# Supplementary material for: Quaternion-Based Gesture Recognition Using Wireless Wearable Motion Capture Sensors
Source: Sensors (Basel). 2016 Apr 28;16(5):605. doi: 10.3390/s16050605 (PMC4883296; doi:10.3390/s16050605)
Supplement: Supplementary file 1 [file sensors-16-00605-s001.zip › MultiSensorGestureData/P10/4. Lift/2/Training17.txt]

0.511353 0.582336 -0.295105 0.558716 1445372489 0.511353 0.582336 -0.295105 0.558716 1445372489 0.515503 0.579529 -0.297546 0.556580 1445372489 0.515503 0.579529 -0.297546 0.556580 1445372489 0.515503 0.579529 -0.297546 0.556580 1445372489 0.515503 0.579529 -0.297546 0.556580 1445372489 0.515503 0.579529 -0.297546 0.556580 1445372489 0.515503 0.579529 -0.297546 0.556580 1445372489 0.519348 0.576172 -0.300049 0.555115 1445372489 0.519348 0.576172 -0.300049 0.555115 1445372489 0.519348 0.576172 -0.300049 0.555115 1445372489 0.519348 0.576172 -0.300049 0.555115 1445372489 0.519348 0.576172 -0.300049 0.555115 1445372489 0.519348 0.576172 -0.300049 0.555115 1445372489 0.520813 0.575378 -0.300354 0.554382 1445372489 0.520813 0.575378 -0.300354 0.554382 1445372489 0.520813 0.575378 -0.300354 0.554382 1445372489 0.520813 0.575378 -0.300354 0.554382 1445372489 0.520813 0.575378 -0.300354 0.554382 1445372489 0.520813 0.575378 -0.300354 0.554382 1445372489 0.525818 0.573425 -0.303345 0.550110 1445372489 0.525818 0.573425 -0.303345 0.550110 1445372489 0.525818 0.573425 -0.303345 0.550110 1445372489 0.525818 0.573425 -0.303345 0.550110 1445372489 0.525818 0.573425 -0.303345 0.550110 1445372489 0.525818 0.573425 -0.303345 0.550110 1445372489 0.525818 0.573425 -0.303345 0.550110 1445372489 0.534729 0.566528 -0.312439 0.543579 1445372489 0.534729 0.566528 -0.312439 0.543579 1445372489 0.534729 0.566528 -0.312439 0.543579 1445372489 0.534729 0.566528 -0.312439 0.543579 1445372489 0.534729 0.566528 -0.312439 0.543579 1445372489 0.540894 0.558105 -0.320984 0.541138 1445372489 0.540894 0.558105 -0.320984 0.541138 1445372489 0.540894 0.558105 -0.320984 0.541138 1445372489 0.540894 0.558105 -0.320984 0.541138 1445372489 0.540894 0.558105 -0.320984 0.541138 1445372489 0.540894 0.558105 -0.320984 0.541138 1445372489 0.541870 0.553467 -0.322327 0.544128 1445372489 0.541870 0.553467 -0.322327 0.544128 1445372489 0.541870 0.553467 -0.322327 0.544128 1445372489 0.541870 0.553467 -0.322327 0.544128 1445372489 0.541870 0.553467 -0.322327 0.544128 1445372489 0.541870 0.553467 -0.322327 0.544128 1445372489 0.541870 0.553467 -0.322327 0.544128 1445372489 0.538086 0.555786 -0.314209 0.550232 1445372489 0.538086 0.555786 -0.314209 0.550232 1445372489 0.538086 0.555786 -0.314209 0.550232 1445372489 0.538086 0.555786 -0.314209 0.550232 1445372489 0.538086 0.555786 -0.314209 0.550232 1445372489 0.538086 0.555786 -0.314209 0.550232 1445372489 0.533630 0.560669 -0.303650 0.555542 1445372489 0.533630 0.560669 -0.303650 0.555542 1445372489 0.533630 0.560669 -0.303650 0.555542 1445372489 0.533630 0.560669 -0.303650 0.555542 1445372489 0.533630 0.560669 -0.303650 0.555542 1445372489 0.533630 0.560669 -0.303650 0.555542 1445372489 0.528320 0.567993 -0.292664 0.559082 1445372489 0.528320 0.567993 -0.292664 0.559082 1445372489 0.528320 0.567993 -0.292664 0.559082 1445372489 0.528320 0.567993 -0.292664 0.559082 1445372489 0.528320 0.567993 -0.292664 0.559082 1445372489 0.528320 0.567993 -0.292664 0.559082 1445372489 0.528320 0.567993 -0.292664 0.559082 1445372489 0.525208 0.574585 -0.285645 0.558838 1445372489 0.525208 0.574585 -0.285645 0.558838 1445372489 0.525208 0.574585 -0.285645 0.558838 1445372489 0.525208 0.574585 -0.285645 0.558838 1445372489 0.525208 0.574585 -0.285645 0.558838 1445372489 0.525208 0.574585 -0.285645 0.558838 1445372489 0.523743 0.577820 -0.285278 0.557129 1445372489 0.523743 0.577820 -0.285278 0.557129 1445372489 0.523743 0.577820 -0.285278 0.557129 1445372489 0.523743 0.577820 -0.285278 0.557129 1445372489 0.523743 0.577820 -0.285278 0.557129 1445372489 0.523743 0.577820 -0.285278 0.557129 1445372489 0.520203 0.577820 -0.287415 0.559326 1445372489 0.520203 0.577820 -0.287415 0.559326 1445372489 0.520203 0.577820 -0.287415 0.559326 1445372489 0.520203 0.577820 -0.287415 0.559326 1445372489 0.520203 0.577820 -0.287415 0.559326 1445372490 0.514893 0.575500 -0.287048 0.566772 1445372490 0.514893 0.575500 -0.287048 0.566772 1445372490 0.514893 0.575500 -0.287048 0.566772 1445372490 0.514893 0.575500 -0.287048 0.566772 1445372490 0.514893 0.575500 -0.287048 0.566772 1445372490 0.514893 0.575500 -0.287048 0.566772 1445372490 0.514893 0.575500 -0.287048 0.566772 1445372490 0.505737 0.577637 -0.278442 0.577026 1445372490 0.505737 0.577637 -0.278442 0.577026 1445372490 0.505737 0.577637 -0.278442 0.577026 1445372490 0.505737 0.577637 -0.278442 0.577026 1445372490 0.505737 0.577637 -0.278442 0.577026 1445372490 0.505737 0.577637 -0.278442 0.577026 1445372490 0.496826 0.583923 -0.270874 0.582031 1445372490 0.496826 0.583923 -0.270874 0.582031 1445372490 0.496826 0.583923 -0.270874 0.582031 1445372490 0.496826 0.583923 -0.270874 0.582031 1445372490 0.496826 0.583923 -0.270874 0.582031 1445372490 0.496826 0.583923 -0.270874 0.582031 1445372490 0.496338 0.583618 -0.279663 0.578552 1445372490 0.496338 0.583618 -0.279663 0.578552 1445372490 0.496338 0.583618 -0.279663 0.578552 1445372490 0.496338 0.583618 -0.279663 0.578552 1445372490 0.496338 0.583618 -0.279663 0.578552 1445372490 0.496338 0.583618 -0.279663 0.578552 1445372490 0.510254 0.568542 -0.304810 0.568665 1445372490 0.510254 0.568542 -0.304810 0.568665 1445372490 0.510254 0.568542 -0.304810 0.568665 1445372490 0.510254 0.568542 -0.304810 0.568665 1445372490 0.510254 0.568542 -0.304810 0.568665 1445372490 0.510254 0.568542 -0.304810 0.568665 1445372490 0.510254 0.568542 -0.304810 0.568665 1445372490 0.528259 0.547241 -0.327148 0.560730 1445372490 0.528259 0.547241 -0.327148 0.560730 1445372490 0.528259 0.547241 -0.327148 0.560730 1445372490 0.528259 0.547241 -0.327148 0.560730 1445372490 0.528259 0.547241 -0.327148 0.560730 1445372490 0.528259 0.547241 -0.327148 0.560730 1445372490 0.535400 0.538818 -0.325439 0.562988 1445372490 0.535400 0.538818 -0.325439 0.562988 1445372490 0.535400 0.538818 -0.325439 0.562988 1445372490 0.535400 0.538818 -0.325439 0.562988 1445372490 0.535400 0.538818 -0.325439 0.562988 1445372490 0.535400 0.538818 -0.325439 0.562988 1445372490 0.534546 0.543945 -0.304077 0.570801 1445372490 0.534546 0.543945 -0.304077 0.570801 1445372490 0.534546 0.543945 -0.304077 0.570801 1445372490 0.534546 0.543945 -0.304077 0.570801 1445372490 0.534546 0.543945 -0.304077 0.570801 1445372490 0.534546 0.543945 -0.304077 0.570801 1445372490 0.534546 0.543945 -0.304077 0.570801 1445372490 0.526062 0.559265 -0.270264 0.580811 1445372490 0.526062 0.559265 -0.270264 0.580811 1445372490 0.526062 0.559265 -0.270264 0.580811 1445372490 0.526062 0.559265 -0.270264 0.580811 1445372490 0.526062 0.559265 -0.270264 0.580811 1445372490 0.526062 0.559265 -0.270264 0.580811 1445372490 0.514648 0.576233 -0.238525 0.588318 1445372490 0.514648 0.576233 -0.238525 0.588318 1445372490 0.514648 0.576233 -0.238525 0.588318 1445372490 0.514648 0.576233 -0.238525 0.588318 1445372490 0.514648 0.576233 -0.238525 0.588318 1445372490 0.514648 0.576233 -0.238525 0.588318 1445372490 0.508545 0.585327 -0.224243 0.590271 1445372490 0.508545 0.585327 -0.224243 0.590271 1445372490 0.508545 0.585327 -0.224243 0.590271 1445372490 0.508545 0.585327 -0.224243 0.590271 1445372490 0.508545 0.585327 -0.224243 0.590271 1445372490 0.508545 0.585327 -0.224243 0.590271 1445372490 0.508545 0.585327 -0.224243 0.590271 1445372490 0.508423 0.585388 -0.229004 0.588501 1445372490 0.508423 0.585388 -0.229004 0.588501 1445372490 0.508423 0.585388 -0.229004 0.588501 1445372490 0.508423 0.585388 -0.229004 0.588501 1445372490 0.508423 0.585388 -0.229004 0.588501 1445372490 0.508423 0.585388 -0.229004 0.588501 1445372490 0.512512 0.577698 -0.250854 0.583618 1445372490 0.512512 0.577698 -0.250854 0.583618 1445372490 0.512512 0.577698 -0.250854 0.583618 1445372490 0.512512 0.577698 -0.250854 0.583618 1445372490 0.515564 0.567505 -0.281860 0.576660 1445372490 0.515564 0.567505 -0.281860 0.576660 1445372490 0.515564 0.567505 -0.281860 0.576660 1445372490 0.515564 0.567505 -0.281860 0.576660 1445372490 0.515564 0.567505 -0.281860 0.576660 1445372490 0.515564 0.567505 -0.281860 0.576660 1445372490 0.518494 0.556641 -0.311829 0.569214 1445372490 0.518494 0.556641 -0.311829 0.569214 1445372490 0.518494 0.556641 -0.311829 0.569214 1445372490 0.518494 0.556641 -0.311829 0.569214 1445372490 0.518494 0.556641 -0.311829 0.569214 1445372490 0.518494 0.556641 -0.311829 0.569214 1445372490 0.520935 0.549683 -0.329590 0.563721 1445372490 0.520935 0.549683 -0.329590 0.563721 1445372490 0.520935 0.549683 -0.329590 0.563721 1445372490 0.520935 0.549683 -0.329590 0.563721 1445372490 0.520935 0.549683 -0.329590 0.563721 1445372490 0.520935 0.549683 -0.329590 0.563721 1445372490 0.520935 0.549683 -0.329590 0.563721 1445372490 0.521912 0.546753 -0.335205 0.562378 1445372490 0.521912 0.546753 -0.335205 0.562378 1445372490 0.521912 0.546753 -0.335205 0.562378 1445372490 0.521912 0.546753 -0.335205 0.562378 1445372490 0.521912 0.546753 -0.335205 0.562378 1445372490 0.521912 0.546753 -0.335205 0.562378 1445372490 0.521606 0.544983 -0.331726 0.566345 1445372490 0.521606 0.544983 -0.331726 0.566345 1445372490 0.521606 0.544983 -0.331726 0.566345 1445372490 0.521606 0.544983 -0.331726 0.566345 1445372490 0.521606 0.544983 -0.331726 0.566345 1445372490 0.521606 0.544983 -0.331726 0.566345 1445372490 0.521729 0.546021 -0.321106 0.571411 1445372491 0.521729 0.546021 -0.321106 0.571411 1445372491 0.521729 0.546021 -0.321106 0.571411 1445372491 0.521729 0.546021 -0.321106 0.571411 1445372491 0.521729 0.546021 -0.321106 0.571411 1445372491 0.521729 0.546021 -0.321106 0.571411 1445372491 0.521729 0.546021 -0.321106 0.571411 1445372491 0.524841 0.547180 -0.306458 0.575439 1445372491 0.524841 0.547180 -0.306458 0.575439 1445372491 0.524841 0.547180 -0.306458 0.575439 1445372491 0.524841 0.547180 -0.306458 0.575439 1445372491 0.524841 0.547180 -0.306458 0.575439 1445372491 0.525940 0.553833 -0.284119 0.579529 1445372491 0.525940 0.553833 -0.284119 0.579529 1445372491 0.525940 0.553833 -0.284119 0.579529 1445372491 0.525940 0.553833 -0.284119 0.579529 1445372491 0.525940 0.553833 -0.284119 0.579529 1445372491 0.525940 0.553833 -0.284119 0.579529 1445372491 0.525940 0.553833 -0.284119 0.579529 1445372491 0.521667 0.565979 -0.256897 0.584351 1445372491 0.521667 0.565979 -0.256897 0.584351 1445372491 0.521667 0.565979 -0.256897 0.584351 1445372491 0.521667 0.565979 -0.256897 0.584351 1445372491 0.521667 0.565979 -0.256897 0.584351 1445372491 0.521667 0.565979 -0.256897 0.584351 1445372491 0.521667 0.565979 -0.256897 0.584351 1445372491 0.513489 0.580017 -0.233398 0.587646 1445372491 0.513489 0.580017 -0.233398 0.587646 1445372491 0.513489 0.580017 -0.233398 0.587646 1445372491 0.513489 0.580017 -0.233398 0.587646 1445372491 0.513489 0.580017 -0.233398 0.587646 1445372491 0.513489 0.580017 -0.233398 0.587646 1445372491 0.511719 0.582764 -0.232056 0.587036 1445372491 0.511719 0.582764 -0.232056 0.587036 1445372491 0.511719 0.582764 -0.232056 0.587036 1445372491 0.511719 0.582764 -0.232056 0.587036 1445372491 0.511719 0.582764 -0.232056 0.587036 1445372491 0.511719 0.582764 -0.232056 0.587036 1445372491 0.507935 0.580505 -0.242981 0.588135 1445372491 0.507935 0.580505 -0.242981 0.588135 1445372491 0.507935 0.580505 -0.242981 0.588135 1445372491 0.507935 0.580505 -0.242981 0.588135 1445372491 0.507935 0.580505 -0.242981 0.588135 1445372491 0.507935 0.580505 -0.242981 0.588135 1445372491 0.491577 0.587463 -0.246765 0.593506 1445372491 0.491577 0.587463 -0.246765 0.593506 1445372491 0.491577 0.587463 -0.246765 0.593506 1445372491 0.491577 0.587463 -0.246765 0.593506 1445372491 0.491577 0.587463 -0.246765 0.593506 1445372491 0.491577 0.587463 -0.246765 0.593506 1445372491 0.484253 0.591614 -0.257629 0.590759 1445372491 0.484253 0.591614 -0.257629 0.590759 1445372491 0.484253 0.591614 -0.257629 0.590759 1445372491 0.484253 0.591614 -0.257629 0.590759 1445372491 0.484253 0.591614 -0.257629 0.590759 1445372491 0.484253 0.591614 -0.257629 0.590759 1445372491 0.496216 0.580017 -0.288879 0.577759 1445372491 0.496216 0.580017 -0.288879 0.577759 1445372491 0.496216 0.580017 -0.288879 0.577759 1445372491 0.496216 0.580017 -0.288879 0.577759 1445372491 0.496216 0.580017 -0.288879 0.577759 1445372491 0.496216 0.580017 -0.288879 0.577759 1445372491 0.496216 0.580017 -0.288879 0.577759 1445372491 0.516663 0.556946 -0.323792 0.563843 1445372491 0.516663 0.556946 -0.323792 0.563843 1445372491 0.516663 0.556946 -0.323792 0.563843 1445372491 0.516663 0.556946 -0.323792 0.563843 1445372491 0.516663 0.556946 -0.323792 0.563843 1445372491 0.516663 0.556946 -0.323792 0.563843 1445372491 0.526978 0.544312 -0.332642 0.561523 1445372491 0.526978 0.544312 -0.332642 0.561523 1445372491 0.526978 0.544312 -0.332642 0.561523 1445372491 0.526978 0.544312 -0.332642 0.561523 1445372491 0.526978 0.544312 -0.332642 0.561523 1445372491 0.526978 0.544312 -0.332642 0.561523 1445372491 0.527710 0.546997 -0.316956 0.567261 1445372491 0.527710 0.546997 -0.316956 0.567261 1445372491 0.527710 0.546997 -0.316956 0.567261 1445372491 0.527710 0.546997 -0.316956 0.567261 1445372491 0.527710 0.546997 -0.316956 0.567261 1445372491 0.527710 0.546997 -0.316956 0.567261 1445372491 0.527710 0.546997 -0.316956 0.567261 1445372491 0.522766 0.559326 -0.285583 0.576416 1445372491 0.522766 0.559326 -0.285583 0.576416 1445372491 0.522766 0.559326 -0.285583 0.576416 1445372491 0.522766 0.559326 -0.285583 0.576416 1445372491 0.522766 0.559326 -0.285583 0.576416 1445372491 0.522766 0.559326 -0.285583 0.576416 1445372491 0.513062 0.575012 -0.251038 0.585693 1445372491 0.513062 0.575012 -0.251038 0.585693 1445372491 0.513062 0.575012 -0.251038 0.585693 1445372491 0.513062 0.575012 -0.251038 0.585693 1445372491 0.513062 0.575012 -0.251038 0.585693 1445372491 0.513062 0.575012 -0.251038 0.585693 1445372491 0.500610 0.590393 -0.223450 0.592285 1445372491 0.500610 0.590393 -0.223450 0.592285 1445372491 0.500610 0.590393 -0.223450 0.592285 1445372491 0.500610 0.590393 -0.223450 0.592285 1445372491 0.500610 0.590393 -0.223450 0.592285 1445372491 0.500610 0.590393 -0.223450 0.592285 1445372491 0.488770 0.604980 -0.208313 0.592957 1445372491 0.488770 0.604980 -0.208313 0.592957 1445372491 0.488770 0.604980 -0.208313 0.592957 1445372491 0.488770 0.604980 -0.208313 0.592957 1445372491 0.488770 0.604980 -0.208313 0.592957 1445372491 0.488770 0.604980 -0.208313 0.592957 1445372491 0.488770 0.604980 -0.208313 0.592957 1445372491 0.479797 0.615479 -0.203918 0.591003 1445372491 0.479797 0.615479 -0.203918 0.591003 1445372491 0.479797 0.615479 -0.203918 0.591003 1445372491 0.479797 0.615479 -0.203918 0.591003 1445372491 0.479797 0.615479 -0.203918 0.591003 1445372491 0.466248 0.624939 -0.205017 0.591553 1445372492 0.466248 0.624939 -0.205017 0.591553 1445372492 0.466248 0.624939 -0.205017 0.591553 1445372492 0.466248 0.624939 -0.205017 0.591553 1445372492 0.466248 0.624939 -0.205017 0.591553 1445372492 0.451599 0.632507 -0.205933 0.594543 1445372492 0.451599 0.632507 -0.205933 0.594543 1445372492 0.451599 0.632507 -0.205933 0.594543 1445372492 0.451599 0.632507 -0.205933 0.594543 1445372492 0.436279 0.641541 -0.200806 0.598083 1445372492 0.436279 0.641541 -0.200806 0.598083 1445372492 0.436279 0.641541 -0.200806 0.598083 1445372492 0.436279 0.641541 -0.200806 0.598083 1445372492 0.436279 0.641541 -0.200806 0.598083 1445372492 0.441406 0.638306 -0.213013 0.593506 1445372492 0.441406 0.638306 -0.213013 0.593506 1445372492 0.441406 0.638306 -0.213013 0.593506 1445372492 0.441406 0.638306 -0.213013 0.593506 1445372492 0.441406 0.638306 -0.213013 0.593506 1445372492 0.441406 0.638306 -0.213013 0.593506 1445372492 0.462280 0.623413 -0.238464 0.583740 1445372492 0.462280 0.623413 -0.238464 0.583740 1445372492 0.462280 0.623413 -0.238464 0.583740 1445372492 0.462280 0.623413 -0.238464 0.583740 1445372492 0.462280 0.623413 -0.238464 0.583740 1445372492 0.462280 0.623413 -0.238464 0.583740 1445372492 0.462280 0.623413 -0.238464 0.583740 1445372492 0.479309 0.609436 -0.253601 0.578308 1445372492 0.479309 0.609436 -0.253601 0.578308 1445372492 0.479309 0.609436 -0.253601 0.578308 1445372492 0.479309 0.609436 -0.253601 0.578308 1445372492 0.479309 0.609436 -0.253601 0.578308 1445372492 0.479309 0.609436 -0.253601 0.578308 1445372492 0.485352 0.605652 -0.252258 0.577820 1445372492 0.485352 0.605652 -0.252258 0.577820 1445372492 0.485352 0.605652 -0.252258 0.577820 1445372492 0.485352 0.605652 -0.252258 0.577820 1445372492 0.485352 0.605652 -0.252258 0.577820 1445372492 0.485352 0.605652 -0.252258 0.577820 1445372492 0.481323 0.614441 -0.233887 0.579651 1445372492 0.481323 0.614441 -0.233887 0.579651 1445372492 0.481323 0.614441 -0.233887 0.579651 1445372492 0.481323 0.614441 -0.233887 0.579651 1445372492 0.481323 0.614441 -0.233887 0.579651 1445372492 0.481323 0.614441 -0.233887 0.579651 1445372492 0.481323 0.614441 -0.233887 0.579651 1445372492 0.472778 0.626160 -0.215454 0.581360 1445372492 0.472778 0.626160 -0.215454 0.581360 1445372492 0.472778 0.626160 -0.215454 0.581360 1445372492 0.472778 0.626160 -0.215454 0.581360 1445372492 0.472778 0.626160 -0.215454 0.581360 1445372492 0.472778 0.626160 -0.215454 0.581360 1445372492 0.463806 0.634094 -0.205505 0.583557 1445372492 0.463806 0.634094 -0.205505 0.583557 1445372492 0.463806 0.634094 -0.205505 0.583557 1445372492 0.463806 0.634094 -0.205505 0.583557 1445372492 0.463806 0.634094 -0.205505 0.583557 1445372492 0.463806 0.634094 -0.205505 0.583557 1445372492 0.443726 0.645142 -0.187866 0.592896 1445372492 0.443726 0.645142 -0.187866 0.592896 1445372492 0.443726 0.645142 -0.187866 0.592896 1445372492 0.443726 0.645142 -0.187866 0.592896 1445372492 0.443726 0.645142 -0.187866 0.592896 1445372492 0.443726 0.645142 -0.187866 0.592896 1445372492 0.443726 0.645142 -0.187866 0.592896 1445372492 0.409851 0.661194 -0.153992 0.609131 1445372492 0.409851 0.661194 -0.153992 0.609131 1445372492 0.409851 0.661194 -0.153992 0.609131 1445372492 0.409851 0.661194 -0.153992 0.609131 1445372492 0.409851 0.661194 -0.153992 0.609131 1445372492 0.409851 0.661194 -0.153992 0.609131 1445372492 0.385437 0.669983 -0.130432 0.620850 1445372492 0.385437 0.669983 -0.130432 0.620850 1445372492 0.385437 0.669983 -0.130432 0.620850 1445372492 0.385437 0.669983 -0.130432 0.620850 1445372492 0.385437 0.669983 -0.130432 0.620850 1445372492 0.385437 0.669983 -0.130432 0.620850 1445372492 0.381897 0.666565 -0.135620 0.625549 1445372492 0.381897 0.666565 -0.135620 0.625549 1445372492 0.381897 0.666565 -0.135620 0.625549 1445372492 0.381897 0.666565 -0.135620 0.625549 1445372492 0.381897 0.666565 -0.135620 0.625549 1445372492 0.381897 0.666565 -0.135620 0.625549 1445372492 0.381897 0.666565 -0.135620 0.625549 1445372492 0.397949 0.655884 -0.158813 0.621399 1445372492 0.397949 0.655884 -0.158813 0.621399 1445372492 0.397949 0.655884 -0.158813 0.621399 1445372492 0.397949 0.655884 -0.158813 0.621399 1445372492 0.397949 0.655884 -0.158813 0.621399 1445372492 0.397949 0.655884 -0.158813 0.621399 1445372492 0.426331 0.640137 -0.187622 0.610840 1445372492 0.426331 0.640137 -0.187622 0.610840 1445372492 0.426331 0.640137 -0.187622 0.610840 1445372492 0.426331 0.640137 -0.187622 0.610840 1445372492 0.426331 0.640137 -0.187622 0.610840 1445372492 0.426331 0.640137 -0.187622 0.610840 1445372492 0.449951 0.623535 -0.210754 0.603516 1445372492 0.449951 0.623535 -0.210754 0.603516 1445372492 0.449951 0.623535 -0.210754 0.603516 1445372492 0.449951 0.623535 -0.210754 0.603516 1445372492 0.449951 0.623535 -0.210754 0.603516 1445372492 0.449951 0.623535 -0.210754 0.603516 1445372492 0.457886 0.615479 -0.214233 0.604614 1445372492 0.457886 0.615479 -0.214233 0.604614 1445372492 0.457886 0.615479 -0.214233 0.604614 1445372492 0.457886 0.615479 -0.214233 0.604614 1445372492 0.457886 0.615479 -0.214233 0.604614 1445372492 0.457886 0.615479 -0.214233 0.604614 1445372492 0.458496 0.615662 -0.201416 0.608337 1445372492 0.458496 0.615662 -0.201416 0.608337 1445372493 0.458496 0.615662 -0.201416 0.608337 1445372493 0.458496 0.615662 -0.201416 0.608337 1445372493 0.458496 0.615662 -0.201416 0.608337 1445372493 0.458496 0.615662 -0.201416 0.608337 1445372493 0.458496 0.615662 -0.201416 0.608337 1445372493 0.459290 0.619507 -0.183105 0.609619 1445372493 0.459290 0.619507 -0.183105 0.609619 1445372493 0.459290 0.619507 -0.183105 0.609619 1445372493 0.459290 0.619507 -0.183105 0.609619 1445372493 0.459290 0.619507 -0.183105 0.609619 1445372493 0.459290 0.619507 -0.183105 0.609619 1445372493 0.455566 0.627014 -0.162415 0.610596 1445372493 0.455566 0.627014 -0.162415 0.610596 1445372493 0.455566 0.627014 -0.162415 0.610596 1445372493 0.455566 0.627014 -0.162415 0.610596 1445372493 0.455566 0.627014 -0.162415 0.610596 1445372493 0.455566 0.627014 -0.162415 0.610596 1445372493 0.443726 0.635620 -0.138855 0.616211 1445372493 0.443726 0.635620 -0.138855 0.616211 1445372493 0.443726 0.635620 -0.138855 0.616211 1445372493 0.443726 0.635620 -0.138855 0.616211 1445372493 0.443726 0.635620 -0.138855 0.616211 1445372493 0.443726 0.635620 -0.138855 0.616211 1445372493 0.443726 0.635620 -0.138855 0.616211 1445372493 0.415527 0.650452 -0.103638 0.627258 1445372493 0.415527 0.650452 -0.103638 0.627258 1445372493 0.415527 0.650452 -0.103638 0.627258 1445372493 0.415527 0.650452 -0.103638 0.627258 1445372493 0.415527 0.650452 -0.103638 0.627258 1445372493 0.415527 0.650452 -0.103638 0.627258 1445372493 0.387817 0.661072 -0.075500 0.637756 1445372493 0.387817 0.661072 -0.075500 0.637756 1445372493 0.387817 0.661072 -0.075500 0.637756 1445372493 0.387817 0.661072 -0.075500 0.637756 1445372493 0.387817 0.661072 -0.075500 0.637756 1445372493 0.387817 0.661072 -0.075500 0.637756 1445372493 0.373474 0.663513 -0.067688 0.644653 1445372493 0.373474 0.663513 -0.067688 0.644653 1445372493 0.373474 0.663513 -0.067688 0.644653 1445372493 0.373474 0.663513 -0.067688 0.644653 1445372493 0.373474 0.663513 -0.067688 0.644653 1445372493 0.373474 0.663513 -0.067688 0.644653 1445372493 0.369385 0.662170 -0.072388 0.647888 1445372493 0.369385 0.662170 -0.072388 0.647888 1445372493 0.369385 0.662170 -0.072388 0.647888 1445372493 0.369385 0.662170 -0.072388 0.647888 1445372493 0.369385 0.662170 -0.072388 0.647888 1445372493 0.369385 0.662170 -0.072388 0.647888 1445372493 0.369385 0.662170 -0.072388 0.647888 1445372493 0.372986 0.658752 -0.080627 0.648315 1445372493 0.372986 0.658752 -0.080627 0.648315 1445372493 0.372986 0.658752 -0.080627 0.648315 1445372493 0.372986 0.658752 -0.080627 0.648315 1445372493 0.372986 0.658752 -0.080627 0.648315 1445372493 0.372986 0.658752 -0.080627 0.648315 1445372493 0.376892 0.654663 -0.085693 0.649597 1445372493 0.376892 0.654663 -0.085693 0.649597 1445372493 0.376892 0.654663 -0.085693 0.649597 1445372493 0.376892 0.654663 -0.085693 0.649597 1445372493 0.376892 0.654663 -0.085693 0.649597 1445372493 0.376892 0.654663 -0.085693 0.649597 1445372493 0.371338 0.654602 -0.073364 0.654358 1445372493 0.371338 0.654602 -0.073364 0.654358 1445372493 0.371338 0.654602 -0.073364 0.654358 1445372493 0.371338 0.654602 -0.073364 0.654358 1445372493 0.371338 0.654602 -0.073364 0.654358 1445372493 0.371338 0.654602 -0.073364 0.654358 1445372493 0.363953 0.657898 -0.049438 0.657410 1445372493 0.363953 0.657898 -0.049438 0.657410 1445372493 0.363953 0.657898 -0.049438 0.657410 1445372493 0.363953 0.657898 -0.049438 0.657410 1445372493 0.363953 0.657898 -0.049438 0.657410 1445372493 0.363953 0.657898 -0.049438 0.657410 1445372493 0.362122 0.660583 -0.033081 0.656738 1445372493 0.362122 0.660583 -0.033081 0.656738 1445372493 0.362122 0.660583 -0.033081 0.656738 1445372493 0.362122 0.660583 -0.033081 0.656738 1445372493 0.362122 0.660583 -0.033081 0.656738 1445372493 0.362122 0.660583 -0.033081 0.656738 1445372493 0.362122 0.660583 -0.033081 0.656738 1445372493 0.362549 0.662537 -0.027527 0.654785 1445372493 0.362549 0.662537 -0.027527 0.654785 1445372493 0.362549 0.662537 -0.027527 0.654785 1445372493 0.362549 0.662537 -0.027527 0.654785 1445372493 0.362549 0.662537 -0.027527 0.654785 1445372493 0.362549 0.662537 -0.027527 0.654785 1445372493 0.358582 0.666199 -0.024353 0.653381 1445372493 0.358582 0.666199 -0.024353 0.653381 1445372493 0.358582 0.666199 -0.024353 0.653381 1445372493 0.358582 0.666199 -0.024353 0.653381 1445372493 0.358582 0.666199 -0.024353 0.653381 1445372493 0.358582 0.666199 -0.024353 0.653381 1445372493 0.358582 0.666199 -0.024353 0.653381 1445372493 0.350037 0.670898 -0.022827 0.653259 1445372493 0.350037 0.670898 -0.022827 0.653259 1445372493 0.350037 0.670898 -0.022827 0.653259 1445372493 0.350037 0.670898 -0.022827 0.653259 1445372493 0.350037 0.670898 -0.022827 0.653259 1445372493 0.350037 0.670898 -0.022827 0.653259 1445372493 0.337402 0.676270 -0.022278 0.654419 1445372493 0.337402 0.676270 -0.022278 0.654419 1445372493 0.337402 0.676270 -0.022278 0.654419 1445372493 0.337402 0.676270 -0.022278 0.654419 1445372493 0.337402 0.676270 -0.022278 0.654419 1445372493 0.337402 0.676270 -0.022278 0.654419 1445372493 0.337402 0.676270 -0.022278 0.654419 1445372493 0.322510 0.680542 -0.021545 0.657471 1445372493 0.322510 0.680542 -0.021545 0.657471 1445372493 0.322510 0.680542 -0.021545 0.657471 1445372493 0.322510 0.680542 -0.021545 0.657471 1445372493 0.322510 0.680542 -0.021545 0.657471 1445372493 0.322510 0.680542 -0.021545 0.657471 1445372493 0.314514 0.679138 -0.030273 0.662476 1445372493 0.314514 0.679138 -0.030273 0.662476 1445372493 0.314514 0.679138 -0.030273 0.662476 1445372494 0.314514 0.679138 -0.030273 0.662476 1445372494 0.314514 0.679138 -0.030273 0.662476 1445372494 0.314514 0.679138 -0.030273 0.662476 1445372494 0.304504 0.681213 -0.039307 0.664490 1445372494 0.304504 0.681213 -0.039307 0.664490 1445372494 0.304504 0.681213 -0.039307 0.664490 1445372494 0.304504 0.681213 -0.039307 0.664490 1445372494 0.304504 0.681213 -0.039307 0.664490 1445372494 0.304504 0.681213 -0.039307 0.664490 1445372494 0.304504 0.681213 -0.039307 0.664490 1445372494 0.309143 0.683533 -0.045776 0.659607 1445372494 0.309143 0.683533 -0.045776 0.659607 1445372494 0.309143 0.683533 -0.045776 0.659607 1445372494 0.309143 0.683533 -0.045776 0.659607 1445372494 0.309143 0.683533 -0.045776 0.659607 1445372494 0.309143 0.683533 -0.045776 0.659607 1445372494 0.337708 0.677612 -0.070557 0.649414 1445372494 0.337708 0.677612 -0.070557 0.649414 1445372494 0.337708 0.677612 -0.070557 0.649414 1445372494 0.337708 0.677612 -0.070557 0.649414 1445372494 0.337708 0.677612 -0.070557 0.649414 1445372494 0.337708 0.677612 -0.070557 0.649414 1445372494 0.337708 0.677612 -0.070557 0.649414 1445372494 0.368774 0.667480 -0.097717 0.639404 1445372494 0.368774 0.667480 -0.097717 0.639404 1445372494 0.368774 0.667480 -0.097717 0.639404 1445372494 0.368774 0.667480 -0.097717 0.639404 1445372494 0.368774 0.667480 -0.097717 0.639404 1445372494 0.368774 0.667480 -0.097717 0.639404 1445372494 0.392029 0.656982 -0.115967 0.633362 1445372494 0.392029 0.656982 -0.115967 0.633362 1445372494 0.392029 0.656982 -0.115967 0.633362 1445372494 0.392029 0.656982 -0.115967 0.633362 1445372494 0.392029 0.656982 -0.115967 0.633362 1445372494 0.392029 0.656982 -0.115967 0.633362 1445372494 0.406616 0.651306 -0.120728 0.629089 1445372494 0.406616 0.651306 -0.120728 0.629089 1445372494 0.406616 0.651306 -0.120728 0.629089 1445372494 0.406616 0.651306 -0.120728 0.629089 1445372494 0.406616 0.651306 -0.120728 0.629089 1445372494 0.406616 0.651306 -0.120728 0.629089 1445372494 0.406616 0.651306 -0.120728 0.629089 1445372494 0.413330 0.651306 -0.116455 0.625488 1445372494 0.413330 0.651306 -0.116455 0.625488 1445372494 0.413330 0.651306 -0.116455 0.625488 1445372494 0.413330 0.651306 -0.116455 0.625488 1445372494 0.413330 0.651306 -0.116455 0.625488 1445372494 0.413330 0.651306 -0.116455 0.625488 1445372494 0.413330 0.651306 -0.116455 0.625488 1445372494 0.416077 0.653503 -0.110596 0.622498 1445372494 0.416077 0.653503 -0.110596 0.622498 1445372494 0.416077 0.653503 -0.110596 0.622498 1445372494 0.416077 0.653503 -0.110596 0.622498 1445372494 0.416077 0.653503 -0.110596 0.622498 1445372494 0.416077 0.653503 -0.110596 0.622498 1445372494 0.414856 0.656555 -0.105896 0.620911 1445372494 0.414856 0.656555 -0.105896 0.620911 1445372494 0.414856 0.656555 -0.105896 0.620911 1445372494 0.414856 0.656555 -0.105896 0.620911 1445372494 0.414856 0.656555 -0.105896 0.620911 1445372494 0.414856 0.656555 -0.105896 0.620911 1445372494 0.432007 0.647949 -0.123108 0.615112 1445372494 0.432007 0.647949 -0.123108 0.615112 1445372494 0.432007 0.647949 -0.123108 0.615112 1445372494 0.432007 0.647949 -0.123108 0.615112 1445372494 0.432007 0.647949 -0.123108 0.615112 1445372494 0.432007 0.647949 -0.123108 0.615112 1445372494 0.441650 0.640320 -0.145508 0.611328 1445372494 0.441650 0.640320 -0.145508 0.611328 1445372494 0.441650 0.640320 -0.145508 0.611328 1445372494 0.441650 0.640320 -0.145508 0.611328 1445372494 0.441650 0.640320 -0.145508 0.611328 1445372494 0.441650 0.640320 -0.145508 0.611328 1445372494 0.441650 0.640320 -0.145508 0.611328 1445372494 0.422058 0.644897 -0.140991 0.621277 1445372494 0.422058 0.644897 -0.140991 0.621277 1445372494 0.422058 0.644897 -0.140991 0.621277 1445372494 0.422058 0.644897 -0.140991 0.621277 1445372494 0.422058 0.644897 -0.140991 0.621277 1445372494 0.422058 0.644897 -0.140991 0.621277 1445372494 0.406311 0.647278 -0.131104 0.631348 1445372494 0.406311 0.647278 -0.131104 0.631348 1445372494 0.406311 0.647278 -0.131104 0.631348 1445372494 0.406311 0.647278 -0.131104 0.631348 1445372494 0.406311 0.647278 -0.131104 0.631348 1445372494 0.406311 0.647278 -0.131104 0.631348 1445372494 0.406311 0.647278 -0.131104 0.631348 1445372494 0.410217 0.641907 -0.140564 0.632263 1445372494 0.410217 0.641907 -0.140564 0.632263 1445372494 0.410217 0.641907 -0.140564 0.632263 1445372494 0.410217 0.641907 -0.140564 0.632263 1445372494 0.410217 0.641907 -0.140564 0.632263 1445372494 0.410217 0.641907 -0.140564 0.632263 1445372494 0.426880 0.633301 -0.163208 0.624451 1445372494 0.426880 0.633301 -0.163208 0.624451 1445372494 0.426880 0.633301 -0.163208 0.624451 1445372494 0.426880 0.633301 -0.163208 0.624451 1445372494 0.426880 0.633301 -0.163208 0.624451 1445372494 0.448975 0.621460 -0.190552 0.613037 1445372494 0.448975 0.621460 -0.190552 0.613037 1445372494 0.448975 0.621460 -0.190552 0.613037 1445372494 0.448975 0.621460 -0.190552 0.613037 1445372494 0.448975 0.621460 -0.190552 0.613037 1445372494 0.448975 0.621460 -0.190552 0.613037 1445372494 0.466980 0.609497 -0.212769 0.604248 1445372494 0.466980 0.609497 -0.212769 0.604248 1445372494 0.466980 0.609497 -0.212769 0.604248 1445372494 0.466980 0.609497 -0.212769 0.604248 1445372494 0.466980 0.609497 -0.212769 0.604248 1445372494 0.466980 0.609497 -0.212769 0.604248 1445372494 0.480652 0.600830 -0.224365 0.597961 1445372494 0.480652 0.600830 -0.224365 0.597961 1445372494 0.480652 0.600830 -0.224365 0.597961 1445372494 0.480652 0.600830 -0.224365 0.597961 1445372494 0.480652 0.600830 -0.224365 0.597961 1445372495 0.480652 0.600830 -0.224365 0.597961 1445372495 
0.174988 0.713013 0.141602 0.663940 1445372498 0.174988 0.713013 0.141602 0.663940 1445372498 0.101990 0.724304 0.306458 0.609070 1445372498 0.101990 0.724304 0.306458 0.609070 1445372498 0.101990 0.724304 0.306458 0.609070 1445372498 0.101990 0.724304 0.306458 0.609070 1445372498 0.101990 0.724304 0.306458 0.609070 1445372498 0.101990 0.724304 0.306458 0.609070 1445372498 0.101990 0.724304 0.306458 0.609070 1445372498 0.090088 0.750122 0.491760 0.432739 1445372498 0.090088 0.750122 0.491760 0.432739 1445372498 0.090088 0.750122 0.491760 0.432739 1445372498 0.090088 0.750122 0.491760 0.432739 1445372498 0.090088 0.750122 0.491760 0.432739 1445372498 0.090088 0.750122 0.491760 0.432739 1445372498 0.196533 0.751221 0.577454 0.251953 1445372498 0.196533 0.751221 0.577454 0.251953 1445372498 0.196533 0.751221 0.577454 0.251953 1445372498 0.196533 0.751221 0.577454 0.251953 1445372498 0.196533 0.751221 0.577454 0.251953 1445372498 0.196533 0.751221 0.577454 0.251953 1445372498 0.306458 0.722900 0.614868 0.073547 1445372498 0.306458 0.722900 0.614868 0.073547 1445372498 0.306458 0.722900 0.614868 0.073547 1445372498 0.306458 0.722900 0.614868 0.073547 1445372498 0.306458 0.722900 0.614868 0.073547 1445372498 0.306458 0.722900 0.614868 0.073547 1445372498 0.399353 0.668335 0.622253 -0.081177 1445372498 0.399353 0.668335 0.622253 -0.081177 1445372498 0.399353 0.668335 0.622253 -0.081177 1445372498 0.399353 0.668335 0.622253 -0.081177 1445372498 0.399353 0.668335 0.622253 -0.081177 1445372498 0.399353 0.668335 0.622253 -0.081177 1445372498 0.450439 0.623596 0.618408 -0.160278 1445372498 0.450439 0.623596 0.618408 -0.160278 1445372498 0.450439 0.623596 0.618408 -0.160278 1445372498 0.450439 0.623596 0.618408 -0.160278 1445372498 0.450439 0.623596 0.618408 -0.160278 1445372498 0.450439 0.623596 0.618408 -0.160278 1445372498 0.429565 0.625061 0.634644 -0.147949 1445372498 0.429565 0.625061 0.634644 -0.147949 1445372498 0.429565 0.625061 0.634644 -0.147949 1445372498 0.429565 0.625061 0.634644 -0.147949 1445372498 0.429565 0.625061 0.634644 -0.147949 1445372498 0.429565 0.625061 0.634644 -0.147949 1445372498 0.365051 0.660522 0.653931 -0.052612 1445372498 0.365051 0.660522 0.653931 -0.052612 1445372498 0.365051 0.660522 0.653931 -0.052612 1445372498 0.365051 0.660522 0.653931 -0.052612 1445372498 0.365051 0.660522 0.653931 -0.052612 1445372498 0.365051 0.660522 0.653931 -0.052612 1445372498 0.365051 0.660522 0.653931 -0.052612 1445372498 0.279663 0.696228 0.653259 0.100830 1445372498 0.279663 0.696228 0.653259 0.100830 1445372498 0.279663 0.696228 0.653259 0.100830 1445372498 0.279663 0.696228 0.653259 0.100830 1445372498 0.279663 0.696228 0.653259 0.100830 1445372498 0.279663 0.696228 0.653259 0.100830 1445372498 0.137878 0.728088 0.623840 0.248230 1445372498 0.137878 0.728088 0.623840 0.248230 1445372498 0.137878 0.728088 0.623840 0.248230 1445372498 0.137878 0.728088 0.623840 0.248230 1445372498 0.137878 0.728088 0.623840 0.248230 1445372498 0.137878 0.728088 0.623840 0.248230 1445372498 0.137878 0.728088 0.623840 0.248230 1445372498 0.032288 0.722900 0.561340 0.401428 1445372498 0.032288 0.722900 0.561340 0.401428 1445372498 0.032288 0.722900 0.561340 0.401428 1445372498 0.032288 0.722900 0.561340 0.401428 1445372498 0.032288 0.722900 0.561340 0.401428 1445372498 0.032288 0.722900 0.561340 0.401428 1445372498 -0.027466 0.701050 0.528931 0.477417 1445372498 -0.027466 0.701050 0.528931 0.477417 1445372498 -0.027466 0.701050 0.528931 0.477417 1445372498 -0.027466 0.701050 0.528931 0.477417 1445372498 -0.027466 0.701050 0.528931 0.477417 1445372498 -0.027466 0.701050 0.528931 0.477417 1445372498 -0.027466 0.701050 0.528931 0.477417 1445372498 -0.027954 0.705139 0.550659 0.445679 1445372498 -0.027954 0.705139 0.550659 0.445679 1445372498 -0.027954 0.705139 0.550659 0.445679 1445372498 -0.027954 0.705139 0.550659 0.445679 1445372498 -0.027954 0.705139 0.550659 0.445679 1445372498 -0.027954 0.705139 0.550659 0.445679 1445372498 0.058350 0.720886 0.598022 0.345276 1445372498 0.058350 0.720886 0.598022 0.345276 1445372498 0.058350 0.720886 0.598022 0.345276 1445372498 0.058350 0.720886 0.598022 0.345276 1445372498 0.058350 0.720886 0.598022 0.345276 1445372498 0.058350 0.720886 0.598022 0.345276 1445372498 0.160706 0.728210 0.636597 0.196228 1445372498 0.160706 0.728210 0.636597 0.196228 1445372498 0.160706 0.728210 0.636597 0.196228 1445372498 0.160706 0.728210 0.636597 0.196228 1445372498 0.160706 0.728210 0.636597 0.196228 1445372498 0.160706 0.728210 0.636597 0.196228 1445372498 0.160706 0.728210 0.636597 0.196228 1445372498 0.297241 0.705933 0.637634 0.081848 1445372498 0.297241 0.705933 0.637634 0.081848 1445372498 0.297241 0.705933 0.637634 0.081848 1445372498 0.297241 0.705933 0.637634 0.081848 1445372498 0.297241 0.705933 0.637634 0.081848 1445372498 0.297241 0.705933 0.637634 0.081848 1445372498 0.360474 0.683411 0.634705 -0.000244 1445372498 0.360474 0.683411 0.634705 -0.000244 1445372498 0.360474 0.683411 0.634705 -0.000244 1445372499 0.360474 0.683411 0.634705 -0.000244 1445372499 0.360474 0.683411 0.634705 -0.000244 1445372499 0.360474 0.683411 0.634705 -0.000244 1445372499 0.360474 0.683411 0.634705 -0.000244 1445372499 0.375061 0.674072 0.636047 -0.015808 1445372499 0.375061 0.674072 0.636047 -0.015808 1445372499 0.375061 0.674072 0.636047 -0.015808 1445372499 0.375061 0.674072 0.636047 -0.015808 1445372499 0.375061 0.674072 0.636047 -0.015808 1445372499 0.375061 0.674072 0.636047 -0.015808 1445372499 0.342834 0.680786 0.646118 0.038147 1445372499 0.342834 0.680786 0.646118 0.038147 1445372499 0.342834 0.680786 0.646118 0.038147 1445372499 0.342834 0.680786 0.646118 0.038147 1445372499 0.342834 0.680786 0.646118 0.038147 1445372499 0.342834 0.680786 0.646118 0.038147 1445372499 0.282471 0.688843 0.650330 0.150757 1445372499 0.282471 0.688843 0.650330 0.150757 1445372499 0.282471 0.688843 0.650330 0.150757 1445372499 0.282471 0.688843 0.650330 0.150757 1445372499 0.282471 0.688843 0.650330 0.150757 1445372499 0.282471 0.688843 0.650330 0.150757 1445372499 0.170227 0.696838 0.633179 0.290527 1445372499 0.170227 0.696838 0.633179 0.290527 1445372499 0.170227 0.696838 0.633179 0.290527 1445372499 0.170227 0.696838 0.633179 0.290527 1445372499 0.170227 0.696838 0.633179 0.290527 1445372499 0.170227 0.696838 0.633179 0.290527 1445372499 0.170227 0.696838 0.633179 0.290527 1445372499 0.027649 0.690369 0.605042 0.395630 1445372499 0.027649 0.690369 0.605042 0.395630 1445372499 0.027649 0.690369 0.605042 0.395630 1445372499 0.027649 0.690369 0.605042 0.395630 1445372499 0.027649 0.690369 0.605042 0.395630 1445372499 0.027649 0.690369 0.605042 0.395630 1445372499 -0.024353 0.675354 0.568115 0.469543 1445372499 -0.024353 0.675354 0.568115 0.469543 1445372499 -0.024353 0.675354 0.568115 0.469543 1445372499 -0.024353 0.675354 0.568115 0.469543 1445372499 -0.024353 0.675354 0.568115 0.469543 1445372499 -0.024353 0.675354 0.568115 0.469543 1445372499 -0.024353 0.675354 0.568115 0.469543 1445372499 -0.017090 0.671936 0.596924 0.437988 1445372499 -0.017090 0.671936 0.596924 0.437988 1445372499 -0.017090 0.671936 0.596924 0.437988 1445372499 -0.017090 0.671936 0.596924 0.437988 1445372499 -0.017090 0.671936 0.596924 0.437988 1445372499 -0.017090 0.671936 0.596924 0.437988 1445372499 0.064209 0.684998 0.644836 0.332703 1445372499 0.064209 0.684998 0.644836 0.332703 1445372499 0.064209 0.684998 0.644836 0.332703 1445372499 0.064209 0.684998 0.644836 0.332703 1445372499 0.064209 0.684998 0.644836 0.332703 1445372499 0.064209 0.684998 0.644836 0.332703 1445372499 0.175110 0.687744 0.679382 0.186218 1445372499 0.175110 0.687744 0.679382 0.186218 1445372499 0.175110 0.687744 0.679382 0.186218 1445372499 0.175110 0.687744 0.679382 0.186218 1445372499 0.175110 0.687744 0.679382 0.186218 1445372499 0.175110 0.687744 0.679382 0.186218 1445372499 0.307007 0.665527 0.677063 0.065613 1445372499 0.307007 0.665527 0.677063 0.065613 1445372499 0.307007 0.665527 0.677063 0.065613 1445372499 0.307007 0.665527 0.677063 0.065613 1445372499 0.307007 0.665527 0.677063 0.065613 1445372499 0.307007 0.665527 0.677063 0.065613 1445372499 0.376160 0.644165 0.665588 -0.021057 1445372499 0.376160 0.644165 0.665588 -0.021057 1445372499 0.376160 0.644165 0.665588 -0.021057 1445372499 0.376160 0.644165 0.665588 -0.021057 1445372499 0.376160 0.644165 0.665588 -0.021057 1445372499 0.376160 0.644165 0.665588 -0.021057 1445372499 0.388611 0.636963 0.665100 -0.028503 1445372499 0.388611 0.636963 0.665100 -0.028503 1445372499 0.388611 0.636963 0.665100 -0.028503 1445372499 0.388611 0.636963 0.665100 -0.028503 1445372499 0.388611 0.636963 0.665100 -0.028503 1445372499 0.388611 0.636963 0.665100 -0.028503 1445372499 0.345154 0.651306 0.674927 0.033142 1445372499 0.345154 0.651306 0.674927 0.033142 1445372499 0.345154 0.651306 0.674927 0.033142 1445372499 0.345154 0.651306 0.674927 0.033142 1445372499 0.345154 0.651306 0.674927 0.033142 1445372499 0.345154 0.651306 0.674927 0.033142 1445372499 0.273010 0.669250 0.674377 0.150452 1445372499 0.273010 0.669250 0.674377 0.150452 1445372499 0.273010 0.669250 0.674377 0.150452 1445372499 0.273010 0.669250 0.674377 0.150452 1445372499 0.273010 0.669250 0.674377 0.150452 1445372499 0.273010 0.669250 0.674377 0.150452 1445372499 0.157471 0.687256 0.650574 0.281982 1445372499 0.157471 0.687256 0.650574 0.281982 1445372499 0.157471 0.687256 0.650574 0.281982 1445372499 0.157471 0.687256 0.650574 0.281982 1445372499 0.157471 0.687256 0.650574 0.281982 1445372499 0.157471 0.687256 0.650574 0.281982 1445372499 0.157471 0.687256 0.650574 0.281982 1445372499 0.040222 0.684875 0.599792 0.411682 1445372499 0.040222 0.684875 0.599792 0.411682 1445372499 0.040222 0.684875 0.599792 0.411682 1445372499 0.040222 0.684875 0.599792 0.411682 1445372499 0.040222 0.684875 0.599792 0.411682 1445372499 0.040222 0.684875 0.599792 0.411682 1445372499 0.040222 0.684875 0.599792 0.411682 1445372499 -0.056763 0.682495 0.556030 0.470886 1445372499 -0.056763 0.682495 0.556030 0.470886 1445372499 -0.056763 0.682495 0.556030 0.470886 1445372499 -0.056763 0.682495 0.556030 0.470886 1445372499 -0.056763 0.682495 0.556030 0.470886 1445372499 -0.056763 0.682495 0.556030 0.470886 1445372499 -0.049561 0.686157 0.561035 0.460327 1445372499 -0.049561 0.686157 0.561035 0.460327 1445372499 -0.049561 0.686157 0.561035 0.460327 1445372499 -0.049561 0.686157 0.561035 0.460327 1445372500 -0.049561 0.686157 0.561035 0.460327 1445372500 -0.049561 0.686157 0.561035 0.460327 1445372500 -0.049561 0.686157 0.561035 0.460327 1445372500 0.027405 0.701233 0.608154 0.370850 1445372500 0.027405 0.701233 0.608154 0.370850 1445372500 0.027405 0.701233 0.608154 0.370850 1445372500 0.027405 0.701233 0.608154 0.370850 1445372500 0.027405 0.701233 0.608154 0.370850 1445372500 0.136597 0.712097 0.648254 0.232239 1445372500 0.136597 0.712097 0.648254 0.232239 1445372500 0.136597 0.712097 0.648254 0.232239 1445372500 0.136597 0.712097 0.648254 0.232239 1445372500 0.136597 0.712097 0.648254 0.232239 1445372500 0.136597 0.712097 0.648254 0.232239 1445372500 0.136597 0.712097 0.648254 0.232239 1445372500 0.273254 0.694519 0.658508 0.096252 1445372500 0.273254 0.694519 0.658508 0.096252 1445372500 0.273254 0.694519 0.658508 0.096252 1445372500 0.273254 0.694519 0.658508 0.096252 1445372500 0.273254 0.694519 0.658508 0.096252 1445372500 0.392090 0.652893 0.647949 -0.007446 1445372500 0.392090 0.652893 0.647949 -0.007446 1445372500 0.392090 0.652893 0.647949 -0.007446 1445372500 0.392090 0.652893 0.647949 -0.007446 1445372500 0.392090 0.652893 0.647949 -0.007446 1445372500 0.392090 0.652893 0.647949 -0.007446 1445372500 0.392090 0.652893 0.647949 -0.007446 1445372500 0.430603 0.634888 0.639099 -0.054260 1445372500 0.430603 0.634888 0.639099 -0.054260 1445372500 0.430603 0.634888 0.639099 -0.054260 1445372500 0.430603 0.634888 0.639099 -0.054260 1445372500 0.430603 0.634888 0.639099 -0.054260 1445372500 0.411499 0.648071 0.640442 -0.021179 1445372500 0.411499 0.648071 0.640442 -0.021179 1445372500 0.411499 0.648071 0.640442 -0.021179 1445372500 0.411499 0.648071 0.640442 -0.021179 1445372500 0.411499 0.648071 0.640442 -0.021179 1445372500 0.411499 0.648071 0.640442 -0.021179 1445372500 0.411499 0.648071 0.640442 -0.021179 1445372500 0.333008 0.683044 0.646118 0.070557 1445372500 0.333008 0.683044 0.646118 0.070557 1445372500 0.333008 0.683044 0.646118 0.070557 1445372500 0.333008 0.683044 0.646118 0.070557 1445372500 0.333008 0.683044 0.646118 0.070557 1445372500 0.333008 0.683044 0.646118 0.070557 1445372500 0.216187 0.717224 0.628418 0.209229 1445372500 0.216187 0.717224 0.628418 0.209229 1445372500 0.216187 0.717224 0.628418 0.209229 1445372500 0.216187 0.717224 0.628418 0.209229 1445372500 0.216187 0.717224 0.628418 0.209229 1445372500 0.216187 0.717224 0.628418 0.209229 1445372500 0.100098 0.724792 0.580872 0.356506 1445372500 0.100098 0.724792 0.580872 0.356506 1445372500 0.100098 0.724792 0.580872 0.356506 1445372500 0.100098 0.724792 0.580872 0.356506 1445372500 0.100098 0.724792 0.580872 0.356506 1445372500 0.100098 0.724792 0.580872 0.356506 1445372500 0.100098 0.724792 0.580872 0.356506 1445372500 -0.014954 0.722961 0.518250 0.456543 1445372500 -0.014954 0.722961 0.518250 0.456543 1445372500 -0.014954 0.722961 0.518250 0.456543 1445372500 -0.014954 0.722961 0.518250 0.456543 1445372500 -0.014954 0.722961 0.518250 0.456543 1445372500 -0.014954 0.722961 0.518250 0.456543 1445372500 -0.025208 0.709229 0.500366 0.495911 1445372500 -0.025208 0.709229 0.500366 0.495911 1445372500 -0.025208 0.709229 0.500366 0.495911 1445372500 -0.025208 0.709229 0.500366 0.495911 1445372500 -0.025208 0.709229 0.500366 0.495911 1445372500 -0.025208 0.709229 0.500366 0.495911 1445372500 0.002808 0.714905 0.557434 0.421997 1445372500 0.002808 0.714905 0.557434 0.421997 1445372500 0.002808 0.714905 0.557434 0.421997 1445372500 0.002808 0.714905 0.557434 0.421997 1445372500 0.002808 0.714905 0.557434 0.421997 1445372500 0.002808 0.714905 0.557434 0.421997 1445372500 0.105042 0.722656 0.609558 0.308411 1445372500 0.105042 0.722656 0.609558 0.308411 1445372500 0.105042 0.722656 0.609558 0.308411 1445372500 0.105042 0.722656 0.609558 0.308411 1445372500 0.105042 0.722656 0.609558 0.308411 1445372500 0.105042 0.722656 0.609558 0.308411 1445372500 0.223633 0.708252 0.651306 0.155212 1445372500 0.223633 0.708252 0.651306 0.155212 1445372500 0.223633 0.708252 0.651306 0.155212 1445372500 0.223633 0.708252 0.651306 0.155212 1445372500 0.223633 0.708252 0.651306 0.155212 1445372500 0.223633 0.708252 0.651306 0.155212 1445372500 0.357727 0.663208 0.657166 0.014526 1445372500 0.357727 0.663208 0.657166 0.014526 1445372500 0.357727 0.663208 0.657166 0.014526 1445372500 0.357727 0.663208 0.657166 0.014526 1445372500 0.357727 0.663208 0.657166 0.014526 1445372500 0.357727 0.663208 0.657166 0.014526 1445372500 0.357727 0.663208 0.657166 0.014526 1445372500 0.445251 0.618042 0.645508 -0.054138 1445372500 0.445251 0.618042 0.645508 -0.054138 1445372500 0.445251 0.618042 0.645508 -0.054138 1445372500 0.445251 0.618042 0.645508 -0.054138 1445372500 0.445251 0.618042 0.645508 -0.054138 1445372500 0.428772 0.631470 0.644592 -0.042542 1445372500 0.428772 0.631470 0.644592 -0.042542 1445372500 0.428772 0.631470 0.644592 -0.042542 1445372500 0.428772 0.631470 0.644592 -0.042542 1445372500 0.428772 0.631470 0.644592 -0.042542 1445372500 0.428772 0.631470 0.644592 -0.042542 1445372500 0.357300 0.665161 0.652954 0.058411 1445372500 0.357300 0.665161 0.652954 0.058411 1445372500 0.357300 0.665161 0.652954 0.058411 1445372500 0.357300 0.665161 0.652954 0.058411 1445372501 0.357300 0.665161 0.652954 0.058411 1445372501 0.357300 0.665161 0.652954 0.058411 1445372501 0.253357 0.687134 0.652527 0.194397 1445372501 0.253357 0.687134 0.652527 0.194397 1445372501 0.253357 0.687134 0.652527 0.194397 1445372501 0.253357 0.687134 0.652527 0.194397 1445372501 0.253357 0.687134 0.652527 0.194397 1445372501 0.253357 0.687134 0.652527 0.194397 1445372501 0.105469 0.703430 0.625610 0.320313 1445372501 0.105469 0.703430 0.625610 0.320313 1445372501 0.105469 0.703430 0.625610 0.320313 1445372501 0.105469 0.703430 0.625610 0.320313 1445372501 0.105469 0.703430 0.625610 0.320313 1445372501 0.105469 0.703430 0.625610 0.320313 1445372501 0.026855 0.691345 0.577454 0.433350 1445372501 0.026855 0.691345 0.577454 0.433350 1445372501 0.026855 0.691345 0.577454 0.433350 1445372501 0.026855 0.691345 0.577454 0.433350 1445372501 0.026855 0.691345 0.577454 0.433350 1445372501 0.026855 0.691345 0.577454 0.433350 1445372501 -0.030457 0.690552 0.563477 0.452271 1445372501 -0.030457 0.690552 0.563477 0.452271 1445372501 -0.030457 0.690552 0.563477 0.452271 1445372501 -0.030457 0.690552 0.563477 0.452271 1445372501 -0.030457 0.690552 0.563477 0.452271 1445372501 -0.030457 0.690552 0.563477 0.452271 1445372501 0.001526 0.694641 0.586914 0.415833 1445372501 0.001526 0.694641 0.586914 0.415833 1445372501 0.001526 0.694641 0.586914 0.415833 1445372501 0.001526 0.694641 0.586914 0.415833 1445372501 0.001526 0.694641 0.586914 0.415833 1445372501 0.001526 0.694641 0.586914 0.415833 1445372501 0.082703 0.703003 0.629272 0.320618 1445372501 0.082703 0.703003 0.629272 0.320618 1445372501 0.082703 0.703003 0.629272 0.320618 1445372501 0.082703 0.703003 0.629272 0.320618 1445372501 0.082703 0.703003 0.629272 0.320618 1445372501 0.082703 0.703003 0.629272 0.320618 1445372501 0.185913 0.701599 0.661621 0.187927 1445372501 0.185913 0.701599 0.661621 0.187927 1445372501 0.185913 0.701599 0.661621 0.187927 1445372501 0.185913 0.701599 0.661621 0.187927 1445372501 0.185913 0.701599 0.661621 0.187927 1445372501 0.185913 0.701599 0.661621 0.187927 1445372501 0.185913 0.701599 0.661621 0.187927 1445372501 0.318787 0.677612 0.658264 0.076233 1445372501 0.318787 0.677612 0.658264 0.076233 1445372501 0.318787 0.677612 0.658264 0.076233 1445372501 0.318787 0.677612 0.658264 0.076233 1445372501 0.318787 0.677612 0.658264 0.076233 1445372501 0.387085 0.671997 0.630676 -0.027466 1445372501 0.387085 0.671997 0.630676 -0.027466 1445372501 0.387085 0.671997 0.630676 -0.027466 1445372501 0.387085 0.671997 0.630676 -0.027466 1445372501 0.387085 0.671997 0.630676 -0.027466 1445372501 0.387085 0.671997 0.630676 -0.027466 1445372501 0.387085 0.671997 0.630676 -0.027466 1445372501 0.423523 0.661499 0.617126 -0.046204 1445372501 0.423523 0.661499 0.617126 -0.046204 1445372501 0.423523 0.661499 0.617126 -0.046204 1445372501 0.423523 0.661499 0.617126 -0.046204 1445372501 0.423523 0.661499 0.617126 -0.046204 1445372501 0.423523 0.661499 0.617126 -0.046204 1445372501 0.376282 0.683044 0.625793 0.012329 1445372501 0.376282 0.683044 0.625793 0.012329 1445372501 0.376282 0.683044 0.625793 0.012329 1445372501 0.376282 0.683044 0.625793 0.012329 1445372501 0.376282 0.683044 0.625793 0.012329 1445372501 0.301697 0.695313 0.637207 0.139221 1445372501 0.301697 0.695313 0.637207 0.139221 1445372501 0.301697 0.695313 0.637207 0.139221 1445372501 0.301697 0.695313 0.637207 0.139221 1445372501 0.301697 0.695313 0.637207 0.139221 1445372501 0.301697 0.695313 0.637207 0.139221 1445372501 0.301697 0.695313 0.637207 0.139221 1445372501 0.180908 0.708069 0.616699 0.292358 1445372501 0.180908 0.708069 0.616699 0.292358 1445372501 0.180908 0.708069 0.616699 0.292358 1445372501 0.180908 0.708069 0.616699 0.292358 1445372501 0.180908 0.708069 0.616699 0.292358 1445372501 0.050232 0.702637 0.560181 0.435730 1445372501 0.050232 0.702637 0.560181 0.435730 1445372501 0.050232 0.702637 0.560181 0.435730 1445372501 0.050232 0.702637 0.560181 0.435730 1445372501 0.050232 0.702637 0.560181 0.435730 1445372501 0.050232 0.702637 0.560181 0.435730 1445372501 0.050232 0.702637 0.560181 0.435730 1445372501 -0.040161 0.688110 0.515198 0.509277 1445372501 -0.040161 0.688110 0.515198 0.509277 1445372501 -0.040161 0.688110 0.515198 0.509277 1445372501 -0.040161 0.688110 0.515198 0.509277 1445372501 -0.040161 0.688110 0.515198 0.509277 1445372501 -0.040161 0.688110 0.515198 0.509277 1445372501 -0.029602 0.684875 0.545105 0.482544 1445372501 -0.029602 0.684875 0.545105 0.482544 1445372501 -0.029602 0.684875 0.545105 0.482544 1445372501 -0.029602 0.684875 0.545105 0.482544 1445372501 -0.029602 0.684875 0.545105 0.482544 1445372501 -0.029602 0.684875 0.545105 0.482544 1445372501 -0.029602 0.684875 0.545105 0.482544 1445372501 0.044067 0.698608 0.597473 0.390991 1445372501 0.044067 0.698608 0.597473 0.390991 1445372501 0.044067 0.698608 0.597473 0.390991 1445372501 0.044067 0.698608 0.597473 0.390991 1445372501 0.044067 0.698608 0.597473 0.390991 1445372501 0.044067 0.698608 0.597473 0.390991 1445372501 0.147949 0.703369 0.649109 0.248901 1445372501 0.147949 0.703369 0.649109 0.248901 1445372501 0.147949 0.703369 0.649109 0.248901 1445372501 0.147949 0.703369 0.649109 0.248901 1445372502 0.147949 0.703369 0.649109 0.248901 1445372502 0.147949 0.703369 0.649109 0.248901 1445372502 0.147949 0.703369 0.649109 0.248901 1445372502 0.283081 0.689697 0.658142 0.104431 1445372502 0.283081 0.689697 0.658142 0.104431 1445372502 0.283081 0.689697 0.658142 0.104431 1445372502 0.283081 0.689697 0.658142 0.104431 1445372502 0.283081 0.689697 0.658142 0.104431 1445372502 0.283081 0.689697 0.658142 0.104431 1445372502 0.382935 0.665466 0.640259 -0.021973 1445372502 0.382935 0.665466 0.640259 -0.021973 1445372502 0.382935 0.665466 0.640259 -0.021973 1445372502 0.382935 0.665466 0.640259 -0.021973 1445372502 0.382935 0.665466 0.640259 -0.021973 1445372502 0.426636 0.645691 0.630066 -0.063416 1445372502 0.426636 0.645691 0.630066 -0.063416 1445372502 0.426636 0.645691 0.630066 -0.063416 1445372502 0.426636 0.645691 0.630066 -0.063416 1445372502 0.426636 0.645691 0.630066 -0.063416 1445372502 0.426636 0.645691 0.630066 -0.063416 1445372502 0.426636 0.645691 0.630066 -0.063416 1445372502 0.396851 0.653931 0.643799 -0.019348 1445372502 0.396851 0.653931 0.643799 -0.019348 1445372502 0.396851 0.653931 0.643799 -0.019348 1445372502 0.396851 0.653931 0.643799 -0.019348 1445372502 0.396851 0.653931 0.643799 -0.019348 1445372502 0.396851 0.653931 0.643799 -0.019348 1445372502 0.319031 0.682922 0.651489 0.085144 1445372502 0.319031 0.682922 0.651489 0.085144 1445372502 0.319031 0.682922 0.651489 0.085144 1445372502 0.319031 0.682922 0.651489 0.085144 1445372502 0.319031 0.682922 0.651489 0.085144 1445372502 0.319031 0.682922 0.651489 0.085144 1445372502 0.201050 0.713257 0.630615 0.230347 1445372502 0.201050 0.713257 0.630615 0.230347 1445372502 0.201050 0.713257 0.630615 0.230347 1445372502 0.201050 0.713257 0.630615 0.230347 1445372502 0.201050 0.713257 0.630615 0.230347 1445372502 0.201050 0.713257 0.630615 0.230347 1445372502 0.094177 0.716431 0.571594 0.388611 1445372502 0.094177 0.716431 0.571594 0.388611 1445372502 0.094177 0.716431 0.571594 0.388611 1445372502 0.094177 0.716431 0.571594 0.388611 1445372502 0.094177 0.716431 0.571594 0.388611 1445372502 0.094177 0.716431 0.571594 0.388611 1445372502 0.094177 0.716431 0.571594 0.388611 1445372502 -0.000732 0.701233 0.523743 0.483521 1445372502 -0.000732 0.701233 0.523743 0.483521 1445372502 -0.000732 0.701233 0.523743 0.483521 1445372502 -0.000732 0.701233 0.523743 0.483521 1445372502 -0.000732 0.701233 0.523743 0.483521 1445372502 -0.000732 0.701233 0.523743 0.483521 1445372502 -0.003967 0.684082 0.537292 0.493164 1445372502 -0.003967 0.684082 0.537292 0.493164 1445372502 -0.003967 0.684082 0.537292 0.493164 1445372502 -0.003967 0.684082 0.537292 0.493164 1445372502 -0.003967 0.684082 0.537292 0.493164 1445372502 -0.003967 0.684082 0.537292 0.493164 1445372502 0.058655 0.692993 0.585693 0.416138 1445372502 0.058655 0.692993 0.585693 0.416138 1445372502 0.058655 0.692993 0.585693 0.416138 1445372502 0.058655 0.692993 0.585693 0.416138 1445372502 0.058655 0.692993 0.585693 0.416138 1445372502 0.058655 0.692993 0.585693 0.416138 1445372502 0.058655 0.692993 0.585693 0.416138 1445372502 0.138306 0.702454 0.636658 0.286377 1445372502 0.138306 0.702454 0.636658 0.286377 1445372502 0.138306 0.702454 0.636658 0.286377 1445372502 0.138306 0.702454 0.636658 0.286377 1445372502 0.138306 0.702454 0.636658 0.286377 1445372502 0.138306 0.702454 0.636658 0.286377 1445372502 0.242798 0.693176 0.661865 0.149597 1445372502 0.242798 0.693176 0.661865 0.149597 1445372502 0.242798 0.693176 0.661865 0.149597 1445372502 0.242798 0.693176 0.661865 0.149597 1445372502 0.242798 0.693176 0.661865 0.149597 1445372502 0.242798 0.693176 0.661865 0.149597 1445372502 0.353943 0.666260 0.655029 0.040100 1445372502 0.353943 0.666260 0.655029 0.040100 1445372502 0.353943 0.666260 0.655029 0.040100 1445372502 0.353943 0.666260 0.655029 0.040100 1445372502 0.353943 0.666260 0.655029 0.040100 1445372502 0.353943 0.666260 0.655029 0.040100 1445372502 0.353943 0.666260 0.655029 0.040100 1445372502 0.417603 0.640686 0.643738 -0.024597 1445372502 0.417603 0.640686 0.643738 -0.024597 1445372502 0.417603 0.640686 0.643738 -0.024597 1445372502 0.417603 0.640686 0.643738 -0.024597 1445372502 0.417603 0.640686 0.643738 -0.024597 1445372502 0.417603 0.640686 0.643738 -0.024597 1445372502 0.426086 0.635071 0.643555 -0.030090 1445372502 0.426086 0.635071 0.643555 -0.030090 1445372502 0.426086 0.635071 0.643555 -0.030090 1445372502 0.426086 0.635071 0.643555 -0.030090 1445372502 0.426086 0.635071 0.643555 -0.030090 1445372502 0.400757 0.642944 0.652161 0.024170 1445372502 0.400757 0.642944 0.652161 0.024170 1445372502 0.400757 0.642944 0.652161 0.024170 1445372502 0.400757 0.642944 0.652161 0.024170 1445372502 0.400757 0.642944 0.652161 0.024170 1445372502 0.400757 0.642944 0.652161 0.024170 1445372502 0.348938 0.654602 0.658020 0.128967 1445372502 0.348938 0.654602 0.658020 0.128967 1445372502 0.348938 0.654602 0.658020 0.128967 1445372502 0.348938 0.654602 0.658020 0.128967 1445372502 0.348938 0.654602 0.658020 0.128967 1445372502 0.348938 0.654602 0.658020 0.128967 1445372502 0.348938 0.654602 0.658020 0.128967 1445372502 0.240662 0.675659 0.648071 0.255798 1445372502 0.240662 0.675659 0.648071 0.255798 1445372502 0.240662 0.675659 0.648071 0.255798 1445372502 0.240662 0.675659 0.648071 0.255798 1445372503 0.240662 0.675659 0.648071 0.255798 1445372503 0.097412 0.688293 0.611877 0.377136 1445372503 0.097412 0.688293 0.611877 0.377136 1445372503 0.097412 0.688293 0.611877 0.377136 1445372503 0.097412 0.688293 0.611877 0.377136 1445372503 0.097412 0.688293 0.611877 0.377136 1445372503 0.005066 0.675903 0.572449 0.463928 1445372503 0.005066 0.675903 0.572449 0.463928 1445372503 0.005066 0.675903 0.572449 0.463928 1445372503 0.005066 0.675903 0.572449 0.463928 1445372503 0.005066 0.675903 0.572449 0.463928 1445372503 0.005066 0.675903 0.572449 0.463928 1445372503 0.005066 0.675903 0.572449 0.463928 1445372503 -0.007690 0.667603 0.592041 0.451233 1445372503 -0.007690 0.667603 0.592041 0.451233 1445372503 -0.007690 0.667603 0.592041 0.451233 1445372503 -0.007690 0.667603 0.592041 0.451233 1445372503 
0.466003 0.604309 -0.238831 0.600464 1445372505 0.466003 0.604309 -0.238831 0.600464 1445372505 0.466003 0.604309 -0.238831 0.600464 1445372505 0.466003 0.604309 -0.238831 0.600464 1445372505 0.466003 0.604309 -0.238831 0.600464 1445372505 0.469360 0.599487 -0.245422 0.600037 1445372505 0.469360 0.599487 -0.245422 0.600037 1445372505 0.469360 0.599487 -0.245422 0.600037 1445372505 0.469360 0.599487 -0.245422 0.600037 1445372505 0.469360 0.599487 -0.245422 0.600037 1445372505 0.469360 0.599487 -0.245422 0.600037 1445372505 0.476563 0.593018 -0.248535 0.599487 1445372505 0.476563 0.593018 -0.248535 0.599487 1445372505 0.476563 0.593018 -0.248535 0.599487 1445372506 0.476563 0.593018 -0.248535 0.599487 1445372506 0.476563 0.593018 -0.248535 0.599487 1445372506 0.482239 0.587402 -0.244812 0.601990 1445372506 0.482239 0.587402 -0.244812 0.601990 1445372506 0.482239 0.587402 -0.244812 0.601990 1445372506 0.482239 0.587402 -0.244812 0.601990 1445372506 0.482239 0.587402 -0.244812 0.601990 1445372506 0.482239 0.587402 -0.244812 0.601990 1445372506 0.482239 0.587402 -0.244812 0.601990 1445372506 0.485962 0.585144 -0.233948 0.605469 1445372506 0.485962 0.585144 -0.233948 0.605469 1445372506 0.485962 0.585144 -0.233948 0.605469 1445372506 0.485962 0.585144 -0.233948 0.605469 1445372506 0.485962 0.585144 -0.233948 0.605469 1445372506 0.485962 0.585144 -0.233948 0.605469 1445372506 0.488708 0.585510 -0.220886 0.607849 1445372506 0.488708 0.585510 -0.220886 0.607849 1445372506 0.488708 0.585510 -0.220886 0.607849 1445372506 0.488708 0.585510 -0.220886 0.607849 1445372506 0.488708 0.585510 -0.220886 0.607849 1445372506 0.488708 0.585510 -0.220886 0.607849 1445372506 0.487671 0.588806 -0.204346 0.611267 1445372506 0.487671 0.588806 -0.204346 0.611267 1445372506 0.487671 0.588806 -0.204346 0.611267 1445372506 0.487671 0.588806 -0.204346 0.611267 1445372506 0.487671 0.588806 -0.204346 0.611267 1445372506 0.487671 0.588806 -0.204346 0.611267 1445372506 0.480347 0.598083 -0.180359 0.615601 1445372506 0.480347 0.598083 -0.180359 0.615601 1445372506 0.480347 0.598083 -0.180359 0.615601 1445372506 0.480347 0.598083 -0.180359 0.615601 1445372506 0.480347 0.598083 -0.180359 0.615601 1445372506 0.480347 0.598083 -0.180359 0.615601 1445372506 0.480347 0.598083 -0.180359 0.615601 1445372506 0.472351 0.608704 -0.159973 0.617004 1445372506 0.472351 0.608704 -0.159973 0.617004 1445372506 0.472351 0.608704 -0.159973 0.617004 1445372506 0.472351 0.608704 -0.159973 0.617004 1445372506 0.472351 0.608704 -0.159973 0.617004 1445372506 0.472351 0.608704 -0.159973 0.617004 1445372506 0.461792 0.615051 -0.152649 0.620483 1445372506 0.461792 0.615051 -0.152649 0.620483 1445372506 0.461792 0.615051 -0.152649 0.620483 1445372506 0.461792 0.615051 -0.152649 0.620483 1445372506 0.461792 0.615051 -0.152649 0.620483 1445372506 0.461792 0.615051 -0.152649 0.620483 1445372506 0.451477 0.617249 -0.154297 0.625488 1445372506 0.451477 0.617249 -0.154297 0.625488 1445372506 0.451477 0.617249 -0.154297 0.625488 1445372506 0.451477 0.617249 -0.154297 0.625488 1445372506 0.451477 0.617249 -0.154297 0.625488 1445372506 0.451477 0.617249 -0.154297 0.625488 1445372506 0.451477 0.617249 -0.154297 0.625488 1445372506 0.446594 0.616150 -0.160828 0.628418 1445372506 0.446594 0.616150 -0.160828 0.628418 1445372506 0.446594 0.616150 -0.160828 0.628418 1445372506 0.446594 0.616150 -0.160828 0.628418 1445372506 0.446594 0.616150 -0.160828 0.628418 1445372506 0.446594 0.616150 -0.160828 0.628418 1445372506 0.447388 0.613464 -0.167236 0.628845 1445372506 0.447388 0.613464 -0.167236 0.628845 1445372506 0.447388 0.613464 -0.167236 0.628845 1445372506 0.447388 0.613464 -0.167236 0.628845 1445372506 0.447388 0.613464 -0.167236 0.628845 1445372506 0.447388 0.613464 -0.167236 0.628845 1445372506 0.447388 0.613464 -0.167236 0.628845 1445372506 0.453796 0.607422 -0.175537 0.627869 1445372506 0.453796 0.607422 -0.175537 0.627869 1445372506 0.453796 0.607422 -0.175537 0.627869 1445372506 0.453796 0.607422 -0.175537 0.627869 1445372506 0.453796 0.607422 -0.175537 0.627869 1445372506 0.453796 0.607422 -0.175537 0.627869 1445372506 0.459595 0.600159 -0.180420 0.629272 1445372506 0.459595 0.600159 -0.180420 0.629272 1445372506 0.459595 0.600159 -0.180420 0.629272 1445372506 0.459595 0.600159 -0.180420 0.629272 1445372506 0.459595 0.600159 -0.180420 0.629272 1445372506 0.459595 0.600159 -0.180420 0.629272 1445372506 0.462830 0.595947 -0.173035 0.632935 1445372506 0.462830 0.595947 -0.173035 0.632935 1445372506 0.462830 0.595947 -0.173035 0.632935 1445372506 0.462830 0.595947 -0.173035 0.632935 1445372506 0.462830 0.595947 -0.173035 0.632935 1445372506 0.472717 0.592163 -0.162354 0.631958 1445372506 0.472717 0.592163 -0.162354 0.631958 1445372506 0.472717 0.592163 -0.162354 0.631958 1445372506 0.472717 0.592163 -0.162354 0.631958 1445372506 0.472717 0.592163 -0.162354 0.631958 1445372506 0.472717 0.592163 -0.162354 0.631958 1445372506 0.472717 0.592163 -0.162354 0.631958 1445372506 0.485107 0.589905 -0.152161 0.627258 1445372506 0.485107 0.589905 -0.152161 0.627258 1445372506 0.485107 0.589905 -0.152161 0.627258 1445372506 0.485107 0.589905 -0.152161 0.627258 1445372506 0.485107 0.589905 -0.152161 0.627258 1445372506 0.485107 0.589905 -0.152161 0.627258 1445372506 0.486633 0.595276 -0.132690 0.625427 1445372506 0.486633 0.595276 -0.132690 0.625427 1445372506 0.486633 0.595276 -0.132690 0.625427 1445372506 0.486633 0.595276 -0.132690 0.625427 1445372506 0.486633 0.595276 -0.132690 0.625427 1445372506 0.486633 0.595276 -0.132690 0.625427 1445372506 0.476318 0.608948 -0.106018 0.625305 1445372506 0.476318 0.608948 -0.106018 0.625305 1445372506 0.476318 0.608948 -0.106018 0.625305 1445372506 0.476318 0.608948 -0.106018 0.625305 1445372506 0.476318 0.608948 -0.106018 0.625305 1445372506 0.476318 0.608948 -0.106018 0.625305 1445372506 0.452942 0.627136 -0.078186 0.628784 1445372506 0.452942 0.627136 -0.078186 0.628784 1445372506 0.452942 0.627136 -0.078186 0.628784 1445372506 0.452942 0.627136 -0.078186 0.628784 1445372507 0.452942 0.627136 -0.078186 0.628784 1445372507 0.452942 0.627136 -0.078186 0.628784 1445372507 0.429199 0.640808 -0.059448 0.633667 1445372507 0.429199 0.640808 -0.059448 0.633667 1445372507 0.429199 0.640808 -0.059448 0.633667 1445372507 0.429199 0.640808 -0.059448 0.633667 1445372507 0.429199 0.640808 -0.059448 0.633667 1445372507 0.429199 0.640808 -0.059448 0.633667 1445372507 0.429199 0.640808 -0.059448 0.633667 1445372507 0.422729 0.643433 -0.059570 0.635254 1445372507 0.422729 0.643433 -0.059570 0.635254 1445372507 0.422729 0.643433 -0.059570 0.635254 1445372507 0.422729 0.643433 -0.059570 0.635254 1445372507 0.422729 0.643433 -0.059570 0.635254 1445372507 0.422729 0.643433 -0.059570 0.635254 1445372507 0.425903 0.642517 -0.066162 0.633484 1445372507 0.425903 0.642517 -0.066162 0.633484 1445372507 0.425903 0.642517 -0.066162 0.633484 1445372507 0.425903 0.642517 -0.066162 0.633484 1445372507 0.425903 0.642517 -0.066162 0.633484 1445372507 0.425903 0.642517 -0.066162 0.633484 1445372507 0.437378 0.638428 -0.072754 0.629089 1445372507 0.437378 0.638428 -0.072754 0.629089 1445372507 0.437378 0.638428 -0.072754 0.629089 1445372507 0.437378 0.638428 -0.072754 0.629089 1445372507 0.437378 0.638428 -0.072754 0.629089 1445372507 0.450317 0.632874 -0.077332 0.625000 1445372507 0.450317 0.632874 -0.077332 0.625000 1445372507 0.450317 0.632874 -0.077332 0.625000 1445372507 0.450317 0.632874 -0.077332 0.625000 1445372507 0.450317 0.632874 -0.077332 0.625000 1445372507 0.450317 0.632874 -0.077332 0.625000 1445372507 0.457153 0.628418 -0.075073 0.624756 1445372507 0.457153 0.628418 -0.075073 0.624756 1445372507 0.457153 0.628418 -0.075073 0.624756 1445372507 0.457153 0.628418 -0.075073 0.624756 1445372507 0.457153 0.628418 -0.075073 0.624756 1445372507 0.457153 0.628418 -0.075073 0.624756 1445372507 0.460388 0.625366 -0.068542 0.626160 1445372507 0.460388 0.625366 -0.068542 0.626160 1445372507 0.460388 0.625366 -0.068542 0.626160 1445372507 0.460388 0.625366 -0.068542 0.626160 1445372507 0.460388 0.625366 -0.068542 0.626160 1445372507 0.460388 0.625366 -0.068542 0.626160 1445372507 0.462769 0.623352 -0.062439 0.627136 1445372507 0.462769 0.623352 -0.062439 0.627136 1445372507 0.462769 0.623352 -0.062439 0.627136 1445372507 0.462769 0.623352 -0.062439 0.627136 1445372507 0.462769 0.623352 -0.062439 0.627136 1445372507 0.462769 0.623352 -0.062439 0.627136 1445372507 0.462769 0.623352 -0.062439 0.627136 1445372507 0.459961 0.624146 -0.059937 0.628601 1445372507 0.459961 0.624146 -0.059937 0.628601 1445372507 0.459961 0.624146 -0.059937 0.628601 1445372507 0.459961 0.624146 -0.059937 0.628601 1445372507 0.459961 0.624146 -0.059937 0.628601 1445372507 0.459961 0.624146 -0.059937 0.628601 1445372507 0.447876 0.629822 -0.054688 0.632202 1445372507 0.447876 0.629822 -0.054688 0.632202 1445372507 0.447876 0.629822 -0.054688 0.632202 1445372507 0.447876 0.629822 -0.054688 0.632202 1445372507 0.447876 0.629822 -0.054688 0.632202 1445372507 0.447876 0.629822 -0.054688 0.632202 1445372507 0.440796 0.636108 -0.051514 0.631165 1445372507 0.440796 0.636108 -0.051514 0.631165 1445372507 0.440796 0.636108 -0.051514 0.631165 1445372507 0.440796 0.636108 -0.051514 0.631165 1445372507 0.440796 0.636108 -0.051514 0.631165 1445372507 0.440796 0.636108 -0.051514 0.631165 1445372507 0.440552 0.638428 -0.054321 0.628723 1445372507 0.440552 0.638428 -0.054321 0.628723 1445372507 0.440552 0.638428 -0.054321 0.628723 1445372507 0.440552 0.638428 -0.054321 0.628723 1445372507 0.440552 0.638428 -0.054321 0.628723 1445372507 0.440552 0.638428 -0.054321 0.628723 1445372507 0.440552 0.638428 -0.054321 0.628723 1445372507 0.435120 0.641235 -0.054443 0.629639 1445372507 0.435120 0.641235 -0.054443 0.629639 1445372507 0.435120 0.641235 -0.054443 0.629639 1445372507 0.435120 0.641235 -0.054443 0.629639 1445372507 0.435120 0.641235 -0.054443 0.629639 1445372507 0.435120 0.641235 -0.054443 0.629639 1445372507 0.435120 0.641235 -0.054443 0.629639 1445372507 0.429016 0.644592 -0.051147 0.630615 1445372507 0.429016 0.644592 -0.051147 0.630615 1445372507 0.429016 0.644592 -0.051147 0.630615 1445372507 0.429016 0.644592 -0.051147 0.630615 1445372507 0.429016 0.644592 -0.051147 0.630615 1445372507 0.429016 0.644592 -0.051147 0.630615 1445372507 0.426941 0.646545 -0.049744 0.630188 1445372507 0.426941 0.646545 -0.049744 0.630188 1445372507 0.426941 0.646545 -0.049744 0.630188 1445372507 0.426941 0.646545 -0.049744 0.630188 1445372507 0.426941 0.646545 -0.049744 0.630188 1445372507 0.426941 0.646545 -0.049744 0.630188 1445372507 0.439514 0.641968 -0.063538 0.624939 1445372507 0.439514 0.641968 -0.063538 0.624939 1445372507 0.439514 0.641968 -0.063538 0.624939 1445372507 0.439514 0.641968 -0.063538 0.624939 1445372507 0.439514 0.641968 -0.063538 0.624939 1445372507 0.439514 0.641968 -0.063538 0.624939 1445372507 0.459778 0.630493 -0.084045 0.619568 1445372507 0.459778 0.630493 -0.084045 0.619568 1445372507 0.459778 0.630493 -0.084045 0.619568 1445372507 0.459778 0.630493 -0.084045 0.619568 1445372507 0.459778 0.630493 -0.084045 0.619568 1445372507 0.459778 0.630493 -0.084045 0.619568 1445372507 0.472534 0.620178 -0.093567 0.619080 1445372507 0.472534 0.620178 -0.093567 0.619080 1445372507 0.472534 0.620178 -0.093567 0.619080 1445372507 0.472534 0.620178 -0.093567 0.619080 1445372507 0.472534 0.620178 -0.093567 0.619080 1445372508 0.472534 0.620178 -0.093567 0.619080 1445372508 0.475342 0.616211 -0.088501 0.621582 1445372508 0.475342 0.616211 -0.088501 0.621582 1445372508 0.475342 0.616211 -0.088501 0.621582 1445372508 0.475342 0.616211 -0.088501 0.621582 1445372508 0.475342 0.616211 -0.088501 0.621582 1445372508 0.475342 0.616211 -0.088501 0.621582 1445372508 0.472046 0.617615 -0.077881 0.624146 1445372508 0.472046 0.617615 -0.077881 0.624146 1445372508 0.472046 0.617615 -0.077881 0.624146 1445372508 0.472046 0.617615 -0.077881 0.624146 1445372508 0.472046 0.617615 -0.077881 0.624146 1445372508 0.472046 0.617615 -0.077881 0.624146 1445372508 0.460754 0.625610 -0.065125 0.626038 1445372508 0.460754 0.625610 -0.065125 0.626038 1445372508 0.460754 0.625610 -0.065125 0.626038 1445372508 0.460754 0.625610 -0.065125 0.626038 1445372508 0.460754 0.625610 -0.065125 0.626038 1445372508 0.460754 0.625610 -0.065125 0.626038 1445372508 0.453491 0.632080 -0.062622 0.625122 1445372508 0.453491 0.632080 -0.062622 0.625122 1445372508 0.453491 0.632080 -0.062622 0.625122 1445372508 0.453491 0.632080 -0.062622 0.625122 1445372508 0.453491 0.632080 -0.062622 0.625122 1445372508 0.450623 0.634766 -0.069458 0.623779 1445372508 0.450623 0.634766 -0.069458 0.623779 1445372508 0.450623 0.634766 -0.069458 0.623779 1445372508 0.450623 0.634766 -0.069458 0.623779 1445372508 0.450623 0.634766 -0.069458 0.623779 1445372508 0.450623 0.634766 -0.069458 0.623779 1445372508 0.443298 0.637024 -0.077271 0.625793 1445372508 0.443298 0.637024 -0.077271 0.625793 1445372508 0.443298 0.637024 -0.077271 0.625793 1445372508 0.443298 0.637024 -0.077271 0.625793 1445372508 0.443298 0.637024 -0.077271 0.625793 1445372508 0.443298 0.637024 -0.077271 0.625793 1445372508 0.440674 0.633911 -0.090210 0.629089 1445372508 0.440674 0.633911 -0.090210 0.629089 1445372508 0.440674 0.633911 -0.090210 0.629089 1445372508 0.440674 0.633911 -0.090210 0.629089 1445372508 0.440674 0.633911 -0.090210 0.629089 1445372508 0.440674 0.633911 -0.090210 0.629089 1445372508 0.435425 0.631897 -0.096985 0.633728 1445372508 0.435425 0.631897 -0.096985 0.633728 1445372508 0.435425 0.631897 -0.096985 0.633728 1445372508 0.435425 0.631897 -0.096985 0.633728 1445372508 0.435425 0.631897 -0.096985 0.633728 1445372508 0.435425 0.631897 -0.096985 0.633728 1445372508 0.436096 0.629700 -0.101501 0.634705 1445372508 0.436096 0.629700 -0.101501 0.634705 1445372508 0.436096 0.629700 -0.101501 0.634705 1445372508 0.436096 0.629700 -0.101501 0.634705 1445372508 0.436096 0.629700 -0.101501 0.634705 1445372508 0.445557 0.624329 -0.108887 0.632263 1445372508 0.445557 0.624329 -0.108887 0.632263 1445372508 0.445557 0.624329 -0.108887 0.632263 1445372508 0.445557 0.624329 -0.108887 0.632263 1445372508 0.445557 0.624329 -0.108887 0.632263 1445372508 0.445557 0.624329 -0.108887 0.632263 1445372508 0.454590 0.619690 -0.112305 0.629822 1445372508 0.454590 0.619690 -0.112305 0.629822 1445372508 0.454590 0.619690 -0.112305 0.629822 1445372508 0.454590 0.619690 -0.112305 0.629822 1445372508 0.454590 0.619690 -0.112305 0.629822 1445372508 0.454590 0.619690 -0.112305 0.629822 1445372508 0.463257 0.614502 -0.113586 0.628296 1445372508 0.463257 0.614502 -0.113586 0.628296 1445372508 0.463257 0.614502 -0.113586 0.628296 1445372508 0.463257 0.614502 -0.113586 0.628296 1445372508 0.463257 0.614502 -0.113586 0.628296 1445372508 0.463257 0.614502 -0.113586 0.628296 1445372508 0.470276 0.613220 -0.107544 0.625366 1445372508 0.470276 0.613220 -0.107544 0.625366 1445372508 0.470276 0.613220 -0.107544 0.625366 1445372508 0.470276 0.613220 -0.107544 0.625366 1445372508 0.470276 0.613220 -0.107544 0.625366 1445372508 0.470276 0.613220 -0.107544 0.625366 1445372508 0.474854 0.615417 -0.099670 0.621094 1445372508 0.474854 0.615417 -0.099670 0.621094 1445372508 0.474854 0.615417 -0.099670 0.621094 1445372508 0.474854 0.615417 -0.099670 0.621094 1445372508 0.474854 0.615417 -0.099670 0.621094 1445372508 0.474854 0.615417 -0.099670 0.621094 1445372508 0.471619 0.620361 -0.093506 0.619568 1445372508 0.471619 0.620361 -0.093506 0.619568 1445372508 0.471619 0.620361 -0.093506 0.619568 1445372508 0.471619 0.620361 -0.093506 0.619568 1445372508 0.471619 0.620361 -0.093506 0.619568 1445372508 0.471619 0.620361 -0.093506 0.619568 1445372508 0.471619 0.620361 -0.093506 0.619568 1445372508 0.462708 0.627258 -0.091003 0.619751 1445372508 0.462708 0.627258 -0.091003 0.619751 1445372508 0.462708 0.627258 -0.091003 0.619751 1445372508 0.462708 0.627258 -0.091003 0.619751 1445372508 0.462708 0.627258 -0.091003 0.619751 1445372508 0.462708 0.627258 -0.091003 0.619751 1445372508 0.454285 0.632080 -0.095825 0.620361 1445372508 0.454285 0.632080 -0.095825 0.620361 1445372508 0.454285 0.632080 -0.095825 0.620361 1445372508 0.454285 0.632080 -0.095825 0.620361 1445372508 0.454285 0.632080 -0.095825 0.620361 1445372508 0.454285 0.632080 -0.095825 0.620361 1445372508 0.444153 0.634399 -0.105347 0.623718 1445372508 0.444153 0.634399 -0.105347 0.623718 1445372508 0.444153 0.634399 -0.105347 0.623718 1445372508 0.444153 0.634399 -0.105347 0.623718 1445372508 0.444153 0.634399 -0.105347 0.623718 1445372508 0.444153 0.634399 -0.105347 0.623718 1445372509 0.431885 0.636536 -0.114136 0.628601 1445372509 0.431885 0.636536 -0.114136 0.628601 1445372509 0.431885 0.636536 -0.114136 0.628601 1445372509 0.431885 0.636536 -0.114136 0.628601 1445372509 0.431885 0.636536 -0.114136 0.628601 1445372509 0.431885 0.636536 -0.114136 0.628601 1445372509 0.427246 0.635864 -0.123291 0.630737 1445372509 0.427246 0.635864 -0.123291 0.630737 1445372509 0.427246 0.635864 -0.123291 0.630737 1445372509 0.427246 0.635864 -0.123291 0.630737 1445372509 0.427246 0.635864 -0.123291 0.630737 1445372509 0.427246 0.635864 -0.123291 0.630737 1445372509 0.427246 0.635864 -0.123291 0.630737 1445372509 0.433228 0.630615 -0.138062 0.628906 1445372509 0.433228 0.630615 -0.138062 0.628906 1445372509 0.433228 0.630615 -0.138062 0.628906 1445372509 0.433228 0.630615 -0.138062 0.628906 1445372509 0.433228 0.630615 -0.138062 0.628906 1445372509 0.433228 0.630615 -0.138062 0.628906 1445372509 0.440674 0.623779 -0.150574 0.627625 1445372509 0.440674 0.623779 -0.150574 0.627625 1445372509 0.440674 0.623779 -0.150574 0.627625 1445372509 0.440674 0.623779 -0.150574 0.627625 1445372509 0.444397 0.619629 -0.149109 0.629517 1445372509 0.444397 0.619629 -0.149109 0.629517 1445372509 0.444397 0.619629 -0.149109 0.629517 1445372509 0.444397 0.619629 -0.149109 0.629517 1445372509 0.444397 0.619629 -0.149109 0.629517 1445372509 0.444397 0.619629 -0.149109 0.629517 1445372509 0.444397 0.619629 -0.149109 0.629517 1445372509 0.448120 0.618530 -0.134216 0.631226 1445372509 0.448120 0.618530 -0.134216 0.631226 1445372509 0.448120 0.618530 -0.134216 0.631226 1445372509 0.448120 0.618530 -0.134216 0.631226 1445372509 0.448120 0.618530 -0.134216 0.631226 1445372509 0.452698 0.622314 -0.113281 0.628357 1445372509 0.452698 0.622314 -0.113281 0.628357 1445372509 0.452698 0.622314 -0.113281 0.628357 1445372509 0.452698 0.622314 -0.113281 0.628357 1445372509 0.452698 0.622314 -0.113281 0.628357 1445372509 0.452698 0.622314 -0.113281 0.628357 1445372509 0.452698 0.622314 -0.113281 0.628357 1445372509 0.453979 0.628784 -0.094788 0.624084 1445372509 0.453979 0.628784 -0.094788 0.624084 1445372509 0.453979 0.628784 -0.094788 0.624084 1445372509 0.453979 0.628784 -0.094788 0.624084 1445372509 0.453979 0.628784 -0.094788 0.624084 1445372509 0.453979 0.628784 -0.094788 0.624084 1445372509 0.453308 0.633057 -0.087463 0.621277 1445372509 0.453308 0.633057 -0.087463 0.621277 1445372509 0.453308 0.633057 -0.087463 0.621277 1445372509 0.453308 0.633057 -0.087463 0.621277 1445372509 0.453308 0.633057 -0.087463 0.621277 1445372509 0.453308 0.633057 -0.087463 0.621277 1445372509 0.453308 0.633057 -0.087463 0.621277 1445372509 0.449219 0.637146 -0.087097 0.620117 1445372509 0.449219 0.637146 -0.087097 0.620117 1445372509 0.449219 0.637146 -0.087097 0.620117 1445372509 0.449219 0.637146 -0.087097 0.620117 1445372509 0.449219 0.637146 -0.087097 0.620117 1445372509 0.449219 0.637146 -0.087097 0.620117 1445372509 0.441406 0.641235 -0.090027 0.621094 1445372509 0.441406 0.641235 -0.090027 0.621094 1445372509 0.441406 0.641235 -0.090027 0.621094 1445372509 0.441406 0.641235 -0.090027 0.621094 1445372509 0.441406 0.641235 -0.090027 0.621094 1445372509 0.441406 0.641235 -0.090027 0.621094 1445372509 0.430237 0.644409 -0.096130 0.624756 1445372509 0.430237 0.644409 -0.096130 0.624756 1445372509 0.430237 0.644409 -0.096130 0.624756 1445372509 0.430237 0.644409 -0.096130 0.624756 1445372509 0.430237 0.644409 -0.096130 0.624756 1445372509 0.430237 0.644409 -0.096130 0.624756 1445372509 0.420654 0.645691 -0.101257 0.629089 1445372509 0.420654 0.645691 -0.101257 0.629089 1445372509 0.420654 0.645691 -0.101257 0.629089 1445372509 0.420654 0.645691 -0.101257 0.629089 1445372509 0.420654 0.645691 -0.101257 0.629089 1445372509 0.420654 0.645691 -0.101257 0.629089 1445372509 0.420654 0.645691 -0.101257 0.629089 1445372509 0.425476 0.641479 -0.111572 0.628418 1445372509 0.425476 0.641479 -0.111572 0.628418 1445372509 0.425476 0.641479 -0.111572 0.628418 1445372509 0.425476 0.641479 -0.111572 0.628418 1445372509 0.425476 0.641479 -0.111572 0.628418 1445372509 0.436829 0.632874 -0.122803 0.627258 1445372509 0.436829 0.632874 -0.122803 0.627258 1445372509 0.436829 0.632874 -0.122803 0.627258 1445372509 0.436829 0.632874 -0.122803 0.627258 1445372509 0.436829 0.632874 -0.122803 0.627258 1445372509 0.436829 0.632874 -0.122803 0.627258 1445372509 0.436829 0.632874 -0.122803 0.627258 1445372509 0.443420 0.624939 -0.123962 0.630371 1445372509 0.443420 0.624939 -0.123962 0.630371 1445372509 0.443420 0.624939 -0.123962 0.630371 1445372509 0.443420 0.624939 -0.123962 0.630371 1445372509 0.443420 0.624939 -0.123962 0.630371 1445372509 0.443420 0.624939 -0.123962 0.630371 1445372509 0.445923 0.620605 -0.112366 0.635071 1445372509 0.445923 0.620605 -0.112366 0.635071 1445372509 0.445923 0.620605 -0.112366 0.635071 1445372509 0.445923 0.620605 -0.112366 0.635071 1445372509 0.445923 0.620605 -0.112366 0.635071 1445372509 0.445923 0.620605 -0.112366 0.635071 1445372509 0.445923 0.620605 -0.112366 0.635071 1445372509 0.450439 0.619141 -0.095703 0.636047 1445372509 0.450439 0.619141 -0.095703 0.636047 1445372509 0.450439 0.619141 -0.095703 0.636047 1445372509 0.450439 0.619141 -0.095703 0.636047 1445372509 0.450439 0.619141 -0.095703 0.636047 1445372509 0.450439 0.619141 -0.095703 0.636047 1445372509 0.453003 0.621094 -0.079834 0.634460 1445372510 0.453003 0.621094 -0.079834 0.634460 1445372510 0.453003 0.621094 -0.079834 0.634460 1445372510 0.453003 0.621094 -0.079834 0.634460 1445372510 0.453003 0.621094 -0.079834 0.634460 1445372510 0.453003 0.621094 -0.079834 0.634460 1445372510 0.448792 0.625366 -0.068542 0.634644 1445372510 0.448792 0.625366 -0.068542 0.634644 1445372510 0.448792 0.625366 -0.068542 0.634644 1445372510 0.448792 0.625366 -0.068542 0.634644 1445372510 0.448792 0.625366 -0.068542 0.634644 1445372510 0.448792 0.625366 -0.068542 0.634644 1445372510 0.443909 0.629089 -0.068176 0.634399 1445372510 0.443909 0.629089 -0.068176 0.634399 1445372510 0.443909 0.629089 -0.068176 0.634399 1445372510 0.443909 0.629089 -0.068176 0.634399 1445372510 0.443909 0.629089 -0.068176 0.634399 1445372510 0.443909 0.629089 -0.068176 0.634399 1445372510 0.443909 0.629089 -0.068176 0.634399 1445372510 0.436096 0.633179 -0.072998 0.635193 1445372510 0.436096 0.633179 -0.072998 0.635193 1445372510 0.436096 0.633179 -0.072998 0.635193 1445372510 0.436096 0.633179 -0.072998 0.635193 1445372510 0.436096 0.633179 -0.072998 0.635193 1445372510 0.436096 0.633179 -0.072998 0.635193 1445372510 0.423767 0.638367 -0.079407 0.637573 1445372510 0.423767 0.638367 -0.079407 0.637573 1445372510 0.423767 0.638367 -0.079407 0.637573 1445372510 0.423767 0.638367 -0.079407 0.637573 1445372510 0.423767 0.638367 -0.079407 0.637573 1445372510 0.423767 0.638367 -0.079407 0.637573 1445372510 0.414001 0.640991 -0.090637 0.639832 1445372510 0.414001 0.640991 -0.090637 0.639832 1445372510 0.414001 0.640991 -0.090637 0.639832 1445372510 0.414001 0.640991 -0.090637 0.639832 1445372510 0.414001 0.640991 -0.090637 0.639832 1445372510 0.414001 0.640991 -0.090637 0.639832 1445372510 0.413818 0.638550 -0.104736 0.640259 1445372510 0.413818 0.638550 -0.104736 0.640259 1445372510 0.413818 0.638550 -0.104736 0.640259 1445372510 0.413818 0.638550 -0.104736 0.640259 1445372510 0.413818 0.638550 -0.104736 0.640259 1445372510 0.413818 0.638550 -0.104736 0.640259 1445372510 0.413818 0.638550 -0.104736 0.640259 1445372510 0.425537 0.631226 -0.117859 0.637573 1445372510 0.425537 0.631226 -0.117859 0.637573 1445372510 0.425537 0.631226 -0.117859 0.637573 1445372510 0.425537 0.631226 -0.117859 0.637573 1445372510 0.425537 0.631226 -0.117859 0.637573 1445372510 0.438049 0.623291 -0.122253 0.636047 1445372510 0.438049 0.623291 -0.122253 0.636047 1445372510 0.438049 0.623291 -0.122253 0.636047 1445372510 0.438049 0.623291 -0.122253 0.636047 1445372510 0.438049 0.623291 -0.122253 0.636047 1445372510 0.438049 0.623291 -0.122253 0.636047 1445372510 0.447205 0.617615 -0.112244 0.637085 1445372510 0.447205 0.617615 -0.112244 0.637085 1445372510 0.447205 0.617615 -0.112244 0.637085 1445372510 0.447205 0.617615 -0.112244 0.637085 1445372510 0.447205 0.617615 -0.112244 0.637085 1445372510 0.447205 0.617615 -0.112244 0.637085 1445372510 0.457458 0.613770 -0.094421 0.636414 1445372510 0.457458 0.613770 -0.094421 0.636414 1445372510 0.457458 0.613770 -0.094421 0.636414 1445372510 0.457458 0.613770 -0.094421 0.636414 1445372510 0.457458 0.613770 -0.094421 0.636414 1445372510 0.457458 0.613770 -0.094421 0.636414 1445372510 0.469055 0.613037 -0.075378 0.631165 1445372510 0.469055 0.613037 -0.075378 0.631165 1445372510 0.469055 0.613037 -0.075378 0.631165 1445372510 0.469055 0.613037 -0.075378 0.631165 1445372510 0.469055 0.613037 -0.075378 0.631165 1445372510 0.479431 0.614075 -0.062866 0.623657 1445372510 0.479431 0.614075 -0.062866 0.623657 1445372510 0.479431 0.614075 -0.062866 0.623657 1445372510 0.479431 0.614075 -0.062866 0.623657 1445372510 0.479431 0.614075 -0.062866 0.623657 1445372510 0.479431 0.614075 -0.062866 0.623657 1445372510 0.479431 0.614075 -0.062866 0.623657 1445372510 0.489807 0.614258 -0.053955 0.616272 1445372510 0.489807 0.614258 -0.053955 0.616272 1445372510 0.489807 0.614258 -0.053955 0.616272 1445372510 0.489807 0.614258 -0.053955 0.616272 1445372510 0.489807 0.614258 -0.053955 0.616272 1445372510 0.489807 0.614258 -0.053955 0.616272 1445372510 0.498413 0.614990 -0.045044 0.609314 1445372510 0.498413 0.614990 -0.045044 0.609314 1445372510 0.498413 0.614990 -0.045044 0.609314 1445372510 0.498413 0.614990 -0.045044 0.609314 1445372510 0.498413 0.614990 -0.045044 0.609314 1445372510 0.498413 0.614990 -0.045044 0.609314 1445372510 0.500122 0.616394 -0.038147 0.606934 1445372510 0.500122 0.616394 -0.038147 0.606934 1445372510 0.500122 0.616394 -0.038147 0.606934 1445372510 0.500122 0.616394 -0.038147 0.606934 1445372510 0.500122 0.616394 -0.038147 0.606934 1445372510 0.500122 0.616394 -0.038147 0.606934 1445372510 0.500122 0.616394 -0.038147 0.606934 1445372510 0.489807 0.621338 -0.034424 0.610535 1445372510 0.489807 0.621338 -0.034424 0.610535 1445372510 0.489807 0.621338 -0.034424 0.610535 1445372510 0.489807 0.621338 -0.034424 0.610535 1445372510 0.489807 0.621338 -0.034424 0.610535 1445372510 0.489807 0.621338 -0.034424 0.610535 1445372510 0.474548 0.628967 -0.035828 0.614624 1445372510 0.474548 0.628967 -0.035828 0.614624 1445372510 0.474548 0.628967 -0.035828 0.614624 1445372510 0.474548 0.628967 -0.035828 0.614624 1445372510 0.474548 0.628967 -0.035828 0.614624 1445372510 0.474548 0.628967 -0.035828 0.614624 1445372510 0.474548 0.628967 -0.035828 0.614624 1445372510 0.474609 0.628662 -0.050964 0.613892 1445372511 0.474609 0.628662 -0.050964 0.613892 1445372511 0.474609 0.628662 -0.050964 0.613892 1445372511 0.474609 0.628662 -0.050964 0.613892 1445372511 0.474609 0.628662 -0.050964 0.613892 1445372511 0.474609 0.628662 -0.050964 0.613892 1445372511 0.484924 0.621338 -0.071289 0.611206 1445372511 0.484924 0.621338 -0.071289 0.611206 1445372511 0.484924 0.621338 -0.071289 0.611206 1445372511 0.484924 0.621338 -0.071289 0.611206 1445372511 0.484924 0.621338 -0.071289 0.611206 1445372511 0.484924 0.621338 -0.071289 0.611206 1445372511 0.484924 0.621338 -0.071289 0.611206 1445372511 0.490540 0.615601 -0.080322 0.611389 1445372511 
0.042603 0.692566 0.370850 0.617188 1445372513 0.042603 0.692566 0.370850 0.617188 1445372513 0.030640 0.711670 0.542786 0.444824 1445372513 0.030640 0.711670 0.542786 0.444824 1445372513 0.030640 0.711670 0.542786 0.444824 1445372513 0.030640 0.711670 0.542786 0.444824 1445372513 0.030640 0.711670 0.542786 0.444824 1445372513 0.030640 0.711670 0.542786 0.444824 1445372513 0.147034 0.729736 0.621399 0.244080 1445372513 0.147034 0.729736 0.621399 0.244080 1445372513 0.147034 0.729736 0.621399 0.244080 1445372513 0.147034 0.729736 0.621399 0.244080 1445372513 0.147034 0.729736 0.621399 0.244080 1445372513 0.147034 0.729736 0.621399 0.244080 1445372513 0.309937 0.707825 0.629883 0.077759 1445372513 0.309937 0.707825 0.629883 0.077759 1445372513 0.309937 0.707825 0.629883 0.077759 1445372513 0.309937 0.707825 0.629883 0.077759 1445372513 0.309937 0.707825 0.629883 0.077759 1445372513 0.309937 0.707825 0.629883 0.077759 1445372513 0.403564 0.671448 0.618347 -0.062256 1445372513 0.403564 0.671448 0.618347 -0.062256 1445372513 0.403564 0.671448 0.618347 -0.062256 1445372513 0.403564 0.671448 0.618347 -0.062256 1445372513 0.403564 0.671448 0.618347 -0.062256 1445372513 0.403564 0.671448 0.618347 -0.062256 1445372513 0.403564 0.671448 0.618347 -0.062256 1445372513 0.449097 0.636719 0.620300 -0.089600 1445372513 0.449097 0.636719 0.620300 -0.089600 1445372513 0.449097 0.636719 0.620300 -0.089600 1445372513 0.449097 0.636719 0.620300 -0.089600 1445372513 0.449097 0.636719 0.620300 -0.089600 1445372513 0.449097 0.636719 0.620300 -0.089600 1445372513 0.369324 0.673462 0.639221 -0.036804 1445372513 0.369324 0.673462 0.639221 -0.036804 1445372513 0.369324 0.673462 0.639221 -0.036804 1445372513 0.369324 0.673462 0.639221 -0.036804 1445372513 0.369324 0.673462 0.639221 -0.036804 1445372513 0.280945 0.698364 0.647522 0.118347 1445372513 0.280945 0.698364 0.647522 0.118347 1445372513 0.280945 0.698364 0.647522 0.118347 1445372513 0.280945 0.698364 0.647522 0.118347 1445372513 0.280945 0.698364 0.647522 0.118347 1445372513 0.280945 0.698364 0.647522 0.118347 1445372513 0.280945 0.698364 0.647522 0.118347 1445372513 0.119568 0.717773 0.626770 0.278564 1445372513 0.119568 0.717773 0.626770 0.278564 1445372513 0.119568 0.717773 0.626770 0.278564 1445372513 0.119568 0.717773 0.626770 0.278564 1445372513 0.119568 0.717773 0.626770 0.278564 1445372513 0.119568 0.717773 0.626770 0.278564 1445372513 -0.009216 0.703491 0.581604 0.408264 1445372513 -0.009216 0.703491 0.581604 0.408264 1445372513 -0.009216 0.703491 0.581604 0.408264 1445372513 -0.009216 0.703491 0.581604 0.408264 1445372513 -0.009216 0.703491 0.581604 0.408264 1445372513 -0.009216 0.703491 0.581604 0.408264 1445372513 -0.043213 0.693542 0.558228 0.453186 1445372513 -0.043213 0.693542 0.558228 0.453186 1445372513 -0.043213 0.693542 0.558228 0.453186 1445372513 -0.043213 0.693542 0.558228 0.453186 1445372513 -0.043213 0.693542 0.558228 0.453186 1445372513 -0.043213 0.693542 0.558228 0.453186 1445372513 -0.043213 0.693542 0.558228 0.453186 1445372513 -0.001221 0.703186 0.597229 0.385681 1445372513 -0.001221 0.703186 0.597229 0.385681 1445372513 -0.001221 0.703186 0.597229 0.385681 1445372513 -0.001221 0.703186 0.597229 0.385681 1445372514 0.093872 0.722168 0.639465 0.246216 1445372514 0.093872 0.722168 0.639465 0.246216 1445372514 0.093872 0.722168 0.639465 0.246216 1445372514 0.093872 0.722168 0.639465 0.246216 1445372514 0.093872 0.722168 0.639465 0.246216 1445372514 0.093872 0.722168 0.639465 0.246216 1445372514 0.218018 0.718384 0.652344 0.103882 1445372514 0.218018 0.718384 0.652344 0.103882 1445372514 0.218018 0.718384 0.652344 0.103882 1445372514 0.218018 0.718384 0.652344 0.103882 1445372514 0.218018 0.718384 0.652344 0.103882 1445372514 0.311035 0.690796 0.652527 -0.012817 1445372514 0.311035 0.690796 0.652527 -0.012817 1445372514 0.311035 0.690796 0.652527 -0.012817 1445372514 0.311035 0.690796 0.652527 -0.012817 1445372514 0.311035 0.690796 0.652527 -0.012817 1445372514 0.311035 0.690796 0.652527 -0.012817 1445372514 0.360596 0.667236 0.648376 -0.065613 1445372514 0.360596 0.667236 0.648376 -0.065613 1445372514 0.360596 0.667236 0.648376 -0.065613 1445372514 0.360596 0.667236 0.648376 -0.065613 1445372514 0.360596 0.667236 0.648376 -0.065613 1445372514 0.360596 0.667236 0.648376 -0.065613 1445372514 0.356018 0.676147 0.643921 -0.036926 1445372514 0.356018 0.676147 0.643921 -0.036926 1445372514 0.356018 0.676147 0.643921 -0.036926 1445372514 0.356018 0.676147 0.643921 -0.036926 1445372514 0.356018 0.676147 0.643921 -0.036926 1445372514 0.356018 0.676147 0.643921 -0.036926 1445372514 0.283325 0.708862 0.643555 0.054749 1445372514 0.283325 0.708862 0.643555 0.054749 1445372514 0.283325 0.708862 0.643555 0.054749 1445372514 0.283325 0.708862 0.643555 0.054749 1445372514 0.283325 0.708862 0.643555 0.054749 1445372514 0.283325 0.708862 0.643555 0.054749 1445372514 0.206177 0.715271 0.631531 0.216797 1445372514 0.206177 0.715271 0.631531 0.216797 1445372514 0.206177 0.715271 0.631531 0.216797 1445372514 0.206177 0.715271 0.631531 0.216797 1445372514 0.206177 0.715271 0.631531 0.216797 1445372514 0.206177 0.715271 0.631531 0.216797 1445372514 0.206177 0.715271 0.631531 0.216797 1445372514 0.082642 0.708008 0.609558 0.346741 1445372514 0.082642 0.708008 0.609558 0.346741 1445372514 0.082642 0.708008 0.609558 0.346741 1445372514 0.082642 0.708008 0.609558 0.346741 1445372514 0.082642 0.708008 0.609558 0.346741 1445372514 -0.004272 0.696655 0.572815 0.431824 1445372514 -0.004272 0.696655 0.572815 0.431824 1445372514 -0.004272 0.696655 0.572815 0.431824 1445372514 -0.004272 0.696655 0.572815 0.431824 1445372514 -0.004272 0.696655 0.572815 0.431824 1445372514 -0.004272 0.696655 0.572815 0.431824 1445372514 -0.008423 0.685303 0.583496 0.435547 1445372514 -0.008423 0.685303 0.583496 0.435547 1445372514 -0.008423 0.685303 0.583496 0.435547 1445372514 -0.008423 0.685303 0.583496 0.435547 1445372514 -0.008423 0.685303 0.583496 0.435547 1445372514 -0.008423 0.685303 0.583496 0.435547 1445372514 -0.008423 0.685303 0.583496 0.435547 1445372514 0.048828 0.699585 0.621216 0.349487 1445372514 0.048828 0.699585 0.621216 0.349487 1445372514 0.048828 0.699585 0.621216 0.349487 1445372514 0.048828 0.699585 0.621216 0.349487 1445372514 0.048828 0.699585 0.621216 0.349487 1445372514 0.048828 0.699585 0.621216 0.349487 1445372514 0.136780 0.715759 0.652954 0.206116 1445372514 0.136780 0.715759 0.652954 0.206116 1445372514 0.136780 0.715759 0.652954 0.206116 1445372514 0.136780 0.715759 0.652954 0.206116 1445372514 0.136780 0.715759 0.652954 0.206116 1445372514 0.136780 0.715759 0.652954 0.206116 1445372514 0.251892 0.711304 0.653015 0.063721 1445372514 0.251892 0.711304 0.653015 0.063721 1445372514 0.251892 0.711304 0.653015 0.063721 1445372514 0.251892 0.711304 0.653015 0.063721 1445372514 0.251892 0.711304 0.653015 0.063721 1445372514 0.251892 0.711304 0.653015 0.063721 1445372514 0.251892 0.711304 0.653015 0.063721 1445372514 0.341858 0.695557 0.630920 -0.033447 1445372514 0.341858 0.695557 0.630920 -0.033447 1445372514 0.341858 0.695557 0.630920 -0.033447 1445372514 0.341858 0.695557 0.630920 -0.033447 1445372514 0.341858 0.695557 0.630920 -0.033447 1445372514 0.341858 0.695557 0.630920 -0.033447 1445372514 0.372742 0.687256 0.621582 -0.047852 1445372514 0.372742 0.687256 0.621582 -0.047852 1445372514 0.372742 0.687256 0.621582 -0.047852 1445372514 0.372742 0.687256 0.621582 -0.047852 1445372514 0.340698 0.694702 0.633118 0.018616 1445372514 0.340698 0.694702 0.633118 0.018616 1445372514 0.340698 0.694702 0.633118 0.018616 1445372514 0.340698 0.694702 0.633118 0.018616 1445372514 0.340698 0.694702 0.633118 0.018616 1445372514 0.340698 0.694702 0.633118 0.018616 1445372514 0.340698 0.694702 0.633118 0.018616 1445372514 0.271606 0.703735 0.639465 0.148254 1445372514 0.271606 0.703735 0.639465 0.148254 1445372514 0.271606 0.703735 0.639465 0.148254 1445372514 0.271606 0.703735 0.639465 0.148254 1445372514 0.271606 0.703735 0.639465 0.148254 1445372514 0.271606 0.703735 0.639465 0.148254 1445372514 0.146423 0.708069 0.627197 0.289246 1445372514 0.146423 0.708069 0.627197 0.289246 1445372514 0.146423 0.708069 0.627197 0.289246 1445372514 0.146423 0.708069 0.627197 0.289246 1445372514 0.146423 0.708069 0.627197 0.289246 1445372515 0.146423 0.708069 0.627197 0.289246 1445372515 0.034729 0.697693 0.588562 0.406738 1445372515 0.034729 0.697693 0.588562 0.406738 1445372515 0.034729 0.697693 0.588562 0.406738 1445372515 0.034729 0.697693 0.588562 0.406738 1445372515 0.034729 0.697693 0.588562 0.406738 1445372515 0.034729 0.697693 0.588562 0.406738 1445372515 0.001282 0.681580 0.565063 0.464722 1445372515 0.001282 0.681580 0.565063 0.464722 1445372515 0.001282 0.681580 0.565063 0.464722 1445372515 0.001282 0.681580 0.565063 0.464722 1445372515 0.001282 0.681580 0.565063 0.464722 1445372515 0.001282 0.681580 0.565063 0.464722 1445372515 0.001282 0.681580 0.565063 0.464722 1445372515 0.014160 0.683594 0.598572 0.417236 1445372515 0.014160 0.683594 0.598572 0.417236 1445372515 0.014160 0.683594 0.598572 0.417236 1445372515 0.014160 0.683594 0.598572 0.417236 1445372515 0.014160 0.683594 0.598572 0.417236 1445372515 0.014160 0.683594 0.598572 0.417236 1445372515 0.086365 0.700562 0.628479 0.326660 1445372515 0.086365 0.700562 0.628479 0.326660 1445372515 0.086365 0.700562 0.628479 0.326660 1445372515 0.086365 0.700562 0.628479 0.326660 1445372515 0.086365 0.700562 0.628479 0.326660 1445372515 0.086365 0.700562 0.628479 0.326660 1445372515 0.177673 0.704712 0.658569 0.194885 1445372515 0.177673 0.704712 0.658569 0.194885 1445372515 0.177673 0.704712 0.658569 0.194885 1445372515 0.177673 0.704712 0.658569 0.194885 1445372515 0.177673 0.704712 0.658569 0.194885 1445372515 0.177673 0.704712 0.658569 0.194885 1445372515 0.282593 0.693115 0.660339 0.060120 1445372515 0.282593 0.693115 0.660339 0.060120 1445372515 0.282593 0.693115 0.660339 0.060120 1445372515 0.282593 0.693115 0.660339 0.060120 1445372515 0.282593 0.693115 0.660339 0.060120 1445372515 0.282593 0.693115 0.660339 0.060120 1445372515 0.282593 0.693115 0.660339 0.060120 1445372515 0.359863 0.669922 0.648438 -0.033142 1445372515 0.359863 0.669922 0.648438 -0.033142 1445372515 0.359863 0.669922 0.648438 -0.033142 1445372515 0.359863 0.669922 0.648438 -0.033142 1445372515 0.359863 0.669922 0.648438 -0.033142 1445372515 0.359863 0.669922 0.648438 -0.033142 1445372515 0.379944 0.661438 0.643921 -0.058350 1445372515 0.379944 0.661438 0.643921 -0.058350 1445372515 0.379944 0.661438 0.643921 -0.058350 1445372515 0.379944 0.661438 0.643921 -0.058350 1445372515 0.379944 0.661438 0.643921 -0.058350 1445372515 0.379944 0.661438 0.643921 -0.058350 1445372515 0.340332 0.675293 0.654297 -0.002441 1445372515 0.340332 0.675293 0.654297 -0.002441 1445372515 0.340332 0.675293 0.654297 -0.002441 1445372515 0.340332 0.675293 0.654297 -0.002441 1445372515 0.340332 0.675293 0.654297 -0.002441 1445372515 0.340332 0.675293 0.654297 -0.002441 1445372515 0.269409 0.694885 0.655334 0.122253 1445372515 0.269409 0.694885 0.655334 0.122253 1445372515 0.269409 0.694885 0.655334 0.122253 1445372515 0.269409 0.694885 0.655334 0.122253 1445372515 0.269409 0.694885 0.655334 0.122253 1445372515 0.269409 0.694885 0.655334 0.122253 1445372515 0.148132 0.714355 0.632568 0.259827 1445372515 0.148132 0.714355 0.632568 0.259827 1445372515 0.148132 0.714355 0.632568 0.259827 1445372515 0.148132 0.714355 0.632568 0.259827 1445372515 0.148132 0.714355 0.632568 0.259827 1445372515 0.148132 0.714355 0.632568 0.259827 1445372515 0.053040 0.708862 0.572693 0.408203 1445372515 0.053040 0.708862 0.572693 0.408203 1445372515 0.053040 0.708862 0.572693 0.408203 1445372515 0.053040 0.708862 0.572693 0.408203 1445372515 0.053040 0.708862 0.572693 0.408203 1445372515 0.001038 0.687073 0.552307 0.471985 1445372515 0.001038 0.687073 0.552307 0.471985 1445372515 0.001038 0.687073 0.552307 0.471985 1445372515 0.001038 0.687073 0.552307 0.471985 1445372515 0.001038 0.687073 0.552307 0.471985 1445372515 0.001038 0.687073 0.552307 0.471985 1445372515 0.013733 0.691162 0.587158 0.421021 1445372515 0.013733 0.691162 0.587158 0.421021 1445372515 0.013733 0.691162 0.587158 0.421021 1445372515 0.013733 0.691162 0.587158 0.421021 1445372515 0.013733 0.691162 0.587158 0.421021 1445372515 0.013733 0.691162 0.587158 0.421021 1445372515 0.098328 0.708008 0.623962 0.315674 1445372515 0.098328 0.708008 0.623962 0.315674 1445372515 0.098328 0.708008 0.623962 0.315674 1445372515 0.098328 0.708008 0.623962 0.315674 1445372515 0.098328 0.708008 0.623962 0.315674 1445372515 0.098328 0.708008 0.623962 0.315674 1445372515 0.196045 0.712646 0.650391 0.174744 1445372515 0.196045 0.712646 0.650391 0.174744 1445372515 0.196045 0.712646 0.650391 0.174744 1445372515 0.196045 0.712646 0.650391 0.174744 1445372515 0.196045 0.712646 0.650391 0.174744 1445372515 0.196045 0.712646 0.650391 0.174744 1445372515 0.308289 0.694214 0.648132 0.052856 1445372515 0.308289 0.694214 0.648132 0.052856 1445372515 0.308289 0.694214 0.648132 0.052856 1445372515 0.308289 0.694214 0.648132 0.052856 1445372515 0.308289 0.694214 0.648132 0.052856 1445372515 0.308289 0.694214 0.648132 0.052856 1445372515 0.359863 0.682068 0.635559 -0.036011 1445372515 0.359863 0.682068 0.635559 -0.036011 1445372515 0.359863 0.682068 0.635559 -0.036011 1445372515 0.359863 0.682068 0.635559 -0.036011 1445372515 0.359863 0.682068 0.635559 -0.036011 1445372515 0.359863 0.682068 0.635559 -0.036011 1445372515 0.374207 0.673950 0.636719 -0.015564 1445372516 0.374207 0.673950 0.636719 -0.015564 1445372516 0.374207 0.673950 0.636719 -0.015564 1445372516 0.374207 0.673950 0.636719 -0.015564 1445372516 0.374207 0.673950 0.636719 -0.015564 1445372516 0.374207 0.673950 0.636719 -0.015564 1445372516 0.374207 0.673950 0.636719 -0.015564 1445372516 0.309326 0.689209 0.651123 0.072388 1445372516 0.309326 0.689209 0.651123 0.072388 1445372516 0.309326 0.689209 0.651123 0.072388 1445372516 0.309326 0.689209 0.651123 0.072388 1445372516 0.309326 0.689209 0.651123 0.072388 1445372516 0.309326 0.689209 0.651123 0.072388 1445372516 0.210632 0.706055 0.639648 0.218811 1445372516 0.210632 0.706055 0.639648 0.218811 1445372516 0.210632 0.706055 0.639648 0.218811 1445372516 0.210632 0.706055 0.639648 0.218811 1445372516 0.083008 0.710571 0.596130 0.364258 1445372516 0.083008 0.710571 0.596130 0.364258 1445372516 0.083008 0.710571 0.596130 0.364258 1445372516 0.083008 0.710571 0.596130 0.364258 1445372516 0.083008 0.710571 0.596130 0.364258 1445372516 0.083008 0.710571 0.596130 0.364258 1445372516 -0.002930 0.692322 0.539368 0.479187 1445372516 -0.002930 0.692322 0.539368 0.479187 1445372516 -0.002930 0.692322 0.539368 0.479187 1445372516 -0.002930 0.692322 0.539368 0.479187 1445372516 -0.036499 0.677795 0.547791 0.488953 1445372516 -0.036499 0.677795 0.547791 0.488953 1445372516 -0.036499 0.677795 0.547791 0.488953 1445372516 -0.036499 0.677795 0.547791 0.488953 1445372516 -0.036499 0.677795 0.547791 0.488953 1445372516 -0.036499 0.677795 0.547791 0.488953 1445372516 0.014587 0.695496 0.582153 0.420837 1445372516 0.014587 0.695496 0.582153 0.420837 1445372516 0.014587 0.695496 0.582153 0.420837 1445372516 0.014587 0.695496 0.582153 0.420837 1445372516 0.014587 0.695496 0.582153 0.420837 1445372516 0.014587 0.695496 0.582153 0.420837 1445372516 0.105469 0.719482 0.616211 0.302368 1445372516 0.105469 0.719482 0.616211 0.302368 1445372516 0.105469 0.719482 0.616211 0.302368 1445372516 0.105469 0.719482 0.616211 0.302368 1445372516 0.105469 0.719482 0.616211 0.302368 1445372516 0.105469 0.719482 0.616211 0.302368 1445372516 0.212036 0.727783 0.632996 0.156738 1445372516 0.212036 0.727783 0.632996 0.156738 1445372516 0.212036 0.727783 0.632996 0.156738 1445372516 0.212036 0.727783 0.632996 0.156738 1445372516 0.325439 0.708252 0.625732 0.028687 1445372516 0.325439 0.708252 0.625732 0.028687 1445372516 0.325439 0.708252 0.625732 0.028687 1445372516 0.325439 0.708252 0.625732 0.028687 1445372516 0.325439 0.708252 0.625732 0.028687 1445372516 0.325439 0.708252 0.625732 0.028687 1445372516 0.325439 0.708252 0.625732 0.028687 1445372516 0.401794 0.676758 0.614807 -0.050171 1445372516 0.401794 0.676758 0.614807 -0.050171 1445372516 0.401794 0.676758 0.614807 -0.050171 1445372516 0.401794 0.676758 0.614807 -0.050171 1445372516 0.401794 0.676758 0.614807 -0.050171 1445372516 0.401794 0.676758 0.614807 -0.050171 1445372516 0.418030 0.666626 0.614929 -0.051208 1445372516 0.418030 0.666626 0.614929 -0.051208 1445372516 0.418030 0.666626 0.614929 -0.051208 1445372516 0.418030 0.666626 0.614929 -0.051208 1445372516 0.418030 0.666626 0.614929 -0.051208 1445372516 0.418030 0.666626 0.614929 -0.051208 1445372516 0.374939 0.679688 0.629517 0.033081 1445372516 0.374939 0.679688 0.629517 0.033081 1445372516 0.374939 0.679688 0.629517 0.033081 1445372516 0.374939 0.679688 0.629517 0.033081 1445372516 0.374939 0.679688 0.629517 0.033081 1445372516 0.374939 0.679688 0.629517 0.033081 1445372516 0.276306 0.699890 0.635559 0.172424 1445372516 0.276306 0.699890 0.635559 0.172424 1445372516 0.276306 0.699890 0.635559 0.172424 1445372516 0.276306 0.699890 0.635559 0.172424 1445372516 0.276306 0.699890 0.635559 0.172424 1445372516 0.276306 0.699890 0.635559 0.172424 1445372516 0.129883 0.712402 0.610840 0.319946 1445372516 0.129883 0.712402 0.610840 0.319946 1445372516 0.129883 0.712402 0.610840 0.319946 1445372516 0.129883 0.712402 0.610840 0.319946 1445372516 0.129883 0.712402 0.610840 0.319946 1445372516 0.129883 0.712402 0.610840 0.319946 1445372516 0.010315 0.705322 0.567017 0.425232 1445372516 0.010315 0.705322 0.567017 0.425232 1445372516 0.010315 0.705322 0.567017 0.425232 1445372516 0.010315 0.705322 0.567017 0.425232 1445372516 0.010315 0.705322 0.567017 0.425232 1445372516 0.010315 0.705322 0.567017 0.425232 1445372516 -0.011902 0.691101 0.566711 0.448303 1445372516 -0.011902 0.691101 0.566711 0.448303 1445372516 -0.011902 0.691101 0.566711 0.448303 1445372516 -0.011902 0.691101 0.566711 0.448303 1445372516 -0.011902 0.691101 0.566711 0.448303 1445372516 -0.011902 0.691101 0.566711 0.448303 1445372516 0.035400 0.694336 0.612366 0.376282 1445372516 0.035400 0.694336 0.612366 0.376282 1445372516 0.035400 0.694336 0.612366 0.376282 1445372516 0.035400 0.694336 0.612366 0.376282 1445372516 0.035400 0.694336 0.612366 0.376282 1445372516 0.035400 0.694336 0.612366 0.376282 1445372516 0.142700 0.699097 0.655457 0.247375 1445372516 0.142700 0.699097 0.655457 0.247375 1445372517 0.142700 0.699097 0.655457 0.247375 1445372517 0.142700 0.699097 0.655457 0.247375 1445372517 0.142700 0.699097 0.655457 0.247375 1445372517 0.142700 0.699097 0.655457 0.247375 1445372517 0.142700 0.699097 0.655457 0.247375 1445372517 0.297974 0.666687 0.673035 0.116943 1445372517 0.297974 0.666687 0.673035 0.116943 1445372517 0.297974 0.666687 0.673035 0.116943 1445372517 0.297974 0.666687 0.673035 0.116943 1445372517 0.297974 0.666687 0.673035 0.116943 1445372517 0.297974 0.666687 0.673035 0.116943 1445372517 0.402527 0.621765 0.671570 -0.015930 1445372517 0.402527 0.621765 0.671570 -0.015930 1445372517 0.402527 0.621765 0.671570 -0.015930 1445372517 0.402527 0.621765 0.671570 -0.015930 1445372517 0.402527 0.621765 0.671570 -0.015930 1445372517 0.402527 0.621765 0.671570 -0.015930 1445372517 0.465820 0.582153 0.661194 -0.082764 1445372517 0.465820 0.582153 0.661194 -0.082764 1445372517 0.465820 0.582153 0.661194 -0.082764 1445372517 0.465820 0.582153 0.661194 -0.082764 1445372517 0.465820 0.582153 0.661194 -0.082764 1445372517 0.469971 0.575806 0.663086 -0.088196 1445372517 0.469971 0.575806 0.663086 -0.088196 1445372517 0.469971 0.575806 0.663086 -0.088196 1445372517 0.469971 0.575806 0.663086 -0.088196 1445372517 0.469971 0.575806 0.663086 -0.088196 1445372517 0.416504 0.605164 0.678162 -0.015259 1445372517 0.416504 0.605164 0.678162 -0.015259 1445372517 0.416504 0.605164 0.678162 -0.015259 1445372517 0.416504 0.605164 0.678162 -0.015259 1445372517 0.416504 0.605164 0.678162 -0.015259 1445372517 0.416504 0.605164 0.678162 -0.015259 1445372517 0.313049 0.660889 0.671204 0.121094 1445372517 0.313049 0.660889 0.671204 0.121094 1445372517 0.313049 0.660889 0.671204 0.121094 1445372517 0.313049 0.660889 0.671204 0.121094 1445372517 0.313049 0.660889 0.671204 0.121094 1445372517 0.313049 0.660889 0.671204 0.121094 1445372517 0.313049 0.660889 0.671204 0.121094 1445372517 0.166321 0.699158 0.639709 0.272461 1445372517 0.166321 0.699158 0.639709 0.272461 1445372517 0.166321 0.699158 0.639709 0.272461 1445372517 0.166321 0.699158 0.639709 0.272461 1445372517 0.166321 0.699158 0.639709 0.272461 1445372517 0.166321 0.699158 0.639709 0.272461 1445372517 0.034729 0.702759 0.576111 0.415771 1445372517 0.034729 0.702759 0.576111 0.415771 1445372517 0.034729 0.702759 0.576111 0.415771 1445372517 0.034729 0.702759 0.576111 0.415771 1445372517 0.034729 0.702759 0.576111 0.415771 1445372517 0.034729 0.702759 0.576111 0.415771 1445372517 -0.031616 0.684631 0.541565 0.486755 1445372517 -0.031616 0.684631 0.541565 0.486755 1445372517 -0.031616 0.684631 0.541565 0.486755 1445372517 -0.031616 0.684631 0.541565 0.486755 1445372517 -0.031616 0.684631 0.541565 0.486755 1445372517 -0.031616 0.684631 0.541565 0.486755 1445372517 -0.033997 0.685852 0.559204 0.464355 1445372517 -0.033997 0.685852 0.559204 0.464355 1445372517 -0.033997 0.685852 0.559204 0.464355 1445372517 -0.033997 0.685852 0.559204 0.464355 1445372517 -0.033997 0.685852 0.559204 0.464355 1445372517 -0.033997 0.685852 0.559204 0.464355 1445372517 0.047546 0.698914 0.599792 0.386597 1445372517 0.047546 0.698914 0.599792 0.386597 1445372517 0.047546 0.698914 0.599792 0.386597 1445372517 0.047546 0.698914 0.599792 0.386597 1445372517 0.047546 0.698914 0.599792 0.386597 1445372517 0.047546 0.698914 0.599792 0.386597 1445372517 0.145142 0.702515 0.647827 0.256104 1445372517 0.145142 0.702515 0.647827 0.256104 1445372517 0.145142 0.702515 0.647827 0.256104 1445372517 0.145142 0.702515 0.647827 0.256104 1445372517 0.145142 0.702515 0.647827 0.256104 1445372517 0.145142 0.702515 0.647827 0.256104 1445372517 0.268677 0.684814 0.664856 0.129150 1445372517 0.268677 0.684814 0.664856 0.129150 1445372517 0.268677 0.684814 0.664856 0.129150 1445372517 0.268677 0.684814 0.664856 0.129150 1445372517 0.268677 0.684814 0.664856 0.129150 1445372517 0.268677 0.684814 0.664856 0.129150 1445372517 0.268677 0.684814 0.664856 0.129150 1445372517 0.362976 0.656250 0.661316 0.013245 1445372517 0.362976 0.656250 0.661316 0.013245 1445372517 0.362976 0.656250 0.661316 0.013245 1445372517 0.362976 0.656250 0.661316 0.013245 1445372517 0.362976 0.656250 0.661316 0.013245 1445372517 0.407043 0.638733 0.651733 -0.038330 1445372517 0.407043 0.638733 0.651733 -0.038330 1445372517 0.407043 0.638733 0.651733 -0.038330 1445372517 0.407043 0.638733 0.651733 -0.038330 1445372517 0.407043 0.638733 0.651733 -0.038330 1445372517 0.407043 0.638733 0.651733 -0.038330 1445372517 0.407898 0.639465 0.651367 -0.016541 1445372517 0.407898 0.639465 0.651367 -0.016541 1445372517 0.407898 0.639465 0.651367 -0.016541 1445372517 0.407898 0.639465 0.651367 -0.016541 1445372517 0.344238 0.664917 0.660217 0.058655 1445372517 0.344238 0.664917 0.660217 0.058655 1445372517 0.344238 0.664917 0.660217 0.058655 1445372517 0.344238 0.664917 0.660217 0.058655 1445372517 0.344238 0.664917 0.660217 0.058655 1445372517 0.344238 0.664917 0.660217 0.058655 1445372517 0.344238 0.664917 0.660217 0.058655 1445372517 0.258423 0.684998 0.649048 0.206543 1445372517 0.258423 0.684998 0.649048 0.206543 1445372517 0.258423 0.684998 0.649048 0.206543 1445372518 0.258423 0.684998 0.649048 0.206543 1445372518 0.258423 0.684998 0.649048 0.206543 1445372518 0.258423 0.684998 0.649048 0.206543 1445372518 0.120850 0.699158 0.607849 0.356384 1445372518 0.120850 0.699158 0.607849 0.356384 1445372518 0.120850 0.699158 0.607849 0.356384 1445372518 0.120850 0.699158 0.607849 0.356384 1445372518 0.120850 0.699158 0.607849 0.356384 1445372518 0.120850 0.699158 0.607849 0.356384 1445372518 -0.001099 0.702209 0.542603 0.460754 1445372518 -0.001099 0.702209 0.542603 0.460754 1445372518 -0.001099 0.702209 0.542603 0.460754 1445372518 -0.001099 0.702209 0.542603 0.460754 1445372518 -0.001099 0.702209 0.542603 0.460754 1445372518 -0.001099 0.702209 0.542603 0.460754 1445372518 -0.008240 0.708862 0.499207 0.498169 1445372518 -0.008240 0.708862 0.499207 0.498169 1445372518 -0.008240 0.708862 0.499207 0.498169 1445372518 -0.008240 0.708862 0.499207 0.498169 1445372518 -0.008240 0.708862 0.499207 0.498169 1445372518 -0.008240 0.708862 0.499207 0.498169 1445372518 -0.008240 0.708862 0.499207 0.498169 1445372518 0.031738 0.714539 0.541992 0.441162 1445372518 0.031738 0.714539 0.541992 0.441162 1445372518 0.031738 0.714539 0.541992 0.441162 1445372518 0.031738 0.714539 0.541992 0.441162 1445372518 0.031738 0.714539 0.541992 0.441162 1445372518 0.031738 0.714539 0.541992 0.441162 1445372518 0.119995 0.720520 0.591919 0.340576 1445372518 0.119995 0.720520 0.591919 0.340576 1445372518 0.119995 0.720520 0.591919 0.340576 1445372518 0.119995 0.720520 0.591919 0.340576 1445372518 0.119995 0.720520 0.591919 0.340576 1445372518 0.119995 0.720520 0.591919 0.340576 1445372518 0.119995 0.720520 0.591919 0.340576 1445372518 0.231140 0.709351 0.633606 0.204590 1445372518 0.231140 0.709351 0.633606 0.204590 1445372518 0.231140 0.709351 0.633606 0.204590 1445372518 0.231140 0.709351 0.633606 0.204590 1445372518 0.231140 0.709351 0.633606 0.204590 1445372518 0.231140 0.709351 0.633606 0.204590 1445372518 0.354858 0.671387 0.645813 0.078308 1445372518 0.354858 0.671387 0.645813 0.078308 1445372518 0.354858 0.671387 0.645813 0.078308 1445372518 0.354858 0.671387 0.645813 0.078308 1445372518 0.354858 0.671387 0.645813 0.078308 1445372518 0.354858 0.671387 0.645813 0.078308 1445372518 0.442505 0.629761 0.637756 -0.027222 1445372518 0.442505 0.629761 0.637756 -0.027222 1445372518 0.442505 0.629761 0.637756 -0.027222 1445372518 0.442505 0.629761 0.637756 -0.027222 1445372518 0.442505 0.629761 0.637756 -0.027222 1445372518 0.442505 0.629761 0.637756 -0.027222 1445372518 
0.535095 0.568665 -0.306152 0.544495 1445372520 0.539063 0.564697 -0.314575 0.539917 1445372520 0.539063 0.564697 -0.314575 0.539917 1445372520 0.539063 0.564697 -0.314575 0.539917 1445372520 0.539063 0.564697 -0.314575 0.539917 1445372520 0.539063 0.564697 -0.314575 0.539917 1445372520 0.539063 0.564697 -0.314575 0.539917 1445372520 0.544922 0.556396 -0.326965 0.535278 1445372520 0.544922 0.556396 -0.326965 0.535278 1445372520 0.544922 0.556396 -0.326965 0.535278 1445372520 0.544922 0.556396 -0.326965 0.535278 1445372520 0.544922 0.556396 -0.326965 0.535278 1445372520 0.544922 0.556396 -0.326965 0.535278 1445372520 0.548218 0.548462 -0.334595 0.535400 1445372520 0.548218 0.548462 -0.334595 0.535400 1445372520 0.548218 0.548462 -0.334595 0.535400 1445372520 0.548218 0.548462 -0.334595 0.535400 1445372520 0.548218 0.548462 -0.334595 0.535400 1445372520 0.548218 0.548462 -0.334595 0.535400 1445372520 0.546265 0.548218 -0.328003 0.541626 1445372520 0.546265 0.548218 -0.328003 0.541626 1445372520 0.546265 0.548218 -0.328003 0.541626 1445372520 0.546265 0.548218 -0.328003 0.541626 1445372520 0.546265 0.548218 -0.328003 0.541626 1445372520 0.546265 0.548218 -0.328003 0.541626 1445372520 0.545105 0.551819 -0.314026 0.547363 1445372520 0.545105 0.551819 -0.314026 0.547363 1445372520 0.545105 0.551819 -0.314026 0.547363 1445372520 0.545105 0.551819 -0.314026 0.547363 1445372520 0.545105 0.551819 -0.314026 0.547363 1445372520 0.545105 0.551819 -0.314026 0.547363 1445372520 0.547241 0.554626 -0.300842 0.549866 1445372520 0.547241 0.554626 -0.300842 0.549866 1445372520 0.547241 0.554626 -0.300842 0.549866 1445372520 0.547241 0.554626 -0.300842 0.549866 1445372520 0.547241 0.554626 -0.300842 0.549866 1445372520 0.547241 0.554626 -0.300842 0.549866 1445372520 0.548279 0.556091 -0.288574 0.553894 1445372520 0.548279 0.556091 -0.288574 0.553894 1445372520 0.548279 0.556091 -0.288574 0.553894 1445372520 0.548279 0.556091 -0.288574 0.553894 1445372520 0.548279 0.556091 -0.288574 0.553894 1445372520 0.548279 0.556091 -0.288574 0.553894 1445372520 0.548279 0.556091 -0.288574 0.553894 1445372520 0.543274 0.562073 -0.271484 0.561340 1445372520 0.543274 0.562073 -0.271484 0.561340 1445372520 0.543274 0.562073 -0.271484 0.561340 1445372520 0.543274 0.562073 -0.271484 0.561340 1445372520 0.543274 0.562073 -0.271484 0.561340 1445372520 0.543274 0.562073 -0.271484 0.561340 1445372520 0.538513 0.566162 -0.260498 0.567017 1445372520 0.538513 0.566162 -0.260498 0.567017 1445372520 0.538513 0.566162 -0.260498 0.567017 1445372520 0.538513 0.566162 -0.260498 0.567017 1445372520 0.538513 0.566162 -0.260498 0.567017 1445372520 0.538513 0.566162 -0.260498 0.567017 1445372520 0.533752 0.567200 -0.258362 0.571472 1445372520 0.533752 0.567200 -0.258362 0.571472 1445372520 0.533752 0.567200 -0.258362 0.571472 1445372520 0.533752 0.567200 -0.258362 0.571472 1445372520 0.533752 0.567200 -0.258362 0.571472 1445372521 0.533752 0.567200 -0.258362 0.571472 1445372521 0.533752 0.567200 -0.258362 0.571472 1445372521 0.525757 0.573364 -0.255737 0.573914 1445372521 0.525757 0.573364 -0.255737 0.573914 1445372521 0.525757 0.573364 -0.255737 0.573914 1445372521 0.525757 0.573364 -0.255737 0.573914 1445372521 0.525757 0.573364 -0.255737 0.573914 1445372521 0.525757 0.573364 -0.255737 0.573914 1445372521 0.523438 0.576904 -0.259338 0.570862 1445372521 0.523438 0.576904 -0.259338 0.570862 1445372521 0.523438 0.576904 -0.259338 0.570862 1445372521 0.523438 0.576904 -0.259338 0.570862 1445372521 0.523438 0.576904 -0.259338 0.570862 1445372521 0.523438 0.576904 -0.259338 0.570862 1445372521 0.530701 0.570618 -0.272888 0.564087 1445372521 0.530701 0.570618 -0.272888 0.564087 1445372521 0.530701 0.570618 -0.272888 0.564087 1445372521 0.530701 0.570618 -0.272888 0.564087 1445372521 0.530701 0.570618 -0.272888 0.564087 1445372521 0.538086 0.560669 -0.281738 0.562744 1445372521 0.538086 0.560669 -0.281738 0.562744 1445372521 0.538086 0.560669 -0.281738 0.562744 1445372521 0.538086 0.560669 -0.281738 0.562744 1445372521 0.538086 0.560669 -0.281738 0.562744 1445372521 0.536377 0.562134 -0.268677 0.569214 1445372521 0.536377 0.562134 -0.268677 0.569214 1445372521 0.536377 0.562134 -0.268677 0.569214 1445372521 0.536377 0.562134 -0.268677 0.569214 1445372521 0.536377 0.562134 -0.268677 0.569214 1445372521 0.536377 0.562134 -0.268677 0.569214 1445372521 0.536377 0.562134 -0.268677 0.569214 1445372521 0.529236 0.573364 -0.241455 0.576843 1445372521 0.529236 0.573364 -0.241455 0.576843 1445372521 0.529236 0.573364 -0.241455 0.576843 1445372521 0.529236 0.573364 -0.241455 0.576843 1445372521 0.529236 0.573364 -0.241455 0.576843 1445372521 0.529236 0.573364 -0.241455 0.576843 1445372521 0.524597 0.581848 -0.221680 0.580505 1445372521 0.524597 0.581848 -0.221680 0.580505 1445372521 0.524597 0.581848 -0.221680 0.580505 1445372521 0.524597 0.581848 -0.221680 0.580505 1445372521 0.524597 0.581848 -0.221680 0.580505 1445372521 0.524597 0.581848 -0.221680 0.580505 1445372521 0.520630 0.587341 -0.210693 0.582703 1445372521 0.520630 0.587341 -0.210693 0.582703 1445372521 0.520630 0.587341 -0.210693 0.582703 1445372521 0.520630 0.587341 -0.210693 0.582703 1445372521 0.520630 0.587341 -0.210693 0.582703 1445372521 0.520630 0.587341 -0.210693 0.582703 1445372521 0.513306 0.594421 -0.196899 0.586731 1445372521 0.513306 0.594421 -0.196899 0.586731 1445372521 0.513306 0.594421 -0.196899 0.586731 1445372521 0.513306 0.594421 -0.196899 0.586731 1445372521 0.513306 0.594421 -0.196899 0.586731 1445372521 0.513306 0.594421 -0.196899 0.586731 1445372521 0.493286 0.605835 -0.172791 0.599731 1445372521 0.493286 0.605835 -0.172791 0.599731 1445372521 0.493286 0.605835 -0.172791 0.599731 1445372521 0.493286 0.605835 -0.172791 0.599731 1445372521 0.493286 0.605835 -0.172791 0.599731 1445372521 0.493286 0.605835 -0.172791 0.599731 1445372521 0.493286 0.605835 -0.172791 0.599731 1445372521 0.473022 0.614197 -0.149109 0.613708 1445372521 0.473022 0.614197 -0.149109 0.613708 1445372521 0.473022 0.614197 -0.149109 0.613708 1445372521 0.473022 0.614197 -0.149109 0.613708 1445372521 0.473022 0.614197 -0.149109 0.613708 1445372521 0.473022 0.614197 -0.149109 0.613708 1445372521 0.473083 0.609558 -0.146790 0.618835 1445372521 0.473083 0.609558 -0.146790 0.618835 1445372521 0.473083 0.609558 -0.146790 0.618835 1445372521 0.473083 0.609558 -0.146790 0.618835 1445372521 0.473083 0.609558 -0.146790 0.618835 1445372521 0.473083 0.609558 -0.146790 0.618835 1445372521 0.473083 0.609558 -0.146790 0.618835 1445372521 0.483215 0.600952 -0.153748 0.617798 1445372521 0.483215 0.600952 -0.153748 0.617798 1445372521 0.483215 0.600952 -0.153748 0.617798 1445372521 0.483215 0.600952 -0.153748 0.617798 1445372521 0.483215 0.600952 -0.153748 0.617798 1445372521 0.483215 0.600952 -0.153748 0.617798 1445372521 0.493896 0.594116 -0.161133 0.614014 1445372521 0.493896 0.594116 -0.161133 0.614014 1445372521 0.493896 0.594116 -0.161133 0.614014 1445372521 0.493896 0.594116 -0.161133 0.614014 1445372521 0.493896 0.594116 -0.161133 0.614014 1445372521 0.493896 0.594116 -0.161133 0.614014 1445372521 0.496887 0.592529 -0.162048 0.612854 1445372521 0.496887 0.592529 -0.162048 0.612854 1445372521 0.496887 0.592529 -0.162048 0.612854 1445372521 0.496887 0.592529 -0.162048 0.612854 1445372521 0.496887 0.592529 -0.162048 0.612854 1445372521 0.496887 0.592529 -0.162048 0.612854 1445372521 0.496887 0.592529 -0.162048 0.612854 1445372521 0.494019 0.595398 -0.160339 0.612854 1445372521 0.494019 0.595398 -0.160339 0.612854 1445372521 0.494019 0.595398 -0.160339 0.612854 1445372521 0.494019 0.595398 -0.160339 0.612854 1445372521 0.494019 0.595398 -0.160339 0.612854 1445372521 0.494019 0.595398 -0.160339 0.612854 1445372521 0.491882 0.597778 -0.162903 0.611572 1445372521 0.491882 0.597778 -0.162903 0.611572 1445372521 0.491882 0.597778 -0.162903 0.611572 1445372521 0.491882 0.597778 -0.162903 0.611572 1445372521 0.491882 0.597778 -0.162903 0.611572 1445372521 0.491882 0.597778 -0.162903 0.611572 1445372521 0.487671 0.601135 -0.167664 0.610352 1445372521 0.487671 0.601135 -0.167664 0.610352 1445372521 0.487671 0.601135 -0.167664 0.610352 1445372521 0.487671 0.601135 -0.167664 0.610352 1445372521 0.487671 0.601135 -0.167664 0.610352 1445372521 0.487671 0.601135 -0.167664 0.610352 1445372522 0.487671 0.601135 -0.167664 0.610352 1445372522 0.483826 0.605835 -0.168640 0.608582 1445372522 0.483826 0.605835 -0.168640 0.608582 1445372522 0.483826 0.605835 -0.168640 0.608582 1445372522 0.483826 0.605835 -0.168640 0.608582 1445372522 0.483826 0.605835 -0.168640 0.608582 1445372522 0.483826 0.605835 -0.168640 0.608582 1445372522 0.475159 0.612244 -0.166504 0.609558 1445372522 0.475159 0.612244 -0.166504 0.609558 1445372522 0.475159 0.612244 -0.166504 0.609558 1445372522 0.475159 0.612244 -0.166504 0.609558 1445372522 0.475159 0.612244 -0.166504 0.609558 1445372522 0.475159 0.612244 -0.166504 0.609558 1445372522 0.462036 0.617615 -0.163818 0.614929 1445372522 0.462036 0.617615 -0.163818 0.614929 1445372522 0.462036 0.617615 -0.163818 0.614929 1445372522 0.462036 0.617615 -0.163818 0.614929 1445372522 0.462036 0.617615 -0.163818 0.614929 1445372522 0.462036 0.617615 -0.163818 0.614929 1445372522 0.462036 0.617615 -0.163818 0.614929 1445372522 0.449707 0.620483 -0.163818 0.621155 1445372522 0.449707 0.620483 -0.163818 0.621155 1445372522 0.449707 0.620483 -0.163818 0.621155 1445372522 0.449707 0.620483 -0.163818 0.621155 1445372522 0.445374 0.620483 -0.166931 0.623474 1445372522 0.445374 0.620483 -0.166931 0.623474 1445372522 0.445374 0.620483 -0.166931 0.623474 1445372522 0.445374 0.620483 -0.166931 0.623474 1445372522 0.445374 0.620483 -0.166931 0.623474 1445372522 0.445374 0.620483 -0.166931 0.623474 1445372522 0.453796 0.614868 -0.178040 0.619812 1445372522 0.453796 0.614868 -0.178040 0.619812 1445372522 0.453796 0.614868 -0.178040 0.619812 1445372522 0.453796 0.614868 -0.178040 0.619812 1445372522 0.453796 0.614868 -0.178040 0.619812 1445372522 0.465027 0.605774 -0.189819 0.617004 1445372522 0.465027 0.605774 -0.189819 0.617004 1445372522 0.465027 0.605774 -0.189819 0.617004 1445372522 0.465027 0.605774 -0.189819 0.617004 1445372522 0.465027 0.605774 -0.189819 0.617004 1445372522 0.465027 0.605774 -0.189819 0.617004 1445372522 0.471924 0.599121 -0.190308 0.618103 1445372522 0.471924 0.599121 -0.190308 0.618103 1445372522 0.471924 0.599121 -0.190308 0.618103 1445372522 0.471924 0.599121 -0.190308 0.618103 1445372522 0.471924 0.599121 -0.190308 0.618103 1445372522 0.471924 0.599121 -0.190308 0.618103 1445372522 0.471924 0.599121 -0.190308 0.618103 1445372522 0.477051 0.596680 -0.182190 0.618958 1445372522 0.477051 0.596680 -0.182190 0.618958 1445372522 0.477051 0.596680 -0.182190 0.618958 1445372522 0.477051 0.596680 -0.182190 0.618958 1445372522 0.477051 0.596680 -0.182190 0.618958 1445372522 0.477051 0.596680 -0.182190 0.618958 1445372522 0.482422 0.595276 -0.175598 0.618042 1445372522 0.482422 0.595276 -0.175598 0.618042 1445372522 0.482422 0.595276 -0.175598 0.618042 1445372522 0.482422 0.595276 -0.175598 0.618042 1445372522 0.482422 0.595276 -0.175598 0.618042 1445372522 0.482422 0.595276 -0.175598 0.618042 1445372522 0.482422 0.595276 -0.175598 0.618042 1445372522 0.485046 0.595459 -0.170044 0.617371 1445372522 0.485046 0.595459 -0.170044 0.617371 1445372522 0.485046 0.595459 -0.170044 0.617371 1445372522 0.485046 0.595459 -0.170044 0.617371 1445372522 0.485046 0.595459 -0.170044 0.617371 1445372522 0.485046 0.595459 -0.170044 0.617371 1445372522 0.485107 0.598145 -0.164795 0.616150 1445372522 0.485107 0.598145 -0.164795 0.616150 1445372522 0.485107 0.598145 -0.164795 0.616150 1445372522 0.485107 0.598145 -0.164795 0.616150 1445372522 0.485107 0.598145 -0.164795 0.616150 1445372522 0.485107 0.598145 -0.164795 0.616150 1445372522 0.486389 0.599426 -0.166931 0.613281 1445372522 0.486389 0.599426 -0.166931 0.613281 1445372522 0.486389 0.599426 -0.166931 0.613281 1445372522 0.486389 0.599426 -0.166931 0.613281 1445372522 0.486389 0.599426 -0.166931 0.613281 1445372522 0.486389 0.599426 -0.166931 0.613281 1445372522 0.486389 0.599426 -0.166931 0.613281 1445372522 0.485962 0.597900 -0.176941 0.612305 1445372522 0.485962 0.597900 -0.176941 0.612305 1445372522 0.485962 0.597900 -0.176941 0.612305 1445372522 0.485962 0.597900 -0.176941 0.612305 1445372522 0.485962 0.597900 -0.176941 0.612305 1445372522 0.485962 0.597900 -0.176941 0.612305 1445372522 0.478394 0.598083 -0.184875 0.615723 1445372522 0.478394 0.598083 -0.184875 0.615723 1445372522 0.478394 0.598083 -0.184875 0.615723 1445372522 0.478394 0.598083 -0.184875 0.615723 1445372522 0.478394 0.598083 -0.184875 0.615723 1445372522 0.478394 0.598083 -0.184875 0.615723 1445372522 0.478394 0.598083 -0.184875 0.615723 1445372522 0.466980 0.600891 -0.186890 0.621155 1445372522 0.466980 0.600891 -0.186890 0.621155 1445372522 0.466980 0.600891 -0.186890 0.621155 1445372522 0.466980 0.600891 -0.186890 0.621155 1445372522 0.466980 0.600891 -0.186890 0.621155 1445372522 0.466980 0.600891 -0.186890 0.621155 1445372522 0.460876 0.602661 -0.190796 0.622803 1445372522 0.460876 0.602661 -0.190796 0.622803 1445372522 0.460876 0.602661 -0.190796 0.622803 1445372522 0.460876 0.602661 -0.190796 0.622803 1445372522 0.460876 0.602661 -0.190796 0.622803 1445372522 0.460876 0.602661 -0.190796 0.622803 1445372522 0.461060 0.599609 -0.202881 0.621765 1445372522 0.461060 0.599609 -0.202881 0.621765 1445372522 0.461060 0.599609 -0.202881 0.621765 1445372522 0.461060 0.599609 -0.202881 0.621765 1445372522 0.461060 0.599609 -0.202881 0.621765 1445372522 0.461060 0.599609 -0.202881 0.621765 1445372522 0.461060 0.599609 -0.202881 0.621765 1445372522 0.464172 0.591858 -0.217285 0.622070 1445372523 0.464172 0.591858 -0.217285 0.622070 1445372523 0.464172 0.591858 -0.217285 0.622070 1445372523 0.464172 0.591858 -0.217285 0.622070 1445372523 0.464172 0.591858 -0.217285 0.622070 1445372523 0.464172 0.591858 -0.217285 0.622070 1445372523 0.468140 0.585571 -0.222412 0.623230 1445372523 0.468140 0.585571 -0.222412 0.623230 1445372523 0.468140 0.585571 -0.222412 0.623230 1445372523 0.468140 0.585571 -0.222412 0.623230 1445372523 0.468140 0.585571 -0.222412 0.623230 1445372523 0.468140 0.585571 -0.222412 0.623230 1445372523 0.470886 0.585388 -0.215698 0.623657 1445372523 0.470886 0.585388 -0.215698 0.623657 1445372523 0.470886 0.585388 -0.215698 0.623657 1445372523 0.470886 0.585388 -0.215698 0.623657 1445372523 0.470886 0.585388 -0.215698 0.623657 1445372523 0.470886 0.585388 -0.215698 0.623657 1445372523 0.476440 0.585999 -0.207703 0.621582 1445372523 0.476440 0.585999 -0.207703 0.621582 1445372523 0.476440 0.585999 -0.207703 0.621582 1445372523 0.476440 0.585999 -0.207703 0.621582 1445372523 0.476440 0.585999 -0.207703 0.621582 1445372523 0.476440 0.585999 -0.207703 0.621582 1445372523 0.482849 0.586304 -0.201294 0.618469 1445372523 0.482849 0.586304 -0.201294 0.618469 1445372523 0.482849 0.586304 -0.201294 0.618469 1445372523 0.482849 0.586304 -0.201294 0.618469 1445372523 0.482849 0.586304 -0.201294 0.618469 1445372523 0.482849 0.586304 -0.201294 0.618469 1445372523 0.482849 0.586304 -0.201294 0.618469 1445372523 0.486633 0.588684 -0.193665 0.615662 1445372523 0.486633 0.588684 -0.193665 0.615662 1445372523 0.486633 0.588684 -0.193665 0.615662 1445372523 0.486633 0.588684 -0.193665 0.615662 1445372523 0.486633 0.588684 -0.193665 0.615662 1445372523 0.486633 0.588684 -0.193665 0.615662 1445372523 0.488953 0.590820 -0.189697 0.613037 1445372523 0.488953 0.590820 -0.189697 0.613037 1445372523 0.488953 0.590820 -0.189697 0.613037 1445372523 0.488953 0.590820 -0.189697 0.613037 1445372523 0.488953 0.590820 -0.189697 0.613037 1445372523 0.488953 0.590820 -0.189697 0.613037 1445372523 0.487122 0.592773 -0.188904 0.612793 1445372523 0.487122 0.592773 -0.188904 0.612793 1445372523 0.487122 0.592773 -0.188904 0.612793 1445372523 0.487122 0.592773 -0.188904 0.612793 1445372523 0.487122 0.592773 -0.188904 0.612793 1445372523 0.487122 0.592773 -0.188904 0.612793 1445372523 0.487122 0.592773 -0.188904 0.612793 1445372523 0.480652 0.595947 -0.185791 0.615784 1445372523 0.480652 0.595947 -0.185791 0.615784 1445372523 0.480652 0.595947 -0.185791 0.615784 1445372523 0.480652 0.595947 -0.185791 0.615784 1445372523 0.480652 0.595947 -0.185791 0.615784 1445372523 0.480652 0.595947 -0.185791 0.615784 1445372523 0.475098 0.599182 -0.182251 0.618042 1445372523 0.475098 0.599182 -0.182251 0.618042 1445372523 0.475098 0.599182 -0.182251 0.618042 1445372523 0.475098 0.599182 -0.182251 0.618042 1445372523 0.475098 0.599182 -0.182251 0.618042 1445372523 0.475098 0.599182 -0.182251 0.618042 1445372523 0.473145 0.601135 -0.184204 0.617065 1445372523 0.473145 0.601135 -0.184204 0.617065 1445372523 0.473145 0.601135 -0.184204 0.617065 1445372523 0.473145 0.601135 -0.184204 0.617065 1445372523 0.473145 0.601135 -0.184204 0.617065 1445372523 0.473145 0.601135 -0.184204 0.617065 1445372523 0.473145 0.601135 -0.184204 0.617065 1445372523 0.476624 0.597534 -0.196655 0.614014 1445372523 0.476624 0.597534 -0.196655 0.614014 1445372523 0.476624 0.597534 -0.196655 0.614014 1445372523 0.476624 0.597534 -0.196655 0.614014 1445372523 0.476624 0.597534 -0.196655 0.614014 1445372523 0.476624 0.597534 -0.196655 0.614014 1445372523 0.479065 0.590027 -0.211792 0.614319 1445372523 0.479065 0.590027 -0.211792 0.614319 1445372523 0.479065 0.590027 -0.211792 0.614319 1445372523 0.479065 0.590027 -0.211792 0.614319 1445372523 0.479065 0.590027 -0.211792 0.614319 1445372523 0.479065 0.590027 -0.211792 0.614319 1445372523 0.479065 0.590027 -0.211792 0.614319 1445372523 0.478210 0.584595 -0.218323 0.617859 1445372523 0.478210 0.584595 -0.218323 0.617859 1445372523 0.478210 0.584595 -0.218323 0.617859 1445372523 0.478210 0.584595 -0.218323 0.617859 1445372523 0.478210 0.584595 -0.218323 0.617859 1445372523 0.478210 0.584595 -0.218323 0.617859 1445372523 0.478455 0.581238 -0.216309 0.621582 1445372523 0.478455 0.581238 -0.216309 0.621582 1445372523 0.478455 0.581238 -0.216309 0.621582 1445372523 0.478455 0.581238 -0.216309 0.621582 1445372523 0.478455 0.581238 -0.216309 0.621582 1445372523 0.478455 0.581238 -0.216309 0.621582 1445372523 0.477051 0.581116 -0.207947 0.625610 1445372523 0.477051 0.581116 -0.207947 0.625610 1445372523 0.477051 0.581116 -0.207947 0.625610 1445372523 0.477051 0.581116 -0.207947 0.625610 1445372523 0.477051 0.581116 -0.207947 0.625610 1445372523 0.477051 0.581116 -0.207947 0.625610 1445372523 0.475220 0.583862 -0.196350 0.628174 1445372523 0.475220 0.583862 -0.196350 0.628174 1445372523 0.475220 0.583862 -0.196350 0.628174 1445372523 0.475220 0.583862 -0.196350 0.628174 1445372523 0.475220 0.583862 -0.196350 0.628174 1445372523 0.475220 0.583862 -0.196350 0.628174 1445372523 0.477173 0.586731 -0.188293 0.626465 1445372523 0.477173 0.586731 -0.188293 0.626465 1445372523 0.477173 0.586731 -0.188293 0.626465 1445372523 0.477173 0.586731 -0.188293 0.626465 1445372523 0.477173 0.586731 -0.188293 0.626465 1445372523 0.477173 0.586731 -0.188293 0.626465 1445372523 0.477173 0.586731 -0.188293 0.626465 1445372523 0.479980 0.587219 -0.188293 0.623901 1445372524 0.479980 0.587219 -0.188293 0.623901 1445372524 0.479980 0.587219 -0.188293 0.623901 1445372524 0.479980 0.587219 -0.188293 0.623901 1445372524 0.479980 0.587219 -0.188293 0.623901 1445372524 0.479980 0.587219 -0.188293 0.623901 1445372524 0.475037 0.588257 -0.192017 0.625549 1445372524 0.475037 0.588257 -0.192017 0.625549 1445372524 0.475037 0.588257 -0.192017 0.625549 1445372524 0.475037 0.588257 -0.192017 0.625549 1445372524 0.463318 0.590515 -0.194946 0.631287 1445372524 0.463318 0.590515 -0.194946 0.631287 1445372524 0.463318 0.590515 -0.194946 0.631287 1445372524 0.463318 0.590515 -0.194946 0.631287 1445372524 0.463318 0.590515 -0.194946 0.631287 1445372524 0.463318 0.590515 -0.194946 0.631287 1445372524 0.454102 0.592285 -0.199097 0.635010 1445372524 0.454102 0.592285 -0.199097 0.635010 1445372524 0.454102 0.592285 -0.199097 0.635010 1445372524 0.454102 0.592285 -0.199097 0.635010 1445372524 0.454102 0.592285 -0.199097 0.635010 1445372524 0.454102 0.592285 -0.199097 0.635010 1445372524 0.454102 0.592285 -0.199097 0.635010 1445372524 0.454773 0.590454 -0.208252 0.633362 1445372524 0.454773 0.590454 -0.208252 0.633362 1445372524 0.454773 0.590454 -0.208252 0.633362 1445372524 0.454773 0.590454 -0.208252 0.633362 1445372524 0.454773 0.590454 -0.208252 0.633362 1445372524 0.460510 0.584961 -0.217773 0.631104 1445372524 0.460510 0.584961 -0.217773 0.631104 1445372524 0.460510 0.584961 -0.217773 0.631104 1445372524 0.460510 0.584961 -0.217773 0.631104 1445372524 0.460510 0.584961 -0.217773 0.631104 1445372524 0.460510 0.584961 -0.217773 0.631104 1445372524 0.462280 0.580078 -0.219482 0.633667 1445372524 0.462280 0.580078 -0.219482 0.633667 1445372524 0.462280 0.580078 -0.219482 0.633667 1445372524 0.462280 0.580078 -0.219482 0.633667 1445372524 0.462280 0.580078 -0.219482 0.633667 1445372524 0.461182 0.577759 -0.214417 0.638306 1445372524 0.461182 0.577759 -0.214417 0.638306 1445372524 0.461182 0.577759 -0.214417 0.638306 1445372524 0.461182 0.577759 -0.214417 0.638306 1445372524 0.461182 0.577759 -0.214417 0.638306 1445372524 0.461182 0.577759 -0.214417 0.638306 1445372524 0.462097 0.576355 -0.209534 0.640564 1445372524 0.462097 0.576355 -0.209534 0.640564 1445372524 0.462097 0.576355 -0.209534 0.640564 1445372524 0.462097 0.576355 -0.209534 0.640564 1445372524 0.462097 0.576355 -0.209534 0.640564 1445372524 0.462097 0.576355 -0.209534 0.640564 1445372524 0.464050 0.575195 -0.205505 0.641479 1445372524 0.464050 0.575195 -0.205505 0.641479 1445372524 0.464050 0.575195 -0.205505 0.641479 1445372524 0.464050 0.575195 -0.205505 0.641479 1445372524 0.464050 0.575195 -0.205505 0.641479 1445372524 0.464050 0.575195 -0.205505 0.641479 1445372524 0.464050 0.575195 -0.205505 0.641479 1445372524 0.463135 0.577393 -0.197388 0.642761 1445372524 0.463135 0.577393 -0.197388 0.642761 1445372524 0.463135 0.577393 -0.197388 0.642761 1445372524 0.463135 0.577393 -0.197388 0.642761 1445372524 0.463135 0.577393 -0.197388 0.642761 1445372524 0.463135 0.577393 -0.197388 0.642761 1445372524 0.463074 0.580383 -0.189026 0.642578 1445372524 0.463074 0.580383 -0.189026 0.642578 1445372524 0.463074 0.580383 -0.189026 0.642578 1445372524 0.463074 0.580383 -0.189026 0.642578 1445372524 0.463074 0.580383 -0.189026 0.642578 1445372524 0.463074 0.580383 -0.189026 0.642578 1445372524 0.460693 0.584290 -0.182983 0.642456 1445372524 0.460693 0.584290 -0.182983 0.642456 1445372524 0.460693 0.584290 -0.182983 0.642456 1445372524 0.460693 0.584290 -0.182983 0.642456 1445372524 0.460693 0.584290 -0.182983 0.642456 1445372524 0.460693 0.584290 -0.182983 0.642456 1445372524 0.457520 0.588135 -0.181030 0.641785 1445372524 0.457520 0.588135 -0.181030 0.641785 1445372524 0.457520 0.588135 -0.181030 0.641785 1445372524 0.457520 0.588135 -0.181030 0.641785 1445372524 0.457520 0.588135 -0.181030 0.641785 1445372524 0.457520 0.588135 -0.181030 0.641785 1445372524 0.457520 0.588135 -0.181030 0.641785 1445372524 0.455750 0.591492 -0.185242 0.638794 1445372524 0.455750 0.591492 -0.185242 0.638794 1445372524 0.455750 0.591492 -0.185242 0.638794 1445372524 0.455750 0.591492 -0.185242 0.638794 1445372524 0.455750 0.591492 -0.185242 0.638794 1445372524 0.455688 0.593872 -0.193909 0.633972 1445372524 0.455688 0.593872 -0.193909 0.633972 1445372524 0.455688 0.593872 -0.193909 0.633972 1445372524 0.455688 0.593872 -0.193909 0.633972 1445372524 0.455688 0.593872 -0.193909 0.633972 1445372524 0.455688 0.593872 -0.193909 0.633972 1445372524 0.457886 0.595886 -0.204712 0.627136 1445372524 0.457886 0.595886 -0.204712 0.627136 1445372524 0.457886 0.595886 -0.204712 0.627136 1445372524 0.457886 0.595886 -0.204712 0.627136 1445372524 0.457886 0.595886 -0.204712 0.627136 1445372524 0.457886 0.595886 -0.204712 0.627136 1445372524 0.464905 0.594360 -0.218872 0.618591 1445372524 0.464905 0.594360 -0.218872 0.618591 1445372524 0.464905 0.594360 -0.218872 0.618591 1445372524 0.464905 0.594360 -0.218872 0.618591 1445372524 0.464905 0.594360 -0.218872 0.618591 1445372524 0.464905 0.594360 -0.218872 0.618591 1445372524 0.474548 0.588013 -0.235901 0.611023 1445372524 0.474548 0.588013 -0.235901 0.611023 1445372525 0.474548 0.588013 -0.235901 0.611023 1445372525 0.474548 0.588013 -0.235901 0.611023 1445372525 0.474548 0.588013 -0.235901 0.611023 1445372525 0.474548 0.588013 -0.235901 0.611023 1445372525 0.483337 0.579895 -0.248169 0.606995 1445372525 0.483337 0.579895 -0.248169 0.606995 1445372525 0.483337 0.579895 -0.248169 0.606995 1445372525 0.483337 0.579895 -0.248169 0.606995 1445372525 0.487488 0.576538 -0.247498 0.607117 1445372525 0.487488 0.576538 -0.247498 0.607117 1445372525 0.487488 0.576538 -0.247498 0.607117 1445372525 0.487488 0.576538 -0.247498 0.607117 1445372525 0.487488 0.576538 -0.247498 0.607117 1445372525 0.487488 0.576538 -0.247498 0.607117 1445372525 0.487488 0.576538 -0.247498 0.607117 1445372525 0.490234 0.576233 -0.240112 0.608215 1445372525 0.490234 0.576233 -0.240112 0.608215 1445372525 0.490234 0.576233 -0.240112 0.608215 1445372525 0.493286 0.575806 -0.232361 0.609131 1445372525 0.493286 0.575806 -0.232361 0.609131 1445372525 0.493286 0.575806 -0.232361 0.609131 1445372525 0.493286 0.575806 -0.232361 0.609131 1445372525 0.493286 0.575806 -0.232361 0.609131 1445372525 0.493286 0.575806 -0.232361 0.609131 1445372525 0.494324 0.576782 -0.224731 0.610168 1445372525 0.494324 0.576782 -0.224731 0.610168 1445372525 0.494324 0.576782 -0.224731 0.610168 1445372525 0.494324 0.576782 -0.224731 0.610168 1445372525 0.494324 0.576782 -0.224731 0.610168 1445372525 0.494324 0.576782 -0.224731 0.610168 1445372525 0.492371 0.580139 -0.216248 0.611694 1445372525 0.492371 0.580139 -0.216248 0.611694 1445372525 0.492371 0.580139 -0.216248 0.611694 1445372525 0.492371 0.580139 -0.216248 0.611694 1445372525 0.492371 0.580139 -0.216248 0.611694 1445372525 0.492371 0.580139 -0.216248 0.611694 1445372525 0.492371 0.580139 -0.216248 0.611694 1445372525 0.489807 0.583496 -0.212097 0.612000 1445372525 0.489807 0.583496 -0.212097 0.612000 1445372525 0.489807 0.583496 -0.212097 0.612000 1445372525 0.489807 0.583496 -0.212097 0.612000 1445372525 0.489807 0.583496 -0.212097 0.612000 1445372525 0.489807 0.583496 -0.212097 0.612000 1445372525 0.486389 0.585693 -0.214233 0.611877 1445372525 0.486389 0.585693 -0.214233 0.611877 1445372525 0.486389 0.585693 -0.214233 0.611877 1445372525 0.486389 0.585693 -0.214233 0.611877 1445372525 0.486389 0.585693 -0.214233 0.611877 1445372525 0.486389 0.585693 -0.214233 0.611877 1445372525 0.480469 0.589966 -0.215942 0.611816 1445372525 0.480469 0.589966 -0.215942 0.611816 1445372525 0.480469 0.589966 -0.215942 0.611816 1445372525 0.480469 0.589966 -0.215942 0.611816 1445372525 
0.391602 0.658386 -0.157715 0.623047 1445372528 0.391602 0.658386 -0.157715 0.623047 1445372528 0.194824 0.731262 0.077820 0.648926 1445372528 0.194824 0.731262 0.077820 0.648926 1445372528 0.194824 0.731262 0.077820 0.648926 1445372528 0.194824 0.731262 0.077820 0.648926 1445372528 0.194824 0.731262 0.077820 0.648926 1445372528 0.194824 0.731262 0.077820 0.648926 1445372528 0.194824 0.731262 0.077820 0.648926 1445372528 0.047668 0.729126 0.308716 0.608826 1445372528 0.047668 0.729126 0.308716 0.608826 1445372528 0.047668 0.729126 0.308716 0.608826 1445372528 0.047668 0.729126 0.308716 0.608826 1445372528 0.047668 0.729126 0.308716 0.608826 1445372528 0.047668 0.729126 0.308716 0.608826 1445372528 -0.019592 0.707581 0.463989 0.532532 1445372528 -0.019592 0.707581 0.463989 0.532532 1445372528 -0.019592 0.707581 0.463989 0.532532 1445372528 -0.019592 0.707581 0.463989 0.532532 1445372528 -0.019592 0.707581 0.463989 0.532532 1445372528 -0.019592 0.707581 0.463989 0.532532 1445372528 0.037231 0.720337 0.558289 0.409851 1445372528 0.037231 0.720337 0.558289 0.409851 1445372528 0.037231 0.720337 0.558289 0.409851 1445372528 0.037231 0.720337 0.558289 0.409851 1445372528 0.037231 0.720337 0.558289 0.409851 1445372528 0.037231 0.720337 0.558289 0.409851 1445372528 0.037231 0.720337 0.558289 0.409851 1445372528 0.159790 0.732910 0.621277 0.226257 1445372528 0.159790 0.732910 0.621277 0.226257 1445372528 0.159790 0.732910 0.621277 0.226257 1445372528 0.159790 0.732910 0.621277 0.226257 1445372528 0.159790 0.732910 0.621277 0.226257 1445372528 0.326050 0.698669 0.633545 0.063721 1445372528 0.326050 0.698669 0.633545 0.063721 1445372528 0.326050 0.698669 0.633545 0.063721 1445372528 0.326050 0.698669 0.633545 0.063721 1445372528 0.326050 0.698669 0.633545 0.063721 1445372528 0.326050 0.698669 0.633545 0.063721 1445372528 0.326050 0.698669 0.633545 0.063721 1445372528 0.424377 0.648132 0.629272 -0.061035 1445372528 0.424377 0.648132 0.629272 -0.061035 1445372528 0.424377 0.648132 0.629272 -0.061035 1445372528 0.424377 0.648132 0.629272 -0.061035 1445372528 0.424377 0.648132 0.629272 -0.061035 1445372528 0.454529 0.622742 0.629578 -0.095642 1445372528 0.454529 0.622742 0.629578 -0.095642 1445372528 0.454529 0.622742 0.629578 -0.095642 1445372528 0.454529 0.622742 0.629578 -0.095642 1445372528 0.454529 0.622742 0.629578 -0.095642 1445372528 0.454529 0.622742 0.629578 -0.095642 1445372528 0.454529 0.622742 0.629578 -0.095642 1445372528 0.396179 0.654236 0.642212 -0.049744 1445372528 0.396179 0.654236 0.642212 -0.049744 1445372528 0.396179 0.654236 0.642212 -0.049744 1445372528 0.396179 0.654236 0.642212 -0.049744 1445372528 0.396179 0.654236 0.642212 -0.049744 1445372528 0.396179 0.654236 0.642212 -0.049744 1445372528 0.317505 0.681274 0.655273 0.074646 1445372528 0.317505 0.681274 0.655273 0.074646 1445372528 0.317505 0.681274 0.655273 0.074646 1445372528 0.317505 0.681274 0.655273 0.074646 1445372528 0.317505 0.681274 0.655273 0.074646 1445372528 0.317505 0.681274 0.655273 0.074646 1445372528 0.200684 0.701477 0.635925 0.251282 1445372528 0.200684 0.701477 0.635925 0.251282 1445372528 0.200684 0.701477 0.635925 0.251282 1445372528 0.200684 0.701477 0.635925 0.251282 1445372528 0.200684 0.701477 0.635925 0.251282 1445372528 0.200684 0.701477 0.635925 0.251282 1445372528 0.041931 0.709961 0.589355 0.383118 1445372529 0.041931 0.709961 0.589355 0.383118 1445372529 0.041931 0.709961 0.589355 0.383118 1445372529 0.041931 0.709961 0.589355 0.383118 1445372529 0.041931 0.709961 0.589355 0.383118 1445372529 0.041931 0.709961 0.589355 0.383118 1445372529 0.041931 0.709961 0.589355 0.383118 1445372529 0.011841 0.694153 0.563110 0.448120 1445372529 0.011841 0.694153 0.563110 0.448120 1445372529 0.011841 0.694153 0.563110 0.448120 1445372529 0.011841 0.694153 0.563110 0.448120 1445372529 0.011841 0.694153 0.563110 0.448120 1445372529 0.011841 0.694153 0.563110 0.448120 1445372529 0.029663 0.691711 0.609985 0.385315 1445372529 0.029663 0.691711 0.609985 0.385315 1445372529 0.029663 0.691711 0.609985 0.385315 1445372529 0.029663 0.691711 0.609985 0.385315 1445372529 0.029663 0.691711 0.609985 0.385315 1445372529 0.029663 0.691711 0.609985 0.385315 1445372529 0.029663 0.691711 0.609985 0.385315 1445372529 0.120605 0.695496 0.652161 0.276245 1445372529 0.120605 0.695496 0.652161 0.276245 1445372529 0.120605 0.695496 0.652161 0.276245 1445372529 0.120605 0.695496 0.652161 0.276245 1445372529 0.120605 0.695496 0.652161 0.276245 1445372529 0.120605 0.695496 0.652161 0.276245 1445372529 0.225647 0.690979 0.671753 0.142212 1445372529 0.225647 0.690979 0.671753 0.142212 1445372529 0.225647 0.690979 0.671753 0.142212 1445372529 0.225647 0.690979 0.671753 0.142212 1445372529 0.225647 0.690979 0.671753 0.142212 1445372529 0.225647 0.690979 0.671753 0.142212 1445372529 0.340393 0.662354 0.666077 0.041321 1445372529 0.340393 0.662354 0.666077 0.041321 1445372529 0.340393 0.662354 0.666077 0.041321 1445372529 0.340393 0.662354 0.666077 0.041321 1445372529 0.340393 0.662354 0.666077 0.041321 1445372529 0.340393 0.662354 0.666077 0.041321 1445372529 0.375549 0.648315 0.662170 -0.009033 1445372529 0.375549 0.648315 0.662170 -0.009033 1445372529 0.375549 0.648315 0.662170 -0.009033 1445372529 0.375549 0.648315 0.662170 -0.009033 1445372529 0.375549 0.648315 0.662170 -0.009033 1445372529 0.375549 0.648315 0.662170 -0.009033 1445372529 0.375549 0.648315 0.662170 -0.009033 1445372529 0.351440 0.651733 0.671631 0.022766 1445372529 0.351440 0.651733 0.671631 0.022766 1445372529 0.351440 0.651733 0.671631 0.022766 1445372529 0.351440 0.651733 0.671631 0.022766 1445372529 0.351440 0.651733 0.671631 0.022766 1445372529 0.351440 0.651733 0.671631 0.022766 1445372529 0.284180 0.670776 0.677246 0.102478 1445372529 0.284180 0.670776 0.677246 0.102478 1445372529 0.284180 0.670776 0.677246 0.102478 1445372529 0.284180 0.670776 0.677246 0.102478 1445372529 0.284180 0.670776 0.677246 0.102478 1445372529 0.284180 0.670776 0.677246 0.102478 1445372529 0.194946 0.683228 0.660645 0.242065 1445372529 0.194946 0.683228 0.660645 0.242065 1445372529 0.194946 0.683228 0.660645 0.242065 1445372529 0.194946 0.683228 0.660645 0.242065 1445372529 0.194946 0.683228 0.660645 0.242065 1445372529 0.194946 0.683228 0.660645 0.242065 1445372529 0.060974 0.687805 0.624634 0.364624 1445372529 0.060974 0.687805 0.624634 0.364624 1445372529 0.060974 0.687805 0.624634 0.364624 1445372529 0.060974 0.687805 0.624634 0.364624 1445372529 0.060974 0.687805 0.624634 0.364624 1445372529 0.060974 0.687805 0.624634 0.364624 1445372529 -0.017822 0.679565 0.585876 0.440979 1445372529 -0.017822 0.679565 0.585876 0.440979 1445372529 -0.017822 0.679565 0.585876 0.440979 1445372529 -0.017822 0.679565 0.585876 0.440979 1445372529 -0.017822 0.679565 0.585876 0.440979 1445372529 -0.017822 0.679565 0.585876 0.440979 1445372529 -0.011597 0.675903 0.597717 0.430908 1445372529 -0.011597 0.675903 0.597717 0.430908 1445372529 -0.011597 0.675903 0.597717 0.430908 1445372529 -0.011597 0.675903 0.597717 0.430908 1445372529 -0.011597 0.675903 0.597717 0.430908 1445372529 -0.011597 0.675903 0.597717 0.430908 1445372529 0.071472 0.686951 0.633057 0.349548 1445372529 0.071472 0.686951 0.633057 0.349548 1445372529 0.071472 0.686951 0.633057 0.349548 1445372529 0.071472 0.686951 0.633057 0.349548 1445372529 0.071472 0.686951 0.633057 0.349548 1445372529 0.071472 0.686951 0.633057 0.349548 1445372529 0.171448 0.695557 0.662109 0.219910 1445372529 0.171448 0.695557 0.662109 0.219910 1445372529 0.171448 0.695557 0.662109 0.219910 1445372529 0.171448 0.695557 0.662109 0.219910 1445372529 0.171448 0.695557 0.662109 0.219910 1445372529 0.171448 0.695557 0.662109 0.219910 1445372529 0.283386 0.682251 0.665955 0.102966 1445372529 0.283386 0.682251 0.665955 0.102966 1445372529 0.283386 0.682251 0.665955 0.102966 1445372529 0.283386 0.682251 0.665955 0.102966 1445372529 0.283386 0.682251 0.665955 0.102966 1445372529 0.283386 0.682251 0.665955 0.102966 1445372529 0.283386 0.682251 0.665955 0.102966 1445372529 0.342590 0.665344 0.663208 0.005615 1445372529 0.342590 0.665344 0.663208 0.005615 1445372529 0.342590 0.665344 0.663208 0.005615 1445372529 0.342590 0.665344 0.663208 0.005615 1445372529 0.342590 0.665344 0.663208 0.005615 1445372529 0.342590 0.665344 0.663208 0.005615 1445372529 0.362854 0.657288 0.660400 -0.010864 1445372529 0.362854 0.657288 0.660400 -0.010864 1445372529 0.362854 0.657288 0.660400 -0.010864 1445372529 0.362854 0.657288 0.660400 -0.010864 1445372529 0.362854 0.657288 0.660400 -0.010864 1445372529 0.362854 0.657288 0.660400 -0.010864 1445372529 0.362854 0.657288 0.660400 -0.010864 1445372529 0.322632 0.670044 0.667725 0.030457 1445372529 0.322632 0.670044 0.667725 0.030457 1445372530 0.322632 0.670044 0.667725 0.030457 1445372530 0.322632 0.670044 0.667725 0.030457 1445372530 0.322632 0.670044 0.667725 0.030457 1445372530 0.322632 0.670044 0.667725 0.030457 1445372530 0.254395 0.691467 0.660583 0.143738 1445372530 0.254395 0.691467 0.660583 0.143738 1445372530 0.254395 0.691467 0.660583 0.143738 1445372530 0.254395 0.691467 0.660583 0.143738 1445372530 0.254395 0.691467 0.660583 0.143738 1445372530 0.254395 0.691467 0.660583 0.143738 1445372530 0.254395 0.691467 0.660583 0.143738 1445372530 0.135498 0.710266 0.633240 0.275879 1445372530 0.135498 0.710266 0.633240 0.275879 1445372530 0.135498 0.710266 0.633240 0.275879 1445372530 0.135498 0.710266 0.633240 0.275879 1445372530 0.135498 0.710266 0.633240 0.275879 1445372530 0.135498 0.710266 0.633240 0.275879 1445372530 0.043091 0.702454 0.572510 0.420471 1445372530 0.043091 0.702454 0.572510 0.420471 1445372530 0.043091 0.702454 0.572510 0.420471 1445372530 0.043091 0.702454 0.572510 0.420471 1445372530 0.043091 0.702454 0.572510 0.420471 1445372530 0.043091 0.702454 0.572510 0.420471 1445372530 -0.034485 0.680298 0.523071 0.512146 1445372530 -0.034485 0.680298 0.523071 0.512146 1445372530 -0.034485 0.680298 0.523071 0.512146 1445372530 -0.034485 0.680298 0.523071 0.512146 1445372530 -0.034485 0.680298 0.523071 0.512146 1445372530 -0.034485 0.680298 0.523071 0.512146 1445372530 -0.055847 0.670410 0.538330 0.507507 1445372530 -0.055847 0.670410 0.538330 0.507507 1445372530 -0.055847 0.670410 0.538330 0.507507 1445372530 -0.055847 0.670410 0.538330 0.507507 1445372530 -0.055847 0.670410 0.538330 0.507507 1445372530 0.008728 0.688171 0.584717 0.429382 1445372530 0.008728 0.688171 0.584717 0.429382 1445372530 0.008728 0.688171 0.584717 0.429382 1445372530 0.008728 0.688171 0.584717 0.429382 1445372530 0.008728 0.688171 0.584717 0.429382 1445372530 0.008728 0.688171 0.584717 0.429382 1445372530 0.008728 0.688171 0.584717 0.429382 1445372530 0.102234 0.703369 0.636536 0.299194 1445372530 0.102234 0.703369 0.636536 0.299194 1445372530 0.102234 0.703369 0.636536 0.299194 1445372530 0.102234 0.703369 0.636536 0.299194 1445372530 0.102234 0.703369 0.636536 0.299194 1445372530 0.102234 0.703369 0.636536 0.299194 1445372530 0.214294 0.699158 0.661133 0.167725 1445372530 0.214294 0.699158 0.661133 0.167725 1445372530 0.214294 0.699158 0.661133 0.167725 1445372530 0.214294 0.699158 0.661133 0.167725 1445372530 0.214294 0.699158 0.661133 0.167725 1445372530 0.214294 0.699158 0.661133 0.167725 1445372530 0.291077 0.683899 0.666443 0.057251 1445372530 0.291077 0.683899 0.666443 0.057251 1445372530 0.291077 0.683899 0.666443 0.057251 1445372530 0.291077 0.683899 0.666443 0.057251 1445372530 0.291077 0.683899 0.666443 0.057251 1445372530 0.291077 0.683899 0.666443 0.057251 1445372530 0.291077 0.683899 0.666443 0.057251 1445372530 0.338013 0.664978 0.665588 0.020142 1445372530 0.338013 0.664978 0.665588 0.020142 1445372530 0.338013 0.664978 0.665588 0.020142 1445372530 0.338013 0.664978 0.665588 0.020142 1445372530 0.338013 0.664978 0.665588 0.020142 1445372530 0.338013 0.664978 0.665588 0.020142 1445372530 0.322876 0.666382 0.670593 0.043945 1445372530 0.322876 0.666382 0.670593 0.043945 1445372530 0.322876 0.666382 0.670593 0.043945 1445372530 0.322876 0.666382 0.670593 0.043945 1445372530 0.322876 0.666382 0.670593 0.043945 1445372530 0.322876 0.666382 0.670593 0.043945 1445372530 0.322876 0.666382 0.670593 0.043945 1445372530 0.266296 0.678528 0.673157 0.124329 1445372530 0.266296 0.678528 0.673157 0.124329 1445372530 0.266296 0.678528 0.673157 0.124329 1445372530 0.266296 0.678528 0.673157 0.124329 1445372530 0.266296 0.678528 0.673157 0.124329 1445372530 0.266296 0.678528 0.673157 0.124329 1445372530 0.173706 0.690002 0.657043 0.248718 1445372530 0.173706 0.690002 0.657043 0.248718 1445372530 0.173706 0.690002 0.657043 0.248718 1445372530 0.173706 0.690002 0.657043 0.248718 1445372530 0.173706 0.690002 0.657043 0.248718 1445372530 0.173706 0.690002 0.657043 0.248718 1445372530 0.053040 0.691223 0.619568 0.368042 1445372530 0.053040 0.691223 0.619568 0.368042 1445372530 0.053040 0.691223 0.619568 0.368042 1445372530 0.053040 0.691223 0.619568 0.368042 1445372530 0.053040 0.691223 0.619568 0.368042 1445372530 0.053040 0.691223 0.619568 0.368042 1445372530 0.053040 0.691223 0.619568 0.368042 1445372530 -0.024658 0.672180 0.565613 0.476990 1445372530 -0.024658 0.672180 0.565613 0.476990 1445372530 -0.024658 0.672180 0.565613 0.476990 1445372530 -0.024658 0.672180 0.565613 0.476990 1445372530 -0.024658 0.672180 0.565613 0.476990 1445372530 -0.024658 0.672180 0.565613 0.476990 1445372530 -0.074219 0.648621 0.543335 0.527649 1445372530 -0.074219 0.648621 0.543335 0.527649 1445372530 -0.074219 0.648621 0.543335 0.527649 1445372530 -0.074219 0.648621 0.543335 0.527649 1445372530 -0.074219 0.648621 0.543335 0.527649 1445372530 -0.074219 0.648621 0.543335 0.527649 1445372530 -0.068787 0.651367 0.567871 0.498352 1445372530 -0.068787 0.651367 0.567871 0.498352 1445372530 -0.068787 0.651367 0.567871 0.498352 1445372530 -0.068787 0.651367 0.567871 0.498352 1445372530 -0.068787 0.651367 0.567871 0.498352 1445372530 -0.068787 0.651367 0.567871 0.498352 1445372530 0.009155 0.672668 0.623413 0.398315 1445372530 0.009155 0.672668 0.623413 0.398315 1445372530 0.009155 0.672668 0.623413 0.398315 1445372531 0.009155 0.672668 0.623413 0.398315 1445372531 0.009155 0.672668 0.623413 0.398315 1445372531 0.009155 0.672668 0.623413 0.398315 1445372531 0.113770 0.694885 0.661194 0.258728 1445372531 0.113770 0.694885 0.661194 0.258728 1445372531 0.113770 0.694885 0.661194 0.258728 1445372531 0.113770 0.694885 0.661194 0.258728 1445372531 0.113770 0.694885 0.661194 0.258728 1445372531 0.113770 0.694885 0.661194 0.258728 1445372531 0.218018 0.692566 0.673706 0.137146 1445372531 0.218018 0.692566 0.673706 0.137146 1445372531 0.218018 0.692566 0.673706 0.137146 1445372531 0.218018 0.692566 0.673706 0.137146 1445372531 0.218018 0.692566 0.673706 0.137146 1445372531 0.218018 0.692566 0.673706 0.137146 1445372531 0.287354 0.678284 0.674438 0.049316 1445372531 0.287354 0.678284 0.674438 0.049316 1445372531 0.287354 0.678284 0.674438 0.049316 1445372531 0.287354 0.678284 0.674438 0.049316 1445372531 0.287354 0.678284 0.674438 0.049316 1445372531 0.287354 0.678284 0.674438 0.049316 1445372531 0.287354 0.678284 0.674438 0.049316 1445372531 0.304810 0.671753 0.674927 0.014648 1445372531 0.304810 0.671753 0.674927 0.014648 1445372531 0.304810 0.671753 0.674927 0.014648 1445372531 0.304810 0.671753 0.674927 0.014648 1445372531 0.304810 0.671753 0.674927 0.014648 1445372531 0.304810 0.671753 0.674927 0.014648 1445372531 0.293152 0.671143 0.678284 0.059082 1445372531 0.293152 0.671143 0.678284 0.059082 1445372531 0.293152 0.671143 0.678284 0.059082 1445372531 0.293152 0.671143 0.678284 0.059082 1445372531 0.293152 0.671143 0.678284 0.059082 1445372531 0.293152 0.671143 0.678284 0.059082 1445372531 0.234253 0.678162 0.679504 0.152954 1445372531 0.234253 0.678162 0.679504 0.152954 1445372531 0.234253 0.678162 0.679504 0.152954 1445372531 0.234253 0.678162 0.679504 0.152954 1445372531 0.234253 0.678162 0.679504 0.152954 1445372531 0.234253 0.678162 0.679504 0.152954 1445372531 0.234253 0.678162 0.679504 0.152954 1445372531 0.133667 0.682617 0.661011 0.281311 1445372531 0.133667 0.682617 0.661011 0.281311 1445372531 0.133667 0.682617 0.661011 0.281311 1445372531 0.133667 0.682617 0.661011 0.281311 1445372531 0.133667 0.682617 0.661011 0.281311 1445372531 0.133667 0.682617 0.661011 0.281311 1445372531 0.011902 0.675720 0.621704 0.395691 1445372531 0.011902 0.675720 0.621704 0.395691 1445372531 0.011902 0.675720 0.621704 0.395691 1445372531 0.011902 0.675720 0.621704 0.395691 1445372531 0.011902 0.675720 0.621704 0.395691 1445372531 0.011902 0.675720 0.621704 0.395691 1445372531 0.011902 0.675720 0.621704 0.395691 1445372531 -0.043396 0.652222 0.565186 0.503174 1445372531 -0.043396 0.652222 0.565186 0.503174 1445372531 -0.043396 0.652222 0.565186 0.503174 1445372531 -0.043396 0.652222 0.565186 0.503174 1445372531 -0.043396 0.652222 0.565186 0.503174 1445372531 -0.080017 0.645813 0.589600 0.478333 1445372531 -0.080017 0.645813 0.589600 0.478333 1445372531 -0.080017 0.645813 0.589600 0.478333 1445372531 -0.080017 0.645813 0.589600 0.478333 1445372531 -0.080017 0.645813 0.589600 0.478333 1445372531 -0.080017 0.645813 0.589600 0.478333 1445372531 -0.002869 0.670227 0.630432 0.391479 1445372531 -0.002869 0.670227 0.630432 0.391479 1445372531 -0.002869 0.670227 0.630432 0.391479 1445372531 -0.002869 0.670227 0.630432 0.391479 1445372531 -0.002869 0.670227 0.630432 0.391479 1445372531 -0.002869 0.670227 0.630432 0.391479 1445372531 0.089966 0.690918 0.668701 0.259338 1445372531 0.089966 0.690918 0.668701 0.259338 1445372531 0.089966 0.690918 0.668701 0.259338 1445372531 0.089966 0.690918 0.668701 0.259338 1445372531 0.089966 0.690918 0.668701 0.259338 1445372531 0.089966 0.690918 0.668701 0.259338 1445372531 0.089966 0.690918 0.668701 0.259338 1445372531 0.197083 0.693665 0.681152 0.126099 1445372531 0.197083 0.693665 0.681152 0.126099 1445372531 0.197083 0.693665 0.681152 0.126099 1445372531 0.197083 0.693665 0.681152 0.126099 1445372531 0.197083 0.693665 0.681152 0.126099 1445372531 0.287170 0.678467 0.675964 0.012146 1445372531 0.287170 0.678467 0.675964 0.012146 1445372531 0.287170 0.678467 0.675964 0.012146 1445372531 0.287170 0.678467 0.675964 0.012146 1445372531 0.287170 0.678467 0.675964 0.012146 1445372531 0.287170 0.678467 0.675964 0.012146 1445372531 0.287170 0.678467 0.675964 0.012146 1445372531 0.341064 0.653870 0.673035 -0.055298 1445372531 0.341064 0.653870 0.673035 -0.055298 1445372531 0.341064 0.653870 0.673035 -0.055298 1445372531 0.341064 0.653870 0.673035 -0.055298 1445372531 0.341064 0.653870 0.673035 -0.055298 1445372531 0.341064 0.653870 0.673035 -0.055298 1445372531 0.342529 0.649536 0.677246 -0.045044 1445372531 0.342529 0.649536 0.677246 -0.045044 1445372531 0.342529 0.649536 0.677246 -0.045044 1445372531 0.342529 0.649536 0.677246 -0.045044 1445372531 0.342529 0.649536 0.677246 -0.045044 1445372531 0.342529 0.649536 0.677246 -0.045044 1445372531 0.301819 0.661072 0.686462 0.023987 1445372531 0.301819 0.661072 0.686462 0.023987 1445372531 0.301819 0.661072 0.686462 0.023987 1445372531 0.301819 0.661072 0.686462 0.023987 1445372531 0.235413 0.673889 0.682678 0.155945 1445372531 0.235413 0.673889 0.682678 0.155945 1445372531 0.235413 0.673889 0.682678 0.155945 1445372531 0.235413 0.673889 0.682678 0.155945 1445372531 0.235413 0.673889 0.682678 0.155945 1445372532 0.235413 0.673889 0.682678 0.155945 1445372532 0.117188 0.683228 0.658203 0.293579 1445372532 0.117188 0.683228 0.658203 0.293579 1445372532 0.117188 0.683228 0.658203 0.293579 1445372532 0.117188 0.683228 0.658203 0.293579 1445372532 0.117188 0.683228 0.658203 0.293579 1445372532 0.117188 0.683228 0.658203 0.293579 1445372532 0.117188 0.683228 0.658203 0.293579 1445372532 0.004761 0.679138 0.616089 0.398865 1445372532 0.004761 0.679138 0.616089 0.398865 1445372532 0.004761 0.679138 0.616089 0.398865 1445372532 0.004761 0.679138 0.616089 0.398865 1445372532 0.004761 0.679138 0.616089 0.398865 1445372532 0.004761 0.679138 0.616089 0.398865 1445372532 -0.039551 0.670288 0.580017 0.461121 1445372532 -0.039551 0.670288 0.580017 0.461121 1445372532 -0.039551 0.670288 0.580017 0.461121 1445372532 -0.039551 0.670288 0.580017 0.461121 1445372532 -0.039551 0.670288 0.580017 0.461121 1445372532 -0.039551 0.670288 0.580017 0.461121 1445372532 -0.039551 0.670288 0.580017 0.461121 1445372532 -0.020447 0.673340 0.605286 0.424011 1445372532 -0.020447 0.673340 0.605286 0.424011 1445372532 -0.020447 0.673340 0.605286 0.424011 1445372532 -0.020447 0.673340 0.605286 0.424011 1445372532 -0.020447 0.673340 0.605286 0.424011 1445372532 0.061768 0.698181 0.635254 0.324158 1445372532 0.061768 0.698181 0.635254 0.324158 1445372532 0.061768 0.698181 0.635254 0.324158 1445372532 0.061768 0.698181 0.635254 0.324158 1445372532 0.061768 0.698181 0.635254 0.324158 1445372532 0.061768 0.698181 0.635254 0.324158 1445372532 0.173218 0.707886 0.655762 0.197021 1445372532 0.173218 0.707886 0.655762 0.197021 1445372532 0.173218 0.707886 0.655762 0.197021 1445372532 0.173218 0.707886 0.655762 0.197021 1445372532 0.173218 0.707886 0.655762 0.197021 1445372532 0.173218 0.707886 0.655762 0.197021 1445372532 0.307800 0.685547 0.651367 0.104614 1445372532 0.307800 0.685547 0.651367 0.104614 1445372532 0.307800 0.685547 0.651367 0.104614 1445372532 0.307800 0.685547 0.651367 0.104614 1445372532 0.307800 0.685547 0.651367 0.104614 1445372532 0.307800 0.685547 0.651367 0.104614 1445372532 0.307800 0.685547 0.651367 0.104614 1445372532 0.384460 0.652893 0.651978 0.026672 1445372532 0.384460 0.652893 0.651978 0.026672 1445372532 0.384460 0.652893 0.651978 0.026672 1445372532 0.384460 0.652893 0.651978 0.026672 1445372532 0.384460 0.652893 0.651978 0.026672 1445372532 0.384460 0.652893 0.651978 0.026672 1445372532 0.416382 0.628052 0.657288 0.006104 1445372532 0.416382 0.628052 0.657288 0.006104 1445372532 0.416382 0.628052 0.657288 0.006104 1445372532 0.416382 0.628052 0.657288 0.006104 1445372532 0.416382 0.628052 0.657288 0.006104 1445372532 0.416382 0.628052 0.657288 0.006104 1445372532 0.386169 0.637390 0.665100 0.046448 1445372532 0.386169 0.637390 0.665100 0.046448 1445372532 0.386169 0.637390 0.665100 0.046448 1445372532 0.386169 0.637390 0.665100 0.046448 1445372532 0.386169 0.637390 0.665100 0.046448 1445372532 0.386169 0.637390 0.665100 0.046448 1445372532 0.322693 0.654297 0.670044 0.136719 1445372532 0.322693 0.654297 0.670044 0.136719 1445372532 0.322693 0.654297 0.670044 0.136719 1445372532 0.322693 0.654297 0.670044 0.136719 1445372532 0.322693 0.654297 0.670044 0.136719 1445372532 0.322693 0.654297 0.670044 0.136719 1445372532 0.218384 0.678772 0.645691 0.272949 1445372532 0.218384 0.678772 0.645691 0.272949 1445372532 0.218384 0.678772 0.645691 0.272949 1445372532 0.218384 0.678772 0.645691 0.272949 1445372532 0.218384 0.678772 0.645691 0.272949 1445372532 0.218384 0.678772 0.645691 0.272949 1445372532 0.218384 0.678772 0.645691 0.272949 1445372532 0.086304 0.692566 0.589905 0.405945 1445372532 0.086304 0.692566 0.589905 0.405945 1445372532 0.086304 0.692566 0.589905 0.405945 1445372532 0.086304 0.692566 0.589905 0.405945 1445372532 0.086304 0.692566 0.589905 0.405945 1445372532 0.086304 0.692566 0.589905 0.405945 1445372532 -0.000854 0.684265 0.532715 0.497925 1445372532 -0.000854 0.684265 0.532715 0.497925 1445372532 -0.000854 0.684265 0.532715 0.497925 1445372532 -0.000854 0.684265 0.532715 0.497925 1445372532 -0.000854 0.684265 0.532715 0.497925 1445372532 -0.000854 0.684265 0.532715 0.497925 1445372532 -0.024902 0.678223 0.540222 0.497437 1445372532 -0.024902 0.678223 0.540222 0.497437 1445372532 -0.024902 0.678223 0.540222 0.497437 1445372532 -0.024902 0.678223 0.540222 0.497437 1445372532 -0.024902 0.678223 0.540222 0.497437 1445372532 -0.024902 0.678223 0.540222 0.497437 1445372532 -0.024902 0.678223 0.540222 0.497437 1445372532 0.031982 0.686279 0.592651 0.420227 1445372532 0.031982 0.686279 0.592651 0.420227 1445372532 0.031982 0.686279 0.592651 0.420227 1445372532 0.031982 0.686279 0.592651 0.420227 1445372532 0.031982 0.686279 0.592651 0.420227 1445372532 0.031982 0.686279 0.592651 0.420227 1445372532 0.117859 0.697937 0.642883 0.292603 1445372532 0.117859 0.697937 0.642883 0.292603 1445372532 0.117859 0.697937 0.642883 0.292603 1445372532 0.117859 0.697937 0.642883 0.292603 1445372532 0.117859 0.697937 0.642883 0.292603 1445372532 0.117859 0.697937 0.642883 0.292603 1445372532 0.117859 0.697937 0.642883 0.292603 1445372532 0.237244 0.687378 0.668762 0.154419 1445372532 0.237244 0.687378 0.668762 0.154419 1445372532 0.237244 0.687378 0.668762 0.154419 1445372532 0.237244 0.687378 0.668762 0.154419 1445372532 0.237244 0.687378 0.668762 0.154419 1445372533 0.237244 0.687378 0.668762 0.154419 1445372533 0.362366 0.656982 0.659729 0.041687 1445372533 0.362366 0.656982 0.659729 0.041687 1445372533 0.362366 0.656982 0.659729 0.041687 1445372533 0.362366 0.656982 0.659729 0.041687 1445372533 0.362366 0.656982 0.659729 0.041687 1445372533 0.362366 0.656982 0.659729 0.041687 1445372533 0.450195 0.619080 0.643372 -0.008118 1445372533 0.450195 0.619080 0.643372 -0.008118 1445372533 0.450195 0.619080 0.643372 -0.008118 1445372533 0.450195 0.619080 0.643372 -0.008118 1445372533 0.450195 0.619080 0.643372 -0.008118 1445372533 0.450195 0.619080 0.643372 -0.008118 1445372533 0.443726 0.618286 0.648621 -0.005493 1445372533 0.443726 0.618286 0.648621 -0.005493 1445372533 0.443726 0.618286 0.648621 -0.005493 1445372533 0.443726 0.618286 0.648621 -0.005493 1445372533 0.443726 0.618286 0.648621 -0.005493 1445372533 0.443726 0.618286 0.648621 -0.005493 1445372533 0.383057 0.643311 0.659668 0.064026 1445372533 0.383057 0.643311 0.659668 0.064026 1445372533 0.383057 0.643311 0.659668 0.064026 1445372533 0.383057 0.643311 0.659668 0.064026 1445372533 0.383057 0.643311 0.659668 0.064026 1445372533 0.383057 0.643311 0.659668 0.064026 1445372533 0.288818 0.676880 0.649841 0.190002 1445372533 0.288818 0.676880 0.649841 0.190002 1445372533 0.288818 0.676880 0.649841 0.190002 1445372533 0.288818 0.676880 0.649841 0.190002 1445372533 0.288818 0.676880 0.649841 0.190002 1445372533 0.288818 0.676880 0.649841 0.190002 1445372533 0.173096 0.696289 0.609375 0.337219 1445372533 0.173096 0.696289 0.609375 0.337219 1445372533 0.173096 0.696289 0.609375 0.337219 1445372533 0.173096 0.696289 0.609375 0.337219 1445372533 0.173096 0.696289 0.609375 0.337219 1445372533 0.173096 0.696289 0.609375 0.337219 1445372533 0.173096 0.696289 0.609375 0.337219 1445372533 0.041138 0.695068 0.556885 0.452698 1445372533 0.041138 0.695068 0.556885 0.452698 1445372533 0.041138 0.695068 0.556885 0.452698 1445372533 0.041138 0.695068 0.556885 0.452698 1445372533 0.041138 0.695068 0.556885 0.452698 1445372533 0.041138 0.695068 0.556885 0.452698 1445372533 0.041138 0.695068 0.556885 0.452698 1445372533 0.006470 0.676941 0.535095 0.505188 1445372533 0.006470 0.676941 0.535095 0.505188 1445372533 0.006470 0.676941 0.535095 0.505188 1445372533 0.006470 0.676941 0.535095 0.505188 1445372533 0.006470 0.676941 0.535095 0.505188 1445372533 0.006470 0.676941 0.535095 0.505188 1445372533 0.021606 0.680420 0.583923 0.442200 1445372533 0.021606 0.680420 0.583923 0.442200 1445372533 0.021606 0.680420 0.583923 0.442200 1445372533 0.021606 0.680420 0.583923 0.442200 1445372533 0.021606 0.680420 0.583923 0.442200 1445372533 0.021606 0.680420 0.583923 0.442200 1445372533 0.096313 0.694214 0.627686 0.338684 1445372533 0.096313 0.694214 0.627686 0.338684 1445372533 0.096313 0.694214 0.627686 0.338684 1445372533 0.096313 0.694214 0.627686 0.338684 1445372533 0.096313 0.694214 0.627686 0.338684 1445372533 0.096313 0.694214 0.627686 0.338684 1445372533 0.096313 0.694214 0.627686 0.338684 1445372533 0.189270 0.691467 0.665466 0.207520 1445372533 
