# Supplementary material for: Quaternion-Based Gesture Recognition Using Wireless Wearable Motion Capture Sensors
Source: Sensors (Basel). 2016 Apr 28;16(5):605. doi: 10.3390/s16050605 (PMC4883296; doi:10.3390/s16050605)
Supplement: Supplementary file 1 [file sensors-16-00605-s001.zip › MultiSensorGestureData/P10/4. Lift/2/Training18.txt]

0.644836 -0.364319 0.491150 0.458435 1445372489 0.644836 -0.364319 0.491150 0.458435 1445372489 0.644836 -0.364319 0.491150 0.458435 1445372489 0.644836 -0.364319 0.491150 0.458435 1445372489 0.646606 -0.363708 0.491455 0.456116 1445372489 0.646606 -0.363708 0.491455 0.456116 1445372489 0.646606 -0.363708 0.491455 0.456116 1445372489 0.646606 -0.363708 0.491455 0.456116 1445372489 0.646606 -0.363708 0.491455 0.456116 1445372489 0.646606 -0.363708 0.491455 0.456116 1445372489 0.646606 -0.363708 0.491455 0.456116 1445372489 0.647217 -0.366150 0.489014 0.455933 1445372489 0.647217 -0.366150 0.489014 0.455933 1445372489 0.647217 -0.366150 0.489014 0.455933 1445372489 0.647217 -0.366150 0.489014 0.455933 1445372489 0.647217 -0.366150 0.489014 0.455933 1445372489 0.648254 -0.366333 0.488037 0.455261 1445372489 0.648254 -0.366333 0.488037 0.455261 1445372489 0.648254 -0.366333 0.488037 0.455261 1445372489 0.648254 -0.366333 0.488037 0.455261 1445372489 0.648254 -0.366333 0.488037 0.455261 1445372489 0.648254 -0.366333 0.488037 0.455261 1445372489 0.648254 -0.366333 0.488037 0.455261 1445372489 0.653625 -0.357666 0.493042 0.449097 1445372489 0.653625 -0.357666 0.493042 0.449097 1445372489 0.653625 -0.357666 0.493042 0.449097 1445372489 0.653625 -0.357666 0.493042 0.449097 1445372489 0.653625 -0.357666 0.493042 0.449097 1445372489 0.653625 -0.357666 0.493042 0.449097 1445372489 0.659851 -0.347473 0.497986 0.442444 1445372489 0.659851 -0.347473 0.497986 0.442444 1445372489 0.659851 -0.347473 0.497986 0.442444 1445372489 0.659851 -0.347473 0.497986 0.442444 1445372489 0.659851 -0.347473 0.497986 0.442444 1445372489 0.659851 -0.347473 0.497986 0.442444 1445372489 0.663635 -0.343872 0.497131 0.440613 1445372489 0.663635 -0.343872 0.497131 0.440613 1445372489 0.663635 -0.343872 0.497131 0.440613 1445372489 0.663635 -0.343872 0.497131 0.440613 1445372489 0.663635 -0.343872 0.497131 0.440613 1445372489 0.663635 -0.343872 0.497131 0.440613 1445372489 0.664307 -0.345581 0.492371 0.443604 1445372489 0.664307 -0.345581 0.492371 0.443604 1445372489 0.664307 -0.345581 0.492371 0.443604 1445372489 0.664307 -0.345581 0.492371 0.443604 1445372489 0.664307 -0.345581 0.492371 0.443604 1445372489 0.664307 -0.345581 0.492371 0.443604 1445372489 0.664307 -0.345581 0.492371 0.443604 1445372489 0.663025 -0.349426 0.488098 0.447205 1445372489 0.663025 -0.349426 0.488098 0.447205 1445372489 0.663025 -0.349426 0.488098 0.447205 1445372489 0.663025 -0.349426 0.488098 0.447205 1445372489 0.663025 -0.349426 0.488098 0.447205 1445372489 0.663025 -0.349426 0.488098 0.447205 1445372489 0.660095 -0.352844 0.486328 0.450806 1445372489 0.660095 -0.352844 0.486328 0.450806 1445372489 0.660095 -0.352844 0.486328 0.450806 1445372489 0.660095 -0.352844 0.486328 0.450806 1445372489 0.660095 -0.352844 0.486328 0.450806 1445372489 0.660095 -0.352844 0.486328 0.450806 1445372489 0.653625 -0.360779 0.483887 0.456543 1445372489 0.653625 -0.360779 0.483887 0.456543 1445372489 0.653625 -0.360779 0.483887 0.456543 1445372489 0.653625 -0.360779 0.483887 0.456543 1445372489 0.653625 -0.360779 0.483887 0.456543 1445372489 0.653625 -0.360779 0.483887 0.456543 1445372489 0.653625 -0.360779 0.483887 0.456543 1445372489 0.648438 -0.366028 0.484802 0.458740 1445372489 0.648438 -0.366028 0.484802 0.458740 1445372489 0.648438 -0.366028 0.484802 0.458740 1445372489 0.648438 -0.366028 0.484802 0.458740 1445372489 0.648438 -0.366028 0.484802 0.458740 1445372489 0.644348 -0.370117 0.486511 0.459473 1445372489 0.644348 -0.370117 0.486511 0.459473 1445372489 0.644348 -0.370117 0.486511 0.459473 1445372489 0.644348 -0.370117 0.486511 0.459473 1445372489 0.644348 -0.370117 0.486511 0.459473 1445372489 0.644348 -0.370117 0.486511 0.459473 1445372489 0.642456 -0.373047 0.486511 0.459656 1445372489 0.642456 -0.373047 0.486511 0.459656 1445372489 0.642456 -0.373047 0.486511 0.459656 1445372489 0.642456 -0.373047 0.486511 0.459656 1445372490 0.642456 -0.373047 0.486511 0.459656 1445372490 0.642456 -0.373047 0.486511 0.459656 1445372490 0.642456 -0.373047 0.486511 0.459656 1445372490 0.637390 -0.381470 0.476807 0.469910 1445372490 0.637390 -0.381470 0.476807 0.469910 1445372490 0.637390 -0.381470 0.476807 0.469910 1445372490 0.637390 -0.381470 0.476807 0.469910 1445372490 0.637390 -0.381470 0.476807 0.469910 1445372490 0.628479 -0.393982 0.460388 0.487610 1445372490 0.628479 -0.393982 0.460388 0.487610 1445372490 0.628479 -0.393982 0.460388 0.487610 1445372490 0.628479 -0.393982 0.460388 0.487610 1445372490 0.628479 -0.393982 0.460388 0.487610 1445372490 0.628479 -0.393982 0.460388 0.487610 1445372490 0.628479 -0.392639 0.460022 0.489014 1445372490 0.628479 -0.392639 0.460022 0.489014 1445372490 0.628479 -0.392639 0.460022 0.489014 1445372490 0.628479 -0.392639 0.460022 0.489014 1445372490 0.628479 -0.392639 0.460022 0.489014 1445372490 0.628479 -0.392639 0.460022 0.489014 1445372490 0.628479 -0.392639 0.460022 0.489014 1445372490 0.642090 -0.371033 0.476685 0.471985 1445372490 0.642090 -0.371033 0.476685 0.471985 1445372490 0.642090 -0.371033 0.476685 0.471985 1445372490 0.642090 -0.371033 0.476685 0.471985 1445372490 0.642090 -0.371033 0.476685 0.471985 1445372490 0.642090 -0.371033 0.476685 0.471985 1445372490 0.648010 -0.364929 0.479675 0.465576 1445372490 0.648010 -0.364929 0.479675 0.465576 1445372490 0.648010 -0.364929 0.479675 0.465576 1445372490 0.648010 -0.364929 0.479675 0.465576 1445372490 0.648010 -0.364929 0.479675 0.465576 1445372490 0.648010 -0.364929 0.479675 0.465576 1445372490 0.651489 -0.369324 0.471741 0.465332 1445372490 0.651489 -0.369324 0.471741 0.465332 1445372490 0.651489 -0.369324 0.471741 0.465332 1445372490 0.651489 -0.369324 0.471741 0.465332 1445372490 0.651489 -0.369324 0.471741 0.465332 1445372490 0.651489 -0.369324 0.471741 0.465332 1445372490 0.654541 -0.373413 0.464722 0.464844 1445372490 0.654541 -0.373413 0.464722 0.464844 1445372490 0.654541 -0.373413 0.464722 0.464844 1445372490 0.654541 -0.373413 0.464722 0.464844 1445372490 0.654541 -0.373413 0.464722 0.464844 1445372490 0.654541 -0.373413 0.464722 0.464844 1445372490 0.654785 -0.375916 0.460449 0.466797 1445372490 0.654785 -0.375916 0.460449 0.466797 1445372490 0.654785 -0.375916 0.460449 0.466797 1445372490 0.654785 -0.375916 0.460449 0.466797 1445372490 0.654785 -0.375916 0.460449 0.466797 1445372490 0.654785 -0.375916 0.460449 0.466797 1445372490 0.654785 -0.375916 0.460449 0.466797 1445372490 0.647339 -0.384338 0.455750 0.474854 1445372490 0.647339 -0.384338 0.455750 0.474854 1445372490 0.647339 -0.384338 0.455750 0.474854 1445372490 0.647339 -0.384338 0.455750 0.474854 1445372490 0.647339 -0.384338 0.455750 0.474854 1445372490 0.647339 -0.384338 0.455750 0.474854 1445372490 0.641785 -0.391357 0.458313 0.474182 1445372490 0.641785 -0.391357 0.458313 0.474182 1445372490 0.641785 -0.391357 0.458313 0.474182 1445372490 0.641785 -0.391357 0.458313 0.474182 1445372490 0.641785 -0.391357 0.458313 0.474182 1445372490 0.641785 -0.391357 0.458313 0.474182 1445372490 0.634399 -0.400757 0.456116 0.478333 1445372490 0.634399 -0.400757 0.456116 0.478333 1445372490 0.634399 -0.400757 0.456116 0.478333 1445372490 0.634399 -0.400757 0.456116 0.478333 1445372490 0.634399 -0.400757 0.456116 0.478333 1445372490 0.634399 -0.400757 0.456116 0.478333 1445372490 0.634399 -0.400757 0.456116 0.478333 1445372490 0.629517 -0.414063 0.448303 0.480835 1445372490 0.629517 -0.414063 0.448303 0.480835 1445372490 0.629517 -0.414063 0.448303 0.480835 1445372490 0.629517 -0.414063 0.448303 0.480835 1445372490 0.630615 -0.416626 0.445374 0.479919 1445372490 0.630615 -0.416626 0.445374 0.479919 1445372490 0.630615 -0.416626 0.445374 0.479919 1445372490 0.630615 -0.416626 0.445374 0.479919 1445372490 0.630615 -0.416626 0.445374 0.479919 1445372490 0.630615 -0.416626 0.445374 0.479919 1445372490 0.634583 -0.410400 0.448975 0.476624 1445372490 0.634583 -0.410400 0.448975 0.476624 1445372490 0.634583 -0.410400 0.448975 0.476624 1445372490 0.634583 -0.410400 0.448975 0.476624 1445372490 0.634583 -0.410400 0.448975 0.476624 1445372490 0.634583 -0.410400 0.448975 0.476624 1445372490 0.641296 -0.395142 0.459534 0.470520 1445372490 0.641296 -0.395142 0.459534 0.470520 1445372490 0.641296 -0.395142 0.459534 0.470520 1445372490 0.641296 -0.395142 0.459534 0.470520 1445372490 0.641296 -0.395142 0.459534 0.470520 1445372490 0.641296 -0.395142 0.459534 0.470520 1445372490 0.643799 -0.384705 0.465332 0.470032 1445372490 0.643799 -0.384705 0.465332 0.470032 1445372490 0.643799 -0.384705 0.465332 0.470032 1445372490 0.643799 -0.384705 0.465332 0.470032 1445372490 0.643799 -0.384705 0.465332 0.470032 1445372490 0.643799 -0.384705 0.465332 0.470032 1445372490 0.646362 -0.377014 0.469482 0.468628 1445372490 0.646362 -0.377014 0.469482 0.468628 1445372490 0.646362 -0.377014 0.469482 0.468628 1445372490 0.646362 -0.377014 0.469482 0.468628 1445372490 0.646362 -0.377014 0.469482 0.468628 1445372490 0.646362 -0.377014 0.469482 0.468628 1445372490 0.650146 -0.370483 0.470276 0.467773 1445372490 0.650146 -0.370483 0.470276 0.467773 1445372490 0.650146 -0.370483 0.470276 0.467773 1445372490 0.650146 -0.370483 0.470276 0.467773 1445372491 0.650146 -0.370483 0.470276 0.467773 1445372491 0.650146 -0.370483 0.470276 0.467773 1445372491 0.650818 -0.372437 0.465027 0.470520 1445372491 0.650818 -0.372437 0.465027 0.470520 1445372491 0.650818 -0.372437 0.465027 0.470520 1445372491 0.650818 -0.372437 0.465027 0.470520 1445372491 0.650818 -0.372437 0.465027 0.470520 1445372491 0.650818 -0.372437 0.465027 0.470520 1445372491 0.651978 -0.370605 0.463501 0.471863 1445372491 0.651978 -0.370605 0.463501 0.471863 1445372491 0.651978 -0.370605 0.463501 0.471863 1445372491 0.651978 -0.370605 0.463501 0.471863 1445372491 0.651978 -0.370605 0.463501 0.471863 1445372491 0.651978 -0.370605 0.463501 0.471863 1445372491 0.651978 -0.370605 0.463501 0.471863 1445372491 0.644958 -0.378723 0.458923 0.479492 1445372491 0.644958 -0.378723 0.458923 0.479492 1445372491 0.644958 -0.378723 0.458923 0.479492 1445372491 0.644958 -0.378723 0.458923 0.479492 1445372491 0.644958 -0.378723 0.458923 0.479492 1445372491 0.644958 -0.378723 0.458923 0.479492 1445372491 0.644958 -0.378723 0.458923 0.479492 1445372491 0.638306 -0.386475 0.457397 0.483643 1445372491 0.638306 -0.386475 0.457397 0.483643 1445372491 0.638306 -0.386475 0.457397 0.483643 1445372491 0.638306 -0.386475 0.457397 0.483643 1445372491 0.638306 -0.386475 0.457397 0.483643 1445372491 0.634705 -0.389771 0.459045 0.484253 1445372491 0.634705 -0.389771 0.459045 0.484253 1445372491 0.634705 -0.389771 0.459045 0.484253 1445372491 0.634705 -0.389771 0.459045 0.484253 1445372491 0.634705 -0.389771 0.459045 0.484253 1445372491 0.634705 -0.389771 0.459045 0.484253 1445372491 0.634705 -0.389771 0.459045 0.484253 1445372491 0.630859 -0.397400 0.457581 0.484314 1445372491 0.630859 -0.397400 0.457581 0.484314 1445372491 0.630859 -0.397400 0.457581 0.484314 1445372491 0.630859 -0.397400 0.457581 0.484314 1445372491 0.630859 -0.397400 0.457581 0.484314 1445372491 0.630859 -0.397400 0.457581 0.484314 1445372491 0.630859 -0.397400 0.457581 0.484314 1445372491 0.621643 -0.410950 0.448120 0.493835 1445372491 0.621643 -0.410950 0.448120 0.493835 1445372491 0.621643 -0.410950 0.448120 0.493835 1445372491 0.621643 -0.410950 0.448120 0.493835 1445372491 0.621643 -0.410950 0.448120 0.493835 1445372491 0.621643 -0.410950 0.448120 0.493835 1445372491 0.614929 -0.416687 0.444580 0.500549 1445372491 0.614929 -0.416687 0.444580 0.500549 1445372491 0.614929 -0.416687 0.444580 0.500549 1445372491 0.614929 -0.416687 0.444580 0.500549 1445372491 0.614929 -0.416687 0.444580 0.500549 1445372491 0.627014 -0.395264 0.465332 0.483765 1445372491 0.627014 -0.395264 0.465332 0.483765 1445372491 0.627014 -0.395264 0.465332 0.483765 1445372491 0.627014 -0.395264 0.465332 0.483765 1445372491 0.627014 -0.395264 0.465332 0.483765 1445372491 0.627014 -0.395264 0.465332 0.483765 1445372491 0.637085 -0.375549 0.479736 0.472107 1445372491 0.637085 -0.375549 0.479736 0.472107 1445372491 0.637085 -0.375549 0.479736 0.472107 1445372491 0.637085 -0.375549 0.479736 0.472107 1445372491 0.637085 -0.375549 0.479736 0.472107 1445372491 0.637085 -0.375549 0.479736 0.472107 1445372491 0.637085 -0.375549 0.479736 0.472107 1445372491 0.639526 -0.374207 0.477722 0.471863 1445372491 0.639526 -0.374207 0.477722 0.471863 1445372491 0.639526 -0.374207 0.477722 0.471863 1445372491 0.639526 -0.374207 0.477722 0.471863 1445372491 0.639526 -0.374207 0.477722 0.471863 1445372491 0.639526 -0.374207 0.477722 0.471863 1445372491 0.645386 -0.368225 0.476074 0.470337 1445372491 0.645386 -0.368225 0.476074 0.470337 1445372491 0.645386 -0.368225 0.476074 0.470337 1445372491 0.645386 -0.368225 0.476074 0.470337 1445372491 0.645386 -0.368225 0.476074 0.470337 1445372491 0.645386 -0.368225 0.476074 0.470337 1445372491 0.649048 -0.361633 0.476440 0.469910 1445372491 0.649048 -0.361633 0.476440 0.469910 1445372491 0.649048 -0.361633 0.476440 0.469910 1445372491 0.649048 -0.361633 0.476440 0.469910 1445372491 0.649048 -0.361633 0.476440 0.469910 1445372491 0.649048 -0.361633 0.476440 0.469910 1445372491 0.646179 -0.363892 0.473267 0.475342 1445372491 0.646179 -0.363892 0.473267 0.475342 1445372491 0.646179 -0.363892 0.473267 0.475342 1445372491 0.646179 -0.363892 0.473267 0.475342 1445372491 0.646179 -0.363892 0.473267 0.475342 1445372491 0.636780 -0.378052 0.467590 0.482605 1445372491 0.636780 -0.378052 0.467590 0.482605 1445372491 0.636780 -0.378052 0.467590 0.482605 1445372491 0.636780 -0.378052 0.467590 0.482605 1445372491 0.636780 -0.378052 0.467590 0.482605 1445372491 0.636780 -0.378052 0.467590 0.482605 1445372491 0.629211 -0.387756 0.466187 0.486145 1445372491 0.629211 -0.387756 0.466187 0.486145 1445372491 0.629211 -0.387756 0.466187 0.486145 1445372491 0.629211 -0.387756 0.466187 0.486145 1445372491 0.629211 -0.387756 0.466187 0.486145 1445372491 0.629211 -0.387756 0.466187 0.486145 1445372491 0.629211 -0.387756 0.466187 0.486145 1445372491 0.619080 -0.397339 0.467102 0.490540 1445372491 0.619080 -0.397339 0.467102 0.490540 1445372491 0.619080 -0.397339 0.467102 0.490540 1445372491 0.619080 -0.397339 0.467102 0.490540 1445372491 0.619080 -0.397339 0.467102 0.490540 1445372491 0.619080 -0.397339 0.467102 0.490540 1445372491 0.607788 -0.405579 0.471130 0.494019 1445372491 0.607788 -0.405579 0.471130 0.494019 1445372491 0.607788 -0.405579 0.471130 0.494019 1445372491 0.607788 -0.405579 0.471130 0.494019 1445372491 0.607788 -0.405579 0.471130 0.494019 1445372492 0.607788 -0.405579 0.471130 0.494019 1445372492 0.596252 -0.416626 0.467285 0.502441 1445372492 0.596252 -0.416626 0.467285 0.502441 1445372492 0.596252 -0.416626 0.467285 0.502441 1445372492 0.596252 -0.416626 0.467285 0.502441 1445372492 0.596252 -0.416626 0.467285 0.502441 1445372492 0.596252 -0.416626 0.467285 0.502441 1445372492 0.592773 -0.418152 0.469910 0.502869 1445372492 0.592773 -0.418152 0.469910 0.502869 1445372492 0.592773 -0.418152 0.469910 0.502869 1445372492 0.592773 -0.418152 0.469910 0.502869 1445372492 0.606018 -0.399231 0.484863 0.488098 1445372492 0.606018 -0.399231 0.484863 0.488098 1445372492 0.606018 -0.399231 0.484863 0.488098 1445372492 0.606018 -0.399231 0.484863 0.488098 1445372492 0.606018 -0.399231 0.484863 0.488098 1445372492 0.606018 -0.399231 0.484863 0.488098 1445372492 0.619507 -0.380249 0.497498 0.473328 1445372492 0.619507 -0.380249 0.497498 0.473328 1445372492 0.619507 -0.380249 0.497498 0.473328 1445372492 0.619507 -0.380249 0.497498 0.473328 1445372492 0.619507 -0.380249 0.497498 0.473328 1445372492 0.619507 -0.380249 0.497498 0.473328 1445372492 0.627014 -0.371704 0.500183 0.467407 1445372492 0.627014 -0.371704 0.500183 0.467407 1445372492 0.627014 -0.371704 0.500183 0.467407 1445372492 0.627014 -0.371704 0.500183 0.467407 1445372492 0.627014 -0.371704 0.500183 0.467407 1445372492 0.627014 -0.371704 0.500183 0.467407 1445372492 0.630859 -0.368408 0.498901 0.466187 1445372492 0.630859 -0.368408 0.498901 0.466187 1445372492 0.630859 -0.368408 0.498901 0.466187 1445372492 0.630859 -0.368408 0.498901 0.466187 1445372492 0.630859 -0.368408 0.498901 0.466187 1445372492 0.630859 -0.368408 0.498901 0.466187 1445372492 0.630493 -0.367981 0.496094 0.470093 1445372492 0.630493 -0.367981 0.496094 0.470093 1445372492 0.630493 -0.367981 0.496094 0.470093 1445372492 0.630493 -0.367981 0.496094 0.470093 1445372492 0.630493 -0.367981 0.496094 0.470093 1445372492 0.630493 -0.367981 0.496094 0.470093 1445372492 0.625610 -0.369080 0.498657 0.472900 1445372492 0.625610 -0.369080 0.498657 0.472900 1445372492 0.625610 -0.369080 0.498657 0.472900 1445372492 0.625610 -0.369080 0.498657 0.472900 1445372492 0.625610 -0.369080 0.498657 0.472900 1445372492 0.625610 -0.369080 0.498657 0.472900 1445372492 0.617859 -0.373840 0.504456 0.473206 1445372492 0.617859 -0.373840 0.504456 0.473206 1445372492 0.617859 -0.373840 0.504456 0.473206 1445372492 0.617859 -0.373840 0.504456 0.473206 1445372492 0.617859 -0.373840 0.504456 0.473206 1445372492 0.603638 -0.388733 0.498779 0.485413 1445372492 0.603638 -0.388733 0.498779 0.485413 1445372492 0.603638 -0.388733 0.498779 0.485413 1445372492 0.603638 -0.388733 0.498779 0.485413 1445372492 0.603638 -0.388733 0.498779 0.485413 1445372492 0.591553 -0.402771 0.490601 0.497070 1445372492 0.591553 -0.402771 0.490601 0.497070 1445372492 0.591553 -0.402771 0.490601 0.497070 1445372492 0.591553 -0.402771 0.490601 0.497070 1445372492 0.591553 -0.402771 0.490601 0.497070 1445372492 0.584290 -0.411682 0.482544 0.506104 1445372492 0.584290 -0.411682 0.482544 0.506104 1445372492 0.584290 -0.411682 0.482544 0.506104 1445372492 0.584290 -0.411682 0.482544 0.506104 1445372492 0.584290 -0.411682 0.482544 0.506104 1445372492 0.584290 -0.411682 0.482544 0.506104 1445372492 0.579773 -0.423706 0.470825 0.512390 1445372492 0.579773 -0.423706 0.470825 0.512390 1445372492 0.579773 -0.423706 0.470825 0.512390 1445372492 0.579773 -0.423706 0.470825 0.512390 1445372492 0.579773 -0.423706 0.470825 0.512390 1445372492 0.581909 -0.428833 0.464478 0.511536 1445372492 0.581909 -0.428833 0.464478 0.511536 1445372492 0.581909 -0.428833 0.464478 0.511536 1445372492 0.581909 -0.428833 0.464478 0.511536 1445372492 0.581909 -0.428833 0.464478 0.511536 1445372492 0.593567 -0.416321 0.473206 0.500366 1445372492 0.593567 -0.416321 0.473206 0.500366 1445372492 0.593567 -0.416321 0.473206 0.500366 1445372492 0.593567 -0.416321 0.473206 0.500366 1445372492 0.593567 -0.416321 0.473206 0.500366 1445372492 0.593567 -0.416321 0.473206 0.500366 1445372492 0.593567 -0.416321 0.473206 0.500366 1445372492 0.605103 -0.401428 0.482239 0.489990 1445372492 0.605103 -0.401428 0.482239 0.489990 1445372492 0.605103 -0.401428 0.482239 0.489990 1445372492 0.605103 -0.401428 0.482239 0.489990 1445372492 0.605103 -0.401428 0.482239 0.489990 1445372492 0.605103 -0.401428 0.482239 0.489990 1445372492 0.612671 -0.395081 0.483215 0.484802 1445372492 0.612671 -0.395081 0.483215 0.484802 1445372492 0.612671 -0.395081 0.483215 0.484802 1445372492 0.612671 -0.395081 0.483215 0.484802 1445372492 0.612671 -0.395081 0.483215 0.484802 1445372492 0.612671 -0.395081 0.483215 0.484802 1445372492 0.617676 -0.392029 0.481384 0.482727 1445372492 0.617676 -0.392029 0.481384 0.482727 1445372492 0.617676 -0.392029 0.481384 0.482727 1445372492 0.617676 -0.392029 0.481384 0.482727 1445372492 0.617676 -0.392029 0.481384 0.482727 1445372492 0.617676 -0.392029 0.481384 0.482727 1445372493 0.620422 -0.389832 0.480896 0.481445 1445372493 0.620422 -0.389832 0.480896 0.481445 1445372493 0.620422 -0.389832 0.480896 0.481445 1445372493 0.620422 -0.389832 0.480896 0.481445 1445372493 0.620422 -0.389832 0.480896 0.481445 1445372493 0.620422 -0.389832 0.480896 0.481445 1445372493 0.617615 -0.392334 0.481201 0.482727 1445372493 0.617615 -0.392334 0.481201 0.482727 1445372493 0.617615 -0.392334 0.481201 0.482727 1445372493 0.617615 -0.392334 0.481201 0.482727 1445372493 0.617615 -0.392334 0.481201 0.482727 1445372493 0.617615 -0.392334 0.481201 0.482727 1445372493 0.617615 -0.392334 0.481201 0.482727 1445372493 0.604004 -0.405762 0.478210 0.491699 1445372493 0.604004 -0.405762 0.478210 0.491699 1445372493 0.604004 -0.405762 0.478210 0.491699 1445372493 0.604004 -0.405762 0.478210 0.491699 1445372493 0.604004 -0.405762 0.478210 0.491699 1445372493 0.580933 -0.421204 0.474670 0.509644 1445372493 0.580933 -0.421204 0.474670 0.509644 1445372493 0.580933 -0.421204 0.474670 0.509644 1445372493 0.580933 -0.421204 0.474670 0.509644 1445372493 0.580933 -0.421204 0.474670 0.509644 1445372493 0.580933 -0.421204 0.474670 0.509644 1445372493 0.557983 -0.440247 0.464233 0.528442 1445372493 0.557983 -0.440247 0.464233 0.528442 1445372493 0.557983 -0.440247 0.464233 0.528442 1445372493 0.557983 -0.440247 0.464233 0.528442 1445372493 0.557983 -0.440247 0.464233 0.528442 1445372493 0.557983 -0.440247 0.464233 0.528442 1445372493 0.549500 -0.448669 0.456543 0.536926 1445372493 0.549500 -0.448669 0.456543 0.536926 1445372493 0.549500 -0.448669 0.456543 0.536926 1445372493 0.549500 -0.448669 0.456543 0.536926 1445372493 0.549500 -0.448669 0.456543 0.536926 1445372493 0.545959 -0.453491 0.449707 0.542175 1445372493 0.545959 -0.453491 0.449707 0.542175 1445372493 0.545959 -0.453491 0.449707 0.542175 1445372493 0.545959 -0.453491 0.449707 0.542175 1445372493 0.545959 -0.453491 0.449707 0.542175 1445372493 0.545959 -0.453491 0.449707 0.542175 1445372493 0.552490 -0.448486 0.450073 0.539429 1445372493 0.552490 -0.448486 0.450073 0.539429 1445372493 0.552490 -0.448486 0.450073 0.539429 1445372493 0.552490 -0.448486 0.450073 0.539429 1445372493 0.552490 -0.448486 0.450073 0.539429 1445372493 0.552490 -0.448486 0.450073 0.539429 1445372493 0.562866 -0.437134 0.455139 0.533752 1445372493 0.562866 -0.437134 0.455139 0.533752 1445372493 0.562866 -0.437134 0.455139 0.533752 1445372493 0.562866 -0.437134 0.455139 0.533752 1445372493 0.562866 -0.437134 0.455139 0.533752 1445372493 0.568115 -0.429077 0.460388 0.530151 1445372493 0.568115 -0.429077 0.460388 0.530151 1445372493 0.568115 -0.429077 0.460388 0.530151 1445372493 0.568115 -0.429077 0.460388 0.530151 1445372493 0.568115 -0.429077 0.460388 0.530151 1445372493 0.565002 -0.429749 0.458069 0.534973 1445372493 0.565002 -0.429749 0.458069 0.534973 1445372493 0.565002 -0.429749 0.458069 0.534973 1445372493 0.565002 -0.429749 0.458069 0.534973 1445372493 0.565002 -0.429749 0.458069 0.534973 1445372493 0.565002 -0.429749 0.458069 0.534973 1445372493 0.565002 -0.429749 0.458069 0.534973 1445372493 0.562988 -0.429810 0.457031 0.537903 1445372493 0.562988 -0.429810 0.457031 0.537903 1445372493 0.562988 -0.429810 0.457031 0.537903 1445372493 0.562988 -0.429810 0.457031 0.537903 1445372493 0.562988 -0.429810 0.457031 0.537903 1445372493 0.562988 -0.429810 0.457031 0.537903 1445372493 0.562317 -0.429016 0.457703 0.538696 1445372493 0.562317 -0.429016 0.457703 0.538696 1445372493 0.562317 -0.429016 0.457703 0.538696 1445372493 0.562317 -0.429016 0.457703 0.538696 1445372493 0.562317 -0.429016 0.457703 0.538696 1445372493 0.562317 -0.429016 0.457703 0.538696 1445372493 0.558777 -0.430420 0.460632 0.538757 1445372493 0.558777 -0.430420 0.460632 0.538757 1445372493 0.558777 -0.430420 0.460632 0.538757 1445372493 0.558777 -0.430420 0.460632 0.538757 1445372493 0.558777 -0.430420 0.460632 0.538757 1445372493 0.558777 -0.430420 0.460632 0.538757 1445372493 0.550781 -0.436279 0.461243 0.541809 1445372493 0.550781 -0.436279 0.461243 0.541809 1445372493 0.550781 -0.436279 0.461243 0.541809 1445372493 0.550781 -0.436279 0.461243 0.541809 1445372493 0.550781 -0.436279 0.461243 0.541809 1445372493 0.550781 -0.436279 0.461243 0.541809 1445372493 0.540039 -0.444519 0.456787 0.549561 1445372493 0.540039 -0.444519 0.456787 0.549561 1445372493 0.540039 -0.444519 0.456787 0.549561 1445372493 0.540039 -0.444519 0.456787 0.549561 1445372493 0.540039 -0.444519 0.456787 0.549561 1445372493 0.540039 -0.444519 0.456787 0.549561 1445372493 0.540039 -0.444519 0.456787 0.549561 1445372493 0.534363 -0.446899 0.455200 0.554504 1445372493 0.534363 -0.446899 0.455200 0.554504 1445372493 0.534363 -0.446899 0.455200 0.554504 1445372493 0.534363 -0.446899 0.455200 0.554504 1445372493 0.534363 -0.446899 0.455200 0.554504 1445372493 0.534363 -0.446899 0.455200 0.554504 1445372493 0.532410 -0.449341 0.451172 0.557678 1445372493 0.532410 -0.449341 0.451172 0.557678 1445372493 0.532410 -0.449341 0.451172 0.557678 1445372493 0.532410 -0.449341 0.451172 0.557678 1445372493 0.532410 -0.449341 0.451172 0.557678 1445372493 0.531067 -0.459167 0.439026 0.560669 1445372494 0.531067 -0.459167 0.439026 0.560669 1445372494 0.531067 -0.459167 0.439026 0.560669 1445372494 0.531067 -0.459167 0.439026 0.560669 1445372494 0.531067 -0.459167 0.439026 0.560669 1445372494 0.531067 -0.459167 0.439026 0.560669 1445372494 0.538391 -0.458252 0.436584 0.556335 1445372494 0.538391 -0.458252 0.436584 0.556335 1445372494 0.538391 -0.458252 0.436584 0.556335 1445372494 0.538391 -0.458252 0.436584 0.556335 1445372494 0.538391 -0.458252 0.436584 0.556335 1445372494 0.538391 -0.458252 0.436584 0.556335 1445372494 0.554443 -0.442322 0.450439 0.542236 1445372494 0.554443 -0.442322 0.450439 0.542236 1445372494 0.554443 -0.442322 0.450439 0.542236 1445372494 0.554443 -0.442322 0.450439 0.542236 1445372494 0.554443 -0.442322 0.450439 0.542236 1445372494 0.554443 -0.442322 0.450439 0.542236 1445372494 0.554443 -0.442322 0.450439 0.542236 1445372494 0.567444 -0.430481 0.459045 0.530945 1445372494 0.567444 -0.430481 0.459045 0.530945 1445372494 0.567444 -0.430481 0.459045 0.530945 1445372494 0.567444 -0.430481 0.459045 0.530945 1445372494 0.567444 -0.430481 0.459045 0.530945 1445372494 0.578369 -0.422791 0.463440 0.521423 1445372494 0.578369 -0.422791 0.463440 0.521423 1445372494 0.578369 -0.422791 0.463440 0.521423 1445372494 0.578369 -0.422791 0.463440 0.521423 1445372494 0.578369 -0.422791 0.463440 0.521423 1445372494 0.578369 -0.422791 0.463440 0.521423 1445372494 0.578369 -0.422791 0.463440 0.521423 1445372494 0.588196 -0.413940 0.468018 0.513367 1445372494 0.588196 -0.413940 0.468018 0.513367 1445372494 0.588196 -0.413940 0.468018 0.513367 1445372494 0.588196 -0.413940 0.468018 0.513367 1445372494 0.588196 -0.413940 0.468018 0.513367 1445372494 0.594788 -0.406250 0.471924 0.508362 1445372494 0.594788 -0.406250 0.471924 0.508362 1445372494 0.594788 -0.406250 0.471924 0.508362 1445372494 0.594788 -0.406250 0.471924 0.508362 1445372494 0.594788 -0.406250 0.471924 0.508362 1445372494 0.594788 -0.406250 0.471924 0.508362 1445372494 0.597656 -0.401306 0.475159 0.505859 1445372494 0.597656 -0.401306 0.475159 0.505859 1445372494 0.597656 -0.401306 0.475159 0.505859 1445372494 0.597656 -0.401306 0.475159 0.505859 1445372494 0.597656 -0.401306 0.475159 0.505859 1445372494 0.597656 -0.401306 0.475159 0.505859 1445372494 0.593323 -0.404236 0.476746 0.507202 1445372494 0.593323 -0.404236 0.476746 0.507202 1445372494 0.593323 -0.404236 0.476746 0.507202 1445372494 0.593323 -0.404236 0.476746 0.507202 1445372494 0.593323 -0.404236 0.476746 0.507202 1445372494 0.585632 -0.409729 0.474854 0.513489 1445372494 0.585632 -0.409729 0.474854 0.513489 1445372494 0.585632 -0.409729 0.474854 0.513489 1445372494 0.585632 -0.409729 0.474854 0.513489 1445372494 0.585632 -0.409729 0.474854 0.513489 1445372494 0.585632 -0.409729 0.474854 0.513489 1445372494 0.585632 -0.409729 0.474854 0.513489 1445372494 0.578247 -0.415894 0.470581 0.520691 1445372494 0.578247 -0.415894 0.470581 0.520691 1445372494 0.578247 -0.415894 0.470581 0.520691 1445372494 0.578247 -0.415894 0.470581 0.520691 1445372494 0.578247 -0.415894 0.470581 0.520691 1445372494 0.578247 -0.415894 0.470581 0.520691 1445372494 0.576172 -0.417175 0.471069 0.521545 1445372494 0.576172 -0.417175 0.471069 0.521545 1445372494 0.576172 -0.417175 0.471069 0.521545 1445372494 0.576172 -0.417175 0.471069 0.521545 1445372494 0.576172 -0.417175 0.471069 0.521545 1445372494 0.576172 -0.417175 0.471069 0.521545 1445372494 0.567261 -0.428223 0.462097 0.530334 1445372494 0.567261 -0.428223 0.462097 0.530334 1445372494 0.567261 -0.428223 0.462097 0.530334 1445372494 0.567261 -0.428223 0.462097 0.530334 1445372494 0.567261 -0.428223 0.462097 0.530334 1445372494 0.567261 -0.428223 0.462097 0.530334 1445372494 0.556396 -0.446960 0.442749 0.542725 1445372494 0.556396 -0.446960 0.442749 0.542725 1445372494 0.556396 -0.446960 0.442749 0.542725 1445372494 0.556396 -0.446960 0.442749 0.542725 1445372494 0.556396 -0.446960 0.442749 0.542725 1445372494 0.556396 -0.446960 0.442749 0.542725 1445372494 0.563904 -0.445496 0.442139 0.536621 1445372494 0.563904 -0.445496 0.442139 0.536621 1445372494 0.563904 -0.445496 0.442139 0.536621 1445372494 0.563904 -0.445496 0.442139 0.536621 1445372494 0.563904 -0.445496 0.442139 0.536621 1445372494 0.563904 -0.445496 0.442139 0.536621 1445372494 0.563904 -0.445496 0.442139 0.536621 1445372494 0.578369 -0.431274 0.453125 0.523560 1445372494 0.578369 -0.431274 0.453125 0.523560 1445372494 0.578369 -0.431274 0.453125 0.523560 1445372494 0.578369 -0.431274 0.453125 0.523560 1445372494 0.589844 -0.420776 0.459900 0.513245 1445372494 0.589844 -0.420776 0.459900 0.513245 1445372494 0.589844 -0.420776 0.459900 0.513245 1445372494 0.589844 -0.420776 0.459900 0.513245 1445372494 0.589844 -0.420776 0.459900 0.513245 1445372494 0.589844 -0.420776 0.459900 0.513245 1445372494 0.589844 -0.420776 0.459900 0.513245 1445372494 0.599609 -0.411682 0.465332 0.504395 1445372494 0.599609 -0.411682 0.465332 0.504395 1445372494 0.599609 -0.411682 0.465332 0.504395 1445372494 0.599609 -0.411682 0.465332 0.504395 1445372494 0.599609 -0.411682 0.465332 0.504395 1445372494 0.599609 -0.411682 0.465332 0.504395 1445372494 0.606689 -0.403870 0.469971 0.497864 1445372494 0.606689 -0.403870 0.469971 0.497864 1445372495 0.606689 -0.403870 0.469971 0.497864 1445372495 0.606689 -0.403870 0.469971 0.497864 1445372495 
0.595276 -0.483276 0.418762 0.486450 1445372498 0.595276 -0.483276 0.418762 0.486450 1445372498 0.595276 -0.483276 0.418762 0.486450 1445372498 0.595276 -0.483276 0.418762 0.486450 1445372498 0.595276 -0.483276 0.418762 0.486450 1445372498 0.606018 -0.471130 0.414185 0.489014 1445372498 0.606018 -0.471130 0.414185 0.489014 1445372498 0.606018 -0.471130 0.414185 0.489014 1445372498 0.606018 -0.471130 0.414185 0.489014 1445372498 0.606018 -0.471130 0.414185 0.489014 1445372498 0.606018 -0.471130 0.414185 0.489014 1445372498 0.595459 -0.473511 0.417297 0.496948 1445372498 0.595459 -0.473511 0.417297 0.496948 1445372498 0.595459 -0.473511 0.417297 0.496948 1445372498 0.595459 -0.473511 0.417297 0.496948 1445372498 0.595459 -0.473511 0.417297 0.496948 1445372498 0.595459 -0.473511 0.417297 0.496948 1445372498 0.595459 -0.473511 0.417297 0.496948 1445372498 0.585815 -0.508972 0.389893 0.495605 1445372498 0.585815 -0.508972 0.389893 0.495605 1445372498 0.585815 -0.508972 0.389893 0.495605 1445372498 0.585815 -0.508972 0.389893 0.495605 1445372498 0.585815 -0.508972 0.389893 0.495605 1445372498 0.585815 -0.508972 0.389893 0.495605 1445372498 0.579712 -0.567566 0.352356 0.466492 1445372498 0.579712 -0.567566 0.352356 0.466492 1445372498 0.579712 -0.567566 0.352356 0.466492 1445372498 0.579712 -0.567566 0.352356 0.466492 1445372498 0.579712 -0.567566 0.352356 0.466492 1445372498 0.579712 -0.567566 0.352356 0.466492 1445372498 0.562256 -0.615234 0.299377 0.464417 1445372498 0.562256 -0.615234 0.299377 0.464417 1445372498 0.562256 -0.615234 0.299377 0.464417 1445372498 0.562256 -0.615234 0.299377 0.464417 1445372498 0.562256 -0.615234 0.299377 0.464417 1445372498 0.562256 -0.615234 0.299377 0.464417 1445372498 0.577881 -0.604675 0.302917 0.456787 1445372498 0.577881 -0.604675 0.302917 0.456787 1445372498 0.577881 -0.604675 0.302917 0.456787 1445372498 0.577881 -0.604675 0.302917 0.456787 1445372498 0.577881 -0.604675 0.302917 0.456787 1445372498 0.577881 -0.604675 0.302917 0.456787 1445372498 0.564697 -0.598572 0.324768 0.466187 1445372498 0.564697 -0.598572 0.324768 0.466187 1445372498 0.564697 -0.598572 0.324768 0.466187 1445372498 0.564697 -0.598572 0.324768 0.466187 1445372498 0.564697 -0.598572 0.324768 0.466187 1445372498 0.564697 -0.598572 0.324768 0.466187 1445372498 0.557678 -0.576721 0.356506 0.478821 1445372498 0.557678 -0.576721 0.356506 0.478821 1445372498 0.557678 -0.576721 0.356506 0.478821 1445372498 0.557678 -0.576721 0.356506 0.478821 1445372498 0.557678 -0.576721 0.356506 0.478821 1445372498 0.557678 -0.576721 0.356506 0.478821 1445372498 0.549561 -0.554138 0.385681 0.492065 1445372498 0.549561 -0.554138 0.385681 0.492065 1445372498 0.549561 -0.554138 0.385681 0.492065 1445372498 0.549561 -0.554138 0.385681 0.492065 1445372498 0.549561 -0.554138 0.385681 0.492065 1445372498 0.549561 -0.554138 0.385681 0.492065 1445372498 0.564026 -0.529358 0.403137 0.489014 1445372498 0.564026 -0.529358 0.403137 0.489014 1445372498 0.564026 -0.529358 0.403137 0.489014 1445372498 0.564026 -0.529358 0.403137 0.489014 1445372498 0.564026 -0.529358 0.403137 0.489014 1445372498 0.564026 -0.529358 0.403137 0.489014 1445372498 0.592041 -0.503296 0.413208 0.474670 1445372498 0.592041 -0.503296 0.413208 0.474670 1445372498 0.592041 -0.503296 0.413208 0.474670 1445372498 0.592041 -0.503296 0.413208 0.474670 1445372498 0.592041 -0.503296 0.413208 0.474670 1445372498 0.592041 -0.503296 0.413208 0.474670 1445372498 0.593018 -0.495483 0.417358 0.478149 1445372498 0.593018 -0.495483 0.417358 0.478149 1445372498 0.593018 -0.495483 0.417358 0.478149 1445372498 0.593018 -0.495483 0.417358 0.478149 1445372498 0.593018 -0.495483 0.417358 0.478149 1445372498 0.593018 -0.495483 0.417358 0.478149 1445372498 0.593018 -0.495483 0.417358 0.478149 1445372498 0.586975 -0.489807 0.424866 0.484741 1445372498 0.586975 -0.489807 0.424866 0.484741 1445372498 0.586975 -0.489807 0.424866 0.484741 1445372498 0.586975 -0.489807 0.424866 0.484741 1445372498 0.586975 -0.489807 0.424866 0.484741 1445372498 0.586975 -0.489807 0.424866 0.484741 1445372498 0.581116 -0.493530 0.424377 0.488464 1445372498 0.581116 -0.493530 0.424377 0.488464 1445372498 0.581116 -0.493530 0.424377 0.488464 1445372498 0.581116 -0.493530 0.424377 0.488464 1445372498 0.581116 -0.493530 0.424377 0.488464 1445372498 0.581116 -0.493530 0.424377 0.488464 1445372498 0.577454 -0.527222 0.399597 0.478333 1445372498 0.577454 -0.527222 0.399597 0.478333 1445372498 0.577454 -0.527222 0.399597 0.478333 1445372498 0.577454 -0.527222 0.399597 0.478333 1445372498 0.577454 -0.527222 0.399597 0.478333 1445372498 0.577454 -0.527222 0.399597 0.478333 1445372498 0.568665 -0.577759 0.357178 0.463806 1445372498 0.568665 -0.577759 0.357178 0.463806 1445372498 0.568665 -0.577759 0.357178 0.463806 1445372498 0.568665 -0.577759 0.357178 0.463806 1445372498 0.568665 -0.577759 0.357178 0.463806 1445372499 0.577454 -0.588806 0.339050 0.452698 1445372499 0.577454 -0.588806 0.339050 0.452698 1445372499 0.577454 -0.588806 0.339050 0.452698 1445372499 0.577454 -0.588806 0.339050 0.452698 1445372499 0.577454 -0.588806 0.339050 0.452698 1445372499 0.577454 -0.588806 0.339050 0.452698 1445372499 0.587158 -0.571533 0.351624 0.452637 1445372499 0.587158 -0.571533 0.351624 0.452637 1445372499 0.587158 -0.571533 0.351624 0.452637 1445372499 0.587158 -0.571533 0.351624 0.452637 1445372499 0.587158 -0.571533 0.351624 0.452637 1445372499 0.587158 -0.571533 0.351624 0.452637 1445372499 0.587158 -0.571533 0.351624 0.452637 1445372499 0.565063 -0.565002 0.365784 0.477112 1445372499 0.565063 -0.565002 0.365784 0.477112 1445372499 0.565063 -0.565002 0.365784 0.477112 1445372499 0.565063 -0.565002 0.365784 0.477112 1445372499 0.565063 -0.565002 0.365784 0.477112 1445372499 0.565063 -0.565002 0.365784 0.477112 1445372499 0.548462 -0.557739 0.382141 0.491943 1445372499 0.548462 -0.557739 0.382141 0.491943 1445372499 0.548462 -0.557739 0.382141 0.491943 1445372499 0.548462 -0.557739 0.382141 0.491943 1445372499 0.548462 -0.557739 0.382141 0.491943 1445372499 0.548462 -0.557739 0.382141 0.491943 1445372499 0.566162 -0.537048 0.389648 0.489014 1445372499 0.566162 -0.537048 0.389648 0.489014 1445372499 0.566162 -0.537048 0.389648 0.489014 1445372499 0.566162 -0.537048 0.389648 0.489014 1445372499 0.566162 -0.537048 0.389648 0.489014 1445372499 0.566162 -0.537048 0.389648 0.489014 1445372499 0.586426 -0.509216 0.395935 0.489868 1445372499 0.586426 -0.509216 0.395935 0.489868 1445372499 0.586426 -0.509216 0.395935 0.489868 1445372499 0.586426 -0.509216 0.395935 0.489868 1445372499 0.586426 -0.509216 0.395935 0.489868 1445372499 0.586426 -0.509216 0.395935 0.489868 1445372499 0.586426 -0.509216 0.395935 0.489868 1445372499 0.589844 -0.500793 0.395081 0.495117 1445372499 0.589844 -0.500793 0.395081 0.495117 1445372499 0.589844 -0.500793 0.395081 0.495117 1445372499 0.589844 -0.500793 0.395081 0.495117 1445372499 0.589844 -0.500793 0.395081 0.495117 1445372499 0.589844 -0.500793 0.395081 0.495117 1445372499 0.578247 -0.498474 0.405640 0.502563 1445372499 0.578247 -0.498474 0.405640 0.502563 1445372499 0.578247 -0.498474 0.405640 0.502563 1445372499 0.578247 -0.498474 0.405640 0.502563 1445372499 0.578247 -0.498474 0.405640 0.502563 1445372499 0.578247 -0.498474 0.405640 0.502563 1445372499 0.562927 -0.515198 0.401428 0.506348 1445372499 0.562927 -0.515198 0.401428 0.506348 1445372499 0.562927 -0.515198 0.401428 0.506348 1445372499 0.562927 -0.515198 0.401428 0.506348 1445372499 0.562927 -0.515198 0.401428 0.506348 1445372499 0.562927 -0.515198 0.401428 0.506348 1445372499 0.557678 -0.550842 0.376160 0.493958 1445372499 0.557678 -0.550842 0.376160 0.493958 1445372499 0.557678 -0.550842 0.376160 0.493958 1445372499 0.557678 -0.550842 0.376160 0.493958 1445372499 0.557678 -0.550842 0.376160 0.493958 1445372499 0.557678 -0.550842 0.376160 0.493958 1445372499 0.541992 -0.602173 0.332031 0.483093 1445372499 0.541992 -0.602173 0.332031 0.483093 1445372499 0.541992 -0.602173 0.332031 0.483093 1445372499 0.541992 -0.602173 0.332031 0.483093 1445372499 0.541992 -0.602173 0.332031 0.483093 1445372499 0.541992 -0.602173 0.332031 0.483093 1445372499 0.540405 -0.616089 0.308533 0.482788 1445372499 0.540405 -0.616089 0.308533 0.482788 1445372499 0.540405 -0.616089 0.308533 0.482788 1445372499 0.540405 -0.616089 0.308533 0.482788 1445372499 0.540405 -0.616089 0.308533 0.482788 1445372499 0.540405 -0.616089 0.308533 0.482788 1445372499 0.559326 -0.592224 0.330994 0.476318 1445372499 0.559326 -0.592224 0.330994 0.476318 1445372499 0.559326 -0.592224 0.330994 0.476318 1445372499 0.559326 -0.592224 0.330994 0.476318 1445372499 0.559326 -0.592224 0.330994 0.476318 1445372499 0.552734 -0.574829 0.354187 0.488464 1445372499 0.552734 -0.574829 0.354187 0.488464 1445372499 0.552734 -0.574829 0.354187 0.488464 1445372499 0.552734 -0.574829 0.354187 0.488464 1445372499 0.552734 -0.574829 0.354187 0.488464 1445372499 0.552734 -0.574829 0.354187 0.488464 1445372499 0.552734 -0.574829 0.354187 0.488464 1445372499 0.536072 -0.562012 0.372192 0.508057 1445372499 0.536072 -0.562012 0.372192 0.508057 1445372499 0.536072 -0.562012 0.372192 0.508057 1445372499 0.536072 -0.562012 0.372192 0.508057 1445372499 0.536072 -0.562012 0.372192 0.508057 1445372499 0.536072 -0.562012 0.372192 0.508057 1445372499 0.542419 -0.543762 0.388000 0.509460 1445372499 0.542419 -0.543762 0.388000 0.509460 1445372499 0.542419 -0.543762 0.388000 0.509460 1445372499 0.542419 -0.543762 0.388000 0.509460 1445372499 0.542419 -0.543762 0.388000 0.509460 1445372499 0.542419 -0.543762 0.388000 0.509460 1445372499 0.542419 -0.543762 0.388000 0.509460 1445372499 0.554504 -0.524048 0.398315 0.509155 1445372499 0.554504 -0.524048 0.398315 0.509155 1445372499 0.554504 -0.524048 0.398315 0.509155 1445372499 0.554504 -0.524048 0.398315 0.509155 1445372499 0.554504 -0.524048 0.398315 0.509155 1445372499 0.554504 -0.524048 0.398315 0.509155 1445372499 0.558350 -0.507690 0.412537 0.510132 1445372499 0.558350 -0.507690 0.412537 0.510132 1445372499 0.558350 -0.507690 0.412537 0.510132 1445372499 0.558350 -0.507690 0.412537 0.510132 1445372499 0.558350 -0.507690 0.412537 0.510132 1445372499 0.558350 -0.507690 0.412537 0.510132 1445372499 0.558350 -0.507690 0.412537 0.510132 1445372499 0.550354 -0.495117 0.430298 0.516479 1445372500 0.550354 -0.495117 0.430298 0.516479 1445372500 0.550354 -0.495117 0.430298 0.516479 1445372500 0.550354 -0.495117 0.430298 0.516479 1445372500 0.550354 -0.495117 0.430298 0.516479 1445372500 0.543762 -0.509033 0.418579 0.519592 1445372500 0.543762 -0.509033 0.418579 0.519592 1445372500 0.543762 -0.509033 0.418579 0.519592 1445372500 0.543762 -0.509033 0.418579 0.519592 1445372500 0.543762 -0.509033 0.418579 0.519592 1445372500 0.543762 -0.509033 0.418579 0.519592 1445372500 0.543762 -0.509033 0.418579 0.519592 1445372500 0.555847 -0.534424 0.392029 0.501709 1445372500 0.555847 -0.534424 0.392029 0.501709 1445372500 0.555847 -0.534424 0.392029 0.501709 1445372500 0.555847 -0.534424 0.392029 0.501709 1445372500 0.555847 -0.534424 0.392029 0.501709 1445372500 0.555847 -0.534424 0.392029 0.501709 1445372500 0.576355 -0.568665 0.351685 0.469727 1445372500 0.576355 -0.568665 0.351685 0.469727 1445372500 0.576355 -0.568665 0.351685 0.469727 1445372500 0.576355 -0.568665 0.351685 0.469727 1445372500 0.576355 -0.568665 0.351685 0.469727 1445372500 0.576355 -0.568665 0.351685 0.469727 1445372500 0.576355 -0.568665 0.351685 0.469727 1445372500 0.570190 -0.605835 0.306580 0.462341 1445372500 0.570190 -0.605835 0.306580 0.462341 1445372500 0.570190 -0.605835 0.306580 0.462341 1445372500 0.570190 -0.605835 0.306580 0.462341 1445372500 0.570190 -0.605835 0.306580 0.462341 1445372500 0.570190 -0.605835 0.306580 0.462341 1445372500 0.576965 -0.590820 0.308105 0.472229 1445372500 0.576965 -0.590820 0.308105 0.472229 1445372500 0.576965 -0.590820 0.308105 0.472229 1445372500 0.576965 -0.590820 0.308105 0.472229 1445372500 0.576965 -0.590820 0.308105 0.472229 1445372500 0.566956 -0.567749 0.344727 0.487183 1445372500 0.566956 -0.567749 0.344727 0.487183 1445372500 0.566956 -0.567749 0.344727 0.487183 1445372500 0.566956 -0.567749 0.344727 0.487183 1445372500 0.566956 -0.567749 0.344727 0.487183 1445372500 0.566956 -0.567749 0.344727 0.487183 1445372500 0.550842 -0.545105 0.378052 0.506470 1445372500 0.550842 -0.545105 0.378052 0.506470 1445372500 0.550842 -0.545105 0.378052 0.506470 1445372500 0.550842 -0.545105 0.378052 0.506470 1445372500 0.550842 -0.545105 0.378052 0.506470 1445372500 0.550842 -0.545105 0.378052 0.506470 1445372500 0.543945 -0.517395 0.411499 0.516785 1445372500 0.543945 -0.517395 0.411499 0.516785 1445372500 0.543945 -0.517395 0.411499 0.516785 1445372500 0.543945 -0.517395 0.411499 0.516785 1445372500 0.543945 -0.517395 0.411499 0.516785 1445372500 0.543945 -0.517395 0.411499 0.516785 1445372500 0.550171 -0.498047 0.429504 0.514526 1445372500 0.550171 -0.498047 0.429504 0.514526 1445372500 0.550171 -0.498047 0.429504 0.514526 1445372500 0.550171 -0.498047 0.429504 0.514526 1445372500 0.550171 -0.498047 0.429504 0.514526 1445372500 0.550171 -0.498047 0.429504 0.514526 1445372500 0.576233 -0.472473 0.440063 0.501038 1445372500 0.576233 -0.472473 0.440063 0.501038 1445372500 0.576233 -0.472473 0.440063 0.501038 1445372500 0.576233 -0.472473 0.440063 0.501038 1445372500 0.576233 -0.472473 0.440063 0.501038 1445372500 0.576233 -0.472473 0.440063 0.501038 1445372500 0.576233 -0.472473 0.440063 0.501038 1445372500 0.571350 -0.456360 0.456177 0.507141 1445372500 0.571350 -0.456360 0.456177 0.507141 1445372500 0.571350 -0.456360 0.456177 0.507141 1445372500 0.571350 -0.456360 0.456177 0.507141 1445372500 0.571350 -0.456360 0.456177 0.507141 1445372500 0.554077 -0.473450 0.443787 0.521362 1445372500 0.554077 -0.473450 0.443787 0.521362 1445372500 0.554077 -0.473450 0.443787 0.521362 1445372500 0.554077 -0.473450 0.443787 0.521362 1445372500 0.554077 -0.473450 0.443787 0.521362 1445372500 0.554077 -0.473450 0.443787 0.521362 1445372500 0.554077 -0.473450 0.443787 0.521362 1445372500 0.554810 -0.496826 0.421448 0.517334 1445372500 0.554810 -0.496826 0.421448 0.517334 1445372500 0.554810 -0.496826 0.421448 0.517334 1445372500 0.554810 -0.496826 0.421448 0.517334 1445372500 0.554810 -0.496826 0.421448 0.517334 1445372500 0.554810 -0.496826 0.421448 0.517334 1445372500 0.568787 -0.526733 0.388916 0.497681 1445372500 0.568787 -0.526733 0.388916 0.497681 1445372500 0.568787 -0.526733 0.388916 0.497681 1445372500 0.568787 -0.526733 0.388916 0.497681 1445372500 0.568787 -0.526733 0.388916 0.497681 1445372500 0.568787 -0.526733 0.388916 0.497681 1445372500 0.550171 -0.592102 0.305298 0.503418 1445372500 0.550171 -0.592102 0.305298 0.503418 1445372500 0.550171 -0.592102 0.305298 0.503418 1445372500 0.550171 -0.592102 0.305298 0.503418 1445372500 0.550171 -0.592102 0.305298 0.503418 1445372500 0.550171 -0.592102 0.305298 0.503418 1445372500 0.567505 -0.579895 0.301758 0.500549 1445372500 0.567505 -0.579895 0.301758 0.500549 1445372500 0.567505 -0.579895 0.301758 0.500549 1445372500 0.567505 -0.579895 0.301758 0.500549 1445372500 0.567505 -0.579895 0.301758 0.500549 1445372500 0.567505 -0.579895 0.301758 0.500549 1445372500 0.558044 -0.558655 0.330750 0.516785 1445372500 0.558044 -0.558655 0.330750 0.516785 1445372500 0.558044 -0.558655 0.330750 0.516785 1445372500 0.558044 -0.558655 0.330750 0.516785 1445372500 0.558044 -0.558655 0.330750 0.516785 1445372500 0.558044 -0.558655 0.330750 0.516785 1445372500 0.558044 -0.558655 0.330750 0.516785 1445372500 0.525330 -0.550781 0.362732 0.537598 1445372501 0.525330 -0.550781 0.362732 0.537598 1445372501 0.525330 -0.550781 0.362732 0.537598 1445372501 0.525330 -0.550781 0.362732 0.537598 1445372501 0.525330 -0.550781 0.362732 0.537598 1445372501 0.517273 -0.535706 0.388916 0.542358 1445372501 0.517273 -0.535706 0.388916 0.542358 1445372501 0.517273 -0.535706 0.388916 0.542358 1445372501 0.517273 -0.535706 0.388916 0.542358 1445372501 0.517273 -0.535706 0.388916 0.542358 1445372501 0.517273 -0.535706 0.388916 0.542358 1445372501 0.537231 -0.508484 0.406189 0.536499 1445372501 0.537231 -0.508484 0.406189 0.536499 1445372501 0.537231 -0.508484 0.406189 0.536499 1445372501 0.537231 -0.508484 0.406189 0.536499 1445372501 0.537231 -0.508484 0.406189 0.536499 1445372501 0.537231 -0.508484 0.406189 0.536499 1445372501 0.537231 -0.508484 0.406189 0.536499 1445372501 0.552551 -0.491028 0.417664 0.528259 1445372501 0.552551 -0.491028 0.417664 0.528259 1445372501 0.552551 -0.491028 0.417664 0.528259 1445372501 0.552551 -0.491028 0.417664 0.528259 1445372501 0.552551 -0.491028 0.417664 0.528259 1445372501 0.552551 -0.491028 0.417664 0.528259 1445372501 0.549255 -0.485474 0.427368 0.529053 1445372501 0.549255 -0.485474 0.427368 0.529053 1445372501 0.549255 -0.485474 0.427368 0.529053 1445372501 0.549255 -0.485474 0.427368 0.529053 1445372501 0.549255 -0.485474 0.427368 0.529053 1445372501 0.549255 -0.485474 0.427368 0.529053 1445372501 0.545898 -0.487305 0.424500 0.533203 1445372501 0.545898 -0.487305 0.424500 0.533203 1445372501 0.545898 -0.487305 0.424500 0.533203 1445372501 0.545898 -0.487305 0.424500 0.533203 1445372501 0.545898 -0.487305 0.424500 0.533203 1445372501 0.545898 -0.487305 0.424500 0.533203 1445372501 0.545898 -0.487305 0.424500 0.533203 1445372501 0.546387 -0.502686 0.410461 0.529358 1445372501 0.546387 -0.502686 0.410461 0.529358 1445372501 0.546387 -0.502686 0.410461 0.529358 1445372501 0.546387 -0.502686 0.410461 0.529358 1445372501 0.546387 -0.502686 0.410461 0.529358 1445372501 0.546387 -0.502686 0.410461 0.529358 1445372501 0.559204 -0.527893 0.384094 0.510925 1445372501 0.559204 -0.527893 0.384094 0.510925 1445372501 0.559204 -0.527893 0.384094 0.510925 1445372501 0.559204 -0.527893 0.384094 0.510925 1445372501 0.559204 -0.527893 0.384094 0.510925 1445372501 0.559204 -0.527893 0.384094 0.510925 1445372501 0.557495 -0.568054 0.330261 0.507324 1445372501 0.557495 -0.568054 0.330261 0.507324 1445372501 0.557495 -0.568054 0.330261 0.507324 1445372501 0.557495 -0.568054 0.330261 0.507324 1445372501 0.557495 -0.568054 0.330261 0.507324 1445372501 0.557495 -0.568054 0.330261 0.507324 1445372501 0.550781 -0.579834 0.296936 0.521729 1445372501 0.550781 -0.579834 0.296936 0.521729 1445372501 0.550781 -0.579834 0.296936 0.521729 1445372501 0.550781 -0.579834 0.296936 0.521729 1445372501 0.550781 -0.579834 0.296936 0.521729 1445372501 0.550781 -0.579834 0.296936 0.521729 1445372501 0.566895 -0.550232 0.323853 0.520508 1445372501 0.566895 -0.550232 0.323853 0.520508 1445372501 0.566895 -0.550232 0.323853 0.520508 1445372501 0.566895 -0.550232 0.323853 0.520508 1445372501 0.566895 -0.550232 0.323853 0.520508 1445372501 0.566895 -0.550232 0.323853 0.520508 1445372501 0.548950 -0.543396 0.357971 0.524536 1445372501 0.548950 -0.543396 0.357971 0.524536 1445372501 0.548950 -0.543396 0.357971 0.524536 1445372501 0.548950 -0.543396 0.357971 0.524536 1445372501 0.548950 -0.543396 0.357971 0.524536 1445372501 0.533691 -0.535583 0.381287 0.531860 1445372501 0.533691 -0.535583 0.381287 0.531860 1445372501 0.533691 -0.535583 0.381287 0.531860 1445372501 0.533691 -0.535583 0.381287 0.531860 1445372501 0.533691 -0.535583 0.381287 0.531860 1445372501 0.533691 -0.535583 0.381287 0.531860 1445372501 0.533691 -0.535583 0.381287 0.531860 1445372501 0.543030 -0.518433 0.396545 0.528198 1445372501 0.543030 -0.518433 0.396545 0.528198 1445372501 0.543030 -0.518433 0.396545 0.528198 1445372501 0.543030 -0.518433 0.396545 0.528198 1445372501 0.573120 -0.495911 0.402344 0.513489 1445372501 0.573120 -0.495911 0.402344 0.513489 1445372501 0.573120 -0.495911 0.402344 0.513489 1445372501 0.573120 -0.495911 0.402344 0.513489 1445372501 0.573120 -0.495911 0.402344 0.513489 1445372501 0.573120 -0.495911 0.402344 0.513489 1445372501 0.580200 -0.467773 0.425110 0.513611 1445372501 0.580200 -0.467773 0.425110 0.513611 1445372501 0.580200 -0.467773 0.425110 0.513611 1445372501 0.580200 -0.467773 0.425110 0.513611 1445372501 0.580200 -0.467773 0.425110 0.513611 1445372501 0.580200 -0.467773 0.425110 0.513611 1445372501 0.559937 -0.476929 0.424866 0.527649 1445372501 0.559937 -0.476929 0.424866 0.527649 1445372501 0.559937 -0.476929 0.424866 0.527649 1445372501 0.559937 -0.476929 0.424866 0.527649 1445372501 0.559937 -0.476929 0.424866 0.527649 1445372501 0.559937 -0.476929 0.424866 0.527649 1445372501 0.554077 -0.497314 0.408997 0.527588 1445372501 0.554077 -0.497314 0.408997 0.527588 1445372501 0.554077 -0.497314 0.408997 0.527588 1445372501 0.554077 -0.497314 0.408997 0.527588 1445372501 0.554077 -0.497314 0.408997 0.527588 1445372501 0.554077 -0.497314 0.408997 0.527588 1445372501 0.561096 -0.523254 0.385864 0.512268 1445372501 0.561096 -0.523254 0.385864 0.512268 1445372502 0.561096 -0.523254 0.385864 0.512268 1445372502 0.561096 -0.523254 0.385864 0.512268 1445372502 0.561096 -0.523254 0.385864 0.512268 1445372502 0.561096 -0.523254 0.385864 0.512268 1445372502 0.574585 -0.563477 0.340393 0.486206 1445372502 0.574585 -0.563477 0.340393 0.486206 1445372502 0.574585 -0.563477 0.340393 0.486206 1445372502 0.574585 -0.563477 0.340393 0.486206 1445372502 0.574585 -0.563477 0.340393 0.486206 1445372502 0.574585 -0.563477 0.340393 0.486206 1445372502 0.574585 -0.563477 0.340393 0.486206 1445372502 0.575256 -0.595520 0.289001 0.480469 1445372502 0.575256 -0.595520 0.289001 0.480469 1445372502 0.575256 -0.595520 0.289001 0.480469 1445372502 0.575256 -0.595520 0.289001 0.480469 1445372502 0.575256 -0.595520 0.289001 0.480469 1445372502 0.587158 -0.577026 0.309387 0.475952 1445372502 0.587158 -0.577026 0.309387 0.475952 1445372502 0.587158 -0.577026 0.309387 0.475952 1445372502 0.587158 -0.577026 0.309387 0.475952 1445372502 0.587158 -0.577026 0.309387 0.475952 1445372502 0.587158 -0.577026 0.309387 0.475952 1445372502 0.560608 -0.569458 0.334717 0.499329 1445372502 0.560608 -0.569458 0.334717 0.499329 1445372502 0.560608 -0.569458 0.334717 0.499329 1445372502 0.560608 -0.569458 0.334717 0.499329 1445372502 0.560608 -0.569458 0.334717 0.499329 1445372502 0.560608 -0.569458 0.334717 0.499329 1445372502 0.538879 -0.557556 0.361816 0.517456 1445372502 0.538879 -0.557556 0.361816 0.517456 1445372502 0.538879 -0.557556 0.361816 0.517456 1445372502 0.538879 -0.557556 0.361816 0.517456 1445372502 0.538879 -0.557556 0.361816 0.517456 1445372502 0.538879 -0.557556 0.361816 0.517456 1445372502 0.538879 -0.557556 0.361816 0.517456 1445372502 0.551392 -0.530273 0.386414 0.515137 1445372502 0.551392 -0.530273 0.386414 0.515137 1445372502 0.551392 -0.530273 0.386414 0.515137 1445372502 0.551392 -0.530273 0.386414 0.515137 1445372502 0.551392 -0.530273 0.386414 0.515137 1445372502 0.584351 -0.505554 0.396057 0.496033 1445372502 0.584351 -0.505554 0.396057 0.496033 1445372502 0.584351 -0.505554 0.396057 0.496033 1445372502 0.584351 -0.505554 0.396057 0.496033 1445372502 0.584351 -0.505554 0.396057 0.496033 1445372502 0.610291 -0.482239 0.401367 0.483582 1445372502 0.610291 -0.482239 0.401367 0.483582 1445372502 0.610291 -0.482239 0.401367 0.483582 1445372502 0.610291 -0.482239 0.401367 0.483582 1445372502 0.610291 -0.482239 0.401367 0.483582 1445372502 0.610291 -0.482239 0.401367 0.483582 1445372502 0.597839 -0.489441 0.390625 0.500366 1445372502 0.597839 -0.489441 0.390625 0.500366 1445372502 0.597839 -0.489441 0.390625 0.500366 1445372502 0.597839 -0.489441 0.390625 0.500366 1445372502 0.597839 -0.489441 0.390625 0.500366 1445372502 0.597839 -0.489441 0.390625 0.500366 1445372502 0.599243 -0.507446 0.372192 0.494873 1445372502 0.599243 -0.507446 0.372192 0.494873 1445372502 0.599243 -0.507446 0.372192 0.494873 1445372502 0.599243 -0.507446 0.372192 0.494873 1445372502 0.599243 -0.507446 0.372192 0.494873 1445372502 0.599243 -0.507446 0.372192 0.494873 1445372502 0.599243 -0.507446 0.372192 0.494873 1445372502 0.598328 -0.527649 0.359863 0.483765 1445372502 0.598328 -0.527649 0.359863 0.483765 1445372502 0.598328 -0.527649 0.359863 0.483765 1445372502 0.598328 -0.527649 0.359863 0.483765 1445372502 0.598328 -0.527649 0.359863 0.483765 1445372502 0.598328 -0.527649 0.359863 0.483765 1445372502 0.605835 -0.561768 0.336060 0.452087 1445372502 0.605835 -0.561768 0.336060 0.452087 1445372502 0.605835 -0.561768 0.336060 0.452087 1445372502 0.605835 -0.561768 0.336060 0.452087 1445372502 0.605835 -0.561768 0.336060 0.452087 1445372502 0.605835 -0.561768 0.336060 0.452087 1445372502 0.604248 -0.603149 0.297791 0.427063 1445372502 0.604248 -0.603149 0.297791 0.427063 1445372502 0.604248 -0.603149 0.297791 0.427063 1445372502 0.604248 -0.603149 0.297791 0.427063 1445372502 0.604248 -0.603149 0.297791 0.427063 1445372502 0.604248 -0.603149 0.297791 0.427063 1445372502 0.619263 -0.607239 0.282288 0.409973 1445372502 0.619263 -0.607239 0.282288 0.409973 1445372502 0.619263 -0.607239 0.282288 0.409973 1445372502 0.619263 -0.607239 0.282288 0.409973 1445372502 0.619263 -0.607239 0.282288 0.409973 1445372502 0.619263 -0.607239 0.282288 0.409973 1445372502 0.625305 -0.593567 0.290039 0.415344 1445372502 0.625305 -0.593567 0.290039 0.415344 1445372502 0.625305 -0.593567 0.290039 0.415344 1445372502 0.625305 -0.593567 0.290039 0.415344 1445372502 0.625305 -0.593567 0.290039 0.415344 1445372502 0.625305 -0.593567 0.290039 0.415344 1445372502 0.625305 -0.593567 0.290039 0.415344 1445372502 0.608032 -0.589844 0.302551 0.436768 1445372502 0.608032 -0.589844 0.302551 0.436768 1445372502 0.608032 -0.589844 0.302551 0.436768 1445372502 0.608032 -0.589844 0.302551 0.436768 1445372502 0.608032 -0.589844 0.302551 0.436768 1445372502 0.608032 -0.589844 0.302551 0.436768 1445372502 0.591614 -0.584961 0.317993 0.454590 1445372502 0.591614 -0.584961 0.317993 0.454590 1445372502 0.591614 -0.584961 0.317993 0.454590 1445372502 0.591614 -0.584961 0.317993 0.454590 1445372502 0.591614 -0.584961 0.317993 0.454590 1445372502 0.598145 -0.564514 0.326111 0.465942 1445372502 0.598145 -0.564514 0.326111 0.465942 1445372502 0.598145 -0.564514 0.326111 0.465942 1445372502 0.598145 -0.564514 0.326111 0.465942 1445372503 0.598145 -0.564514 0.326111 0.465942 1445372503 0.598145 -0.564514 0.326111 0.465942 1445372503 0.598145 -0.564514 0.326111 0.465942 1445372503 0.614807 -0.534668 0.342285 0.467896 1445372503 0.614807 -0.534668 0.342285 0.467896 1445372503 0.614807 -0.534668 0.342285 0.467896 1445372503 0.614807 -0.534668 0.342285 0.467896 1445372503 0.614807 -0.534668 0.342285 0.467896 1445372503 0.614807 -0.534668 0.342285 0.467896 1445372503 0.605347 -0.526733 0.353027 0.481018 1445372503 0.605347 -0.526733 0.353027 0.481018 1445372503 0.605347 -0.526733 0.353027 0.481018 1445372503 0.605347 -0.526733 0.353027 0.481018 1445372503 0.605347 -0.526733 0.353027 0.481018 1445372503 0.605347 -0.526733 0.353027 0.481018 1445372503 0.605347 -0.526733 0.353027 0.481018 1445372503 0.586609 -0.531494 0.357422 0.495605 1445372503 
0.610291 -0.416382 0.454895 0.497192 1445372505 0.614624 -0.411743 0.456238 0.494507 1445372505 0.614624 -0.411743 0.456238 0.494507 1445372505 0.614624 -0.411743 0.456238 0.494507 1445372505 0.614624 -0.411743 0.456238 0.494507 1445372505 0.614624 -0.411743 0.456238 0.494507 1445372505 0.614624 -0.411743 0.456238 0.494507 1445372505 0.619080 -0.405945 0.457275 0.492676 1445372505 0.619080 -0.405945 0.457275 0.492676 1445372505 0.619080 -0.405945 0.457275 0.492676 1445372505 0.619080 -0.405945 0.457275 0.492676 1445372505 0.619080 -0.405945 0.457275 0.492676 1445372505 0.619080 -0.405945 0.457275 0.492676 1445372505 0.623230 -0.401611 0.456299 0.491943 1445372506 0.623230 -0.401611 0.456299 0.491943 1445372506 0.623230 -0.401611 0.456299 0.491943 1445372506 0.623230 -0.401611 0.456299 0.491943 1445372506 0.623230 -0.401611 0.456299 0.491943 1445372506 0.623230 -0.401611 0.456299 0.491943 1445372506 0.627197 -0.398804 0.452271 0.492859 1445372506 0.627197 -0.398804 0.452271 0.492859 1445372506 0.627197 -0.398804 0.452271 0.492859 1445372506 0.627197 -0.398804 0.452271 0.492859 1445372506 0.627197 -0.398804 0.452271 0.492859 1445372506 0.627197 -0.398804 0.452271 0.492859 1445372506 0.628418 -0.399353 0.447876 0.494934 1445372506 0.628418 -0.399353 0.447876 0.494934 1445372506 0.628418 -0.399353 0.447876 0.494934 1445372506 0.628418 -0.399353 0.447876 0.494934 1445372506 0.628418 -0.399353 0.447876 0.494934 1445372506 0.628418 -0.399353 0.447876 0.494934 1445372506 0.628418 -0.399353 0.447876 0.494934 1445372506 0.627869 -0.400024 0.447815 0.495178 1445372506 0.627869 -0.400024 0.447815 0.495178 1445372506 0.627869 -0.400024 0.447815 0.495178 1445372506 0.627869 -0.400024 0.447815 0.495178 1445372506 0.627869 -0.400024 0.447815 0.495178 1445372506 0.627869 -0.400024 0.447815 0.495178 1445372506 0.619568 -0.407532 0.444580 0.502380 1445372506 0.619568 -0.407532 0.444580 0.502380 1445372506 0.619568 -0.407532 0.444580 0.502380 1445372506 0.619568 -0.407532 0.444580 0.502380 1445372506 0.619568 -0.407532 0.444580 0.502380 1445372506 0.619568 -0.407532 0.444580 0.502380 1445372506 0.606628 -0.418518 0.439697 0.513184 1445372506 0.606628 -0.418518 0.439697 0.513184 1445372506 0.606628 -0.418518 0.439697 0.513184 1445372506 0.606628 -0.418518 0.439697 0.513184 1445372506 0.606628 -0.418518 0.439697 0.513184 1445372506 0.606628 -0.418518 0.439697 0.513184 1445372506 0.596375 -0.425720 0.437622 0.521118 1445372506 0.596375 -0.425720 0.437622 0.521118 1445372506 0.596375 -0.425720 0.437622 0.521118 1445372506 0.596375 -0.425720 0.437622 0.521118 1445372506 0.596375 -0.425720 0.437622 0.521118 1445372506 0.596375 -0.425720 0.437622 0.521118 1445372506 0.585876 -0.436462 0.428345 0.531738 1445372506 0.585876 -0.436462 0.428345 0.531738 1445372506 0.585876 -0.436462 0.428345 0.531738 1445372506 0.585876 -0.436462 0.428345 0.531738 1445372506 0.585876 -0.436462 0.428345 0.531738 1445372506 0.585876 -0.436462 0.428345 0.531738 1445372506 0.579712 -0.442810 0.415588 0.543213 1445372506 0.579712 -0.442810 0.415588 0.543213 1445372506 0.579712 -0.442810 0.415588 0.543213 1445372506 0.579712 -0.442810 0.415588 0.543213 1445372506 0.579712 -0.442810 0.415588 0.543213 1445372506 0.578491 -0.441650 0.411011 0.548950 1445372506 0.578491 -0.441650 0.411011 0.548950 1445372506 0.578491 -0.441650 0.411011 0.548950 1445372506 0.578491 -0.441650 0.411011 0.548950 1445372506 0.578491 -0.441650 0.411011 0.548950 1445372506 0.578491 -0.441650 0.411011 0.548950 1445372506 0.578491 -0.441650 0.411011 0.548950 1445372506 0.588501 -0.427856 0.420105 0.542297 1445372506 0.588501 -0.427856 0.420105 0.542297 1445372506 0.588501 -0.427856 0.420105 0.542297 1445372506 0.588501 -0.427856 0.420105 0.542297 1445372506 0.588501 -0.427856 0.420105 0.542297 1445372506 0.588501 -0.427856 0.420105 0.542297 1445372506 0.595886 -0.420349 0.424988 0.536194 1445372506 0.595886 -0.420349 0.424988 0.536194 1445372506 0.595886 -0.420349 0.424988 0.536194 1445372506 0.595886 -0.420349 0.424988 0.536194 1445372506 0.595886 -0.420349 0.424988 0.536194 1445372506 0.595886 -0.420349 0.424988 0.536194 1445372506 0.602051 -0.421570 0.421570 0.531067 1445372506 0.602051 -0.421570 0.421570 0.531067 1445372506 0.602051 -0.421570 0.421570 0.531067 1445372506 0.602051 -0.421570 0.421570 0.531067 1445372506 0.602051 -0.421570 0.421570 0.531067 1445372506 0.602051 -0.421570 0.421570 0.531067 1445372506 0.602051 -0.421570 0.421570 0.531067 1445372506 0.607727 -0.424133 0.415527 0.527283 1445372506 0.607727 -0.424133 0.415527 0.527283 1445372506 0.607727 -0.424133 0.415527 0.527283 1445372506 0.607727 -0.424133 0.415527 0.527283 1445372506 0.607727 -0.424133 0.415527 0.527283 1445372506 0.607727 -0.424133 0.415527 0.527283 1445372506 0.611938 -0.425232 0.414124 0.522644 1445372506 0.611938 -0.425232 0.414124 0.522644 1445372506 0.611938 -0.425232 0.414124 0.522644 1445372506 0.611938 -0.425232 0.414124 0.522644 1445372506 0.611938 -0.425232 0.414124 0.522644 1445372506 0.611938 -0.425232 0.414124 0.522644 1445372506 0.613525 -0.420654 0.419434 0.520203 1445372506 0.613525 -0.420654 0.419434 0.520203 1445372506 0.613525 -0.420654 0.419434 0.520203 1445372506 0.613525 -0.420654 0.419434 0.520203 1445372506 0.613525 -0.420654 0.419434 0.520203 1445372506 0.613525 -0.420654 0.419434 0.520203 1445372506 0.604248 -0.424744 0.425049 0.523193 1445372506 0.604248 -0.424744 0.425049 0.523193 1445372506 0.604248 -0.424744 0.425049 0.523193 1445372506 0.604248 -0.424744 0.425049 0.523193 1445372506 0.604248 -0.424744 0.425049 0.523193 1445372506 0.604248 -0.424744 0.425049 0.523193 1445372506 0.587646 -0.438721 0.423828 0.531555 1445372506 0.587646 -0.438721 0.423828 0.531555 1445372506 0.587646 -0.438721 0.423828 0.531555 1445372506 0.587646 -0.438721 0.423828 0.531555 1445372506 0.587646 -0.438721 0.423828 0.531555 1445372506 0.587646 -0.438721 0.423828 0.531555 1445372506 0.587646 -0.438721 0.423828 0.531555 1445372506 0.573486 -0.455505 0.417542 0.537781 1445372507 0.573486 -0.455505 0.417542 0.537781 1445372507 0.573486 -0.455505 0.417542 0.537781 1445372507 0.573486 -0.455505 0.417542 0.537781 1445372507 0.573486 -0.455505 0.417542 0.537781 1445372507 0.573486 -0.455505 0.417542 0.537781 1445372507 0.567078 -0.466980 0.411560 0.539368 1445372507 0.567078 -0.466980 0.411560 0.539368 1445372507 0.567078 -0.466980 0.411560 0.539368 1445372507 0.567078 -0.466980 0.411560 0.539368 1445372507 0.567078 -0.466980 0.411560 0.539368 1445372507 0.565796 -0.472412 0.406616 0.539734 1445372507 0.565796 -0.472412 0.406616 0.539734 1445372507 0.565796 -0.472412 0.406616 0.539734 1445372507 0.565796 -0.472412 0.406616 0.539734 1445372507 0.565796 -0.472412 0.406616 0.539734 1445372507 0.565796 -0.472412 0.406616 0.539734 1445372507 0.565796 -0.472412 0.406616 0.539734 1445372507 0.570007 -0.468201 0.409729 0.536621 1445372507 0.570007 -0.468201 0.409729 0.536621 1445372507 0.570007 -0.468201 0.409729 0.536621 1445372507 0.570007 -0.468201 0.409729 0.536621 1445372507 0.570007 -0.468201 0.409729 0.536621 1445372507 0.570007 -0.468201 0.409729 0.536621 1445372507 0.581177 -0.453674 0.420410 0.528809 1445372507 0.581177 -0.453674 0.420410 0.528809 1445372507 0.581177 -0.453674 0.420410 0.528809 1445372507 0.581177 -0.453674 0.420410 0.528809 1445372507 0.581177 -0.453674 0.420410 0.528809 1445372507 0.581177 -0.453674 0.420410 0.528809 1445372507 0.587280 -0.446350 0.424622 0.524902 1445372507 0.587280 -0.446350 0.424622 0.524902 1445372507 0.587280 -0.446350 0.424622 0.524902 1445372507 0.587280 -0.446350 0.424622 0.524902 1445372507 0.587280 -0.446350 0.424622 0.524902 1445372507 0.587280 -0.446350 0.424622 0.524902 1445372507 0.591431 -0.445679 0.422302 0.522644 1445372507 0.591431 -0.445679 0.422302 0.522644 1445372507 0.591431 -0.445679 0.422302 0.522644 1445372507 0.591431 -0.445679 0.422302 0.522644 1445372507 0.591431 -0.445679 0.422302 0.522644 1445372507 0.591431 -0.445679 0.422302 0.522644 1445372507 0.594604 -0.447083 0.417908 0.521423 1445372507 0.594604 -0.447083 0.417908 0.521423 1445372507 0.594604 -0.447083 0.417908 0.521423 1445372507 0.594604 -0.447083 0.417908 0.521423 1445372507 0.594604 -0.447083 0.417908 0.521423 1445372507 0.594604 -0.447083 0.417908 0.521423 1445372507 0.597778 -0.448547 0.414917 0.518921 1445372507 0.597778 -0.448547 0.414917 0.518921 1445372507 0.597778 -0.448547 0.414917 0.518921 1445372507 0.597778 -0.448547 0.414917 0.518921 1445372507 0.597778 -0.448547 0.414917 0.518921 1445372507 0.597778 -0.448547 0.414917 0.518921 1445372507 0.597107 -0.451904 0.414978 0.516724 1445372507 0.597107 -0.451904 0.414978 0.516724 1445372507 0.597107 -0.451904 0.414978 0.516724 1445372507 0.597107 -0.451904 0.414978 0.516724 1445372507 0.597107 -0.451904 0.414978 0.516724 1445372507 0.597107 -0.451904 0.414978 0.516724 1445372507 0.597107 -0.451904 0.414978 0.516724 1445372507 0.590820 -0.456909 0.418762 0.516418 1445372507 0.590820 -0.456909 0.418762 0.516418 1445372507 0.590820 -0.456909 0.418762 0.516418 1445372507 0.590820 -0.456909 0.418762 0.516418 1445372507 0.590820 -0.456909 0.418762 0.516418 1445372507 0.590820 -0.456909 0.418762 0.516418 1445372507 0.590820 -0.456909 0.418762 0.516418 1445372507 0.583679 -0.462280 0.420593 0.518311 1445372507 0.583679 -0.462280 0.420593 0.518311 1445372507 0.583679 -0.462280 0.420593 0.518311 1445372507 0.583679 -0.462280 0.420593 0.518311 1445372507 0.583679 -0.462280 0.420593 0.518311 1445372507 0.575256 -0.471619 0.418518 0.520996 1445372507 0.575256 -0.471619 0.418518 0.520996 1445372507 0.575256 -0.471619 0.418518 0.520996 1445372507 0.575256 -0.471619 0.418518 0.520996 1445372507 0.575256 -0.471619 0.418518 0.520996 1445372507 0.575256 -0.471619 0.418518 0.520996 1445372507 0.565125 -0.482788 0.410645 0.528137 1445372507 0.565125 -0.482788 0.410645 0.528137 1445372507 0.565125 -0.482788 0.410645 0.528137 1445372507 0.565125 -0.482788 0.410645 0.528137 1445372507 0.565125 -0.482788 0.410645 0.528137 1445372507 0.562195 -0.483765 0.407837 0.532471 1445372507 0.562195 -0.483765 0.407837 0.532471 1445372507 0.562195 -0.483765 0.407837 0.532471 1445372507 0.562195 -0.483765 0.407837 0.532471 1445372507 0.562195 -0.483765 0.407837 0.532471 1445372507 0.562195 -0.483765 0.407837 0.532471 1445372507 0.570313 -0.471802 0.418579 0.526184 1445372507 0.570313 -0.471802 0.418579 0.526184 1445372507 0.570313 -0.471802 0.418579 0.526184 1445372507 0.570313 -0.471802 0.418579 0.526184 1445372507 0.570313 -0.471802 0.418579 0.526184 1445372507 0.570313 -0.471802 0.418579 0.526184 1445372507 0.582642 -0.457458 0.427979 0.517700 1445372507 0.582642 -0.457458 0.427979 0.517700 1445372507 0.582642 -0.457458 0.427979 0.517700 1445372507 0.582642 -0.457458 0.427979 0.517700 1445372507 0.582642 -0.457458 0.427979 0.517700 1445372507 0.582642 -0.457458 0.427979 0.517700 1445372507 0.591431 -0.451111 0.428223 0.513123 1445372507 0.591431 -0.451111 0.428223 0.513123 1445372507 0.591431 -0.451111 0.428223 0.513123 1445372507 0.591431 -0.451111 0.428223 0.513123 1445372507 0.591431 -0.451111 0.428223 0.513123 1445372507 0.591431 -0.451111 0.428223 0.513123 1445372507 0.600220 -0.447632 0.425659 0.508118 1445372508 0.600220 -0.447632 0.425659 0.508118 1445372508 0.600220 -0.447632 0.425659 0.508118 1445372508 0.600220 -0.447632 0.425659 0.508118 1445372508 0.600220 -0.447632 0.425659 0.508118 1445372508 0.606262 -0.446472 0.421570 0.505310 1445372508 0.606262 -0.446472 0.421570 0.505310 1445372508 0.606262 -0.446472 0.421570 0.505310 1445372508 0.606262 -0.446472 0.421570 0.505310 1445372508 0.607727 -0.448120 0.419250 0.504028 1445372508 0.607727 -0.448120 0.419250 0.504028 1445372508 0.607727 -0.448120 0.419250 0.504028 1445372508 0.607727 -0.448120 0.419250 0.504028 1445372508 0.607727 -0.448120 0.419250 0.504028 1445372508 0.601440 -0.454590 0.419617 0.505493 1445372508 0.601440 -0.454590 0.419617 0.505493 1445372508 0.601440 -0.454590 0.419617 0.505493 1445372508 0.601440 -0.454590 0.419617 0.505493 1445372508 0.601440 -0.454590 0.419617 0.505493 1445372508 0.601440 -0.454590 0.419617 0.505493 1445372508 0.596375 -0.455505 0.422791 0.507996 1445372508 0.596375 -0.455505 0.422791 0.507996 1445372508 0.596375 -0.455505 0.422791 0.507996 1445372508 0.596375 -0.455505 0.422791 0.507996 1445372508 0.596375 -0.455505 0.422791 0.507996 1445372508 0.596375 -0.455505 0.422791 0.507996 1445372508 0.586731 -0.461304 0.421143 0.515320 1445372508 0.586731 -0.461304 0.421143 0.515320 1445372508 0.586731 -0.461304 0.421143 0.515320 1445372508 0.586731 -0.461304 0.421143 0.515320 1445372508 0.586731 -0.461304 0.421143 0.515320 1445372508 0.586731 -0.461304 0.421143 0.515320 1445372508 0.584290 -0.461975 0.418396 0.519653 1445372508 0.584290 -0.461975 0.418396 0.519653 1445372508 0.584290 -0.461975 0.418396 0.519653 1445372508 0.584290 -0.461975 0.418396 0.519653 1445372508 0.584290 -0.461975 0.418396 0.519653 1445372508 0.584290 -0.461975 0.418396 0.519653 1445372508 0.584290 -0.461975 0.418396 0.519653 1445372508 0.582336 -0.461975 0.412964 0.526184 1445372508 0.582336 -0.461975 0.412964 0.526184 1445372508 0.582336 -0.461975 0.412964 0.526184 1445372508 0.582336 -0.461975 0.412964 0.526184 1445372508 0.582336 -0.461975 0.412964 0.526184 1445372508 0.582336 -0.461975 0.412964 0.526184 1445372508 0.582581 -0.461243 0.409729 0.529114 1445372508 0.582581 -0.461243 0.409729 0.529114 1445372508 0.582581 -0.461243 0.409729 0.529114 1445372508 0.582581 -0.461243 0.409729 0.529114 1445372508 0.582581 -0.461243 0.409729 0.529114 1445372508 0.582581 -0.461243 0.409729 0.529114 1445372508 0.591614 -0.451355 0.414612 0.523682 1445372508 0.591614 -0.451355 0.414612 0.523682 1445372508 0.591614 -0.451355 0.414612 0.523682 1445372508 0.591614 -0.451355 0.414612 0.523682 1445372508 0.591614 -0.451355 0.414612 0.523682 1445372508 0.591614 -0.451355 0.414612 0.523682 1445372508 0.598145 -0.444092 0.417664 0.520081 1445372508 0.598145 -0.444092 0.417664 0.520081 1445372508 0.598145 -0.444092 0.417664 0.520081 1445372508 0.598145 -0.444092 0.417664 0.520081 1445372508 0.598145 -0.444092 0.417664 0.520081 1445372508 0.607544 -0.435547 0.421204 0.513550 1445372508 0.607544 -0.435547 0.421204 0.513550 1445372508 0.607544 -0.435547 0.421204 0.513550 1445372508 0.607544 -0.435547 0.421204 0.513550 1445372508 0.607544 -0.435547 0.421204 0.513550 1445372508 0.607544 -0.435547 0.421204 0.513550 1445372508 0.607544 -0.435547 0.421204 0.513550 1445372508 0.614014 -0.428345 0.423218 0.510254 1445372508 0.614014 -0.428345 0.423218 0.510254 1445372508 0.614014 -0.428345 0.423218 0.510254 1445372508 0.614014 -0.428345 0.423218 0.510254 1445372508 0.614014 -0.428345 0.423218 0.510254 1445372508 0.615417 -0.427002 0.424011 0.509033 1445372508 0.615417 -0.427002 0.424011 0.509033 1445372508 0.615417 -0.427002 0.424011 0.509033 1445372508 0.615417 -0.427002 0.424011 0.509033 1445372508 0.615417 -0.427002 0.424011 0.509033 1445372508 0.615417 -0.427002 0.424011 0.509033 1445372508 0.615417 -0.427002 0.424011 0.509033 1445372508 0.613831 -0.428833 0.427368 0.506592 1445372508 0.613831 -0.428833 0.427368 0.506592 1445372508 0.613831 -0.428833 0.427368 0.506592 1445372508 0.613831 -0.428833 0.427368 0.506592 1445372508 0.613831 -0.428833 0.427368 0.506592 1445372508 0.602478 -0.439331 0.426453 0.511963 1445372508 0.602478 -0.439331 0.426453 0.511963 1445372508 0.602478 -0.439331 0.426453 0.511963 1445372508 0.602478 -0.439331 0.426453 0.511963 1445372508 0.602478 -0.439331 0.426453 0.511963 1445372508 0.602478 -0.439331 0.426453 0.511963 1445372508 0.591431 -0.447021 0.425537 0.518860 1445372508 0.591431 -0.447021 0.425537 0.518860 1445372508 0.591431 -0.447021 0.425537 0.518860 1445372508 0.591431 -0.447021 0.425537 0.518860 1445372508 0.591431 -0.447021 0.425537 0.518860 1445372508 0.591431 -0.447021 0.425537 0.518860 1445372508 0.591431 -0.447021 0.425537 0.518860 1445372508 0.584778 -0.448853 0.427063 0.523499 1445372508 0.584778 -0.448853 0.427063 0.523499 1445372508 0.584778 -0.448853 0.427063 0.523499 1445372508 0.584778 -0.448853 0.427063 0.523499 1445372508 0.584778 -0.448853 0.427063 0.523499 1445372508 0.584778 -0.448853 0.427063 0.523499 1445372508 0.579712 -0.450684 0.423889 0.530212 1445372508 0.579712 -0.450684 0.423889 0.530212 1445372508 0.579712 -0.450684 0.423889 0.530212 1445372508 0.579712 -0.450684 0.423889 0.530212 1445372509 0.579712 -0.450684 0.423889 0.530212 1445372509 0.579712 -0.450684 0.423889 0.530212 1445372509 0.579712 -0.450684 0.423889 0.530212 1445372509 0.574829 -0.451172 0.418579 0.539185 1445372509 0.574829 -0.451172 0.418579 0.539185 1445372509 0.574829 -0.451172 0.418579 0.539185 1445372509 0.574829 -0.451172 0.418579 0.539185 1445372509 0.574829 -0.451172 0.418579 0.539185 1445372509 0.574829 -0.451172 0.418579 0.539185 1445372509 0.581909 -0.438721 0.425171 0.536743 1445372509 0.581909 -0.438721 0.425171 0.536743 1445372509 0.581909 -0.438721 0.425171 0.536743 1445372509 0.581909 -0.438721 0.425171 0.536743 1445372509 0.581909 -0.438721 0.425171 0.536743 1445372509 0.581909 -0.438721 0.425171 0.536743 1445372509 0.594116 -0.422241 0.434814 0.528809 1445372509 0.594116 -0.422241 0.434814 0.528809 1445372509 0.594116 -0.422241 0.434814 0.528809 1445372509 0.594116 -0.422241 0.434814 0.528809 1445372509 0.594116 -0.422241 0.434814 0.528809 1445372509 0.594116 -0.422241 0.434814 0.528809 1445372509 0.594116 -0.422241 0.434814 0.528809 1445372509 0.599854 -0.418213 0.434998 0.525330 1445372509 0.599854 -0.418213 0.434998 0.525330 1445372509 0.599854 -0.418213 0.434998 0.525330 1445372509 0.599854 -0.418213 0.434998 0.525330 1445372509 0.599854 -0.418213 0.434998 0.525330 1445372509 0.599854 -0.418213 0.434998 0.525330 1445372509 0.604187 -0.417725 0.433594 0.521973 1445372509 0.604187 -0.417725 0.433594 0.521973 1445372509 0.604187 -0.417725 0.433594 0.521973 1445372509 0.604187 -0.417725 0.433594 0.521973 1445372509 0.604187 -0.417725 0.433594 0.521973 1445372509 0.604187 -0.417725 0.433594 0.521973 1445372509 0.604187 -0.417725 0.433594 0.521973 1445372509 0.604675 -0.419617 0.429749 0.522949 1445372509 0.604675 -0.419617 0.429749 0.522949 1445372509 0.604675 -0.419617 0.429749 0.522949 1445372509 0.604675 -0.419617 0.429749 0.522949 1445372509 0.604675 -0.419617 0.429749 0.522949 1445372509 0.604675 -0.419617 0.429749 0.522949 1445372509 0.600281 -0.426147 0.425476 0.526245 1445372509 0.600281 -0.426147 0.425476 0.526245 1445372509 0.600281 -0.426147 0.425476 0.526245 1445372509 0.600281 -0.426147 0.425476 0.526245 1445372509 0.600281 -0.426147 0.425476 0.526245 1445372509 0.600281 -0.426147 0.425476 0.526245 1445372509 0.600281 -0.426147 0.425476 0.526245 1445372509 0.597595 -0.430664 0.428589 0.523132 1445372509 0.597595 -0.430664 0.428589 0.523132 1445372509 0.597595 -0.430664 0.428589 0.523132 1445372509 0.597595 -0.430664 0.428589 0.523132 1445372509 0.597595 -0.430664 0.428589 0.523132 1445372509 0.597595 -0.430664 0.428589 0.523132 1445372509 0.590820 -0.437073 0.429321 0.524963 1445372509 0.590820 -0.437073 0.429321 0.524963 1445372509 0.590820 -0.437073 0.429321 0.524963 1445372509 0.590820 -0.437073 0.429321 0.524963 1445372509 0.590820 -0.437073 0.429321 0.524963 1445372509 0.590820 -0.437073 0.429321 0.524963 1445372509 0.583191 -0.443542 0.428711 0.528503 1445372509 0.583191 -0.443542 0.428711 0.528503 1445372509 0.583191 -0.443542 0.428711 0.528503 1445372509 0.583191 -0.443542 0.428711 0.528503 1445372509 0.583191 -0.443542 0.428711 0.528503 1445372509 0.583191 -0.443542 0.428711 0.528503 1445372509 0.583191 -0.443542 0.428711 0.528503 1445372509 0.579285 -0.445068 0.429810 0.530640 1445372509 0.579285 -0.445068 0.429810 0.530640 1445372509 0.579285 -0.445068 0.429810 0.530640 1445372509 0.579285 -0.445068 0.429810 0.530640 1445372509 0.579285 -0.445068 0.429810 0.530640 1445372509 0.579285 -0.445068 0.429810 0.530640 1445372509 0.573608 -0.449829 0.425903 0.535828 1445372509 0.573608 -0.449829 0.425903 0.535828 1445372509 0.573608 -0.449829 0.425903 0.535828 1445372509 0.573608 -0.449829 0.425903 0.535828 1445372509 0.573608 -0.449829 0.425903 0.535828 1445372509 0.573608 -0.449829 0.425903 0.535828 1445372509 0.573730 -0.447937 0.425415 0.537659 1445372509 0.573730 -0.447937 0.425415 0.537659 1445372509 0.573730 -0.447937 0.425415 0.537659 1445372509 0.573730 -0.447937 0.425415 0.537659 1445372509 0.573730 -0.447937 0.425415 0.537659 1445372509 0.573730 -0.447937 0.425415 0.537659 1445372509 0.583130 -0.435730 0.432129 0.532288 1445372509 0.583130 -0.435730 0.432129 0.532288 1445372509 0.583130 -0.435730 0.432129 0.532288 1445372509 0.583130 -0.435730 0.432129 0.532288 1445372509 0.583130 -0.435730 0.432129 0.532288 1445372509 0.583130 -0.435730 0.432129 0.532288 1445372509 0.590515 -0.428894 0.432190 0.529663 1445372509 0.590515 -0.428894 0.432190 0.529663 1445372509 0.590515 -0.428894 0.432190 0.529663 1445372509 0.590515 -0.428894 0.432190 0.529663 1445372509 0.590515 -0.428894 0.432190 0.529663 1445372509 0.590515 -0.428894 0.432190 0.529663 1445372509 0.590515 -0.428894 0.432190 0.529663 1445372509 0.596069 -0.428284 0.425842 0.528992 1445372509 0.596069 -0.428284 0.425842 0.528992 1445372509 0.596069 -0.428284 0.425842 0.528992 1445372509 0.596069 -0.428284 0.425842 0.528992 1445372509 0.596069 -0.428284 0.425842 0.528992 1445372509 0.596069 -0.428284 0.425842 0.528992 1445372509 0.599731 -0.429443 0.418884 0.529480 1445372509 0.599731 -0.429443 0.418884 0.529480 1445372509 0.599731 -0.429443 0.418884 0.529480 1445372509 0.599731 -0.429443 0.418884 0.529480 1445372509 0.599731 -0.429443 0.418884 0.529480 1445372509 0.599731 -0.429443 0.418884 0.529480 1445372509 0.599731 -0.429443 0.418884 0.529480 1445372509 0.601440 -0.430176 0.415100 0.529907 1445372509 0.601440 -0.430176 0.415100 0.529907 1445372509 0.601440 -0.430176 0.415100 0.529907 1445372509 0.601440 -0.430176 0.415100 0.529907 1445372509 0.601440 -0.430176 0.415100 0.529907 1445372510 0.601440 -0.430176 0.415100 0.529907 1445372510 0.596619 -0.435608 0.412842 0.532654 1445372510 0.596619 -0.435608 0.412842 0.532654 1445372510 0.596619 -0.435608 0.412842 0.532654 1445372510 0.596619 -0.435608 0.412842 0.532654 1445372510 0.596619 -0.435608 0.412842 0.532654 1445372510 0.596619 -0.435608 0.412842 0.532654 1445372510 0.590454 -0.440918 0.412170 0.535706 1445372510 0.590454 -0.440918 0.412170 0.535706 1445372510 0.590454 -0.440918 0.412170 0.535706 1445372510 0.590454 -0.440918 0.412170 0.535706 1445372510 0.590454 -0.440918 0.412170 0.535706 1445372510 0.590454 -0.440918 0.412170 0.535706 1445372510 0.583923 -0.444214 0.413391 0.539185 1445372510 0.583923 -0.444214 0.413391 0.539185 1445372510 0.583923 -0.444214 0.413391 0.539185 1445372510 0.583923 -0.444214 0.413391 0.539185 1445372510 0.583923 -0.444214 0.413391 0.539185 1445372510 0.583923 -0.444214 0.413391 0.539185 1445372510 0.576904 -0.446899 0.413757 0.544250 1445372510 0.576904 -0.446899 0.413757 0.544250 1445372510 0.576904 -0.446899 0.413757 0.544250 1445372510 0.576904 -0.446899 0.413757 0.544250 1445372510 0.576904 -0.446899 0.413757 0.544250 1445372510 0.576904 -0.446899 0.413757 0.544250 1445372510 0.572205 -0.449158 0.412659 0.548157 1445372510 0.572205 -0.449158 0.412659 0.548157 1445372510 0.572205 -0.449158 0.412659 0.548157 1445372510 0.572205 -0.449158 0.412659 0.548157 1445372510 0.572205 -0.449158 0.412659 0.548157 1445372510 0.572205 -0.449158 0.412659 0.548157 1445372510 0.571899 -0.447632 0.412964 0.549438 1445372510 0.571899 -0.447632 0.412964 0.549438 1445372510 0.571899 -0.447632 0.412964 0.549438 1445372510 0.571899 -0.447632 0.412964 0.549438 1445372510 0.571899 -0.447632 0.412964 0.549438 1445372510 0.571899 -0.447632 0.412964 0.549438 1445372510 0.577332 -0.439758 0.417786 0.546509 1445372510 0.577332 -0.439758 0.417786 0.546509 1445372510 0.577332 -0.439758 0.417786 0.546509 1445372510 0.577332 -0.439758 0.417786 0.546509 1445372510 0.577332 -0.439758 0.417786 0.546509 1445372510 0.577332 -0.439758 0.417786 0.546509 1445372510 0.584351 -0.431824 0.420837 0.543091 1445372510 0.584351 -0.431824 0.420837 0.543091 1445372510 0.584351 -0.431824 0.420837 0.543091 1445372510 0.584351 -0.431824 0.420837 0.543091 1445372510 0.584351 -0.431824 0.420837 0.543091 1445372510 0.584351 -0.431824 0.420837 0.543091 1445372510 0.591614 -0.426147 0.420349 0.540039 1445372510 0.591614 -0.426147 0.420349 0.540039 1445372510 0.591614 -0.426147 0.420349 0.540039 1445372510 0.591614 -0.426147 0.420349 0.540039 1445372510 0.591614 -0.426147 0.420349 0.540039 1445372510 0.591614 -0.426147 0.420349 0.540039 1445372510 0.597839 -0.422974 0.417236 0.538086 1445372510 0.597839 -0.422974 0.417236 0.538086 1445372510 0.597839 -0.422974 0.417236 0.538086 1445372510 0.597839 -0.422974 0.417236 0.538086 1445372510 0.597839 -0.422974 0.417236 0.538086 1445372510 0.597839 -0.422974 0.417236 0.538086 1445372510 0.600098 -0.424194 0.412415 0.538330 1445372510 0.600098 -0.424194 0.412415 0.538330 1445372510 0.600098 -0.424194 0.412415 0.538330 1445372510 0.600098 -0.424194 0.412415 0.538330 1445372510 0.600098 -0.424194 0.412415 0.538330 1445372510 0.601074 -0.426453 0.410400 0.536987 1445372510 0.601074 -0.426453 0.410400 0.536987 1445372510 0.601074 -0.426453 0.410400 0.536987 1445372510 0.601074 -0.426453 0.410400 0.536987 1445372510 0.601074 -0.426453 0.410400 0.536987 1445372510 0.601074 -0.426453 0.410400 0.536987 1445372510 0.601074 -0.426453 0.410400 0.536987 1445372510 0.601440 -0.423096 0.413696 0.536682 1445372510 0.601440 -0.423096 0.413696 0.536682 1445372510 0.601440 -0.423096 0.413696 0.536682 1445372510 0.601440 -0.423096 0.413696 0.536682 1445372510 0.601440 -0.423096 0.413696 0.536682 1445372510 0.601440 -0.423096 0.413696 0.536682 1445372510 0.594177 -0.424316 0.415527 0.542358 1445372510 0.594177 -0.424316 0.415527 0.542358 1445372510 0.594177 -0.424316 0.415527 0.542358 1445372510 0.594177 -0.424316 0.415527 0.542358 1445372510 0.594177 -0.424316 0.415527 0.542358 1445372510 0.594177 -0.424316 0.415527 0.542358 1445372510 0.594177 -0.424316 0.415527 0.542358 1445372510 0.586121 -0.427063 0.414917 0.549438 1445372510 0.586121 -0.427063 0.414917 0.549438 1445372510 0.586121 -0.427063 0.414917 0.549438 1445372510 0.586121 -0.427063 0.414917 0.549438 1445372510 0.586121 -0.427063 0.414917 0.549438 1445372510 0.586121 -0.427063 0.414917 0.549438 1445372510 0.578796 -0.429443 0.412842 0.556885 1445372510 0.578796 -0.429443 0.412842 0.556885 1445372510 0.578796 -0.429443 0.412842 0.556885 1445372510 0.578796 -0.429443 0.412842 0.556885 1445372510 0.578796 -0.429443 0.412842 0.556885 1445372510 0.578796 -0.429443 0.412842 0.556885 1445372510 0.572632 -0.433044 0.408508 0.563538 1445372510 0.572632 -0.433044 0.408508 0.563538 1445372510 0.572632 -0.433044 0.408508 0.563538 1445372510 0.572632 -0.433044 0.408508 0.563538 1445372510 0.572632 -0.433044 0.408508 0.563538 1445372510 0.572632 -0.433044 0.408508 0.563538 1445372510 0.572510 -0.430908 0.409180 0.564880 1445372510 0.572510 -0.430908 0.409180 0.564880 1445372510 0.572510 -0.430908 0.409180 0.564880 1445372510 0.572510 -0.430908 0.409180 0.564880 1445372510 0.572510 -0.430908 0.409180 0.564880 1445372510 0.572510 -0.430908 0.409180 0.564880 1445372511 0.572510 -0.430908 0.409180 0.564880 1445372511 0.581543 -0.420654 0.419861 0.555420 1445372511 0.581543 -0.420654 0.419861 0.555420 1445372511 0.581543 -0.420654 0.419861 0.555420 1445372511 0.581543 -0.420654 0.419861 0.555420 1445372511 0.581543 -0.420654 0.419861 0.555420 1445372511 0.581543 -0.420654 0.419861 0.555420 1445372511 0.587830 -0.415344 0.424500 0.549255 1445372511 0.587830 -0.415344 0.424500 0.549255 1445372511 0.587830 -0.415344 0.424500 0.549255 1445372511 0.587830 -0.415344 0.424500 0.549255 1445372511 0.587830 -0.415344 0.424500 0.549255 1445372511 
0.572937 -0.508057 0.376770 0.521118 1445372513 0.572937 -0.508057 0.376770 0.521118 1445372513 0.572937 -0.508057 0.376770 0.521118 1445372513 0.572937 -0.508057 0.376770 0.521118 1445372513 0.564331 -0.499573 0.395020 0.525208 1445372513 0.564331 -0.499573 0.395020 0.525208 1445372513 0.564331 -0.499573 0.395020 0.525208 1445372513 0.564331 -0.499573 0.395020 0.525208 1445372513 0.564331 -0.499573 0.395020 0.525208 1445372513 0.564331 -0.499573 0.395020 0.525208 1445372513 0.551819 -0.533997 0.360962 0.529175 1445372513 0.551819 -0.533997 0.360962 0.529175 1445372513 0.551819 -0.533997 0.360962 0.529175 1445372513 0.551819 -0.533997 0.360962 0.529175 1445372513 0.551819 -0.533997 0.360962 0.529175 1445372513 0.551819 -0.533997 0.360962 0.529175 1445372513 0.553528 -0.590881 0.317749 0.493408 1445372513 0.553528 -0.590881 0.317749 0.493408 1445372513 0.553528 -0.590881 0.317749 0.493408 1445372513 0.553528 -0.590881 0.317749 0.493408 1445372513 0.553528 -0.590881 0.317749 0.493408 1445372513 0.553528 -0.590881 0.317749 0.493408 1445372513 0.561829 -0.610229 0.290466 0.476990 1445372513 0.561829 -0.610229 0.290466 0.476990 1445372513 0.561829 -0.610229 0.290466 0.476990 1445372513 0.561829 -0.610229 0.290466 0.476990 1445372513 0.561829 -0.610229 0.290466 0.476990 1445372513 0.561829 -0.610229 0.290466 0.476990 1445372513 0.576782 -0.590576 0.314514 0.468567 1445372513 0.576782 -0.590576 0.314514 0.468567 1445372513 0.576782 -0.590576 0.314514 0.468567 1445372513 0.576782 -0.590576 0.314514 0.468567 1445372513 0.576782 -0.590576 0.314514 0.468567 1445372513 0.576782 -0.590576 0.314514 0.468567 1445372513 0.550171 -0.588806 0.337646 0.486389 1445372513 0.550171 -0.588806 0.337646 0.486389 1445372513 0.550171 -0.588806 0.337646 0.486389 1445372513 0.550171 -0.588806 0.337646 0.486389 1445372513 0.550171 -0.588806 0.337646 0.486389 1445372513 0.531494 -0.579895 0.362610 0.499756 1445372513 0.531494 -0.579895 0.362610 0.499756 1445372513 0.531494 -0.579895 0.362610 0.499756 1445372513 0.531494 -0.579895 0.362610 0.499756 1445372513 0.531494 -0.579895 0.362610 0.499756 1445372513 0.531494 -0.579895 0.362610 0.499756 1445372513 0.551697 -0.546814 0.393188 0.491821 1445372513 0.551697 -0.546814 0.393188 0.491821 1445372513 0.551697 -0.546814 0.393188 0.491821 1445372513 0.551697 -0.546814 0.393188 0.491821 1445372513 0.551697 -0.546814 0.393188 0.491821 1445372513 0.551697 -0.546814 0.393188 0.491821 1445372513 0.568665 -0.513245 0.408264 0.496460 1445372513 0.568665 -0.513245 0.408264 0.496460 1445372513 0.568665 -0.513245 0.408264 0.496460 1445372513 0.568665 -0.513245 0.408264 0.496460 1445372513 0.568665 -0.513245 0.408264 0.496460 1445372513 0.568665 -0.513245 0.408264 0.496460 1445372513 0.568665 -0.513245 0.408264 0.496460 1445372513 0.552490 -0.507813 0.421265 0.509277 1445372513 0.552490 -0.507813 0.421265 0.509277 1445372513 0.552490 -0.507813 0.421265 0.509277 1445372513 0.552490 -0.507813 0.421265 0.509277 1445372513 0.552490 -0.507813 0.421265 0.509277 1445372513 0.552490 -0.507813 0.421265 0.509277 1445372513 0.537781 -0.511230 0.419861 0.522583 1445372513 0.537781 -0.511230 0.419861 0.522583 1445372514 0.537781 -0.511230 0.419861 0.522583 1445372514 0.537781 -0.511230 0.419861 0.522583 1445372514 0.537781 -0.511230 0.419861 0.522583 1445372514 0.537781 -0.511230 0.419861 0.522583 1445372514 0.535156 -0.546814 0.382446 0.518005 1445372514 0.535156 -0.546814 0.382446 0.518005 1445372514 0.535156 -0.546814 0.382446 0.518005 1445372514 0.535156 -0.546814 0.382446 0.518005 1445372514 0.535156 -0.546814 0.382446 0.518005 1445372514 0.535156 -0.546814 0.382446 0.518005 1445372514 0.535156 -0.546814 0.382446 0.518005 1445372514 0.550232 -0.591125 0.336609 0.484192 1445372514 0.550232 -0.591125 0.336609 0.484192 1445372514 0.550232 -0.591125 0.336609 0.484192 1445372514 0.550232 -0.591125 0.336609 0.484192 1445372514 0.550232 -0.591125 0.336609 0.484192 1445372514 0.550232 -0.591125 0.336609 0.484192 1445372514 0.564087 -0.609924 0.308716 0.463135 1445372514 0.564087 -0.609924 0.308716 0.463135 1445372514 0.564087 -0.609924 0.308716 0.463135 1445372514 0.564087 -0.609924 0.308716 0.463135 1445372514 0.564087 -0.609924 0.308716 0.463135 1445372514 0.564087 -0.609924 0.308716 0.463135 1445372514 0.572266 -0.604187 0.297180 0.468079 1445372514 0.572266 -0.604187 0.297180 0.468079 1445372514 0.572266 -0.604187 0.297180 0.468079 1445372514 0.572266 -0.604187 0.297180 0.468079 1445372514 0.572266 -0.604187 0.297180 0.468079 1445372514 0.572266 -0.604187 0.297180 0.468079 1445372514 0.566589 -0.586975 0.314270 0.485474 1445372514 0.566589 -0.586975 0.314270 0.485474 1445372514 0.566589 -0.586975 0.314270 0.485474 1445372514 0.566589 -0.586975 0.314270 0.485474 1445372514 0.566589 -0.586975 0.314270 0.485474 1445372514 0.566589 -0.586975 0.314270 0.485474 1445372514 0.566589 -0.586975 0.314270 0.485474 1445372514 0.551575 -0.564514 0.345337 0.507690 1445372514 0.551575 -0.564514 0.345337 0.507690 1445372514 0.551575 -0.564514 0.345337 0.507690 1445372514 0.551575 -0.564514 0.345337 0.507690 1445372514 0.551575 -0.564514 0.345337 0.507690 1445372514 0.551575 -0.564514 0.345337 0.507690 1445372514 0.555847 -0.539978 0.370728 0.511902 1445372514 0.555847 -0.539978 0.370728 0.511902 1445372514 0.555847 -0.539978 0.370728 0.511902 1445372514 0.555847 -0.539978 0.370728 0.511902 1445372514 0.558899 -0.528259 0.386963 0.508667 1445372514 0.558899 -0.528259 0.386963 0.508667 1445372514 0.558899 -0.528259 0.386963 0.508667 1445372514 0.558899 -0.528259 0.386963 0.508667 1445372514 0.558899 -0.528259 0.386963 0.508667 1445372514 0.558899 -0.528259 0.386963 0.508667 1445372514 0.574341 -0.499634 0.398254 0.511719 1445372514 0.574341 -0.499634 0.398254 0.511719 1445372514 0.574341 -0.499634 0.398254 0.511719 1445372514 0.574341 -0.499634 0.398254 0.511719 1445372514 0.574341 -0.499634 0.398254 0.511719 1445372514 0.574341 -0.499634 0.398254 0.511719 1445372514 0.558411 -0.501221 0.403015 0.523926 1445372514 0.558411 -0.501221 0.403015 0.523926 1445372514 0.558411 -0.501221 0.403015 0.523926 1445372514 0.558411 -0.501221 0.403015 0.523926 1445372514 0.558411 -0.501221 0.403015 0.523926 1445372514 0.558411 -0.501221 0.403015 0.523926 1445372514 0.547485 -0.517395 0.396912 0.524414 1445372514 0.547485 -0.517395 0.396912 0.524414 1445372514 0.547485 -0.517395 0.396912 0.524414 1445372514 0.547485 -0.517395 0.396912 0.524414 1445372514 0.547485 -0.517395 0.396912 0.524414 1445372514 0.547485 -0.517395 0.396912 0.524414 1445372514 0.549377 -0.543640 0.381714 0.506836 1445372514 0.549377 -0.543640 0.381714 0.506836 1445372514 0.549377 -0.543640 0.381714 0.506836 1445372514 0.549377 -0.543640 0.381714 0.506836 1445372514 0.549377 -0.543640 0.381714 0.506836 1445372514 0.549377 -0.543640 0.381714 0.506836 1445372514 0.549561 -0.586365 0.335388 0.491516 1445372514 0.549561 -0.586365 0.335388 0.491516 1445372514 0.549561 -0.586365 0.335388 0.491516 1445372514 0.549561 -0.586365 0.335388 0.491516 1445372514 0.549561 -0.586365 0.335388 0.491516 1445372514 0.549561 -0.586365 0.335388 0.491516 1445372514 0.561279 -0.599670 0.306091 0.481262 1445372514 0.561279 -0.599670 0.306091 0.481262 1445372514 0.561279 -0.599670 0.306091 0.481262 1445372514 0.561279 -0.599670 0.306091 0.481262 1445372514 0.561279 -0.599670 0.306091 0.481262 1445372514 0.561279 -0.599670 0.306091 0.481262 1445372514 0.578735 -0.574097 0.317566 0.484314 1445372514 0.578735 -0.574097 0.317566 0.484314 1445372514 0.578735 -0.574097 0.317566 0.484314 1445372514 0.555298 -0.562561 0.334167 0.513306 1445372514 0.555298 -0.562561 0.334167 0.513306 1445372514 0.555298 -0.562561 0.334167 0.513306 1445372514 0.555298 -0.562561 0.334167 0.513306 1445372514 0.555298 -0.562561 0.334167 0.513306 1445372514 0.555298 -0.562561 0.334167 0.513306 1445372514 0.538147 -0.553589 0.352539 0.528748 1445372514 0.538147 -0.553589 0.352539 0.528748 1445372514 0.538147 -0.553589 0.352539 0.528748 1445372514 0.538147 -0.553589 0.352539 0.528748 1445372514 0.538147 -0.553589 0.352539 0.528748 1445372514 0.538147 -0.553589 0.352539 0.528748 1445372514 0.538147 -0.553589 0.352539 0.528748 1445372514 0.551086 -0.528259 0.368713 0.530334 1445372514 0.551086 -0.528259 0.368713 0.530334 1445372515 0.551086 -0.528259 0.368713 0.530334 1445372515 0.551086 -0.528259 0.368713 0.530334 1445372515 0.551086 -0.528259 0.368713 0.530334 1445372515 0.551086 -0.528259 0.368713 0.530334 1445372515 0.573792 -0.498474 0.385559 0.523010 1445372515 0.573792 -0.498474 0.385559 0.523010 1445372515 0.573792 -0.498474 0.385559 0.523010 1445372515 0.573792 -0.498474 0.385559 0.523010 1445372515 0.573792 -0.498474 0.385559 0.523010 1445372515 0.573792 -0.498474 0.385559 0.523010 1445372515 0.573792 -0.498474 0.385559 0.523010 1445372515 0.566345 -0.492065 0.392883 0.531677 1445372515 0.566345 -0.492065 0.392883 0.531677 1445372515 0.566345 -0.492065 0.392883 0.531677 1445372515 0.566345 -0.492065 0.392883 0.531677 1445372515 0.566345 -0.492065 0.392883 0.531677 1445372515 0.566345 -0.492065 0.392883 0.531677 1445372515 0.551270 -0.503601 0.387756 0.540466 1445372515 0.551270 -0.503601 0.387756 0.540466 1445372515 0.551270 -0.503601 0.387756 0.540466 1445372515 0.551270 -0.503601 0.387756 0.540466 1445372515 0.551270 -0.503601 0.387756 0.540466 1445372515 0.551270 -0.503601 0.387756 0.540466 1445372515 0.555664 -0.511902 0.382141 0.531982 1445372515 0.555664 -0.511902 0.382141 0.531982 1445372515 0.555664 -0.511902 0.382141 0.531982 1445372515 0.555664 -0.511902 0.382141 0.531982 1445372515 0.555664 -0.511902 0.382141 0.531982 1445372515 0.555664 -0.511902 0.382141 0.531982 1445372515 0.559387 -0.531006 0.371643 0.516663 1445372515 0.559387 -0.531006 0.371643 0.516663 1445372515 0.559387 -0.531006 0.371643 0.516663 1445372515 0.559387 -0.531006 0.371643 0.516663 1445372515 0.559387 -0.531006 0.371643 0.516663 1445372515 0.559387 -0.531006 0.371643 0.516663 1445372515 0.538391 -0.584595 0.318787 0.516418 1445372515 0.538391 -0.584595 0.318787 0.516418 1445372515 0.538391 -0.584595 0.318787 0.516418 1445372515 0.538391 -0.584595 0.318787 0.516418 1445372515 0.538391 -0.584595 0.318787 0.516418 1445372515 0.538391 -0.584595 0.318787 0.516418 1445372515 0.538452 -0.604797 0.290344 0.509827 1445372515 0.538452 -0.604797 0.290344 0.509827 1445372515 0.538452 -0.604797 0.290344 0.509827 1445372515 0.538452 -0.604797 0.290344 0.509827 1445372515 0.538452 -0.604797 0.290344 0.509827 1445372515 0.538452 -0.604797 0.290344 0.509827 1445372515 0.542908 -0.586609 0.311401 0.513916 1445372515 0.542908 -0.586609 0.311401 0.513916 1445372515 0.542908 -0.586609 0.311401 0.513916 1445372515 0.542908 -0.586609 0.311401 0.513916 1445372515 0.542908 -0.586609 0.311401 0.513916 1445372515 0.542908 -0.586609 0.311401 0.513916 1445372515 0.523682 -0.574524 0.334534 0.532654 1445372515 0.523682 -0.574524 0.334534 0.532654 1445372515 0.523682 -0.574524 0.334534 0.532654 1445372515 0.523682 -0.574524 0.334534 0.532654 1445372515 0.523682 -0.574524 0.334534 0.532654 1445372515 0.523682 -0.574524 0.334534 0.532654 1445372515 0.512207 -0.559143 0.362610 0.541687 1445372515 0.512207 -0.559143 0.362610 0.541687 1445372515 0.512207 -0.559143 0.362610 0.541687 1445372515 0.512207 -0.559143 0.362610 0.541687 1445372515 0.512207 -0.559143 0.362610 0.541687 1445372515 0.512207 -0.559143 0.362610 0.541687 1445372515 0.534180 -0.534485 0.376465 0.535889 1445372515 0.534180 -0.534485 0.376465 0.535889 1445372515 0.534180 -0.534485 0.376465 0.535889 1445372515 0.534180 -0.534485 0.376465 0.535889 1445372515 0.534180 -0.534485 0.376465 0.535889 1445372515 0.534180 -0.534485 0.376465 0.535889 1445372515 0.573792 -0.511230 0.381592 0.513550 1445372515 0.573792 -0.511230 0.381592 0.513550 1445372515 0.573792 -0.511230 0.381592 0.513550 1445372515 0.573792 -0.511230 0.381592 0.513550 1445372515 0.573792 -0.511230 0.381592 0.513550 1445372515 0.573792 -0.511230 0.381592 0.513550 1445372515 0.573792 -0.511230 0.381592 0.513550 1445372515 0.577515 -0.489685 0.396057 0.519409 1445372515 0.577515 -0.489685 0.396057 0.519409 1445372515 0.577515 -0.489685 0.396057 0.519409 1445372515 0.577515 -0.489685 0.396057 0.519409 1445372515 0.577515 -0.489685 0.396057 0.519409 1445372515 0.577515 -0.489685 0.396057 0.519409 1445372515 0.558594 -0.500610 0.389526 0.534363 1445372515 0.558594 -0.500610 0.389526 0.534363 1445372515 0.558594 -0.500610 0.389526 0.534363 1445372515 0.558594 -0.500610 0.389526 0.534363 1445372515 0.558594 -0.500610 0.389526 0.534363 1445372515 0.553528 -0.516602 0.383850 0.528503 1445372515 0.553528 -0.516602 0.383850 0.528503 1445372515 0.553528 -0.516602 0.383850 0.528503 1445372515 0.553528 -0.516602 0.383850 0.528503 1445372515 0.553528 -0.516602 0.383850 0.528503 1445372515 0.553528 -0.516602 0.383850 0.528503 1445372515 0.560303 -0.537720 0.368896 0.510681 1445372515 0.560303 -0.537720 0.368896 0.510681 1445372515 0.560303 -0.537720 0.368896 0.510681 1445372515 0.560303 -0.537720 0.368896 0.510681 1445372515 0.560303 -0.537720 0.368896 0.510681 1445372515 0.560303 -0.537720 0.368896 0.510681 1445372515 0.541870 -0.588623 0.325134 0.504150 1445372515 0.541870 -0.588623 0.325134 0.504150 1445372515 0.541870 -0.588623 0.325134 0.504150 1445372515 0.541870 -0.588623 0.325134 0.504150 1445372515 0.541870 -0.588623 0.325134 0.504150 1445372515 0.541870 -0.588623 0.325134 0.504150 1445372515 0.541870 -0.588623 0.325134 0.504150 1445372515 0.531738 -0.603760 0.301514 0.511597 1445372515 0.531738 -0.603760 0.301514 0.511597 1445372515 0.531738 -0.603760 0.301514 0.511597 1445372515 0.531738 -0.603760 0.301514 0.511597 1445372516 0.531738 -0.603760 0.301514 0.511597 1445372516 0.531738 -0.603760 0.301514 0.511597 1445372516 0.543701 -0.579834 0.337036 0.504578 1445372516 0.543701 -0.579834 0.337036 0.504578 1445372516 0.543701 -0.579834 0.337036 0.504578 1445372516 0.543701 -0.579834 0.337036 0.504578 1445372516 0.543701 -0.579834 0.337036 0.504578 1445372516 0.543701 -0.579834 0.337036 0.504578 1445372516 0.523804 -0.568176 0.357300 0.524536 1445372516 0.523804 -0.568176 0.357300 0.524536 1445372516 0.523804 -0.568176 0.357300 0.524536 1445372516 0.523804 -0.568176 0.357300 0.524536 1445372516 0.523804 -0.568176 0.357300 0.524536 1445372516 0.523804 -0.568176 0.357300 0.524536 1445372516 0.530640 -0.549316 0.374573 0.525635 1445372516 0.530640 -0.549316 0.374573 0.525635 1445372516 0.530640 -0.549316 0.374573 0.525635 1445372516 0.530640 -0.549316 0.374573 0.525635 1445372516 0.530640 -0.549316 0.374573 0.525635 1445372516 0.530640 -0.549316 0.374573 0.525635 1445372516 0.555420 -0.522400 0.385559 0.519470 1445372516 0.555420 -0.522400 0.385559 0.519470 1445372516 0.555420 -0.522400 0.385559 0.519470 1445372516 0.555420 -0.522400 0.385559 0.519470 1445372516 0.555420 -0.522400 0.385559 0.519470 1445372516 0.555420 -0.522400 0.385559 0.519470 1445372516 0.572205 -0.503906 0.395386 0.512085 1445372516 0.572205 -0.503906 0.395386 0.512085 1445372516 0.572205 -0.503906 0.395386 0.512085 1445372516 0.572205 -0.503906 0.395386 0.512085 1445372516 0.572205 -0.503906 0.395386 0.512085 1445372516 0.572205 -0.503906 0.395386 0.512085 1445372516 0.557617 -0.502014 0.399597 0.526611 1445372516 0.557617 -0.502014 0.399597 0.526611 1445372516 0.557617 -0.502014 0.399597 0.526611 1445372516 0.557617 -0.502014 0.399597 0.526611 1445372516 0.557617 -0.502014 0.399597 0.526611 1445372516 0.557617 -0.502014 0.399597 0.526611 1445372516 0.552246 -0.511047 0.389648 0.531006 1445372516 0.552246 -0.511047 0.389648 0.531006 1445372516 0.552246 -0.511047 0.389648 0.531006 1445372516 0.552246 -0.511047 0.389648 0.531006 1445372516 0.552246 -0.511047 0.389648 0.531006 1445372516 0.552246 -0.511047 0.389648 0.531006 1445372516 0.565979 -0.508179 0.391296 0.517883 1445372516 0.565979 -0.508179 0.391296 0.517883 1445372516 0.565979 -0.508179 0.391296 0.517883 1445372516 0.565979 -0.508179 0.391296 0.517883 1445372516 0.565979 -0.508179 0.391296 0.517883 1445372516 0.565979 -0.508179 0.391296 0.517883 1445372516 0.573669 -0.539368 0.362122 0.498779 1445372516 0.573669 -0.539368 0.362122 0.498779 1445372516 0.573669 -0.539368 0.362122 0.498779 1445372516 0.573669 -0.539368 0.362122 0.498779 1445372516 0.573669 -0.539368 0.362122 0.498779 1445372516 0.569641 -0.591431 0.314148 0.476379 1445372516 0.569641 -0.591431 0.314148 0.476379 1445372516 0.569641 -0.591431 0.314148 0.476379 1445372516 0.569641 -0.591431 0.314148 0.476379 1445372516 0.569641 -0.591431 0.314148 0.476379 1445372516 0.582031 -0.595947 0.292908 0.469360 1445372516 0.582031 -0.595947 0.292908 0.469360 1445372516 0.582031 -0.595947 0.292908 0.469360 1445372516 0.582031 -0.595947 0.292908 0.469360 1445372516 0.582031 -0.595947 0.292908 0.469360 1445372516 0.582031 -0.595947 0.292908 0.469360 1445372516 0.578064 -0.586731 0.304260 0.478455 1445372516 0.578064 -0.586731 0.304260 0.478455 1445372516 0.578064 -0.586731 0.304260 0.478455 1445372516 0.578064 -0.586731 0.304260 0.478455 1445372516 0.578064 -0.586731 0.304260 0.478455 1445372516 0.578064 -0.586731 0.304260 0.478455 1445372516 0.562805 -0.572021 0.332581 0.495361 1445372516 0.562805 -0.572021 0.332581 0.495361 1445372516 0.562805 -0.572021 0.332581 0.495361 1445372516 0.562805 -0.572021 0.332581 0.495361 1445372516 0.562805 -0.572021 0.332581 0.495361 1445372516 0.562805 -0.572021 0.332581 0.495361 1445372516 0.544434 -0.558960 0.357788 0.512939 1445372516 0.544434 -0.558960 0.357788 0.512939 1445372516 0.544434 -0.558960 0.357788 0.512939 1445372516 0.544434 -0.558960 0.357788 0.512939 1445372516 0.544434 -0.558960 0.357788 0.512939 1445372516 0.544434 -0.558960 0.357788 0.512939 1445372516 0.552856 -0.534058 0.374573 0.518433 1445372516 0.552856 -0.534058 0.374573 0.518433 1445372516 0.552856 -0.534058 0.374573 0.518433 1445372516 0.552856 -0.534058 0.374573 0.518433 1445372516 0.552856 -0.534058 0.374573 0.518433 1445372516 0.552856 -0.534058 0.374573 0.518433 1445372516 0.568542 -0.498413 0.406494 0.512878 1445372516 0.568542 -0.498413 0.406494 0.512878 1445372516 0.568542 -0.498413 0.406494 0.512878 1445372516 0.568542 -0.498413 0.406494 0.512878 1445372516 0.568542 -0.498413 0.406494 0.512878 1445372516 0.568542 -0.498413 0.406494 0.512878 1445372516 0.568542 -0.498413 0.406494 0.512878 1445372516 0.550293 -0.499329 0.412842 0.526611 1445372516 0.550293 -0.499329 0.412842 0.526611 1445372516 0.550293 -0.499329 0.412842 0.526611 1445372516 0.550293 -0.499329 0.412842 0.526611 1445372516 0.550293 -0.499329 0.412842 0.526611 1445372516 0.550293 -0.499329 0.412842 0.526611 1445372516 0.537781 -0.518372 0.394714 0.535034 1445372516 0.537781 -0.518372 0.394714 0.535034 1445372516 0.537781 -0.518372 0.394714 0.535034 1445372516 0.537781 -0.518372 0.394714 0.535034 1445372516 0.537781 -0.518372 0.394714 0.535034 1445372517 0.537781 -0.518372 0.394714 0.535034 1445372517 0.547424 -0.543701 0.363708 0.521912 1445372517 0.547424 -0.543701 0.363708 0.521912 1445372517 0.547424 -0.543701 0.363708 0.521912 1445372517 0.547424 -0.543701 0.363708 0.521912 1445372517 0.547424 -0.543701 0.363708 0.521912 1445372517 0.547424 -0.543701 0.363708 0.521912 1445372517 0.558289 -0.596130 0.303101 0.490906 1445372517 0.558289 -0.596130 0.303101 0.490906 1445372517 0.558289 -0.596130 0.303101 0.490906 1445372517 0.558289 -0.596130 0.303101 0.490906 1445372517 0.558289 -0.596130 0.303101 0.490906 1445372517 0.558289 -0.596130 0.303101 0.490906 1445372517 0.556641 -0.638611 0.244019 0.471924 1445372517 0.556641 -0.638611 0.244019 0.471924 1445372517 0.556641 -0.638611 0.244019 0.471924 1445372517 0.556641 -0.638611 0.244019 0.471924 1445372517 0.556641 -0.638611 0.244019 0.471924 1445372517 0.556641 -0.638611 0.244019 0.471924 1445372517 0.564087 -0.630981 0.233459 0.478638 1445372517 0.564087 -0.630981 0.233459 0.478638 1445372517 0.564087 -0.630981 0.233459 0.478638 1445372517 0.564087 -0.630981 0.233459 0.478638 1445372517 0.564087 -0.630981 0.233459 0.478638 1445372517 0.564087 -0.630981 0.233459 0.478638 1445372517 0.544922 -0.621582 0.249207 0.504578 1445372517 0.544922 -0.621582 0.249207 0.504578 1445372517 0.544922 -0.621582 0.249207 0.504578 1445372517 0.544922 -0.621582 0.249207 0.504578 1445372517 0.544922 -0.621582 0.249207 0.504578 1445372517 0.544922 -0.621582 0.249207 0.504578 1445372517 0.544922 -0.621582 0.249207 0.504578 1445372517 0.522095 -0.604736 0.279663 0.532410 1445372517 0.522095 -0.604736 0.279663 0.532410 1445372517 0.522095 -0.604736 0.279663 0.532410 1445372517 0.522095 -0.604736 0.279663 0.532410 1445372517 0.522095 -0.604736 0.279663 0.532410 1445372517 0.522095 -0.604736 0.279663 0.532410 1445372517 0.522095 -0.585754 0.325989 0.527222 1445372517 0.522095 -0.585754 0.325989 0.527222 1445372517 0.522095 -0.585754 0.325989 0.527222 1445372517 0.522095 -0.585754 0.325989 0.527222 1445372517 0.522095 -0.585754 0.325989 0.527222 1445372517 0.522095 -0.585754 0.325989 0.527222 1445372517 0.522095 -0.585754 0.325989 0.527222 1445372517 0.545349 -0.551514 0.363098 0.516235 1445372517 0.545349 -0.551514 0.363098 0.516235 1445372517 0.545349 -0.551514 0.363098 0.516235 1445372517 0.545349 -0.551514 0.363098 0.516235 1445372517 0.545349 -0.551514 0.363098 0.516235 1445372517 0.545349 -0.551514 0.363098 0.516235 1445372517 0.566223 -0.520935 0.397156 0.500244 1445372517 0.566223 -0.520935 0.397156 0.500244 1445372517 0.566223 -0.520935 0.397156 0.500244 1445372517 0.566223 -0.520935 0.397156 0.500244 1445372517 0.566223 -0.520935 0.397156 0.500244 1445372517 0.566223 -0.520935 0.397156 0.500244 1445372517 0.547913 -0.516541 0.399963 0.522461 1445372517 0.547913 -0.516541 0.399963 0.522461 1445372517 0.547913 -0.516541 0.399963 0.522461 1445372517 0.547913 -0.516541 0.399963 0.522461 1445372517 0.547913 -0.516541 0.399963 0.522461 1445372517 0.547913 -0.516541 0.399963 0.522461 1445372517 0.538147 -0.517517 0.401123 0.530701 1445372517 0.538147 -0.517517 0.401123 0.530701 1445372517 0.538147 -0.517517 0.401123 0.530701 1445372517 0.538147 -0.517517 0.401123 0.530701 1445372517 0.538147 -0.517517 0.401123 0.530701 1445372517 0.538147 -0.517517 0.401123 0.530701 1445372517 0.542053 -0.522156 0.392578 0.528564 1445372517 0.542053 -0.522156 0.392578 0.528564 1445372517 0.542053 -0.522156 0.392578 0.528564 1445372517 0.542053 -0.522156 0.392578 0.528564 1445372517 0.542053 -0.522156 0.392578 0.528564 1445372517 0.542053 -0.522156 0.392578 0.528564 1445372517 0.552246 -0.540100 0.372620 0.514221 1445372517 0.552246 -0.540100 0.372620 0.514221 1445372517 0.552246 -0.540100 0.372620 0.514221 1445372517 0.552246 -0.540100 0.372620 0.514221 1445372517 0.552246 -0.540100 0.372620 0.514221 1445372517 0.552246 -0.540100 0.372620 0.514221 1445372517 0.564514 -0.573547 0.331116 0.492676 1445372517 0.564514 -0.573547 0.331116 0.492676 1445372517 0.564514 -0.573547 0.331116 0.492676 1445372517 0.564514 -0.573547 0.331116 0.492676 1445372517 0.564514 -0.573547 0.331116 0.492676 1445372517 0.564514 -0.573547 0.331116 0.492676 1445372517 0.557678 -0.600464 0.286316 0.496399 1445372517 0.557678 -0.600464 0.286316 0.496399 1445372517 0.557678 -0.600464 0.286316 0.496399 1445372517 0.557678 -0.600464 0.286316 0.496399 1445372517 0.557678 -0.600464 0.286316 0.496399 1445372517 0.557678 -0.600464 0.286316 0.496399 1445372517 0.559937 -0.596008 0.289612 0.497314 1445372517 0.559937 -0.596008 0.289612 0.497314 1445372517 0.559937 -0.596008 0.289612 0.497314 1445372517 0.559937 -0.596008 0.289612 0.497314 1445372517 0.559937 -0.596008 0.289612 0.497314 1445372517 0.559937 -0.596008 0.289612 0.497314 1445372517 0.544556 -0.585571 0.303894 0.517822 1445372517 0.544556 -0.585571 0.303894 0.517822 1445372517 0.544556 -0.585571 0.303894 0.517822 1445372517 0.544556 -0.585571 0.303894 0.517822 1445372517 0.524475 -0.567200 0.336853 0.538208 1445372517 0.524475 -0.567200 0.336853 0.538208 1445372517 0.524475 -0.567200 0.336853 0.538208 1445372517 0.524475 -0.567200 0.336853 0.538208 1445372517 0.524475 -0.567200 0.336853 0.538208 1445372517 0.524475 -0.567200 0.336853 0.538208 1445372517 0.510742 -0.550598 0.367615 0.548462 1445372518 0.510742 -0.550598 0.367615 0.548462 1445372518 0.510742 -0.550598 0.367615 0.548462 1445372518 0.510742 -0.550598 0.367615 0.548462 1445372518 0.510742 -0.550598 0.367615 0.548462 1445372518 0.510742 -0.550598 0.367615 0.548462 1445372518 0.528076 -0.523743 0.391541 0.541748 1445372518 0.528076 -0.523743 0.391541 0.541748 1445372518 0.528076 -0.523743 0.391541 0.541748 1445372518 0.528076 -0.523743 0.391541 0.541748 1445372518 0.528076 -0.523743 0.391541 0.541748 1445372518 0.528076 -0.523743 0.391541 0.541748 1445372518 0.551392 -0.484497 0.413574 0.538635 1445372518 0.551392 -0.484497 0.413574 0.538635 1445372518 0.551392 -0.484497 0.413574 0.538635 1445372518 0.551392 -0.484497 0.413574 0.538635 1445372518 0.551392 -0.484497 0.413574 0.538635 1445372518 0.551392 -0.484497 0.413574 0.538635 1445372518 0.542908 -0.469727 0.435913 0.542664 1445372518 0.542908 -0.469727 0.435913 0.542664 1445372518 0.542908 -0.469727 0.435913 0.542664 1445372518 0.542908 -0.469727 0.435913 0.542664 1445372518 0.542908 -0.469727 0.435913 0.542664 1445372518 0.542908 -0.469727 0.435913 0.542664 1445372518 0.533569 -0.483521 0.421021 0.551514 1445372518 0.533569 -0.483521 0.421021 0.551514 1445372518 0.533569 -0.483521 0.421021 0.551514 1445372518 0.533569 -0.483521 0.421021 0.551514 1445372518 0.533569 -0.483521 0.421021 0.551514 1445372518 0.533569 -0.483521 0.421021 0.551514 1445372518 0.543884 -0.513428 0.372131 0.549622 1445372518 0.543884 -0.513428 0.372131 0.549622 1445372518 0.543884 -0.513428 0.372131 0.549622 1445372518 0.543884 -0.513428 0.372131 0.549622 1445372518 0.543884 -0.513428 0.372131 0.549622 1445372518 0.543884 -0.513428 0.372131 0.549622 1445372518 0.582214 -0.537781 0.334717 0.509705 1445372518 0.582214 -0.537781 0.334717 0.509705 1445372518 0.582214 -0.537781 0.334717 0.509705 1445372518 0.582214 -0.537781 0.334717 0.509705 1445372518 0.582214 -0.537781 0.334717 0.509705 1445372518 0.582214 -0.537781 0.334717 0.509705 1445372518 0.599976 -0.577209 0.291687 0.470825 1445372518 0.599976 -0.577209 0.291687 0.470825 1445372518 0.599976 -0.577209 0.291687 0.470825 1445372518 0.599976 -0.577209 0.291687 0.470825 1445372518 0.599976 -0.577209 0.291687 0.470825 1445372518 0.599976 -0.577209 0.291687 0.470825 1445372518 0.589050 -0.613342 0.244080 0.466064 1445372518 0.589050 -0.613342 0.244080 0.466064 1445372518 0.589050 -0.613342 0.244080 0.466064 1445372518 0.589050 -0.613342 0.244080 0.466064 1445372518 
0.620178 -0.413940 0.453918 0.487732 1445372520 0.620178 -0.413940 0.453918 0.487732 1445372520 0.620178 -0.413940 0.453918 0.487732 1445372520 0.627014 -0.403748 0.460083 0.481750 1445372520 0.627014 -0.403748 0.460083 0.481750 1445372520 0.627014 -0.403748 0.460083 0.481750 1445372520 0.627014 -0.403748 0.460083 0.481750 1445372520 0.627014 -0.403748 0.460083 0.481750 1445372520 0.627014 -0.403748 0.460083 0.481750 1445372520 0.634094 -0.393616 0.465149 0.475952 1445372520 0.634094 -0.393616 0.465149 0.475952 1445372520 0.634094 -0.393616 0.465149 0.475952 1445372520 0.634094 -0.393616 0.465149 0.475952 1445372520 0.637024 -0.391113 0.462463 0.476746 1445372520 0.637024 -0.391113 0.462463 0.476746 1445372520 0.637024 -0.391113 0.462463 0.476746 1445372520 0.637024 -0.391113 0.462463 0.476746 1445372520 0.637024 -0.391113 0.462463 0.476746 1445372520 0.637024 -0.391113 0.462463 0.476746 1445372520 0.637024 -0.391113 0.462463 0.476746 1445372520 0.637268 -0.390625 0.457764 0.481323 1445372520 0.637268 -0.390625 0.457764 0.481323 1445372520 0.637268 -0.390625 0.457764 0.481323 1445372520 0.637268 -0.390625 0.457764 0.481323 1445372520 0.637268 -0.390625 0.457764 0.481323 1445372520 0.638916 -0.387085 0.458557 0.481262 1445372520 0.638916 -0.387085 0.458557 0.481262 1445372520 0.638916 -0.387085 0.458557 0.481262 1445372520 0.638916 -0.387085 0.458557 0.481262 1445372520 0.638916 -0.387085 0.458557 0.481262 1445372520 0.638916 -0.387085 0.458557 0.481262 1445372520 0.637207 -0.388977 0.457336 0.483154 1445372520 0.637207 -0.388977 0.457336 0.483154 1445372520 0.637207 -0.388977 0.457336 0.483154 1445372520 0.637207 -0.388977 0.457336 0.483154 1445372520 0.637207 -0.388977 0.457336 0.483154 1445372520 0.637207 -0.388977 0.457336 0.483154 1445372520 0.628296 -0.402344 0.447998 0.492493 1445372520 0.628296 -0.402344 0.447998 0.492493 1445372520 0.628296 -0.402344 0.447998 0.492493 1445372520 0.628296 -0.402344 0.447998 0.492493 1445372520 0.628296 -0.402344 0.447998 0.492493 1445372520 0.628296 -0.402344 0.447998 0.492493 1445372520 0.628296 -0.402344 0.447998 0.492493 1445372520 0.619812 -0.415344 0.439453 0.500183 1445372520 0.619812 -0.415344 0.439453 0.500183 1445372520 0.619812 -0.415344 0.439453 0.500183 1445372520 0.619812 -0.415344 0.439453 0.500183 1445372520 0.619812 -0.415344 0.439453 0.500183 1445372520 0.619812 -0.415344 0.439453 0.500183 1445372520 0.619812 -0.415344 0.439453 0.500183 1445372520 0.614136 -0.425964 0.431030 0.505493 1445372520 0.614136 -0.425964 0.431030 0.505493 1445372520 0.614136 -0.425964 0.431030 0.505493 1445372520 0.614136 -0.425964 0.431030 0.505493 1445372520 0.614136 -0.425964 0.431030 0.505493 1445372520 0.614136 -0.425964 0.431030 0.505493 1445372520 0.602478 -0.442078 0.414673 0.519226 1445372520 0.602478 -0.442078 0.414673 0.519226 1445372521 0.602478 -0.442078 0.414673 0.519226 1445372521 0.602478 -0.442078 0.414673 0.519226 1445372521 0.602478 -0.442078 0.414673 0.519226 1445372521 0.602478 -0.442078 0.414673 0.519226 1445372521 0.597839 -0.447632 0.412048 0.521912 1445372521 0.597839 -0.447632 0.412048 0.521912 1445372521 0.597839 -0.447632 0.412048 0.521912 1445372521 0.597839 -0.447632 0.412048 0.521912 1445372521 0.597839 -0.447632 0.412048 0.521912 1445372521 0.613281 -0.426147 0.435120 0.502869 1445372521 0.613281 -0.426147 0.435120 0.502869 1445372521 0.613281 -0.426147 0.435120 0.502869 1445372521 0.613281 -0.426147 0.435120 0.502869 1445372521 0.613281 -0.426147 0.435120 0.502869 1445372521 0.613281 -0.426147 0.435120 0.502869 1445372521 0.619019 -0.417908 0.443359 0.495544 1445372521 0.619019 -0.417908 0.443359 0.495544 1445372521 0.619019 -0.417908 0.443359 0.495544 1445372521 0.619019 -0.417908 0.443359 0.495544 1445372521 0.619019 -0.417908 0.443359 0.495544 1445372521 0.619019 -0.417908 0.443359 0.495544 1445372521 0.617554 -0.423767 0.435242 0.499512 1445372521 0.617554 -0.423767 0.435242 0.499512 1445372521 0.617554 -0.423767 0.435242 0.499512 1445372521 0.617554 -0.423767 0.435242 0.499512 1445372521 0.617554 -0.423767 0.435242 0.499512 1445372521 0.617554 -0.423767 0.435242 0.499512 1445372521 0.618713 -0.422119 0.432983 0.501465 1445372521 0.618713 -0.422119 0.432983 0.501465 1445372521 0.618713 -0.422119 0.432983 0.501465 1445372521 0.618713 -0.422119 0.432983 0.501465 1445372521 0.618713 -0.422119 0.432983 0.501465 1445372521 0.618713 -0.422119 0.432983 0.501465 1445372521 0.622253 -0.413269 0.442627 0.495972 1445372521 0.622253 -0.413269 0.442627 0.495972 1445372521 0.622253 -0.413269 0.442627 0.495972 1445372521 0.622253 -0.413269 0.442627 0.495972 1445372521 0.622253 -0.413269 0.442627 0.495972 1445372521 0.622253 -0.413269 0.442627 0.495972 1445372521 0.622253 -0.413269 0.442627 0.495972 1445372521 0.619934 -0.414063 0.448181 0.493225 1445372521 0.619934 -0.414063 0.448181 0.493225 1445372521 0.619934 -0.414063 0.448181 0.493225 1445372521 0.619934 -0.414063 0.448181 0.493225 1445372521 0.619934 -0.414063 0.448181 0.493225 1445372521 0.619934 -0.414063 0.448181 0.493225 1445372521 0.604431 -0.432495 0.438782 0.505005 1445372521 0.604431 -0.432495 0.438782 0.505005 1445372521 0.604431 -0.432495 0.438782 0.505005 1445372521 0.604431 -0.432495 0.438782 0.505005 1445372521 0.604431 -0.432495 0.438782 0.505005 1445372521 0.604431 -0.432495 0.438782 0.505005 1445372521 0.587341 -0.451660 0.430237 0.515564 1445372521 0.587341 -0.451660 0.430237 0.515564 1445372521 0.587341 -0.451660 0.430237 0.515564 1445372521 0.587341 -0.451660 0.430237 0.515564 1445372521 0.587341 -0.451660 0.430237 0.515564 1445372521 0.587341 -0.451660 0.430237 0.515564 1445372521 0.576904 -0.467407 0.420410 0.521484 1445372521 0.576904 -0.467407 0.420410 0.521484 1445372521 0.576904 -0.467407 0.420410 0.521484 1445372521 0.576904 -0.467407 0.420410 0.521484 1445372521 0.576904 -0.467407 0.420410 0.521484 1445372521 0.576904 -0.467407 0.420410 0.521484 1445372521 0.568176 -0.486450 0.396912 0.531921 1445372521 0.568176 -0.486450 0.396912 0.531921 1445372521 0.568176 -0.486450 0.396912 0.531921 1445372521 0.568176 -0.486450 0.396912 0.531921 1445372521 0.568176 -0.486450 0.396912 0.531921 1445372521 0.568176 -0.486450 0.396912 0.531921 1445372521 0.568176 -0.486450 0.396912 0.531921 1445372521 0.579102 -0.482117 0.393066 0.526917 1445372521 0.579102 -0.482117 0.393066 0.526917 1445372521 0.579102 -0.482117 0.393066 0.526917 1445372521 0.579102 -0.482117 0.393066 0.526917 1445372521 0.579102 -0.482117 0.393066 0.526917 1445372521 0.579102 -0.482117 0.393066 0.526917 1445372521 0.596924 -0.462219 0.404602 0.515991 1445372521 0.596924 -0.462219 0.404602 0.515991 1445372521 0.596924 -0.462219 0.404602 0.515991 1445372521 0.596924 -0.462219 0.404602 0.515991 1445372521 0.596924 -0.462219 0.404602 0.515991 1445372521 0.596924 -0.462219 0.404602 0.515991 1445372521 0.596924 -0.462219 0.404602 0.515991 1445372521 0.607361 -0.449707 0.408630 0.511719 1445372521 0.607361 -0.449707 0.408630 0.511719 1445372521 0.607361 -0.449707 0.408630 0.511719 1445372521 0.607361 -0.449707 0.408630 0.511719 1445372521 0.607361 -0.449707 0.408630 0.511719 1445372521 0.613464 -0.440491 0.412354 0.509460 1445372521 0.613464 -0.440491 0.412354 0.509460 1445372521 0.613464 -0.440491 0.412354 0.509460 1445372521 0.613464 -0.440491 0.412354 0.509460 1445372521 0.613464 -0.440491 0.412354 0.509460 1445372521 0.613464 -0.440491 0.412354 0.509460 1445372521 0.618896 -0.430847 0.419617 0.505127 1445372521 0.618896 -0.430847 0.419617 0.505127 1445372521 0.618896 -0.430847 0.419617 0.505127 1445372521 0.618896 -0.430847 0.419617 0.505127 1445372521 0.618896 -0.430847 0.419617 0.505127 1445372521 0.618896 -0.430847 0.419617 0.505127 1445372521 0.620178 -0.425903 0.427368 0.501282 1445372521 0.620178 -0.425903 0.427368 0.501282 1445372521 0.620178 -0.425903 0.427368 0.501282 1445372521 0.620178 -0.425903 0.427368 0.501282 1445372521 0.620178 -0.425903 0.427368 0.501282 1445372521 0.620178 -0.425903 0.427368 0.501282 1445372521 0.620178 -0.425903 0.427368 0.501282 1445372521 0.611267 -0.432617 0.428345 0.505676 1445372521 0.611267 -0.432617 0.428345 0.505676 1445372521 0.611267 -0.432617 0.428345 0.505676 1445372522 0.611267 -0.432617 0.428345 0.505676 1445372522 0.611267 -0.432617 0.428345 0.505676 1445372522 0.611267 -0.432617 0.428345 0.505676 1445372522 0.597900 -0.441895 0.427795 0.513977 1445372522 0.597900 -0.441895 0.427795 0.513977 1445372522 0.597900 -0.441895 0.427795 0.513977 1445372522 0.597900 -0.441895 0.427795 0.513977 1445372522 0.597900 -0.441895 0.427795 0.513977 1445372522 0.597900 -0.441895 0.427795 0.513977 1445372522 0.597900 -0.441895 0.427795 0.513977 1445372522 0.586792 -0.448914 0.427917 0.520508 1445372522 0.586792 -0.448914 0.427917 0.520508 1445372522 0.586792 -0.448914 0.427917 0.520508 1445372522 0.586792 -0.448914 0.427917 0.520508 1445372522 0.586792 -0.448914 0.427917 0.520508 1445372522 0.586792 -0.448914 0.427917 0.520508 1445372522 0.576172 -0.460083 0.419861 0.529175 1445372522 0.576172 -0.460083 0.419861 0.529175 1445372522 0.576172 -0.460083 0.419861 0.529175 1445372522 0.576172 -0.460083 0.419861 0.529175 1445372522 0.576172 -0.460083 0.419861 0.529175 1445372522 0.576172 -0.460083 0.419861 0.529175 1445372522 0.576172 -0.460083 0.419861 0.529175 1445372522 0.568542 -0.471069 0.408508 0.536560 1445372522 0.568542 -0.471069 0.408508 0.536560 1445372522 0.568542 -0.471069 0.408508 0.536560 1445372522 0.568542 -0.471069 0.408508 0.536560 1445372522 0.568542 -0.471069 0.408508 0.536560 1445372522 0.568542 -0.471069 0.408508 0.536560 1445372522 0.574768 -0.464905 0.412170 0.532471 1445372522 0.574768 -0.464905 0.412170 0.532471 1445372522 0.574768 -0.464905 0.412170 0.532471 1445372522 0.574768 -0.464905 0.412170 0.532471 1445372522 0.574768 -0.464905 0.412170 0.532471 1445372522 0.588074 -0.449036 0.423889 0.522339 1445372522 0.588074 -0.449036 0.423889 0.522339 1445372522 0.588074 -0.449036 0.423889 0.522339 1445372522 0.588074 -0.449036 0.423889 0.522339 1445372522 0.588074 -0.449036 0.423889 0.522339 1445372522 0.588074 -0.449036 0.423889 0.522339 1445372522 0.588074 -0.449036 0.423889 0.522339 1445372522 0.594604 -0.442322 0.425171 0.519592 1445372522 0.594604 -0.442322 0.425171 0.519592 1445372522 0.594604 -0.442322 0.425171 0.519592 1445372522 0.594604 -0.442322 0.425171 0.519592 1445372522 0.594604 -0.442322 0.425171 0.519592 1445372522 0.594604 -0.442322 0.425171 0.519592 1445372522 0.598938 -0.438965 0.422241 0.519836 1445372522 0.598938 -0.438965 0.422241 0.519836 1445372522 0.598938 -0.438965 0.422241 0.519836 1445372522 0.598938 -0.438965 0.422241 0.519836 1445372522 0.598938 -0.438965 0.422241 0.519836 1445372522 0.598938 -0.438965 0.422241 0.519836 1445372522 0.606018 -0.432373 0.423645 0.515991 1445372522 0.606018 -0.432373 0.423645 0.515991 1445372522 0.606018 -0.432373 0.423645 0.515991 1445372522 0.606018 -0.432373 0.423645 0.515991 1445372522 0.606018 -0.432373 0.423645 0.515991 1445372522 0.608521 -0.432190 0.422058 0.514526 1445372522 0.608521 -0.432190 0.422058 0.514526 1445372522 0.608521 -0.432190 0.422058 0.514526 1445372522 0.608521 -0.432190 0.422058 0.514526 1445372522 0.608521 -0.432190 0.422058 0.514526 1445372522 0.606384 -0.437927 0.418579 0.515015 1445372522 0.606384 -0.437927 0.418579 0.515015 1445372522 0.606384 -0.437927 0.418579 0.515015 1445372522 0.606384 -0.437927 0.418579 0.515015 1445372522 0.606384 -0.437927 0.418579 0.515015 1445372522 0.606384 -0.437927 0.418579 0.515015 1445372522 0.605347 -0.439453 0.419434 0.514282 1445372522 0.605347 -0.439453 0.419434 0.514282 1445372522 0.605347 -0.439453 0.419434 0.514282 1445372522 0.605347 -0.439453 0.419434 0.514282 1445372522 0.605347 -0.439453 0.419434 0.514282 1445372522 0.605347 -0.439453 0.419434 0.514282 1445372522 0.605347 -0.439453 0.419434 0.514282 1445372522 0.603882 -0.439331 0.422302 0.513733 1445372522 0.603882 -0.439331 0.422302 0.513733 1445372522 0.603882 -0.439331 0.422302 0.513733 1445372522 0.603882 -0.439331 0.422302 0.513733 1445372522 0.603882 -0.439331 0.422302 0.513733 1445372522 0.603882 -0.439331 0.422302 0.513733 1445372522 0.599976 -0.443237 0.421448 0.515686 1445372522 0.599976 -0.443237 0.421448 0.515686 1445372522 0.599976 -0.443237 0.421448 0.515686 1445372522 0.599976 -0.443237 0.421448 0.515686 1445372522 0.599976 -0.443237 0.421448 0.515686 1445372522 0.599976 -0.443237 0.421448 0.515686 1445372522 0.594055 -0.450623 0.416077 0.520447 1445372522 0.594055 -0.450623 0.416077 0.520447 1445372522 0.594055 -0.450623 0.416077 0.520447 1445372522 0.594055 -0.450623 0.416077 0.520447 1445372522 0.594055 -0.450623 0.416077 0.520447 1445372522 0.590576 -0.452454 0.412292 0.525818 1445372522 0.590576 -0.452454 0.412292 0.525818 1445372522 0.590576 -0.452454 0.412292 0.525818 1445372522 0.590576 -0.452454 0.412292 0.525818 1445372522 0.590576 -0.452454 0.412292 0.525818 1445372522 0.590576 -0.452454 0.412292 0.525818 1445372522 0.590576 -0.452454 0.412292 0.525818 1445372522 0.591919 -0.447327 0.414917 0.526611 1445372522 0.591919 -0.447327 0.414917 0.526611 1445372522 0.591919 -0.447327 0.414917 0.526611 1445372522 0.591919 -0.447327 0.414917 0.526611 1445372522 0.591919 -0.447327 0.414917 0.526611 1445372522 0.600830 -0.434937 0.423889 0.519653 1445372522 0.600830 -0.434937 0.423889 0.519653 1445372522 0.600830 -0.434937 0.423889 0.519653 1445372522 0.600830 -0.434937 0.423889 0.519653 1445372522 0.600830 -0.434937 0.423889 0.519653 1445372522 0.600830 -0.434937 0.423889 0.519653 1445372523 0.604919 -0.430542 0.423767 0.518677 1445372523 0.604919 -0.430542 0.423767 0.518677 1445372523 0.604919 -0.430542 0.423767 0.518677 1445372523 0.604919 -0.430542 0.423767 0.518677 1445372523 0.604919 -0.430542 0.423767 0.518677 1445372523 0.604919 -0.430542 0.423767 0.518677 1445372523 0.604919 -0.430542 0.423767 0.518677 1445372523 0.604980 -0.433167 0.416809 0.522095 1445372523 0.604980 -0.433167 0.416809 0.522095 1445372523 0.604980 -0.433167 0.416809 0.522095 1445372523 0.604980 -0.433167 0.416809 0.522095 1445372523 0.604980 -0.433167 0.416809 0.522095 1445372523 0.604980 -0.433167 0.416809 0.522095 1445372523 0.609131 -0.429565 0.417725 0.519470 1445372523 0.609131 -0.429565 0.417725 0.519470 1445372523 0.609131 -0.429565 0.417725 0.519470 1445372523 0.609131 -0.429565 0.417725 0.519470 1445372523 0.609131 -0.429565 0.417725 0.519470 1445372523 0.609131 -0.429565 0.417725 0.519470 1445372523 0.610596 -0.428589 0.419373 0.517212 1445372523 0.610596 -0.428589 0.419373 0.517212 1445372523 0.610596 -0.428589 0.419373 0.517212 1445372523 0.610596 -0.428589 0.419373 0.517212 1445372523 0.610596 -0.428589 0.419373 0.517212 1445372523 0.610596 -0.428589 0.419373 0.517212 1445372523 0.609375 -0.431885 0.418945 0.516296 1445372523 0.609375 -0.431885 0.418945 0.516296 1445372523 0.609375 -0.431885 0.418945 0.516296 1445372523 0.609375 -0.431885 0.418945 0.516296 1445372523 0.609375 -0.431885 0.418945 0.516296 1445372523 0.609375 -0.431885 0.418945 0.516296 1445372523 0.606567 -0.436096 0.418762 0.516235 1445372523 0.606567 -0.436096 0.418762 0.516235 1445372523 0.606567 -0.436096 0.418762 0.516235 1445372523 0.606567 -0.436096 0.418762 0.516235 1445372523 0.606567 -0.436096 0.418762 0.516235 1445372523 0.606567 -0.436096 0.418762 0.516235 1445372523 0.606567 -0.436096 0.418762 0.516235 1445372523 0.604858 -0.439148 0.420166 0.514526 1445372523 0.604858 -0.439148 0.420166 0.514526 1445372523 0.604858 -0.439148 0.420166 0.514526 1445372523 0.604858 -0.439148 0.420166 0.514526 1445372523 0.604858 -0.439148 0.420166 0.514526 1445372523 0.604858 -0.439148 0.420166 0.514526 1445372523 0.599243 -0.446533 0.418091 0.516418 1445372523 0.599243 -0.446533 0.418091 0.516418 1445372523 0.599243 -0.446533 0.418091 0.516418 1445372523 0.599243 -0.446533 0.418091 0.516418 1445372523 0.599243 -0.446533 0.418091 0.516418 1445372523 0.599243 -0.446533 0.418091 0.516418 1445372523 0.592712 -0.455444 0.412231 0.520813 1445372523 0.592712 -0.455444 0.412231 0.520813 1445372523 0.592712 -0.455444 0.412231 0.520813 1445372523 0.592712 -0.455444 0.412231 0.520813 1445372523 0.592712 -0.455444 0.412231 0.520813 1445372523 0.592712 -0.455444 0.412231 0.520813 1445372523 0.592712 -0.455444 0.412231 0.520813 1445372523 0.589600 -0.457886 0.409729 0.524170 1445372523 0.589600 -0.457886 0.409729 0.524170 1445372523 0.589600 -0.457886 0.409729 0.524170 1445372523 0.589600 -0.457886 0.409729 0.524170 1445372523 0.589600 -0.457886 0.409729 0.524170 1445372523 0.589600 -0.457886 0.409729 0.524170 1445372523 0.593811 -0.449768 0.416016 0.521484 1445372523 0.593811 -0.449768 0.416016 0.521484 1445372523 0.593811 -0.449768 0.416016 0.521484 1445372523 0.593811 -0.449768 0.416016 0.521484 1445372523 0.593811 -0.449768 0.416016 0.521484 1445372523 0.593811 -0.449768 0.416016 0.521484 1445372523 0.593811 -0.449768 0.416016 0.521484 1445372523 0.601074 -0.437439 0.424072 0.517151 1445372523 0.601074 -0.437439 0.424072 0.517151 1445372523 0.601074 -0.437439 0.424072 0.517151 1445372523 0.601074 -0.437439 0.424072 0.517151 1445372523 0.601074 -0.437439 0.424072 0.517151 1445372523 0.601074 -0.437439 0.424072 0.517151 1445372523 0.604797 -0.431396 0.424622 0.517456 1445372523 0.604797 -0.431396 0.424622 0.517456 1445372523 0.604797 -0.431396 0.424622 0.517456 1445372523 0.604797 -0.431396 0.424622 0.517456 1445372523 0.604797 -0.431396 0.424622 0.517456 1445372523 0.604797 -0.431396 0.424622 0.517456 1445372523 0.604797 -0.431396 0.424622 0.517456 1445372523 0.608459 -0.426819 0.422607 0.518555 1445372523 0.608459 -0.426819 0.422607 0.518555 1445372523 0.608459 -0.426819 0.422607 0.518555 1445372523 0.608459 -0.426819 0.422607 0.518555 1445372523 0.608459 -0.426819 0.422607 0.518555 1445372523 0.611023 -0.423889 0.419861 0.520203 1445372523 0.611023 -0.423889 0.419861 0.520203 1445372523 0.611023 -0.423889 0.419861 0.520203 1445372523 0.611023 -0.423889 0.419861 0.520203 1445372523 0.611023 -0.423889 0.419861 0.520203 1445372523 0.611023 -0.423889 0.419861 0.520203 1445372523 0.608215 -0.428833 0.412903 0.524963 1445372523 0.608215 -0.428833 0.412903 0.524963 1445372523 0.608215 -0.428833 0.412903 0.524963 1445372523 0.608215 -0.428833 0.412903 0.524963 1445372523 0.608215 -0.428833 0.412903 0.524963 1445372523 0.608215 -0.428833 0.412903 0.524963 1445372523 0.603821 -0.433289 0.407410 0.530701 1445372523 0.603821 -0.433289 0.407410 0.530701 1445372523 0.603821 -0.433289 0.407410 0.530701 1445372523 0.603821 -0.433289 0.407410 0.530701 1445372523 0.603821 -0.433289 0.407410 0.530701 1445372523 0.603821 -0.433289 0.407410 0.530701 1445372523 0.600342 -0.432983 0.407471 0.534790 1445372523 0.600342 -0.432983 0.407471 0.534790 1445372523 0.600342 -0.432983 0.407471 0.534790 1445372523 0.600342 -0.432983 0.407471 0.534790 1445372523 0.600342 -0.432983 0.407471 0.534790 1445372524 0.600342 -0.432983 0.407471 0.534790 1445372524 0.598145 -0.431396 0.410278 0.536438 1445372524 0.598145 -0.431396 0.410278 0.536438 1445372524 0.598145 -0.431396 0.410278 0.536438 1445372524 0.598145 -0.431396 0.410278 0.536438 1445372524 0.598145 -0.431396 0.410278 0.536438 1445372524 0.598145 -0.431396 0.410278 0.536438 1445372524 0.592896 -0.436218 0.407593 0.540344 1445372524 0.592896 -0.436218 0.407593 0.540344 1445372524 0.592896 -0.436218 0.407593 0.540344 1445372524 0.592896 -0.436218 0.407593 0.540344 1445372524 0.592896 -0.436218 0.407593 0.540344 1445372524 0.592896 -0.436218 0.407593 0.540344 1445372524 0.588318 -0.442139 0.401489 0.545166 1445372524 0.588318 -0.442139 0.401489 0.545166 1445372524 0.588318 -0.442139 0.401489 0.545166 1445372524 0.588318 -0.442139 0.401489 0.545166 1445372524 0.588318 -0.442139 0.401489 0.545166 1445372524 0.588318 -0.442139 0.401489 0.545166 1445372524 0.589294 -0.439209 0.402344 0.545776 1445372524 0.589294 -0.439209 0.402344 0.545776 1445372524 0.589294 -0.439209 0.402344 0.545776 1445372524 0.589294 -0.439209 0.402344 0.545776 1445372524 0.589294 -0.439209 0.402344 0.545776 1445372524 0.589294 -0.439209 0.402344 0.545776 1445372524 0.595154 -0.426880 0.409668 0.543762 1445372524 0.595154 -0.426880 0.409668 0.543762 1445372524 0.595154 -0.426880 0.409668 0.543762 1445372524 0.595154 -0.426880 0.409668 0.543762 1445372524 0.595154 -0.426880 0.409668 0.543762 1445372524 0.595154 -0.426880 0.409668 0.543762 1445372524 0.597229 -0.421143 0.411011 0.544922 1445372524 0.597229 -0.421143 0.411011 0.544922 1445372524 0.597229 -0.421143 0.411011 0.544922 1445372524 0.597229 -0.421143 0.411011 0.544922 1445372524 0.597229 -0.421143 0.411011 0.544922 1445372524 0.597229 -0.421143 0.411011 0.544922 1445372524 0.598389 -0.420776 0.406555 0.547241 1445372524 0.598389 -0.420776 0.406555 0.547241 1445372524 0.598389 -0.420776 0.406555 0.547241 1445372524 0.598389 -0.420776 0.406555 0.547241 1445372524 0.598389 -0.420776 0.406555 0.547241 1445372524 0.598389 -0.420776 0.406555 0.547241 1445372524 0.598389 -0.420776 0.406555 0.547241 1445372524 0.599365 -0.422424 0.400452 0.549438 1445372524 0.599365 -0.422424 0.400452 0.549438 1445372524 0.599365 -0.422424 0.400452 0.549438 1445372524 0.599365 -0.422424 0.400452 0.549438 1445372524 0.599365 -0.422424 0.400452 0.549438 1445372524 0.599365 -0.422424 0.400452 0.549438 1445372524 0.601990 -0.421875 0.398193 0.548584 1445372524 0.601990 -0.421875 0.398193 0.548584 1445372524 0.601990 -0.421875 0.398193 0.548584 1445372524 0.601990 -0.421875 0.398193 0.548584 1445372524 0.601990 -0.421875 0.398193 0.548584 1445372524 0.601990 -0.421875 0.398193 0.548584 1445372524 0.601990 -0.421875 0.398193 0.548584 1445372524 0.602783 -0.423157 0.397156 0.547485 1445372524 0.602783 -0.423157 0.397156 0.547485 1445372524 0.602783 -0.423157 0.397156 0.547485 1445372524 0.602783 -0.423157 0.397156 0.547485 1445372524 0.602783 -0.423157 0.397156 0.547485 1445372524 0.598450 -0.429321 0.393311 0.550232 1445372524 0.598450 -0.429321 0.393311 0.550232 1445372524 0.598450 -0.429321 0.393311 0.550232 1445372524 0.598450 -0.429321 0.393311 0.550232 1445372524 0.598450 -0.429321 0.393311 0.550232 1445372524 0.598450 -0.429321 0.393311 0.550232 1445372524 0.598450 -0.429321 0.393311 0.550232 1445372524 0.593994 -0.436707 0.391663 0.550476 1445372524 0.593994 -0.436707 0.391663 0.550476 1445372524 0.593994 -0.436707 0.391663 0.550476 1445372524 0.593994 -0.436707 0.391663 0.550476 1445372524 0.593994 -0.436707 0.391663 0.550476 1445372524 0.589539 -0.444153 0.390991 0.549805 1445372524 0.589539 -0.444153 0.390991 0.549805 1445372524 0.589539 -0.444153 0.390991 0.549805 1445372524 0.589539 -0.444153 0.390991 0.549805 1445372524 0.589539 -0.444153 0.390991 0.549805 1445372524 0.589539 -0.444153 0.390991 0.549805 1445372524 0.589539 -0.444153 0.390991 0.549805 1445372524 0.586304 -0.450378 0.390198 0.548706 1445372524 0.586304 -0.450378 0.390198 0.548706 1445372524 0.586304 -0.450378 0.390198 0.548706 1445372524 0.586304 -0.450378 0.390198 0.548706 1445372524 0.586304 -0.450378 0.390198 0.548706 1445372524 0.586304 -0.450378 0.390198 0.548706 1445372524 0.586304 -0.450378 0.390198 0.548706 1445372524 0.585876 -0.451843 0.393005 0.545959 1445372524 0.585876 -0.451843 0.393005 0.545959 1445372524 0.585876 -0.451843 0.393005 0.545959 1445372524 0.585876 -0.451843 0.393005 0.545959 1445372524 0.585876 -0.451843 0.393005 0.545959 1445372524 0.585876 -0.451843 0.393005 0.545959 1445372524 0.586670 -0.449524 0.399536 0.542297 1445372524 0.586670 -0.449524 0.399536 0.542297 1445372524 0.586670 -0.449524 0.399536 0.542297 1445372524 0.586670 -0.449524 0.399536 0.542297 1445372524 0.586670 -0.449524 0.399536 0.542297 1445372524 0.587952 -0.444458 0.408203 0.538635 1445372524 0.587952 -0.444458 0.408203 0.538635 1445372524 0.587952 -0.444458 0.408203 0.538635 1445372524 0.587952 -0.444458 0.408203 0.538635 1445372524 0.587952 -0.444458 0.408203 0.538635 1445372524 0.587952 -0.444458 0.408203 0.538635 1445372524 0.587952 -0.444458 0.408203 0.538635 1445372524 0.592102 -0.436646 0.418274 0.532654 1445372524 0.592102 -0.436646 0.418274 0.532654 1445372524 0.592102 -0.436646 0.418274 0.532654 1445372524 0.592102 -0.436646 0.418274 0.532654 1445372524 0.592102 -0.436646 0.418274 0.532654 1445372524 0.592102 -0.436646 0.418274 0.532654 1445372525 0.596436 -0.430725 0.424500 0.527710 1445372525 0.596436 -0.430725 0.424500 0.527710 1445372525 0.596436 -0.430725 0.424500 0.527710 1445372525 0.596436 -0.430725 0.424500 0.527710 1445372525 0.596436 -0.430725 0.424500 0.527710 1445372525 0.596436 -0.430725 0.424500 0.527710 1445372525 0.600159 -0.426697 0.426025 0.525513 1445372525 0.600159 -0.426697 0.426025 0.525513 1445372525 0.600159 -0.426697 0.426025 0.525513 1445372525 0.600159 -0.426697 0.426025 0.525513 1445372525 0.600159 -0.426697 0.426025 0.525513 1445372525 0.600159 -0.426697 0.426025 0.525513 1445372525 0.602722 -0.424622 0.425354 0.524841 1445372525 0.602722 -0.424622 0.425354 0.524841 1445372525 0.602722 -0.424622 0.425354 0.524841 1445372525 0.602722 -0.424622 0.425354 0.524841 1445372525 0.602722 -0.424622 0.425354 0.524841 1445372525 0.602722 -0.424622 0.425354 0.524841 1445372525 0.606079 -0.422607 0.425171 0.522705 1445372525 0.606079 -0.422607 0.425171 0.522705 1445372525 0.606079 -0.422607 0.425171 0.522705 1445372525 0.606079 -0.422607 0.425171 0.522705 1445372525 0.606079 -0.422607 0.425171 0.522705 1445372525 0.606079 -0.422607 0.425171 0.522705 1445372525 0.606628 -0.424805 0.422913 0.522156 1445372525 0.606628 -0.424805 0.422913 0.522156 1445372525 0.606628 -0.424805 0.422913 0.522156 1445372525 0.606628 -0.424805 0.422913 0.522156 1445372525 0.606628 -0.424805 0.422913 0.522156 1445372525 0.606628 -0.424805 0.422913 0.522156 1445372525 0.604065 -0.430359 0.418701 0.523987 1445372525 0.604065 -0.430359 0.418701 0.523987 1445372525 0.604065 -0.430359 0.418701 0.523987 1445372525 0.604065 -0.430359 0.418701 0.523987 1445372525 0.604065 -0.430359 0.418701 0.523987 1445372525 0.604065 -0.430359 0.418701 0.523987 1445372525 0.601501 -0.434875 0.416626 0.524841 1445372525 0.601501 -0.434875 0.416626 0.524841 1445372525 0.601501 -0.434875 0.416626 0.524841 1445372525 0.601501 -0.434875 0.416626 0.524841 1445372525 0.601501 -0.434875 0.416626 0.524841 1445372525 0.601501 -0.434875 0.416626 0.524841 1445372525 0.601501 -0.434875 0.416626 0.524841 1445372525 0.599426 -0.438660 0.415894 0.524597 1445372525 0.599426 -0.438660 0.415894 0.524597 1445372525 0.599426 -0.438660 0.415894 0.524597 1445372525 0.599426 -0.438660 0.415894 0.524597 1445372525 0.599426 -0.438660 0.415894 0.524597 1445372525 0.599426 -0.438660 0.415894 0.524597 1445372525 0.595764 -0.443726 0.414307 0.525818 1445372525 0.595764 -0.443726 0.414307 0.525818 1445372525 0.595764 -0.443726 0.414307 0.525818 1445372525 0.595764 -0.443726 0.414307 0.525818 1445372525 0.595764 -0.443726 0.414307 0.525818 1445372525 0.595764 -0.443726 0.414307 0.525818 1445372525 0.595764 -0.443726 0.414307 0.525818 1445372525 0.591614 -0.446350 0.413330 0.528992 1445372525 
0.590820 -0.432190 0.451050 0.510498 1445372528 0.590820 -0.432190 0.451050 0.510498 1445372528 0.590820 -0.432190 0.451050 0.510498 1445372528 0.590820 -0.432190 0.451050 0.510498 1445372528 0.567749 -0.455566 0.443848 0.522583 1445372528 0.567749 -0.455566 0.443848 0.522583 1445372528 0.567749 -0.455566 0.443848 0.522583 1445372528 0.567749 -0.455566 0.443848 0.522583 1445372528 0.567749 -0.455566 0.443848 0.522583 1445372528 0.567749 -0.455566 0.443848 0.522583 1445372528 0.543213 -0.487061 0.413818 0.544434 1445372528 0.543213 -0.487061 0.413818 0.544434 1445372528 0.543213 -0.487061 0.413818 0.544434 1445372528 0.543213 -0.487061 0.413818 0.544434 1445372528 0.543213 -0.487061 0.413818 0.544434 1445372528 0.543213 -0.487061 0.413818 0.544434 1445372528 0.529846 -0.514282 0.380737 0.556519 1445372528 0.529846 -0.514282 0.380737 0.556519 1445372528 0.529846 -0.514282 0.380737 0.556519 1445372528 0.529846 -0.514282 0.380737 0.556519 1445372528 0.529846 -0.514282 0.380737 0.556519 1445372528 0.529846 -0.514282 0.380737 0.556519 1445372528 0.539307 -0.495483 0.388550 0.559143 1445372528 0.539307 -0.495483 0.388550 0.559143 1445372528 0.539307 -0.495483 0.388550 0.559143 1445372528 0.539307 -0.495483 0.388550 0.559143 1445372528 0.539307 -0.495483 0.388550 0.559143 1445372528 0.539307 -0.495483 0.388550 0.559143 1445372528 0.539307 -0.495483 0.388550 0.559143 1445372528 0.537292 -0.522766 0.360657 0.554932 1445372528 0.537292 -0.522766 0.360657 0.554932 1445372528 0.537292 -0.522766 0.360657 0.554932 1445372528 0.537292 -0.522766 0.360657 0.554932 1445372528 0.537292 -0.522766 0.360657 0.554932 1445372528 0.537292 -0.522766 0.360657 0.554932 1445372528 0.523621 -0.591187 0.291016 0.539978 1445372528 0.523621 -0.591187 0.291016 0.539978 1445372528 0.523621 -0.591187 0.291016 0.539978 1445372528 0.523621 -0.591187 0.291016 0.539978 1445372528 0.523621 -0.591187 0.291016 0.539978 1445372528 0.523621 -0.591187 0.291016 0.539978 1445372528 0.524292 -0.610168 0.255127 0.536316 1445372528 0.524292 -0.610168 0.255127 0.536316 1445372528 0.524292 -0.610168 0.255127 0.536316 1445372528 0.524292 -0.610168 0.255127 0.536316 1445372528 0.524292 -0.610168 0.255127 0.536316 1445372528 0.524292 -0.610168 0.255127 0.536316 1445372528 0.524292 -0.610168 0.255127 0.536316 1445372528 0.532837 -0.595032 0.278870 0.533142 1445372528 0.532837 -0.595032 0.278870 0.533142 1445372528 0.532837 -0.595032 0.278870 0.533142 1445372528 0.532837 -0.595032 0.278870 0.533142 1445372528 0.532837 -0.595032 0.278870 0.533142 1445372528 0.532837 -0.595032 0.278870 0.533142 1445372528 0.510925 -0.590210 0.308594 0.543457 1445372528 0.510925 -0.590210 0.308594 0.543457 1445372528 0.510925 -0.590210 0.308594 0.543457 1445372528 0.510925 -0.590210 0.308594 0.543457 1445372528 0.510925 -0.590210 0.308594 0.543457 1445372528 0.510925 -0.590210 0.308594 0.543457 1445372528 0.510925 -0.590210 0.308594 0.543457 1445372528 0.498352 -0.575684 0.339417 0.552246 1445372528 0.498352 -0.575684 0.339417 0.552246 1445372528 0.498352 -0.575684 0.339417 0.552246 1445372528 0.498352 -0.575684 0.339417 0.552246 1445372528 0.498352 -0.575684 0.339417 0.552246 1445372528 0.498352 -0.575684 0.339417 0.552246 1445372528 0.510437 -0.562561 0.354248 0.545410 1445372528 0.510437 -0.562561 0.354248 0.545410 1445372528 0.510437 -0.562561 0.354248 0.545410 1445372528 0.510437 -0.562561 0.354248 0.545410 1445372529 0.510437 -0.562561 0.354248 0.545410 1445372529 0.510437 -0.562561 0.354248 0.545410 1445372529 0.562317 -0.515625 0.364319 0.533997 1445372529 0.562317 -0.515625 0.364319 0.533997 1445372529 0.562317 -0.515625 0.364319 0.533997 1445372529 0.562317 -0.515625 0.364319 0.533997 1445372529 0.562317 -0.515625 0.364319 0.533997 1445372529 0.562317 -0.515625 0.364319 0.533997 1445372529 0.555969 -0.497620 0.390015 0.539551 1445372529 0.555969 -0.497620 0.390015 0.539551 1445372529 0.555969 -0.497620 0.390015 0.539551 1445372529 0.555969 -0.497620 0.390015 0.539551 1445372529 0.555969 -0.497620 0.390015 0.539551 1445372529 0.555969 -0.497620 0.390015 0.539551 1445372529 0.534302 -0.514771 0.383179 0.550110 1445372529 0.534302 -0.514771 0.383179 0.550110 1445372529 0.534302 -0.514771 0.383179 0.550110 1445372529 0.534302 -0.514771 0.383179 0.550110 1445372529 0.534302 -0.514771 0.383179 0.550110 1445372529 0.534302 -0.514771 0.383179 0.550110 1445372529 0.524597 -0.538452 0.363342 0.550232 1445372529 0.524597 -0.538452 0.363342 0.550232 1445372529 0.524597 -0.538452 0.363342 0.550232 1445372529 0.524597 -0.538452 0.363342 0.550232 1445372529 0.524597 -0.538452 0.363342 0.550232 1445372529 0.532837 -0.562073 0.338379 0.534485 1445372529 0.532837 -0.562073 0.338379 0.534485 1445372529 0.532837 -0.562073 0.338379 0.534485 1445372529 0.532837 -0.562073 0.338379 0.534485 1445372529 0.532837 -0.562073 0.338379 0.534485 1445372529 0.532837 -0.562073 0.338379 0.534485 1445372529 0.532837 -0.562073 0.338379 0.534485 1445372529 0.519653 -0.600220 0.285156 0.536926 1445372529 0.519653 -0.600220 0.285156 0.536926 1445372529 0.519653 -0.600220 0.285156 0.536926 1445372529 0.519653 -0.600220 0.285156 0.536926 1445372529 0.519653 -0.600220 0.285156 0.536926 1445372529 0.519653 -0.600220 0.285156 0.536926 1445372529 0.531555 -0.596436 0.292297 0.525574 1445372529 0.531555 -0.596436 0.292297 0.525574 1445372529 0.531555 -0.596436 0.292297 0.525574 1445372529 0.531555 -0.596436 0.292297 0.525574 1445372529 0.531555 -0.596436 0.292297 0.525574 1445372529 0.531555 -0.596436 0.292297 0.525574 1445372529 0.522156 -0.585022 0.320801 0.531128 1445372529 0.522156 -0.585022 0.320801 0.531128 1445372529 0.522156 -0.585022 0.320801 0.531128 1445372529 0.522156 -0.585022 0.320801 0.531128 1445372529 0.522156 -0.585022 0.320801 0.531128 1445372529 0.522156 -0.585022 0.320801 0.531128 1445372529 0.506104 -0.577454 0.342285 0.541443 1445372529 0.506104 -0.577454 0.342285 0.541443 1445372529 0.506104 -0.577454 0.342285 0.541443 1445372529 0.506104 -0.577454 0.342285 0.541443 1445372529 0.506104 -0.577454 0.342285 0.541443 1445372529 0.506104 -0.577454 0.342285 0.541443 1445372529 0.506104 -0.577454 0.342285 0.541443 1445372529 0.509766 -0.563416 0.360840 0.540771 1445372529 0.509766 -0.563416 0.360840 0.540771 1445372529 0.509766 -0.563416 0.360840 0.540771 1445372529 0.509766 -0.563416 0.360840 0.540771 1445372529 0.509766 -0.563416 0.360840 0.540771 1445372529 0.509766 -0.563416 0.360840 0.540771 1445372529 0.537415 -0.539795 0.371582 0.530762 1445372529 0.537415 -0.539795 0.371582 0.530762 1445372529 0.537415 -0.539795 0.371582 0.530762 1445372529 0.537415 -0.539795 0.371582 0.530762 1445372529 0.537415 -0.539795 0.371582 0.530762 1445372529 0.537415 -0.539795 0.371582 0.530762 1445372529 0.550049 -0.519104 0.378906 0.533203 1445372529 0.550049 -0.519104 0.378906 0.533203 1445372529 0.550049 -0.519104 0.378906 0.533203 1445372529 0.550049 -0.519104 0.378906 0.533203 1445372529 0.550049 -0.519104 0.378906 0.533203 1445372529 0.550049 -0.519104 0.378906 0.533203 1445372529 0.550049 -0.519104 0.378906 0.533203 1445372529 0.541138 -0.512695 0.384766 0.544312 1445372529 0.541138 -0.512695 0.384766 0.544312 1445372529 0.541138 -0.512695 0.384766 0.544312 1445372529 0.541138 -0.512695 0.384766 0.544312 1445372529 0.541138 -0.512695 0.384766 0.544312 1445372529 0.541138 -0.512695 0.384766 0.544312 1445372529 0.534058 -0.522156 0.370972 0.551758 1445372529 0.534058 -0.522156 0.370972 0.551758 1445372529 0.534058 -0.522156 0.370972 0.551758 1445372529 0.534058 -0.522156 0.370972 0.551758 1445372529 0.534058 -0.522156 0.370972 0.551758 1445372529 0.534058 -0.522156 0.370972 0.551758 1445372529 0.541504 -0.547791 0.339600 0.539734 1445372529 0.541504 -0.547791 0.339600 0.539734 1445372529 0.541504 -0.547791 0.339600 0.539734 1445372529 0.541504 -0.547791 0.339600 0.539734 1445372529 0.541504 -0.547791 0.339600 0.539734 1445372529 0.541504 -0.547791 0.339600 0.539734 1445372529 0.541504 -0.547791 0.339600 0.539734 1445372529 0.540771 -0.589539 0.297974 0.520752 1445372529 0.540771 -0.589539 0.297974 0.520752 1445372529 0.540771 -0.589539 0.297974 0.520752 1445372529 0.540771 -0.589539 0.297974 0.520752 1445372529 0.540771 -0.589539 0.297974 0.520752 1445372529 0.540771 -0.589539 0.297974 0.520752 1445372529 0.531067 -0.610291 0.277039 0.518372 1445372529 0.531067 -0.610291 0.277039 0.518372 1445372529 0.531067 -0.610291 0.277039 0.518372 1445372529 0.531067 -0.610291 0.277039 0.518372 1445372529 0.531067 -0.610291 0.277039 0.518372 1445372529 0.531067 -0.610291 0.277039 0.518372 1445372529 0.527100 -0.603333 0.292542 0.522095 1445372529 0.527100 -0.603333 0.292542 0.522095 1445372529 0.527100 -0.603333 0.292542 0.522095 1445372529 0.527100 -0.603333 0.292542 0.522095 1445372530 0.507690 -0.592651 0.320618 0.536804 1445372530 0.507690 -0.592651 0.320618 0.536804 1445372530 0.507690 -0.592651 0.320618 0.536804 1445372530 0.507690 -0.592651 0.320618 0.536804 1445372530 0.507690 -0.592651 0.320618 0.536804 1445372530 0.507690 -0.592651 0.320618 0.536804 1445372530 0.507690 -0.592651 0.320618 0.536804 1445372530 0.500366 -0.577515 0.354065 0.539124 1445372530 0.500366 -0.577515 0.354065 0.539124 1445372530 0.500366 -0.577515 0.354065 0.539124 1445372530 0.500366 -0.577515 0.354065 0.539124 1445372530 0.500366 -0.577515 0.354065 0.539124 1445372530 0.523010 -0.545105 0.374207 0.537781 1445372530 0.523010 -0.545105 0.374207 0.537781 1445372530 0.523010 -0.545105 0.374207 0.537781 1445372530 0.523010 -0.545105 0.374207 0.537781 1445372530 0.523010 -0.545105 0.374207 0.537781 1445372530 0.523010 -0.545105 0.374207 0.537781 1445372530 0.523010 -0.545105 0.374207 0.537781 1445372530 0.546631 -0.526611 0.379211 0.529175 1445372530 0.546631 -0.526611 0.379211 0.529175 1445372530 0.546631 -0.526611 0.379211 0.529175 1445372530 0.546631 -0.526611 0.379211 0.529175 1445372530 0.546631 -0.526611 0.379211 0.529175 1445372530 0.546631 -0.526611 0.379211 0.529175 1445372530 0.556152 -0.515076 0.381287 0.529114 1445372530 0.556152 -0.515076 0.381287 0.529114 1445372530 0.556152 -0.515076 0.381287 0.529114 1445372530 0.556152 -0.515076 0.381287 0.529114 1445372530 0.556152 -0.515076 0.381287 0.529114 1445372530 0.556152 -0.515076 0.381287 0.529114 1445372530 0.539063 -0.506897 0.388306 0.549194 1445372530 0.539063 -0.506897 0.388306 0.549194 1445372530 0.539063 -0.506897 0.388306 0.549194 1445372530 0.539063 -0.506897 0.388306 0.549194 1445372530 0.539063 -0.506897 0.388306 0.549194 1445372530 0.539063 -0.506897 0.388306 0.549194 1445372530 0.528442 -0.506409 0.393799 0.556030 1445372530 0.528442 -0.506409 0.393799 0.556030 1445372530 0.528442 -0.506409 0.393799 0.556030 1445372530 0.528442 -0.506409 0.393799 0.556030 1445372530 0.528442 -0.506409 0.393799 0.556030 1445372530 0.528442 -0.506409 0.393799 0.556030 1445372530 0.528442 -0.506409 0.393799 0.556030 1445372530 0.523560 -0.521484 0.380005 0.556335 1445372530 0.523560 -0.521484 0.380005 0.556335 1445372530 0.523560 -0.521484 0.380005 0.556335 1445372530 0.523560 -0.521484 0.380005 0.556335 1445372530 0.523560 -0.521484 0.380005 0.556335 1445372530 0.523560 -0.521484 0.380005 0.556335 1445372530 0.523987 -0.562012 0.337463 0.543701 1445372530 0.523987 -0.562012 0.337463 0.543701 1445372530 0.523987 -0.562012 0.337463 0.543701 1445372530 0.523987 -0.562012 0.337463 0.543701 1445372530 0.523987 -0.562012 0.337463 0.543701 1445372530 0.513062 -0.606873 0.292908 0.531677 1445372530 0.513062 -0.606873 0.292908 0.531677 1445372530 0.513062 -0.606873 0.292908 0.531677 1445372530 0.513062 -0.606873 0.292908 0.531677 1445372530 0.513062 -0.606873 0.292908 0.531677 1445372530 0.513062 -0.606873 0.292908 0.531677 1445372530 0.513062 -0.606873 0.292908 0.531677 1445372530 0.526794 -0.606750 0.290527 0.519531 1445372530 0.526794 -0.606750 0.290527 0.519531 1445372530 0.526794 -0.606750 0.290527 0.519531 1445372530 0.526794 -0.606750 0.290527 0.519531 1445372530 0.526794 -0.606750 0.290527 0.519531 1445372530 0.526794 -0.606750 0.290527 0.519531 1445372530 0.522217 -0.598145 0.309509 0.523132 1445372530 0.522217 -0.598145 0.309509 0.523132 1445372530 0.522217 -0.598145 0.309509 0.523132 1445372530 0.522217 -0.598145 0.309509 0.523132 1445372530 0.522217 -0.598145 0.309509 0.523132 1445372530 0.522217 -0.598145 0.309509 0.523132 1445372530 0.511902 -0.583496 0.331665 0.536133 1445372530 0.511902 -0.583496 0.331665 0.536133 1445372530 0.511902 -0.583496 0.331665 0.536133 1445372530 0.511902 -0.583496 0.331665 0.536133 1445372530 0.511902 -0.583496 0.331665 0.536133 1445372530 0.511902 -0.583496 0.331665 0.536133 1445372530 0.518799 -0.560059 0.353271 0.540649 1445372530 0.518799 -0.560059 0.353271 0.540649 1445372530 0.518799 -0.560059 0.353271 0.540649 1445372530 0.518799 -0.560059 0.353271 0.540649 1445372530 0.518799 -0.560059 0.353271 0.540649 1445372530 0.518799 -0.560059 0.353271 0.540649 1445372530 0.534607 -0.540955 0.359070 0.540894 1445372530 0.534607 -0.540955 0.359070 0.540894 1445372530 0.534607 -0.540955 0.359070 0.540894 1445372530 0.534607 -0.540955 0.359070 0.540894 1445372530 0.534607 -0.540955 0.359070 0.540894 1445372530 0.534607 -0.540955 0.359070 0.540894 1445372530 0.550720 -0.535217 0.351929 0.535095 1445372530 0.550720 -0.535217 0.351929 0.535095 1445372530 0.550720 -0.535217 0.351929 0.535095 1445372530 0.550720 -0.535217 0.351929 0.535095 1445372530 0.550720 -0.535217 0.351929 0.535095 1445372530 0.550720 -0.535217 0.351929 0.535095 1445372530 0.548401 -0.533875 0.350220 0.539978 1445372530 0.548401 -0.533875 0.350220 0.539978 1445372530 0.548401 -0.533875 0.350220 0.539978 1445372530 0.548401 -0.533875 0.350220 0.539978 1445372530 0.548401 -0.533875 0.350220 0.539978 1445372530 0.548401 -0.533875 0.350220 0.539978 1445372530 0.545288 -0.519348 0.365540 0.547058 1445372530 0.545288 -0.519348 0.365540 0.547058 1445372530 0.545288 -0.519348 0.365540 0.547058 1445372530 0.545288 -0.519348 0.365540 0.547058 1445372530 0.545288 -0.519348 0.365540 0.547058 1445372530 0.545288 -0.519348 0.365540 0.547058 1445372530 0.535828 -0.519592 0.369568 0.553406 1445372531 0.535828 -0.519592 0.369568 0.553406 1445372531 0.535828 -0.519592 0.369568 0.553406 1445372531 0.535828 -0.519592 0.369568 0.553406 1445372531 0.535828 -0.519592 0.369568 0.553406 1445372531 0.535828 -0.519592 0.369568 0.553406 1445372531 0.520142 -0.545227 0.361084 0.549316 1445372531 0.520142 -0.545227 0.361084 0.549316 1445372531 0.520142 -0.545227 0.361084 0.549316 1445372531 0.520142 -0.545227 0.361084 0.549316 1445372531 0.520142 -0.545227 0.361084 0.549316 1445372531 0.496826 -0.588379 0.340088 0.539734 1445372531 0.496826 -0.588379 0.340088 0.539734 1445372531 0.496826 -0.588379 0.340088 0.539734 1445372531 0.496826 -0.588379 0.340088 0.539734 1445372531 0.496826 -0.588379 0.340088 0.539734 1445372531 0.496826 -0.588379 0.340088 0.539734 1445372531 0.496826 -0.588379 0.340088 0.539734 1445372531 0.489685 -0.609070 0.319153 0.536011 1445372531 0.489685 -0.609070 0.319153 0.536011 1445372531 0.489685 -0.609070 0.319153 0.536011 1445372531 0.489685 -0.609070 0.319153 0.536011 1445372531 0.489685 -0.609070 0.319153 0.536011 1445372531 0.489685 -0.609070 0.319153 0.536011 1445372531 0.498169 -0.604675 0.327087 0.528381 1445372531 0.498169 -0.604675 0.327087 0.528381 1445372531 0.498169 -0.604675 0.327087 0.528381 1445372531 0.498169 -0.604675 0.327087 0.528381 1445372531 0.498169 -0.604675 0.327087 0.528381 1445372531 0.498169 -0.604675 0.327087 0.528381 1445372531 0.498169 -0.604675 0.327087 0.528381 1445372531 0.491150 -0.602844 0.332397 0.533630 1445372531 0.491150 -0.602844 0.332397 0.533630 1445372531 0.491150 -0.602844 0.332397 0.533630 1445372531 0.491150 -0.602844 0.332397 0.533630 1445372531 0.491150 -0.602844 0.332397 0.533630 1445372531 0.491150 -0.602844 0.332397 0.533630 1445372531 0.495728 -0.598572 0.347107 0.524841 1445372531 0.495728 -0.598572 0.347107 0.524841 1445372531 0.495728 -0.598572 0.347107 0.524841 1445372531 0.495728 -0.598572 0.347107 0.524841 1445372531 0.495728 -0.598572 0.347107 0.524841 1445372531 0.495728 -0.598572 0.347107 0.524841 1445372531 0.533936 -0.574036 0.347412 0.514465 1445372531 0.533936 -0.574036 0.347412 0.514465 1445372531 0.533936 -0.574036 0.347412 0.514465 1445372531 0.533936 -0.574036 0.347412 0.514465 1445372531 0.533936 -0.574036 0.347412 0.514465 1445372531 0.533936 -0.574036 0.347412 0.514465 1445372531 0.567993 -0.554810 0.333496 0.508179 1445372531 0.567993 -0.554810 0.333496 0.508179 1445372531 0.567993 -0.554810 0.333496 0.508179 1445372531 0.567993 -0.554810 0.333496 0.508179 1445372531 0.567993 -0.554810 0.333496 0.508179 1445372531 0.575317 -0.555420 0.323364 0.505859 1445372531 0.575317 -0.555420 0.323364 0.505859 1445372531 0.575317 -0.555420 0.323364 0.505859 1445372531 0.575317 -0.555420 0.323364 0.505859 1445372531 0.575317 -0.555420 0.323364 0.505859 1445372531 0.553467 -0.546753 0.345581 0.524658 1445372531 0.553467 -0.546753 0.345581 0.524658 1445372531 0.553467 -0.546753 0.345581 0.524658 1445372531 0.553467 -0.546753 0.345581 0.524658 1445372531 0.553467 -0.546753 0.345581 0.524658 1445372531 0.553467 -0.546753 0.345581 0.524658 1445372531 0.534363 -0.542480 0.370056 0.532104 1445372531 0.534363 -0.542480 0.370056 0.532104 1445372531 0.534363 -0.542480 0.370056 0.532104 1445372531 0.534363 -0.542480 0.370056 0.532104 1445372531 0.510742 -0.554626 0.376465 0.538269 1445372531 0.510742 -0.554626 0.376465 0.538269 1445372531 0.510742 -0.554626 0.376465 0.538269 1445372531 0.510742 -0.554626 0.376465 0.538269 1445372531 0.510742 -0.554626 0.376465 0.538269 1445372531 0.510742 -0.554626 0.376465 0.538269 1445372531 0.510742 -0.554626 0.376465 0.538269 1445372531 0.505493 -0.581177 0.350769 0.532471 1445372531 0.505493 -0.581177 0.350769 0.532471 1445372531 0.505493 -0.581177 0.350769 0.532471 1445372531 0.505493 -0.581177 0.350769 0.532471 1445372531 0.505493 -0.581177 0.350769 0.532471 1445372531 0.505493 -0.581177 0.350769 0.532471 1445372531 0.489075 -0.615295 0.312195 0.533569 1445372531 0.489075 -0.615295 0.312195 0.533569 1445372531 0.489075 -0.615295 0.312195 0.533569 1445372531 0.489075 -0.615295 0.312195 0.533569 1445372531 0.489075 -0.615295 0.312195 0.533569 1445372531 0.489075 -0.615295 0.312195 0.533569 1445372531 0.489075 -0.615295 0.312195 0.533569 1445372531 0.485107 -0.624207 0.297302 0.535400 1445372531 0.485107 -0.624207 0.297302 0.535400 1445372531 0.485107 -0.624207 0.297302 0.535400 1445372531 0.485107 -0.624207 0.297302 0.535400 1445372531 0.485107 -0.624207 0.297302 0.535400 1445372531 0.485107 -0.624207 0.297302 0.535400 1445372531 0.482849 -0.621033 0.305786 0.536316 1445372531 0.482849 -0.621033 0.305786 0.536316 1445372531 0.482849 -0.621033 0.305786 0.536316 1445372531 0.482849 -0.621033 0.305786 0.536316 1445372531 0.482849 -0.621033 0.305786 0.536316 1445372531 0.482849 -0.621033 0.305786 0.536316 1445372531 0.486206 -0.610962 0.325195 0.533386 1445372531 0.486206 -0.610962 0.325195 0.533386 1445372531 0.486206 -0.610962 0.325195 0.533386 1445372531 0.486206 -0.610962 0.325195 0.533386 1445372531 0.486206 -0.610962 0.325195 0.533386 1445372531 0.486206 -0.610962 0.325195 0.533386 1445372531 0.508667 -0.590576 0.344055 0.523499 1445372531 0.508667 -0.590576 0.344055 0.523499 1445372532 0.508667 -0.590576 0.344055 0.523499 1445372532 0.508667 -0.590576 0.344055 0.523499 1445372532 0.508667 -0.590576 0.344055 0.523499 1445372532 0.508667 -0.590576 0.344055 0.523499 1445372532 0.537964 -0.568176 0.347046 0.516968 1445372532 0.537964 -0.568176 0.347046 0.516968 1445372532 0.537964 -0.568176 0.347046 0.516968 1445372532 0.537964 -0.568176 0.347046 0.516968 1445372532 0.537964 -0.568176 0.347046 0.516968 1445372532 0.537964 -0.568176 0.347046 0.516968 1445372532 0.537964 -0.568176 0.347046 0.516968 1445372532 0.563293 -0.544495 0.344849 0.516968 1445372532 0.563293 -0.544495 0.344849 0.516968 1445372532 0.563293 -0.544495 0.344849 0.516968 1445372532 0.563293 -0.544495 0.344849 0.516968 1445372532 0.563293 -0.544495 0.344849 0.516968 1445372532 0.559326 -0.541260 0.348816 0.521973 1445372532 0.559326 -0.541260 0.348816 0.521973 1445372532 0.559326 -0.541260 0.348816 0.521973 1445372532 0.559326 -0.541260 0.348816 0.521973 1445372532 0.559326 -0.541260 0.348816 0.521973 1445372532 0.559326 -0.541260 0.348816 0.521973 1445372532 0.546143 -0.536987 0.359009 0.533325 1445372532 0.546143 -0.536987 0.359009 0.533325 1445372532 0.546143 -0.536987 0.359009 0.533325 1445372532 0.546143 -0.536987 0.359009 0.533325 1445372532 0.546143 -0.536987 0.359009 0.533325 1445372532 0.546143 -0.536987 0.359009 0.533325 1445372532 0.546143 -0.536987 0.359009 0.533325 1445372532 0.535767 -0.529114 0.371582 0.543030 1445372532 0.535767 -0.529114 0.371582 0.543030 1445372532 0.535767 -0.529114 0.371582 0.543030 1445372532 0.535767 -0.529114 0.371582 0.543030 1445372532 0.535767 -0.529114 0.371582 0.543030 1445372532 0.523743 -0.543213 0.359314 0.549011 1445372532 0.523743 -0.543213 0.359314 0.549011 1445372532 0.523743 -0.543213 0.359314 0.549011 1445372532 0.523743 -0.543213 0.359314 0.549011 1445372532 0.523743 -0.543213 0.359314 0.549011 1445372532 0.523743 -0.543213 0.359314 0.549011 1445372532 0.510681 -0.569946 0.319031 0.559082 1445372532 0.510681 -0.569946 0.319031 0.559082 1445372532 0.510681 -0.569946 0.319031 0.559082 1445372532 0.510681 -0.569946 0.319031 0.559082 1445372532 0.510681 -0.569946 0.319031 0.559082 1445372532 0.510681 -0.569946 0.319031 0.559082 1445372532 0.510681 -0.569946 0.319031 0.559082 1445372532 0.498169 -0.574646 0.283813 0.583984 1445372532 0.498169 -0.574646 0.283813 0.583984 1445372532 0.498169 -0.574646 0.283813 0.583984 1445372532 0.498169 -0.574646 0.283813 0.583984 1445372532 0.498169 -0.574646 0.283813 0.583984 1445372532 0.498169 -0.574646 0.283813 0.583984 1445372532 0.490601 -0.567139 0.274414 0.601929 1445372532 0.490601 -0.567139 0.274414 0.601929 1445372532 0.490601 -0.567139 0.274414 0.601929 1445372532 0.490601 -0.567139 0.274414 0.601929 1445372532 0.490601 -0.567139 0.274414 0.601929 1445372532 0.490601 -0.567139 0.274414 0.601929 1445372532 0.479370 -0.564453 0.288025 0.607117 1445372532 0.479370 -0.564453 0.288025 0.607117 1445372532 0.479370 -0.564453 0.288025 0.607117 1445372532 0.479370 -0.564453 0.288025 0.607117 1445372532 0.479370 -0.564453 0.288025 0.607117 1445372532 0.479370 -0.564453 0.288025 0.607117 1445372532 0.479370 -0.564453 0.288025 0.607117 1445372532 0.485413 -0.556580 0.320740 0.593018 1445372532 0.485413 -0.556580 0.320740 0.593018 1445372532 0.485413 -0.556580 0.320740 0.593018 1445372532 0.485413 -0.556580 0.320740 0.593018 1445372532 0.485413 -0.556580 0.320740 0.593018 1445372532 0.485413 -0.556580 0.320740 0.593018 1445372532 0.503845 -0.538269 0.338562 0.584595 1445372532 0.503845 -0.538269 0.338562 0.584595 1445372532 0.503845 -0.538269 0.338562 0.584595 1445372532 0.503845 -0.538269 0.338562 0.584595 1445372532 0.503845 -0.538269 0.338562 0.584595 1445372532 0.503845 -0.538269 0.338562 0.584595 1445372532 0.503845 -0.538269 0.338562 0.584595 1445372532 0.535522 -0.522034 0.338562 0.570984 1445372532 0.535522 -0.522034 0.338562 0.570984 1445372532 0.535522 -0.522034 0.338562 0.570984 1445372532 0.535522 -0.522034 0.338562 0.570984 1445372532 0.535522 -0.522034 0.338562 0.570984 1445372532 0.553040 -0.500793 0.367188 0.555420 1445372532 0.553040 -0.500793 0.367188 0.555420 1445372532 0.553040 -0.500793 0.367188 0.555420 1445372532 0.553040 -0.500793 0.367188 0.555420 1445372532 0.553040 -0.500793 0.367188 0.555420 1445372532 0.553040 -0.500793 0.367188 0.555420 1445372532 0.553040 -0.500793 0.367188 0.555420 1445372532 0.530396 -0.496887 0.374451 0.575745 1445372532 0.530396 -0.496887 0.374451 0.575745 1445372532 0.530396 -0.496887 0.374451 0.575745 1445372532 0.530396 -0.496887 0.374451 0.575745 1445372532 0.530396 -0.496887 0.374451 0.575745 1445372532 0.530396 -0.496887 0.374451 0.575745 1445372532 0.530396 -0.496887 0.374451 0.575745 1445372532 0.507996 -0.514282 0.360657 0.589355 1445372532 0.507996 -0.514282 0.360657 0.589355 1445372532 0.507996 -0.514282 0.360657 0.589355 1445372532 0.507996 -0.514282 0.360657 0.589355 1445372532 0.507996 -0.514282 0.360657 0.589355 1445372532 0.507996 -0.514282 0.360657 0.589355 1445372532 0.509155 -0.520386 0.361572 0.582397 1445372532 0.509155 -0.520386 0.361572 0.582397 1445372532 0.509155 -0.520386 0.361572 0.582397 1445372532 0.509155 -0.520386 0.361572 0.582397 1445372532 0.509155 -0.520386 0.361572 0.582397 1445372532 0.509155 -0.520386 0.361572 0.582397 1445372532 0.517212 -0.546692 0.332703 0.568237 1445372532 0.517212 -0.546692 0.332703 0.568237 1445372532 0.517212 -0.546692 0.332703 0.568237 1445372533 0.517212 -0.546692 0.332703 0.568237 1445372533 0.517212 -0.546692 0.332703 0.568237 1445372533 0.517212 -0.546692 0.332703 0.568237 1445372533 0.519348 -0.587830 0.264893 0.560852 1445372533 0.519348 -0.587830 0.264893 0.560852 1445372533 0.519348 -0.587830 0.264893 0.560852 1445372533 0.519348 -0.587830 0.264893 0.560852 1445372533 0.519348 -0.587830 0.264893 0.560852 1445372533 0.519348 -0.587830 0.264893 0.560852 1445372533 0.527039 -0.591431 0.244080 0.559265 1445372533 0.527039 -0.591431 0.244080 0.559265 1445372533 0.527039 -0.591431 0.244080 0.559265 1445372533 0.527039 -0.591431 0.244080 0.559265 1445372533 0.527039 -0.591431 0.244080 0.559265 1445372533 0.527039 -0.591431 0.244080 0.559265 1445372533 0.527039 -0.591431 0.244080 0.559265 1445372533 0.519531 -0.580261 0.265869 0.568054 1445372533 0.519531 -0.580261 0.265869 0.568054 1445372533 0.519531 -0.580261 0.265869 0.568054 1445372533 0.519531 -0.580261 0.265869 0.568054 1445372533 0.519531 -0.580261 0.265869 0.568054 1445372533 0.497498 -0.574341 0.296265 0.578613 1445372533 0.497498 -0.574341 0.296265 0.578613 1445372533 0.497498 -0.574341 0.296265 0.578613 1445372533 0.497498 -0.574341 0.296265 0.578613 1445372533 0.497498 -0.574341 0.296265 0.578613 1445372533 0.497498 -0.574341 0.296265 0.578613 1445372533 0.497498 -0.574341 0.296265 0.578613 1445372533 0.502625 -0.557129 0.328613 0.573486 1445372533 0.502625 -0.557129 0.328613 0.573486 1445372533 0.502625 -0.557129 0.328613 0.573486 1445372533 0.502625 -0.557129 0.328613 0.573486 1445372533 0.502625 -0.557129 0.328613 0.573486 1445372533 0.502625 -0.557129 0.328613 0.573486 1445372533 0.530884 -0.531677 0.338318 0.566528 1445372533 0.530884 -0.531677 0.338318 0.566528 1445372533 0.530884 -0.531677 0.338318 0.566528 1445372533 0.530884 -0.531677 0.338318 0.566528 1445372533 0.530884 -0.531677 0.338318 0.566528 1445372533 0.530884 -0.531677 0.338318 0.566528 1445372533 0.530884 -0.531677 0.338318 0.566528 1445372533 0.560364 -0.516968 0.346924 0.546204 1445372533 0.560364 -0.516968 0.346924 0.546204 1445372533 0.560364 -0.516968 0.346924 0.546204 1445372533 0.560364 -0.516968 0.346924 0.546204 1445372533 0.560364 -0.516968 0.346924 0.546204 1445372533 0.560364 -0.516968 0.346924 0.546204 1445372533 0.550842 -0.507202 0.358093 0.557678 1445372533 0.550842 -0.507202 0.358093 0.557678 1445372533 0.550842 -0.507202 0.358093 0.557678 1445372533 0.550842 -0.507202 0.358093 0.557678 1445372533 0.550842 -0.507202 0.358093 0.557678 1445372533 0.550842 -0.507202 0.358093 0.557678 1445372533 0.528625 -0.519226 0.355164 0.569885 1445372533 0.528625 -0.519226 0.355164 0.569885 1445372533 0.528625 -0.519226 0.355164 0.569885 1445372533 0.528625 -0.519226 0.355164 0.569885 1445372533 0.528625 -0.519226 0.355164 0.569885 1445372533 0.528625 -0.519226 0.355164 0.569885 1445372533 0.521667 -0.526001 0.365234 0.563721 1445372533 0.521667 -0.526001 0.365234 0.563721 1445372533 0.521667 -0.526001 0.365234 0.563721 1445372533 0.521667 -0.526001 0.365234 0.563721 1445372533 0.521667 -0.526001 0.365234 0.563721 1445372533 0.521667 -0.526001 0.365234 0.563721 1445372533 
