# Supplementary material for: Quaternion-Based Gesture Recognition Using Wireless Wearable Motion Capture Sensors
Source: Sensors (Basel). 2016 Apr 28;16(5):605. doi: 10.3390/s16050605 (PMC4883296; doi:10.3390/s16050605)
Supplement: Supplementary file 1 [file sensors-16-00605-s001.zip › MultiSensorGestureData/P10/4. Lift/2/Training19.txt]

0.484436 0.544250 -0.354736 0.585815 1445372489 0.484436 0.544250 -0.354736 0.585815 1445372489 0.484436 0.544250 -0.354736 0.585815 1445372489 0.483643 0.545227 -0.356628 0.584412 1445372489 0.483643 0.545227 -0.356628 0.584412 1445372489 0.483643 0.545227 -0.356628 0.584412 1445372489 0.483643 0.545227 -0.356628 0.584412 1445372489 0.483643 0.545227 -0.356628 0.584412 1445372489 0.483643 0.545227 -0.356628 0.584412 1445372489 0.482666 0.546997 -0.359619 0.581787 1445372489 0.482666 0.546997 -0.359619 0.581787 1445372489 0.482666 0.546997 -0.359619 0.581787 1445372489 0.482666 0.546997 -0.359619 0.581787 1445372489 0.482666 0.546997 -0.359619 0.581787 1445372489 0.482666 0.546997 -0.359619 0.581787 1445372489 0.482666 0.546997 -0.359619 0.581787 1445372489 0.484253 0.546692 -0.361511 0.579529 1445372489 0.484253 0.546692 -0.361511 0.579529 1445372489 0.484253 0.546692 -0.361511 0.579529 1445372489 0.484253 0.546692 -0.361511 0.579529 1445372489 0.484253 0.546692 -0.361511 0.579529 1445372489 0.484253 0.546692 -0.361511 0.579529 1445372489 0.487366 0.544495 -0.364319 0.577209 1445372489 0.487366 0.544495 -0.364319 0.577209 1445372489 0.487366 0.544495 -0.364319 0.577209 1445372489 0.487366 0.544495 -0.364319 0.577209 1445372489 0.487366 0.544495 -0.364319 0.577209 1445372489 0.487366 0.544495 -0.364319 0.577209 1445372489 0.489075 0.542175 -0.370178 0.574219 1445372489 0.489075 0.542175 -0.370178 0.574219 1445372489 0.489075 0.542175 -0.370178 0.574219 1445372489 0.489075 0.542175 -0.370178 0.574219 1445372489 0.489075 0.542175 -0.370178 0.574219 1445372489 0.489075 0.542175 -0.370178 0.574219 1445372489 0.486389 0.542053 -0.376343 0.572632 1445372489 0.486389 0.542053 -0.376343 0.572632 1445372489 0.486389 0.542053 -0.376343 0.572632 1445372489 0.486389 0.542053 -0.376343 0.572632 1445372489 0.486389 0.542053 -0.376343 0.572632 1445372489 0.486389 0.542053 -0.376343 0.572632 1445372489 0.482666 0.542786 -0.376648 0.574890 1445372489 0.482666 0.542786 -0.376648 0.574890 1445372489 0.482666 0.542786 -0.376648 0.574890 1445372489 0.482666 0.542786 -0.376648 0.574890 1445372489 0.482666 0.542786 -0.376648 0.574890 1445372489 0.482666 0.542786 -0.376648 0.574890 1445372489 0.481750 0.542297 -0.373047 0.578430 1445372489 0.481750 0.542297 -0.373047 0.578430 1445372489 0.481750 0.542297 -0.373047 0.578430 1445372489 0.481750 0.542297 -0.373047 0.578430 1445372489 0.481750 0.542297 -0.373047 0.578430 1445372489 0.481750 0.542297 -0.373047 0.578430 1445372489 0.481445 0.542053 -0.367126 0.582764 1445372489 0.481445 0.542053 -0.367126 0.582764 1445372489 0.481445 0.542053 -0.367126 0.582764 1445372489 0.481445 0.542053 -0.367126 0.582764 1445372489 0.481445 0.542053 -0.367126 0.582764 1445372489 0.481445 0.542053 -0.367126 0.582764 1445372489 0.480286 0.543457 -0.366211 0.582947 1445372489 0.480286 0.543457 -0.366211 0.582947 1445372489 0.480286 0.543457 -0.366211 0.582947 1445372489 0.480286 0.543457 -0.366211 0.582947 1445372489 0.480286 0.543457 -0.366211 0.582947 1445372489 0.480286 0.543457 -0.366211 0.582947 1445372489 0.476685 0.546936 -0.366760 0.582275 1445372489 0.476685 0.546936 -0.366760 0.582275 1445372489 0.476685 0.546936 -0.366760 0.582275 1445372489 0.476685 0.546936 -0.366760 0.582275 1445372489 0.476685 0.546936 -0.366760 0.582275 1445372489 0.476685 0.546936 -0.366760 0.582275 1445372489 0.473022 0.550293 -0.365845 0.582703 1445372489 0.473022 0.550293 -0.365845 0.582703 1445372489 0.473022 0.550293 -0.365845 0.582703 1445372489 0.473022 0.550293 -0.365845 0.582703 1445372489 0.473022 0.550293 -0.365845 0.582703 1445372489 0.473022 0.550293 -0.365845 0.582703 1445372489 0.471008 0.550720 -0.360718 0.587097 1445372489 0.471008 0.550720 -0.360718 0.587097 1445372489 0.471008 0.550720 -0.360718 0.587097 1445372489 0.471008 0.550720 -0.360718 0.587097 1445372490 0.471008 0.550720 -0.360718 0.587097 1445372490 0.471008 0.550720 -0.360718 0.587097 1445372490 0.468018 0.549683 -0.351074 0.596191 1445372490 0.468018 0.549683 -0.351074 0.596191 1445372490 0.468018 0.549683 -0.351074 0.596191 1445372490 0.468018 0.549683 -0.351074 0.596191 1445372490 0.468018 0.549683 -0.351074 0.596191 1445372490 0.468018 0.549683 -0.351074 0.596191 1445372490 0.466675 0.549255 -0.346069 0.600586 1445372490 0.466675 0.549255 -0.346069 0.600586 1445372490 0.466675 0.549255 -0.346069 0.600586 1445372490 0.466675 0.549255 -0.346069 0.600586 1445372490 0.466675 0.549255 -0.346069 0.600586 1445372490 0.466675 0.549255 -0.346069 0.600586 1445372490 0.467712 0.549316 -0.352112 0.596191 1445372490 0.467712 0.549316 -0.352112 0.596191 1445372490 0.467712 0.549316 -0.352112 0.596191 1445372490 0.467712 0.549316 -0.352112 0.596191 1445372490 0.467712 0.549316 -0.352112 0.596191 1445372490 0.467712 0.549316 -0.352112 0.596191 1445372490 0.467712 0.549316 -0.352112 0.596191 1445372490 0.469910 0.548584 -0.361267 0.589600 1445372490 0.469910 0.548584 -0.361267 0.589600 1445372490 0.469910 0.548584 -0.361267 0.589600 1445372490 0.469910 0.548584 -0.361267 0.589600 1445372490 0.469910 0.548584 -0.361267 0.589600 1445372490 0.473572 0.546265 -0.368835 0.584106 1445372490 0.473572 0.546265 -0.368835 0.584106 1445372490 0.473572 0.546265 -0.368835 0.584106 1445372490 0.473572 0.546265 -0.368835 0.584106 1445372490 0.473572 0.546265 -0.368835 0.584106 1445372490 0.473572 0.546265 -0.368835 0.584106 1445372490 0.473572 0.546265 -0.368835 0.584106 1445372490 0.471069 0.547119 -0.373779 0.582153 1445372490 0.471069 0.547119 -0.373779 0.582153 1445372490 0.471069 0.547119 -0.373779 0.582153 1445372490 0.471069 0.547119 -0.373779 0.582153 1445372490 0.471069 0.547119 -0.373779 0.582153 1445372490 0.471069 0.547119 -0.373779 0.582153 1445372490 0.469543 0.546631 -0.369263 0.586792 1445372490 0.469543 0.546631 -0.369263 0.586792 1445372490 0.469543 0.546631 -0.369263 0.586792 1445372490 0.469543 0.546631 -0.369263 0.586792 1445372490 0.469543 0.546631 -0.369263 0.586792 1445372490 0.469543 0.546631 -0.369263 0.586792 1445372490 0.473267 0.542175 -0.358887 0.594299 1445372490 0.473267 0.542175 -0.358887 0.594299 1445372490 0.473267 0.542175 -0.358887 0.594299 1445372490 0.473267 0.542175 -0.358887 0.594299 1445372490 0.473267 0.542175 -0.358887 0.594299 1445372490 0.478516 0.538879 -0.347229 0.599976 1445372490 0.478516 0.538879 -0.347229 0.599976 1445372490 0.478516 0.538879 -0.347229 0.599976 1445372490 0.478516 0.538879 -0.347229 0.599976 1445372490 0.478516 0.538879 -0.347229 0.599976 1445372490 0.478516 0.538879 -0.347229 0.599976 1445372490 0.473938 0.544983 -0.350830 0.596008 1445372490 0.473938 0.544983 -0.350830 0.596008 1445372490 0.473938 0.544983 -0.350830 0.596008 1445372490 0.473938 0.544983 -0.350830 0.596008 1445372490 0.473938 0.544983 -0.350830 0.596008 1445372490 0.473938 0.544983 -0.350830 0.596008 1445372490 0.473938 0.544983 -0.350830 0.596008 1445372490 0.470947 0.549133 -0.347412 0.596619 1445372490 0.470947 0.549133 -0.347412 0.596619 1445372490 0.470947 0.549133 -0.347412 0.596619 1445372490 0.470947 0.549133 -0.347412 0.596619 1445372490 0.470947 0.549133 -0.347412 0.596619 1445372490 0.470947 0.549133 -0.347412 0.596619 1445372490 0.466187 0.556580 -0.343750 0.595520 1445372490 0.466187 0.556580 -0.343750 0.595520 1445372490 0.466187 0.556580 -0.343750 0.595520 1445372490 0.466187 0.556580 -0.343750 0.595520 1445372490 0.466187 0.556580 -0.343750 0.595520 1445372490 0.466187 0.556580 -0.343750 0.595520 1445372490 0.465759 0.556519 -0.333374 0.601807 1445372490 0.465759 0.556519 -0.333374 0.601807 1445372490 0.465759 0.556519 -0.333374 0.601807 1445372490 0.465759 0.556519 -0.333374 0.601807 1445372490 0.465759 0.556519 -0.333374 0.601807 1445372490 0.465759 0.556519 -0.333374 0.601807 1445372490 0.467468 0.556396 -0.331360 0.601685 1445372490 0.467468 0.556396 -0.331360 0.601685 1445372490 0.467468 0.556396 -0.331360 0.601685 1445372490 0.467468 0.556396 -0.331360 0.601685 1445372490 0.467468 0.556396 -0.331360 0.601685 1445372490 0.467468 0.556396 -0.331360 0.601685 1445372490 0.470154 0.556458 -0.337646 0.596008 1445372490 0.470154 0.556458 -0.337646 0.596008 1445372490 0.470154 0.556458 -0.337646 0.596008 1445372490 0.470154 0.556458 -0.337646 0.596008 1445372490 0.470154 0.556458 -0.337646 0.596008 1445372490 0.470154 0.556458 -0.337646 0.596008 1445372490 0.470154 0.556458 -0.337646 0.596008 1445372490 0.473938 0.555542 -0.348877 0.587341 1445372490 0.473938 0.555542 -0.348877 0.587341 1445372490 0.473938 0.555542 -0.348877 0.587341 1445372490 0.473938 0.555542 -0.348877 0.587341 1445372490 0.473938 0.555542 -0.348877 0.587341 1445372490 0.473938 0.555542 -0.348877 0.587341 1445372490 0.477722 0.554077 -0.361572 0.577942 1445372490 0.477722 0.554077 -0.361572 0.577942 1445372490 0.477722 0.554077 -0.361572 0.577942 1445372490 0.477722 0.554077 -0.361572 0.577942 1445372490 0.477722 0.554077 -0.361572 0.577942 1445372490 0.477722 0.554077 -0.361572 0.577942 1445372490 0.477722 0.554077 -0.361572 0.577942 1445372490 0.476440 0.553406 -0.366333 0.576538 1445372490 0.476440 0.553406 -0.366333 0.576538 1445372490 0.476440 0.553406 -0.366333 0.576538 1445372490 0.476440 0.553406 -0.366333 0.576538 1445372490 0.476440 0.553406 -0.366333 0.576538 1445372491 0.476440 0.553406 -0.366333 0.576538 1445372491 0.475281 0.551270 -0.361328 0.582764 1445372491 0.475281 0.551270 -0.361328 0.582764 1445372491 0.475281 0.551270 -0.361328 0.582764 1445372491 0.475281 0.551270 -0.361328 0.582764 1445372491 0.475281 0.551270 -0.361328 0.582764 1445372491 0.475281 0.551270 -0.361328 0.582764 1445372491 0.474854 0.549927 -0.353455 0.589111 1445372491 0.474854 0.549927 -0.353455 0.589111 1445372491 0.474854 0.549927 -0.353455 0.589111 1445372491 0.474854 0.549927 -0.353455 0.589111 1445372491 0.474854 0.549927 -0.353455 0.589111 1445372491 0.474854 0.549927 -0.353455 0.589111 1445372491 0.476074 0.549927 -0.347290 0.591797 1445372491 0.476074 0.549927 -0.347290 0.591797 1445372491 0.476074 0.549927 -0.347290 0.591797 1445372491 0.476074 0.549927 -0.347290 0.591797 1445372491 0.476074 0.549927 -0.347290 0.591797 1445372491 0.476074 0.549927 -0.347290 0.591797 1445372491 0.476074 0.549927 -0.347290 0.591797 1445372491 0.474243 0.553528 -0.348755 0.589050 1445372491 0.474243 0.553528 -0.348755 0.589050 1445372491 0.474243 0.553528 -0.348755 0.589050 1445372491 0.474243 0.553528 -0.348755 0.589050 1445372491 0.474243 0.553528 -0.348755 0.589050 1445372491 0.474243 0.553528 -0.348755 0.589050 1445372491 0.472961 0.555664 -0.347961 0.588562 1445372491 0.472961 0.555664 -0.347961 0.588562 1445372491 0.472961 0.555664 -0.347961 0.588562 1445372491 0.472961 0.555664 -0.347961 0.588562 1445372491 0.472961 0.555664 -0.347961 0.588562 1445372491 0.472961 0.555664 -0.347961 0.588562 1445372491 0.469604 0.557495 -0.345947 0.590637 1445372491 0.469604 0.557495 -0.345947 0.590637 1445372491 0.469604 0.557495 -0.345947 0.590637 1445372491 0.469604 0.557495 -0.345947 0.590637 1445372491 0.469604 0.557495 -0.345947 0.590637 1445372491 0.469604 0.557495 -0.345947 0.590637 1445372491 0.469604 0.557495 -0.345947 0.590637 1445372491 0.466736 0.558533 -0.340881 0.594971 1445372491 0.466736 0.558533 -0.340881 0.594971 1445372491 0.466736 0.558533 -0.340881 0.594971 1445372491 0.466736 0.558533 -0.340881 0.594971 1445372491 0.466736 0.558533 -0.340881 0.594971 1445372491 0.466736 0.558533 -0.340881 0.594971 1445372491 0.471069 0.554993 -0.339233 0.595764 1445372491 0.471069 0.554993 -0.339233 0.595764 1445372491 0.471069 0.554993 -0.339233 0.595764 1445372491 0.471069 0.554993 -0.339233 0.595764 1445372491 0.471069 0.554993 -0.339233 0.595764 1445372491 0.471069 0.554993 -0.339233 0.595764 1445372491 0.475891 0.552673 -0.350220 0.587646 1445372491 0.475891 0.552673 -0.350220 0.587646 1445372491 0.475891 0.552673 -0.350220 0.587646 1445372491 0.475891 0.552673 -0.350220 0.587646 1445372491 0.475891 0.552673 -0.350220 0.587646 1445372491 0.475891 0.552673 -0.350220 0.587646 1445372491 0.475891 0.552673 -0.350220 0.587646 1445372491 0.482971 0.548645 -0.362305 0.578308 1445372491 0.482971 0.548645 -0.362305 0.578308 1445372491 0.482971 0.548645 -0.362305 0.578308 1445372491 0.482971 0.548645 -0.362305 0.578308 1445372491 0.482971 0.548645 -0.362305 0.578308 1445372491 0.482971 0.548645 -0.362305 0.578308 1445372491 0.487061 0.545044 -0.370361 0.573120 1445372491 0.487061 0.545044 -0.370361 0.573120 1445372491 0.487061 0.545044 -0.370361 0.573120 1445372491 0.487061 0.545044 -0.370361 0.573120 1445372491 0.487061 0.545044 -0.370361 0.573120 1445372491 0.487061 0.545044 -0.370361 0.573120 1445372491 0.484863 0.544678 -0.372314 0.574036 1445372491 0.484863 0.544678 -0.372314 0.574036 1445372491 0.484863 0.544678 -0.372314 0.574036 1445372491 0.484863 0.544678 -0.372314 0.574036 1445372491 0.484863 0.544678 -0.372314 0.574036 1445372491 0.484619 0.542114 -0.364075 0.581909 1445372491 0.484619 0.542114 -0.364075 0.581909 1445372491 0.484619 0.542114 -0.364075 0.581909 1445372491 0.484619 0.542114 -0.364075 0.581909 1445372491 0.484619 0.542114 -0.364075 0.581909 1445372491 0.484619 0.542114 -0.364075 0.581909 1445372491 0.483276 0.543030 -0.356628 0.586853 1445372491 0.483276 0.543030 -0.356628 0.586853 1445372491 0.483276 0.543030 -0.356628 0.586853 1445372491 0.483276 0.543030 -0.356628 0.586853 1445372491 0.483276 0.543030 -0.356628 0.586853 1445372491 0.483276 0.543030 -0.356628 0.586853 1445372491 0.482239 0.544739 -0.354675 0.587158 1445372491 0.482239 0.544739 -0.354675 0.587158 1445372491 0.482239 0.544739 -0.354675 0.587158 1445372491 0.482239 0.544739 -0.354675 0.587158 1445372491 0.482239 0.544739 -0.354675 0.587158 1445372491 0.476807 0.550049 -0.355530 0.586243 1445372491 0.476807 0.550049 -0.355530 0.586243 1445372491 0.476807 0.550049 -0.355530 0.586243 1445372491 0.476807 0.550049 -0.355530 0.586243 1445372491 0.476807 0.550049 -0.355530 0.586243 1445372491 0.476807 0.550049 -0.355530 0.586243 1445372491 0.476807 0.550049 -0.355530 0.586243 1445372491 0.472046 0.554993 -0.354370 0.586121 1445372491 0.472046 0.554993 -0.354370 0.586121 1445372491 0.472046 0.554993 -0.354370 0.586121 1445372491 0.472046 0.554993 -0.354370 0.586121 1445372491 0.472046 0.554993 -0.354370 0.586121 1445372491 0.469910 0.555786 -0.349365 0.590088 1445372491 0.469910 0.555786 -0.349365 0.590088 1445372491 0.469910 0.555786 -0.349365 0.590088 1445372491 0.469910 0.555786 -0.349365 0.590088 1445372491 0.469910 0.555786 -0.349365 0.590088 1445372491 0.469910 0.555786 -0.349365 0.590088 1445372491 0.469910 0.555786 -0.349365 0.590088 1445372492 0.470215 0.555115 -0.343811 0.593689 1445372492 0.470215 0.555115 -0.343811 0.593689 1445372492 0.470215 0.555115 -0.343811 0.593689 1445372492 0.470215 0.555115 -0.343811 0.593689 1445372492 0.470215 0.555115 -0.343811 0.593689 1445372492 0.470215 0.555115 -0.343811 0.593689 1445372492 0.474304 0.553040 -0.345093 0.591675 1445372492 0.474304 0.553040 -0.345093 0.591675 1445372492 0.474304 0.553040 -0.345093 0.591675 1445372492 0.474304 0.553040 -0.345093 0.591675 1445372492 0.474304 0.553040 -0.345093 0.591675 1445372492 0.474304 0.553040 -0.345093 0.591675 1445372492 0.475037 0.554138 -0.356018 0.583435 1445372492 0.475037 0.554138 -0.356018 0.583435 1445372492 0.475037 0.554138 -0.356018 0.583435 1445372492 0.475037 0.554138 -0.356018 0.583435 1445372492 0.475037 0.554138 -0.356018 0.583435 1445372492 0.475037 0.554138 -0.356018 0.583435 1445372492 0.479065 0.552246 -0.366272 0.575562 1445372492 0.479065 0.552246 -0.366272 0.575562 1445372492 0.479065 0.552246 -0.366272 0.575562 1445372492 0.479065 0.552246 -0.366272 0.575562 1445372492 0.479065 0.552246 -0.366272 0.575562 1445372492 0.479065 0.552246 -0.366272 0.575562 1445372492 0.482056 0.549194 -0.371826 0.572449 1445372492 0.482056 0.549194 -0.371826 0.572449 1445372492 0.482056 0.549194 -0.371826 0.572449 1445372492 0.482056 0.549194 -0.371826 0.572449 1445372492 0.482056 0.549194 -0.371826 0.572449 1445372492 0.482056 0.549194 -0.371826 0.572449 1445372492 0.482056 0.549194 -0.371826 0.572449 1445372492 0.481506 0.546692 -0.369141 0.577087 1445372492 0.481506 0.546692 -0.369141 0.577087 1445372492 0.481506 0.546692 -0.369141 0.577087 1445372492 0.481506 0.546692 -0.369141 0.577087 1445372492 0.481506 0.546692 -0.369141 0.577087 1445372492 0.481506 0.546692 -0.369141 0.577087 1445372492 0.480957 0.544312 -0.360291 0.585266 1445372492 0.480957 0.544312 -0.360291 0.585266 1445372492 0.480957 0.544312 -0.360291 0.585266 1445372492 0.480957 0.544312 -0.360291 0.585266 1445372492 0.480957 0.544312 -0.360291 0.585266 1445372492 0.483093 0.542542 -0.350952 0.590759 1445372492 0.483093 0.542542 -0.350952 0.590759 1445372492 0.483093 0.542542 -0.350952 0.590759 1445372492 0.483093 0.542542 -0.350952 0.590759 1445372492 0.483093 0.542542 -0.350952 0.590759 1445372492 0.483093 0.542542 -0.350952 0.590759 1445372492 0.482971 0.544312 -0.346436 0.591858 1445372492 0.482971 0.544312 -0.346436 0.591858 1445372492 0.482971 0.544312 -0.346436 0.591858 1445372492 0.482971 0.544312 -0.346436 0.591858 1445372492 0.482971 0.544312 -0.346436 0.591858 1445372492 0.482971 0.544312 -0.346436 0.591858 1445372492 0.477844 0.549805 -0.343811 0.592529 1445372492 0.477844 0.549805 -0.343811 0.592529 1445372492 0.477844 0.549805 -0.343811 0.592529 1445372492 0.477844 0.549805 -0.343811 0.592529 1445372492 0.477844 0.549805 -0.343811 0.592529 1445372492 0.477844 0.549805 -0.343811 0.592529 1445372492 0.477844 0.549805 -0.343811 0.592529 1445372492 0.470947 0.555603 -0.340881 0.594299 1445372492 0.470947 0.555603 -0.340881 0.594299 1445372492 0.470947 0.555603 -0.340881 0.594299 1445372492 0.470947 0.555603 -0.340881 0.594299 1445372492 0.470947 0.555603 -0.340881 0.594299 1445372492 0.470947 0.555603 -0.340881 0.594299 1445372492 0.465515 0.558533 -0.337952 0.597534 1445372492 0.465515 0.558533 -0.337952 0.597534 1445372492 0.465515 0.558533 -0.337952 0.597534 1445372492 0.465515 0.558533 -0.337952 0.597534 1445372492 0.465515 0.558533 -0.337952 0.597534 1445372492 0.465515 0.558533 -0.337952 0.597534 1445372492 0.465515 0.558533 -0.337952 0.597534 1445372492 0.463989 0.558533 -0.334106 0.600891 1445372492 0.463989 0.558533 -0.334106 0.600891 1445372492 0.463989 0.558533 -0.334106 0.600891 1445372492 0.463989 0.558533 -0.334106 0.600891 1445372492 0.463989 0.558533 -0.334106 0.600891 1445372492 0.463989 0.558533 -0.334106 0.600891 1445372492 0.466919 0.558228 -0.335144 0.598328 1445372492 0.466919 0.558228 -0.335144 0.598328 1445372492 0.466919 0.558228 -0.335144 0.598328 1445372492 0.466919 0.558228 -0.335144 0.598328 1445372492 0.466919 0.558228 -0.335144 0.598328 1445372492 0.466919 0.558228 -0.335144 0.598328 1445372492 0.469971 0.557556 -0.341797 0.592773 1445372492 0.469971 0.557556 -0.341797 0.592773 1445372492 0.469971 0.557556 -0.341797 0.592773 1445372492 0.469971 0.557556 -0.341797 0.592773 1445372492 0.469971 0.557556 -0.341797 0.592773 1445372492 0.469971 0.557556 -0.341797 0.592773 1445372492 0.474182 0.554199 -0.351379 0.586914 1445372492 0.474182 0.554199 -0.351379 0.586914 1445372492 0.474182 0.554199 -0.351379 0.586914 1445372492 0.474182 0.554199 -0.351379 0.586914 1445372492 0.474182 0.554199 -0.351379 0.586914 1445372492 0.474182 0.554199 -0.351379 0.586914 1445372492 0.474182 0.554199 -0.351379 0.586914 1445372492 0.477966 0.549866 -0.358398 0.583679 1445372492 0.477966 0.549866 -0.358398 0.583679 1445372492 0.477966 0.549866 -0.358398 0.583679 1445372492 0.477966 0.549866 -0.358398 0.583679 1445372492 0.477966 0.549866 -0.358398 0.583679 1445372492 0.477661 0.548096 -0.360352 0.584412 1445372492 0.477661 0.548096 -0.360352 0.584412 1445372492 0.477661 0.548096 -0.360352 0.584412 1445372492 0.477661 0.548096 -0.360352 0.584412 1445372492 0.477661 0.548096 -0.360352 0.584412 1445372492 0.477661 0.548096 -0.360352 0.584412 1445372492 0.476379 0.547241 -0.354797 0.589600 1445372493 0.476379 0.547241 -0.354797 0.589600 1445372493 0.476379 0.547241 -0.354797 0.589600 1445372493 0.476379 0.547241 -0.354797 0.589600 1445372493 0.476379 0.547241 -0.354797 0.589600 1445372493 0.476379 0.547241 -0.354797 0.589600 1445372493 0.473389 0.550293 -0.350403 0.591797 1445372493 0.473389 0.550293 -0.350403 0.591797 1445372493 0.473389 0.550293 -0.350403 0.591797 1445372493 0.473389 0.550293 -0.350403 0.591797 1445372493 0.473389 0.550293 -0.350403 0.591797 1445372493 0.473389 0.550293 -0.350403 0.591797 1445372493 0.474487 0.551453 -0.345520 0.592712 1445372493 0.474487 0.551453 -0.345520 0.592712 1445372493 0.474487 0.551453 -0.345520 0.592712 1445372493 0.474487 0.551453 -0.345520 0.592712 1445372493 0.474487 0.551453 -0.345520 0.592712 1445372493 0.474487 0.551453 -0.345520 0.592712 1445372493 0.474243 0.552856 -0.341797 0.593750 1445372493 0.474243 0.552856 -0.341797 0.593750 1445372493 0.474243 0.552856 -0.341797 0.593750 1445372493 0.474243 0.552856 -0.341797 0.593750 1445372493 0.474243 0.552856 -0.341797 0.593750 1445372493 0.474243 0.552856 -0.341797 0.593750 1445372493 0.472534 0.554077 -0.339966 0.595032 1445372493 0.472534 0.554077 -0.339966 0.595032 1445372493 0.472534 0.554077 -0.339966 0.595032 1445372493 0.472534 0.554077 -0.339966 0.595032 1445372493 0.472534 0.554077 -0.339966 0.595032 1445372493 0.472534 0.554077 -0.339966 0.595032 1445372493 0.472534 0.554077 -0.339966 0.595032 1445372493 0.468872 0.556152 -0.338379 0.596924 1445372493 0.468872 0.556152 -0.338379 0.596924 1445372493 0.468872 0.556152 -0.338379 0.596924 1445372493 0.468872 0.556152 -0.338379 0.596924 1445372493 0.468872 0.556152 -0.338379 0.596924 1445372493 0.468872 0.556152 -0.338379 0.596924 1445372493 0.467163 0.558105 -0.335571 0.598022 1445372493 0.467163 0.558105 -0.335571 0.598022 1445372493 0.467163 0.558105 -0.335571 0.598022 1445372493 0.467163 0.558105 -0.335571 0.598022 1445372493 0.467163 0.558105 -0.335571 0.598022 1445372493 0.467163 0.558105 -0.335571 0.598022 1445372493 0.469604 0.557678 -0.335754 0.596375 1445372493 0.469604 0.557678 -0.335754 0.596375 1445372493 0.469604 0.557678 -0.335754 0.596375 1445372493 0.469604 0.557678 -0.335754 0.596375 1445372493 0.469604 0.557678 -0.335754 0.596375 1445372493 0.469604 0.557678 -0.335754 0.596375 1445372493 0.469604 0.557678 -0.335754 0.596375 1445372493 0.472229 0.556458 -0.339966 0.593018 1445372493 0.472229 0.556458 -0.339966 0.593018 1445372493 0.472229 0.556458 -0.339966 0.593018 1445372493 0.472229 0.556458 -0.339966 0.593018 1445372493 0.472229 0.556458 -0.339966 0.593018 1445372493 0.472229 0.556458 -0.339966 0.593018 1445372493 0.475830 0.553589 -0.346863 0.588867 1445372493 0.475830 0.553589 -0.346863 0.588867 1445372493 0.475830 0.553589 -0.346863 0.588867 1445372493 0.475830 0.553589 -0.346863 0.588867 1445372493 0.475830 0.553589 -0.346863 0.588867 1445372493 0.475830 0.553589 -0.346863 0.588867 1445372493 0.475830 0.553589 -0.346863 0.588867 1445372493 0.477539 0.551575 -0.352173 0.586182 1445372493 0.477539 0.551575 -0.352173 0.586182 1445372493 0.477539 0.551575 -0.352173 0.586182 1445372493 0.477539 0.551575 -0.352173 0.586182 1445372493 0.477539 0.551575 -0.352173 0.586182 1445372493 0.476624 0.550781 -0.353516 0.586914 1445372493 0.476624 0.550781 -0.353516 0.586914 1445372493 0.476624 0.550781 -0.353516 0.586914 1445372493 0.476624 0.550781 -0.353516 0.586914 1445372493 0.476624 0.550781 -0.353516 0.586914 1445372493 0.476624 0.550781 -0.353516 0.586914 1445372493 0.476624 0.550781 -0.353516 0.586914 1445372493 0.473694 0.551331 -0.350403 0.590576 1445372493 0.473694 0.551331 -0.350403 0.590576 1445372493 0.473694 0.551331 -0.350403 0.590576 1445372493 0.473694 0.551331 -0.350403 0.590576 1445372493 0.473694 0.551331 -0.350403 0.590576 1445372493 0.473694 0.551331 -0.350403 0.590576 1445372493 0.474182 0.550232 -0.343933 0.594971 1445372493 0.474182 0.550232 -0.343933 0.594971 1445372493 0.474182 0.550232 -0.343933 0.594971 1445372493 0.474182 0.550232 -0.343933 0.594971 1445372493 0.474182 0.550232 -0.343933 0.594971 1445372493 0.474182 0.550232 -0.343933 0.594971 1445372493 0.475159 0.550354 -0.341614 0.595398 1445372493 0.475159 0.550354 -0.341614 0.595398 1445372493 0.475159 0.550354 -0.341614 0.595398 1445372493 0.475159 0.550354 -0.341614 0.595398 1445372493 0.475159 0.550354 -0.341614 0.595398 1445372493 0.475159 0.550354 -0.341614 0.595398 1445372493 0.474304 0.550842 -0.339417 0.596985 1445372493 0.474304 0.550842 -0.339417 0.596985 1445372493 0.474304 0.550842 -0.339417 0.596985 1445372493 0.474304 0.550842 -0.339417 0.596985 1445372493 0.474304 0.550842 -0.339417 0.596985 1445372493 0.474304 0.550842 -0.339417 0.596985 1445372493 0.474304 0.550842 -0.339417 0.596985 1445372493 0.469727 0.552734 -0.336548 0.600464 1445372493 0.469727 0.552734 -0.336548 0.600464 1445372493 0.469727 0.552734 -0.336548 0.600464 1445372493 0.469727 0.552734 -0.336548 0.600464 1445372493 0.469727 0.552734 -0.336548 0.600464 1445372493 0.469727 0.552734 -0.336548 0.600464 1445372493 0.463989 0.554260 -0.332764 0.605530 1445372493 0.463989 0.554260 -0.332764 0.605530 1445372493 0.463989 0.554260 -0.332764 0.605530 1445372493 0.463989 0.554260 -0.332764 0.605530 1445372493 0.463989 0.554260 -0.332764 0.605530 1445372493 0.463989 0.554260 -0.332764 0.605530 1445372493 0.456726 0.558472 -0.329468 0.609009 1445372493 0.456726 0.558472 -0.329468 0.609009 1445372494 0.456726 0.558472 -0.329468 0.609009 1445372494 0.456726 0.558472 -0.329468 0.609009 1445372494 0.456726 0.558472 -0.329468 0.609009 1445372494 0.456726 0.558472 -0.329468 0.609009 1445372494 0.456421 0.560242 -0.329346 0.607727 1445372494 0.456421 0.560242 -0.329346 0.607727 1445372494 0.456421 0.560242 -0.329346 0.607727 1445372494 0.456421 0.560242 -0.329346 0.607727 1445372494 0.456421 0.560242 -0.329346 0.607727 1445372494 0.456421 0.560242 -0.329346 0.607727 1445372494 0.456421 0.560242 -0.329346 0.607727 1445372494 0.458801 0.561157 -0.334961 0.601929 1445372494 0.458801 0.561157 -0.334961 0.601929 1445372494 0.458801 0.561157 -0.334961 0.601929 1445372494 0.458801 0.561157 -0.334961 0.601929 1445372494 0.458801 0.561157 -0.334961 0.601929 1445372494 0.458801 0.561157 -0.334961 0.601929 1445372494 0.464233 0.559631 -0.343384 0.594421 1445372494 0.464233 0.559631 -0.343384 0.594421 1445372494 0.464233 0.559631 -0.343384 0.594421 1445372494 0.464233 0.559631 -0.343384 0.594421 1445372494 0.464233 0.559631 -0.343384 0.594421 1445372494 0.464233 0.559631 -0.343384 0.594421 1445372494 0.470093 0.556580 -0.350769 0.588257 1445372494 0.470093 0.556580 -0.350769 0.588257 1445372494 0.470093 0.556580 -0.350769 0.588257 1445372494 0.470093 0.556580 -0.350769 0.588257 1445372494 0.470093 0.556580 -0.350769 0.588257 1445372494 0.470093 0.556580 -0.350769 0.588257 1445372494 0.470093 0.556580 -0.350769 0.588257 1445372494 0.471252 0.554626 -0.354919 0.586670 1445372494 0.471252 0.554626 -0.354919 0.586670 1445372494 0.471252 0.554626 -0.354919 0.586670 1445372494 0.471252 0.554626 -0.354919 0.586670 1445372494 0.471252 0.554626 -0.354919 0.586670 1445372494 0.471252 0.554626 -0.354919 0.586670 1445372494 0.470093 0.552979 -0.354126 0.589661 1445372494 0.470093 0.552979 -0.354126 0.589661 1445372494 0.470093 0.552979 -0.354126 0.589661 1445372494 0.470093 0.552979 -0.354126 0.589661 1445372494 0.470093 0.552979 -0.354126 0.589661 1445372494 0.470093 0.552979 -0.354126 0.589661 1445372494 0.469055 0.551453 -0.350098 0.594299 1445372494 0.469055 0.551453 -0.350098 0.594299 1445372494 0.469055 0.551453 -0.350098 0.594299 1445372494 0.469055 0.551453 -0.350098 0.594299 1445372494 0.469055 0.551453 -0.350098 0.594299 1445372494 0.469055 0.551453 -0.350098 0.594299 1445372494 0.469543 0.551392 -0.347961 0.595215 1445372494 0.469543 0.551392 -0.347961 0.595215 1445372494 0.469543 0.551392 -0.347961 0.595215 1445372494 0.469543 0.551392 -0.347961 0.595215 1445372494 0.469543 0.551392 -0.347961 0.595215 1445372494 0.469543 0.551392 -0.347961 0.595215 1445372494 0.469543 0.551392 -0.347961 0.595215 1445372494 0.469299 0.552307 -0.346985 0.595215 1445372494 0.469299 0.552307 -0.346985 0.595215 1445372494 0.469299 0.552307 -0.346985 0.595215 1445372494 0.469299 0.552307 -0.346985 0.595215 1445372494 0.469299 0.552307 -0.346985 0.595215 1445372494 0.469299 0.552307 -0.346985 0.595215 1445372494 0.466309 0.553650 -0.345276 0.597290 1445372494 0.466309 0.553650 -0.345276 0.597290 1445372494 0.466309 0.553650 -0.345276 0.597290 1445372494 0.466309 0.553650 -0.345276 0.597290 1445372494 0.466309 0.553650 -0.345276 0.597290 1445372494 0.466309 0.553650 -0.345276 0.597290 1445372494 0.457947 0.557983 -0.342102 0.601563 1445372494 0.457947 0.557983 -0.342102 0.601563 1445372494 0.457947 0.557983 -0.342102 0.601563 1445372494 0.457947 0.557983 -0.342102 0.601563 1445372494 0.457947 0.557983 -0.342102 0.601563 1445372494 0.457947 0.557983 -0.342102 0.601563 1445372494 0.450867 0.561768 -0.336792 0.606323 1445372494 0.450867 0.561768 -0.336792 0.606323 1445372494 0.450867 0.561768 -0.336792 0.606323 1445372494 0.450867 0.561768 -0.336792 0.606323 1445372494 0.450867 0.561768 -0.336792 0.606323 1445372494 0.450867 0.561768 -0.336792 0.606323 1445372494 0.447876 0.565613 -0.332886 0.607117 1445372494 0.447876 0.565613 -0.332886 0.607117 1445372494 0.447876 0.565613 -0.332886 0.607117 1445372494 0.447876 0.565613 -0.332886 0.607117 1445372494 0.447876 0.565613 -0.332886 0.607117 1445372494 0.447876 0.565613 -0.332886 0.607117 1445372494 0.447876 0.565613 -0.332886 0.607117 1445372494 0.450500 0.566345 -0.336121 0.602661 1445372494 0.450500 0.566345 -0.336121 0.602661 1445372494 0.450500 0.566345 -0.336121 0.602661 1445372494 0.450500 0.566345 -0.336121 0.602661 1445372494 0.450500 0.566345 -0.336121 0.602661 1445372494 0.453430 0.565857 -0.343445 0.596802 1445372494 0.453430 0.565857 -0.343445 0.596802 1445372494 0.453430 0.565857 -0.343445 0.596802 1445372494 0.453430 0.565857 -0.343445 0.596802 1445372494 0.453430 0.565857 -0.343445 0.596802 1445372494 0.453430 0.565857 -0.343445 0.596802 1445372494 0.453430 0.565857 -0.343445 0.596802 1445372494 0.459106 0.562622 -0.351257 0.590942 1445372494 0.459106 0.562622 -0.351257 0.590942 1445372494 0.459106 0.562622 -0.351257 0.590942 1445372494 0.459106 0.562622 -0.351257 0.590942 1445372494 0.459106 0.562622 -0.351257 0.590942 1445372494 0.459106 0.562622 -0.351257 0.590942 1445372494 0.462219 0.558777 -0.355530 0.589600 1445372494 0.462219 0.558777 -0.355530 0.589600 1445372494 0.462219 0.558777 -0.355530 0.589600 1445372494 0.462219 0.558777 -0.355530 0.589600 1445372494 0.462219 0.558777 -0.355530 0.589600 1445372494 0.461853 0.556946 -0.356323 0.591125 1445372494 0.461853 0.556946 -0.356323 0.591125 1445372494 0.461853 0.556946 -0.356323 0.591125 1445372494 0.461853 0.556946 -0.356323 0.591125 1445372495 0.461853 0.556946 -0.356323 0.591125 1445372495 
0.468628 0.556946 -0.351746 0.588501 1445372498 0.468628 0.556946 -0.351746 0.588501 1445372498 0.468628 0.556946 -0.351746 0.588501 1445372498 0.464722 0.559387 -0.350525 0.590027 1445372498 0.464722 0.559387 -0.350525 0.590027 1445372498 0.464722 0.559387 -0.350525 0.590027 1445372498 0.464722 0.559387 -0.350525 0.590027 1445372498 0.464722 0.559387 -0.350525 0.590027 1445372498 0.464722 0.559387 -0.350525 0.590027 1445372498 0.461182 0.561523 -0.348267 0.592163 1445372498 0.461182 0.561523 -0.348267 0.592163 1445372498 0.461182 0.561523 -0.348267 0.592163 1445372498 0.461182 0.561523 -0.348267 0.592163 1445372498 0.461182 0.561523 -0.348267 0.592163 1445372498 0.461182 0.561523 -0.348267 0.592163 1445372498 0.459473 0.565186 -0.347046 0.590759 1445372498 0.459473 0.565186 -0.347046 0.590759 1445372498 0.459473 0.565186 -0.347046 0.590759 1445372498 0.459473 0.565186 -0.347046 0.590759 1445372498 0.459473 0.565186 -0.347046 0.590759 1445372498 0.459473 0.565186 -0.347046 0.590759 1445372498 0.461365 0.566895 -0.350525 0.585571 1445372498 0.461365 0.566895 -0.350525 0.585571 1445372498 0.461365 0.566895 -0.350525 0.585571 1445372498 0.461365 0.566895 -0.350525 0.585571 1445372498 0.461365 0.566895 -0.350525 0.585571 1445372498 0.461365 0.566895 -0.350525 0.585571 1445372498 0.462524 0.566772 -0.355042 0.581970 1445372498 0.462524 0.566772 -0.355042 0.581970 1445372498 0.462524 0.566772 -0.355042 0.581970 1445372498 0.462524 0.566772 -0.355042 0.581970 1445372498 0.462524 0.566772 -0.355042 0.581970 1445372498 0.462524 0.566772 -0.355042 0.581970 1445372498 0.467957 0.561340 -0.355408 0.582703 1445372498 0.467957 0.561340 -0.355408 0.582703 1445372498 0.467957 0.561340 -0.355408 0.582703 1445372498 0.467957 0.561340 -0.355408 0.582703 1445372498 0.467957 0.561340 -0.355408 0.582703 1445372498 0.467957 0.561340 -0.355408 0.582703 1445372498 0.470276 0.557129 -0.354492 0.585449 1445372498 0.470276 0.557129 -0.354492 0.585449 1445372498 0.470276 0.557129 -0.354492 0.585449 1445372498 0.470276 0.557129 -0.354492 0.585449 1445372498 0.470276 0.557129 -0.354492 0.585449 1445372498 0.470276 0.557129 -0.354492 0.585449 1445372498 0.470215 0.555481 -0.354675 0.586975 1445372498 0.470215 0.555481 -0.354675 0.586975 1445372498 0.470215 0.555481 -0.354675 0.586975 1445372498 0.470215 0.555481 -0.354675 0.586975 1445372498 0.470215 0.555481 -0.354675 0.586975 1445372498 0.470703 0.554688 -0.355164 0.586975 1445372498 0.470703 0.554688 -0.355164 0.586975 1445372498 0.470703 0.554688 -0.355164 0.586975 1445372498 0.470703 0.554688 -0.355164 0.586975 1445372498 0.470703 0.554688 -0.355164 0.586975 1445372498 0.470703 0.554688 -0.355164 0.586975 1445372498 0.472412 0.554016 -0.354675 0.586548 1445372498 0.472412 0.554016 -0.354675 0.586548 1445372498 0.472412 0.554016 -0.354675 0.586548 1445372498 0.472412 0.554016 -0.354675 0.586548 1445372498 0.472412 0.554016 -0.354675 0.586548 1445372498 0.472412 0.554016 -0.354675 0.586548 1445372498 0.472412 0.554016 -0.354675 0.586548 1445372498 0.473816 0.551758 -0.354004 0.587891 1445372498 0.473816 0.551758 -0.354004 0.587891 1445372498 0.473816 0.551758 -0.354004 0.587891 1445372498 0.473816 0.551758 -0.354004 0.587891 1445372498 0.473816 0.551758 -0.354004 0.587891 1445372498 0.473816 0.551758 -0.354004 0.587891 1445372498 0.475098 0.548584 -0.353394 0.590210 1445372498 0.475098 0.548584 -0.353394 0.590210 1445372498 0.475098 0.548584 -0.353394 0.590210 1445372498 0.475098 0.548584 -0.353394 0.590210 1445372498 0.475098 0.548584 -0.353394 0.590210 1445372498 0.475098 0.548584 -0.353394 0.590210 1445372498 0.475098 0.548584 -0.353394 0.590210 1445372498 0.474243 0.548279 -0.354797 0.590332 1445372498 0.474243 0.548279 -0.354797 0.590332 1445372498 0.474243 0.548279 -0.354797 0.590332 1445372498 0.474243 0.548279 -0.354797 0.590332 1445372498 0.474243 0.548279 -0.354797 0.590332 1445372498 0.474243 0.548279 -0.354797 0.590332 1445372498 0.473328 0.549988 -0.354248 0.589844 1445372498 0.473328 0.549988 -0.354248 0.589844 1445372498 0.473328 0.549988 -0.354248 0.589844 1445372498 0.473328 0.549988 -0.354248 0.589844 1445372498 0.473328 0.549988 -0.354248 0.589844 1445372498 0.473328 0.549988 -0.354248 0.589844 1445372498 0.472412 0.553040 -0.354553 0.587585 1445372498 0.472412 0.553040 -0.354553 0.587585 1445372498 0.472412 0.553040 -0.354553 0.587585 1445372498 0.472412 0.553040 -0.354553 0.587585 1445372498 0.472412 0.553040 -0.354553 0.587585 1445372498 0.472412 0.553040 -0.354553 0.587585 1445372498 0.472412 0.553040 -0.354553 0.587585 1445372498 0.472107 0.554077 -0.354736 0.586670 1445372498 0.472107 0.554077 -0.354736 0.586670 1445372498 0.472107 0.554077 -0.354736 0.586670 1445372498 0.472107 0.554077 -0.354736 0.586670 1445372498 0.472107 0.554077 -0.354736 0.586670 1445372498 0.472107 0.554077 -0.354736 0.586670 1445372498 0.473328 0.552002 -0.355835 0.586975 1445372498 0.473328 0.552002 -0.355835 0.586975 1445372499 0.473328 0.552002 -0.355835 0.586975 1445372499 0.473328 0.552002 -0.355835 0.586975 1445372499 0.473328 0.552002 -0.355835 0.586975 1445372499 0.473328 0.552002 -0.355835 0.586975 1445372499 0.474060 0.548523 -0.351868 0.591980 1445372499 0.474060 0.548523 -0.351868 0.591980 1445372499 0.474060 0.548523 -0.351868 0.591980 1445372499 0.474060 0.548523 -0.351868 0.591980 1445372499 0.474060 0.548523 -0.351868 0.591980 1445372499 0.474060 0.548523 -0.351868 0.591980 1445372499 0.470764 0.549805 -0.349060 0.595093 1445372499 0.470764 0.549805 -0.349060 0.595093 1445372499 0.470764 0.549805 -0.349060 0.595093 1445372499 0.470764 0.549805 -0.349060 0.595093 1445372499 0.470764 0.549805 -0.349060 0.595093 1445372499 0.470764 0.549805 -0.349060 0.595093 1445372499 0.470764 0.549805 -0.349060 0.595093 1445372499 0.467468 0.554016 -0.351807 0.592224 1445372499 0.467468 0.554016 -0.351807 0.592224 1445372499 0.467468 0.554016 -0.351807 0.592224 1445372499 0.467468 0.554016 -0.351807 0.592224 1445372499 0.467468 0.554016 -0.351807 0.592224 1445372499 0.467468 0.554016 -0.351807 0.592224 1445372499 0.466248 0.556396 -0.352234 0.590637 1445372499 0.466248 0.556396 -0.352234 0.590637 1445372499 0.466248 0.556396 -0.352234 0.590637 1445372499 0.466248 0.556396 -0.352234 0.590637 1445372499 0.466248 0.556396 -0.352234 0.590637 1445372499 0.466248 0.556396 -0.352234 0.590637 1445372499 0.466370 0.556396 -0.352295 0.590515 1445372499 0.466370 0.556396 -0.352295 0.590515 1445372499 0.466370 0.556396 -0.352295 0.590515 1445372499 0.466370 0.556396 -0.352295 0.590515 1445372499 0.466370 0.556396 -0.352295 0.590515 1445372499 0.466370 0.556396 -0.352295 0.590515 1445372499 0.467468 0.552795 -0.349365 0.594788 1445372499 0.467468 0.552795 -0.349365 0.594788 1445372499 0.467468 0.552795 -0.349365 0.594788 1445372499 0.467468 0.552795 -0.349365 0.594788 1445372499 0.467468 0.552795 -0.349365 0.594788 1445372499 0.467468 0.552795 -0.349365 0.594788 1445372499 0.467468 0.552795 -0.349365 0.594788 1445372499 0.466980 0.552124 -0.348206 0.596436 1445372499 0.466980 0.552124 -0.348206 0.596436 1445372499 0.466980 0.552124 -0.348206 0.596436 1445372499 0.466980 0.552124 -0.348206 0.596436 1445372499 0.466980 0.552124 -0.348206 0.596436 1445372499 0.466980 0.552124 -0.348206 0.596436 1445372499 0.465515 0.555725 -0.347290 0.594788 1445372499 0.465515 0.555725 -0.347290 0.594788 1445372499 0.465515 0.555725 -0.347290 0.594788 1445372499 0.465515 0.555725 -0.347290 0.594788 1445372499 0.465515 0.555725 -0.347290 0.594788 1445372499 0.465515 0.555725 -0.347290 0.594788 1445372499 0.464539 0.559998 -0.346619 0.591980 1445372499 0.464539 0.559998 -0.346619 0.591980 1445372499 0.464539 0.559998 -0.346619 0.591980 1445372499 0.464539 0.559998 -0.346619 0.591980 1445372499 0.464539 0.559998 -0.346619 0.591980 1445372499 0.464539 0.559998 -0.346619 0.591980 1445372499 0.464539 0.559998 -0.346619 0.591980 1445372499 0.464539 0.562988 -0.347412 0.588623 1445372499 0.464539 0.562988 -0.347412 0.588623 1445372499 0.464539 0.562988 -0.347412 0.588623 1445372499 0.464539 0.562988 -0.347412 0.588623 1445372499 0.464539 0.562988 -0.347412 0.588623 1445372499 0.467163 0.561340 -0.348938 0.587219 1445372499 0.467163 0.561340 -0.348938 0.587219 1445372499 0.467163 0.561340 -0.348938 0.587219 1445372499 0.467163 0.561340 -0.348938 0.587219 1445372499 0.467163 0.561340 -0.348938 0.587219 1445372499 0.467163 0.561340 -0.348938 0.587219 1445372499 0.470215 0.556519 -0.345886 0.591125 1445372499 0.470215 0.556519 -0.345886 0.591125 1445372499 0.470215 0.556519 -0.345886 0.591125 1445372499 0.470215 0.556519 -0.345886 0.591125 1445372499 0.470215 0.556519 -0.345886 0.591125 1445372499 0.470215 0.556519 -0.345886 0.591125 1445372499 0.469116 0.554810 -0.343384 0.595032 1445372499 0.469116 0.554810 -0.343384 0.595032 1445372499 0.469116 0.554810 -0.343384 0.595032 1445372499 0.469116 0.554810 -0.343384 0.595032 1445372499 0.469116 0.554810 -0.343384 0.595032 1445372499 0.469116 0.554810 -0.343384 0.595032 1445372499 0.466919 0.557068 -0.344360 0.594116 1445372499 0.466919 0.557068 -0.344360 0.594116 1445372499 0.466919 0.557068 -0.344360 0.594116 1445372499 0.466919 0.557068 -0.344360 0.594116 1445372499 0.466919 0.557068 -0.344360 0.594116 1445372499 0.466919 0.557068 -0.344360 0.594116 1445372499 0.467468 0.559387 -0.344360 0.591492 1445372499 0.467468 0.559387 -0.344360 0.591492 1445372499 0.467468 0.559387 -0.344360 0.591492 1445372499 0.467468 0.559387 -0.344360 0.591492 1445372499 0.467468 0.559387 -0.344360 0.591492 1445372499 0.467468 0.559387 -0.344360 0.591492 1445372499 0.467468 0.559387 -0.344360 0.591492 1445372499 0.469482 0.560181 -0.344055 0.589355 1445372499 0.469482 0.560181 -0.344055 0.589355 1445372499 0.469482 0.560181 -0.344055 0.589355 1445372499 0.469482 0.560181 -0.344055 0.589355 1445372499 0.469482 0.560181 -0.344055 0.589355 1445372499 0.469482 0.560181 -0.344055 0.589355 1445372499 0.472778 0.556885 -0.343628 0.590088 1445372499 0.472778 0.556885 -0.343628 0.590088 1445372499 0.472778 0.556885 -0.343628 0.590088 1445372499 0.472778 0.556885 -0.343628 0.590088 1445372499 0.472778 0.556885 -0.343628 0.590088 1445372499 0.472778 0.556885 -0.343628 0.590088 1445372499 0.475098 0.553101 -0.341309 0.593140 1445372499 0.475098 0.553101 -0.341309 0.593140 1445372499 0.475098 0.553101 -0.341309 0.593140 1445372499 0.475098 0.553101 -0.341309 0.593140 1445372500 0.475098 0.553101 -0.341309 0.593140 1445372500 0.475098 0.553101 -0.341309 0.593140 1445372500 0.475098 0.553101 -0.341309 0.593140 1445372500 0.474365 0.554688 -0.342651 0.591431 1445372500 0.474365 0.554688 -0.342651 0.591431 1445372500 0.474365 0.554688 -0.342651 0.591431 1445372500 0.474365 0.554688 -0.342651 0.591431 1445372500 0.474365 0.554688 -0.342651 0.591431 1445372500 0.473389 0.557922 -0.343262 0.588806 1445372500 0.473389 0.557922 -0.343262 0.588806 1445372500 0.473389 0.557922 -0.343262 0.588806 1445372500 0.473389 0.557922 -0.343262 0.588806 1445372500 0.473389 0.557922 -0.343262 0.588806 1445372500 0.473389 0.557922 -0.343262 0.588806 1445372500 0.472229 0.561646 -0.345093 0.585144 1445372500 0.472229 0.561646 -0.345093 0.585144 1445372500 0.472229 0.561646 -0.345093 0.585144 1445372500 0.472229 0.561646 -0.345093 0.585144 1445372500 0.472229 0.561646 -0.345093 0.585144 1445372500 0.472229 0.561646 -0.345093 0.585144 1445372500 0.475403 0.559570 -0.347473 0.583191 1445372500 0.475403 0.559570 -0.347473 0.583191 1445372500 0.475403 0.559570 -0.347473 0.583191 1445372500 0.475403 0.559570 -0.347473 0.583191 1445372500 0.475403 0.559570 -0.347473 0.583191 1445372500 0.475403 0.559570 -0.347473 0.583191 1445372500 0.475403 0.559570 -0.347473 0.583191 1445372500 0.479126 0.555054 -0.348938 0.583557 1445372500 0.479126 0.555054 -0.348938 0.583557 1445372500 0.479126 0.555054 -0.348938 0.583557 1445372500 0.479126 0.555054 -0.348938 0.583557 1445372500 0.479126 0.555054 -0.348938 0.583557 1445372500 0.479126 0.555054 -0.348938 0.583557 1445372500 0.479858 0.552246 -0.350342 0.584778 1445372500 0.479858 0.552246 -0.350342 0.584778 1445372500 0.479858 0.552246 -0.350342 0.584778 1445372500 0.479858 0.552246 -0.350342 0.584778 1445372500 0.479858 0.552246 -0.350342 0.584778 1445372500 0.479858 0.552246 -0.350342 0.584778 1445372500 0.477356 0.553833 -0.355164 0.582397 1445372500 0.477356 0.553833 -0.355164 0.582397 1445372500 0.477356 0.553833 -0.355164 0.582397 1445372500 0.477356 0.553833 -0.355164 0.582397 1445372500 0.477356 0.553833 -0.355164 0.582397 1445372500 0.477356 0.553833 -0.355164 0.582397 1445372500 0.476807 0.554932 -0.357544 0.580322 1445372500 0.476807 0.554932 -0.357544 0.580322 1445372500 0.476807 0.554932 -0.357544 0.580322 1445372500 0.476807 0.554932 -0.357544 0.580322 1445372500 0.476807 0.554932 -0.357544 0.580322 1445372500 0.476807 0.554932 -0.357544 0.580322 1445372500 0.478210 0.554443 -0.359192 0.578613 1445372500 0.478210 0.554443 -0.359192 0.578613 1445372500 0.478210 0.554443 -0.359192 0.578613 1445372500 0.478210 0.554443 -0.359192 0.578613 1445372500 0.478210 0.554443 -0.359192 0.578613 1445372500 0.478210 0.554443 -0.359192 0.578613 1445372500 0.478210 0.554443 -0.359192 0.578613 1445372500 0.480103 0.550781 -0.358276 0.581116 1445372500 0.480103 0.550781 -0.358276 0.581116 1445372500 0.480103 0.550781 -0.358276 0.581116 1445372500 0.480103 0.550781 -0.358276 0.581116 1445372500 0.480103 0.550781 -0.358276 0.581116 1445372500 0.480103 0.550781 -0.358276 0.581116 1445372500 0.479980 0.547546 -0.354675 0.586426 1445372500 0.479980 0.547546 -0.354675 0.586426 1445372500 0.479980 0.547546 -0.354675 0.586426 1445372500 0.479980 0.547546 -0.354675 0.586426 1445372500 0.479980 0.547546 -0.354675 0.586426 1445372500 0.479980 0.547546 -0.354675 0.586426 1445372500 0.475952 0.550964 -0.356445 0.585449 1445372500 0.475952 0.550964 -0.356445 0.585449 1445372500 0.475952 0.550964 -0.356445 0.585449 1445372500 0.475952 0.550964 -0.356445 0.585449 1445372500 0.475952 0.550964 -0.356445 0.585449 1445372500 0.475952 0.550964 -0.356445 0.585449 1445372500 0.475952 0.550964 -0.356445 0.585449 1445372500 0.471924 0.556396 -0.356567 0.583557 1445372500 0.471924 0.556396 -0.356567 0.583557 1445372500 0.471924 0.556396 -0.356567 0.583557 1445372500 0.471924 0.556396 -0.356567 0.583557 1445372500 0.471924 0.556396 -0.356567 0.583557 1445372500 0.471924 0.556396 -0.356567 0.583557 1445372500 0.469666 0.560059 -0.353943 0.583496 1445372500 0.469666 0.560059 -0.353943 0.583496 1445372500 0.469666 0.560059 -0.353943 0.583496 1445372500 0.469666 0.560059 -0.353943 0.583496 1445372500 0.469666 0.560059 -0.353943 0.583496 1445372500 0.469666 0.560059 -0.353943 0.583496 1445372500 0.470154 0.560181 -0.356262 0.581543 1445372500 0.470154 0.560181 -0.356262 0.581543 1445372500 0.470154 0.560181 -0.356262 0.581543 1445372500 0.470154 0.560181 -0.356262 0.581543 1445372500 0.470154 0.560181 -0.356262 0.581543 1445372500 0.470154 0.560181 -0.356262 0.581543 1445372500 0.473938 0.555054 -0.355652 0.583740 1445372500 0.473938 0.555054 -0.355652 0.583740 1445372500 0.473938 0.555054 -0.355652 0.583740 1445372500 0.473938 0.555054 -0.355652 0.583740 1445372500 0.473938 0.555054 -0.355652 0.583740 1445372500 0.473938 0.555054 -0.355652 0.583740 1445372500 0.473938 0.555054 -0.355652 0.583740 1445372500 0.472839 0.553040 -0.354065 0.587463 1445372500 0.472839 0.553040 -0.354065 0.587463 1445372500 0.472839 0.553040 -0.354065 0.587463 1445372500 0.472839 0.553040 -0.354065 0.587463 1445372500 0.472839 0.553040 -0.354065 0.587463 1445372500 0.472839 0.553040 -0.354065 0.587463 1445372500 0.468811 0.554993 -0.353638 0.589111 1445372500 0.468811 0.554993 -0.353638 0.589111 1445372500 0.468811 0.554993 -0.353638 0.589111 1445372500 0.468811 0.554993 -0.353638 0.589111 1445372500 0.468811 0.554993 -0.353638 0.589111 1445372501 0.468811 0.554993 -0.353638 0.589111 1445372501 0.467896 0.556458 -0.354858 0.587769 1445372501 0.467896 0.556458 -0.354858 0.587769 1445372501 0.467896 0.556458 -0.354858 0.587769 1445372501 0.467896 0.556458 -0.354858 0.587769 1445372501 0.467896 0.556458 -0.354858 0.587769 1445372501 0.467896 0.556458 -0.354858 0.587769 1445372501 0.467896 0.556458 -0.354858 0.587769 1445372501 0.465820 0.558716 -0.355713 0.586731 1445372501 0.465820 0.558716 -0.355713 0.586731 1445372501 0.465820 0.558716 -0.355713 0.586731 1445372501 0.465820 0.558716 -0.355713 0.586731 1445372501 0.465820 0.558716 -0.355713 0.586731 1445372501 0.465820 0.558716 -0.355713 0.586731 1445372501 0.467041 0.556213 -0.354309 0.588928 1445372501 0.467041 0.556213 -0.354309 0.588928 1445372501 0.467041 0.556213 -0.354309 0.588928 1445372501 0.467041 0.556213 -0.354309 0.588928 1445372501 0.467041 0.556213 -0.354309 0.588928 1445372501 0.469177 0.552124 -0.351501 0.592834 1445372501 0.469177 0.552124 -0.351501 0.592834 1445372501 0.469177 0.552124 -0.351501 0.592834 1445372501 0.469177 0.552124 -0.351501 0.592834 1445372501 0.467407 0.552856 -0.349548 0.594604 1445372501 0.467407 0.552856 -0.349548 0.594604 1445372501 0.467407 0.552856 -0.349548 0.594604 1445372501 0.467407 0.552856 -0.349548 0.594604 1445372501 0.467407 0.552856 -0.349548 0.594604 1445372501 0.467407 0.552856 -0.349548 0.594604 1445372501 0.467407 0.552856 -0.349548 0.594604 1445372501 0.464111 0.558228 -0.352234 0.590637 1445372501 0.464111 0.558228 -0.352234 0.590637 1445372501 0.464111 0.558228 -0.352234 0.590637 1445372501 0.464111 0.558228 -0.352234 0.590637 1445372501 0.464111 0.558228 -0.352234 0.590637 1445372501 0.464111 0.558228 -0.352234 0.590637 1445372501 0.462585 0.562073 -0.351807 0.588379 1445372501 0.462585 0.562073 -0.351807 0.588379 1445372501 0.462585 0.562073 -0.351807 0.588379 1445372501 0.462585 0.562073 -0.351807 0.588379 1445372501 0.462585 0.562073 -0.351807 0.588379 1445372501 0.462585 0.562073 -0.351807 0.588379 1445372501 0.463196 0.563599 -0.354736 0.584717 1445372501 0.463196 0.563599 -0.354736 0.584717 1445372501 0.463196 0.563599 -0.354736 0.584717 1445372501 0.463196 0.563599 -0.354736 0.584717 1445372501 0.467651 0.559265 -0.354248 0.585632 1445372501 0.467651 0.559265 -0.354248 0.585632 1445372501 0.467651 0.559265 -0.354248 0.585632 1445372501 0.467651 0.559265 -0.354248 0.585632 1445372501 0.467651 0.559265 -0.354248 0.585632 1445372501 0.467651 0.559265 -0.354248 0.585632 1445372501 0.474243 0.552612 -0.351746 0.588135 1445372501 0.474243 0.552612 -0.351746 0.588135 1445372501 0.474243 0.552612 -0.351746 0.588135 1445372501 0.474243 0.552612 -0.351746 0.588135 1445372501 0.474243 0.552612 -0.351746 0.588135 1445372501 0.474243 0.552612 -0.351746 0.588135 1445372501 0.474670 0.550232 -0.350525 0.590759 1445372501 0.474670 0.550232 -0.350525 0.590759 1445372501 0.474670 0.550232 -0.350525 0.590759 1445372501 0.474670 0.550232 -0.350525 0.590759 1445372501 0.474670 0.550232 -0.350525 0.590759 1445372501 0.474670 0.550232 -0.350525 0.590759 1445372501 0.471741 0.553894 -0.354858 0.587097 1445372501 0.471741 0.553894 -0.354858 0.587097 1445372501 0.471741 0.553894 -0.354858 0.587097 1445372501 0.471741 0.553894 -0.354858 0.587097 1445372501 0.471741 0.553894 -0.354858 0.587097 1445372501 0.471741 0.553894 -0.354858 0.587097 1445372501 0.471619 0.555176 -0.356689 0.584839 1445372501 0.471619 0.555176 -0.356689 0.584839 1445372501 0.471619 0.555176 -0.356689 0.584839 1445372501 0.471619 0.555176 -0.356689 0.584839 1445372501 0.471619 0.555176 -0.356689 0.584839 1445372501 0.471619 0.555176 -0.356689 0.584839 1445372501 0.471619 0.555176 -0.356689 0.584839 1445372501 0.471863 0.555664 -0.357239 0.583862 1445372501 0.471863 0.555664 -0.357239 0.583862 1445372501 0.471863 0.555664 -0.357239 0.583862 1445372501 0.471863 0.555664 -0.357239 0.583862 1445372501 0.471863 0.555664 -0.357239 0.583862 1445372501 0.471863 0.555664 -0.357239 0.583862 1445372501 0.471863 0.555664 -0.357239 0.583862 1445372501 0.475403 0.550903 -0.354004 0.587463 1445372501 0.475403 0.550903 -0.354004 0.587463 1445372501 0.475403 0.550903 -0.354004 0.587463 1445372501 0.475403 0.550903 -0.354004 0.587463 1445372501 0.475403 0.550903 -0.354004 0.587463 1445372501 0.475403 0.550903 -0.354004 0.587463 1445372501 0.476074 0.548279 -0.350891 0.591187 1445372501 0.476074 0.548279 -0.350891 0.591187 1445372501 0.476074 0.548279 -0.350891 0.591187 1445372501 0.476074 0.548279 -0.350891 0.591187 1445372501 0.476074 0.548279 -0.350891 0.591187 1445372501 0.476074 0.548279 -0.350891 0.591187 1445372501 0.471436 0.553406 -0.354492 0.588013 1445372501 0.471436 0.553406 -0.354492 0.588013 1445372501 0.471436 0.553406 -0.354492 0.588013 1445372501 0.471436 0.553406 -0.354492 0.588013 1445372501 0.471436 0.553406 -0.354492 0.588013 1445372501 0.471436 0.553406 -0.354492 0.588013 1445372501 0.471436 0.553406 -0.354492 0.588013 1445372501 0.468140 0.557495 -0.351257 0.588745 1445372501 0.468140 0.557495 -0.351257 0.588745 1445372501 0.468140 0.557495 -0.351257 0.588745 1445372501 0.468140 0.557495 -0.351257 0.588745 1445372502 0.468140 0.557495 -0.351257 0.588745 1445372502 0.468140 0.557495 -0.351257 0.588745 1445372502 0.463623 0.564270 -0.353210 0.584656 1445372502 0.463623 0.564270 -0.353210 0.584656 1445372502 0.463623 0.564270 -0.353210 0.584656 1445372502 0.463623 0.564270 -0.353210 0.584656 1445372502 0.463623 0.564270 -0.353210 0.584656 1445372502 0.463623 0.564270 -0.353210 0.584656 1445372502 0.467102 0.561584 -0.351257 0.585632 1445372502 0.467102 0.561584 -0.351257 0.585632 1445372502 0.467102 0.561584 -0.351257 0.585632 1445372502 0.467102 0.561584 -0.351257 0.585632 1445372502 0.467102 0.561584 -0.351257 0.585632 1445372502 0.467102 0.561584 -0.351257 0.585632 1445372502 0.469788 0.559265 -0.352661 0.584900 1445372502 0.469788 0.559265 -0.352661 0.584900 1445372502 0.469788 0.559265 -0.352661 0.584900 1445372502 0.469788 0.559265 -0.352661 0.584900 1445372502 0.469788 0.559265 -0.352661 0.584900 1445372502 0.469788 0.559265 -0.352661 0.584900 1445372502 0.471191 0.556702 -0.353333 0.585815 1445372502 0.471191 0.556702 -0.353333 0.585815 1445372502 0.471191 0.556702 -0.353333 0.585815 1445372502 0.471191 0.556702 -0.353333 0.585815 1445372502 0.471191 0.556702 -0.353333 0.585815 1445372502 0.470825 0.555847 -0.356445 0.585022 1445372502 0.470825 0.555847 -0.356445 0.585022 1445372502 0.470825 0.555847 -0.356445 0.585022 1445372502 0.470825 0.555847 -0.356445 0.585022 1445372502 0.470825 0.555847 -0.356445 0.585022 1445372502 0.470825 0.555847 -0.356445 0.585022 1445372502 0.471313 0.555176 -0.357544 0.584534 1445372502 0.471313 0.555176 -0.357544 0.584534 1445372502 0.471313 0.555176 -0.357544 0.584534 1445372502 0.471313 0.555176 -0.357544 0.584534 1445372502 0.471313 0.555176 -0.357544 0.584534 1445372502 0.471313 0.555176 -0.357544 0.584534 1445372502 0.471313 0.555176 -0.357544 0.584534 1445372502 0.472961 0.553833 -0.357849 0.584351 1445372502 0.472961 0.553833 -0.357849 0.584351 1445372502 0.472961 0.553833 -0.357849 0.584351 1445372502 0.472961 0.553833 -0.357849 0.584351 1445372502 0.472961 0.553833 -0.357849 0.584351 1445372502 0.472961 0.553833 -0.357849 0.584351 1445372502 0.473389 0.550293 -0.356506 0.588135 1445372502 0.473389 0.550293 -0.356506 0.588135 1445372502 0.473389 0.550293 -0.356506 0.588135 1445372502 0.473389 0.550293 -0.356506 0.588135 1445372502 0.473389 0.550293 -0.356506 0.588135 1445372502 0.473389 0.550293 -0.356506 0.588135 1445372502 0.473511 0.546753 -0.352966 0.593445 1445372502 0.473511 0.546753 -0.352966 0.593445 1445372502 0.473511 0.546753 -0.352966 0.593445 1445372502 0.473511 0.546753 -0.352966 0.593445 1445372502 0.473511 0.546753 -0.352966 0.593445 1445372502 0.473511 0.546753 -0.352966 0.593445 1445372502 0.473511 0.546753 -0.352966 0.593445 1445372502 0.470398 0.549500 -0.354431 0.592468 1445372502 0.470398 0.549500 -0.354431 0.592468 1445372502 0.470398 0.549500 -0.354431 0.592468 1445372502 0.470398 0.549500 -0.354431 0.592468 1445372502 0.470398 0.549500 -0.354431 0.592468 1445372502 0.470398 0.549500 -0.354431 0.592468 1445372502 0.469299 0.551575 -0.349792 0.594177 1445372502 0.469299 0.551575 -0.349792 0.594177 1445372502 0.469299 0.551575 -0.349792 0.594177 1445372502 0.469299 0.551575 -0.349792 0.594177 1445372502 0.469299 0.551575 -0.349792 0.594177 1445372502 0.469299 0.551575 -0.349792 0.594177 1445372502 0.468750 0.554260 -0.348938 0.592651 1445372502 0.468750 0.554260 -0.348938 0.592651 1445372502 0.468750 0.554260 -0.348938 0.592651 1445372502 0.468750 0.554260 -0.348938 0.592651 1445372502 0.468750 0.554260 -0.348938 0.592651 1445372502 0.468750 0.554260 -0.348938 0.592651 1445372502 0.468750 0.554260 -0.348938 0.592651 1445372502 0.470032 0.553162 -0.348267 0.593018 1445372502 0.470032 0.553162 -0.348267 0.593018 1445372502 0.470032 0.553162 -0.348267 0.593018 1445372502 0.470032 0.553162 -0.348267 0.593018 1445372502 0.470032 0.553162 -0.348267 0.593018 1445372502 0.470032 0.553162 -0.348267 0.593018 1445372502 0.471130 0.551331 -0.346863 0.594666 1445372502 0.471130 0.551331 -0.346863 0.594666 1445372502 0.471130 0.551331 -0.346863 0.594666 1445372502 0.471130 0.551331 -0.346863 0.594666 1445372502 0.471130 0.551331 -0.346863 0.594666 1445372502 0.471130 0.551331 -0.346863 0.594666 1445372502 0.469055 0.553833 -0.347656 0.593567 1445372502 0.469055 0.553833 -0.347656 0.593567 1445372502 0.469055 0.553833 -0.347656 0.593567 1445372502 0.469055 0.553833 -0.347656 0.593567 1445372502 0.469055 0.553833 -0.347656 0.593567 1445372502 0.469055 0.553833 -0.347656 0.593567 1445372502 0.469055 0.553833 -0.347656 0.593567 1445372502 0.468872 0.554565 -0.348328 0.592651 1445372502 0.468872 0.554565 -0.348328 0.592651 1445372502 0.468872 0.554565 -0.348328 0.592651 1445372502 0.468872 0.554565 -0.348328 0.592651 1445372502 0.468872 0.554565 -0.348328 0.592651 1445372502 0.468872 0.554565 -0.348328 0.592651 1445372502 0.469116 0.554810 -0.349915 0.591248 1445372502 0.469116 0.554810 -0.349915 0.591248 1445372502 0.469116 0.554810 -0.349915 0.591248 1445372502 0.469116 0.554810 -0.349915 0.591248 1445372502 0.469116 0.554810 -0.349915 0.591248 1445372502 0.469116 0.554810 -0.349915 0.591248 1445372502 0.471252 0.552063 -0.348022 0.593262 1445372502 0.471252 0.552063 -0.348022 0.593262 1445372502 0.471252 0.552063 -0.348022 0.593262 1445372502 0.471252 0.552063 -0.348022 0.593262 1445372502 0.471252 0.552063 -0.348022 0.593262 1445372502 0.471252 0.552063 -0.348022 0.593262 1445372503 0.471985 0.549377 -0.345337 0.596680 1445372503 0.471985 0.549377 -0.345337 0.596680 1445372503 0.471985 0.549377 -0.345337 0.596680 1445372503 0.471985 0.549377 -0.345337 0.596680 1445372503 0.471985 0.549377 -0.345337 0.596680 1445372503 0.471985 0.549377 -0.345337 0.596680 1445372503 0.471985 0.549377 -0.345337 0.596680 1445372503 0.470581 0.549255 -0.344849 0.598206 1445372503 0.470581 0.549255 -0.344849 0.598206 1445372503 0.470581 0.549255 -0.344849 0.598206 1445372503 0.470581 0.549255 -0.344849 0.598206 1445372503 0.470581 0.549255 -0.344849 0.598206 1445372503 0.470703 0.549622 -0.344971 0.597717 1445372503 0.470703 0.549622 -0.344971 0.597717 1445372503 0.470703 0.549622 -0.344971 0.597717 1445372503 0.470703 0.549622 -0.344971 0.597717 1445372503 
0.475464 0.552124 -0.356079 0.585022 1445372505 0.475464 0.552124 -0.356079 0.585022 1445372505 0.475464 0.552124 -0.356079 0.585022 1445372505 0.475464 0.552124 -0.356079 0.585022 1445372505 0.475464 0.552124 -0.356079 0.585022 1445372505 0.477539 0.550232 -0.359680 0.582886 1445372505 0.477539 0.550232 -0.359680 0.582886 1445372505 0.477539 0.550232 -0.359680 0.582886 1445372505 0.477539 0.550232 -0.359680 0.582886 1445372505 0.477539 0.550232 -0.359680 0.582886 1445372505 0.477539 0.550232 -0.359680 0.582886 1445372505 0.479248 0.547729 -0.364136 0.581116 1445372505 0.479248 0.547729 -0.364136 0.581116 1445372505 0.479248 0.547729 -0.364136 0.581116 1445372506 0.479248 0.547729 -0.364136 0.581116 1445372506 0.479248 0.547729 -0.364136 0.581116 1445372506 0.479248 0.547729 -0.364136 0.581116 1445372506 0.476929 0.546997 -0.370605 0.579529 1445372506 0.476929 0.546997 -0.370605 0.579529 1445372506 0.476929 0.546997 -0.370605 0.579529 1445372506 0.476929 0.546997 -0.370605 0.579529 1445372506 0.476929 0.546997 -0.370605 0.579529 1445372506 0.476929 0.546997 -0.370605 0.579529 1445372506 0.474365 0.545837 -0.371033 0.582458 1445372506 0.474365 0.545837 -0.371033 0.582458 1445372506 0.474365 0.545837 -0.371033 0.582458 1445372506 0.474365 0.545837 -0.371033 0.582458 1445372506 0.474365 0.545837 -0.371033 0.582458 1445372506 0.474365 0.545837 -0.371033 0.582458 1445372506 0.474365 0.545837 -0.371033 0.582458 1445372506 0.470642 0.548340 -0.369690 0.584045 1445372506 0.470642 0.548340 -0.369690 0.584045 1445372506 0.470642 0.548340 -0.369690 0.584045 1445372506 0.470642 0.548340 -0.369690 0.584045 1445372506 0.470642 0.548340 -0.369690 0.584045 1445372506 0.470642 0.548340 -0.369690 0.584045 1445372506 0.470093 0.550110 -0.363708 0.586548 1445372506 0.470093 0.550110 -0.363708 0.586548 1445372506 0.470093 0.550110 -0.363708 0.586548 1445372506 0.470093 0.550110 -0.363708 0.586548 1445372506 0.470093 0.550110 -0.363708 0.586548 1445372506 0.470093 0.550110 -0.363708 0.586548 1445372506 0.467651 0.553589 -0.361511 0.586548 1445372506 0.467651 0.553589 -0.361511 0.586548 1445372506 0.467651 0.553589 -0.361511 0.586548 1445372506 0.467651 0.553589 -0.361511 0.586548 1445372506 0.467651 0.553589 -0.361511 0.586548 1445372506 0.467651 0.553589 -0.361511 0.586548 1445372506 0.467651 0.553589 -0.361511 0.586548 1445372506 0.462524 0.558594 -0.361755 0.585754 1445372506 0.462524 0.558594 -0.361755 0.585754 1445372506 0.462524 0.558594 -0.361755 0.585754 1445372506 0.462524 0.558594 -0.361755 0.585754 1445372506 0.462524 0.558594 -0.361755 0.585754 1445372506 0.462524 0.558594 -0.361755 0.585754 1445372506 0.457581 0.561707 -0.357788 0.589050 1445372506 0.457581 0.561707 -0.357788 0.589050 1445372506 0.457581 0.561707 -0.357788 0.589050 1445372506 0.457581 0.561707 -0.357788 0.589050 1445372506 0.457581 0.561707 -0.357788 0.589050 1445372506 0.457581 0.561707 -0.357788 0.589050 1445372506 0.458801 0.559021 -0.346619 0.597351 1445372506 0.458801 0.559021 -0.346619 0.597351 1445372506 0.458801 0.559021 -0.346619 0.597351 1445372506 0.458801 0.559021 -0.346619 0.597351 1445372506 0.458801 0.559021 -0.346619 0.597351 1445372506 0.458801 0.559021 -0.346619 0.597351 1445372506 0.459534 0.558105 -0.342468 0.600037 1445372506 0.459534 0.558105 -0.342468 0.600037 1445372506 0.459534 0.558105 -0.342468 0.600037 1445372506 0.459534 0.558105 -0.342468 0.600037 1445372506 0.459534 0.558105 -0.342468 0.600037 1445372506 0.459534 0.558105 -0.342468 0.600037 1445372506 0.458923 0.559570 -0.345642 0.597290 1445372506 0.458923 0.559570 -0.345642 0.597290 1445372506 0.458923 0.559570 -0.345642 0.597290 1445372506 0.458923 0.559570 -0.345642 0.597290 1445372506 0.458923 0.559570 -0.345642 0.597290 1445372506 0.458923 0.559570 -0.345642 0.597290 1445372506 0.458923 0.559570 -0.345642 0.597290 1445372506 0.462769 0.559509 -0.353943 0.589417 1445372506 0.462769 0.559509 -0.353943 0.589417 1445372506 0.462769 0.559509 -0.353943 0.589417 1445372506 0.462769 0.559509 -0.353943 0.589417 1445372506 0.462769 0.559509 -0.353943 0.589417 1445372506 0.467651 0.557434 -0.361816 0.582764 1445372506 0.467651 0.557434 -0.361816 0.582764 1445372506 0.467651 0.557434 -0.361816 0.582764 1445372506 0.467651 0.557434 -0.361816 0.582764 1445372506 0.467651 0.557434 -0.361816 0.582764 1445372506 0.467651 0.557434 -0.361816 0.582764 1445372506 0.464966 0.558777 -0.366577 0.580688 1445372506 0.464966 0.558777 -0.366577 0.580688 1445372506 0.464966 0.558777 -0.366577 0.580688 1445372506 0.464966 0.558777 -0.366577 0.580688 1445372506 0.464966 0.558777 -0.366577 0.580688 1445372506 0.464966 0.558777 -0.366577 0.580688 1445372506 0.464966 0.558777 -0.366577 0.580688 1445372506 0.465942 0.554565 -0.359863 0.588013 1445372506 0.465942 0.554565 -0.359863 0.588013 1445372506 0.465942 0.554565 -0.359863 0.588013 1445372506 0.465942 0.554565 -0.359863 0.588013 1445372506 0.465942 0.554565 -0.359863 0.588013 1445372506 0.465942 0.554565 -0.359863 0.588013 1445372506 0.472839 0.547119 -0.347839 0.596619 1445372506 0.472839 0.547119 -0.347839 0.596619 1445372506 0.472839 0.547119 -0.347839 0.596619 1445372506 0.472839 0.547119 -0.347839 0.596619 1445372506 0.472839 0.547119 -0.347839 0.596619 1445372506 0.472839 0.547119 -0.347839 0.596619 1445372506 0.472534 0.547913 -0.344910 0.597839 1445372506 0.472534 0.547913 -0.344910 0.597839 1445372506 0.472534 0.547913 -0.344910 0.597839 1445372506 0.472534 0.547913 -0.344910 0.597839 1445372506 0.472534 0.547913 -0.344910 0.597839 1445372506 0.472534 0.547913 -0.344910 0.597839 1445372506 0.468689 0.552368 -0.347656 0.595215 1445372506 0.468689 0.552368 -0.347656 0.595215 1445372506 0.468689 0.552368 -0.347656 0.595215 1445372506 0.468689 0.552368 -0.347656 0.595215 1445372506 0.468689 0.552368 -0.347656 0.595215 1445372506 0.468689 0.552368 -0.347656 0.595215 1445372506 0.466553 0.556030 -0.346863 0.593933 1445372506 0.466553 0.556030 -0.346863 0.593933 1445372506 0.466553 0.556030 -0.346863 0.593933 1445372506 0.466553 0.556030 -0.346863 0.593933 1445372506 0.466553 0.556030 -0.346863 0.593933 1445372507 0.466553 0.556030 -0.346863 0.593933 1445372507 0.466553 0.556030 -0.346863 0.593933 1445372507 0.464111 0.558777 -0.343567 0.595215 1445372507 0.464111 0.558777 -0.343567 0.595215 1445372507 0.464111 0.558777 -0.343567 0.595215 1445372507 0.464111 0.558777 -0.343567 0.595215 1445372507 0.464111 0.558777 -0.343567 0.595215 1445372507 0.464111 0.558777 -0.343567 0.595215 1445372507 0.465515 0.556641 -0.335571 0.600647 1445372507 0.465515 0.556641 -0.335571 0.600647 1445372507 0.465515 0.556641 -0.335571 0.600647 1445372507 0.465515 0.556641 -0.335571 0.600647 1445372507 0.465515 0.556641 -0.335571 0.600647 1445372507 0.465515 0.556641 -0.335571 0.600647 1445372507 0.466614 0.556641 -0.333313 0.601013 1445372507 0.466614 0.556641 -0.333313 0.601013 1445372507 0.466614 0.556641 -0.333313 0.601013 1445372507 0.466614 0.556641 -0.333313 0.601013 1445372507 0.466614 0.556641 -0.333313 0.601013 1445372507 0.466614 0.556641 -0.333313 0.601013 1445372507 0.466614 0.556641 -0.333313 0.601013 1445372507 0.469604 0.555664 -0.336914 0.597595 1445372507 0.469604 0.555664 -0.336914 0.597595 1445372507 0.469604 0.555664 -0.336914 0.597595 1445372507 0.469604 0.555664 -0.336914 0.597595 1445372507 0.469604 0.555664 -0.336914 0.597595 1445372507 0.469604 0.555664 -0.336914 0.597595 1445372507 0.471619 0.556091 -0.346924 0.589844 1445372507 0.471619 0.556091 -0.346924 0.589844 1445372507 0.471619 0.556091 -0.346924 0.589844 1445372507 0.471619 0.556091 -0.346924 0.589844 1445372507 0.471619 0.556091 -0.346924 0.589844 1445372507 0.471619 0.556091 -0.346924 0.589844 1445372507 0.474060 0.555603 -0.355225 0.583374 1445372507 0.474060 0.555603 -0.355225 0.583374 1445372507 0.474060 0.555603 -0.355225 0.583374 1445372507 0.474060 0.555603 -0.355225 0.583374 1445372507 0.474060 0.555603 -0.355225 0.583374 1445372507 0.474060 0.555603 -0.355225 0.583374 1445372507 0.471008 0.557312 -0.361877 0.580078 1445372507 0.471008 0.557312 -0.361877 0.580078 1445372507 0.471008 0.557312 -0.361877 0.580078 1445372507 0.471008 0.557312 -0.361877 0.580078 1445372507 0.471008 0.557312 -0.361877 0.580078 1445372507 0.471008 0.557312 -0.361877 0.580078 1445372507 0.471741 0.553223 -0.354004 0.588257 1445372507 0.471741 0.553223 -0.354004 0.588257 1445372507 0.471741 0.553223 -0.354004 0.588257 1445372507 0.471741 0.553223 -0.354004 0.588257 1445372507 0.471741 0.553223 -0.354004 0.588257 1445372507 0.471741 0.553223 -0.354004 0.588257 1445372507 0.476257 0.547363 -0.344971 0.595337 1445372507 0.476257 0.547363 -0.344971 0.595337 1445372507 0.476257 0.547363 -0.344971 0.595337 1445372507 0.476257 0.547363 -0.344971 0.595337 1445372507 0.476257 0.547363 -0.344971 0.595337 1445372507 0.476379 0.547119 -0.341675 0.597412 1445372507 0.476379 0.547119 -0.341675 0.597412 1445372507 0.476379 0.547119 -0.341675 0.597412 1445372507 0.476379 0.547119 -0.341675 0.597412 1445372507 0.476379 0.547119 -0.341675 0.597412 1445372507 0.476379 0.547119 -0.341675 0.597412 1445372507 0.473816 0.549805 -0.342773 0.596375 1445372507 0.473816 0.549805 -0.342773 0.596375 1445372507 0.473816 0.549805 -0.342773 0.596375 1445372507 0.473816 0.549805 -0.342773 0.596375 1445372507 0.473816 0.549805 -0.342773 0.596375 1445372507 0.470276 0.553040 -0.341064 0.597168 1445372507 0.470276 0.553040 -0.341064 0.597168 1445372507 0.470276 0.553040 -0.341064 0.597168 1445372507 0.470276 0.553040 -0.341064 0.597168 1445372507 0.470276 0.553040 -0.341064 0.597168 1445372507 0.470276 0.553040 -0.341064 0.597168 1445372507 0.466797 0.555359 -0.335938 0.600586 1445372507 0.466797 0.555359 -0.335938 0.600586 1445372507 0.466797 0.555359 -0.335938 0.600586 1445372507 0.466797 0.555359 -0.335938 0.600586 1445372507 0.466797 0.555359 -0.335938 0.600586 1445372507 0.466797 0.555359 -0.335938 0.600586 1445372507 0.466797 0.555359 -0.335938 0.600586 1445372507 0.466248 0.554565 -0.327759 0.606262 1445372507 0.466248 0.554565 -0.327759 0.606262 1445372507 0.466248 0.554565 -0.327759 0.606262 1445372507 0.466248 0.554565 -0.327759 0.606262 1445372507 0.466248 0.554565 -0.327759 0.606262 1445372507 0.466248 0.554565 -0.327759 0.606262 1445372507 0.469421 0.554077 -0.326965 0.604675 1445372507 0.469421 0.554077 -0.326965 0.604675 1445372507 0.469421 0.554077 -0.326965 0.604675 1445372507 0.469421 0.554077 -0.326965 0.604675 1445372507 0.469421 0.554077 -0.326965 0.604675 1445372507 0.469421 0.554077 -0.326965 0.604675 1445372507 0.469421 0.554077 -0.326965 0.604675 1445372507 0.472351 0.554138 -0.335388 0.597717 1445372507 0.472351 0.554138 -0.335388 0.597717 1445372507 0.472351 0.554138 -0.335388 0.597717 1445372507 0.472351 0.554138 -0.335388 0.597717 1445372507 0.472351 0.554138 -0.335388 0.597717 1445372507 0.472351 0.554138 -0.335388 0.597717 1445372507 0.476135 0.553528 -0.345825 0.589233 1445372507 0.476135 0.553528 -0.345825 0.589233 1445372507 0.476135 0.553528 -0.345825 0.589233 1445372507 0.476135 0.553528 -0.345825 0.589233 1445372507 0.476135 0.553528 -0.345825 0.589233 1445372507 0.476135 0.553528 -0.345825 0.589233 1445372507 0.476135 0.553528 -0.345825 0.589233 1445372507 0.475769 0.553467 -0.353943 0.584778 1445372507 0.475769 0.553467 -0.353943 0.584778 1445372507 0.475769 0.553467 -0.353943 0.584778 1445372507 0.475769 0.553467 -0.353943 0.584778 1445372507 0.475769 0.553467 -0.353943 0.584778 1445372507 0.475769 0.553467 -0.353943 0.584778 1445372508 0.473694 0.552002 -0.354431 0.587524 1445372508 0.473694 0.552002 -0.354431 0.587524 1445372508 0.473694 0.552002 -0.354431 0.587524 1445372508 0.473694 0.552002 -0.354431 0.587524 1445372508 0.473694 0.552002 -0.354431 0.587524 1445372508 0.473694 0.552002 -0.354431 0.587524 1445372508 0.476807 0.547302 -0.345215 0.594849 1445372508 0.476807 0.547302 -0.345215 0.594849 1445372508 0.476807 0.547302 -0.345215 0.594849 1445372508 0.476807 0.547302 -0.345215 0.594849 1445372508 0.476807 0.547302 -0.345215 0.594849 1445372508 0.476807 0.547302 -0.345215 0.594849 1445372508 0.478516 0.547058 -0.339233 0.597107 1445372508 0.478516 0.547058 -0.339233 0.597107 1445372508 0.478516 0.547058 -0.339233 0.597107 1445372508 0.478516 0.547058 -0.339233 0.597107 1445372508 0.478516 0.547058 -0.339233 0.597107 1445372508 0.478516 0.547058 -0.339233 0.597107 1445372508 0.475464 0.552124 -0.339539 0.594727 1445372508 0.475464 0.552124 -0.339539 0.594727 1445372508 0.475464 0.552124 -0.339539 0.594727 1445372508 0.475464 0.552124 -0.339539 0.594727 1445372508 0.475464 0.552124 -0.339539 0.594727 1445372508 0.475464 0.552124 -0.339539 0.594727 1445372508 0.475891 0.553284 -0.337830 0.594299 1445372508 0.475891 0.553284 -0.337830 0.594299 1445372508 0.475891 0.553284 -0.337830 0.594299 1445372508 0.475891 0.553284 -0.337830 0.594299 1445372508 0.475891 0.553284 -0.337830 0.594299 1445372508 0.475891 0.553284 -0.337830 0.594299 1445372508 0.473267 0.555969 -0.336914 0.594421 1445372508 0.473267 0.555969 -0.336914 0.594421 1445372508 0.473267 0.555969 -0.336914 0.594421 1445372508 0.473267 0.555969 -0.336914 0.594421 1445372508 0.473267 0.555969 -0.336914 0.594421 1445372508 0.473267 0.555969 -0.336914 0.594421 1445372508 0.473267 0.555969 -0.336914 0.594421 1445372508 0.474365 0.552795 -0.330994 0.599792 1445372508 0.474365 0.552795 -0.330994 0.599792 1445372508 0.474365 0.552795 -0.330994 0.599792 1445372508 0.474365 0.552795 -0.330994 0.599792 1445372508 0.474365 0.552795 -0.330994 0.599792 1445372508 0.474365 0.552795 -0.330994 0.599792 1445372508 0.476440 0.551331 -0.330383 0.599854 1445372508 0.476440 0.551331 -0.330383 0.599854 1445372508 0.476440 0.551331 -0.330383 0.599854 1445372508 0.476440 0.551331 -0.330383 0.599854 1445372508 0.476440 0.551331 -0.330383 0.599854 1445372508 0.476440 0.551331 -0.330383 0.599854 1445372508 0.477600 0.552185 -0.338806 0.593384 1445372508 0.477600 0.552185 -0.338806 0.593384 1445372508 0.477600 0.552185 -0.338806 0.593384 1445372508 0.477600 0.552185 -0.338806 0.593384 1445372508 0.477600 0.552185 -0.338806 0.593384 1445372508 0.477600 0.552185 -0.338806 0.593384 1445372508 0.477600 0.552185 -0.338806 0.593384 1445372508 0.480347 0.551941 -0.347839 0.586121 1445372508 0.480347 0.551941 -0.347839 0.586121 1445372508 0.480347 0.551941 -0.347839 0.586121 1445372508 0.480347 0.551941 -0.347839 0.586121 1445372508 0.480347 0.551941 -0.347839 0.586121 1445372508 0.480347 0.551941 -0.347839 0.586121 1445372508 0.480347 0.551941 -0.347839 0.586121 1445372508 0.484436 0.549011 -0.358582 0.578979 1445372508 0.484436 0.549011 -0.358582 0.578979 1445372508 0.484436 0.549011 -0.358582 0.578979 1445372508 0.484436 0.549011 -0.358582 0.578979 1445372508 0.484436 0.549011 -0.358582 0.578979 1445372508 0.484436 0.549011 -0.358582 0.578979 1445372508 0.485962 0.543701 -0.361694 0.580811 1445372508 0.485962 0.543701 -0.361694 0.580811 1445372508 0.485962 0.543701 -0.361694 0.580811 1445372508 0.485962 0.543701 -0.361694 0.580811 1445372508 0.485962 0.543701 -0.361694 0.580811 1445372508 0.485962 0.543701 -0.361694 0.580811 1445372508 0.484985 0.541260 -0.360840 0.584412 1445372508 0.484985 0.541260 -0.360840 0.584412 1445372508 0.484985 0.541260 -0.360840 0.584412 1445372508 0.484985 0.541260 -0.360840 0.584412 1445372508 0.484985 0.541260 -0.360840 0.584412 1445372508 0.484985 0.541260 -0.360840 0.584412 1445372508 0.486145 0.538330 -0.355652 0.589294 1445372508 0.486145 0.538330 -0.355652 0.589294 1445372508 0.486145 0.538330 -0.355652 0.589294 1445372508 0.486145 0.538330 -0.355652 0.589294 1445372508 0.486145 0.538330 -0.355652 0.589294 1445372508 0.486145 0.538330 -0.355652 0.589294 1445372508 0.484802 0.540955 -0.351746 0.590393 1445372508 0.484802 0.540955 -0.351746 0.590393 1445372508 0.484802 0.540955 -0.351746 0.590393 1445372508 0.484802 0.540955 -0.351746 0.590393 1445372508 0.484802 0.540955 -0.351746 0.590393 1445372508 0.484802 0.540955 -0.351746 0.590393 1445372508 0.482666 0.543945 -0.349243 0.590881 1445372508 0.482666 0.543945 -0.349243 0.590881 1445372508 0.482666 0.543945 -0.349243 0.590881 1445372508 0.482666 0.543945 -0.349243 0.590881 1445372508 0.482666 0.543945 -0.349243 0.590881 1445372508 0.482666 0.543945 -0.349243 0.590881 1445372508 0.477905 0.547791 -0.349121 0.591248 1445372508 0.477905 0.547791 -0.349121 0.591248 1445372508 0.477905 0.547791 -0.349121 0.591248 1445372508 0.477905 0.547791 -0.349121 0.591248 1445372508 0.477905 0.547791 -0.349121 0.591248 1445372508 0.477905 0.547791 -0.349121 0.591248 1445372508 0.474731 0.549622 -0.346741 0.593506 1445372508 0.474731 0.549622 -0.346741 0.593506 1445372508 0.474731 0.549622 -0.346741 0.593506 1445372508 0.474731 0.549622 -0.346741 0.593506 1445372508 0.474731 0.549622 -0.346741 0.593506 1445372508 0.474731 0.549622 -0.346741 0.593506 1445372508 0.475525 0.549805 -0.341309 0.595825 1445372509 0.475525 0.549805 -0.341309 0.595825 1445372509 0.475525 0.549805 -0.341309 0.595825 1445372509 0.475525 0.549805 -0.341309 0.595825 1445372509 0.475525 0.549805 -0.341309 0.595825 1445372509 0.475525 0.549805 -0.341309 0.595825 1445372509 0.475525 0.549805 -0.341309 0.595825 1445372509 0.479675 0.549072 -0.341858 0.592834 1445372509 0.479675 0.549072 -0.341858 0.592834 1445372509 0.479675 0.549072 -0.341858 0.592834 1445372509 0.479675 0.549072 -0.341858 0.592834 1445372509 0.479675 0.549072 -0.341858 0.592834 1445372509 0.479675 0.549072 -0.341858 0.592834 1445372509 0.482605 0.548523 -0.349182 0.586731 1445372509 0.482605 0.548523 -0.349182 0.586731 1445372509 0.482605 0.548523 -0.349182 0.586731 1445372509 0.482605 0.548523 -0.349182 0.586731 1445372509 0.482605 0.548523 -0.349182 0.586731 1445372509 0.482605 0.548523 -0.349182 0.586731 1445372509 0.487427 0.545715 -0.357849 0.580078 1445372509 0.487427 0.545715 -0.357849 0.580078 1445372509 0.487427 0.545715 -0.357849 0.580078 1445372509 0.487427 0.545715 -0.357849 0.580078 1445372509 0.487427 0.545715 -0.357849 0.580078 1445372509 0.487427 0.545715 -0.357849 0.580078 1445372509 0.489319 0.542908 -0.361084 0.579102 1445372509 0.489319 0.542908 -0.361084 0.579102 1445372509 0.489319 0.542908 -0.361084 0.579102 1445372509 0.489319 0.542908 -0.361084 0.579102 1445372509 0.489319 0.542908 -0.361084 0.579102 1445372509 0.489319 0.542908 -0.361084 0.579102 1445372509 0.487793 0.541809 -0.355774 0.584656 1445372509 0.487793 0.541809 -0.355774 0.584656 1445372509 0.487793 0.541809 -0.355774 0.584656 1445372509 0.487793 0.541809 -0.355774 0.584656 1445372509 0.487793 0.541809 -0.355774 0.584656 1445372509 0.484558 0.543335 -0.349304 0.589844 1445372509 0.484558 0.543335 -0.349304 0.589844 1445372509 0.484558 0.543335 -0.349304 0.589844 1445372509 0.484558 0.543335 -0.349304 0.589844 1445372509 0.484558 0.543335 -0.349304 0.589844 1445372509 0.484558 0.543335 -0.349304 0.589844 1445372509 0.484497 0.544678 -0.345520 0.590881 1445372509 0.484497 0.544678 -0.345520 0.590881 1445372509 0.484497 0.544678 -0.345520 0.590881 1445372509 0.484497 0.544678 -0.345520 0.590881 1445372509 0.484497 0.544678 -0.345520 0.590881 1445372509 0.484497 0.544678 -0.345520 0.590881 1445372509 0.483826 0.546875 -0.345215 0.589539 1445372509 0.483826 0.546875 -0.345215 0.589539 1445372509 0.483826 0.546875 -0.345215 0.589539 1445372509 0.483826 0.546875 -0.345215 0.589539 1445372509 0.483826 0.546875 -0.345215 0.589539 1445372509 0.483826 0.546875 -0.345215 0.589539 1445372509 0.482788 0.548645 -0.343506 0.589783 1445372509 0.482788 0.548645 -0.343506 0.589783 1445372509 0.482788 0.548645 -0.343506 0.589783 1445372509 0.482788 0.548645 -0.343506 0.589783 1445372509 0.482788 0.548645 -0.343506 0.589783 1445372509 0.482788 0.548645 -0.343506 0.589783 1445372509 0.480042 0.550415 -0.340698 0.591980 1445372509 0.480042 0.550415 -0.340698 0.591980 1445372509 0.480042 0.550415 -0.340698 0.591980 1445372509 0.480042 0.550415 -0.340698 0.591980 1445372509 0.480042 0.550415 -0.340698 0.591980 1445372509 0.480042 0.550415 -0.340698 0.591980 1445372509 0.478149 0.551514 -0.337158 0.594482 1445372509 0.478149 0.551514 -0.337158 0.594482 1445372509 0.478149 0.551514 -0.337158 0.594482 1445372509 0.478149 0.551514 -0.337158 0.594482 1445372509 0.478149 0.551514 -0.337158 0.594482 1445372509 0.478149 0.551514 -0.337158 0.594482 1445372509 0.478149 0.551514 -0.337158 0.594482 1445372509 0.477783 0.552490 -0.336304 0.594360 1445372509 0.477783 0.552490 -0.336304 0.594360 1445372509 0.477783 0.552490 -0.336304 0.594360 1445372509 0.477783 0.552490 -0.336304 0.594360 1445372509 0.477783 0.552490 -0.336304 0.594360 1445372509 0.477783 0.552490 -0.336304 0.594360 1445372509 0.478943 0.552795 -0.339355 0.591431 1445372509 0.478943 0.552795 -0.339355 0.591431 1445372509 0.478943 0.552795 -0.339355 0.591431 1445372509 0.478943 0.552795 -0.339355 0.591431 1445372509 0.478943 0.552795 -0.339355 0.591431 1445372509 0.478943 0.552795 -0.339355 0.591431 1445372509 0.479797 0.553040 -0.346252 0.586487 1445372509 0.479797 0.553040 -0.346252 0.586487 1445372509 0.479797 0.553040 -0.346252 0.586487 1445372509 0.479797 0.553040 -0.346252 0.586487 1445372509 0.479797 0.553040 -0.346252 0.586487 1445372509 0.479797 0.553040 -0.346252 0.586487 1445372509 0.479431 0.551819 -0.351379 0.584900 1445372509 0.479431 0.551819 -0.351379 0.584900 1445372509 0.479431 0.551819 -0.351379 0.584900 1445372509 0.479431 0.551819 -0.351379 0.584900 1445372509 0.479431 0.551819 -0.351379 0.584900 1445372509 0.479431 0.551819 -0.351379 0.584900 1445372509 0.478149 0.550293 -0.350647 0.587769 1445372509 0.478149 0.550293 -0.350647 0.587769 1445372509 0.478149 0.550293 -0.350647 0.587769 1445372509 0.478149 0.550293 -0.350647 0.587769 1445372509 0.478149 0.550293 -0.350647 0.587769 1445372509 0.478149 0.550293 -0.350647 0.587769 1445372509 0.476379 0.550171 -0.346802 0.591614 1445372509 0.476379 0.550171 -0.346802 0.591614 1445372509 0.476379 0.550171 -0.346802 0.591614 1445372509 0.476379 0.550171 -0.346802 0.591614 1445372509 0.476379 0.550171 -0.346802 0.591614 1445372509 0.476379 0.550171 -0.346802 0.591614 1445372509 0.476868 0.549316 -0.340515 0.595642 1445372509 0.476868 0.549316 -0.340515 0.595642 1445372510 0.476868 0.549316 -0.340515 0.595642 1445372510 0.476868 0.549316 -0.340515 0.595642 1445372510 0.476868 0.549316 -0.340515 0.595642 1445372510 0.476868 0.549316 -0.340515 0.595642 1445372510 0.478455 0.549377 -0.338745 0.595337 1445372510 0.478455 0.549377 -0.338745 0.595337 1445372510 0.478455 0.549377 -0.338745 0.595337 1445372510 0.478455 0.549377 -0.338745 0.595337 1445372510 0.478455 0.549377 -0.338745 0.595337 1445372510 0.478455 0.549377 -0.338745 0.595337 1445372510 0.478455 0.549377 -0.338745 0.595337 1445372510 0.477112 0.550903 -0.339478 0.594604 1445372510 0.477112 0.550903 -0.339478 0.594604 1445372510 0.477112 0.550903 -0.339478 0.594604 1445372510 0.477112 0.550903 -0.339478 0.594604 1445372510 0.477112 0.550903 -0.339478 0.594604 1445372510 0.477112 0.550903 -0.339478 0.594604 1445372510 0.473816 0.553345 -0.341553 0.593811 1445372510 0.473816 0.553345 -0.341553 0.593811 1445372510 0.473816 0.553345 -0.341553 0.593811 1445372510 0.473816 0.553345 -0.341553 0.593811 1445372510 0.473816 0.553345 -0.341553 0.593811 1445372510 0.473816 0.553345 -0.341553 0.593811 1445372510 0.473572 0.552307 -0.339111 0.596313 1445372510 0.473572 0.552307 -0.339111 0.596313 1445372510 0.473572 0.552307 -0.339111 0.596313 1445372510 0.473572 0.552307 -0.339111 0.596313 1445372510 0.473572 0.552307 -0.339111 0.596313 1445372510 0.473572 0.552307 -0.339111 0.596313 1445372510 0.473572 0.552307 -0.339111 0.596313 1445372510 0.475037 0.550171 -0.335999 0.598877 1445372510 0.475037 0.550171 -0.335999 0.598877 1445372510 0.475037 0.550171 -0.335999 0.598877 1445372510 0.475037 0.550171 -0.335999 0.598877 1445372510 0.475037 0.550171 -0.335999 0.598877 1445372510 0.476807 0.548706 -0.335449 0.599182 1445372510 0.476807 0.548706 -0.335449 0.599182 1445372510 0.476807 0.548706 -0.335449 0.599182 1445372510 0.476807 0.548706 -0.335449 0.599182 1445372510 0.476807 0.548706 -0.335449 0.599182 1445372510 0.476807 0.548706 -0.335449 0.599182 1445372510 0.476807 0.548706 -0.335449 0.599182 1445372510 0.478394 0.548645 -0.340393 0.595154 1445372510 0.478394 0.548645 -0.340393 0.595154 1445372510 0.478394 0.548645 -0.340393 0.595154 1445372510 0.478394 0.548645 -0.340393 0.595154 1445372510 0.478394 0.548645 -0.340393 0.595154 1445372510 0.478394 0.548645 -0.340393 0.595154 1445372510 0.480408 0.548828 -0.347290 0.589355 1445372510 0.480408 0.548828 -0.347290 0.589355 1445372510 0.480408 0.548828 -0.347290 0.589355 1445372510 0.480408 0.548828 -0.347290 0.589355 1445372510 0.480408 0.548828 -0.347290 0.589355 1445372510 0.480408 0.548828 -0.347290 0.589355 1445372510 0.482483 0.546082 -0.350586 0.588196 1445372510 0.482483 0.546082 -0.350586 0.588196 1445372510 0.482483 0.546082 -0.350586 0.588196 1445372510 0.482483 0.546082 -0.350586 0.588196 1445372510 0.482483 0.546082 -0.350586 0.588196 1445372510 0.482483 0.546082 -0.350586 0.588196 1445372510 0.480530 0.544495 -0.349426 0.591980 1445372510 0.480530 0.544495 -0.349426 0.591980 1445372510 0.480530 0.544495 -0.349426 0.591980 1445372510 0.480530 0.544495 -0.349426 0.591980 1445372510 0.480530 0.544495 -0.349426 0.591980 1445372510 0.480530 0.544495 -0.349426 0.591980 1445372510 0.478088 0.544678 -0.345520 0.596008 1445372510 0.478088 0.544678 -0.345520 0.596008 1445372510 0.478088 0.544678 -0.345520 0.596008 1445372510 0.478088 0.544678 -0.345520 0.596008 1445372510 0.478088 0.544678 -0.345520 0.596008 1445372510 0.478088 0.544678 -0.345520 0.596008 1445372510 0.479248 0.543640 -0.339844 0.599365 1445372510 0.479248 0.543640 -0.339844 0.599365 1445372510 0.479248 0.543640 -0.339844 0.599365 1445372510 0.479248 0.543640 -0.339844 0.599365 1445372510 0.479248 0.543640 -0.339844 0.599365 1445372510 0.479248 0.543640 -0.339844 0.599365 1445372510 0.477356 0.546082 -0.338928 0.599060 1445372510 0.477356 0.546082 -0.338928 0.599060 1445372510 0.477356 0.546082 -0.338928 0.599060 1445372510 0.477356 0.546082 -0.338928 0.599060 1445372510 0.477356 0.546082 -0.338928 0.599060 1445372510 0.477356 0.546082 -0.338928 0.599060 1445372510 0.474243 0.548706 -0.340210 0.598511 1445372510 0.474243 0.548706 -0.340210 0.598511 1445372510 0.474243 0.548706 -0.340210 0.598511 1445372510 0.474243 0.548706 -0.340210 0.598511 1445372510 0.474243 0.548706 -0.340210 0.598511 1445372510 0.474243 0.548706 -0.340210 0.598511 1445372510 0.474243 0.548706 -0.340210 0.598511 1445372510 0.467529 0.553101 -0.339539 0.600037 1445372510 0.467529 0.553101 -0.339539 0.600037 1445372510 0.467529 0.553101 -0.339539 0.600037 1445372510 0.467529 0.553101 -0.339539 0.600037 1445372510 0.467529 0.553101 -0.339539 0.600037 1445372510 0.467529 0.553101 -0.339539 0.600037 1445372510 0.464600 0.554077 -0.333679 0.604797 1445372510 0.464600 0.554077 -0.333679 0.604797 1445372510 0.464600 0.554077 -0.333679 0.604797 1445372510 0.464600 0.554077 -0.333679 0.604797 1445372510 0.464600 0.554077 -0.333679 0.604797 1445372510 0.464600 0.554077 -0.333679 0.604797 1445372510 0.463928 0.554443 -0.330139 0.606873 1445372510 0.463928 0.554443 -0.330139 0.606873 1445372510 0.463928 0.554443 -0.330139 0.606873 1445372510 0.463928 0.554443 -0.330139 0.606873 1445372510 0.463928 0.554443 -0.330139 0.606873 1445372510 0.463928 0.554443 -0.330139 0.606873 1445372510 0.463928 0.554443 -0.330139 0.606873 1445372510 0.466858 0.554138 -0.333252 0.603149 1445372510 0.466858 0.554138 -0.333252 0.603149 1445372511 0.466858 0.554138 -0.333252 0.603149 1445372511 0.466858 0.554138 -0.333252 0.603149 1445372511 0.466858 0.554138 -0.333252 0.603149 1445372511 0.466858 0.554138 -0.333252 0.603149 1445372511 0.469910 0.554871 -0.341675 0.595337 1445372511 0.469910 0.554871 -0.341675 0.595337 1445372511 0.469910 0.554871 -0.341675 0.595337 1445372511 0.469910 0.554871 -0.341675 0.595337 1445372511 0.469910 0.554871 -0.341675 0.595337 1445372511 0.469910 0.554871 -0.341675 0.595337 1445372511 0.473022 0.554016 -0.348938 0.589478 1445372511 
0.471375 0.554199 -0.350830 0.589478 1445372513 0.467773 0.557617 -0.351807 0.588562 1445372513 0.467773 0.557617 -0.351807 0.588562 1445372513 0.467773 0.557617 -0.351807 0.588562 1445372513 0.467407 0.560181 -0.350159 0.587402 1445372513 0.467407 0.560181 -0.350159 0.587402 1445372513 0.467407 0.560181 -0.350159 0.587402 1445372513 0.467407 0.560181 -0.350159 0.587402 1445372513 0.467407 0.560181 -0.350159 0.587402 1445372513 0.467407 0.560181 -0.350159 0.587402 1445372513 0.470581 0.560974 -0.351013 0.583557 1445372513 0.470581 0.560974 -0.351013 0.583557 1445372513 0.470581 0.560974 -0.351013 0.583557 1445372513 0.470581 0.560974 -0.351013 0.583557 1445372513 0.470581 0.560974 -0.351013 0.583557 1445372513 0.470581 0.560974 -0.351013 0.583557 1445372513 0.478149 0.555420 -0.347656 0.584778 1445372513 0.478149 0.555420 -0.347656 0.584778 1445372513 0.478149 0.555420 -0.347656 0.584778 1445372513 0.478149 0.555420 -0.347656 0.584778 1445372513 0.478149 0.555420 -0.347656 0.584778 1445372513 0.478149 0.555420 -0.347656 0.584778 1445372513 0.488892 0.545837 -0.342712 0.587830 1445372513 0.488892 0.545837 -0.342712 0.587830 1445372513 0.488892 0.545837 -0.342712 0.587830 1445372513 0.488892 0.545837 -0.342712 0.587830 1445372513 0.488892 0.545837 -0.342712 0.587830 1445372513 0.488892 0.545837 -0.342712 0.587830 1445372513 0.490112 0.543945 -0.344238 0.587708 1445372513 0.490112 0.543945 -0.344238 0.587708 1445372513 0.490112 0.543945 -0.344238 0.587708 1445372513 0.490112 0.543945 -0.344238 0.587708 1445372513 0.490112 0.543945 -0.344238 0.587708 1445372513 0.490112 0.543945 -0.344238 0.587708 1445372513 0.487244 0.545654 -0.348755 0.585754 1445372513 0.487244 0.545654 -0.348755 0.585754 1445372513 0.487244 0.545654 -0.348755 0.585754 1445372513 0.487244 0.545654 -0.348755 0.585754 1445372513 0.487244 0.545654 -0.348755 0.585754 1445372513 0.487244 0.545654 -0.348755 0.585754 1445372513 0.488037 0.545288 -0.352173 0.583435 1445372513 0.488037 0.545288 -0.352173 0.583435 1445372513 0.488037 0.545288 -0.352173 0.583435 1445372513 0.488037 0.545288 -0.352173 0.583435 1445372513 0.488037 0.545288 -0.352173 0.583435 1445372513 0.488037 0.545288 -0.352173 0.583435 1445372513 0.492004 0.541992 -0.354004 0.582031 1445372513 0.492004 0.541992 -0.354004 0.582031 1445372513 0.492004 0.541992 -0.354004 0.582031 1445372513 0.492004 0.541992 -0.354004 0.582031 1445372513 0.492004 0.541992 -0.354004 0.582031 1445372513 0.492004 0.541992 -0.354004 0.582031 1445372513 0.494873 0.537048 -0.353149 0.584717 1445372513 0.494873 0.537048 -0.353149 0.584717 1445372513 0.494873 0.537048 -0.353149 0.584717 1445372513 0.494873 0.537048 -0.353149 0.584717 1445372513 0.494873 0.537048 -0.353149 0.584717 1445372513 0.494873 0.537048 -0.353149 0.584717 1445372513 0.493652 0.537598 -0.354065 0.584656 1445372513 0.493652 0.537598 -0.354065 0.584656 1445372513 0.493652 0.537598 -0.354065 0.584656 1445372513 0.493652 0.537598 -0.354065 0.584656 1445372513 0.493652 0.537598 -0.354065 0.584656 1445372513 0.493652 0.537598 -0.354065 0.584656 1445372514 0.493652 0.537598 -0.354065 0.584656 1445372514 0.491882 0.541016 -0.354919 0.582520 1445372514 0.491882 0.541016 -0.354919 0.582520 1445372514 0.491882 0.541016 -0.354919 0.582520 1445372514 0.491882 0.541016 -0.354919 0.582520 1445372514 0.491882 0.541016 -0.354919 0.582520 1445372514 0.491882 0.541016 -0.354919 0.582520 1445372514 0.489563 0.545044 -0.353271 0.581665 1445372514 0.489563 0.545044 -0.353271 0.581665 1445372514 0.489563 0.545044 -0.353271 0.581665 1445372514 0.489563 0.545044 -0.353271 0.581665 1445372514 0.489563 0.545044 -0.353271 0.581665 1445372514 0.489563 0.545044 -0.353271 0.581665 1445372514 0.489563 0.545044 -0.353271 0.581665 1445372514 0.483948 0.550354 -0.354187 0.580811 1445372514 0.483948 0.550354 -0.354187 0.580811 1445372514 0.483948 0.550354 -0.354187 0.580811 1445372514 0.483948 0.550354 -0.354187 0.580811 1445372514 0.483948 0.550354 -0.354187 0.580811 1445372514 0.483948 0.550354 -0.354187 0.580811 1445372514 0.487366 0.546265 -0.351135 0.583679 1445372514 0.487366 0.546265 -0.351135 0.583679 1445372514 0.487366 0.546265 -0.351135 0.583679 1445372514 0.487366 0.546265 -0.351135 0.583679 1445372514 0.487366 0.546265 -0.351135 0.583679 1445372514 0.487366 0.546265 -0.351135 0.583679 1445372514 0.487366 0.546265 -0.351135 0.583679 1445372514 0.490906 0.541565 -0.350952 0.585266 1445372514 0.490906 0.541565 -0.350952 0.585266 1445372514 0.490906 0.541565 -0.350952 0.585266 1445372514 0.490906 0.541565 -0.350952 0.585266 1445372514 0.490906 0.541565 -0.350952 0.585266 1445372514 0.490906 0.541565 -0.350952 0.585266 1445372514 0.488281 0.541992 -0.351563 0.586609 1445372514 0.488281 0.541992 -0.351563 0.586609 1445372514 0.488281 0.541992 -0.351563 0.586609 1445372514 0.488281 0.541992 -0.351563 0.586609 1445372514 0.488281 0.541992 -0.351563 0.586609 1445372514 0.488281 0.541992 -0.351563 0.586609 1445372514 0.488281 0.541992 -0.351563 0.586609 1445372514 0.487488 0.543518 -0.353271 0.584900 1445372514 0.487488 0.543518 -0.353271 0.584900 1445372514 0.487488 0.543518 -0.353271 0.584900 1445372514 0.487488 0.543518 -0.353271 0.584900 1445372514 0.487488 0.543518 -0.353271 0.584900 1445372514 0.487488 0.543518 -0.353271 0.584900 1445372514 0.487122 0.544800 -0.355103 0.582886 1445372514 0.487122 0.544800 -0.355103 0.582886 1445372514 0.487122 0.544800 -0.355103 0.582886 1445372514 0.487122 0.544800 -0.355103 0.582886 1445372514 0.487122 0.544800 -0.355103 0.582886 1445372514 0.487122 0.544800 -0.355103 0.582886 1445372514 0.487793 0.543518 -0.355103 0.583496 1445372514 0.487793 0.543518 -0.355103 0.583496 1445372514 0.487793 0.543518 -0.355103 0.583496 1445372514 0.487793 0.543518 -0.355103 0.583496 1445372514 0.487793 0.543518 -0.355103 0.583496 1445372514 0.487793 0.543518 -0.355103 0.583496 1445372514 0.487793 0.543518 -0.355103 0.583496 1445372514 0.489746 0.539734 -0.353210 0.586487 1445372514 0.489746 0.539734 -0.353210 0.586487 1445372514 0.489746 0.539734 -0.353210 0.586487 1445372514 0.489746 0.539734 -0.353210 0.586487 1445372514 0.489746 0.539734 -0.353210 0.586487 1445372514 0.489746 0.539734 -0.353210 0.586487 1445372514 0.489075 0.539734 -0.351563 0.588074 1445372514 0.489075 0.539734 -0.351563 0.588074 1445372514 0.489075 0.539734 -0.351563 0.588074 1445372514 0.489075 0.539734 -0.351563 0.588074 1445372514 0.489075 0.539734 -0.351563 0.588074 1445372514 0.489075 0.539734 -0.351563 0.588074 1445372514 0.486816 0.543396 -0.349609 0.587769 1445372514 0.486816 0.543396 -0.349609 0.587769 1445372514 0.486816 0.543396 -0.349609 0.587769 1445372514 0.486816 0.543396 -0.349609 0.587769 1445372514 0.486816 0.543396 -0.349609 0.587769 1445372514 0.486816 0.543396 -0.349609 0.587769 1445372514 0.485107 0.548096 -0.348267 0.585571 1445372514 0.485107 0.548096 -0.348267 0.585571 1445372514 0.485107 0.548096 -0.348267 0.585571 1445372514 0.485107 0.548096 -0.348267 0.585571 1445372514 0.485107 0.548096 -0.348267 0.585571 1445372514 0.485107 0.548096 -0.348267 0.585571 1445372514 0.485107 0.548096 -0.348267 0.585571 1445372514 0.482910 0.550720 -0.349609 0.584167 1445372514 0.482910 0.550720 -0.349609 0.584167 1445372514 0.482910 0.550720 -0.349609 0.584167 1445372514 0.482910 0.550720 -0.349609 0.584167 1445372514 0.482910 0.550720 -0.349609 0.584167 1445372514 0.485901 0.546997 -0.349060 0.585510 1445372514 0.485901 0.546997 -0.349060 0.585510 1445372514 0.485901 0.546997 -0.349060 0.585510 1445372514 0.485901 0.546997 -0.349060 0.585510 1445372514 0.485901 0.546997 -0.349060 0.585510 1445372514 0.485901 0.546997 -0.349060 0.585510 1445372514 0.487793 0.542969 -0.347961 0.588257 1445372514 0.487793 0.542969 -0.347961 0.588257 1445372514 0.487793 0.542969 -0.347961 0.588257 1445372514 0.487793 0.542969 -0.347961 0.588257 1445372514 0.487793 0.542969 -0.347961 0.588257 1445372514 0.487793 0.542969 -0.347961 0.588257 1445372514 0.484802 0.543945 -0.350464 0.588440 1445372514 0.484802 0.543945 -0.350464 0.588440 1445372514 0.484802 0.543945 -0.350464 0.588440 1445372514 0.484802 0.543945 -0.350464 0.588440 1445372514 0.484802 0.543945 -0.350464 0.588440 1445372514 0.484802 0.543945 -0.350464 0.588440 1445372514 0.485718 0.542847 -0.353027 0.587097 1445372514 0.485718 0.542847 -0.353027 0.587097 1445372514 0.485718 0.542847 -0.353027 0.587097 1445372514 0.485718 0.542847 -0.353027 0.587097 1445372514 0.485718 0.542847 -0.353027 0.587097 1445372514 0.485718 0.542847 -0.353027 0.587097 1445372515 0.485046 0.543579 -0.353760 0.586548 1445372515 0.485046 0.543579 -0.353760 0.586548 1445372515 0.485046 0.543579 -0.353760 0.586548 1445372515 0.485046 0.543579 -0.353760 0.586548 1445372515 0.485046 0.543579 -0.353760 0.586548 1445372515 0.485046 0.543579 -0.353760 0.586548 1445372515 0.485046 0.543579 -0.353760 0.586548 1445372515 0.486877 0.540649 -0.351196 0.589294 1445372515 0.486877 0.540649 -0.351196 0.589294 1445372515 0.486877 0.540649 -0.351196 0.589294 1445372515 0.486877 0.540649 -0.351196 0.589294 1445372515 0.486877 0.540649 -0.351196 0.589294 1445372515 0.486877 0.540649 -0.351196 0.589294 1445372515 0.486877 0.540649 -0.351196 0.589294 1445372515 0.485718 0.540894 -0.349609 0.591003 1445372515 0.485718 0.540894 -0.349609 0.591003 1445372515 0.485718 0.540894 -0.349609 0.591003 1445372515 0.485718 0.540894 -0.349609 0.591003 1445372515 0.485718 0.540894 -0.349609 0.591003 1445372515 0.485718 0.540894 -0.349609 0.591003 1445372515 0.483459 0.543518 -0.348328 0.591125 1445372515 0.483459 0.543518 -0.348328 0.591125 1445372515 0.483459 0.543518 -0.348328 0.591125 1445372515 0.483459 0.543518 -0.348328 0.591125 1445372515 0.483459 0.543518 -0.348328 0.591125 1445372515 0.483459 0.543518 -0.348328 0.591125 1445372515 0.479919 0.549255 -0.347534 0.589233 1445372515 0.479919 0.549255 -0.347534 0.589233 1445372515 0.479919 0.549255 -0.347534 0.589233 1445372515 0.479919 0.549255 -0.347534 0.589233 1445372515 0.479919 0.549255 -0.347534 0.589233 1445372515 0.479919 0.549255 -0.347534 0.589233 1445372515 0.479919 0.549255 -0.347534 0.589233 1445372515 0.478699 0.552795 -0.347229 0.587036 1445372515 0.478699 0.552795 -0.347229 0.587036 1445372515 0.478699 0.552795 -0.347229 0.587036 1445372515 0.478699 0.552795 -0.347229 0.587036 1445372515 0.478699 0.552795 -0.347229 0.587036 1445372515 0.478699 0.552795 -0.347229 0.587036 1445372515 0.479309 0.553284 -0.349121 0.584961 1445372515 0.479309 0.553284 -0.349121 0.584961 1445372515 0.479309 0.553284 -0.349121 0.584961 1445372515 0.479309 0.553284 -0.349121 0.584961 1445372515 0.479309 0.553284 -0.349121 0.584961 1445372515 0.479309 0.553284 -0.349121 0.584961 1445372515 0.479309 0.553284 -0.349121 0.584961 1445372515 0.481873 0.550659 -0.347595 0.586243 1445372515 0.481873 0.550659 -0.347595 0.586243 1445372515 0.481873 0.550659 -0.347595 0.586243 1445372515 0.481873 0.550659 -0.347595 0.586243 1445372515 0.481873 0.550659 -0.347595 0.586243 1445372515 0.481873 0.550659 -0.347595 0.586243 1445372515 0.482239 0.550293 -0.347168 0.586487 1445372515 0.482239 0.550293 -0.347168 0.586487 1445372515 0.482239 0.550293 -0.347168 0.586487 1445372515 0.482239 0.550293 -0.347168 0.586487 1445372515 0.482239 0.550293 -0.347168 0.586487 1445372515 0.482239 0.550293 -0.347168 0.586487 1445372515 0.481995 0.551270 -0.349365 0.584534 1445372515 0.481995 0.551270 -0.349365 0.584534 1445372515 0.481995 0.551270 -0.349365 0.584534 1445372515 0.481995 0.551270 -0.349365 0.584534 1445372515 0.481995 0.551270 -0.349365 0.584534 1445372515 0.481995 0.551270 -0.349365 0.584534 1445372515 0.483765 0.550598 -0.350098 0.583252 1445372515 0.483765 0.550598 -0.350098 0.583252 1445372515 0.483765 0.550598 -0.350098 0.583252 1445372515 0.483765 0.550598 -0.350098 0.583252 1445372515 0.483765 0.550598 -0.350098 0.583252 1445372515 0.483765 0.550598 -0.350098 0.583252 1445372515 0.483765 0.550598 -0.350098 0.583252 1445372515 0.484985 0.548706 -0.351013 0.583435 1445372515 0.484985 0.548706 -0.351013 0.583435 1445372515 0.484985 0.548706 -0.351013 0.583435 1445372515 0.484985 0.548706 -0.351013 0.583435 1445372515 0.484985 0.548706 -0.351013 0.583435 1445372515 0.484985 0.548706 -0.351013 0.583435 1445372515 0.484680 0.545593 -0.348389 0.588196 1445372515 0.484680 0.545593 -0.348389 0.588196 1445372515 0.484680 0.545593 -0.348389 0.588196 1445372515 0.484680 0.545593 -0.348389 0.588196 1445372515 0.484680 0.545593 -0.348389 0.588196 1445372515 0.484680 0.545593 -0.348389 0.588196 1445372515 0.484680 0.545593 -0.348389 0.588196 1445372515 0.483948 0.545532 -0.346313 0.590027 1445372515 0.483948 0.545532 -0.346313 0.590027 1445372515 0.483948 0.545532 -0.346313 0.590027 1445372515 0.483948 0.545532 -0.346313 0.590027 1445372515 0.483948 0.545532 -0.346313 0.590027 1445372515 0.482788 0.548828 -0.348633 0.586609 1445372515 0.482788 0.548828 -0.348633 0.586609 1445372515 0.482788 0.548828 -0.348633 0.586609 1445372515 0.482788 0.548828 -0.348633 0.586609 1445372515 0.482788 0.548828 -0.348633 0.586609 1445372515 0.482788 0.548828 -0.348633 0.586609 1445372515 0.482788 0.548828 -0.348633 0.586609 1445372515 0.483337 0.551453 -0.348511 0.583740 1445372515 0.483337 0.551453 -0.348511 0.583740 1445372515 0.483337 0.551453 -0.348511 0.583740 1445372515 0.483337 0.551453 -0.348511 0.583740 1445372515 0.483337 0.551453 -0.348511 0.583740 1445372515 0.483337 0.551453 -0.348511 0.583740 1445372515 0.483337 0.551453 -0.348511 0.583740 1445372515 0.483093 0.552856 -0.350037 0.581726 1445372515 0.483093 0.552856 -0.350037 0.581726 1445372515 0.483093 0.552856 -0.350037 0.581726 1445372515 0.483093 0.552856 -0.350037 0.581726 1445372515 0.483093 0.552856 -0.350037 0.581726 1445372515 0.483093 0.552856 -0.350037 0.581726 1445372515 0.485657 0.549744 -0.350647 0.582153 1445372515 0.485657 0.549744 -0.350647 0.582153 1445372515 0.485657 0.549744 -0.350647 0.582153 1445372515 0.485657 0.549744 -0.350647 0.582153 1445372515 0.485657 0.549744 -0.350647 0.582153 1445372515 0.485657 0.549744 -0.350647 0.582153 1445372515 0.485657 0.549744 -0.350647 0.582153 1445372515 0.489441 0.544434 -0.348450 0.585266 1445372516 0.489441 0.544434 -0.348450 0.585266 1445372516 0.489441 0.544434 -0.348450 0.585266 1445372516 0.489441 0.544434 -0.348450 0.585266 1445372516 0.489441 0.544434 -0.348450 0.585266 1445372516 0.489441 0.544434 -0.348450 0.585266 1445372516 0.487488 0.544617 -0.346985 0.587585 1445372516 0.487488 0.544617 -0.346985 0.587585 1445372516 0.487488 0.544617 -0.346985 0.587585 1445372516 0.487488 0.544617 -0.346985 0.587585 1445372516 0.487488 0.544617 -0.346985 0.587585 1445372516 0.487488 0.544617 -0.346985 0.587585 1445372516 0.487488 0.544617 -0.346985 0.587585 1445372516 0.485657 0.546082 -0.349304 0.586426 1445372516 0.485657 0.546082 -0.349304 0.586426 1445372516 0.485657 0.546082 -0.349304 0.586426 1445372516 0.485657 0.546082 -0.349304 0.586426 1445372516 0.485657 0.546082 -0.349304 0.586426 1445372516 0.485657 0.546082 -0.349304 0.586426 1445372516 0.486633 0.545959 -0.349976 0.585327 1445372516 0.486633 0.545959 -0.349976 0.585327 1445372516 0.486633 0.545959 -0.349976 0.585327 1445372516 0.486633 0.545959 -0.349976 0.585327 1445372516 0.486633 0.545959 -0.349976 0.585327 1445372516 0.487671 0.544495 -0.349243 0.586243 1445372516 0.487671 0.544495 -0.349243 0.586243 1445372516 0.487671 0.544495 -0.349243 0.586243 1445372516 0.487671 0.544495 -0.349243 0.586243 1445372516 0.487671 0.544495 -0.349243 0.586243 1445372516 0.487671 0.544495 -0.349243 0.586243 1445372516 0.487671 0.544495 -0.349243 0.586243 1445372516 0.486389 0.543823 -0.349304 0.587830 1445372516 0.486389 0.543823 -0.349304 0.587830 1445372516 0.486389 0.543823 -0.349304 0.587830 1445372516 0.486389 0.543823 -0.349304 0.587830 1445372516 0.486389 0.543823 -0.349304 0.587830 1445372516 0.486389 0.543823 -0.349304 0.587830 1445372516 0.484619 0.544678 -0.350525 0.587830 1445372516 0.484619 0.544678 -0.350525 0.587830 1445372516 0.484619 0.544678 -0.350525 0.587830 1445372516 0.484619 0.544678 -0.350525 0.587830 1445372516 0.484619 0.544678 -0.350525 0.587830 1445372516 0.484619 0.544678 -0.350525 0.587830 1445372516 0.484619 0.544678 -0.350525 0.587830 1445372516 0.482178 0.547363 -0.351685 0.586609 1445372516 0.482178 0.547363 -0.351685 0.586609 1445372516 0.482178 0.547363 -0.351685 0.586609 1445372516 0.482178 0.547363 -0.351685 0.586609 1445372516 0.482178 0.547363 -0.351685 0.586609 1445372516 0.482178 0.547363 -0.351685 0.586609 1445372516 0.481262 0.549011 -0.351624 0.585876 1445372516 0.481262 0.549011 -0.351624 0.585876 1445372516 0.481262 0.549011 -0.351624 0.585876 1445372516 0.481262 0.549011 -0.351624 0.585876 1445372516 0.481262 0.549011 -0.351624 0.585876 1445372516 0.481262 0.549011 -0.351624 0.585876 1445372516 0.482422 0.547546 -0.352661 0.585632 1445372516 0.482422 0.547546 -0.352661 0.585632 1445372516 0.482422 0.547546 -0.352661 0.585632 1445372516 0.482422 0.547546 -0.352661 0.585632 1445372516 0.482422 0.547546 -0.352661 0.585632 1445372516 0.482422 0.547546 -0.352661 0.585632 1445372516 0.487000 0.541931 -0.352417 0.587219 1445372516 0.487000 0.541931 -0.352417 0.587219 1445372516 0.487000 0.541931 -0.352417 0.587219 1445372516 0.487000 0.541931 -0.352417 0.587219 1445372516 0.487000 0.541931 -0.352417 0.587219 1445372516 0.487000 0.541931 -0.352417 0.587219 1445372516 0.489502 0.537781 -0.353088 0.588562 1445372516 0.489502 0.537781 -0.353088 0.588562 1445372516 0.489502 0.537781 -0.353088 0.588562 1445372516 0.489502 0.537781 -0.353088 0.588562 1445372516 0.489502 0.537781 -0.353088 0.588562 1445372516 0.489502 0.537781 -0.353088 0.588562 1445372516 0.489502 0.537781 -0.353088 0.588562 1445372516 0.489075 0.535278 -0.353394 0.591003 1445372516 0.489075 0.535278 -0.353394 0.591003 1445372516 0.489075 0.535278 -0.353394 0.591003 1445372516 0.489075 0.535278 -0.353394 0.591003 1445372516 0.489075 0.535278 -0.353394 0.591003 1445372516 0.489075 0.535278 -0.353394 0.591003 1445372516 0.485962 0.536133 -0.353760 0.592651 1445372516 0.485962 0.536133 -0.353760 0.592651 1445372516 0.485962 0.536133 -0.353760 0.592651 1445372516 0.485962 0.536133 -0.353760 0.592651 1445372516 0.485962 0.536133 -0.353760 0.592651 1445372516 0.485962 0.536133 -0.353760 0.592651 1445372516 0.483826 0.537781 -0.353271 0.593140 1445372516 0.483826 0.537781 -0.353271 0.593140 1445372516 0.483826 0.537781 -0.353271 0.593140 1445372516 0.483826 0.537781 -0.353271 0.593140 1445372516 0.483826 0.537781 -0.353271 0.593140 1445372516 0.483826 0.537781 -0.353271 0.593140 1445372516 0.483826 0.537781 -0.353271 0.593140 1445372516 0.482666 0.538879 -0.350952 0.594482 1445372516 0.482666 0.538879 -0.350952 0.594482 1445372516 0.482666 0.538879 -0.350952 0.594482 1445372516 0.482666 0.538879 -0.350952 0.594482 1445372516 0.482666 0.538879 -0.350952 0.594482 1445372516 0.482666 0.538879 -0.350952 0.594482 1445372516 0.481812 0.539185 -0.349365 0.595764 1445372516 0.481812 0.539185 -0.349365 0.595764 1445372516 0.481812 0.539185 -0.349365 0.595764 1445372516 0.481812 0.539185 -0.349365 0.595764 1445372516 0.481812 0.539185 -0.349365 0.595764 1445372516 0.481812 0.539185 -0.349365 0.595764 1445372516 0.480408 0.539917 -0.349243 0.596313 1445372516 0.480408 0.539917 -0.349243 0.596313 1445372516 0.480408 0.539917 -0.349243 0.596313 1445372516 0.480408 0.539917 -0.349243 0.596313 1445372516 0.480408 0.539917 -0.349243 0.596313 1445372516 0.480408 0.539917 -0.349243 0.596313 1445372516 0.480408 0.539917 -0.349243 0.596313 1445372516 0.477417 0.543152 -0.347046 0.597107 1445372516 0.477417 0.543152 -0.347046 0.597107 1445372516 0.477417 0.543152 -0.347046 0.597107 1445372517 0.477417 0.543152 -0.347046 0.597107 1445372517 0.477417 0.543152 -0.347046 0.597107 1445372517 0.477417 0.543152 -0.347046 0.597107 1445372517 0.473999 0.548401 -0.345337 0.596008 1445372517 0.473999 0.548401 -0.345337 0.596008 1445372517 0.473999 0.548401 -0.345337 0.596008 1445372517 0.473999 0.548401 -0.345337 0.596008 1445372517 0.473999 0.548401 -0.345337 0.596008 1445372517 0.473999 0.548401 -0.345337 0.596008 1445372517 0.472290 0.551575 -0.343384 0.595581 1445372517 0.472290 0.551575 -0.343384 0.595581 1445372517 0.472290 0.551575 -0.343384 0.595581 1445372517 0.472290 0.551575 -0.343384 0.595581 1445372517 0.472290 0.551575 -0.343384 0.595581 1445372517 0.472290 0.551575 -0.343384 0.595581 1445372517 0.473206 0.552063 -0.343018 0.594604 1445372517 0.473206 0.552063 -0.343018 0.594604 1445372517 0.473206 0.552063 -0.343018 0.594604 1445372517 0.473206 0.552063 -0.343018 0.594604 1445372517 0.473206 0.552063 -0.343018 0.594604 1445372517 0.473206 0.552063 -0.343018 0.594604 1445372517 0.473206 0.552063 -0.343018 0.594604 1445372517 0.475464 0.550659 -0.344360 0.593323 1445372517 0.475464 0.550659 -0.344360 0.593323 1445372517 0.475464 0.550659 -0.344360 0.593323 1445372517 0.475464 0.550659 -0.344360 0.593323 1445372517 0.475464 0.550659 -0.344360 0.593323 1445372517 0.475464 0.550659 -0.344360 0.593323 1445372517 0.476807 0.548828 -0.346191 0.592896 1445372517 0.476807 0.548828 -0.346191 0.592896 1445372517 0.476807 0.548828 -0.346191 0.592896 1445372517 0.476807 0.548828 -0.346191 0.592896 1445372517 0.476807 0.548828 -0.346191 0.592896 1445372517 0.476807 0.548828 -0.346191 0.592896 1445372517 0.476440 0.547668 -0.346863 0.593872 1445372517 0.476440 0.547668 -0.346863 0.593872 1445372517 0.476440 0.547668 -0.346863 0.593872 1445372517 0.476440 0.547668 -0.346863 0.593872 1445372517 0.476440 0.547668 -0.346863 0.593872 1445372517 0.476440 0.547668 -0.346863 0.593872 1445372517 0.475220 0.547241 -0.344482 0.596558 1445372517 0.475220 0.547241 -0.344482 0.596558 1445372517 0.475220 0.547241 -0.344482 0.596558 1445372517 0.475220 0.547241 -0.344482 0.596558 1445372517 0.475220 0.547241 -0.344482 0.596558 1445372517 0.475220 0.547241 -0.344482 0.596558 1445372517 0.475220 0.547241 -0.344482 0.596558 1445372517 0.474670 0.547241 -0.341614 0.598694 1445372517 0.474670 0.547241 -0.341614 0.598694 1445372517 0.474670 0.547241 -0.341614 0.598694 1445372517 0.474670 0.547241 -0.341614 0.598694 1445372517 0.474670 0.547241 -0.341614 0.598694 1445372517 0.474670 0.547241 -0.341614 0.598694 1445372517 0.475098 0.547241 -0.342224 0.597961 1445372517 0.475098 0.547241 -0.342224 0.597961 1445372517 0.475098 0.547241 -0.342224 0.597961 1445372517 0.475098 0.547241 -0.342224 0.597961 1445372517 0.475098 0.547241 -0.342224 0.597961 1445372517 0.475098 0.547241 -0.342224 0.597961 1445372517 0.476807 0.545959 -0.344482 0.596497 1445372517 0.476807 0.545959 -0.344482 0.596497 1445372517 0.476807 0.545959 -0.344482 0.596497 1445372517 0.476807 0.545959 -0.344482 0.596497 1445372517 0.476807 0.545959 -0.344482 0.596497 1445372517 0.476807 0.545959 -0.344482 0.596497 1445372517 0.477539 0.546509 -0.346008 0.594604 1445372517 0.477539 0.546509 -0.346008 0.594604 1445372517 0.477539 0.546509 -0.346008 0.594604 1445372517 0.477539 0.546509 -0.346008 0.594604 1445372517 0.477539 0.546509 -0.346008 0.594604 1445372517 0.477539 0.546509 -0.346008 0.594604 1445372517 0.478516 0.548401 -0.344238 0.593018 1445372517 0.478516 0.548401 -0.344238 0.593018 1445372517 0.478516 0.548401 -0.344238 0.593018 1445372517 0.478516 0.548401 -0.344238 0.593018 1445372517 0.478516 0.548401 -0.344238 0.593018 1445372517 0.478516 0.548401 -0.344238 0.593018 1445372517 0.477966 0.550964 -0.343384 0.591614 1445372517 0.477966 0.550964 -0.343384 0.591614 1445372517 0.477966 0.550964 -0.343384 0.591614 1445372517 0.477966 0.550964 -0.343384 0.591614 1445372517 0.477966 0.550964 -0.343384 0.591614 1445372517 0.478760 0.551331 -0.345581 0.589355 1445372517 0.478760 0.551331 -0.345581 0.589355 1445372517 0.478760 0.551331 -0.345581 0.589355 1445372517 0.478760 0.551331 -0.345581 0.589355 1445372517 0.478760 0.551331 -0.345581 0.589355 1445372517 0.478760 0.551331 -0.345581 0.589355 1445372517 0.484375 0.546387 -0.347717 0.588135 1445372517 0.484375 0.546387 -0.347717 0.588135 1445372517 0.484375 0.546387 -0.347717 0.588135 1445372517 0.484375 0.546387 -0.347717 0.588135 1445372517 0.484375 0.546387 -0.347717 0.588135 1445372517 0.484375 0.546387 -0.347717 0.588135 1445372517 0.485596 0.543152 -0.349609 0.588989 1445372517 0.485596 0.543152 -0.349609 0.588989 1445372517 0.485596 0.543152 -0.349609 0.588989 1445372517 0.485596 0.543152 -0.349609 0.588989 1445372517 0.485596 0.543152 -0.349609 0.588989 1445372517 0.485596 0.543152 -0.349609 0.588989 1445372517 0.484436 0.541931 -0.350403 0.590515 1445372517 0.484436 0.541931 -0.350403 0.590515 1445372517 0.484436 0.541931 -0.350403 0.590515 1445372517 0.484436 0.541931 -0.350403 0.590515 1445372517 0.484436 0.541931 -0.350403 0.590515 1445372517 0.484436 0.541931 -0.350403 0.590515 1445372517 0.482788 0.542908 -0.352356 0.589844 1445372517 0.482788 0.542908 -0.352356 0.589844 1445372517 0.482788 0.542908 -0.352356 0.589844 1445372517 0.482788 0.542908 -0.352356 0.589844 1445372517 0.482788 0.542908 -0.352356 0.589844 1445372518 0.482788 0.542908 -0.352356 0.589844 1445372518 0.482788 0.542908 -0.352356 0.589844 1445372518 0.483521 0.542419 -0.352234 0.589783 1445372518 0.483521 0.542419 -0.352234 0.589783 1445372518 0.483521 0.542419 -0.352234 0.589783 1445372518 0.483521 0.542419 -0.352234 0.589783 1445372518 0.483521 0.542419 -0.352234 0.589783 1445372518 0.483521 0.542419 -0.352234 0.589783 1445372518 0.485352 0.541382 -0.351624 0.589600 1445372518 0.485352 0.541382 -0.351624 0.589600 1445372518 0.485352 0.541382 -0.351624 0.589600 1445372518 0.485352 0.541382 -0.351624 0.589600 1445372518 0.485352 0.541382 -0.351624 0.589600 1445372518 0.485352 0.541382 -0.351624 0.589600 1445372518 0.483887 0.541809 -0.349426 0.591736 1445372518 0.483887 0.541809 -0.349426 0.591736 1445372518 0.483887 0.541809 -0.349426 0.591736 1445372518 0.483887 0.541809 -0.349426 0.591736 1445372518 0.483887 0.541809 -0.349426 0.591736 1445372518 0.483887 0.541809 -0.349426 0.591736 1445372518 0.483887 0.541809 -0.349426 0.591736 1445372518 0.482117 0.544739 -0.347961 0.591309 1445372518 0.482117 0.544739 -0.347961 0.591309 1445372518 0.482117 0.544739 -0.347961 0.591309 1445372518 0.482117 0.544739 -0.347961 0.591309 1445372518 0.482117 0.544739 -0.347961 0.591309 1445372518 0.482117 0.544739 -0.347961 0.591309 1445372518 0.480957 0.549072 -0.349060 0.587585 1445372518 0.480957 0.549072 -0.349060 0.587585 1445372518 0.480957 0.549072 -0.349060 0.587585 1445372518 0.480957 0.549072 -0.349060 0.587585 1445372518 0.480957 0.549072 -0.349060 0.587585 1445372518 0.480957 0.549072 -0.349060 0.587585 1445372518 0.477539 0.552612 -0.346802 0.588379 1445372518 0.477539 0.552612 -0.346802 0.588379 1445372518 0.477539 0.552612 -0.346802 0.588379 1445372518 0.477539 0.552612 -0.346802 0.588379 1445372518 0.477539 0.552612 -0.346802 0.588379 1445372518 0.477539 0.552612 -0.346802 0.588379 1445372518 0.477539 0.552612 -0.346802 0.588379 1445372518 0.474304 0.556030 -0.343506 0.589722 1445372518 0.474304 0.556030 -0.343506 0.589722 1445372518 0.474304 0.556030 -0.343506 0.589722 1445372518 0.474304 0.556030 -0.343506 0.589722 1445372518 0.474304 0.556030 -0.343506 0.589722 1445372518 0.474304 0.556030 -0.343506 0.589722 1445372518 0.474609 0.557556 -0.343201 0.588196 1445372518 0.474609 0.557556 -0.343201 0.588196 1445372518 0.474609 0.557556 -0.343201 0.588196 1445372518 0.474609 0.557556 -0.343201 0.588196 1445372518 0.474609 0.557556 -0.343201 0.588196 1445372518 0.474609 0.557556 -0.343201 0.588196 1445372518 0.478638 0.555054 -0.343933 0.586914 1445372518 0.478638 0.555054 -0.343933 0.586914 1445372518 
0.491699 0.540833 -0.350159 0.585632 1445372520 0.491699 0.540833 -0.350159 0.585632 1445372520 0.491699 0.540833 -0.350159 0.585632 1445372520 0.491699 0.540833 -0.350159 0.585632 1445372520 0.491699 0.540833 -0.350159 0.585632 1445372520 0.491699 0.540833 -0.350159 0.585632 1445372520 0.495178 0.537842 -0.357300 0.581238 1445372520 0.495178 0.537842 -0.357300 0.581238 1445372520 0.495178 0.537842 -0.357300 0.581238 1445372520 0.495178 0.537842 -0.357300 0.581238 1445372520 0.495178 0.537842 -0.357300 0.581238 1445372520 0.495178 0.537842 -0.357300 0.581238 1445372520 0.497803 0.533691 -0.363953 0.578674 1445372520 0.497803 0.533691 -0.363953 0.578674 1445372520 0.497803 0.533691 -0.363953 0.578674 1445372520 0.497803 0.533691 -0.363953 0.578674 1445372520 0.497803 0.533691 -0.363953 0.578674 1445372520 0.497803 0.533691 -0.363953 0.578674 1445372520 0.497498 0.530273 -0.365112 0.581299 1445372520 0.497498 0.530273 -0.365112 0.581299 1445372520 0.497498 0.530273 -0.365112 0.581299 1445372520 0.497498 0.530273 -0.365112 0.581299 1445372520 0.497498 0.530273 -0.365112 0.581299 1445372520 0.497498 0.530273 -0.365112 0.581299 1445372520 0.497498 0.530273 -0.365112 0.581299 1445372520 0.494568 0.529602 -0.363037 0.585693 1445372520 0.494568 0.529602 -0.363037 0.585693 1445372520 0.494568 0.529602 -0.363037 0.585693 1445372520 0.494568 0.529602 -0.363037 0.585693 1445372520 0.494568 0.529602 -0.363037 0.585693 1445372520 0.491943 0.531006 -0.361023 0.587891 1445372520 0.491943 0.531006 -0.361023 0.587891 1445372520 0.491943 0.531006 -0.361023 0.587891 1445372520 0.491943 0.531006 -0.361023 0.587891 1445372520 0.491943 0.531006 -0.361023 0.587891 1445372520 0.491943 0.531006 -0.361023 0.587891 1445372520 0.490540 0.533081 -0.357788 0.589111 1445372520 0.490540 0.533081 -0.357788 0.589111 1445372520 0.490540 0.533081 -0.357788 0.589111 1445372520 0.490540 0.533081 -0.357788 0.589111 1445372520 0.490540 0.533081 -0.357788 0.589111 1445372520 0.490540 0.533081 -0.357788 0.589111 1445372520 0.490540 0.533081 -0.357788 0.589111 1445372520 0.488708 0.534729 -0.353882 0.591553 1445372520 0.488708 0.534729 -0.353882 0.591553 1445372520 0.488708 0.534729 -0.353882 0.591553 1445372520 0.488708 0.534729 -0.353882 0.591553 1445372520 0.488708 0.534729 -0.353882 0.591553 1445372520 0.488708 0.534729 -0.353882 0.591553 1445372520 0.485474 0.535828 -0.348267 0.596497 1445372520 0.485474 0.535828 -0.348267 0.596497 1445372520 0.485474 0.535828 -0.348267 0.596497 1445372520 0.485474 0.535828 -0.348267 0.596497 1445372520 0.485474 0.535828 -0.348267 0.596497 1445372520 0.480591 0.538818 -0.342224 0.601257 1445372520 0.480591 0.538818 -0.342224 0.601257 1445372520 0.480591 0.538818 -0.342224 0.601257 1445372520 0.480591 0.538818 -0.342224 0.601257 1445372520 0.480591 0.538818 -0.342224 0.601257 1445372520 0.480591 0.538818 -0.342224 0.601257 1445372520 0.483704 0.537842 -0.338745 0.601624 1445372521 0.483704 0.537842 -0.338745 0.601624 1445372521 0.483704 0.537842 -0.338745 0.601624 1445372521 0.483704 0.537842 -0.338745 0.601624 1445372521 0.483704 0.537842 -0.338745 0.601624 1445372521 0.483704 0.537842 -0.338745 0.601624 1445372521 0.490051 0.535278 -0.340698 0.597656 1445372521 0.490051 0.535278 -0.340698 0.597656 1445372521 0.490051 0.535278 -0.340698 0.597656 1445372521 0.490051 0.535278 -0.340698 0.597656 1445372521 0.490051 0.535278 -0.340698 0.597656 1445372521 0.490051 0.535278 -0.340698 0.597656 1445372521 0.490051 0.535278 -0.340698 0.597656 1445372521 0.497498 0.532166 -0.347778 0.590149 1445372521 0.497498 0.532166 -0.347778 0.590149 1445372521 0.497498 0.532166 -0.347778 0.590149 1445372521 0.497498 0.532166 -0.347778 0.590149 1445372521 0.497498 0.532166 -0.347778 0.590149 1445372521 0.497498 0.532166 -0.347778 0.590149 1445372521 0.502991 0.527283 -0.352722 0.586914 1445372521 0.502991 0.527283 -0.352722 0.586914 1445372521 0.502991 0.527283 -0.352722 0.586914 1445372521 0.502991 0.527283 -0.352722 0.586914 1445372521 0.502991 0.527283 -0.352722 0.586914 1445372521 0.502991 0.527283 -0.352722 0.586914 1445372521 0.499695 0.527527 -0.353760 0.588928 1445372521 0.499695 0.527527 -0.353760 0.588928 1445372521 0.499695 0.527527 -0.353760 0.588928 1445372521 0.499695 0.527527 -0.353760 0.588928 1445372521 0.499695 0.527527 -0.353760 0.588928 1445372521 0.499695 0.527527 -0.353760 0.588928 1445372521 0.495056 0.529785 -0.352966 0.591248 1445372521 0.495056 0.529785 -0.352966 0.591248 1445372521 0.495056 0.529785 -0.352966 0.591248 1445372521 0.495056 0.529785 -0.352966 0.591248 1445372521 0.495056 0.529785 -0.352966 0.591248 1445372521 0.495056 0.529785 -0.352966 0.591248 1445372521 0.496033 0.528931 -0.349854 0.593018 1445372521 0.496033 0.528931 -0.349854 0.593018 1445372521 0.496033 0.528931 -0.349854 0.593018 1445372521 0.496033 0.528931 -0.349854 0.593018 1445372521 0.496033 0.528931 -0.349854 0.593018 1445372521 0.496033 0.528931 -0.349854 0.593018 1445372521 0.495178 0.529968 -0.344971 0.595703 1445372521 0.495178 0.529968 -0.344971 0.595703 1445372521 0.495178 0.529968 -0.344971 0.595703 1445372521 0.495178 0.529968 -0.344971 0.595703 1445372521 0.495178 0.529968 -0.344971 0.595703 1445372521 0.495178 0.529968 -0.344971 0.595703 1445372521 0.492615 0.533020 -0.340759 0.597473 1445372521 0.492615 0.533020 -0.340759 0.597473 1445372521 0.492615 0.533020 -0.340759 0.597473 1445372521 0.492615 0.533020 -0.340759 0.597473 1445372521 0.492615 0.533020 -0.340759 0.597473 1445372521 0.492615 0.533020 -0.340759 0.597473 1445372521 0.486755 0.538269 -0.337158 0.599670 1445372521 0.486755 0.538269 -0.337158 0.599670 1445372521 0.486755 0.538269 -0.337158 0.599670 1445372521 0.486755 0.538269 -0.337158 0.599670 1445372521 0.486755 0.538269 -0.337158 0.599670 1445372521 0.486755 0.538269 -0.337158 0.599670 1445372521 0.479980 0.544922 -0.332947 0.601440 1445372521 0.479980 0.544922 -0.332947 0.601440 1445372521 0.479980 0.544922 -0.332947 0.601440 1445372521 0.479980 0.544922 -0.332947 0.601440 1445372521 0.479980 0.544922 -0.332947 0.601440 1445372521 0.479980 0.544922 -0.332947 0.601440 1445372521 0.483032 0.543762 -0.329895 0.601807 1445372521 0.483032 0.543762 -0.329895 0.601807 1445372521 0.483032 0.543762 -0.329895 0.601807 1445372521 0.483032 0.543762 -0.329895 0.601807 1445372521 0.483032 0.543762 -0.329895 0.601807 1445372521 0.483032 0.543762 -0.329895 0.601807 1445372521 0.483032 0.543762 -0.329895 0.601807 1445372521 0.485413 0.543518 -0.333862 0.597839 1445372521 0.485413 0.543518 -0.333862 0.597839 1445372521 0.485413 0.543518 -0.333862 0.597839 1445372521 0.485413 0.543518 -0.333862 0.597839 1445372521 0.485413 0.543518 -0.333862 0.597839 1445372521 0.485413 0.543518 -0.333862 0.597839 1445372521 0.490540 0.540649 -0.341797 0.591797 1445372521 0.490540 0.540649 -0.341797 0.591797 1445372521 0.490540 0.540649 -0.341797 0.591797 1445372521 0.490540 0.540649 -0.341797 0.591797 1445372521 0.490540 0.540649 -0.341797 0.591797 1445372521 0.490540 0.540649 -0.341797 0.591797 1445372521 0.493530 0.537292 -0.348999 0.588074 1445372521 0.493530 0.537292 -0.348999 0.588074 1445372521 0.493530 0.537292 -0.348999 0.588074 1445372521 0.493530 0.537292 -0.348999 0.588074 1445372521 0.493530 0.537292 -0.348999 0.588074 1445372521 0.493530 0.537292 -0.348999 0.588074 1445372521 0.493591 0.534607 -0.351929 0.588745 1445372521 0.493591 0.534607 -0.351929 0.588745 1445372521 0.493591 0.534607 -0.351929 0.588745 1445372521 0.493591 0.534607 -0.351929 0.588745 1445372521 0.493591 0.534607 -0.351929 0.588745 1445372521 0.492310 0.534485 -0.353088 0.589233 1445372521 0.492310 0.534485 -0.353088 0.589233 1445372521 0.492310 0.534485 -0.353088 0.589233 1445372521 0.492310 0.534485 -0.353088 0.589233 1445372521 0.492310 0.534485 -0.353088 0.589233 1445372521 0.492310 0.534485 -0.353088 0.589233 1445372521 0.492432 0.533936 -0.349365 0.591858 1445372521 0.492432 0.533936 -0.349365 0.591858 1445372521 0.492432 0.533936 -0.349365 0.591858 1445372521 0.492432 0.533936 -0.349365 0.591858 1445372521 0.492432 0.533936 -0.349365 0.591858 1445372521 0.492432 0.533936 -0.349365 0.591858 1445372521 0.493225 0.535278 -0.347717 0.590942 1445372521 0.493225 0.535278 -0.347717 0.590942 1445372522 0.493225 0.535278 -0.347717 0.590942 1445372522 0.493225 0.535278 -0.347717 0.590942 1445372522 0.493225 0.535278 -0.347717 0.590942 1445372522 0.493225 0.535278 -0.347717 0.590942 1445372522 0.492554 0.535950 -0.345947 0.591919 1445372522 0.492554 0.535950 -0.345947 0.591919 1445372522 0.492554 0.535950 -0.345947 0.591919 1445372522 0.492554 0.535950 -0.345947 0.591919 1445372522 0.492554 0.535950 -0.345947 0.591919 1445372522 0.492554 0.535950 -0.345947 0.591919 1445372522 0.489502 0.536926 -0.342468 0.595642 1445372522 0.489502 0.536926 -0.342468 0.595642 1445372522 0.489502 0.536926 -0.342468 0.595642 1445372522 0.489502 0.536926 -0.342468 0.595642 1445372522 0.489502 0.536926 -0.342468 0.595642 1445372522 0.489502 0.536926 -0.342468 0.595642 1445372522 0.489502 0.536926 -0.342468 0.595642 1445372522 0.486206 0.538940 -0.338562 0.598694 1445372522 0.486206 0.538940 -0.338562 0.598694 1445372522 0.486206 0.538940 -0.338562 0.598694 1445372522 0.486206 0.538940 -0.338562 0.598694 1445372522 0.486206 0.538940 -0.338562 0.598694 1445372522 0.486206 0.538940 -0.338562 0.598694 1445372522 0.486206 0.538940 -0.338562 0.598694 1445372522 0.486572 0.540100 -0.336609 0.598511 1445372522 0.486572 0.540100 -0.336609 0.598511 1445372522 0.486572 0.540100 -0.336609 0.598511 1445372522 0.486572 0.540100 -0.336609 0.598511 1445372522 0.486572 0.540100 -0.336609 0.598511 1445372522 0.486572 0.540100 -0.336609 0.598511 1445372522 0.489685 0.539734 -0.340210 0.594238 1445372522 0.489685 0.539734 -0.340210 0.594238 1445372522 0.489685 0.539734 -0.340210 0.594238 1445372522 0.489685 0.539734 -0.340210 0.594238 1445372522 0.489685 0.539734 -0.340210 0.594238 1445372522 0.489685 0.539734 -0.340210 0.594238 1445372522 0.492615 0.539124 -0.346863 0.588440 1445372522 0.492615 0.539124 -0.346863 0.588440 1445372522 0.492615 0.539124 -0.346863 0.588440 1445372522 0.492615 0.539124 -0.346863 0.588440 1445372522 0.492615 0.539124 -0.346863 0.588440 1445372522 0.492615 0.539124 -0.346863 0.588440 1445372522 0.495422 0.536682 -0.353088 0.584595 1445372522 0.495422 0.536682 -0.353088 0.584595 1445372522 0.495422 0.536682 -0.353088 0.584595 1445372522 0.495422 0.536682 -0.353088 0.584595 1445372522 0.495422 0.536682 -0.353088 0.584595 1445372522 0.495422 0.536682 -0.353088 0.584595 1445372522 0.494690 0.535706 -0.356140 0.584290 1445372522 0.494690 0.535706 -0.356140 0.584290 1445372522 0.494690 0.535706 -0.356140 0.584290 1445372522 0.494690 0.535706 -0.356140 0.584290 1445372522 0.494690 0.535706 -0.356140 0.584290 1445372522 0.494690 0.535706 -0.356140 0.584290 1445372522 0.494019 0.535095 -0.355530 0.585754 1445372522 0.494019 0.535095 -0.355530 0.585754 1445372522 0.494019 0.535095 -0.355530 0.585754 1445372522 0.494019 0.535095 -0.355530 0.585754 1445372522 0.494019 0.535095 -0.355530 0.585754 1445372522 0.493835 0.536072 -0.353760 0.586121 1445372522 0.493835 0.536072 -0.353760 0.586121 1445372522 0.493835 0.536072 -0.353760 0.586121 1445372522 0.493835 0.536072 -0.353760 0.586121 1445372522 0.493835 0.536072 -0.353760 0.586121 1445372522 0.493835 0.536072 -0.353760 0.586121 1445372522 0.495300 0.535400 -0.352417 0.586304 1445372522 0.495300 0.535400 -0.352417 0.586304 1445372522 0.495300 0.535400 -0.352417 0.586304 1445372522 0.495300 0.535400 -0.352417 0.586304 1445372522 0.495300 0.535400 -0.352417 0.586304 1445372522 0.495300 0.535400 -0.352417 0.586304 1445372522 0.494812 0.536072 -0.352173 0.586243 1445372522 0.494812 0.536072 -0.352173 0.586243 1445372522 0.494812 0.536072 -0.352173 0.586243 1445372522 0.494812 0.536072 -0.352173 0.586243 1445372522 0.494812 0.536072 -0.352173 0.586243 1445372522 0.494812 0.536072 -0.352173 0.586243 1445372522 0.494812 0.536072 -0.352173 0.586243 1445372522 0.494263 0.536682 -0.351257 0.586670 1445372522 0.494263 0.536682 -0.351257 0.586670 1445372522 0.494263 0.536682 -0.351257 0.586670 1445372522 0.494263 0.536682 -0.351257 0.586670 1445372522 0.494263 0.536682 -0.351257 0.586670 1445372522 0.494263 0.536682 -0.351257 0.586670 1445372522 0.494263 0.536682 -0.351257 0.586670 1445372522 0.492249 0.538086 -0.349548 0.588135 1445372522 0.492249 0.538086 -0.349548 0.588135 1445372522 0.492249 0.538086 -0.349548 0.588135 1445372522 0.492249 0.538086 -0.349548 0.588135 1445372522 0.492249 0.538086 -0.349548 0.588135 1445372522 0.492249 0.538086 -0.349548 0.588135 1445372522 0.490051 0.540039 -0.347107 0.589600 1445372522 0.490051 0.540039 -0.347107 0.589600 1445372522 0.490051 0.540039 -0.347107 0.589600 1445372522 0.490051 0.540039 -0.347107 0.589600 1445372522 0.490051 0.540039 -0.347107 0.589600 1445372522 0.490051 0.540039 -0.347107 0.589600 1445372522 0.490356 0.540894 -0.345947 0.589294 1445372522 0.490356 0.540894 -0.345947 0.589294 1445372522 0.490356 0.540894 -0.345947 0.589294 1445372522 0.490356 0.540894 -0.345947 0.589294 1445372522 0.490356 0.540894 -0.345947 0.589294 1445372522 0.490356 0.540894 -0.345947 0.589294 1445372522 0.490356 0.540894 -0.345947 0.589294 1445372522 0.494263 0.539001 -0.349182 0.585815 1445372522 0.494263 0.539001 -0.349182 0.585815 1445372522 0.494263 0.539001 -0.349182 0.585815 1445372522 0.494263 0.539001 -0.349182 0.585815 1445372522 0.494263 0.539001 -0.349182 0.585815 1445372522 0.494263 0.539001 -0.349182 0.585815 1445372522 0.497620 0.536743 -0.355957 0.580933 1445372522 0.497620 0.536743 -0.355957 0.580933 1445372522 0.497620 0.536743 -0.355957 0.580933 1445372522 0.497620 0.536743 -0.355957 0.580933 1445372523 0.497620 0.536743 -0.355957 0.580933 1445372523 0.497620 0.536743 -0.355957 0.580933 1445372523 0.499451 0.534546 -0.359497 0.579224 1445372523 0.499451 0.534546 -0.359497 0.579224 1445372523 0.499451 0.534546 -0.359497 0.579224 1445372523 0.499451 0.534546 -0.359497 0.579224 1445372523 0.499451 0.534546 -0.359497 0.579224 1445372523 0.499451 0.534546 -0.359497 0.579224 1445372523 0.498840 0.534302 -0.360352 0.579468 1445372523 0.498840 0.534302 -0.360352 0.579468 1445372523 0.498840 0.534302 -0.360352 0.579468 1445372523 0.498840 0.534302 -0.360352 0.579468 1445372523 0.498840 0.534302 -0.360352 0.579468 1445372523 0.498840 0.534302 -0.360352 0.579468 1445372523 0.497681 0.535339 -0.359375 0.580078 1445372523 0.497681 0.535339 -0.359375 0.580078 1445372523 0.497681 0.535339 -0.359375 0.580078 1445372523 0.497681 0.535339 -0.359375 0.580078 1445372523 0.497681 0.535339 -0.359375 0.580078 1445372523 0.497681 0.535339 -0.359375 0.580078 1445372523 0.498840 0.534790 -0.357422 0.580811 1445372523 0.498840 0.534790 -0.357422 0.580811 1445372523 0.498840 0.534790 -0.357422 0.580811 1445372523 0.498840 0.534790 -0.357422 0.580811 1445372523 0.498840 0.534790 -0.357422 0.580811 1445372523 0.498840 0.534790 -0.357422 0.580811 1445372523 0.499268 0.534485 -0.356018 0.581543 1445372523 0.499268 0.534485 -0.356018 0.581543 1445372523 0.499268 0.534485 -0.356018 0.581543 1445372523 0.499268 0.534485 -0.356018 0.581543 1445372523 0.499268 0.534485 -0.356018 0.581543 1445372523 0.499268 0.534485 -0.356018 0.581543 1445372523 0.499268 0.534485 -0.354858 0.582275 1445372523 0.499268 0.534485 -0.354858 0.582275 1445372523 0.499268 0.534485 -0.354858 0.582275 1445372523 0.499268 0.534485 -0.354858 0.582275 1445372523 0.499268 0.534485 -0.354858 0.582275 1445372523 0.499268 0.534485 -0.354858 0.582275 1445372523 0.497131 0.535645 -0.353027 0.584229 1445372523 0.497131 0.535645 -0.353027 0.584229 1445372523 0.497131 0.535645 -0.353027 0.584229 1445372523 0.497131 0.535645 -0.353027 0.584229 1445372523 0.497131 0.535645 -0.353027 0.584229 1445372523 0.497131 0.535645 -0.353027 0.584229 1445372523 0.497131 0.535645 -0.353027 0.584229 1445372523 0.493774 0.538147 -0.350098 0.586487 1445372523 0.493774 0.538147 -0.350098 0.586487 1445372523 0.493774 0.538147 -0.350098 0.586487 1445372523 0.493774 0.538147 -0.350098 0.586487 1445372523 0.493774 0.538147 -0.350098 0.586487 1445372523 0.493774 0.538147 -0.350098 0.586487 1445372523 0.491882 0.540161 -0.346985 0.588074 1445372523 0.491882 0.540161 -0.346985 0.588074 1445372523 0.491882 0.540161 -0.346985 0.588074 1445372523 0.491882 0.540161 -0.346985 0.588074 1445372523 0.491882 0.540161 -0.346985 0.588074 1445372523 0.491882 0.540161 -0.346985 0.588074 1445372523 0.492981 0.540466 -0.346619 0.587036 1445372523 0.492981 0.540466 -0.346619 0.587036 1445372523 0.492981 0.540466 -0.346619 0.587036 1445372523 0.492981 0.540466 -0.346619 0.587036 1445372523 0.492981 0.540466 -0.346619 0.587036 1445372523 0.492981 0.540466 -0.346619 0.587036 1445372523 0.497498 0.537964 -0.349548 0.583801 1445372523 0.497498 0.537964 -0.349548 0.583801 1445372523 0.497498 0.537964 -0.349548 0.583801 1445372523 0.497498 0.537964 -0.349548 0.583801 1445372523 0.497498 0.537964 -0.349548 0.583801 1445372523 0.497498 0.537964 -0.349548 0.583801 1445372523 0.501709 0.534790 -0.355408 0.579590 1445372523 0.501709 0.534790 -0.355408 0.579590 1445372523 0.501709 0.534790 -0.355408 0.579590 1445372523 0.501709 0.534790 -0.355408 0.579590 1445372523 0.501709 0.534790 -0.355408 0.579590 1445372523 0.501709 0.534790 -0.355408 0.579590 1445372523 0.501709 0.534790 -0.355408 0.579590 1445372523 0.502258 0.533264 -0.360413 0.577393 1445372523 0.502258 0.533264 -0.360413 0.577393 1445372523 0.502258 0.533264 -0.360413 0.577393 1445372523 0.502258 0.533264 -0.360413 0.577393 1445372523 0.502258 0.533264 -0.360413 0.577393 1445372523 0.502258 0.533264 -0.360413 0.577393 1445372523 0.500061 0.533386 -0.361511 0.578552 1445372523 0.500061 0.533386 -0.361511 0.578552 1445372523 0.500061 0.533386 -0.361511 0.578552 1445372523 0.500061 0.533386 -0.361511 0.578552 1445372523 0.500061 0.533386 -0.361511 0.578552 1445372523 0.500061 0.533386 -0.361511 0.578552 1445372523 0.496399 0.534973 -0.359802 0.581299 1445372523 0.496399 0.534973 -0.359802 0.581299 1445372523 0.496399 0.534973 -0.359802 0.581299 1445372523 0.496399 0.534973 -0.359802 0.581299 1445372523 0.496399 0.534973 -0.359802 0.581299 1445372523 0.496399 0.534973 -0.359802 0.581299 1445372523 0.494690 0.536438 -0.356262 0.583557 1445372523 0.494690 0.536438 -0.356262 0.583557 1445372523 0.494690 0.536438 -0.356262 0.583557 1445372523 0.494690 0.536438 -0.356262 0.583557 1445372523 0.494690 0.536438 -0.356262 0.583557 1445372523 0.494690 0.536438 -0.356262 0.583557 1445372523 0.496765 0.535217 -0.351624 0.585693 1445372523 0.496765 0.535217 -0.351624 0.585693 1445372523 0.496765 0.535217 -0.351624 0.585693 1445372523 0.496765 0.535217 -0.351624 0.585693 1445372523 0.496765 0.535217 -0.351624 0.585693 1445372523 0.496765 0.535217 -0.351624 0.585693 1445372523 0.497986 0.534424 -0.349915 0.586426 1445372523 0.497986 0.534424 -0.349915 0.586426 1445372523 0.497986 0.534424 -0.349915 0.586426 1445372523 0.497986 0.534424 -0.349915 0.586426 1445372524 0.497986 0.534424 -0.349915 0.586426 1445372524 0.497986 0.534424 -0.349915 0.586426 1445372524 0.497803 0.534058 -0.349487 0.587158 1445372524 0.497803 0.534058 -0.349487 0.587158 1445372524 0.497803 0.534058 -0.349487 0.587158 1445372524 0.497803 0.534058 -0.349487 0.587158 1445372524 0.497803 0.534058 -0.349487 0.587158 1445372524 0.497803 0.534058 -0.349487 0.587158 1445372524 0.497803 0.534058 -0.349487 0.587158 1445372524 0.495544 0.535156 -0.348083 0.588928 1445372524 0.495544 0.535156 -0.348083 0.588928 1445372524 0.495544 0.535156 -0.348083 0.588928 1445372524 0.495544 0.535156 -0.348083 0.588928 1445372524 0.495544 0.535156 -0.348083 0.588928 1445372524 0.495544 0.535156 -0.348083 0.588928 1445372524 0.493713 0.536377 -0.346191 0.590393 1445372524 0.493713 0.536377 -0.346191 0.590393 1445372524 0.493713 0.536377 -0.346191 0.590393 1445372524 0.493713 0.536377 -0.346191 0.590393 1445372524 0.493713 0.536377 -0.346191 0.590393 1445372524 0.493713 0.536377 -0.346191 0.590393 1445372524 0.495056 0.535400 -0.346191 0.590210 1445372524 0.495056 0.535400 -0.346191 0.590210 1445372524 0.495056 0.535400 -0.346191 0.590210 1445372524 0.495056 0.535400 -0.346191 0.590210 1445372524 0.495056 0.535400 -0.346191 0.590210 1445372524 0.495056 0.535400 -0.346191 0.590210 1445372524 0.495056 0.535400 -0.346191 0.590210 1445372524 0.499207 0.532471 -0.349426 0.587402 1445372524 0.499207 0.532471 -0.349426 0.587402 1445372524 0.499207 0.532471 -0.349426 0.587402 1445372524 0.499207 0.532471 -0.349426 0.587402 1445372524 0.499207 0.532471 -0.349426 0.587402 1445372524 0.499207 0.532471 -0.349426 0.587402 1445372524 0.502502 0.530579 -0.354919 0.583008 1445372524 0.502502 0.530579 -0.354919 0.583008 1445372524 0.502502 0.530579 -0.354919 0.583008 1445372524 0.502502 0.530579 -0.354919 0.583008 1445372524 0.502502 0.530579 -0.354919 0.583008 1445372524 0.502502 0.530579 -0.354919 0.583008 1445372524 0.502502 0.530579 -0.354919 0.583008 1445372524 0.503540 0.529175 -0.356873 0.582214 1445372524 0.503540 0.529175 -0.356873 0.582214 1445372524 0.503540 0.529175 -0.356873 0.582214 1445372524 0.503540 0.529175 -0.356873 0.582214 1445372524 0.503540 0.529175 -0.356873 0.582214 1445372524 0.499451 0.531677 -0.358704 0.582336 1445372524 0.499451 0.531677 -0.358704 0.582336 1445372524 0.499451 0.531677 -0.358704 0.582336 1445372524 0.499451 0.531677 -0.358704 0.582336 1445372524 0.499451 0.531677 -0.358704 0.582336 1445372524 0.499451 0.531677 -0.358704 0.582336 1445372524 0.494873 0.534607 -0.357117 0.584534 1445372524 0.494873 0.534607 -0.357117 0.584534 1445372524 0.494873 0.534607 -0.357117 0.584534 1445372524 0.494873 0.534607 -0.357117 0.584534 1445372524 0.494873 0.534607 -0.357117 0.584534 1445372524 0.494873 0.534607 -0.357117 0.584534 1445372524 0.491882 0.537109 -0.355286 0.585876 1445372524 0.491882 0.537109 -0.355286 0.585876 1445372524 0.491882 0.537109 -0.355286 0.585876 1445372524 0.491882 0.537109 -0.355286 0.585876 1445372524 0.491882 0.537109 -0.355286 0.585876 1445372524 0.490784 0.538269 -0.352478 0.587402 1445372524 0.490784 0.538269 -0.352478 0.587402 1445372524 0.490784 0.538269 -0.352478 0.587402 1445372524 0.490784 0.538269 -0.352478 0.587402 1445372524 0.490784 0.538269 -0.352478 0.587402 1445372524 0.490784 0.538269 -0.352478 0.587402 1445372524 0.488037 0.540649 -0.349976 0.589050 1445372524 0.488037 0.540649 -0.349976 0.589050 1445372524 0.488037 0.540649 -0.349976 0.589050 1445372524 0.488037 0.540649 -0.349976 0.589050 1445372524 0.488037 0.540649 -0.349976 0.589050 1445372524 0.488037 0.540649 -0.349976 0.589050 1445372524 0.484436 0.543945 -0.346741 0.590820 1445372524 0.484436 0.543945 -0.346741 0.590820 1445372524 0.484436 0.543945 -0.346741 0.590820 1445372524 0.484436 0.543945 -0.346741 0.590820 1445372524 0.484436 0.543945 -0.346741 0.590820 1445372524 0.484436 0.543945 -0.346741 0.590820 1445372524 0.480957 0.547485 -0.343567 0.592285 1445372524 0.480957 0.547485 -0.343567 0.592285 1445372524 0.480957 0.547485 -0.343567 0.592285 1445372524 0.480957 0.547485 -0.343567 0.592285 1445372524 0.480957 0.547485 -0.343567 0.592285 1445372524 0.480957 0.547485 -0.343567 0.592285 1445372524 0.476929 0.550903 -0.340210 0.594299 1445372524 0.476929 0.550903 -0.340210 0.594299 1445372524 0.476929 0.550903 -0.340210 0.594299 1445372524 0.476929 0.550903 -0.340210 0.594299 1445372524 0.476929 0.550903 -0.340210 0.594299 1445372524 0.476929 0.550903 -0.340210 0.594299 1445372524 0.476929 0.550903 -0.340210 0.594299 1445372524 0.477661 0.551636 -0.338867 0.593872 1445372524 0.477661 0.551636 -0.338867 0.593872 1445372524 0.477661 0.551636 -0.338867 0.593872 1445372524 0.477661 0.551636 -0.338867 0.593872 1445372524 0.477661 0.551636 -0.338867 0.593872 1445372524 0.477661 0.551636 -0.338867 0.593872 1445372524 0.479858 0.550964 -0.340820 0.591553 1445372524 0.479858 0.550964 -0.340820 0.591553 1445372524 0.479858 0.550964 -0.340820 0.591553 1445372524 0.479858 0.550964 -0.340820 0.591553 1445372524 0.479858 0.550964 -0.340820 0.591553 1445372524 0.479858 0.550964 -0.340820 0.591553 1445372524 0.479858 0.550964 -0.340820 0.591553 1445372524 0.483337 0.549438 -0.345947 0.587158 1445372524 0.483337 0.549438 -0.345947 0.587158 1445372524 0.483337 0.549438 -0.345947 0.587158 1445372524 0.485413 0.547729 -0.351807 0.583557 1445372525 0.485413 0.547729 -0.351807 0.583557 1445372525 0.485413 0.547729 -0.351807 0.583557 1445372525 0.485413 0.547729 -0.351807 0.583557 1445372525 0.485413 0.547729 -0.351807 0.583557 1445372525 0.485413 0.547729 -0.351807 0.583557 1445372525 0.485413 0.547729 -0.351807 0.583557 1445372525 0.484253 0.547791 -0.353333 0.583557 1445372525 0.484253 0.547791 -0.353333 0.583557 1445372525 0.484253 0.547791 -0.353333 0.583557 1445372525 0.484253 0.547791 -0.353333 0.583557 1445372525 0.484253 0.547791 -0.353333 0.583557 1445372525 0.482666 0.548706 -0.352600 0.584412 1445372525 0.482666 0.548706 -0.352600 0.584412 1445372525 0.482666 0.548706 -0.352600 0.584412 1445372525 0.482666 0.548706 -0.352600 0.584412 1445372525 0.482666 0.548706 -0.352600 0.584412 1445372525 0.482666 0.548706 -0.352600 0.584412 1445372525 0.482727 0.549377 -0.351257 0.584595 1445372525 0.482727 0.549377 -0.351257 0.584595 1445372525 0.482727 0.549377 -0.351257 0.584595 1445372525 0.482727 0.549377 -0.351257 0.584595 1445372525 0.482727 0.549377 -0.351257 0.584595 1445372525 0.482727 0.549377 -0.351257 0.584595 1445372525 0.484863 0.548584 -0.348694 0.585083 1445372525 0.484863 0.548584 -0.348694 0.585083 1445372525 0.484863 0.548584 -0.348694 0.585083 1445372525 0.484863 0.548584 -0.348694 0.585083 1445372525 0.484863 0.548584 -0.348694 0.585083 1445372525 0.484863 0.548584 -0.348694 0.585083 1445372525 0.484863 0.548584 -0.348694 0.585083 1445372525 0.485901 0.548645 -0.347351 0.584961 1445372525 0.485901 0.548645 -0.347351 0.584961 1445372525 0.485901 0.548645 -0.347351 0.584961 1445372525 0.485901 0.548645 -0.347351 0.584961 1445372525 0.485901 0.548645 -0.347351 0.584961 1445372525 0.485901 0.548645 -0.347351 0.584961 1445372525 0.485474 0.548889 -0.347107 0.585205 1445372525 0.485474 0.548889 -0.347107 0.585205 1445372525 0.485474 0.548889 -0.347107 0.585205 1445372525 0.485474 0.548889 -0.347107 0.585205 1445372525 0.485474 0.548889 -0.347107 0.585205 1445372525 0.485474 0.548889 -0.347107 0.585205 1445372525 0.482239 0.550781 -0.346619 0.586426 1445372525 0.482239 0.550781 -0.346619 0.586426 1445372525 0.482239 0.550781 -0.346619 0.586426 1445372525 0.482239 0.550781 -0.346619 0.586426 1445372525 0.482239 0.550781 -0.346619 0.586426 1445372525 0.482239 0.550781 -0.346619 0.586426 1445372525 0.479065 0.552856 -0.343750 0.588745 1445372525 0.479065 0.552856 -0.343750 0.588745 1445372525 0.479065 0.552856 -0.343750 0.588745 1445372525 0.479065 0.552856 -0.343750 0.588745 1445372525 0.479065 0.552856 -0.343750 0.588745 1445372525 0.479065 0.552856 -0.343750 0.588745 1445372525 0.479065 0.552856 -0.343750 0.588745 1445372525 0.479126 0.553345 -0.341431 0.589539 1445372525 
0.472961 0.556885 -0.343079 0.590271 1445372528 0.472961 0.556885 -0.343079 0.590271 1445372528 0.472961 0.556885 -0.343079 0.590271 1445372528 0.472961 0.556885 -0.343079 0.590271 1445372528 0.472961 0.556885 -0.343079 0.590271 1445372528 0.472961 0.556885 -0.343079 0.590271 1445372528 0.471802 0.556824 -0.343750 0.590881 1445372528 0.471802 0.556824 -0.343750 0.590881 1445372528 0.471802 0.556824 -0.343750 0.590881 1445372528 0.471802 0.556824 -0.343750 0.590881 1445372528 0.471802 0.556824 -0.343750 0.590881 1445372528 0.471802 0.556824 -0.343750 0.590881 1445372528 0.469971 0.557861 -0.344482 0.590942 1445372528 0.469971 0.557861 -0.344482 0.590942 1445372528 0.469971 0.557861 -0.344482 0.590942 1445372528 0.469971 0.557861 -0.344482 0.590942 1445372528 0.469971 0.557861 -0.344482 0.590942 1445372528 0.469971 0.557861 -0.344482 0.590942 1445372528 0.467346 0.559082 -0.343323 0.592529 1445372528 0.467346 0.559082 -0.343323 0.592529 1445372528 0.467346 0.559082 -0.343323 0.592529 1445372528 0.467346 0.559082 -0.343323 0.592529 1445372528 0.467346 0.559082 -0.343323 0.592529 1445372528 0.467346 0.559082 -0.343323 0.592529 1445372528 0.467346 0.559082 -0.343323 0.592529 1445372528 0.464661 0.560913 -0.339294 0.595154 1445372528 0.464661 0.560913 -0.339294 0.595154 1445372528 0.464661 0.560913 -0.339294 0.595154 1445372528 0.464661 0.560913 -0.339294 0.595154 1445372528 0.464661 0.560913 -0.339294 0.595154 1445372528 0.464661 0.560913 -0.339294 0.595154 1445372528 0.464661 0.560913 -0.339294 0.595154 1445372528 0.464417 0.563965 -0.338501 0.592957 1445372528 0.464417 0.563965 -0.338501 0.592957 1445372528 0.464417 0.563965 -0.338501 0.592957 1445372528 0.464417 0.563965 -0.338501 0.592957 1445372528 0.464417 0.563965 -0.338501 0.592957 1445372528 0.464417 0.563965 -0.338501 0.592957 1445372528 0.465820 0.565186 -0.340027 0.589783 1445372528 0.465820 0.565186 -0.340027 0.589783 1445372528 0.465820 0.565186 -0.340027 0.589783 1445372528 0.465820 0.565186 -0.340027 0.589783 1445372528 0.465820 0.565186 -0.340027 0.589783 1445372528 0.465820 0.565186 -0.340027 0.589783 1445372528 0.469727 0.561951 -0.340515 0.589478 1445372528 0.469727 0.561951 -0.340515 0.589478 1445372528 0.469727 0.561951 -0.340515 0.589478 1445372528 0.469727 0.561951 -0.340515 0.589478 1445372528 0.469727 0.561951 -0.340515 0.589478 1445372528 0.469727 0.561951 -0.340515 0.589478 1445372528 0.471497 0.558960 -0.341614 0.590271 1445372528 0.471497 0.558960 -0.341614 0.590271 1445372528 0.471497 0.558960 -0.341614 0.590271 1445372528 0.471497 0.558960 -0.341614 0.590271 1445372528 0.471497 0.558960 -0.341614 0.590271 1445372528 0.471497 0.558960 -0.341614 0.590271 1445372528 0.471497 0.558960 -0.341614 0.590271 1445372528 0.471924 0.557251 -0.342102 0.591309 1445372528 0.471924 0.557251 -0.342102 0.591309 1445372528 0.471924 0.557251 -0.342102 0.591309 1445372528 0.471924 0.557251 -0.342102 0.591309 1445372528 0.471924 0.557251 -0.342102 0.591309 1445372528 0.473083 0.555969 -0.342407 0.591431 1445372528 0.473083 0.555969 -0.342407 0.591431 1445372528 0.473083 0.555969 -0.342407 0.591431 1445372528 0.473083 0.555969 -0.342407 0.591431 1445372528 0.473083 0.555969 -0.342407 0.591431 1445372528 0.473083 0.555969 -0.342407 0.591431 1445372528 0.473633 0.554932 -0.341797 0.592285 1445372528 0.473633 0.554932 -0.341797 0.592285 1445372528 0.473633 0.554932 -0.341797 0.592285 1445372528 0.473633 0.554932 -0.341797 0.592285 1445372529 0.473633 0.554932 -0.341797 0.592285 1445372529 0.473633 0.554932 -0.341797 0.592285 1445372529 0.473450 0.553711 -0.341919 0.593506 1445372529 0.473450 0.553711 -0.341919 0.593506 1445372529 0.473450 0.553711 -0.341919 0.593506 1445372529 0.473450 0.553711 -0.341919 0.593506 1445372529 0.473450 0.553711 -0.341919 0.593506 1445372529 0.473450 0.553711 -0.341919 0.593506 1445372529 0.473450 0.553711 -0.341919 0.593506 1445372529 0.474609 0.552429 -0.341064 0.594299 1445372529 0.474609 0.552429 -0.341064 0.594299 1445372529 0.474609 0.552429 -0.341064 0.594299 1445372529 0.474609 0.552429 -0.341064 0.594299 1445372529 0.474609 0.552429 -0.341064 0.594299 1445372529 0.474609 0.552429 -0.341064 0.594299 1445372529 0.475708 0.553223 -0.341370 0.592529 1445372529 0.475708 0.553223 -0.341370 0.592529 1445372529 0.475708 0.553223 -0.341370 0.592529 1445372529 0.475708 0.553223 -0.341370 0.592529 1445372529 0.475708 0.553223 -0.341370 0.592529 1445372529 0.475708 0.553223 -0.341370 0.592529 1445372529 0.475647 0.555664 -0.340332 0.590820 1445372529 0.475647 0.555664 -0.340332 0.590820 1445372529 0.475647 0.555664 -0.340332 0.590820 1445372529 0.475647 0.555664 -0.340332 0.590820 1445372529 0.475647 0.555664 -0.340332 0.590820 1445372529 0.475647 0.555664 -0.340332 0.590820 1445372529 0.474304 0.558289 -0.343445 0.587646 1445372529 0.474304 0.558289 -0.343445 0.587646 1445372529 0.474304 0.558289 -0.343445 0.587646 1445372529 0.474304 0.558289 -0.343445 0.587646 1445372529 0.474304 0.558289 -0.343445 0.587646 1445372529 0.474304 0.558289 -0.343445 0.587646 1445372529 0.475464 0.557434 -0.345093 0.586548 1445372529 0.475464 0.557434 -0.345093 0.586548 1445372529 0.475464 0.557434 -0.345093 0.586548 1445372529 0.475464 0.557434 -0.345093 0.586548 1445372529 0.475464 0.557434 -0.345093 0.586548 1445372529 0.475464 0.557434 -0.345093 0.586548 1445372529 0.475464 0.557434 -0.345093 0.586548 1445372529 0.476807 0.555786 -0.345764 0.586609 1445372529 0.476807 0.555786 -0.345764 0.586609 1445372529 0.476807 0.555786 -0.345764 0.586609 1445372529 0.476807 0.555786 -0.345764 0.586609 1445372529 0.476807 0.555786 -0.345764 0.586609 1445372529 0.476807 0.555786 -0.345764 0.586609 1445372529 0.476196 0.555908 -0.346680 0.586426 1445372529 0.476196 0.555908 -0.346680 0.586426 1445372529 0.476196 0.555908 -0.346680 0.586426 1445372529 0.476196 0.555908 -0.346680 0.586426 1445372529 0.476196 0.555908 -0.346680 0.586426 1445372529 0.476196 0.555908 -0.346680 0.586426 1445372529 0.476196 0.555908 -0.346680 0.586426 1445372529 0.477356 0.554138 -0.347107 0.586975 1445372529 0.477356 0.554138 -0.347107 0.586975 1445372529 0.477356 0.554138 -0.347107 0.586975 1445372529 0.477356 0.554138 -0.347107 0.586975 1445372529 0.477356 0.554138 -0.347107 0.586975 1445372529 0.477356 0.554138 -0.347107 0.586975 1445372529 0.478027 0.553345 -0.347351 0.586975 1445372529 0.478027 0.553345 -0.347351 0.586975 1445372529 0.478027 0.553345 -0.347351 0.586975 1445372529 0.478027 0.553345 -0.347351 0.586975 1445372529 0.478027 0.553345 -0.347351 0.586975 1445372529 0.478027 0.553345 -0.347351 0.586975 1445372529 0.479248 0.551697 -0.346924 0.587830 1445372529 0.479248 0.551697 -0.346924 0.587830 1445372529 0.479248 0.551697 -0.346924 0.587830 1445372529 0.479248 0.551697 -0.346924 0.587830 1445372529 0.479248 0.551697 -0.346924 0.587830 1445372529 0.479248 0.551697 -0.346924 0.587830 1445372529 0.479248 0.551697 -0.346924 0.587830 1445372529 0.479370 0.550842 -0.346680 0.588684 1445372529 0.479370 0.550842 -0.346680 0.588684 1445372529 0.479370 0.550842 -0.346680 0.588684 1445372529 0.479370 0.550842 -0.346680 0.588684 1445372529 0.479370 0.550842 -0.346680 0.588684 1445372529 0.479370 0.550842 -0.346680 0.588684 1445372529 0.479370 0.550842 -0.346680 0.588684 1445372529 0.479004 0.550903 -0.346680 0.588928 1445372529 0.479004 0.550903 -0.346680 0.588928 1445372529 0.479004 0.550903 -0.346680 0.588928 1445372529 0.479004 0.550903 -0.346680 0.588928 1445372529 0.479004 0.550903 -0.346680 0.588928 1445372529 0.479004 0.550903 -0.346680 0.588928 1445372529 0.478516 0.551819 -0.344543 0.589661 1445372529 0.478516 0.551819 -0.344543 0.589661 1445372529 0.478516 0.551819 -0.344543 0.589661 1445372529 0.478516 0.551819 -0.344543 0.589661 1445372529 0.478516 0.551819 -0.344543 0.589661 1445372529 0.478516 0.551819 -0.344543 0.589661 1445372529 0.477844 0.553894 -0.342834 0.589294 1445372529 0.477844 0.553894 -0.342834 0.589294 1445372529 0.477844 0.553894 -0.342834 0.589294 1445372529 0.477844 0.553894 -0.342834 0.589294 1445372529 0.477844 0.553894 -0.342834 0.589294 1445372529 0.477844 0.553894 -0.342834 0.589294 1445372529 0.477112 0.555481 -0.341980 0.588867 1445372529 0.477112 0.555481 -0.341980 0.588867 1445372529 0.477112 0.555481 -0.341980 0.588867 1445372529 0.477112 0.555481 -0.341980 0.588867 1445372529 0.477112 0.555481 -0.341980 0.588867 1445372529 0.477112 0.555481 -0.341980 0.588867 1445372529 0.478699 0.554749 -0.342163 0.588196 1445372529 0.478699 0.554749 -0.342163 0.588196 1445372529 0.478699 0.554749 -0.342163 0.588196 1445372529 0.478699 0.554749 -0.342163 0.588196 1445372529 0.478699 0.554749 -0.342163 0.588196 1445372529 0.478699 0.554749 -0.342163 0.588196 1445372529 0.480652 0.552490 -0.343506 0.587952 1445372529 0.480652 0.552490 -0.343506 0.587952 1445372529 0.480652 0.552490 -0.343506 0.587952 1445372529 0.480652 0.552490 -0.343506 0.587952 1445372529 0.480652 0.552490 -0.343506 0.587952 1445372529 0.480652 0.552490 -0.343506 0.587952 1445372530 0.480652 0.552490 -0.343506 0.587952 1445372530 0.481140 0.550110 -0.343384 0.589783 1445372530 0.481140 0.550110 -0.343384 0.589783 1445372530 0.481140 0.550110 -0.343384 0.589783 1445372530 0.481140 0.550110 -0.343384 0.589783 1445372530 0.481140 0.550110 -0.343384 0.589783 1445372530 0.481140 0.550110 -0.343384 0.589783 1445372530 0.482239 0.548401 -0.342346 0.591064 1445372530 0.482239 0.548401 -0.342346 0.591064 1445372530 0.482239 0.548401 -0.342346 0.591064 1445372530 0.482239 0.548401 -0.342346 0.591064 1445372530 0.482239 0.548401 -0.342346 0.591064 1445372530 0.482239 0.548401 -0.342346 0.591064 1445372530 0.481750 0.548767 -0.342224 0.591248 1445372530 0.481750 0.548767 -0.342224 0.591248 1445372530 0.481750 0.548767 -0.342224 0.591248 1445372530 0.481750 0.548767 -0.342224 0.591248 1445372530 0.481750 0.548767 -0.342224 0.591248 1445372530 0.481750 0.548767 -0.342224 0.591248 1445372530 0.480957 0.548950 -0.343140 0.591187 1445372530 0.480957 0.548950 -0.343140 0.591187 1445372530 0.480957 0.548950 -0.343140 0.591187 1445372530 0.480957 0.548950 -0.343140 0.591187 1445372530 0.480957 0.548950 -0.343140 0.591187 1445372530 0.480957 0.548950 -0.343140 0.591187 1445372530 0.481445 0.548157 -0.343811 0.591187 1445372530 0.481445 0.548157 -0.343811 0.591187 1445372530 0.481445 0.548157 -0.343811 0.591187 1445372530 0.481445 0.548157 -0.343811 0.591187 1445372530 0.481445 0.548157 -0.343811 0.591187 1445372530 0.481445 0.548157 -0.343811 0.591187 1445372530 0.481689 0.548340 -0.344055 0.590637 1445372530 0.481689 0.548340 -0.344055 0.590637 1445372530 0.481689 0.548340 -0.344055 0.590637 1445372530 0.481689 0.548340 -0.344055 0.590637 1445372530 0.481689 0.548340 -0.344055 0.590637 1445372530 0.481689 0.548340 -0.344055 0.590637 1445372530 0.480896 0.549194 -0.342590 0.591309 1445372530 0.480896 0.549194 -0.342590 0.591309 1445372530 0.480896 0.549194 -0.342590 0.591309 1445372530 0.480896 0.549194 -0.342590 0.591309 1445372530 0.480896 0.549194 -0.342590 0.591309 1445372530 0.480896 0.549194 -0.342590 0.591309 1445372530 0.478455 0.552124 -0.340454 0.591858 1445372530 0.478455 0.552124 -0.340454 0.591858 1445372530 0.478455 0.552124 -0.340454 0.591858 1445372530 0.478455 0.552124 -0.340454 0.591858 1445372530 0.478455 0.552124 -0.340454 0.591858 1445372530 0.478455 0.552124 -0.340454 0.591858 1445372530 0.475952 0.554688 -0.340088 0.591675 1445372530 0.475952 0.554688 -0.340088 0.591675 1445372530 0.475952 0.554688 -0.340088 0.591675 1445372530 0.475952 0.554688 -0.340088 0.591675 1445372530 0.475952 0.554688 -0.340088 0.591675 1445372530 0.475952 0.554688 -0.340088 0.591675 1445372530 0.475403 0.555115 -0.338867 0.592346 1445372530 0.475403 0.555115 -0.338867 0.592346 1445372530 0.475403 0.555115 -0.338867 0.592346 1445372530 0.475403 0.555115 -0.338867 0.592346 1445372530 0.475403 0.555115 -0.338867 0.592346 1445372530 0.475403 0.555115 -0.338867 0.592346 1445372530 0.476013 0.554321 -0.339478 0.592285 1445372530 0.476013 0.554321 -0.339478 0.592285 1445372530 0.476013 0.554321 -0.339478 0.592285 1445372530 0.476013 0.554321 -0.339478 0.592285 1445372530 0.476013 0.554321 -0.339478 0.592285 1445372530 0.476013 0.554321 -0.339478 0.592285 1445372530 0.476624 0.552795 -0.339783 0.593079 1445372530 0.476624 0.552795 -0.339783 0.593079 1445372530 0.476624 0.552795 -0.339783 0.593079 1445372530 0.476624 0.552795 -0.339783 0.593079 1445372530 0.476624 0.552795 -0.339783 0.593079 1445372530 0.476624 0.552795 -0.339783 0.593079 1445372530 0.476624 0.552795 -0.339783 0.593079 1445372530 0.477539 0.550415 -0.341003 0.593872 1445372530 0.477539 0.550415 -0.341003 0.593872 1445372530 0.477539 0.550415 -0.341003 0.593872 1445372530 0.477539 0.550415 -0.341003 0.593872 1445372530 0.477539 0.550415 -0.341003 0.593872 1445372530 0.477539 0.550415 -0.341003 0.593872 1445372530 0.477905 0.549377 -0.342346 0.593750 1445372530 0.477905 0.549377 -0.342346 0.593750 1445372530 0.477905 0.549377 -0.342346 0.593750 1445372530 0.477905 0.549377 -0.342346 0.593750 1445372530 0.477905 0.549377 -0.342346 0.593750 1445372530 0.477905 0.549377 -0.342346 0.593750 1445372530 0.478516 0.548889 -0.343628 0.592957 1445372530 0.478516 0.548889 -0.343628 0.592957 1445372530 0.478516 0.548889 -0.343628 0.592957 1445372530 0.478516 0.548889 -0.343628 0.592957 1445372530 0.478516 0.548889 -0.343628 0.592957 1445372530 0.478516 0.548889 -0.343628 0.592957 1445372530 0.478699 0.549255 -0.344788 0.591797 1445372530 0.478699 0.549255 -0.344788 0.591797 1445372530 0.478699 0.549255 -0.344788 0.591797 1445372530 0.478699 0.549255 -0.344788 0.591797 1445372530 0.478699 0.549255 -0.344788 0.591797 1445372530 0.478699 0.549255 -0.344788 0.591797 1445372530 0.478455 0.549377 -0.345642 0.591370 1445372530 0.478455 0.549377 -0.345642 0.591370 1445372530 0.478455 0.549377 -0.345642 0.591370 1445372530 0.478455 0.549377 -0.345642 0.591370 1445372530 0.478455 0.549377 -0.345642 0.591370 1445372530 0.478455 0.549377 -0.345642 0.591370 1445372530 0.476624 0.550903 -0.345581 0.591492 1445372530 0.476624 0.550903 -0.345581 0.591492 1445372530 0.476624 0.550903 -0.345581 0.591492 1445372530 0.476624 0.550903 -0.345581 0.591492 1445372530 0.476624 0.550903 -0.345581 0.591492 1445372530 0.476624 0.550903 -0.345581 0.591492 1445372530 0.475464 0.552612 -0.342834 0.592346 1445372531 0.475464 0.552612 -0.342834 0.592346 1445372531 0.475464 0.552612 -0.342834 0.592346 1445372531 0.475464 0.552612 -0.342834 0.592346 1445372531 0.475464 0.552612 -0.342834 0.592346 1445372531 0.475464 0.552612 -0.342834 0.592346 1445372531 0.475464 0.552612 -0.342834 0.592346 1445372531 0.474243 0.555847 -0.343140 0.590149 1445372531 0.474243 0.555847 -0.343140 0.590149 1445372531 0.474243 0.555847 -0.343140 0.590149 1445372531 0.474243 0.555847 -0.343140 0.590149 1445372531 0.474243 0.555847 -0.343140 0.590149 1445372531 0.474243 0.555847 -0.343140 0.590149 1445372531 0.477417 0.554199 -0.341492 0.590088 1445372531 0.477417 0.554199 -0.341492 0.590088 1445372531 0.477417 0.554199 -0.341492 0.590088 1445372531 0.477417 0.554199 -0.341492 0.590088 1445372531 0.477417 0.554199 -0.341492 0.590088 1445372531 0.477417 0.554199 -0.341492 0.590088 1445372531 0.477417 0.554199 -0.341492 0.590088 1445372531 0.480408 0.551147 -0.338745 0.592102 1445372531 0.480408 0.551147 -0.338745 0.592102 1445372531 0.480408 0.551147 -0.338745 0.592102 1445372531 0.480408 0.551147 -0.338745 0.592102 1445372531 0.480408 0.551147 -0.338745 0.592102 1445372531 0.478821 0.551819 -0.340637 0.591675 1445372531 0.478821 0.551819 -0.340637 0.591675 1445372531 0.478821 0.551819 -0.340637 0.591675 1445372531 0.478821 0.551819 -0.340637 0.591675 1445372531 0.478821 0.551819 -0.340637 0.591675 1445372531 0.478821 0.551819 -0.340637 0.591675 1445372531 0.477844 0.550476 -0.340515 0.593811 1445372531 0.477844 0.550476 -0.340515 0.593811 1445372531 0.477844 0.550476 -0.340515 0.593811 1445372531 0.477844 0.550476 -0.340515 0.593811 1445372531 0.477844 0.550476 -0.340515 0.593811 1445372531 0.477844 0.550476 -0.340515 0.593811 1445372531 0.478333 0.548950 -0.339905 0.595154 1445372531 0.478333 0.548950 -0.339905 0.595154 1445372531 0.478333 0.548950 -0.339905 0.595154 1445372531 0.478333 0.548950 -0.339905 0.595154 1445372531 0.478333 0.548950 -0.339905 0.595154 1445372531 0.478333 0.548950 -0.339905 0.595154 1445372531 0.477783 0.549133 -0.340210 0.595276 1445372531 0.477783 0.549133 -0.340210 0.595276 1445372531 0.477783 0.549133 -0.340210 0.595276 1445372531 0.477783 0.549133 -0.340210 0.595276 1445372531 0.477783 0.549133 -0.340210 0.595276 1445372531 0.477783 0.549133 -0.340210 0.595276 1445372531 0.477234 0.548645 -0.340271 0.596130 1445372531 0.477234 0.548645 -0.340271 0.596130 1445372531 0.477234 0.548645 -0.340271 0.596130 1445372531 0.477234 0.548645 -0.340271 0.596130 1445372531 0.477234 0.548645 -0.340271 0.596130 1445372531 0.477234 0.548645 -0.340271 0.596130 1445372531 0.477234 0.548645 -0.340271 0.596130 1445372531 0.478027 0.549316 -0.341431 0.594238 1445372531 0.478027 0.549316 -0.341431 0.594238 1445372531 0.478027 0.549316 -0.341431 0.594238 1445372531 0.478027 0.549316 -0.341431 0.594238 1445372531 0.478027 0.549316 -0.341431 0.594238 1445372531 0.478027 0.549316 -0.341431 0.594238 1445372531 0.481628 0.548706 -0.343384 0.590759 1445372531 0.481628 0.548706 -0.343384 0.590759 1445372531 0.481628 0.548706 -0.343384 0.590759 1445372531 0.481628 0.548706 -0.343384 0.590759 1445372531 0.481628 0.548706 -0.343384 0.590759 1445372531 0.481628 0.548706 -0.343384 0.590759 1445372531 0.483459 0.549072 -0.344238 0.588379 1445372531 0.483459 0.549072 -0.344238 0.588379 1445372531 0.483459 0.549072 -0.344238 0.588379 1445372531 0.483459 0.549072 -0.344238 0.588379 1445372531 0.483459 0.549072 -0.344238 0.588379 1445372531 0.483459 0.549072 -0.344238 0.588379 1445372531 0.483459 0.549072 -0.344238 0.588379 1445372531 0.483704 0.550354 -0.343872 0.587219 1445372531 0.483704 0.550354 -0.343872 0.587219 1445372531 0.483704 0.550354 -0.343872 0.587219 1445372531 0.483704 0.550354 -0.343872 0.587219 1445372531 0.483704 0.550354 -0.343872 0.587219 1445372531 0.483704 0.550354 -0.343872 0.587219 1445372531 0.483521 0.551819 -0.344055 0.585938 1445372531 0.483521 0.551819 -0.344055 0.585938 1445372531 0.483521 0.551819 -0.344055 0.585938 1445372531 0.483521 0.551819 -0.344055 0.585938 1445372531 0.483521 0.551819 -0.344055 0.585938 1445372531 0.483521 0.551819 -0.344055 0.585938 1445372531 0.483521 0.552612 -0.344238 0.585022 1445372531 0.483521 0.552612 -0.344238 0.585022 1445372531 0.483521 0.552612 -0.344238 0.585022 1445372531 0.483521 0.552612 -0.344238 0.585022 1445372531 0.483521 0.552612 -0.344238 0.585022 1445372531 0.483521 0.552612 -0.344238 0.585022 1445372531 0.483521 0.552612 -0.344238 0.585022 1445372531 0.484253 0.551697 -0.344666 0.585022 1445372531 0.484253 0.551697 -0.344666 0.585022 1445372531 0.484253 0.551697 -0.344666 0.585022 1445372531 0.484253 0.551697 -0.344666 0.585022 1445372531 0.484253 0.551697 -0.344666 0.585022 1445372531 0.484253 0.551697 -0.344666 0.585022 1445372531 0.482056 0.551697 -0.345093 0.586609 1445372531 0.482056 0.551697 -0.345093 0.586609 1445372531 0.482056 0.551697 -0.345093 0.586609 1445372531 0.482056 0.551697 -0.345093 0.586609 1445372531 0.482056 0.551697 -0.345093 0.586609 1445372531 0.482056 0.551697 -0.345093 0.586609 1445372531 0.482056 0.551697 -0.345093 0.586609 1445372531 0.480713 0.551636 -0.344055 0.588379 1445372531 0.480713 0.551636 -0.344055 0.588379 1445372531 0.480713 0.551636 -0.344055 0.588379 1445372531 0.480713 0.551636 -0.344055 0.588379 1445372531 0.480713 0.551636 -0.344055 0.588379 1445372531 0.480713 0.551636 -0.344055 0.588379 1445372531 0.479980 0.551697 -0.343445 0.589233 1445372532 0.479980 0.551697 -0.343445 0.589233 1445372532 0.479980 0.551697 -0.343445 0.589233 1445372532 0.479980 0.551697 -0.343445 0.589233 1445372532 0.479980 0.551697 -0.343445 0.589233 1445372532 0.479980 0.551697 -0.343445 0.589233 1445372532 0.479736 0.551208 -0.343567 0.589844 1445372532 0.479736 0.551208 -0.343567 0.589844 1445372532 0.479736 0.551208 -0.343567 0.589844 1445372532 0.479736 0.551208 -0.343567 0.589844 1445372532 0.479736 0.551208 -0.343567 0.589844 1445372532 0.479736 0.551208 -0.343567 0.589844 1445372532 0.479309 0.551331 -0.344177 0.589722 1445372532 0.479309 0.551331 -0.344177 0.589722 1445372532 0.479309 0.551331 -0.344177 0.589722 1445372532 0.479309 0.551331 -0.344177 0.589722 1445372532 0.479309 0.551331 -0.344177 0.589722 1445372532 0.479309 0.551331 -0.344177 0.589722 1445372532 0.479309 0.551331 -0.344177 0.589722 1445372532 0.481445 0.550232 -0.346130 0.587891 1445372532 0.481445 0.550232 -0.346130 0.587891 1445372532 0.481445 0.550232 -0.346130 0.587891 1445372532 0.481445 0.550232 -0.346130 0.587891 1445372532 0.481445 0.550232 -0.346130 0.587891 1445372532 0.481445 0.550232 -0.346130 0.587891 1445372532 0.483337 0.549561 -0.346313 0.586853 1445372532 0.483337 0.549561 -0.346313 0.586853 1445372532 0.483337 0.549561 -0.346313 0.586853 1445372532 0.483337 0.549561 -0.346313 0.586853 1445372532 0.483337 0.549561 -0.346313 0.586853 1445372532 0.483337 0.549561 -0.346313 0.586853 1445372532 0.483337 0.549561 -0.346313 0.586853 1445372532 0.483765 0.550781 -0.346008 0.585449 1445372532 0.483765 0.550781 -0.346008 0.585449 1445372532 0.483765 0.550781 -0.346008 0.585449 1445372532 0.483765 0.550781 -0.346008 0.585449 1445372532 0.483765 0.550781 -0.346008 0.585449 1445372532 0.483765 0.550781 -0.346008 0.585449 1445372532 0.484253 0.552307 -0.347534 0.582764 1445372532 0.484253 0.552307 -0.347534 0.582764 1445372532 0.484253 0.552307 -0.347534 0.582764 1445372532 0.484253 0.552307 -0.347534 0.582764 1445372532 0.484253 0.552307 -0.347534 0.582764 1445372532 0.484253 0.552307 -0.347534 0.582764 1445372532 0.484253 0.552307 -0.347534 0.582764 1445372532 0.485901 0.551697 -0.348938 0.581116 1445372532 0.485901 0.551697 -0.348938 0.581116 1445372532 0.485901 0.551697 -0.348938 0.581116 1445372532 0.485901 0.551697 -0.348938 0.581116 1445372532 0.485901 0.551697 -0.348938 0.581116 1445372532 0.485901 0.551697 -0.348938 0.581116 1445372532 0.487610 0.550659 -0.349731 0.580200 1445372532 0.487610 0.550659 -0.349731 0.580200 1445372532 0.487610 0.550659 -0.349731 0.580200 1445372532 0.487610 0.550659 -0.349731 0.580200 1445372532 0.487610 0.550659 -0.349731 0.580200 1445372532 0.487610 0.550659 -0.349731 0.580200 1445372532 0.487976 0.549622 -0.350342 0.580505 1445372532 0.487976 0.549622 -0.350342 0.580505 1445372532 0.487976 0.549622 -0.350342 0.580505 1445372532 0.487976 0.549622 -0.350342 0.580505 1445372532 0.487976 0.549622 -0.350342 0.580505 1445372532 0.487976 0.549622 -0.350342 0.580505 1445372532 0.486816 0.548889 -0.349609 0.582642 1445372532 0.486816 0.548889 -0.349609 0.582642 1445372532 0.486816 0.548889 -0.349609 0.582642 1445372532 0.486816 0.548889 -0.349609 0.582642 1445372532 0.486816 0.548889 -0.349609 0.582642 1445372532 0.486816 0.548889 -0.349609 0.582642 1445372532 0.484558 0.549133 -0.347717 0.585327 1445372532 0.484558 0.549133 -0.347717 0.585327 1445372532 0.484558 0.549133 -0.347717 0.585327 1445372532 0.484558 0.549133 -0.347717 0.585327 1445372532 0.484558 0.549133 -0.347717 0.585327 1445372532 0.484558 0.549133 -0.347717 0.585327 1445372532 0.484558 0.549133 -0.347717 0.585327 1445372532 0.482483 0.549683 -0.346436 0.587341 1445372532 0.482483 0.549683 -0.346436 0.587341 1445372532 0.482483 0.549683 -0.346436 0.587341 1445372532 0.482483 0.549683 -0.346436 0.587341 1445372532 0.482483 0.549683 -0.346436 0.587341 1445372532 0.482483 0.549683 -0.346436 0.587341 1445372532 0.480713 0.549316 -0.346008 0.589355 1445372532 0.480713 0.549316 -0.346008 0.589355 1445372532 0.480713 0.549316 -0.346008 0.589355 1445372532 0.480713 0.549316 -0.346008 0.589355 1445372532 0.480713 0.549316 -0.346008 0.589355 1445372532 0.480713 0.549316 -0.346008 0.589355 1445372532 0.480713 0.549316 -0.346008 0.589355 1445372532 0.479797 0.549316 -0.347351 0.589355 1445372532 0.479797 0.549316 -0.347351 0.589355 1445372532 0.479797 0.549316 -0.347351 0.589355 1445372532 0.479797 0.549316 -0.347351 0.589355 1445372532 0.479797 0.549316 -0.347351 0.589355 1445372532 0.479797 0.549316 -0.347351 0.589355 1445372532 0.482056 0.548340 -0.348999 0.587402 1445372532 0.482056 0.548340 -0.348999 0.587402 1445372532 0.482056 0.548340 -0.348999 0.587402 1445372532 0.482056 0.548340 -0.348999 0.587402 1445372532 0.482056 0.548340 -0.348999 0.587402 1445372532 0.482056 0.548340 -0.348999 0.587402 1445372532 0.482056 0.548340 -0.348999 0.587402 1445372532 0.483276 0.548706 -0.349243 0.585938 1445372532 0.483276 0.548706 -0.349243 0.585938 1445372532 0.483276 0.548706 -0.349243 0.585938 1445372532 0.483276 0.548706 -0.349243 0.585938 1445372532 0.483276 0.548706 -0.349243 0.585938 1445372532 0.482788 0.550171 -0.347839 0.585815 1445372532 0.482788 0.550171 -0.347839 0.585815 1445372532 0.482788 0.550171 -0.347839 0.585815 1445372532 0.482788 0.550171 -0.347839 0.585815 1445372532 0.482788 0.550171 -0.347839 0.585815 1445372532 0.482788 0.550171 -0.347839 0.585815 1445372532 0.481079 0.551941 -0.347290 0.585815 1445372532 0.481079 0.551941 -0.347290 0.585815 1445372532 0.481079 0.551941 -0.347290 0.585815 1445372533 0.481079 0.551941 -0.347290 0.585815 1445372533 0.481079 0.551941 -0.347290 0.585815 1445372533 0.481079 0.551941 -0.347290 0.585815 1445372533 0.480469 0.552612 -0.346924 0.585938 1445372533 0.480469 0.552612 -0.346924 0.585938 1445372533 0.480469 0.552612 -0.346924 0.585938 1445372533 0.480469 0.552612 -0.346924 0.585938 1445372533 0.480469 0.552612 -0.346924 0.585938 1445372533 0.480469 0.552612 -0.346924 0.585938 1445372533 0.480347 0.552979 -0.347595 0.585327 1445372533 0.480347 0.552979 -0.347595 0.585327 1445372533 0.480347 0.552979 -0.347595 0.585327 1445372533 0.480347 0.552979 -0.347595 0.585327 1445372533 0.480347 0.552979 -0.347595 0.585327 1445372533 0.480347 0.552979 -0.347595 0.585327 1445372533 0.480835 0.551819 -0.349304 0.584961 1445372533 0.480835 0.551819 -0.349304 0.584961 1445372533 0.480835 0.551819 -0.349304 0.584961 1445372533 0.480835 0.551819 -0.349304 0.584961 1445372533 0.480835 0.551819 -0.349304 0.584961 1445372533 0.480835 0.551819 -0.349304 0.584961 1445372533 0.480835 0.551819 -0.349304 0.584961 1445372533 0.480713 0.550415 -0.349976 0.585999 1445372533 0.480713 0.550415 -0.349976 0.585999 1445372533 0.480713 0.550415 -0.349976 0.585999 1445372533 0.480713 0.550415 -0.349976 0.585999 1445372533 0.480713 0.550415 -0.349976 0.585999 1445372533 0.480713 0.550415 -0.349976 0.585999 1445372533 0.480408 0.549988 -0.349182 0.587158 1445372533 0.480408 0.549988 -0.349182 0.587158 1445372533 0.480408 0.549988 -0.349182 0.587158 1445372533 0.480408 0.549988 -0.349182 0.587158 1445372533 0.480408 0.549988 -0.349182 0.587158 1445372533 0.480408 0.549988 -0.349182 0.587158 1445372533 0.479553 0.550110 -0.348511 0.588074 1445372533 0.479553 0.550110 -0.348511 0.588074 1445372533 0.479553 0.550110 -0.348511 0.588074 1445372533 0.479553 0.550110 -0.348511 0.588074 1445372533 0.479553 0.550110 -0.348511 0.588074 1445372533 0.479553 0.550110 -0.348511 0.588074 1445372533 0.478760 0.550171 -0.347351 0.589355 1445372533 0.478760 0.550171 -0.347351 0.589355 1445372533 0.478760 0.550171 -0.347351 0.589355 1445372533 0.478760 0.550171 -0.347351 0.589355 1445372533 0.478760 0.550171 -0.347351 0.589355 1445372533 0.478760 0.550171 -0.347351 0.589355 1445372533 0.478760 0.550171 -0.347351 0.589355 1445372533 0.479614 0.549805 -0.346680 0.589417 1445372533 0.479614 0.549805 -0.346680 0.589417 1445372533 0.479614 0.549805 -0.346680 0.589417 1445372533 0.479614 0.549805 -0.346680 0.589417 1445372533 0.479614 0.549805 -0.346680 0.589417 1445372533 0.479614 0.549805 -0.346680 0.589417 1445372533 0.480164 0.550415 -0.348145 0.587524 1445372533 0.480164 0.550415 -0.348145 0.587524 1445372533 0.480164 0.550415 -0.348145 0.587524 1445372533 0.480164 0.550415 -0.348145 0.587524 1445372533 0.480164 0.550415 -0.348145 0.587524 1445372533 0.480164 0.550415 -0.348145 0.587524 1445372533 0.481018 0.551270 -0.347412 0.586487 1445372533 0.481018 0.551270 -0.347412 0.586487 1445372533 0.481018 0.551270 -0.347412 0.586487 1445372533 0.481018 0.551270 -0.347412 0.586487 1445372533 0.481018 0.551270 -0.347412 0.586487 1445372533 
