# Supplementary material for: Quaternion-Based Gesture Recognition Using Wireless Wearable Motion Capture Sensors
Source: Sensors (Basel). 2016 Apr 28;16(5):605. doi: 10.3390/s16050605 (PMC4883296; doi:10.3390/s16050605)
Supplement: Supplementary file 1 [file sensors-16-00605-s001.zip › MultiSensorGestureData/P10/5. Block/Training15.txt]

0.182007 0.523804 -0.336121 0.761169 1445372661 0.182007 0.523804 -0.336121 0.761169 1445372661 0.184570 0.525452 -0.336670 0.759216 1445372661 0.184570 0.525452 -0.336670 0.759216 1445372661 0.184570 0.525452 -0.336670 0.759216 1445372661 0.184570 0.525452 -0.336670 0.759216 1445372661 0.184570 0.525452 -0.336670 0.759216 1445372661 0.201050 0.526306 -0.348145 0.749207 1445372661 0.201050 0.526306 -0.348145 0.749207 1445372661 0.201050 0.526306 -0.348145 0.749207 1445372661 0.201050 0.526306 -0.348145 0.749207 1445372661 0.201050 0.526306 -0.348145 0.749207 1445372661 0.201050 0.526306 -0.348145 0.749207 1445372661 0.237183 0.522339 -0.379211 0.725952 1445372661 0.237183 0.522339 -0.379211 0.725952 1445372661 0.237183 0.522339 -0.379211 0.725952 1445372661 0.237183 0.522339 -0.379211 0.725952 1445372661 0.237183 0.522339 -0.379211 0.725952 1445372661 0.237183 0.522339 -0.379211 0.725952 1445372661 0.237183 0.522339 -0.379211 0.725952 1445372661 0.263184 0.504272 -0.417358 0.708679 1445372661 0.263184 0.504272 -0.417358 0.708679 1445372661 0.263184 0.504272 -0.417358 0.708679 1445372661 0.263184 0.504272 -0.417358 0.708679 1445372661 0.263184 0.504272 -0.417358 0.708679 1445372661 0.263184 0.504272 -0.417358 0.708679 1445372661 0.244629 0.468201 -0.449158 0.720520 1445372661 0.244629 0.468201 -0.449158 0.720520 1445372661 0.244629 0.468201 -0.449158 0.720520 1445372661 0.244629 0.468201 -0.449158 0.720520 1445372661 0.244629 0.468201 -0.449158 0.720520 1445372661 0.192383 0.395386 -0.533752 0.722290 1445372661 0.192383 0.395386 -0.533752 0.722290 1445372661 0.192383 0.395386 -0.533752 0.722290 1445372661 0.192383 0.395386 -0.533752 0.722290 1445372661 0.192383 0.395386 -0.533752 0.722290 1445372661 0.192383 0.395386 -0.533752 0.722290 1445372661 0.098511 0.310913 -0.633301 0.701782 1445372661 0.098511 0.310913 -0.633301 0.701782 1445372661 0.098511 0.310913 -0.633301 0.701782 1445372661 0.098511 0.310913 -0.633301 0.701782 1445372661 0.098511 0.310913 -0.633301 0.701782 1445372661 0.098511 0.310913 -0.633301 0.701782 1445372661 -0.052551 0.261658 -0.676575 0.686340 1445372661 -0.052551 0.261658 -0.676575 0.686340 1445372661 -0.052551 0.261658 -0.676575 0.686340 1445372661 -0.052551 0.261658 -0.676575 0.686340 1445372661 -0.052551 0.261658 -0.676575 0.686340 1445372661 -0.052551 0.261658 -0.676575 0.686340 1445372661 -0.199768 0.226685 -0.705627 0.640930 1445372661 -0.199768 0.226685 -0.705627 0.640930 1445372661 -0.199768 0.226685 -0.705627 0.640930 1445372661 -0.199768 0.226685 -0.705627 0.640930 1445372661 -0.199768 0.226685 -0.705627 0.640930 1445372661 -0.199768 0.226685 -0.705627 0.640930 1445372661 -0.356018 0.211975 -0.720459 0.556152 1445372661 -0.356018 0.211975 -0.720459 0.556152 1445372661 -0.356018 0.211975 -0.720459 0.556152 1445372662 -0.356018 0.211975 -0.720459 0.556152 1445372662 -0.356018 0.211975 -0.720459 0.556152 1445372662 -0.510681 0.218384 -0.714966 0.424744 1445372662 -0.510681 0.218384 -0.714966 0.424744 1445372662 -0.510681 0.218384 -0.714966 0.424744 1445372662 -0.510681 0.218384 -0.714966 0.424744 1445372662 -0.510681 0.218384 -0.714966 0.424744 1445372662 -0.510681 0.218384 -0.714966 0.424744 1445372662 -0.643005 0.198181 -0.631531 0.385315 1445372662 -0.643005 0.198181 -0.631531 0.385315 1445372662 -0.643005 0.198181 -0.631531 0.385315 1445372662 -0.643005 0.198181 -0.631531 0.385315 1445372662 -0.643005 0.198181 -0.631531 0.385315 1445372662 -0.643005 0.198181 -0.631531 0.385315 1445372662 -0.684753 0.147278 -0.552185 0.452332 1445372662 -0.684753 0.147278 -0.552185 0.452332 1445372662 -0.684753 0.147278 -0.552185 0.452332 1445372662 -0.684753 0.147278 -0.552185 0.452332 1445372662 -0.684753 0.147278 -0.552185 0.452332 1445372662 -0.615784 0.181335 -0.564514 0.518921 1445372662 -0.615784 0.181335 -0.564514 0.518921 1445372662 -0.615784 0.181335 -0.564514 0.518921 1445372662 -0.615784 0.181335 -0.564514 0.518921 1445372662 -0.615784 0.181335 -0.564514 0.518921 1445372662 -0.615784 0.181335 -0.564514 0.518921 1445372662 -0.487305 0.224548 -0.553101 0.637329 1445372662 -0.487305 0.224548 -0.553101 0.637329 1445372662 -0.487305 0.224548 -0.553101 0.637329 1445372662 -0.487305 0.224548 -0.553101 0.637329 1445372662 -0.487305 0.224548 -0.553101 0.637329 1445372662 -0.487305 0.224548 -0.553101 0.637329 1445372662 -0.315186 0.306824 -0.509888 0.739258 1445372662 -0.315186 0.306824 -0.509888 0.739258 1445372662 -0.315186 0.306824 -0.509888 0.739258 1445372662 -0.315186 0.306824 -0.509888 0.739258 1445372662 -0.315186 0.306824 -0.509888 0.739258 1445372662 -0.315186 0.306824 -0.509888 0.739258 1445372662 -0.089539 0.410583 -0.525146 0.739990 1445372662 -0.089539 0.410583 -0.525146 0.739990 1445372662 -0.089539 0.410583 -0.525146 0.739990 1445372662 -0.089539 0.410583 -0.525146 0.739990 1445372662 -0.089539 0.410583 -0.525146 0.739990 1445372662 -0.089539 0.410583 -0.525146 0.739990 1445372662 -0.089539 0.410583 -0.525146 0.739990 1445372662 0.126953 0.459290 -0.529175 0.702026 1445372662 0.126953 0.459290 -0.529175 0.702026 1445372662 0.126953 0.459290 -0.529175 0.702026 1445372662 0.126953 0.459290 -0.529175 0.702026 1445372662 0.126953 0.459290 -0.529175 0.702026 1445372662 0.126953 0.459290 -0.529175 0.702026 1445372662 0.265076 0.458984 -0.543213 0.651123 1445372662 0.265076 0.458984 -0.543213 0.651123 1445372662 0.265076 0.458984 -0.543213 0.651123 1445372662 0.265076 0.458984 -0.543213 0.651123 1445372662 0.265076 0.458984 -0.543213 0.651123 1445372662 0.265076 0.458984 -0.543213 0.651123 1445372662 0.273926 0.455688 -0.525757 0.663940 1445372662 0.273926 0.455688 -0.525757 0.663940 1445372662 0.273926 0.455688 -0.525757 0.663940 1445372662 0.273926 0.455688 -0.525757 0.663940 1445372662 0.273926 0.455688 -0.525757 0.663940 1445372662 0.273926 0.455688 -0.525757 0.663940 1445372662 0.273926 0.455688 -0.525757 0.663940 1445372662 0.220398 0.411499 -0.570374 0.675781 1445372662 0.220398 0.411499 -0.570374 0.675781 1445372662 0.220398 0.411499 -0.570374 0.675781 1445372662 0.220398 0.411499 -0.570374 0.675781 1445372662 0.220398 0.411499 -0.570374 0.675781 1445372662 0.220398 0.411499 -0.570374 0.675781 1445372662 0.112122 0.352600 -0.641235 0.672241 1445372662 0.112122 0.352600 -0.641235 0.672241 1445372662 0.112122 0.352600 -0.641235 0.672241 1445372662 0.112122 0.352600 -0.641235 0.672241 1445372662 0.112122 0.352600 -0.641235 0.672241 1445372662 0.112122 0.352600 -0.641235 0.672241 1445372662 0.112122 0.352600 -0.641235 0.672241 1445372662 -0.037048 0.306763 -0.723633 0.617188 1445372662 -0.037048 0.306763 -0.723633 0.617188 1445372662 -0.037048 0.306763 -0.723633 0.617188 1445372662 -0.037048 0.306763 -0.723633 0.617188 1445372662 -0.037048 0.306763 -0.723633 0.617188 1445372662 -0.037048 0.306763 -0.723633 0.617188 1445372662 -0.235901 0.271423 -0.733337 0.576965 1445372662 -0.235901 0.271423 -0.733337 0.576965 1445372662 -0.235901 0.271423 -0.733337 0.576965 1445372662 -0.235901 0.271423 -0.733337 0.576965 1445372662 -0.235901 0.271423 -0.733337 0.576965 1445372662 -0.235901 0.271423 -0.733337 0.576965 1445372662 -0.425110 0.234558 -0.695862 0.529175 1445372662 -0.425110 0.234558 -0.695862 0.529175 1445372662 -0.425110 0.234558 -0.695862 0.529175 1445372662 -0.425110 0.234558 -0.695862 0.529175 1445372662 -0.425110 0.234558 -0.695862 0.529175 1445372662 -0.572205 0.221436 -0.653687 0.443054 1445372662 -0.572205 0.221436 -0.653687 0.443054 1445372662 -0.572205 0.221436 -0.653687 0.443054 1445372662 -0.572205 0.221436 -0.653687 0.443054 1445372662 -0.572205 0.221436 -0.653687 0.443054 1445372662 -0.572205 0.221436 -0.653687 0.443054 1445372662 -0.675354 0.225952 -0.594421 0.373474 1445372662 -0.675354 0.225952 -0.594421 0.373474 1445372662 -0.675354 0.225952 -0.594421 0.373474 1445372662 -0.675354 0.225952 -0.594421 0.373474 1445372662 -0.675354 0.225952 -0.594421 0.373474 1445372662 -0.675354 0.225952 -0.594421 0.373474 1445372662 -0.730225 0.210144 -0.514648 0.397278 1445372662 -0.730225 0.210144 -0.514648 0.397278 1445372662 -0.730225 0.210144 -0.514648 0.397278 1445372662 -0.730225 0.210144 -0.514648 0.397278 1445372662 -0.730225 0.210144 -0.514648 0.397278 1445372662 -0.730225 0.210144 -0.514648 0.397278 1445372662 -0.703308 0.217834 -0.501038 0.454895 1445372663 -0.703308 0.217834 -0.501038 0.454895 1445372663 -0.703308 0.217834 -0.501038 0.454895 1445372663 -0.703308 0.217834 -0.501038 0.454895 1445372663 -0.703308 0.217834 -0.501038 0.454895 1445372663 -0.703308 0.217834 -0.501038 0.454895 1445372663 -0.601196 0.235291 -0.528076 0.551697 1445372663 -0.601196 0.235291 -0.528076 0.551697 1445372663 -0.601196 0.235291 -0.528076 0.551697 1445372663 -0.601196 0.235291 -0.528076 0.551697 1445372663 -0.601196 0.235291 -0.528076 0.551697 1445372663 -0.601196 0.235291 -0.528076 0.551697 1445372663 -0.445740 0.269470 -0.544006 0.657837 1445372663 -0.445740 0.269470 -0.544006 0.657837 1445372663 -0.445740 0.269470 -0.544006 0.657837 1445372663 -0.445740 0.269470 -0.544006 0.657837 1445372663 -0.445740 0.269470 -0.544006 0.657837 1445372663 -0.445740 0.269470 -0.544006 0.657837 1445372663 -0.228821 0.331360 -0.570496 0.715820 1445372663 -0.228821 0.331360 -0.570496 0.715820 1445372663 -0.228821 0.331360 -0.570496 0.715820 1445372663 -0.228821 0.331360 -0.570496 0.715820 1445372663 -0.228821 0.331360 -0.570496 0.715820 1445372663 -0.228821 0.331360 -0.570496 0.715820 1445372663 -0.000427 0.400513 -0.580627 0.708801 1445372663 -0.000427 0.400513 -0.580627 0.708801 1445372663 -0.000427 0.400513 -0.580627 0.708801 1445372663 -0.000427 0.400513 -0.580627 0.708801 1445372663 -0.000427 0.400513 -0.580627 0.708801 1445372663 -0.000427 0.400513 -0.580627 0.708801 1445372663 0.182007 0.443176 -0.553406 0.681274 1445372663 0.182007 0.443176 -0.553406 0.681274 1445372663 0.182007 0.443176 -0.553406 0.681274 1445372663 0.182007 0.443176 -0.553406 0.681274 1445372663 0.182007 0.443176 -0.553406 0.681274 1445372663 0.182007 0.443176 -0.553406 0.681274 1445372663 0.258118 0.469543 -0.531250 0.656250 1445372663 0.258118 0.469543 -0.531250 0.656250 1445372663 0.258118 0.469543 -0.531250 0.656250 1445372663 0.258118 0.469543 -0.531250 0.656250 1445372663 0.258118 0.469543 -0.531250 0.656250 1445372663 0.258118 0.469543 -0.531250 0.656250 1445372663 0.210510 0.441101 -0.576111 0.655090 1445372663 0.210510 0.441101 -0.576111 0.655090 1445372663 0.210510 0.441101 -0.576111 0.655090 1445372663 0.210510 0.441101 -0.576111 0.655090 1445372663 0.210510 0.441101 -0.576111 0.655090 1445372663 0.210510 0.441101 -0.576111 0.655090 1445372663 0.210510 0.441101 -0.576111 0.655090 1445372663 0.072754 0.384399 -0.627930 0.672791 1445372663 0.072754 0.384399 -0.627930 0.672791 1445372663 0.072754 0.384399 -0.627930 0.672791 1445372663 0.072754 0.384399 -0.627930 0.672791 1445372663 0.072754 0.384399 -0.627930 0.672791 1445372663 0.072754 0.384399 -0.627930 0.672791 1445372663 -0.118530 0.324036 -0.641174 0.685486 1445372663 -0.118530 0.324036 -0.641174 0.685486 1445372663 -0.118530 0.324036 -0.641174 0.685486 1445372663 -0.118530 0.324036 -0.641174 0.685486 1445372663 -0.118530 0.324036 -0.641174 0.685486 1445372663 -0.118530 0.324036 -0.641174 0.685486 1445372663 -0.278137 0.268921 -0.695129 0.605896 1445372663 -0.278137 0.268921 -0.695129 0.605896 1445372663 -0.278137 0.268921 -0.695129 0.605896 1445372663 -0.278137 0.268921 -0.695129 0.605896 1445372663 -0.278137 0.268921 -0.695129 0.605896 1445372663 -0.278137 0.268921 -0.695129 0.605896 1445372663 -0.278137 0.268921 -0.695129 0.605896 1445372663 -0.435425 0.233643 -0.692261 0.525879 1445372663 -0.435425 0.233643 -0.692261 0.525879 1445372663 -0.435425 0.233643 -0.692261 0.525879 1445372663 -0.435425 0.233643 -0.692261 0.525879 1445372663 -0.435425 0.233643 -0.692261 0.525879 1445372663 -0.570923 0.224854 -0.642395 0.459167 1445372663 -0.570923 0.224854 -0.642395 0.459167 1445372663 -0.570923 0.224854 -0.642395 0.459167 1445372663 -0.570923 0.224854 -0.642395 0.459167 1445372663 -0.570923 0.224854 -0.642395 0.459167 1445372663 -0.570923 0.224854 -0.642395 0.459167 1445372663 -0.666504 0.245056 -0.579529 0.399963 1445372663 -0.666504 0.245056 -0.579529 0.399963 1445372663 -0.666504 0.245056 -0.579529 0.399963 1445372663 -0.666504 0.245056 -0.579529 0.399963 1445372663 -0.666504 0.245056 -0.579529 0.399963 1445372663 -0.666504 0.245056 -0.579529 0.399963 1445372663 -0.730896 0.243530 -0.496948 0.399414 1445372663 -0.730896 0.243530 -0.496948 0.399414 1445372663 -0.730896 0.243530 -0.496948 0.399414 1445372663 -0.730896 0.243530 -0.496948 0.399414 1445372663 -0.730896 0.243530 -0.496948 0.399414 1445372663 -0.730896 0.243530 -0.496948 0.399414 1445372663 -0.695679 0.234192 -0.501770 0.457642 1445372663 -0.695679 0.234192 -0.501770 0.457642 1445372663 -0.695679 0.234192 -0.501770 0.457642 1445372663 -0.695679 0.234192 -0.501770 0.457642 1445372663 -0.695679 0.234192 -0.501770 0.457642 1445372663 -0.695679 0.234192 -0.501770 0.457642 1445372663 -0.695679 0.234192 -0.501770 0.457642 1445372663 -0.586304 0.239319 -0.526489 0.567322 1445372663 -0.586304 0.239319 -0.526489 0.567322 1445372663 -0.586304 0.239319 -0.526489 0.567322 1445372663 -0.586304 0.239319 -0.526489 0.567322 1445372663 -0.586304 0.239319 -0.526489 0.567322 1445372663 -0.586304 0.239319 -0.526489 0.567322 1445372663 -0.429688 0.277161 -0.559937 0.651978 1445372663 -0.429688 0.277161 -0.559937 0.651978 1445372663 -0.429688 0.277161 -0.559937 0.651978 1445372663 -0.429688 0.277161 -0.559937 0.651978 1445372663 -0.429688 0.277161 -0.559937 0.651978 1445372663 -0.429688 0.277161 -0.559937 0.651978 1445372663 -0.244507 0.324890 -0.567993 0.715576 1445372664 -0.244507 0.324890 -0.567993 0.715576 1445372664 -0.244507 0.324890 -0.567993 0.715576 1445372664 -0.244507 0.324890 -0.567993 0.715576 1445372664 -0.244507 0.324890 -0.567993 0.715576 1445372664 -0.244507 0.324890 -0.567993 0.715576 1445372664 -0.046692 0.383911 -0.590576 0.708252 1445372664 -0.046692 0.383911 -0.590576 0.708252 1445372664 -0.046692 0.383911 -0.590576 0.708252 1445372664 -0.046692 0.383911 -0.590576 0.708252 1445372664 -0.046692 0.383911 -0.590576 0.708252 1445372664 -0.046692 0.383911 -0.590576 0.708252 1445372664 0.139282 0.424377 -0.612427 0.652283 1445372664 0.139282 0.424377 -0.612427 0.652283 1445372664 0.139282 0.424377 -0.612427 0.652283 1445372664 0.139282 0.424377 -0.612427 0.652283 1445372664 0.139282 0.424377 -0.612427 0.652283 1445372664 0.139282 0.424377 -0.612427 0.652283 1445372664 0.298889 0.415222 -0.642151 0.570801 1445372664 0.298889 0.415222 -0.642151 0.570801 1445372664 0.298889 0.415222 -0.642151 0.570801 1445372664 0.298889 0.415222 -0.642151 0.570801 1445372664 0.298889 0.415222 -0.642151 0.570801 1445372664 0.298889 0.415222 -0.642151 0.570801 1445372664 0.395508 0.364014 -0.685913 0.490479 1445372664 0.395508 0.364014 -0.685913 0.490479 1445372664 0.395508 0.364014 -0.685913 0.490479 1445372664 0.395508 0.364014 -0.685913 0.490479 1445372664 0.395508 0.364014 -0.685913 0.490479 1445372664 0.395508 0.364014 -0.685913 0.490479 1445372664 0.368042 0.343689 -0.682556 0.529663 1445372664 0.368042 0.343689 -0.682556 0.529663 1445372664 0.368042 0.343689 -0.682556 0.529663 1445372664 0.368042 0.343689 -0.682556 0.529663 1445372664 0.368042 0.343689 -0.682556 0.529663 1445372664 0.368042 0.343689 -0.682556 0.529663 1445372664 0.253906 0.315308 -0.705750 0.581360 1445372664 0.253906 0.315308 -0.705750 0.581360 1445372664 0.253906 0.315308 -0.705750 0.581360 1445372664 0.253906 0.315308 -0.705750 0.581360 1445372664 0.253906 0.315308 -0.705750 0.581360 1445372664 0.253906 0.315308 -0.705750 0.581360 1445372664 0.095825 0.278137 -0.737244 0.608215 1445372664 0.095825 0.278137 -0.737244 0.608215 1445372664 0.095825 0.278137 -0.737244 0.608215 1445372664 0.095825 0.278137 -0.737244 0.608215 1445372664 0.095825 0.278137 -0.737244 0.608215 1445372664 0.095825 0.278137 -0.737244 0.608215 1445372664 0.095825 0.278137 -0.737244 0.608215 1445372664 -0.102112 0.255493 -0.711121 0.646973 1445372664 -0.102112 0.255493 -0.711121 0.646973 1445372664 -0.102112 0.255493 -0.711121 0.646973 1445372664 -0.102112 0.255493 -0.711121 0.646973 1445372664 -0.102112 0.255493 -0.711121 0.646973 1445372664 -0.102112 0.255493 -0.711121 0.646973 1445372664 -0.272583 0.223938 -0.695557 0.625916 1445372664 -0.272583 0.223938 -0.695557 0.625916 1445372664 -0.272583 0.223938 -0.695557 0.625916 1445372664 -0.272583 0.223938 -0.695557 0.625916 1445372664 -0.272583 0.223938 -0.695557 0.625916 1445372664 -0.272583 0.223938 -0.695557 0.625916 1445372664 -0.418579 0.211426 -0.697388 0.541992 1445372664 -0.418579 0.211426 -0.697388 0.541992 1445372664 -0.418579 0.211426 -0.697388 0.541992 1445372664 -0.418579 0.211426 -0.697388 0.541992 1445372664 -0.418579 0.211426 -0.697388 0.541992 1445372664 -0.544434 0.198730 -0.671753 0.461426 1445372664 -0.544434 0.198730 -0.671753 0.461426 1445372664 -0.544434 0.198730 -0.671753 0.461426 1445372664 -0.544434 0.198730 -0.671753 0.461426 1445372664 -0.544434 0.198730 -0.671753 0.461426 1445372664 -0.544434 0.198730 -0.671753 0.461426 1445372664 -0.544434 0.198730 -0.671753 0.461426 1445372664 -0.631287 0.194153 -0.618652 0.425537 1445372664 -0.631287 0.194153 -0.618652 0.425537 1445372664 -0.631287 0.194153 -0.618652 0.425537 1445372664 -0.631287 0.194153 -0.618652 0.425537 1445372664 -0.631287 0.194153 -0.618652 0.425537 1445372664 -0.631287 0.194153 -0.618652 0.425537 1445372664 -0.618347 0.220703 -0.584839 0.476379 1445372664 -0.618347 0.220703 -0.584839 0.476379 1445372664 -0.618347 0.220703 -0.584839 0.476379 1445372664 -0.618347 0.220703 -0.584839 0.476379 1445372664 -0.618347 0.220703 -0.584839 0.476379 1445372664 -0.618347 0.220703 -0.584839 0.476379 1445372664 -0.512390 0.237366 -0.570984 0.595886 1445372664 -0.512390 0.237366 -0.570984 0.595886 1445372664 -0.512390 0.237366 -0.570984 0.595886 1445372664 -0.512390 0.237366 -0.570984 0.595886 1445372664 -0.512390 0.237366 -0.570984 0.595886 1445372664 -0.512390 0.237366 -0.570984 0.595886 1445372664 -0.348022 0.290039 -0.551086 0.700745 1445372664 -0.348022 0.290039 -0.551086 0.700745 1445372664 -0.348022 0.290039 -0.551086 0.700745 1445372664 -0.348022 0.290039 -0.551086 0.700745 1445372664 -0.348022 0.290039 -0.551086 0.700745 1445372664 -0.348022 0.290039 -0.551086 0.700745 1445372664 -0.142944 0.377197 -0.580505 0.707275 1445372664 -0.142944 0.377197 -0.580505 0.707275 1445372664 -0.142944 0.377197 -0.580505 0.707275 1445372664 -0.142944 0.377197 -0.580505 0.707275 1445372664 -0.142944 0.377197 -0.580505 0.707275 1445372664 -0.142944 0.377197 -0.580505 0.707275 1445372664 0.035767 0.442261 -0.572937 0.689026 1445372664 0.035767 0.442261 -0.572937 0.689026 1445372664 0.035767 0.442261 -0.572937 0.689026 1445372664 0.035767 0.442261 -0.572937 0.689026 1445372664 0.035767 0.442261 -0.572937 0.689026 1445372664 0.035767 0.442261 -0.572937 0.689026 1445372664 0.186035 0.481506 -0.551086 0.655579 1445372664 0.186035 0.481506 -0.551086 0.655579 1445372665 0.186035 0.481506 -0.551086 0.655579 1445372665 0.186035 0.481506 -0.551086 0.655579 1445372665 0.186035 0.481506 -0.551086 0.655579 1445372665 0.186035 0.481506 -0.551086 0.655579 1445372665 0.282776 0.496399 -0.542114 0.616150 1445372665 0.282776 0.496399 -0.542114 0.616150 1445372665 0.282776 0.496399 -0.542114 0.616150 1445372665 0.282776 0.496399 -0.542114 0.616150 1445372665 0.282776 0.496399 -0.542114 0.616150 1445372665 0.282776 0.496399 -0.542114 0.616150 1445372665 0.286560 0.474915 -0.551636 0.622864 1445372665 0.286560 0.474915 -0.551636 0.622864 1445372665 0.286560 0.474915 -0.551636 0.622864 1445372665 0.286560 0.474915 -0.551636 0.622864 1445372665 0.286560 0.474915 -0.551636 0.622864 1445372665 0.286560 0.474915 -0.551636 0.622864 1445372665 0.286560 0.474915 -0.551636 0.622864 1445372665 0.210938 0.432312 -0.597290 0.641724 1445372665 0.210938 0.432312 -0.597290 0.641724 1445372665 0.210938 0.432312 -0.597290 0.641724 1445372665 0.210938 0.432312 -0.597290 0.641724 1445372665 0.210938 0.432312 -0.597290 0.641724 1445372665 0.210938 0.432312 -0.597290 0.641724 1445372665 0.073669 0.383545 -0.625549 0.675354 1445372665 0.073669 0.383545 -0.625549 0.675354 1445372665 0.073669 0.383545 -0.625549 0.675354 1445372665 0.073669 0.383545 -0.625549 0.675354 1445372665 0.073669 0.383545 -0.625549 0.675354 1445372665 0.073669 0.383545 -0.625549 0.675354 1445372665 -0.087158 0.330994 -0.649231 0.679199 1445372665 -0.087158 0.330994 -0.649231 0.679199 1445372665 -0.087158 0.330994 -0.649231 0.679199 1445372665 -0.087158 0.330994 -0.649231 0.679199 1445372665 -0.087158 0.330994 -0.649231 0.679199 1445372665 -0.087158 0.330994 -0.649231 0.679199 1445372665 -0.087158 0.330994 -0.649231 0.679199 1445372665 -0.236633 0.287292 -0.687561 0.623535 1445372665 -0.236633 0.287292 -0.687561 0.623535 1445372665 -0.236633 0.287292 -0.687561 0.623535 1445372665 -0.236633 0.287292 -0.687561 0.623535 1445372665 -0.236633 0.287292 -0.687561 0.623535 1445372665 -0.236633 0.287292 -0.687561 0.623535 1445372665 -0.391602 0.252014 -0.689026 0.555298 1445372665 -0.391602 0.252014 -0.689026 0.555298 1445372665 -0.391602 0.252014 -0.689026 0.555298 1445372665 -0.391602 0.252014 -0.689026 0.555298 1445372665 -0.391602 0.252014 -0.689026 0.555298 1445372665 -0.527893 0.244629 -0.671082 0.459534 1445372665 -0.527893 0.244629 -0.671082 0.459534 1445372665 -0.527893 0.244629 -0.671082 0.459534 1445372665 -0.527893 0.244629 -0.671082 0.459534 1445372665 -0.527893 0.244629 -0.671082 0.459534 1445372665 -0.527893 0.244629 -0.671082 0.459534 1445372665 -0.640869 0.210876 -0.582581 0.453247 1445372665 -0.640869 0.210876 -0.582581 0.453247 1445372665 -0.640869 0.210876 -0.582581 0.453247 1445372665 -0.640869 0.210876 -0.582581 0.453247 1445372665 -0.640869 0.210876 -0.582581 0.453247 1445372665 -0.641296 0.220337 -0.543518 0.494751 1445372665 -0.641296 0.220337 -0.543518 0.494751 1445372665 -0.641296 0.220337 -0.543518 0.494751 1445372665 -0.641296 0.220337 -0.543518 0.494751 1445372665 -0.641296 0.220337 -0.543518 0.494751 1445372665 -0.641296 0.220337 -0.543518 0.494751 1445372665 -0.641296 0.220337 -0.543518 0.494751 1445372665 -0.564331 0.260193 -0.544373 0.563477 1445372665 -0.564331 0.260193 -0.544373 0.563477 1445372665 -0.564331 0.260193 -0.544373 0.563477 1445372665 -0.564331 0.260193 -0.544373 0.563477 1445372665 -0.564331 0.260193 -0.544373 0.563477 1445372665 -0.426636 0.338440 -0.544678 0.637756 1445372665 -0.426636 0.338440 -0.544678 0.637756 1445372665 -0.426636 0.338440 -0.544678 0.637756 1445372665 -0.426636 0.338440 -0.544678 0.637756 1445372665 -0.426636 0.338440 -0.544678 0.637756 1445372665 -0.426636 0.338440 -0.544678 0.637756 1445372665 -0.235413 0.436523 -0.548279 0.673340 1445372665 -0.235413 0.436523 -0.548279 0.673340 1445372665 -0.235413 0.436523 -0.548279 0.673340 1445372665 -0.235413 0.436523 -0.548279 0.673340 1445372665 -0.235413 0.436523 -0.548279 0.673340 1445372665 -0.031677 0.518250 -0.531555 0.669189 1445372665 -0.031677 0.518250 -0.531555 0.669189 1445372665 -0.031677 0.518250 -0.531555 0.669189 1445372665 -0.031677 0.518250 -0.531555 0.669189 1445372665 -0.031677 0.518250 -0.531555 0.669189 1445372665 -0.031677 0.518250 -0.531555 0.669189 1445372665 -0.031677 0.518250 -0.531555 0.669189 1445372665 0.102783 0.556641 -0.469177 0.677795 1445372665 0.102783 0.556641 -0.469177 0.677795 1445372665 0.102783 0.556641 -0.469177 0.677795 1445372665 0.102783 0.556641 -0.469177 0.677795 1445372665 0.102783 0.556641 -0.469177 0.677795 1445372665 0.202637 0.556702 -0.482605 0.645020 1445372665 0.202637 0.556702 -0.482605 0.645020 1445372665 0.202637 0.556702 -0.482605 0.645020 1445372665 0.202637 0.556702 -0.482605 0.645020 1445372665 0.202637 0.556702 -0.482605 0.645020 1445372665 0.202637 0.556702 -0.482605 0.645020 1445372665 0.202637 0.556702 -0.482605 0.645020 1445372665 0.200745 0.537842 -0.508240 0.641907 1445372665 0.200745 0.537842 -0.508240 0.641907 1445372665 0.200745 0.537842 -0.508240 0.641907 1445372665 0.200745 0.537842 -0.508240 0.641907 1445372665 0.200745 0.537842 -0.508240 0.641907 1445372665 0.200745 0.537842 -0.508240 0.641907 1445372665 0.107605 0.500977 -0.536926 0.670166 1445372665 0.107605 0.500977 -0.536926 0.670166 1445372666 0.107605 0.500977 -0.536926 0.670166 1445372666 0.107605 0.500977 -0.536926 0.670166 1445372666 0.107605 0.500977 -0.536926 0.670166 1445372666 0.107605 0.500977 -0.536926 0.670166 1445372666 -0.026794 0.440918 -0.575806 0.687988 1445372666 -0.026794 0.440918 -0.575806 0.687988 1445372666 -0.026794 0.440918 -0.575806 0.687988 1445372666 -0.026794 0.440918 -0.575806 0.687988 1445372666 -0.026794 0.440918 -0.575806 0.687988 1445372666 -0.026794 0.440918 -0.575806 0.687988 1445372666 -0.186707 0.370544 -0.600525 0.683472 1445372666 -0.186707 0.370544 -0.600525 0.683472 1445372666 -0.186707 0.370544 -0.600525 0.683472 1445372666 -0.186707 0.370544 -0.600525 0.683472 1445372666 -0.186707 0.370544 -0.600525 0.683472 1445372666 -0.344360 0.305176 -0.624756 0.630798 1445372666 -0.344360 0.305176 -0.624756 0.630798 1445372666 -0.344360 0.305176 -0.624756 0.630798 1445372666 -0.344360 0.305176 -0.624756 0.630798 1445372666 -0.344360 0.305176 -0.624756 0.630798 1445372666 -0.344360 0.305176 -0.624756 0.630798 1445372666 -0.494202 0.264893 -0.657471 0.503357 1445372666 -0.494202 0.264893 -0.657471 0.503357 1445372666 -0.494202 0.264893 -0.657471 0.503357 1445372666 -0.494202 0.264893 -0.657471 0.503357 1445372666 -0.494202 0.264893 -0.657471 0.503357 1445372666 -0.494202 0.264893 -0.657471 0.503357 1445372666 -0.611633 0.264404 -0.643250 0.377197 1445372666 -0.611633 0.264404 -0.643250 0.377197 1445372666 -0.611633 0.264404 -0.643250 0.377197 1445372666 -0.611633 0.264404 -0.643250 0.377197 1445372666 -0.611633 0.264404 -0.643250 0.377197 1445372666 -0.611633 0.264404 -0.643250 0.377197 1445372666 -0.611633 0.264404 -0.643250 0.377197 1445372666 -0.656738 0.236511 -0.571960 0.430908 1445372666 -0.656738 0.236511 -0.571960 0.430908 1445372666 -0.656738 0.236511 -0.571960 0.430908 1445372666 -0.656738 0.236511 -0.571960 0.430908 1445372666 -0.656738 0.236511 -0.571960 0.430908 1445372666 -0.656738 0.236511 -0.571960 0.430908 1445372666 -0.656738 0.236511 -0.571960 0.430908 1445372666 -0.600098 0.240967 -0.533386 0.545288 1445372666 -0.600098 0.240967 -0.533386 0.545288 1445372666 -0.600098 0.240967 -0.533386 0.545288 1445372666 -0.600098 0.240967 -0.533386 0.545288 1445372666 -0.600098 0.240967 -0.533386 0.545288 1445372666 -0.600098 0.240967 -0.533386 0.545288 1445372666 -0.480103 0.299438 -0.514526 0.644287 1445372666 -0.480103 0.299438 -0.514526 0.644287 1445372666 -0.480103 0.299438 -0.514526 0.644287 1445372666 -0.480103 0.299438 -0.514526 0.644287 1445372666 -0.480103 0.299438 -0.514526 0.644287 1445372666 -0.480103 0.299438 -0.514526 0.644287 1445372666 -0.294495 0.390686 -0.533936 0.689575 1445372666 -0.294495 0.390686 -0.533936 0.689575 1445372666 -0.294495 0.390686 -0.533936 0.689575 1445372666 -0.294495 0.390686 -0.533936 0.689575 1445372666 -0.294495 0.390686 -0.533936 0.689575 1445372666 -0.096375 0.475098 -0.525024 0.699524 1445372666 -0.096375 0.475098 -0.525024 0.699524 1445372666 -0.096375 0.475098 -0.525024 0.699524 1445372666 -0.096375 0.475098 -0.525024 0.699524 1445372666 -0.096375 0.475098 -0.525024 0.699524 1445372666 -0.096375 0.475098 -0.525024 0.699524 1445372666 0.031921 0.531372 -0.461304 0.709717 1445372666 0.031921 0.531372 -0.461304 0.709717 1445372666 0.031921 0.531372 -0.461304 0.709717 1445372666 0.031921 0.531372 -0.461304 0.709717 1445372666 0.031921 0.531372 -0.461304 0.709717 1445372666 0.140076 0.545776 -0.479553 0.672607 1445372666 0.140076 0.545776 -0.479553 0.672607 1445372666 0.140076 0.545776 -0.479553 0.672607 1445372666 0.140076 0.545776 -0.479553 0.672607 1445372666 0.140076 0.545776 -0.479553 0.672607 1445372666 0.140076 0.545776 -0.479553 0.672607 1445372666 0.162781 0.510437 -0.528442 0.658569 1445372666 0.162781 0.510437 -0.528442 0.658569 1445372666 0.162781 0.510437 -0.528442 0.658569 1445372666 0.162781 0.510437 -0.528442 0.658569 1445372666 0.162781 0.510437 -0.528442 0.658569 1445372666 0.162781 0.510437 -0.528442 0.658569 1445372666 0.091553 0.460815 -0.551636 0.689148 1445372666 0.091553 0.460815 -0.551636 0.689148 1445372666 0.091553 0.460815 -0.551636 0.689148 1445372666 0.091553 0.460815 -0.551636 0.689148 1445372666 0.091553 0.460815 -0.551636 0.689148 1445372666 0.091553 0.460815 -0.551636 0.689148 1445372666 -0.023926 0.392883 -0.577759 0.715027 1445372666 -0.023926 0.392883 -0.577759 0.715027 1445372666 -0.023926 0.392883 -0.577759 0.715027 1445372666 -0.023926 0.392883 -0.577759 0.715027 1445372666 -0.023926 0.392883 -0.577759 0.715027 1445372666 -0.023926 0.392883 -0.577759 0.715027 1445372666 -0.023926 0.392883 -0.577759 0.715027 1445372666 -0.157593 0.321167 -0.603821 0.712341 1445372666 -0.157593 0.321167 -0.603821 0.712341 1445372666 -0.157593 0.321167 -0.603821 0.712341 1445372666 
0.204285 0.528076 -0.341553 0.750122 1445372669 0.204285 0.528076 -0.341553 0.750122 1445372669 0.204285 0.528076 -0.341553 0.750122 1445372669 0.204285 0.528076 -0.341553 0.750122 1445372669 0.204285 0.528076 -0.341553 0.750122 1445372669 0.193359 0.529663 -0.329956 0.757080 1445372669 0.193359 0.529663 -0.329956 0.757080 1445372669 0.193359 0.529663 -0.329956 0.757080 1445372669 0.193359 0.529663 -0.329956 0.757080 1445372669 0.193359 0.529663 -0.329956 0.757080 1445372669 0.193359 0.529663 -0.329956 0.757080 1445372669 0.193359 0.529663 -0.329956 0.757080 1445372669 0.177917 0.527039 -0.319031 0.767273 1445372669 0.177917 0.527039 -0.319031 0.767273 1445372669 0.177917 0.527039 -0.319031 0.767273 1445372669 0.177917 0.527039 -0.319031 0.767273 1445372669 0.157898 0.520508 -0.310730 0.779419 1445372669 0.157898 0.520508 -0.310730 0.779419 1445372669 0.157898 0.520508 -0.310730 0.779419 1445372669 0.157898 0.520508 -0.310730 0.779419 1445372669 0.157898 0.520508 -0.310730 0.779419 1445372669 0.157898 0.520508 -0.310730 0.779419 1445372669 0.156433 0.514099 -0.309998 0.784241 1445372670 0.156433 0.514099 -0.309998 0.784241 1445372670 0.156433 0.514099 -0.309998 0.784241 1445372670 0.156433 0.514099 -0.309998 0.784241 1445372670 0.156433 0.514099 -0.309998 0.784241 1445372670 0.156433 0.514099 -0.309998 0.784241 1445372670 0.173706 0.504639 -0.327148 0.779785 1445372670 0.173706 0.504639 -0.327148 0.779785 1445372670 0.173706 0.504639 -0.327148 0.779785 1445372670 0.173706 0.504639 -0.327148 0.779785 1445372670 0.173706 0.504639 -0.327148 0.779785 1445372670 0.173706 0.504639 -0.327148 0.779785 1445372670 0.203003 0.500427 -0.342590 0.768738 1445372670 0.203003 0.500427 -0.342590 0.768738 1445372670 0.203003 0.500427 -0.342590 0.768738 1445372670 0.203003 0.500427 -0.342590 0.768738 1445372670 0.203003 0.500427 -0.342590 0.768738 1445372670 0.203003 0.500427 -0.342590 0.768738 1445372670 0.224121 0.503052 -0.341370 0.761658 1445372670 0.224121 0.503052 -0.341370 0.761658 1445372670 0.224121 0.503052 -0.341370 0.761658 1445372670 0.224121 0.503052 -0.341370 0.761658 1445372670 0.239136 0.507141 -0.328247 0.760132 1445372670 0.239136 0.507141 -0.328247 0.760132 1445372670 0.239136 0.507141 -0.328247 0.760132 1445372670 0.239136 0.507141 -0.328247 0.760132 1445372670 0.239136 0.507141 -0.328247 0.760132 1445372670 0.239136 0.507141 -0.328247 0.760132 1445372670 0.263184 0.505127 -0.335510 0.750305 1445372670 0.263184 0.505127 -0.335510 0.750305 1445372670 0.263184 0.505127 -0.335510 0.750305 1445372670 0.263184 0.505127 -0.335510 0.750305 1445372670 0.263184 0.505127 -0.335510 0.750305 1445372670 0.263184 0.505127 -0.335510 0.750305 1445372670 0.282471 0.500488 -0.352783 0.738403 1445372670 0.282471 0.500488 -0.352783 0.738403 1445372670 0.282471 0.500488 -0.352783 0.738403 1445372670 0.282471 0.500488 -0.352783 0.738403 1445372670 0.282471 0.500488 -0.352783 0.738403 1445372670 0.280945 0.503235 -0.356262 0.735413 1445372670 0.280945 0.503235 -0.356262 0.735413 1445372670 0.280945 0.503235 -0.356262 0.735413 1445372670 0.280945 0.503235 -0.356262 0.735413 1445372670 0.280945 0.503235 -0.356262 0.735413 1445372670 0.280945 0.503235 -0.356262 0.735413 1445372670 0.260681 0.513672 -0.340149 0.743286 1445372670 0.260681 0.513672 -0.340149 0.743286 1445372670 0.260681 0.513672 -0.340149 0.743286 1445372670 0.260681 0.513672 -0.340149 0.743286 1445372670 0.260681 0.513672 -0.340149 0.743286 1445372670 0.260681 0.513672 -0.340149 0.743286 1445372670 0.233459 0.520325 -0.317322 0.757629 1445372670 0.233459 0.520325 -0.317322 0.757629 1445372670 0.233459 0.520325 -0.317322 0.757629 1445372670 0.233459 0.520325 -0.317322 0.757629 1445372670 0.233459 0.520325 -0.317322 0.757629 1445372670 0.233459 0.520325 -0.317322 0.757629 1445372670 0.233459 0.520325 -0.317322 0.757629 1445372670 0.212769 0.514893 -0.303284 0.773010 1445372670 0.212769 0.514893 -0.303284 0.773010 1445372670 0.212769 0.514893 -0.303284 0.773010 1445372670 0.212769 0.514893 -0.303284 0.773010 1445372670 0.212769 0.514893 -0.303284 0.773010 1445372670 0.212769 0.514893 -0.303284 0.773010 1445372670 0.185730 0.502869 -0.288452 0.793335 1445372670 0.185730 0.502869 -0.288452 0.793335 1445372670 0.185730 0.502869 -0.288452 0.793335 1445372670 0.185730 0.502869 -0.288452 0.793335 1445372670 0.185730 0.502869 -0.288452 0.793335 1445372670 0.158447 0.529175 -0.246887 0.796143 1445372670 0.158447 0.529175 -0.246887 0.796143 1445372670 0.158447 0.529175 -0.246887 0.796143 1445372670 0.158447 0.529175 -0.246887 0.796143 1445372670 0.158447 0.529175 -0.246887 0.796143 1445372670 0.158447 0.529175 -0.246887 0.796143 1445372670 0.142944 0.570129 -0.173096 0.790222 1445372670 0.142944 0.570129 -0.173096 0.790222 1445372670 0.142944 0.570129 -0.173096 0.790222 1445372670 0.142944 0.570129 -0.173096 0.790222 1445372670 0.142944 0.570129 -0.173096 0.790222 1445372670 0.142944 0.570129 -0.173096 0.790222 1445372670 0.142944 0.570129 -0.173096 0.790222 1445372670 0.162903 0.583374 -0.155212 0.780396 1445372670 0.162903 0.583374 -0.155212 0.780396 1445372670 0.162903 0.583374 -0.155212 0.780396 1445372670 0.162903 0.583374 -0.155212 0.780396 1445372670 0.162903 0.583374 -0.155212 0.780396 1445372670 0.162903 0.583374 -0.155212 0.780396 1445372670 0.188110 0.574585 -0.171326 0.777832 1445372670 0.188110 0.574585 -0.171326 0.777832 1445372670 0.188110 0.574585 -0.171326 0.777832 1445372670 0.188110 0.574585 -0.171326 0.777832 1445372670 0.188110 0.574585 -0.171326 0.777832 1445372670 0.188110 0.574585 -0.171326 0.777832 1445372670 0.231567 0.552856 -0.215210 0.770935 1445372670 0.231567 0.552856 -0.215210 0.770935 1445372670 0.231567 0.552856 -0.215210 0.770935 1445372670 0.231567 0.552856 -0.215210 0.770935 1445372670 0.231567 0.552856 -0.215210 0.770935 1445372670 0.292358 0.519531 -0.286316 0.750000 1445372670 0.292358 0.519531 -0.286316 0.750000 1445372670 0.292358 0.519531 -0.286316 0.750000 1445372670 0.292358 0.519531 -0.286316 0.750000 1445372670 0.292358 0.519531 -0.286316 0.750000 1445372670 0.292358 0.519531 -0.286316 0.750000 1445372670 0.332153 0.492676 -0.347900 0.725159 1445372671 0.332153 0.492676 -0.347900 0.725159 1445372671 0.332153 0.492676 -0.347900 0.725159 1445372671 0.332153 0.492676 -0.347900 0.725159 1445372671 0.332153 0.492676 -0.347900 0.725159 1445372671 0.332153 0.492676 -0.347900 0.725159 1445372671 0.328003 0.485413 -0.370911 0.720520 1445372671 0.328003 0.485413 -0.370911 0.720520 1445372671 0.328003 0.485413 -0.370911 0.720520 1445372671 0.328003 0.485413 -0.370911 0.720520 1445372671 0.328003 0.485413 -0.370911 0.720520 1445372671 0.328003 0.485413 -0.370911 0.720520 1445372671 0.292603 0.494263 -0.365173 0.732605 1445372671 0.292603 0.494263 -0.365173 0.732605 1445372671 0.292603 0.494263 -0.365173 0.732605 1445372671 0.292603 0.494263 -0.365173 0.732605 1445372671 0.292603 0.494263 -0.365173 0.732605 1445372671 0.292603 0.494263 -0.365173 0.732605 1445372671 0.242676 0.505432 -0.344360 0.752991 1445372671 0.242676 0.505432 -0.344360 0.752991 1445372671 0.242676 0.505432 -0.344360 0.752991 1445372671 0.242676 0.505432 -0.344360 0.752991 1445372671 0.242676 0.505432 -0.344360 0.752991 1445372671 0.242676 0.505432 -0.344360 0.752991 1445372671 0.192444 0.509216 -0.318298 0.776062 1445372671 0.192444 0.509216 -0.318298 0.776062 1445372671 0.192444 0.509216 -0.318298 0.776062 1445372671 0.192444 0.509216 -0.318298 0.776062 1445372671 0.192444 0.509216 -0.318298 0.776062 1445372671 0.192444 0.509216 -0.318298 0.776062 1445372671 0.155884 0.499512 -0.300293 0.797485 1445372671 0.155884 0.499512 -0.300293 0.797485 1445372671 0.155884 0.499512 -0.300293 0.797485 1445372671 0.155884 0.499512 -0.300293 0.797485 1445372671 0.155884 0.499512 -0.300293 0.797485 1445372671 0.155884 0.499512 -0.300293 0.797485 1445372671 0.144531 0.484070 -0.301514 0.808594 1445372671 0.144531 0.484070 -0.301514 0.808594 1445372671 0.144531 0.484070 -0.301514 0.808594 1445372671 0.144531 0.484070 -0.301514 0.808594 1445372671 0.144531 0.484070 -0.301514 0.808594 1445372671 0.144531 0.484070 -0.301514 0.808594 1445372671 0.144531 0.484070 -0.301514 0.808594 1445372671 0.152771 0.483887 -0.299316 0.807983 1445372671 0.152771 0.483887 -0.299316 0.807983 1445372671 0.152771 0.483887 -0.299316 0.807983 1445372671 0.152771 0.483887 -0.299316 0.807983 1445372671 0.152771 0.483887 -0.299316 0.807983 1445372671 0.152771 0.483887 -0.299316 0.807983 1445372671 0.160461 0.499084 -0.274658 0.806030 1445372671 0.160461 0.499084 -0.274658 0.806030 1445372671 0.160461 0.499084 -0.274658 0.806030 1445372671 0.160461 0.499084 -0.274658 0.806030 1445372671 0.160461 0.499084 -0.274658 0.806030 1445372671 0.160461 0.499084 -0.274658 0.806030 1445372671 0.160461 0.499084 -0.274658 0.806030 1445372671 0.178955 0.510010 -0.270142 0.796753 1445372671 0.178955 0.510010 -0.270142 0.796753 1445372671 0.178955 0.510010 -0.270142 0.796753 1445372671 0.178955 0.510010 -0.270142 0.796753 1445372671 0.178955 0.510010 -0.270142 0.796753 1445372671 0.178955 0.510010 -0.270142 0.796753 1445372671 0.205566 0.515442 -0.280701 0.783081 1445372671 0.205566 0.515442 -0.280701 0.783081 1445372671 0.205566 0.515442 -0.280701 0.783081 1445372671 0.205566 0.515442 -0.280701 0.783081 1445372671 0.205566 0.515442 -0.280701 0.783081 1445372671 0.242432 0.521179 -0.295776 0.762939 1445372671 0.242432 0.521179 -0.295776 0.762939 1445372671 0.242432 0.521179 -0.295776 0.762939 1445372671 0.242432 0.521179 -0.295776 0.762939 1445372671 0.242432 0.521179 -0.295776 0.762939 1445372671 0.242432 0.521179 -0.295776 0.762939 1445372671 0.270935 0.531738 -0.302612 0.743103 1445372671 0.270935 0.531738 -0.302612 0.743103 1445372671 0.270935 0.531738 -0.302612 0.743103 1445372671 0.270935 0.531738 -0.302612 0.743103 1445372671 0.270935 0.531738 -0.302612 0.743103 1445372671 0.270935 0.531738 -0.302612 0.743103 1445372671 0.279846 0.541565 -0.298950 0.734131 1445372671 0.279846 0.541565 -0.298950 0.734131 1445372671 0.279846 0.541565 -0.298950 0.734131 1445372671 0.279846 0.541565 -0.298950 0.734131 1445372671 0.279846 0.541565 -0.298950 0.734131 1445372671 0.279846 0.541565 -0.298950 0.734131 1445372671 0.271484 0.547791 -0.295532 0.734009 1445372671 0.271484 0.547791 -0.295532 0.734009 1445372671 0.271484 0.547791 -0.295532 0.734009 1445372671 0.271484 0.547791 -0.295532 0.734009 1445372671 0.271484 0.547791 -0.295532 0.734009 1445372671 0.271484 0.547791 -0.295532 0.734009 1445372671 0.252136 0.553284 -0.291931 0.738220 1445372671 0.252136 0.553284 -0.291931 0.738220 1445372671 0.252136 0.553284 -0.291931 0.738220 1445372671 0.252136 0.553284 -0.291931 0.738220 1445372671 0.252136 0.553284 -0.291931 0.738220 1445372671 0.224976 0.557800 -0.277954 0.748962 1445372671 0.224976 0.557800 -0.277954 0.748962 1445372671 0.224976 0.557800 -0.277954 0.748962 1445372671 0.224976 0.557800 -0.277954 0.748962 1445372671 0.224976 0.557800 -0.277954 0.748962 1445372671 0.224976 0.557800 -0.277954 0.748962 1445372671 0.198792 0.549866 -0.264832 0.766785 1445372671 0.198792 0.549866 -0.264832 0.766785 1445372671 0.198792 0.549866 -0.264832 0.766785 1445372671 0.198792 0.549866 -0.264832 0.766785 1445372671 0.198792 0.549866 -0.264832 0.766785 1445372671 0.182007 0.524780 -0.274231 0.784973 1445372671 0.182007 0.524780 -0.274231 0.784973 1445372671 0.182007 0.524780 -0.274231 0.784973 1445372672 0.182007 0.524780 -0.274231 0.784973 1445372672 0.182007 0.524780 -0.274231 0.784973 1445372672 0.182007 0.524780 -0.274231 0.784973 1445372672 0.182007 0.524780 -0.274231 0.784973 1445372672 0.169739 0.496338 -0.301880 0.796021 1445372672 0.169739 0.496338 -0.301880 0.796021 1445372672 0.169739 0.496338 -0.301880 0.796021 1445372672 0.169739 0.496338 -0.301880 0.796021 1445372672 0.169739 0.496338 -0.301880 0.796021 1445372672 0.169739 0.496338 -0.301880 0.796021 1445372672 0.169739 0.496338 -0.301880 0.796021 1445372672 0.152588 0.476440 -0.318665 0.805054 1445372672 0.152588 0.476440 -0.318665 0.805054 1445372672 0.152588 0.476440 -0.318665 0.805054 1445372672 0.152588 0.476440 -0.318665 0.805054 1445372672 0.152588 0.476440 -0.318665 0.805054 1445372672 0.152588 0.476440 -0.318665 0.805054 1445372672 0.152588 0.476440 -0.318665 0.805054 1445372672 0.141296 0.466064 -0.320313 0.812500 1445372672 0.141296 0.466064 -0.320313 0.812500 1445372672 0.141296 0.466064 -0.320313 0.812500 1445372672 0.141296 0.466064 -0.320313 0.812500 1445372672 0.141296 0.466064 -0.320313 0.812500 1445372672 0.141296 0.466064 -0.320313 0.812500 1445372672 0.146851 0.460022 -0.333252 0.809753 1445372672 0.146851 0.460022 -0.333252 0.809753 1445372672 0.146851 0.460022 -0.333252 0.809753 1445372672 0.146851 0.460022 -0.333252 0.809753 1445372672 0.146851 0.460022 -0.333252 0.809753 1445372672 0.146851 0.460022 -0.333252 0.809753 1445372672 0.161987 0.459106 -0.350159 0.800171 1445372672 0.161987 0.459106 -0.350159 0.800171 1445372672 0.161987 0.459106 -0.350159 0.800171 1445372672 0.161987 0.459106 -0.350159 0.800171 1445372672 0.161987 0.459106 -0.350159 0.800171 1445372672 0.181335 0.463318 -0.359741 0.789307 1445372672 0.181335 0.463318 -0.359741 0.789307 1445372672 0.181335 0.463318 -0.359741 0.789307 1445372672 0.181335 0.463318 -0.359741 0.789307 1445372672 0.181335 0.463318 -0.359741 0.789307 1445372672 0.181335 0.463318 -0.359741 0.789307 1445372672 0.200317 0.467712 -0.361572 0.781250 1445372672 0.200317 0.467712 -0.361572 0.781250 1445372672 0.200317 0.467712 -0.361572 0.781250 1445372672 0.200317 0.467712 -0.361572 0.781250 1445372672 0.200317 0.467712 -0.361572 0.781250 1445372672 0.214905 0.470154 -0.361206 0.776062 1445372672 0.214905 0.470154 -0.361206 0.776062 1445372672 0.214905 0.470154 -0.361206 0.776062 1445372672 0.214905 0.470154 -0.361206 0.776062 1445372672 0.214905 0.470154 -0.361206 0.776062 1445372672 0.214905 0.470154 -0.361206 0.776062 1445372672 0.227417 0.463440 -0.372131 0.771301 1445372672 0.227417 0.463440 -0.372131 0.771301 1445372672 0.227417 0.463440 -0.372131 0.771301 1445372672 0.227417 0.463440 -0.372131 0.771301 1445372672 0.227417 0.463440 -0.372131 0.771301 1445372672 0.227417 0.463440 -0.372131 0.771301 1445372672 0.222778 0.460632 -0.380432 0.770325 1445372672 0.222778 0.460632 -0.380432 0.770325 1445372672 0.222778 0.460632 -0.380432 0.770325 1445372672 0.222778 0.460632 -0.380432 0.770325 1445372672 0.222778 0.460632 -0.380432 0.770325 1445372672 0.222778 0.460632 -0.380432 0.770325 1445372672 0.199097 0.470520 -0.364929 0.778320 1445372672 0.199097 0.470520 -0.364929 0.778320 1445372672 0.199097 0.470520 -0.364929 0.778320 1445372672 0.199097 0.470520 -0.364929 0.778320 1445372672 0.199097 0.470520 -0.364929 0.778320 1445372672 0.199097 0.470520 -0.364929 0.778320 1445372672 0.199097 0.470520 -0.364929 0.778320 1445372672 0.174988 0.478394 -0.342041 0.789612 1445372672 0.174988 0.478394 -0.342041 0.789612 1445372672 0.174988 0.478394 -0.342041 0.789612 1445372672 0.174988 0.478394 -0.342041 0.789612 1445372672 0.174988 0.478394 -0.342041 0.789612 1445372672 0.174988 0.478394 -0.342041 0.789612 1445372672 0.162292 0.476990 -0.336121 0.795654 1445372672 0.162292 0.476990 -0.336121 0.795654 1445372672 0.162292 0.476990 -0.336121 0.795654 1445372672 0.162292 0.476990 -0.336121 0.795654 1445372672 0.162292 0.476990 -0.336121 0.795654 1445372672 0.162292 0.476990 -0.336121 0.795654 1445372672 0.151917 0.474548 -0.337708 0.798462 1445372672 0.151917 0.474548 -0.337708 0.798462 1445372672 0.151917 0.474548 -0.337708 0.798462 1445372672 0.151917 0.474548 -0.337708 0.798462 1445372672 0.151917 0.474548 -0.337708 0.798462 1445372672 0.151917 0.474548 -0.337708 0.798462 1445372672 0.141785 0.470398 -0.336365 0.803406 1445372672 0.141785 0.470398 -0.336365 0.803406 1445372672 0.141785 0.470398 -0.336365 0.803406 1445372672 0.141785 0.470398 -0.336365 0.803406 1445372672 0.141785 0.470398 -0.336365 0.803406 1445372672 0.141785 0.470398 -0.336365 0.803406 1445372672 0.142578 0.453308 -0.353699 0.805603 1445372672 0.142578 0.453308 -0.353699 0.805603 1445372672 0.142578 0.453308 -0.353699 0.805603 1445372672 0.142578 0.453308 -0.353699 0.805603 1445372672 0.142578 0.453308 -0.353699 0.805603 1445372672 0.142578 0.453308 -0.353699 0.805603 1445372672 0.154724 0.439575 -0.383301 0.797424 1445372672 0.154724 0.439575 -0.383301 0.797424 1445372672 0.154724 0.439575 -0.383301 0.797424 1445372672 0.154724 0.439575 -0.383301 0.797424 1445372672 0.154724 0.439575 -0.383301 0.797424 1445372672 0.154724 0.439575 -0.383301 0.797424 1445372672 0.154724 0.439575 -0.383301 0.797424 1445372672 0.175293 0.436157 -0.402710 0.785400 1445372672 0.175293 0.436157 -0.402710 0.785400 1445372672 0.175293 0.436157 -0.402710 0.785400 1445372673 0.175293 0.436157 -0.402710 0.785400 1445372673 0.175293 0.436157 -0.402710 0.785400 1445372673 0.175293 0.436157 -0.402710 0.785400 1445372673 0.196594 0.442261 -0.403992 0.776184 1445372673 0.196594 0.442261 -0.403992 0.776184 1445372673 0.196594 0.442261 -0.403992 0.776184 1445372673 0.196594 0.442261 -0.403992 0.776184 1445372673 0.196594 0.442261 -0.403992 0.776184 1445372673 0.196594 0.442261 -0.403992 0.776184 1445372673 0.210205 0.449036 -0.395630 0.773071 1445372673 0.210205 0.449036 -0.395630 0.773071 1445372673 0.210205 0.449036 -0.395630 0.773071 1445372673 0.210205 0.449036 -0.395630 0.773071 1445372673 0.210205 0.449036 -0.395630 0.773071 1445372673 0.210205 0.449036 -0.395630 0.773071 1445372673 0.219177 0.451843 -0.393860 0.769836 1445372673 0.219177 0.451843 -0.393860 0.769836 1445372673 0.219177 0.451843 -0.393860 0.769836 1445372673 0.219177 0.451843 -0.393860 0.769836 1445372673 0.219177 0.451843 -0.393860 0.769836 1445372673 0.219177 0.451843 -0.393860 0.769836 1445372673 0.221985 0.445190 -0.397461 0.770996 1445372673 0.221985 0.445190 -0.397461 0.770996 1445372673 0.221985 0.445190 -0.397461 0.770996 1445372673 0.221985 0.445190 -0.397461 0.770996 1445372673 0.221985 0.445190 -0.397461 0.770996 1445372673 0.221985 0.445190 -0.397461 0.770996 1445372673 0.212463 0.442932 -0.396179 0.775696 1445372673 0.212463 0.442932 -0.396179 0.775696 1445372673 0.212463 0.442932 -0.396179 0.775696 1445372673 0.212463 0.442932 -0.396179 0.775696 1445372673 0.212463 0.442932 -0.396179 0.775696 1445372673 0.212463 0.442932 -0.396179 0.775696 1445372673 0.191040 0.450562 -0.379761 0.784973 1445372673 0.191040 0.450562 -0.379761 0.784973 1445372673 0.191040 0.450562 -0.379761 0.784973 1445372673 0.191040 0.450562 -0.379761 0.784973 1445372673 0.191040 0.450562 -0.379761 0.784973 1445372673 0.191040 0.450562 -0.379761 0.784973 1445372673 0.191040 0.450562 -0.379761 0.784973 1445372673 0.167542 0.456055 -0.358276 0.797180 1445372673 0.167542 0.456055 -0.358276 0.797180 1445372673 0.167542 0.456055 -0.358276 0.797180 1445372673 0.167542 0.456055 -0.358276 0.797180 1445372673 0.167542 0.456055 -0.358276 0.797180 1445372673 0.146545 0.450500 -0.350586 0.807861 1445372673 0.146545 0.450500 -0.350586 0.807861 1445372673 0.146545 0.450500 -0.350586 0.807861 1445372673 0.146545 0.450500 -0.350586 0.807861 1445372673 0.146545 0.450500 -0.350586 0.807861 1445372673 0.146545 0.450500 -0.350586 0.807861 1445372673 0.124023 0.446960 -0.353088 0.812439 1445372673 0.124023 0.446960 -0.353088 0.812439 1445372673 0.124023 0.446960 -0.353088 0.812439 1445372673 0.124023 0.446960 -0.353088 0.812439 1445372673 0.124023 0.446960 -0.353088 0.812439 1445372673 0.124023 0.446960 -0.353088 0.812439 1445372673 0.116638 0.441650 -0.358154 0.814270 1445372673 0.116638 0.441650 -0.358154 0.814270 1445372673 0.116638 0.441650 -0.358154 0.814270 1445372673 0.116638 0.441650 -0.358154 0.814270 1445372673 0.116638 0.441650 -0.358154 0.814270 1445372673 0.116638 0.441650 -0.358154 0.814270 1445372673 0.124756 0.441101 -0.366089 0.809814 1445372673 0.124756 0.441101 -0.366089 0.809814 1445372673 0.124756 0.441101 -0.366089 0.809814 1445372673 0.124756 0.441101 -0.366089 0.809814 1445372673 0.124756 0.441101 -0.366089 0.809814 1445372673 0.124756 0.441101 -0.366089 0.809814 1445372673 0.124756 0.441101 -0.366089 0.809814 1445372673 0.144104 0.441711 -0.376709 0.801331 1445372673 0.144104 0.441711 -0.376709 0.801331 1445372673 0.144104 0.441711 -0.376709 0.801331 1445372673 0.144104 0.441711 -0.376709 0.801331 1445372673 0.144104 0.441711 -0.376709 0.801331 1445372673 0.166321 0.444092 -0.387451 0.790527 1445372673 0.166321 0.444092 -0.387451 0.790527 1445372673 0.166321 0.444092 -0.387451 0.790527 1445372673 0.166321 0.444092 -0.387451 0.790527 1445372673 0.166321 0.444092 -0.387451 0.790527 1445372673 0.166321 0.444092 -0.387451 0.790527 1445372673 0.166321 0.444092 -0.387451 0.790527 1445372673 0.186157 0.447754 -0.391785 0.781860 1445372673 0.186157 0.447754 -0.391785 0.781860 1445372673 0.186157 0.447754 -0.391785 0.781860 1445372673 0.186157 0.447754 -0.391785 0.781860 1445372673 0.186157 0.447754 -0.391785 0.781860 1445372673 0.202209 0.449463 -0.396851 0.774353 1445372673 0.202209 0.449463 -0.396851 0.774353 1445372673 0.202209 0.449463 -0.396851 0.774353 1445372673 0.202209 0.449463 -0.396851 0.774353 1445372673 0.202209 0.449463 -0.396851 0.774353 1445372673 0.202209 0.449463 -0.396851 0.774353 1445372673 0.202209 0.449463 -0.396851 0.774353 1445372673 0.207703 0.447021 -0.404114 0.770508 1445372673 0.207703 0.447021 -0.404114 0.770508 1445372673 0.207703 0.447021 -0.404114 0.770508 1445372673 0.207703 0.447021 -0.404114 0.770508 1445372673 0.207703 0.447021 -0.404114 0.770508 1445372673 0.207703 0.447021 -0.404114 0.770508 1445372673 0.195496 0.448975 -0.400330 0.774536 1445372673 0.195496 0.448975 -0.400330 0.774536 1445372673 0.195496 0.448975 -0.400330 0.774536 1445372673 0.195496 0.448975 -0.400330 0.774536 1445372673 0.195496 0.448975 -0.400330 0.774536 1445372673 0.195496 0.448975 -0.400330 0.774536 1445372673 0.176514 0.456299 -0.384460 0.782837 1445372673 0.176514 0.456299 -0.384460 0.782837 1445372673 0.176514 0.456299 -0.384460 0.782837 1445372673 0.176514 0.456299 -0.384460 0.782837 1445372673 0.176514 0.456299 -0.384460 0.782837 1445372674 0.176514 0.456299 -0.384460 0.782837 1445372674 0.176514 0.456299 -0.384460 0.782837 1445372674 0.160400 0.460693 -0.368713 0.791199 1445372674 0.160400 0.460693 -0.368713 0.791199 1445372674 0.160400 0.460693 -0.368713 0.791199 1445372674 0.160400 0.460693 -0.368713 0.791199 1445372674 0.160400 0.460693 -0.368713 0.791199 1445372674 0.160400 0.460693 -0.368713 0.791199 1445372674 0.143066 0.459167 -0.362183 0.798401 1445372674 0.143066 0.459167 -0.362183 0.798401 1445372674 0.143066 0.459167 -0.362183 0.798401 1445372674 0.143066 0.459167 -0.362183 0.798401 1445372674 0.143066 0.459167 -0.362183 0.798401 1445372674 0.143066 0.459167 -0.362183 0.798401 1445372674 0.120300 0.460083 -0.349854 0.807068 1445372674 0.120300 0.460083 -0.349854 0.807068 1445372674 0.120300 0.460083 -0.349854 0.807068 1445372674 0.120300 0.460083 -0.349854 0.807068 1445372674 0.120300 0.460083 -0.349854 0.807068 1445372674 0.120300 0.460083 -0.349854 0.807068 1445372674 0.107544 0.458740 -0.337891 0.814697 1445372674 0.107544 0.458740 -0.337891 0.814697 1445372674 0.107544 0.458740 -0.337891 0.814697 1445372674 0.107544 0.458740 -0.337891 0.814697 1445372674 0.107544 0.458740 -0.337891 0.814697 1445372674 0.107544 0.458740 -0.337891 0.814697 1445372674 0.117432 0.452148 -0.351013 0.811462 1445372674 0.117432 0.452148 -0.351013 0.811462 1445372674 0.117432 0.452148 -0.351013 0.811462 1445372674 0.117432 0.452148 -0.351013 0.811462 1445372674 0.117432 0.452148 -0.351013 0.811462 1445372674 0.136780 0.445923 -0.375610 0.800781 1445372674 0.136780 0.445923 -0.375610 0.800781 1445372674 0.136780 0.445923 -0.375610 0.800781 1445372674 0.136780 0.445923 -0.375610 0.800781 1445372674 0.136780 0.445923 -0.375610 0.800781 1445372674 0.136780 0.445923 -0.375610 0.800781 1445372674 0.153625 0.448120 -0.387085 0.791016 1445372674 0.153625 0.448120 -0.387085 0.791016 1445372674 0.153625 0.448120 -0.387085 0.791016 1445372674 0.153625 0.448120 -0.387085 0.791016 1445372674 0.153625 0.448120 -0.387085 0.791016 1445372674 0.169983 0.457153 -0.385986 0.783020 1445372674 0.169983 0.457153 -0.385986 0.783020 1445372674 0.169983 0.457153 -0.385986 0.783020 1445372674 0.169983 0.457153 -0.385986 0.783020 1445372674 0.169983 0.457153 -0.385986 0.783020 1445372674 0.169983 0.457153 -0.385986 0.783020 1445372674 0.169983 0.457153 -0.385986 0.783020 1445372674 0.180603 0.466003 -0.373901 0.781250 1445372674 0.180603 0.466003 -0.373901 0.781250 1445372674 0.180603 0.466003 -0.373901 0.781250 1445372674 0.180603 0.466003 -0.373901 0.781250 1445372674 0.180603 0.466003 -0.373901 0.781250 1445372674 0.180603 0.466003 -0.373901 0.781250 1445372674 0.178223 0.468079 -0.362244 0.786011 1445372674 0.178223 0.468079 -0.362244 0.786011 1445372674 0.178223 0.468079 -0.362244 0.786011 1445372674 0.178223 0.468079 -0.362244 0.786011 1445372674 0.178223 0.468079 -0.362244 0.786011 1445372674 0.178223 0.468079 -0.362244 0.786011 1445372674 0.162415 0.466370 -0.353577 0.794373 1445372674 0.162415 0.466370 -0.353577 0.794373 1445372674 0.162415 0.466370 -0.353577 0.794373 1445372674 0.162415 0.466370 -0.353577 0.794373 1445372674 0.162415 0.466370 -0.353577 0.794373 1445372674 0.162415 0.466370 -0.353577 0.794373 1445372674 0.141785 0.465210 -0.337830 0.805786 1445372674 0.141785 0.465210 -0.337830 0.805786 1445372674 0.141785 0.465210 -0.337830 0.805786 1445372674 0.141785 0.465210 -0.337830 0.805786 1445372674 0.141785 0.465210 -0.337830 0.805786 1445372674 0.141785 0.465210 -0.337830 0.805786 1445372674 0.125854 0.457397 -0.330139 0.816040 1445372674 0.125854 0.457397 -0.330139 0.816040 1445372674 0.125854 0.457397 -0.330139 0.816040 1445372674 0.125854 0.457397 -0.330139 0.816040 1445372674 0.125854 0.457397 -0.330139 0.816040 1445372674 0.111572 0.444641 -0.338318 0.821777 1445372674 0.111572 0.444641 -0.338318 0.821777 1445372674 0.111572 0.444641 -0.338318 0.821777 1445372674 0.111572 0.444641 -0.338318 0.821777 1445372674 0.111572 0.444641 -0.338318 0.821777 1445372674 0.111572 0.444641 -0.338318 0.821777 1445372674 0.111572 0.444641 -0.338318 0.821777 1445372674 0.092896 0.440613 -0.329346 0.829895 1445372674 0.092896 0.440613 -0.329346 0.829895 1445372674 0.092896 0.440613 -0.329346 0.829895 1445372674 0.092896 0.440613 -0.329346 0.829895 1445372674 0.092896 0.440613 -0.329346 0.829895 1445372674 0.097290 0.440857 -0.322693 0.831848 1445372674 0.097290 0.440857 -0.322693 0.831848 1445372674 0.097290 0.440857 -0.322693 0.831848 1445372674 0.097290 0.440857 -0.322693 0.831848 1445372674 0.097290 0.440857 -0.322693 0.831848 1445372674 0.097290 0.440857 -0.322693 0.831848 1445372674 0.120667 0.440735 -0.334839 0.824036 1445372674 0.120667 0.440735 -0.334839 0.824036 1445372674 0.120667 0.440735 -0.334839 0.824036 1445372674 0.120667 0.440735 -0.334839 0.824036 1445372674 0.120667 0.440735 -0.334839 0.824036 1445372674 0.120667 0.440735 -0.334839 0.824036 1445372674 0.143555 0.440979 -0.351318 0.813293 1445372674 0.143555 0.440979 -0.351318 0.813293 1445372674 0.143555 0.440979 -0.351318 0.813293 1445372674 
0.248230 0.468933 -0.441467 0.723572 1445372677 0.248230 0.468933 -0.441467 0.723572 1445372677 0.234253 0.394836 -0.537842 0.707031 1445372677 0.234253 0.394836 -0.537842 0.707031 1445372677 0.234253 0.394836 -0.537842 0.707031 1445372677 0.234253 0.394836 -0.537842 0.707031 1445372677 0.234253 0.394836 -0.537842 0.707031 1445372677 0.234253 0.394836 -0.537842 0.707031 1445372677 0.111938 0.291748 -0.626343 0.714172 1445372677 0.111938 0.291748 -0.626343 0.714172 1445372677 0.111938 0.291748 -0.626343 0.714172 1445372677 0.111938 0.291748 -0.626343 0.714172 1445372677 0.111938 0.291748 -0.626343 0.714172 1445372677 0.111938 0.291748 -0.626343 0.714172 1445372677 -0.097656 0.202820 -0.630859 0.742493 1445372677 -0.097656 0.202820 -0.630859 0.742493 1445372677 -0.097656 0.202820 -0.630859 0.742493 1445372677 -0.097656 0.202820 -0.630859 0.742493 1445372677 -0.097656 0.202820 -0.630859 0.742493 1445372677 -0.097656 0.202820 -0.630859 0.742493 1445372677 -0.273987 0.133057 -0.649475 0.696716 1445372677 -0.273987 0.133057 -0.649475 0.696716 1445372677 -0.273987 0.133057 -0.649475 0.696716 1445372677 -0.273987 0.133057 -0.649475 0.696716 1445372677 -0.273987 0.133057 -0.649475 0.696716 1445372677 -0.273987 0.133057 -0.649475 0.696716 1445372677 -0.417297 0.091309 -0.640503 0.638184 1445372677 -0.417297 0.091309 -0.640503 0.638184 1445372677 -0.417297 0.091309 -0.640503 0.638184 1445372677 -0.417297 0.091309 -0.640503 0.638184 1445372677 -0.417297 0.091309 -0.640503 0.638184 1445372677 -0.417297 0.091309 -0.640503 0.638184 1445372677 -0.520569 0.075012 -0.620300 0.581848 1445372677 -0.520569 0.075012 -0.620300 0.581848 1445372677 -0.520569 0.075012 -0.620300 0.581848 1445372677 -0.520569 0.075012 -0.620300 0.581848 1445372677 -0.520569 0.075012 -0.620300 0.581848 1445372677 -0.520569 0.075012 -0.620300 0.581848 1445372677 -0.520569 0.075012 -0.620300 0.581848 1445372677 -0.532837 0.075012 -0.603638 0.588318 1445372677 -0.532837 0.075012 -0.603638 0.588318 1445372677 -0.532837 0.075012 -0.603638 0.588318 1445372677 -0.532837 0.075012 -0.603638 0.588318 1445372677 -0.532837 0.075012 -0.603638 0.588318 1445372677 -0.423523 0.121643 -0.615173 0.653748 1445372677 -0.423523 0.121643 -0.615173 0.653748 1445372677 -0.423523 0.121643 -0.615173 0.653748 1445372677 -0.423523 0.121643 -0.615173 0.653748 1445372677 -0.423523 0.121643 -0.615173 0.653748 1445372677 -0.423523 0.121643 -0.615173 0.653748 1445372677 -0.423523 0.121643 -0.615173 0.653748 1445372677 -0.247925 0.207458 -0.608765 0.724487 1445372677 -0.247925 0.207458 -0.608765 0.724487 1445372677 -0.247925 0.207458 -0.608765 0.724487 1445372677 -0.247925 0.207458 -0.608765 0.724487 1445372677 -0.247925 0.207458 -0.608765 0.724487 1445372677 -0.247925 0.207458 -0.608765 0.724487 1445372677 -0.026733 0.306702 -0.604004 0.735107 1445372677 -0.026733 0.306702 -0.604004 0.735107 1445372677 -0.026733 0.306702 -0.604004 0.735107 1445372677 -0.026733 0.306702 -0.604004 0.735107 1445372677 -0.026733 0.306702 -0.604004 0.735107 1445372677 -0.026733 0.306702 -0.604004 0.735107 1445372677 0.179504 0.381409 -0.612488 0.668701 1445372677 0.179504 0.381409 -0.612488 0.668701 1445372677 0.179504 0.381409 -0.612488 0.668701 1445372677 0.179504 0.381409 -0.612488 0.668701 1445372677 0.179504 0.381409 -0.612488 0.668701 1445372677 0.179504 0.381409 -0.612488 0.668701 1445372677 0.271179 0.424255 -0.586792 0.634094 1445372677 0.271179 0.424255 -0.586792 0.634094 1445372677 0.271179 0.424255 -0.586792 0.634094 1445372677 0.271179 0.424255 -0.586792 0.634094 1445372677 0.271179 0.424255 -0.586792 0.634094 1445372677 0.257751 0.415466 -0.596863 0.636108 1445372677 0.257751 0.415466 -0.596863 0.636108 1445372677 0.257751 0.415466 -0.596863 0.636108 1445372677 0.257751 0.415466 -0.596863 0.636108 1445372677 0.257751 0.415466 -0.596863 0.636108 1445372677 0.257751 0.415466 -0.596863 0.636108 1445372677 0.167114 0.366150 -0.632202 0.662048 1445372677 0.167114 0.366150 -0.632202 0.662048 1445372677 0.167114 0.366150 -0.632202 0.662048 1445372677 0.167114 0.366150 -0.632202 0.662048 1445372677 0.167114 0.366150 -0.632202 0.662048 1445372677 0.167114 0.366150 -0.632202 0.662048 1445372677 0.025146 0.307068 -0.653198 0.691650 1445372677 0.025146 0.307068 -0.653198 0.691650 1445372677 0.025146 0.307068 -0.653198 0.691650 1445372677 0.025146 0.307068 -0.653198 0.691650 1445372677 0.025146 0.307068 -0.653198 0.691650 1445372677 0.025146 0.307068 -0.653198 0.691650 1445372677 0.025146 0.307068 -0.653198 0.691650 1445372677 -0.146912 0.253296 -0.670044 0.682129 1445372677 -0.146912 0.253296 -0.670044 0.682129 1445372677 -0.146912 0.253296 -0.670044 0.682129 1445372678 -0.146912 0.253296 -0.670044 0.682129 1445372678 -0.146912 0.253296 -0.670044 0.682129 1445372678 -0.146912 0.253296 -0.670044 0.682129 1445372678 -0.315613 0.193604 -0.699219 0.611572 1445372678 -0.315613 0.193604 -0.699219 0.611572 1445372678 -0.315613 0.193604 -0.699219 0.611572 1445372678 -0.315613 0.193604 -0.699219 0.611572 1445372678 -0.315613 0.193604 -0.699219 0.611572 1445372678 -0.315613 0.193604 -0.699219 0.611572 1445372678 -0.462830 0.156067 -0.685913 0.539429 1445372678 -0.462830 0.156067 -0.685913 0.539429 1445372678 -0.462830 0.156067 -0.685913 0.539429 1445372678 -0.462830 0.156067 -0.685913 0.539429 1445372678 -0.462830 0.156067 -0.685913 0.539429 1445372678 -0.462830 0.156067 -0.685913 0.539429 1445372678 -0.527954 0.142334 -0.643433 0.535767 1445372678 -0.527954 0.142334 -0.643433 0.535767 1445372678 -0.527954 0.142334 -0.643433 0.535767 1445372678 -0.527954 0.142334 -0.643433 0.535767 1445372678 -0.527954 0.142334 -0.643433 0.535767 1445372678 -0.527954 0.142334 -0.643433 0.535767 1445372678 -0.461853 0.175293 -0.636414 0.592468 1445372678 -0.461853 0.175293 -0.636414 0.592468 1445372678 -0.461853 0.175293 -0.636414 0.592468 1445372678 -0.461853 0.175293 -0.636414 0.592468 1445372678 -0.461853 0.175293 -0.636414 0.592468 1445372678 -0.461853 0.175293 -0.636414 0.592468 1445372678 -0.316650 0.226074 -0.610046 0.690308 1445372678 -0.316650 0.226074 -0.610046 0.690308 1445372678 -0.316650 0.226074 -0.610046 0.690308 1445372678 -0.316650 0.226074 -0.610046 0.690308 1445372678 -0.316650 0.226074 -0.610046 0.690308 1445372678 -0.316650 0.226074 -0.610046 0.690308 1445372678 -0.111938 0.321167 -0.605042 0.719849 1445372678 -0.111938 0.321167 -0.605042 0.719849 1445372678 -0.111938 0.321167 -0.605042 0.719849 1445372678 -0.111938 0.321167 -0.605042 0.719849 1445372678 -0.111938 0.321167 -0.605042 0.719849 1445372678 -0.111938 0.321167 -0.605042 0.719849 1445372678 0.101196 0.408264 -0.593018 0.686584 1445372678 0.101196 0.408264 -0.593018 0.686584 1445372678 0.101196 0.408264 -0.593018 0.686584 1445372678 0.101196 0.408264 -0.593018 0.686584 1445372678 0.101196 0.408264 -0.593018 0.686584 1445372678 0.101196 0.408264 -0.593018 0.686584 1445372678 0.240601 0.446838 -0.574280 0.642334 1445372678 0.240601 0.446838 -0.574280 0.642334 1445372678 0.240601 0.446838 -0.574280 0.642334 1445372678 0.240601 0.446838 -0.574280 0.642334 1445372678 0.240601 0.446838 -0.574280 0.642334 1445372678 0.240601 0.446838 -0.574280 0.642334 1445372678 0.271545 0.438599 -0.545898 0.660156 1445372678 0.271545 0.438599 -0.545898 0.660156 1445372678 0.271545 0.438599 -0.545898 0.660156 1445372678 0.271545 0.438599 -0.545898 0.660156 1445372678 0.271545 0.438599 -0.545898 0.660156 1445372678 0.271545 0.438599 -0.545898 0.660156 1445372678 0.271545 0.438599 -0.545898 0.660156 1445372678 0.208557 0.385681 -0.583313 0.683716 1445372678 0.208557 0.385681 -0.583313 0.683716 1445372678 0.208557 0.385681 -0.583313 0.683716 1445372678 0.208557 0.385681 -0.583313 0.683716 1445372678 0.208557 0.385681 -0.583313 0.683716 1445372678 0.073975 0.315308 -0.619141 0.715332 1445372678 0.073975 0.315308 -0.619141 0.715332 1445372678 0.073975 0.315308 -0.619141 0.715332 1445372678 0.073975 0.315308 -0.619141 0.715332 1445372678 0.073975 0.315308 -0.619141 0.715332 1445372678 0.073975 0.315308 -0.619141 0.715332 1445372678 -0.090210 0.255859 -0.639160 0.719604 1445372678 -0.090210 0.255859 -0.639160 0.719604 1445372678 -0.090210 0.255859 -0.639160 0.719604 1445372678 -0.090210 0.255859 -0.639160 0.719604 1445372678 -0.090210 0.255859 -0.639160 0.719604 1445372678 -0.090210 0.255859 -0.639160 0.719604 1445372678 -0.090210 0.255859 -0.639160 0.719604 1445372678 -0.245361 0.222961 -0.678772 0.655273 1445372678 -0.245361 0.222961 -0.678772 0.655273 1445372678 -0.245361 0.222961 -0.678772 0.655273 1445372678 -0.245361 0.222961 -0.678772 0.655273 1445372678 -0.245361 0.222961 -0.678772 0.655273 1445372678 -0.398865 0.202026 -0.673096 0.589111 1445372678 -0.398865 0.202026 -0.673096 0.589111 1445372678 -0.398865 0.202026 -0.673096 0.589111 1445372678 -0.398865 0.202026 -0.673096 0.589111 1445372678 -0.398865 0.202026 -0.673096 0.589111 1445372678 -0.398865 0.202026 -0.673096 0.589111 1445372678 -0.503296 0.182556 -0.625854 0.567200 1445372678 -0.503296 0.182556 -0.625854 0.567200 1445372678 -0.503296 0.182556 -0.625854 0.567200 1445372678 -0.503296 0.182556 -0.625854 0.567200 1445372678 -0.503296 0.182556 -0.625854 0.567200 1445372678 -0.503296 0.182556 -0.625854 0.567200 1445372678 -0.505432 0.167908 -0.579834 0.616577 1445372678 -0.505432 0.167908 -0.579834 0.616577 1445372678 -0.505432 0.167908 -0.579834 0.616577 1445372678 -0.505432 0.167908 -0.579834 0.616577 1445372678 -0.505432 0.167908 -0.579834 0.616577 1445372678 -0.399597 0.200745 -0.573486 0.686401 1445372678 -0.399597 0.200745 -0.573486 0.686401 1445372678 -0.399597 0.200745 -0.573486 0.686401 1445372678 -0.399597 0.200745 -0.573486 0.686401 1445372678 -0.399597 0.200745 -0.573486 0.686401 1445372678 -0.399597 0.200745 -0.573486 0.686401 1445372678 -0.246521 0.262634 -0.554932 0.749817 1445372678 -0.246521 0.262634 -0.554932 0.749817 1445372678 -0.246521 0.262634 -0.554932 0.749817 1445372678 -0.246521 0.262634 -0.554932 0.749817 1445372679 -0.246521 0.262634 -0.554932 0.749817 1445372679 -0.041931 0.343811 -0.572327 0.743286 1445372679 -0.041931 0.343811 -0.572327 0.743286 1445372679 -0.041931 0.343811 -0.572327 0.743286 1445372679 -0.041931 0.343811 -0.572327 0.743286 1445372679 -0.041931 0.343811 -0.572327 0.743286 1445372679 -0.041931 0.343811 -0.572327 0.743286 1445372679 -0.041931 0.343811 -0.572327 0.743286 1445372679 0.166138 0.401123 -0.599487 0.672363 1445372679 0.166138 0.401123 -0.599487 0.672363 1445372679 0.166138 0.401123 -0.599487 0.672363 1445372679 0.166138 0.401123 -0.599487 0.672363 1445372679 0.166138 0.401123 -0.599487 0.672363 1445372679 0.166138 0.401123 -0.599487 0.672363 1445372679 0.262207 0.431763 -0.560547 0.656189 1445372679 0.262207 0.431763 -0.560547 0.656189 1445372679 0.262207 0.431763 -0.560547 0.656189 1445372679 0.262207 0.431763 -0.560547 0.656189 1445372679 0.262207 0.431763 -0.560547 0.656189 1445372679 0.248535 0.404663 -0.574341 0.666748 1445372679 0.248535 0.404663 -0.574341 0.666748 1445372679 0.248535 0.404663 -0.574341 0.666748 1445372679 0.248535 0.404663 -0.574341 0.666748 1445372679 0.248535 0.404663 -0.574341 0.666748 1445372679 0.248535 0.404663 -0.574341 0.666748 1445372679 0.248535 0.404663 -0.574341 0.666748 1445372679 0.144653 0.334473 -0.614807 0.699463 1445372679 0.144653 0.334473 -0.614807 0.699463 1445372679 0.144653 0.334473 -0.614807 0.699463 1445372679 0.144653 0.334473 -0.614807 0.699463 1445372679 0.144653 0.334473 -0.614807 0.699463 1445372679 -0.002808 0.264099 -0.644531 0.717529 1445372679 -0.002808 0.264099 -0.644531 0.717529 1445372679 -0.002808 0.264099 -0.644531 0.717529 1445372679 -0.002808 0.264099 -0.644531 0.717529 1445372679 -0.002808 0.264099 -0.644531 0.717529 1445372679 -0.002808 0.264099 -0.644531 0.717529 1445372679 -0.002808 0.264099 -0.644531 0.717529 1445372679 -0.146301 0.216675 -0.718628 0.644348 1445372679 -0.146301 0.216675 -0.718628 0.644348 1445372679 -0.146301 0.216675 -0.718628 0.644348 1445372679 -0.146301 0.216675 -0.718628 0.644348 1445372679 -0.146301 0.216675 -0.718628 0.644348 1445372679 -0.146301 0.216675 -0.718628 0.644348 1445372679 -0.314880 0.198669 -0.736938 0.564270 1445372679 -0.314880 0.198669 -0.736938 0.564270 1445372679 -0.314880 0.198669 -0.736938 0.564270 1445372679 -0.314880 0.198669 -0.736938 0.564270 1445372679 -0.314880 0.198669 -0.736938 0.564270 1445372679 -0.314880 0.198669 -0.736938 0.564270 1445372679 -0.314880 0.198669 -0.736938 0.564270 1445372679 -0.474487 0.179382 -0.686707 0.520752 1445372679 -0.474487 0.179382 -0.686707 0.520752 1445372679 -0.474487 0.179382 -0.686707 0.520752 1445372679 -0.474487 0.179382 -0.686707 0.520752 1445372679 -0.474487 0.179382 -0.686707 0.520752 1445372679 -0.474487 0.179382 -0.686707 0.520752 1445372679 -0.562805 0.144653 -0.592651 0.557800 1445372679 -0.562805 0.144653 -0.592651 0.557800 1445372679 -0.562805 0.144653 -0.592651 0.557800 1445372679 -0.562805 0.144653 -0.592651 0.557800 1445372679 -0.562805 0.144653 -0.592651 0.557800 1445372679 -0.562805 0.144653 -0.592651 0.557800 1445372679 -0.497864 0.179565 -0.579712 0.619507 1445372679 -0.497864 0.179565 -0.579712 0.619507 1445372679 -0.497864 0.179565 -0.579712 0.619507 1445372679 -0.497864 0.179565 -0.579712 0.619507 1445372679 -0.497864 0.179565 -0.579712 0.619507 1445372679 -0.350647 0.231384 -0.559143 0.714722 1445372679 -0.350647 0.231384 -0.559143 0.714722 1445372679 -0.350647 0.231384 -0.559143 0.714722 1445372679 -0.350647 0.231384 -0.559143 0.714722 1445372679 -0.350647 0.231384 -0.559143 0.714722 1445372679 -0.350647 0.231384 -0.559143 0.714722 1445372679 -0.140259 0.327515 -0.548950 0.756104 1445372679 -0.140259 0.327515 -0.548950 0.756104 1445372679 -0.140259 0.327515 -0.548950 0.756104 1445372679 -0.140259 0.327515 -0.548950 0.756104 1445372679 -0.140259 0.327515 -0.548950 0.756104 1445372679 -0.140259 0.327515 -0.548950 0.756104 1445372679 -0.140259 0.327515 -0.548950 0.756104 1445372679 0.110107 0.409729 -0.557068 0.713928 1445372679 0.110107 0.409729 -0.557068 0.713928 1445372679 0.110107 0.409729 -0.557068 0.713928 1445372679 0.110107 0.409729 -0.557068 0.713928 1445372679 0.110107 0.409729 -0.557068 0.713928 1445372679 0.320068 0.425720 -0.591064 0.605774 1445372679 0.320068 0.425720 -0.591064 0.605774 1445372679 0.320068 0.425720 -0.591064 0.605774 1445372679 0.320068 0.425720 -0.591064 0.605774 1445372679 0.320068 0.425720 -0.591064 0.605774 1445372679 0.320068 0.425720 -0.591064 0.605774 1445372679 0.320068 0.425720 -0.591064 0.605774 1445372679 0.349731 0.452087 -0.546326 0.612183 1445372679 0.349731 0.452087 -0.546326 0.612183 1445372679 0.349731 0.452087 -0.546326 0.612183 1445372679 0.349731 0.452087 -0.546326 0.612183 1445372679 0.349731 0.452087 -0.546326 0.612183 1445372679 0.349731 0.452087 -0.546326 0.612183 1445372679 0.283508 0.423523 -0.577087 0.638123 1445372679 0.283508 0.423523 -0.577087 0.638123 1445372679 0.283508 0.423523 -0.577087 0.638123 1445372679 0.283508 0.423523 -0.577087 0.638123 1445372679 0.283508 0.423523 -0.577087 0.638123 1445372679 0.283508 0.423523 -0.577087 0.638123 1445372679 0.129822 0.371643 -0.599365 0.696960 1445372679 0.129822 0.371643 -0.599365 0.696960 1445372679 0.129822 0.371643 -0.599365 0.696960 1445372679 0.129822 0.371643 -0.599365 0.696960 1445372679 0.129822 0.371643 -0.599365 0.696960 1445372680 0.129822 0.371643 -0.599365 0.696960 1445372680 -0.052124 0.308472 -0.615540 0.723328 1445372680 -0.052124 0.308472 -0.615540 0.723328 1445372680 -0.052124 0.308472 -0.615540 0.723328 1445372680 -0.052124 0.308472 -0.615540 0.723328 1445372680 -0.052124 0.308472 -0.615540 0.723328 1445372680 -0.052124 0.308472 -0.615540 0.723328 1445372680 -0.233582 0.245300 -0.622681 0.705383 1445372680 -0.233582 0.245300 -0.622681 0.705383 1445372680 -0.233582 0.245300 -0.622681 0.705383 1445372680 -0.233582 0.245300 -0.622681 0.705383 1445372680 -0.233582 0.245300 -0.622681 0.705383 1445372680 -0.381348 0.201111 -0.658936 0.616394 1445372680 -0.381348 0.201111 -0.658936 0.616394 1445372680 -0.381348 0.201111 -0.658936 0.616394 1445372680 -0.381348 0.201111 -0.658936 0.616394 1445372680 -0.381348 0.201111 -0.658936 0.616394 1445372680 -0.381348 0.201111 -0.658936 0.616394 1445372680 -0.381348 0.201111 -0.658936 0.616394 1445372680 -0.513855 0.145386 -0.614563 0.580627 1445372680 -0.513855 0.145386 -0.614563 0.580627 1445372680 -0.513855 0.145386 -0.614563 0.580627 1445372680 -0.513855 0.145386 -0.614563 0.580627 1445372680 -0.513855 0.145386 -0.614563 0.580627 1445372680 -0.513855 0.145386 -0.614563 0.580627 1445372680 -0.548340 0.106079 -0.572937 0.599915 1445372680 -0.548340 0.106079 -0.572937 0.599915 1445372680 -0.548340 0.106079 -0.572937 0.599915 1445372680 -0.548340 0.106079 -0.572937 0.599915 1445372680 -0.548340 0.106079 -0.572937 0.599915 1445372680 -0.548340 0.106079 -0.572937 0.599915 1445372680 -0.454773 0.153809 -0.573792 0.663574 1445372680 -0.454773 0.153809 -0.573792 0.663574 1445372680 -0.454773 0.153809 -0.573792 0.663574 1445372680 -0.454773 0.153809 -0.573792 0.663574 1445372680 -0.454773 0.153809 -0.573792 0.663574 1445372680 -0.454773 0.153809 -0.573792 0.663574 1445372680 -0.280334 0.246765 -0.573059 0.729431 1445372680 -0.280334 0.246765 -0.573059 0.729431 1445372680 -0.280334 0.246765 -0.573059 0.729431 1445372680 -0.280334 0.246765 -0.573059 0.729431 1445372680 -0.280334 0.246765 -0.573059 0.729431 1445372680 -0.280334 0.246765 -0.573059 0.729431 1445372680 -0.280334 0.246765 -0.573059 0.729431 1445372680 -0.054932 0.346619 -0.579712 0.735352 1445372680 -0.054932 0.346619 -0.579712 0.735352 1445372680 -0.054932 0.346619 -0.579712 0.735352 1445372680 -0.054932 0.346619 -0.579712 0.735352 1445372680 -0.054932 0.346619 -0.579712 0.735352 1445372680 0.157837 0.420044 -0.562866 0.694092 1445372680 0.157837 0.420044 -0.562866 0.694092 1445372680 0.157837 0.420044 -0.562866 0.694092 1445372680 0.157837 0.420044 -0.562866 0.694092 1445372680 0.157837 0.420044 -0.562866 0.694092 1445372680 0.157837 0.420044 -0.562866 0.694092 1445372680 0.340820 0.415771 -0.600281 0.592102 1445372680 0.340820 0.415771 -0.600281 0.592102 1445372680 0.340820 0.415771 -0.600281 0.592102 1445372680 0.340820 0.415771 -0.600281 0.592102 1445372680 0.340820 0.415771 -0.600281 0.592102 1445372680 0.340820 0.415771 -0.600281 0.592102 1445372680 0.340820 0.415771 -0.600281 0.592102 1445372680 0.348816 0.402893 -0.595032 0.601563 1445372680 0.348816 0.402893 -0.595032 0.601563 1445372680 0.348816 0.402893 -0.595032 0.601563 1445372680 0.348816 0.402893 -0.595032 0.601563 1445372680 0.348816 0.402893 -0.595032 0.601563 1445372680 0.250366 0.368469 -0.625244 0.640747 1445372680 0.250366 0.368469 -0.625244 0.640747 1445372680 0.250366 0.368469 -0.625244 0.640747 1445372680 0.250366 0.368469 -0.625244 0.640747 1445372680 0.250366 0.368469 -0.625244 0.640747 1445372680 0.250366 0.368469 -0.625244 0.640747 1445372680 0.250366 0.368469 -0.625244 0.640747 1445372680 0.086365 0.324524 -0.645508 0.685974 1445372680 0.086365 0.324524 -0.645508 0.685974 1445372680 0.086365 0.324524 -0.645508 0.685974 1445372680 0.086365 0.324524 -0.645508 0.685974 1445372680 0.086365 0.324524 -0.645508 0.685974 1445372680 0.086365 0.324524 -0.645508 0.685974 1445372680 -0.094055 0.273621 -0.675110 0.678650 1445372680 -0.094055 0.273621 -0.675110 0.678650 1445372680 -0.094055 0.273621 -0.675110 0.678650 1445372680 -0.094055 0.273621 -0.675110 0.678650 1445372680 -0.094055 0.273621 -0.675110 0.678650 1445372680 -0.094055 0.273621 -0.675110 0.678650 1445372680 -0.267944 0.235901 -0.707336 0.610107 1445372680 -0.267944 0.235901 -0.707336 0.610107 1445372680 -0.267944 0.235901 -0.707336 0.610107 1445372680 -0.267944 0.235901 -0.707336 0.610107 1445372680 -0.267944 0.235901 -0.707336 0.610107 1445372680 -0.267944 0.235901 -0.707336 0.610107 1445372680 -0.433411 0.202515 -0.694458 0.537537 1445372680 -0.433411 0.202515 -0.694458 0.537537 1445372680 -0.433411 0.202515 -0.694458 0.537537 1445372680 -0.433411 0.202515 -0.694458 0.537537 1445372680 -0.433411 0.202515 -0.694458 0.537537 1445372680 -0.433411 0.202515 -0.694458 0.537537 1445372680 -0.433411 0.202515 -0.694458 0.537537 1445372680 -0.529968 0.190186 -0.679016 0.471130 1445372680 -0.529968 0.190186 -0.679016 0.471130 1445372680 -0.529968 0.190186 -0.679016 0.471130 1445372680 -0.529968 0.190186 -0.679016 0.471130 1445372680 -0.529968 0.190186 -0.679016 0.471130 1445372680 -0.529968 0.190186 -0.679016 0.471130 1445372680 -0.512207 0.190063 -0.633606 0.547791 1445372680 -0.512207 0.190063 -0.633606 0.547791 1445372680 -0.512207 0.190063 -0.633606 0.547791 1445372680 -0.512207 0.190063 -0.633606 0.547791 1445372680 -0.512207 0.190063 -0.633606 0.547791 1445372680 -0.512207 0.190063 -0.633606 0.547791 1445372680 -0.383545 0.223999 -0.604065 0.661621 1445372681 -0.383545 0.223999 -0.604065 0.661621 1445372681 -0.383545 0.223999 -0.604065 0.661621 1445372681 -0.383545 0.223999 -0.604065 0.661621 1445372681 -0.383545 0.223999 -0.604065 0.661621 1445372681 -0.383545 0.223999 -0.604065 0.661621 1445372681 -0.383545 0.223999 -0.604065 0.661621 1445372681 -0.190857 0.310730 -0.588318 0.721741 1445372681 -0.190857 0.310730 -0.588318 0.721741 1445372681 -0.190857 0.310730 -0.588318 0.721741 1445372681 -0.190857 0.310730 -0.588318 0.721741 1445372681 -0.190857 0.310730 -0.588318 0.721741 1445372681 0.019531 0.396729 -0.572571 0.717163 1445372681 0.019531 0.396729 -0.572571 0.717163 1445372681 0.019531 0.396729 -0.572571 0.717163 1445372681 0.019531 0.396729 -0.572571 0.717163 1445372681 0.019531 0.396729 -0.572571 0.717163 1445372681 0.019531 0.396729 -0.572571 0.717163 1445372681 0.211243 0.451660 -0.580383 0.643799 1445372681 0.211243 0.451660 -0.580383 0.643799 1445372681 0.211243 0.451660 -0.580383 0.643799 1445372681 0.211243 0.451660 -0.580383 0.643799 1445372681 0.211243 0.451660 -0.580383 0.643799 1445372681 0.211243 0.451660 -0.580383 0.643799 1445372681 0.302246 0.468750 -0.574402 0.599121 1445372681 0.302246 0.468750 -0.574402 0.599121 1445372681 0.302246 0.468750 -0.574402 0.599121 1445372681 0.302246 0.468750 -0.574402 0.599121 1445372681 0.302246 0.468750 -0.574402 0.599121 1445372681 0.282104 0.448975 -0.580627 0.617737 1445372681 0.282104 0.448975 -0.580627 0.617737 1445372681 0.282104 0.448975 -0.580627 0.617737 1445372681 0.282104 0.448975 -0.580627 0.617737 1445372681 0.282104 0.448975 -0.580627 0.617737 1445372681 0.178345 0.392334 -0.632080 0.643982 1445372681 0.178345 0.392334 -0.632080 0.643982 1445372681 0.178345 0.392334 -0.632080 0.643982 1445372681 0.178345 0.392334 -0.632080 0.643982 1445372681 0.178345 0.392334 -0.632080 0.643982 1445372681 0.178345 0.392334 -0.632080 0.643982 1445372681 0.009521 0.326660 -0.678711 0.657654 1445372681 0.009521 0.326660 -0.678711 0.657654 1445372681 0.009521 0.326660 -0.678711 0.657654 1445372681 0.009521 0.326660 -0.678711 0.657654 1445372681 0.009521 0.326660 -0.678711 0.657654 1445372681 0.009521 0.326660 -0.678711 0.657654 1445372681 0.009521 0.326660 -0.678711 0.657654 1445372681 -0.171204 0.257446 -0.727539 0.612488 1445372681 -0.171204 0.257446 -0.727539 0.612488 1445372681 -0.171204 0.257446 -0.727539 0.612488 1445372681 -0.171204 0.257446 -0.727539 0.612488 1445372681 -0.171204 0.257446 -0.727539 0.612488 1445372681 -0.341553 0.218872 -0.753357 0.517578 1445372681 -0.341553 0.218872 -0.753357 0.517578 1445372681 -0.341553 0.218872 -0.753357 0.517578 1445372681 -0.341553 0.218872 -0.753357 0.517578 1445372681 -0.341553 0.218872 -0.753357 0.517578 1445372681 -0.341553 0.218872 -0.753357 0.517578 1445372681 -0.495117 0.199829 -0.722534 0.439148 1445372681 -0.495117 0.199829 -0.722534 0.439148 1445372681 -0.495117 0.199829 -0.722534 0.439148 1445372681 -0.495117 0.199829 -0.722534 0.439148 1445372681 -0.495117 0.199829 -0.722534 0.439148 1445372681 -0.495117 0.199829 -0.722534 0.439148 1445372681 -0.495117 0.199829 -0.722534 0.439148 1445372681 -0.602722 0.220764 -0.667786 0.377014 1445372681 -0.602722 0.220764 -0.667786 0.377014 1445372681 -0.602722 0.220764 -0.667786 0.377014 1445372681 -0.602722 0.220764 -0.667786 0.377014 1445372681 -0.602722 0.220764 -0.667786 0.377014 1445372681 -0.602722 0.220764 -0.667786 0.377014 1445372681 -0.619507 0.195007 -0.605835 0.459534 1445372681 -0.619507 0.195007 -0.605835 0.459534 1445372681 -0.619507 0.195007 -0.605835 0.459534 1445372681 -0.619507 0.195007 -0.605835 0.459534 1445372681 -0.619507 0.195007 -0.605835 0.459534 1445372681 -0.619507 0.195007 -0.605835 0.459534 1445372681 -0.499268 0.205811 -0.632874 0.554871 1445372681 -0.499268 0.205811 -0.632874 0.554871 1445372681 -0.499268 0.205811 -0.632874 0.554871 1445372681 -0.499268 0.205811 -0.632874 0.554871 1445372681 -0.499268 0.205811 -0.632874 0.554871 1445372681 -0.310303 0.247559 -0.648132 0.649841 1445372681 -0.310303 0.247559 -0.648132 0.649841 1445372681 -0.310303 0.247559 -0.648132 0.649841 1445372681 -0.310303 0.247559 -0.648132 0.649841 1445372681 -0.310303 0.247559 -0.648132 0.649841 1445372681 -0.310303 0.247559 -0.648132 0.649841 1445372681 -0.078796 0.331421 -0.645874 0.683167 1445372681 -0.078796 0.331421 -0.645874 0.683167 1445372681 -0.078796 0.331421 -0.645874 0.683167 1445372681 -0.078796 0.331421 -0.645874 0.683167 1445372681 -0.078796 0.331421 -0.645874 0.683167 1445372681 -0.078796 0.331421 -0.645874 0.683167 1445372681 0.160034 0.411682 -0.642151 0.626526 1445372681 0.160034 0.411682 -0.642151 0.626526 1445372681 0.160034 0.411682 -0.642151 0.626526 1445372681 0.160034 0.411682 -0.642151 0.626526 1445372681 0.160034 0.411682 -0.642151 0.626526 1445372681 0.160034 0.411682 -0.642151 0.626526 1445372681 0.299561 0.442078 -0.607666 0.587830 1445372681 0.299561 0.442078 -0.607666 0.587830 1445372681 0.299561 0.442078 -0.607666 0.587830 1445372681 0.299561 0.442078 -0.607666 0.587830 1445372681 0.299561 0.442078 -0.607666 0.587830 1445372681 0.299561 0.442078 -0.607666 0.587830 1445372681 0.328430 0.429077 -0.613708 0.575623 1445372682 0.328430 0.429077 -0.613708 0.575623 1445372682 0.328430 0.429077 -0.613708 0.575623 1445372682 0.328430 0.429077 -0.613708 0.575623 1445372682 0.328430 0.429077 -0.613708 0.575623 1445372682 0.328430 0.429077 -0.613708 0.575623 1445372682 0.234985 0.375671 -0.645447 0.622131 1445372682 0.234985 0.375671 -0.645447 0.622131 1445372682 0.234985 0.375671 -0.645447 0.622131 1445372682 0.234985 0.375671 -0.645447 0.622131 1445372682 0.234985 0.375671 -0.645447 0.622131 1445372682 0.234985 0.375671 -0.645447 0.622131 1445372682 0.083496 0.315430 -0.675232 0.661499 1445372682 0.083496 0.315430 -0.675232 0.661499 1445372682 0.083496 0.315430 -0.675232 0.661499 1445372682 0.083496 0.315430 -0.675232 0.661499 1445372682 0.083496 0.315430 -0.675232 0.661499 1445372682 0.083496 0.315430 -0.675232 0.661499 1445372682 -0.071228 0.267090 -0.723389 0.632690 1445372682 -0.071228 0.267090 -0.723389 0.632690 1445372682 -0.071228 0.267090 -0.723389 0.632690 1445372682 -0.071228 0.267090 -0.723389 0.632690 1445372682 -0.071228 0.267090 -0.723389 0.632690 1445372682 -0.071228 0.267090 -0.723389 0.632690 1445372682 -0.071228 0.267090 -0.723389 0.632690 1445372682 -0.244934 0.243103 -0.706604 0.617798 1445372682 -0.244934 0.243103 -0.706604 0.617798 1445372682 -0.244934 0.243103 -0.706604 0.617798 1445372682 -0.244934 0.243103 -0.706604 0.617798 1445372682 -0.244934 0.243103 -0.706604 0.617798 1445372682 -0.244934 0.243103 -0.706604 0.617798 1445372682 -0.404968 0.227295 -0.674316 0.574158 1445372682 -0.404968 0.227295 -0.674316 0.574158 1445372682 -0.404968 0.227295 -0.674316 0.574158 1445372682 -0.404968 0.227295 -0.674316 0.574158 1445372682 -0.404968 0.227295 -0.674316 0.574158 1445372682 -0.404968 0.227295 -0.674316 0.574158 1445372682 -0.543701 0.197510 -0.610901 0.540588 1445372682 -0.543701 0.197510 -0.610901 0.540588 1445372682 -0.543701 0.197510 -0.610901 0.540588 1445372682 -0.543701 0.197510 -0.610901 0.540588 1445372682 
0.218994 0.504883 -0.330139 0.766846 1445372684 0.218994 0.504883 -0.330139 0.766846 1445372684 0.218994 0.504883 -0.330139 0.766846 1445372684 0.218994 0.504883 -0.330139 0.766846 1445372684 0.197144 0.512939 -0.316528 0.773132 1445372684 0.197144 0.512939 -0.316528 0.773132 1445372684 0.197144 0.512939 -0.316528 0.773132 1445372684 0.197144 0.512939 -0.316528 0.773132 1445372684 0.197144 0.512939 -0.316528 0.773132 1445372684 0.197144 0.512939 -0.316528 0.773132 1445372684 0.180054 0.521729 -0.304077 0.776428 1445372684 0.180054 0.521729 -0.304077 0.776428 1445372684 0.180054 0.521729 -0.304077 0.776428 1445372684 0.180054 0.521729 -0.304077 0.776428 1445372684 0.180054 0.521729 -0.304077 0.776428 1445372684 0.180054 0.521729 -0.304077 0.776428 1445372684 0.165649 0.527344 -0.294800 0.779419 1445372684 0.165649 0.527344 -0.294800 0.779419 1445372684 0.165649 0.527344 -0.294800 0.779419 1445372684 0.165649 0.527344 -0.294800 0.779419 1445372684 0.165649 0.527344 -0.294800 0.779419 1445372684 0.150879 0.531860 -0.289246 0.781433 1445372684 0.150879 0.531860 -0.289246 0.781433 1445372684 0.150879 0.531860 -0.289246 0.781433 1445372684 0.150879 0.531860 -0.289246 0.781433 1445372684 0.150879 0.531860 -0.289246 0.781433 1445372684 0.150879 0.531860 -0.289246 0.781433 1445372684 0.150879 0.531860 -0.289246 0.781433 1445372684 0.140320 0.536194 -0.278870 0.784180 1445372684 0.140320 0.536194 -0.278870 0.784180 1445372684 0.140320 0.536194 -0.278870 0.784180 1445372684 0.140320 0.536194 -0.278870 0.784180 1445372684 0.140320 0.536194 -0.278870 0.784180 1445372684 0.140320 0.536194 -0.278870 0.784180 1445372684 0.133423 0.539429 -0.262939 0.788635 1445372684 0.133423 0.539429 -0.262939 0.788635 1445372684 0.133423 0.539429 -0.262939 0.788635 1445372684 0.133423 0.539429 -0.262939 0.788635 1445372684 0.133423 0.539429 -0.262939 0.788635 1445372684 0.133423 0.539429 -0.262939 0.788635 1445372684 0.143921 0.532288 -0.264160 0.791321 1445372684 0.143921 0.532288 -0.264160 0.791321 1445372684 0.143921 0.532288 -0.264160 0.791321 1445372684 0.143921 0.532288 -0.264160 0.791321 1445372684 0.143921 0.532288 -0.264160 0.791321 1445372684 0.143921 0.532288 -0.264160 0.791321 1445372684 0.143921 0.532288 -0.264160 0.791321 1445372684 0.171021 0.521301 -0.280945 0.787415 1445372684 0.171021 0.521301 -0.280945 0.787415 1445372684 0.171021 0.521301 -0.280945 0.787415 1445372684 0.171021 0.521301 -0.280945 0.787415 1445372684 0.171021 0.521301 -0.280945 0.787415 1445372684 0.209717 0.507080 -0.306580 0.777710 1445372684 0.209717 0.507080 -0.306580 0.777710 1445372684 0.209717 0.507080 -0.306580 0.777710 1445372684 0.209717 0.507080 -0.306580 0.777710 1445372684 0.209717 0.507080 -0.306580 0.777710 1445372684 0.209717 0.507080 -0.306580 0.777710 1445372684 0.245056 0.497070 -0.327881 0.765015 1445372684 0.245056 0.497070 -0.327881 0.765015 1445372684 0.245056 0.497070 -0.327881 0.765015 1445372684 0.245056 0.497070 -0.327881 0.765015 1445372684 0.245056 0.497070 -0.327881 0.765015 1445372684 0.245056 0.497070 -0.327881 0.765015 1445372684 0.268005 0.491943 -0.341370 0.754700 1445372684 0.268005 0.491943 -0.341370 0.754700 1445372684 0.268005 0.491943 -0.341370 0.754700 1445372684 0.268005 0.491943 -0.341370 0.754700 1445372684 0.268005 0.491943 -0.341370 0.754700 1445372684 0.268005 0.491943 -0.341370 0.754700 1445372684 0.273132 0.494202 -0.343628 0.750366 1445372684 0.273132 0.494202 -0.343628 0.750366 1445372684 0.273132 0.494202 -0.343628 0.750366 1445372684 0.273132 0.494202 -0.343628 0.750366 1445372685 0.273132 0.494202 -0.343628 0.750366 1445372685 0.273132 0.494202 -0.343628 0.750366 1445372685 0.262817 0.504761 -0.336060 0.750427 1445372685 0.262817 0.504761 -0.336060 0.750427 1445372685 0.262817 0.504761 -0.336060 0.750427 1445372685 0.262817 0.504761 -0.336060 0.750427 1445372685 0.262817 0.504761 -0.336060 0.750427 1445372685 0.262817 0.504761 -0.336060 0.750427 1445372685 0.242554 0.517090 -0.321838 0.755066 1445372685 0.242554 0.517090 -0.321838 0.755066 1445372685 0.242554 0.517090 -0.321838 0.755066 1445372685 0.242554 0.517090 -0.321838 0.755066 1445372685 0.242554 0.517090 -0.321838 0.755066 1445372685 0.242554 0.517090 -0.321838 0.755066 1445372685 0.214417 0.525085 -0.305420 0.764832 1445372685 0.214417 0.525085 -0.305420 0.764832 1445372685 0.214417 0.525085 -0.305420 0.764832 1445372685 0.214417 0.525085 -0.305420 0.764832 1445372685 0.214417 0.525085 -0.305420 0.764832 1445372685 0.214417 0.525085 -0.305420 0.764832 1445372685 0.182800 0.523132 -0.293030 0.779114 1445372685 0.182800 0.523132 -0.293030 0.779114 1445372685 0.182800 0.523132 -0.293030 0.779114 1445372685 0.182800 0.523132 -0.293030 0.779114 1445372685 0.182800 0.523132 -0.293030 0.779114 1445372685 0.182800 0.523132 -0.293030 0.779114 1445372685 0.153625 0.513489 -0.287476 0.793762 1445372685 0.153625 0.513489 -0.287476 0.793762 1445372685 0.153625 0.513489 -0.287476 0.793762 1445372685 0.153625 0.513489 -0.287476 0.793762 1445372685 0.153625 0.513489 -0.287476 0.793762 1445372685 0.153625 0.513489 -0.287476 0.793762 1445372685 0.139465 0.496277 -0.289368 0.806519 1445372685 0.139465 0.496277 -0.289368 0.806519 1445372685 0.139465 0.496277 -0.289368 0.806519 1445372685 0.139465 0.496277 -0.289368 0.806519 1445372685 0.139465 0.496277 -0.289368 0.806519 1445372685 0.139465 0.496277 -0.289368 0.806519 1445372685 0.139465 0.496277 -0.289368 0.806519 1445372685 0.138245 0.474487 -0.307190 0.813171 1445372685 0.138245 0.474487 -0.307190 0.813171 1445372685 0.138245 0.474487 -0.307190 0.813171 1445372685 0.138245 0.474487 -0.307190 0.813171 1445372685 0.138245 0.474487 -0.307190 0.813171 1445372685 0.138245 0.474487 -0.307190 0.813171 1445372685 0.138245 0.474487 -0.307190 0.813171 1445372685 0.145020 0.452393 -0.333191 0.814392 1445372685 0.145020 0.452393 -0.333191 0.814392 1445372685 0.145020 0.452393 -0.333191 0.814392 1445372685 0.145020 0.452393 -0.333191 0.814392 1445372685 0.145020 0.452393 -0.333191 0.814392 1445372685 0.145020 0.452393 -0.333191 0.814392 1445372685 0.157227 0.437500 -0.354492 0.811218 1445372685 0.157227 0.437500 -0.354492 0.811218 1445372685 0.157227 0.437500 -0.354492 0.811218 1445372685 0.157227 0.437500 -0.354492 0.811218 1445372685 0.157227 0.437500 -0.354492 0.811218 1445372685 0.157227 0.437500 -0.354492 0.811218 1445372685 0.171814 0.430237 -0.357605 0.810852 1445372685 0.171814 0.430237 -0.357605 0.810852 1445372685 0.171814 0.430237 -0.357605 0.810852 1445372685 0.171814 0.430237 -0.357605 0.810852 1445372685 0.171814 0.430237 -0.357605 0.810852 1445372685 0.171814 0.430237 -0.357605 0.810852 1445372685 0.189453 0.424133 -0.359253 0.809387 1445372685 0.189453 0.424133 -0.359253 0.809387 1445372685 0.189453 0.424133 -0.359253 0.809387 1445372685 0.189453 0.424133 -0.359253 0.809387 1445372685 0.189453 0.424133 -0.359253 0.809387 1445372685 0.205627 0.420044 -0.364685 0.805115 1445372685 0.205627 0.420044 -0.364685 0.805115 1445372685 0.205627 0.420044 -0.364685 0.805115 1445372685 0.205627 0.420044 -0.364685 0.805115 1445372685 0.205627 0.420044 -0.364685 0.805115 1445372685 0.205627 0.420044 -0.364685 0.805115 1445372685 0.213623 0.417847 -0.368652 0.802368 1445372685 0.213623 0.417847 -0.368652 0.802368 1445372685 0.213623 0.417847 -0.368652 0.802368 1445372685 0.213623 0.417847 -0.368652 0.802368 1445372685 0.213623 0.417847 -0.368652 0.802368 1445372685 0.208313 0.421265 -0.368286 0.802124 1445372685 0.208313 0.421265 -0.368286 0.802124 1445372685 0.208313 0.421265 -0.368286 0.802124 1445372685 0.208313 0.421265 -0.368286 0.802124 1445372685 0.208313 0.421265 -0.368286 0.802124 1445372685 0.208313 0.421265 -0.368286 0.802124 1445372685 0.191162 0.432068 -0.356445 0.806030 1445372685 0.191162 0.432068 -0.356445 0.806030 1445372685 0.191162 0.432068 -0.356445 0.806030 1445372685 0.191162 0.432068 -0.356445 0.806030 1445372685 0.191162 0.432068 -0.356445 0.806030 1445372685 0.191162 0.432068 -0.356445 0.806030 1445372685 0.169922 0.441833 -0.340454 0.812378 1445372685 0.169922 0.441833 -0.340454 0.812378 1445372685 0.169922 0.441833 -0.340454 0.812378 1445372685 0.169922 0.441833 -0.340454 0.812378 1445372685 0.169922 0.441833 -0.340454 0.812378 1445372685 0.169922 0.441833 -0.340454 0.812378 1445372685 0.150879 0.442688 -0.333862 0.818359 1445372685 0.150879 0.442688 -0.333862 0.818359 1445372685 0.150879 0.442688 -0.333862 0.818359 1445372685 0.150879 0.442688 -0.333862 0.818359 1445372685 0.150879 0.442688 -0.333862 0.818359 1445372685 0.150879 0.442688 -0.333862 0.818359 1445372685 0.134705 0.439697 -0.334839 0.822388 1445372685 0.134705 0.439697 -0.334839 0.822388 1445372685 0.134705 0.439697 -0.334839 0.822388 1445372685 0.134705 0.439697 -0.334839 0.822388 1445372685 0.134705 0.439697 -0.334839 0.822388 1445372686 0.134705 0.439697 -0.334839 0.822388 1445372686 0.128296 0.442322 -0.333008 0.822754 1445372686 0.128296 0.442322 -0.333008 0.822754 1445372686 0.128296 0.442322 -0.333008 0.822754 1445372686 0.128296 0.442322 -0.333008 0.822754 1445372686 0.128296 0.442322 -0.333008 0.822754 1445372686 0.128296 0.442322 -0.333008 0.822754 1445372686 0.125366 0.457275 -0.319031 0.820557 1445372686 0.125366 0.457275 -0.319031 0.820557 1445372686 0.125366 0.457275 -0.319031 0.820557 1445372686 0.125366 0.457275 -0.319031 0.820557 1445372686 0.125366 0.457275 -0.319031 0.820557 1445372686 0.126892 0.464355 -0.312500 0.818909 1445372686 0.126892 0.464355 -0.312500 0.818909 1445372686 0.126892 0.464355 -0.312500 0.818909 1445372686 0.126892 0.464355 -0.312500 0.818909 1445372686 0.126892 0.464355 -0.312500 0.818909 1445372686 0.126892 0.464355 -0.312500 0.818909 1445372686 0.127930 0.462769 -0.320679 0.816467 1445372686 0.127930 0.462769 -0.320679 0.816467 1445372686 0.127930 0.462769 -0.320679 0.816467 1445372686 0.127930 0.462769 -0.320679 0.816467 1445372686 0.127930 0.462769 -0.320679 0.816467 1445372686 0.127930 0.462769 -0.320679 0.816467 1445372686 0.133301 0.455139 -0.318970 0.820557 1445372686 0.133301 0.455139 -0.318970 0.820557 1445372686 0.133301 0.455139 -0.318970 0.820557 1445372686 0.133301 0.455139 -0.318970 0.820557 1445372686 0.133301 0.455139 -0.318970 0.820557 1445372686 0.133301 0.455139 -0.318970 0.820557 1445372686 0.152283 0.442627 -0.317383 0.824646 1445372686 0.152283 0.442627 -0.317383 0.824646 1445372686 0.152283 0.442627 -0.317383 0.824646 1445372686 0.152283 0.442627 -0.317383 0.824646 1445372686 0.152283 0.442627 -0.317383 0.824646 1445372686 0.152283 0.442627 -0.317383 0.824646 1445372686 0.152283 0.442627 -0.317383 0.824646 1445372686 0.183655 0.432495 -0.333496 0.817261 1445372686 0.183655 0.432495 -0.333496 0.817261 1445372686 0.183655 0.432495 -0.333496 0.817261 1445372686 0.183655 0.432495 -0.333496 0.817261 1445372686 0.183655 0.432495 -0.333496 0.817261 1445372686 0.183655 0.432495 -0.333496 0.817261 1445372686 0.208801 0.427490 -0.353821 0.805237 1445372686 0.208801 0.427490 -0.353821 0.805237 1445372686 0.208801 0.427490 -0.353821 0.805237 1445372686 0.208801 0.427490 -0.353821 0.805237 1445372686 0.208801 0.427490 -0.353821 0.805237 1445372686 0.208801 0.427490 -0.353821 0.805237 1445372686 0.204834 0.435059 -0.348999 0.804321 1445372686 0.204834 0.435059 -0.348999 0.804321 1445372686 0.204834 0.435059 -0.348999 0.804321 1445372686 0.204834 0.435059 -0.348999 0.804321 1445372686 0.204834 0.435059 -0.348999 0.804321 1445372686 0.204834 0.435059 -0.348999 0.804321 1445372686 0.181274 0.450500 -0.321167 0.812988 1445372686 0.181274 0.450500 -0.321167 0.812988 1445372686 0.181274 0.450500 -0.321167 0.812988 1445372686 0.181274 0.450500 -0.321167 0.812988 1445372686 0.181274 0.450500 -0.321167 0.812988 1445372686 0.181274 0.450500 -0.321167 0.812988 1445372686 0.160583 0.460754 -0.298157 0.820313 1445372686 0.160583 0.460754 -0.298157 0.820313 1445372686 0.160583 0.460754 -0.298157 0.820313 1445372686 0.160583 0.460754 -0.298157 0.820313 1445372686 0.160583 0.460754 -0.298157 0.820313 1445372686 0.160583 0.460754 -0.298157 0.820313 1445372686 0.160583 0.460754 -0.298157 0.820313 1445372686 0.149109 0.459961 -0.294861 0.824158 1445372686 0.149109 0.459961 -0.294861 0.824158 1445372686 0.149109 0.459961 -0.294861 0.824158 1445372686 0.149109 0.459961 -0.294861 0.824158 1445372686 0.149109 0.459961 -0.294861 0.824158 1445372686 0.135803 0.453613 -0.299866 0.828125 1445372686 0.135803 0.453613 -0.299866 0.828125 1445372686 0.135803 0.453613 -0.299866 0.828125 1445372686 0.135803 0.453613 -0.299866 0.828125 1445372686 0.135803 0.453613 -0.299866 0.828125 1445372686 0.135803 0.453613 -0.299866 0.828125 1445372686 0.118103 0.452026 -0.294434 0.833618 1445372686 0.118103 0.452026 -0.294434 0.833618 1445372686 0.118103 0.452026 -0.294434 0.833618 1445372686 0.118103 0.452026 -0.294434 0.833618 1445372686 0.118103 0.452026 -0.294434 0.833618 1445372686 0.118103 0.452026 -0.294434 0.833618 1445372686 0.098450 0.445923 -0.281860 0.843750 1445372686 0.098450 0.445923 -0.281860 0.843750 1445372686 0.098450 0.445923 -0.281860 0.843750 1445372686 0.098450 0.445923 -0.281860 0.843750 1445372686 0.098450 0.445923 -0.281860 0.843750 1445372686 0.098450 0.445923 -0.281860 0.843750 1445372686 0.083130 0.431885 -0.272400 0.855774 1445372686 0.083130 0.431885 -0.272400 0.855774 1445372686 0.083130 0.431885 -0.272400 0.855774 1445372686 0.083130 0.431885 -0.272400 0.855774 1445372686 0.083130 0.431885 -0.272400 0.855774 1445372686 0.083130 0.431885 -0.272400 0.855774 1445372686 0.082153 0.414063 -0.277100 0.863098 1445372686 0.082153 0.414063 -0.277100 0.863098 1445372686 0.082153 0.414063 -0.277100 0.863098 1445372686 0.082153 0.414063 -0.277100 0.863098 1445372686 0.082153 0.414063 -0.277100 0.863098 1445372686 0.082153 0.414063 -0.277100 0.863098 1445372686 0.095337 0.395447 -0.288147 0.866882 1445372686 0.095337 0.395447 -0.288147 0.866882 1445372686 0.095337 0.395447 -0.288147 0.866882 1445372686 0.095337 0.395447 -0.288147 0.866882 1445372686 0.095337 0.395447 -0.288147 0.866882 1445372686 0.095337 0.395447 -0.288147 0.866882 1445372687 0.095337 0.395447 -0.288147 0.866882 1445372687 0.118591 0.380310 -0.300659 0.866516 1445372687 0.118591 0.380310 -0.300659 0.866516 1445372687 0.118591 0.380310 -0.300659 0.866516 1445372687 0.118591 0.380310 -0.300659 0.866516 1445372687 0.118591 0.380310 -0.300659 0.866516 1445372687 0.145020 0.372070 -0.316772 0.860352 1445372687 0.145020 0.372070 -0.316772 0.860352 1445372687 0.145020 0.372070 -0.316772 0.860352 1445372687 0.145020 0.372070 -0.316772 0.860352 1445372687 0.145020 0.372070 -0.316772 0.860352 1445372687 0.145020 0.372070 -0.316772 0.860352 1445372687 0.145020 0.372070 -0.316772 0.860352 1445372687 0.155334 0.374390 -0.327759 0.853333 1445372687 0.155334 0.374390 -0.327759 0.853333 1445372687 0.155334 0.374390 -0.327759 0.853333 1445372687 0.155334 0.374390 -0.327759 0.853333 1445372687 0.155334 0.374390 -0.327759 0.853333 1445372687 0.155334 0.374390 -0.327759 0.853333 1445372687 0.155334 0.374390 -0.327759 0.853333 1445372687 0.131958 0.384460 -0.310486 0.859253 1445372687 0.131958 0.384460 -0.310486 0.859253 1445372687 0.131958 0.384460 -0.310486 0.859253 1445372687 0.131958 0.384460 -0.310486 0.859253 1445372687 0.131958 0.384460 -0.310486 0.859253 1445372687 0.131958 0.384460 -0.310486 0.859253 1445372687 0.097412 0.391541 -0.284058 0.869751 1445372687 0.097412 0.391541 -0.284058 0.869751 1445372687 0.097412 0.391541 -0.284058 0.869751 1445372687 0.097412 0.391541 -0.284058 0.869751 1445372687 0.097412 0.391541 -0.284058 0.869751 1445372687 0.071777 0.391785 -0.274536 0.875183 1445372687 0.071777 0.391785 -0.274536 0.875183 1445372687 0.071777 0.391785 -0.274536 0.875183 1445372687 0.071777 0.391785 -0.274536 0.875183 1445372687 0.071777 0.391785 -0.274536 0.875183 1445372687 0.071777 0.391785 -0.274536 0.875183 1445372687 0.052551 0.390869 -0.276855 0.876221 1445372687 0.052551 0.390869 -0.276855 0.876221 1445372687 0.052551 0.390869 -0.276855 0.876221 1445372687 0.052551 0.390869 -0.276855 0.876221 1445372687 0.052551 0.390869 -0.276855 0.876221 1445372687 0.052551 0.390869 -0.276855 0.876221 1445372687 0.036072 0.392639 -0.283630 0.874084 1445372687 0.036072 0.392639 -0.283630 0.874084 1445372687 0.036072 0.392639 -0.283630 0.874084 1445372687 0.036072 0.392639 -0.283630 0.874084 1445372687 0.036072 0.392639 -0.283630 0.874084 1445372687 0.036072 0.392639 -0.283630 0.874084 1445372687 0.026733 0.395264 -0.313232 0.863037 1445372687 0.026733 0.395264 -0.313232 0.863037 1445372687 0.026733 0.395264 -0.313232 0.863037 1445372687 0.026733 0.395264 -0.313232 0.863037 1445372687 0.026733 0.395264 -0.313232 0.863037 1445372687 0.024414 0.385254 -0.335205 0.859375 1445372687 0.024414 0.385254 -0.335205 0.859375 1445372687 0.024414 0.385254 -0.335205 0.859375 1445372687 0.024414 0.385254 -0.335205 0.859375 1445372687 0.024414 0.385254 -0.335205 0.859375 1445372687 0.024414 0.385254 -0.335205 0.859375 1445372687 0.042847 0.374268 -0.364746 0.851440 1445372687 0.042847 0.374268 -0.364746 0.851440 1445372687 0.042847 0.374268 -0.364746 0.851440 1445372687 0.042847 0.374268 -0.364746 0.851440 1445372687 0.042847 0.374268 -0.364746 0.851440 1445372687 0.042847 0.374268 -0.364746 0.851440 1445372687 0.042847 0.374268 -0.364746 0.851440 1445372687 0.084045 0.364319 -0.410461 0.831665 1445372687 0.084045 0.364319 -0.410461 0.831665 1445372687 0.084045 0.364319 -0.410461 0.831665 1445372687 0.084045 0.364319 -0.410461 0.831665 1445372687 0.084045 0.364319 -0.410461 0.831665 1445372687 0.084045 0.364319 -0.410461 0.831665 1445372687 0.131042 0.358521 -0.441040 0.812195 1445372687 0.131042 0.358521 -0.441040 0.812195 1445372687 0.131042 0.358521 -0.441040 0.812195 1445372687 0.131042 0.358521 -0.441040 0.812195 1445372687 0.131042 0.358521 -0.441040 0.812195 1445372687 0.131042 0.358521 -0.441040 0.812195 1445372687 0.164551 0.361389 -0.441345 0.804688 1445372687 0.164551 0.361389 -0.441345 0.804688 1445372687 0.164551 0.361389 -0.441345 0.804688 1445372687 0.164551 0.361389 -0.441345 0.804688 1445372687 0.164551 0.361389 -0.441345 0.804688 1445372687 0.164551 0.361389 -0.441345 0.804688 1445372687 0.181702 0.364075 -0.441650 0.799561 1445372687 0.181702 0.364075 -0.441650 0.799561 1445372687 0.181702 0.364075 -0.441650 0.799561 1445372687 0.181702 0.364075 -0.441650 0.799561 1445372687 0.181702 0.364075 -0.441650 0.799561 1445372687 0.181702 0.364075 -0.441650 0.799561 1445372687 0.173096 0.362244 -0.441162 0.802612 1445372687 0.173096 0.362244 -0.441162 0.802612 1445372687 0.173096 0.362244 -0.441162 0.802612 1445372687 0.173096 0.362244 -0.441162 0.802612 1445372687 0.173096 0.362244 -0.441162 0.802612 1445372687 0.143921 0.360046 -0.425110 0.817871 1445372687 0.143921 0.360046 -0.425110 0.817871 1445372687 0.143921 0.360046 -0.425110 0.817871 1445372687 0.143921 0.360046 -0.425110 0.817871 1445372687 0.143921 0.360046 -0.425110 0.817871 1445372687 0.143921 0.360046 -0.425110 0.817871 1445372687 0.143921 0.360046 -0.425110 0.817871 1445372687 0.113220 0.358643 -0.407837 0.831970 1445372687 0.113220 0.358643 -0.407837 0.831970 1445372687 0.113220 0.358643 -0.407837 0.831970 1445372687 0.113220 0.358643 -0.407837 0.831970 1445372687 0.113220 0.358643 -0.407837 0.831970 1445372687 0.113220 0.358643 -0.407837 0.831970 1445372687 0.083679 0.359497 -0.392273 0.842529 1445372688 0.083679 0.359497 -0.392273 0.842529 1445372688 0.083679 0.359497 -0.392273 0.842529 1445372688 0.083679 0.359497 -0.392273 0.842529 1445372688 0.083679 0.359497 -0.392273 0.842529 1445372688 0.083679 0.359497 -0.392273 0.842529 1445372688 0.045837 0.363953 -0.364868 0.855713 1445372688 0.045837 0.363953 -0.364868 0.855713 1445372688 0.045837 0.363953 -0.364868 0.855713 1445372688 0.045837 0.363953 -0.364868 0.855713 1445372688 0.045837 0.363953 -0.364868 0.855713 1445372688 0.045837 0.363953 -0.364868 0.855713 1445372688 -0.002075 0.377441 -0.308167 0.873230 1445372688 -0.002075 0.377441 -0.308167 0.873230 1445372688 -0.002075 0.377441 -0.308167 0.873230 1445372688 -0.002075 0.377441 -0.308167 0.873230 1445372688 -0.002075 0.377441 -0.308167 0.873230 1445372688 -0.002075 0.377441 -0.308167 0.873230 1445372688 -0.020752 0.394348 -0.259949 0.881104 1445372688 -0.020752 0.394348 -0.259949 0.881104 1445372688 -0.020752 0.394348 -0.259949 0.881104 1445372688 -0.020752 0.394348 -0.259949 0.881104 1445372688 -0.020752 0.394348 -0.259949 0.881104 1445372688 -0.008423 0.412476 -0.237732 0.879333 1445372688 -0.008423 0.412476 -0.237732 0.879333 1445372688 -0.008423 0.412476 -0.237732 0.879333 1445372688 -0.008423 0.412476 -0.237732 0.879333 1445372688 -0.008423 0.412476 -0.237732 0.879333 1445372688 0.029053 0.418701 -0.256287 0.870667 1445372688 0.029053 0.418701 -0.256287 0.870667 1445372688 0.029053 0.418701 -0.256287 0.870667 1445372688 0.029053 0.418701 -0.256287 0.870667 1445372688 0.029053 0.418701 -0.256287 0.870667 1445372688 0.029053 0.418701 -0.256287 0.870667 1445372688 0.089172 0.413696 -0.319641 0.847778 1445372688 0.089172 0.413696 -0.319641 0.847778 1445372688 0.089172 0.413696 -0.319641 0.847778 1445372688 0.089172 0.413696 -0.319641 0.847778 1445372688 0.089172 0.413696 -0.319641 0.847778 1445372688 0.089172 0.413696 -0.319641 0.847778 1445372688 0.155640 0.389526 -0.397888 0.815857 1445372688 0.155640 0.389526 -0.397888 0.815857 1445372688 0.155640 0.389526 -0.397888 0.815857 1445372688 0.155640 0.389526 -0.397888 0.815857 1445372688 0.155640 0.389526 -0.397888 0.815857 1445372688 0.155640 0.389526 -0.397888 0.815857 1445372688 0.181580 0.381104 -0.406250 0.810364 1445372688 0.181580 0.381104 -0.406250 0.810364 1445372688 0.181580 0.381104 -0.406250 0.810364 1445372688 0.181580 0.381104 -0.406250 0.810364 1445372688 0.181580 0.381104 -0.406250 0.810364 1445372688 0.181580 0.381104 -0.406250 0.810364 1445372688 0.202332 0.381531 -0.417847 0.799255 1445372688 0.202332 0.381531 -0.417847 0.799255 1445372688 0.202332 0.381531 -0.417847 0.799255 1445372688 0.202332 0.381531 -0.417847 0.799255 1445372688 0.202332 0.381531 -0.417847 0.799255 1445372688 0.202332 0.381531 -0.417847 0.799255 1445372688 0.192871 0.390625 -0.419250 0.796448 1445372688 0.192871 0.390625 -0.419250 0.796448 1445372688 0.192871 0.390625 -0.419250 0.796448 1445372688 0.192871 0.390625 -0.419250 0.796448 1445372688 0.192871 0.390625 -0.419250 0.796448 1445372688 0.192871 0.390625 -0.419250 0.796448 1445372688 0.150330 0.408142 -0.386047 0.813477 1445372688 0.150330 0.408142 -0.386047 0.813477 1445372688 0.150330 0.408142 -0.386047 0.813477 1445372688 0.150330 0.408142 -0.386047 0.813477 1445372688 0.150330 0.408142 -0.386047 0.813477 1445372688 0.150330 0.408142 -0.386047 0.813477 1445372688 0.106567 0.421326 -0.347290 0.830933 1445372688 0.106567 0.421326 -0.347290 0.830933 1445372688 0.106567 0.421326 -0.347290 0.830933 1445372688 0.106567 0.421326 -0.347290 0.830933 1445372688 0.106567 0.421326 -0.347290 0.830933 1445372688 0.073059 0.426392 -0.321533 0.842285 1445372688 0.073059 0.426392 -0.321533 0.842285 1445372688 0.073059 0.426392 -0.321533 0.842285 1445372688 0.073059 0.426392 -0.321533 0.842285 1445372688 0.073059 0.426392 -0.321533 0.842285 1445372688 0.073059 0.426392 -0.321533 0.842285 1445372688 0.045593 0.423340 -0.308960 0.850403 1445372688 0.045593 0.423340 -0.308960 0.850403 1445372688 0.045593 0.423340 -0.308960 0.850403 1445372688 0.045593 0.423340 -0.308960 0.850403 1445372688 0.045593 0.423340 -0.308960 0.850403 1445372688 0.045593 0.423340 -0.308960 0.850403 1445372688 0.019531 0.422424 -0.285889 0.859863 1445372688 0.019531 0.422424 -0.285889 0.859863 1445372688 0.019531 0.422424 -0.285889 0.859863 1445372688 0.019531 0.422424 -0.285889 0.859863 1445372688 0.019531 0.422424 -0.285889 0.859863 1445372688 0.019531 0.422424 -0.285889 0.859863 1445372688 0.019958 0.427124 -0.267822 0.863342 1445372688 0.019958 0.427124 -0.267822 0.863342 1445372688 0.019958 0.427124 -0.267822 0.863342 1445372688 0.019958 0.427124 -0.267822 0.863342 1445372688 0.019958 0.427124 -0.267822 0.863342 1445372688 0.019958 0.427124 -0.267822 0.863342 1445372688 0.048523 0.429932 -0.276794 0.857971 1445372688 0.048523 0.429932 -0.276794 0.857971 1445372688 0.048523 0.429932 -0.276794 0.857971 1445372688 0.048523 0.429932 -0.276794 0.857971 1445372688 0.048523 0.429932 -0.276794 0.857971 1445372688 0.048523 0.429932 -0.276794 0.857971 1445372688 0.048523 0.429932 -0.276794 0.857971 1445372688 0.096924 0.425354 -0.316284 0.842407 1445372689 0.096924 0.425354 -0.316284 0.842407 1445372689 0.096924 0.425354 -0.316284 0.842407 1445372689 0.096924 0.425354 -0.316284 0.842407 1445372689 0.096924 0.425354 -0.316284 0.842407 1445372689 0.148499 0.420044 -0.351807 0.823181 1445372689 0.148499 0.420044 -0.351807 0.823181 1445372689 0.148499 0.420044 -0.351807 0.823181 1445372689 0.148499 0.420044 -0.351807 0.823181 1445372689 0.148499 0.420044 -0.351807 0.823181 1445372689 0.148499 0.420044 -0.351807 0.823181 1445372689 0.197144 0.411865 -0.376221 0.806152 1445372689 0.197144 0.411865 -0.376221 0.806152 1445372689 0.197144 0.411865 -0.376221 0.806152 1445372689 0.197144 0.411865 -0.376221 0.806152 1445372689 0.197144 0.411865 -0.376221 0.806152 1445372689 0.197144 0.411865 -0.376221 0.806152 1445372689 0.235107 0.402710 -0.398804 0.789551 1445372689 0.235107 0.402710 -0.398804 0.789551 1445372689 0.235107 0.402710 -0.398804 0.789551 1445372689 0.235107 0.402710 -0.398804 0.789551 1445372689 0.235107 0.402710 -0.398804 0.789551 1445372689 0.235107 0.402710 -0.398804 0.789551 1445372689 0.248779 0.395813 -0.414734 0.780640 1445372689 0.248779 0.395813 -0.414734 0.780640 1445372689 0.248779 0.395813 -0.414734 0.780640 1445372689 0.248779 0.395813 -0.414734 0.780640 1445372689 0.248779 0.395813 -0.414734 0.780640 1445372689 0.248779 0.395813 -0.414734 0.780640 1445372689 0.228455 0.396179 -0.409973 0.789124 1445372689 0.228455 0.396179 -0.409973 0.789124 1445372689 0.228455 0.396179 -0.409973 0.789124 1445372689 0.228455 0.396179 -0.409973 0.789124 1445372689 0.228455 0.396179 -0.409973 0.789124 1445372689 0.228455 0.396179 -0.409973 0.789124 1445372689 0.182007 0.400574 -0.380554 0.813354 1445372689 0.182007 0.400574 -0.380554 0.813354 1445372689 0.182007 0.400574 -0.380554 0.813354 1445372689 0.182007 0.400574 -0.380554 0.813354 1445372689 0.182007 0.400574 -0.380554 0.813354 1445372689 0.182007 0.400574 -0.380554 0.813354 1445372689 0.137329 0.400879 -0.352783 0.834229 1445372689 0.137329 0.400879 -0.352783 0.834229 1445372689 0.137329 0.400879 -0.352783 0.834229 1445372689 0.137329 0.400879 -0.352783 0.834229 1445372689 0.137329 0.400879 -0.352783 0.834229 1445372689 0.137329 0.400879 -0.352783 0.834229 1445372689 0.104187 0.395203 -0.341614 0.846313 1445372689 0.104187 0.395203 -0.341614 0.846313 1445372689 0.104187 0.395203 -0.341614 0.846313 1445372689 0.104187 0.395203 -0.341614 0.846313 1445372689 0.104187 0.395203 -0.341614 0.846313 1445372689 0.104187 0.395203 -0.341614 0.846313 1445372689 0.076233 0.386047 -0.338257 0.854797 1445372689 0.076233 0.386047 -0.338257 0.854797 1445372689 
0.258484 0.402039 -0.468323 0.743103 1445372691 0.258484 0.402039 -0.468323 0.743103 1445372691 0.258484 0.402039 -0.468323 0.743103 1445372691 0.258484 0.402039 -0.468323 0.743103 1445372691 0.258484 0.402039 -0.468323 0.743103 1445372691 0.131653 0.317505 -0.534241 0.772278 1445372691 0.131653 0.317505 -0.534241 0.772278 1445372691 0.131653 0.317505 -0.534241 0.772278 1445372691 0.131653 0.317505 -0.534241 0.772278 1445372691 0.131653 0.317505 -0.534241 0.772278 1445372691 0.131653 0.317505 -0.534241 0.772278 1445372691 -0.040039 0.238342 -0.543213 0.804077 1445372691 -0.040039 0.238342 -0.543213 0.804077 1445372691 -0.040039 0.238342 -0.543213 0.804077 1445372691 -0.040039 0.238342 -0.543213 0.804077 1445372691 -0.040039 0.238342 -0.543213 0.804077 1445372691 -0.215149 0.161804 -0.534912 0.800903 1445372691 -0.215149 0.161804 -0.534912 0.800903 1445372691 -0.215149 0.161804 -0.534912 0.800903 1445372691 -0.215149 0.161804 -0.534912 0.800903 1445372691 -0.215149 0.161804 -0.534912 0.800903 1445372691 -0.215149 0.161804 -0.534912 0.800903 1445372691 -0.215149 0.161804 -0.534912 0.800903 1445372691 -0.378052 0.101990 -0.551270 0.736755 1445372691 -0.378052 0.101990 -0.551270 0.736755 1445372691 -0.378052 0.101990 -0.551270 0.736755 1445372691 -0.378052 0.101990 -0.551270 0.736755 1445372691 -0.378052 0.101990 -0.551270 0.736755 1445372691 -0.378052 0.101990 -0.551270 0.736755 1445372691 -0.517456 0.092102 -0.589050 0.613831 1445372691 -0.517456 0.092102 -0.589050 0.613831 1445372691 -0.517456 0.092102 -0.589050 0.613831 1445372691 -0.517456 0.092102 -0.589050 0.613831 1445372691 -0.517456 0.092102 -0.589050 0.613831 1445372691 -0.517456 0.092102 -0.589050 0.613831 1445372691 -0.603027 0.119324 -0.586914 0.526917 1445372691 -0.603027 0.119324 -0.586914 0.526917 1445372691 -0.603027 0.119324 -0.586914 0.526917 1445372691 -0.603027 0.119324 -0.586914 0.526917 1445372691 -0.603027 0.119324 -0.586914 0.526917 1445372691 -0.603027 0.119324 -0.586914 0.526917 1445372691 -0.585083 0.110657 -0.527344 0.606079 1445372691 -0.585083 0.110657 -0.527344 0.606079 1445372691 -0.585083 0.110657 -0.527344 0.606079 1445372691 -0.585083 0.110657 -0.527344 0.606079 1445372691 -0.585083 0.110657 -0.527344 0.606079 1445372691 -0.585083 0.110657 -0.527344 0.606079 1445372691 -0.478821 0.129395 -0.478271 0.724731 1445372691 -0.478821 0.129395 -0.478271 0.724731 1445372691 -0.478821 0.129395 -0.478271 0.724731 1445372691 -0.478821 0.129395 -0.478271 0.724731 1445372691 -0.478821 0.129395 -0.478271 0.724731 1445372691 -0.478821 0.129395 -0.478271 0.724731 1445372691 -0.478821 0.129395 -0.478271 0.724731 1445372691 -0.321533 0.211731 -0.423096 0.820190 1445372691 -0.321533 0.211731 -0.423096 0.820190 1445372691 -0.321533 0.211731 -0.423096 0.820190 1445372691 -0.321533 0.211731 -0.423096 0.820190 1445372691 -0.321533 0.211731 -0.423096 0.820190 1445372691 -0.321533 0.211731 -0.423096 0.820190 1445372691 -0.321533 0.211731 -0.423096 0.820190 1445372691 -0.121521 0.321899 -0.413025 0.843201 1445372691 -0.121521 0.321899 -0.413025 0.843201 1445372691 -0.121521 0.321899 -0.413025 0.843201 1445372691 -0.121521 0.321899 -0.413025 0.843201 1445372691 -0.121521 0.321899 -0.413025 0.843201 1445372691 -0.121521 0.321899 -0.413025 0.843201 1445372691 0.083679 0.418701 -0.405579 0.808167 1445372691 0.083679 0.418701 -0.405579 0.808167 1445372691 0.083679 0.418701 -0.405579 0.808167 1445372691 0.083679 0.418701 -0.405579 0.808167 1445372691 0.083679 0.418701 -0.405579 0.808167 1445372691 0.083679 0.418701 -0.405579 0.808167 1445372691 0.226807 0.461304 -0.394409 0.761658 1445372691 0.226807 0.461304 -0.394409 0.761658 1445372691 0.226807 0.461304 -0.394409 0.761658 1445372691 0.226807 0.461304 -0.394409 0.761658 1445372691 0.226807 0.461304 -0.394409 0.761658 1445372691 0.226807 0.461304 -0.394409 0.761658 1445372691 0.243286 0.470154 -0.387573 0.754639 1445372691 0.243286 0.470154 -0.387573 0.754639 1445372691 0.243286 0.470154 -0.387573 0.754639 1445372691 0.243286 0.470154 -0.387573 0.754639 1445372691 0.243286 0.470154 -0.387573 0.754639 1445372692 0.243286 0.470154 -0.387573 0.754639 1445372692 0.158813 0.421631 -0.440063 0.776733 1445372692 0.158813 0.421631 -0.440063 0.776733 1445372692 0.158813 0.421631 -0.440063 0.776733 1445372692 0.158813 0.421631 -0.440063 0.776733 1445372692 0.158813 0.421631 -0.440063 0.776733 1445372692 0.011292 0.349670 -0.482971 0.802673 1445372692 0.011292 0.349670 -0.482971 0.802673 1445372692 0.011292 0.349670 -0.482971 0.802673 1445372692 0.011292 0.349670 -0.482971 0.802673 1445372692 0.011292 0.349670 -0.482971 0.802673 1445372692 0.011292 0.349670 -0.482971 0.802673 1445372692 -0.162598 0.274536 -0.511292 0.797974 1445372692 -0.162598 0.274536 -0.511292 0.797974 1445372692 -0.162598 0.274536 -0.511292 0.797974 1445372692 -0.162598 0.274536 -0.511292 0.797974 1445372692 -0.162598 0.274536 -0.511292 0.797974 1445372692 -0.162598 0.274536 -0.511292 0.797974 1445372692 -0.334167 0.197815 -0.527161 0.755798 1445372692 -0.334167 0.197815 -0.527161 0.755798 1445372692 -0.334167 0.197815 -0.527161 0.755798 1445372692 -0.334167 0.197815 -0.527161 0.755798 1445372692 -0.334167 0.197815 -0.527161 0.755798 1445372692 -0.334167 0.197815 -0.527161 0.755798 1445372692 -0.475037 0.146362 -0.564514 0.658997 1445372692 -0.475037 0.146362 -0.564514 0.658997 1445372692 -0.475037 0.146362 -0.564514 0.658997 1445372692 -0.475037 0.146362 -0.564514 0.658997 1445372692 -0.475037 0.146362 -0.564514 0.658997 1445372692 -0.475037 0.146362 -0.564514 0.658997 1445372692 -0.568665 0.128052 -0.575867 0.573242 1445372692 -0.568665 0.128052 -0.575867 0.573242 1445372692 -0.568665 0.128052 -0.575867 0.573242 1445372692 -0.568665 0.128052 -0.575867 0.573242 1445372692 -0.568665 0.128052 -0.575867 0.573242 1445372692 -0.568665 0.128052 -0.575867 0.573242 1445372692 -0.568665 0.128052 -0.575867 0.573242 1445372692 -0.568420 0.130554 -0.540833 0.606140 1445372692 -0.568420 0.130554 -0.540833 0.606140 1445372692 -0.568420 0.130554 -0.540833 0.606140 1445372692 -0.568420 0.130554 -0.540833 0.606140 1445372692 -0.568420 0.130554 -0.540833 0.606140 1445372692 -0.451599 0.188171 -0.500244 0.714417 1445372692 -0.451599 0.188171 -0.500244 0.714417 1445372692 -0.451599 0.188171 -0.500244 0.714417 1445372692 -0.451599 0.188171 -0.500244 0.714417 1445372692 -0.451599 0.188171 -0.500244 0.714417 1445372692 -0.451599 0.188171 -0.500244 0.714417 1445372692 -0.287109 0.280273 -0.434448 0.806396 1445372692 -0.287109 0.280273 -0.434448 0.806396 1445372692 -0.287109 0.280273 -0.434448 0.806396 1445372692 -0.287109 0.280273 -0.434448 0.806396 1445372692 -0.287109 0.280273 -0.434448 0.806396 1445372692 -0.287109 0.280273 -0.434448 0.806396 1445372692 -0.099915 0.373230 -0.394775 0.833557 1445372692 -0.099915 0.373230 -0.394775 0.833557 1445372692 -0.099915 0.373230 -0.394775 0.833557 1445372692 -0.099915 0.373230 -0.394775 0.833557 1445372692 -0.099915 0.373230 -0.394775 0.833557 1445372692 -0.099915 0.373230 -0.394775 0.833557 1445372692 0.085754 0.434631 -0.390991 0.806702 1445372692 0.085754 0.434631 -0.390991 0.806702 1445372692 0.085754 0.434631 -0.390991 0.806702 1445372692 0.085754 0.434631 -0.390991 0.806702 1445372692 0.085754 0.434631 -0.390991 0.806702 1445372692 0.085754 0.434631 -0.390991 0.806702 1445372692 0.207947 0.463867 -0.370117 0.777527 1445372692 0.207947 0.463867 -0.370117 0.777527 1445372692 0.207947 0.463867 -0.370117 0.777527 1445372692 0.207947 0.463867 -0.370117 0.777527 1445372692 0.207947 0.463867 -0.370117 0.777527 1445372692 0.207947 0.463867 -0.370117 0.777527 1445372692 0.230774 0.476624 -0.357361 0.769287 1445372692 0.230774 0.476624 -0.357361 0.769287 1445372692 0.230774 0.476624 -0.357361 0.769287 1445372692 0.230774 0.476624 -0.357361 0.769287 1445372692 0.230774 0.476624 -0.357361 0.769287 1445372692 0.230774 0.476624 -0.357361 0.769287 1445372692 0.183228 0.424988 -0.417175 0.782104 1445372692 0.183228 0.424988 -0.417175 0.782104 1445372692 0.183228 0.424988 -0.417175 0.782104 1445372692 0.183228 0.424988 -0.417175 0.782104 1445372692 0.183228 0.424988 -0.417175 0.782104 1445372692 0.183228 0.424988 -0.417175 0.782104 1445372692 0.065918 0.340515 -0.482117 0.804504 1445372692 0.065918 0.340515 -0.482117 0.804504 1445372692 0.065918 0.340515 -0.482117 0.804504 1445372692 0.065918 0.340515 -0.482117 0.804504 1445372692 0.065918 0.340515 -0.482117 0.804504 1445372692 0.065918 0.340515 -0.482117 0.804504 1445372692 -0.086853 0.253296 -0.518188 0.812256 1445372692 -0.086853 0.253296 -0.518188 0.812256 1445372692 -0.086853 0.253296 -0.518188 0.812256 1445372692 -0.086853 0.253296 -0.518188 0.812256 1445372692 -0.086853 0.253296 -0.518188 0.812256 1445372692 -0.086853 0.253296 -0.518188 0.812256 1445372692 -0.250671 0.169983 -0.538635 0.786194 1445372692 -0.250671 0.169983 -0.538635 0.786194 1445372692 -0.250671 0.169983 -0.538635 0.786194 1445372692 -0.250671 0.169983 -0.538635 0.786194 1445372692 -0.250671 0.169983 -0.538635 0.786194 1445372692 -0.250671 0.169983 -0.538635 0.786194 1445372692 -0.408752 0.107971 -0.579468 0.696777 1445372692 -0.408752 0.107971 -0.579468 0.696777 1445372692 -0.408752 0.107971 -0.579468 0.696777 1445372692 -0.408752 0.107971 -0.579468 0.696777 1445372692 -0.408752 0.107971 -0.579468 0.696777 1445372692 -0.408752 0.107971 -0.579468 0.696777 1445372692 -0.527832 0.106445 -0.597473 0.594238 1445372693 -0.527832 0.106445 -0.597473 0.594238 1445372693 -0.527832 0.106445 -0.597473 0.594238 1445372693 -0.527832 0.106445 -0.597473 0.594238 1445372693 -0.527832 0.106445 -0.597473 0.594238 1445372693 -0.555359 0.109802 -0.558350 0.606445 1445372693 -0.555359 0.109802 -0.558350 0.606445 1445372693 -0.555359 0.109802 -0.558350 0.606445 1445372693 -0.555359 0.109802 -0.558350 0.606445 1445372693 -0.555359 0.109802 -0.558350 0.606445 1445372693 -0.555359 0.109802 -0.558350 0.606445 1445372693 -0.457458 0.158508 -0.518494 0.704834 1445372693 -0.457458 0.158508 -0.518494 0.704834 1445372693 -0.457458 0.158508 -0.518494 0.704834 1445372693 -0.457458 0.158508 -0.518494 0.704834 1445372693 -0.457458 0.158508 -0.518494 0.704834 1445372693 -0.457458 0.158508 -0.518494 0.704834 1445372693 -0.306274 0.241821 -0.458374 0.798523 1445372693 -0.306274 0.241821 -0.458374 0.798523 1445372693 -0.306274 0.241821 -0.458374 0.798523 1445372693 -0.306274 0.241821 -0.458374 0.798523 1445372693 -0.306274 0.241821 -0.458374 0.798523 1445372693 -0.134216 0.344238 -0.400024 0.838684 1445372693 -0.134216 0.344238 -0.400024 0.838684 1445372693 -0.134216 0.344238 -0.400024 0.838684 1445372693 -0.134216 0.344238 -0.400024 0.838684 1445372693 -0.134216 0.344238 -0.400024 0.838684 1445372693 -0.134216 0.344238 -0.400024 0.838684 1445372693 0.044189 0.424194 -0.382141 0.819763 1445372693 0.044189 0.424194 -0.382141 0.819763 1445372693 0.044189 0.424194 -0.382141 0.819763 1445372693 0.044189 0.424194 -0.382141 0.819763 1445372693 0.044189 0.424194 -0.382141 0.819763 1445372693 0.044189 0.424194 -0.382141 0.819763 1445372693 0.197693 0.457764 -0.384949 0.776611 1445372693 0.197693 0.457764 -0.384949 0.776611 1445372693 0.197693 0.457764 -0.384949 0.776611 1445372693 0.197693 0.457764 -0.384949 0.776611 1445372693 0.197693 0.457764 -0.384949 0.776611 1445372693 0.197693 0.457764 -0.384949 0.776611 1445372693 0.249329 0.455688 -0.396362 0.756958 1445372693 0.249329 0.455688 -0.396362 0.756958 1445372693 0.249329 0.455688 -0.396362 0.756958 1445372693 0.249329 0.455688 -0.396362 0.756958 1445372693 0.249329 0.455688 -0.396362 0.756958 1445372693 0.196594 0.398987 -0.461975 0.767273 1445372693 0.196594 0.398987 -0.461975 0.767273 1445372693 0.196594 0.398987 -0.461975 0.767273 1445372693 0.196594 0.398987 -0.461975 0.767273 1445372693 0.196594 0.398987 -0.461975 0.767273 1445372693 0.196594 0.398987 -0.461975 0.767273 1445372693 0.196594 0.398987 -0.461975 0.767273 1445372693 0.068787 0.312927 -0.524841 0.788574 1445372693 0.068787 0.312927 -0.524841 0.788574 1445372693 0.068787 0.312927 -0.524841 0.788574 1445372693 0.068787 0.312927 -0.524841 0.788574 1445372693 0.068787 0.312927 -0.524841 0.788574 1445372693 -0.093994 0.224243 -0.552979 0.796936 1445372693 -0.093994 0.224243 -0.552979 0.796936 1445372693 -0.093994 0.224243 -0.552979 0.796936 1445372693 -0.093994 0.224243 -0.552979 0.796936 1445372693 -0.093994 0.224243 -0.552979 0.796936 1445372693 -0.093994 0.224243 -0.552979 0.796936 1445372693 -0.093994 0.224243 -0.552979 0.796936 1445372693 -0.252502 0.150391 -0.579407 0.760193 1445372693 -0.252502 0.150391 -0.579407 0.760193 1445372693 -0.252502 0.150391 -0.579407 0.760193 1445372693 -0.252502 0.150391 -0.579407 0.760193 1445372693 -0.252502 0.150391 -0.579407 0.760193 1445372693 -0.252502 0.150391 -0.579407 0.760193 1445372693 -0.252502 0.150391 -0.579407 0.760193 1445372693 -0.403625 0.103760 -0.618469 0.666199 1445372693 -0.403625 0.103760 -0.618469 0.666199 1445372693 -0.403625 0.103760 -0.618469 0.666199 1445372693 -0.403625 0.103760 -0.618469 0.666199 1445372693 -0.403625 0.103760 -0.618469 0.666199 1445372693 -0.403625 0.103760 -0.618469 0.666199 1445372693 -0.521790 0.115601 -0.649719 0.540588 1445372693 -0.521790 0.115601 -0.649719 0.540588 1445372693 -0.521790 0.115601 -0.649719 0.540588 1445372693 -0.521790 0.115601 -0.649719 0.540588 1445372693 -0.521790 0.115601 -0.649719 0.540588 1445372693 -0.521790 0.115601 -0.649719 0.540588 1445372693 -0.564148 0.122131 -0.609131 0.543884 1445372693 -0.564148 0.122131 -0.609131 0.543884 1445372693 -0.564148 0.122131 -0.609131 0.543884 1445372693 -0.564148 0.122131 -0.609131 0.543884 1445372693 -0.564148 0.122131 -0.609131 0.543884 1445372693 -0.564148 0.122131 -0.609131 0.543884 1445372693 -0.483704 0.162415 -0.592346 0.623535 1445372693 -0.483704 0.162415 -0.592346 0.623535 1445372693 -0.483704 0.162415 -0.592346 0.623535 1445372693 -0.483704 0.162415 -0.592346 0.623535 1445372693 -0.483704 0.162415 -0.592346 0.623535 1445372693 -0.483704 0.162415 -0.592346 0.623535 1445372693 -0.340698 0.211060 -0.525635 0.750366 1445372693 -0.340698 0.211060 -0.525635 0.750366 1445372693 -0.340698 0.211060 -0.525635 0.750366 1445372693 -0.340698 0.211060 -0.525635 0.750366 1445372693 -0.340698 0.211060 -0.525635 0.750366 1445372693 -0.157349 0.319824 -0.475830 0.804077 1445372693 -0.157349 0.319824 -0.475830 0.804077 1445372693 -0.157349 0.319824 -0.475830 0.804077 1445372693 -0.157349 0.319824 -0.475830 0.804077 1445372693 -0.157349 0.319824 -0.475830 0.804077 1445372693 -0.157349 0.319824 -0.475830 0.804077 1445372693 0.029053 0.410767 -0.412659 0.812439 1445372694 0.029053 0.410767 -0.412659 0.812439 1445372694 0.029053 0.410767 -0.412659 0.812439 1445372694 0.029053 0.410767 -0.412659 0.812439 1445372694 0.029053 0.410767 -0.412659 0.812439 1445372694 0.029053 0.410767 -0.412659 0.812439 1445372694 0.196594 0.463440 -0.394714 0.768555 1445372694 0.196594 0.463440 -0.394714 0.768555 1445372694 0.196594 0.463440 -0.394714 0.768555 1445372694 0.196594 0.463440 -0.394714 0.768555 1445372694 0.196594 0.463440 -0.394714 0.768555 1445372694 0.196594 0.463440 -0.394714 0.768555 1445372694 0.276428 0.479553 -0.370239 0.745972 1445372694 0.276428 0.479553 -0.370239 0.745972 1445372694 0.276428 0.479553 -0.370239 0.745972 1445372694 0.276428 0.479553 -0.370239 0.745972 1445372694 0.276428 0.479553 -0.370239 0.745972 1445372694 0.276428 0.479553 -0.370239 0.745972 1445372694 0.250671 0.441467 -0.410400 0.757446 1445372694 0.250671 0.441467 -0.410400 0.757446 1445372694 0.250671 0.441467 -0.410400 0.757446 1445372694 0.250671 0.441467 -0.410400 0.757446 1445372694 0.250671 0.441467 -0.410400 0.757446 1445372694 0.150452 0.371338 -0.480713 0.779968 1445372694 0.150452 0.371338 -0.480713 0.779968 1445372694 0.150452 0.371338 -0.480713 0.779968 1445372694 0.150452 0.371338 -0.480713 0.779968 1445372694 0.150452 0.371338 -0.480713 0.779968 1445372694 0.150452 0.371338 -0.480713 0.779968 1445372694 0.011475 0.293579 -0.540771 0.788147 1445372694 0.011475 0.293579 -0.540771 0.788147 1445372694 0.011475 0.293579 -0.540771 0.788147 1445372694 0.011475 0.293579 -0.540771 0.788147 1445372694 0.011475 0.293579 -0.540771 0.788147 1445372694 0.011475 0.293579 -0.540771 0.788147 1445372694 -0.146912 0.226074 -0.586853 0.763489 1445372694 -0.146912 0.226074 -0.586853 0.763489 1445372694 -0.146912 0.226074 -0.586853 0.763489 1445372694 -0.146912 0.226074 -0.586853 0.763489 1445372694 -0.146912 0.226074 -0.586853 0.763489 1445372694 -0.146912 0.226074 -0.586853 0.763489 1445372694 -0.303406 0.179382 -0.634521 0.687866 1445372694 -0.303406 0.179382 -0.634521 0.687866 1445372694 -0.303406 0.179382 -0.634521 0.687866 1445372694 -0.303406 0.179382 -0.634521 0.687866 1445372694 -0.303406 0.179382 -0.634521 0.687866 1445372694 -0.303406 0.179382 -0.634521 0.687866 1445372694 -0.303406 0.179382 -0.634521 0.687866 1445372694 -0.440430 0.152161 -0.643982 0.606750 1445372694 -0.440430 0.152161 -0.643982 0.606750 1445372694 -0.440430 0.152161 -0.643982 0.606750 1445372694 -0.440430 0.152161 -0.643982 0.606750 1445372694 -0.440430 0.152161 -0.643982 0.606750 1445372694 -0.440430 0.152161 -0.643982 0.606750 1445372694 -0.519287 0.162109 -0.622925 0.562195 1445372694 -0.519287 0.162109 -0.622925 0.562195 1445372694 -0.519287 0.162109 -0.622925 0.562195 1445372694 -0.519287 0.162109 -0.622925 0.562195 1445372694 -0.519287 0.162109 -0.622925 0.562195 1445372694 -0.494263 0.176270 -0.583374 0.619934 1445372694 -0.494263 0.176270 -0.583374 0.619934 1445372694 -0.494263 0.176270 -0.583374 0.619934 1445372694 -0.494263 0.176270 -0.583374 0.619934 1445372694 -0.494263 0.176270 -0.583374 0.619934 1445372694 -0.494263 0.176270 -0.583374 0.619934 1445372694 -0.379944 0.208496 -0.536194 0.724365 1445372694 -0.379944 0.208496 -0.536194 0.724365 1445372694 -0.379944 0.208496 -0.536194 0.724365 1445372694 -0.379944 0.208496 -0.536194 0.724365 1445372694 -0.379944 0.208496 -0.536194 0.724365 1445372694 -0.379944 0.208496 -0.536194 0.724365 1445372694 -0.214478 0.284363 -0.490295 0.795471 1445372694 -0.214478 0.284363 -0.490295 0.795471 1445372694 -0.214478 0.284363 -0.490295 0.795471 1445372694 -0.214478 0.284363 -0.490295 0.795471 1445372694 -0.214478 0.284363 -0.490295 0.795471 1445372694 -0.032166 0.361023 -0.460144 0.810425 1445372694 -0.032166 0.361023 -0.460144 0.810425 1445372694 -0.032166 0.361023 -0.460144 0.810425 1445372694 -0.032166 0.361023 -0.460144 0.810425 1445372694 -0.032166 0.361023 -0.460144 0.810425 1445372694 -0.032166 0.361023 -0.460144 0.810425 1445372694 0.139771 0.424072 -0.443054 0.777344 1445372694 0.139771 0.424072 -0.443054 0.777344 1445372694 0.139771 0.424072 -0.443054 0.777344 1445372694 0.139771 0.424072 -0.443054 0.777344 1445372694 0.139771 0.424072 -0.443054 0.777344 1445372694 0.246399 0.453186 -0.424561 0.744019 1445372694 0.246399 0.453186 -0.424561 0.744019 1445372694 0.246399 0.453186 -0.424561 0.744019 1445372694 0.246399 0.453186 -0.424561 0.744019 1445372694 0.246399 0.453186 -0.424561 0.744019 1445372694 0.253601 0.437683 -0.433105 0.745972 1445372694 0.253601 0.437683 -0.433105 0.745972 1445372694 0.253601 0.437683 -0.433105 0.745972 1445372694 0.253601 0.437683 -0.433105 0.745972 1445372694 0.253601 0.437683 -0.433105 0.745972 1445372694 0.253601 0.437683 -0.433105 0.745972 1445372694 0.176025 0.378845 -0.482544 0.769836 1445372694 0.176025 0.378845 -0.482544 0.769836 1445372694 0.176025 0.378845 -0.482544 0.769836 1445372694 0.176025 0.378845 -0.482544 0.769836 1445372694 0.176025 0.378845 -0.482544 0.769836 1445372694 0.176025 0.378845 -0.482544 0.769836 1445372694 0.042847 0.303772 -0.521057 0.796448 1445372694 0.042847 0.303772 -0.521057 0.796448 1445372694 0.042847 0.303772 -0.521057 0.796448 1445372695 0.042847 0.303772 -0.521057 0.796448 1445372695 0.042847 0.303772 -0.521057 0.796448 1445372695 0.042847 0.303772 -0.521057 0.796448 1445372695 0.042847 0.303772 -0.521057 0.796448 1445372695 -0.109497 0.228699 -0.560120 0.788635 1445372695 -0.109497 0.228699 -0.560120 0.788635 1445372695 -0.109497 0.228699 -0.560120 0.788635 1445372695 -0.109497 0.228699 -0.560120 0.788635 1445372695 -0.109497 0.228699 -0.560120 0.788635 1445372695 -0.272888 0.167480 -0.584900 0.745178 1445372695 -0.272888 0.167480 -0.584900 0.745178 1445372695 -0.272888 0.167480 -0.584900 0.745178 1445372695 -0.272888 0.167480 -0.584900 0.745178 1445372695 -0.272888 0.167480 -0.584900 0.745178 1445372695 -0.272888 0.167480 -0.584900 0.745178 1445372695 -0.272888 0.167480 -0.584900 0.745178 1445372695 -0.417358 0.149109 -0.645569 0.621948 1445372695 -0.417358 0.149109 -0.645569 0.621948 1445372695 -0.417358 0.149109 -0.645569 0.621948 1445372695 -0.417358 0.149109 -0.645569 0.621948 1445372695 -0.417358 0.149109 -0.645569 0.621948 1445372695 -0.417358 0.149109 -0.645569 0.621948 1445372695 -0.540161 0.130127 -0.609009 0.566040 1445372695 -0.540161 0.130127 -0.609009 0.566040 1445372695 -0.540161 0.130127 -0.609009 0.566040 1445372695 -0.540161 0.130127 -0.609009 0.566040 1445372695 -0.540161 0.130127 -0.609009 0.566040 1445372695 -0.540161 0.130127 -0.609009 0.566040 1445372695 -0.549622 0.130310 -0.556213 0.609619 1445372695 -0.549622 0.130310 -0.556213 0.609619 1445372695 -0.549622 0.130310 -0.556213 0.609619 1445372695 -0.549622 0.130310 -0.556213 0.609619 1445372695 -0.549622 0.130310 -0.556213 0.609619 1445372695 -0.549622 0.130310 -0.556213 0.609619 1445372695 -0.443848 0.174561 -0.535034 0.697327 1445372695 -0.443848 0.174561 -0.535034 0.697327 1445372695 -0.443848 0.174561 -0.535034 0.697327 1445372695 -0.443848 0.174561 -0.535034 0.697327 1445372695 -0.443848 0.174561 -0.535034 0.697327 1445372695 -0.443848 0.174561 -0.535034 0.697327 1445372695 -0.267090 0.255188 -0.510925 0.776184 1445372695 -0.267090 0.255188 -0.510925 0.776184 1445372695 -0.267090 0.255188 -0.510925 0.776184 1445372695 -0.267090 0.255188 -0.510925 0.776184 1445372695 -0.267090 0.255188 -0.510925 0.776184 1445372695 -0.267090 0.255188 -0.510925 0.776184 1445372695 -0.094604 0.338928 -0.458008 0.816345 1445372695 -0.094604 0.338928 -0.458008 0.816345 1445372695 -0.094604 0.338928 -0.458008 0.816345 1445372695 -0.094604 0.338928 -0.458008 0.816345 1445372695 -0.094604 0.338928 -0.458008 0.816345 1445372695 -0.094604 0.338928 -0.458008 0.816345 1445372695 0.097839 0.404480 -0.446655 0.791992 1445372695 0.097839 0.404480 -0.446655 0.791992 1445372695 0.097839 0.404480 -0.446655 0.791992 1445372695 0.097839 0.404480 -0.446655 0.791992 1445372695 0.097839 0.404480 -0.446655 0.791992 1445372695 0.097839 0.404480 -0.446655 0.791992 1445372695 0.243713 0.425476 -0.473145 0.731873 1445372695 0.243713 0.425476 -0.473145 0.731873 1445372695 0.243713 0.425476 -0.473145 0.731873 1445372695 0.243713 0.425476 -0.473145 0.731873 1445372695 0.293701 0.420410 -0.485901 0.707703 1445372695 0.293701 0.420410 -0.485901 0.707703 1445372695 0.293701 0.420410 -0.485901 0.707703 1445372695 0.293701 0.420410 -0.485901 0.707703 1445372695 0.293701 0.420410 -0.485901 0.707703 1445372695 0.293701 0.420410 -0.485901 0.707703 1445372695 0.234314 0.393555 -0.506531 0.730469 1445372695 0.234314 0.393555 -0.506531 0.730469 1445372695 0.234314 0.393555 -0.506531 0.730469 1445372695 0.234314 0.393555 -0.506531 0.730469 1445372695 0.234314 0.393555 -0.506531 0.730469 1445372695 0.234314 0.393555 -0.506531 0.730469 1445372695 0.110046 0.338440 -0.530823 0.769104 1445372695 0.110046 0.338440 -0.530823 0.769104 1445372695 0.110046 0.338440 -0.530823 0.769104 1445372695 0.110046 0.338440 -0.530823 0.769104 1445372695 0.110046 0.338440 -0.530823 0.769104 1445372695 0.110046 0.338440 -0.530823 0.769104 1445372695 0.110046 0.338440 -0.530823 0.769104 1445372695 -0.045837 0.272095 -0.560669 0.780701 1445372695 -0.045837 0.272095 -0.560669 0.780701 1445372695 -0.045837 0.272095 -0.560669 0.780701 1445372695 -0.045837 0.272095 -0.560669 0.780701 1445372695 -0.045837 0.272095 -0.560669 0.780701 1445372695 -0.217163 0.208130 -0.588928 0.750122 1445372695 -0.217163 0.208130 -0.588928 0.750122 1445372695 -0.217163 0.208130 -0.588928 0.750122 1445372695 -0.217163 0.208130 -0.588928 0.750122 1445372695 -0.217163 0.208130 -0.588928 0.750122 1445372695 -0.217163 0.208130 -0.588928 0.750122 1445372695 -0.217163 0.208130 -0.588928 0.750122 1445372695 -0.369446 0.181335 -0.657959 0.630615 1445372695 -0.369446 0.181335 -0.657959 0.630615 1445372695 -0.369446 0.181335 -0.657959 0.630615 1445372695 -0.369446 0.181335 -0.657959 0.630615 1445372695 -0.369446 0.181335 -0.657959 0.630615 1445372695 -0.369446 0.181335 -0.657959 0.630615 1445372695 -0.503967 0.175293 -0.659607 0.529358 1445372695 -0.503967 0.175293 -0.659607 0.529358 1445372695 -0.503967 0.175293 -0.659607 0.529358 1445372695 -0.503967 0.175293 -0.659607 0.529358 1445372695 -0.503967 0.175293 -0.659607 0.529358 1445372695 -0.503967 0.175293 -0.659607 0.529358 1445372695 -0.596741 0.156372 -0.606262 0.501953 1445372695 -0.596741 0.156372 -0.606262 0.501953 1445372695 -0.596741 0.156372 -0.606262 0.501953 1445372695 -0.596741 0.156372 -0.606262 0.501953 1445372696 -0.596741 0.156372 -0.606262 0.501953 1445372696 -0.596741 0.156372 -0.606262 0.501953 1445372696 -0.595093 0.158386 -0.573975 0.539795 1445372696 -0.595093 0.158386 -0.573975 0.539795 1445372696 -0.595093 0.158386 -0.573975 0.539795 1445372696 -0.595093 0.158386 -0.573975 0.539795 1445372696 -0.595093 0.158386 -0.573975 0.539795 1445372696 -0.595093 0.158386 -0.573975 0.539795 1445372696 -0.595093 0.158386 -0.573975 0.539795 1445372696 -0.504333 0.196777 -0.570801 0.617371 1445372696 -0.504333 0.196777 -0.570801 0.617371 1445372696 -0.504333 0.196777 -0.570801 0.617371 1445372696 -0.504333 0.196777 -0.570801 0.617371 1445372696 -0.504333 0.196777 -0.570801 0.617371 1445372696 -0.504333 0.196777 -0.570801 0.617371 1445372696 -0.358398 0.244141 -0.531555 0.727600 1445372696 -0.358398 0.244141 -0.531555 0.727600 1445372696 -0.358398 0.244141 -0.531555 0.727600 1445372696 -0.358398 0.244141 -0.531555 0.727600 1445372696 -0.358398 0.244141 -0.531555 0.727600 1445372696 -0.358398 0.244141 -0.531555 0.727600 1445372696 -0.176331 0.326721 -0.502075 0.781067 1445372696 -0.176331 0.326721 -0.502075 0.781067 1445372696 -0.176331 0.326721 -0.502075 0.781067 1445372696 -0.176331 0.326721 -0.502075 0.781067 1445372696 -0.176331 0.326721 -0.502075 0.781067 1445372696 -0.176331 0.326721 -0.502075 0.781067 1445372696 0.023926 0.408630 -0.474976 0.778992 1445372696 0.023926 0.408630 -0.474976 0.778992 1445372696 0.023926 0.408630 -0.474976 0.778992 1445372696 0.023926 0.408630 -0.474976 0.778992 1445372696 0.023926 0.408630 -0.474976 0.778992 1445372696 0.206604 0.457703 -0.466736 0.727966 1445372696 0.206604 0.457703 -0.466736 0.727966 1445372696 0.206604 0.457703 -0.466736 0.727966 1445372696 0.206604 0.457703 -0.466736 0.727966 1445372696 0.206604 0.457703 -0.466736 0.727966 1445372696 0.206604 0.457703 -0.466736 0.727966 1445372696 0.295471 0.451843 -0.446533 0.713501 1445372696 0.295471 0.451843 -0.446533 0.713501 1445372696 0.295471 0.451843 -0.446533 0.713501 1445372696 0.295471 0.451843 -0.446533 0.713501 1445372696 0.295471 0.451843 -0.446533 0.713501 1445372696 0.295471 0.451843 -0.446533 0.713501 1445372696 0.295471 0.451843 -0.446533 0.713501 1445372696 0.276672 0.418884 -0.464111 0.729736 1445372696 0.276672 0.418884 -0.464111 0.729736 1445372696 0.276672 0.418884 -0.464111 0.729736 1445372696 0.276672 0.418884 -0.464111 0.729736 1445372696 0.276672 0.418884 -0.464111 0.729736 1445372696 0.276672 0.418884 -0.464111 0.729736 1445372696 0.188354 0.357727 -0.521240 0.751587 1445372696 0.188354 0.357727 -0.521240 0.751587 1445372696 0.188354 0.357727 -0.521240 0.751587 1445372696 0.188354 0.357727 -0.521240 0.751587 1445372696 0.188354 0.357727 -0.521240 0.751587 1445372696 0.188354 0.357727 -0.521240 0.751587 1445372696 
0.203003 0.526306 -0.316895 0.762390 1445372698 0.203003 0.526306 -0.316895 0.762390 1445372698 0.203003 0.526306 -0.316895 0.762390 1445372698 0.203003 0.526306 -0.316895 0.762390 1445372698 0.203003 0.526306 -0.316895 0.762390 1445372698 0.187988 0.533081 -0.299683 0.768494 1445372698 0.187988 0.533081 -0.299683 0.768494 1445372698 0.187988 0.533081 -0.299683 0.768494 1445372698 0.187988 0.533081 -0.299683 0.768494 1445372698 0.187988 0.533081 -0.299683 0.768494 1445372698 0.187988 0.533081 -0.299683 0.768494 1445372698 0.175232 0.534363 -0.286377 0.775696 1445372698 0.175232 0.534363 -0.286377 0.775696 1445372698 0.175232 0.534363 -0.286377 0.775696 1445372698 0.175232 0.534363 -0.286377 0.775696 1445372698 0.175232 0.534363 -0.286377 0.775696 1445372698 0.175232 0.534363 -0.286377 0.775696 1445372698 0.166870 0.528931 -0.285278 0.781616 1445372698 0.166870 0.528931 -0.285278 0.781616 1445372698 0.166870 0.528931 -0.285278 0.781616 1445372698 0.166870 0.528931 -0.285278 0.781616 1445372698 0.166870 0.528931 -0.285278 0.781616 1445372698 0.166870 0.528931 -0.285278 0.781616 1445372698 0.159668 0.520630 -0.293152 0.785767 1445372698 0.159668 0.520630 -0.293152 0.785767 1445372698 0.159668 0.520630 -0.293152 0.785767 1445372698 0.159668 0.520630 -0.293152 0.785767 1445372698 0.159668 0.520630 -0.293152 0.785767 1445372698 0.159668 0.520630 -0.293152 0.785767 1445372698 0.147217 0.514832 -0.299805 0.789490 1445372698 0.147217 0.514832 -0.299805 0.789490 1445372698 0.147217 0.514832 -0.299805 0.789490 1445372698 0.147217 0.514832 -0.299805 0.789490 1445372698 0.147217 0.514832 -0.299805 0.789490 1445372698 0.147217 0.514832 -0.299805 0.789490 1445372698 0.139099 0.512329 -0.298645 0.793030 1445372698 0.139099 0.512329 -0.298645 0.793030 1445372698 0.139099 0.512329 -0.298645 0.793030 1445372698 0.139099 0.512329 -0.298645 0.793030 1445372698 0.139099 0.512329 -0.298645 0.793030 1445372698 0.139099 0.512329 -0.298645 0.793030 1445372698 0.150085 0.505493 -0.313599 0.789612 1445372698 0.150085 0.505493 -0.313599 0.789612 1445372698 0.150085 0.505493 -0.313599 0.789612 1445372698 0.150085 0.505493 -0.313599 0.789612 1445372698 0.150085 0.505493 -0.313599 0.789612 1445372698 0.150085 0.505493 -0.313599 0.789612 1445372698 0.173340 0.495483 -0.340088 0.780212 1445372698 0.173340 0.495483 -0.340088 0.780212 1445372698 0.173340 0.495483 -0.340088 0.780212 1445372698 0.173340 0.495483 -0.340088 0.780212 1445372698 0.173340 0.495483 -0.340088 0.780212 1445372698 0.173340 0.495483 -0.340088 0.780212 1445372698 0.173340 0.495483 -0.340088 0.780212 1445372698 0.193054 0.490845 -0.351074 0.773621 1445372698 0.193054 0.490845 -0.351074 0.773621 1445372698 0.193054 0.490845 -0.351074 0.773621 1445372698 0.193054 0.490845 -0.351074 0.773621 1445372698 0.193054 0.490845 -0.351074 0.773621 1445372698 0.214233 0.487610 -0.348328 0.771301 1445372698 0.214233 0.487610 -0.348328 0.771301 1445372698 0.214233 0.487610 -0.348328 0.771301 1445372698 0.214233 0.487610 -0.348328 0.771301 1445372698 0.214233 0.487610 -0.348328 0.771301 1445372699 0.245300 0.478455 -0.355591 0.764465 1445372699 0.245300 0.478455 -0.355591 0.764465 1445372699 0.245300 0.478455 -0.355591 0.764465 1445372699 0.245300 0.478455 -0.355591 0.764465 1445372699 0.245300 0.478455 -0.355591 0.764465 1445372699 0.245300 0.478455 -0.355591 0.764465 1445372699 0.274597 0.460938 -0.377808 0.754578 1445372699 0.274597 0.460938 -0.377808 0.754578 1445372699 0.274597 0.460938 -0.377808 0.754578 1445372699 0.274597 0.460938 -0.377808 0.754578 1445372699 0.274597 0.460938 -0.377808 0.754578 1445372699 0.274597 0.460938 -0.377808 0.754578 1445372699 0.283813 0.445862 -0.390808 0.753540 1445372699 0.283813 0.445862 -0.390808 0.753540 1445372699 0.283813 0.445862 -0.390808 0.753540 1445372699 0.283813 0.445862 -0.390808 0.753540 1445372699 0.283813 0.445862 -0.390808 0.753540 1445372699 0.283813 0.445862 -0.390808 0.753540 1445372699 0.273010 0.432312 -0.396362 0.762512 1445372699 0.273010 0.432312 -0.396362 0.762512 1445372699 0.273010 0.432312 -0.396362 0.762512 1445372699 0.273010 0.432312 -0.396362 0.762512 1445372699 0.273010 0.432312 -0.396362 0.762512 1445372699 0.247925 0.426575 -0.394043 0.775391 1445372699 0.247925 0.426575 -0.394043 0.775391 1445372699 0.247925 0.426575 -0.394043 0.775391 1445372699 0.247925 0.426575 -0.394043 0.775391 1445372699 0.247925 0.426575 -0.394043 0.775391 1445372699 0.247925 0.426575 -0.394043 0.775391 1445372699 0.216553 0.430481 -0.377686 0.790649 1445372699 0.216553 0.430481 -0.377686 0.790649 1445372699 0.216553 0.430481 -0.377686 0.790649 1445372699 0.216553 0.430481 -0.377686 0.790649 1445372699 0.216553 0.430481 -0.377686 0.790649 1445372699 0.216553 0.430481 -0.377686 0.790649 1445372699 0.216553 0.430481 -0.377686 0.790649 1445372699 0.185913 0.432373 -0.358337 0.806213 1445372699 0.185913 0.432373 -0.358337 0.806213 1445372699 0.185913 0.432373 -0.358337 0.806213 1445372699 0.185913 0.432373 -0.358337 0.806213 1445372699 0.185913 0.432373 -0.358337 0.806213 1445372699 0.185913 0.432373 -0.358337 0.806213 1445372699 0.160095 0.424866 -0.355652 0.816895 1445372699 0.160095 0.424866 -0.355652 0.816895 1445372699 0.160095 0.424866 -0.355652 0.816895 1445372699 0.160095 0.424866 -0.355652 0.816895 1445372699 0.160095 0.424866 -0.355652 0.816895 1445372699 0.160095 0.424866 -0.355652 0.816895 1445372699 0.136902 0.416565 -0.361084 0.822998 1445372699 0.136902 0.416565 -0.361084 0.822998 1445372699 0.136902 0.416565 -0.361084 0.822998 1445372699 0.136902 0.416565 -0.361084 0.822998 1445372699 0.136902 0.416565 -0.361084 0.822998 1445372699 0.136902 0.416565 -0.361084 0.822998 1445372699 0.156921 0.416382 -0.392456 0.804932 1445372699 0.156921 0.416382 -0.392456 0.804932 1445372699 0.156921 0.416382 -0.392456 0.804932 1445372699 0.156921 0.416382 -0.392456 0.804932 1445372699 0.156921 0.416382 -0.392456 0.804932 1445372699 0.156921 0.416382 -0.392456 0.804932 1445372699 0.156921 0.416382 -0.392456 0.804932 1445372699 0.168823 0.414978 -0.405151 0.796875 1445372699 0.168823 0.414978 -0.405151 0.796875 1445372699 0.168823 0.414978 -0.405151 0.796875 1445372699 0.168823 0.414978 -0.405151 0.796875 1445372699 0.168823 0.414978 -0.405151 0.796875 1445372699 0.168823 0.414978 -0.405151 0.796875 1445372699 0.190796 0.423157 -0.398499 0.791016 1445372699 0.190796 0.423157 -0.398499 0.791016 1445372699 0.190796 0.423157 -0.398499 0.791016 1445372699 0.190796 0.423157 -0.398499 0.791016 1445372699 0.190796 0.423157 -0.398499 0.791016 1445372699 0.190796 0.423157 -0.398499 0.791016 1445372699 0.215637 0.427979 -0.404480 0.778870 1445372699 0.215637 0.427979 -0.404480 0.778870 1445372699 0.215637 0.427979 -0.404480 0.778870 1445372699 0.215637 0.427979 -0.404480 0.778870 1445372699 0.215637 0.427979 -0.404480 0.778870 1445372699 0.215637 0.427979 -0.404480 0.778870 1445372699 0.242981 0.441345 -0.388672 0.771362 1445372699 0.242981 0.441345 -0.388672 0.771362 1445372699 0.242981 0.441345 -0.388672 0.771362 1445372699 0.242981 0.441345 -0.388672 0.771362 1445372699 0.242981 0.441345 -0.388672 0.771362 1445372699 0.242981 0.441345 -0.388672 0.771362 1445372699 0.275452 0.456421 -0.371094 0.760315 1445372699 0.275452 0.456421 -0.371094 0.760315 1445372699 0.275452 0.456421 -0.371094 0.760315 1445372699 0.275452 0.456421 -0.371094 0.760315 1445372699 0.275452 0.456421 -0.371094 0.760315 1445372699 0.275452 0.456421 -0.371094 0.760315 1445372699 0.309814 0.460815 -0.375793 0.741882 1445372699 0.309814 0.460815 -0.375793 0.741882 1445372699 0.309814 0.460815 -0.375793 0.741882 1445372699 0.309814 0.460815 -0.375793 0.741882 1445372699 0.309814 0.460815 -0.375793 0.741882 1445372699 0.309814 0.460815 -0.375793 0.741882 1445372699 0.309814 0.460815 -0.375793 0.741882 1445372699 0.320618 0.461487 -0.375122 0.737183 1445372699 0.320618 0.461487 -0.375122 0.737183 1445372699 0.320618 0.461487 -0.375122 0.737183 1445372699 0.320618 0.461487 -0.375122 0.737183 1445372699 0.320618 0.461487 -0.375122 0.737183 1445372699 0.320618 0.461487 -0.375122 0.737183 1445372699 0.309692 0.463806 -0.369080 0.743408 1445372699 0.309692 0.463806 -0.369080 0.743408 1445372699 0.309692 0.463806 -0.369080 0.743408 1445372699 0.309692 0.463806 -0.369080 0.743408 1445372699 0.309692 0.463806 -0.369080 0.743408 1445372699 0.309692 0.463806 -0.369080 0.743408 1445372699 0.309692 0.463806 -0.369080 0.743408 1445372700 0.287048 0.466736 -0.359741 0.755188 1445372700 0.287048 0.466736 -0.359741 0.755188 1445372700 0.287048 0.466736 -0.359741 0.755188 1445372700 0.287048 0.466736 -0.359741 0.755188 1445372700 0.287048 0.466736 -0.359741 0.755188 1445372700 0.258423 0.470642 -0.349121 0.767944 1445372700 0.258423 0.470642 -0.349121 0.767944 1445372700 0.258423 0.470642 -0.349121 0.767944 1445372700 0.258423 0.470642 -0.349121 0.767944 1445372700 0.258423 0.470642 -0.349121 0.767944 1445372700 0.224182 0.471252 -0.338562 0.782959 1445372700 0.224182 0.471252 -0.338562 0.782959 1445372700 0.224182 0.471252 -0.338562 0.782959 1445372700 0.224182 0.471252 -0.338562 0.782959 1445372700 0.224182 0.471252 -0.338562 0.782959 1445372700 0.224182 0.471252 -0.338562 0.782959 1445372700 0.182800 0.465759 -0.332458 0.799438 1445372700 0.182800 0.465759 -0.332458 0.799438 1445372700 0.182800 0.465759 -0.332458 0.799438 1445372700 0.182800 0.465759 -0.332458 0.799438 1445372700 0.182800 0.465759 -0.332458 0.799438 1445372700 0.182800 0.465759 -0.332458 0.799438 1445372700 0.182800 0.465759 -0.332458 0.799438 1445372700 0.136414 0.456970 -0.327637 0.815552 1445372700 0.136414 0.456970 -0.327637 0.815552 1445372700 0.136414 0.456970 -0.327637 0.815552 1445372700 0.136414 0.456970 -0.327637 0.815552 1445372700 0.136414 0.456970 -0.327637 0.815552 1445372700 0.099365 0.453186 -0.316101 0.827515 1445372700 0.099365 0.453186 -0.316101 0.827515 1445372700 0.099365 0.453186 -0.316101 0.827515 1445372700 0.099365 0.453186 -0.316101 0.827515 1445372700 0.099365 0.453186 -0.316101 0.827515 1445372700 0.099365 0.453186 -0.316101 0.827515 1445372700 0.099365 0.453186 -0.316101 0.827515 1445372700 0.100403 0.454651 -0.301880 0.831848 1445372700 0.100403 0.454651 -0.301880 0.831848 1445372700 0.100403 0.454651 -0.301880 0.831848 1445372700 0.100403 0.454651 -0.301880 0.831848 1445372700 0.100403 0.454651 -0.301880 0.831848 1445372700 0.100403 0.454651 -0.301880 0.831848 1445372700 0.127625 0.455261 -0.315186 0.822815 1445372700 0.127625 0.455261 -0.315186 0.822815 1445372700 0.127625 0.455261 -0.315186 0.822815 1445372700 0.127625 0.455261 -0.315186 0.822815 1445372700 0.127625 0.455261 -0.315186 0.822815 1445372700 0.127625 0.455261 -0.315186 0.822815 1445372700 0.165405 0.455383 -0.343384 0.804565 1445372700 0.165405 0.455383 -0.343384 0.804565 1445372700 0.165405 0.455383 -0.343384 0.804565 1445372700 0.165405 0.455383 -0.343384 0.804565 1445372700 0.165405 0.455383 -0.343384 0.804565 1445372700 0.165405 0.455383 -0.343384 0.804565 1445372700 0.190125 0.463257 -0.347900 0.792542 1445372700 0.190125 0.463257 -0.347900 0.792542 1445372700 0.190125 0.463257 -0.347900 0.792542 1445372700 0.190125 0.463257 -0.347900 0.792542 1445372700 0.190125 0.463257 -0.347900 0.792542 1445372700 0.190125 0.463257 -0.347900 0.792542 1445372700 0.222534 0.475281 -0.343201 0.778931 1445372700 0.222534 0.475281 -0.343201 0.778931 1445372700 0.222534 0.475281 -0.343201 0.778931 1445372700 0.222534 0.475281 -0.343201 0.778931 1445372700 0.222534 0.475281 -0.343201 0.778931 1445372700 0.222534 0.475281 -0.343201 0.778931 1445372700 0.222534 0.475281 -0.343201 0.778931 1445372700 0.261719 0.480286 -0.346741 0.761963 1445372700 0.261719 0.480286 -0.346741 0.761963 1445372700 0.261719 0.480286 -0.346741 0.761963 1445372700 0.261719 0.480286 -0.346741 0.761963 1445372700 0.261719 0.480286 -0.346741 0.761963 1445372700 0.261719 0.480286 -0.346741 0.761963 1445372700 0.294128 0.480469 -0.355896 0.745605 1445372700 0.294128 0.480469 -0.355896 0.745605 1445372700 0.294128 0.480469 -0.355896 0.745605 1445372700 0.294128 0.480469 -0.355896 0.745605 1445372700 0.294128 0.480469 -0.355896 0.745605 1445372700 0.294128 0.480469 -0.355896 0.745605 1445372700 0.304077 0.480713 -0.357544 0.740662 1445372700 0.304077 0.480713 -0.357544 0.740662 1445372700 0.304077 0.480713 -0.357544 0.740662 1445372700 0.304077 0.480713 -0.357544 0.740662 1445372700 0.304077 0.480713 -0.357544 0.740662 1445372700 0.304077 0.480713 -0.357544 0.740662 1445372700 0.304077 0.480713 -0.357544 0.740662 1445372700 0.272461 0.494995 -0.328979 0.756592 1445372700 0.272461 0.494995 -0.328979 0.756592 1445372700 0.272461 0.494995 -0.328979 0.756592 1445372700 0.272461 0.494995 -0.328979 0.756592 1445372700 0.272461 0.494995 -0.328979 0.756592 1445372700 0.272461 0.494995 -0.328979 0.756592 1445372700 0.222046 0.511353 -0.282898 0.780457 1445372700 0.222046 0.511353 -0.282898 0.780457 1445372700 0.222046 0.511353 -0.282898 0.780457 1445372700 0.222046 0.511353 -0.282898 0.780457 1445372700 0.222046 0.511353 -0.282898 0.780457 1445372700 0.222046 0.511353 -0.282898 0.780457 1445372700 0.180725 0.509460 -0.259888 0.800110 1445372700 0.180725 0.509460 -0.259888 0.800110 1445372700 0.180725 0.509460 -0.259888 0.800110 1445372700 0.180725 0.509460 -0.259888 0.800110 1445372700 0.180725 0.509460 -0.259888 0.800110 1445372700 0.180725 0.509460 -0.259888 0.800110 1445372700 0.146912 0.490662 -0.263428 0.817444 1445372700 0.146912 0.490662 -0.263428 0.817444 1445372700 0.146912 0.490662 -0.263428 0.817444 1445372700 0.146912 0.490662 -0.263428 0.817444 1445372700 0.146912 0.490662 -0.263428 0.817444 1445372700 0.146912 0.490662 -0.263428 0.817444 1445372700 0.146912 0.490662 -0.263428 0.817444 1445372700 0.114197 0.466187 -0.283081 0.830322 1445372701 0.114197 0.466187 -0.283081 0.830322 1445372701 0.114197 0.466187 -0.283081 0.830322 1445372701 0.114197 0.466187 -0.283081 0.830322 1445372701 0.114197 0.466187 -0.283081 0.830322 1445372701 0.114197 0.466187 -0.283081 0.830322 1445372701 0.058960 0.456787 -0.264954 0.847107 1445372701 0.058960 0.456787 -0.264954 0.847107 1445372701 0.058960 0.456787 -0.264954 0.847107 1445372701 0.058960 0.456787 -0.264954 0.847107 1445372701 0.058960 0.456787 -0.264954 0.847107 1445372701 0.058960 0.456787 -0.264954 0.847107 1445372701 0.019714 0.474060 -0.208557 0.855164 1445372701 0.019714 0.474060 -0.208557 0.855164 1445372701 0.019714 0.474060 -0.208557 0.855164 1445372701 0.019714 0.474060 -0.208557 0.855164 1445372701 0.019714 0.474060 -0.208557 0.855164 1445372701 0.019714 0.474060 -0.208557 0.855164 1445372701 0.010925 0.491943 -0.172302 0.853271 1445372701 0.010925 0.491943 -0.172302 0.853271 1445372701 0.010925 0.491943 -0.172302 0.853271 1445372701 0.010925 0.491943 -0.172302 0.853271 1445372701 0.010925 0.491943 -0.172302 0.853271 1445372701 0.010925 0.491943 -0.172302 0.853271 1445372701 0.010925 0.491943 -0.172302 0.853271 1445372701 0.051270 0.505981 -0.193481 0.838989 1445372701 0.051270 0.505981 -0.193481 0.838989 1445372701 0.051270 0.505981 -0.193481 0.838989 1445372701 0.051270 0.505981 -0.193481 0.838989 1445372701 0.051270 0.505981 -0.193481 0.838989 1445372701 0.051270 0.505981 -0.193481 0.838989 1445372701 0.098145 0.517517 -0.232849 0.817444 1445372701 0.098145 0.517517 -0.232849 0.817444 1445372701 0.098145 0.517517 -0.232849 0.817444 1445372701 0.098145 0.517517 -0.232849 0.817444 1445372701 0.098145 0.517517 -0.232849 0.817444 1445372701 0.098145 0.517517 -0.232849 0.817444 1445372701 0.098145 0.517517 -0.232849 0.817444 1445372701 0.130371 0.533691 -0.243164 0.799377 1445372701 0.130371 0.533691 -0.243164 0.799377 1445372701 0.130371 0.533691 -0.243164 0.799377 1445372701 0.130371 0.533691 -0.243164 0.799377 1445372701 0.130371 0.533691 -0.243164 0.799377 1445372701 0.174866 0.543640 -0.257813 0.779358 1445372701 0.174866 0.543640 -0.257813 0.779358 1445372701 0.174866 0.543640 -0.257813 0.779358 1445372701 0.174866 0.543640 -0.257813 0.779358 1445372701 0.174866 0.543640 -0.257813 0.779358 1445372701 0.174866 0.543640 -0.257813 0.779358 1445372701 0.222961 0.542908 -0.279602 0.759827 1445372701 0.222961 0.542908 -0.279602 0.759827 1445372701 0.222961 0.542908 -0.279602 0.759827 1445372701 0.222961 0.542908 -0.279602 0.759827 1445372701 0.222961 0.542908 -0.279602 0.759827 1445372701 0.222961 0.542908 -0.279602 0.759827 1445372701 0.250366 0.539001 -0.293396 0.748779 1445372701 0.250366 0.539001 -0.293396 0.748779 1445372701 0.250366 0.539001 -0.293396 0.748779 1445372701 0.250366 0.539001 -0.293396 0.748779 1445372701 0.250366 0.539001 -0.293396 0.748779 1445372701 0.250366 0.539001 -0.293396 0.748779 1445372701 0.238220 0.538086 -0.281799 0.757751 1445372701 0.238220 0.538086 -0.281799 0.757751 1445372701 0.238220 0.538086 -0.281799 0.757751 1445372701 0.238220 0.538086 -0.281799 0.757751 1445372701 0.238220 0.538086 -0.281799 0.757751 1445372701 0.238220 0.538086 -0.281799 0.757751 1445372701 0.208801 0.533752 -0.264893 0.775391 1445372701 0.208801 0.533752 -0.264893 0.775391 1445372701 0.208801 0.533752 -0.264893 0.775391 1445372701 0.208801 0.533752 -0.264893 0.775391 1445372701 0.208801 0.533752 -0.264893 0.775391 1445372701 0.208801 0.533752 -0.264893 0.775391 1445372701 0.179993 0.520996 -0.258484 0.793274 1445372701 0.179993 0.520996 -0.258484 0.793274 1445372701 0.179993 0.520996 -0.258484 0.793274 1445372701 0.179993 0.520996 -0.258484 0.793274 1445372701 0.179993 0.520996 -0.258484 0.793274 1445372701 0.146423 0.503662 -0.253845 0.812622 1445372701 0.146423 0.503662 -0.253845 0.812622 1445372701 0.146423 0.503662 -0.253845 0.812622 1445372701 0.146423 0.503662 -0.253845 0.812622 1445372701 0.146423 0.503662 -0.253845 0.812622 1445372701 0.146423 0.503662 -0.253845 0.812622 1445372701 0.146423 0.503662 -0.253845 0.812622 1445372701 0.111389 0.479797 -0.258179 0.831055 1445372701 0.111389 0.479797 -0.258179 0.831055 1445372701 0.111389 0.479797 -0.258179 0.831055 1445372701 0.111389 0.479797 -0.258179 0.831055 1445372701 0.111389 0.479797 -0.258179 0.831055 1445372701 0.074158 0.453491 -0.272888 0.845154 1445372701 0.074158 0.453491 -0.272888 0.845154 1445372701 0.074158 0.453491 -0.272888 0.845154 1445372701 0.074158 0.453491 -0.272888 0.845154 1445372701 0.074158 0.453491 -0.272888 0.845154 1445372701 0.074158 0.453491 -0.272888 0.845154 1445372701 0.038513 0.434143 -0.274902 0.856995 1445372701 0.038513 0.434143 -0.274902 0.856995 1445372701 0.038513 0.434143 -0.274902 0.856995 1445372701 0.038513 0.434143 -0.274902 0.856995 1445372701 0.038513 0.434143 -0.274902 0.856995 1445372701 0.038513 0.434143 -0.274902 0.856995 1445372701 0.032715 0.422668 -0.272278 0.863770 1445372701 0.032715 0.422668 -0.272278 0.863770 1445372701 0.032715 0.422668 -0.272278 0.863770 1445372701 0.032715 0.422668 -0.272278 0.863770 1445372701 0.032715 0.422668 -0.272278 0.863770 1445372701 0.032715 0.422668 -0.272278 0.863770 1445372701 0.049866 0.415833 -0.295166 0.858765 1445372701 0.049866 0.415833 -0.295166 0.858765 1445372701 0.049866 0.415833 -0.295166 0.858765 1445372702 0.049866 0.415833 -0.295166 0.858765 1445372702 0.049866 0.415833 -0.295166 0.858765 1445372702 0.049866 0.415833 -0.295166 0.858765 1445372702 0.059937 0.409729 -0.320129 0.852051 1445372702 0.059937 0.409729 -0.320129 0.852051 1445372702 0.059937 0.409729 -0.320129 0.852051 1445372702 0.059937 0.409729 -0.320129 0.852051 1445372702 0.059937 0.409729 -0.320129 0.852051 1445372702 0.059937 0.409729 -0.320129 0.852051 1445372702 0.081360 0.415710 -0.331848 0.842834 1445372702 0.081360 0.415710 -0.331848 0.842834 1445372702 0.081360 0.415710 -0.331848 0.842834 1445372702 0.081360 0.415710 -0.331848 0.842834 1445372702 0.081360 0.415710 -0.331848 0.842834 1445372702 0.081360 0.415710 -0.331848 0.842834 1445372702 0.120117 0.423462 -0.342773 0.829895 1445372702 0.120117 0.423462 -0.342773 0.829895 1445372702 0.120117 0.423462 -0.342773 0.829895 1445372702 0.120117 0.423462 -0.342773 0.829895 1445372702 0.120117 0.423462 -0.342773 0.829895 1445372702 0.120117 0.423462 -0.342773 0.829895 1445372702 0.120117 0.423462 -0.342773 0.829895 1445372702 0.168762 0.425598 -0.359131 0.813232 1445372702 0.168762 0.425598 -0.359131 0.813232 1445372702 0.168762 0.425598 -0.359131 0.813232 1445372702 0.168762 0.425598 -0.359131 0.813232 1445372702 0.168762 0.425598 -0.359131 0.813232 1445372702 0.215881 0.419373 -0.386780 0.792358 1445372702 0.215881 0.419373 -0.386780 0.792358 1445372702 0.215881 0.419373 -0.386780 0.792358 1445372702 0.215881 0.419373 -0.386780 0.792358 1445372702 0.215881 0.419373 -0.386780 0.792358 1445372702 0.215881 0.419373 -0.386780 0.792358 1445372702 0.235657 0.406799 -0.420410 0.776001 1445372702 0.235657 0.406799 -0.420410 0.776001 1445372702 0.235657 0.406799 -0.420410 0.776001 1445372702 0.235657 0.406799 -0.420410 0.776001 1445372702 0.235657 0.406799 -0.420410 0.776001 1445372702 0.235657 0.406799 -0.420410 0.776001 1445372702 0.182617 0.414246 -0.394287 0.799744 1445372702 0.182617 0.414246 -0.394287 0.799744 1445372702 0.182617 0.414246 -0.394287 0.799744 1445372702 0.182617 0.414246 -0.394287 0.799744 1445372702 0.182617 0.414246 -0.394287 0.799744 1445372702 0.094788 0.423584 -0.320801 0.841797 1445372702 0.094788 0.423584 -0.320801 0.841797 1445372702 0.094788 0.423584 -0.320801 0.841797 1445372702 0.094788 0.423584 -0.320801 0.841797 1445372702 0.094788 0.423584 -0.320801 0.841797 1445372702 0.094788 0.423584 -0.320801 0.841797 1445372702 0.094788 0.423584 -0.320801 0.841797 1445372702 0.033569 0.412903 -0.275269 0.867493 1445372702 0.033569 0.412903 -0.275269 0.867493 1445372702 0.033569 0.412903 -0.275269 0.867493 1445372702 0.033569 0.412903 -0.275269 0.867493 1445372702 0.033569 0.412903 -0.275269 0.867493 1445372702 0.033569 0.412903 -0.275269 0.867493 1445372702 0.003418 0.391663 -0.281799 0.875854 1445372702 0.003418 0.391663 -0.281799 0.875854 1445372702 0.003418 0.391663 -0.281799 0.875854 1445372702 0.003418 0.391663 -0.281799 0.875854 1445372702 0.003418 0.391663 -0.281799 0.875854 1445372702 -0.020508 0.376099 -0.296448 0.877625 1445372702 -0.020508 0.376099 -0.296448 0.877625 1445372702 -0.020508 0.376099 -0.296448 0.877625 1445372702 -0.020508 0.376099 -0.296448 0.877625 1445372702 -0.020508 0.376099 -0.296448 0.877625 1445372702 -0.020508 0.376099 -0.296448 0.877625 1445372702 -0.037231 0.374695 -0.296753 0.877563 1445372702 -0.037231 0.374695 -0.296753 0.877563 1445372702 -0.037231 0.374695 -0.296753 0.877563 1445372702 -0.037231 0.374695 -0.296753 0.877563 1445372702 -0.037231 0.374695 -0.296753 0.877563 1445372702 -0.037231 0.374695 -0.296753 0.877563 1445372702 -0.032532 0.393616 -0.311646 0.864197 1445372702 -0.032532 0.393616 -0.311646 0.864197 1445372702 -0.032532 0.393616 -0.311646 0.864197 1445372702 -0.032532 0.393616 -0.311646 0.864197 1445372702 -0.032532 0.393616 -0.311646 0.864197 1445372702 -0.032532 0.393616 -0.311646 0.864197 1445372702 -0.027405 0.417480 -0.303650 0.855957 1445372702 -0.027405 0.417480 -0.303650 0.855957 1445372702 -0.027405 0.417480 -0.303650 0.855957 1445372702 -0.027405 0.417480 -0.303650 0.855957 1445372702 -0.027405 0.417480 -0.303650 0.855957 1445372702 -0.027405 0.417480 -0.303650 0.855957 1445372702 0.004211 0.424866 -0.319275 0.847046 1445372702 0.004211 0.424866 -0.319275 0.847046 1445372702 0.004211 0.424866 -0.319275 0.847046 1445372702 0.004211 0.424866 -0.319275 0.847046 1445372702 0.004211 0.424866 -0.319275 0.847046 1445372702 0.004211 0.424866 -0.319275 0.847046 1445372702 0.050598 0.438599 -0.350586 0.825867 1445372702 0.050598 0.438599 -0.350586 0.825867 1445372702 0.050598 0.438599 -0.350586 0.825867 1445372702 0.050598 0.438599 -0.350586 0.825867 1445372702 0.050598 0.438599 -0.350586 0.825867 1445372702 0.050598 0.438599 -0.350586 0.825867 1445372702 0.098083 0.449768 -0.362366 0.810364 1445372702 0.098083 0.449768 -0.362366 0.810364 1445372702 0.098083 0.449768 -0.362366 0.810364 1445372702 0.098083 0.449768 -0.362366 0.810364 1445372702 0.098083 0.449768 -0.362366 0.810364 1445372702 0.098083 0.449768 -0.362366 0.810364 1445372702 0.153503 0.452454 -0.381714 0.791199 1445372702 0.153503 0.452454 -0.381714 0.791199 1445372702 0.153503 0.452454 -0.381714 0.791199 1445372703 0.153503 0.452454 -0.381714 0.791199 1445372703 0.153503 0.452454 -0.381714 0.791199 1445372703 0.215149 0.435608 -0.436096 0.757446 1445372703 0.215149 0.435608 -0.436096 0.757446 1445372703 0.215149 0.435608 -0.436096 0.757446 1445372703 0.215149 0.435608 -0.436096 0.757446 1445372703 0.215149 0.435608 -0.436096 0.757446 1445372703 0.215149 0.435608 -0.436096 0.757446 1445372703 0.242432 0.414795 -0.476563 0.736206 1445372703 0.242432 0.414795 -0.476563 0.736206 1445372703 0.242432 0.414795 -0.476563 0.736206 1445372703 0.242432 0.414795 -0.476563 0.736206 1445372703 0.242432 0.414795 -0.476563 0.736206 1445372703 0.219299 0.410217 -0.475281 0.746765 1445372703 0.219299 0.410217 -0.475281 0.746765 1445372703 0.219299 0.410217 -0.475281 0.746765 1445372703 0.219299 0.410217 -0.475281 0.746765 1445372703 0.219299 0.410217 -0.475281 0.746765 1445372703 0.173096 0.412048 -0.452271 0.771790 1445372703 0.173096 0.412048 -0.452271 0.771790 1445372703 0.173096 0.412048 -0.452271 0.771790 1445372703 0.173096 0.412048 -0.452271 0.771790 1445372703 0.173096 0.412048 -0.452271 0.771790 1445372703 0.173096 0.412048 -0.452271 0.771790 1445372703 0.127441 0.409851 -0.430420 0.794006 1445372703 0.127441 0.409851 -0.430420 0.794006 1445372703 0.127441 0.409851 -0.430420 0.794006 1445372703 0.127441 0.409851 -0.430420 0.794006 1445372703 0.127441 0.409851 -0.430420 0.794006 1445372703 0.127441 0.409851 -0.430420 0.794006 1445372703 0.086243 0.404541 -0.412231 0.811707 1445372703 0.086243 0.404541 -0.412231 0.811707 1445372703 0.086243 0.404541 -0.412231 0.811707 1445372703 0.086243 0.404541 -0.412231 0.811707 1445372703 0.086243 0.404541 -0.412231 0.811707 1445372703 0.086243 0.404541 -0.412231 0.811707 1445372703 0.086243 0.404541 -0.412231 0.811707 1445372703 0.044189 0.400269 -0.392090 0.827087 1445372703 0.044189 0.400269 -0.392090 0.827087 1445372703 0.044189 0.400269 -0.392090 0.827087 1445372703 0.044189 0.400269 -0.392090 0.827087 1445372703 0.044189 0.400269 -0.392090 0.827087 1445372703 0.044189 0.400269 -0.392090 0.827087 1445372703 0.000610 0.396729 -0.366211 0.841675 1445372703 0.000610 0.396729 -0.366211 0.841675 1445372703 0.000610 0.396729 -0.366211 0.841675 1445372703 0.000610 0.396729 -0.366211 0.841675 1445372703 0.000610 0.396729 -0.366211 0.841675 1445372703 -0.038574 0.396423 -0.326782 0.857056 1445372703 -0.038574 0.396423 -0.326782 0.857056 1445372703 -0.038574 0.396423 -0.326782 0.857056 1445372703 -0.038574 0.396423 -0.326782 0.857056 1445372703 -0.038574 0.396423 -0.326782 0.857056 1445372703 -0.038574 0.396423 -0.326782 0.857056 1445372703 -0.056519 0.409668 -0.292664 0.862122 1445372703 -0.056519 0.409668 -0.292664 0.862122 1445372703 -0.056519 0.409668 -0.292664 0.862122 1445372703 -0.056519 0.409668 -0.292664 0.862122 1445372703 -0.056519 0.409668 -0.292664 0.862122 1445372703 -0.044617 0.415161 -0.285522 0.862610 1445372703 -0.044617 0.415161 -0.285522 0.862610 1445372703 -0.044617 0.415161 -0.285522 0.862610 1445372703 -0.044617 0.415161 -0.285522 0.862610 1445372703 -0.044617 0.415161 -0.285522 0.862610 1445372703 -0.044617 0.415161 -0.285522 0.862610 1445372703 -0.044617 0.415161 -0.285522 0.862610 1445372703 -0.012756 0.418335 -0.303833 0.855835 1445372703 -0.012756 0.418335 -0.303833 0.855835 1445372703 -0.012756 0.418335 -0.303833 0.855835 1445372703 -0.012756 0.418335 -0.303833 0.855835 1445372703 -0.012756 0.418335 -0.303833 0.855835 1445372703 0.043335 0.424500 -0.329956 0.842041 1445372703 0.043335 0.424500 -0.329956 0.842041 1445372703 0.043335 0.424500 -0.329956 0.842041 1445372703 
0.254578 0.357483 -0.567688 0.696472 1445372705 0.254578 0.357483 -0.567688 0.696472 1445372705 0.254578 0.357483 -0.567688 0.696472 1445372705 0.254578 0.357483 -0.567688 0.696472 1445372705 0.114807 0.303223 -0.592468 0.737427 1445372705 0.114807 0.303223 -0.592468 0.737427 1445372705 0.114807 0.303223 -0.592468 0.737427 1445372705 0.114807 0.303223 -0.592468 0.737427 1445372705 0.114807 0.303223 -0.592468 0.737427 1445372705 0.114807 0.303223 -0.592468 0.737427 1445372705 0.114807 0.303223 -0.592468 0.737427 1445372705 -0.057312 0.237000 -0.608459 0.755188 1445372705 -0.057312 0.237000 -0.608459 0.755188 1445372705 -0.057312 0.237000 -0.608459 0.755188 1445372705 -0.057312 0.237000 -0.608459 0.755188 1445372705 -0.057312 0.237000 -0.608459 0.755188 1445372705 -0.057312 0.237000 -0.608459 0.755188 1445372705 -0.237061 0.177795 -0.596130 0.746216 1445372705 -0.237061 0.177795 -0.596130 0.746216 1445372705 -0.237061 0.177795 -0.596130 0.746216 1445372705 -0.237061 0.177795 -0.596130 0.746216 1445372705 -0.237061 0.177795 -0.596130 0.746216 1445372705 -0.237061 0.177795 -0.596130 0.746216 1445372705 -0.237061 0.177795 -0.596130 0.746216 1445372705 -0.391052 0.149902 -0.610107 0.672607 1445372705 -0.391052 0.149902 -0.610107 0.672607 1445372705 -0.391052 0.149902 -0.610107 0.672607 1445372705 -0.391052 0.149902 -0.610107 0.672607 1445372705 -0.391052 0.149902 -0.610107 0.672607 1445372705 -0.391052 0.149902 -0.610107 0.672607 1445372705 -0.529053 0.121582 -0.582947 0.604614 1445372705 -0.529053 0.121582 -0.582947 0.604614 1445372705 -0.529053 0.121582 -0.582947 0.604614 1445372705 -0.529053 0.121582 -0.582947 0.604614 1445372705 -0.529053 0.121582 -0.582947 0.604614 1445372705 -0.529053 0.121582 -0.582947 0.604614 1445372705 -0.638184 0.112183 -0.553223 0.523560 1445372705 -0.638184 0.112183 -0.553223 0.523560 1445372705 -0.638184 0.112183 -0.553223 0.523560 1445372705 -0.638184 0.112183 -0.553223 0.523560 1445372705 -0.638184 0.112183 -0.553223 0.523560 1445372705 -0.638184 0.112183 -0.553223 0.523560 1445372705 -0.638184 0.112183 -0.553223 0.523560 1445372705 -0.696594 0.099976 -0.490784 0.513794 1445372705 -0.696594 0.099976 -0.490784 0.513794 1445372705 -0.696594 0.099976 -0.490784 0.513794 1445372705 -0.696594 0.099976 -0.490784 0.513794 1445372705 -0.696594 0.099976 -0.490784 0.513794 1445372705 -0.696594 0.099976 -0.490784 0.513794 1445372705 -0.657410 0.122498 -0.457520 0.586121 1445372705 -0.657410 0.122498 -0.457520 0.586121 1445372705 -0.657410 0.122498 -0.457520 0.586121 1445372705 -0.657410 0.122498 -0.457520 0.586121 1445372705 -0.657410 0.122498 -0.457520 0.586121 1445372705 -0.531677 0.188538 -0.464294 0.682800 1445372706 -0.531677 0.188538 -0.464294 0.682800 1445372706 -0.531677 0.188538 -0.464294 0.682800 1445372706 -0.531677 0.188538 -0.464294 0.682800 1445372706 -0.531677 0.188538 -0.464294 0.682800 1445372706 -0.531677 0.188538 -0.464294 0.682800 1445372706 -0.531677 0.188538 -0.464294 0.682800 1445372706 -0.350281 0.275574 -0.477905 0.756958 1445372706 -0.350281 0.275574 -0.477905 0.756958 1445372706 -0.350281 0.275574 -0.477905 0.756958 1445372706 -0.350281 0.275574 -0.477905 0.756958 1445372706 -0.350281 0.275574 -0.477905 0.756958 1445372706 -0.116272 0.359131 -0.511353 0.771973 1445372706 -0.116272 0.359131 -0.511353 0.771973 1445372706 -0.116272 0.359131 -0.511353 0.771973 1445372706 -0.116272 0.359131 -0.511353 0.771973 1445372706 -0.116272 0.359131 -0.511353 0.771973 1445372706 -0.116272 0.359131 -0.511353 0.771973 1445372706 0.127625 0.406189 -0.533875 0.730469 1445372706 0.127625 0.406189 -0.533875 0.730469 1445372706 0.127625 0.406189 -0.533875 0.730469 1445372706 0.127625 0.406189 -0.533875 0.730469 1445372706 0.127625 0.406189 -0.533875 0.730469 1445372706 0.127625 0.406189 -0.533875 0.730469 1445372706 0.127625 0.406189 -0.533875 0.730469 1445372706 0.288696 0.436768 -0.516235 0.677734 1445372706 0.288696 0.436768 -0.516235 0.677734 1445372706 0.288696 0.436768 -0.516235 0.677734 1445372706 0.288696 0.436768 -0.516235 0.677734 1445372706 0.288696 0.436768 -0.516235 0.677734 1445372706 0.288696 0.436768 -0.516235 0.677734 1445372706 0.337891 0.455017 -0.491821 0.660950 1445372706 0.337891 0.455017 -0.491821 0.660950 1445372706 0.337891 0.455017 -0.491821 0.660950 1445372706 0.337891 0.455017 -0.491821 0.660950 1445372706 0.337891 0.455017 -0.491821 0.660950 1445372706 0.337891 0.455017 -0.491821 0.660950 1445372706 0.285950 0.423767 -0.529785 0.676697 1445372706 0.285950 0.423767 -0.529785 0.676697 1445372706 0.285950 0.423767 -0.529785 0.676697 1445372706 0.285950 0.423767 -0.529785 0.676697 1445372706 0.285950 0.423767 -0.529785 0.676697 1445372706 0.285950 0.423767 -0.529785 0.676697 1445372706 0.163147 0.364441 -0.577576 0.711975 1445372706 0.163147 0.364441 -0.577576 0.711975 1445372706 0.163147 0.364441 -0.577576 0.711975 1445372706 0.163147 0.364441 -0.577576 0.711975 1445372706 0.163147 0.364441 -0.577576 0.711975 1445372706 0.163147 0.364441 -0.577576 0.711975 1445372706 -0.001648 0.307922 -0.591248 0.745361 1445372706 -0.001648 0.307922 -0.591248 0.745361 1445372706 -0.001648 0.307922 -0.591248 0.745361 1445372706 -0.001648 0.307922 -0.591248 0.745361 1445372706 -0.001648 0.307922 -0.591248 0.745361 1445372706 -0.001648 0.307922 -0.591248 0.745361 1445372706 -0.001648 0.307922 -0.591248 0.745361 1445372706 -0.169006 0.254517 -0.592773 0.745117 1445372706 -0.169006 0.254517 -0.592773 0.745117 1445372706 -0.169006 0.254517 -0.592773 0.745117 1445372706 -0.169006 0.254517 -0.592773 0.745117 1445372706 -0.169006 0.254517 -0.592773 0.745117 1445372706 -0.169006 0.254517 -0.592773 0.745117 1445372706 -0.315613 0.217590 -0.618042 0.686340 1445372706 -0.315613 0.217590 -0.618042 0.686340 1445372706 -0.315613 0.217590 -0.618042 0.686340 1445372706 -0.315613 0.217590 -0.618042 0.686340 1445372706 -0.315613 0.217590 -0.618042 0.686340 1445372706 -0.457581 0.195068 -0.617615 0.609192 1445372706 -0.457581 0.195068 -0.617615 0.609192 1445372706 -0.457581 0.195068 -0.617615 0.609192 1445372706 -0.457581 0.195068 -0.617615 0.609192 1445372706 -0.457581 0.195068 -0.617615 0.609192 1445372706 -0.457581 0.195068 -0.617615 0.609192 1445372706 -0.579224 0.172058 -0.586304 0.539612 1445372706 -0.579224 0.172058 -0.586304 0.539612 1445372706 -0.579224 0.172058 -0.586304 0.539612 1445372706 -0.579224 0.172058 -0.586304 0.539612 1445372706 -0.579224 0.172058 -0.586304 0.539612 1445372706 -0.579224 0.172058 -0.586304 0.539612 1445372706 -0.579224 0.172058 -0.586304 0.539612 1445372706 -0.646545 0.155273 -0.535339 0.520874 1445372706 -0.646545 0.155273 -0.535339 0.520874 1445372706 -0.646545 0.155273 -0.535339 0.520874 1445372706 -0.646545 0.155273 -0.535339 0.520874 1445372706 -0.646545 0.155273 -0.535339 0.520874 1445372706 -0.646545 0.155273 -0.535339 0.520874 1445372706 -0.607056 0.165833 -0.505859 0.590027 1445372706 -0.607056 0.165833 -0.505859 0.590027 1445372706 -0.607056 0.165833 -0.505859 0.590027 1445372706 -0.607056 0.165833 -0.505859 0.590027 1445372706 -0.607056 0.165833 -0.505859 0.590027 1445372706 -0.607056 0.165833 -0.505859 0.590027 1445372706 -0.474976 0.223328 -0.507629 0.683228 1445372706 -0.474976 0.223328 -0.507629 0.683228 1445372706 -0.474976 0.223328 -0.507629 0.683228 1445372706 -0.474976 0.223328 -0.507629 0.683228 1445372706 -0.474976 0.223328 -0.507629 0.683228 1445372706 -0.474976 0.223328 -0.507629 0.683228 1445372706 -0.474976 0.223328 -0.507629 0.683228 1445372706 -0.289978 0.301758 -0.518982 0.745300 1445372706 -0.289978 0.301758 -0.518982 0.745300 1445372706 -0.289978 0.301758 -0.518982 0.745300 1445372706 -0.289978 0.301758 -0.518982 0.745300 1445372706 -0.289978 0.301758 -0.518982 0.745300 1445372706 -0.289978 0.301758 -0.518982 0.745300 1445372706 -0.069702 0.371582 -0.535950 0.754822 1445372706 -0.069702 0.371582 -0.535950 0.754822 1445372706 -0.069702 0.371582 -0.535950 0.754822 1445372706 -0.069702 0.371582 -0.535950 0.754822 1445372706 -0.069702 0.371582 -0.535950 0.754822 1445372706 0.138611 0.419312 -0.540527 0.716064 1445372706 0.138611 0.419312 -0.540527 0.716064 1445372707 0.138611 0.419312 -0.540527 0.716064 1445372707 0.138611 0.419312 -0.540527 0.716064 1445372707 0.138611 0.419312 -0.540527 0.716064 1445372707 0.138611 0.419312 -0.540527 0.716064 1445372707 0.298218 0.440369 -0.551819 0.642334 1445372707 0.298218 0.440369 -0.551819 0.642334 1445372707 0.298218 0.440369 -0.551819 0.642334 1445372707 0.298218 0.440369 -0.551819 0.642334 1445372707 0.298218 0.440369 -0.551819 0.642334 1445372707 0.298218 0.440369 -0.551819 0.642334 1445372707 0.342651 0.442810 -0.548279 0.621155 1445372707 0.342651 0.442810 -0.548279 0.621155 1445372707 0.342651 0.442810 -0.548279 0.621155 1445372707 0.342651 0.442810 -0.548279 0.621155 1445372707 0.342651 0.442810 -0.548279 0.621155 1445372707 0.342651 0.442810 -0.548279 0.621155 1445372707 0.265259 0.403748 -0.580017 0.655884 1445372707 0.265259 0.403748 -0.580017 0.655884 1445372707 0.265259 0.403748 -0.580017 0.655884 1445372707 0.265259 0.403748 -0.580017 0.655884 1445372707 0.265259 0.403748 -0.580017 0.655884 1445372707 0.265259 0.403748 -0.580017 0.655884 1445372707 0.265259 0.403748 -0.580017 0.655884 1445372707 0.112366 0.341797 -0.593750 0.719666 1445372707 0.112366 0.341797 -0.593750 0.719666 1445372707 0.112366 0.341797 -0.593750 0.719666 1445372707 0.112366 0.341797 -0.593750 0.719666 1445372707 0.112366 0.341797 -0.593750 0.719666 1445372707 -0.050537 0.277283 -0.614197 0.737061 1445372707 -0.050537 0.277283 -0.614197 0.737061 1445372707 -0.050537 0.277283 -0.614197 0.737061 1445372707 -0.050537 0.277283 -0.614197 0.737061 1445372707 -0.050537 0.277283 -0.614197 0.737061 1445372707 -0.050537 0.277283 -0.614197 0.737061 1445372707 -0.203918 0.232178 -0.642639 0.701050 1445372707 -0.203918 0.232178 -0.642639 0.701050 1445372707 -0.203918 0.232178 -0.642639 0.701050 1445372707 -0.203918 0.232178 -0.642639 0.701050 1445372707 -0.203918 0.232178 -0.642639 0.701050 1445372707 -0.203918 0.232178 -0.642639 0.701050 1445372707 -0.203918 0.232178 -0.642639 0.701050 1445372707 -0.354614 0.201172 -0.637451 0.653809 1445372707 -0.354614 0.201172 -0.637451 0.653809 1445372707 -0.354614 0.201172 -0.637451 0.653809 1445372707 -0.354614 0.201172 -0.637451 0.653809 1445372707 -0.354614 0.201172 -0.637451 0.653809 1445372707 -0.354614 0.201172 -0.637451 0.653809 1445372707 -0.491394 0.185181 -0.622559 0.580261 1445372707 -0.491394 0.185181 -0.622559 0.580261 1445372707 -0.491394 0.185181 -0.622559 0.580261 1445372707 -0.491394 0.185181 -0.622559 0.580261 1445372707 -0.491394 0.185181 -0.622559 0.580261 1445372707 -0.491394 0.185181 -0.622559 0.580261 1445372707 -0.600220 0.152832 -0.560852 0.549438 1445372707 -0.600220 0.152832 -0.560852 0.549438 1445372707 -0.600220 0.152832 -0.560852 0.549438 1445372707 -0.600220 0.152832 -0.560852 0.549438 1445372707 -0.600220 0.152832 -0.560852 0.549438 1445372707 -0.616760 0.142639 -0.510010 0.582397 1445372707 -0.616760 0.142639 -0.510010 0.582397 1445372707 -0.616760 0.142639 -0.510010 0.582397 1445372707 -0.616760 0.142639 -0.510010 0.582397 1445372707 -0.616760 0.142639 -0.510010 0.582397 1445372707 -0.616760 0.142639 -0.510010 0.582397 1445372707 -0.616760 0.142639 -0.510010 0.582397 1445372707 -0.513977 0.163940 -0.492798 0.682739 1445372707 -0.513977 0.163940 -0.492798 0.682739 1445372707 -0.513977 0.163940 -0.492798 0.682739 1445372707 -0.513977 0.163940 -0.492798 0.682739 1445372707 -0.513977 0.163940 -0.492798 0.682739 1445372707 -0.513977 0.163940 -0.492798 0.682739 1445372707 -0.325806 0.211853 -0.486938 0.782227 1445372707 -0.325806 0.211853 -0.486938 0.782227 1445372707 -0.325806 0.211853 -0.486938 0.782227 1445372707 -0.325806 0.211853 -0.486938 0.782227 1445372707 -0.325806 0.211853 -0.486938 0.782227 1445372707 -0.325806 0.211853 -0.486938 0.782227 1445372707 -0.104919 0.285095 -0.521667 0.797241 1445372707 -0.104919 0.285095 -0.521667 0.797241 1445372707 -0.104919 0.285095 -0.521667 0.797241 1445372707 -0.104919 0.285095 -0.521667 0.797241 1445372707 -0.104919 0.285095 -0.521667 0.797241 1445372707 0.095947 0.349976 -0.535156 0.762817 1445372707 0.095947 0.349976 -0.535156 0.762817 1445372707 0.095947 0.349976 -0.535156 0.762817 1445372707 0.095947 0.349976 -0.535156 0.762817 1445372707 0.095947 0.349976 -0.535156 0.762817 1445372707 0.265930 0.391724 -0.554871 0.684021 1445372707 0.265930 0.391724 -0.554871 0.684021 1445372707 0.265930 0.391724 -0.554871 0.684021 1445372707 0.265930 0.391724 -0.554871 0.684021 1445372707 0.265930 0.391724 -0.554871 0.684021 1445372707 0.265930 0.391724 -0.554871 0.684021 1445372707 0.265930 0.391724 -0.554871 0.684021 1445372707 0.354431 0.413757 -0.547058 0.635498 1445372707 0.354431 0.413757 -0.547058 0.635498 1445372707 0.354431 0.413757 -0.547058 0.635498 1445372707 0.354431 0.413757 -0.547058 0.635498 1445372707 0.354431 0.413757 -0.547058 0.635498 1445372707 0.354431 0.413757 -0.547058 0.635498 1445372707 0.345520 0.394714 -0.557495 0.643372 1445372707 0.345520 0.394714 -0.557495 0.643372 1445372707 0.345520 0.394714 -0.557495 0.643372 1445372707 0.345520 0.394714 -0.557495 0.643372 1445372707 0.345520 0.394714 -0.557495 0.643372 1445372707 0.345520 0.394714 -0.557495 0.643372 1445372707 0.246948 0.345947 -0.581238 0.693848 1445372707 0.246948 0.345947 -0.581238 0.693848 1445372707 0.246948 0.345947 -0.581238 0.693848 1445372708 0.246948 0.345947 -0.581238 0.693848 1445372708 0.246948 0.345947 -0.581238 0.693848 1445372708 0.246948 0.345947 -0.581238 0.693848 1445372708 0.097595 0.291382 -0.603516 0.735779 1445372708 0.097595 0.291382 -0.603516 0.735779 1445372708 0.097595 0.291382 -0.603516 0.735779 1445372708 0.097595 0.291382 -0.603516 0.735779 1445372708 0.097595 0.291382 -0.603516 0.735779 1445372708 0.097595 0.291382 -0.603516 0.735779 1445372708 -0.072266 0.249817 -0.606750 0.751160 1445372708 -0.072266 0.249817 -0.606750 0.751160 1445372708 -0.072266 0.249817 -0.606750 0.751160 1445372708 -0.072266 0.249817 -0.606750 0.751160 1445372708 -0.072266 0.249817 -0.606750 0.751160 1445372708 -0.072266 0.249817 -0.606750 0.751160 1445372708 -0.072266 0.249817 -0.606750 0.751160 1445372708 -0.228882 0.225586 -0.620422 0.715393 1445372708 -0.228882 0.225586 -0.620422 0.715393 1445372708 -0.228882 0.225586 -0.620422 0.715393 1445372708 -0.228882 0.225586 -0.620422 0.715393 1445372708 -0.228882 0.225586 -0.620422 0.715393 1445372708 -0.228882 0.225586 -0.620422 0.715393 1445372708 -0.387085 0.204468 -0.596313 0.672913 1445372708 -0.387085 0.204468 -0.596313 0.672913 1445372708 -0.387085 0.204468 -0.596313 0.672913 1445372708 -0.387085 0.204468 -0.596313 0.672913 1445372708 -0.387085 0.204468 -0.596313 0.672913 1445372708 -0.534363 0.154663 -0.533813 0.636841 1445372708 -0.534363 0.154663 -0.533813 0.636841 1445372708 -0.534363 0.154663 -0.533813 0.636841 1445372708 -0.534363 0.154663 -0.533813 0.636841 1445372708 -0.534363 0.154663 -0.533813 0.636841 1445372708 -0.534363 0.154663 -0.533813 0.636841 1445372708 -0.601318 0.152039 -0.510803 0.595337 1445372708 -0.601318 0.152039 -0.510803 0.595337 1445372708 -0.601318 0.152039 -0.510803 0.595337 1445372708 -0.601318 0.152039 -0.510803 0.595337 1445372708 -0.601318 0.152039 -0.510803 0.595337 1445372708 -0.601318 0.152039 -0.510803 0.595337 1445372708 -0.571106 0.144531 -0.464172 0.661438 1445372708 -0.571106 0.144531 -0.464172 0.661438 1445372708 -0.571106 0.144531 -0.464172 0.661438 1445372708 -0.571106 0.144531 -0.464172 0.661438 1445372708 -0.571106 0.144531 -0.464172 0.661438 1445372708 -0.571106 0.144531 -0.464172 0.661438 1445372708 -0.435974 0.183350 -0.442688 0.761780 1445372708 -0.435974 0.183350 -0.442688 0.761780 1445372708 -0.435974 0.183350 -0.442688 0.761780 1445372708 -0.435974 0.183350 -0.442688 0.761780 1445372708 -0.435974 0.183350 -0.442688 0.761780 1445372708 -0.435974 0.183350 -0.442688 0.761780 1445372708 -0.257263 0.251404 -0.428406 0.828918 1445372708 -0.257263 0.251404 -0.428406 0.828918 1445372708 -0.257263 0.251404 -0.428406 0.828918 1445372708 -0.257263 0.251404 -0.428406 0.828918 1445372708 -0.257263 0.251404 -0.428406 0.828918 1445372708 -0.257263 0.251404 -0.428406 0.828918 1445372708 -0.257263 0.251404 -0.428406 0.828918 1445372708 -0.050293 0.329407 -0.481079 0.810852 1445372708 -0.050293 0.329407 -0.481079 0.810852 1445372708 -0.050293 0.329407 -0.481079 0.810852 1445372708 -0.050293 0.329407 -0.481079 0.810852 1445372708 -0.050293 0.329407 -0.481079 0.810852 1445372708 -0.050293 0.329407 -0.481079 0.810852 1445372708 -0.050293 0.329407 -0.481079 0.810852 1445372708 0.146606 0.388977 -0.510437 0.752747 1445372708 0.146606 0.388977 -0.510437 0.752747 1445372708 0.146606 0.388977 -0.510437 0.752747 1445372708 0.146606 0.388977 -0.510437 0.752747 1445372708 0.146606 0.388977 -0.510437 0.752747 1445372708 0.146606 0.388977 -0.510437 0.752747 1445372708 0.321045 0.416016 -0.560425 0.640137 1445372708 0.321045 0.416016 -0.560425 0.640137 1445372708 0.321045 0.416016 -0.560425 0.640137 1445372708 0.321045 0.416016 -0.560425 0.640137 1445372708 0.321045 0.416016 -0.560425 0.640137 1445372708 0.321045 0.416016 -0.560425 0.640137 1445372708 0.343079 0.445984 -0.519165 0.643250 1445372708 0.343079 0.445984 -0.519165 0.643250 1445372708 0.343079 0.445984 -0.519165 0.643250 1445372708 0.343079 0.445984 -0.519165 0.643250 1445372708 0.343079 0.445984 -0.519165 0.643250 1445372708 0.343079 0.445984 -0.519165 0.643250 1445372708 0.343079 0.445984 -0.519165 0.643250 1445372708 0.298950 0.395508 -0.547852 0.673828 1445372708 0.298950 0.395508 -0.547852 0.673828 1445372708 0.298950 0.395508 -0.547852 0.673828 1445372708 0.298950 0.395508 -0.547852 0.673828 1445372708 0.298950 0.395508 -0.547852 0.673828 1445372708 0.173828 0.325867 -0.561951 0.740112 1445372708 0.173828 0.325867 -0.561951 0.740112 1445372708 0.173828 0.325867 -0.561951 0.740112 1445372708 0.173828 0.325867 -0.561951 0.740112 1445372708 0.173828 0.325867 -0.561951 0.740112 1445372708 0.173828 0.325867 -0.561951 0.740112 1445372708 0.009521 0.261414 -0.570129 0.778809 1445372708 0.009521 0.261414 -0.570129 0.778809 1445372708 0.009521 0.261414 -0.570129 0.778809 1445372708 0.009521 0.261414 -0.570129 0.778809 1445372708 0.009521 0.261414 -0.570129 0.778809 1445372708 0.009521 0.261414 -0.570129 0.778809 1445372708 -0.169739 0.204285 -0.555481 0.787964 1445372708 -0.169739 0.204285 -0.555481 0.787964 1445372708 -0.169739 0.204285 -0.555481 0.787964 1445372708 -0.169739 0.204285 -0.555481 0.787964 1445372708 -0.169739 0.204285 -0.555481 0.787964 1445372708 -0.169739 0.204285 -0.555481 0.787964 1445372708 -0.336670 0.170471 -0.562256 0.735840 1445372708 -0.336670 0.170471 -0.562256 0.735840 1445372708 -0.336670 0.170471 -0.562256 0.735840 1445372708 -0.336670 0.170471 -0.562256 0.735840 1445372708 -0.336670 0.170471 -0.562256 0.735840 1445372709 -0.336670 0.170471 -0.562256 0.735840 1445372709 -0.336670 0.170471 -0.562256 0.735840 1445372709 -0.493652 0.151611 -0.536377 0.667542 1445372709 -0.493652 0.151611 -0.536377 0.667542 1445372709 -0.493652 0.151611 -0.536377 0.667542 1445372709 -0.493652 0.151611 -0.536377 0.667542 1445372709 -0.493652 0.151611 -0.536377 0.667542 1445372709 -0.493652 0.151611 -0.536377 0.667542 1445372709 -0.603027 0.135010 -0.479004 0.623474 1445372709 -0.603027 0.135010 -0.479004 0.623474 1445372709 -0.603027 0.135010 -0.479004 0.623474 1445372709 -0.603027 0.135010 -0.479004 0.623474 1445372709 -0.603027 0.135010 -0.479004 0.623474 1445372709 -0.603027 0.135010 -0.479004 0.623474 1445372709 -0.629333 0.118652 -0.415710 0.645813 1445372709 -0.629333 0.118652 -0.415710 0.645813 1445372709 -0.629333 0.118652 -0.415710 0.645813 1445372709 -0.629333 0.118652 -0.415710 0.645813 1445372709 -0.629333 0.118652 -0.415710 0.645813 1445372709 -0.629333 0.118652 -0.415710 0.645813 1445372709 -0.544434 0.160645 -0.400146 0.719482 1445372709 -0.544434 0.160645 -0.400146 0.719482 1445372709 -0.544434 0.160645 -0.400146 0.719482 1445372709 -0.544434 0.160645 -0.400146 0.719482 1445372709 -0.544434 0.160645 -0.400146 0.719482 1445372709 -0.544434 0.160645 -0.400146 0.719482 1445372709 -0.399353 0.214722 -0.372681 0.809631 1445372709 -0.399353 0.214722 -0.372681 0.809631 1445372709 -0.399353 0.214722 -0.372681 0.809631 1445372709 -0.399353 0.214722 -0.372681 0.809631 1445372709 -0.399353 0.214722 -0.372681 0.809631 1445372709 -0.399353 0.214722 -0.372681 0.809631 1445372709 -0.399353 0.214722 -0.372681 0.809631 1445372709 -0.211182 0.305969 -0.367493 0.852478 1445372709 -0.211182 0.305969 -0.367493 0.852478 1445372709 -0.211182 0.305969 -0.367493 0.852478 1445372709 -0.211182 0.305969 -0.367493 0.852478 1445372709 -0.211182 0.305969 -0.367493 0.852478 1445372709 -0.211182 0.305969 -0.367493 0.852478 1445372709 0.001221 0.382385 -0.401184 0.832336 1445372709 0.001221 0.382385 -0.401184 0.832336 1445372709 0.001221 0.382385 -0.401184 0.832336 1445372709 0.001221 0.382385 -0.401184 0.832336 1445372709 0.001221 0.382385 -0.401184 0.832336 1445372709 0.001221 0.382385 -0.401184 0.832336 1445372709 0.187927 0.427307 -0.457397 0.756836 1445372709 0.187927 0.427307 -0.457397 0.756836 1445372709 0.187927 0.427307 -0.457397 0.756836 1445372709 0.187927 0.427307 -0.457397 0.756836 1445372709 0.187927 0.427307 -0.457397 0.756836 1445372709 0.187927 0.427307 -0.457397 0.756836 1445372709 0.284363 0.452271 -0.471741 0.701416 1445372709 0.284363 0.452271 -0.471741 0.701416 1445372709 0.284363 0.452271 -0.471741 0.701416 1445372709 0.284363 0.452271 -0.471741 0.701416 1445372709 0.284363 0.452271 -0.471741 0.701416 1445372709 0.284363 0.452271 -0.471741 0.701416 1445372709 0.284363 0.452271 -0.471741 0.701416 1445372709 0.283875 0.419189 -0.509644 0.695618 1445372709 0.283875 0.419189 -0.509644 0.695618 1445372709 0.283875 0.419189 -0.509644 0.695618 1445372709 0.283875 0.419189 -0.509644 0.695618 1445372709 0.283875 0.419189 -0.509644 0.695618 1445372709 0.283875 0.419189 -0.509644 0.695618 1445372709 0.188904 0.344666 -0.549622 0.737122 1445372709 0.188904 0.344666 -0.549622 0.737122 1445372709 0.188904 0.344666 -0.549622 0.737122 1445372709 0.188904 0.344666 -0.549622 0.737122 1445372709 0.188904 0.344666 -0.549622 0.737122 1445372709 0.188904 0.344666 -0.549622 0.737122 1445372709 0.037231 0.266357 -0.566895 0.778625 1445372709 0.037231 0.266357 -0.566895 0.778625 1445372709 0.037231 0.266357 -0.566895 0.778625 1445372709 0.037231 0.266357 -0.566895 0.778625 1445372709 0.037231 0.266357 -0.566895 0.778625 1445372709 0.037231 0.266357 -0.566895 0.778625 1445372709 -0.126160 0.199524 -0.575867 0.782715 1445372709 -0.126160 0.199524 -0.575867 0.782715 1445372709 -0.126160 0.199524 -0.575867 0.782715 1445372709 -0.126160 0.199524 -0.575867 0.782715 1445372709 -0.126160 0.199524 -0.575867 0.782715 1445372709 -0.126160 0.199524 -0.575867 0.782715 1445372709 -0.278809 0.157104 -0.582825 0.746948 1445372709 -0.278809 0.157104 -0.582825 0.746948 1445372709 -0.278809 0.157104 -0.582825 0.746948 1445372709 -0.278809 0.157104 -0.582825 0.746948 1445372709 -0.278809 0.157104 -0.582825 0.746948 1445372709 -0.278809 0.157104 -0.582825 0.746948 1445372709 -0.278809 0.157104 -0.582825 0.746948 1445372709 -0.417175 0.138184 -0.570068 0.694153 1445372709 -0.417175 0.138184 -0.570068 0.694153 1445372709 -0.417175 0.138184 -0.570068 0.694153 1445372709 -0.417175 0.138184 -0.570068 0.694153 1445372709 -0.417175 0.138184 -0.570068 0.694153 1445372709 -0.537659 0.123840 -0.517578 0.653992 1445372709 -0.537659 0.123840 -0.517578 0.653992 1445372709 -0.537659 0.123840 -0.517578 0.653992 1445372709 -0.537659 0.123840 -0.517578 0.653992 1445372709 -0.537659 0.123840 -0.517578 0.653992 1445372709 -0.537659 0.123840 -0.517578 0.653992 1445372709 -0.621704 0.114319 -0.444458 0.634705 1445372709 -0.621704 0.114319 -0.444458 0.634705 1445372709 -0.621704 0.114319 -0.444458 0.634705 1445372709 -0.621704 0.114319 -0.444458 0.634705 1445372709 -0.621704 0.114319 -0.444458 0.634705 1445372709 -0.621704 0.114319 -0.444458 0.634705 1445372709 -0.620361 0.103516 -0.376831 0.679993 1445372709 -0.620361 0.103516 -0.376831 0.679993 1445372709 -0.620361 0.103516 -0.376831 0.679993 1445372709 -0.620361 0.103516 -0.376831 0.679993 1445372709 -0.620361 0.103516 -0.376831 0.679993 1445372709 -0.620361 0.103516 -0.376831 0.679993 1445372710 -0.620361 0.103516 -0.376831 0.679993 1445372710 -0.524231 0.149719 -0.383179 0.745605 1445372710 -0.524231 0.149719 -0.383179 0.745605 1445372710 -0.524231 0.149719 -0.383179 0.745605 1445372710 -0.524231 0.149719 -0.383179 0.745605 1445372710 -0.524231 0.149719 -0.383179 0.745605 1445372710 -0.524231 0.149719 -0.383179 0.745605 1445372710 -0.376160 0.194702 -0.381042 0.821838 1445372710 -0.376160 0.194702 -0.381042 0.821838 1445372710 -0.376160 0.194702 -0.381042 0.821838 1445372710 -0.376160 0.194702 -0.381042 0.821838 1445372710 -0.376160 0.194702 -0.381042 0.821838 1445372710 -0.184326 0.266113 -0.426575 0.844543 1445372710 -0.184326 0.266113 -0.426575 0.844543 1445372710 -0.184326 0.266113 -0.426575 0.844543 1445372710 -0.184326 0.266113 -0.426575 0.844543 1445372710 -0.184326 0.266113 -0.426575 0.844543 1445372710 -0.184326 0.266113 -0.426575 0.844543 1445372710 -0.184326 0.266113 -0.426575 0.844543 1445372710 0.026489 0.326355 -0.466553 0.821594 1445372710 0.026489 0.326355 -0.466553 0.821594 1445372710 0.026489 0.326355 -0.466553 0.821594 1445372710 0.026489 0.326355 -0.466553 0.821594 1445372710 0.026489 0.326355 -0.466553 0.821594 1445372710 0.026489 0.326355 -0.466553 0.821594 1445372710 0.227173 0.374329 -0.507751 0.741882 1445372710 0.227173 0.374329 -0.507751 0.741882 1445372710 0.227173 0.374329 -0.507751 0.741882 1445372710 0.227173 0.374329 -0.507751 0.741882 1445372710 0.227173 0.374329 -0.507751 0.741882 1445372710 0.227173 0.374329 -0.507751 0.741882 1445372710 0.337402 0.409851 -0.509216 0.677368 1445372710 0.337402 0.409851 -0.509216 0.677368 1445372710 0.337402 0.409851 -0.509216 0.677368 1445372710 0.337402 0.409851 -0.509216 0.677368 1445372710 0.337402 0.409851 -0.509216 0.677368 1445372710 0.337402 0.409851 -0.509216 0.677368 1445372710 0.337402 0.409851 -0.509216 0.677368 1445372710 0.361328 0.392944 -0.511902 0.672974 1445372710 0.361328 0.392944 -0.511902 0.672974 1445372710 0.361328 0.392944 -0.511902 0.672974 1445372710 0.361328 0.392944 -0.511902 0.672974 1445372710 0.361328 0.392944 -0.511902 0.672974 1445372710 0.361328 0.392944 -0.511902 0.672974 1445372710 0.361328 0.392944 -0.511902 0.672974 1445372710 0.306580 0.345398 -0.541565 0.702393 1445372710 0.306580 0.345398 -0.541565 0.702393 1445372710 0.306580 0.345398 -0.541565 0.702393 1445372710 0.306580 0.345398 -0.541565 0.702393 1445372710 0.306580 0.345398 -0.541565 0.702393 1445372710 0.306580 0.345398 -0.541565 0.702393 1445372710 0.178650 0.292480 -0.534363 0.772644 1445372710 0.178650 0.292480 -0.534363 0.772644 1445372710 0.178650 0.292480 -0.534363 0.772644 1445372710 0.178650 0.292480 -0.534363 0.772644 1445372710 0.178650 0.292480 -0.534363 0.772644 1445372710 0.178650 0.292480 -0.534363 0.772644 1445372710 0.027710 0.233948 -0.543396 0.805725 1445372710 0.027710 0.233948 -0.543396 0.805725 1445372710 0.027710 0.233948 -0.543396 0.805725 1445372710 0.027710 0.233948 -0.543396 0.805725 1445372710 0.027710 0.233948 -0.543396 0.805725 1445372710 0.027710 0.233948 -0.543396 0.805725 1445372710 -0.143005 0.191101 -0.548584 0.801270 1445372710 
0.258484 0.533875 -0.283203 0.753540 1445372712 0.258484 0.533875 -0.283203 0.753540 1445372712 0.258484 0.533875 -0.283203 0.753540 1445372712 0.239746 0.535828 -0.270447 0.763000 1445372712 0.239746 0.535828 -0.270447 0.763000 1445372712 0.239746 0.535828 -0.270447 0.763000 1445372712 0.239746 0.535828 -0.270447 0.763000 1445372712 0.239746 0.535828 -0.270447 0.763000 1445372712 0.239746 0.535828 -0.270447 0.763000 1445372712 0.219666 0.531616 -0.265564 0.773682 1445372712 0.219666 0.531616 -0.265564 0.773682 1445372712 0.219666 0.531616 -0.265564 0.773682 1445372712 0.219666 0.531616 -0.265564 0.773682 1445372712 0.219666 0.531616 -0.265564 0.773682 1445372712 0.219666 0.531616 -0.265564 0.773682 1445372712 0.219666 0.531616 -0.265564 0.773682 1445372712 0.195740 0.520752 -0.270508 0.785645 1445372712 0.195740 0.520752 -0.270508 0.785645 1445372712 0.195740 0.520752 -0.270508 0.785645 1445372712 0.195740 0.520752 -0.270508 0.785645 1445372712 0.195740 0.520752 -0.270508 0.785645 1445372712 0.159485 0.513550 -0.263367 0.800842 1445372712 0.159485 0.513550 -0.263367 0.800842 1445372712 0.159485 0.513550 -0.263367 0.800842 1445372712 0.159485 0.513550 -0.263367 0.800842 1445372712 0.159485 0.513550 -0.263367 0.800842 1445372712 0.159485 0.513550 -0.263367 0.800842 1445372712 0.091370 0.536377 -0.177551 0.819946 1445372712 0.091370 0.536377 -0.177551 0.819946 1445372712 0.091370 0.536377 -0.177551 0.819946 1445372712 0.091370 0.536377 -0.177551 0.819946 1445372712 0.091370 0.536377 -0.177551 0.819946 1445372712 0.091370 0.536377 -0.177551 0.819946 1445372712 0.091370 0.536377 -0.177551 0.819946 1445372712 0.067139 0.558594 -0.122314 0.817566 1445372712 0.067139 0.558594 -0.122314 0.817566 1445372712 0.067139 0.558594 -0.122314 0.817566 1445372712 0.067139 0.558594 -0.122314 0.817566 1445372712 0.067139 0.558594 -0.122314 0.817566 1445372712 0.067139 0.558594 -0.122314 0.817566 1445372712 0.067139 0.558594 -0.122314 0.817566 1445372712 0.082581 0.562256 -0.126038 0.813049 1445372712 0.082581 0.562256 -0.126038 0.813049 1445372712 0.082581 0.562256 -0.126038 0.813049 1445372712 0.082581 0.562256 -0.126038 0.813049 1445372712 0.082581 0.562256 -0.126038 0.813049 1445372712 0.082581 0.562256 -0.126038 0.813049 1445372712 0.103149 0.552307 -0.153992 0.812744 1445372712 0.103149 0.552307 -0.153992 0.812744 1445372712 0.103149 0.552307 -0.153992 0.812744 1445372712 0.103149 0.552307 -0.153992 0.812744 1445372712 0.103149 0.552307 -0.153992 0.812744 1445372712 0.103149 0.552307 -0.153992 0.812744 1445372712 0.141785 0.532898 -0.191345 0.811951 1445372712 0.141785 0.532898 -0.191345 0.811951 1445372712 0.141785 0.532898 -0.191345 0.811951 1445372712 0.141785 0.532898 -0.191345 0.811951 1445372712 0.141785 0.532898 -0.191345 0.811951 1445372712 0.141785 0.532898 -0.191345 0.811951 1445372712 0.190125 0.506836 -0.236206 0.806946 1445372712 0.190125 0.506836 -0.236206 0.806946 1445372712 0.190125 0.506836 -0.236206 0.806946 1445372712 0.190125 0.506836 -0.236206 0.806946 1445372712 0.190125 0.506836 -0.236206 0.806946 1445372712 0.222595 0.484863 -0.267700 0.802246 1445372712 0.222595 0.484863 -0.267700 0.802246 1445372712 0.222595 0.484863 -0.267700 0.802246 1445372713 0.222595 0.484863 -0.267700 0.802246 1445372713 0.222595 0.484863 -0.267700 0.802246 1445372713 0.222595 0.484863 -0.267700 0.802246 1445372713 0.223328 0.474915 -0.269348 0.807434 1445372713 0.223328 0.474915 -0.269348 0.807434 1445372713 0.223328 0.474915 -0.269348 0.807434 1445372713 0.223328 0.474915 -0.269348 0.807434 1445372713 0.223328 0.474915 -0.269348 0.807434 1445372713 0.223328 0.474915 -0.269348 0.807434 1445372713 0.203552 0.473022 -0.254761 0.818420 1445372713 0.203552 0.473022 -0.254761 0.818420 1445372713 0.203552 0.473022 -0.254761 0.818420 1445372713 0.203552 0.473022 -0.254761 0.818420 1445372713 0.203552 0.473022 -0.254761 0.818420 1445372713 0.203552 0.473022 -0.254761 0.818420 1445372713 0.180664 0.470093 -0.250305 0.826843 1445372713 0.180664 0.470093 -0.250305 0.826843 1445372713 0.180664 0.470093 -0.250305 0.826843 1445372713 0.180664 0.470093 -0.250305 0.826843 1445372713 0.180664 0.470093 -0.250305 0.826843 1445372713 0.180664 0.470093 -0.250305 0.826843 1445372713 0.151306 0.463684 -0.252625 0.835571 1445372713 0.151306 0.463684 -0.252625 0.835571 1445372713 0.151306 0.463684 -0.252625 0.835571 1445372713 0.151306 0.463684 -0.252625 0.835571 1445372713 0.151306 0.463684 -0.252625 0.835571 1445372713 0.151306 0.463684 -0.252625 0.835571 1445372713 0.111755 0.458435 -0.248718 0.845825 1445372713 0.111755 0.458435 -0.248718 0.845825 1445372713 0.111755 0.458435 -0.248718 0.845825 1445372713 0.111755 0.458435 -0.248718 0.845825 1445372713 0.111755 0.458435 -0.248718 0.845825 1445372713 0.111755 0.458435 -0.248718 0.845825 1445372713 0.076843 0.450806 -0.248230 0.853943 1445372713 0.076843 0.450806 -0.248230 0.853943 1445372713 0.076843 0.450806 -0.248230 0.853943 1445372713 0.076843 0.450806 -0.248230 0.853943 1445372713 0.076843 0.450806 -0.248230 0.853943 1445372713 0.076843 0.450806 -0.248230 0.853943 1445372713 0.076843 0.450806 -0.248230 0.853943 1445372713 0.074402 0.452209 -0.264587 0.848450 1445372713 0.074402 0.452209 -0.264587 0.848450 1445372713 0.074402 0.452209 -0.264587 0.848450 1445372713 0.074402 0.452209 -0.264587 0.848450 1445372713 0.074402 0.452209 -0.264587 0.848450 1445372713 0.074402 0.452209 -0.264587 0.848450 1445372713 0.082581 0.455933 -0.267334 0.844849 1445372713 0.082581 0.455933 -0.267334 0.844849 1445372713 0.082581 0.455933 -0.267334 0.844849 1445372713 0.082581 0.455933 -0.267334 0.844849 1445372713 0.082581 0.455933 -0.267334 0.844849 1445372713 0.082581 0.455933 -0.267334 0.844849 1445372713 0.097107 0.465393 -0.262329 0.839722 1445372713 0.097107 0.465393 -0.262329 0.839722 1445372713 0.097107 0.465393 -0.262329 0.839722 1445372713 0.097107 0.465393 -0.262329 0.839722 1445372713 0.097107 0.465393 -0.262329 0.839722 1445372713 0.097107 0.465393 -0.262329 0.839722 1445372713 0.109314 0.466614 -0.268005 0.835693 1445372713 0.109314 0.466614 -0.268005 0.835693 1445372713 0.109314 0.466614 -0.268005 0.835693 1445372713 0.109314 0.466614 -0.268005 0.835693 1445372713 0.109314 0.466614 -0.268005 0.835693 1445372713 0.109314 0.466614 -0.268005 0.835693 1445372713 0.124878 0.467773 -0.266113 0.833496 1445372713 0.124878 0.467773 -0.266113 0.833496 1445372713 0.124878 0.467773 -0.266113 0.833496 1445372713 0.124878 0.467773 -0.266113 0.833496 1445372713 0.124878 0.467773 -0.266113 0.833496 1445372713 0.124878 0.467773 -0.266113 0.833496 1445372713 0.169128 0.457703 -0.284607 0.825073 1445372713 0.169128 0.457703 -0.284607 0.825073 1445372713 0.169128 0.457703 -0.284607 0.825073 1445372713 0.169128 0.457703 -0.284607 0.825073 1445372713 0.169128 0.457703 -0.284607 0.825073 1445372713 0.169128 0.457703 -0.284607 0.825073 1445372713 0.221313 0.441528 -0.321716 0.807800 1445372713 0.221313 0.441528 -0.321716 0.807800 1445372713 0.221313 0.441528 -0.321716 0.807800 1445372713 0.221313 0.441528 -0.321716 0.807800 1445372713 0.221313 0.441528 -0.321716 0.807800 1445372713 0.221313 0.441528 -0.321716 0.807800 1445372713 0.221313 0.441528 -0.321716 0.807800 1445372713 0.257813 0.426758 -0.357666 0.789551 1445372713 0.257813 0.426758 -0.357666 0.789551 1445372713 0.257813 0.426758 -0.357666 0.789551 1445372713 0.257813 0.426758 -0.357666 0.789551 1445372713 0.257813 0.426758 -0.357666 0.789551 1445372713 0.257813 0.426758 -0.357666 0.789551 1445372713 0.253784 0.424133 -0.362793 0.789917 1445372713 0.253784 0.424133 -0.362793 0.789917 1445372713 0.253784 0.424133 -0.362793 0.789917 1445372713 0.253784 0.424133 -0.362793 0.789917 1445372713 0.253784 0.424133 -0.362793 0.789917 1445372713 0.253784 0.424133 -0.362793 0.789917 1445372713 0.253784 0.424133 -0.362793 0.789917 1445372713 0.219604 0.431091 -0.337280 0.807556 1445372713 0.219604 0.431091 -0.337280 0.807556 1445372713 0.219604 0.431091 -0.337280 0.807556 1445372713 0.219604 0.431091 -0.337280 0.807556 1445372713 0.219604 0.431091 -0.337280 0.807556 1445372713 0.219604 0.431091 -0.337280 0.807556 1445372713 0.188354 0.432190 -0.319397 0.822021 1445372713 0.188354 0.432190 -0.319397 0.822021 1445372713 0.188354 0.432190 -0.319397 0.822021 1445372713 0.188354 0.432190 -0.319397 0.822021 1445372713 0.188354 0.432190 -0.319397 0.822021 1445372713 0.163208 0.430176 -0.312866 0.830872 1445372713 0.163208 0.430176 -0.312866 0.830872 1445372713 0.163208 0.430176 -0.312866 0.830872 1445372713 0.163208 0.430176 -0.312866 0.830872 1445372714 0.163208 0.430176 -0.312866 0.830872 1445372714 0.163208 0.430176 -0.312866 0.830872 1445372714 0.163208 0.430176 -0.312866 0.830872 1445372714 0.132202 0.426819 -0.304016 0.841309 1445372714 0.132202 0.426819 -0.304016 0.841309 1445372714 0.132202 0.426819 -0.304016 0.841309 1445372714 0.132202 0.426819 -0.304016 0.841309 1445372714 0.132202 0.426819 -0.304016 0.841309 1445372714 0.084473 0.425110 -0.284851 0.854919 1445372714 0.084473 0.425110 -0.284851 0.854919 1445372714 0.084473 0.425110 -0.284851 0.854919 1445372714 0.084473 0.425110 -0.284851 0.854919 1445372714 0.084473 0.425110 -0.284851 0.854919 1445372714 0.084473 0.425110 -0.284851 0.854919 1445372714 0.084473 0.425110 -0.284851 0.854919 1445372714 0.073486 0.436279 -0.270630 0.854980 1445372714 0.073486 0.436279 -0.270630 0.854980 1445372714 0.073486 0.436279 -0.270630 0.854980 1445372714 0.073486 0.436279 -0.270630 0.854980 1445372714 0.073486 0.436279 -0.270630 0.854980 1445372714 0.073486 0.436279 -0.270630 0.854980 1445372714 0.091614 0.444946 -0.252014 0.854431 1445372714 0.091614 0.444946 -0.252014 0.854431 1445372714 0.091614 0.444946 -0.252014 0.854431 1445372714 0.091614 0.444946 -0.252014 0.854431 1445372714 0.091614 0.444946 -0.252014 0.854431 1445372714 0.136169 0.451416 -0.257019 0.843567 1445372714 0.136169 0.451416 -0.257019 0.843567 1445372714 0.136169 0.451416 -0.257019 0.843567 1445372714 0.136169 0.451416 -0.257019 0.843567 1445372714 0.136169 0.451416 -0.257019 0.843567 1445372714 0.136169 0.451416 -0.257019 0.843567 1445372714 0.155823 0.449219 -0.260193 0.840332 1445372714 0.155823 0.449219 -0.260193 0.840332 1445372714 0.155823 0.449219 -0.260193 0.840332 1445372714 0.155823 0.449219 -0.260193 0.840332 1445372714 0.155823 0.449219 -0.260193 0.840332 1445372714 0.155823 0.449219 -0.260193 0.840332 1445372714 0.198914 0.441711 -0.286438 0.826538 1445372714 0.198914 0.441711 -0.286438 0.826538 1445372714 0.198914 0.441711 -0.286438 0.826538 1445372714 0.198914 0.441711 -0.286438 0.826538 1445372714 0.198914 0.441711 -0.286438 0.826538 1445372714 0.198914 0.441711 -0.286438 0.826538 1445372714 0.254761 0.423462 -0.324219 0.806580 1445372714 0.254761 0.423462 -0.324219 0.806580 1445372714 0.254761 0.423462 -0.324219 0.806580 1445372714 0.254761 0.423462 -0.324219 0.806580 1445372714 0.254761 0.423462 -0.324219 0.806580 1445372714 0.254761 0.423462 -0.324219 0.806580 1445372714 0.254761 0.423462 -0.324219 0.806580 1445372714 0.307312 0.398499 -0.372314 0.779785 1445372714 0.307312 0.398499 -0.372314 0.779785 1445372714 0.307312 0.398499 -0.372314 0.779785 1445372714 0.307312 0.398499 -0.372314 0.779785 1445372714 0.307312 0.398499 -0.372314 0.779785 1445372714 0.307312 0.398499 -0.372314 0.779785 1445372714 0.331421 0.376160 -0.413696 0.759949 1445372714 0.331421 0.376160 -0.413696 0.759949 1445372714 0.331421 0.376160 -0.413696 0.759949 1445372714 0.331421 0.376160 -0.413696 0.759949 1445372714 0.331421 0.376160 -0.413696 0.759949 1445372714 0.331421 0.376160 -0.413696 0.759949 1445372714 0.331421 0.376160 -0.413696 0.759949 1445372714 0.310791 0.371094 -0.418762 0.768311 1445372714 0.310791 0.371094 -0.418762 0.768311 1445372714 0.310791 0.371094 -0.418762 0.768311 1445372714 0.310791 0.371094 -0.418762 0.768311 1445372714 0.310791 0.371094 -0.418762 0.768311 1445372714 0.310791 0.371094 -0.418762 0.768311 1445372714 0.265869 0.376282 -0.394470 0.794983 1445372714 0.265869 0.376282 -0.394470 0.794983 1445372714 0.265869 0.376282 -0.394470 0.794983 1445372714 0.265869 0.376282 -0.394470 0.794983 1445372714 0.265869 0.376282 -0.394470 0.794983 1445372714 0.265869 0.376282 -0.394470 0.794983 1445372714 0.233826 0.371582 -0.386292 0.811157 1445372714 0.233826 0.371582 -0.386292 0.811157 1445372714 0.233826 0.371582 -0.386292 0.811157 1445372714 0.233826 0.371582 -0.386292 0.811157 1445372714 0.233826 0.371582 -0.386292 0.811157 1445372714 0.233826 0.371582 -0.386292 0.811157 1445372714 0.215881 0.360718 -0.397949 0.815369 1445372714 0.215881 0.360718 -0.397949 0.815369 1445372714 0.215881 0.360718 -0.397949 0.815369 1445372714 0.215881 0.360718 -0.397949 0.815369 1445372714 0.215881 0.360718 -0.397949 0.815369 1445372714 0.215881 0.360718 -0.397949 0.815369 1445372714 0.198975 0.351624 -0.414490 0.815430 1445372714 0.198975 0.351624 -0.414490 0.815430 1445372714 0.198975 0.351624 -0.414490 0.815430 1445372714 0.198975 0.351624 -0.414490 0.815430 1445372714 0.198975 0.351624 -0.414490 0.815430 1445372714 0.198975 0.351624 -0.414490 0.815430 1445372714 0.198975 0.351624 -0.414490 0.815430 1445372714 0.173645 0.353943 -0.409180 0.822876 1445372714 0.173645 0.353943 -0.409180 0.822876 1445372714 0.173645 0.353943 -0.409180 0.822876 1445372714 0.173645 0.353943 -0.409180 0.822876 1445372714 0.173645 0.353943 -0.409180 0.822876 1445372714 0.173645 0.353943 -0.409180 0.822876 1445372714 0.151672 0.372314 -0.378601 0.833618 1445372714 0.151672 0.372314 -0.378601 0.833618 1445372714 0.151672 0.372314 -0.378601 0.833618 1445372714 0.151672 0.372314 -0.378601 0.833618 1445372714 0.151672 0.372314 -0.378601 0.833618 1445372714 0.151672 0.372314 -0.378601 0.833618 1445372714 0.160950 0.387695 -0.366638 0.830261 1445372714 0.160950 0.387695 -0.366638 0.830261 1445372714 0.160950 0.387695 -0.366638 0.830261 1445372714 0.160950 0.387695 -0.366638 0.830261 1445372714 0.160950 0.387695 -0.366638 0.830261 1445372715 0.160950 0.387695 -0.366638 0.830261 1445372715 0.160950 0.387695 -0.366638 0.830261 1445372715 0.194153 0.381592 -0.389221 0.815552 1445372715 0.194153 0.381592 -0.389221 0.815552 1445372715 0.194153 0.381592 -0.389221 0.815552 1445372715 0.194153 0.381592 -0.389221 0.815552 1445372715 0.194153 0.381592 -0.389221 0.815552 1445372715 0.194153 0.381592 -0.389221 0.815552 1445372715 0.225281 0.362427 -0.413513 0.804260 1445372715 0.225281 0.362427 -0.413513 0.804260 1445372715 0.225281 0.362427 -0.413513 0.804260 1445372715 0.225281 0.362427 -0.413513 0.804260 1445372715 0.225281 0.362427 -0.413513 0.804260 1445372715 0.225281 0.362427 -0.413513 0.804260 1445372715 0.225281 0.362427 -0.413513 0.804260 1445372715 0.262573 0.354492 -0.421631 0.792175 1445372715 0.262573 0.354492 -0.421631 0.792175 1445372715 0.262573 0.354492 -0.421631 0.792175 1445372715 0.262573 0.354492 -0.421631 0.792175 1445372715 0.262573 0.354492 -0.421631 0.792175 1445372715 0.262573 0.354492 -0.421631 0.792175 1445372715 0.300903 0.351379 -0.417725 0.781921 1445372715 0.300903 0.351379 -0.417725 0.781921 1445372715 0.300903 0.351379 -0.417725 0.781921 1445372715 0.300903 0.351379 -0.417725 0.781921 1445372715 0.300903 0.351379 -0.417725 0.781921 1445372715 0.300903 0.351379 -0.417725 0.781921 1445372715 0.300903 0.351379 -0.417725 0.781921 1445372715 0.333801 0.342407 -0.430725 0.765320 1445372715 0.333801 0.342407 -0.430725 0.765320 1445372715 0.333801 0.342407 -0.430725 0.765320 1445372715 0.333801 0.342407 -0.430725 0.765320 1445372715 0.333801 0.342407 -0.430725 0.765320 1445372715 0.333801 0.342407 -0.430725 0.765320 1445372715 0.348572 0.323059 -0.457397 0.751587 1445372715 0.348572 0.323059 -0.457397 0.751587 1445372715 0.348572 0.323059 -0.457397 0.751587 1445372715 0.348572 0.323059 -0.457397 0.751587 1445372715 0.348572 0.323059 -0.457397 0.751587 1445372715 0.348572 0.323059 -0.457397 0.751587 1445372715 0.332825 0.316711 -0.471375 0.752808 1445372715 0.332825 0.316711 -0.471375 0.752808 1445372715 0.332825 0.316711 -0.471375 0.752808 1445372715 0.332825 0.316711 -0.471375 0.752808 1445372715 0.332825 0.316711 -0.471375 0.752808 1445372715 0.332825 0.316711 -0.471375 0.752808 1445372715 0.296509 0.329224 -0.461975 0.768250 1445372715 0.296509 0.329224 -0.461975 0.768250 1445372715 0.296509 0.329224 -0.461975 0.768250 1445372715 0.296509 0.329224 -0.461975 0.768250 1445372715 0.296509 0.329224 -0.461975 0.768250 1445372715 0.296509 0.329224 -0.461975 0.768250 1445372715 0.296509 0.329224 -0.461975 0.768250 1445372715 0.258301 0.345703 -0.449707 0.781921 1445372715 0.258301 0.345703 -0.449707 0.781921 1445372715 0.258301 0.345703 -0.449707 0.781921 1445372715 0.258301 0.345703 -0.449707 0.781921 1445372715 0.258301 0.345703 -0.449707 0.781921 1445372715 0.222534 0.357910 -0.442932 0.791260 1445372715 0.222534 0.357910 -0.442932 0.791260 1445372715 0.222534 0.357910 -0.442932 0.791260 1445372715 0.222534 0.357910 -0.442932 0.791260 1445372715 0.222534 0.357910 -0.442932 0.791260 1445372715 0.222534 0.357910 -0.442932 0.791260 1445372715 0.187439 0.366089 -0.438354 0.799194 1445372715 0.187439 0.366089 -0.438354 0.799194 1445372715 0.187439 0.366089 -0.438354 0.799194 1445372715 0.187439 0.366089 -0.438354 0.799194 1445372715 0.187439 0.366089 -0.438354 0.799194 1445372715 0.187439 0.366089 -0.438354 0.799194 1445372715 0.157166 0.377625 -0.430481 0.804565 1445372715 0.157166 0.377625 -0.430481 0.804565 1445372715 0.157166 0.377625 -0.430481 0.804565 1445372715 0.157166 0.377625 -0.430481 0.804565 1445372715 0.157166 0.377625 -0.430481 0.804565 1445372715 0.157166 0.377625 -0.430481 0.804565 1445372715 0.157166 0.377625 -0.430481 0.804565 1445372715 0.141846 0.389099 -0.422546 0.806152 1445372715 0.141846 0.389099 -0.422546 0.806152 1445372715 0.141846 0.389099 -0.422546 0.806152 1445372715 0.141846 0.389099 -0.422546 0.806152 1445372715 0.141846 0.389099 -0.422546 0.806152 1445372715 0.141846 0.389099 -0.422546 0.806152 1445372715 0.140015 0.393860 -0.427124 0.801697 1445372715 0.140015 0.393860 -0.427124 0.801697 1445372715 0.140015 0.393860 -0.427124 0.801697 1445372715 0.140015 0.393860 -0.427124 0.801697 1445372715 0.140015 0.393860 -0.427124 0.801697 1445372715 0.140015 0.393860 -0.427124 0.801697 1445372715 0.146729 0.401245 -0.430969 0.794739 1445372715 0.146729 0.401245 -0.430969 0.794739 1445372715 0.146729 0.401245 -0.430969 0.794739 1445372715 0.146729 0.401245 -0.430969 0.794739 1445372715 0.146729 0.401245 -0.430969 0.794739 1445372715 0.146729 0.401245 -0.430969 0.794739 1445372715 0.162781 0.415039 -0.423340 0.788696 1445372715 0.162781 0.415039 -0.423340 0.788696 1445372715 0.162781 0.415039 -0.423340 0.788696 1445372715 0.162781 0.415039 -0.423340 0.788696 1445372715 0.162781 0.415039 -0.423340 0.788696 1445372715 0.162781 0.415039 -0.423340 0.788696 1445372715 0.162781 0.415039 -0.423340 0.788696 1445372715 0.184265 0.426514 -0.399841 0.790039 1445372715 0.184265 0.426514 -0.399841 0.790039 1445372715 0.184265 0.426514 -0.399841 0.790039 1445372715 0.184265 0.426514 -0.399841 0.790039 1445372715 0.184265 0.426514 -0.399841 0.790039 1445372715 0.216614 0.430054 -0.388672 0.785522 1445372715 0.216614 0.430054 -0.388672 0.785522 1445372715 0.216614 0.430054 -0.388672 0.785522 1445372715 0.216614 0.430054 -0.388672 0.785522 1445372715 0.216614 0.430054 -0.388672 0.785522 1445372715 0.216614 0.430054 -0.388672 0.785522 1445372716 0.249634 0.423889 -0.401367 0.772522 1445372716 0.249634 0.423889 -0.401367 0.772522 1445372716 0.249634 0.423889 -0.401367 0.772522 1445372716 0.249634 0.423889 -0.401367 0.772522 1445372716 0.249634 0.423889 -0.401367 0.772522 1445372716 0.249634 0.423889 -0.401367 0.772522 1445372716 0.267639 0.413330 -0.422546 0.760864 1445372716 0.267639 0.413330 -0.422546 0.760864 1445372716 0.267639 0.413330 -0.422546 0.760864 1445372716 0.267639 0.413330 -0.422546 0.760864 1445372716 0.267639 0.413330 -0.422546 0.760864 1445372716 0.267639 0.413330 -0.422546 0.760864 1445372716 0.258850 0.407959 -0.436035 0.759216 1445372716 0.258850 0.407959 -0.436035 0.759216 1445372716 0.258850 0.407959 -0.436035 0.759216 1445372716 0.258850 0.407959 -0.436035 0.759216 1445372716 0.258850 0.407959 -0.436035 0.759216 1445372716 0.258850 0.407959 -0.436035 0.759216 1445372716 0.226563 0.410400 -0.432129 0.770325 1445372716 0.226563 0.410400 -0.432129 0.770325 1445372716 0.226563 0.410400 -0.432129 0.770325 1445372716 0.226563 0.410400 -0.432129 0.770325 1445372716 0.226563 0.410400 -0.432129 0.770325 1445372716 0.187073 0.416504 -0.419312 0.784607 1445372716 0.187073 0.416504 -0.419312 0.784607 1445372716 0.187073 0.416504 -0.419312 0.784607 1445372716 0.187073 0.416504 -0.419312 0.784607 1445372716 0.187073 0.416504 -0.419312 0.784607 1445372716 0.187073 0.416504 -0.419312 0.784607 1445372716 0.149841 0.420654 -0.403809 0.798401 1445372716 0.149841 0.420654 -0.403809 0.798401 1445372716 0.149841 0.420654 -0.403809 0.798401 1445372716 0.149841 0.420654 -0.403809 0.798401 1445372716 0.149841 0.420654 -0.403809 0.798401 1445372716 0.149841 0.420654 -0.403809 0.798401 1445372716 0.120178 0.418091 -0.396667 0.808289 1445372716 0.120178 0.418091 -0.396667 0.808289 1445372716 0.120178 0.418091 -0.396667 0.808289 1445372716 0.120178 0.418091 -0.396667 0.808289 1445372716 0.120178 0.418091 -0.396667 0.808289 1445372716 0.096924 0.412842 -0.391296 0.816711 1445372716 0.096924 0.412842 -0.391296 0.816711 1445372716 0.096924 0.412842 -0.391296 0.816711 1445372716 0.096924 0.412842 -0.391296 0.816711 1445372716 0.096924 0.412842 -0.391296 0.816711 1445372716 0.096924 0.412842 -0.391296 0.816711 1445372716 0.090759 0.412354 -0.378479 0.823669 1445372716 0.090759 0.412354 -0.378479 0.823669 1445372716 0.090759 0.412354 -0.378479 0.823669 1445372716 0.090759 0.412354 -0.378479 0.823669 1445372716 0.090759 0.412354 -0.378479 0.823669 1445372716 0.090759 0.412354 -0.378479 0.823669 1445372716 0.106018 0.412537 -0.379272 0.821411 1445372716 0.106018 0.412537 -0.379272 0.821411 1445372716 0.106018 0.412537 -0.379272 0.821411 1445372716 0.106018 0.412537 -0.379272 0.821411 1445372716 0.106018 0.412537 -0.379272 0.821411 1445372716 0.106018 0.412537 -0.379272 0.821411 1445372716 0.130493 0.412354 -0.388489 0.813599 1445372716 0.130493 0.412354 -0.388489 0.813599 1445372716 0.130493 0.412354 -0.388489 0.813599 1445372716 0.130493 0.412354 -0.388489 0.813599 1445372716 0.130493 0.412354 -0.388489 0.813599 1445372716 0.130493 0.412354 -0.388489 0.813599 1445372716 0.130493 0.412354 -0.388489 0.813599 1445372716 0.149597 0.416748 -0.389832 0.807434 1445372716 0.149597 0.416748 -0.389832 0.807434 1445372716 0.149597 0.416748 -0.389832 0.807434 1445372716 0.149597 0.416748 -0.389832 0.807434 1445372716 0.149597 0.416748 -0.389832 0.807434 1445372716 0.172363 0.421936 -0.381958 0.803955 1445372716 0.172363 0.421936 -0.381958 0.803955 1445372716 0.172363 0.421936 -0.381958 0.803955 1445372716 0.172363 0.421936 -0.381958 0.803955 1445372716 0.172363 0.421936 -0.381958 0.803955 1445372716 0.172363 0.421936 -0.381958 0.803955 1445372716 0.208618 0.418518 -0.388611 0.793884 1445372716 0.208618 0.418518 -0.388611 0.793884 1445372716 0.208618 0.418518 -0.388611 0.793884 1445372716 0.208618 0.418518 -0.388611 0.793884 1445372716 0.208618 0.418518 -0.388611 0.793884 1445372716 0.208618 0.418518 -0.388611 0.793884 1445372716 0.241699 0.408325 -0.408447 0.779724 1445372716 0.241699 0.408325 -0.408447 0.779724 1445372716 0.241699 0.408325 -0.408447 0.779724 1445372716 0.241699 0.408325 -0.408447 0.779724 1445372716 0.241699 0.408325 -0.408447 0.779724 1445372716 0.241699 0.408325 -0.408447 0.779724 1445372716 0.254272 0.400696 -0.423340 0.771667 1445372716 0.254272 0.400696 -0.423340 0.771667 1445372716 0.254272 0.400696 -0.423340 0.771667 1445372716 0.254272 0.400696 -0.423340 0.771667 1445372716 0.254272 0.400696 -0.423340 0.771667 1445372716 0.238892 0.400330 -0.420776 0.778137 1445372716 0.238892 0.400330 -0.420776 0.778137 1445372716 0.238892 0.400330 -0.420776 0.778137 1445372716 0.238892 0.400330 -0.420776 0.778137 1445372716 0.238892 0.400330 -0.420776 0.778137 1445372716 0.211853 0.404236 -0.412415 0.788391 1445372716 0.211853 0.404236 -0.412415 0.788391 1445372716 0.211853 0.404236 -0.412415 0.788391 1445372716 0.211853 0.404236 -0.412415 0.788391 1445372716 0.211853 0.404236 -0.412415 0.788391 1445372716 0.211853 0.404236 -0.412415 0.788391 1445372716 0.178345 0.412048 -0.397156 0.800415 1445372717 0.178345 0.412048 -0.397156 0.800415 1445372717 0.178345 0.412048 -0.397156 0.800415 1445372717 0.178345 0.412048 -0.397156 0.800415 1445372717 0.178345 0.412048 -0.397156 0.800415 1445372717 0.178345 0.412048 -0.397156 0.800415 1445372717 0.140686 0.418945 -0.378906 0.813110 1445372717 0.140686 0.418945 -0.378906 0.813110 1445372717 0.140686 0.418945 -0.378906 0.813110 1445372717 0.140686 0.418945 -0.378906 0.813110 1445372717 0.140686 0.418945 -0.378906 0.813110 1445372717 0.140686 0.418945 -0.378906 0.813110 1445372717 0.103943 0.418640 -0.366150 0.824524 1445372717 0.103943 0.418640 -0.366150 0.824524 1445372717 0.103943 0.418640 -0.366150 0.824524 1445372717 0.103943 0.418640 -0.366150 0.824524 1445372717 0.103943 0.418640 -0.366150 0.824524 1445372717 0.103943 0.418640 -0.366150 0.824524 1445372717 0.078674 0.416931 -0.355591 0.832764 1445372717 0.078674 0.416931 -0.355591 0.832764 1445372717 0.078674 0.416931 -0.355591 0.832764 1445372717 0.078674 0.416931 -0.355591 0.832764 1445372717 0.078674 0.416931 -0.355591 0.832764 1445372717 0.078674 0.416931 -0.355591 0.832764 1445372717 0.078674 0.416931 -0.355591 0.832764 1445372717 0.064941 0.421875 -0.344299 0.836182 1445372717 0.064941 0.421875 -0.344299 0.836182 1445372717 0.064941 0.421875 -0.344299 0.836182 1445372717 0.064941 0.421875 -0.344299 0.836182 1445372717 0.064941 0.421875 -0.344299 0.836182 1445372717 0.055664 0.415527 -0.338806 0.842285 1445372717 0.055664 0.415527 -0.338806 0.842285 1445372717 0.055664 0.415527 -0.338806 0.842285 1445372717 0.055664 0.415527 -0.338806 0.842285 1445372717 0.055664 0.415527 -0.338806 0.842285 1445372717 0.055664 0.415527 -0.338806 0.842285 1445372717 0.055664 0.415527 -0.338806 0.842285 1445372717 0.059631 0.405029 -0.356323 0.839844 1445372717 0.059631 0.405029 -0.356323 0.839844 1445372717 0.059631 0.405029 -0.356323 0.839844 1445372717 0.059631 0.405029 -0.356323 0.839844 1445372717 0.059631 0.405029 -0.356323 0.839844 1445372717 0.077820 0.398865 -0.378418 0.831604 1445372717 0.077820 0.398865 -0.378418 0.831604 1445372717 0.077820 0.398865 -0.378418 0.831604 1445372717 0.077820 0.398865 -0.378418 0.831604 1445372717 0.077820 0.398865 -0.378418 0.831604 1445372717 0.077820 0.398865 -0.378418 0.831604 1445372717 0.106262 0.397766 -0.390076 0.823608 1445372717 0.106262 0.397766 -0.390076 0.823608 1445372717 0.106262 0.397766 -0.390076 0.823608 1445372717 0.106262 0.397766 -0.390076 0.823608 1445372717 0.106262 0.397766 -0.390076 0.823608 1445372717 0.106262 0.397766 -0.390076 0.823608 1445372717 0.140991 0.397583 -0.399475 0.813904 1445372717 0.140991 0.397583 -0.399475 0.813904 1445372717 0.140991 0.397583 -0.399475 0.813904 1445372717 0.140991 0.397583 -0.399475 0.813904 1445372717 0.140991 0.397583 -0.399475 0.813904 1445372717 0.140991 0.397583 -0.399475 0.813904 1445372717 0.168335 0.396179 -0.411072 0.803528 1445372717 0.168335 0.396179 -0.411072 0.803528 1445372717 0.168335 0.396179 -0.411072 0.803528 1445372717 0.168335 0.396179 -0.411072 0.803528 1445372717 0.168335 0.396179 -0.411072 0.803528 1445372717 0.168335 0.396179 -0.411072 0.803528 1445372717 0.180481 0.394531 -0.414734 0.799805 1445372717 0.180481 0.394531 -0.414734 0.799805 1445372717 0.180481 0.394531 -0.414734 0.799805 1445372717 0.180481 0.394531 -0.414734 0.799805 1445372717 0.180481 0.394531 -0.414734 0.799805 1445372717 0.180481 0.394531 -0.414734 0.799805 1445372717 0.176697 0.391663 -0.409058 0.804993 1445372717 0.176697 0.391663 -0.409058 0.804993 1445372717 
0.213379 0.378174 -0.505737 0.745422 1445372719 0.213379 0.378174 -0.505737 0.745422 1445372719 0.213379 0.378174 -0.505737 0.745422 1445372719 0.080444 0.287537 -0.586914 0.752563 1445372719 0.080444 0.287537 -0.586914 0.752563 1445372719 0.080444 0.287537 -0.586914 0.752563 1445372719 0.080444 0.287537 -0.586914 0.752563 1445372719 0.080444 0.287537 -0.586914 0.752563 1445372719 0.080444 0.287537 -0.586914 0.752563 1445372719 -0.110962 0.216492 -0.588745 0.770813 1445372719 -0.110962 0.216492 -0.588745 0.770813 1445372719 -0.110962 0.216492 -0.588745 0.770813 1445372719 -0.110962 0.216492 -0.588745 0.770813 1445372719 -0.110962 0.216492 -0.588745 0.770813 1445372719 -0.110962 0.216492 -0.588745 0.770813 1445372719 -0.268433 0.164001 -0.618225 0.720276 1445372719 -0.268433 0.164001 -0.618225 0.720276 1445372719 -0.268433 0.164001 -0.618225 0.720276 1445372719 -0.268433 0.164001 -0.618225 0.720276 1445372719 -0.268433 0.164001 -0.618225 0.720276 1445372719 -0.268433 0.164001 -0.618225 0.720276 1445372719 -0.415344 0.135193 -0.617859 0.653809 1445372719 -0.415344 0.135193 -0.617859 0.653809 1445372719 -0.415344 0.135193 -0.617859 0.653809 1445372719 -0.415344 0.135193 -0.617859 0.653809 1445372719 -0.415344 0.135193 -0.617859 0.653809 1445372719 -0.415344 0.135193 -0.617859 0.653809 1445372719 -0.543396 0.101074 -0.564941 0.612671 1445372719 -0.543396 0.101074 -0.564941 0.612671 1445372719 -0.543396 0.101074 -0.564941 0.612671 1445372719 -0.543396 0.101074 -0.564941 0.612671 1445372719 -0.543396 0.101074 -0.564941 0.612671 1445372719 -0.543396 0.101074 -0.564941 0.612671 1445372719 -0.597107 0.116699 -0.535461 0.585815 1445372719 -0.597107 0.116699 -0.535461 0.585815 1445372719 -0.597107 0.116699 -0.535461 0.585815 1445372719 -0.597107 0.116699 -0.535461 0.585815 1445372719 -0.597107 0.116699 -0.535461 0.585815 1445372719 -0.597107 0.116699 -0.535461 0.585815 1445372719 -0.526672 0.142456 -0.506775 0.667419 1445372719 -0.526672 0.142456 -0.506775 0.667419 1445372719 -0.526672 0.142456 -0.506775 0.667419 1445372719 -0.526672 0.142456 -0.506775 0.667419 1445372720 -0.526672 0.142456 -0.506775 0.667419 1445372720 -0.526672 0.142456 -0.506775 0.667419 1445372720 -0.353088 0.211060 -0.498535 0.763000 1445372720 -0.353088 0.211060 -0.498535 0.763000 1445372720 -0.353088 0.211060 -0.498535 0.763000 1445372720 -0.353088 0.211060 -0.498535 0.763000 1445372720 -0.353088 0.211060 -0.498535 0.763000 1445372720 -0.353088 0.211060 -0.498535 0.763000 1445372720 -0.118713 0.304810 -0.496887 0.803772 1445372720 -0.118713 0.304810 -0.496887 0.803772 1445372720 -0.118713 0.304810 -0.496887 0.803772 1445372720 -0.118713 0.304810 -0.496887 0.803772 1445372720 -0.118713 0.304810 -0.496887 0.803772 1445372720 -0.118713 0.304810 -0.496887 0.803772 1445372720 -0.118713 0.304810 -0.496887 0.803772 1445372720 0.114136 0.374390 -0.501770 0.771362 1445372720 0.114136 0.374390 -0.501770 0.771362 1445372720 0.114136 0.374390 -0.501770 0.771362 1445372720 0.114136 0.374390 -0.501770 0.771362 1445372720 0.114136 0.374390 -0.501770 0.771362 1445372720 0.299377 0.411682 -0.481445 0.713501 1445372720 0.299377 0.411682 -0.481445 0.713501 1445372720 0.299377 0.411682 -0.481445 0.713501 1445372720 0.299377 0.411682 -0.481445 0.713501 1445372720 0.299377 0.411682 -0.481445 0.713501 1445372720 0.299377 0.411682 -0.481445 0.713501 1445372720 0.299377 0.411682 -0.481445 0.713501 1445372720 0.377319 0.401855 -0.458679 0.696899 1445372720 0.377319 0.401855 -0.458679 0.696899 1445372720 0.377319 0.401855 -0.458679 0.696899 1445372720 0.377319 0.401855 -0.458679 0.696899 1445372720 0.377319 0.401855 -0.458679 0.696899 1445372720 0.377319 0.401855 -0.458679 0.696899 1445372720 0.342834 0.336670 -0.565613 0.670166 1445372720 0.342834 0.336670 -0.565613 0.670166 1445372720 0.342834 0.336670 -0.565613 0.670166 1445372720 0.342834 0.336670 -0.565613 0.670166 1445372720 0.342834 0.336670 -0.565613 0.670166 1445372720 0.342834 0.336670 -0.565613 0.670166 1445372720 0.193909 0.291565 -0.624512 0.698120 1445372720 0.193909 0.291565 -0.624512 0.698120 1445372720 0.193909 0.291565 -0.624512 0.698120 1445372720 0.193909 0.291565 -0.624512 0.698120 1445372720 0.193909 0.291565 -0.624512 0.698120 1445372720 0.193909 0.291565 -0.624512 0.698120 1445372720 0.009949 0.253784 -0.635437 0.729126 1445372720 0.009949 0.253784 -0.635437 0.729126 1445372720 0.009949 0.253784 -0.635437 0.729126 1445372720 0.009949 0.253784 -0.635437 0.729126 1445372720 0.009949 0.253784 -0.635437 0.729126 1445372720 0.009949 0.253784 -0.635437 0.729126 1445372720 -0.167236 0.218079 -0.645264 0.712769 1445372720 -0.167236 0.218079 -0.645264 0.712769 1445372720 -0.167236 0.218079 -0.645264 0.712769 1445372720 -0.167236 0.218079 -0.645264 0.712769 1445372720 -0.167236 0.218079 -0.645264 0.712769 1445372720 -0.167236 0.218079 -0.645264 0.712769 1445372720 -0.167236 0.218079 -0.645264 0.712769 1445372720 -0.320984 0.199829 -0.689148 0.618164 1445372720 -0.320984 0.199829 -0.689148 0.618164 1445372720 -0.320984 0.199829 -0.689148 0.618164 1445372720 -0.320984 0.199829 -0.689148 0.618164 1445372720 -0.320984 0.199829 -0.689148 0.618164 1445372720 -0.320984 0.199829 -0.689148 0.618164 1445372720 -0.466003 0.164978 -0.639099 0.589172 1445372720 -0.466003 0.164978 -0.639099 0.589172 1445372720 -0.466003 0.164978 -0.639099 0.589172 1445372720 -0.466003 0.164978 -0.639099 0.589172 1445372720 -0.466003 0.164978 -0.639099 0.589172 1445372720 -0.524475 0.165161 -0.605408 0.575500 1445372720 -0.524475 0.165161 -0.605408 0.575500 1445372720 -0.524475 0.165161 -0.605408 0.575500 1445372720 -0.524475 0.165161 -0.605408 0.575500 1445372720 -0.524475 0.165161 -0.605408 0.575500 1445372720 -0.524475 0.165161 -0.605408 0.575500 1445372720 -0.472412 0.182434 -0.564819 0.651550 1445372720 -0.472412 0.182434 -0.564819 0.651550 1445372720 -0.472412 0.182434 -0.564819 0.651550 1445372720 -0.472412 0.182434 -0.564819 0.651550 1445372720 -0.472412 0.182434 -0.564819 0.651550 1445372720 -0.472412 0.182434 -0.564819 0.651550 1445372720 -0.330688 0.236877 -0.527710 0.745667 1445372720 -0.330688 0.236877 -0.527710 0.745667 1445372720 -0.330688 0.236877 -0.527710 0.745667 1445372720 -0.330688 0.236877 -0.527710 0.745667 1445372720 -0.330688 0.236877 -0.527710 0.745667 1445372720 -0.330688 0.236877 -0.527710 0.745667 1445372720 -0.125122 0.344849 -0.512573 0.776306 1445372720 -0.125122 0.344849 -0.512573 0.776306 1445372720 -0.125122 0.344849 -0.512573 0.776306 1445372720 -0.125122 0.344849 -0.512573 0.776306 1445372720 -0.125122 0.344849 -0.512573 0.776306 1445372720 -0.125122 0.344849 -0.512573 0.776306 1445372720 0.092468 0.423828 -0.479492 0.762756 1445372720 0.092468 0.423828 -0.479492 0.762756 1445372720 0.092468 0.423828 -0.479492 0.762756 1445372720 0.092468 0.423828 -0.479492 0.762756 1445372720 0.092468 0.423828 -0.479492 0.762756 1445372720 0.092468 0.423828 -0.479492 0.762756 1445372720 0.268616 0.472107 -0.448364 0.709900 1445372720 0.268616 0.472107 -0.448364 0.709900 1445372720 0.268616 0.472107 -0.448364 0.709900 1445372720 0.268616 0.472107 -0.448364 0.709900 1445372720 0.268616 0.472107 -0.448364 0.709900 1445372720 0.268616 0.472107 -0.448364 0.709900 1445372720 0.328735 0.473572 -0.425354 0.697632 1445372720 0.328735 0.473572 -0.425354 0.697632 1445372720 0.328735 0.473572 -0.425354 0.697632 1445372720 0.328735 0.473572 -0.425354 0.697632 1445372721 0.328735 0.473572 -0.425354 0.697632 1445372721 0.328735 0.473572 -0.425354 0.697632 1445372721 0.280762 0.425903 -0.467041 0.722229 1445372721 0.280762 0.425903 -0.467041 0.722229 1445372721 0.280762 0.425903 -0.467041 0.722229 1445372721 0.280762 0.425903 -0.467041 0.722229 1445372721 0.280762 0.425903 -0.467041 0.722229 1445372721 0.280762 0.425903 -0.467041 0.722229 1445372721 0.154297 0.358215 -0.507507 0.768250 1445372721 0.154297 0.358215 -0.507507 0.768250 1445372721 0.154297 0.358215 -0.507507 0.768250 1445372721 0.154297 0.358215 -0.507507 0.768250 1445372721 0.154297 0.358215 -0.507507 0.768250 1445372721 0.154297 0.358215 -0.507507 0.768250 1445372721 0.154297 0.358215 -0.507507 0.768250 1445372721 -0.004822 0.288513 -0.532776 0.795532 1445372721 -0.004822 0.288513 -0.532776 0.795532 1445372721 -0.004822 0.288513 -0.532776 0.795532 1445372721 -0.004822 0.288513 -0.532776 0.795532 1445372721 -0.004822 0.288513 -0.532776 0.795532 1445372721 -0.004822 0.288513 -0.532776 0.795532 1445372721 -0.175049 0.227905 -0.538635 0.791992 1445372721 -0.175049 0.227905 -0.538635 0.791992 1445372721 -0.175049 0.227905 -0.538635 0.791992 1445372721 -0.175049 0.227905 -0.538635 0.791992 1445372721 -0.175049 0.227905 -0.538635 0.791992 1445372721 -0.175049 0.227905 -0.538635 0.791992 1445372721 -0.341919 0.181335 -0.564575 0.729004 1445372721 -0.341919 0.181335 -0.564575 0.729004 1445372721 -0.341919 0.181335 -0.564575 0.729004 1445372721 -0.341919 0.181335 -0.564575 0.729004 1445372721 -0.341919 0.181335 -0.564575 0.729004 1445372721 -0.341919 0.181335 -0.564575 0.729004 1445372721 -0.484009 0.174988 -0.596680 0.615723 1445372721 -0.484009 0.174988 -0.596680 0.615723 1445372721 -0.484009 0.174988 -0.596680 0.615723 1445372721 -0.484009 0.174988 -0.596680 0.615723 1445372721 -0.484009 0.174988 -0.596680 0.615723 1445372721 -0.484009 0.174988 -0.596680 0.615723 1445372721 -0.582214 0.147644 -0.516052 0.610718 1445372721 -0.582214 0.147644 -0.516052 0.610718 1445372721 -0.582214 0.147644 -0.516052 0.610718 1445372721 -0.582214 0.147644 -0.516052 0.610718 1445372721 -0.582214 0.147644 -0.516052 0.610718 1445372721 -0.582214 0.147644 -0.516052 0.610718 1445372721 -0.544067 0.166077 -0.486084 0.663452 1445372721 -0.544067 0.166077 -0.486084 0.663452 1445372721 -0.544067 0.166077 -0.486084 0.663452 1445372721 -0.544067 0.166077 -0.486084 0.663452 1445372721 -0.544067 0.166077 -0.486084 0.663452 1445372721 -0.544067 0.166077 -0.486084 0.663452 1445372721 -0.406372 0.213623 -0.476013 0.750122 1445372721 -0.406372 0.213623 -0.476013 0.750122 1445372721 -0.406372 0.213623 -0.476013 0.750122 1445372721 -0.406372 0.213623 -0.476013 0.750122 1445372721 -0.406372 0.213623 -0.476013 0.750122 1445372721 -0.406372 0.213623 -0.476013 0.750122 1445372721 -0.217224 0.295044 -0.477600 0.798523 1445372721 -0.217224 0.295044 -0.477600 0.798523 1445372721 -0.217224 0.295044 -0.477600 0.798523 1445372721 -0.217224 0.295044 -0.477600 0.798523 1445372721 -0.217224 0.295044 -0.477600 0.798523 1445372721 -0.217224 0.295044 -0.477600 0.798523 1445372721 -0.004517 0.367493 -0.485962 0.792908 1445372721 -0.004517 0.367493 -0.485962 0.792908 1445372721 -0.004517 0.367493 -0.485962 0.792908 1445372721 -0.004517 0.367493 -0.485962 0.792908 1445372721 -0.004517 0.367493 -0.485962 0.792908 1445372721 -0.004517 0.367493 -0.485962 0.792908 1445372721 0.206421 0.408508 -0.519226 0.721741 1445372721 0.206421 0.408508 -0.519226 0.721741 1445372721 0.206421 0.408508 -0.519226 0.721741 1445372721 0.206421 0.408508 -0.519226 0.721741 1445372721 0.206421 0.408508 -0.519226 0.721741 1445372721 0.206421 0.408508 -0.519226 0.721741 1445372721 0.320313 0.408752 -0.517456 0.680054 1445372721 0.320313 0.408752 -0.517456 0.680054 1445372721 0.320313 0.408752 -0.517456 0.680054 1445372721 0.320313 0.408752 -0.517456 0.680054 1445372721 0.320313 0.408752 -0.517456 0.680054 1445372721 0.320313 0.408752 -0.517456 0.680054 1445372721 0.322510 0.376038 -0.543884 0.677246 1445372721 0.322510 0.376038 -0.543884 0.677246 1445372721 0.322510 0.376038 -0.543884 0.677246 1445372721 0.322510 0.376038 -0.543884 0.677246 1445372721 0.322510 0.376038 -0.543884 0.677246 1445372721 0.224670 0.310547 -0.578369 0.720032 1445372721 0.224670 0.310547 -0.578369 0.720032 1445372721 0.224670 0.310547 -0.578369 0.720032 1445372721 0.224670 0.310547 -0.578369 0.720032 1445372721 0.224670 0.310547 -0.578369 0.720032 1445372721 0.224670 0.310547 -0.578369 0.720032 1445372721 0.083984 0.230774 -0.603516 0.758606 1445372721 0.083984 0.230774 -0.603516 0.758606 1445372721 0.083984 0.230774 -0.603516 0.758606 1445372721 0.083984 0.230774 -0.603516 0.758606 1445372721 0.083984 0.230774 -0.603516 0.758606 1445372721 0.083984 0.230774 -0.603516 0.758606 1445372721 0.083984 0.230774 -0.603516 0.758606 1445372721 -0.063599 0.161499 -0.623718 0.762146 1445372721 -0.063599 0.161499 -0.623718 0.762146 1445372721 -0.063599 0.161499 -0.623718 0.762146 1445372721 -0.063599 0.161499 -0.623718 0.762146 1445372721 -0.063599 0.161499 -0.623718 0.762146 1445372721 -0.063599 0.161499 -0.623718 0.762146 1445372721 -0.202393 0.128357 -0.674377 0.698425 1445372721 -0.202393 0.128357 -0.674377 0.698425 1445372721 -0.202393 0.128357 -0.674377 0.698425 1445372721 -0.202393 0.128357 -0.674377 0.698425 1445372721 -0.202393 0.128357 -0.674377 0.698425 1445372722 -0.202393 0.128357 -0.674377 0.698425 1445372722 -0.351013 0.119141 -0.662292 0.651123 1445372722 -0.351013 0.119141 -0.662292 0.651123 1445372722 -0.351013 0.119141 -0.662292 0.651123 1445372722 -0.351013 0.119141 -0.662292 0.651123 1445372722 -0.351013 0.119141 -0.662292 0.651123 1445372722 -0.351013 0.119141 -0.662292 0.651123 1445372722 -0.485535 0.103638 -0.592590 0.634338 1445372722 -0.485535 0.103638 -0.592590 0.634338 1445372722 -0.485535 0.103638 -0.592590 0.634338 1445372722 -0.485535 0.103638 -0.592590 0.634338 1445372722 -0.485535 0.103638 -0.592590 0.634338 1445372722 -0.485535 0.103638 -0.592590 0.634338 1445372722 -0.546448 0.100586 -0.521973 0.647156 1445372722 -0.546448 0.100586 -0.521973 0.647156 1445372722 -0.546448 0.100586 -0.521973 0.647156 1445372722 -0.546448 0.100586 -0.521973 0.647156 1445372722 -0.546448 0.100586 -0.521973 0.647156 1445372722 -0.546448 0.100586 -0.521973 0.647156 1445372722 -0.494873 0.120544 -0.494873 0.704041 1445372722 -0.494873 0.120544 -0.494873 0.704041 1445372722 -0.494873 0.120544 -0.494873 0.704041 1445372722 -0.494873 0.120544 -0.494873 0.704041 1445372722 -0.494873 0.120544 -0.494873 0.704041 1445372722 -0.494873 0.120544 -0.494873 0.704041 1445372722 -0.354980 0.161377 -0.507629 0.768250 1445372722 -0.354980 0.161377 -0.507629 0.768250 1445372722 -0.354980 0.161377 -0.507629 0.768250 1445372722 -0.354980 0.161377 -0.507629 0.768250 1445372722 -0.354980 0.161377 -0.507629 0.768250 1445372722 -0.354980 0.161377 -0.507629 0.768250 1445372722 -0.165466 0.212036 -0.530823 0.803650 1445372722 -0.165466 0.212036 -0.530823 0.803650 1445372722 -0.165466 0.212036 -0.530823 0.803650 1445372722 -0.165466 0.212036 -0.530823 0.803650 1445372722 -0.165466 0.212036 -0.530823 0.803650 1445372722 -0.165466 0.212036 -0.530823 0.803650 1445372722 -0.165466 0.212036 -0.530823 0.803650 1445372722 0.059937 0.267639 -0.558655 0.782715 1445372722 0.059937 0.267639 -0.558655 0.782715 1445372722 0.059937 0.267639 -0.558655 0.782715 1445372722 0.059937 0.267639 -0.558655 0.782715 1445372722 0.059937 0.267639 -0.558655 0.782715 1445372722 0.059937 0.267639 -0.558655 0.782715 1445372722 0.302429 0.303040 -0.608093 0.668518 1445372722 0.302429 0.303040 -0.608093 0.668518 1445372722 0.302429 0.303040 -0.608093 0.668518 1445372722 0.302429 0.303040 -0.608093 0.668518 1445372722 0.302429 0.303040 -0.608093 0.668518 1445372722 0.302429 0.303040 -0.608093 0.668518 1445372722 0.431763 0.335205 -0.578369 0.605530 1445372722 0.431763 0.335205 -0.578369 0.605530 1445372722 0.431763 0.335205 -0.578369 0.605530 1445372722 0.431763 0.335205 -0.578369 0.605530 1445372722 0.431763 0.335205 -0.578369 0.605530 1445372722 0.431763 0.335205 -0.578369 0.605530 1445372722 0.454407 0.336243 -0.568359 0.597839 1445372722 0.454407 0.336243 -0.568359 0.597839 1445372722 0.454407 0.336243 -0.568359 0.597839 1445372722 0.454407 0.336243 -0.568359 0.597839 1445372722 0.454407 0.336243 -0.568359 0.597839 1445372722 0.454407 0.336243 -0.568359 0.597839 1445372722 0.378235 0.294922 -0.614990 0.625854 1445372722 0.378235 0.294922 -0.614990 0.625854 1445372722 0.378235 0.294922 -0.614990 0.625854 1445372722 0.378235 0.294922 -0.614990 0.625854 1445372722 0.378235 0.294922 -0.614990 0.625854 1445372722 0.378235 0.294922 -0.614990 0.625854 1445372722 0.228210 0.252197 -0.645752 0.683594 1445372722 0.228210 0.252197 -0.645752 0.683594 1445372722 0.228210 0.252197 -0.645752 0.683594 1445372722 0.228210 0.252197 -0.645752 0.683594 1445372722 0.228210 0.252197 -0.645752 0.683594 1445372722 0.228210 0.252197 -0.645752 0.683594 1445372722 0.038208 0.212036 -0.660156 0.719543 1445372722 0.038208 0.212036 -0.660156 0.719543 1445372722 0.038208 0.212036 -0.660156 0.719543 1445372722 0.038208 0.212036 -0.660156 0.719543 1445372722 0.038208 0.212036 -0.660156 0.719543 1445372722 0.038208 0.212036 -0.660156 0.719543 1445372722 -0.156250 0.179810 -0.668762 0.704285 1445372722 -0.156250 0.179810 -0.668762 0.704285 1445372722 -0.156250 0.179810 -0.668762 0.704285 1445372722 -0.156250 0.179810 -0.668762 0.704285 1445372722 -0.156250 0.179810 -0.668762 0.704285 1445372722 -0.156250 0.179810 -0.668762 0.704285 1445372722 -0.341736 0.153137 -0.632629 0.677917 1445372722 -0.341736 0.153137 -0.632629 0.677917 1445372722 -0.341736 0.153137 -0.632629 0.677917 1445372722 -0.341736 0.153137 -0.632629 0.677917 1445372722 -0.341736 0.153137 -0.632629 0.677917 1445372722 -0.341736 0.153137 -0.632629 0.677917 1445372722 -0.497375 0.113037 -0.565063 0.648499 1445372722 -0.497375 0.113037 -0.565063 0.648499 1445372722 -0.497375 0.113037 -0.565063 0.648499 1445372722 -0.497375 0.113037 -0.565063 0.648499 1445372722 -0.497375 0.113037 -0.565063 0.648499 1445372722 -0.497375 0.113037 -0.565063 0.648499 1445372722 -0.567078 0.100952 -0.512695 0.636719 1445372722 -0.567078 0.100952 -0.512695 0.636719 1445372722 -0.567078 0.100952 -0.512695 0.636719 1445372722 -0.567078 0.100952 -0.512695 0.636719 1445372722 -0.567078 0.100952 -0.512695 0.636719 1445372722 -0.567078 0.100952 -0.512695 0.636719 1445372722 -0.520264 0.126648 -0.495667 0.683777 1445372722 -0.520264 0.126648 -0.495667 0.683777 1445372722 -0.520264 0.126648 -0.495667 0.683777 1445372722 -0.520264 0.126648 -0.495667 0.683777 1445372722 -0.520264 0.126648 -0.495667 0.683777 1445372722 -0.520264 0.126648 -0.495667 0.683777 1445372722 -0.520264 0.126648 -0.495667 0.683777 1445372723 -0.381531 0.171692 -0.481201 0.770325 1445372723 -0.381531 0.171692 -0.481201 0.770325 1445372723 -0.381531 0.171692 -0.481201 0.770325 1445372723 -0.381531 0.171692 -0.481201 0.770325 1445372723 -0.381531 0.171692 -0.481201 0.770325 1445372723 -0.381531 0.171692 -0.481201 0.770325 1445372723 -0.178711 0.254089 -0.478699 0.821167 1445372723 -0.178711 0.254089 -0.478699 0.821167 1445372723 -0.178711 0.254089 -0.478699 0.821167 1445372723 -0.178711 0.254089 -0.478699 0.821167 1445372723 -0.178711 0.254089 -0.478699 0.821167 1445372723 -0.178711 0.254089 -0.478699 0.821167 1445372723 0.043945 0.328003 -0.497192 0.802002 1445372723 0.043945 0.328003 -0.497192 0.802002 1445372723 0.043945 0.328003 -0.497192 0.802002 1445372723 0.043945 0.328003 -0.497192 0.802002 1445372723 0.043945 0.328003 -0.497192 0.802002 1445372723 0.043945 0.328003 -0.497192 0.802002 1445372723 0.250427 0.379944 -0.525818 0.718567 1445372723 0.250427 0.379944 -0.525818 0.718567 1445372723 0.250427 0.379944 -0.525818 0.718567 1445372723 0.250427 0.379944 -0.525818 0.718567 1445372723 0.250427 0.379944 -0.525818 0.718567 1445372723 0.250427 0.379944 -0.525818 0.718567 1445372723 0.353394 0.403992 -0.512817 0.669983 1445372723 0.353394 0.403992 -0.512817 0.669983 1445372723 0.353394 0.403992 -0.512817 0.669983 1445372723 0.353394 0.403992 -0.512817 0.669983 1445372723 0.353394 0.403992 -0.512817 0.669983 1445372723 0.349609 0.379822 -0.524353 0.677124 1445372723 0.349609 0.379822 -0.524353 0.677124 1445372723 0.349609 0.379822 -0.524353 0.677124 1445372723 0.349609 0.379822 -0.524353 0.677124 1445372723 0.349609 0.379822 -0.524353 0.677124 1445372723 0.349609 0.379822 -0.524353 0.677124 1445372723 0.261047 0.315735 -0.557556 0.721985 1445372723 0.261047 0.315735 -0.557556 0.721985 1445372723 0.261047 0.315735 -0.557556 0.721985 1445372723 0.261047 0.315735 -0.557556 0.721985 1445372723 0.261047 0.315735 -0.557556 0.721985 1445372723 0.261047 0.315735 -0.557556 0.721985 1445372723 0.261047 0.315735 -0.557556 0.721985 1445372723 0.120605 0.247620 -0.569397 0.774536 1445372723 0.120605 0.247620 -0.569397 0.774536 1445372723 0.120605 0.247620 -0.569397 0.774536 1445372723 0.120605 0.247620 -0.569397 0.774536 1445372723 0.120605 0.247620 -0.569397 0.774536 1445372723 0.120605 0.247620 -0.569397 0.774536 1445372723 -0.040527 0.188171 -0.556458 0.808228 1445372723 -0.040527 0.188171 -0.556458 0.808228 1445372723 -0.040527 0.188171 -0.556458 0.808228 1445372723 -0.040527 0.188171 -0.556458 0.808228 1445372723 -0.040527 0.188171 -0.556458 0.808228 1445372723 -0.222900 0.125488 -0.468262 0.845764 1445372723 -0.222900 0.125488 -0.468262 0.845764 1445372723 -0.222900 0.125488 -0.468262 0.845764 1445372723 -0.222900 0.125488 -0.468262 0.845764 1445372723 -0.222900 0.125488 -0.468262 0.845764 1445372723 -0.222900 0.125488 -0.468262 0.845764 1445372723 -0.380249 0.069519 -0.443848 0.808411 1445372723 -0.380249 0.069519 -0.443848 0.808411 1445372723 -0.380249 0.069519 -0.443848 0.808411 1445372723 -0.380249 0.069519 -0.443848 0.808411 1445372723 -0.380249 0.069519 -0.443848 0.808411 1445372723 -0.380249 0.069519 -0.443848 0.808411 1445372723 -0.515808 0.027527 -0.445862 0.731018 1445372723 -0.515808 0.027527 -0.445862 0.731018 1445372723 -0.515808 0.027527 -0.445862 0.731018 1445372723 -0.515808 0.027527 -0.445862 0.731018 1445372723 -0.515808 0.027527 -0.445862 0.731018 1445372723 -0.515808 0.027527 -0.445862 0.731018 1445372723 -0.515808 0.027527 -0.445862 0.731018 1445372723 -0.564026 0.023010 -0.420166 0.710449 1445372723 -0.564026 0.023010 -0.420166 0.710449 1445372723 -0.564026 0.023010 -0.420166 0.710449 1445372723 -0.564026 0.023010 -0.420166 0.710449 1445372723 -0.564026 0.023010 -0.420166 0.710449 1445372723 -0.498474 0.067505 -0.405579 0.763184 1445372723 -0.498474 0.067505 -0.405579 0.763184 1445372723 -0.498474 0.067505 -0.405579 0.763184 1445372723 -0.498474 0.067505 -0.405579 0.763184 1445372723 -0.498474 0.067505 -0.405579 0.763184 1445372723 -0.498474 0.067505 -0.405579 0.763184 1445372723 -0.498474 0.067505 -0.405579 0.763184 1445372723 -0.351135 0.145813 -0.406677 0.830688 1445372723 -0.351135 0.145813 -0.406677 0.830688 1445372723 -0.351135 0.145813 -0.406677 0.830688 1445372723 -0.351135 0.145813 -0.406677 0.830688 1445372723 -0.351135 0.145813 -0.406677 0.830688 1445372723 -0.169067 0.227112 -0.384277 0.878723 1445372723 -0.169067 0.227112 -0.384277 0.878723 1445372723 -0.169067 0.227112 -0.384277 0.878723 1445372723 -0.169067 0.227112 -0.384277 0.878723 1445372723 -0.169067 0.227112 -0.384277 0.878723 1445372723 -0.169067 0.227112 -0.384277 0.878723 1445372723 0.030273 0.310669 -0.428955 0.847656 1445372723 0.030273 0.310669 -0.428955 0.847656 1445372723 0.030273 0.310669 -0.428955 0.847656 1445372723 0.030273 0.310669 -0.428955 0.847656 1445372723 0.030273 0.310669 -0.428955 0.847656 1445372723 0.030273 0.310669 -0.428955 0.847656 1445372723 0.220276 0.359375 -0.469849 0.775574 1445372723 0.220276 0.359375 -0.469849 0.775574 1445372723 0.220276 0.359375 -0.469849 0.775574 1445372723 0.220276 0.359375 -0.469849 0.775574 1445372723 0.220276 0.359375 -0.469849 0.775574 1445372723 0.220276 0.359375 -0.469849 0.775574 1445372723 0.359619 0.382690 -0.493713 0.693115 1445372723 0.359619 0.382690 -0.493713 0.693115 1445372723 0.359619 0.382690 -0.493713 0.693115 1445372724 0.359619 0.382690 -0.493713 0.693115 1445372724 0.359619 0.382690 -0.493713 0.693115 1445372724 0.359619 0.382690 -0.493713 0.693115 1445372724 0.410339 0.371277 -0.506470 0.661194 1445372724 0.410339 0.371277 -0.506470 0.661194 1445372724 0.410339 0.371277 -0.506470 0.661194 1445372724 0.410339 0.371277 -0.506470 0.661194 1445372724 0.410339 0.371277 -0.506470 0.661194 1445372724 0.410339 0.371277 -0.506470 0.661194 1445372724 0.357788 0.326111 -0.533264 0.693665 1445372724 0.357788 0.326111 -0.533264 0.693665 1445372724 0.357788 0.326111 -0.533264 0.693665 1445372724 0.357788 0.326111 -0.533264 0.693665 1445372724 0.357788 0.326111 -0.533264 0.693665 1445372724 0.357788 0.326111 -0.533264 0.693665 1445372724 0.238464 0.264771 -0.552673 0.753357 1445372724 0.238464 0.264771 -0.552673 0.753357 1445372724 0.238464 0.264771 -0.552673 0.753357 1445372724 0.238464 0.264771 -0.552673 0.753357 1445372724 0.238464 0.264771 -0.552673 0.753357 1445372724 0.238464 0.264771 -0.552673 0.753357 1445372724 0.238464 0.264771 -0.552673 0.753357 1445372724 0.088623 0.205688 -0.565552 0.793701 1445372724 0.088623 0.205688 -0.565552 0.793701 1445372724 0.088623 0.205688 -0.565552 0.793701 1445372724 0.088623 0.205688 -0.565552 0.793701 1445372724 0.088623 0.205688 -0.565552 0.793701 1445372724 0.088623 0.205688 -0.565552 0.793701 1445372724 -0.079529 0.158264 -0.574463 0.799133 1445372724 -0.079529 0.158264 -0.574463 0.799133 1445372724 -0.079529 0.158264 -0.574463 0.799133 1445372724 -0.079529 0.158264 -0.574463 0.799133 1445372724 -0.079529 0.158264 -0.574463 0.799133 1445372724 -0.079529 0.158264 -0.574463 0.799133 1445372724 -0.244873 0.126648 -0.577942 0.768127 1445372724 -0.244873 0.126648 -0.577942 0.768127 1445372724 -0.244873 0.126648 -0.577942 0.768127 1445372724 -0.244873 0.126648 -0.577942 0.768127 1445372724 -0.244873 0.126648 -0.577942 0.768127 1445372724 -0.244873 0.126648 -0.577942 0.768127 1445372724 -0.397644 0.118774 -0.562744 0.714905 1445372724 -0.397644 0.118774 -0.562744 0.714905 1445372724 -0.397644 0.118774 -0.562744 0.714905 1445372724 -0.397644 0.118774 -0.562744 0.714905 1445372724 -0.397644 0.118774 -0.562744 0.714905 1445372724 -0.525452 0.088074 -0.468445 0.704773 1445372724 -0.525452 0.088074 -0.468445 0.704773 1445372724 -0.525452 0.088074 -0.468445 0.704773 1445372724 -0.525452 0.088074 -0.468445 0.704773 1445372724 -0.525452 0.088074 -0.468445 0.704773 1445372724 -0.525452 0.088074 -0.468445 0.704773 1445372724 -0.553650 0.089172 -0.434387 0.704834 1445372724 -0.553650 0.089172 -0.434387 0.704834 1445372724 -0.553650 0.089172 -0.434387 0.704834 1445372724 -0.553650 0.089172 -0.434387 0.704834 1445372724 -0.553650 0.089172 -0.434387 0.704834 1445372724 -0.553650 0.089172 -0.434387 0.704834 1445372724 -0.485901 0.098877 -0.427063 0.756104 1445372724 -0.485901 0.098877 -0.427063 0.756104 1445372724 -0.485901 0.098877 -0.427063 0.756104 1445372724 -0.485901 0.098877 -0.427063 0.756104 1445372724 -0.485901 0.098877 -0.427063 0.756104 1445372724 -0.354980 0.125000 -0.411560 0.830017 1445372724 -0.354980 0.125000 -0.411560 0.830017 1445372724 -0.354980 0.125000 -0.411560 0.830017 1445372724 -0.354980 0.125000 -0.411560 0.830017 1445372724 -0.354980 0.125000 -0.411560 0.830017 1445372724 -0.354980 0.125000 -0.411560 0.830017 1445372724 -0.354980 0.125000 -0.411560 0.830017 1445372724 -0.186340 0.190002 -0.422668 0.866333 1445372724 -0.186340 0.190002 -0.422668 0.866333 1445372724 -0.186340 0.190002 -0.422668 0.866333 1445372724 -0.186340 0.190002 -0.422668 0.866333 1445372724 0.012695 0.250183 -0.480408 0.840454 1445372724 0.012695 0.250183 -0.480408 0.840454 1445372724 0.012695 0.250183 -0.480408 0.840454 1445372724 0.012695 0.250183 -0.480408 0.840454 1445372724 0.012695 0.250183 -0.480408 0.840454 1445372724 0.012695 0.250183 -0.480408 0.840454 1445372724 0.206055 0.292786 -0.526306 0.771240 1445372724 0.206055 0.292786 -0.526306 0.771240 1445372724 0.206055 0.292786 -0.526306 0.771240 1445372724 0.206055 0.292786 -0.526306 0.771240 1445372724 0.206055 0.292786 -0.526306 0.771240 1445372724 0.206055 0.292786 -0.526306 0.771240 1445372724 0.353577 0.308594 -0.570068 0.674377 1445372724 0.353577 0.308594 -0.570068 0.674377 1445372724 0.353577 0.308594 -0.570068 0.674377 1445372724 0.353577 0.308594 -0.570068 0.674377 1445372724 0.353577 0.308594 -0.570068 0.674377 1445372724 0.353577 0.308594 -0.570068 0.674377 1445372724 0.393250 0.299927 -0.573914 0.652710 1445372724 0.393250 0.299927 -0.573914 0.652710 1445372724 0.393250 0.299927 -0.573914 0.652710 1445372724 0.393250 0.299927 -0.573914 0.652710 1445372724 0.393250 0.299927 -0.573914 0.652710 1445372724 0.393250 0.299927 -0.573914 0.652710 1445372724 0.326050 0.259705 -0.587463 0.693604 1445372724 0.326050 0.259705 -0.587463 0.693604 1445372724 0.326050 0.259705 -0.587463 0.693604 1445372724 0.326050 0.259705 -0.587463 0.693604 1445372724 0.326050 0.259705 -0.587463 0.693604 1445372724 0.326050 0.259705 -0.587463 0.693604 1445372724 0.196960 0.208862 -0.584595 0.758789 1445372724 0.196960 0.208862 -0.584595 0.758789 1445372724 0.196960 0.208862 -0.584595 0.758789 1445372725 0.196960 0.208862 -0.584595 0.758789 1445372725 0.196960 0.208862 -0.584595 0.758789 1445372725 0.196960 0.208862 -0.584595 0.758789 1445372725 0.044373 0.154541 -0.589172 0.791809 1445372725 0.044373 0.154541 -0.589172 0.791809 1445372725 0.044373 0.154541 -0.589172 0.791809 1445372725 0.044373 0.154541 -0.589172 0.791809 1445372725 
0.211365 0.515381 -0.298950 0.774719 1445372727 0.211365 0.515381 -0.298950 0.774719 1445372727 0.211365 0.515381 -0.298950 0.774719 1445372727 0.211365 0.515381 -0.298950 0.774719 1445372727 0.211365 0.515381 -0.298950 0.774719 1445372727 0.181641 0.511475 -0.292297 0.787354 1445372727 0.181641 0.511475 -0.292297 0.787354 1445372727 0.181641 0.511475 -0.292297 0.787354 1445372727 0.181641 0.511475 -0.292297 0.787354 1445372727 0.181641 0.511475 -0.292297 0.787354 1445372727 0.181641 0.511475 -0.292297 0.787354 1445372727 0.154785 0.505554 -0.284912 0.799500 1445372727 0.154785 0.505554 -0.284912 0.799500 1445372727 0.154785 0.505554 -0.284912 0.799500 1445372727 0.154785 0.505554 -0.284912 0.799500 1445372727 0.154785 0.505554 -0.284912 0.799500 1445372727 0.154785 0.505554 -0.284912 0.799500 1445372727 0.128967 0.495117 -0.269226 0.815918 1445372727 0.128967 0.495117 -0.269226 0.815918 1445372727 0.128967 0.495117 -0.269226 0.815918 1445372727 0.128967 0.495117 -0.269226 0.815918 1445372727 0.128967 0.495117 -0.269226 0.815918 1445372727 0.128967 0.495117 -0.269226 0.815918 1445372727 0.111511 0.487793 -0.259583 0.825928 1445372727 0.111511 0.487793 -0.259583 0.825928 1445372727 0.111511 0.487793 -0.259583 0.825928 1445372727 0.111511 0.487793 -0.259583 0.825928 1445372727 0.111511 0.487793 -0.259583 0.825928 1445372727 0.118958 0.481079 -0.266235 0.826721 1445372727 0.118958 0.481079 -0.266235 0.826721 1445372727 0.118958 0.481079 -0.266235 0.826721 1445372727 0.118958 0.481079 -0.266235 0.826721 1445372727 0.118958 0.481079 -0.266235 0.826721 1445372727 0.149963 0.458618 -0.310425 0.818970 1445372727 0.149963 0.458618 -0.310425 0.818970 1445372727 0.149963 0.458618 -0.310425 0.818970 1445372727 0.149963 0.458618 -0.310425 0.818970 1445372727 0.149963 0.458618 -0.310425 0.818970 1445372727 0.149963 0.458618 -0.310425 0.818970 1445372727 0.187378 0.425781 -0.358093 0.809509 1445372727 0.187378 0.425781 -0.358093 0.809509 1445372727 0.187378 0.425781 -0.358093 0.809509 1445372727 0.187378 0.425781 -0.358093 0.809509 1445372727 0.187378 0.425781 -0.358093 0.809509 1445372727 0.187378 0.425781 -0.358093 0.809509 1445372727 0.187378 0.425781 -0.358093 0.809509 1445372727 0.218994 0.405273 -0.364624 0.809204 1445372727 0.218994 0.405273 -0.364624 0.809204 1445372727 0.218994 0.405273 -0.364624 0.809204 1445372727 0.218994 0.405273 -0.364624 0.809204 1445372727 0.218994 0.405273 -0.364624 0.809204 1445372727 0.218994 0.405273 -0.364624 0.809204 1445372727 0.239441 0.411194 -0.328979 0.815674 1445372727 0.239441 0.411194 -0.328979 0.815674 1445372727 0.239441 0.411194 -0.328979 0.815674 1445372727 0.239441 0.411194 -0.328979 0.815674 1445372727 0.239441 0.411194 -0.328979 0.815674 1445372727 0.246399 0.436890 -0.275757 0.819946 1445372727 0.246399 0.436890 -0.275757 0.819946 1445372727 0.246399 0.436890 -0.275757 0.819946 1445372727 0.246399 0.436890 -0.275757 0.819946 1445372727 0.246399 0.436890 -0.275757 0.819946 1445372727 0.246399 0.436890 -0.275757 0.819946 1445372727 0.229065 0.455811 -0.224121 0.830322 1445372727 0.229065 0.455811 -0.224121 0.830322 1445372727 0.229065 0.455811 -0.224121 0.830322 1445372727 0.229065 0.455811 -0.224121 0.830322 1445372727 0.229065 0.455811 -0.224121 0.830322 1445372727 0.229065 0.455811 -0.224121 0.830322 1445372727 0.207397 0.460266 -0.200317 0.839600 1445372727 0.207397 0.460266 -0.200317 0.839600 1445372727 0.207397 0.460266 -0.200317 0.839600 1445372727 0.207397 0.460266 -0.200317 0.839600 1445372727 0.207397 0.460266 -0.200317 0.839600 1445372727 0.191895 0.450134 -0.204346 0.847778 1445372727 0.191895 0.450134 -0.204346 0.847778 1445372727 0.191895 0.450134 -0.204346 0.847778 1445372727 0.191895 0.450134 -0.204346 0.847778 1445372727 0.191895 0.450134 -0.204346 0.847778 1445372727 0.181458 0.429871 -0.233276 0.853088 1445372727 0.181458 0.429871 -0.233276 0.853088 1445372727 0.181458 0.429871 -0.233276 0.853088 1445372727 0.181458 0.429871 -0.233276 0.853088 1445372727 0.181458 0.429871 -0.233276 0.853088 1445372727 0.181458 0.429871 -0.233276 0.853088 1445372727 0.165527 0.407104 -0.275452 0.854919 1445372727 0.165527 0.407104 -0.275452 0.854919 1445372727 0.165527 0.407104 -0.275452 0.854919 1445372727 0.165527 0.407104 -0.275452 0.854919 1445372727 0.165527 0.407104 -0.275452 0.854919 1445372727 0.129272 0.399414 -0.282959 0.862305 1445372727 0.129272 0.399414 -0.282959 0.862305 1445372727 0.129272 0.399414 -0.282959 0.862305 1445372727 0.129272 0.399414 -0.282959 0.862305 1445372727 0.129272 0.399414 -0.282959 0.862305 1445372728 0.102905 0.411926 -0.258972 0.867493 1445372728 0.102905 0.411926 -0.258972 0.867493 1445372728 0.102905 0.411926 -0.258972 0.867493 1445372728 0.102905 0.411926 -0.258972 0.867493 1445372728 0.102905 0.411926 -0.258972 0.867493 1445372728 0.101013 0.427734 -0.248108 0.863281 1445372728 0.101013 0.427734 -0.248108 0.863281 1445372728 0.101013 0.427734 -0.248108 0.863281 1445372728 0.101013 0.427734 -0.248108 0.863281 1445372728 0.101013 0.427734 -0.248108 0.863281 1445372728 0.101013 0.427734 -0.248108 0.863281 1445372728 0.117859 0.420776 -0.271606 0.857483 1445372728 0.117859 0.420776 -0.271606 0.857483 1445372728 0.117859 0.420776 -0.271606 0.857483 1445372728 0.117859 0.420776 -0.271606 0.857483 1445372728 0.117859 0.420776 -0.271606 0.857483 1445372728 0.117859 0.420776 -0.271606 0.857483 1445372728 0.129822 0.409790 -0.281921 0.857727 1445372728 0.129822 0.409790 -0.281921 0.857727 1445372728 0.129822 0.409790 -0.281921 0.857727 1445372728 0.129822 0.409790 -0.281921 0.857727 1445372728 0.129822 0.409790 -0.281921 0.857727 1445372728 0.129822 0.409790 -0.281921 0.857727 1445372728 0.147827 0.401550 -0.260742 0.865356 1445372728 0.147827 0.401550 -0.260742 0.865356 1445372728 0.147827 0.401550 -0.260742 0.865356 1445372728 0.147827 0.401550 -0.260742 0.865356 1445372728 0.147827 0.401550 -0.260742 0.865356 1445372728 0.147827 0.401550 -0.260742 0.865356 1445372728 0.147827 0.401550 -0.260742 0.865356 1445372728 0.198547 0.395630 -0.279724 0.851868 1445372728 0.198547 0.395630 -0.279724 0.851868 1445372728 0.198547 0.395630 -0.279724 0.851868 1445372728 0.198547 0.395630 -0.279724 0.851868 1445372728 0.198547 0.395630 -0.279724 0.851868 1445372728 0.243469 0.389404 -0.316956 0.829773 1445372728 0.243469 0.389404 -0.316956 0.829773 1445372728 0.243469 0.389404 -0.316956 0.829773 1445372728 0.243469 0.389404 -0.316956 0.829773 1445372728 0.243469 0.389404 -0.316956 0.829773 1445372728 0.243469 0.389404 -0.316956 0.829773 1445372728 0.243042 0.388855 -0.321594 0.828369 1445372728 0.243042 0.388855 -0.321594 0.828369 1445372728 0.243042 0.388855 -0.321594 0.828369 1445372728 0.243042 0.388855 -0.321594 0.828369 1445372728 0.243042 0.388855 -0.321594 0.828369 1445372728 0.200134 0.398804 -0.288330 0.847168 1445372728 0.200134 0.398804 -0.288330 0.847168 1445372728 0.200134 0.398804 -0.288330 0.847168 1445372728 0.200134 0.398804 -0.288330 0.847168 1445372728 0.200134 0.398804 -0.288330 0.847168 1445372728 0.200134 0.398804 -0.288330 0.847168 1445372728 0.155518 0.404907 -0.254883 0.864197 1445372728 0.155518 0.404907 -0.254883 0.864197 1445372728 0.155518 0.404907 -0.254883 0.864197 1445372728 0.155518 0.404907 -0.254883 0.864197 1445372728 0.155518 0.404907 -0.254883 0.864197 1445372728 0.155518 0.404907 -0.254883 0.864197 1445372728 0.128174 0.406128 -0.249817 0.869568 1445372728 0.128174 0.406128 -0.249817 0.869568 1445372728 0.128174 0.406128 -0.249817 0.869568 1445372728 0.128174 0.406128 -0.249817 0.869568 1445372728 0.104980 0.404663 -0.257202 0.871216 1445372728 0.104980 0.404663 -0.257202 0.871216 1445372728 0.104980 0.404663 -0.257202 0.871216 1445372728 0.104980 0.404663 -0.257202 0.871216 1445372728 0.104980 0.404663 -0.257202 0.871216 1445372728 0.104980 0.404663 -0.257202 0.871216 1445372728 0.076294 0.406006 -0.248596 0.876038 1445372728 0.076294 0.406006 -0.248596 0.876038 1445372728 0.076294 0.406006 -0.248596 0.876038 1445372728 0.076294 0.406006 -0.248596 0.876038 1445372728 0.076294 0.406006 -0.248596 0.876038 1445372728 0.076294 0.406006 -0.248596 0.876038 1445372728 0.076233 0.418335 -0.251160 0.869507 1445372728 0.076233 0.418335 -0.251160 0.869507 1445372728 0.076233 0.418335 -0.251160 0.869507 1445372728 0.076233 0.418335 -0.251160 0.869507 1445372728 0.076233 0.418335 -0.251160 0.869507 1445372728 0.076233 0.418335 -0.251160 0.869507 1445372728 0.090881 0.424500 -0.262390 0.861755 1445372728 0.090881 0.424500 -0.262390 0.861755 1445372728 0.090881 0.424500 -0.262390 0.861755 1445372728 0.090881 0.424500 -0.262390 0.861755 1445372728 0.090881 0.424500 -0.262390 0.861755 1445372728 0.120544 0.430115 -0.292725 0.845459 1445372728 0.120544 0.430115 -0.292725 0.845459 1445372728 0.120544 0.430115 -0.292725 0.845459 1445372728 0.120544 0.430115 -0.292725 0.845459 1445372728 0.120544 0.430115 -0.292725 0.845459 1445372728 0.120544 0.430115 -0.292725 0.845459 1445372728 0.147217 0.434204 -0.311646 0.832214 1445372728 0.147217 0.434204 -0.311646 0.832214 1445372728 0.147217 0.434204 -0.311646 0.832214 1445372728 0.147217 0.434204 -0.311646 0.832214 1445372728 0.147217 0.434204 -0.311646 0.832214 1445372728 0.147217 0.434204 -0.311646 0.832214 1445372728 0.182190 0.441406 -0.326599 0.815613 1445372728 0.182190 0.441406 -0.326599 0.815613 1445372728 0.182190 0.441406 -0.326599 0.815613 1445372728 0.182190 0.441406 -0.326599 0.815613 1445372728 0.182190 0.441406 -0.326599 0.815613 1445372728 0.182190 0.441406 -0.326599 0.815613 1445372729 0.223633 0.439026 -0.346069 0.798401 1445372729 0.223633 0.439026 -0.346069 0.798401 1445372729 0.223633 0.439026 -0.346069 0.798401 1445372729 0.223633 0.439026 -0.346069 0.798401 1445372729 0.223633 0.439026 -0.346069 0.798401 1445372729 0.250488 0.438110 -0.357666 0.785706 1445372729 0.250488 0.438110 -0.357666 0.785706 1445372729 0.250488 0.438110 -0.357666 0.785706 1445372729 0.250488 0.438110 -0.357666 0.785706 1445372729 0.250488 0.438110 -0.357666 0.785706 1445372729 0.250488 0.438110 -0.357666 0.785706 1445372729 0.250427 0.434387 -0.358521 0.787415 1445372729 0.250427 0.434387 -0.358521 0.787415 1445372729 0.250427 0.434387 -0.358521 0.787415 1445372729 0.250427 0.434387 -0.358521 0.787415 1445372729 0.250427 0.434387 -0.358521 0.787415 1445372729 0.250427 0.434387 -0.358521 0.787415 1445372729 0.218872 0.434692 -0.340393 0.804443 1445372729 0.218872 0.434692 -0.340393 0.804443 1445372729 0.218872 0.434692 -0.340393 0.804443 1445372729 0.218872 0.434692 -0.340393 0.804443 1445372729 0.218872 0.434692 -0.340393 0.804443 1445372729 0.218872 0.434692 -0.340393 0.804443 1445372729 0.178223 0.434692 -0.313782 0.825073 1445372729 0.178223 0.434692 -0.313782 0.825073 1445372729 0.178223 0.434692 -0.313782 0.825073 1445372729 0.178223 0.434692 -0.313782 0.825073 1445372729 0.178223 0.434692 -0.313782 0.825073 1445372729 0.178223 0.434692 -0.313782 0.825073 1445372729 0.144531 0.429810 -0.299438 0.839417 1445372729 0.144531 0.429810 -0.299438 0.839417 1445372729 0.144531 0.429810 -0.299438 0.839417 1445372729 0.144531 0.429810 -0.299438 0.839417 1445372729 0.144531 0.429810 -0.299438 0.839417 1445372729 0.144531 0.429810 -0.299438 0.839417 1445372729 0.114502 0.419678 -0.297363 0.849854 1445372729 0.114502 0.419678 -0.297363 0.849854 1445372729 0.114502 0.419678 -0.297363 0.849854 1445372729 0.114502 0.419678 -0.297363 0.849854 1445372729 0.114502 0.419678 -0.297363 0.849854 1445372729 0.114502 0.419678 -0.297363 0.849854 1445372729 0.083984 0.410767 -0.297607 0.857666 1445372729 0.083984 0.410767 -0.297607 0.857666 1445372729 0.083984 0.410767 -0.297607 0.857666 1445372729 0.083984 0.410767 -0.297607 0.857666 1445372729 0.083984 0.410767 -0.297607 0.857666 1445372729 0.083984 0.410767 -0.297607 0.857666 1445372729 0.069641 0.411499 -0.292603 0.860291 1445372729 0.069641 0.411499 -0.292603 0.860291 1445372729 0.069641 0.411499 -0.292603 0.860291 1445372729 0.069641 0.411499 -0.292603 0.860291 1445372729 0.069641 0.411499 -0.292603 0.860291 1445372729 0.069641 0.411499 -0.292603 0.860291 1445372729 0.067383 0.418884 -0.284485 0.859619 1445372729 0.067383 0.418884 -0.284485 0.859619 1445372729 0.067383 0.418884 -0.284485 0.859619 1445372729 0.067383 0.418884 -0.284485 0.859619 1445372729 0.067383 0.418884 -0.284485 0.859619 1445372729 0.073303 0.430969 -0.278870 0.855042 1445372729 0.073303 0.430969 -0.278870 0.855042 1445372729 0.073303 0.430969 -0.278870 0.855042 1445372729 0.073303 0.430969 -0.278870 0.855042 1445372729 0.073303 0.430969 -0.278870 0.855042 1445372729 0.073303 0.430969 -0.278870 0.855042 1445372729 0.085205 0.438782 -0.291809 0.845581 1445372729 0.085205 0.438782 -0.291809 0.845581 1445372729 0.085205 0.438782 -0.291809 0.845581 1445372729 0.085205 0.438782 -0.291809 0.845581 1445372729 0.085205 0.438782 -0.291809 0.845581 1445372729 0.111938 0.443665 -0.307251 0.834351 1445372729 0.111938 0.443665 -0.307251 0.834351 1445372729 0.111938 0.443665 -0.307251 0.834351 1445372729 0.111938 0.443665 -0.307251 0.834351 1445372729 0.111938 0.443665 -0.307251 0.834351 1445372729 0.157349 0.444641 -0.331299 0.817139 1445372729 0.157349 0.444641 -0.331299 0.817139 1445372729 0.157349 0.444641 -0.331299 0.817139 1445372729 0.157349 0.444641 -0.331299 0.817139 1445372729 0.157349 0.444641 -0.331299 0.817139 1445372729 0.157349 0.444641 -0.331299 0.817139 1445372729 0.157349 0.444641 -0.331299 0.817139 1445372729 0.206177 0.443115 -0.363892 0.792847 1445372729 0.206177 0.443115 -0.363892 0.792847 1445372729 0.206177 0.443115 -0.363892 0.792847 1445372729 0.206177 0.443115 -0.363892 0.792847 1445372729 0.206177 0.443115 -0.363892 0.792847 1445372729 0.206177 0.443115 -0.363892 0.792847 1445372729 0.228149 0.443054 -0.375854 0.781189 1445372729 0.228149 0.443054 -0.375854 0.781189 1445372729 0.228149 0.443054 -0.375854 0.781189 1445372729 0.228149 0.443054 -0.375854 0.781189 1445372729 0.228149 0.443054 -0.375854 0.781189 1445372729 0.214783 0.452515 -0.357666 0.788086 1445372729 0.214783 0.452515 -0.357666 0.788086 1445372729 0.214783 0.452515 -0.357666 0.788086 1445372729 0.214783 0.452515 -0.357666 0.788086 1445372729 0.214783 0.452515 -0.357666 0.788086 1445372729 0.214783 0.452515 -0.357666 0.788086 1445372729 0.214783 0.452515 -0.357666 0.788086 1445372729 0.193176 0.459412 -0.336304 0.799011 1445372729 0.193176 0.459412 -0.336304 0.799011 1445372729 0.193176 0.459412 -0.336304 0.799011 1445372729 0.193176 0.459412 -0.336304 0.799011 1445372729 0.193176 0.459412 -0.336304 0.799011 1445372729 0.193176 0.459412 -0.336304 0.799011 1445372729 0.173950 0.461792 -0.323303 0.807373 1445372730 0.173950 0.461792 -0.323303 0.807373 1445372730 0.173950 0.461792 -0.323303 0.807373 1445372730 0.173950 0.461792 -0.323303 0.807373 1445372730 0.173950 0.461792 -0.323303 0.807373 1445372730 0.151489 0.459656 -0.315857 0.816040 1445372730 0.151489 0.459656 -0.315857 0.816040 1445372730 0.151489 0.459656 -0.315857 0.816040 1445372730 0.151489 0.459656 -0.315857 0.816040 1445372730 0.151489 0.459656 -0.315857 0.816040 1445372730 0.151489 0.459656 -0.315857 0.816040 1445372730 0.116882 0.456970 -0.305420 0.827148 1445372730 0.116882 0.456970 -0.305420 0.827148 1445372730 0.116882 0.456970 -0.305420 0.827148 1445372730 0.116882 0.456970 -0.305420 0.827148 1445372730 0.116882 0.456970 -0.305420 0.827148 1445372730 0.116882 0.456970 -0.305420 0.827148 1445372730 0.089050 0.455078 -0.283447 0.839355 1445372730 0.089050 0.455078 -0.283447 0.839355 1445372730 0.089050 0.455078 -0.283447 0.839355 1445372730 0.089050 0.455078 -0.283447 0.839355 1445372730 0.089050 0.455078 -0.283447 0.839355 1445372730 0.089661 0.451172 -0.285950 0.840576 1445372730 0.089661 0.451172 -0.285950 0.840576 1445372730 0.089661 0.451172 -0.285950 0.840576 1445372730 0.089661 0.451172 -0.285950 0.840576 1445372730 0.089661 0.451172 -0.285950 0.840576 1445372730 0.089661 0.451172 -0.285950 0.840576 1445372730 0.109131 0.444031 -0.315063 0.831665 1445372730 0.109131 0.444031 -0.315063 0.831665 1445372730 0.109131 0.444031 -0.315063 0.831665 1445372730 0.109131 0.444031 -0.315063 0.831665 1445372730 0.109131 0.444031 -0.315063 0.831665 1445372730 0.109131 0.444031 -0.315063 0.831665 1445372730 0.133057 0.437378 -0.341248 0.821289 1445372730 0.133057 0.437378 -0.341248 0.821289 1445372730 0.133057 0.437378 -0.341248 0.821289 1445372730 0.133057 0.437378 -0.341248 0.821289 1445372730 0.133057 0.437378 -0.341248 0.821289 1445372730 0.163391 0.439880 -0.354370 0.808777 1445372730 0.163391 0.439880 -0.354370 0.808777 1445372730 0.163391 0.439880 -0.354370 0.808777 1445372730 0.163391 0.439880 -0.354370 0.808777 1445372730 0.163391 0.439880 -0.354370 0.808777 1445372730 0.163391 0.439880 -0.354370 0.808777 1445372730 0.197144 0.442017 -0.360840 0.797119 1445372730 0.197144 0.442017 -0.360840 0.797119 1445372730 0.197144 0.442017 -0.360840 0.797119 1445372730 0.197144 0.442017 -0.360840 0.797119 1445372730 0.197144 0.442017 -0.360840 0.797119 1445372730 0.197144 0.442017 -0.360840 0.797119 1445372730 0.226563 0.440430 -0.376038 0.783081 1445372730 0.226563 0.440430 -0.376038 0.783081 1445372730 0.226563 0.440430 -0.376038 0.783081 1445372730 0.226563 0.440430 -0.376038 0.783081 1445372730 0.226563 0.440430 -0.376038 0.783081 1445372730 0.226563 0.440430 -0.376038 0.783081 1445372730 0.235474 0.438782 -0.379333 0.779785 1445372730 0.235474 0.438782 -0.379333 0.779785 1445372730 0.235474 0.438782 -0.379333 0.779785 1445372730 0.235474 0.438782 -0.379333 0.779785 1445372730 0.235474 0.438782 -0.379333 0.779785 1445372730 0.235474 0.438782 -0.379333 0.779785 1445372730 0.222290 0.436768 -0.371582 0.788452 1445372730 0.222290 0.436768 -0.371582 0.788452 1445372730 0.222290 0.436768 -0.371582 0.788452 1445372730 0.222290 0.436768 -0.371582 0.788452 1445372730 0.222290 0.436768 -0.371582 0.788452 1445372730 0.222290 0.436768 -0.371582 0.788452 1445372730 0.198914 0.431152 -0.363037 0.801697 1445372730 0.198914 0.431152 -0.363037 0.801697 1445372730 0.198914 0.431152 -0.363037 0.801697 1445372730 0.198914 0.431152 -0.363037 0.801697 1445372730 0.198914 0.431152 -0.363037 0.801697 1445372730 0.198914 0.431152 -0.363037 0.801697 1445372730 0.198914 0.431152 -0.363037 0.801697 1445372730 0.171631 0.424438 -0.355469 0.814819 1445372730 0.171631 0.424438 -0.355469 0.814819 1445372730 0.171631 0.424438 -0.355469 0.814819 1445372730 0.171631 0.424438 -0.355469 0.814819 1445372730 0.171631 0.424438 -0.355469 0.814819 1445372730 0.144165 0.418945 -0.349854 0.825378 1445372730 0.144165 0.418945 -0.349854 0.825378 1445372730 0.144165 0.418945 -0.349854 0.825378 1445372730 0.144165 0.418945 -0.349854 0.825378 1445372730 0.144165 0.418945 -0.349854 0.825378 1445372730 0.114990 0.416504 -0.345398 0.833069 1445372730 0.114990 0.416504 -0.345398 0.833069 1445372730 0.114990 0.416504 -0.345398 0.833069 1445372730 0.114990 0.416504 -0.345398 0.833069 1445372730 0.114990 0.416504 -0.345398 0.833069 1445372730 0.114990 0.416504 -0.345398 0.833069 1445372730 0.114990 0.416504 -0.345398 0.833069 1445372730 0.082397 0.417480 -0.335266 0.840515 1445372730 0.082397 0.417480 -0.335266 0.840515 1445372730 0.082397 0.417480 -0.335266 0.840515 1445372730 0.082397 0.417480 -0.335266 0.840515 1445372730 0.082397 0.417480 -0.335266 0.840515 1445372730 0.082397 0.417480 -0.335266 0.840515 1445372730 0.066650 0.415894 -0.327148 0.845886 1445372730 0.066650 0.415894 -0.327148 0.845886 1445372730 0.066650 0.415894 -0.327148 0.845886 1445372730 0.066650 0.415894 -0.327148 0.845886 1445372730 0.066650 0.415894 -0.327148 0.845886 1445372730 0.066650 0.415894 -0.327148 0.845886 1445372730 0.066650 0.415894 -0.327148 0.845886 1445372730 0.081299 0.416321 -0.358459 0.831604 1445372730 0.081299 0.416321 -0.358459 0.831604 1445372730 0.081299 0.416321 -0.358459 0.831604 1445372731 0.081299 0.416321 -0.358459 0.831604 1445372731 0.081299 0.416321 -0.358459 0.831604 1445372731 0.081299 0.416321 -0.358459 0.831604 1445372731 0.110046 0.424377 -0.385742 0.811768 1445372731 0.110046 0.424377 -0.385742 0.811768 1445372731 0.110046 0.424377 -0.385742 0.811768 1445372731 0.110046 0.424377 -0.385742 0.811768 1445372731 0.110046 0.424377 -0.385742 0.811768 1445372731 0.110046 0.424377 -0.385742 0.811768 1445372731 0.136780 0.441528 -0.376831 0.802673 1445372731 0.136780 0.441528 -0.376831 0.802673 1445372731 0.136780 0.441528 -0.376831 0.802673 1445372731 0.136780 0.441528 -0.376831 0.802673 1445372731 0.136780 0.441528 -0.376831 0.802673 1445372731 0.136780 0.441528 -0.376831 0.802673 1445372731 0.163330 0.456177 -0.361023 0.796753 1445372731 0.163330 0.456177 -0.361023 0.796753 1445372731 0.163330 0.456177 -0.361023 0.796753 1445372731 0.163330 0.456177 -0.361023 0.796753 1445372731 0.163330 0.456177 -0.361023 0.796753 1445372731 0.196167 0.457458 -0.373108 0.782898 1445372731 0.196167 0.457458 -0.373108 0.782898 1445372731 0.196167 0.457458 -0.373108 0.782898 1445372731 0.196167 0.457458 -0.373108 0.782898 1445372731 0.211426 0.455017 -0.382019 0.776062 1445372731 0.211426 0.455017 -0.382019 0.776062 1445372731 0.211426 0.455017 -0.382019 0.776062 1445372731 0.211426 0.455017 -0.382019 0.776062 1445372731 0.211426 0.455017 -0.382019 0.776062 1445372731 0.203918 0.460938 -0.372253 0.779297 1445372731 0.203918 0.460938 -0.372253 0.779297 1445372731 0.203918 0.460938 -0.372253 0.779297 1445372731 0.203918 0.460938 -0.372253 0.779297 1445372731 0.203918 0.460938 -0.372253 0.779297 1445372731 0.203918 0.460938 -0.372253 0.779297 1445372731 0.203918 0.460938 -0.372253 0.779297 1445372731 0.182190 0.474060 -0.346924 0.788452 1445372731 0.182190 0.474060 -0.346924 0.788452 1445372731 0.182190 0.474060 -0.346924 0.788452 1445372731 0.182190 0.474060 -0.346924 0.788452 1445372731 0.182190 0.474060 -0.346924 0.788452 1445372731 0.182190 0.474060 -0.346924 0.788452 1445372731 0.152405 0.485901 -0.313416 0.801514 1445372731 0.152405 0.485901 -0.313416 0.801514 1445372731 0.152405 0.485901 -0.313416 0.801514 1445372731 0.152405 0.485901 -0.313416 0.801514 1445372731 0.152405 0.485901 -0.313416 0.801514 1445372731 0.152405 0.485901 -0.313416 0.801514 1445372731 0.123352 0.489197 -0.287415 0.814148 1445372731 0.123352 0.489197 -0.287415 0.814148 1445372731 0.123352 0.489197 -0.287415 0.814148 1445372731 0.123352 0.489197 -0.287415 0.814148 1445372731 0.123352 0.489197 -0.287415 0.814148 1445372731 0.123352 0.489197 -0.287415 0.814148 1445372731 0.123352 0.489197 -0.287415 0.814148 1445372731 0.100830 0.481567 -0.276733 0.825378 1445372731 0.100830 0.481567 -0.276733 0.825378 1445372731 0.100830 0.481567 -0.276733 0.825378 1445372731 0.100830 0.481567 -0.276733 0.825378 1445372731 0.100830 0.481567 -0.276733 0.825378 1445372731 0.098877 0.467590 -0.284790 0.830933 1445372731 0.098877 0.467590 -0.284790 0.830933 1445372731 0.098877 0.467590 -0.284790 0.830933 1445372731 0.098877 0.467590 -0.284790 0.830933 1445372731 0.098877 0.467590 -0.284790 0.830933 1445372731 0.098877 0.467590 -0.284790 0.830933 1445372731 0.121765 0.449585 -0.328308 0.821716 1445372731 0.121765 0.449585 -0.328308 0.821716 1445372731 0.121765 0.449585 -0.328308 0.821716 1445372731 0.121765 0.449585 -0.328308 0.821716 1445372731 0.121765 0.449585 -0.328308 0.821716 1445372731 0.121765 0.449585 -0.328308 0.821716 1445372731 0.153992 0.432373 -0.382629 0.801819 1445372731 0.153992 0.432373 -0.382629 0.801819 1445372731 0.153992 0.432373 -0.382629 0.801819 1445372731 0.153992 0.432373 -0.382629 0.801819 1445372731 0.153992 0.432373 -0.382629 0.801819 1445372731 0.153992 0.432373 -0.382629 0.801819 1445372731 0.153992 0.432373 -0.382629 0.801819 1445372731 0.177185 0.428162 -0.405273 0.788025 1445372731 0.177185 0.428162 -0.405273 0.788025 1445372731 0.177185 0.428162 -0.405273 0.788025 1445372731 0.177185 0.428162 -0.405273 0.788025 1445372731 0.177185 0.428162 -0.405273 0.788025 1445372731 0.177185 0.428162 -0.405273 0.788025 1445372731 0.190125 0.435852 -0.395020 0.786011 1445372731 0.190125 0.435852 -0.395020 0.786011 1445372731 0.190125 0.435852 -0.395020 0.786011 1445372731 0.190125 0.435852 -0.395020 0.786011 1445372731 0.190125 0.435852 -0.395020 0.786011 1445372731 0.190125 0.435852 -0.395020 0.786011 1445372731 0.198181 0.444397 -0.376526 0.788269 1445372731 0.198181 0.444397 -0.376526 0.788269 1445372731 0.198181 0.444397 -0.376526 0.788269 1445372731 0.198181 0.444397 -0.376526 0.788269 1445372731 0.198181 0.444397 -0.376526 0.788269 1445372731 0.206543 0.448120 -0.371765 0.786316 1445372731 0.206543 0.448120 -0.371765 0.786316 1445372731 0.206543 0.448120 -0.371765 0.786316 1445372731 0.206543 0.448120 -0.371765 0.786316 1445372731 0.206543 0.448120 -0.371765 0.786316 1445372731 0.206543 0.448120 -0.371765 0.786316 1445372731 0.209717 0.450256 -0.370178 0.784973 1445372731 0.209717 0.450256 -0.370178 0.784973 1445372731 0.209717 0.450256 -0.370178 0.784973 1445372731 0.209717 0.450256 -0.370178 0.784973 1445372732 0.209717 0.450256 -0.370178 0.784973 1445372732 0.209717 0.450256 -0.370178 0.784973 1445372732 0.195313 0.461548 -0.351257 0.790833 1445372732 0.195313 0.461548 -0.351257 0.790833 1445372732 0.195313 0.461548 -0.351257 0.790833 1445372732 0.195313 0.461548 -0.351257 0.790833 1445372732 0.195313 0.461548 -0.351257 0.790833 1445372732 0.195313 0.461548 -0.351257 0.790833 1445372732 0.171814 0.474609 -0.323975 0.800110 1445372732 0.171814 0.474609 -0.323975 0.800110 1445372732 0.171814 0.474609 -0.323975 0.800110 1445372732 0.171814 0.474609 -0.323975 0.800110 1445372732 0.171814 0.474609 -0.323975 0.800110 1445372732 0.171814 0.474609 -0.323975 0.800110 1445372732 0.140869 0.483337 -0.295959 0.811707 1445372732 0.140869 0.483337 -0.295959 0.811707 1445372732 0.140869 0.483337 -0.295959 0.811707 1445372732 0.140869 0.483337 -0.295959 0.811707 1445372732 0.140869 0.483337 -0.295959 0.811707 1445372732 0.140869 0.483337 -0.295959 0.811707 1445372732 0.108948 0.483398 -0.272827 0.824585 1445372732 0.108948 0.483398 -0.272827 0.824585 1445372732 0.108948 0.483398 -0.272827 0.824585 1445372732 0.108948 0.483398 -0.272827 0.824585 1445372732 0.108948 0.483398 -0.272827 0.824585 1445372732 0.091064 0.478210 -0.266357 0.831848 1445372732 0.091064 0.478210 -0.266357 0.831848 1445372732 
0.162537 0.247009 -0.593567 0.748474 1445372734 0.162537 0.247009 -0.593567 0.748474 1445372734 0.162537 0.247009 -0.593567 0.748474 1445372734 0.162537 0.247009 -0.593567 0.748474 1445372734 0.162537 0.247009 -0.593567 0.748474 1445372734 0.162537 0.247009 -0.593567 0.748474 1445372734 -0.008667 0.187988 -0.584839 0.789001 1445372734 -0.008667 0.187988 -0.584839 0.789001 1445372734 -0.008667 0.187988 -0.584839 0.789001 1445372734 -0.008667 0.187988 -0.584839 0.789001 1445372734 -0.008667 0.187988 -0.584839 0.789001 1445372734 -0.008667 0.187988 -0.584839 0.789001 1445372734 -0.183167 0.125427 -0.564270 0.795166 1445372734 -0.183167 0.125427 -0.564270 0.795166 1445372734 -0.183167 0.125427 -0.564270 0.795166 1445372734 -0.183167 0.125427 -0.564270 0.795166 1445372734 -0.183167 0.125427 -0.564270 0.795166 1445372734 -0.183167 0.125427 -0.564270 0.795166 1445372734 -0.355164 0.074768 -0.563965 0.741760 1445372734 -0.355164 0.074768 -0.563965 0.741760 1445372734 -0.355164 0.074768 -0.563965 0.741760 1445372734 -0.355164 0.074768 -0.563965 0.741760 1445372734 -0.355164 0.074768 -0.563965 0.741760 1445372734 -0.355164 0.074768 -0.563965 0.741760 1445372734 -0.355164 0.074768 -0.563965 0.741760 1445372734 -0.503784 0.058533 -0.568787 0.647522 1445372734 -0.503784 0.058533 -0.568787 0.647522 1445372734 -0.503784 0.058533 -0.568787 0.647522 1445372734 -0.503784 0.058533 -0.568787 0.647522 1445372734 -0.503784 0.058533 -0.568787 0.647522 1445372734 -0.503784 0.058533 -0.568787 0.647522 1445372734 -0.603516 0.069458 -0.536682 0.585632 1445372734 -0.603516 0.069458 -0.536682 0.585632 1445372734 -0.603516 0.069458 -0.536682 0.585632 1445372734 -0.603516 0.069458 -0.536682 0.585632 1445372734 -0.603516 0.069458 -0.536682 0.585632 1445372734 -0.603516 0.069458 -0.536682 0.585632 1445372734 -0.613708 0.072754 -0.485779 0.618103 1445372734 -0.613708 0.072754 -0.485779 0.618103 1445372734 -0.613708 0.072754 -0.485779 0.618103 1445372734 -0.613708 0.072754 -0.485779 0.618103 1445372734 -0.613708 0.072754 -0.485779 0.618103 1445372734 -0.613708 0.072754 -0.485779 0.618103 1445372734 -0.498108 0.129578 -0.498474 0.697571 1445372734 -0.498108 0.129578 -0.498474 0.697571 1445372734 -0.498108 0.129578 -0.498474 0.697571 1445372734 -0.498108 0.129578 -0.498474 0.697571 1445372734 -0.498108 0.129578 -0.498474 0.697571 1445372734 -0.305237 0.186096 -0.496948 0.790710 1445372734 -0.305237 0.186096 -0.496948 0.790710 1445372734 -0.305237 0.186096 -0.496948 0.790710 1445372734 -0.305237 0.186096 -0.496948 0.790710 1445372734 -0.305237 0.186096 -0.496948 0.790710 1445372734 -0.305237 0.186096 -0.496948 0.790710 1445372734 -0.049744 0.275391 -0.502197 0.818176 1445372734 -0.049744 0.275391 -0.502197 0.818176 1445372734 -0.049744 0.275391 -0.502197 0.818176 1445372734 -0.049744 0.275391 -0.502197 0.818176 1445372734 -0.049744 0.275391 -0.502197 0.818176 1445372734 -0.049744 0.275391 -0.502197 0.818176 1445372734 0.197876 0.336731 -0.518188 0.760864 1445372735 0.197876 0.336731 -0.518188 0.760864 1445372735 0.197876 0.336731 -0.518188 0.760864 1445372735 0.197876 0.336731 -0.518188 0.760864 1445372735 0.197876 0.336731 -0.518188 0.760864 1445372735 0.197876 0.336731 -0.518188 0.760864 1445372735 0.355591 0.364319 -0.541565 0.668945 1445372735 0.355591 0.364319 -0.541565 0.668945 1445372735 0.355591 0.364319 -0.541565 0.668945 1445372735 0.355591 0.364319 -0.541565 0.668945 1445372735 0.355591 0.364319 -0.541565 0.668945 1445372735 0.382141 0.351318 -0.528564 0.671631 1445372735 0.382141 0.351318 -0.528564 0.671631 1445372735 0.382141 0.351318 -0.528564 0.671631 1445372735 0.382141 0.351318 -0.528564 0.671631 1445372735 0.382141 0.351318 -0.528564 0.671631 1445372735 0.382141 0.351318 -0.528564 0.671631 1445372735 0.319214 0.282104 -0.569458 0.703003 1445372735 0.319214 0.282104 -0.569458 0.703003 1445372735 0.319214 0.282104 -0.569458 0.703003 1445372735 0.319214 0.282104 -0.569458 0.703003 1445372735 0.319214 0.282104 -0.569458 0.703003 1445372735 0.319214 0.282104 -0.569458 0.703003 1445372735 0.195374 0.212402 -0.600159 0.745972 1445372735 0.195374 0.212402 -0.600159 0.745972 1445372735 0.195374 0.212402 -0.600159 0.745972 1445372735 0.195374 0.212402 -0.600159 0.745972 1445372735 0.195374 0.212402 -0.600159 0.745972 1445372735 0.195374 0.212402 -0.600159 0.745972 1445372735 0.029175 0.162292 -0.598999 0.783569 1445372735 0.029175 0.162292 -0.598999 0.783569 1445372735 0.029175 0.162292 -0.598999 0.783569 1445372735 0.029175 0.162292 -0.598999 0.783569 1445372735 0.029175 0.162292 -0.598999 0.783569 1445372735 0.029175 0.162292 -0.598999 0.783569 1445372735 -0.154907 0.123352 -0.566284 0.800049 1445372735 -0.154907 0.123352 -0.566284 0.800049 1445372735 -0.154907 0.123352 -0.566284 0.800049 1445372735 -0.154907 0.123352 -0.566284 0.800049 1445372735 -0.154907 0.123352 -0.566284 0.800049 1445372735 -0.154907 0.123352 -0.566284 0.800049 1445372735 -0.154907 0.123352 -0.566284 0.800049 1445372735 -0.322815 0.112305 -0.583679 0.736511 1445372735 -0.322815 0.112305 -0.583679 0.736511 1445372735 -0.322815 0.112305 -0.583679 0.736511 1445372735 -0.322815 0.112305 -0.583679 0.736511 1445372735 -0.322815 0.112305 -0.583679 0.736511 1445372735 -0.322815 0.112305 -0.583679 0.736511 1445372735 -0.467651 0.104126 -0.538208 0.693359 1445372735 -0.467651 0.104126 -0.538208 0.693359 1445372735 -0.467651 0.104126 -0.538208 0.693359 1445372735 -0.467651 0.104126 -0.538208 0.693359 1445372735 -0.467651 0.104126 -0.538208 0.693359 1445372735 -0.467651 0.104126 -0.538208 0.693359 1445372735 -0.467651 0.104126 -0.538208 0.693359 1445372735 -0.532410 0.103149 -0.478455 0.690613 1445372735 -0.532410 0.103149 -0.478455 0.690613 1445372735 -0.532410 0.103149 -0.478455 0.690613 1445372735 -0.532410 0.103149 -0.478455 0.690613 1445372735 -0.532410 0.103149 -0.478455 0.690613 1445372735 -0.532410 0.103149 -0.478455 0.690613 1445372735 -0.481140 0.119324 -0.460510 0.736328 1445372735 -0.481140 0.119324 -0.460510 0.736328 1445372735 -0.481140 0.119324 -0.460510 0.736328 1445372735 -0.481140 0.119324 -0.460510 0.736328 1445372735 -0.481140 0.119324 -0.460510 0.736328 1445372735 -0.481140 0.119324 -0.460510 0.736328 1445372735 -0.481140 0.119324 -0.460510 0.736328 1445372735 -0.326294 0.154602 -0.484802 0.796631 1445372735 -0.326294 0.154602 -0.484802 0.796631 1445372735 -0.326294 0.154602 -0.484802 0.796631 1445372735 -0.326294 0.154602 -0.484802 0.796631 1445372735 -0.326294 0.154602 -0.484802 0.796631 1445372735 -0.326294 0.154602 -0.484802 0.796631 1445372735 -0.109436 0.209473 -0.510803 0.826538 1445372735 -0.109436 0.209473 -0.510803 0.826538 1445372735 -0.109436 0.209473 -0.510803 0.826538 1445372735 -0.109436 0.209473 -0.510803 0.826538 1445372735 -0.109436 0.209473 -0.510803 0.826538 1445372735 -0.109436 0.209473 -0.510803 0.826538 1445372735 0.141113 0.261475 -0.553650 0.777893 1445372735 0.141113 0.261475 -0.553650 0.777893 1445372735 0.141113 0.261475 -0.553650 0.777893 1445372735 0.141113 0.261475 -0.553650 0.777893 1445372735 0.141113 0.261475 -0.553650 0.777893 1445372735 0.141113 0.261475 -0.553650 0.777893 1445372735 0.141113 0.261475 -0.553650 0.777893 1445372735 0.353027 0.282349 -0.603271 0.656982 1445372735 0.353027 0.282349 -0.603271 0.656982 1445372735 0.353027 0.282349 -0.603271 0.656982 1445372735 0.353027 0.282349 -0.603271 0.656982 1445372735 0.353027 0.282349 -0.603271 0.656982 1445372735 0.353027 0.282349 -0.603271 0.656982 1445372735 0.475037 0.265198 -0.622925 0.562073 1445372735 0.475037 0.265198 -0.622925 0.562073 1445372735 0.475037 0.265198 -0.622925 0.562073 1445372735 0.475037 0.265198 -0.622925 0.562073 1445372735 0.475037 0.265198 -0.622925 0.562073 1445372735 0.475037 0.265198 -0.622925 0.562073 1445372735 0.479370 0.253479 -0.624939 0.561584 1445372735 0.479370 0.253479 -0.624939 0.561584 1445372735 0.479370 0.253479 -0.624939 0.561584 1445372735 0.479370 0.253479 -0.624939 0.561584 1445372735 0.479370 0.253479 -0.624939 0.561584 1445372735 0.479370 0.253479 -0.624939 0.561584 1445372735 0.397827 0.192749 -0.703186 0.556885 1445372735 0.397827 0.192749 -0.703186 0.556885 1445372735 0.397827 0.192749 -0.703186 0.556885 1445372735 0.397827 0.192749 -0.703186 0.556885 1445372735 0.397827 0.192749 -0.703186 0.556885 1445372735 0.397827 0.192749 -0.703186 0.556885 1445372735 0.234924 0.161072 -0.742493 0.606262 1445372736 0.234924 0.161072 -0.742493 0.606262 1445372736 0.234924 0.161072 -0.742493 0.606262 1445372736 0.234924 0.161072 -0.742493 0.606262 1445372736 0.234924 0.161072 -0.742493 0.606262 1445372736 0.234924 0.161072 -0.742493 0.606262 1445372736 0.234924 0.161072 -0.742493 0.606262 1445372736 0.041870 0.144531 -0.748840 0.645447 1445372736 0.041870 0.144531 -0.748840 0.645447 1445372736 0.041870 0.144531 -0.748840 0.645447 1445372736 0.041870 0.144531 -0.748840 0.645447 1445372736 0.041870 0.144531 -0.748840 0.645447 1445372736 -0.158875 0.134827 -0.699280 0.683838 1445372736 -0.158875 0.134827 -0.699280 0.683838 1445372736 -0.158875 0.134827 -0.699280 0.683838 1445372736 -0.158875 0.134827 -0.699280 0.683838 1445372736 -0.158875 0.134827 -0.699280 0.683838 1445372736 -0.158875 0.134827 -0.699280 0.683838 1445372736 -0.158875 0.134827 -0.699280 0.683838 1445372736 -0.344971 0.116821 -0.668152 0.648804 1445372736 -0.344971 0.116821 -0.668152 0.648804 1445372736 -0.344971 0.116821 -0.668152 0.648804 1445372736 -0.344971 0.116821 -0.668152 0.648804 1445372736 -0.344971 0.116821 -0.668152 0.648804 1445372736 -0.499756 0.116516 -0.645996 0.565125 1445372736 -0.499756 0.116516 -0.645996 0.565125 1445372736 -0.499756 0.116516 -0.645996 0.565125 1445372736 -0.499756 0.116516 -0.645996 0.565125 1445372736 -0.499756 0.116516 -0.645996 0.565125 1445372736 -0.499756 0.116516 -0.645996 0.565125 1445372736 -0.614685 0.118713 -0.595703 0.503235 1445372736 -0.614685 0.118713 -0.595703 0.503235 1445372736 -0.614685 0.118713 -0.595703 0.503235 1445372736 -0.614685 0.118713 -0.595703 0.503235 1445372736 -0.614685 0.118713 -0.595703 0.503235 1445372736 -0.614685 0.118713 -0.595703 0.503235 1445372736 -0.614685 0.118713 -0.595703 0.503235 1445372736 -0.614197 0.127441 -0.565796 0.535156 1445372736 -0.614197 0.127441 -0.565796 0.535156 1445372736 -0.614197 0.127441 -0.565796 0.535156 1445372736 -0.614197 0.127441 -0.565796 0.535156 1445372736 -0.614197 0.127441 -0.565796 0.535156 1445372736 -0.490051 0.172791 -0.594360 0.613770 1445372736 -0.490051 0.172791 -0.594360 0.613770 1445372736 -0.490051 0.172791 -0.594360 0.613770 1445372736 -0.490051 0.172791 -0.594360 0.613770 1445372736 -0.490051 0.172791 -0.594360 0.613770 1445372736 -0.490051 0.172791 -0.594360 0.613770 1445372736 -0.289673 0.222656 -0.588318 0.721375 1445372736 -0.289673 0.222656 -0.588318 0.721375 1445372736 -0.289673 0.222656 -0.588318 0.721375 1445372736 -0.289673 0.222656 -0.588318 0.721375 1445372736 -0.289673 0.222656 -0.588318 0.721375 1445372736 -0.289673 0.222656 -0.588318 0.721375 1445372736 -0.039429 0.308105 -0.591797 0.743835 1445372736 -0.039429 0.308105 -0.591797 0.743835 1445372736 -0.039429 0.308105 -0.591797 0.743835 1445372736 -0.039429 0.308105 -0.591797 0.743835 1445372736 -0.039429 0.308105 -0.591797 0.743835 1445372736 -0.039429 0.308105 -0.591797 0.743835 1445372736 -0.039429 0.308105 -0.591797 0.743835 1445372736 0.213562 0.371887 -0.585999 0.687500 1445372736 0.213562 0.371887 -0.585999 0.687500 1445372736 0.213562 0.371887 -0.585999 0.687500 1445372736 0.213562 0.371887 -0.585999 0.687500 1445372736 0.213562 0.371887 -0.585999 0.687500 1445372736 0.213562 0.371887 -0.585999 0.687500 1445372736 0.213562 0.371887 -0.585999 0.687500 1445372736 0.365723 0.408875 -0.554016 0.626160 1445372736 0.365723 0.408875 -0.554016 0.626160 1445372736 0.365723 0.408875 -0.554016 0.626160 1445372736 0.365723 0.408875 -0.554016 0.626160 1445372736 0.365723 0.408875 -0.554016 0.626160 1445372736 0.365723 0.408875 -0.554016 0.626160 1445372736 0.398132 0.411560 -0.552002 0.606079 1445372736 0.398132 0.411560 -0.552002 0.606079 1445372736 0.398132 0.411560 -0.552002 0.606079 1445372736 0.398132 0.411560 -0.552002 0.606079 1445372736 0.398132 0.411560 -0.552002 0.606079 1445372736 0.398132 0.411560 -0.552002 0.606079 1445372736 0.332397 0.366394 -0.639526 0.588440 1445372736 0.332397 0.366394 -0.639526 0.588440 1445372736 0.332397 0.366394 -0.639526 0.588440 1445372736 0.332397 0.366394 -0.639526 0.588440 1445372736 0.332397 0.366394 -0.639526 0.588440 1445372736 0.332397 0.366394 -0.639526 0.588440 1445372736 0.179321 0.326111 -0.707092 0.601196 1445372736 0.179321 0.326111 -0.707092 0.601196 1445372736 0.179321 0.326111 -0.707092 0.601196 1445372736 0.179321 0.326111 -0.707092 0.601196 1445372736 0.179321 0.326111 -0.707092 0.601196 1445372736 0.179321 0.326111 -0.707092 0.601196 1445372736 -0.008972 0.287170 -0.733826 0.615601 1445372736 -0.008972 0.287170 -0.733826 0.615601 1445372736 -0.008972 0.287170 -0.733826 0.615601 1445372736 -0.008972 0.287170 -0.733826 0.615601 1445372736 -0.008972 0.287170 -0.733826 0.615601 1445372736 -0.008972 0.287170 -0.733826 0.615601 1445372736 -0.189758 0.253052 -0.742126 0.590942 1445372736 -0.189758 0.253052 -0.742126 0.590942 1445372736 -0.189758 0.253052 -0.742126 0.590942 1445372736 -0.189758 0.253052 -0.742126 0.590942 1445372736 -0.189758 0.253052 -0.742126 0.590942 1445372736 -0.189758 0.253052 -0.742126 0.590942 1445372736 -0.189758 0.253052 -0.742126 0.590942 1445372736 -0.357910 0.226868 -0.725525 0.542297 1445372736 -0.357910 0.226868 -0.725525 0.542297 1445372736 -0.357910 0.226868 -0.725525 0.542297 1445372736 -0.357910 0.226868 -0.725525 0.542297 1445372736 -0.357910 0.226868 -0.725525 0.542297 1445372736 -0.495178 0.214905 -0.689880 0.482361 1445372736 -0.495178 0.214905 -0.689880 0.482361 1445372737 -0.495178 0.214905 -0.689880 0.482361 1445372737 -0.495178 0.214905 -0.689880 0.482361 1445372737 -0.495178 0.214905 -0.689880 0.482361 1445372737 -0.598816 0.215027 -0.642090 0.427734 1445372737 -0.598816 0.215027 -0.642090 0.427734 1445372737 -0.598816 0.215027 -0.642090 0.427734 1445372737 -0.598816 0.215027 -0.642090 0.427734 1445372737 -0.598816 0.215027 -0.642090 0.427734 1445372737 -0.598816 0.215027 -0.642090 0.427734 1445372737 -0.598816 0.215027 -0.642090 0.427734 1445372737 -0.677856 0.202576 -0.576355 0.409119 1445372737 -0.677856 0.202576 -0.576355 0.409119 1445372737 -0.677856 0.202576 -0.576355 0.409119 1445372737 -0.677856 0.202576 -0.576355 0.409119 1445372737 -0.677856 0.202576 -0.576355 0.409119 1445372737 -0.677856 0.202576 -0.576355 0.409119 1445372737 -0.695923 0.175720 -0.520264 0.462830 1445372737 -0.695923 0.175720 -0.520264 0.462830 1445372737 -0.695923 0.175720 -0.520264 0.462830 1445372737 -0.695923 0.175720 -0.520264 0.462830 1445372737 -0.695923 0.175720 -0.520264 0.462830 1445372737 -0.695923 0.175720 -0.520264 0.462830 1445372737 -0.610779 0.194336 -0.531494 0.553894 1445372737 -0.610779 0.194336 -0.531494 0.553894 1445372737 -0.610779 0.194336 -0.531494 0.553894 1445372737 -0.610779 0.194336 -0.531494 0.553894 1445372737 -0.610779 0.194336 -0.531494 0.553894 1445372737 -0.610779 0.194336 -0.531494 0.553894 1445372737 -0.434448 0.225403 -0.574768 0.655823 1445372737 -0.434448 0.225403 -0.574768 0.655823 1445372737 -0.434448 0.225403 -0.574768 0.655823 1445372737 -0.434448 0.225403 -0.574768 0.655823 1445372737 -0.434448 0.225403 -0.574768 0.655823 1445372737 -0.434448 0.225403 -0.574768 0.655823 1445372737 -0.434448 0.225403 -0.574768 0.655823 1445372737 -0.197632 0.265930 -0.610229 0.719604 1445372737 -0.197632 0.265930 -0.610229 0.719604 1445372737 -0.197632 0.265930 -0.610229 0.719604 1445372737 -0.197632 0.265930 -0.610229 0.719604 1445372737 0.063843 0.308044 -0.615723 0.722412 1445372737 0.063843 0.308044 -0.615723 0.722412 1445372737 0.063843 0.308044 -0.615723 0.722412 1445372737 0.063843 0.308044 -0.615723 0.722412 1445372737 0.063843 0.308044 -0.615723 0.722412 1445372737 0.063843 0.308044 -0.615723 0.722412 1445372737 0.307556 0.323303 -0.621704 0.643677 1445372737 0.307556 0.323303 -0.621704 0.643677 1445372737 0.307556 0.323303 -0.621704 0.643677 1445372737 0.307556 0.323303 -0.621704 0.643677 1445372737 0.307556 0.323303 -0.621704 0.643677 1445372737 0.307556 0.323303 -0.621704 0.643677 1445372737 0.432678 0.348083 -0.581848 0.594116 1445372737 0.432678 0.348083 -0.581848 0.594116 1445372737 0.432678 0.348083 -0.581848 0.594116 1445372737 0.432678 0.348083 -0.581848 0.594116 1445372737 0.432678 0.348083 -0.581848 0.594116 1445372737 0.432678 0.348083 -0.581848 0.594116 1445372737 0.439026 0.362976 -0.570007 0.592041 1445372737 0.439026 0.362976 -0.570007 0.592041 1445372737 0.439026 0.362976 -0.570007 0.592041 1445372737 0.439026 0.362976 -0.570007 0.592041 1445372737 0.439026 0.362976 -0.570007 0.592041 1445372737 0.439026 0.362976 -0.570007 0.592041 1445372737 0.345886 0.342468 -0.611206 0.624084 1445372737 0.345886 0.342468 -0.611206 0.624084 1445372737 0.345886 0.342468 -0.611206 0.624084 1445372737 0.345886 0.342468 -0.611206 0.624084 1445372737 0.345886 0.342468 -0.611206 0.624084 1445372737 0.345886 0.342468 -0.611206 0.624084 1445372737 0.196655 0.302063 -0.672302 0.646545 1445372737 0.196655 0.302063 -0.672302 0.646545 1445372737 0.196655 0.302063 -0.672302 0.646545 1445372737 0.196655 0.302063 -0.672302 0.646545 1445372737 0.196655 0.302063 -0.672302 0.646545 1445372737 0.196655 0.302063 -0.672302 0.646545 1445372737 0.009705 0.264282 -0.713928 0.648376 1445372737 0.009705 0.264282 -0.713928 0.648376 1445372737 0.009705 0.264282 -0.713928 0.648376 1445372737 0.009705 0.264282 -0.713928 0.648376 1445372737 0.009705 0.264282 -0.713928 0.648376 1445372737 -0.179016 0.239197 -0.730347 0.614319 1445372737 -0.179016 0.239197 -0.730347 0.614319 1445372737 -0.179016 0.239197 -0.730347 0.614319 1445372737 -0.179016 0.239197 -0.730347 0.614319 1445372737 -0.179016 0.239197 -0.730347 0.614319 1445372737 -0.179016 0.239197 -0.730347 0.614319 1445372737 -0.354126 0.215698 -0.706055 0.574097 1445372737 -0.354126 0.215698 -0.706055 0.574097 1445372737 -0.354126 0.215698 -0.706055 0.574097 1445372737 -0.354126 0.215698 -0.706055 0.574097 1445372737 -0.354126 0.215698 -0.706055 0.574097 1445372737 -0.354126 0.215698 -0.706055 0.574097 1445372737 -0.354126 0.215698 -0.706055 0.574097 1445372737 -0.498169 0.205688 -0.666626 0.514893 1445372737 -0.498169 0.205688 -0.666626 0.514893 1445372737 -0.498169 0.205688 -0.666626 0.514893 1445372737 -0.498169 0.205688 -0.666626 0.514893 1445372737 -0.498169 0.205688 -0.666626 0.514893 1445372737 -0.498169 0.205688 -0.666626 0.514893 1445372737 -0.606934 0.199036 -0.611816 0.466614 1445372737 -0.606934 0.199036 -0.611816 0.466614 1445372737 -0.606934 0.199036 -0.611816 0.466614 1445372737 -0.606934 0.199036 -0.611816 0.466614 1445372737 -0.606934 0.199036 -0.611816 0.466614 1445372737 -0.606934 0.199036 -0.611816 0.466614 1445372737 -0.679016 0.188171 -0.533142 0.468262 1445372737 -0.679016 0.188171 -0.533142 0.468262 1445372737 -0.679016 0.188171 -0.533142 0.468262 1445372737 -0.679016 0.188171 -0.533142 0.468262 1445372738 -0.679016 0.188171 -0.533142 0.468262 1445372738 -0.679016 0.188171 -0.533142 0.468262 1445372738 -0.661499 0.161133 -0.478088 0.554871 1445372738 -0.661499 0.161133 -0.478088 0.554871 1445372738 -0.661499 0.161133 -0.478088 0.554871 1445372738 -0.661499 0.161133 -0.478088 0.554871 1445372738 -0.661499 0.161133 -0.478088 0.554871 1445372738 -0.661499 0.161133 -0.478088 0.554871 1445372738 -0.524109 0.195984 -0.511963 0.651794 1445372738 -0.524109 0.195984 -0.511963 0.651794 1445372738 -0.524109 0.195984 -0.511963 0.651794 1445372738 -0.524109 0.195984 -0.511963 0.651794 1445372738 -0.524109 0.195984 -0.511963 0.651794 1445372738 -0.524109 0.195984 -0.511963 0.651794 1445372738 -0.301025 0.205078 -0.513428 0.776978 1445372738 -0.301025 0.205078 -0.513428 0.776978 1445372738 -0.301025 0.205078 -0.513428 0.776978 1445372738 -0.301025 0.205078 -0.513428 0.776978 1445372738 -0.301025 0.205078 -0.513428 0.776978 1445372738 -0.301025 0.205078 -0.513428 0.776978 1445372738 -0.022339 0.241516 -0.563660 0.789612 1445372738 -0.022339 0.241516 -0.563660 0.789612 1445372738 -0.022339 0.241516 -0.563660 0.789612 1445372738 -0.022339 0.241516 -0.563660 0.789612 1445372738 -0.022339 0.241516 -0.563660 0.789612 1445372738 -0.022339 0.241516 -0.563660 0.789612 1445372738 -0.022339 0.241516 -0.563660 0.789612 1445372738 0.232727 0.250549 -0.563293 0.752136 1445372738 0.232727 0.250549 -0.563293 0.752136 1445372738 0.232727 0.250549 -0.563293 0.752136 1445372738 0.232727 0.250549 -0.563293 0.752136 1445372738 0.232727 0.250549 -0.563293 0.752136 1445372738 0.232727 0.250549 -0.563293 0.752136 1445372738 0.435852 0.222534 -0.582825 0.648682 1445372738 0.435852 0.222534 -0.582825 0.648682 1445372738 0.435852 0.222534 -0.582825 0.648682 1445372738 0.435852 0.222534 -0.582825 0.648682 1445372738 0.435852 0.222534 -0.582825 0.648682 1445372738 0.435852 0.222534 -0.582825 0.648682 1445372738 0.435852 0.222534 -0.582825 0.648682 1445372738 0.535583 0.242554 -0.564819 0.578979 1445372738 0.535583 0.242554 -0.564819 0.578979 1445372738 0.535583 0.242554 -0.564819 0.578979 1445372738 0.535583 0.242554 -0.564819 0.578979 1445372738 0.535583 0.242554 -0.564819 0.578979 1445372738 0.535583 0.242554 -0.564819 0.578979 1445372738 0.523254 0.283447 -0.539978 0.595215 1445372738 0.523254 0.283447 -0.539978 0.595215 1445372738 0.523254 0.283447 -0.539978 0.595215 1445372738 0.523254 0.283447 -0.539978 0.595215 1445372738 0.523254 0.283447 -0.539978 0.595215 1445372738 0.523254 0.283447 -0.539978 0.595215 1445372738 0.443359 0.253662 -0.600403 0.615295 1445372738 0.443359 0.253662 -0.600403 0.615295 1445372738 0.443359 0.253662 -0.600403 0.615295 1445372738 0.443359 0.253662 -0.600403 0.615295 1445372738 0.443359 0.253662 -0.600403 0.615295 1445372738 0.443359 0.253662 -0.600403 0.615295 1445372738 0.288452 0.235229 -0.641235 0.671021 1445372738 0.288452 0.235229 -0.641235 0.671021 1445372738 0.288452 0.235229 -0.641235 0.671021 1445372738 0.288452 0.235229 -0.641235 0.671021 1445372738 0.288452 0.235229 -0.641235 0.671021 1445372738 0.288452 0.235229 -0.641235 0.671021 1445372738 0.288452 0.235229 -0.641235 0.671021 1445372738 0.090820 0.209778 -0.665710 0.710327 1445372738 0.090820 0.209778 -0.665710 0.710327 1445372738 0.090820 0.209778 -0.665710 0.710327 1445372738 0.090820 0.209778 -0.665710 0.710327 1445372738 0.090820 0.209778 -0.665710 0.710327 1445372738 0.090820 0.209778 -0.665710 0.710327 1445372738 -0.123535 0.159119 -0.629883 0.750122 1445372738 -0.123535 0.159119 -0.629883 0.750122 1445372738 -0.123535 0.159119 -0.629883 0.750122 1445372738 -0.123535 0.159119 -0.629883 0.750122 1445372738 -0.123535 0.159119 -0.629883 0.750122 1445372738 -0.123535 0.159119 -0.629883 0.750122 1445372738 -0.310608 0.085571 -0.598450 0.733521 1445372738 -0.310608 0.085571 -0.598450 0.733521 1445372738 -0.310608 0.085571 -0.598450 0.733521 1445372738 -0.310608 0.085571 -0.598450 0.733521 1445372738 -0.310608 0.085571 -0.598450 0.733521 1445372738 -0.310608 0.085571 -0.598450 0.733521 1445372738 -0.310608 0.085571 -0.598450 0.733521 1445372738 -0.471191 0.044556 -0.592590 0.651794 1445372738 -0.471191 0.044556 -0.592590 0.651794 1445372738 -0.471191 0.044556 -0.592590 0.651794 1445372738 -0.471191 0.044556 -0.592590 0.651794 1445372738 -0.471191 0.044556 -0.592590 0.651794 1445372738 -0.594421 0.061890 -0.597229 0.534973 1445372738 -0.594421 0.061890 -0.597229 0.534973 1445372738 -0.594421 0.061890 -0.597229 0.534973 1445372738 -0.594421 0.061890 -0.597229 0.534973 1445372738 -0.594421 0.061890 -0.597229 0.534973 1445372738 -0.594421 0.061890 -0.597229 0.534973 1445372738 -0.674622 0.099915 -0.565552 0.463806 1445372738 -0.674622 0.099915 -0.565552 0.463806 1445372738 -0.674622 0.099915 -0.565552 0.463806 1445372738 -0.674622 0.099915 -0.565552 0.463806 1445372738 -0.674622 0.099915 -0.565552 0.463806 1445372738 -0.674622 0.099915 -0.565552 0.463806 1445372738 -0.683777 0.102356 -0.536682 0.483704 1445372738 -0.683777 0.102356 -0.536682 0.483704 1445372738 -0.683777 0.102356 -0.536682 0.483704 1445372738 -0.683777 0.102356 -0.536682 0.483704 1445372738 -0.683777 0.102356 -0.536682 0.483704 1445372738 -0.683777 0.102356 -0.536682 0.483704 1445372738 -0.598145 0.102295 -0.555725 0.568359 1445372738 -0.598145 0.102295 -0.555725 0.568359 1445372738 -0.598145 0.102295 -0.555725 0.568359 1445372738 -0.598145 0.102295 -0.555725 0.568359 1445372739 -0.598145 0.102295 -0.555725 0.568359 1445372739 -0.598145 0.102295 -0.555725 0.568359 1445372739 -0.420898 0.117004 -0.595886 0.673889 1445372739 -0.420898 0.117004 -0.595886 0.673889 1445372739 -0.420898 0.117004 -0.595886 0.673889 1445372739 -0.420898 0.117004 -0.595886 0.673889 1445372739 -0.420898 0.117004 -0.595886 0.673889 1445372739 -0.420898 0.117004 -0.595886 0.673889 1445372739 -0.194885 0.139282 -0.598755 0.764282 1445372739 -0.194885 0.139282 -0.598755 0.764282 1445372739 -0.194885 0.139282 -0.598755 0.764282 1445372739 -0.194885 0.139282 -0.598755 0.764282 1445372739 -0.194885 0.139282 -0.598755 0.764282 1445372739 -0.194885 0.139282 -0.598755 0.764282 1445372739 0.052185 0.186646 -0.597168 0.778320 1445372739 0.052185 0.186646 -0.597168 0.778320 1445372739 0.052185 0.186646 -0.597168 0.778320 1445372739 0.052185 0.186646 -0.597168 0.778320 1445372739 0.052185 0.186646 -0.597168 0.778320 1445372739 0.052185 0.186646 -0.597168 0.778320 1445372739 0.052185 0.186646 -0.597168 0.778320 1445372739 0.275635 0.235901 -0.593018 0.718750 1445372739 0.275635 0.235901 -0.593018 0.718750 1445372739 0.275635 0.235901 -0.593018 0.718750 1445372739 0.275635 0.235901 -0.593018 0.718750 1445372739 0.275635 0.235901 -0.593018 0.718750 1445372739 0.275635 0.235901 -0.593018 0.718750 1445372739 0.416199 0.269653 -0.589661 0.637451 1445372739 0.416199 0.269653 -0.589661 0.637451 1445372739 0.416199 0.269653 -0.589661 0.637451 1445372739 0.416199 0.269653 -0.589661 0.637451 1445372739 0.416199 0.269653 -0.589661 0.637451 1445372739 0.416199 0.269653 -0.589661 0.637451 1445372739 0.439819 0.304688 -0.542358 0.647705 1445372739 0.439819 0.304688 -0.542358 0.647705 1445372739 0.439819 0.304688 -0.542358 0.647705 1445372739 0.439819 0.304688 -0.542358 0.647705 1445372739 0.439819 0.304688 -0.542358 0.647705 1445372739 0.439819 0.304688 -0.542358 0.647705 1445372739 0.439819 0.304688 -0.542358 0.647705 1445372739 0.387939 0.266174 -0.584473 0.661072 1445372739 0.387939 0.266174 -0.584473 0.661072 1445372739 0.387939 0.266174 -0.584473 0.661072 1445372739 0.387939 0.266174 -0.584473 0.661072 1445372739 0.387939 0.266174 -0.584473 0.661072 1445372739 0.387939 0.266174 -0.584473 0.661072 1445372739 0.258057 0.218628 -0.621765 0.706360 1445372739 0.258057 0.218628 -0.621765 0.706360 1445372739 0.258057 0.218628 -0.621765 0.706360 1445372739 0.258057 0.218628 -0.621765 0.706360 1445372739 0.258057 0.218628 -0.621765 0.706360 1445372739 0.258057 0.218628 -0.621765 0.706360 1445372739 0.087158 0.175171 -0.642029 0.741272 1445372739 0.087158 0.175171 -0.642029 0.741272 1445372739 0.087158 0.175171 -0.642029 0.741272 1445372739 0.087158 0.175171 -0.642029 0.741272 1445372739 0.087158 0.175171 -0.642029 0.741272 1445372739 0.087158 0.175171 -0.642029 0.741272 1445372739 -0.096680 0.144287 -0.654541 0.735840 1445372739 -0.096680 0.144287 -0.654541 0.735840 1445372739 -0.096680 0.144287 -0.654541 0.735840 1445372739 -0.096680 0.144287 -0.654541 0.735840 1445372739 -0.096680 0.144287 -0.654541 0.735840 1445372739 -0.096680 0.144287 -0.654541 0.735840 1445372739 -0.096680 0.144287 -0.654541 0.735840 1445372739 -0.280884 0.126282 -0.638062 0.705750 1445372739 -0.280884 0.126282 -0.638062 0.705750 1445372739 -0.280884 0.126282 -0.638062 0.705750 1445372739 -0.280884 0.126282 -0.638062 0.705750 1445372739 -0.280884 0.126282 -0.638062 0.705750 1445372739 -0.280884 0.126282 -0.638062 0.705750 1445372739 -0.437256 0.131531 -0.632629 0.625549 1445372739 -0.437256 0.131531 -0.632629 0.625549 1445372739 -0.437256 0.131531 -0.632629 0.625549 1445372739 -0.437256 0.131531 -0.632629 0.625549 1445372739 -0.437256 0.131531 -0.632629 0.625549 1445372739 -0.437256 0.131531 -0.632629 0.625549 1445372739 -0.561401 0.138611 -0.605164 0.547241 1445372739 -0.561401 0.138611 -0.605164 0.547241 1445372739 -0.561401 0.138611 -0.605164 0.547241 1445372739 -0.561401 0.138611 -0.605164 0.547241 1445372739 -0.561401 0.138611 -0.605164 0.547241 1445372739 -0.561401 0.138611 -0.605164 0.547241 1445372739 
0.132141 0.541077 -0.298096 0.775146 1445372741 0.132141 0.541077 -0.298096 0.775146 1445372741 0.132141 0.541077 -0.298096 0.775146 1445372741 0.132141 0.541077 -0.298096 0.775146 1445372741 0.132141 0.541077 -0.298096 0.775146 1445372741 0.132141 0.541077 -0.298096 0.775146 1445372741 0.136658 0.546753 -0.299988 0.769653 1445372741 0.136658 0.546753 -0.299988 0.769653 1445372741 0.136658 0.546753 -0.299988 0.769653 1445372741 0.136658 0.546753 -0.299988 0.769653 1445372741 0.136658 0.546753 -0.299988 0.769653 1445372741 0.136658 0.546753 -0.299988 0.769653 1445372741 0.131409 0.557129 -0.289612 0.767090 1445372741 0.131409 0.557129 -0.289612 0.767090 1445372741 0.131409 0.557129 -0.289612 0.767090 1445372741 0.131409 0.557129 -0.289612 0.767090 1445372741 0.131409 0.557129 -0.289612 0.767090 1445372741 0.117371 0.568359 -0.267639 0.769104 1445372741 0.117371 0.568359 -0.267639 0.769104 1445372741 0.117371 0.568359 -0.267639 0.769104 1445372741 0.117371 0.568359 -0.267639 0.769104 1445372741 0.117371 0.568359 -0.267639 0.769104 1445372741 0.117371 0.568359 -0.267639 0.769104 1445372741 0.099243 0.574707 -0.239380 0.776184 1445372741 0.099243 0.574707 -0.239380 0.776184 1445372741 0.099243 0.574707 -0.239380 0.776184 1445372741 0.099243 0.574707 -0.239380 0.776184 1445372741 0.099243 0.574707 -0.239380 0.776184 1445372741 0.099243 0.574707 -0.239380 0.776184 1445372741 0.087158 0.572754 -0.223877 0.783691 1445372741 0.087158 0.572754 -0.223877 0.783691 1445372741 0.087158 0.572754 -0.223877 0.783691 1445372741 0.087158 0.572754 -0.223877 0.783691 1445372741 0.087158 0.572754 -0.223877 0.783691 1445372741 0.087158 0.572754 -0.223877 0.783691 1445372741 0.082031 0.564941 -0.227966 0.788696 1445372742 0.082031 0.564941 -0.227966 0.788696 1445372742 0.082031 0.564941 -0.227966 0.788696 1445372742 0.082031 0.564941 -0.227966 0.788696 1445372742 0.082031 0.564941 -0.227966 0.788696 1445372742 0.069336 0.557495 -0.235535 0.792969 1445372742 0.069336 0.557495 -0.235535 0.792969 1445372742 0.069336 0.557495 -0.235535 0.792969 1445372742 0.069336 0.557495 -0.235535 0.792969 1445372742 0.069336 0.557495 -0.235535 0.792969 1445372742 0.069336 0.557495 -0.235535 0.792969 1445372742 0.066162 0.555115 -0.228821 0.796875 1445372742 0.066162 0.555115 -0.228821 0.796875 1445372742 0.066162 0.555115 -0.228821 0.796875 1445372742 0.066162 0.555115 -0.228821 0.796875 1445372742 0.066162 0.555115 -0.228821 0.796875 1445372742 0.097778 0.549866 -0.248474 0.791382 1445372742 0.097778 0.549866 -0.248474 0.791382 1445372742 0.097778 0.549866 -0.248474 0.791382 1445372742 0.097778 0.549866 -0.248474 0.791382 1445372742 0.097778 0.549866 -0.248474 0.791382 1445372742 0.097778 0.549866 -0.248474 0.791382 1445372742 0.145203 0.543091 -0.287537 0.775391 1445372742 0.145203 0.543091 -0.287537 0.775391 1445372742 0.145203 0.543091 -0.287537 0.775391 1445372742 0.145203 0.543091 -0.287537 0.775391 1445372742 0.145203 0.543091 -0.287537 0.775391 1445372742 0.175293 0.540649 -0.304565 0.764282 1445372742 0.175293 0.540649 -0.304565 0.764282 1445372742 0.175293 0.540649 -0.304565 0.764282 1445372742 0.175293 0.540649 -0.304565 0.764282 1445372742 0.175293 0.540649 -0.304565 0.764282 1445372742 0.175293 0.540649 -0.304565 0.764282 1445372742 0.192322 0.548279 -0.293884 0.758911 1445372742 0.192322 0.548279 -0.293884 0.758911 1445372742 0.192322 0.548279 -0.293884 0.758911 1445372742 0.192322 0.548279 -0.293884 0.758911 1445372742 0.192322 0.548279 -0.293884 0.758911 1445372742 0.209656 0.558350 -0.274414 0.754272 1445372742 0.209656 0.558350 -0.274414 0.754272 1445372742 0.209656 0.558350 -0.274414 0.754272 1445372742 0.209656 0.558350 -0.274414 0.754272 1445372742 0.209656 0.558350 -0.274414 0.754272 1445372742 0.209656 0.558350 -0.274414 0.754272 1445372742 0.243835 0.558289 -0.277344 0.742859 1445372742 0.243835 0.558289 -0.277344 0.742859 1445372742 0.243835 0.558289 -0.277344 0.742859 1445372742 0.243835 0.558289 -0.277344 0.742859 1445372742 0.243835 0.558289 -0.277344 0.742859 1445372742 0.243835 0.558289 -0.277344 0.742859 1445372742 0.274719 0.553406 -0.292908 0.729675 1445372742 0.274719 0.553406 -0.292908 0.729675 1445372742 0.274719 0.553406 -0.292908 0.729675 1445372742 0.274719 0.553406 -0.292908 0.729675 1445372742 0.274719 0.553406 -0.292908 0.729675 1445372742 0.274719 0.553406 -0.292908 0.729675 1445372742 0.279602 0.551758 -0.299194 0.726501 1445372742 0.279602 0.551758 -0.299194 0.726501 1445372742 0.279602 0.551758 -0.299194 0.726501 1445372742 0.279602 0.551758 -0.299194 0.726501 1445372742 0.279602 0.551758 -0.299194 0.726501 1445372742 0.279602 0.551758 -0.299194 0.726501 1445372742 0.246887 0.562622 -0.280762 0.737305 1445372742 0.246887 0.562622 -0.280762 0.737305 1445372742 0.246887 0.562622 -0.280762 0.737305 1445372742 0.246887 0.562622 -0.280762 0.737305 1445372742 0.246887 0.562622 -0.280762 0.737305 1445372742 0.246887 0.562622 -0.280762 0.737305 1445372742 0.194519 0.569763 -0.248169 0.758850 1445372742 0.194519 0.569763 -0.248169 0.758850 1445372742 0.194519 0.569763 -0.248169 0.758850 1445372742 0.194519 0.569763 -0.248169 0.758850 1445372742 0.194519 0.569763 -0.248169 0.758850 1445372742 0.152039 0.559082 -0.235962 0.780090 1445372742 0.152039 0.559082 -0.235962 0.780090 1445372742 0.152039 0.559082 -0.235962 0.780090 1445372742 0.152039 0.559082 -0.235962 0.780090 1445372742 0.152039 0.559082 -0.235962 0.780090 1445372742 0.152039 0.559082 -0.235962 0.780090 1445372742 0.123718 0.535400 -0.252930 0.796204 1445372742 0.123718 0.535400 -0.252930 0.796204 1445372742 0.123718 0.535400 -0.252930 0.796204 1445372742 0.123718 0.535400 -0.252930 0.796204 1445372742 0.123718 0.535400 -0.252930 0.796204 1445372742 0.123718 0.535400 -0.252930 0.796204 1445372742 0.123718 0.535400 -0.252930 0.796204 1445372742 0.095398 0.507507 -0.277222 0.810181 1445372742 0.095398 0.507507 -0.277222 0.810181 1445372742 0.095398 0.507507 -0.277222 0.810181 1445372742 0.095398 0.507507 -0.277222 0.810181 1445372742 0.095398 0.507507 -0.277222 0.810181 1445372742 0.095398 0.507507 -0.277222 0.810181 1445372742 0.095398 0.507507 -0.277222 0.810181 1445372742 0.067322 0.476074 -0.292297 0.826660 1445372742 0.067322 0.476074 -0.292297 0.826660 1445372742 0.067322 0.476074 -0.292297 0.826660 1445372742 0.067322 0.476074 -0.292297 0.826660 1445372742 0.067322 0.476074 -0.292297 0.826660 1445372742 0.073914 0.446045 -0.327637 0.829529 1445372742 0.073914 0.446045 -0.327637 0.829529 1445372742 0.073914 0.446045 -0.327637 0.829529 1445372742 0.073914 0.446045 -0.327637 0.829529 1445372742 0.073914 0.446045 -0.327637 0.829529 1445372742 0.073914 0.446045 -0.327637 0.829529 1445372742 0.103088 0.424622 -0.391296 0.809875 1445372742 0.103088 0.424622 -0.391296 0.809875 1445372743 0.103088 0.424622 -0.391296 0.809875 1445372743 0.103088 0.424622 -0.391296 0.809875 1445372743 0.103088 0.424622 -0.391296 0.809875 1445372743 0.103088 0.424622 -0.391296 0.809875 1445372743 0.131897 0.417297 -0.426880 0.791321 1445372743 0.131897 0.417297 -0.426880 0.791321 1445372743 0.131897 0.417297 -0.426880 0.791321 1445372743 0.131897 0.417297 -0.426880 0.791321 1445372743 0.131897 0.417297 -0.426880 0.791321 1445372743 0.131897 0.417297 -0.426880 0.791321 1445372743 0.158020 0.435913 -0.409302 0.785767 1445372743 0.158020 0.435913 -0.409302 0.785767 1445372743 0.158020 0.435913 -0.409302 0.785767 1445372743 0.158020 0.435913 -0.409302 0.785767 1445372743 0.158020 0.435913 -0.409302 0.785767 1445372743 0.158020 0.435913 -0.409302 0.785767 1445372743 0.185486 0.465942 -0.369202 0.782349 1445372743 0.185486 0.465942 -0.369202 0.782349 1445372743 0.185486 0.465942 -0.369202 0.782349 1445372743 0.185486 0.465942 -0.369202 0.782349 1445372743 0.185486 0.465942 -0.369202 0.782349 1445372743 0.185486 0.465942 -0.369202 0.782349 1445372743 0.225647 0.487183 -0.347900 0.768494 1445372743 0.225647 0.487183 -0.347900 0.768494 1445372743 0.225647 0.487183 -0.347900 0.768494 1445372743 0.225647 0.487183 -0.347900 0.768494 1445372743 0.225647 0.487183 -0.347900 0.768494 1445372743 0.225647 0.487183 -0.347900 0.768494 1445372743 0.271729 0.487610 -0.358154 0.748352 1445372743 0.271729 0.487610 -0.358154 0.748352 1445372743 0.271729 0.487610 -0.358154 0.748352 1445372743 0.271729 0.487610 -0.358154 0.748352 1445372743 0.271729 0.487610 -0.358154 0.748352 1445372743 0.271729 0.487610 -0.358154 0.748352 1445372743 0.304077 0.477234 -0.374939 0.734253 1445372743 0.304077 0.477234 -0.374939 0.734253 1445372743 0.304077 0.477234 -0.374939 0.734253 1445372743 0.304077 0.477234 -0.374939 0.734253 1445372743 0.304077 0.477234 -0.374939 0.734253 1445372743 0.304077 0.477234 -0.374939 0.734253 1445372743 0.308960 0.475952 -0.378540 0.731262 1445372743 0.308960 0.475952 -0.378540 0.731262 1445372743 0.308960 0.475952 -0.378540 0.731262 1445372743 0.308960 0.475952 -0.378540 0.731262 1445372743 0.308960 0.475952 -0.378540 0.731262 1445372743 0.308960 0.475952 -0.378540 0.731262 1445372743 0.284058 0.487305 -0.362671 0.741821 1445372743 0.284058 0.487305 -0.362671 0.741821 1445372743 0.284058 0.487305 -0.362671 0.741821 1445372743 0.284058 0.487305 -0.362671 0.741821 1445372743 0.284058 0.487305 -0.362671 0.741821 1445372743 0.236145 0.497803 -0.337402 0.763245 1445372743 0.236145 0.497803 -0.337402 0.763245 1445372743 0.236145 0.497803 -0.337402 0.763245 1445372743 0.236145 0.497803 -0.337402 0.763245 1445372743 0.236145 0.497803 -0.337402 0.763245 1445372743 0.236145 0.497803 -0.337402 0.763245 1445372743 0.180664 0.495728 -0.317688 0.787781 1445372743 0.180664 0.495728 -0.317688 0.787781 1445372743 0.180664 0.495728 -0.317688 0.787781 1445372743 0.180664 0.495728 -0.317688 0.787781 1445372743 0.180664 0.495728 -0.317688 0.787781 1445372743 0.180664 0.495728 -0.317688 0.787781 1445372743 0.132874 0.480652 -0.325073 0.803467 1445372743 0.132874 0.480652 -0.325073 0.803467 1445372743 0.132874 0.480652 -0.325073 0.803467 1445372743 0.132874 0.480652 -0.325073 0.803467 1445372743 0.132874 0.480652 -0.325073 0.803467 1445372743 0.132874 0.480652 -0.325073 0.803467 1445372743 0.088989 0.465576 -0.330200 0.816223 1445372743 0.088989 0.465576 -0.330200 0.816223 1445372743 0.088989 0.465576 -0.330200 0.816223 1445372743 0.088989 0.465576 -0.330200 0.816223 1445372743 0.088989 0.465576 -0.330200 0.816223 1445372743 0.088989 0.465576 -0.330200 0.816223 1445372743 0.061951 0.459900 -0.323059 0.824768 1445372743 0.061951 0.459900 -0.323059 0.824768 1445372743 0.061951 0.459900 -0.323059 0.824768 1445372743 0.061951 0.459900 -0.323059 0.824768 1445372743 0.061951 0.459900 -0.323059 0.824768 1445372743 0.061951 0.459900 -0.323059 0.824768 1445372743 0.053955 0.455627 -0.320129 0.828796 1445372743 0.053955 0.455627 -0.320129 0.828796 1445372743 0.053955 0.455627 -0.320129 0.828796 1445372743 0.053955 0.455627 -0.320129 0.828796 1445372743 0.053955 0.455627 -0.320129 0.828796 1445372743 0.053955 0.455627 -0.320129 0.828796 1445372743 0.063538 0.452759 -0.326904 0.827026 1445372743 0.063538 0.452759 -0.326904 0.827026 1445372743 0.063538 0.452759 -0.326904 0.827026 1445372743 0.063538 0.452759 -0.326904 0.827026 1445372743 0.063538 0.452759 -0.326904 0.827026 1445372743 0.088806 0.456116 -0.350342 0.813171 1445372743 0.088806 0.456116 -0.350342 0.813171 1445372743 0.088806 0.456116 -0.350342 0.813171 1445372743 0.088806 0.456116 -0.350342 0.813171 1445372743 0.088806 0.456116 -0.350342 0.813171 1445372743 0.133667 0.466431 -0.359131 0.797241 1445372743 0.133667 0.466431 -0.359131 0.797241 1445372743 0.133667 0.466431 -0.359131 0.797241 1445372743 0.133667 0.466431 -0.359131 0.797241 1445372743 0.133667 0.466431 -0.359131 0.797241 1445372743 0.133667 0.466431 -0.359131 0.797241 1445372743 0.182617 0.478516 -0.359375 0.780029 1445372743 0.182617 0.478516 -0.359375 0.780029 1445372743 0.182617 0.478516 -0.359375 0.780029 1445372743 0.182617 0.478516 -0.359375 0.780029 1445372744 0.182617 0.478516 -0.359375 0.780029 1445372744 0.182617 0.478516 -0.359375 0.780029 1445372744 0.227966 0.480225 -0.364319 0.764648 1445372744 0.227966 0.480225 -0.364319 0.764648 1445372744 0.227966 0.480225 -0.364319 0.764648 1445372744 0.227966 0.480225 -0.364319 0.764648 1445372744 0.227966 0.480225 -0.364319 0.764648 1445372744 0.227966 0.480225 -0.364319 0.764648 1445372744 0.253357 0.471497 -0.375366 0.756653 1445372744 0.253357 0.471497 -0.375366 0.756653 1445372744 0.253357 0.471497 -0.375366 0.756653 1445372744 0.253357 0.471497 -0.375366 0.756653 1445372744 0.253357 0.471497 -0.375366 0.756653 1445372744 0.253357 0.471497 -0.375366 0.756653 1445372744 0.257446 0.459290 -0.389771 0.755493 1445372744 0.257446 0.459290 -0.389771 0.755493 1445372744 0.257446 0.459290 -0.389771 0.755493 1445372744 0.257446 0.459290 -0.389771 0.755493 1445372744 0.257446 0.459290 -0.389771 0.755493 1445372744 0.257446 0.459290 -0.389771 0.755493 1445372744 0.237061 0.455261 -0.395142 0.761780 1445372744 0.237061 0.455261 -0.395142 0.761780 1445372744 0.237061 0.455261 -0.395142 0.761780 1445372744 0.237061 0.455261 -0.395142 0.761780 1445372744 0.237061 0.455261 -0.395142 0.761780 1445372744 0.237061 0.455261 -0.395142 0.761780 1445372744 0.196411 0.460205 -0.381775 0.777039 1445372744 0.196411 0.460205 -0.381775 0.777039 1445372744 0.196411 0.460205 -0.381775 0.777039 1445372744 0.196411 0.460205 -0.381775 0.777039 1445372744 0.196411 0.460205 -0.381775 0.777039 1445372744 0.196411 0.460205 -0.381775 0.777039 1445372744 0.145691 0.467407 -0.355347 0.796204 1445372744 0.145691 0.467407 -0.355347 0.796204 1445372744 0.145691 0.467407 -0.355347 0.796204 1445372744 0.145691 0.467407 -0.355347 0.796204 1445372744 0.145691 0.467407 -0.355347 0.796204 1445372744 0.145691 0.467407 -0.355347 0.796204 1445372744 0.094604 0.469788 -0.327759 0.814148 1445372744 0.094604 0.469788 -0.327759 0.814148 1445372744 0.094604 0.469788 -0.327759 0.814148 1445372744 0.094604 0.469788 -0.327759 0.814148 1445372744 0.094604 0.469788 -0.327759 0.814148 1445372744 0.094604 0.469788 -0.327759 0.814148 1445372744 0.051331 0.465088 -0.309692 0.827698 1445372744 0.051331 0.465088 -0.309692 0.827698 1445372744 0.051331 0.465088 -0.309692 0.827698 1445372744 0.051331 0.465088 -0.309692 0.827698 1445372744 0.051331 0.465088 -0.309692 0.827698 1445372744 0.051331 0.465088 -0.309692 0.827698 1445372744 0.020508 0.455872 -0.301331 0.837158 1445372744 0.020508 0.455872 -0.301331 0.837158 1445372744 0.020508 0.455872 -0.301331 0.837158 1445372744 0.020508 0.455872 -0.301331 0.837158 1445372744 0.020508 0.455872 -0.301331 0.837158 1445372744 0.020508 0.455872 -0.301331 0.837158 1445372744 0.009033 0.446289 -0.309998 0.839355 1445372744 0.009033 0.446289 -0.309998 0.839355 1445372744 0.009033 0.446289 -0.309998 0.839355 1445372744 0.009033 0.446289 -0.309998 0.839355 1445372744 0.009033 0.446289 -0.309998 0.839355 1445372744 0.009033 0.446289 -0.309998 0.839355 1445372744 0.009033 0.446289 -0.309998 0.839355 1445372744 0.015808 0.434509 -0.328247 0.838562 1445372744 0.015808 0.434509 -0.328247 0.838562 1445372744 0.015808 0.434509 -0.328247 0.838562 1445372744 0.015808 0.434509 -0.328247 0.838562 1445372744 0.015808 0.434509 -0.328247 0.838562 1445372744 0.015808 0.434509 -0.328247 0.838562 1445372744 0.051025 0.432434 -0.362244 0.824097 1445372744 0.051025 0.432434 -0.362244 0.824097 1445372744 0.051025 0.432434 -0.362244 0.824097 1445372744 0.051025 0.432434 -0.362244 0.824097 1445372744 0.051025 0.432434 -0.362244 0.824097 1445372744 0.051025 0.432434 -0.362244 0.824097 1445372744 0.106995 0.440308 -0.391724 0.800720 1445372744 0.106995 0.440308 -0.391724 0.800720 1445372744 0.106995 0.440308 -0.391724 0.800720 1445372744 0.106995 0.440308 -0.391724 0.800720 1445372744 0.106995 0.440308 -0.391724 0.800720 1445372744 0.106995 0.440308 -0.391724 0.800720 1445372744 0.179382 0.456909 -0.401306 0.773315 1445372744 0.179382 0.456909 -0.401306 0.773315 1445372744 0.179382 0.456909 -0.401306 0.773315 1445372744 0.179382 0.456909 -0.401306 0.773315 1445372744 0.179382 0.456909 -0.401306 0.773315 1445372744 0.243103 0.476990 -0.393799 0.747131 1445372744 0.243103 0.476990 -0.393799 0.747131 1445372744 0.243103 0.476990 -0.393799 0.747131 1445372744 0.243103 0.476990 -0.393799 0.747131 1445372744 0.243103 0.476990 -0.393799 0.747131 1445372744 0.243103 0.476990 -0.393799 0.747131 1445372744 0.284851 0.494019 -0.369751 0.733459 1445372744 0.284851 0.494019 -0.369751 0.733459 1445372744 0.284851 0.494019 -0.369751 0.733459 1445372744 0.284851 0.494019 -0.369751 0.733459 1445372744 0.284851 0.494019 -0.369751 0.733459 1445372744 0.284851 0.494019 -0.369751 0.733459 1445372744 0.284851 0.494019 -0.369751 0.733459 1445372744 0.315308 0.495605 -0.360657 0.724426 1445372744 0.315308 0.495605 -0.360657 0.724426 1445372744 0.315308 0.495605 -0.360657 0.724426 1445372744 0.315308 0.495605 -0.360657 0.724426 1445372744 0.315308 0.495605 -0.360657 0.724426 1445372744 0.315308 0.495605 -0.360657 0.724426 1445372744 0.334839 0.481812 -0.377686 0.716248 1445372744 0.334839 0.481812 -0.377686 0.716248 1445372744 0.334839 0.481812 -0.377686 0.716248 1445372744 0.334839 0.481812 -0.377686 0.716248 1445372744 0.334839 0.481812 -0.377686 0.716248 1445372745 0.334839 0.481812 -0.377686 0.716248 1445372745 0.334839 0.481812 -0.377686 0.716248 1445372745 0.333374 0.471130 -0.391174 0.716797 1445372745 0.333374 0.471130 -0.391174 0.716797 1445372745 0.333374 0.471130 -0.391174 0.716797 1445372745 0.333374 0.471130 -0.391174 0.716797 1445372745 0.333374 0.471130 -0.391174 0.716797 1445372745 0.333374 0.471130 -0.391174 0.716797 1445372745 0.305664 0.474487 -0.386841 0.729187 1445372745 0.305664 0.474487 -0.386841 0.729187 1445372745 0.305664 0.474487 -0.386841 0.729187 1445372745 0.305664 0.474487 -0.386841 0.729187 1445372745 0.305664 0.474487 -0.386841 0.729187 1445372745 0.305664 0.474487 -0.386841 0.729187 1445372745 0.305664 0.474487 -0.386841 0.729187 1445372745 0.256836 0.483276 -0.368042 0.751648 1445372745 0.256836 0.483276 -0.368042 0.751648 1445372745 0.256836 0.483276 -0.368042 0.751648 1445372745 0.256836 0.483276 -0.368042 0.751648 1445372745 0.256836 0.483276 -0.368042 0.751648 1445372745 0.256836 0.483276 -0.368042 0.751648 1445372745 0.200012 0.486877 -0.343872 0.777588 1445372745 0.200012 0.486877 -0.343872 0.777588 1445372745 0.200012 0.486877 -0.343872 0.777588 1445372745 0.200012 0.486877 -0.343872 0.777588 1445372745 0.200012 0.486877 -0.343872 0.777588 1445372745 0.200012 0.486877 -0.343872 0.777588 1445372745 0.151855 0.477905 -0.333801 0.798157 1445372745 0.151855 0.477905 -0.333801 0.798157 1445372745 0.151855 0.477905 -0.333801 0.798157 1445372745 0.151855 0.477905 -0.333801 0.798157 1445372745 0.151855 0.477905 -0.333801 0.798157 1445372745 0.151855 0.477905 -0.333801 0.798157 1445372745 0.115479 0.462158 -0.341492 0.810181 1445372745 0.115479 0.462158 -0.341492 0.810181 1445372745 0.115479 0.462158 -0.341492 0.810181 1445372745 0.115479 0.462158 -0.341492 0.810181 1445372745 0.115479 0.462158 -0.341492 0.810181 1445372745 0.088806 0.447876 -0.348328 0.818604 1445372745 0.088806 0.447876 -0.348328 0.818604 1445372745 0.088806 0.447876 -0.348328 0.818604 1445372745 0.088806 0.447876 -0.348328 0.818604 1445372745 0.088806 0.447876 -0.348328 0.818604 1445372745 0.088806 0.447876 -0.348328 0.818604 1445372745 0.084778 0.443665 -0.353943 0.818909 1445372745 0.084778 0.443665 -0.353943 0.818909 1445372745 0.084778 0.443665 -0.353943 0.818909 1445372745 0.084778 0.443665 -0.353943 0.818909 1445372745 0.084778 0.443665 -0.353943 0.818909 1445372745 0.101563 0.447754 -0.362854 0.810852 1445372745 0.101563 0.447754 -0.362854 0.810852 1445372745 0.101563 0.447754 -0.362854 0.810852 1445372745 0.101563 0.447754 -0.362854 0.810852 1445372745 0.101563 0.447754 -0.362854 0.810852 1445372745 0.101563 0.447754 -0.362854 0.810852 1445372745 0.133484 0.458557 -0.367249 0.798096 1445372745 0.133484 0.458557 -0.367249 0.798096 1445372745 0.133484 0.458557 -0.367249 0.798096 1445372745 0.133484 0.458557 -0.367249 0.798096 1445372745 0.133484 0.458557 -0.367249 0.798096 1445372745 0.133484 0.458557 -0.367249 0.798096 1445372745 0.175476 0.475769 -0.369995 0.778381 1445372745 0.175476 0.475769 -0.369995 0.778381 1445372745 0.175476 0.475769 -0.369995 0.778381 1445372745 0.175476 0.475769 -0.369995 0.778381 1445372745 0.175476 0.475769 -0.369995 0.778381 1445372745 0.223694 0.497620 -0.362427 0.755615 1445372745 0.223694 0.497620 -0.362427 0.755615 1445372745 0.223694 0.497620 -0.362427 0.755615 1445372745 0.223694 0.497620 -0.362427 0.755615 1445372745 0.223694 0.497620 -0.362427 0.755615 1445372745 0.223694 0.497620 -0.362427 0.755615 1445372745 0.269958 0.518433 -0.343933 0.734863 1445372745 0.269958 0.518433 -0.343933 0.734863 1445372745 0.269958 0.518433 -0.343933 0.734863 1445372745 0.269958 0.518433 -0.343933 0.734863 1445372745 0.269958 0.518433 -0.343933 0.734863 1445372745 0.269958 0.518433 -0.343933 0.734863 1445372745 0.269958 0.518433 -0.343933 0.734863 1445372745 0.309265 0.526489 -0.336670 0.716736 1445372745 0.309265 0.526489 -0.336670 0.716736 1445372745 0.309265 0.526489 -0.336670 0.716736 1445372745 0.309265 0.526489 -0.336670 0.716736 1445372745 0.309265 0.526489 -0.336670 0.716736 1445372745 0.309265 0.526489 -0.336670 0.716736 1445372745 0.309265 0.526489 -0.336670 0.716736 1445372745 0.330139 0.518494 -0.341064 0.711182 1445372745 0.330139 0.518494 -0.341064 0.711182 1445372745 0.330139 0.518494 -0.341064 0.711182 1445372745 0.330139 0.518494 -0.341064 0.711182 1445372745 0.330139 0.518494 -0.341064 0.711182 1445372745 0.330139 0.518494 -0.341064 0.711182 1445372745 0.329407 0.503845 -0.344543 0.720337 1445372745 0.329407 0.503845 -0.344543 0.720337 1445372745 0.329407 0.503845 -0.344543 0.720337 1445372745 0.329407 0.503845 -0.344543 0.720337 1445372745 0.329407 0.503845 -0.344543 0.720337 1445372745 0.329407 0.503845 -0.344543 0.720337 1445372745 0.329407 0.503845 -0.344543 0.720337 1445372745 0.308350 0.492798 -0.342651 0.737976 1445372745 0.308350 0.492798 -0.342651 0.737976 1445372745 0.308350 0.492798 -0.342651 0.737976 1445372745 0.308350 0.492798 -0.342651 0.737976 1445372745 0.308350 0.492798 -0.342651 0.737976 1445372745 0.308350 0.492798 -0.342651 0.737976 1445372745 0.275269 0.483887 -0.336243 0.759583 1445372745 0.275269 0.483887 -0.336243 0.759583 1445372745 0.275269 0.483887 -0.336243 0.759583 1445372745 0.275269 0.483887 -0.336243 0.759583 1445372745 0.275269 0.483887 -0.336243 0.759583 1445372745 0.275269 0.483887 -0.336243 0.759583 1445372746 0.238525 0.472839 -0.331848 0.780640 1445372746 0.238525 0.472839 -0.331848 0.780640 1445372746 0.238525 0.472839 -0.331848 0.780640 1445372746 0.238525 0.472839 -0.331848 0.780640 1445372746 0.238525 0.472839 -0.331848 0.780640 1445372746 0.238525 0.472839 -0.331848 0.780640 1445372746 0.201538 0.457520 -0.336182 0.798096 1445372746 0.201538 0.457520 -0.336182 0.798096 1445372746 0.201538 0.457520 -0.336182 0.798096 1445372746 0.201538 0.457520 -0.336182 0.798096 1445372746 0.201538 0.457520 -0.336182 0.798096 1445372746 0.201538 0.457520 -0.336182 0.798096 1445372746 0.160034 0.445190 -0.337402 0.813843 1445372746 0.160034 0.445190 -0.337402 0.813843 1445372746 0.160034 0.445190 -0.337402 0.813843 1445372746 0.160034 0.445190 -0.337402 0.813843 1445372746 0.160034 0.445190 -0.337402 0.813843 1445372746 0.132690 0.454834 -0.313904 0.822754 1445372746 0.132690 0.454834 -0.313904 0.822754 1445372746 0.132690 0.454834 -0.313904 0.822754 1445372746 0.132690 0.454834 -0.313904 0.822754 1445372746 0.132690 0.454834 -0.313904 0.822754 1445372746 0.132690 0.454834 -0.313904 0.822754 1445372746 0.121765 0.478821 -0.245483 0.833984 1445372746 0.121765 0.478821 -0.245483 0.833984 1445372746 0.121765 0.478821 -0.245483 0.833984 1445372746 0.121765 0.478821 -0.245483 0.833984 1445372746 0.121765 0.478821 -0.245483 0.833984 1445372746 0.156006 0.492065 -0.228271 0.825439 1445372746 0.156006 0.492065 -0.228271 0.825439 1445372746 0.156006 0.492065 -0.228271 0.825439 1445372746 0.156006 0.492065 -0.228271 0.825439 1445372746 0.156006 0.492065 -0.228271 0.825439 1445372746 0.156006 0.492065 -0.228271 0.825439 1445372746 0.156006 0.492065 -0.228271 0.825439 1445372746 0.227112 0.486511 -0.288757 0.792664 1445372746 0.227112 0.486511 -0.288757 0.792664 1445372746 0.227112 0.486511 -0.288757 0.792664 1445372746 0.227112 0.486511 -0.288757 0.792664 1445372746 0.227112 0.486511 -0.288757 0.792664 1445372746 0.227112 0.486511 -0.288757 0.792664 1445372746 0.301270 0.471741 -0.351196 0.750549 1445372746 0.301270 0.471741 -0.351196 0.750549 1445372746 0.301270 0.471741 -0.351196 0.750549 1445372746 0.301270 0.471741 -0.351196 0.750549 1445372746 0.301270 0.471741 -0.351196 0.750549 1445372746 0.301270 0.471741 -0.351196 0.750549 1445372746 0.368896 0.466858 -0.377747 0.709351 1445372746 0.368896 0.466858 -0.377747 0.709351 1445372746 0.368896 0.466858 -0.377747 0.709351 1445372746 0.368896 0.466858 -0.377747 0.709351 1445372746 0.368896 0.466858 -0.377747 0.709351 1445372746 0.368896 0.466858 -0.377747 0.709351 1445372746 0.433533 0.464050 -0.390442 0.666443 1445372746 0.433533 0.464050 -0.390442 0.666443 1445372746 0.433533 0.464050 -0.390442 0.666443 1445372746 0.433533 0.464050 -0.390442 0.666443 1445372746 0.433533 0.464050 -0.390442 0.666443 1445372746 0.433533 0.464050 -0.390442 0.666443 1445372746 0.433533 0.464050 -0.390442 0.666443 1445372746 0.474670 0.459229 -0.395203 0.638367 1445372746 0.474670 0.459229 -0.395203 0.638367 1445372746 0.474670 0.459229 -0.395203 0.638367 1445372746 0.474670 0.459229 -0.395203 0.638367 1445372746 0.474670 0.459229 -0.395203 0.638367 1445372746 0.474670 0.459229 -0.395203 0.638367 1445372746 0.468384 0.471008 -0.382019 0.642456 1445372746 0.468384 0.471008 -0.382019 0.642456 1445372746 0.468384 0.471008 -0.382019 0.642456 1445372746 0.468384 0.471008 -0.382019 0.642456 1445372746 0.468384 0.471008 -0.382019 0.642456 1445372746 0.468384 0.471008 -0.382019 0.642456 1445372746 0.429626 0.486084 -0.360474 0.670166 1445372746 0.429626 0.486084 -0.360474 0.670166 1445372746 0.429626 0.486084 -0.360474 0.670166 1445372746 0.429626 0.486084 -0.360474 0.670166 1445372746 0.429626 0.486084 -0.360474 0.670166 1445372746 0.429626 0.486084 -0.360474 0.670166 1445372746 0.429626 0.486084 -0.360474 0.670166 1445372746 0.370667 0.496094 -0.337708 0.708740 1445372746 0.370667 0.496094 -0.337708 0.708740 1445372746 0.370667 0.496094 -0.337708 0.708740 1445372746 0.370667 0.496094 -0.337708 0.708740 1445372746 0.370667 0.496094 -0.337708 0.708740 1445372746 0.370667 0.496094 -0.337708 0.708740 1445372746 0.309692 0.494690 -0.317017 0.747559 1445372746 0.309692 0.494690 -0.317017 0.747559 1445372746 0.309692 0.494690 -0.317017 0.747559 1445372746 0.309692 0.494690 -0.317017 0.747559 1445372746 0.309692 0.494690 -0.317017 0.747559 1445372746 0.259216 0.476563 -0.315308 0.778625 1445372746 
0.367371 0.481689 -0.385071 0.696167 1445372748 0.319031 0.401672 -0.488831 0.705627 1445372748 0.319031 0.401672 -0.488831 0.705627 1445372748 0.319031 0.401672 -0.488831 0.705627 1445372748 0.319031 0.401672 -0.488831 0.705627 1445372748 0.319031 0.401672 -0.488831 0.705627 1445372748 0.192200 0.321716 -0.576050 0.726440 1445372748 0.192200 0.321716 -0.576050 0.726440 1445372748 0.192200 0.321716 -0.576050 0.726440 1445372748 0.192200 0.321716 -0.576050 0.726440 1445372748 0.192200 0.321716 -0.576050 0.726440 1445372748 0.192200 0.321716 -0.576050 0.726440 1445372748 -0.005249 0.263184 -0.584290 0.767639 1445372748 -0.005249 0.263184 -0.584290 0.767639 1445372748 -0.005249 0.263184 -0.584290 0.767639 1445372748 -0.005249 0.263184 -0.584290 0.767639 1445372748 -0.005249 0.263184 -0.584290 0.767639 1445372748 -0.202637 0.210999 -0.558716 0.776001 1445372748 -0.202637 0.210999 -0.558716 0.776001 1445372748 -0.202637 0.210999 -0.558716 0.776001 1445372748 -0.202637 0.210999 -0.558716 0.776001 1445372748 -0.202637 0.210999 -0.558716 0.776001 1445372748 -0.202637 0.210999 -0.558716 0.776001 1445372748 -0.363037 0.170410 -0.582397 0.707031 1445372748 -0.363037 0.170410 -0.582397 0.707031 1445372748 -0.363037 0.170410 -0.582397 0.707031 1445372748 -0.363037 0.170410 -0.582397 0.707031 1445372748 -0.363037 0.170410 -0.582397 0.707031 1445372748 -0.363037 0.170410 -0.582397 0.707031 1445372748 -0.494507 0.169128 -0.601440 0.604309 1445372748 -0.494507 0.169128 -0.601440 0.604309 1445372749 -0.494507 0.169128 -0.601440 0.604309 1445372749 -0.494507 0.169128 -0.601440 0.604309 1445372749 -0.494507 0.169128 -0.601440 0.604309 1445372749 -0.494507 0.169128 -0.601440 0.604309 1445372749 -0.601379 0.184265 -0.585205 0.511780 1445372749 -0.601379 0.184265 -0.585205 0.511780 1445372749 -0.601379 0.184265 -0.585205 0.511780 1445372749 -0.601379 0.184265 -0.585205 0.511780 1445372749 -0.601379 0.184265 -0.585205 0.511780 1445372749 -0.676819 0.197388 -0.539795 0.459961 1445372749 -0.676819 0.197388 -0.539795 0.459961 1445372749 -0.676819 0.197388 -0.539795 0.459961 1445372749 -0.676819 0.197388 -0.539795 0.459961 1445372749 -0.676819 0.197388 -0.539795 0.459961 1445372749 -0.676819 0.197388 -0.539795 0.459961 1445372749 -0.676819 0.197388 -0.539795 0.459961 1445372749 -0.692444 0.192810 -0.492615 0.490662 1445372749 -0.692444 0.192810 -0.492615 0.490662 1445372749 -0.692444 0.192810 -0.492615 0.490662 1445372749 -0.692444 0.192810 -0.492615 0.490662 1445372749 -0.692444 0.192810 -0.492615 0.490662 1445372749 -0.692444 0.192810 -0.492615 0.490662 1445372749 -0.597595 0.208008 -0.510437 0.582336 1445372749 -0.597595 0.208008 -0.510437 0.582336 1445372749 -0.597595 0.208008 -0.510437 0.582336 1445372749 -0.597595 0.208008 -0.510437 0.582336 1445372749 -0.597595 0.208008 -0.510437 0.582336 1445372749 -0.597595 0.208008 -0.510437 0.582336 1445372749 -0.413330 0.216431 -0.550049 0.692627 1445372749 -0.413330 0.216431 -0.550049 0.692627 1445372749 -0.413330 0.216431 -0.550049 0.692627 1445372749 -0.413330 0.216431 -0.550049 0.692627 1445372749 -0.413330 0.216431 -0.550049 0.692627 1445372749 -0.413330 0.216431 -0.550049 0.692627 1445372749 -0.150452 0.258972 -0.610535 0.733154 1445372749 -0.150452 0.258972 -0.610535 0.733154 1445372749 -0.150452 0.258972 -0.610535 0.733154 1445372749 -0.150452 0.258972 -0.610535 0.733154 1445372749 -0.150452 0.258972 -0.610535 0.733154 1445372749 -0.150452 0.258972 -0.610535 0.733154 1445372749 0.117004 0.294678 -0.614258 0.722595 1445372749 0.117004 0.294678 -0.614258 0.722595 1445372749 0.117004 0.294678 -0.614258 0.722595 1445372749 0.117004 0.294678 -0.614258 0.722595 1445372749 0.117004 0.294678 -0.614258 0.722595 1445372749 0.117004 0.294678 -0.614258 0.722595 1445372749 0.117004 0.294678 -0.614258 0.722595 1445372749 0.345825 0.323547 -0.603210 0.641724 1445372749 0.345825 0.323547 -0.603210 0.641724 1445372749 0.345825 0.323547 -0.603210 0.641724 1445372749 0.345825 0.323547 -0.603210 0.641724 1445372749 0.345825 0.323547 -0.603210 0.641724 1445372749 0.345825 0.323547 -0.603210 0.641724 1445372749 0.483521 0.334717 -0.574219 0.569580 1445372749 0.483521 0.334717 -0.574219 0.569580 1445372749 0.483521 0.334717 -0.574219 0.569580 1445372749 0.483521 0.334717 -0.574219 0.569580 1445372749 0.483521 0.334717 -0.574219 0.569580 1445372749 0.483521 0.334717 -0.574219 0.569580 1445372749 0.484253 0.341309 -0.592590 0.545776 1445372749 0.484253 0.341309 -0.592590 0.545776 1445372749 0.484253 0.341309 -0.592590 0.545776 1445372749 0.484253 0.341309 -0.592590 0.545776 1445372749 0.484253 0.341309 -0.592590 0.545776 1445372749 0.484253 0.341309 -0.592590 0.545776 1445372749 0.410461 0.304871 -0.676270 0.530273 1445372749 0.410461 0.304871 -0.676270 0.530273 1445372749 0.410461 0.304871 -0.676270 0.530273 1445372749 0.410461 0.304871 -0.676270 0.530273 1445372749 0.410461 0.304871 -0.676270 0.530273 1445372749 0.410461 0.304871 -0.676270 0.530273 1445372749 0.257202 0.281616 -0.737061 0.557861 1445372749 0.257202 0.281616 -0.737061 0.557861 1445372749 0.257202 0.281616 -0.737061 0.557861 1445372749 0.257202 0.281616 -0.737061 0.557861 1445372749 0.257202 0.281616 -0.737061 0.557861 1445372749 0.257202 0.281616 -0.737061 0.557861 1445372749 0.066650 0.263672 -0.756836 0.594360 1445372749 0.066650 0.263672 -0.756836 0.594360 1445372749 0.066650 0.263672 -0.756836 0.594360 1445372749 0.066650 0.263672 -0.756836 0.594360 1445372749 0.066650 0.263672 -0.756836 0.594360 1445372749 0.066650 0.263672 -0.756836 0.594360 1445372749 -0.138611 0.242981 -0.710693 0.645508 1445372749 -0.138611 0.242981 -0.710693 0.645508 1445372749 -0.138611 0.242981 -0.710693 0.645508 1445372749 -0.138611 0.242981 -0.710693 0.645508 1445372749 -0.138611 0.242981 -0.710693 0.645508 1445372749 -0.138611 0.242981 -0.710693 0.645508 1445372749 -0.317505 0.203979 -0.661011 0.648621 1445372749 -0.317505 0.203979 -0.661011 0.648621 1445372749 -0.317505 0.203979 -0.661011 0.648621 1445372749 -0.317505 0.203979 -0.661011 0.648621 1445372749 -0.317505 0.203979 -0.661011 0.648621 1445372749 -0.317505 0.203979 -0.661011 0.648621 1445372749 -0.465332 0.177490 -0.643311 0.581482 1445372749 -0.465332 0.177490 -0.643311 0.581482 1445372749 -0.465332 0.177490 -0.643311 0.581482 1445372749 -0.465332 0.177490 -0.643311 0.581482 1445372749 -0.465332 0.177490 -0.643311 0.581482 1445372749 -0.465332 0.177490 -0.643311 0.581482 1445372749 -0.577026 0.189209 -0.629883 0.484253 1445372749 -0.577026 0.189209 -0.629883 0.484253 1445372749 -0.577026 0.189209 -0.629883 0.484253 1445372749 -0.577026 0.189209 -0.629883 0.484253 1445372749 -0.577026 0.189209 -0.629883 0.484253 1445372749 -0.577026 0.189209 -0.629883 0.484253 1445372749 -0.577026 0.189209 -0.629883 0.484253 1445372749 -0.660889 0.190063 -0.567749 0.452576 1445372749 -0.660889 0.190063 -0.567749 0.452576 1445372749 -0.660889 0.190063 -0.567749 0.452576 1445372749 -0.660889 0.190063 -0.567749 0.452576 1445372750 -0.660889 0.190063 -0.567749 0.452576 1445372750 -0.660889 0.190063 -0.567749 0.452576 1445372750 -0.641113 0.153381 -0.531067 0.532410 1445372750 -0.641113 0.153381 -0.531067 0.532410 1445372750 -0.641113 0.153381 -0.531067 0.532410 1445372750 -0.641113 0.153381 -0.531067 0.532410 1445372750 -0.641113 0.153381 -0.531067 0.532410 1445372750 -0.641113 0.153381 -0.531067 0.532410 1445372750 -0.641113 0.153381 -0.531067 0.532410 1445372750 -0.515808 0.156982 -0.556519 0.632141 1445372750 -0.515808 0.156982 -0.556519 0.632141 1445372750 -0.515808 0.156982 -0.556519 0.632141 1445372750 -0.515808 0.156982 -0.556519 0.632141 1445372750 -0.515808 0.156982 -0.556519 0.632141 1445372750 -0.515808 0.156982 -0.556519 0.632141 1445372750 -0.317627 0.196777 -0.587280 0.717957 1445372750 -0.317627 0.196777 -0.587280 0.717957 1445372750 -0.317627 0.196777 -0.587280 0.717957 1445372750 -0.317627 0.196777 -0.587280 0.717957 1445372750 -0.317627 0.196777 -0.587280 0.717957 1445372750 -0.317627 0.196777 -0.587280 0.717957 1445372750 -0.078308 0.251587 -0.605469 0.750977 1445372750 -0.078308 0.251587 -0.605469 0.750977 1445372750 -0.078308 0.251587 -0.605469 0.750977 1445372750 -0.078308 0.251587 -0.605469 0.750977 1445372750 -0.078308 0.251587 -0.605469 0.750977 1445372750 -0.078308 0.251587 -0.605469 0.750977 1445372750 -0.078308 0.251587 -0.605469 0.750977 1445372750 0.166443 0.319092 -0.611267 0.704834 1445372750 0.166443 0.319092 -0.611267 0.704834 1445372750 0.166443 0.319092 -0.611267 0.704834 1445372750 0.166443 0.319092 -0.611267 0.704834 1445372750 0.166443 0.319092 -0.611267 0.704834 1445372750 0.166443 0.319092 -0.611267 0.704834 1445372750 0.384583 0.347351 -0.606934 0.602539 1445372750 0.384583 0.347351 -0.606934 0.602539 1445372750 0.384583 0.347351 -0.606934 0.602539 1445372750 0.384583 0.347351 -0.606934 0.602539 1445372750 0.384583 0.347351 -0.606934 0.602539 1445372750 0.384583 0.347351 -0.606934 0.602539 1445372750 0.484497 0.373474 -0.549683 0.568848 1445372750 0.484497 0.373474 -0.549683 0.568848 1445372750 0.484497 0.373474 -0.549683 0.568848 1445372750 0.484497 0.373474 -0.549683 0.568848 1445372750 0.484497 0.373474 -0.549683 0.568848 1445372750 0.484497 0.373474 -0.549683 0.568848 1445372750 0.463684 0.403503 -0.523132 0.590271 1445372750 0.463684 0.403503 -0.523132 0.590271 1445372750 0.463684 0.403503 -0.523132 0.590271 1445372750 0.463684 0.403503 -0.523132 0.590271 1445372750 0.463684 0.403503 -0.523132 0.590271 1445372750 0.352661 0.399353 -0.558655 0.635620 1445372750 0.352661 0.399353 -0.558655 0.635620 1445372750 0.352661 0.399353 -0.558655 0.635620 1445372750 0.352661 0.399353 -0.558655 0.635620 1445372750 0.352661 0.399353 -0.558655 0.635620 1445372750 0.352661 0.399353 -0.558655 0.635620 1445372750 0.189087 0.366211 -0.593323 0.691406 1445372750 0.189087 0.366211 -0.593323 0.691406 1445372750 0.189087 0.366211 -0.593323 0.691406 1445372750 0.189087 0.366211 -0.593323 0.691406 1445372750 0.189087 0.366211 -0.593323 0.691406 1445372750 -0.002930 0.323364 -0.604980 0.727600 1445372750 -0.002930 0.323364 -0.604980 0.727600 1445372750 -0.002930 0.323364 -0.604980 0.727600 1445372750 -0.002930 0.323364 -0.604980 0.727600 1445372750 -0.002930 0.323364 -0.604980 0.727600 1445372750 -0.002930 0.323364 -0.604980 0.727600 1445372750 -0.193420 0.256287 -0.601929 0.731140 1445372750 -0.193420 0.256287 -0.601929 0.731140 1445372750 -0.193420 0.256287 -0.601929 0.731140 1445372750 -0.193420 0.256287 -0.601929 0.731140 1445372750 -0.193420 0.256287 -0.601929 0.731140 1445372750 -0.193420 0.256287 -0.601929 0.731140 1445372750 -0.341309 0.194214 -0.634216 0.666016 1445372750 -0.341309 0.194214 -0.634216 0.666016 1445372750 -0.341309 0.194214 -0.634216 0.666016 1445372750 -0.341309 0.194214 -0.634216 0.666016 1445372750 -0.341309 0.194214 -0.634216 0.666016 1445372750 -0.341309 0.194214 -0.634216 0.666016 1445372750 -0.473328 0.145935 -0.658936 0.566162 1445372750 -0.473328 0.145935 -0.658936 0.566162 1445372750 -0.473328 0.145935 -0.658936 0.566162 1445372750 -0.473328 0.145935 -0.658936 0.566162 1445372750 -0.473328 0.145935 -0.658936 0.566162 1445372750 -0.473328 0.145935 -0.658936 0.566162 1445372750 -0.589966 0.155945 -0.639771 0.467285 1445372750 -0.589966 0.155945 -0.639771 0.467285 1445372750 -0.589966 0.155945 -0.639771 0.467285 1445372750 -0.589966 0.155945 -0.639771 0.467285 1445372750 -0.589966 0.155945 -0.639771 0.467285 1445372750 -0.589966 0.155945 -0.639771 0.467285 1445372750 -0.589966 0.155945 -0.639771 0.467285 1445372750 -0.644897 0.143921 -0.580261 0.476135 1445372750 -0.644897 0.143921 -0.580261 0.476135 1445372750 -0.644897 0.143921 -0.580261 0.476135 1445372750 -0.644897 0.143921 -0.580261 0.476135 1445372750 -0.644897 0.143921 -0.580261 0.476135 1445372750 -0.593323 0.137756 -0.555054 0.566528 1445372750 -0.593323 0.137756 -0.555054 0.566528 1445372750 -0.593323 0.137756 -0.555054 0.566528 1445372750 -0.593323 0.137756 -0.555054 0.566528 1445372750 -0.593323 0.137756 -0.555054 0.566528 1445372750 -0.593323 0.137756 -0.555054 0.566528 1445372750 -0.593323 0.137756 -0.555054 0.566528 1445372750 -0.447510 0.166382 -0.561462 0.675842 1445372750 -0.447510 0.166382 -0.561462 0.675842 1445372750 -0.447510 0.166382 -0.561462 0.675842 1445372750 -0.447510 0.166382 -0.561462 0.675842 1445372751 -0.447510 0.166382 -0.561462 0.675842 1445372751 -0.251343 0.231628 -0.553650 0.759399 1445372751 -0.251343 0.231628 -0.553650 0.759399 1445372751 -0.251343 0.231628 -0.553650 0.759399 1445372751 -0.251343 0.231628 -0.553650 0.759399 1445372751 -0.251343 0.231628 -0.553650 0.759399 1445372751 -0.251343 0.231628 -0.553650 0.759399 1445372751 -0.032043 0.285095 -0.537231 0.793091 1445372751 -0.032043 0.285095 -0.537231 0.793091 1445372751 -0.032043 0.285095 -0.537231 0.793091 1445372751 -0.032043 0.285095 -0.537231 0.793091 1445372751 -0.032043 0.285095 -0.537231 0.793091 1445372751 -0.032043 0.285095 -0.537231 0.793091 1445372751 -0.032043 0.285095 -0.537231 0.793091 1445372751 0.192078 0.351379 -0.532532 0.745667 1445372751 0.192078 0.351379 -0.532532 0.745667 1445372751 0.192078 0.351379 -0.532532 0.745667 1445372751 0.192078 0.351379 -0.532532 0.745667 1445372751 0.192078 0.351379 -0.532532 0.745667 1445372751 0.402405 0.363281 -0.561218 0.625366 1445372751 0.402405 0.363281 -0.561218 0.625366 1445372751 0.402405 0.363281 -0.561218 0.625366 1445372751 0.402405 0.363281 -0.561218 0.625366 1445372751 0.402405 0.363281 -0.561218 0.625366 1445372751 0.402405 0.363281 -0.561218 0.625366 1445372751 0.402405 0.363281 -0.561218 0.625366 1445372751 0.434326 0.412354 -0.500366 0.625183 1445372751 0.434326 0.412354 -0.500366 0.625183 1445372751 0.434326 0.412354 -0.500366 0.625183 1445372751 0.434326 0.412354 -0.500366 0.625183 1445372751 0.434326 0.412354 -0.500366 0.625183 1445372751 0.434326 0.412354 -0.500366 0.625183 1445372751 0.394531 0.368164 -0.556702 0.631531 1445372751 0.394531 0.368164 -0.556702 0.631531 1445372751 0.394531 0.368164 -0.556702 0.631531 1445372751 0.394531 0.368164 -0.556702 0.631531 1445372751 0.394531 0.368164 -0.556702 0.631531 1445372751 0.394531 0.368164 -0.556702 0.631531 1445372751 0.272522 0.311707 -0.612000 0.673767 1445372751 0.272522 0.311707 -0.612000 0.673767 1445372751 0.272522 0.311707 -0.612000 0.673767 1445372751 0.272522 0.311707 -0.612000 0.673767 1445372751 0.272522 0.311707 -0.612000 0.673767 1445372751 0.272522 0.311707 -0.612000 0.673767 1445372751 0.100342 0.261841 -0.634949 0.719849 1445372751 0.100342 0.261841 -0.634949 0.719849 1445372751 0.100342 0.261841 -0.634949 0.719849 1445372751 0.100342 0.261841 -0.634949 0.719849 1445372751 0.100342 0.261841 -0.634949 0.719849 1445372751 0.100342 0.261841 -0.634949 0.719849 1445372751 -0.077454 0.219299 -0.633301 0.738159 1445372751 -0.077454 0.219299 -0.633301 0.738159 1445372751 -0.077454 0.219299 -0.633301 0.738159 1445372751 -0.077454 0.219299 -0.633301 0.738159 1445372751 -0.077454 0.219299 -0.633301 0.738159 1445372751 -0.077454 0.219299 -0.633301 0.738159 1445372751 -0.234558 0.193237 -0.662476 0.684631 1445372751 -0.234558 0.193237 -0.662476 0.684631 1445372751 -0.234558 0.193237 -0.662476 0.684631 1445372751 -0.234558 0.193237 -0.662476 0.684631 1445372751 -0.234558 0.193237 -0.662476 0.684631 1445372751 -0.234558 0.193237 -0.662476 0.684631 1445372751 -0.392639 0.199707 -0.648987 0.620300 1445372751 -0.392639 0.199707 -0.648987 0.620300 1445372751 -0.392639 0.199707 -0.648987 0.620300 1445372751 -0.392639 0.199707 -0.648987 0.620300 1445372751 -0.392639 0.199707 -0.648987 0.620300 1445372751 -0.392639 0.199707 -0.648987 0.620300 1445372751 -0.531860 0.219666 -0.614624 0.539612 1445372751 -0.531860 0.219666 -0.614624 0.539612 1445372751 -0.531860 0.219666 -0.614624 0.539612 1445372751 -0.531860 0.219666 -0.614624 0.539612 1445372751 -0.531860 0.219666 -0.614624 0.539612 1445372751 -0.531860 0.219666 -0.614624 0.539612 1445372751 -0.608215 0.211121 -0.545349 0.536743 1445372751 -0.608215 0.211121 -0.545349 0.536743 1445372751 -0.608215 0.211121 -0.545349 0.536743 1445372751 -0.608215 0.211121 -0.545349 0.536743 1445372751 -0.608215 0.211121 -0.545349 0.536743 1445372751 -0.570435 0.193970 -0.518555 0.606689 1445372751 -0.570435 0.193970 -0.518555 0.606689 1445372751 -0.570435 0.193970 -0.518555 0.606689 1445372751 -0.570435 0.193970 -0.518555 0.606689 1445372751 -0.570435 0.193970 -0.518555 0.606689 1445372751 -0.570435 0.193970 -0.518555 0.606689 1445372751 -0.441956 0.212708 -0.525635 0.695068 1445372751 -0.441956 0.212708 -0.525635 0.695068 1445372751 -0.441956 0.212708 -0.525635 0.695068 1445372751 -0.441956 0.212708 -0.525635 0.695068 1445372751 -0.441956 0.212708 -0.525635 0.695068 1445372751 -0.261108 0.271423 -0.536438 0.755249 1445372751 -0.261108 0.271423 -0.536438 0.755249 1445372751 -0.261108 0.271423 -0.536438 0.755249 1445372751 -0.261108 0.271423 -0.536438 0.755249 1445372751 -0.261108 0.271423 -0.536438 0.755249 1445372751 -0.261108 0.271423 -0.536438 0.755249 1445372751 -0.055298 0.338684 -0.525757 0.778320 1445372751 -0.055298 0.338684 -0.525757 0.778320 1445372751 -0.055298 0.338684 -0.525757 0.778320 1445372751 -0.055298 0.338684 -0.525757 0.778320 1445372751 -0.055298 0.338684 -0.525757 0.778320 1445372751 -0.055298 0.338684 -0.525757 0.778320 1445372751 0.162964 0.407471 -0.523987 0.729919 1445372751 0.162964 0.407471 -0.523987 0.729919 1445372751 0.162964 0.407471 -0.523987 0.729919 1445372751 0.162964 0.407471 -0.523987 0.729919 1445372751 0.162964 0.407471 -0.523987 0.729919 1445372751 0.162964 0.407471 -0.523987 0.729919 1445372752 0.333740 0.452637 -0.506531 0.653564 1445372752 0.333740 0.452637 -0.506531 0.653564 1445372752 0.333740 0.452637 -0.506531 0.653564 1445372752 0.333740 0.452637 -0.506531 0.653564 1445372752 0.333740 0.452637 -0.506531 0.653564 1445372752 0.391602 0.477905 -0.448792 0.645569 1445372752 0.391602 0.477905 -0.448792 0.645569 1445372752 0.391602 0.477905 -0.448792 0.645569 1445372752 0.391602 0.477905 -0.448792 0.645569 1445372752 0.391602 0.477905 -0.448792 0.645569 1445372752 0.391602 0.477905 -0.448792 0.645569 1445372752 0.375366 0.439758 -0.492371 0.650513 1445372752 0.375366 0.439758 -0.492371 0.650513 1445372752 0.375366 0.439758 -0.492371 0.650513 1445372752 0.375366 0.439758 -0.492371 0.650513 1445372752 0.375366 0.439758 -0.492371 0.650513 1445372752 0.375366 0.439758 -0.492371 0.650513 1445372752 0.282043 0.374695 -0.556763 0.685547 1445372752 0.282043 0.374695 -0.556763 0.685547 1445372752 0.282043 0.374695 -0.556763 0.685547 1445372752 0.282043 0.374695 -0.556763 0.685547 1445372752 0.282043 0.374695 -0.556763 0.685547 1445372752 0.282043 0.374695 -0.556763 0.685547 1445372752 0.140198 0.296448 -0.608887 0.722290 1445372752 0.140198 0.296448 -0.608887 0.722290 1445372752 0.140198 0.296448 -0.608887 0.722290 1445372752 0.140198 0.296448 -0.608887 0.722290 1445372752 0.140198 0.296448 -0.608887 0.722290 1445372752 0.140198 0.296448 -0.608887 0.722290 1445372752 0.140198 0.296448 -0.608887 0.722290 1445372752 -0.028076 0.212891 -0.648682 0.730164 1445372752 -0.028076 0.212891 -0.648682 0.730164 1445372752 -0.028076 0.212891 -0.648682 0.730164 1445372752 -0.028076 0.212891 -0.648682 0.730164 1445372752 -0.028076 0.212891 -0.648682 0.730164 1445372752 -0.028076 0.212891 -0.648682 0.730164 1445372752 -0.211548 0.153564 -0.668518 0.696228 1445372752 -0.211548 0.153564 -0.668518 0.696228 1445372752 -0.211548 0.153564 -0.668518 0.696228 1445372752 -0.211548 0.153564 -0.668518 0.696228 1445372752 -0.211548 0.153564 -0.668518 0.696228 1445372752 -0.211548 0.153564 -0.668518 0.696228 1445372752 -0.386963 0.135132 -0.686523 0.600586 1445372752 -0.386963 0.135132 -0.686523 0.600586 1445372752 -0.386963 0.135132 -0.686523 0.600586 1445372752 -0.386963 0.135132 -0.686523 0.600586 1445372752 -0.386963 0.135132 -0.686523 0.600586 1445372752 -0.386963 0.135132 -0.686523 0.600586 1445372752 -0.386963 0.135132 -0.686523 0.600586 1445372752 -0.536438 0.164429 -0.675232 0.478882 1445372752 -0.536438 0.164429 -0.675232 0.478882 1445372752 -0.536438 0.164429 -0.675232 0.478882 1445372752 -0.536438 0.164429 -0.675232 0.478882 1445372752 -0.536438 0.164429 -0.675232 0.478882 1445372752 -0.536438 0.164429 -0.675232 0.478882 1445372752 -0.536438 0.164429 -0.675232 0.478882 1445372752 -0.654785 0.166016 -0.598022 0.431396 1445372752 -0.654785 0.166016 -0.598022 0.431396 1445372752 -0.654785 0.166016 -0.598022 0.431396 1445372752 -0.654785 0.166016 -0.598022 0.431396 1445372752 -0.654785 0.166016 -0.598022 0.431396 1445372752 -0.654785 0.166016 -0.598022 0.431396 1445372752 -0.699341 0.138245 -0.533997 0.454651 1445372752 -0.699341 0.138245 -0.533997 0.454651 1445372752 -0.699341 0.138245 -0.533997 0.454651 1445372752 -0.699341 0.138245 -0.533997 0.454651 1445372752 -0.699341 0.138245 -0.533997 0.454651 1445372752 -0.699341 0.138245 -0.533997 0.454651 1445372752 -0.640625 0.138855 -0.531921 0.536133 1445372752 -0.640625 0.138855 -0.531921 0.536133 1445372752 -0.640625 0.138855 -0.531921 0.536133 1445372752 -0.640625 0.138855 -0.531921 0.536133 1445372752 -0.640625 0.138855 -0.531921 0.536133 1445372752 -0.640625 0.138855 -0.531921 0.536133 1445372752 -0.640625 0.138855 -0.531921 0.536133 1445372752 -0.491882 0.169373 -0.571411 0.634766 1445372752 -0.491882 0.169373 -0.571411 0.634766 1445372752 -0.491882 0.169373 -0.571411 0.634766 1445372752 -0.491882 0.169373 -0.571411 0.634766 1445372752 -0.491882 0.169373 -0.571411 0.634766 1445372752 -0.491882 0.169373 -0.571411 0.634766 1445372752 -0.272400 0.228210 -0.619873 0.699646 1445372752 -0.272400 0.228210 -0.619873 0.699646 1445372752 -0.272400 0.228210 -0.619873 0.699646 1445372752 -0.272400 0.228210 -0.619873 0.699646 1445372752 -0.272400 0.228210 -0.619873 0.699646 1445372752 -0.272400 0.228210 -0.619873 0.699646 1445372752 -0.025696 0.284912 -0.631714 0.720459 1445372752 -0.025696 0.284912 -0.631714 0.720459 1445372752 -0.025696 0.284912 -0.631714 0.720459 1445372752 -0.025696 0.284912 -0.631714 0.720459 1445372752 -0.025696 0.284912 -0.631714 0.720459 1445372752 -0.025696 0.284912 -0.631714 0.720459 1445372752 0.206299 0.339661 -0.615479 0.680603 1445372752 0.206299 0.339661 -0.615479 0.680603 1445372752 0.206299 0.339661 -0.615479 0.680603 1445372752 0.206299 0.339661 -0.615479 0.680603 1445372752 0.206299 0.339661 -0.615479 0.680603 1445372752 0.206299 0.339661 -0.615479 0.680603 1445372752 0.397644 0.359497 -0.612671 0.580750 1445372752 0.397644 0.359497 -0.612671 0.580750 1445372752 0.397644 0.359497 -0.612671 0.580750 1445372752 0.397644 0.359497 -0.612671 0.580750 1445372752 0.397644 0.359497 -0.612671 0.580750 1445372752 0.397644 0.359497 -0.612671 0.580750 1445372752 0.460327 0.393066 -0.550659 0.574768 1445372752 0.460327 0.393066 -0.550659 0.574768 1445372752 0.460327 0.393066 -0.550659 0.574768 1445372752 0.460327 0.393066 -0.550659 0.574768 1445372752 0.460327 0.393066 -0.550659 0.574768 1445372752 0.460327 0.393066 -0.550659 0.574768 1445372752 0.424255 0.372253 -0.577332 0.589966 1445372752 0.424255 0.372253 -0.577332 0.589966 1445372753 0.424255 0.372253 -0.577332 0.589966 1445372753 0.424255 0.372253 -0.577332 0.589966 1445372753 0.424255 0.372253 -0.577332 0.589966 1445372753 0.299377 0.331421 -0.642944 0.622192 1445372753 0.299377 0.331421 -0.642944 0.622192 1445372753 0.299377 0.331421 -0.642944 0.622192 1445372753 0.299377 0.331421 -0.642944 0.622192 1445372753 0.299377 0.331421 -0.642944 0.622192 1445372753 0.299377 0.331421 -0.642944 0.622192 1445372753 0.131042 0.293640 -0.701538 0.635925 1445372753 0.131042 0.293640 -0.701538 0.635925 1445372753 0.131042 0.293640 -0.701538 0.635925 1445372753 0.131042 0.293640 -0.701538 0.635925 1445372753 0.131042 0.293640 -0.701538 0.635925 1445372753 0.131042 0.293640 -0.701538 0.635925 1445372753 -0.071655 0.272278 -0.711975 0.643311 1445372753 -0.071655 0.272278 -0.711975 0.643311 1445372753 -0.071655 0.272278 -0.711975 0.643311 1445372753 -0.071655 0.272278 -0.711975 0.643311 1445372753 -0.071655 0.272278 -0.711975 0.643311 1445372753 -0.071655 0.272278 -0.711975 0.643311 1445372753 -0.071655 0.272278 -0.711975 0.643311 1445372753 -0.268921 0.247864 -0.691467 0.622986 1445372753 -0.268921 0.247864 -0.691467 0.622986 1445372753 -0.268921 0.247864 -0.691467 0.622986 1445372753 -0.268921 0.247864 -0.691467 0.622986 1445372753 -0.268921 0.247864 -0.691467 0.622986 1445372753 -0.268921 0.247864 -0.691467 0.622986 1445372753 -0.437134 0.228455 -0.668274 0.556885 1445372753 -0.437134 0.228455 -0.668274 0.556885 1445372753 -0.437134 0.228455 -0.668274 0.556885 1445372753 -0.437134 0.228455 -0.668274 0.556885 1445372753 -0.437134 0.228455 -0.668274 0.556885 1445372753 -0.437134 0.228455 -0.668274 0.556885 1445372753 -0.566406 0.236694 -0.638977 0.463562 1445372753 -0.566406 0.236694 -0.638977 0.463562 1445372753 -0.566406 0.236694 -0.638977 0.463562 1445372753 -0.566406 0.236694 -0.638977 0.463562 1445372753 -0.566406 0.236694 -0.638977 0.463562 1445372753 -0.667542 0.244202 -0.581116 0.396362 1445372753 -0.667542 0.244202 -0.581116 0.396362 1445372753 -0.667542 0.244202 -0.581116 0.396362 1445372753 -0.667542 0.244202 -0.581116 0.396362 1445372753 -0.667542 0.244202 -0.581116 0.396362 1445372753 -0.667542 0.244202 -0.581116 0.396362 1445372753 -0.700500 0.236694 -0.536072 0.407349 1445372753 -0.700500 0.236694 -0.536072 0.407349 1445372753 -0.700500 0.236694 -0.536072 0.407349 1445372753 -0.700500 0.236694 -0.536072 0.407349 1445372753 -0.700500 0.236694 -0.536072 0.407349 1445372753 -0.700500 0.236694 -0.536072 0.407349 1445372753 -0.630737 0.240417 -0.557739 0.483093 1445372753 -0.630737 0.240417 -0.557739 0.483093 1445372753 -0.630737 0.240417 -0.557739 0.483093 1445372753 -0.630737 0.240417 -0.557739 0.483093 1445372753 -0.630737 0.240417 -0.557739 0.483093 1445372753 -0.630737 0.240417 -0.557739 0.483093 1445372753 -0.480713 0.263977 -0.608154 0.573975 1445372753 -0.480713 0.263977 -0.608154 0.573975 1445372753 -0.480713 0.263977 -0.608154 0.573975 1445372753 -0.480713 0.263977 -0.608154 0.573975 1445372753 -0.480713 0.263977 -0.608154 0.573975 1445372753 -0.480713 0.263977 -0.608154 0.573975 1445372753 -0.277344 0.294678 -0.645935 0.647278 1445372753 -0.277344 0.294678 -0.645935 0.647278 1445372753 -0.277344 0.294678 -0.645935 0.647278 1445372753 -0.277344 0.294678 -0.645935 0.647278 1445372753 -0.277344 0.294678 -0.645935 0.647278 1445372753 -0.277344 0.294678 -0.645935 0.647278 1445372753 -0.043945 0.334961 -0.641663 0.688599 1445372753 -0.043945 0.334961 -0.641663 0.688599 1445372753 -0.043945 0.334961 -0.641663 0.688599 1445372753 -0.043945 0.334961 -0.641663 0.688599 1445372753 -0.043945 0.334961 -0.641663 0.688599 1445372753 -0.043945 0.334961 -0.641663 0.688599 1445372753 -0.043945 0.334961 -0.641663 0.688599 1445372753 0.199341 0.382568 -0.615051 0.659973 1445372753 0.199341 0.382568 -0.615051 0.659973 1445372753 0.199341 0.382568 -0.615051 0.659973 1445372753 0.199341 0.382568 -0.615051 0.659973 1445372753 0.199341 0.382568 -0.615051 0.659973 1445372753 0.199341 0.382568 -0.615051 0.659973 1445372753 0.389282 0.409973 -0.572937 0.593384 1445372753 0.389282 0.409973 -0.572937 0.593384 1445372753 
0.148376 0.542969 -0.310364 0.765991 1445372756 0.148376 0.542969 -0.310364 0.765991 1445372756 0.139160 0.543152 -0.310974 0.767395 1445372756 0.139160 0.543152 -0.310974 0.767395 1445372756 0.139160 0.543152 -0.310974 0.767395 1445372756 0.139160 0.543152 -0.310974 0.767395 1445372756 0.139160 0.543152 -0.310974 0.767395 1445372756 0.139160 0.543152 -0.310974 0.767395 1445372756 0.125793 0.551147 -0.300598 0.768127 1445372756 0.125793 0.551147 -0.300598 0.768127 1445372756 0.125793 0.551147 -0.300598 0.768127 1445372756 0.114868 0.561157 -0.283447 0.769104 1445372756 0.114868 0.561157 -0.283447 0.769104 1445372756 0.114868 0.561157 -0.283447 0.769104 1445372756 0.114868 0.561157 -0.283447 0.769104 1445372756 0.114868 0.561157 -0.283447 0.769104 1445372756 0.114868 0.561157 -0.283447 0.769104 1445372756 0.105774 0.568970 -0.263184 0.771851 1445372756 0.105774 0.568970 -0.263184 0.771851 1445372756 0.105774 0.568970 -0.263184 0.771851 1445372756 0.105774 0.568970 -0.263184 0.771851 1445372756 0.105774 0.568970 -0.263184 0.771851 1445372756 0.105774 0.568970 -0.263184 0.771851 1445372756 0.099976 0.571411 -0.249268 0.775391 1445372756 0.099976 0.571411 -0.249268 0.775391 1445372756 0.099976 0.571411 -0.249268 0.775391 1445372756 0.099976 0.571411 -0.249268 0.775391 1445372756 0.099976 0.571411 -0.249268 0.775391 1445372756 0.099976 0.571411 -0.249268 0.775391 1445372756 0.099976 0.571411 -0.249268 0.775391 1445372756 0.097168 0.567261 -0.253418 0.777466 1445372756 0.097168 0.567261 -0.253418 0.777466 1445372756 0.097168 0.567261 -0.253418 0.777466 1445372756 0.097168 0.567261 -0.253418 0.777466 1445372756 0.097168 0.567261 -0.253418 0.777466 1445372756 0.097168 0.567261 -0.253418 0.777466 1445372756 0.097168 0.567261 -0.253418 0.777466 1445372756 0.088196 0.560913 -0.267578 0.778381 1445372756 0.088196 0.560913 -0.267578 0.778381 1445372756 0.088196 0.560913 -0.267578 0.778381 1445372756 0.088196 0.560913 -0.267578 0.778381 1445372756 0.088196 0.560913 -0.267578 0.778381 1445372756 0.088196 0.560913 -0.267578 0.778381 1445372756 0.076416 0.557129 -0.270874 0.781250 1445372756 0.076416 0.557129 -0.270874 0.781250 1445372756 0.076416 0.557129 -0.270874 0.781250 1445372756 0.076416 0.557129 -0.270874 0.781250 1445372756 0.076416 0.557129 -0.270874 0.781250 1445372756 0.076416 0.557129 -0.270874 0.781250 1445372756 0.076416 0.557129 -0.270874 0.781250 1445372756 0.085327 0.550171 -0.282043 0.781311 1445372756 0.085327 0.550171 -0.282043 0.781311 1445372756 0.085327 0.550171 -0.282043 0.781311 1445372756 0.085327 0.550171 -0.282043 0.781311 1445372756 0.085327 0.550171 -0.282043 0.781311 1445372756 0.110474 0.543335 -0.303223 0.774963 1445372756 0.110474 0.543335 -0.303223 0.774963 1445372756 0.110474 0.543335 -0.303223 0.774963 1445372756 0.110474 0.543335 -0.303223 0.774963 1445372756 0.110474 0.543335 -0.303223 0.774963 1445372756 0.110474 0.543335 -0.303223 0.774963 1445372756 0.137085 0.539124 -0.317322 0.768005 1445372756 0.137085 0.539124 -0.317322 0.768005 1445372756 0.137085 0.539124 -0.317322 0.768005 1445372756 0.137085 0.539124 -0.317322 0.768005 1445372756 0.137085 0.539124 -0.317322 0.768005 1445372756 0.165833 0.537964 -0.322021 0.761108 1445372756 0.165833 0.537964 -0.322021 0.761108 1445372756 0.165833 0.537964 -0.322021 0.761108 1445372756 0.165833 0.537964 -0.322021 0.761108 1445372756 0.165833 0.537964 -0.322021 0.761108 1445372756 0.165833 0.537964 -0.322021 0.761108 1445372756 0.192810 0.534851 -0.323853 0.756165 1445372756 0.192810 0.534851 -0.323853 0.756165 1445372756 0.192810 0.534851 -0.323853 0.756165 1445372756 0.192810 0.534851 -0.323853 0.756165 1445372756 0.192810 0.534851 -0.323853 0.756165 1445372756 0.218201 0.524963 -0.336121 0.750854 1445372756 0.218201 0.524963 -0.336121 0.750854 1445372756 0.218201 0.524963 -0.336121 0.750854 1445372756 0.218201 0.524963 -0.336121 0.750854 1445372756 0.218201 0.524963 -0.336121 0.750854 1445372756 0.218201 0.524963 -0.336121 0.750854 1445372756 0.233337 0.510803 -0.354126 0.747803 1445372756 0.233337 0.510803 -0.354126 0.747803 1445372756 0.233337 0.510803 -0.354126 0.747803 1445372756 0.233337 0.510803 -0.354126 0.747803 1445372756 0.233337 0.510803 -0.354126 0.747803 1445372756 0.233337 0.510803 -0.354126 0.747803 1445372756 0.233337 0.510803 -0.354126 0.747803 1445372756 0.229736 0.511414 -0.359314 0.745972 1445372756 0.229736 0.511414 -0.359314 0.745972 1445372756 0.229736 0.511414 -0.359314 0.745972 1445372756 0.229736 0.511414 -0.359314 0.745972 1445372756 0.229736 0.511414 -0.359314 0.745972 1445372757 0.205933 0.527832 -0.333496 0.753479 1445372757 0.205933 0.527832 -0.333496 0.753479 1445372757 0.205933 0.527832 -0.333496 0.753479 1445372757 0.205933 0.527832 -0.333496 0.753479 1445372757 0.205933 0.527832 -0.333496 0.753479 1445372757 0.205933 0.527832 -0.333496 0.753479 1445372757 0.172363 0.540466 -0.298035 0.767639 1445372757 0.172363 0.540466 -0.298035 0.767639 1445372757 0.172363 0.540466 -0.298035 0.767639 1445372757 0.172363 0.540466 -0.298035 0.767639 1445372757 0.172363 0.540466 -0.298035 0.767639 1445372757 0.141907 0.540161 -0.282959 0.779724 1445372757 0.141907 0.540161 -0.282959 0.779724 1445372757 0.141907 0.540161 -0.282959 0.779724 1445372757 0.141907 0.540161 -0.282959 0.779724 1445372757 0.141907 0.540161 -0.282959 0.779724 1445372757 0.141907 0.540161 -0.282959 0.779724 1445372757 0.141907 0.540161 -0.282959 0.779724 1445372757 0.114502 0.532288 -0.287903 0.787781 1445372757 0.114502 0.532288 -0.287903 0.787781 1445372757 0.114502 0.532288 -0.287903 0.787781 1445372757 0.114502 0.532288 -0.287903 0.787781 1445372757 0.114502 0.532288 -0.287903 0.787781 1445372757 0.114502 0.532288 -0.287903 0.787781 1445372757 0.087341 0.522766 -0.295166 0.794922 1445372757 0.087341 0.522766 -0.295166 0.794922 1445372757 0.087341 0.522766 -0.295166 0.794922 1445372757 0.087341 0.522766 -0.295166 0.794922 1445372757 0.087341 0.522766 -0.295166 0.794922 1445372757 0.087341 0.522766 -0.295166 0.794922 1445372757 0.064636 0.514893 -0.297302 0.801392 1445372757 0.064636 0.514893 -0.297302 0.801392 1445372757 0.064636 0.514893 -0.297302 0.801392 1445372757 0.064636 0.514893 -0.297302 0.801392 1445372757 0.064636 0.514893 -0.297302 0.801392 1445372757 0.077209 0.505005 -0.318848 0.798279 1445372757 0.077209 0.505005 -0.318848 0.798279 1445372757 0.077209 0.505005 -0.318848 0.798279 1445372757 0.077209 0.505005 -0.318848 0.798279 1445372757 0.077209 0.505005 -0.318848 0.798279 1445372757 0.077209 0.505005 -0.318848 0.798279 1445372757 0.108887 0.493103 -0.359619 0.784607 1445372757 0.108887 0.493103 -0.359619 0.784607 1445372757 0.108887 0.493103 -0.359619 0.784607 1445372757 0.108887 0.493103 -0.359619 0.784607 1445372757 0.108887 0.493103 -0.359619 0.784607 1445372757 0.108887 0.493103 -0.359619 0.784607 1445372757 0.136841 0.487122 -0.386902 0.770874 1445372757 0.136841 0.487122 -0.386902 0.770874 1445372757 0.136841 0.487122 -0.386902 0.770874 1445372757 0.136841 0.487122 -0.386902 0.770874 1445372757 0.136841 0.487122 -0.386902 0.770874 1445372757 0.136841 0.487122 -0.386902 0.770874 1445372757 0.157532 0.494019 -0.377380 0.767212 1445372757 0.157532 0.494019 -0.377380 0.767212 1445372757 0.157532 0.494019 -0.377380 0.767212 1445372757 0.157532 0.494019 -0.377380 0.767212 1445372757 0.157532 0.494019 -0.377380 0.767212 1445372757 0.179443 0.498901 -0.361877 0.766724 1445372757 0.179443 0.498901 -0.361877 0.766724 1445372757 0.179443 0.498901 -0.361877 0.766724 1445372757 0.179443 0.498901 -0.361877 0.766724 1445372757 0.179443 0.498901 -0.361877 0.766724 1445372757 0.179443 0.498901 -0.361877 0.766724 1445372757 0.214722 0.490479 -0.374329 0.757019 1445372757 0.214722 0.490479 -0.374329 0.757019 1445372757 0.214722 0.490479 -0.374329 0.757019 1445372757 0.214722 0.490479 -0.374329 0.757019 1445372757 0.214722 0.490479 -0.374329 0.757019 1445372757 0.214722 0.490479 -0.374329 0.757019 1445372757 0.214722 0.490479 -0.374329 0.757019 1445372757 0.242371 0.472839 -0.393799 0.750061 1445372757 0.242371 0.472839 -0.393799 0.750061 1445372757 0.242371 0.472839 -0.393799 0.750061 1445372757 0.242371 0.472839 -0.393799 0.750061 1445372757 0.242371 0.472839 -0.393799 0.750061 1445372757 0.242371 0.472839 -0.393799 0.750061 1445372757 0.249390 0.460693 -0.404541 0.749573 1445372757 0.249390 0.460693 -0.404541 0.749573 1445372757 0.249390 0.460693 -0.404541 0.749573 1445372757 0.249390 0.460693 -0.404541 0.749573 1445372757 0.249390 0.460693 -0.404541 0.749573 1445372757 0.249390 0.460693 -0.404541 0.749573 1445372757 0.232239 0.463867 -0.400024 0.755493 1445372757 0.232239 0.463867 -0.400024 0.755493 1445372757 0.232239 0.463867 -0.400024 0.755493 1445372757 0.232239 0.463867 -0.400024 0.755493 1445372757 0.232239 0.463867 -0.400024 0.755493 1445372757 0.232239 0.463867 -0.400024 0.755493 1445372757 0.197021 0.474548 -0.379944 0.769165 1445372757 0.197021 0.474548 -0.379944 0.769165 1445372757 0.197021 0.474548 -0.379944 0.769165 1445372757 0.197021 0.474548 -0.379944 0.769165 1445372757 0.197021 0.474548 -0.379944 0.769165 1445372757 0.197021 0.474548 -0.379944 0.769165 1445372757 0.197021 0.474548 -0.379944 0.769165 1445372757 0.148926 0.480652 -0.355591 0.787598 1445372757 0.148926 0.480652 -0.355591 0.787598 1445372757 0.148926 0.480652 -0.355591 0.787598 1445372757 0.148926 0.480652 -0.355591 0.787598 1445372757 0.148926 0.480652 -0.355591 0.787598 1445372757 0.148926 0.480652 -0.355591 0.787598 1445372757 0.100342 0.479858 -0.341492 0.801880 1445372757 0.100342 0.479858 -0.341492 0.801880 1445372757 0.100342 0.479858 -0.341492 0.801880 1445372757 0.100342 0.479858 -0.341492 0.801880 1445372757 0.100342 0.479858 -0.341492 0.801880 1445372757 0.100342 0.479858 -0.341492 0.801880 1445372757 0.060181 0.477295 -0.333679 0.810669 1445372758 0.060181 0.477295 -0.333679 0.810669 1445372758 0.060181 0.477295 -0.333679 0.810669 1445372758 0.060181 0.477295 -0.333679 0.810669 1445372758 0.060181 0.477295 -0.333679 0.810669 1445372758 0.060181 0.477295 -0.333679 0.810669 1445372758 0.040466 0.481262 -0.324707 0.813171 1445372758 0.040466 0.481262 -0.324707 0.813171 1445372758 0.040466 0.481262 -0.324707 0.813171 1445372758 0.040466 0.481262 -0.324707 0.813171 1445372758 0.040466 0.481262 -0.324707 0.813171 1445372758 0.040466 0.481262 -0.324707 0.813171 1445372758 0.040466 0.481262 -0.324707 0.813171 1445372758 0.040283 0.483154 -0.317688 0.814819 1445372758 0.040283 0.483154 -0.317688 0.814819 1445372758 0.040283 0.483154 -0.317688 0.814819 1445372758 0.040283 0.483154 -0.317688 0.814819 1445372758 0.040283 0.483154 -0.317688 0.814819 1445372758 0.040283 0.483154 -0.317688 0.814819 1445372758 0.061523 0.485901 -0.331665 0.806213 1445372758 0.061523 0.485901 -0.331665 0.806213 1445372758 0.061523 0.485901 -0.331665 0.806213 1445372758 0.061523 0.485901 -0.331665 0.806213 1445372758 0.061523 0.485901 -0.331665 0.806213 1445372758 0.061523 0.485901 -0.331665 0.806213 1445372758 0.090515 0.489197 -0.352112 0.792725 1445372758 0.090515 0.489197 -0.352112 0.792725 1445372758 0.090515 0.489197 -0.352112 0.792725 1445372758 0.090515 0.489197 -0.352112 0.792725 1445372758 0.090515 0.489197 -0.352112 0.792725 1445372758 0.090515 0.489197 -0.352112 0.792725 1445372758 0.090515 0.489197 -0.352112 0.792725 1445372758 0.118774 0.500305 -0.352112 0.781982 1445372758 0.118774 0.500305 -0.352112 0.781982 1445372758 0.118774 0.500305 -0.352112 0.781982 1445372758 0.118774 0.500305 -0.352112 0.781982 1445372758 0.118774 0.500305 -0.352112 0.781982 1445372758 0.118774 0.500305 -0.352112 0.781982 1445372758 0.157227 0.512756 -0.341431 0.771790 1445372758 0.157227 0.512756 -0.341431 0.771790 1445372758 0.157227 0.512756 -0.341431 0.771790 1445372758 0.157227 0.512756 -0.341431 0.771790 1445372758 0.157227 0.512756 -0.341431 0.771790 1445372758 0.157227 0.512756 -0.341431 0.771790 1445372758 0.206482 0.515930 -0.344910 0.756409 1445372758 0.206482 0.515930 -0.344910 0.756409 1445372758 0.206482 0.515930 -0.344910 0.756409 1445372758 0.206482 0.515930 -0.344910 0.756409 1445372758 0.260437 0.503174 -0.369629 0.736450 1445372758 0.260437 0.503174 -0.369629 0.736450 1445372758 0.260437 0.503174 -0.369629 0.736450 1445372758 0.260437 0.503174 -0.369629 0.736450 1445372758 0.260437 0.503174 -0.369629 0.736450 1445372758 0.260437 0.503174 -0.369629 0.736450 1445372758 0.288025 0.487122 -0.389160 0.726807 1445372758 0.288025 0.487122 -0.389160 0.726807 1445372758 0.288025 0.487122 -0.389160 0.726807 1445372758 0.288025 0.487122 -0.389160 0.726807 1445372758 0.288025 0.487122 -0.389160 0.726807 1445372758 0.288025 0.487122 -0.389160 0.726807 1445372758 0.288025 0.487122 -0.389160 0.726807 1445372758 0.276917 0.485718 -0.388672 0.732300 1445372758 0.276917 0.485718 -0.388672 0.732300 1445372758 0.276917 0.485718 -0.388672 0.732300 1445372758 0.276917 0.485718 -0.388672 0.732300 1445372758 0.276917 0.485718 -0.388672 0.732300 1445372758 0.276917 0.485718 -0.388672 0.732300 1445372758 0.232849 0.498474 -0.363403 0.751770 1445372758 0.232849 0.498474 -0.363403 0.751770 1445372758 0.232849 0.498474 -0.363403 0.751770 1445372758 0.232849 0.498474 -0.363403 0.751770 1445372758 0.232849 0.498474 -0.363403 0.751770 1445372758 0.171448 0.509216 -0.324707 0.778381 1445372758 0.171448 0.509216 -0.324707 0.778381 1445372758 0.171448 0.509216 -0.324707 0.778381 1445372758 0.171448 0.509216 -0.324707 0.778381 1445372758 0.171448 0.509216 -0.324707 0.778381 1445372758 0.171448 0.509216 -0.324707 0.778381 1445372758 0.171448 0.509216 -0.324707 0.778381 1445372758 0.114258 0.508362 -0.296692 0.800232 1445372758 0.114258 0.508362 -0.296692 0.800232 1445372758 0.114258 0.508362 -0.296692 0.800232 1445372758 0.114258 0.508362 -0.296692 0.800232 1445372758 0.114258 0.508362 -0.296692 0.800232 1445372758 0.114258 0.508362 -0.296692 0.800232 1445372758 0.073181 0.499146 -0.292297 0.812378 1445372758 0.073181 0.499146 -0.292297 0.812378 1445372758 0.073181 0.499146 -0.292297 0.812378 1445372758 0.073181 0.499146 -0.292297 0.812378 1445372758 0.073181 0.499146 -0.292297 0.812378 1445372758 0.054932 0.491455 -0.291809 0.818665 1445372758 0.054932 0.491455 -0.291809 0.818665 1445372758 0.054932 0.491455 -0.291809 0.818665 1445372758 0.054932 0.491455 -0.291809 0.818665 1445372758 0.054932 0.491455 -0.291809 0.818665 1445372758 0.054932 0.491455 -0.291809 0.818665 1445372758 0.068115 0.482971 -0.315613 0.813904 1445372758 0.068115 0.482971 -0.315613 0.813904 1445372758 0.068115 0.482971 -0.315613 0.813904 1445372758 0.068115 0.482971 -0.315613 0.813904 1445372758 0.068115 0.482971 -0.315613 0.813904 1445372758 0.068115 0.482971 -0.315613 0.813904 1445372758 0.068115 0.482971 -0.315613 0.813904 1445372758 0.086365 0.477844 -0.339966 0.805359 1445372758 0.086365 0.477844 -0.339966 0.805359 1445372758 0.086365 0.477844 -0.339966 0.805359 1445372758 0.086365 0.477844 -0.339966 0.805359 1445372758 0.086365 0.477844 -0.339966 0.805359 1445372758 0.086365 0.477844 -0.339966 0.805359 1445372758 0.108582 0.476624 -0.363770 0.792908 1445372758 0.108582 0.476624 -0.363770 0.792908 1445372759 0.108582 0.476624 -0.363770 0.792908 1445372759 0.108582 0.476624 -0.363770 0.792908 1445372759 0.108582 0.476624 -0.363770 0.792908 1445372759 0.122864 0.484192 -0.359802 0.788025 1445372759 0.122864 0.484192 -0.359802 0.788025 1445372759 0.122864 0.484192 -0.359802 0.788025 1445372759 0.122864 0.484192 -0.359802 0.788025 1445372759 0.122864 0.484192 -0.359802 0.788025 1445372759 0.122864 0.484192 -0.359802 0.788025 1445372759 0.153992 0.496094 -0.350403 0.779297 1445372759 0.153992 0.496094 -0.350403 0.779297 1445372759 0.153992 0.496094 -0.350403 0.779297 1445372759 0.153992 0.496094 -0.350403 0.779297 1445372759 0.153992 0.496094 -0.350403 0.779297 1445372759 0.153992 0.496094 -0.350403 0.779297 1445372759 0.153992 0.496094 -0.350403 0.779297 1445372759 0.213623 0.500183 -0.361816 0.757080 1445372759 0.213623 0.500183 -0.361816 0.757080 1445372759 0.213623 0.500183 -0.361816 0.757080 1445372759 0.213623 0.500183 -0.361816 0.757080 1445372759 0.213623 0.500183 -0.361816 0.757080 1445372759 0.273926 0.493835 -0.382751 0.731079 1445372759 0.273926 0.493835 -0.382751 0.731079 1445372759 0.273926 0.493835 -0.382751 0.731079 1445372759 0.273926 0.493835 -0.382751 0.731079 1445372759 0.273926 0.493835 -0.382751 0.731079 1445372759 0.273926 0.493835 -0.382751 0.731079 1445372759 0.297058 0.491699 -0.383911 0.722900 1445372759 0.297058 0.491699 -0.383911 0.722900 1445372759 0.297058 0.491699 -0.383911 0.722900 1445372759 0.297058 0.491699 -0.383911 0.722900 1445372759 0.297058 0.491699 -0.383911 0.722900 1445372759 0.297058 0.491699 -0.383911 0.722900 1445372759 0.289124 0.496643 -0.368347 0.730774 1445372759 0.289124 0.496643 -0.368347 0.730774 1445372759 0.289124 0.496643 -0.368347 0.730774 1445372759 0.289124 0.496643 -0.368347 0.730774 1445372759 0.289124 0.496643 -0.368347 0.730774 1445372759 0.289124 0.496643 -0.368347 0.730774 1445372759 0.289124 0.496643 -0.368347 0.730774 1445372759 0.256165 0.507629 -0.341675 0.748230 1445372759 0.256165 0.507629 -0.341675 0.748230 1445372759 0.256165 0.507629 -0.341675 0.748230 1445372759 0.256165 0.507629 -0.341675 0.748230 1445372759 0.256165 0.507629 -0.341675 0.748230 1445372759 0.256165 0.507629 -0.341675 0.748230 1445372759 0.208435 0.512512 -0.310486 0.772949 1445372759 0.208435 0.512512 -0.310486 0.772949 1445372759 0.208435 0.512512 -0.310486 0.772949 1445372759 0.208435 0.512512 -0.310486 0.772949 1445372759 0.208435 0.512512 -0.310486 0.772949 1445372759 0.208435 0.512512 -0.310486 0.772949 1445372759 0.165588 0.501709 -0.301270 0.793762 1445372759 0.165588 0.501709 -0.301270 0.793762 1445372759 0.165588 0.501709 -0.301270 0.793762 1445372759 0.165588 0.501709 -0.301270 0.793762 1445372759 0.165588 0.501709 -0.301270 0.793762 1445372759 0.165588 0.501709 -0.301270 0.793762 1445372759 0.131714 0.482544 -0.317078 0.805725 1445372759 0.131714 0.482544 -0.317078 0.805725 1445372759 0.131714 0.482544 -0.317078 0.805725 1445372759 0.131714 0.482544 -0.317078 0.805725 1445372759 0.131714 0.482544 -0.317078 0.805725 1445372759 0.131714 0.482544 -0.317078 0.805725 1445372759 0.104187 0.470215 -0.328857 0.812317 1445372759 0.104187 0.470215 -0.328857 0.812317 1445372759 0.104187 0.470215 -0.328857 0.812317 1445372759 0.104187 0.470215 -0.328857 0.812317 1445372759 0.104187 0.470215 -0.328857 0.812317 1445372759 0.104187 0.470215 -0.328857 0.812317 1445372759 0.100586 0.468323 -0.330933 0.812988 1445372759 0.100586 0.468323 -0.330933 0.812988 1445372759 0.100586 0.468323 -0.330933 0.812988 1445372759 0.100586 0.468323 -0.330933 0.812988 1445372759 0.100586 0.468323 -0.330933 0.812988 1445372759 0.100586 0.468323 -0.330933 0.812988 1445372759 0.114685 0.474304 -0.328064 0.808838 1445372759 0.114685 0.474304 -0.328064 0.808838 1445372759 0.114685 0.474304 -0.328064 0.808838 1445372759 0.114685 0.474304 -0.328064 0.808838 1445372759 0.114685 0.474304 -0.328064 0.808838 1445372759 0.150513 0.483521 -0.339539 0.792603 1445372759 0.150513 0.483521 -0.339539 0.792603 1445372759 0.150513 0.483521 -0.339539 0.792603 1445372759 0.150513 0.483521 -0.339539 0.792603 1445372759 0.150513 0.483521 -0.339539 0.792603 1445372759 0.150513 0.483521 -0.339539 0.792603 1445372759 0.190735 0.497253 -0.349243 0.770935 1445372759 0.190735 0.497253 -0.349243 0.770935 1445372759 0.190735 0.497253 -0.349243 0.770935 1445372759 0.190735 0.497253 -0.349243 0.770935 1445372759 0.190735 0.497253 -0.349243 0.770935 1445372759 0.190735 0.497253 -0.349243 0.770935 1445372759 0.231201 0.518494 -0.338623 0.750305 1445372759 0.231201 0.518494 -0.338623 0.750305 1445372759 0.231201 0.518494 -0.338623 0.750305 1445372759 0.231201 0.518494 -0.338623 0.750305 1445372759 0.231201 0.518494 -0.338623 0.750305 1445372759 0.231201 0.518494 -0.338623 0.750305 1445372759 0.262695 0.545349 -0.309692 0.733215 1445372759 0.262695 0.545349 -0.309692 0.733215 1445372759 0.262695 0.545349 -0.309692 0.733215 1445372759 0.262695 0.545349 -0.309692 0.733215 1445372759 0.262695 0.545349 -0.309692 0.733215 1445372759 0.262695 0.545349 -0.309692 0.733215 1445372759 0.284241 0.572571 -0.274780 0.718201 1445372759 0.284241 0.572571 -0.274780 0.718201 1445372759 0.284241 0.572571 -0.274780 0.718201 1445372760 0.284241 0.572571 -0.274780 0.718201 1445372760 0.284241 0.572571 -0.274780 0.718201 1445372760 0.284241 0.572571 -0.274780 0.718201 1445372760 0.283508 0.599854 -0.232971 0.710938 1445372760 0.283508 0.599854 -0.232971 0.710938 1445372760 0.283508 0.599854 -0.232971 0.710938 1445372760 0.283508 0.599854 -0.232971 0.710938 1445372760 0.283508 0.599854 -0.232971 0.710938 1445372760 0.283508 0.599854 -0.232971 0.710938 1445372760 0.283508 0.599854 -0.232971 0.710938 1445372760 0.268127 0.616150 -0.199036 0.713318 1445372760 0.268127 0.616150 -0.199036 0.713318 1445372760 0.268127 0.616150 -0.199036 0.713318 1445372760 0.268127 0.616150 -0.199036 0.713318 1445372760 0.268127 0.616150 -0.199036 0.713318 1445372760 0.242737 0.617371 -0.180176 0.726257 1445372760 0.242737 0.617371 -0.180176 0.726257 1445372760 0.242737 0.617371 -0.180176 0.726257 1445372760 0.242737 0.617371 -0.180176 0.726257 1445372760 0.242737 0.617371 -0.180176 0.726257 1445372760 0.242737 0.617371 -0.180176 0.726257 1445372760 0.212952 0.604797 -0.176514 0.746765 1445372760 0.212952 0.604797 -0.176514 0.746765 1445372760 0.212952 0.604797 -0.176514 0.746765 1445372760 0.212952 0.604797 -0.176514 0.746765 1445372760 0.212952 0.604797 -0.176514 0.746765 1445372760 0.212952 0.604797 -0.176514 0.746765 1445372760 0.212952 0.604797 -0.176514 0.746765 1445372760 0.182129 0.580505 -0.185303 0.771667 1445372760 0.182129 0.580505 -0.185303 0.771667 1445372760 0.182129 0.580505 -0.185303 0.771667 1445372760 0.182129 0.580505 -0.185303 0.771667 1445372760 0.182129 0.580505 -0.185303 0.771667 1445372760 0.182129 0.580505 -0.185303 0.771667 1445372760 0.153503 0.545471 -0.212646 0.796021 1445372760 0.153503 0.545471 -0.212646 0.796021 1445372760 0.153503 0.545471 -0.212646 0.796021 1445372760 0.153503 0.545471 -0.212646 0.796021 1445372760 0.153503 0.545471 -0.212646 0.796021 1445372760 0.122559 0.508972 -0.253235 0.813477 1445372760 0.122559 0.508972 -0.253235 0.813477 1445372760 0.122559 0.508972 -0.253235 0.813477 1445372760 0.122559 0.508972 -0.253235 0.813477 1445372760 0.081604 0.481995 -0.288269 0.823303 1445372760 0.081604 0.481995 -0.288269 0.823303 1445372760 0.081604 0.481995 -0.288269 0.823303 1445372760 0.081604 0.481995 -0.288269 0.823303 1445372760 0.081604 0.481995 -0.288269 0.823303 1445372760 0.081604 0.481995 -0.288269 0.823303 1445372760 0.059387 0.467285 -0.318726 0.822449 1445372760 0.059387 0.467285 -0.318726 0.822449 1445372760 0.059387 0.467285 -0.318726 0.822449 1445372760 0.059387 0.467285 -0.318726 0.822449 1445372760 0.059387 0.467285 -0.318726 0.822449 1445372760 0.059387 0.467285 -0.318726 0.822449 1445372760 0.060486 0.462036 -0.356689 0.809692 1445372760 0.060486 0.462036 -0.356689 0.809692 1445372760 0.060486 0.462036 -0.356689 0.809692 1445372760 0.060486 0.462036 -0.356689 0.809692 1445372760 0.060486 0.462036 -0.356689 0.809692 1445372760 0.093689 0.475159 -0.379700 0.788208 1445372760 0.093689 0.475159 -0.379700 0.788208 1445372760 0.093689 0.475159 -0.379700 0.788208 1445372760 0.093689 0.475159 -0.379700 0.788208 1445372760 0.093689 0.475159 -0.379700 0.788208 1445372760 0.093689 0.475159 -0.379700 0.788208 1445372760 0.134460 0.503418 -0.364807 0.771545 1445372760 0.134460 0.503418 -0.364807 0.771545 1445372760 0.134460 0.503418 -0.364807 0.771545 1445372760 0.134460 0.503418 -0.364807 0.771545 1445372760 0.134460 0.503418 -0.364807 0.771545 1445372760 0.134460 0.503418 -0.364807 0.771545 1445372760 0.134460 0.503418 -0.364807 0.771545 1445372760 0.162659 0.543457 -0.313721 0.761414 1445372760 0.162659 0.543457 -0.313721 0.761414 1445372760 0.162659 0.543457 -0.313721 0.761414 1445372760 0.162659 0.543457 -0.313721 0.761414 1445372760 0.162659 0.543457 -0.313721 0.761414 1445372760 0.162659 0.543457 -0.313721 0.761414 1445372760 0.198547 0.587036 -0.268372 0.737488 1445372760 0.198547 0.587036 -0.268372 0.737488 1445372760 0.198547 0.587036 -0.268372 0.737488 1445372760 0.198547 0.587036 -0.268372 0.737488 1445372760 0.198547 0.587036 -0.268372 0.737488 1445372760 0.198547 0.587036 -0.268372 0.737488 1445372760 0.229248 0.624329 -0.224609 0.712158 1445372760 0.229248 0.624329 -0.224609 0.712158 1445372760 0.229248 0.624329 -0.224609 0.712158 1445372760 0.229248 0.624329 -0.224609 0.712158 1445372760 0.229248 0.624329 -0.224609 0.712158 1445372760 0.229248 0.624329 -0.224609 0.712158 1445372760 0.249878 0.643738 -0.195618 0.696289 1445372760 0.249878 0.643738 -0.195618 0.696289 1445372760 0.249878 0.643738 -0.195618 0.696289 1445372760 0.249878 0.643738 -0.195618 0.696289 1445372760 0.249878 0.643738 -0.195618 0.696289 1445372760 0.249878 0.643738 -0.195618 0.696289 1445372760 0.249878 0.643738 -0.195618 0.696289 1445372760 0.250916 0.646973 -0.192627 0.693787 1445372760 0.250916 0.646973 -0.192627 0.693787 1445372760 0.250916 0.646973 -0.192627 0.693787 1445372760 0.250916 0.646973 -0.192627 0.693787 1445372760 0.250916 0.646973 -0.192627 0.693787 1445372760 0.250916 0.646973 -0.192627 0.693787 1445372760 0.236389 0.634460 -0.208191 0.705750 1445372760 0.236389 0.634460 -0.208191 0.705750 1445372760 0.236389 0.634460 -0.208191 0.705750 1445372760 0.236389 0.634460 -0.208191 0.705750 1445372760 0.236389 0.634460 -0.208191 0.705750 1445372761 0.236389 0.634460 -0.208191 0.705750 1445372761 0.201538 0.620361 -0.217834 0.725952 1445372761 0.201538 0.620361 -0.217834 0.725952 1445372761 0.201538 0.620361 -0.217834 0.725952 1445372761 0.201538 0.620361 -0.217834 0.725952 1445372761 0.201538 0.620361 -0.217834 0.725952 1445372761 0.201538 0.620361 -0.217834 0.725952 1445372761 0.201538 0.620361 -0.217834 0.725952 1445372761 0.162598 0.602661 -0.224121 0.748352 1445372761 0.162598 0.602661 -0.224121 0.748352 1445372761 0.162598 0.602661 -0.224121 0.748352 1445372761 0.162598 0.602661 -0.224121 0.748352 1445372761 0.162598 0.602661 -0.224121 0.748352 1445372761 0.162598 0.602661 -0.224121 0.748352 1445372761 0.127258 0.579590 -0.236389 0.769409 1445372761 0.127258 0.579590 -0.236389 0.769409 1445372761 0.127258 0.579590 -0.236389 0.769409 1445372761 0.127258 0.579590 -0.236389 0.769409 1445372761 0.127258 0.579590 -0.236389 0.769409 1445372761
[truncated: 162,322 more chars]
