# Supplementary material for: Quaternion-Based Gesture Recognition Using Wireless Wearable Motion Capture Sensors
Source: Sensors (Basel). 2016 Apr 28;16(5):605. doi: 10.3390/s16050605 (PMC4883296; doi:10.3390/s16050605)
Supplement: Supplementary file 1 [file sensors-16-00605-s001.zip › MultiSensorGestureData/P10/5. Block/Training16.txt]

0.389038 -0.693481 0.260986 0.547363 1445372661 0.389038 -0.693481 0.260986 0.547363 1445372661 0.389038 -0.693481 0.260986 0.547363 1445372661 0.386047 -0.696899 0.254883 0.547974 1445372661 0.386047 -0.696899 0.254883 0.547974 1445372661 0.386047 -0.696899 0.254883 0.547974 1445372661 0.386047 -0.696899 0.254883 0.547974 1445372661 0.386047 -0.696899 0.254883 0.547974 1445372661 0.380737 -0.700195 0.250671 0.549500 1445372661 0.380737 -0.700195 0.250671 0.549500 1445372661 0.380737 -0.700195 0.250671 0.549500 1445372661 0.380737 -0.700195 0.250671 0.549500 1445372661 0.380737 -0.700195 0.250671 0.549500 1445372661 0.380737 -0.700195 0.250671 0.549500 1445372661 0.372437 -0.705933 0.248169 0.549011 1445372661 0.372437 -0.705933 0.248169 0.549011 1445372661 0.372437 -0.705933 0.248169 0.549011 1445372661 0.372437 -0.705933 0.248169 0.549011 1445372661 0.372437 -0.705933 0.248169 0.549011 1445372661 0.372437 -0.705933 0.248169 0.549011 1445372661 0.372803 -0.707092 0.238953 0.551331 1445372661 0.372803 -0.707092 0.238953 0.551331 1445372661 0.372803 -0.707092 0.238953 0.551331 1445372661 0.372803 -0.707092 0.238953 0.551331 1445372661 0.372803 -0.707092 0.238953 0.551331 1445372661 0.372803 -0.707092 0.238953 0.551331 1445372661 0.372803 -0.707092 0.238953 0.551331 1445372661 0.384399 -0.701904 0.222717 0.556702 1445372661 0.384399 -0.701904 0.222717 0.556702 1445372661 0.384399 -0.701904 0.222717 0.556702 1445372661 0.384399 -0.701904 0.222717 0.556702 1445372661 0.384399 -0.701904 0.222717 0.556702 1445372661 0.384399 -0.701904 0.222717 0.556702 1445372661 0.419189 -0.685303 0.224304 0.551636 1445372661 0.419189 -0.685303 0.224304 0.551636 1445372661 0.419189 -0.685303 0.224304 0.551636 1445372661 0.419189 -0.685303 0.224304 0.551636 1445372661 0.419189 -0.685303 0.224304 0.551636 1445372661 0.419189 -0.685303 0.224304 0.551636 1445372661 0.442627 -0.667053 0.216431 0.558777 1445372661 0.442627 -0.667053 0.216431 0.558777 1445372661 0.442627 -0.667053 0.216431 0.558777 1445372661 0.442627 -0.667053 0.216431 0.558777 1445372661 0.442627 -0.667053 0.216431 0.558777 1445372661 0.442627 -0.667053 0.216431 0.558777 1445372661 0.453247 -0.652893 0.184875 0.578064 1445372661 0.453247 -0.652893 0.184875 0.578064 1445372661 0.453247 -0.652893 0.184875 0.578064 1445372661 0.453247 -0.652893 0.184875 0.578064 1445372661 0.453247 -0.652893 0.184875 0.578064 1445372661 0.453247 -0.652893 0.184875 0.578064 1445372661 0.454346 -0.636047 0.124146 0.611206 1445372661 0.454346 -0.636047 0.124146 0.611206 1445372661 0.454346 -0.636047 0.124146 0.611206 1445372661 0.454346 -0.636047 0.124146 0.611206 1445372661 0.454346 -0.636047 0.124146 0.611206 1445372661 0.454346 -0.636047 0.124146 0.611206 1445372661 0.454346 -0.636047 0.124146 0.611206 1445372661 0.447571 -0.618774 0.042847 0.644165 1445372661 0.447571 -0.618774 0.042847 0.644165 1445372661 0.447571 -0.618774 0.042847 0.644165 1445372661 0.447571 -0.618774 0.042847 0.644165 1445372662 0.447571 -0.618774 0.042847 0.644165 1445372662 0.447571 -0.618774 0.042847 0.644165 1445372662 0.447571 -0.618774 0.042847 0.644165 1445372662 0.438965 -0.599976 -0.014038 0.668640 1445372662 0.438965 -0.599976 -0.014038 0.668640 1445372662 0.438965 -0.599976 -0.014038 0.668640 1445372662 0.438965 -0.599976 -0.014038 0.668640 1445372662 0.438965 -0.599976 -0.014038 0.668640 1445372662 0.438965 -0.599976 -0.014038 0.668640 1445372662 0.427551 -0.603638 -0.072205 0.669006 1445372662 0.427551 -0.603638 -0.072205 0.669006 1445372662 0.427551 -0.603638 -0.072205 0.669006 1445372662 0.427551 -0.603638 -0.072205 0.669006 1445372662 0.427551 -0.603638 -0.072205 0.669006 1445372662 0.427551 -0.603638 -0.072205 0.669006 1445372662 0.428467 -0.592102 -0.112244 0.673218 1445372662 0.428467 -0.592102 -0.112244 0.673218 1445372662 0.428467 -0.592102 -0.112244 0.673218 1445372662 0.428467 -0.592102 -0.112244 0.673218 1445372662 0.428467 -0.592102 -0.112244 0.673218 1445372662 0.428467 -0.592102 -0.112244 0.673218 1445372662 0.428467 -0.592102 -0.112244 0.673218 1445372662 0.430847 -0.596313 -0.084229 0.672058 1445372662 0.430847 -0.596313 -0.084229 0.672058 1445372662 0.430847 -0.596313 -0.084229 0.672058 1445372662 0.430847 -0.596313 -0.084229 0.672058 1445372662 0.430847 -0.596313 -0.084229 0.672058 1445372662 0.430847 -0.596313 -0.084229 0.672058 1445372662 0.441284 -0.631409 -0.039001 0.636475 1445372662 0.441284 -0.631409 -0.039001 0.636475 1445372662 0.441284 -0.631409 -0.039001 0.636475 1445372662 0.441284 -0.631409 -0.039001 0.636475 1445372662 0.441284 -0.631409 -0.039001 0.636475 1445372662 0.441284 -0.631409 -0.039001 0.636475 1445372662 0.441284 -0.631409 -0.039001 0.636475 1445372662 0.455994 -0.649719 0.013611 0.608093 1445372662 0.455994 -0.649719 0.013611 0.608093 1445372662 0.455994 -0.649719 0.013611 0.608093 1445372662 0.455994 -0.649719 0.013611 0.608093 1445372662 0.455994 -0.649719 0.013611 0.608093 1445372662 0.455994 -0.649719 0.013611 0.608093 1445372662 0.458435 -0.669617 0.086304 0.577942 1445372662 0.458435 -0.669617 0.086304 0.577942 1445372662 0.458435 -0.669617 0.086304 0.577942 1445372662 0.458435 -0.669617 0.086304 0.577942 1445372662 0.458435 -0.669617 0.086304 0.577942 1445372662 0.458435 -0.669617 0.086304 0.577942 1445372662 0.441711 -0.678284 0.144104 0.569214 1445372662 0.441711 -0.678284 0.144104 0.569214 1445372662 0.441711 -0.678284 0.144104 0.569214 1445372662 0.441711 -0.678284 0.144104 0.569214 1445372662 0.441711 -0.678284 0.144104 0.569214 1445372662 0.441711 -0.678284 0.144104 0.569214 1445372662 0.412537 -0.705322 0.167358 0.551636 1445372662 0.412537 -0.705322 0.167358 0.551636 1445372662 0.412537 -0.705322 0.167358 0.551636 1445372662 0.412537 -0.705322 0.167358 0.551636 1445372662 0.412537 -0.705322 0.167358 0.551636 1445372662 0.412537 -0.705322 0.167358 0.551636 1445372662 0.406921 -0.711914 0.168640 0.546875 1445372662 0.406921 -0.711914 0.168640 0.546875 1445372662 0.406921 -0.711914 0.168640 0.546875 1445372662 0.406921 -0.711914 0.168640 0.546875 1445372662 0.406921 -0.711914 0.168640 0.546875 1445372662 0.406921 -0.711914 0.168640 0.546875 1445372662 0.438110 -0.688232 0.170044 0.552673 1445372662 0.438110 -0.688232 0.170044 0.552673 1445372662 0.438110 -0.688232 0.170044 0.552673 1445372662 0.438110 -0.688232 0.170044 0.552673 1445372662 0.438110 -0.688232 0.170044 0.552673 1445372662 0.438110 -0.688232 0.170044 0.552673 1445372662 0.438110 -0.688232 0.170044 0.552673 1445372662 0.467773 -0.651917 0.152344 0.577026 1445372662 0.467773 -0.651917 0.152344 0.577026 1445372662 0.467773 -0.651917 0.152344 0.577026 1445372662 0.467773 -0.651917 0.152344 0.577026 1445372662 0.467773 -0.651917 0.152344 0.577026 1445372662 0.467773 -0.651917 0.152344 0.577026 1445372662 0.484680 -0.623230 0.123779 0.601074 1445372662 0.484680 -0.623230 0.123779 0.601074 1445372662 0.484680 -0.623230 0.123779 0.601074 1445372662 0.484680 -0.623230 0.123779 0.601074 1445372662 0.484680 -0.623230 0.123779 0.601074 1445372662 0.484680 -0.623230 0.123779 0.601074 1445372662 0.467224 -0.594360 0.064209 0.651367 1445372662 0.467224 -0.594360 0.064209 0.651367 1445372662 0.467224 -0.594360 0.064209 0.651367 1445372662 0.467224 -0.594360 0.064209 0.651367 1445372662 0.467224 -0.594360 0.064209 0.651367 1445372662 0.467224 -0.594360 0.064209 0.651367 1445372662 0.429993 -0.548950 -0.035095 0.715881 1445372662 0.429993 -0.548950 -0.035095 0.715881 1445372662 0.429993 -0.548950 -0.035095 0.715881 1445372662 0.429993 -0.548950 -0.035095 0.715881 1445372662 0.429993 -0.548950 -0.035095 0.715881 1445372662 0.429993 -0.548950 -0.035095 0.715881 1445372662 0.417358 -0.505859 -0.094177 0.749023 1445372662 0.417358 -0.505859 -0.094177 0.749023 1445372662 0.417358 -0.505859 -0.094177 0.749023 1445372662 0.417358 -0.505859 -0.094177 0.749023 1445372662 0.417358 -0.505859 -0.094177 0.749023 1445372662 0.417358 -0.505859 -0.094177 0.749023 1445372662 0.401978 -0.513367 -0.159058 0.741333 1445372662 0.401978 -0.513367 -0.159058 0.741333 1445372662 0.401978 -0.513367 -0.159058 0.741333 1445372662 0.401978 -0.513367 -0.159058 0.741333 1445372662 0.401978 -0.513367 -0.159058 0.741333 1445372662 0.401978 -0.513367 -0.159058 0.741333 1445372662 0.401978 -0.513367 -0.159058 0.741333 1445372662 0.406006 -0.525146 -0.204773 0.719299 1445372662 0.406006 -0.525146 -0.204773 0.719299 1445372662 0.406006 -0.525146 -0.204773 0.719299 1445372662 0.406006 -0.525146 -0.204773 0.719299 1445372662 0.406006 -0.525146 -0.204773 0.719299 1445372662 0.406006 -0.525146 -0.204773 0.719299 1445372663 0.426575 -0.538208 -0.184875 0.703003 1445372663 0.426575 -0.538208 -0.184875 0.703003 1445372663 0.426575 -0.538208 -0.184875 0.703003 1445372663 0.426575 -0.538208 -0.184875 0.703003 1445372663 0.426575 -0.538208 -0.184875 0.703003 1445372663 0.426575 -0.538208 -0.184875 0.703003 1445372663 0.458923 -0.553345 -0.134338 0.682007 1445372663 0.458923 -0.553345 -0.134338 0.682007 1445372663 0.458923 -0.553345 -0.134338 0.682007 1445372663 0.458923 -0.553345 -0.134338 0.682007 1445372663 0.458923 -0.553345 -0.134338 0.682007 1445372663 0.458923 -0.553345 -0.134338 0.682007 1445372663 0.458923 -0.553345 -0.134338 0.682007 1445372663 0.512146 -0.582886 -0.060486 0.627930 1445372663 0.512146 -0.582886 -0.060486 0.627930 1445372663 0.512146 -0.582886 -0.060486 0.627930 1445372663 0.512146 -0.582886 -0.060486 0.627930 1445372663 0.512146 -0.582886 -0.060486 0.627930 1445372663 0.512146 -0.582886 -0.060486 0.627930 1445372663 0.519348 -0.630310 0.030457 0.576233 1445372663 0.519348 -0.630310 0.030457 0.576233 1445372663 0.519348 -0.630310 0.030457 0.576233 1445372663 0.519348 -0.630310 0.030457 0.576233 1445372663 0.519348 -0.630310 0.030457 0.576233 1445372663 0.507080 -0.649597 0.103210 0.556946 1445372663 0.507080 -0.649597 0.103210 0.556946 1445372663 0.507080 -0.649597 0.103210 0.556946 1445372663 0.507080 -0.649597 0.103210 0.556946 1445372663 0.507080 -0.649597 0.103210 0.556946 1445372663 0.507080 -0.649597 0.103210 0.556946 1445372663 0.472595 -0.685425 0.150696 0.533020 1445372663 0.472595 -0.685425 0.150696 0.533020 1445372663 0.472595 -0.685425 0.150696 0.533020 1445372663 0.472595 -0.685425 0.150696 0.533020 1445372663 0.472595 -0.685425 0.150696 0.533020 1445372663 0.472595 -0.685425 0.150696 0.533020 1445372663 0.463501 -0.698853 0.185059 0.512329 1445372663 0.463501 -0.698853 0.185059 0.512329 1445372663 0.463501 -0.698853 0.185059 0.512329 1445372663 0.463501 -0.698853 0.185059 0.512329 1445372663 0.463501 -0.698853 0.185059 0.512329 1445372663 0.463501 -0.698853 0.185059 0.512329 1445372663 0.462708 -0.702698 0.181274 0.509155 1445372663 0.462708 -0.702698 0.181274 0.509155 1445372663 0.462708 -0.702698 0.181274 0.509155 1445372663 0.462708 -0.702698 0.181274 0.509155 1445372663 0.485596 -0.670715 0.168762 0.534607 1445372663 0.485596 -0.670715 0.168762 0.534607 1445372663 0.485596 -0.670715 0.168762 0.534607 1445372663 0.485596 -0.670715 0.168762 0.534607 1445372663 0.485596 -0.670715 0.168762 0.534607 1445372663 0.485596 -0.670715 0.168762 0.534607 1445372663 0.480347 -0.646301 0.099609 0.584473 1445372663 0.480347 -0.646301 0.099609 0.584473 1445372663 0.480347 -0.646301 0.099609 0.584473 1445372663 0.480347 -0.646301 0.099609 0.584473 1445372663 0.480347 -0.646301 0.099609 0.584473 1445372663 0.480347 -0.646301 0.099609 0.584473 1445372663 0.474487 -0.590210 0.011536 0.652954 1445372663 0.474487 -0.590210 0.011536 0.652954 1445372663 0.474487 -0.590210 0.011536 0.652954 1445372663 0.474487 -0.590210 0.011536 0.652954 1445372663 0.474487 -0.590210 0.011536 0.652954 1445372663 0.474487 -0.590210 0.011536 0.652954 1445372663 0.471069 -0.518494 -0.056885 0.711365 1445372663 0.471069 -0.518494 -0.056885 0.711365 1445372663 0.471069 -0.518494 -0.056885 0.711365 1445372663 0.471069 -0.518494 -0.056885 0.711365 1445372663 0.471069 -0.518494 -0.056885 0.711365 1445372663 0.471069 -0.518494 -0.056885 0.711365 1445372663 0.469849 -0.464722 -0.104248 0.743225 1445372663 0.469849 -0.464722 -0.104248 0.743225 1445372663 0.469849 -0.464722 -0.104248 0.743225 1445372663 0.469849 -0.464722 -0.104248 0.743225 1445372663 0.469849 -0.464722 -0.104248 0.743225 1445372663 0.469849 -0.464722 -0.104248 0.743225 1445372663 0.469849 -0.464722 -0.104248 0.743225 1445372663 0.450623 -0.463135 -0.154541 0.747375 1445372663 0.450623 -0.463135 -0.154541 0.747375 1445372663 0.450623 -0.463135 -0.154541 0.747375 1445372663 0.450623 -0.463135 -0.154541 0.747375 1445372663 0.450623 -0.463135 -0.154541 0.747375 1445372663 0.450623 -0.463135 -0.154541 0.747375 1445372663 0.437439 -0.506897 -0.199951 0.715332 1445372663 0.437439 -0.506897 -0.199951 0.715332 1445372663 0.437439 -0.506897 -0.199951 0.715332 1445372663 0.437439 -0.506897 -0.199951 0.715332 1445372663 0.437439 -0.506897 -0.199951 0.715332 1445372663 0.437439 -0.506897 -0.199951 0.715332 1445372663 0.455750 -0.520142 -0.182373 0.698914 1445372663 0.455750 -0.520142 -0.182373 0.698914 1445372663 0.455750 -0.520142 -0.182373 0.698914 1445372663 0.455750 -0.520142 -0.182373 0.698914 1445372663 0.455750 -0.520142 -0.182373 0.698914 1445372663 0.455750 -0.520142 -0.182373 0.698914 1445372663 0.498047 -0.525879 -0.131409 0.676819 1445372663 0.498047 -0.525879 -0.131409 0.676819 1445372663 0.498047 -0.525879 -0.131409 0.676819 1445372663 0.498047 -0.525879 -0.131409 0.676819 1445372663 0.498047 -0.525879 -0.131409 0.676819 1445372663 0.498047 -0.525879 -0.131409 0.676819 1445372663 0.537476 -0.551392 -0.067383 0.634460 1445372663 0.537476 -0.551392 -0.067383 0.634460 1445372663 0.537476 -0.551392 -0.067383 0.634460 1445372663 0.537476 -0.551392 -0.067383 0.634460 1445372663 0.537476 -0.551392 -0.067383 0.634460 1445372663 0.537476 -0.551392 -0.067383 0.634460 1445372663 0.537476 -0.551392 -0.067383 0.634460 1445372663 0.541626 -0.609741 0.005798 0.578613 1445372664 0.541626 -0.609741 0.005798 0.578613 1445372664 0.541626 -0.609741 0.005798 0.578613 1445372664 0.541626 -0.609741 0.005798 0.578613 1445372664 0.541626 -0.609741 0.005798 0.578613 1445372664 0.541626 -0.609741 0.005798 0.578613 1445372664 0.517456 -0.661865 0.098145 0.533447 1445372664 0.517456 -0.661865 0.098145 0.533447 1445372664 0.517456 -0.661865 0.098145 0.533447 1445372664 0.517456 -0.661865 0.098145 0.533447 1445372664 0.517456 -0.661865 0.098145 0.533447 1445372664 0.517456 -0.661865 0.098145 0.533447 1445372664 0.482849 -0.699036 0.178528 0.496277 1445372664 0.482849 -0.699036 0.178528 0.496277 1445372664 0.482849 -0.699036 0.178528 0.496277 1445372664 0.482849 -0.699036 0.178528 0.496277 1445372664 0.482849 -0.699036 0.178528 0.496277 1445372664 0.482849 -0.699036 0.178528 0.496277 1445372664 0.454712 -0.717834 0.274597 0.450073 1445372664 0.454712 -0.717834 0.274597 0.450073 1445372664 0.454712 -0.717834 0.274597 0.450073 1445372664 0.454712 -0.717834 0.274597 0.450073 1445372664 0.454712 -0.717834 0.274597 0.450073 1445372664 0.454712 -0.717834 0.274597 0.450073 1445372664 0.454712 -0.717834 0.274597 0.450073 1445372664 0.442688 -0.716003 0.344116 0.415833 1445372664 0.442688 -0.716003 0.344116 0.415833 1445372664 0.442688 -0.716003 0.344116 0.415833 1445372664 0.442688 -0.716003 0.344116 0.415833 1445372664 0.442688 -0.716003 0.344116 0.415833 1445372664 0.442688 -0.716003 0.344116 0.415833 1445372664 0.437500 -0.714783 0.334900 0.430725 1445372664 0.437500 -0.714783 0.334900 0.430725 1445372664 0.437500 -0.714783 0.334900 0.430725 1445372664 0.437500 -0.714783 0.334900 0.430725 1445372664 0.437500 -0.714783 0.334900 0.430725 1445372664 0.437500 -0.714783 0.334900 0.430725 1445372664 0.460693 -0.696228 0.291016 0.467224 1445372664 0.460693 -0.696228 0.291016 0.467224 1445372664 0.460693 -0.696228 0.291016 0.467224 1445372664 0.460693 -0.696228 0.291016 0.467224 1445372664 0.460693 -0.696228 0.291016 0.467224 1445372664 0.479309 -0.664856 0.237061 0.521545 1445372664 0.479309 -0.664856 0.237061 0.521545 1445372664 0.479309 -0.664856 0.237061 0.521545 1445372664 0.479309 -0.664856 0.237061 0.521545 1445372664 0.479309 -0.664856 0.237061 0.521545 1445372664 0.479309 -0.664856 0.237061 0.521545 1445372664 0.480530 -0.638428 0.158813 0.579834 1445372664 0.480530 -0.638428 0.158813 0.579834 1445372664 0.480530 -0.638428 0.158813 0.579834 1445372664 0.480530 -0.638428 0.158813 0.579834 1445372664 0.480530 -0.638428 0.158813 0.579834 1445372664 0.480530 -0.638428 0.158813 0.579834 1445372664 0.480530 -0.638428 0.158813 0.579834 1445372664 0.463074 -0.600647 0.062439 0.648743 1445372664 0.463074 -0.600647 0.062439 0.648743 1445372664 0.463074 -0.600647 0.062439 0.648743 1445372664 0.463074 -0.600647 0.062439 0.648743 1445372664 0.463074 -0.600647 0.062439 0.648743 1445372664 0.463074 -0.600647 0.062439 0.648743 1445372664 0.436707 -0.562439 -0.010498 0.701965 1445372664 0.436707 -0.562439 -0.010498 0.701965 1445372664 0.436707 -0.562439 -0.010498 0.701965 1445372664 0.436707 -0.562439 -0.010498 0.701965 1445372664 0.436707 -0.562439 -0.010498 0.701965 1445372664 0.402954 -0.553345 -0.068604 0.725708 1445372664 0.402954 -0.553345 -0.068604 0.725708 1445372664 0.402954 -0.553345 -0.068604 0.725708 1445372664 0.402954 -0.553345 -0.068604 0.725708 1445372664 0.402954 -0.553345 -0.068604 0.725708 1445372664 0.402954 -0.553345 -0.068604 0.725708 1445372664 0.402954 -0.553345 -0.068604 0.725708 1445372664 0.375732 -0.571899 -0.113098 0.720398 1445372664 0.375732 -0.571899 -0.113098 0.720398 1445372664 0.375732 -0.571899 -0.113098 0.720398 1445372664 0.375732 -0.571899 -0.113098 0.720398 1445372664 0.375732 -0.571899 -0.113098 0.720398 1445372664 0.375732 -0.571899 -0.113098 0.720398 1445372664 0.377930 -0.589050 -0.142151 0.700012 1445372664 0.377930 -0.589050 -0.142151 0.700012 1445372664 0.377930 -0.589050 -0.142151 0.700012 1445372664 0.377930 -0.589050 -0.142151 0.700012 1445372664 0.377930 -0.589050 -0.142151 0.700012 1445372664 0.377930 -0.589050 -0.142151 0.700012 1445372664 0.415894 -0.599060 -0.089294 0.678345 1445372664 0.415894 -0.599060 -0.089294 0.678345 1445372664 0.415894 -0.599060 -0.089294 0.678345 1445372664 0.415894 -0.599060 -0.089294 0.678345 1445372664 0.415894 -0.599060 -0.089294 0.678345 1445372664 0.415894 -0.599060 -0.089294 0.678345 1445372664 0.467957 -0.619629 0.011292 0.630005 1445372664 0.467957 -0.619629 0.011292 0.630005 1445372664 0.467957 -0.619629 0.011292 0.630005 1445372664 0.467957 -0.619629 0.011292 0.630005 1445372664 0.467957 -0.619629 0.011292 0.630005 1445372664 0.467957 -0.619629 0.011292 0.630005 1445372664 0.467957 -0.619629 0.011292 0.630005 1445372664 0.490356 -0.650452 0.095093 0.572144 1445372664 0.490356 -0.650452 0.095093 0.572144 1445372664 0.490356 -0.650452 0.095093 0.572144 1445372664 0.490356 -0.650452 0.095093 0.572144 1445372664 0.490356 -0.650452 0.095093 0.572144 1445372664 0.481628 -0.671814 0.151917 0.541870 1445372664 0.481628 -0.671814 0.151917 0.541870 1445372664 0.481628 -0.671814 0.151917 0.541870 1445372664 0.481628 -0.671814 0.151917 0.541870 1445372664 0.481628 -0.671814 0.151917 0.541870 1445372664 0.481628 -0.671814 0.151917 0.541870 1445372664 0.481628 -0.671814 0.151917 0.541870 1445372664 0.445740 -0.700378 0.186096 0.525513 1445372665 0.445740 -0.700378 0.186096 0.525513 1445372665 0.445740 -0.700378 0.186096 0.525513 1445372665 0.445740 -0.700378 0.186096 0.525513 1445372665 0.445740 -0.700378 0.186096 0.525513 1445372665 0.445740 -0.700378 0.186096 0.525513 1445372665 0.425537 -0.713074 0.206909 0.517273 1445372665 0.425537 -0.713074 0.206909 0.517273 1445372665 0.425537 -0.713074 0.206909 0.517273 1445372665 0.425537 -0.713074 0.206909 0.517273 1445372665 0.425537 -0.713074 0.206909 0.517273 1445372665 0.425537 -0.713074 0.206909 0.517273 1445372665 0.424683 -0.715759 0.213440 0.511658 1445372665 0.424683 -0.715759 0.213440 0.511658 1445372665 0.424683 -0.715759 0.213440 0.511658 1445372665 0.424683 -0.715759 0.213440 0.511658 1445372665 0.424683 -0.715759 0.213440 0.511658 1445372665 0.424683 -0.715759 0.213440 0.511658 1445372665 0.424683 -0.715759 0.213440 0.511658 1445372665 0.451599 -0.688538 0.210388 0.526917 1445372665 0.451599 -0.688538 0.210388 0.526917 1445372665 0.451599 -0.688538 0.210388 0.526917 1445372665 0.451599 -0.688538 0.210388 0.526917 1445372665 0.451599 -0.688538 0.210388 0.526917 1445372665 0.451599 -0.688538 0.210388 0.526917 1445372665 0.462585 -0.660339 0.175049 0.565063 1445372665 0.462585 -0.660339 0.175049 0.565063 1445372665 0.462585 -0.660339 0.175049 0.565063 1445372665 0.462585 -0.660339 0.175049 0.565063 1445372665 0.462585 -0.660339 0.175049 0.565063 1445372665 0.462585 -0.660339 0.175049 0.565063 1445372665 0.470764 -0.631958 0.120056 0.603760 1445372665 0.470764 -0.631958 0.120056 0.603760 1445372665 0.470764 -0.631958 0.120056 0.603760 1445372665 0.470764 -0.631958 0.120056 0.603760 1445372665 0.470764 -0.631958 0.120056 0.603760 1445372665 0.470764 -0.631958 0.120056 0.603760 1445372665 0.460876 -0.596191 0.042053 0.656006 1445372665 0.460876 -0.596191 0.042053 0.656006 1445372665 0.460876 -0.596191 0.042053 0.656006 1445372665 0.460876 -0.596191 0.042053 0.656006 1445372665 0.460876 -0.596191 0.042053 0.656006 1445372665 0.460876 -0.596191 0.042053 0.656006 1445372665 0.460876 -0.596191 0.042053 0.656006 1445372665 0.433044 -0.552185 -0.053345 0.710388 1445372665 0.433044 -0.552185 -0.053345 0.710388 1445372665 0.433044 -0.552185 -0.053345 0.710388 1445372665 0.433044 -0.552185 -0.053345 0.710388 1445372665 0.433044 -0.552185 -0.053345 0.710388 1445372665 0.433044 -0.552185 -0.053345 0.710388 1445372665 0.421204 -0.534546 -0.105225 0.725098 1445372665 0.421204 -0.534546 -0.105225 0.725098 1445372665 0.421204 -0.534546 -0.105225 0.725098 1445372665 0.421204 -0.534546 -0.105225 0.725098 1445372665 0.421204 -0.534546 -0.105225 0.725098 1445372665 0.421204 -0.534546 -0.105225 0.725098 1445372665 0.408875 -0.552979 -0.137146 0.712891 1445372665 0.408875 -0.552979 -0.137146 0.712891 1445372665 0.408875 -0.552979 -0.137146 0.712891 1445372665 0.408875 -0.552979 -0.137146 0.712891 1445372665 0.408875 -0.552979 -0.137146 0.712891 1445372665 0.408875 -0.552979 -0.137146 0.712891 1445372665 0.408875 -0.552979 -0.137146 0.712891 1445372665 0.429932 -0.548096 -0.159668 0.699463 1445372665 0.429932 -0.548096 -0.159668 0.699463 1445372665 0.429932 -0.548096 -0.159668 0.699463 1445372665 0.429932 -0.548096 -0.159668 0.699463 1445372665 0.429932 -0.548096 -0.159668 0.699463 1445372665 0.429932 -0.548096 -0.159668 0.699463 1445372665 0.448364 -0.573975 -0.137878 0.671143 1445372665 0.448364 -0.573975 -0.137878 0.671143 1445372665 0.448364 -0.573975 -0.137878 0.671143 1445372665 0.448364 -0.573975 -0.137878 0.671143 1445372665 0.448364 -0.573975 -0.137878 0.671143 1445372665 0.448364 -0.573975 -0.137878 0.671143 1445372665 0.448364 -0.573975 -0.137878 0.671143 1445372665 0.458069 -0.634583 -0.082520 0.616943 1445372665 0.458069 -0.634583 -0.082520 0.616943 1445372665 0.458069 -0.634583 -0.082520 0.616943 1445372665 0.458069 -0.634583 -0.082520 0.616943 1445372665 0.458069 -0.634583 -0.082520 0.616943 1445372665 0.458069 -0.634583 -0.082520 0.616943 1445372665 0.458435 -0.694092 0.019653 0.554688 1445372665 0.458435 -0.694092 0.019653 0.554688 1445372665 0.458435 -0.694092 0.019653 0.554688 1445372665 0.458435 -0.694092 0.019653 0.554688 1445372665 0.458435 -0.694092 0.019653 0.554688 1445372665 0.458435 -0.694092 0.019653 0.554688 1445372665 0.452332 -0.709839 0.118408 0.526794 1445372665 0.452332 -0.709839 0.118408 0.526794 1445372665 0.452332 -0.709839 0.118408 0.526794 1445372665 0.452332 -0.709839 0.118408 0.526794 1445372665 0.452332 -0.709839 0.118408 0.526794 1445372665 0.452332 -0.709839 0.118408 0.526794 1445372665 0.424805 -0.725159 0.180481 0.510925 1445372665 0.424805 -0.725159 0.180481 0.510925 1445372665 0.424805 -0.725159 0.180481 0.510925 1445372665 0.424805 -0.725159 0.180481 0.510925 1445372665 0.424805 -0.725159 0.180481 0.510925 1445372665 0.424805 -0.725159 0.180481 0.510925 1445372665 0.424805 -0.725159 0.180481 0.510925 1445372665 0.418884 -0.726257 0.219055 0.499084 1445372665 0.418884 -0.726257 0.219055 0.499084 1445372665 0.418884 -0.726257 0.219055 0.499084 1445372665 0.418884 -0.726257 0.219055 0.499084 1445372665 0.418884 -0.726257 0.219055 0.499084 1445372665 0.418884 -0.726257 0.219055 0.499084 1445372665 0.405029 -0.729797 0.216064 0.506592 1445372665 0.405029 -0.729797 0.216064 0.506592 1445372665 0.405029 -0.729797 0.216064 0.506592 1445372665 0.405029 -0.729797 0.216064 0.506592 1445372665 0.405029 -0.729797 0.216064 0.506592 1445372665 0.405029 -0.729797 0.216064 0.506592 1445372665 0.405029 -0.729797 0.216064 0.506592 1445372665 0.407776 -0.718994 0.189087 0.530090 1445372666 0.407776 -0.718994 0.189087 0.530090 1445372666 0.407776 -0.718994 0.189087 0.530090 1445372666 0.407776 -0.718994 0.189087 0.530090 1445372666 0.407776 -0.718994 0.189087 0.530090 1445372666 0.407776 -0.718994 0.189087 0.530090 1445372666 0.418640 -0.692078 0.150940 0.568298 1445372666 0.418640 -0.692078 0.150940 0.568298 1445372666 0.418640 -0.692078 0.150940 0.568298 1445372666 0.418640 -0.692078 0.150940 0.568298 1445372666 0.418640 -0.692078 0.150940 0.568298 1445372666 0.418640 -0.692078 0.150940 0.568298 1445372666 0.421021 -0.661133 0.085754 0.615051 1445372666 0.421021 -0.661133 0.085754 0.615051 1445372666 0.421021 -0.661133 0.085754 0.615051 1445372666 0.421021 -0.661133 0.085754 0.615051 1445372666 0.421021 -0.661133 0.085754 0.615051 1445372666 0.421021 -0.661133 0.085754 0.615051 1445372666 0.410645 -0.614990 -0.000244 0.673157 1445372666 0.410645 -0.614990 -0.000244 0.673157 1445372666 0.410645 -0.614990 -0.000244 0.673157 1445372666 0.410645 -0.614990 -0.000244 0.673157 1445372666 0.410645 -0.614990 -0.000244 0.673157 1445372666 0.410645 -0.614990 -0.000244 0.673157 1445372666 0.409180 -0.578674 -0.071655 0.701782 1445372666 0.409180 -0.578674 -0.071655 0.701782 1445372666 0.409180 -0.578674 -0.071655 0.701782 1445372666 0.409180 -0.578674 -0.071655 0.701782 1445372666 0.409180 -0.578674 -0.071655 0.701782 1445372666 0.409180 -0.578674 -0.071655 0.701782 1445372666 0.409180 -0.578674 -0.071655 0.701782 1445372666 0.413879 -0.559204 -0.123169 0.707642 1445372666 0.413879 -0.559204 -0.123169 0.707642 1445372666 0.413879 -0.559204 -0.123169 0.707642 1445372666 0.413879 -0.559204 -0.123169 0.707642 1445372666 0.413879 -0.559204 -0.123169 0.707642 1445372666 0.413879 -0.559204 -0.123169 0.707642 1445372666 0.415100 -0.547119 -0.170227 0.706665 1445372666 0.415100 -0.547119 -0.170227 0.706665 1445372666 0.415100 -0.547119 -0.170227 0.706665 1445372666 0.415100 -0.547119 -0.170227 0.706665 1445372666 0.415100 -0.547119 -0.170227 0.706665 1445372666 0.415100 -0.547119 -0.170227 0.706665 1445372666 0.415100 -0.547119 -0.170227 0.706665 1445372666 0.427002 -0.572021 -0.160339 0.681702 1445372666 0.427002 -0.572021 -0.160339 0.681702 1445372666 0.427002 -0.572021 -0.160339 0.681702 1445372666 0.427002 -0.572021 -0.160339 0.681702 1445372666 0.427002 -0.572021 -0.160339 0.681702 1445372666 0.427002 -0.572021 -0.160339 0.681702 1445372666 0.446472 -0.624817 -0.106323 0.631592 1445372666 0.446472 -0.624817 -0.106323 0.631592 1445372666 0.446472 -0.624817 -0.106323 0.631592 1445372666 0.446472 -0.624817 -0.106323 0.631592 1445372666 0.446472 -0.624817 -0.106323 0.631592 1445372666 0.446472 -0.624817 -0.106323 0.631592 1445372666 0.468567 -0.679382 -0.003235 0.564697 1445372666 0.468567 -0.679382 -0.003235 0.564697 1445372666 0.468567 -0.679382 -0.003235 0.564697 1445372666 0.468567 -0.679382 -0.003235 0.564697 1445372666 0.468567 -0.679382 -0.003235 0.564697 1445372666 0.468567 -0.679382 -0.003235 0.564697 1445372666 0.492065 -0.689758 0.114075 0.518677 1445372666 0.492065 -0.689758 0.114075 0.518677 1445372666 0.492065 -0.689758 0.114075 0.518677 1445372666 0.492065 -0.689758 0.114075 0.518677 1445372666 0.492065 -0.689758 0.114075 0.518677 1445372666 0.492065 -0.689758 0.114075 0.518677 1445372666 0.444031 -0.728149 0.151672 0.499634 1445372666 0.444031 -0.728149 0.151672 0.499634 1445372666 0.444031 -0.728149 0.151672 0.499634 1445372666 0.444031 -0.728149 0.151672 0.499634 1445372666 0.444031 -0.728149 0.151672 0.499634 1445372666 0.444031 -0.728149 0.151672 0.499634 1445372666 0.418945 -0.754700 0.184387 0.469971 1445372666 0.418945 -0.754700 0.184387 0.469971 1445372666 0.418945 -0.754700 0.184387 0.469971 1445372666 0.418945 -0.754700 0.184387 0.469971 1445372666 0.420410 -0.751770 0.206665 0.464050 1445372666 0.420410 -0.751770 0.206665 0.464050 1445372666 0.420410 -0.751770 0.206665 0.464050 1445372666 0.420410 -0.751770 0.206665 0.464050 1445372666 0.420410 -0.751770 0.206665 0.464050 1445372666 0.420410 -0.751770 0.206665 0.464050 1445372666 0.442139 -0.730042 0.190979 0.484863 1445372666 0.442139 -0.730042 0.190979 0.484863 1445372666 0.442139 -0.730042 0.190979 0.484863 1445372666 0.442139 -0.730042 0.190979 0.484863 1445372666 0.442139 -0.730042 0.190979 0.484863 1445372666 0.442139 -0.730042 0.190979 0.484863 1445372666 0.442139 -0.730042 0.190979 0.484863 1445372666 0.463013 -0.700256 0.147766 0.522888 1445372666 0.463013 -0.700256 0.147766 0.522888 1445372666 0.463013 -0.700256 0.147766 0.522888 1445372666 0.463013 -0.700256 0.147766 0.522888 1445372666 0.463013 -0.700256 0.147766 0.522888 1445372666 0.494080 -0.648987 0.112915 0.567383 1445372666 0.494080 -0.648987 0.112915 0.567383 1445372666 
0.416504 -0.695251 0.289001 0.509460 1445372669 0.416504 -0.695251 0.289001 0.509460 1445372669 0.416504 -0.695251 0.289001 0.509460 1445372669 0.416504 -0.695251 0.289001 0.509460 1445372669 0.416504 -0.695251 0.289001 0.509460 1445372669 0.416504 -0.695251 0.289001 0.509460 1445372669 0.411621 -0.697632 0.278992 0.515747 1445372669 0.411621 -0.697632 0.278992 0.515747 1445372669 0.411621 -0.697632 0.278992 0.515747 1445372669 0.411621 -0.697632 0.278992 0.515747 1445372669 0.411621 -0.697632 0.278992 0.515747 1445372669 0.411621 -0.697632 0.278992 0.515747 1445372669 0.410461 -0.698486 0.268616 0.521057 1445372669 0.410461 -0.698486 0.268616 0.521057 1445372669 0.410461 -0.698486 0.268616 0.521057 1445372669 0.410461 -0.698486 0.268616 0.521057 1445372669 0.410461 -0.698486 0.268616 0.521057 1445372669 0.410461 -0.698486 0.268616 0.521057 1445372669 0.410461 -0.698486 0.268616 0.521057 1445372669 0.409485 -0.706238 0.254272 0.518555 1445372669 0.409485 -0.706238 0.254272 0.518555 1445372669 0.409485 -0.706238 0.254272 0.518555 1445372669 0.409485 -0.706238 0.254272 0.518555 1445372669 0.409485 -0.706238 0.254272 0.518555 1445372669 0.409485 -0.706238 0.254272 0.518555 1445372669 0.410400 -0.713135 0.241028 0.514648 1445372670 0.410400 -0.713135 0.241028 0.514648 1445372670 0.410400 -0.713135 0.241028 0.514648 1445372670 0.410400 -0.713135 0.241028 0.514648 1445372670 0.410400 -0.713135 0.241028 0.514648 1445372670 0.410400 -0.713135 0.241028 0.514648 1445372670 0.410400 -0.713135 0.241028 0.514648 1445372670 0.427307 -0.710449 0.253235 0.498474 1445372670 0.427307 -0.710449 0.253235 0.498474 1445372670 0.427307 -0.710449 0.253235 0.498474 1445372670 0.427307 -0.710449 0.253235 0.498474 1445372670 0.427307 -0.710449 0.253235 0.498474 1445372670 0.427307 -0.710449 0.253235 0.498474 1445372670 0.448792 -0.701111 0.276978 0.479858 1445372670 0.448792 -0.701111 0.276978 0.479858 1445372670 0.448792 -0.701111 0.276978 0.479858 1445372670 0.448792 -0.701111 0.276978 0.479858 1445372670 0.448792 -0.701111 0.276978 0.479858 1445372670 0.448792 -0.701111 0.276978 0.479858 1445372670 0.468811 -0.687378 0.302795 0.464722 1445372670 0.468811 -0.687378 0.302795 0.464722 1445372670 0.468811 -0.687378 0.302795 0.464722 1445372670 0.468811 -0.687378 0.302795 0.464722 1445372670 0.468811 -0.687378 0.302795 0.464722 1445372670 0.480774 -0.676208 0.326660 0.452637 1445372670 0.480774 -0.676208 0.326660 0.452637 1445372670 0.480774 -0.676208 0.326660 0.452637 1445372670 0.480774 -0.676208 0.326660 0.452637 1445372670 0.480774 -0.676208 0.326660 0.452637 1445372670 0.480774 -0.676208 0.326660 0.452637 1445372670 0.486938 -0.668457 0.339478 0.448120 1445372670 0.486938 -0.668457 0.339478 0.448120 1445372670 0.486938 -0.668457 0.339478 0.448120 1445372670 0.486938 -0.668457 0.339478 0.448120 1445372670 0.486938 -0.668457 0.339478 0.448120 1445372670 0.486938 -0.668457 0.339478 0.448120 1445372670 0.485901 -0.668396 0.342651 0.446899 1445372670 0.485901 -0.668396 0.342651 0.446899 1445372670 0.485901 -0.668396 0.342651 0.446899 1445372670 0.485901 -0.668396 0.342651 0.446899 1445372670 0.485901 -0.668396 0.342651 0.446899 1445372670 0.485901 -0.668396 0.342651 0.446899 1445372670 0.485901 -0.668396 0.342651 0.446899 1445372670 0.479492 -0.672119 0.338257 0.451538 1445372670 0.479492 -0.672119 0.338257 0.451538 1445372670 0.479492 -0.672119 0.338257 0.451538 1445372670 0.479492 -0.672119 0.338257 0.451538 1445372670 0.479492 -0.672119 0.338257 0.451538 1445372670 0.479492 -0.672119 0.338257 0.451538 1445372670 0.467773 -0.678711 0.324280 0.464050 1445372670 0.467773 -0.678711 0.324280 0.464050 1445372670 0.467773 -0.678711 0.324280 0.464050 1445372670 0.467773 -0.678711 0.324280 0.464050 1445372670 0.467773 -0.678711 0.324280 0.464050 1445372670 0.467773 -0.678711 0.324280 0.464050 1445372670 0.459229 -0.683105 0.307373 0.477539 1445372670 0.459229 -0.683105 0.307373 0.477539 1445372670 0.459229 -0.683105 0.307373 0.477539 1445372670 0.459229 -0.683105 0.307373 0.477539 1445372670 0.459229 -0.683105 0.307373 0.477539 1445372670 0.459229 -0.683105 0.307373 0.477539 1445372670 0.453796 -0.683960 0.294739 0.489197 1445372670 0.453796 -0.683960 0.294739 0.489197 1445372670 0.453796 -0.683960 0.294739 0.489197 1445372670 0.453796 -0.683960 0.294739 0.489197 1445372670 0.453796 -0.683960 0.294739 0.489197 1445372670 0.453796 -0.683960 0.294739 0.489197 1445372670 0.453796 -0.683960 0.294739 0.489197 1445372670 0.441895 -0.690308 0.274963 0.502502 1445372670 0.441895 -0.690308 0.274963 0.502502 1445372670 0.441895 -0.690308 0.274963 0.502502 1445372670 0.441895 -0.690308 0.274963 0.502502 1445372670 0.441895 -0.690308 0.274963 0.502502 1445372670 0.441895 -0.690308 0.274963 0.502502 1445372670 0.419922 -0.701233 0.225525 0.530151 1445372670 0.419922 -0.701233 0.225525 0.530151 1445372670 0.419922 -0.701233 0.225525 0.530151 1445372670 0.419922 -0.701233 0.225525 0.530151 1445372670 0.419922 -0.701233 0.225525 0.530151 1445372670 0.419922 -0.701233 0.225525 0.530151 1445372670 0.408569 -0.718445 0.190491 0.529724 1445372670 0.408569 -0.718445 0.190491 0.529724 1445372670 0.408569 -0.718445 0.190491 0.529724 1445372670 0.408569 -0.718445 0.190491 0.529724 1445372670 0.408569 -0.718445 0.190491 0.529724 1445372670 0.408569 -0.718445 0.190491 0.529724 1445372670 0.408569 -0.718445 0.190491 0.529724 1445372670 0.433777 -0.715149 0.208191 0.506958 1445372670 0.433777 -0.715149 0.208191 0.506958 1445372670 0.433777 -0.715149 0.208191 0.506958 1445372670 0.433777 -0.715149 0.208191 0.506958 1445372670 0.433777 -0.715149 0.208191 0.506958 1445372670 0.433777 -0.715149 0.208191 0.506958 1445372670 0.473938 -0.697937 0.249451 0.475403 1445372670 0.473938 -0.697937 0.249451 0.475403 1445372670 0.473938 -0.697937 0.249451 0.475403 1445372670 0.473938 -0.697937 0.249451 0.475403 1445372670 0.473938 -0.697937 0.249451 0.475403 1445372670 0.473938 -0.697937 0.249451 0.475403 1445372670 0.513367 -0.669922 0.296204 0.447083 1445372670 0.513367 -0.669922 0.296204 0.447083 1445372670 0.513367 -0.669922 0.296204 0.447083 1445372670 0.513367 -0.669922 0.296204 0.447083 1445372670 0.513367 -0.669922 0.296204 0.447083 1445372670 0.533142 -0.647278 0.333679 0.430603 1445372670 0.533142 -0.647278 0.333679 0.430603 1445372670 0.533142 -0.647278 0.333679 0.430603 1445372670 0.533142 -0.647278 0.333679 0.430603 1445372670 0.533142 -0.647278 0.333679 0.430603 1445372670 0.533142 -0.647278 0.333679 0.430603 1445372670 0.533630 -0.636414 0.350891 0.432434 1445372671 0.533630 -0.636414 0.350891 0.432434 1445372671 0.533630 -0.636414 0.350891 0.432434 1445372671 0.533630 -0.636414 0.350891 0.432434 1445372671 0.533630 -0.636414 0.350891 0.432434 1445372671 0.533630 -0.636414 0.350891 0.432434 1445372671 0.523926 -0.639771 0.357544 0.433960 1445372671 0.523926 -0.639771 0.357544 0.433960 1445372671 0.523926 -0.639771 0.357544 0.433960 1445372671 0.523926 -0.639771 0.357544 0.433960 1445372671 0.523926 -0.639771 0.357544 0.433960 1445372671 0.523926 -0.639771 0.357544 0.433960 1445372671 0.523926 -0.639771 0.357544 0.433960 1445372671 0.504456 -0.652405 0.352661 0.442139 1445372671 0.504456 -0.652405 0.352661 0.442139 1445372671 0.504456 -0.652405 0.352661 0.442139 1445372671 0.504456 -0.652405 0.352661 0.442139 1445372671 0.504456 -0.652405 0.352661 0.442139 1445372671 0.504456 -0.652405 0.352661 0.442139 1445372671 0.478760 -0.673462 0.330933 0.455811 1445372671 0.478760 -0.673462 0.330933 0.455811 1445372671 0.478760 -0.673462 0.330933 0.455811 1445372671 0.478760 -0.673462 0.330933 0.455811 1445372671 0.478760 -0.673462 0.330933 0.455811 1445372671 0.478760 -0.673462 0.330933 0.455811 1445372671 0.464722 -0.685669 0.307068 0.468567 1445372671 0.464722 -0.685669 0.307068 0.468567 1445372671 0.464722 -0.685669 0.307068 0.468567 1445372671 0.464722 -0.685669 0.307068 0.468567 1445372671 0.464722 -0.685669 0.307068 0.468567 1445372671 0.464722 -0.685669 0.307068 0.468567 1445372671 0.461914 -0.687805 0.291260 0.478271 1445372671 0.461914 -0.687805 0.291260 0.478271 1445372671 0.461914 -0.687805 0.291260 0.478271 1445372671 0.461914 -0.687805 0.291260 0.478271 1445372671 0.461914 -0.687805 0.291260 0.478271 1445372671 0.461914 -0.687805 0.291260 0.478271 1445372671 0.455933 -0.691223 0.273499 0.489380 1445372671 0.455933 -0.691223 0.273499 0.489380 1445372671 0.455933 -0.691223 0.273499 0.489380 1445372671 0.455933 -0.691223 0.273499 0.489380 1445372671 0.455933 -0.691223 0.273499 0.489380 1445372671 0.455933 -0.691223 0.273499 0.489380 1445372671 0.455933 -0.691223 0.273499 0.489380 1445372671 0.447449 -0.697449 0.246033 0.502808 1445372671 0.447449 -0.697449 0.246033 0.502808 1445372671 0.447449 -0.697449 0.246033 0.502808 1445372671 0.447449 -0.697449 0.246033 0.502808 1445372671 0.447449 -0.697449 0.246033 0.502808 1445372671 0.447449 -0.697449 0.246033 0.502808 1445372671 0.453491 -0.700378 0.233154 0.499451 1445372671 0.453491 -0.700378 0.233154 0.499451 1445372671 0.453491 -0.700378 0.233154 0.499451 1445372671 0.453491 -0.700378 0.233154 0.499451 1445372671 0.453491 -0.700378 0.233154 0.499451 1445372671 0.453491 -0.700378 0.233154 0.499451 1445372671 0.476563 -0.694275 0.251282 0.477173 1445372671 0.476563 -0.694275 0.251282 0.477173 1445372671 0.476563 -0.694275 0.251282 0.477173 1445372671 0.476563 -0.694275 0.251282 0.477173 1445372671 0.476563 -0.694275 0.251282 0.477173 1445372671 0.476563 -0.694275 0.251282 0.477173 1445372671 0.493469 -0.689026 0.277771 0.452209 1445372671 0.493469 -0.689026 0.277771 0.452209 1445372671 0.493469 -0.689026 0.277771 0.452209 1445372671 0.493469 -0.689026 0.277771 0.452209 1445372671 0.493469 -0.689026 0.277771 0.452209 1445372671 0.493469 -0.689026 0.277771 0.452209 1445372671 0.493469 -0.689026 0.277771 0.452209 1445372671 0.502991 -0.684265 0.301636 0.433350 1445372671 0.502991 -0.684265 0.301636 0.433350 1445372671 0.502991 -0.684265 0.301636 0.433350 1445372671 0.502991 -0.684265 0.301636 0.433350 1445372671 0.502991 -0.684265 0.301636 0.433350 1445372671 0.502991 -0.684265 0.301636 0.433350 1445372671 0.505981 -0.681946 0.317688 0.421875 1445372671 0.505981 -0.681946 0.317688 0.421875 1445372671 0.505981 -0.681946 0.317688 0.421875 1445372671 0.505981 -0.681946 0.317688 0.421875 1445372671 0.505981 -0.681946 0.317688 0.421875 1445372671 0.505432 -0.682861 0.322998 0.417053 1445372671 0.505432 -0.682861 0.322998 0.417053 1445372671 0.505432 -0.682861 0.322998 0.417053 1445372671 0.505432 -0.682861 0.322998 0.417053 1445372671 0.505432 -0.682861 0.322998 0.417053 1445372671 0.505432 -0.682861 0.322998 0.417053 1445372671 0.507019 -0.682495 0.328918 0.411011 1445372671 0.507019 -0.682495 0.328918 0.411011 1445372671 0.507019 -0.682495 0.328918 0.411011 1445372671 0.507019 -0.682495 0.328918 0.411011 1445372671 0.507019 -0.682495 0.328918 0.411011 1445372671 0.507019 -0.682495 0.328918 0.411011 1445372671 0.494629 -0.691040 0.320374 0.418518 1445372671 0.494629 -0.691040 0.320374 0.418518 1445372671 0.494629 -0.691040 0.320374 0.418518 1445372671 0.494629 -0.691040 0.320374 0.418518 1445372671 0.494629 -0.691040 0.320374 0.418518 1445372671 0.494629 -0.691040 0.320374 0.418518 1445372671 0.481934 -0.698486 0.305359 0.431885 1445372671 0.481934 -0.698486 0.305359 0.431885 1445372671 0.481934 -0.698486 0.305359 0.431885 1445372671 0.481934 -0.698486 0.305359 0.431885 1445372671 0.481934 -0.698486 0.305359 0.431885 1445372671 0.481934 -0.698486 0.305359 0.431885 1445372671 0.481934 -0.698486 0.305359 0.431885 1445372671 0.480774 -0.695618 0.297119 0.443481 1445372671 0.480774 -0.695618 0.297119 0.443481 1445372671 0.480774 -0.695618 0.297119 0.443481 1445372671 0.480774 -0.695618 0.297119 0.443481 1445372671 0.480774 -0.695618 0.297119 0.443481 1445372671 0.480774 -0.695618 0.297119 0.443481 1445372671 0.481628 -0.692017 0.289917 0.452759 1445372672 0.481628 -0.692017 0.289917 0.452759 1445372672 0.481628 -0.692017 0.289917 0.452759 1445372672 0.481628 -0.692017 0.289917 0.452759 1445372672 0.481628 -0.692017 0.289917 0.452759 1445372672 0.481628 -0.692017 0.289917 0.452759 1445372672 0.476318 -0.696167 0.277161 0.460022 1445372672 0.476318 -0.696167 0.277161 0.460022 1445372672 0.476318 -0.696167 0.277161 0.460022 1445372672 0.476318 -0.696167 0.277161 0.460022 1445372672 0.476318 -0.696167 0.277161 0.460022 1445372672 0.476318 -0.696167 0.277161 0.460022 1445372672 0.465210 -0.708008 0.262268 0.462097 1445372672 0.465210 -0.708008 0.262268 0.462097 1445372672 0.465210 -0.708008 0.262268 0.462097 1445372672 0.465210 -0.708008 0.262268 0.462097 1445372672 0.465210 -0.708008 0.262268 0.462097 1445372672 0.465210 -0.708008 0.262268 0.462097 1445372672 0.472107 -0.705627 0.265503 0.456848 1445372672 0.472107 -0.705627 0.265503 0.456848 1445372672 0.472107 -0.705627 0.265503 0.456848 1445372672 0.472107 -0.705627 0.265503 0.456848 1445372672 0.472107 -0.705627 0.265503 0.456848 1445372672 0.488831 -0.694763 0.290955 0.440002 1445372672 0.488831 -0.694763 0.290955 0.440002 1445372672 0.488831 -0.694763 0.290955 0.440002 1445372672 0.488831 -0.694763 0.290955 0.440002 1445372672 0.488831 -0.694763 0.290955 0.440002 1445372672 0.488831 -0.694763 0.290955 0.440002 1445372672 0.488831 -0.694763 0.290955 0.440002 1445372672 0.492737 -0.691589 0.310486 0.427185 1445372672 0.492737 -0.691589 0.310486 0.427185 1445372672 0.492737 -0.691589 0.310486 0.427185 1445372672 0.492737 -0.691589 0.310486 0.427185 1445372672 0.492737 -0.691589 0.310486 0.427185 1445372672 0.492737 -0.691589 0.310486 0.427185 1445372672 0.493164 -0.689026 0.328796 0.417053 1445372672 0.493164 -0.689026 0.328796 0.417053 1445372672 0.493164 -0.689026 0.328796 0.417053 1445372672 0.493164 -0.689026 0.328796 0.417053 1445372672 0.493164 -0.689026 0.328796 0.417053 1445372672 0.493164 -0.689026 0.328796 0.417053 1445372672 0.491455 -0.684326 0.342773 0.415527 1445372672 0.491455 -0.684326 0.342773 0.415527 1445372672 0.491455 -0.684326 0.342773 0.415527 1445372672 0.491455 -0.684326 0.342773 0.415527 1445372672 0.491455 -0.684326 0.342773 0.415527 1445372672 0.491455 -0.684326 0.342773 0.415527 1445372672 0.490112 -0.680237 0.350098 0.417664 1445372672 0.490112 -0.680237 0.350098 0.417664 1445372672 0.490112 -0.680237 0.350098 0.417664 1445372672 0.490112 -0.680237 0.350098 0.417664 1445372672 0.490112 -0.680237 0.350098 0.417664 1445372672 0.490112 -0.680237 0.350098 0.417664 1445372672 0.490112 -0.680237 0.350098 0.417664 1445372672 0.488342 -0.678955 0.358704 0.414551 1445372672 0.488342 -0.678955 0.358704 0.414551 1445372672 0.488342 -0.678955 0.358704 0.414551 1445372672 0.488342 -0.678955 0.358704 0.414551 1445372672 0.488342 -0.678955 0.358704 0.414551 1445372672 0.488342 -0.678955 0.358704 0.414551 1445372672 0.476257 -0.687561 0.351440 0.420532 1445372672 0.476257 -0.687561 0.351440 0.420532 1445372672 0.476257 -0.687561 0.351440 0.420532 1445372672 0.476257 -0.687561 0.351440 0.420532 1445372672 0.476257 -0.687561 0.351440 0.420532 1445372672 0.476257 -0.687561 0.351440 0.420532 1445372672 0.461853 -0.698608 0.328735 0.436584 1445372672 0.461853 -0.698608 0.328735 0.436584 1445372672 0.461853 -0.698608 0.328735 0.436584 1445372672 0.461853 -0.698608 0.328735 0.436584 1445372672 0.461853 -0.698608 0.328735 0.436584 1445372672 0.461853 -0.698608 0.328735 0.436584 1445372672 0.461853 -0.698608 0.328735 0.436584 1445372672 0.456848 -0.699829 0.310730 0.452759 1445372672 0.456848 -0.699829 0.310730 0.452759 1445372672 0.456848 -0.699829 0.310730 0.452759 1445372672 0.456848 -0.699829 0.310730 0.452759 1445372672 0.456848 -0.699829 0.310730 0.452759 1445372672 0.456848 -0.699829 0.310730 0.452759 1445372672 0.452271 -0.699646 0.297180 0.466431 1445372672 0.452271 -0.699646 0.297180 0.466431 1445372672 0.452271 -0.699646 0.297180 0.466431 1445372672 0.452271 -0.699646 0.297180 0.466431 1445372672 0.452271 -0.699646 0.297180 0.466431 1445372672 0.452271 -0.699646 0.297180 0.466431 1445372672 0.442932 -0.705383 0.280273 0.477112 1445372672 0.442932 -0.705383 0.280273 0.477112 1445372672 0.442932 -0.705383 0.280273 0.477112 1445372672 0.442932 -0.705383 0.280273 0.477112 1445372672 0.442932 -0.705383 0.280273 0.477112 1445372672 0.442932 -0.705383 0.280273 0.477112 1445372672 0.442932 -0.705383 0.280273 0.477112 1445372672 0.434204 -0.716064 0.270935 0.474609 1445372672 0.434204 -0.716064 0.270935 0.474609 1445372672 0.434204 -0.716064 0.270935 0.474609 1445372672 0.434204 -0.716064 0.270935 0.474609 1445372672 0.434204 -0.716064 0.270935 0.474609 1445372672 0.434204 -0.716064 0.270935 0.474609 1445372672 0.441772 -0.717651 0.288025 0.454773 1445372672 0.441772 -0.717651 0.288025 0.454773 1445372672 0.441772 -0.717651 0.288025 0.454773 1445372672 0.441772 -0.717651 0.288025 0.454773 1445372672 0.441772 -0.717651 0.288025 0.454773 1445372672 0.441772 -0.717651 0.288025 0.454773 1445372672 0.454224 -0.710571 0.314087 0.435974 1445372672 0.454224 -0.710571 0.314087 0.435974 1445372672 0.454224 -0.710571 0.314087 0.435974 1445372672 0.454224 -0.710571 0.314087 0.435974 1445372672 0.454224 -0.710571 0.314087 0.435974 1445372672 0.454224 -0.710571 0.314087 0.435974 1445372672 0.454224 -0.710571 0.314087 0.435974 1445372672 0.459290 -0.704529 0.335999 0.424011 1445372672 0.459290 -0.704529 0.335999 0.424011 1445372672 0.459290 -0.704529 0.335999 0.424011 1445372673 0.459290 -0.704529 0.335999 0.424011 1445372673 0.459290 -0.704529 0.335999 0.424011 1445372673 0.459290 -0.704529 0.335999 0.424011 1445372673 0.463989 -0.694397 0.353882 0.421082 1445372673 0.463989 -0.694397 0.353882 0.421082 1445372673 0.463989 -0.694397 0.353882 0.421082 1445372673 0.463989 -0.694397 0.353882 0.421082 1445372673 0.463989 -0.694397 0.353882 0.421082 1445372673 0.463989 -0.694397 0.353882 0.421082 1445372673 0.463989 -0.694397 0.353882 0.421082 1445372673 0.465576 -0.689575 0.362305 0.419983 1445372673 0.465576 -0.689575 0.362305 0.419983 1445372673 0.465576 -0.689575 0.362305 0.419983 1445372673 0.465576 -0.689575 0.362305 0.419983 1445372673 0.465576 -0.689575 0.362305 0.419983 1445372673 0.465576 -0.689575 0.362305 0.419983 1445372673 0.468201 -0.687439 0.364746 0.418396 1445372673 0.468201 -0.687439 0.364746 0.418396 1445372673 0.468201 -0.687439 0.364746 0.418396 1445372673 0.468201 -0.687439 0.364746 0.418396 1445372673 0.468201 -0.687439 0.364746 0.418396 1445372673 0.468201 -0.687439 0.364746 0.418396 1445372673 0.474731 -0.682983 0.367188 0.416199 1445372673 0.474731 -0.682983 0.367188 0.416199 1445372673 0.474731 -0.682983 0.367188 0.416199 1445372673 0.474731 -0.682983 0.367188 0.416199 1445372673 0.474731 -0.682983 0.367188 0.416199 1445372673 0.474731 -0.682983 0.367188 0.416199 1445372673 0.473145 -0.684448 0.356689 0.424744 1445372673 0.473145 -0.684448 0.356689 0.424744 1445372673 0.473145 -0.684448 0.356689 0.424744 1445372673 0.473145 -0.684448 0.356689 0.424744 1445372673 0.473145 -0.684448 0.356689 0.424744 1445372673 0.466492 -0.688110 0.333496 0.444580 1445372673 0.466492 -0.688110 0.333496 0.444580 1445372673 0.466492 -0.688110 0.333496 0.444580 1445372673 0.466492 -0.688110 0.333496 0.444580 1445372673 0.466492 -0.688110 0.333496 0.444580 1445372673 0.466492 -0.688110 0.333496 0.444580 1445372673 0.466492 -0.688110 0.333496 0.444580 1445372673 0.461914 -0.687317 0.311157 0.466187 1445372673 0.461914 -0.687317 0.311157 0.466187 1445372673 0.461914 -0.687317 0.311157 0.466187 1445372673 0.461914 -0.687317 0.311157 0.466187 1445372673 0.461914 -0.687317 0.311157 0.466187 1445372673 0.461914 -0.687317 0.311157 0.466187 1445372673 0.460632 -0.682556 0.296265 0.483887 1445372673 0.460632 -0.682556 0.296265 0.483887 1445372673 0.460632 -0.682556 0.296265 0.483887 1445372673 0.460632 -0.682556 0.296265 0.483887 1445372673 0.460632 -0.682556 0.296265 0.483887 1445372673 0.460632 -0.682556 0.296265 0.483887 1445372673 0.453674 -0.689697 0.275513 0.492493 1445372673 0.453674 -0.689697 0.275513 0.492493 1445372673 0.453674 -0.689697 0.275513 0.492493 1445372673 0.453674 -0.689697 0.275513 0.492493 1445372673 0.453674 -0.689697 0.275513 0.492493 1445372673 0.453674 -0.689697 0.275513 0.492493 1445372673 0.439697 -0.702454 0.261902 0.494568 1445372673 0.439697 -0.702454 0.261902 0.494568 1445372673 0.439697 -0.702454 0.261902 0.494568 1445372673 0.439697 -0.702454 0.261902 0.494568 1445372673 0.439697 -0.702454 0.261902 0.494568 1445372673 0.439697 -0.702454 0.261902 0.494568 1445372673 0.449402 -0.697021 0.276428 0.485474 1445372673 0.449402 -0.697021 0.276428 0.485474 1445372673 0.449402 -0.697021 0.276428 0.485474 1445372673 0.449402 -0.697021 0.276428 0.485474 1445372673 0.449402 -0.697021 0.276428 0.485474 1445372673 0.449402 -0.697021 0.276428 0.485474 1445372673 0.465820 -0.685303 0.305298 0.469177 1445372673 0.465820 -0.685303 0.305298 0.469177 1445372673 0.465820 -0.685303 0.305298 0.469177 1445372673 0.465820 -0.685303 0.305298 0.469177 1445372673 0.465820 -0.685303 0.305298 0.469177 1445372673 0.465820 -0.685303 0.305298 0.469177 1445372673 0.471375 -0.681641 0.325256 0.455383 1445372673 0.471375 -0.681641 0.325256 0.455383 1445372673 0.471375 -0.681641 0.325256 0.455383 1445372673 0.471375 -0.681641 0.325256 0.455383 1445372673 0.471375 -0.681641 0.325256 0.455383 1445372673 0.471375 -0.681641 0.325256 0.455383 1445372673 0.471375 -0.681641 0.325256 0.455383 1445372673 0.475220 -0.678162 0.339722 0.445862 1445372673 0.475220 -0.678162 0.339722 0.445862 1445372673 0.475220 -0.678162 0.339722 0.445862 1445372673 0.475220 -0.678162 0.339722 0.445862 1445372673 0.475220 -0.678162 0.339722 0.445862 1445372673 0.475220 -0.678162 0.339722 0.445862 1445372673 0.478516 -0.674866 0.349731 0.439575 1445372673 0.478516 -0.674866 0.349731 0.439575 1445372673 0.478516 -0.674866 0.349731 0.439575 1445372673 0.478516 -0.674866 0.349731 0.439575 1445372673 0.478516 -0.674866 0.349731 0.439575 1445372673 0.478516 -0.674866 0.349731 0.439575 1445372673 0.478699 -0.674988 0.352234 0.437134 1445372673 0.478699 -0.674988 0.352234 0.437134 1445372673 0.478699 -0.674988 0.352234 0.437134 1445372673 0.478699 -0.674988 0.352234 0.437134 1445372673 0.478699 -0.674988 0.352234 0.437134 1445372673 0.478699 -0.674988 0.352234 0.437134 1445372673 0.473572 -0.678650 0.342102 0.445129 1445372673 0.473572 -0.678650 0.342102 0.445129 1445372673 0.473572 -0.678650 0.342102 0.445129 1445372673 0.473572 -0.678650 0.342102 0.445129 1445372673 0.473572 -0.678650 0.342102 0.445129 1445372673 0.473572 -0.678650 0.342102 0.445129 1445372673 0.468079 -0.681091 0.326538 0.458740 1445372673 0.468079 -0.681091 0.326538 0.458740 1445372673 0.468079 -0.681091 0.326538 0.458740 1445372673 0.468079 -0.681091 0.326538 0.458740 1445372674 0.468079 -0.681091 0.326538 0.458740 1445372674 0.468079 -0.681091 0.326538 0.458740 1445372674 0.459656 -0.683594 0.309753 0.474792 1445372674 0.459656 -0.683594 0.309753 0.474792 1445372674 0.459656 -0.683594 0.309753 0.474792 1445372674 0.459656 -0.683594 0.309753 0.474792 1445372674 0.459656 -0.683594 0.309753 0.474792 1445372674 0.459656 -0.683594 0.309753 0.474792 1445372674 0.451355 -0.687317 0.290527 0.489319 1445372674 0.451355 -0.687317 0.290527 0.489319 1445372674 0.451355 -0.687317 0.290527 0.489319 1445372674 0.451355 -0.687317 0.290527 0.489319 1445372674 0.451355 -0.687317 0.290527 0.489319 1445372674 0.451355 -0.687317 0.290527 0.489319 1445372674 0.435974 -0.698364 0.259155 0.505005 1445372674 0.435974 -0.698364 0.259155 0.505005 1445372674 0.435974 -0.698364 0.259155 0.505005 1445372674 0.435974 -0.698364 0.259155 0.505005 1445372674 0.435974 -0.698364 0.259155 0.505005 1445372674 0.435974 -0.698364 0.259155 0.505005 1445372674 0.432068 -0.702637 0.242676 0.510620 1445372674 0.432068 -0.702637 0.242676 0.510620 1445372674 0.432068 -0.702637 0.242676 0.510620 1445372674 0.432068 -0.702637 0.242676 0.510620 1445372674 0.432068 -0.702637 0.242676 0.510620 1445372674 0.432068 -0.702637 0.242676 0.510620 1445372674 0.447815 -0.693359 0.258728 0.501709 1445372674 0.447815 -0.693359 0.258728 0.501709 1445372674 0.447815 -0.693359 0.258728 0.501709 1445372674 0.447815 -0.693359 0.258728 0.501709 1445372674 0.447815 -0.693359 0.258728 0.501709 1445372674 0.447815 -0.693359 0.258728 0.501709 1445372674 0.461365 -0.685059 0.282715 0.487793 1445372674 0.461365 -0.685059 0.282715 0.487793 1445372674 0.461365 -0.685059 0.282715 0.487793 1445372674 0.461365 -0.685059 0.282715 0.487793 1445372674 0.461365 -0.685059 0.282715 0.487793 1445372674 0.461365 -0.685059 0.282715 0.487793 1445372674 0.468018 -0.681519 0.300964 0.475281 1445372674 0.468018 -0.681519 0.300964 0.475281 1445372674 0.468018 -0.681519 0.300964 0.475281 1445372674 0.468018 -0.681519 0.300964 0.475281 1445372674 0.468018 -0.681519 0.300964 0.475281 1445372674 0.471313 -0.678101 0.315186 0.467590 1445372674 0.471313 -0.678101 0.315186 0.467590 1445372674 0.471313 -0.678101 0.315186 0.467590 1445372674 0.471313 -0.678101 0.315186 0.467590 1445372674 0.471313 -0.678101 0.315186 0.467590 1445372674 0.471313 -0.678101 0.315186 0.467590 1445372674 0.472717 -0.673218 0.321472 0.468994 1445372674 0.472717 -0.673218 0.321472 0.468994 1445372674 0.472717 -0.673218 0.321472 0.468994 1445372674 0.472717 -0.673218 0.321472 0.468994 1445372674 0.472717 -0.673218 0.321472 0.468994 1445372674 0.472717 -0.673218 0.321472 0.468994 1445372674 0.474243 -0.671326 0.318909 0.471863 1445372674 0.474243 -0.671326 0.318909 0.471863 1445372674 0.474243 -0.671326 0.318909 0.471863 1445372674 0.474243 -0.671326 0.318909 0.471863 1445372674 0.474243 -0.671326 0.318909 0.471863 1445372674 0.474243 -0.671326 0.318909 0.471863 1445372674 0.474243 -0.671326 0.318909 0.471863 1445372674 0.467041 -0.676819 0.298950 0.484131 1445372674 0.467041 -0.676819 0.298950 0.484131 1445372674 0.467041 -0.676819 0.298950 0.484131 1445372674 0.467041 -0.676819 0.298950 0.484131 1445372674 0.467041 -0.676819 0.298950 0.484131 1445372674 0.460449 -0.679199 0.274597 0.501160 1445372674 0.460449 -0.679199 0.274597 0.501160 1445372674 0.460449 -0.679199 0.274597 0.501160 1445372674 0.460449 -0.679199 0.274597 0.501160 1445372674 0.460449 -0.679199 0.274597 0.501160 1445372674 0.460449 -0.679199 0.274597 0.501160 1445372674 0.458069 -0.675110 0.257385 0.517761 1445372674 0.458069 -0.675110 0.257385 0.517761 1445372674 0.458069 -0.675110 0.257385 0.517761 1445372674 0.458069 -0.675110 0.257385 0.517761 1445372674 0.458069 -0.675110 0.257385 0.517761 1445372674 0.458069 -0.675110 0.257385 0.517761 1445372674 0.454102 -0.670959 0.244141 0.532898 1445372674 0.454102 -0.670959 0.244141 0.532898 1445372674 0.454102 -0.670959 0.244141 0.532898 1445372674 0.454102 -0.670959 0.244141 0.532898 1445372674 0.454102 -0.670959 0.244141 0.532898 1445372674 0.434204 -0.677551 0.212036 0.554443 1445372674 0.434204 -0.677551 0.212036 0.554443 1445372674 0.434204 -0.677551 0.212036 0.554443 1445372674 0.434204 -0.677551 0.212036 0.554443 1445372674 0.434204 -0.677551 0.212036 0.554443 1445372674 0.434204 -0.677551 0.212036 0.554443 1445372674 0.426270 -0.684387 0.193420 0.559021 1445372674 0.426270 -0.684387 0.193420 0.559021 1445372674 0.426270 -0.684387 0.193420 0.559021 1445372674 0.426270 -0.684387 0.193420 0.559021 1445372674 0.426270 -0.684387 0.193420 0.559021 1445372674 0.426270 -0.684387 0.193420 0.559021 1445372674 0.426270 -0.684387 0.193420 0.559021 1445372674 0.447388 -0.676880 0.218933 0.541931 1445372674 0.447388 -0.676880 0.218933 0.541931 1445372674 0.447388 -0.676880 0.218933 0.541931 1445372674 0.447388 -0.676880 0.218933 0.541931 1445372674 0.447388 -0.676880 0.218933 0.541931 1445372674 0.447388 -0.676880 0.218933 0.541931 1445372674 0.466064 -0.671448 0.251465 0.518372 1445372674 0.466064 -0.671448 0.251465 0.518372 1445372674 
0.411316 -0.689697 0.274353 0.528992 1445372677 0.411316 -0.689697 0.274353 0.528992 1445372677 0.411316 -0.689697 0.274353 0.528992 1445372677 0.423462 -0.691711 0.251770 0.528015 1445372677 0.423462 -0.691711 0.251770 0.528015 1445372677 0.423462 -0.691711 0.251770 0.528015 1445372677 0.423462 -0.691711 0.251770 0.528015 1445372677 0.423462 -0.691711 0.251770 0.528015 1445372677 0.423462 -0.691711 0.251770 0.528015 1445372677 0.464355 -0.670837 0.243164 0.524536 1445372677 0.464355 -0.670837 0.243164 0.524536 1445372677 0.464355 -0.670837 0.243164 0.524536 1445372677 0.464355 -0.670837 0.243164 0.524536 1445372677 0.464355 -0.670837 0.243164 0.524536 1445372677 0.464355 -0.670837 0.243164 0.524536 1445372677 0.498352 -0.636902 0.205566 0.551025 1445372677 0.498352 -0.636902 0.205566 0.551025 1445372677 0.498352 -0.636902 0.205566 0.551025 1445372677 0.498352 -0.636902 0.205566 0.551025 1445372677 0.498352 -0.636902 0.205566 0.551025 1445372677 0.498352 -0.636902 0.205566 0.551025 1445372677 0.498352 -0.636902 0.205566 0.551025 1445372677 0.514526 -0.585876 0.133484 0.611694 1445372677 0.514526 -0.585876 0.133484 0.611694 1445372677 0.514526 -0.585876 0.133484 0.611694 1445372677 0.514526 -0.585876 0.133484 0.611694 1445372677 0.514526 -0.585876 0.133484 0.611694 1445372677 0.514526 -0.585876 0.133484 0.611694 1445372677 0.503662 -0.567566 0.060974 0.648376 1445372677 0.503662 -0.567566 0.060974 0.648376 1445372677 0.503662 -0.567566 0.060974 0.648376 1445372677 0.503662 -0.567566 0.060974 0.648376 1445372677 0.503662 -0.567566 0.060974 0.648376 1445372677 0.503662 -0.567566 0.060974 0.648376 1445372677 0.483398 -0.586365 0.002930 0.649963 1445372677 0.483398 -0.586365 0.002930 0.649963 1445372677 0.483398 -0.586365 0.002930 0.649963 1445372677 0.483398 -0.586365 0.002930 0.649963 1445372677 0.483398 -0.586365 0.002930 0.649963 1445372677 0.483398 -0.586365 0.002930 0.649963 1445372677 0.491943 -0.598938 -0.006287 0.631836 1445372677 0.491943 -0.598938 -0.006287 0.631836 1445372677 0.491943 -0.598938 -0.006287 0.631836 1445372677 0.491943 -0.598938 -0.006287 0.631836 1445372677 0.491943 -0.598938 -0.006287 0.631836 1445372677 0.506836 -0.619934 0.022766 0.598572 1445372677 0.506836 -0.619934 0.022766 0.598572 1445372677 0.506836 -0.619934 0.022766 0.598572 1445372677 0.506836 -0.619934 0.022766 0.598572 1445372677 0.506836 -0.619934 0.022766 0.598572 1445372677 0.506836 -0.619934 0.022766 0.598572 1445372677 0.534790 -0.639954 0.098450 0.542908 1445372677 0.534790 -0.639954 0.098450 0.542908 1445372677 0.534790 -0.639954 0.098450 0.542908 1445372677 0.534790 -0.639954 0.098450 0.542908 1445372677 0.534790 -0.639954 0.098450 0.542908 1445372677 0.534790 -0.639954 0.098450 0.542908 1445372677 0.534790 -0.639954 0.098450 0.542908 1445372677 0.534668 -0.660461 0.196716 0.489014 1445372677 0.534668 -0.660461 0.196716 0.489014 1445372677 0.534668 -0.660461 0.196716 0.489014 1445372677 0.534668 -0.660461 0.196716 0.489014 1445372677 0.534668 -0.660461 0.196716 0.489014 1445372677 0.510559 -0.677246 0.249817 0.467163 1445372677 0.510559 -0.677246 0.249817 0.467163 1445372677 0.510559 -0.677246 0.249817 0.467163 1445372677 0.510559 -0.677246 0.249817 0.467163 1445372677 0.510559 -0.677246 0.249817 0.467163 1445372677 0.510559 -0.677246 0.249817 0.467163 1445372677 0.510559 -0.677246 0.249817 0.467163 1445372677 0.456604 -0.709167 0.266846 0.466248 1445372677 0.456604 -0.709167 0.266846 0.466248 1445372677 0.456604 -0.709167 0.266846 0.466248 1445372677 0.456604 -0.709167 0.266846 0.466248 1445372677 0.456604 -0.709167 0.266846 0.466248 1445372677 0.456604 -0.709167 0.266846 0.466248 1445372677 0.456604 -0.709167 0.266846 0.466248 1445372677 0.443665 -0.716125 0.269958 0.466309 1445372677 0.443665 -0.716125 0.269958 0.466309 1445372677 0.443665 -0.716125 0.269958 0.466309 1445372677 0.443665 -0.716125 0.269958 0.466309 1445372677 0.443665 -0.716125 0.269958 0.466309 1445372677 0.443665 -0.716125 0.269958 0.466309 1445372677 0.462952 -0.692871 0.263916 0.485718 1445372677 0.462952 -0.692871 0.263916 0.485718 1445372677 0.462952 -0.692871 0.263916 0.485718 1445372677 0.462952 -0.692871 0.263916 0.485718 1445372677 0.462952 -0.692871 0.263916 0.485718 1445372677 0.462952 -0.692871 0.263916 0.485718 1445372677 0.469116 -0.673035 0.221313 0.527161 1445372677 0.469116 -0.673035 0.221313 0.527161 1445372677 0.469116 -0.673035 0.221313 0.527161 1445372677 0.469116 -0.673035 0.221313 0.527161 1445372677 0.469116 -0.673035 0.221313 0.527161 1445372677 0.469116 -0.673035 0.221313 0.527161 1445372677 0.469116 -0.673035 0.221313 0.527161 1445372677 0.457397 -0.667236 0.135376 0.572021 1445372677 0.457397 -0.667236 0.135376 0.572021 1445372678 0.457397 -0.667236 0.135376 0.572021 1445372678 0.457397 -0.667236 0.135376 0.572021 1445372678 0.457397 -0.667236 0.135376 0.572021 1445372678 0.457397 -0.667236 0.135376 0.572021 1445372678 0.450012 -0.647583 0.061523 0.611755 1445372678 0.450012 -0.647583 0.061523 0.611755 1445372678 0.450012 -0.647583 0.061523 0.611755 1445372678 0.450012 -0.647583 0.061523 0.611755 1445372678 0.450012 -0.647583 0.061523 0.611755 1445372678 0.450012 -0.647583 0.061523 0.611755 1445372678 0.425293 -0.647583 0.030334 0.631470 1445372678 0.425293 -0.647583 0.030334 0.631470 1445372678 0.425293 -0.647583 0.030334 0.631470 1445372678 0.425293 -0.647583 0.030334 0.631470 1445372678 0.425293 -0.647583 0.030334 0.631470 1445372678 0.425293 -0.647583 0.030334 0.631470 1445372678 0.429077 -0.650635 -0.007019 0.626526 1445372678 0.429077 -0.650635 -0.007019 0.626526 1445372678 0.429077 -0.650635 -0.007019 0.626526 1445372678 0.429077 -0.650635 -0.007019 0.626526 1445372678 0.429077 -0.650635 -0.007019 0.626526 1445372678 0.429077 -0.650635 -0.007019 0.626526 1445372678 0.442200 -0.662476 0.009033 0.604553 1445372678 0.442200 -0.662476 0.009033 0.604553 1445372678 0.442200 -0.662476 0.009033 0.604553 1445372678 0.442200 -0.662476 0.009033 0.604553 1445372678 0.442200 -0.662476 0.009033 0.604553 1445372678 0.442200 -0.662476 0.009033 0.604553 1445372678 0.442200 -0.662476 0.009033 0.604553 1445372678 0.478210 -0.664124 0.083313 0.568604 1445372678 0.478210 -0.664124 0.083313 0.568604 1445372678 0.478210 -0.664124 0.083313 0.568604 1445372678 0.478210 -0.664124 0.083313 0.568604 1445372678 0.478210 -0.664124 0.083313 0.568604 1445372678 0.478210 -0.664124 0.083313 0.568604 1445372678 0.500305 -0.667725 0.187927 0.518127 1445372678 0.500305 -0.667725 0.187927 0.518127 1445372678 0.500305 -0.667725 0.187927 0.518127 1445372678 0.500305 -0.667725 0.187927 0.518127 1445372678 0.500305 -0.667725 0.187927 0.518127 1445372678 0.489807 -0.671936 0.247681 0.497192 1445372678 0.489807 -0.671936 0.247681 0.497192 1445372678 0.489807 -0.671936 0.247681 0.497192 1445372678 0.489807 -0.671936 0.247681 0.497192 1445372678 0.489807 -0.671936 0.247681 0.497192 1445372678 0.489807 -0.671936 0.247681 0.497192 1445372678 0.489807 -0.671936 0.247681 0.497192 1445372678 0.456604 -0.691406 0.272400 0.489075 1445372678 0.456604 -0.691406 0.272400 0.489075 1445372678 0.456604 -0.691406 0.272400 0.489075 1445372678 0.456604 -0.691406 0.272400 0.489075 1445372678 0.456604 -0.691406 0.272400 0.489075 1445372678 0.456604 -0.691406 0.272400 0.489075 1445372678 0.457275 -0.695374 0.279175 0.479004 1445372678 0.457275 -0.695374 0.279175 0.479004 1445372678 0.457275 -0.695374 0.279175 0.479004 1445372678 0.457275 -0.695374 0.279175 0.479004 1445372678 0.457275 -0.695374 0.279175 0.479004 1445372678 0.457275 -0.695374 0.279175 0.479004 1445372678 0.492493 -0.668213 0.281311 0.481445 1445372678 0.492493 -0.668213 0.281311 0.481445 1445372678 0.492493 -0.668213 0.281311 0.481445 1445372678 0.492493 -0.668213 0.281311 0.481445 1445372678 0.492493 -0.668213 0.281311 0.481445 1445372678 0.492493 -0.668213 0.281311 0.481445 1445372678 0.509460 -0.641052 0.253357 0.515076 1445372678 0.509460 -0.641052 0.253357 0.515076 1445372678 0.509460 -0.641052 0.253357 0.515076 1445372678 0.509460 -0.641052 0.253357 0.515076 1445372678 0.509460 -0.641052 0.253357 0.515076 1445372678 0.509460 -0.641052 0.253357 0.515076 1445372678 0.505493 -0.626282 0.176819 0.566528 1445372678 0.505493 -0.626282 0.176819 0.566528 1445372678 0.505493 -0.626282 0.176819 0.566528 1445372678 0.505493 -0.626282 0.176819 0.566528 1445372678 0.505493 -0.626282 0.176819 0.566528 1445372678 0.505493 -0.626282 0.176819 0.566528 1445372678 0.495911 -0.604492 0.065979 0.619934 1445372678 0.495911 -0.604492 0.065979 0.619934 1445372678 0.495911 -0.604492 0.065979 0.619934 1445372678 0.495911 -0.604492 0.065979 0.619934 1445372678 0.495911 -0.604492 0.065979 0.619934 1445372678 0.495911 -0.604492 0.065979 0.619934 1445372678 0.491577 -0.585571 -0.004211 0.644531 1445372678 0.491577 -0.585571 -0.004211 0.644531 1445372678 0.491577 -0.585571 -0.004211 0.644531 1445372678 0.491577 -0.585571 -0.004211 0.644531 1445372678 0.491577 -0.585571 -0.004211 0.644531 1445372678 0.471680 -0.595581 -0.044312 0.648682 1445372678 0.471680 -0.595581 -0.044312 0.648682 1445372678 0.471680 -0.595581 -0.044312 0.648682 1445372678 0.471680 -0.595581 -0.044312 0.648682 1445372678 0.471680 -0.595581 -0.044312 0.648682 1445372678 0.471680 -0.595581 -0.044312 0.648682 1445372678 0.471680 -0.595581 -0.044312 0.648682 1445372678 0.472900 -0.601379 -0.061401 0.640991 1445372678 0.472900 -0.601379 -0.061401 0.640991 1445372678 0.472900 -0.601379 -0.061401 0.640991 1445372678 0.472900 -0.601379 -0.061401 0.640991 1445372678 0.472900 -0.601379 -0.061401 0.640991 1445372678 0.472900 -0.601379 -0.061401 0.640991 1445372678 0.509094 -0.612427 -0.025574 0.604187 1445372678 0.509094 -0.612427 -0.025574 0.604187 1445372678 0.509094 -0.612427 -0.025574 0.604187 1445372678 0.509094 -0.612427 -0.025574 0.604187 1445372678 0.509094 -0.612427 -0.025574 0.604187 1445372678 0.509094 -0.612427 -0.025574 0.604187 1445372678 0.539368 -0.630615 0.081055 0.552124 1445372678 0.539368 -0.630615 0.081055 0.552124 1445372678 0.539368 -0.630615 0.081055 0.552124 1445372678 0.539368 -0.630615 0.081055 0.552124 1445372679 0.539368 -0.630615 0.081055 0.552124 1445372679 0.539368 -0.630615 0.081055 0.552124 1445372679 0.539368 -0.630615 0.081055 0.552124 1445372679 0.531067 -0.660156 0.175476 0.501282 1445372679 0.531067 -0.660156 0.175476 0.501282 1445372679 0.531067 -0.660156 0.175476 0.501282 1445372679 0.531067 -0.660156 0.175476 0.501282 1445372679 0.531067 -0.660156 0.175476 0.501282 1445372679 0.531067 -0.660156 0.175476 0.501282 1445372679 0.516174 -0.675476 0.243774 0.466736 1445372679 0.516174 -0.675476 0.243774 0.466736 1445372679 0.516174 -0.675476 0.243774 0.466736 1445372679 0.516174 -0.675476 0.243774 0.466736 1445372679 0.516174 -0.675476 0.243774 0.466736 1445372679 0.516174 -0.675476 0.243774 0.466736 1445372679 0.491089 -0.687988 0.273254 0.459167 1445372679 0.491089 -0.687988 0.273254 0.459167 1445372679 0.491089 -0.687988 0.273254 0.459167 1445372679 0.491089 -0.687988 0.273254 0.459167 1445372679 0.491089 -0.687988 0.273254 0.459167 1445372679 0.491089 -0.687988 0.273254 0.459167 1445372679 0.491089 -0.687988 0.273254 0.459167 1445372679 0.490906 -0.689636 0.273438 0.456726 1445372679 0.490906 -0.689636 0.273438 0.456726 1445372679 0.490906 -0.689636 0.273438 0.456726 1445372679 0.490906 -0.689636 0.273438 0.456726 1445372679 0.490906 -0.689636 0.273438 0.456726 1445372679 0.512207 -0.662842 0.258545 0.481018 1445372679 0.512207 -0.662842 0.258545 0.481018 1445372679 0.512207 -0.662842 0.258545 0.481018 1445372679 0.512207 -0.662842 0.258545 0.481018 1445372679 0.512207 -0.662842 0.258545 0.481018 1445372679 0.512207 -0.662842 0.258545 0.481018 1445372679 0.512207 -0.662842 0.258545 0.481018 1445372679 0.523315 -0.633667 0.211121 0.529114 1445372679 0.523315 -0.633667 0.211121 0.529114 1445372679 0.523315 -0.633667 0.211121 0.529114 1445372679 0.523315 -0.633667 0.211121 0.529114 1445372679 0.523315 -0.633667 0.211121 0.529114 1445372679 0.523254 -0.614014 0.132874 0.575745 1445372679 0.523254 -0.614014 0.132874 0.575745 1445372679 0.523254 -0.614014 0.132874 0.575745 1445372679 0.523254 -0.614014 0.132874 0.575745 1445372679 0.523254 -0.614014 0.132874 0.575745 1445372679 0.523254 -0.614014 0.132874 0.575745 1445372679 0.523254 -0.614014 0.132874 0.575745 1445372679 0.514587 -0.586487 0.065247 0.622070 1445372679 0.514587 -0.586487 0.065247 0.622070 1445372679 0.514587 -0.586487 0.065247 0.622070 1445372679 0.514587 -0.586487 0.065247 0.622070 1445372679 0.514587 -0.586487 0.065247 0.622070 1445372679 0.514587 -0.586487 0.065247 0.622070 1445372679 0.494507 -0.569641 0.002869 0.656433 1445372679 0.494507 -0.569641 0.002869 0.656433 1445372679 0.494507 -0.569641 0.002869 0.656433 1445372679 0.494507 -0.569641 0.002869 0.656433 1445372679 0.494507 -0.569641 0.002869 0.656433 1445372679 0.494507 -0.569641 0.002869 0.656433 1445372679 0.481079 -0.591248 -0.055115 0.644897 1445372679 0.481079 -0.591248 -0.055115 0.644897 1445372679 0.481079 -0.591248 -0.055115 0.644897 1445372679 0.481079 -0.591248 -0.055115 0.644897 1445372679 0.481079 -0.591248 -0.055115 0.644897 1445372679 0.481079 -0.591248 -0.055115 0.644897 1445372679 0.495117 -0.596863 -0.053162 0.629089 1445372679 0.495117 -0.596863 -0.053162 0.629089 1445372679 0.495117 -0.596863 -0.053162 0.629089 1445372679 0.495117 -0.596863 -0.053162 0.629089 1445372679 0.495117 -0.596863 -0.053162 0.629089 1445372679 0.495117 -0.596863 -0.053162 0.629089 1445372679 0.495117 -0.596863 -0.053162 0.629089 1445372679 0.534180 -0.609985 0.018250 0.584961 1445372679 0.534180 -0.609985 0.018250 0.584961 1445372679 0.534180 -0.609985 0.018250 0.584961 1445372679 0.534180 -0.609985 0.018250 0.584961 1445372679 0.534180 -0.609985 0.018250 0.584961 1445372679 0.547241 -0.635437 0.118652 0.531616 1445372679 0.547241 -0.635437 0.118652 0.531616 1445372679 0.547241 -0.635437 0.118652 0.531616 1445372679 0.547241 -0.635437 0.118652 0.531616 1445372679 0.547241 -0.635437 0.118652 0.531616 1445372679 0.547241 -0.635437 0.118652 0.531616 1445372679 0.547241 -0.635437 0.118652 0.531616 1445372679 0.516907 -0.659485 0.191589 0.511047 1445372679 0.516907 -0.659485 0.191589 0.511047 1445372679 0.516907 -0.659485 0.191589 0.511047 1445372679 0.516907 -0.659485 0.191589 0.511047 1445372679 0.516907 -0.659485 0.191589 0.511047 1445372679 0.516907 -0.659485 0.191589 0.511047 1445372679 0.492676 -0.682617 0.247375 0.479675 1445372679 0.492676 -0.682617 0.247375 0.479675 1445372679 0.492676 -0.682617 0.247375 0.479675 1445372679 0.492676 -0.682617 0.247375 0.479675 1445372679 0.492676 -0.682617 0.247375 0.479675 1445372679 0.492676 -0.682617 0.247375 0.479675 1445372679 0.478760 -0.691467 0.273315 0.466858 1445372679 0.478760 -0.691467 0.273315 0.466858 1445372679 0.478760 -0.691467 0.273315 0.466858 1445372679 0.478760 -0.691467 0.273315 0.466858 1445372679 0.478760 -0.691467 0.273315 0.466858 1445372679 0.478760 -0.691467 0.273315 0.466858 1445372679 0.478760 -0.691467 0.273315 0.466858 1445372679 0.490356 -0.686584 0.268860 0.464600 1445372679 0.490356 -0.686584 0.268860 0.464600 1445372679 0.490356 -0.686584 0.268860 0.464600 1445372679 0.490356 -0.686584 0.268860 0.464600 1445372679 0.490356 -0.686584 0.268860 0.464600 1445372679 0.490356 -0.686584 0.268860 0.464600 1445372679 0.511902 -0.656128 0.248657 0.495544 1445372679 0.511902 -0.656128 0.248657 0.495544 1445372679 0.511902 -0.656128 0.248657 0.495544 1445372679 0.511902 -0.656128 0.248657 0.495544 1445372679 0.511902 -0.656128 0.248657 0.495544 1445372680 0.511902 -0.656128 0.248657 0.495544 1445372680 0.507629 -0.639893 0.174561 0.549866 1445372680 0.507629 -0.639893 0.174561 0.549866 1445372680 0.507629 -0.639893 0.174561 0.549866 1445372680 0.507629 -0.639893 0.174561 0.549866 1445372680 0.507629 -0.639893 0.174561 0.549866 1445372680 0.507629 -0.639893 0.174561 0.549866 1445372680 0.498047 -0.610229 0.078247 0.611084 1445372680 0.498047 -0.610229 0.078247 0.611084 1445372680 0.498047 -0.610229 0.078247 0.611084 1445372680 0.498047 -0.610229 0.078247 0.611084 1445372680 0.498047 -0.610229 0.078247 0.611084 1445372680 0.498047 -0.610229 0.078247 0.611084 1445372680 0.483948 -0.585693 0.007874 0.650085 1445372680 0.483948 -0.585693 0.007874 0.650085 1445372680 0.483948 -0.585693 0.007874 0.650085 1445372680 0.483948 -0.585693 0.007874 0.650085 1445372680 0.483948 -0.585693 0.007874 0.650085 1445372680 0.483948 -0.585693 0.007874 0.650085 1445372680 0.467285 -0.590698 -0.021057 0.657471 1445372680 0.467285 -0.590698 -0.021057 0.657471 1445372680 0.467285 -0.590698 -0.021057 0.657471 1445372680 0.467285 -0.590698 -0.021057 0.657471 1445372680 0.467285 -0.590698 -0.021057 0.657471 1445372680 0.467285 -0.590698 -0.021057 0.657471 1445372680 0.463379 -0.605713 -0.028809 0.646179 1445372680 0.463379 -0.605713 -0.028809 0.646179 1445372680 0.463379 -0.605713 -0.028809 0.646179 1445372680 0.463379 -0.605713 -0.028809 0.646179 1445372680 0.463379 -0.605713 -0.028809 0.646179 1445372680 0.463379 -0.605713 -0.028809 0.646179 1445372680 0.471497 -0.622925 -0.013977 0.624023 1445372680 0.471497 -0.622925 -0.013977 0.624023 1445372680 0.471497 -0.622925 -0.013977 0.624023 1445372680 0.471497 -0.622925 -0.013977 0.624023 1445372680 0.471497 -0.622925 -0.013977 0.624023 1445372680 0.521118 -0.627136 0.080811 0.573181 1445372680 0.521118 -0.627136 0.080811 0.573181 1445372680 0.521118 -0.627136 0.080811 0.573181 1445372680 0.521118 -0.627136 0.080811 0.573181 1445372680 0.521118 -0.627136 0.080811 0.573181 1445372680 0.521118 -0.627136 0.080811 0.573181 1445372680 0.533691 -0.644470 0.186096 0.514954 1445372680 0.533691 -0.644470 0.186096 0.514954 1445372680 0.533691 -0.644470 0.186096 0.514954 1445372680 0.533691 -0.644470 0.186096 0.514954 1445372680 0.533691 -0.644470 0.186096 0.514954 1445372680 0.533691 -0.644470 0.186096 0.514954 1445372680 0.533691 -0.644470 0.186096 0.514954 1445372680 0.510620 -0.668884 0.246826 0.480469 1445372680 0.510620 -0.668884 0.246826 0.480469 1445372680 0.510620 -0.668884 0.246826 0.480469 1445372680 0.510620 -0.668884 0.246826 0.480469 1445372680 0.510620 -0.668884 0.246826 0.480469 1445372680 0.510620 -0.668884 0.246826 0.480469 1445372680 0.490173 -0.692688 0.299011 0.436462 1445372680 0.490173 -0.692688 0.299011 0.436462 1445372680 0.490173 -0.692688 0.299011 0.436462 1445372680 0.490173 -0.692688 0.299011 0.436462 1445372680 0.490173 -0.692688 0.299011 0.436462 1445372680 0.490173 -0.692688 0.299011 0.436462 1445372680 0.476807 -0.702332 0.315308 0.424194 1445372680 0.476807 -0.702332 0.315308 0.424194 1445372680 0.476807 -0.702332 0.315308 0.424194 1445372680 0.476807 -0.702332 0.315308 0.424194 1445372680 0.476807 -0.702332 0.315308 0.424194 1445372680 0.476807 -0.702332 0.315308 0.424194 1445372680 0.476807 -0.702332 0.315308 0.424194 1445372680 0.496887 -0.681152 0.307800 0.440918 1445372680 0.496887 -0.681152 0.307800 0.440918 1445372680 0.496887 -0.681152 0.307800 0.440918 1445372680 0.496887 -0.681152 0.307800 0.440918 1445372680 0.496887 -0.681152 0.307800 0.440918 1445372680 0.496887 -0.681152 0.307800 0.440918 1445372680 0.500610 -0.657471 0.271545 0.493286 1445372680 0.500610 -0.657471 0.271545 0.493286 1445372680 0.500610 -0.657471 0.271545 0.493286 1445372680 0.500610 -0.657471 0.271545 0.493286 1445372680 0.500610 -0.657471 0.271545 0.493286 1445372680 0.500610 -0.657471 0.271545 0.493286 1445372680 0.479370 -0.648376 0.179626 0.563477 1445372680 0.479370 -0.648376 0.179626 0.563477 1445372680 0.479370 -0.648376 0.179626 0.563477 1445372680 0.479370 -0.648376 0.179626 0.563477 1445372680 0.479370 -0.648376 0.179626 0.563477 1445372680 0.479370 -0.648376 0.179626 0.563477 1445372680 0.459106 -0.618103 0.072510 0.633972 1445372680 0.459106 -0.618103 0.072510 0.633972 1445372680 0.459106 -0.618103 0.072510 0.633972 1445372680 0.459106 -0.618103 0.072510 0.633972 1445372680 0.459106 -0.618103 0.072510 0.633972 1445372680 0.459106 -0.618103 0.072510 0.633972 1445372680 0.459106 -0.618103 0.072510 0.633972 1445372680 0.435181 -0.592651 0.016052 0.677612 1445372680 0.435181 -0.592651 0.016052 0.677612 1445372680 0.435181 -0.592651 0.016052 0.677612 1445372680 0.435181 -0.592651 0.016052 0.677612 1445372680 0.435181 -0.592651 0.016052 0.677612 1445372680 0.435181 -0.592651 0.016052 0.677612 1445372680 0.404907 -0.619751 -0.027100 0.671753 1445372680 0.404907 -0.619751 -0.027100 0.671753 1445372680 0.404907 -0.619751 -0.027100 0.671753 1445372680 0.404907 -0.619751 -0.027100 0.671753 1445372680 0.404907 -0.619751 -0.027100 0.671753 1445372680 0.404907 -0.619751 -0.027100 0.671753 1445372680 0.404907 -0.619751 -0.027100 0.671753 1445372680 0.392761 -0.631409 -0.027466 0.668030 1445372680 0.392761 -0.631409 -0.027466 0.668030 1445372680 0.392761 -0.631409 -0.027466 0.668030 1445372680 0.392761 -0.631409 -0.027466 0.668030 1445372680 0.392761 -0.631409 -0.027466 0.668030 1445372681 0.392761 -0.631409 -0.027466 0.668030 1445372681 0.442322 -0.645935 0.043457 0.620667 1445372681 0.442322 -0.645935 0.043457 0.620667 1445372681 0.442322 -0.645935 0.043457 0.620667 1445372681 0.442322 -0.645935 0.043457 0.620667 1445372681 0.442322 -0.645935 0.043457 0.620667 1445372681 0.442322 -0.645935 0.043457 0.620667 1445372681 0.500916 -0.649902 0.154175 0.550415 1445372681 0.500916 -0.649902 0.154175 0.550415 1445372681 0.500916 -0.649902 0.154175 0.550415 1445372681 0.500916 -0.649902 0.154175 0.550415 1445372681 0.500916 -0.649902 0.154175 0.550415 1445372681 0.500916 -0.649902 0.154175 0.550415 1445372681 0.500916 -0.649902 0.154175 0.550415 1445372681 0.511841 -0.667725 0.227722 0.490173 1445372681 0.511841 -0.667725 0.227722 0.490173 1445372681 0.511841 -0.667725 0.227722 0.490173 1445372681 0.511841 -0.667725 0.227722 0.490173 1445372681 0.511841 -0.667725 0.227722 0.490173 1445372681 0.511841 -0.667725 0.227722 0.490173 1445372681 0.494629 -0.695557 0.261963 0.450439 1445372681 0.494629 -0.695557 0.261963 0.450439 1445372681 0.494629 -0.695557 0.261963 0.450439 1445372681 0.494629 -0.695557 0.261963 0.450439 1445372681 0.494629 -0.695557 0.261963 0.450439 1445372681 0.494629 -0.695557 0.261963 0.450439 1445372681 0.468872 -0.716553 0.286804 0.429443 1445372681 0.468872 -0.716553 0.286804 0.429443 1445372681 0.468872 -0.716553 0.286804 0.429443 1445372681 0.468872 -0.716553 0.286804 0.429443 1445372681 0.468872 -0.716553 0.286804 0.429443 1445372681 0.468872 -0.716553 0.286804 0.429443 1445372681 0.463440 -0.710815 0.299927 0.435852 1445372681 0.463440 -0.710815 0.299927 0.435852 1445372681 0.463440 -0.710815 0.299927 0.435852 1445372681 0.463440 -0.710815 0.299927 0.435852 1445372681 0.463440 -0.710815 0.299927 0.435852 1445372681 0.463440 -0.710815 0.299927 0.435852 1445372681 0.463440 -0.710815 0.299927 0.435852 1445372681 0.469299 -0.681885 0.286316 0.482483 1445372681 0.469299 -0.681885 0.286316 0.482483 1445372681 0.469299 -0.681885 0.286316 0.482483 1445372681 0.469299 -0.681885 0.286316 0.482483 1445372681 0.469299 -0.681885 0.286316 0.482483 1445372681 0.469299 -0.681885 0.286316 0.482483 1445372681 0.466064 -0.656433 0.227539 0.547791 1445372681 0.466064 -0.656433 0.227539 0.547791 1445372681 0.466064 -0.656433 0.227539 0.547791 1445372681 0.466064 -0.656433 0.227539 0.547791 1445372681 0.466064 -0.656433 0.227539 0.547791 1445372681 0.466064 -0.656433 0.227539 0.547791 1445372681 0.455444 -0.624146 0.114929 0.624329 1445372681 0.455444 -0.624146 0.114929 0.624329 1445372681 0.455444 -0.624146 0.114929 0.624329 1445372681 0.455444 -0.624146 0.114929 0.624329 1445372681 0.455444 -0.624146 0.114929 0.624329 1445372681 0.455444 -0.624146 0.114929 0.624329 1445372681 0.457886 -0.560425 0.011597 0.690002 1445372681 0.457886 -0.560425 0.011597 0.690002 1445372681 0.457886 -0.560425 0.011597 0.690002 1445372681 0.457886 -0.560425 0.011597 0.690002 1445372681 0.457886 -0.560425 0.011597 0.690002 1445372681 0.457886 -0.560425 0.011597 0.690002 1445372681 0.456665 -0.513000 -0.048218 0.725220 1445372681 0.456665 -0.513000 -0.048218 0.725220 1445372681 0.456665 -0.513000 -0.048218 0.725220 1445372681 0.456665 -0.513000 -0.048218 0.725220 1445372681 0.456665 -0.513000 -0.048218 0.725220 1445372681 0.456665 -0.513000 -0.048218 0.725220 1445372681 0.456665 -0.513000 -0.048218 0.725220 1445372681 0.435730 -0.527710 -0.119995 0.719177 1445372681 0.435730 -0.527710 -0.119995 0.719177 1445372681 0.435730 -0.527710 -0.119995 0.719177 1445372681 0.435730 -0.527710 -0.119995 0.719177 1445372681 0.435730 -0.527710 -0.119995 0.719177 1445372681 0.435730 -0.527710 -0.119995 0.719177 1445372681 0.435486 -0.546631 -0.145569 0.700195 1445372681 0.435486 -0.546631 -0.145569 0.700195 1445372681 0.435486 -0.546631 -0.145569 0.700195 1445372681 0.435486 -0.546631 -0.145569 0.700195 1445372681 0.435486 -0.546631 -0.145569 0.700195 1445372681 0.435486 -0.546631 -0.145569 0.700195 1445372681 0.479187 -0.567078 -0.075500 0.665649 1445372681 0.479187 -0.567078 -0.075500 0.665649 1445372681 0.479187 -0.567078 -0.075500 0.665649 1445372681 0.479187 -0.567078 -0.075500 0.665649 1445372681 0.479187 -0.567078 -0.075500 0.665649 1445372681 0.479187 -0.567078 -0.075500 0.665649 1445372681 0.529480 -0.598083 0.047119 0.599792 1445372681 0.529480 -0.598083 0.047119 0.599792 1445372681 0.529480 -0.598083 0.047119 0.599792 1445372681 0.529480 -0.598083 0.047119 0.599792 1445372681 0.529480 -0.598083 0.047119 0.599792 1445372681 0.529480 -0.598083 0.047119 0.599792 1445372681 0.529480 -0.598083 0.047119 0.599792 1445372681 0.543091 -0.641907 0.148438 0.520508 1445372681 0.543091 -0.641907 0.148438 0.520508 1445372681 0.543091 -0.641907 0.148438 0.520508 1445372681 0.543091 -0.641907 0.148438 0.520508 1445372681 0.543091 -0.641907 0.148438 0.520508 1445372681 0.543091 -0.641907 0.148438 0.520508 1445372681 0.531128 -0.672119 0.220642 0.466309 1445372681 0.531128 -0.672119 0.220642 0.466309 1445372681 0.531128 -0.672119 0.220642 0.466309 1445372681 0.531128 -0.672119 0.220642 0.466309 1445372681 0.531128 -0.672119 0.220642 0.466309 1445372681 0.531128 -0.672119 0.220642 0.466309 1445372681 0.531128 -0.672119 0.220642 0.466309 1445372681 0.488953 -0.705627 0.247192 0.449341 1445372681 0.488953 -0.705627 0.247192 0.449341 1445372681 0.488953 -0.705627 0.247192 0.449341 1445372681 0.488953 -0.705627 0.247192 0.449341 1445372681 0.488953 -0.705627 0.247192 0.449341 1445372681 0.488953 -0.705627 0.247192 0.449341 1445372682 0.493225 -0.708008 0.260437 0.433167 1445372682 0.493225 -0.708008 0.260437 0.433167 1445372682 0.493225 -0.708008 0.260437 0.433167 1445372682 0.493225 -0.708008 0.260437 0.433167 1445372682 0.493225 -0.708008 0.260437 0.433167 1445372682 0.493225 -0.708008 0.260437 0.433167 1445372682 0.518555 -0.681335 0.253113 0.450317 1445372682 0.518555 -0.681335 0.253113 0.450317 1445372682 0.518555 -0.681335 0.253113 0.450317 1445372682 0.518555 -0.681335 0.253113 0.450317 1445372682 0.518555 -0.681335 0.253113 0.450317 1445372682 0.518555 -0.681335 0.253113 0.450317 1445372682 0.537415 -0.645020 0.214233 0.499146 1445372682 0.537415 -0.645020 0.214233 0.499146 1445372682 0.537415 -0.645020 0.214233 0.499146 1445372682 0.537415 -0.645020 0.214233 0.499146 1445372682 0.537415 -0.645020 0.214233 0.499146 1445372682 0.537415 -0.645020 0.214233 0.499146 1445372682 0.537415 -0.645020 0.214233 0.499146 1445372682 0.540283 -0.608704 0.135925 0.564880 1445372682 0.540283 -0.608704 0.135925 0.564880 1445372682 0.540283 -0.608704 0.135925 0.564880 1445372682 0.540283 -0.608704 0.135925 0.564880 1445372682 0.540283 -0.608704 0.135925 0.564880 1445372682 0.540283 -0.608704 0.135925 0.564880 1445372682 0.529053 -0.567932 0.042114 0.629089 1445372682 0.529053 -0.567932 0.042114 0.629089 1445372682 0.529053 -0.567932 0.042114 0.629089 1445372682 0.529053 -0.567932 0.042114 0.629089 1445372682 0.529053 -0.567932 0.042114 0.629089 1445372682 0.529053 -0.567932 0.042114 0.629089 1445372682 0.529053 -0.567932 0.042114 0.629089 1445372682 0.509216 -0.531677 -0.032227 0.676025 1445372682 0.509216 -0.531677 -0.032227 0.676025 1445372682 0.509216 -0.531677 -0.032227 0.676025 1445372682 0.509216 -0.531677 -0.032227 0.676025 1445372682 0.509216 -0.531677 -0.032227 0.676025 1445372682 0.509216 -0.531677 -0.032227 0.676025 1445372682 0.483154 -0.517151 -0.093506 0.700256 1445372682 0.483154 -0.517151 -0.093506 0.700256 1445372682 0.483154 -0.517151 -0.093506 0.700256 1445372682 
0.466553 -0.657776 0.316101 0.499756 1445372684 0.466553 -0.657776 0.316101 0.499756 1445372684 0.466553 -0.657776 0.316101 0.499756 1445372684 0.466553 -0.657776 0.316101 0.499756 1445372684 0.458496 -0.662109 0.304199 0.508728 1445372684 0.458496 -0.662109 0.304199 0.508728 1445372684 0.458496 -0.662109 0.304199 0.508728 1445372684 0.458496 -0.662109 0.304199 0.508728 1445372684 0.458496 -0.662109 0.304199 0.508728 1445372684 0.458496 -0.662109 0.304199 0.508728 1445372684 0.449707 -0.668030 0.290771 0.516602 1445372684 0.449707 -0.668030 0.290771 0.516602 1445372684 0.449707 -0.668030 0.290771 0.516602 1445372684 0.449707 -0.668030 0.290771 0.516602 1445372684 0.449707 -0.668030 0.290771 0.516602 1445372684 0.449707 -0.668030 0.290771 0.516602 1445372684 0.449707 -0.668030 0.290771 0.516602 1445372684 0.440857 -0.675171 0.281677 0.520081 1445372684 0.440857 -0.675171 0.281677 0.520081 1445372684 0.440857 -0.675171 0.281677 0.520081 1445372684 0.440857 -0.675171 0.281677 0.520081 1445372684 0.440857 -0.675171 0.281677 0.520081 1445372684 0.432373 -0.687561 0.272827 0.515564 1445372684 0.432373 -0.687561 0.272827 0.515564 1445372684 0.432373 -0.687561 0.272827 0.515564 1445372684 0.432373 -0.687561 0.272827 0.515564 1445372684 0.432373 -0.687561 0.272827 0.515564 1445372684 0.432373 -0.687561 0.272827 0.515564 1445372684 0.419861 -0.703735 0.256348 0.512512 1445372684 0.419861 -0.703735 0.256348 0.512512 1445372684 0.419861 -0.703735 0.256348 0.512512 1445372684 0.419861 -0.703735 0.256348 0.512512 1445372684 0.419861 -0.703735 0.256348 0.512512 1445372684 0.435913 -0.701843 0.264648 0.497314 1445372684 0.435913 -0.701843 0.264648 0.497314 1445372684 0.435913 -0.701843 0.264648 0.497314 1445372684 0.435913 -0.701843 0.264648 0.497314 1445372684 0.435913 -0.701843 0.264648 0.497314 1445372684 0.435913 -0.701843 0.264648 0.497314 1445372684 0.467773 -0.687195 0.300415 0.467651 1445372684 0.467773 -0.687195 0.300415 0.467651 1445372684 0.467773 -0.687195 0.300415 0.467651 1445372684 0.467773 -0.687195 0.300415 0.467651 1445372684 0.467773 -0.687195 0.300415 0.467651 1445372684 0.467773 -0.687195 0.300415 0.467651 1445372684 0.467773 -0.687195 0.300415 0.467651 1445372684 0.487366 -0.676453 0.331970 0.441223 1445372684 0.487366 -0.676453 0.331970 0.441223 1445372684 0.487366 -0.676453 0.331970 0.441223 1445372684 0.487366 -0.676453 0.331970 0.441223 1445372684 0.487366 -0.676453 0.331970 0.441223 1445372684 0.487366 -0.676453 0.331970 0.441223 1445372684 0.499207 -0.669434 0.357239 0.418335 1445372684 0.499207 -0.669434 0.357239 0.418335 1445372684 0.499207 -0.669434 0.357239 0.418335 1445372684 0.499207 -0.669434 0.357239 0.418335 1445372684 0.499207 -0.669434 0.357239 0.418335 1445372684 0.499207 -0.669434 0.357239 0.418335 1445372684 0.511414 -0.659607 0.374878 0.403564 1445372684 0.511414 -0.659607 0.374878 0.403564 1445372684 0.511414 -0.659607 0.374878 0.403564 1445372684 0.511414 -0.659607 0.374878 0.403564 1445372684 0.511414 -0.659607 0.374878 0.403564 1445372684 0.511414 -0.659607 0.374878 0.403564 1445372684 0.516907 -0.651855 0.383545 0.401001 1445372684 0.516907 -0.651855 0.383545 0.401001 1445372684 0.516907 -0.651855 0.383545 0.401001 1445372684 0.516907 -0.651855 0.383545 0.401001 1445372684 0.516907 -0.651855 0.383545 0.401001 1445372684 0.516907 -0.651855 0.383545 0.401001 1445372684 0.516907 -0.651855 0.383545 0.401001 1445372684 0.514587 -0.650452 0.380493 0.409058 1445372684 0.514587 -0.650452 0.380493 0.409058 1445372684 0.514587 -0.650452 0.380493 0.409058 1445372685 0.514587 -0.650452 0.380493 0.409058 1445372685 0.514587 -0.650452 0.380493 0.409058 1445372685 0.514587 -0.650452 0.380493 0.409058 1445372685 0.503784 -0.655212 0.367249 0.426636 1445372685 0.503784 -0.655212 0.367249 0.426636 1445372685 0.503784 -0.655212 0.367249 0.426636 1445372685 0.503784 -0.655212 0.367249 0.426636 1445372685 0.503784 -0.655212 0.367249 0.426636 1445372685 0.503784 -0.655212 0.367249 0.426636 1445372685 0.490051 -0.662048 0.347351 0.448181 1445372685 0.490051 -0.662048 0.347351 0.448181 1445372685 0.490051 -0.662048 0.347351 0.448181 1445372685 0.490051 -0.662048 0.347351 0.448181 1445372685 0.490051 -0.662048 0.347351 0.448181 1445372685 0.490051 -0.662048 0.347351 0.448181 1445372685 0.490051 -0.662048 0.347351 0.448181 1445372685 0.476074 -0.667908 0.326172 0.469971 1445372685 0.476074 -0.667908 0.326172 0.469971 1445372685 0.476074 -0.667908 0.326172 0.469971 1445372685 0.476074 -0.667908 0.326172 0.469971 1445372685 0.476074 -0.667908 0.326172 0.469971 1445372685 0.476074 -0.667908 0.326172 0.469971 1445372685 0.462463 -0.675476 0.303345 0.487671 1445372685 0.462463 -0.675476 0.303345 0.487671 1445372685 0.462463 -0.675476 0.303345 0.487671 1445372685 0.462463 -0.675476 0.303345 0.487671 1445372685 0.462463 -0.675476 0.303345 0.487671 1445372685 0.462463 -0.675476 0.303345 0.487671 1445372685 0.454102 -0.683411 0.284485 0.495728 1445372685 0.454102 -0.683411 0.284485 0.495728 1445372685 0.454102 -0.683411 0.284485 0.495728 1445372685 0.454102 -0.683411 0.284485 0.495728 1445372685 0.454102 -0.683411 0.284485 0.495728 1445372685 0.454102 -0.683411 0.284485 0.495728 1445372685 0.450684 -0.687256 0.267700 0.502808 1445372685 0.450684 -0.687256 0.267700 0.502808 1445372685 0.450684 -0.687256 0.267700 0.502808 1445372685 0.450684 -0.687256 0.267700 0.502808 1445372685 0.450684 -0.687256 0.267700 0.502808 1445372685 0.450684 -0.687256 0.267700 0.502808 1445372685 0.465271 -0.681335 0.274414 0.493958 1445372685 0.465271 -0.681335 0.274414 0.493958 1445372685 0.465271 -0.681335 0.274414 0.493958 1445372685 0.465271 -0.681335 0.274414 0.493958 1445372685 0.465271 -0.681335 0.274414 0.493958 1445372685 0.465271 -0.681335 0.274414 0.493958 1445372685 0.465271 -0.681335 0.274414 0.493958 1445372685 0.480652 -0.676514 0.293335 0.474548 1445372685 0.480652 -0.676514 0.293335 0.474548 1445372685 0.480652 -0.676514 0.293335 0.474548 1445372685 0.480652 -0.676514 0.293335 0.474548 1445372685 0.480652 -0.676514 0.293335 0.474548 1445372685 0.480652 -0.676514 0.293335 0.474548 1445372685 0.492493 -0.671936 0.313843 0.455444 1445372685 0.492493 -0.671936 0.313843 0.455444 1445372685 0.492493 -0.671936 0.313843 0.455444 1445372685 0.492493 -0.671936 0.313843 0.455444 1445372685 0.492493 -0.671936 0.313843 0.455444 1445372685 0.507751 -0.662170 0.340393 0.433411 1445372685 0.507751 -0.662170 0.340393 0.433411 1445372685 0.507751 -0.662170 0.340393 0.433411 1445372685 0.507751 -0.662170 0.340393 0.433411 1445372685 0.507751 -0.662170 0.340393 0.433411 1445372685 0.507751 -0.662170 0.340393 0.433411 1445372685 0.521362 -0.652161 0.358276 0.417664 1445372685 0.521362 -0.652161 0.358276 0.417664 1445372685 0.521362 -0.652161 0.358276 0.417664 1445372685 0.521362 -0.652161 0.358276 0.417664 1445372685 0.521362 -0.652161 0.358276 0.417664 1445372685 0.521362 -0.652161 0.358276 0.417664 1445372685 0.529663 -0.645264 0.366150 0.411133 1445372685 0.529663 -0.645264 0.366150 0.411133 1445372685 0.529663 -0.645264 0.366150 0.411133 1445372685 0.529663 -0.645264 0.366150 0.411133 1445372685 0.529663 -0.645264 0.366150 0.411133 1445372685 0.529663 -0.645264 0.366150 0.411133 1445372685 0.531494 -0.643433 0.364258 0.413269 1445372685 0.531494 -0.643433 0.364258 0.413269 1445372685 0.531494 -0.643433 0.364258 0.413269 1445372685 0.531494 -0.643433 0.364258 0.413269 1445372685 0.531494 -0.643433 0.364258 0.413269 1445372685 0.531494 -0.643433 0.364258 0.413269 1445372685 0.531494 -0.643433 0.364258 0.413269 1445372685 0.524353 -0.646667 0.351624 0.427979 1445372685 0.524353 -0.646667 0.351624 0.427979 1445372685 0.524353 -0.646667 0.351624 0.427979 1445372685 0.524353 -0.646667 0.351624 0.427979 1445372685 0.524353 -0.646667 0.351624 0.427979 1445372685 0.524353 -0.646667 0.351624 0.427979 1445372685 0.511047 -0.652588 0.329773 0.451843 1445372685 0.511047 -0.652588 0.329773 0.451843 1445372685 0.511047 -0.652588 0.329773 0.451843 1445372685 0.511047 -0.652588 0.329773 0.451843 1445372685 0.511047 -0.652588 0.329773 0.451843 1445372685 0.511047 -0.652588 0.329773 0.451843 1445372685 0.498901 -0.652771 0.310303 0.478149 1445372685 0.498901 -0.652771 0.310303 0.478149 1445372685 0.498901 -0.652771 0.310303 0.478149 1445372685 0.498901 -0.652771 0.310303 0.478149 1445372685 0.498901 -0.652771 0.310303 0.478149 1445372685 0.498901 -0.652771 0.310303 0.478149 1445372685 0.486206 -0.652954 0.295227 0.500061 1445372685 0.486206 -0.652954 0.295227 0.500061 1445372685 0.486206 -0.652954 0.295227 0.500061 1445372685 0.486206 -0.652954 0.295227 0.500061 1445372685 0.486206 -0.652954 0.295227 0.500061 1445372685 0.486206 -0.652954 0.295227 0.500061 1445372685 0.471619 -0.658508 0.283630 0.513245 1445372685 0.471619 -0.658508 0.283630 0.513245 1445372685 0.471619 -0.658508 0.283630 0.513245 1445372685 0.471619 -0.658508 0.283630 0.513245 1445372686 0.471619 -0.658508 0.283630 0.513245 1445372686 0.471619 -0.658508 0.283630 0.513245 1445372686 0.448486 -0.671814 0.260315 0.528870 1445372686 0.448486 -0.671814 0.260315 0.528870 1445372686 0.448486 -0.671814 0.260315 0.528870 1445372686 0.448486 -0.671814 0.260315 0.528870 1445372686 0.448486 -0.671814 0.260315 0.528870 1445372686 0.448486 -0.671814 0.260315 0.528870 1445372686 0.446472 -0.675110 0.253723 0.529541 1445372686 0.446472 -0.675110 0.253723 0.529541 1445372686 0.446472 -0.675110 0.253723 0.529541 1445372686 0.446472 -0.675110 0.253723 0.529541 1445372686 0.446472 -0.675110 0.253723 0.529541 1445372686 0.446472 -0.675110 0.253723 0.529541 1445372686 0.446472 -0.675110 0.253723 0.529541 1445372686 0.461365 -0.672668 0.273010 0.509949 1445372686 0.461365 -0.672668 0.273010 0.509949 1445372686 0.461365 -0.672668 0.273010 0.509949 1445372686 0.461365 -0.672668 0.273010 0.509949 1445372686 0.461365 -0.672668 0.273010 0.509949 1445372686 0.461365 -0.672668 0.273010 0.509949 1445372686 0.476807 -0.671021 0.297913 0.483398 1445372686 0.476807 -0.671021 0.297913 0.483398 1445372686 0.476807 -0.671021 0.297913 0.483398 1445372686 0.476807 -0.671021 0.297913 0.483398 1445372686 0.476807 -0.671021 0.297913 0.483398 1445372686 0.496643 -0.662781 0.330383 0.452637 1445372686 0.496643 -0.662781 0.330383 0.452637 1445372686 0.496643 -0.662781 0.330383 0.452637 1445372686 0.496643 -0.662781 0.330383 0.452637 1445372686 0.496643 -0.662781 0.330383 0.452637 1445372686 0.496643 -0.662781 0.330383 0.452637 1445372686 0.523682 -0.644409 0.364075 0.421814 1445372686 0.523682 -0.644409 0.364075 0.421814 1445372686 0.523682 -0.644409 0.364075 0.421814 1445372686 0.523682 -0.644409 0.364075 0.421814 1445372686 0.523682 -0.644409 0.364075 0.421814 1445372686 0.523682 -0.644409 0.364075 0.421814 1445372686 0.523682 -0.644409 0.364075 0.421814 1445372686 0.541138 -0.630432 0.383789 0.403015 1445372686 0.541138 -0.630432 0.383789 0.403015 1445372686 0.541138 -0.630432 0.383789 0.403015 1445372686 0.541138 -0.630432 0.383789 0.403015 1445372686 0.541138 -0.630432 0.383789 0.403015 1445372686 0.541138 -0.630432 0.383789 0.403015 1445372686 0.541260 -0.630920 0.383667 0.402161 1445372686 0.541260 -0.630920 0.383667 0.402161 1445372686 0.541260 -0.630920 0.383667 0.402161 1445372686 0.541260 -0.630920 0.383667 0.402161 1445372686 0.541260 -0.630920 0.383667 0.402161 1445372686 0.541260 -0.630920 0.383667 0.402161 1445372686 0.531555 -0.639954 0.366516 0.416565 1445372686 0.531555 -0.639954 0.366516 0.416565 1445372686 0.531555 -0.639954 0.366516 0.416565 1445372686 0.531555 -0.639954 0.366516 0.416565 1445372686 0.531555 -0.639954 0.366516 0.416565 1445372686 0.531555 -0.639954 0.366516 0.416565 1445372686 0.519531 -0.647278 0.341492 0.440979 1445372686 0.519531 -0.647278 0.341492 0.440979 1445372686 0.519531 -0.647278 0.341492 0.440979 1445372686 0.519531 -0.647278 0.341492 0.440979 1445372686 0.519531 -0.647278 0.341492 0.440979 1445372686 0.519531 -0.647278 0.341492 0.440979 1445372686 0.510742 -0.646973 0.318848 0.467896 1445372686 0.510742 -0.646973 0.318848 0.467896 1445372686 0.510742 -0.646973 0.318848 0.467896 1445372686 0.510742 -0.646973 0.318848 0.467896 1445372686 0.510742 -0.646973 0.318848 0.467896 1445372686 0.510742 -0.646973 0.318848 0.467896 1445372686 0.510742 -0.646973 0.318848 0.467896 1445372686 0.498962 -0.648071 0.299927 0.490967 1445372686 0.498962 -0.648071 0.299927 0.490967 1445372686 0.498962 -0.648071 0.299927 0.490967 1445372686 0.498962 -0.648071 0.299927 0.490967 1445372686 0.498962 -0.648071 0.299927 0.490967 1445372686 0.498962 -0.648071 0.299927 0.490967 1445372686 0.483215 -0.658447 0.281250 0.503784 1445372686 0.483215 -0.658447 0.281250 0.503784 1445372686 0.483215 -0.658447 0.281250 0.503784 1445372686 0.483215 -0.658447 0.281250 0.503784 1445372686 0.483215 -0.658447 0.281250 0.503784 1445372686 0.483215 -0.658447 0.281250 0.503784 1445372686 0.462952 -0.677185 0.248230 0.515259 1445372686 0.462952 -0.677185 0.248230 0.515259 1445372686 0.462952 -0.677185 0.248230 0.515259 1445372686 0.462952 -0.677185 0.248230 0.515259 1445372686 0.462952 -0.677185 0.248230 0.515259 1445372686 0.462952 -0.677185 0.248230 0.515259 1445372686 0.473694 -0.681335 0.243408 0.502075 1445372686 0.473694 -0.681335 0.243408 0.502075 1445372686 0.473694 -0.681335 0.243408 0.502075 1445372686 0.473694 -0.681335 0.243408 0.502075 1445372686 0.473694 -0.681335 0.243408 0.502075 1445372686 0.473694 -0.681335 0.243408 0.502075 1445372686 0.502319 -0.673462 0.269592 0.470520 1445372686 0.502319 -0.673462 0.269592 0.470520 1445372686 0.502319 -0.673462 0.269592 0.470520 1445372686 0.502319 -0.673462 0.269592 0.470520 1445372686 0.502319 -0.673462 0.269592 0.470520 1445372686 0.502319 -0.673462 0.269592 0.470520 1445372686 0.519958 -0.667847 0.290833 0.446045 1445372686 0.519958 -0.667847 0.290833 0.446045 1445372686 0.519958 -0.667847 0.290833 0.446045 1445372686 0.519958 -0.667847 0.290833 0.446045 1445372686 0.519958 -0.667847 0.290833 0.446045 1445372686 0.519958 -0.667847 0.290833 0.446045 1445372686 0.543396 -0.655457 0.313904 0.420227 1445372686 0.543396 -0.655457 0.313904 0.420227 1445372686 0.543396 -0.655457 0.313904 0.420227 1445372686 0.543396 -0.655457 0.313904 0.420227 1445372686 0.543396 -0.655457 0.313904 0.420227 1445372687 0.543396 -0.655457 0.313904 0.420227 1445372687 0.563965 -0.638306 0.338867 0.399536 1445372687 0.563965 -0.638306 0.338867 0.399536 1445372687 0.563965 -0.638306 0.338867 0.399536 1445372687 0.563965 -0.638306 0.338867 0.399536 1445372687 0.563965 -0.638306 0.338867 0.399536 1445372687 0.563965 -0.638306 0.338867 0.399536 1445372687 0.563965 -0.638306 0.338867 0.399536 1445372687 0.568604 -0.631165 0.352905 0.392151 1445372687 0.568604 -0.631165 0.352905 0.392151 1445372687 0.568604 -0.631165 0.352905 0.392151 1445372687 0.568604 -0.631165 0.352905 0.392151 1445372687 0.568604 -0.631165 0.352905 0.392151 1445372687 0.568604 -0.631165 0.352905 0.392151 1445372687 0.561340 -0.633789 0.346497 0.403870 1445372687 0.561340 -0.633789 0.346497 0.403870 1445372687 0.561340 -0.633789 0.346497 0.403870 1445372687 0.561340 -0.633789 0.346497 0.403870 1445372687 0.561340 -0.633789 0.346497 0.403870 1445372687 0.561340 -0.633789 0.346497 0.403870 1445372687 0.553711 -0.638000 0.330139 0.421082 1445372687 0.553711 -0.638000 0.330139 0.421082 1445372687 0.553711 -0.638000 0.330139 0.421082 1445372687 0.553711 -0.638000 0.330139 0.421082 1445372687 0.553711 -0.638000 0.330139 0.421082 1445372687 0.553711 -0.638000 0.330139 0.421082 1445372687 0.544250 -0.639038 0.314026 0.443665 1445372687 0.544250 -0.639038 0.314026 0.443665 1445372687 0.544250 -0.639038 0.314026 0.443665 1445372687 0.544250 -0.639038 0.314026 0.443665 1445372687 0.544250 -0.639038 0.314026 0.443665 1445372687 0.544250 -0.639038 0.314026 0.443665 1445372687 0.544250 -0.639038 0.314026 0.443665 1445372687 0.528625 -0.640747 0.294861 0.472229 1445372687 0.528625 -0.640747 0.294861 0.472229 1445372687 0.528625 -0.640747 0.294861 0.472229 1445372687 0.528625 -0.640747 0.294861 0.472229 1445372687 0.528625 -0.640747 0.294861 0.472229 1445372687 0.511841 -0.643494 0.277161 0.497131 1445372687 0.511841 -0.643494 0.277161 0.497131 1445372687 0.511841 -0.643494 0.277161 0.497131 1445372687 0.511841 -0.643494 0.277161 0.497131 1445372687 0.511841 -0.643494 0.277161 0.497131 1445372687 0.494995 -0.659302 0.252808 0.506348 1445372687 0.494995 -0.659302 0.252808 0.506348 1445372687 0.494995 -0.659302 0.252808 0.506348 1445372687 0.494995 -0.659302 0.252808 0.506348 1445372687 0.494995 -0.659302 0.252808 0.506348 1445372687 0.494995 -0.659302 0.252808 0.506348 1445372687 0.484924 -0.676025 0.225769 0.506775 1445372687 0.484924 -0.676025 0.225769 0.506775 1445372687 0.484924 -0.676025 0.225769 0.506775 1445372687 0.484924 -0.676025 0.225769 0.506775 1445372687 0.484924 -0.676025 0.225769 0.506775 1445372687 0.484924 -0.676025 0.225769 0.506775 1445372687 0.491211 -0.681885 0.227600 0.491821 1445372687 0.491211 -0.681885 0.227600 0.491821 1445372687 0.491211 -0.681885 0.227600 0.491821 1445372687 0.491211 -0.681885 0.227600 0.491821 1445372687 0.491211 -0.681885 0.227600 0.491821 1445372687 0.491211 -0.681885 0.227600 0.491821 1445372687 0.491211 -0.681885 0.227600 0.491821 1445372687 0.515686 -0.676025 0.257263 0.459167 1445372687 0.515686 -0.676025 0.257263 0.459167 1445372687 0.515686 -0.676025 0.257263 0.459167 1445372687 0.515686 -0.676025 0.257263 0.459167 1445372687 0.515686 -0.676025 0.257263 0.459167 1445372687 0.515686 -0.676025 0.257263 0.459167 1445372687 0.532776 -0.668335 0.296570 0.426025 1445372687 0.532776 -0.668335 0.296570 0.426025 1445372687 0.532776 -0.668335 0.296570 0.426025 1445372687 0.532776 -0.668335 0.296570 0.426025 1445372687 0.532776 -0.668335 0.296570 0.426025 1445372687 0.532776 -0.668335 0.296570 0.426025 1445372687 0.540588 -0.661560 0.327820 0.403198 1445372687 0.540588 -0.661560 0.327820 0.403198 1445372687 0.540588 -0.661560 0.327820 0.403198 1445372687 0.540588 -0.661560 0.327820 0.403198 1445372687 0.540588 -0.661560 0.327820 0.403198 1445372687 0.540588 -0.661560 0.327820 0.403198 1445372687 0.551880 -0.650269 0.352173 0.385376 1445372687 0.551880 -0.650269 0.352173 0.385376 1445372687 0.551880 -0.650269 0.352173 0.385376 1445372687 0.551880 -0.650269 0.352173 0.385376 1445372687 0.551880 -0.650269 0.352173 0.385376 1445372687 0.551880 -0.650269 0.352173 0.385376 1445372687 0.551880 -0.650269 0.352173 0.385376 1445372687 0.556763 -0.645386 0.359497 0.379761 1445372687 0.556763 -0.645386 0.359497 0.379761 1445372687 0.556763 -0.645386 0.359497 0.379761 1445372687 0.556763 -0.645386 0.359497 0.379761 1445372687 0.556763 -0.645386 0.359497 0.379761 1445372687 0.556763 -0.645386 0.359497 0.379761 1445372687 0.557556 -0.643982 0.353516 0.386475 1445372687 0.557556 -0.643982 0.353516 0.386475 1445372687 0.557556 -0.643982 0.353516 0.386475 1445372687 0.557556 -0.643982 0.353516 0.386475 1445372687 0.557556 -0.643982 0.353516 0.386475 1445372687 0.557556 -0.643982 0.353516 0.386475 1445372687 0.557556 -0.643982 0.353516 0.386475 1445372687 0.550110 -0.647644 0.334412 0.407532 1445372687 0.550110 -0.647644 0.334412 0.407532 1445372687 0.550110 -0.647644 0.334412 0.407532 1445372687 0.550110 -0.647644 0.334412 0.407532 1445372687 0.550110 -0.647644 0.334412 0.407532 1445372687 0.550110 -0.647644 0.334412 0.407532 1445372687 0.543579 -0.643921 0.315063 0.436584 1445372687 0.543579 -0.643921 0.315063 0.436584 1445372687 0.543579 -0.643921 0.315063 0.436584 1445372687 0.543579 -0.643921 0.315063 0.436584 1445372687 0.543579 -0.643921 0.315063 0.436584 1445372687 0.543579 -0.643921 0.315063 0.436584 1445372688 0.531982 -0.639648 0.292542 0.471436 1445372688 0.531982 -0.639648 0.292542 0.471436 1445372688 0.531982 -0.639648 0.292542 0.471436 1445372688 0.531982 -0.639648 0.292542 0.471436 1445372688 0.531982 -0.639648 0.292542 0.471436 1445372688 0.531982 -0.639648 0.292542 0.471436 1445372688 0.531982 -0.639648 0.292542 0.471436 1445372688 0.517761 -0.640869 0.260742 0.503174 1445372688 0.517761 -0.640869 0.260742 0.503174 1445372688 0.517761 -0.640869 0.260742 0.503174 1445372688 0.517761 -0.640869 0.260742 0.503174 1445372688 0.517761 -0.640869 0.260742 0.503174 1445372688 0.517761 -0.640869 0.260742 0.503174 1445372688 0.503784 -0.653748 0.216125 0.521606 1445372688 0.503784 -0.653748 0.216125 0.521606 1445372688 0.503784 -0.653748 0.216125 0.521606 1445372688 0.503784 -0.653748 0.216125 0.521606 1445372688 0.503784 -0.653748 0.216125 0.521606 1445372688 0.503784 -0.653748 0.216125 0.521606 1445372688 0.503784 -0.653748 0.216125 0.521606 1445372688 0.489624 -0.674438 0.168091 0.526428 1445372688 0.489624 -0.674438 0.168091 0.526428 1445372688 0.489624 -0.674438 0.168091 0.526428 1445372688 0.489624 -0.674438 0.168091 0.526428 1445372688 0.489624 -0.674438 0.168091 0.526428 1445372688 0.501831 -0.683228 0.155029 0.507263 1445372688 0.501831 -0.683228 0.155029 0.507263 1445372688 0.501831 -0.683228 0.155029 0.507263 1445372688 0.501831 -0.683228 0.155029 0.507263 1445372688 0.501831 -0.683228 0.155029 0.507263 1445372688 0.501831 -0.683228 0.155029 0.507263 1445372688 0.526184 -0.688660 0.182190 0.464417 1445372688 0.526184 -0.688660 0.182190 0.464417 1445372688 0.526184 -0.688660 0.182190 0.464417 1445372688 0.526184 -0.688660 0.182190 0.464417 1445372688 0.526184 -0.688660 0.182190 0.464417 1445372688 0.526184 -0.688660 0.182190 0.464417 1445372688 0.550293 -0.691284 0.224670 0.410828 1445372688 0.550293 -0.691284 0.224670 0.410828 1445372688 0.550293 -0.691284 0.224670 0.410828 1445372688 0.550293 -0.691284 0.224670 0.410828 1445372688 0.550293 -0.691284 0.224670 0.410828 1445372688 0.550293 -0.691284 0.224670 0.410828 1445372688 0.566345 -0.682373 0.271423 0.374084 1445372688 0.566345 -0.682373 0.271423 0.374084 1445372688 0.566345 -0.682373 0.271423 0.374084 1445372688 0.566345 -0.682373 0.271423 0.374084 1445372688 0.566345 -0.682373 0.271423 0.374084 1445372688 0.566345 -0.682373 0.271423 0.374084 1445372688 0.566345 -0.682373 0.271423 0.374084 1445372688 0.574707 -0.673950 0.298462 0.355408 1445372688 0.574707 -0.673950 0.298462 0.355408 1445372688 0.574707 -0.673950 0.298462 0.355408 1445372688 0.574707 -0.673950 0.298462 0.355408 1445372688 0.574707 -0.673950 0.298462 0.355408 1445372688 0.574707 -0.673950 0.298462 0.355408 1445372688 0.585693 -0.661804 0.316101 0.345093 1445372688 0.585693 -0.661804 0.316101 0.345093 1445372688 0.585693 -0.661804 0.316101 0.345093 1445372688 0.585693 -0.661804 0.316101 0.345093 1445372688 0.585693 -0.661804 0.316101 0.345093 1445372688 0.579529 -0.663513 0.310364 0.357178 1445372688 0.579529 -0.663513 0.310364 0.357178 1445372688 0.579529 -0.663513 0.310364 0.357178 1445372688 0.579529 -0.663513 0.310364 0.357178 1445372688 0.579529 -0.663513 0.310364 0.357178 1445372688 0.579529 -0.663513 0.310364 0.357178 1445372688 0.579529 -0.663513 0.310364 0.357178 1445372688 0.563354 -0.674011 0.289001 0.380493 1445372688 0.563354 -0.674011 0.289001 0.380493 1445372688 0.563354 -0.674011 0.289001 0.380493 1445372688 0.563354 -0.674011 0.289001 0.380493 1445372688 0.563354 -0.674011 0.289001 0.380493 1445372688 0.563354 -0.674011 0.289001 0.380493 1445372688 0.551697 -0.674927 0.270508 0.408630 1445372688 0.551697 -0.674927 0.270508 0.408630 1445372688 0.551697 -0.674927 0.270508 0.408630 1445372688 0.551697 -0.674927 0.270508 0.408630 1445372688 0.551697 -0.674927 0.270508 0.408630 1445372688 0.551697 -0.674927 0.270508 0.408630 1445372688 0.538574 -0.674316 0.253235 0.437073 1445372688 0.538574 -0.674316 0.253235 0.437073 1445372688 0.538574 -0.674316 0.253235 0.437073 1445372688 0.538574 -0.674316 0.253235 0.437073 1445372688 0.538574 -0.674316 0.253235 0.437073 1445372688 0.538574 -0.674316 0.253235 0.437073 1445372688 0.524231 -0.675537 0.235657 0.461792 1445372688 0.524231 -0.675537 0.235657 0.461792 1445372688 0.524231 -0.675537 0.235657 0.461792 1445372688 0.524231 -0.675537 0.235657 0.461792 1445372688 0.524231 -0.675537 0.235657 0.461792 1445372688 0.524231 -0.675537 0.235657 0.461792 1445372688 0.507019 -0.684204 0.213196 0.478943 1445372688 0.507019 -0.684204 0.213196 0.478943 1445372688 0.507019 -0.684204 0.213196 0.478943 1445372688 0.507019 -0.684204 0.213196 0.478943 1445372688 0.507019 -0.684204 0.213196 0.478943 1445372688 0.491638 -0.696106 0.190796 0.487122 1445372688 0.491638 -0.696106 0.190796 0.487122 1445372688 0.491638 -0.696106 0.190796 0.487122 1445372688 0.491638 -0.696106 0.190796 0.487122 1445372688 0.491638 -0.696106 0.190796 0.487122 1445372688 0.491638 -0.696106 0.190796 0.487122 1445372688 0.491638 -0.696106 0.190796 0.487122 1445372688 0.505127 -0.695923 0.201721 0.468872 1445372688 0.505127 -0.695923 0.201721 0.468872 1445372688 0.505127 -0.695923 0.201721 0.468872 1445372688 0.505127 -0.695923 0.201721 0.468872 1445372688 0.505127 -0.695923 0.201721 0.468872 1445372688 0.505127 -0.695923 0.201721 0.468872 1445372688 0.526489 -0.690125 0.240234 0.434570 1445372689 0.526489 -0.690125 0.240234 0.434570 1445372689 0.526489 -0.690125 0.240234 0.434570 1445372689 0.526489 -0.690125 0.240234 0.434570 1445372689 0.526489 -0.690125 0.240234 0.434570 1445372689 0.526489 -0.690125 0.240234 0.434570 1445372689 0.542603 -0.682861 0.281250 0.400208 1445372689 0.542603 -0.682861 0.281250 0.400208 1445372689 0.542603 -0.682861 0.281250 0.400208 1445372689 0.542603 -0.682861 0.281250 0.400208 1445372689 0.542603 -0.682861 0.281250 0.400208 1445372689 0.559387 -0.667542 0.326050 0.367554 1445372689 0.559387 -0.667542 0.326050 0.367554 1445372689 0.559387 -0.667542 0.326050 0.367554 1445372689 0.559387 -0.667542 0.326050 0.367554 1445372689 0.559387 -0.667542 0.326050 0.367554 1445372689 0.559387 -0.667542 0.326050 0.367554 1445372689 0.559387 -0.667542 0.326050 0.367554 1445372689 0.569763 -0.653503 0.355347 0.349365 1445372689 0.569763 -0.653503 0.355347 0.349365 1445372689 0.569763 -0.653503 0.355347 0.349365 1445372689 0.569763 -0.653503 0.355347 0.349365 1445372689 0.569763 -0.653503 0.355347 0.349365 1445372689 0.573486 -0.648010 0.364441 0.343994 1445372689 0.573486 -0.648010 0.364441 0.343994 1445372689 0.573486 -0.648010 0.364441 0.343994 1445372689 0.573486 -0.648010 0.364441 0.343994 1445372689 0.573486 -0.648010 0.364441 0.343994 1445372689 0.573486 -0.648010 0.364441 0.343994 1445372689 0.573486 -0.648010 0.364441 0.343994 1445372689 0.569580 -0.649231 0.355530 0.357300 1445372689 0.569580 -0.649231 0.355530 0.357300 1445372689 0.569580 -0.649231 0.355530 0.357300 1445372689 0.569580 -0.649231 0.355530 0.357300 1445372689 0.569580 -0.649231 0.355530 0.357300 1445372689 0.569580 -0.649231 0.355530 0.357300 1445372689 0.561035 -0.655762 0.332458 0.380249 1445372689 0.561035 -0.655762 0.332458 0.380249 1445372689 0.561035 -0.655762 0.332458 0.380249 1445372689 0.561035 -0.655762 0.332458 0.380249 1445372689 0.561035 -0.655762 0.332458 0.380249 1445372689 0.561035 -0.655762 0.332458 0.380249 1445372689 0.555420 -0.656250 0.307556 0.407654 1445372689 0.555420 -0.656250 0.307556 0.407654 1445372689 0.555420 -0.656250 0.307556 0.407654 1445372689 0.555420 -0.656250 0.307556 0.407654 1445372689 0.555420 -0.656250 0.307556 0.407654 1445372689 0.555420 -0.656250 0.307556 0.407654 1445372689 0.546509 -0.655518 0.282471 0.437927 1445372689 0.546509 -0.655518 0.282471 0.437927 1445372689 0.546509 -0.655518 0.282471 0.437927 1445372689 0.546509 -0.655518 0.282471 0.437927 1445372689 0.546509 -0.655518 0.282471 0.437927 1445372689 0.537109 -0.653748 0.262146 0.464050 1445372689 
0.492554 -0.655579 0.334839 0.464111 1445372691 0.501282 -0.647034 0.327332 0.472107 1445372691 0.501282 -0.647034 0.327332 0.472107 1445372691 0.501282 -0.647034 0.327332 0.472107 1445372691 0.501282 -0.647034 0.327332 0.472107 1445372691 0.501282 -0.647034 0.327332 0.472107 1445372691 0.501282 -0.647034 0.327332 0.472107 1445372691 0.513184 -0.630920 0.309021 0.492981 1445372691 0.513184 -0.630920 0.309021 0.492981 1445372691 0.513184 -0.630920 0.309021 0.492981 1445372691 0.513184 -0.630920 0.309021 0.492981 1445372691 0.513184 -0.630920 0.309021 0.492981 1445372691 0.513184 -0.630920 0.309021 0.492981 1445372691 0.513489 -0.618774 0.262451 0.533386 1445372691 0.513489 -0.618774 0.262451 0.533386 1445372691 0.513489 -0.618774 0.262451 0.533386 1445372691 0.513489 -0.618774 0.262451 0.533386 1445372691 0.513489 -0.618774 0.262451 0.533386 1445372691 0.513489 -0.618774 0.262451 0.533386 1445372691 0.513489 -0.618774 0.262451 0.533386 1445372691 0.499268 -0.611816 0.167542 0.590149 1445372691 0.499268 -0.611816 0.167542 0.590149 1445372691 0.499268 -0.611816 0.167542 0.590149 1445372691 0.499268 -0.611816 0.167542 0.590149 1445372691 0.499268 -0.611816 0.167542 0.590149 1445372691 0.499268 -0.611816 0.167542 0.590149 1445372691 0.491943 -0.590210 0.070618 0.636047 1445372691 0.491943 -0.590210 0.070618 0.636047 1445372691 0.491943 -0.590210 0.070618 0.636047 1445372691 0.491943 -0.590210 0.070618 0.636047 1445372691 0.491943 -0.590210 0.070618 0.636047 1445372691 0.491943 -0.590210 0.070618 0.636047 1445372691 0.492981 -0.574158 0.022583 0.653320 1445372691 0.492981 -0.574158 0.022583 0.653320 1445372691 0.492981 -0.574158 0.022583 0.653320 1445372691 0.492981 -0.574158 0.022583 0.653320 1445372691 0.492981 -0.574158 0.022583 0.653320 1445372691 0.492981 -0.574158 0.022583 0.653320 1445372691 0.494934 -0.575500 -0.034973 0.650085 1445372691 0.494934 -0.575500 -0.034973 0.650085 1445372691 0.494934 -0.575500 -0.034973 0.650085 1445372691 0.494934 -0.575500 -0.034973 0.650085 1445372691 0.494934 -0.575500 -0.034973 0.650085 1445372691 0.494934 -0.575500 -0.034973 0.650085 1445372691 0.521057 -0.575317 -0.066589 0.626953 1445372691 0.521057 -0.575317 -0.066589 0.626953 1445372691 0.521057 -0.575317 -0.066589 0.626953 1445372691 0.521057 -0.575317 -0.066589 0.626953 1445372691 0.521057 -0.575317 -0.066589 0.626953 1445372691 0.552734 -0.591797 -0.038330 0.585449 1445372691 0.552734 -0.591797 -0.038330 0.585449 1445372691 0.552734 -0.591797 -0.038330 0.585449 1445372691 0.552734 -0.591797 -0.038330 0.585449 1445372691 0.552734 -0.591797 -0.038330 0.585449 1445372691 0.552734 -0.591797 -0.038330 0.585449 1445372691 0.552734 -0.591797 -0.038330 0.585449 1445372691 0.578247 -0.616821 0.035034 0.532837 1445372691 0.578247 -0.616821 0.035034 0.532837 1445372691 0.578247 -0.616821 0.035034 0.532837 1445372691 0.578247 -0.616821 0.035034 0.532837 1445372691 0.580688 -0.639465 0.139526 0.484131 1445372691 0.580688 -0.639465 0.139526 0.484131 1445372691 0.580688 -0.639465 0.139526 0.484131 1445372691 0.580688 -0.639465 0.139526 0.484131 1445372691 0.580688 -0.639465 0.139526 0.484131 1445372691 0.580688 -0.639465 0.139526 0.484131 1445372691 0.571594 -0.643555 0.210144 0.463623 1445372691 0.571594 -0.643555 0.210144 0.463623 1445372691 0.571594 -0.643555 0.210144 0.463623 1445372691 0.571594 -0.643555 0.210144 0.463623 1445372691 0.571594 -0.643555 0.210144 0.463623 1445372691 0.571594 -0.643555 0.210144 0.463623 1445372691 0.571594 -0.643555 0.210144 0.463623 1445372691 0.536621 -0.660767 0.244446 0.464294 1445372691 0.536621 -0.660767 0.244446 0.464294 1445372691 0.536621 -0.660767 0.244446 0.464294 1445372691 0.536621 -0.660767 0.244446 0.464294 1445372691 0.536621 -0.660767 0.244446 0.464294 1445372691 0.536621 -0.660767 0.244446 0.464294 1445372691 0.523315 -0.671265 0.257751 0.457275 1445372691 0.523315 -0.671265 0.257751 0.457275 1445372691 0.523315 -0.671265 0.257751 0.457275 1445372691 0.523315 -0.671265 0.257751 0.457275 1445372691 0.523315 -0.671265 0.257751 0.457275 1445372692 0.523315 -0.671265 0.257751 0.457275 1445372692 0.529114 -0.661194 0.257385 0.465393 1445372692 0.529114 -0.661194 0.257385 0.465393 1445372692 0.529114 -0.661194 0.257385 0.465393 1445372692 0.529114 -0.661194 0.257385 0.465393 1445372692 0.529114 -0.661194 0.257385 0.465393 1445372692 0.529114 -0.661194 0.257385 0.465393 1445372692 0.529114 -0.661194 0.257385 0.465393 1445372692 0.530823 -0.644836 0.236328 0.496521 1445372692 0.530823 -0.644836 0.236328 0.496521 1445372692 0.530823 -0.644836 0.236328 0.496521 1445372692 0.530823 -0.644836 0.236328 0.496521 1445372692 0.530823 -0.644836 0.236328 0.496521 1445372692 0.530823 -0.644836 0.236328 0.496521 1445372692 0.513489 -0.636963 0.173889 0.547974 1445372692 0.513489 -0.636963 0.173889 0.547974 1445372692 0.513489 -0.636963 0.173889 0.547974 1445372692 0.513489 -0.636963 0.173889 0.547974 1445372692 0.513489 -0.636963 0.173889 0.547974 1445372692 0.513489 -0.636963 0.173889 0.547974 1445372692 0.513489 -0.636963 0.173889 0.547974 1445372692 0.494751 -0.619263 0.097717 0.601807 1445372692 0.494751 -0.619263 0.097717 0.601807 1445372692 0.494751 -0.619263 0.097717 0.601807 1445372692 0.494751 -0.619263 0.097717 0.601807 1445372692 0.494751 -0.619263 0.097717 0.601807 1445372692 0.494751 -0.619263 0.097717 0.601807 1445372692 0.475708 -0.604126 0.050171 0.637329 1445372692 0.475708 -0.604126 0.050171 0.637329 1445372692 0.475708 -0.604126 0.050171 0.637329 1445372692 0.475708 -0.604126 0.050171 0.637329 1445372692 0.475708 -0.604126 0.050171 0.637329 1445372692 0.475708 -0.604126 0.050171 0.637329 1445372692 0.475708 -0.604126 0.050171 0.637329 1445372692 0.455322 -0.624146 0.018372 0.634644 1445372692 0.455322 -0.624146 0.018372 0.634644 1445372692 0.455322 -0.624146 0.018372 0.634644 1445372692 0.455322 -0.624146 0.018372 0.634644 1445372692 0.455322 -0.624146 0.018372 0.634644 1445372692 0.455322 -0.624146 0.018372 0.634644 1445372692 0.449463 -0.641785 -0.000427 0.621338 1445372692 0.449463 -0.641785 -0.000427 0.621338 1445372692 0.449463 -0.641785 -0.000427 0.621338 1445372692 0.485474 -0.648865 0.027039 0.585266 1445372692 0.485474 -0.648865 0.027039 0.585266 1445372692 0.485474 -0.648865 0.027039 0.585266 1445372692 0.485474 -0.648865 0.027039 0.585266 1445372692 0.485474 -0.648865 0.027039 0.585266 1445372692 0.485474 -0.648865 0.027039 0.585266 1445372692 0.530273 -0.662842 0.113098 0.516296 1445372692 0.530273 -0.662842 0.113098 0.516296 1445372692 0.530273 -0.662842 0.113098 0.516296 1445372692 0.530273 -0.662842 0.113098 0.516296 1445372692 0.530273 -0.662842 0.113098 0.516296 1445372692 0.530273 -0.662842 0.113098 0.516296 1445372692 0.530273 -0.662842 0.113098 0.516296 1445372692 0.550110 -0.678772 0.189270 0.448181 1445372692 0.550110 -0.678772 0.189270 0.448181 1445372692 0.550110 -0.678772 0.189270 0.448181 1445372692 0.550110 -0.678772 0.189270 0.448181 1445372692 0.550110 -0.678772 0.189270 0.448181 1445372692 0.562866 -0.669922 0.245789 0.417053 1445372692 0.562866 -0.669922 0.245789 0.417053 1445372692 0.562866 -0.669922 0.245789 0.417053 1445372692 0.562866 -0.669922 0.245789 0.417053 1445372692 0.562866 -0.669922 0.245789 0.417053 1445372692 0.562866 -0.669922 0.245789 0.417053 1445372692 0.556213 -0.666992 0.272278 0.414185 1445372692 0.556213 -0.666992 0.272278 0.414185 1445372692 0.556213 -0.666992 0.272278 0.414185 1445372692 0.556213 -0.666992 0.272278 0.414185 1445372692 0.556213 -0.666992 0.272278 0.414185 1445372692 0.556213 -0.666992 0.272278 0.414185 1445372692 0.551331 -0.669983 0.282898 0.408752 1445372692 0.551331 -0.669983 0.282898 0.408752 1445372692 0.551331 -0.669983 0.282898 0.408752 1445372692 0.551331 -0.669983 0.282898 0.408752 1445372692 0.551331 -0.669983 0.282898 0.408752 1445372692 0.551331 -0.669983 0.282898 0.408752 1445372692 0.551331 -0.669983 0.282898 0.408752 1445372692 0.543457 -0.672119 0.281494 0.416626 1445372692 0.543457 -0.672119 0.281494 0.416626 1445372692 0.543457 -0.672119 0.281494 0.416626 1445372692 0.543457 -0.672119 0.281494 0.416626 1445372692 0.543457 -0.672119 0.281494 0.416626 1445372692 0.543457 -0.672119 0.281494 0.416626 1445372692 0.543884 -0.658630 0.269897 0.444458 1445372692 0.543884 -0.658630 0.269897 0.444458 1445372692 0.543884 -0.658630 0.269897 0.444458 1445372692 0.543884 -0.658630 0.269897 0.444458 1445372692 0.543884 -0.658630 0.269897 0.444458 1445372692 0.543884 -0.658630 0.269897 0.444458 1445372692 0.538391 -0.643555 0.231934 0.492065 1445372692 0.538391 -0.643555 0.231934 0.492065 1445372692 0.538391 -0.643555 0.231934 0.492065 1445372692 0.538391 -0.643555 0.231934 0.492065 1445372692 0.538391 -0.643555 0.231934 0.492065 1445372692 0.538391 -0.643555 0.231934 0.492065 1445372692 0.538391 -0.643555 0.231934 0.492065 1445372692 0.527710 -0.632080 0.167053 0.542236 1445372692 0.527710 -0.632080 0.167053 0.542236 1445372692 0.527710 -0.632080 0.167053 0.542236 1445372692 0.527710 -0.632080 0.167053 0.542236 1445372692 0.527710 -0.632080 0.167053 0.542236 1445372692 0.512146 -0.622864 0.106323 0.581787 1445372692 0.512146 -0.622864 0.106323 0.581787 1445372692 0.512146 -0.622864 0.106323 0.581787 1445372692 0.512146 -0.622864 0.106323 0.581787 1445372692 0.512146 -0.622864 0.106323 0.581787 1445372692 0.512146 -0.622864 0.106323 0.581787 1445372693 0.488342 -0.645874 0.058655 0.583862 1445372693 0.488342 -0.645874 0.058655 0.583862 1445372693 0.488342 -0.645874 0.058655 0.583862 1445372693 0.488342 -0.645874 0.058655 0.583862 1445372693 0.488342 -0.645874 0.058655 0.583862 1445372693 0.488342 -0.645874 0.058655 0.583862 1445372693 0.488342 -0.645874 0.058655 0.583862 1445372693 0.484802 -0.657959 0.029602 0.575500 1445372693 0.484802 -0.657959 0.029602 0.575500 1445372693 0.484802 -0.657959 0.029602 0.575500 1445372693 0.484802 -0.657959 0.029602 0.575500 1445372693 0.484802 -0.657959 0.029602 0.575500 1445372693 0.496704 -0.658447 0.039124 0.564026 1445372693 0.496704 -0.658447 0.039124 0.564026 1445372693 0.496704 -0.658447 0.039124 0.564026 1445372693 0.496704 -0.658447 0.039124 0.564026 1445372693 0.496704 -0.658447 0.039124 0.564026 1445372693 0.496704 -0.658447 0.039124 0.564026 1445372693 0.496704 -0.658447 0.039124 0.564026 1445372693 0.537292 -0.663330 0.113281 0.508362 1445372693 0.537292 -0.663330 0.113281 0.508362 1445372693 0.537292 -0.663330 0.113281 0.508362 1445372693 0.537292 -0.663330 0.113281 0.508362 1445372693 0.537292 -0.663330 0.113281 0.508362 1445372693 0.551453 -0.670593 0.183228 0.461121 1445372693 0.551453 -0.670593 0.183228 0.461121 1445372693 0.551453 -0.670593 0.183228 0.461121 1445372693 0.551453 -0.670593 0.183228 0.461121 1445372693 0.551453 -0.670593 0.183228 0.461121 1445372693 0.551453 -0.670593 0.183228 0.461121 1445372693 0.551575 -0.664734 0.245911 0.439697 1445372693 0.551575 -0.664734 0.245911 0.439697 1445372693 0.551575 -0.664734 0.245911 0.439697 1445372693 0.551575 -0.664734 0.245911 0.439697 1445372693 0.551575 -0.664734 0.245911 0.439697 1445372693 0.551575 -0.664734 0.245911 0.439697 1445372693 0.539185 -0.663147 0.278503 0.438110 1445372693 0.539185 -0.663147 0.278503 0.438110 1445372693 0.539185 -0.663147 0.278503 0.438110 1445372693 0.539185 -0.663147 0.278503 0.438110 1445372693 0.539185 -0.663147 0.278503 0.438110 1445372693 0.539185 -0.663147 0.278503 0.438110 1445372693 0.550659 -0.657166 0.295166 0.421631 1445372693 0.550659 -0.657166 0.295166 0.421631 1445372693 0.550659 -0.657166 0.295166 0.421631 1445372693 0.550659 -0.657166 0.295166 0.421631 1445372693 0.550659 -0.657166 0.295166 0.421631 1445372693 0.550659 -0.657166 0.295166 0.421631 1445372693 0.554504 -0.649780 0.292480 0.429810 1445372693 0.554504 -0.649780 0.292480 0.429810 1445372693 0.554504 -0.649780 0.292480 0.429810 1445372693 0.554504 -0.649780 0.292480 0.429810 1445372693 0.554504 -0.649780 0.292480 0.429810 1445372693 0.554504 -0.649780 0.292480 0.429810 1445372693 0.571411 -0.625244 0.283447 0.449646 1445372693 0.571411 -0.625244 0.283447 0.449646 1445372693 0.571411 -0.625244 0.283447 0.449646 1445372693 0.571411 -0.625244 0.283447 0.449646 1445372693 0.571411 -0.625244 0.283447 0.449646 1445372693 0.571411 -0.625244 0.283447 0.449646 1445372693 0.571411 -0.625244 0.283447 0.449646 1445372693 0.569397 -0.611633 0.249695 0.489136 1445372693 0.569397 -0.611633 0.249695 0.489136 1445372693 0.569397 -0.611633 0.249695 0.489136 1445372693 0.569397 -0.611633 0.249695 0.489136 1445372693 0.569397 -0.611633 0.249695 0.489136 1445372693 0.553040 -0.601990 0.163513 0.552246 1445372693 0.553040 -0.601990 0.163513 0.552246 1445372693 0.553040 -0.601990 0.163513 0.552246 1445372693 0.553040 -0.601990 0.163513 0.552246 1445372693 0.553040 -0.601990 0.163513 0.552246 1445372693 0.528015 -0.593872 0.070251 0.602905 1445372693 0.528015 -0.593872 0.070251 0.602905 1445372693 0.528015 -0.593872 0.070251 0.602905 1445372693 0.528015 -0.593872 0.070251 0.602905 1445372693 0.503845 -0.616760 0.023376 0.604309 1445372693 0.503845 -0.616760 0.023376 0.604309 1445372693 0.503845 -0.616760 0.023376 0.604309 1445372693 0.503845 -0.616760 0.023376 0.604309 1445372693 0.503845 -0.616760 0.023376 0.604309 1445372693 0.503845 -0.616760 0.023376 0.604309 1445372693 0.512085 -0.623169 -0.000061 0.591125 1445372693 0.512085 -0.623169 -0.000061 0.591125 1445372693 0.512085 -0.623169 -0.000061 0.591125 1445372693 0.512085 -0.623169 -0.000061 0.591125 1445372693 0.512085 -0.623169 -0.000061 0.591125 1445372693 0.512085 -0.623169 -0.000061 0.591125 1445372693 0.519531 -0.634094 0.013245 0.572510 1445372693 0.519531 -0.634094 0.013245 0.572510 1445372693 0.519531 -0.634094 0.013245 0.572510 1445372693 0.519531 -0.634094 0.013245 0.572510 1445372693 0.519531 -0.634094 0.013245 0.572510 1445372693 0.519531 -0.634094 0.013245 0.572510 1445372693 0.519531 -0.634094 0.013245 0.572510 1445372693 0.539185 -0.649597 0.056274 0.532959 1445372693 0.539185 -0.649597 0.056274 0.532959 1445372693 0.539185 -0.649597 0.056274 0.532959 1445372693 0.539185 -0.649597 0.056274 0.532959 1445372693 0.539185 -0.649597 0.056274 0.532959 1445372693 0.539185 -0.649597 0.056274 0.532959 1445372693 0.539185 -0.649597 0.056274 0.532959 1445372693 0.562256 -0.650513 0.157898 0.485535 1445372693 0.562256 -0.650513 0.157898 0.485535 1445372693 0.562256 -0.650513 0.157898 0.485535 1445372693 0.562256 -0.650513 0.157898 0.485535 1445372693 0.562256 -0.650513 0.157898 0.485535 1445372693 0.562256 -0.650513 0.157898 0.485535 1445372694 0.561462 -0.646606 0.231567 0.461487 1445372694 0.561462 -0.646606 0.231567 0.461487 1445372694 0.561462 -0.646606 0.231567 0.461487 1445372694 0.561462 -0.646606 0.231567 0.461487 1445372694 0.561462 -0.646606 0.231567 0.461487 1445372694 0.561462 -0.646606 0.231567 0.461487 1445372694 0.544922 -0.642151 0.262512 0.470947 1445372694 0.544922 -0.642151 0.262512 0.470947 1445372694 0.544922 -0.642151 0.262512 0.470947 1445372694 0.544922 -0.642151 0.262512 0.470947 1445372694 0.544922 -0.642151 0.262512 0.470947 1445372694 0.544922 -0.642151 0.262512 0.470947 1445372694 0.532654 -0.649597 0.274353 0.467957 1445372694 0.532654 -0.649597 0.274353 0.467957 1445372694 0.532654 -0.649597 0.274353 0.467957 1445372694 0.532654 -0.649597 0.274353 0.467957 1445372694 0.532654 -0.649597 0.274353 0.467957 1445372694 0.532654 -0.649597 0.274353 0.467957 1445372694 0.536743 -0.656616 0.268188 0.456970 1445372694 0.536743 -0.656616 0.268188 0.456970 1445372694 0.536743 -0.656616 0.268188 0.456970 1445372694 0.536743 -0.656616 0.268188 0.456970 1445372694 0.536743 -0.656616 0.268188 0.456970 1445372694 0.536743 -0.656616 0.268188 0.456970 1445372694 0.557434 -0.636414 0.264648 0.462830 1445372694 0.557434 -0.636414 0.264648 0.462830 1445372694 0.557434 -0.636414 0.264648 0.462830 1445372694 0.557434 -0.636414 0.264648 0.462830 1445372694 0.557434 -0.636414 0.264648 0.462830 1445372694 0.557434 -0.636414 0.264648 0.462830 1445372694 0.558655 -0.627258 0.236572 0.488281 1445372694 0.558655 -0.627258 0.236572 0.488281 1445372694 0.558655 -0.627258 0.236572 0.488281 1445372694 0.558655 -0.627258 0.236572 0.488281 1445372694 0.558655 -0.627258 0.236572 0.488281 1445372694 0.558655 -0.627258 0.236572 0.488281 1445372694 0.558655 -0.627258 0.236572 0.488281 1445372694 0.535461 -0.631653 0.160278 0.537231 1445372694 0.535461 -0.631653 0.160278 0.537231 1445372694 0.535461 -0.631653 0.160278 0.537231 1445372694 0.535461 -0.631653 0.160278 0.537231 1445372694 0.535461 -0.631653 0.160278 0.537231 1445372694 0.535461 -0.631653 0.160278 0.537231 1445372694 0.510132 -0.627502 0.076660 0.583130 1445372694 0.510132 -0.627502 0.076660 0.583130 1445372694 0.510132 -0.627502 0.076660 0.583130 1445372694 0.510132 -0.627502 0.076660 0.583130 1445372694 0.510132 -0.627502 0.076660 0.583130 1445372694 0.510132 -0.627502 0.076660 0.583130 1445372694 0.487305 -0.637695 0.030884 0.595703 1445372694 0.487305 -0.637695 0.030884 0.595703 1445372694 0.487305 -0.637695 0.030884 0.595703 1445372694 0.487305 -0.637695 0.030884 0.595703 1445372694 0.487305 -0.637695 0.030884 0.595703 1445372694 0.487305 -0.637695 0.030884 0.595703 1445372694 0.483887 -0.638977 -0.004272 0.597900 1445372694 0.483887 -0.638977 -0.004272 0.597900 1445372694 0.483887 -0.638977 -0.004272 0.597900 1445372694 0.483887 -0.638977 -0.004272 0.597900 1445372694 0.483887 -0.638977 -0.004272 0.597900 1445372694 0.483887 -0.638977 -0.004272 0.597900 1445372694 0.483887 -0.638977 -0.004272 0.597900 1445372694 0.494812 -0.645325 -0.007446 0.581909 1445372694 0.494812 -0.645325 -0.007446 0.581909 1445372694 0.494812 -0.645325 -0.007446 0.581909 1445372694 0.494812 -0.645325 -0.007446 0.581909 1445372694 0.494812 -0.645325 -0.007446 0.581909 1445372694 0.494812 -0.645325 -0.007446 0.581909 1445372694 0.522034 -0.658142 0.022705 0.542053 1445372694 0.522034 -0.658142 0.022705 0.542053 1445372694 0.522034 -0.658142 0.022705 0.542053 1445372694 0.522034 -0.658142 0.022705 0.542053 1445372694 0.522034 -0.658142 0.022705 0.542053 1445372694 0.522034 -0.658142 0.022705 0.542053 1445372694 0.558411 -0.663208 0.110352 0.485962 1445372694 0.558411 -0.663208 0.110352 0.485962 1445372694 0.558411 -0.663208 0.110352 0.485962 1445372694 0.558411 -0.663208 0.110352 0.485962 1445372694 0.558411 -0.663208 0.110352 0.485962 1445372694 0.558411 -0.663208 0.110352 0.485962 1445372694 0.572144 -0.658020 0.203613 0.445190 1445372694 0.572144 -0.658020 0.203613 0.445190 1445372694 0.572144 -0.658020 0.203613 0.445190 1445372694 0.572144 -0.658020 0.203613 0.445190 1445372694 0.572144 -0.658020 0.203613 0.445190 1445372694 0.572144 -0.658020 0.203613 0.445190 1445372694 0.572144 -0.658020 0.203613 0.445190 1445372694 0.564148 -0.655334 0.251709 0.434631 1445372694 0.564148 -0.655334 0.251709 0.434631 1445372694 0.564148 -0.655334 0.251709 0.434631 1445372694 0.564148 -0.655334 0.251709 0.434631 1445372694 0.564148 -0.655334 0.251709 0.434631 1445372694 0.540161 -0.662842 0.275513 0.439270 1445372694 0.540161 -0.662842 0.275513 0.439270 1445372694 0.540161 -0.662842 0.275513 0.439270 1445372694 0.540161 -0.662842 0.275513 0.439270 1445372694 0.540161 -0.662842 0.275513 0.439270 1445372694 0.540161 -0.662842 0.275513 0.439270 1445372694 0.531555 -0.671082 0.279297 0.434753 1445372694 0.531555 -0.671082 0.279297 0.434753 1445372694 0.531555 -0.671082 0.279297 0.434753 1445372694 0.531555 -0.671082 0.279297 0.434753 1445372694 0.531555 -0.671082 0.279297 0.434753 1445372694 0.531555 -0.671082 0.279297 0.434753 1445372694 0.554504 -0.648010 0.283936 0.438110 1445372694 0.554504 -0.648010 0.283936 0.438110 1445372694 0.554504 -0.648010 0.283936 0.438110 1445372694 0.554504 -0.648010 0.283936 0.438110 1445372694 0.554504 -0.648010 0.283936 0.438110 1445372694 0.554504 -0.648010 0.283936 0.438110 1445372694 0.558472 -0.632690 0.258179 0.470215 1445372694 0.558472 -0.632690 0.258179 0.470215 1445372695 0.558472 -0.632690 0.258179 0.470215 1445372695 0.558472 -0.632690 0.258179 0.470215 1445372695 0.540955 -0.632324 0.192139 0.520142 1445372695 0.540955 -0.632324 0.192139 0.520142 1445372695 0.540955 -0.632324 0.192139 0.520142 1445372695 0.540955 -0.632324 0.192139 0.520142 1445372695 0.540955 -0.632324 0.192139 0.520142 1445372695 0.540955 -0.632324 0.192139 0.520142 1445372695 0.532837 -0.617859 0.121094 0.565369 1445372695 0.532837 -0.617859 0.121094 0.565369 1445372695 0.532837 -0.617859 0.121094 0.565369 1445372695 0.532837 -0.617859 0.121094 0.565369 1445372695 0.532837 -0.617859 0.121094 0.565369 1445372695 0.532837 -0.617859 0.121094 0.565369 1445372695 0.516357 -0.612244 0.074646 0.594116 1445372695 0.516357 -0.612244 0.074646 0.594116 1445372695 0.516357 -0.612244 0.074646 0.594116 1445372695 0.516357 -0.612244 0.074646 0.594116 1445372695 0.516357 -0.612244 0.074646 0.594116 1445372695 0.516357 -0.612244 0.074646 0.594116 1445372695 0.487732 -0.639465 0.030945 0.593506 1445372695 0.487732 -0.639465 0.030945 0.593506 1445372695 0.487732 -0.639465 0.030945 0.593506 1445372695 0.487732 -0.639465 0.030945 0.593506 1445372695 0.487732 -0.639465 0.030945 0.593506 1445372695 0.487732 -0.639465 0.030945 0.593506 1445372695 0.479858 -0.646057 0.008911 0.593506 1445372695 0.479858 -0.646057 0.008911 0.593506 1445372695 0.479858 -0.646057 0.008911 0.593506 1445372695 0.479858 -0.646057 0.008911 0.593506 1445372695 0.479858 -0.646057 0.008911 0.593506 1445372695 0.479858 -0.646057 0.008911 0.593506 1445372695 0.479858 -0.646057 0.008911 0.593506 1445372695 0.507019 -0.645203 0.038391 0.570190 1445372695 0.507019 -0.645203 0.038391 0.570190 1445372695 0.507019 -0.645203 0.038391 0.570190 1445372695 0.507019 -0.645203 0.038391 0.570190 1445372695 0.507019 -0.645203 0.038391 0.570190 1445372695 0.507019 -0.645203 0.038391 0.570190 1445372695 0.553162 -0.642395 0.127075 0.514954 1445372695 0.553162 -0.642395 0.127075 0.514954 1445372695 0.553162 -0.642395 0.127075 0.514954 1445372695 0.553162 -0.642395 0.127075 0.514954 1445372695 0.553162 -0.642395 0.127075 0.514954 1445372695 0.553162 -0.642395 0.127075 0.514954 1445372695 0.553162 -0.642395 0.127075 0.514954 1445372695 0.562744 -0.648560 0.203735 0.470276 1445372695 0.562744 -0.648560 0.203735 0.470276 1445372695 0.562744 -0.648560 0.203735 0.470276 1445372695 0.562744 -0.648560 0.203735 0.470276 1445372695 0.562744 -0.648560 0.203735 0.470276 1445372695 0.551208 -0.655823 0.255188 0.448181 1445372695 0.551208 -0.655823 0.255188 0.448181 1445372695 0.551208 -0.655823 0.255188 0.448181 1445372695 0.551208 -0.655823 0.255188 0.448181 1445372695 0.551208 -0.655823 0.255188 0.448181 1445372695 0.551208 -0.655823 0.255188 0.448181 1445372695 0.551208 -0.655823 0.255188 0.448181 1445372695 0.541016 -0.661133 0.287231 0.433228 1445372695 0.541016 -0.661133 0.287231 0.433228 1445372695 0.541016 -0.661133 0.287231 0.433228 1445372695 0.541016 -0.661133 0.287231 0.433228 1445372695 0.541016 -0.661133 0.287231 0.433228 1445372695 0.536255 -0.661438 0.305969 0.425781 1445372695 0.536255 -0.661438 0.305969 0.425781 1445372695 0.536255 -0.661438 0.305969 0.425781 1445372695 0.536255 -0.661438 0.305969 0.425781 1445372695 0.536255 -0.661438 0.305969 0.425781 1445372695 0.536255 -0.661438 0.305969 0.425781 1445372695 0.536804 -0.659790 0.292358 0.437073 1445372695 0.536804 -0.659790 0.292358 0.437073 1445372695 0.536804 -0.659790 0.292358 0.437073 1445372695 0.536804 -0.659790 0.292358 0.437073 1445372695 0.536804 -0.659790 0.292358 0.437073 1445372695 0.536804 -0.659790 0.292358 0.437073 1445372695 0.544983 -0.641479 0.267090 0.469116 1445372695 0.544983 -0.641479 0.267090 0.469116 1445372695 0.544983 -0.641479 0.267090 0.469116 1445372695 0.544983 -0.641479 0.267090 0.469116 1445372695 0.544983 -0.641479 0.267090 0.469116 1445372695 0.544983 -0.641479 0.267090 0.469116 1445372695 0.539612 -0.633179 0.207520 0.514587 1445372695 0.539612 -0.633179 0.207520 0.514587 1445372695 0.539612 -0.633179 0.207520 0.514587 1445372695 0.539612 -0.633179 0.207520 0.514587 1445372695 0.539612 -0.633179 0.207520 0.514587 1445372695 0.539612 -0.633179 0.207520 0.514587 1445372695 0.527466 -0.619690 0.120178 0.568665 1445372695 0.527466 -0.619690 0.120178 0.568665 1445372695 0.527466 -0.619690 0.120178 0.568665 1445372695 0.527466 -0.619690 0.120178 0.568665 1445372695 0.527466 -0.619690 0.120178 0.568665 1445372695 0.527466 -0.619690 0.120178 0.568665 1445372695 0.516724 -0.599243 0.045227 0.609741 1445372695 0.516724 -0.599243 0.045227 0.609741 1445372695 0.516724 -0.599243 0.045227 0.609741 1445372695 0.516724 -0.599243 0.045227 0.609741 1445372695 0.516724 -0.599243 0.045227 0.609741 1445372695 0.516724 -0.599243 0.045227 0.609741 1445372695 0.498413 -0.598572 0.006409 0.627075 1445372695 0.498413 -0.598572 0.006409 0.627075 1445372695 0.498413 -0.598572 0.006409 0.627075 1445372695 0.498413 -0.598572 0.006409 0.627075 1445372695 0.498413 -0.598572 0.006409 0.627075 1445372695 0.498413 -0.598572 0.006409 0.627075 1445372695 0.482788 -0.614929 -0.025635 0.622925 1445372695 0.482788 -0.614929 -0.025635 0.622925 1445372696 0.482788 -0.614929 -0.025635 0.622925 1445372696 0.482788 -0.614929 -0.025635 0.622925 1445372696 0.482788 -0.614929 -0.025635 0.622925 1445372696 0.482788 -0.614929 -0.025635 0.622925 1445372696 0.475098 -0.629395 -0.027588 0.614258 1445372696 0.475098 -0.629395 -0.027588 0.614258 1445372696 0.475098 -0.629395 -0.027588 0.614258 1445372696 0.475098 -0.629395 -0.027588 0.614258 1445372696 0.475098 -0.629395 -0.027588 0.614258 1445372696 0.475098 -0.629395 -0.027588 0.614258 1445372696 0.486694 -0.639709 0.010193 0.594788 1445372696 0.486694 -0.639709 0.010193 0.594788 1445372696 0.486694 -0.639709 0.010193 0.594788 1445372696 0.486694 -0.639709 0.010193 0.594788 1445372696 0.486694 -0.639709 0.010193 0.594788 1445372696 0.486694 -0.639709 0.010193 0.594788 1445372696 0.532959 -0.634583 0.088806 0.552551 1445372696 0.532959 -0.634583 0.088806 0.552551 1445372696 0.532959 -0.634583 0.088806 0.552551 1445372696 0.532959 -0.634583 0.088806 0.552551 1445372696 0.532959 -0.634583 0.088806 0.552551 1445372696 0.532959 -0.634583 0.088806 0.552551 1445372696 0.543762 -0.643738 0.155762 0.515381 1445372696 0.543762 -0.643738 0.155762 0.515381 1445372696 0.543762 -0.643738 0.155762 0.515381 1445372696 0.543762 -0.643738 0.155762 0.515381 1445372696 0.543762 -0.643738 0.155762 0.515381 1445372696 0.543762 -0.643738 0.155762 0.515381 1445372696 0.543762 -0.643738 0.155762 0.515381 1445372696 0.529297 -0.658752 0.191772 0.499084 1445372696 0.529297 -0.658752 0.191772 0.499084 1445372696 0.529297 -0.658752 0.191772 0.499084 1445372696 0.529297 -0.658752 0.191772 0.499084 1445372696 0.529297 -0.658752 0.191772 0.499084 1445372696 0.529297 -0.658752 0.191772 0.499084 1445372696 0.520203 -0.666077 0.239197 0.478027 1445372696 0.520203 -0.666077 0.239197 0.478027 1445372696 0.520203 -0.666077 0.239197 0.478027 1445372696 0.520203 -0.666077 0.239197 0.478027 1445372696 0.520203 -0.666077 0.239197 0.478027 1445372696 0.520203 -0.666077 0.239197 0.478027 1445372696 0.515503 -0.673401 0.264526 0.459106 1445372696 0.515503 -0.673401 0.264526 0.459106 1445372696 0.515503 -0.673401 0.264526 0.459106 1445372696 0.515503 -0.673401 0.264526 0.459106 1445372696 0.515503 -0.673401 0.264526 0.459106 1445372696 0.545959 -0.655334 0.286499 0.436340 1445372696 0.545959 -0.655334 0.286499 0.436340 1445372696 0.545959 -0.655334 0.286499 0.436340 1445372696 0.545959 -0.655334 0.286499 0.436340 1445372696 0.545959 -0.655334 0.286499 0.436340 1445372696 0.545959 -0.655334 0.286499 0.436340 1445372696 0.560059 -0.633240 0.291321 0.447693 1445372696 0.560059 -0.633240 0.291321 0.447693 1445372696 0.560059 -0.633240 0.291321 0.447693 1445372696 0.560059 -0.633240 0.291321 0.447693 1445372696 0.560059 -0.633240 0.291321 0.447693 1445372696 0.560059 -0.633240 0.291321 0.447693 1445372696 0.560059 -0.633240 0.291321 0.447693 1445372696 
0.449890 -0.675110 0.318054 0.490479 1445372698 0.449890 -0.675110 0.318054 0.490479 1445372698 0.449890 -0.675110 0.318054 0.490479 1445372698 0.449890 -0.675110 0.318054 0.490479 1445372698 0.449890 -0.675110 0.318054 0.490479 1445372698 0.445740 -0.678833 0.303162 0.498596 1445372698 0.445740 -0.678833 0.303162 0.498596 1445372698 0.445740 -0.678833 0.303162 0.498596 1445372698 0.445740 -0.678833 0.303162 0.498596 1445372698 0.445740 -0.678833 0.303162 0.498596 1445372698 0.445740 -0.678833 0.303162 0.498596 1445372698 0.445740 -0.678833 0.303162 0.498596 1445372698 0.444275 -0.679077 0.291260 0.506531 1445372698 0.444275 -0.679077 0.291260 0.506531 1445372698 0.444275 -0.679077 0.291260 0.506531 1445372698 0.444275 -0.679077 0.291260 0.506531 1445372698 0.444275 -0.679077 0.291260 0.506531 1445372698 0.444275 -0.679077 0.291260 0.506531 1445372698 0.443420 -0.678833 0.281860 0.512939 1445372698 0.443420 -0.678833 0.281860 0.512939 1445372698 0.443420 -0.678833 0.281860 0.512939 1445372698 0.443420 -0.678833 0.281860 0.512939 1445372698 0.443420 -0.678833 0.281860 0.512939 1445372698 0.440430 -0.681091 0.274841 0.516296 1445372698 0.440430 -0.681091 0.274841 0.516296 1445372698 0.440430 -0.681091 0.274841 0.516296 1445372698 0.440430 -0.681091 0.274841 0.516296 1445372698 0.440430 -0.681091 0.274841 0.516296 1445372698 0.440430 -0.681091 0.274841 0.516296 1445372698 0.440430 -0.681091 0.274841 0.516296 1445372698 0.433044 -0.691956 0.264221 0.513611 1445372698 0.433044 -0.691956 0.264221 0.513611 1445372698 0.433044 -0.691956 0.264221 0.513611 1445372698 0.433044 -0.691956 0.264221 0.513611 1445372698 0.433044 -0.691956 0.264221 0.513611 1445372698 0.433044 -0.691956 0.264221 0.513611 1445372698 0.425720 -0.700989 0.249878 0.514648 1445372698 0.425720 -0.700989 0.249878 0.514648 1445372698 0.425720 -0.700989 0.249878 0.514648 1445372698 0.425720 -0.700989 0.249878 0.514648 1445372698 0.425720 -0.700989 0.249878 0.514648 1445372698 0.425720 -0.700989 0.249878 0.514648 1445372698 0.444397 -0.696838 0.269043 0.494507 1445372698 0.444397 -0.696838 0.269043 0.494507 1445372698 0.444397 -0.696838 0.269043 0.494507 1445372698 0.444397 -0.696838 0.269043 0.494507 1445372698 0.444397 -0.696838 0.269043 0.494507 1445372698 0.444397 -0.696838 0.269043 0.494507 1445372698 0.463867 -0.688660 0.299561 0.469971 1445372698 0.463867 -0.688660 0.299561 0.469971 1445372698 0.463867 -0.688660 0.299561 0.469971 1445372698 0.463867 -0.688660 0.299561 0.469971 1445372698 0.463867 -0.688660 0.299561 0.469971 1445372698 0.463867 -0.688660 0.299561 0.469971 1445372698 0.483154 -0.676147 0.329773 0.447876 1445372698 0.483154 -0.676147 0.329773 0.447876 1445372698 0.483154 -0.676147 0.329773 0.447876 1445372698 0.483154 -0.676147 0.329773 0.447876 1445372698 0.483154 -0.676147 0.329773 0.447876 1445372698 0.483154 -0.676147 0.329773 0.447876 1445372698 0.503174 -0.658020 0.362366 0.427185 1445372698 0.503174 -0.658020 0.362366 0.427185 1445372698 0.503174 -0.658020 0.362366 0.427185 1445372698 0.503174 -0.658020 0.362366 0.427185 1445372698 0.503174 -0.658020 0.362366 0.427185 1445372699 0.503174 -0.658020 0.362366 0.427185 1445372699 0.518127 -0.637939 0.389404 0.415710 1445372699 0.518127 -0.637939 0.389404 0.415710 1445372699 0.518127 -0.637939 0.389404 0.415710 1445372699 0.518127 -0.637939 0.389404 0.415710 1445372699 0.518127 -0.637939 0.389404 0.415710 1445372699 0.518127 -0.637939 0.389404 0.415710 1445372699 0.524719 -0.626282 0.402649 0.412659 1445372699 0.524719 -0.626282 0.402649 0.412659 1445372699 0.524719 -0.626282 0.402649 0.412659 1445372699 0.524719 -0.626282 0.402649 0.412659 1445372699 0.524719 -0.626282 0.402649 0.412659 1445372699 0.524719 -0.626282 0.402649 0.412659 1445372699 0.532959 -0.615784 0.408020 0.412598 1445372699 0.532959 -0.615784 0.408020 0.412598 1445372699 0.532959 -0.615784 0.408020 0.412598 1445372699 0.532959 -0.615784 0.408020 0.412598 1445372699 0.532959 -0.615784 0.408020 0.412598 1445372699 0.532959 -0.615784 0.408020 0.412598 1445372699 0.532959 -0.615784 0.408020 0.412598 1445372699 0.531921 -0.616882 0.400024 0.419983 1445372699 0.531921 -0.616882 0.400024 0.419983 1445372699 0.531921 -0.616882 0.400024 0.419983 1445372699 0.531921 -0.616882 0.400024 0.419983 1445372699 0.531921 -0.616882 0.400024 0.419983 1445372699 0.531921 -0.616882 0.400024 0.419983 1445372699 0.519775 -0.629700 0.374084 0.439758 1445372699 0.519775 -0.629700 0.374084 0.439758 1445372699 0.519775 -0.629700 0.374084 0.439758 1445372699 0.519775 -0.629700 0.374084 0.439758 1445372699 0.519775 -0.629700 0.374084 0.439758 1445372699 0.519775 -0.629700 0.374084 0.439758 1445372699 0.506897 -0.640381 0.340271 0.465942 1445372699 0.506897 -0.640381 0.340271 0.465942 1445372699 0.506897 -0.640381 0.340271 0.465942 1445372699 0.506897 -0.640381 0.340271 0.465942 1445372699 0.506897 -0.640381 0.340271 0.465942 1445372699 0.506897 -0.640381 0.340271 0.465942 1445372699 0.506897 -0.640381 0.340271 0.465942 1445372699 0.503296 -0.640381 0.314209 0.487732 1445372699 0.503296 -0.640381 0.314209 0.487732 1445372699 0.503296 -0.640381 0.314209 0.487732 1445372699 0.503296 -0.640381 0.314209 0.487732 1445372699 0.503296 -0.640381 0.314209 0.487732 1445372699 0.503296 -0.640381 0.314209 0.487732 1445372699 0.498047 -0.640381 0.296936 0.503662 1445372699 0.498047 -0.640381 0.296936 0.503662 1445372699 0.498047 -0.640381 0.296936 0.503662 1445372699 0.498047 -0.640381 0.296936 0.503662 1445372699 0.498047 -0.640381 0.296936 0.503662 1445372699 0.498047 -0.640381 0.296936 0.503662 1445372699 0.488220 -0.644470 0.281128 0.516968 1445372699 0.488220 -0.644470 0.281128 0.516968 1445372699 0.488220 -0.644470 0.281128 0.516968 1445372699 0.488220 -0.644470 0.281128 0.516968 1445372699 0.488220 -0.644470 0.281128 0.516968 1445372699 0.488220 -0.644470 0.281128 0.516968 1445372699 0.461670 -0.659180 0.248962 0.538818 1445372699 0.461670 -0.659180 0.248962 0.538818 1445372699 0.461670 -0.659180 0.248962 0.538818 1445372699 0.461670 -0.659180 0.248962 0.538818 1445372699 0.461670 -0.659180 0.248962 0.538818 1445372699 0.461670 -0.659180 0.248962 0.538818 1445372699 0.462036 -0.665894 0.240784 0.533936 1445372699 0.462036 -0.665894 0.240784 0.533936 1445372699 0.462036 -0.665894 0.240784 0.533936 1445372699 0.462036 -0.665894 0.240784 0.533936 1445372699 0.462036 -0.665894 0.240784 0.533936 1445372699 0.462036 -0.665894 0.240784 0.533936 1445372699 0.485168 -0.656982 0.269714 0.510132 1445372699 0.485168 -0.656982 0.269714 0.510132 1445372699 0.485168 -0.656982 0.269714 0.510132 1445372699 0.485168 -0.656982 0.269714 0.510132 1445372699 0.485168 -0.656982 0.269714 0.510132 1445372699 0.485168 -0.656982 0.269714 0.510132 1445372699 0.498596 -0.657227 0.297791 0.480408 1445372699 0.498596 -0.657227 0.297791 0.480408 1445372699 0.498596 -0.657227 0.297791 0.480408 1445372699 0.498596 -0.657227 0.297791 0.480408 1445372699 0.498596 -0.657227 0.297791 0.480408 1445372699 0.498596 -0.657227 0.297791 0.480408 1445372699 0.514465 -0.648254 0.325867 0.457031 1445372699 0.514465 -0.648254 0.325867 0.457031 1445372699 0.514465 -0.648254 0.325867 0.457031 1445372699 0.514465 -0.648254 0.325867 0.457031 1445372699 0.514465 -0.648254 0.325867 0.457031 1445372699 0.514465 -0.648254 0.325867 0.457031 1445372699 0.535339 -0.632324 0.355530 0.432617 1445372699 0.535339 -0.632324 0.355530 0.432617 1445372699 0.535339 -0.632324 0.355530 0.432617 1445372699 0.535339 -0.632324 0.355530 0.432617 1445372699 0.535339 -0.632324 0.355530 0.432617 1445372699 0.535339 -0.632324 0.355530 0.432617 1445372699 0.535339 -0.632324 0.355530 0.432617 1445372699 0.545227 -0.622253 0.372803 0.420105 1445372699 0.545227 -0.622253 0.372803 0.420105 1445372699 0.545227 -0.622253 0.372803 0.420105 1445372699 0.545227 -0.622253 0.372803 0.420105 1445372699 0.545227 -0.622253 0.372803 0.420105 1445372699 0.545227 -0.622253 0.372803 0.420105 1445372699 0.540710 -0.626526 0.369507 0.422485 1445372699 0.540710 -0.626526 0.369507 0.422485 1445372699 0.540710 -0.626526 0.369507 0.422485 1445372699 0.540710 -0.626526 0.369507 0.422485 1445372699 0.540710 -0.626526 0.369507 0.422485 1445372699 0.537964 -0.628113 0.361450 0.430542 1445372699 0.537964 -0.628113 0.361450 0.430542 1445372699 0.537964 -0.628113 0.361450 0.430542 1445372699 0.537964 -0.628113 0.361450 0.430542 1445372699 0.537964 -0.628113 0.361450 0.430542 1445372699 0.537964 -0.628113 0.361450 0.430542 1445372700 0.529602 -0.629211 0.346741 0.450928 1445372700 0.529602 -0.629211 0.346741 0.450928 1445372700 0.529602 -0.629211 0.346741 0.450928 1445372700 0.529602 -0.629211 0.346741 0.450928 1445372700 0.529602 -0.629211 0.346741 0.450928 1445372700 0.529602 -0.629211 0.346741 0.450928 1445372700 0.515503 -0.629822 0.325500 0.481262 1445372700 0.515503 -0.629822 0.325500 0.481262 1445372700 0.515503 -0.629822 0.325500 0.481262 1445372700 0.515503 -0.629822 0.325500 0.481262 1445372700 0.515503 -0.629822 0.325500 0.481262 1445372700 0.515503 -0.629822 0.325500 0.481262 1445372700 0.515503 -0.629822 0.325500 0.481262 1445372700 0.498108 -0.632690 0.298767 0.512146 1445372700 0.498108 -0.632690 0.298767 0.512146 1445372700 0.498108 -0.632690 0.298767 0.512146 1445372700 0.498108 -0.632690 0.298767 0.512146 1445372700 0.498108 -0.632690 0.298767 0.512146 1445372700 0.498108 -0.632690 0.298767 0.512146 1445372700 0.480713 -0.635864 0.272522 0.538757 1445372700 0.480713 -0.635864 0.272522 0.538757 1445372700 0.480713 -0.635864 0.272522 0.538757 1445372700 0.480713 -0.635864 0.272522 0.538757 1445372700 0.480713 -0.635864 0.272522 0.538757 1445372700 0.480713 -0.635864 0.272522 0.538757 1445372700 0.462524 -0.642456 0.243591 0.560242 1445372700 0.462524 -0.642456 0.243591 0.560242 1445372700 0.462524 -0.642456 0.243591 0.560242 1445372700 0.462524 -0.642456 0.243591 0.560242 1445372700 0.462524 -0.642456 0.243591 0.560242 1445372700 0.441345 -0.654419 0.208069 0.577637 1445372700 0.441345 -0.654419 0.208069 0.577637 1445372700 0.441345 -0.654419 0.208069 0.577637 1445372700 0.441345 -0.654419 0.208069 0.577637 1445372700 0.441345 -0.654419 0.208069 0.577637 1445372700 0.441345 -0.654419 0.208069 0.577637 1445372700 0.436523 -0.659668 0.191162 0.581116 1445372700 0.436523 -0.659668 0.191162 0.581116 1445372700 0.436523 -0.659668 0.191162 0.581116 1445372700 0.436523 -0.659668 0.191162 0.581116 1445372700 0.436523 -0.659668 0.191162 0.581116 1445372700 0.436523 -0.659668 0.191162 0.581116 1445372700 0.436523 -0.659668 0.191162 0.581116 1445372700 0.457336 -0.655457 0.210938 0.562744 1445372700 0.457336 -0.655457 0.210938 0.562744 1445372700 0.457336 -0.655457 0.210938 0.562744 1445372700 0.457336 -0.655457 0.210938 0.562744 1445372700 0.457336 -0.655457 0.210938 0.562744 1445372700 0.457336 -0.655457 0.210938 0.562744 1445372700 0.476929 -0.658142 0.246399 0.527832 1445372700 0.476929 -0.658142 0.246399 0.527832 1445372700 0.476929 -0.658142 0.246399 0.527832 1445372700 0.476929 -0.658142 0.246399 0.527832 1445372700 0.476929 -0.658142 0.246399 0.527832 1445372700 0.476929 -0.658142 0.246399 0.527832 1445372700 0.495178 -0.660950 0.284058 0.487061 1445372700 0.495178 -0.660950 0.284058 0.487061 1445372700 0.495178 -0.660950 0.284058 0.487061 1445372700 0.495178 -0.660950 0.284058 0.487061 1445372700 0.495178 -0.660950 0.284058 0.487061 1445372700 0.495178 -0.660950 0.284058 0.487061 1445372700 0.511841 -0.659668 0.321106 0.446899 1445372700 0.511841 -0.659668 0.321106 0.446899 1445372700 0.511841 -0.659668 0.321106 0.446899 1445372700 0.511841 -0.659668 0.321106 0.446899 1445372700 0.511841 -0.659668 0.321106 0.446899 1445372700 0.511841 -0.659668 0.321106 0.446899 1445372700 0.531433 -0.651855 0.347900 0.414185 1445372700 0.531433 -0.651855 0.347900 0.414185 1445372700 0.531433 -0.651855 0.347900 0.414185 1445372700 0.531433 -0.651855 0.347900 0.414185 1445372700 0.531433 -0.651855 0.347900 0.414185 1445372700 0.531433 -0.651855 0.347900 0.414185 1445372700 0.531433 -0.651855 0.347900 0.414185 1445372700 0.541931 -0.644348 0.362305 0.399719 1445372700 0.541931 -0.644348 0.362305 0.399719 1445372700 0.541931 -0.644348 0.362305 0.399719 1445372700 0.541931 -0.644348 0.362305 0.399719 1445372700 0.541931 -0.644348 0.362305 0.399719 1445372700 0.541931 -0.644348 0.362305 0.399719 1445372700 0.539734 -0.643860 0.360596 0.405029 1445372700 0.539734 -0.643860 0.360596 0.405029 1445372700 0.539734 -0.643860 0.360596 0.405029 1445372700 0.539734 -0.643860 0.360596 0.405029 1445372700 0.539734 -0.643860 0.360596 0.405029 1445372700 0.539734 -0.643860 0.360596 0.405029 1445372700 0.522888 -0.650635 0.341248 0.432190 1445372700 0.522888 -0.650635 0.341248 0.432190 1445372700 0.522888 -0.650635 0.341248 0.432190 1445372700 0.522888 -0.650635 0.341248 0.432190 1445372700 0.522888 -0.650635 0.341248 0.432190 1445372700 0.522888 -0.650635 0.341248 0.432190 1445372700 0.504150 -0.653442 0.311890 0.470703 1445372700 0.504150 -0.653442 0.311890 0.470703 1445372700 0.504150 -0.653442 0.311890 0.470703 1445372700 0.504150 -0.653442 0.311890 0.470703 1445372700 0.504150 -0.653442 0.311890 0.470703 1445372700 0.504150 -0.653442 0.311890 0.470703 1445372700 0.489319 -0.649719 0.281555 0.508972 1445372700 0.489319 -0.649719 0.281555 0.508972 1445372700 0.489319 -0.649719 0.281555 0.508972 1445372700 0.489319 -0.649719 0.281555 0.508972 1445372700 0.489319 -0.649719 0.281555 0.508972 1445372700 0.489319 -0.649719 0.281555 0.508972 1445372700 0.489319 -0.649719 0.281555 0.508972 1445372700 0.479919 -0.641357 0.257568 0.540344 1445372700 0.479919 -0.641357 0.257568 0.540344 1445372700 0.479919 -0.641357 0.257568 0.540344 1445372700 0.479919 -0.641357 0.257568 0.540344 1445372700 0.479919 -0.641357 0.257568 0.540344 1445372700 0.479919 -0.641357 0.257568 0.540344 1445372700 0.468811 -0.635254 0.240906 0.564453 1445372701 0.468811 -0.635254 0.240906 0.564453 1445372701 0.468811 -0.635254 0.240906 0.564453 1445372701 0.468811 -0.635254 0.240906 0.564453 1445372701 0.468811 -0.635254 0.240906 0.564453 1445372701 0.468811 -0.635254 0.240906 0.564453 1445372701 0.442566 -0.641052 0.216064 0.588623 1445372701 0.442566 -0.641052 0.216064 0.588623 1445372701 0.442566 -0.641052 0.216064 0.588623 1445372701 0.442566 -0.641052 0.216064 0.588623 1445372701 0.442566 -0.641052 0.216064 0.588623 1445372701 0.442566 -0.641052 0.216064 0.588623 1445372701 0.405334 -0.660522 0.171814 0.608093 1445372701 0.405334 -0.660522 0.171814 0.608093 1445372701 0.405334 -0.660522 0.171814 0.608093 1445372701 0.405334 -0.660522 0.171814 0.608093 1445372701 0.405334 -0.660522 0.171814 0.608093 1445372701 0.405334 -0.660522 0.171814 0.608093 1445372701 0.396667 -0.673035 0.158264 0.603821 1445372701 0.396667 -0.673035 0.158264 0.603821 1445372701 0.396667 -0.673035 0.158264 0.603821 1445372701 0.396667 -0.673035 0.158264 0.603821 1445372701 0.396667 -0.673035 0.158264 0.603821 1445372701 0.396667 -0.673035 0.158264 0.603821 1445372701 0.426819 -0.669373 0.207703 0.571472 1445372701 0.426819 -0.669373 0.207703 0.571472 1445372701 0.426819 -0.669373 0.207703 0.571472 1445372701 0.426819 -0.669373 0.207703 0.571472 1445372701 0.426819 -0.669373 0.207703 0.571472 1445372701 0.426819 -0.669373 0.207703 0.571472 1445372701 0.448669 -0.673096 0.257385 0.528503 1445372701 0.448669 -0.673096 0.257385 0.528503 1445372701 0.448669 -0.673096 0.257385 0.528503 1445372701 0.448669 -0.673096 0.257385 0.528503 1445372701 0.448669 -0.673096 0.257385 0.528503 1445372701 0.448669 -0.673096 0.257385 0.528503 1445372701 0.468750 -0.677917 0.295654 0.483032 1445372701 0.468750 -0.677917 0.295654 0.483032 1445372701 0.468750 -0.677917 0.295654 0.483032 1445372701 0.468750 -0.677917 0.295654 0.483032 1445372701 0.468750 -0.677917 0.295654 0.483032 1445372701 0.468750 -0.677917 0.295654 0.483032 1445372701 0.491760 -0.674866 0.331970 0.438721 1445372701 0.491760 -0.674866 0.331970 0.438721 1445372701 0.491760 -0.674866 0.331970 0.438721 1445372701 0.491760 -0.674866 0.331970 0.438721 1445372701 0.491760 -0.674866 0.331970 0.438721 1445372701 0.491760 -0.674866 0.331970 0.438721 1445372701 0.510559 -0.666992 0.356323 0.409241 1445372701 0.510559 -0.666992 0.356323 0.409241 1445372701 0.510559 -0.666992 0.356323 0.409241 1445372701 0.510559 -0.666992 0.356323 0.409241 1445372701 0.510559 -0.666992 0.356323 0.409241 1445372701 0.510559 -0.666992 0.356323 0.409241 1445372701 0.515320 -0.665649 0.360229 0.401978 1445372701 0.515320 -0.665649 0.360229 0.401978 1445372701 0.515320 -0.665649 0.360229 0.401978 1445372701 0.515320 -0.665649 0.360229 0.401978 1445372701 0.515320 -0.665649 0.360229 0.401978 1445372701 0.515320 -0.665649 0.360229 0.401978 1445372701 0.512939 -0.668213 0.347107 0.412109 1445372701 0.512939 -0.668213 0.347107 0.412109 1445372701 0.512939 -0.668213 0.347107 0.412109 1445372701 0.512939 -0.668213 0.347107 0.412109 1445372701 0.512939 -0.668213 0.347107 0.412109 1445372701 0.512939 -0.668213 0.347107 0.412109 1445372701 0.508972 -0.669312 0.325928 0.432068 1445372701 0.508972 -0.669312 0.325928 0.432068 1445372701 0.508972 -0.669312 0.325928 0.432068 1445372701 0.508972 -0.669312 0.325928 0.432068 1445372701 0.508972 -0.669312 0.325928 0.432068 1445372701 0.508972 -0.669312 0.325928 0.432068 1445372701 0.501343 -0.668396 0.298462 0.461243 1445372701 0.501343 -0.668396 0.298462 0.461243 1445372701 0.501343 -0.668396 0.298462 0.461243 1445372701 0.501343 -0.668396 0.298462 0.461243 1445372701 0.501343 -0.668396 0.298462 0.461243 1445372701 0.501343 -0.668396 0.298462 0.461243 1445372701 0.493835 -0.663452 0.267639 0.494263 1445372701 0.493835 -0.663452 0.267639 0.494263 1445372701 0.493835 -0.663452 0.267639 0.494263 1445372701 0.493835 -0.663452 0.267639 0.494263 1445372701 0.493835 -0.663452 0.267639 0.494263 1445372701 0.493835 -0.663452 0.267639 0.494263 1445372701 0.493835 -0.663452 0.267639 0.494263 1445372701 0.490845 -0.655457 0.243103 0.519897 1445372701 0.490845 -0.655457 0.243103 0.519897 1445372701 0.490845 -0.655457 0.243103 0.519897 1445372701 0.490845 -0.655457 0.243103 0.519897 1445372701 0.490845 -0.655457 0.243103 0.519897 1445372701 0.490845 -0.655457 0.243103 0.519897 1445372701 0.484253 -0.655945 0.219238 0.535767 1445372701 0.484253 -0.655945 0.219238 0.535767 1445372701 0.484253 -0.655945 0.219238 0.535767 1445372701 0.484253 -0.655945 0.219238 0.535767 1445372701 0.484253 -0.655945 0.219238 0.535767 1445372701 0.484253 -0.655945 0.219238 0.535767 1445372701 0.462769 -0.669006 0.183350 0.551880 1445372701 0.462769 -0.669006 0.183350 0.551880 1445372701 0.462769 -0.669006 0.183350 0.551880 1445372701 0.462769 -0.669006 0.183350 0.551880 1445372701 0.462769 -0.669006 0.183350 0.551880 1445372701 0.457092 -0.671570 0.164185 0.559448 1445372701 0.457092 -0.671570 0.164185 0.559448 1445372701 0.457092 -0.671570 0.164185 0.559448 1445372701 0.457092 -0.671570 0.164185 0.559448 1445372701 0.457092 -0.671570 0.164185 0.559448 1445372701 0.457092 -0.671570 0.164185 0.559448 1445372701 0.485229 -0.659241 0.195679 0.539978 1445372701 0.485229 -0.659241 0.195679 0.539978 1445372702 0.485229 -0.659241 0.195679 0.539978 1445372702 0.485229 -0.659241 0.195679 0.539978 1445372702 0.485229 -0.659241 0.195679 0.539978 1445372702 0.485229 -0.659241 0.195679 0.539978 1445372702 0.506470 -0.657166 0.237183 0.505249 1445372702 0.506470 -0.657166 0.237183 0.505249 1445372702 0.506470 -0.657166 0.237183 0.505249 1445372702 0.506470 -0.657166 0.237183 0.505249 1445372702 0.506470 -0.657166 0.237183 0.505249 1445372702 0.506470 -0.657166 0.237183 0.505249 1445372702 0.506470 -0.657166 0.237183 0.505249 1445372702 0.518372 -0.660706 0.273193 0.469177 1445372702 0.518372 -0.660706 0.273193 0.469177 1445372702 0.518372 -0.660706 0.273193 0.469177 1445372702 0.518372 -0.660706 0.273193 0.469177 1445372702 0.518372 -0.660706 0.273193 0.469177 1445372702 0.518372 -0.660706 0.273193 0.469177 1445372702 0.530579 -0.658203 0.311401 0.433899 1445372702 0.530579 -0.658203 0.311401 0.433899 1445372702 0.530579 -0.658203 0.311401 0.433899 1445372702 0.530579 -0.658203 0.311401 0.433899 1445372702 0.530579 -0.658203 0.311401 0.433899 1445372702 0.530579 -0.658203 0.311401 0.433899 1445372702 0.542847 -0.646301 0.344543 0.411011 1445372702 0.542847 -0.646301 0.344543 0.411011 1445372702 0.542847 -0.646301 0.344543 0.411011 1445372702 0.542847 -0.646301 0.344543 0.411011 1445372702 0.542847 -0.646301 0.344543 0.411011 1445372702 0.542847 -0.646301 0.344543 0.411011 1445372702 0.548706 -0.632751 0.363892 0.407532 1445372702 0.548706 -0.632751 0.363892 0.407532 1445372702 0.548706 -0.632751 0.363892 0.407532 1445372702 0.548706 -0.632751 0.363892 0.407532 1445372702 0.548706 -0.632751 0.363892 0.407532 1445372702 0.548706 -0.632751 0.363892 0.407532 1445372702 0.548706 -0.632751 0.363892 0.407532 1445372702 0.542297 -0.629822 0.361633 0.422424 1445372702 0.542297 -0.629822 0.361633 0.422424 1445372702 0.542297 -0.629822 0.361633 0.422424 1445372702 0.542297 -0.629822 0.361633 0.422424 1445372702 0.542297 -0.629822 0.361633 0.422424 1445372702 0.520508 -0.638794 0.332092 0.459045 1445372702 0.520508 -0.638794 0.332092 0.459045 1445372702 0.520508 -0.638794 0.332092 0.459045 1445372702 0.520508 -0.638794 0.332092 0.459045 1445372702 0.520508 -0.638794 0.332092 0.459045 1445372702 0.520508 -0.638794 0.332092 0.459045 1445372702 0.520508 -0.638794 0.332092 0.459045 1445372702 0.502441 -0.646912 0.287048 0.496643 1445372702 0.502441 -0.646912 0.287048 0.496643 1445372702 0.502441 -0.646912 0.287048 0.496643 1445372702 0.502441 -0.646912 0.287048 0.496643 1445372702 0.502441 -0.646912 0.287048 0.496643 1445372702 0.502441 -0.646912 0.287048 0.496643 1445372702 0.499939 -0.635376 0.259338 0.528320 1445372702 0.499939 -0.635376 0.259338 0.528320 1445372702 0.499939 -0.635376 0.259338 0.528320 1445372702 0.499939 -0.635376 0.259338 0.528320 1445372702 0.499939 -0.635376 0.259338 0.528320 1445372702 0.499939 -0.635376 0.259338 0.528320 1445372702 0.492676 -0.622559 0.240356 0.558472 1445372702 0.492676 -0.622559 0.240356 0.558472 1445372702 0.492676 -0.622559 0.240356 0.558472 1445372702 0.492676 -0.622559 0.240356 0.558472 1445372702 0.492676 -0.622559 0.240356 0.558472 1445372702 0.492676 -0.622559 0.240356 0.558472 1445372702 0.492676 -0.622559 0.240356 0.558472 1445372702 0.475464 -0.617676 0.222107 0.585754 1445372702 0.475464 -0.617676 0.222107 0.585754 1445372702 0.475464 -0.617676 0.222107 0.585754 1445372702 0.475464 -0.617676 0.222107 0.585754 1445372702 0.475464 -0.617676 0.222107 0.585754 1445372702 0.452820 -0.625732 0.197998 0.603455 1445372702 0.452820 -0.625732 0.197998 0.603455 1445372702 0.452820 -0.625732 0.197998 0.603455 1445372702 0.452820 -0.625732 0.197998 0.603455 1445372702 0.452820 -0.625732 0.197998 0.603455 1445372702 0.452820 -0.625732 0.197998 0.603455 1445372702 0.452820 -0.625732 0.197998 0.603455 1445372702 0.447205 -0.639954 0.179382 0.598572 1445372702 0.447205 -0.639954 0.179382 0.598572 1445372702 0.447205 -0.639954 0.179382 0.598572 1445372702 0.447205 -0.639954 0.179382 0.598572 1445372702 0.447205 -0.639954 0.179382 0.598572 1445372702 0.447205 -0.639954 0.179382 0.598572 1445372702 0.447937 -0.645630 0.192749 0.587708 1445372702 0.447937 -0.645630 0.192749 0.587708 1445372702 0.447937 -0.645630 0.192749 0.587708 1445372702 0.447937 -0.645630 0.192749 0.587708 1445372702 0.447937 -0.645630 0.192749 0.587708 1445372702 0.447937 -0.645630 0.192749 0.587708 1445372702 0.460754 -0.649841 0.230835 0.558655 1445372702 0.460754 -0.649841 0.230835 0.558655 1445372702 0.460754 -0.649841 0.230835 0.558655 1445372702 0.460754 -0.649841 0.230835 0.558655 1445372702 0.460754 -0.649841 0.230835 0.558655 1445372702 0.460754 -0.649841 0.230835 0.558655 1445372702 0.480530 -0.646423 0.280518 0.521973 1445372702 0.480530 -0.646423 0.280518 0.521973 1445372702 0.480530 -0.646423 0.280518 0.521973 1445372702 0.480530 -0.646423 0.280518 0.521973 1445372702 0.480530 -0.646423 0.280518 0.521973 1445372702 0.480530 -0.646423 0.280518 0.521973 1445372702 0.493225 -0.646729 0.317139 0.487671 1445372702 0.493225 -0.646729 0.317139 0.487671 1445372702 0.493225 -0.646729 0.317139 0.487671 1445372702 0.493225 -0.646729 0.317139 0.487671 1445372702 0.493225 -0.646729 0.317139 0.487671 1445372702 0.493225 -0.646729 0.317139 0.487671 1445372702 0.505493 -0.646362 0.345398 0.455383 1445372702 0.505493 -0.646362 0.345398 0.455383 1445372702 0.505493 -0.646362 0.345398 0.455383 1445372702 0.505493 -0.646362 0.345398 0.455383 1445372703 0.505493 -0.646362 0.345398 0.455383 1445372703 0.505493 -0.646362 0.345398 0.455383 1445372703 0.524048 -0.634644 0.368713 0.432007 1445372703 0.524048 -0.634644 0.368713 0.432007 1445372703 0.524048 -0.634644 0.368713 0.432007 1445372703 0.524048 -0.634644 0.368713 0.432007 1445372703 0.524048 -0.634644 0.368713 0.432007 1445372703 0.524048 -0.634644 0.368713 0.432007 1445372703 0.524048 -0.634644 0.368713 0.432007 1445372703 0.526917 -0.631042 0.374207 0.428955 1445372703 0.526917 -0.631042 0.374207 0.428955 1445372703 0.526917 -0.631042 0.374207 0.428955 1445372703 0.526917 -0.631042 0.374207 0.428955 1445372703 0.526917 -0.631042 0.374207 0.428955 1445372703 0.526917 -0.631042 0.374207 0.428955 1445372703 0.511841 -0.642273 0.350037 0.450500 1445372703 0.511841 -0.642273 0.350037 0.450500 1445372703 0.511841 -0.642273 0.350037 0.450500 1445372703 0.511841 -0.642273 0.350037 0.450500 1445372703 0.511841 -0.642273 0.350037 0.450500 1445372703 0.511841 -0.642273 0.350037 0.450500 1445372703 0.498413 -0.648621 0.313660 0.482178 1445372703 0.498413 -0.648621 0.313660 0.482178 1445372703 0.498413 -0.648621 0.313660 0.482178 1445372703 0.498413 -0.648621 0.313660 0.482178 1445372703 0.498413 -0.648621 0.313660 0.482178 1445372703 0.498413 -0.648621 0.313660 0.482178 1445372703 0.494202 -0.640625 0.285889 0.513489 1445372703 0.494202 -0.640625 0.285889 0.513489 1445372703 0.494202 -0.640625 0.285889 0.513489 1445372703 0.494202 -0.640625 0.285889 0.513489 1445372703 0.494202 -0.640625 0.285889 0.513489 1445372703 0.494202 -0.640625 0.285889 0.513489 1445372703 0.481506 -0.632629 0.255920 0.549866 1445372703 0.481506 -0.632629 0.255920 0.549866 1445372703 0.481506 -0.632629 0.255920 0.549866 1445372703 0.481506 -0.632629 0.255920 0.549866 1445372703 0.481506 -0.632629 0.255920 0.549866 1445372703 0.481506 -0.632629 0.255920 0.549866 1445372703 0.463684 -0.629639 0.222229 0.582397 1445372703 0.463684 -0.629639 0.222229 0.582397 1445372703 0.463684 -0.629639 0.222229 0.582397 1445372703 0.463684 -0.629639 0.222229 0.582397 1445372703 0.463684 -0.629639 0.222229 0.582397 1445372703 0.463684 -0.629639 0.222229 0.582397 1445372703 0.447571 -0.628357 0.196228 0.605286 1445372703 0.447571 -0.628357 0.196228 0.605286 1445372703 0.447571 -0.628357 0.196228 0.605286 1445372703 0.447571 -0.628357 0.196228 0.605286 1445372703 0.447571 -0.628357 0.196228 0.605286 1445372703 0.447571 -0.628357 0.196228 0.605286 1445372703 0.447571 -0.628357 0.196228 0.605286 1445372703 0.427795 -0.640442 0.164795 0.616150 1445372703 0.427795 -0.640442 0.164795 0.616150 1445372703 0.427795 -0.640442 0.164795 0.616150 1445372703 0.427795 -0.640442 0.164795 0.616150 1445372703 0.427795 -0.640442 0.164795 0.616150 1445372703 0.427795 -0.640442 0.164795 0.616150 1445372703 0.429932 -0.653931 0.139648 0.606628 1445372703 0.429932 -0.653931 0.139648 0.606628 1445372703 0.429932 -0.653931 0.139648 0.606628 1445372703 0.429932 -0.653931 0.139648 0.606628 1445372703 0.429932 -0.653931 0.139648 0.606628 1445372703 0.429932 -0.653931 0.139648 0.606628 1445372703 0.460571 -0.658752 0.159485 0.573181 1445372703 0.460571 -0.658752 0.159485 0.573181 1445372703 0.460571 -0.658752 0.159485 0.573181 1445372703 0.460571 -0.658752 0.159485 0.573181 1445372703 0.460571 -0.658752 0.159485 0.573181 1445372703 0.460571 -0.658752 0.159485 0.573181 1445372703 0.488342 -0.663818 0.189392 0.533813 1445372703 0.488342 -0.663818 0.189392 0.533813 1445372703 0.488342 -0.663818 0.189392 0.533813 1445372703 0.488342 -0.663818 0.189392 0.533813 1445372703 0.488342 -0.663818 0.189392 0.533813 1445372703 0.488342 -0.663818 0.189392 0.533813 1445372703 0.512634 -0.664612 0.223755 0.495361 1445372703 
0.514587 -0.648804 0.308105 0.468262 1445372705 0.514587 -0.648804 0.308105 0.468262 1445372705 0.514587 -0.648804 0.308105 0.468262 1445372705 0.514587 -0.648804 0.308105 0.468262 1445372705 0.514587 -0.648804 0.308105 0.468262 1445372705 0.514587 -0.648804 0.308105 0.468262 1445372705 0.541931 -0.622803 0.289124 0.484497 1445372705 0.541931 -0.622803 0.289124 0.484497 1445372705 0.541931 -0.622803 0.289124 0.484497 1445372705 0.541931 -0.622803 0.289124 0.484497 1445372705 0.541931 -0.622803 0.289124 0.484497 1445372705 0.541931 -0.622803 0.289124 0.484497 1445372705 0.546631 -0.608643 0.223694 0.529846 1445372705 0.546631 -0.608643 0.223694 0.529846 1445372705 0.546631 -0.608643 0.223694 0.529846 1445372705 0.546631 -0.608643 0.223694 0.529846 1445372705 0.546631 -0.608643 0.223694 0.529846 1445372705 0.546631 -0.608643 0.223694 0.529846 1445372705 0.546631 -0.608643 0.223694 0.529846 1445372705 0.541138 -0.586426 0.113770 0.591919 1445372705 0.541138 -0.586426 0.113770 0.591919 1445372705 0.541138 -0.586426 0.113770 0.591919 1445372705 0.541138 -0.586426 0.113770 0.591919 1445372705 0.541138 -0.586426 0.113770 0.591919 1445372705 0.541138 -0.586426 0.113770 0.591919 1445372705 0.539368 -0.546387 0.012756 0.640564 1445372705 0.539368 -0.546387 0.012756 0.640564 1445372705 0.539368 -0.546387 0.012756 0.640564 1445372705 0.539368 -0.546387 0.012756 0.640564 1445372705 0.539368 -0.546387 0.012756 0.640564 1445372705 0.539368 -0.546387 0.012756 0.640564 1445372705 0.539368 -0.546387 0.012756 0.640564 1445372705 0.542236 -0.502747 -0.034790 0.672302 1445372705 0.542236 -0.502747 -0.034790 0.672302 1445372705 0.542236 -0.502747 -0.034790 0.672302 1445372705 0.542236 -0.502747 -0.034790 0.672302 1445372705 0.542236 -0.502747 -0.034790 0.672302 1445372705 0.542236 -0.502747 -0.034790 0.672302 1445372705 0.519653 -0.491821 -0.085693 0.693298 1445372705 0.519653 -0.491821 -0.085693 0.693298 1445372705 0.519653 -0.491821 -0.085693 0.693298 1445372705 0.519653 -0.491821 -0.085693 0.693298 1445372705 0.519653 -0.491821 -0.085693 0.693298 1445372705 0.519653 -0.491821 -0.085693 0.693298 1445372705 0.502563 -0.513611 -0.134399 0.682312 1445372705 0.502563 -0.513611 -0.134399 0.682312 1445372705 0.502563 -0.513611 -0.134399 0.682312 1445372705 0.502563 -0.513611 -0.134399 0.682312 1445372705 0.502563 -0.513611 -0.134399 0.682312 1445372705 0.502563 -0.513611 -0.134399 0.682312 1445372705 0.509277 -0.540100 -0.128967 0.657471 1445372705 0.509277 -0.540100 -0.128967 0.657471 1445372705 0.509277 -0.540100 -0.128967 0.657471 1445372705 0.509277 -0.540100 -0.128967 0.657471 1445372705 0.509277 -0.540100 -0.128967 0.657471 1445372705 0.509277 -0.540100 -0.128967 0.657471 1445372706 0.519775 -0.583313 -0.074829 0.619629 1445372706 0.519775 -0.583313 -0.074829 0.619629 1445372706 0.519775 -0.583313 -0.074829 0.619629 1445372706 0.519775 -0.583313 -0.074829 0.619629 1445372706 0.519775 -0.583313 -0.074829 0.619629 1445372706 0.519775 -0.583313 -0.074829 0.619629 1445372706 0.519775 -0.583313 -0.074829 0.619629 1445372706 0.523132 -0.641113 0.002502 0.561523 1445372706 0.523132 -0.641113 0.002502 0.561523 1445372706 0.523132 -0.641113 0.002502 0.561523 1445372706 0.523132 -0.641113 0.002502 0.561523 1445372706 0.523132 -0.641113 0.002502 0.561523 1445372706 0.523132 -0.641113 0.002502 0.561523 1445372706 0.526550 -0.664246 0.123169 0.516052 1445372706 0.526550 -0.664246 0.123169 0.516052 1445372706 0.526550 -0.664246 0.123169 0.516052 1445372706 0.526550 -0.664246 0.123169 0.516052 1445372706 0.526550 -0.664246 0.123169 0.516052 1445372706 0.526550 -0.664246 0.123169 0.516052 1445372706 0.526550 -0.664246 0.123169 0.516052 1445372706 0.542725 -0.639404 0.232910 0.492310 1445372706 0.542725 -0.639404 0.232910 0.492310 1445372706 0.542725 -0.639404 0.232910 0.492310 1445372706 0.542725 -0.639404 0.232910 0.492310 1445372706 0.542725 -0.639404 0.232910 0.492310 1445372706 0.542725 -0.639404 0.232910 0.492310 1445372706 0.497253 -0.668823 0.259583 0.487793 1445372706 0.497253 -0.668823 0.259583 0.487793 1445372706 0.497253 -0.668823 0.259583 0.487793 1445372706 0.497253 -0.668823 0.259583 0.487793 1445372706 0.497253 -0.668823 0.259583 0.487793 1445372706 0.497253 -0.668823 0.259583 0.487793 1445372706 0.475464 -0.691101 0.263245 0.476440 1445372706 0.475464 -0.691101 0.263245 0.476440 1445372706 0.475464 -0.691101 0.263245 0.476440 1445372706 0.475464 -0.691101 0.263245 0.476440 1445372706 0.475464 -0.691101 0.263245 0.476440 1445372706 0.475464 -0.691101 0.263245 0.476440 1445372706 0.475464 -0.691101 0.263245 0.476440 1445372706 0.495117 -0.682556 0.264099 0.468201 1445372706 0.495117 -0.682556 0.264099 0.468201 1445372706 0.495117 -0.682556 0.264099 0.468201 1445372706 0.495117 -0.682556 0.264099 0.468201 1445372706 0.495117 -0.682556 0.264099 0.468201 1445372706 0.525513 -0.651184 0.248291 0.487976 1445372706 0.525513 -0.651184 0.248291 0.487976 1445372706 0.525513 -0.651184 0.248291 0.487976 1445372706 0.525513 -0.651184 0.248291 0.487976 1445372706 0.525513 -0.651184 0.248291 0.487976 1445372706 0.525513 -0.651184 0.248291 0.487976 1445372706 0.531677 -0.629456 0.191528 0.533264 1445372706 0.531677 -0.629456 0.191528 0.533264 1445372706 0.531677 -0.629456 0.191528 0.533264 1445372706 0.531677 -0.629456 0.191528 0.533264 1445372706 0.531677 -0.629456 0.191528 0.533264 1445372706 0.531677 -0.629456 0.191528 0.533264 1445372706 0.525024 -0.606140 0.103760 0.588318 1445372706 0.525024 -0.606140 0.103760 0.588318 1445372706 0.525024 -0.606140 0.103760 0.588318 1445372706 0.525024 -0.606140 0.103760 0.588318 1445372706 0.525024 -0.606140 0.103760 0.588318 1445372706 0.525024 -0.606140 0.103760 0.588318 1445372706 0.525024 -0.606140 0.103760 0.588318 1445372706 0.508911 -0.573792 0.014648 0.641479 1445372706 0.508911 -0.573792 0.014648 0.641479 1445372706 0.508911 -0.573792 0.014648 0.641479 1445372706 0.508911 -0.573792 0.014648 0.641479 1445372706 0.508911 -0.573792 0.014648 0.641479 1445372706 0.508911 -0.573792 0.014648 0.641479 1445372706 0.502563 -0.540100 -0.037292 0.674072 1445372706 0.502563 -0.540100 -0.037292 0.674072 1445372706 0.502563 -0.540100 -0.037292 0.674072 1445372706 0.502563 -0.540100 -0.037292 0.674072 1445372706 0.502563 -0.540100 -0.037292 0.674072 1445372706 0.502563 -0.540100 -0.037292 0.674072 1445372706 0.502563 -0.540100 -0.037292 0.674072 1445372706 0.478210 -0.556824 -0.047607 0.677490 1445372706 0.478210 -0.556824 -0.047607 0.677490 1445372706 0.478210 -0.556824 -0.047607 0.677490 1445372706 0.478210 -0.556824 -0.047607 0.677490 1445372706 0.478210 -0.556824 -0.047607 0.677490 1445372706 0.478210 -0.556824 -0.047607 0.677490 1445372706 0.461243 -0.577332 -0.087402 0.668030 1445372706 0.461243 -0.577332 -0.087402 0.668030 1445372706 0.461243 -0.577332 -0.087402 0.668030 1445372706 0.461243 -0.577332 -0.087402 0.668030 1445372706 0.461243 -0.577332 -0.087402 0.668030 1445372706 0.461243 -0.577332 -0.087402 0.668030 1445372706 0.461243 -0.577332 -0.087402 0.668030 1445372706 0.487976 -0.586487 -0.086609 0.640564 1445372706 0.487976 -0.586487 -0.086609 0.640564 1445372706 0.487976 -0.586487 -0.086609 0.640564 1445372706 0.487976 -0.586487 -0.086609 0.640564 1445372706 0.487976 -0.586487 -0.086609 0.640564 1445372706 0.487976 -0.586487 -0.086609 0.640564 1445372706 0.532715 -0.596619 -0.030029 0.599426 1445372706 0.532715 -0.596619 -0.030029 0.599426 1445372706 0.532715 -0.596619 -0.030029 0.599426 1445372706 0.532715 -0.596619 -0.030029 0.599426 1445372706 0.532715 -0.596619 -0.030029 0.599426 1445372706 0.532715 -0.596619 -0.030029 0.599426 1445372706 0.561096 -0.635803 0.055054 0.527100 1445372706 0.561096 -0.635803 0.055054 0.527100 1445372706 0.561096 -0.635803 0.055054 0.527100 1445372706 0.561096 -0.635803 0.055054 0.527100 1445372706 0.561096 -0.635803 0.055054 0.527100 1445372706 0.561096 -0.635803 0.055054 0.527100 1445372706 0.562256 -0.658936 0.168457 0.470398 1445372706 0.562256 -0.658936 0.168457 0.470398 1445372706 0.562256 -0.658936 0.168457 0.470398 1445372706 0.562256 -0.658936 0.168457 0.470398 1445372706 0.562256 -0.658936 0.168457 0.470398 1445372706 0.562256 -0.658936 0.168457 0.470398 1445372706 0.557861 -0.652100 0.252625 0.446838 1445372707 0.557861 -0.652100 0.252625 0.446838 1445372707 0.557861 -0.652100 0.252625 0.446838 1445372707 0.557861 -0.652100 0.252625 0.446838 1445372707 0.557861 -0.652100 0.252625 0.446838 1445372707 0.557861 -0.652100 0.252625 0.446838 1445372707 0.557861 -0.652100 0.252625 0.446838 1445372707 0.517639 -0.674622 0.293335 0.436890 1445372707 0.517639 -0.674622 0.293335 0.436890 1445372707 0.517639 -0.674622 0.293335 0.436890 1445372707 0.517639 -0.674622 0.293335 0.436890 1445372707 0.517639 -0.674622 0.293335 0.436890 1445372707 0.517639 -0.674622 0.293335 0.436890 1445372707 0.504517 -0.683716 0.317627 0.420837 1445372707 0.504517 -0.683716 0.317627 0.420837 1445372707 0.504517 -0.683716 0.317627 0.420837 1445372707 0.504517 -0.683716 0.317627 0.420837 1445372707 0.504517 -0.683716 0.317627 0.420837 1445372707 0.504517 -0.683716 0.317627 0.420837 1445372707 0.520203 -0.671875 0.307861 0.428040 1445372707 0.520203 -0.671875 0.307861 0.428040 1445372707 0.520203 -0.671875 0.307861 0.428040 1445372707 0.520203 -0.671875 0.307861 0.428040 1445372707 0.520203 -0.671875 0.307861 0.428040 1445372707 0.520203 -0.671875 0.307861 0.428040 1445372707 0.545715 -0.641663 0.272949 0.464661 1445372707 0.545715 -0.641663 0.272949 0.464661 1445372707 0.545715 -0.641663 0.272949 0.464661 1445372707 0.545715 -0.641663 0.272949 0.464661 1445372707 0.545715 -0.641663 0.272949 0.464661 1445372707 0.545715 -0.641663 0.272949 0.464661 1445372707 0.551697 -0.622437 0.190796 0.521301 1445372707 0.551697 -0.622437 0.190796 0.521301 1445372707 0.551697 -0.622437 0.190796 0.521301 1445372707 0.551697 -0.622437 0.190796 0.521301 1445372707 0.551697 -0.622437 0.190796 0.521301 1445372707 0.551697 -0.622437 0.190796 0.521301 1445372707 0.556091 -0.597168 0.102295 0.568909 1445372707 0.556091 -0.597168 0.102295 0.568909 1445372707 0.556091 -0.597168 0.102295 0.568909 1445372707 0.556091 -0.597168 0.102295 0.568909 1445372707 0.556091 -0.597168 0.102295 0.568909 1445372707 0.551819 -0.559814 0.050537 0.616028 1445372707 0.551819 -0.559814 0.050537 0.616028 1445372707 0.551819 -0.559814 0.050537 0.616028 1445372707 0.551819 -0.559814 0.050537 0.616028 1445372707 0.551819 -0.559814 0.050537 0.616028 1445372707 0.551819 -0.559814 0.050537 0.616028 1445372707 0.530640 -0.524292 -0.000488 0.665955 1445372707 0.530640 -0.524292 -0.000488 0.665955 1445372707 0.530640 -0.524292 -0.000488 0.665955 1445372707 0.530640 -0.524292 -0.000488 0.665955 1445372707 0.530640 -0.524292 -0.000488 0.665955 1445372707 0.530640 -0.524292 -0.000488 0.665955 1445372707 0.530640 -0.524292 -0.000488 0.665955 1445372707 0.480713 -0.545959 -0.077454 0.681763 1445372707 0.480713 -0.545959 -0.077454 0.681763 1445372707 0.480713 -0.545959 -0.077454 0.681763 1445372707 0.480713 -0.545959 -0.077454 0.681763 1445372707 0.480713 -0.545959 -0.077454 0.681763 1445372707 0.480713 -0.545959 -0.077454 0.681763 1445372707 0.493347 -0.556946 -0.106079 0.659668 1445372707 0.493347 -0.556946 -0.106079 0.659668 1445372707 0.493347 -0.556946 -0.106079 0.659668 1445372707 0.493347 -0.556946 -0.106079 0.659668 1445372707 0.493347 -0.556946 -0.106079 0.659668 1445372707 0.493347 -0.556946 -0.106079 0.659668 1445372707 0.547058 -0.563293 -0.021912 0.618774 1445372707 0.547058 -0.563293 -0.021912 0.618774 1445372707 0.547058 -0.563293 -0.021912 0.618774 1445372707 0.547058 -0.563293 -0.021912 0.618774 1445372707 0.547058 -0.563293 -0.021912 0.618774 1445372707 0.547058 -0.563293 -0.021912 0.618774 1445372707 0.589478 -0.558838 0.085693 0.576904 1445372707 0.589478 -0.558838 0.085693 0.576904 1445372707 0.589478 -0.558838 0.085693 0.576904 1445372707 0.589478 -0.558838 0.085693 0.576904 1445372707 0.589478 -0.558838 0.085693 0.576904 1445372707 0.589478 -0.558838 0.085693 0.576904 1445372707 0.595581 -0.597168 0.163086 0.511902 1445372707 0.595581 -0.597168 0.163086 0.511902 1445372707 0.595581 -0.597168 0.163086 0.511902 1445372707 0.595581 -0.597168 0.163086 0.511902 1445372707 0.595581 -0.597168 0.163086 0.511902 1445372707 0.595581 -0.597168 0.163086 0.511902 1445372707 0.586914 -0.619751 0.234802 0.465027 1445372707 0.586914 -0.619751 0.234802 0.465027 1445372707 0.586914 -0.619751 0.234802 0.465027 1445372707 0.586914 -0.619751 0.234802 0.465027 1445372707 0.586914 -0.619751 0.234802 0.465027 1445372707 0.586914 -0.619751 0.234802 0.465027 1445372707 0.586914 -0.619751 0.234802 0.465027 1445372707 0.570496 -0.632263 0.313354 0.420105 1445372707 0.570496 -0.632263 0.313354 0.420105 1445372707 0.570496 -0.632263 0.313354 0.420105 1445372707 0.570496 -0.632263 0.313354 0.420105 1445372707 0.570496 -0.632263 0.313354 0.420105 1445372707 0.538086 -0.651306 0.356934 0.398621 1445372707 0.538086 -0.651306 0.356934 0.398621 1445372707 0.538086 -0.651306 0.356934 0.398621 1445372707 0.538086 -0.651306 0.356934 0.398621 1445372707 0.538086 -0.651306 0.356934 0.398621 1445372707 0.538086 -0.651306 0.356934 0.398621 1445372707 0.538086 -0.651306 0.356934 0.398621 1445372707 0.531982 -0.655579 0.353271 0.403076 1445372707 0.531982 -0.655579 0.353271 0.403076 1445372707 0.531982 -0.655579 0.353271 0.403076 1445372707 0.531982 -0.655579 0.353271 0.403076 1445372707 0.531982 -0.655579 0.353271 0.403076 1445372707 0.531982 -0.655579 0.353271 0.403076 1445372707 0.557739 -0.628418 0.323120 0.435364 1445372707 0.557739 -0.628418 0.323120 0.435364 1445372708 0.557739 -0.628418 0.323120 0.435364 1445372708 0.557739 -0.628418 0.323120 0.435364 1445372708 0.557739 -0.628418 0.323120 0.435364 1445372708 0.557739 -0.628418 0.323120 0.435364 1445372708 0.581299 -0.594788 0.269470 0.485413 1445372708 0.581299 -0.594788 0.269470 0.485413 1445372708 0.581299 -0.594788 0.269470 0.485413 1445372708 0.581299 -0.594788 0.269470 0.485413 1445372708 0.581299 -0.594788 0.269470 0.485413 1445372708 0.581299 -0.594788 0.269470 0.485413 1445372708 0.584351 -0.571167 0.180908 0.547241 1445372708 0.584351 -0.571167 0.180908 0.547241 1445372708 0.584351 -0.571167 0.180908 0.547241 1445372708 0.584351 -0.571167 0.180908 0.547241 1445372708 0.584351 -0.571167 0.180908 0.547241 1445372708 0.584351 -0.571167 0.180908 0.547241 1445372708 0.568176 -0.553223 0.068970 0.605286 1445372708 0.568176 -0.553223 0.068970 0.605286 1445372708 0.568176 -0.553223 0.068970 0.605286 1445372708 0.568176 -0.553223 0.068970 0.605286 1445372708 0.568176 -0.553223 0.068970 0.605286 1445372708 0.568176 -0.553223 0.068970 0.605286 1445372708 0.568176 -0.553223 0.068970 0.605286 1445372708 0.549194 -0.532715 -0.004700 0.643860 1445372708 0.549194 -0.532715 -0.004700 0.643860 1445372708 0.549194 -0.532715 -0.004700 0.643860 1445372708 0.549194 -0.532715 -0.004700 0.643860 1445372708 0.549194 -0.532715 -0.004700 0.643860 1445372708 0.549194 -0.532715 -0.004700 0.643860 1445372708 0.518066 -0.526184 -0.048828 0.672546 1445372708 0.518066 -0.526184 -0.048828 0.672546 1445372708 0.518066 -0.526184 -0.048828 0.672546 1445372708 0.518066 -0.526184 -0.048828 0.672546 1445372708 0.518066 -0.526184 -0.048828 0.672546 1445372708 0.518066 -0.526184 -0.048828 0.672546 1445372708 0.490967 -0.543640 -0.109802 0.671753 1445372708 0.490967 -0.543640 -0.109802 0.671753 1445372708 0.490967 -0.543640 -0.109802 0.671753 1445372708 0.490967 -0.543640 -0.109802 0.671753 1445372708 0.490967 -0.543640 -0.109802 0.671753 1445372708 0.490967 -0.543640 -0.109802 0.671753 1445372708 0.516846 -0.555298 -0.100098 0.643799 1445372708 0.516846 -0.555298 -0.100098 0.643799 1445372708 0.516846 -0.555298 -0.100098 0.643799 1445372708 0.516846 -0.555298 -0.100098 0.643799 1445372708 0.516846 -0.555298 -0.100098 0.643799 1445372708 0.516846 -0.555298 -0.100098 0.643799 1445372708 0.516846 -0.555298 -0.100098 0.643799 1445372708 0.557861 -0.562317 -0.034912 0.609375 1445372708 0.557861 -0.562317 -0.034912 0.609375 1445372708 0.557861 -0.562317 -0.034912 0.609375 1445372708 0.557861 -0.562317 -0.034912 0.609375 1445372708 0.557861 -0.562317 -0.034912 0.609375 1445372708 0.557861 -0.562317 -0.034912 0.609375 1445372708 0.582397 -0.590088 0.057251 0.556152 1445372708 0.582397 -0.590088 0.057251 0.556152 1445372708 0.582397 -0.590088 0.057251 0.556152 1445372708 0.582397 -0.590088 0.057251 0.556152 1445372708 0.582397 -0.590088 0.057251 0.556152 1445372708 0.582397 -0.590088 0.057251 0.556152 1445372708 0.586853 -0.618225 0.136902 0.504578 1445372708 0.586853 -0.618225 0.136902 0.504578 1445372708 0.586853 -0.618225 0.136902 0.504578 1445372708 0.586853 -0.618225 0.136902 0.504578 1445372708 0.586853 -0.618225 0.136902 0.504578 1445372708 0.586853 -0.618225 0.136902 0.504578 1445372708 0.583923 -0.626282 0.240845 0.456909 1445372708 0.583923 -0.626282 0.240845 0.456909 1445372708 0.583923 -0.626282 0.240845 0.456909 1445372708 0.583923 -0.626282 0.240845 0.456909 1445372708 0.583923 -0.626282 0.240845 0.456909 1445372708 0.583923 -0.626282 0.240845 0.456909 1445372708 0.583923 -0.626282 0.240845 0.456909 1445372708 0.557983 -0.644226 0.310059 0.421265 1445372708 0.557983 -0.644226 0.310059 0.421265 1445372708 0.557983 -0.644226 0.310059 0.421265 1445372708 0.557983 -0.644226 0.310059 0.421265 1445372708 0.557983 -0.644226 0.310059 0.421265 1445372708 0.557983 -0.644226 0.310059 0.421265 1445372708 0.526428 -0.669189 0.330261 0.407349 1445372708 0.526428 -0.669189 0.330261 0.407349 1445372708 0.526428 -0.669189 0.330261 0.407349 1445372708 0.526428 -0.669189 0.330261 0.407349 1445372708 0.526428 -0.669189 0.330261 0.407349 1445372708 0.526428 -0.669189 0.330261 0.407349 1445372708 0.526428 -0.669189 0.330261 0.407349 1445372708 0.534790 -0.658142 0.328674 0.415649 1445372708 0.534790 -0.658142 0.328674 0.415649 1445372708 0.534790 -0.658142 0.328674 0.415649 1445372708 0.534790 -0.658142 0.328674 0.415649 1445372708 0.534790 -0.658142 0.328674 0.415649 1445372708 0.534790 -0.658142 0.328674 0.415649 1445372708 0.570557 -0.616516 0.304688 0.448914 1445372708 0.570557 -0.616516 0.304688 0.448914 1445372708 0.570557 -0.616516 0.304688 0.448914 1445372708 0.570557 -0.616516 0.304688 0.448914 1445372708 0.570557 -0.616516 0.304688 0.448914 1445372708 0.570557 -0.616516 0.304688 0.448914 1445372708 0.584473 -0.589722 0.238586 0.503601 1445372708 0.584473 -0.589722 0.238586 0.503601 1445372708 0.584473 -0.589722 0.238586 0.503601 1445372708 0.584473 -0.589722 0.238586 0.503601 1445372708 0.584473 -0.589722 0.238586 0.503601 1445372708 0.584473 -0.589722 0.238586 0.503601 1445372708 0.584473 -0.589722 0.238586 0.503601 1445372708 0.575134 -0.576416 0.129150 0.565918 1445372708 0.575134 -0.576416 0.129150 0.565918 1445372708 0.575134 -0.576416 0.129150 0.565918 1445372708 0.575134 -0.576416 0.129150 0.565918 1445372708 0.575134 -0.576416 0.129150 0.565918 1445372708 0.575134 -0.576416 0.129150 0.565918 1445372708 0.561035 -0.546082 0.017334 0.621826 1445372708 0.561035 -0.546082 0.017334 0.621826 1445372708 0.561035 -0.546082 0.017334 0.621826 1445372709 0.561035 -0.546082 0.017334 0.621826 1445372709 0.561035 -0.546082 0.017334 0.621826 1445372709 0.561035 -0.546082 0.017334 0.621826 1445372709 0.551147 -0.509644 -0.051270 0.658630 1445372709 0.551147 -0.509644 -0.051270 0.658630 1445372709 0.551147 -0.509644 -0.051270 0.658630 1445372709 0.551147 -0.509644 -0.051270 0.658630 1445372709 0.551147 -0.509644 -0.051270 0.658630 1445372709 0.551147 -0.509644 -0.051270 0.658630 1445372709 0.511414 -0.528015 -0.102417 0.670166 1445372709 0.511414 -0.528015 -0.102417 0.670166 1445372709 0.511414 -0.528015 -0.102417 0.670166 1445372709 0.511414 -0.528015 -0.102417 0.670166 1445372709 0.511414 -0.528015 -0.102417 0.670166 1445372709 0.511414 -0.528015 -0.102417 0.670166 1445372709 0.511414 -0.528015 -0.102417 0.670166 1445372709 0.495789 -0.555786 -0.129578 0.654602 1445372709 0.495789 -0.555786 -0.129578 0.654602 1445372709 0.495789 -0.555786 -0.129578 0.654602 1445372709 0.495789 -0.555786 -0.129578 0.654602 1445372709 0.495789 -0.555786 -0.129578 0.654602 1445372709 0.495789 -0.555786 -0.129578 0.654602 1445372709 0.495789 -0.555786 -0.129578 0.654602 1445372709 0.530579 -0.572144 -0.103394 0.616821 1445372709 0.530579 -0.572144 -0.103394 0.616821 1445372709 0.530579 -0.572144 -0.103394 0.616821 1445372709 0.530579 -0.572144 -0.103394 0.616821 1445372709 0.530579 -0.572144 -0.103394 0.616821 1445372709 0.530579 -0.572144 -0.103394 0.616821 1445372709 0.586670 -0.580933 0.001831 0.564148 1445372709 0.586670 -0.580933 0.001831 0.564148 1445372709 0.586670 -0.580933 0.001831 0.564148 1445372709 0.586670 -0.580933 0.001831 0.564148 1445372709 0.586670 -0.580933 0.001831 0.564148 1445372709 0.611267 -0.595459 0.105286 0.510498 1445372709 0.611267 -0.595459 0.105286 0.510498 1445372709 0.611267 -0.595459 0.105286 0.510498 1445372709 0.611267 -0.595459 0.105286 0.510498 1445372709 0.611267 -0.595459 0.105286 0.510498 1445372709 0.611267 -0.595459 0.105286 0.510498 1445372709 0.611267 -0.595459 0.105286 0.510498 1445372709 0.597229 -0.612671 0.185547 0.483215 1445372709 0.597229 -0.612671 0.185547 0.483215 1445372709 0.597229 -0.612671 0.185547 0.483215 1445372709 0.597229 -0.612671 0.185547 0.483215 1445372709 0.597229 -0.612671 0.185547 0.483215 1445372709 0.567749 -0.646973 0.246765 0.445129 1445372709 0.567749 -0.646973 0.246765 0.445129 1445372709 0.567749 -0.646973 0.246765 0.445129 1445372709 0.567749 -0.646973 0.246765 0.445129 1445372709 0.567749 -0.646973 0.246765 0.445129 1445372709 0.567749 -0.646973 0.246765 0.445129 1445372709 0.567749 -0.646973 0.246765 0.445129 1445372709 0.542358 -0.661987 0.300232 0.421265 1445372709 0.542358 -0.661987 0.300232 0.421265 1445372709 0.542358 -0.661987 0.300232 0.421265 1445372709 0.542358 -0.661987 0.300232 0.421265 1445372709 0.542358 -0.661987 0.300232 0.421265 1445372709 0.542358 -0.661987 0.300232 0.421265 1445372709 0.528748 -0.663330 0.322876 0.419617 1445372709 0.528748 -0.663330 0.322876 0.419617 1445372709 0.528748 -0.663330 0.322876 0.419617 1445372709 0.528748 -0.663330 0.322876 0.419617 1445372709 0.528748 -0.663330 0.322876 0.419617 1445372709 0.552734 -0.628601 0.317017 0.445862 1445372709 0.552734 -0.628601 0.317017 0.445862 1445372709 0.552734 -0.628601 0.317017 0.445862 1445372709 0.552734 -0.628601 0.317017 0.445862 1445372709 0.552734 -0.628601 0.317017 0.445862 1445372709 0.563171 -0.606750 0.254761 0.499756 1445372709 0.563171 -0.606750 0.254761 0.499756 1445372709 0.563171 -0.606750 0.254761 0.499756 1445372709 0.563171 -0.606750 0.254761 0.499756 1445372709 0.563171 -0.606750 0.254761 0.499756 1445372709 0.563171 -0.606750 0.254761 0.499756 1445372709 0.563171 -0.606750 0.254761 0.499756 1445372709 0.565613 -0.586670 0.153992 0.558716 1445372709 0.565613 -0.586670 0.153992 0.558716 1445372709 0.565613 -0.586670 0.153992 0.558716 1445372709 0.565613 -0.586670 0.153992 0.558716 1445372709 0.565613 -0.586670 0.153992 0.558716 1445372709 0.565613 -0.586670 0.153992 0.558716 1445372709 0.566101 -0.556641 0.054871 0.605530 1445372709 0.566101 -0.556641 0.054871 0.605530 1445372709 0.566101 -0.556641 0.054871 0.605530 1445372709 0.566101 -0.556641 0.054871 0.605530 1445372709 0.566101 -0.556641 0.054871 0.605530 1445372709 0.566101 -0.556641 0.054871 0.605530 1445372709 0.567505 -0.521484 -0.005127 0.637146 1445372709 0.567505 -0.521484 -0.005127 0.637146 1445372709 0.567505 -0.521484 -0.005127 0.637146 1445372709 0.567505 -0.521484 -0.005127 0.637146 1445372709 0.567505 -0.521484 -0.005127 0.637146 1445372709 0.567505 -0.521484 -0.005127 0.637146 1445372709 0.549194 -0.504272 -0.050537 0.664429 1445372709 0.549194 -0.504272 -0.050537 0.664429 1445372709 0.549194 -0.504272 -0.050537 0.664429 1445372709 0.549194 -0.504272 -0.050537 0.664429 1445372709 0.549194 -0.504272 -0.050537 0.664429 1445372709 0.549194 -0.504272 -0.050537 0.664429 1445372709 0.510742 -0.528320 -0.106018 0.669922 1445372709 0.510742 -0.528320 -0.106018 0.669922 1445372709 0.510742 -0.528320 -0.106018 0.669922 1445372709 0.510742 -0.528320 -0.106018 0.669922 1445372709 0.510742 -0.528320 -0.106018 0.669922 1445372709 0.510742 -0.528320 -0.106018 0.669922 1445372709 0.502625 -0.559692 -0.143066 0.643127 1445372709 0.502625 -0.559692 -0.143066 0.643127 1445372709 0.502625 -0.559692 -0.143066 0.643127 1445372709 0.502625 -0.559692 -0.143066 0.643127 1445372709 0.502625 -0.559692 -0.143066 0.643127 1445372710 0.502625 -0.559692 -0.143066 0.643127 1445372710 0.564209 -0.554993 -0.110535 0.601196 1445372710 0.564209 -0.554993 -0.110535 0.601196 1445372710 0.564209 -0.554993 -0.110535 0.601196 1445372710 0.564209 -0.554993 -0.110535 0.601196 1445372710 0.564209 -0.554993 -0.110535 0.601196 1445372710 0.564209 -0.554993 -0.110535 0.601196 1445372710 0.628845 -0.552734 -0.022461 0.546387 1445372710 0.628845 -0.552734 -0.022461 0.546387 1445372710 0.628845 -0.552734 -0.022461 0.546387 1445372710 0.628845 -0.552734 -0.022461 0.546387 1445372710 0.628845 -0.552734 -0.022461 0.546387 1445372710 0.628845 -0.552734 -0.022461 0.546387 1445372710 0.628845 -0.552734 -0.022461 0.546387 1445372710 0.650940 -0.579773 0.077454 0.483826 1445372710 0.650940 -0.579773 0.077454 0.483826 1445372710 0.650940 -0.579773 0.077454 0.483826 1445372710 0.650940 -0.579773 0.077454 0.483826 1445372710 0.650940 -0.579773 0.077454 0.483826 1445372710 0.645264 -0.589478 0.172180 0.454407 1445372710 0.645264 -0.589478 0.172180 0.454407 1445372710 0.645264 -0.589478 0.172180 0.454407 1445372710 0.645264 -0.589478 0.172180 0.454407 1445372710 0.645264 -0.589478 0.172180 0.454407 1445372710 0.645264 -0.589478 0.172180 0.454407 1445372710 0.615662 -0.623901 0.247253 0.412964 1445372710 0.615662 -0.623901 0.247253 0.412964 1445372710 0.615662 -0.623901 0.247253 0.412964 1445372710 0.615662 -0.623901 0.247253 0.412964 1445372710 0.615662 -0.623901 0.247253 0.412964 1445372710 0.579224 -0.646729 0.304688 0.391541 1445372710 0.579224 -0.646729 0.304688 0.391541 1445372710 0.579224 -0.646729 0.304688 0.391541 1445372710 0.579224 -0.646729 0.304688 0.391541 1445372710 0.579224 -0.646729 0.304688 0.391541 1445372710 0.579224 -0.646729 0.304688 0.391541 1445372710 0.579224 -0.646729 0.304688 0.391541 1445372710 0.557251 -0.649719 0.330688 0.397339 1445372710 0.557251 -0.649719 0.330688 0.397339 1445372710 0.557251 -0.649719 0.330688 0.397339 1445372710 0.557251 -0.649719 0.330688 0.397339 1445372710 0.557251 -0.649719 0.330688 0.397339 1445372710 0.557251 -0.649719 0.330688 0.397339 1445372710 0.570618 -0.628357 0.321594 0.419678 1445372710 0.570618 -0.628357 0.321594 0.419678 1445372710 0.570618 -0.628357 0.321594 0.419678 1445372710 0.570618 -0.628357 0.321594 0.419678 1445372710 0.570618 -0.628357 0.321594 0.419678 1445372710 0.570618 -0.628357 0.321594 0.419678 1445372710 0.570618 -0.628357 0.321594 0.419678 1445372710 0.590637 -0.600159 0.283142 0.459106 1445372710 0.590637 -0.600159 0.283142 0.459106 1445372710 0.590637 -0.600159 0.283142 0.459106 1445372710 0.590637 -0.600159 0.283142 0.459106 1445372710 0.590637 -0.600159 0.283142 0.459106 1445372710 0.590637 -0.600159 0.283142 0.459106 1445372710 0.601929 -0.573608 0.221558 0.509399 1445372710 0.601929 -0.573608 0.221558 0.509399 1445372710 0.601929 -0.573608 0.221558 0.509399 1445372710 0.601929 -0.573608 0.221558 0.509399 1445372710 0.601929 -0.573608 0.221558 0.509399 1445372710 
0.491272 -0.639893 0.340393 0.482971 1445372712 0.491272 -0.639893 0.340393 0.482971 1445372712 0.491272 -0.639893 0.340393 0.482971 1445372712 0.491272 -0.639893 0.340393 0.482971 1445372712 0.491272 -0.639893 0.340393 0.482971 1445372712 0.486450 -0.642578 0.324707 0.494934 1445372712 0.486450 -0.642578 0.324707 0.494934 1445372712 0.486450 -0.642578 0.324707 0.494934 1445372712 0.486450 -0.642578 0.324707 0.494934 1445372712 0.486450 -0.642578 0.324707 0.494934 1445372712 0.486450 -0.642578 0.324707 0.494934 1445372712 0.481628 -0.644287 0.309937 0.506775 1445372712 0.481628 -0.644287 0.309937 0.506775 1445372712 0.481628 -0.644287 0.309937 0.506775 1445372712 0.481628 -0.644287 0.309937 0.506775 1445372712 0.481628 -0.644287 0.309937 0.506775 1445372712 0.481628 -0.644287 0.309937 0.506775 1445372712 0.472351 -0.652100 0.294617 0.514587 1445372712 0.472351 -0.652100 0.294617 0.514587 1445372712 0.472351 -0.652100 0.294617 0.514587 1445372712 0.472351 -0.652100 0.294617 0.514587 1445372712 0.472351 -0.652100 0.294617 0.514587 1445372712 0.472351 -0.652100 0.294617 0.514587 1445372712 0.450928 -0.667114 0.265503 0.530151 1445372712 0.450928 -0.667114 0.265503 0.530151 1445372712 0.450928 -0.667114 0.265503 0.530151 1445372712 0.450928 -0.667114 0.265503 0.530151 1445372712 0.450928 -0.667114 0.265503 0.530151 1445372712 0.438904 -0.681458 0.224976 0.540710 1445372712 0.438904 -0.681458 0.224976 0.540710 1445372712 0.438904 -0.681458 0.224976 0.540710 1445372712 0.438904 -0.681458 0.224976 0.540710 1445372712 0.438904 -0.681458 0.224976 0.540710 1445372712 0.454224 -0.683289 0.218384 0.528320 1445372712 0.454224 -0.683289 0.218384 0.528320 1445372712 0.454224 -0.683289 0.218384 0.528320 1445372712 0.454224 -0.683289 0.218384 0.528320 1445372712 0.454224 -0.683289 0.218384 0.528320 1445372712 0.454224 -0.683289 0.218384 0.528320 1445372712 0.479797 -0.679199 0.253174 0.494324 1445372712 0.479797 -0.679199 0.253174 0.494324 1445372712 0.479797 -0.679199 0.253174 0.494324 1445372712 0.479797 -0.679199 0.253174 0.494324 1445372712 0.479797 -0.679199 0.253174 0.494324 1445372712 0.479797 -0.679199 0.253174 0.494324 1445372712 0.510742 -0.668579 0.295044 0.452759 1445372712 0.510742 -0.668579 0.295044 0.452759 1445372712 0.510742 -0.668579 0.295044 0.452759 1445372712 0.510742 -0.668579 0.295044 0.452759 1445372712 0.510742 -0.668579 0.295044 0.452759 1445372712 0.510742 -0.668579 0.295044 0.452759 1445372712 0.544067 -0.645142 0.344727 0.411072 1445372712 0.544067 -0.645142 0.344727 0.411072 1445372712 0.544067 -0.645142 0.344727 0.411072 1445372712 0.544067 -0.645142 0.344727 0.411072 1445372712 0.544067 -0.645142 0.344727 0.411072 1445372712 0.544067 -0.645142 0.344727 0.411072 1445372712 0.544067 -0.645142 0.344727 0.411072 1445372712 0.562256 -0.623352 0.378845 0.389465 1445372712 0.562256 -0.623352 0.378845 0.389465 1445372712 0.562256 -0.623352 0.378845 0.389465 1445372712 0.562256 -0.623352 0.378845 0.389465 1445372712 0.562256 -0.623352 0.378845 0.389465 1445372712 0.562256 -0.623352 0.378845 0.389465 1445372712 0.566040 -0.614685 0.387329 0.389465 1445372712 0.566040 -0.614685 0.387329 0.389465 1445372713 0.566040 -0.614685 0.387329 0.389465 1445372713 0.566040 -0.614685 0.387329 0.389465 1445372713 0.566040 -0.614685 0.387329 0.389465 1445372713 0.566040 -0.614685 0.387329 0.389465 1445372713 0.566040 -0.614685 0.387329 0.389465 1445372713 0.566467 -0.604797 0.381775 0.409302 1445372713 0.566467 -0.604797 0.381775 0.409302 1445372713 0.566467 -0.604797 0.381775 0.409302 1445372713 0.566467 -0.604797 0.381775 0.409302 1445372713 0.566467 -0.604797 0.381775 0.409302 1445372713 0.566467 -0.604797 0.381775 0.409302 1445372713 0.558960 -0.602844 0.364136 0.437622 1445372713 0.558960 -0.602844 0.364136 0.437622 1445372713 0.558960 -0.602844 0.364136 0.437622 1445372713 0.558960 -0.602844 0.364136 0.437622 1445372713 0.558960 -0.602844 0.364136 0.437622 1445372713 0.558960 -0.602844 0.364136 0.437622 1445372713 0.547424 -0.603882 0.341553 0.467957 1445372713 0.547424 -0.603882 0.341553 0.467957 1445372713 0.547424 -0.603882 0.341553 0.467957 1445372713 0.547424 -0.603882 0.341553 0.467957 1445372713 0.547424 -0.603882 0.341553 0.467957 1445372713 0.547424 -0.603882 0.341553 0.467957 1445372713 0.530151 -0.607117 0.316772 0.499939 1445372713 0.530151 -0.607117 0.316772 0.499939 1445372713 0.530151 -0.607117 0.316772 0.499939 1445372713 0.530151 -0.607117 0.316772 0.499939 1445372713 0.530151 -0.607117 0.316772 0.499939 1445372713 0.530151 -0.607117 0.316772 0.499939 1445372713 0.530151 -0.607117 0.316772 0.499939 1445372713 0.508362 -0.611816 0.290894 0.531555 1445372713 0.508362 -0.611816 0.290894 0.531555 1445372713 0.508362 -0.611816 0.290894 0.531555 1445372713 0.508362 -0.611816 0.290894 0.531555 1445372713 0.508362 -0.611816 0.290894 0.531555 1445372713 0.485474 -0.619690 0.267395 0.555664 1445372713 0.485474 -0.619690 0.267395 0.555664 1445372713 0.485474 -0.619690 0.267395 0.555664 1445372713 0.485474 -0.619690 0.267395 0.555664 1445372713 0.485474 -0.619690 0.267395 0.555664 1445372713 0.485474 -0.619690 0.267395 0.555664 1445372713 0.457703 -0.638000 0.232178 0.574097 1445372713 0.457703 -0.638000 0.232178 0.574097 1445372713 0.457703 -0.638000 0.232178 0.574097 1445372713 0.457703 -0.638000 0.232178 0.574097 1445372713 0.457703 -0.638000 0.232178 0.574097 1445372713 0.457703 -0.638000 0.232178 0.574097 1445372713 0.457703 -0.638000 0.232178 0.574097 1445372713 0.455688 -0.645264 0.218506 0.572876 1445372713 0.455688 -0.645264 0.218506 0.572876 1445372713 0.455688 -0.645264 0.218506 0.572876 1445372713 0.455688 -0.645264 0.218506 0.572876 1445372713 0.455688 -0.645264 0.218506 0.572876 1445372713 0.455688 -0.645264 0.218506 0.572876 1445372713 0.479736 -0.642883 0.241577 0.545959 1445372713 0.479736 -0.642883 0.241577 0.545959 1445372713 0.479736 -0.642883 0.241577 0.545959 1445372713 0.479736 -0.642883 0.241577 0.545959 1445372713 0.479736 -0.642883 0.241577 0.545959 1445372713 0.479736 -0.642883 0.241577 0.545959 1445372713 0.503235 -0.645691 0.272888 0.505371 1445372713 0.503235 -0.645691 0.272888 0.505371 1445372713 0.503235 -0.645691 0.272888 0.505371 1445372713 0.503235 -0.645691 0.272888 0.505371 1445372713 0.503235 -0.645691 0.272888 0.505371 1445372713 0.503235 -0.645691 0.272888 0.505371 1445372713 0.528015 -0.639160 0.309265 0.465759 1445372713 0.528015 -0.639160 0.309265 0.465759 1445372713 0.528015 -0.639160 0.309265 0.465759 1445372713 0.528015 -0.639160 0.309265 0.465759 1445372713 0.528015 -0.639160 0.309265 0.465759 1445372713 0.528015 -0.639160 0.309265 0.465759 1445372713 0.556274 -0.622070 0.350769 0.424866 1445372713 0.556274 -0.622070 0.350769 0.424866 1445372713 0.556274 -0.622070 0.350769 0.424866 1445372713 0.556274 -0.622070 0.350769 0.424866 1445372713 0.556274 -0.622070 0.350769 0.424866 1445372713 0.556274 -0.622070 0.350769 0.424866 1445372713 0.576050 -0.604553 0.382324 0.395447 1445372713 0.576050 -0.604553 0.382324 0.395447 1445372713 0.576050 -0.604553 0.382324 0.395447 1445372713 0.576050 -0.604553 0.382324 0.395447 1445372713 0.576050 -0.604553 0.382324 0.395447 1445372713 0.576050 -0.604553 0.382324 0.395447 1445372713 0.576050 -0.604553 0.382324 0.395447 1445372713 0.577942 -0.604797 0.388855 0.385925 1445372713 0.577942 -0.604797 0.388855 0.385925 1445372713 0.577942 -0.604797 0.388855 0.385925 1445372713 0.577942 -0.604797 0.388855 0.385925 1445372713 0.577942 -0.604797 0.388855 0.385925 1445372713 0.577942 -0.604797 0.388855 0.385925 1445372713 0.575134 -0.608459 0.380005 0.393127 1445372713 0.575134 -0.608459 0.380005 0.393127 1445372713 0.575134 -0.608459 0.380005 0.393127 1445372713 0.575134 -0.608459 0.380005 0.393127 1445372713 0.575134 -0.608459 0.380005 0.393127 1445372713 0.575134 -0.608459 0.380005 0.393127 1445372713 0.575134 -0.608459 0.380005 0.393127 1445372713 0.568909 -0.613281 0.360535 0.412476 1445372713 0.568909 -0.613281 0.360535 0.412476 1445372713 0.568909 -0.613281 0.360535 0.412476 1445372713 0.568909 -0.613281 0.360535 0.412476 1445372713 0.568909 -0.613281 0.360535 0.412476 1445372713 0.568909 -0.613281 0.360535 0.412476 1445372713 0.561279 -0.612793 0.338318 0.441589 1445372713 0.561279 -0.612793 0.338318 0.441589 1445372713 0.561279 -0.612793 0.338318 0.441589 1445372713 0.561279 -0.612793 0.338318 0.441589 1445372713 0.561279 -0.612793 0.338318 0.441589 1445372713 0.561279 -0.612793 0.338318 0.441589 1445372713 0.549316 -0.612244 0.310425 0.476501 1445372713 0.549316 -0.612244 0.310425 0.476501 1445372714 0.549316 -0.612244 0.310425 0.476501 1445372714 0.549316 -0.612244 0.310425 0.476501 1445372714 0.549316 -0.612244 0.310425 0.476501 1445372714 0.536926 -0.615906 0.281860 0.502869 1445372714 0.536926 -0.615906 0.281860 0.502869 1445372714 0.536926 -0.615906 0.281860 0.502869 1445372714 0.536926 -0.615906 0.281860 0.502869 1445372714 0.536926 -0.615906 0.281860 0.502869 1445372714 0.536926 -0.615906 0.281860 0.502869 1445372714 0.536926 -0.615906 0.281860 0.502869 1445372714 0.520081 -0.632935 0.240173 0.520752 1445372714 0.520081 -0.632935 0.240173 0.520752 1445372714 0.520081 -0.632935 0.240173 0.520752 1445372714 0.520081 -0.632935 0.240173 0.520752 1445372714 0.520081 -0.632935 0.240173 0.520752 1445372714 0.520081 -0.632935 0.240173 0.520752 1445372714 0.495300 -0.660645 0.188293 0.531738 1445372714 0.495300 -0.660645 0.188293 0.531738 1445372714 0.495300 -0.660645 0.188293 0.531738 1445372714 0.495300 -0.660645 0.188293 0.531738 1445372714 0.495300 -0.660645 0.188293 0.531738 1445372714 0.495300 -0.660645 0.188293 0.531738 1445372714 0.507385 -0.666931 0.176270 0.516357 1445372714 0.507385 -0.666931 0.176270 0.516357 1445372714 0.507385 -0.666931 0.176270 0.516357 1445372714 0.507385 -0.666931 0.176270 0.516357 1445372714 0.507385 -0.666931 0.176270 0.516357 1445372714 0.507385 -0.666931 0.176270 0.516357 1445372714 0.507385 -0.666931 0.176270 0.516357 1445372714 0.545349 -0.658203 0.215820 0.471985 1445372714 0.545349 -0.658203 0.215820 0.471985 1445372714 0.545349 -0.658203 0.215820 0.471985 1445372714 0.545349 -0.658203 0.215820 0.471985 1445372714 0.545349 -0.658203 0.215820 0.471985 1445372714 0.570435 -0.656921 0.262268 0.417419 1445372714 0.570435 -0.656921 0.262268 0.417419 1445372714 0.570435 -0.656921 0.262268 0.417419 1445372714 0.570435 -0.656921 0.262268 0.417419 1445372714 0.570435 -0.656921 0.262268 0.417419 1445372714 0.570435 -0.656921 0.262268 0.417419 1445372714 0.585754 -0.650269 0.310120 0.371216 1445372714 0.585754 -0.650269 0.310120 0.371216 1445372714 0.585754 -0.650269 0.310120 0.371216 1445372714 0.585754 -0.650269 0.310120 0.371216 1445372714 0.585754 -0.650269 0.310120 0.371216 1445372714 0.585754 -0.650269 0.310120 0.371216 1445372714 0.601379 -0.626282 0.363037 0.338013 1445372714 0.601379 -0.626282 0.363037 0.338013 1445372714 0.601379 -0.626282 0.363037 0.338013 1445372714 0.601379 -0.626282 0.363037 0.338013 1445372714 0.601379 -0.626282 0.363037 0.338013 1445372714 0.601379 -0.626282 0.363037 0.338013 1445372714 0.601379 -0.626282 0.363037 0.338013 1445372714 0.606140 -0.607727 0.397644 0.324158 1445372714 0.606140 -0.607727 0.397644 0.324158 1445372714 0.606140 -0.607727 0.397644 0.324158 1445372714 0.606140 -0.607727 0.397644 0.324158 1445372714 0.606140 -0.607727 0.397644 0.324158 1445372714 0.606140 -0.607727 0.397644 0.324158 1445372714 0.608154 -0.598511 0.410645 0.321289 1445372714 0.608154 -0.598511 0.410645 0.321289 1445372714 0.608154 -0.598511 0.410645 0.321289 1445372714 0.608154 -0.598511 0.410645 0.321289 1445372714 0.608154 -0.598511 0.410645 0.321289 1445372714 0.608154 -0.598511 0.410645 0.321289 1445372714 0.603394 -0.599854 0.405762 0.333801 1445372714 0.603394 -0.599854 0.405762 0.333801 1445372714 0.603394 -0.599854 0.405762 0.333801 1445372714 0.603394 -0.599854 0.405762 0.333801 1445372714 0.603394 -0.599854 0.405762 0.333801 1445372714 0.603394 -0.599854 0.405762 0.333801 1445372714 0.593811 -0.612610 0.386597 0.350098 1445372714 0.593811 -0.612610 0.386597 0.350098 1445372714 0.593811 -0.612610 0.386597 0.350098 1445372714 0.593811 -0.612610 0.386597 0.350098 1445372714 0.593811 -0.612610 0.386597 0.350098 1445372714 0.593811 -0.612610 0.386597 0.350098 1445372714 0.593811 -0.612610 0.386597 0.350098 1445372714 0.590027 -0.612976 0.371216 0.371826 1445372714 0.590027 -0.612976 0.371216 0.371826 1445372714 0.590027 -0.612976 0.371216 0.371826 1445372714 0.590027 -0.612976 0.371216 0.371826 1445372714 0.590027 -0.612976 0.371216 0.371826 1445372714 0.590027 -0.612976 0.371216 0.371826 1445372714 0.578796 -0.612610 0.353638 0.405701 1445372714 0.578796 -0.612610 0.353638 0.405701 1445372714 0.578796 -0.612610 0.353638 0.405701 1445372714 0.578796 -0.612610 0.353638 0.405701 1445372714 0.578796 -0.612610 0.353638 0.405701 1445372714 0.578796 -0.612610 0.353638 0.405701 1445372714 0.564697 -0.615356 0.331726 0.438599 1445372714 0.564697 -0.615356 0.331726 0.438599 1445372714 0.564697 -0.615356 0.331726 0.438599 1445372714 0.564697 -0.615356 0.331726 0.438599 1445372714 0.564697 -0.615356 0.331726 0.438599 1445372714 0.564697 -0.615356 0.331726 0.438599 1445372714 0.547852 -0.624695 0.308777 0.462891 1445372714 0.547852 -0.624695 0.308777 0.462891 1445372714 0.547852 -0.624695 0.308777 0.462891 1445372714 0.547852 -0.624695 0.308777 0.462891 1445372714 0.547852 -0.624695 0.308777 0.462891 1445372714 0.547852 -0.624695 0.308777 0.462891 1445372714 0.547852 -0.624695 0.308777 0.462891 1445372714 0.527771 -0.644836 0.275696 0.479187 1445372714 0.527771 -0.644836 0.275696 0.479187 1445372714 0.527771 -0.644836 0.275696 0.479187 1445372714 0.527771 -0.644836 0.275696 0.479187 1445372714 0.527771 -0.644836 0.275696 0.479187 1445372714 0.527771 -0.644836 0.275696 0.479187 1445372714 0.533447 -0.652222 0.279968 0.460022 1445372714 0.533447 -0.652222 0.279968 0.460022 1445372714 0.533447 -0.652222 0.279968 0.460022 1445372715 0.533447 -0.652222 0.279968 0.460022 1445372715 0.533447 -0.652222 0.279968 0.460022 1445372715 0.533447 -0.652222 0.279968 0.460022 1445372715 0.554749 -0.646301 0.335693 0.402283 1445372715 0.554749 -0.646301 0.335693 0.402283 1445372715 0.554749 -0.646301 0.335693 0.402283 1445372715 0.554749 -0.646301 0.335693 0.402283 1445372715 0.554749 -0.646301 0.335693 0.402283 1445372715 0.554749 -0.646301 0.335693 0.402283 1445372715 0.568115 -0.643677 0.376099 0.348511 1445372715 0.568115 -0.643677 0.376099 0.348511 1445372715 0.568115 -0.643677 0.376099 0.348511 1445372715 0.568115 -0.643677 0.376099 0.348511 1445372715 0.568115 -0.643677 0.376099 0.348511 1445372715 0.568115 -0.643677 0.376099 0.348511 1445372715 0.568115 -0.643677 0.376099 0.348511 1445372715 0.583923 -0.630493 0.402344 0.315552 1445372715 0.583923 -0.630493 0.402344 0.315552 1445372715 0.583923 -0.630493 0.402344 0.315552 1445372715 0.583923 -0.630493 0.402344 0.315552 1445372715 0.583923 -0.630493 0.402344 0.315552 1445372715 0.583923 -0.630493 0.402344 0.315552 1445372715 0.601196 -0.602844 0.426758 0.304993 1445372715 0.601196 -0.602844 0.426758 0.304993 1445372715 0.601196 -0.602844 0.426758 0.304993 1445372715 0.601196 -0.602844 0.426758 0.304993 1445372715 0.601196 -0.602844 0.426758 0.304993 1445372715 0.601196 -0.602844 0.426758 0.304993 1445372715 0.603210 -0.592163 0.437378 0.306824 1445372715 0.603210 -0.592163 0.437378 0.306824 1445372715 0.603210 -0.592163 0.437378 0.306824 1445372715 0.603210 -0.592163 0.437378 0.306824 1445372715 0.603210 -0.592163 0.437378 0.306824 1445372715 0.603210 -0.592163 0.437378 0.306824 1445372715 0.603210 -0.592163 0.437378 0.306824 1445372715 0.599487 -0.592590 0.438293 0.311951 1445372715 0.599487 -0.592590 0.438293 0.311951 1445372715 0.599487 -0.592590 0.438293 0.311951 1445372715 0.599487 -0.592590 0.438293 0.311951 1445372715 0.594421 -0.595581 0.429565 0.327759 1445372715 0.594421 -0.595581 0.429565 0.327759 1445372715 0.594421 -0.595581 0.429565 0.327759 1445372715 0.594421 -0.595581 0.429565 0.327759 1445372715 0.594421 -0.595581 0.429565 0.327759 1445372715 0.594421 -0.595581 0.429565 0.327759 1445372715 0.583008 -0.605408 0.409180 0.355164 1445372715 0.583008 -0.605408 0.409180 0.355164 1445372715 0.583008 -0.605408 0.409180 0.355164 1445372715 0.583008 -0.605408 0.409180 0.355164 1445372715 0.583008 -0.605408 0.409180 0.355164 1445372715 0.583008 -0.605408 0.409180 0.355164 1445372715 0.583008 -0.605408 0.409180 0.355164 1445372715 0.569641 -0.613281 0.385132 0.388672 1445372715 0.569641 -0.613281 0.385132 0.388672 1445372715 0.569641 -0.613281 0.385132 0.388672 1445372715 0.569641 -0.613281 0.385132 0.388672 1445372715 0.569641 -0.613281 0.385132 0.388672 1445372715 0.550598 -0.623535 0.360291 0.422119 1445372715 0.550598 -0.623535 0.360291 0.422119 1445372715 0.550598 -0.623535 0.360291 0.422119 1445372715 0.550598 -0.623535 0.360291 0.422119 1445372715 0.550598 -0.623535 0.360291 0.422119 1445372715 0.550598 -0.623535 0.360291 0.422119 1445372715 0.529602 -0.635193 0.338135 0.449158 1445372715 0.529602 -0.635193 0.338135 0.449158 1445372715 0.529602 -0.635193 0.338135 0.449158 1445372715 0.529602 -0.635193 0.338135 0.449158 1445372715 0.529602 -0.635193 0.338135 0.449158 1445372715 0.529602 -0.635193 0.338135 0.449158 1445372715 0.506042 -0.654114 0.318909 0.462891 1445372715 0.506042 -0.654114 0.318909 0.462891 1445372715 0.506042 -0.654114 0.318909 0.462891 1445372715 0.506042 -0.654114 0.318909 0.462891 1445372715 0.506042 -0.654114 0.318909 0.462891 1445372715 0.506042 -0.654114 0.318909 0.462891 1445372715 0.506042 -0.654114 0.318909 0.462891 1445372715 0.481934 -0.679993 0.309875 0.457458 1445372715 0.481934 -0.679993 0.309875 0.457458 1445372715 0.481934 -0.679993 0.309875 0.457458 1445372715 0.481934 -0.679993 0.309875 0.457458 1445372715 0.481934 -0.679993 0.309875 0.457458 1445372715 0.481934 -0.679993 0.309875 0.457458 1445372715 0.486389 -0.683289 0.335327 0.428955 1445372715 0.486389 -0.683289 0.335327 0.428955 1445372715 0.486389 -0.683289 0.335327 0.428955 1445372715 0.486389 -0.683289 0.335327 0.428955 1445372715 0.486389 -0.683289 0.335327 0.428955 1445372715 0.486389 -0.683289 0.335327 0.428955 1445372715 0.502930 -0.675964 0.366272 0.394897 1445372715 0.502930 -0.675964 0.366272 0.394897 1445372715 0.502930 -0.675964 0.366272 0.394897 1445372715 0.502930 -0.675964 0.366272 0.394897 1445372715 0.502930 -0.675964 0.366272 0.394897 1445372715 0.515930 -0.669434 0.383911 0.371704 1445372715 0.515930 -0.669434 0.383911 0.371704 1445372715 0.515930 -0.669434 0.383911 0.371704 1445372715 0.515930 -0.669434 0.383911 0.371704 1445372715 0.515930 -0.669434 0.383911 0.371704 1445372715 0.515930 -0.669434 0.383911 0.371704 1445372715 0.515930 -0.669434 0.383911 0.371704 1445372715 0.535828 -0.648132 0.409302 0.353943 1445372715 0.535828 -0.648132 0.409302 0.353943 1445372715 0.535828 -0.648132 0.409302 0.353943 1445372715 0.535828 -0.648132 0.409302 0.353943 1445372715 0.535828 -0.648132 0.409302 0.353943 1445372715 0.535828 -0.648132 0.409302 0.353943 1445372715 0.543884 -0.632263 0.426392 0.350037 1445372715 0.543884 -0.632263 0.426392 0.350037 1445372715 0.543884 -0.632263 0.426392 0.350037 1445372715 0.543884 -0.632263 0.426392 0.350037 1445372716 0.543884 -0.632263 0.426392 0.350037 1445372716 0.543884 -0.632263 0.426392 0.350037 1445372716 0.535583 -0.634583 0.430969 0.353027 1445372716 0.535583 -0.634583 0.430969 0.353027 1445372716 0.535583 -0.634583 0.430969 0.353027 1445372716 0.535583 -0.634583 0.430969 0.353027 1445372716 0.535583 -0.634583 0.430969 0.353027 1445372716 0.522949 -0.641113 0.429504 0.361877 1445372716 0.522949 -0.641113 0.429504 0.361877 1445372716 0.522949 -0.641113 0.429504 0.361877 1445372716 0.522949 -0.641113 0.429504 0.361877 1445372716 0.522949 -0.641113 0.429504 0.361877 1445372716 0.522949 -0.641113 0.429504 0.361877 1445372716 0.519897 -0.640198 0.425049 0.373047 1445372716 0.519897 -0.640198 0.425049 0.373047 1445372716 0.519897 -0.640198 0.425049 0.373047 1445372716 0.519897 -0.640198 0.425049 0.373047 1445372716 0.519897 -0.640198 0.425049 0.373047 1445372716 0.519897 -0.640198 0.425049 0.373047 1445372716 0.511597 -0.644470 0.410034 0.393372 1445372716 0.511597 -0.644470 0.410034 0.393372 1445372716 0.511597 -0.644470 0.410034 0.393372 1445372716 0.511597 -0.644470 0.410034 0.393372 1445372716 0.511597 -0.644470 0.410034 0.393372 1445372716 0.511597 -0.644470 0.410034 0.393372 1445372716 0.500610 -0.651428 0.384766 0.420654 1445372716 0.500610 -0.651428 0.384766 0.420654 1445372716 0.500610 -0.651428 0.384766 0.420654 1445372716 0.500610 -0.651428 0.384766 0.420654 1445372716 0.500610 -0.651428 0.384766 0.420654 1445372716 0.500610 -0.651428 0.384766 0.420654 1445372716 0.491821 -0.655457 0.358704 0.446960 1445372716 0.491821 -0.655457 0.358704 0.446960 1445372716 0.491821 -0.655457 0.358704 0.446960 1445372716 0.491821 -0.655457 0.358704 0.446960 1445372716 0.491821 -0.655457 0.358704 0.446960 1445372716 0.491821 -0.655457 0.358704 0.446960 1445372716 0.491821 -0.655457 0.358704 0.446960 1445372716 0.483337 -0.657715 0.336243 0.469727 1445372716 0.483337 -0.657715 0.336243 0.469727 1445372716 0.483337 -0.657715 0.336243 0.469727 1445372716 0.483337 -0.657715 0.336243 0.469727 1445372716 0.483337 -0.657715 0.336243 0.469727 1445372716 0.472961 -0.664429 0.318054 0.483398 1445372716 0.472961 -0.664429 0.318054 0.483398 1445372716 0.472961 -0.664429 0.318054 0.483398 1445372716 0.472961 -0.664429 0.318054 0.483398 1445372716 0.472961 -0.664429 0.318054 0.483398 1445372716 0.472961 -0.664429 0.318054 0.483398 1445372716 0.472961 -0.664429 0.318054 0.483398 1445372716 0.461426 -0.674561 0.295959 0.494385 1445372716 0.461426 -0.674561 0.295959 0.494385 1445372716 0.461426 -0.674561 0.295959 0.494385 1445372716 0.461426 -0.674561 0.295959 0.494385 1445372716 0.461426 -0.674561 0.295959 0.494385 1445372716 0.461426 -0.674561 0.295959 0.494385 1445372716 0.476685 -0.669006 0.306458 0.480835 1445372716 0.476685 -0.669006 0.306458 0.480835 1445372716 0.476685 -0.669006 0.306458 0.480835 1445372716 0.476685 -0.669006 0.306458 0.480835 1445372716 0.476685 -0.669006 0.306458 0.480835 1445372716 0.476685 -0.669006 0.306458 0.480835 1445372716 0.488953 -0.665649 0.325378 0.460327 1445372716 0.488953 -0.665649 0.325378 0.460327 1445372716 0.488953 -0.665649 0.325378 0.460327 1445372716 0.488953 -0.665649 0.325378 0.460327 1445372716 0.488953 -0.665649 0.325378 0.460327 1445372716 0.488953 -0.665649 0.325378 0.460327 1445372716 0.503296 -0.662598 0.342651 0.436157 1445372716 0.503296 -0.662598 0.342651 0.436157 1445372716 0.503296 -0.662598 0.342651 0.436157 1445372716 0.503296 -0.662598 0.342651 0.436157 1445372716 0.503296 -0.662598 0.342651 0.436157 1445372716 0.525757 -0.648010 0.371216 0.407288 1445372716 0.525757 -0.648010 0.371216 0.407288 1445372716 0.525757 -0.648010 0.371216 0.407288 1445372716 0.525757 -0.648010 0.371216 0.407288 1445372716 0.525757 -0.648010 0.371216 0.407288 1445372716 0.525757 -0.648010 0.371216 0.407288 1445372716 0.539124 -0.635681 0.395569 0.385681 1445372716 0.539124 -0.635681 0.395569 0.385681 1445372716 0.539124 -0.635681 0.395569 0.385681 1445372716 0.539124 -0.635681 0.395569 0.385681 1445372716 0.539124 -0.635681 0.395569 0.385681 1445372716 0.539124 -0.635681 0.395569 0.385681 1445372716 0.539124 -0.635681 0.395569 0.385681 1445372716 0.541077 -0.633728 0.405396 0.375793 1445372716 0.541077 -0.633728 0.405396 0.375793 1445372716 0.541077 -0.633728 0.405396 0.375793 1445372716 0.541077 -0.633728 0.405396 0.375793 1445372716 0.541077 -0.633728 0.405396 0.375793 1445372716 0.541077 -0.633728 0.405396 0.375793 1445372716 0.542725 -0.632385 0.403931 0.377258 1445372716 0.542725 -0.632385 0.403931 0.377258 1445372716 0.542725 -0.632385 0.403931 0.377258 1445372716 0.542725 -0.632385 0.403931 0.377258 1445372716 0.542725 -0.632385 0.403931 0.377258 1445372716 0.542725 -0.632385 0.403931 0.377258 1445372716 0.542725 -0.632385 0.403931 0.377258 1445372716 0.541992 -0.632202 0.394043 0.388855 1445372716 0.541992 -0.632202 0.394043 0.388855 1445372716 0.541992 -0.632202 0.394043 0.388855 1445372716 0.541992 -0.632202 0.394043 0.388855 1445372716 0.541992 -0.632202 0.394043 0.388855 1445372716 0.532898 -0.635559 0.375061 0.413879 1445372716 0.532898 -0.635559 0.375061 0.413879 1445372716 0.532898 -0.635559 0.375061 0.413879 1445372716 0.532898 -0.635559 0.375061 0.413879 1445372716 0.532898 -0.635559 0.375061 0.413879 1445372716 0.532898 -0.635559 0.375061 0.413879 1445372716 0.532898 -0.635559 0.375061 0.413879 1445372717 0.518982 -0.638916 0.346008 0.450195 1445372717 0.518982 -0.638916 0.346008 0.450195 1445372717 0.518982 -0.638916 0.346008 0.450195 1445372717 0.518982 -0.638916 0.346008 0.450195 1445372717 0.518982 -0.638916 0.346008 0.450195 1445372717 0.518982 -0.638916 0.346008 0.450195 1445372717 0.518982 -0.638916 0.346008 0.450195 1445372717 0.504517 -0.640381 0.315430 0.485596 1445372717 0.504517 -0.640381 0.315430 0.485596 1445372717 0.504517 -0.640381 0.315430 0.485596 1445372717 0.504517 -0.640381 0.315430 0.485596 1445372717 0.504517 -0.640381 0.315430 0.485596 1445372717 0.504517 -0.640381 0.315430 0.485596 1445372717 0.487854 -0.641968 0.292358 0.514160 1445372717 0.487854 -0.641968 0.292358 0.514160 1445372717 0.487854 -0.641968 0.292358 0.514160 1445372717 0.487854 -0.641968 0.292358 0.514160 1445372717 0.487854 -0.641968 0.292358 0.514160 1445372717 0.487854 -0.641968 0.292358 0.514160 1445372717 0.458740 -0.652710 0.258057 0.544861 1445372717 0.458740 -0.652710 0.258057 0.544861 1445372717 0.458740 -0.652710 0.258057 0.544861 1445372717 0.458740 -0.652710 0.258057 0.544861 1445372717 0.458740 -0.652710 0.258057 0.544861 1445372717 0.458740 -0.652710 0.258057 0.544861 1445372717 0.443909 -0.660828 0.229797 0.559875 1445372717 0.443909 -0.660828 0.229797 0.559875 1445372717 0.443909 -0.660828 0.229797 0.559875 1445372717 0.443909 -0.660828 0.229797 0.559875 1445372717 0.443909 -0.660828 0.229797 0.559875 1445372717 0.443909 -0.660828 0.229797 0.559875 1445372717 0.443909 -0.660828 0.229797 0.559875 1445372717 0.463135 -0.654602 0.245483 0.544739 1445372717 0.463135 -0.654602 0.245483 0.544739 1445372717 0.463135 -0.654602 0.245483 0.544739 1445372717 0.463135 -0.654602 0.245483 0.544739 1445372717 0.463135 -0.654602 0.245483 0.544739 1445372717 0.463135 -0.654602 0.245483 0.544739 1445372717 0.463135 -0.654602 0.245483 0.544739 1445372717 0.482361 -0.648560 0.277344 0.519409 1445372717 0.482361 -0.648560 0.277344 0.519409 1445372717 0.482361 -0.648560 0.277344 0.519409 1445372717 0.482361 -0.648560 0.277344 0.519409 1445372717 0.482361 -0.648560 0.277344 0.519409 1445372717 0.482361 -0.648560 0.277344 0.519409 1445372717 0.499207 -0.643250 0.307129 0.492615 1445372717 0.499207 -0.643250 0.307129 0.492615 1445372717 0.499207 -0.643250 0.307129 0.492615 1445372717 0.499207 -0.643250 0.307129 0.492615 1445372717 0.499207 -0.643250 0.307129 0.492615 1445372717 0.515991 -0.634033 0.340515 0.464539 1445372717 0.515991 -0.634033 0.340515 0.464539 1445372717 0.515991 -0.634033 0.340515 0.464539 1445372717 0.515991 -0.634033 0.340515 0.464539 1445372717 0.515991 -0.634033 0.340515 0.464539 1445372717 0.527893 -0.627808 0.363953 0.441223 1445372717 0.527893 -0.627808 0.363953 0.441223 1445372717 0.527893 -0.627808 0.363953 0.441223 1445372717 0.527893 -0.627808 0.363953 0.441223 1445372717 0.527893 -0.627808 0.363953 0.441223 1445372717 0.527893 -0.627808 0.363953 0.441223 1445372717 0.533447 -0.628601 0.371216 0.427063 1445372717 0.533447 -0.628601 0.371216 0.427063 1445372717 0.533447 -0.628601 0.371216 0.427063 1445372717 0.533447 -0.628601 0.371216 0.427063 1445372717 0.533447 -0.628601 0.371216 0.427063 1445372717 0.533447 -0.628601 0.371216 0.427063 1445372717 0.533447 -0.628601 0.371216 0.427063 1445372717 0.539612 -0.626648 0.371704 0.421814 1445372717 0.539612 -0.626648 0.371704 0.421814 1445372717 0.539612 -0.626648 0.371704 0.421814 1445372717 0.539612 -0.626648 0.371704 0.421814 1445372717 0.539612 -0.626648 0.371704 0.421814 1445372717 0.539612 -0.626648 0.371704 0.421814 1445372717 
0.496399 -0.661743 0.296326 0.477295 1445372719 0.496399 -0.661743 0.296326 0.477295 1445372719 0.496399 -0.661743 0.296326 0.477295 1445372719 0.496399 -0.661743 0.296326 0.477295 1445372719 0.519043 -0.643188 0.268066 0.494995 1445372719 0.519043 -0.643188 0.268066 0.494995 1445372719 0.519043 -0.643188 0.268066 0.494995 1445372719 0.519043 -0.643188 0.268066 0.494995 1445372719 0.519043 -0.643188 0.268066 0.494995 1445372719 0.519043 -0.643188 0.268066 0.494995 1445372719 0.529785 -0.622498 0.199158 0.540466 1445372719 0.529785 -0.622498 0.199158 0.540466 1445372719 0.529785 -0.622498 0.199158 0.540466 1445372719 0.529785 -0.622498 0.199158 0.540466 1445372719 0.529785 -0.622498 0.199158 0.540466 1445372719 0.529785 -0.622498 0.199158 0.540466 1445372719 0.534973 -0.590759 0.107788 0.594238 1445372719 0.534973 -0.590759 0.107788 0.594238 1445372719 0.534973 -0.590759 0.107788 0.594238 1445372719 0.534973 -0.590759 0.107788 0.594238 1445372719 0.534973 -0.590759 0.107788 0.594238 1445372719 0.534973 -0.590759 0.107788 0.594238 1445372719 0.529602 -0.588623 0.032837 0.609863 1445372719 0.529602 -0.588623 0.032837 0.609863 1445372719 0.529602 -0.588623 0.032837 0.609863 1445372719 0.529602 -0.588623 0.032837 0.609863 1445372719 0.529602 -0.588623 0.032837 0.609863 1445372719 0.529602 -0.588623 0.032837 0.609863 1445372719 0.520325 -0.598938 -0.025452 0.608093 1445372719 0.520325 -0.598938 -0.025452 0.608093 1445372719 0.520325 -0.598938 -0.025452 0.608093 1445372719 0.520325 -0.598938 -0.025452 0.608093 1445372719 0.520325 -0.598938 -0.025452 0.608093 1445372719 0.520325 -0.598938 -0.025452 0.608093 1445372719 0.531189 -0.617981 -0.060425 0.576355 1445372719 0.531189 -0.617981 -0.060425 0.576355 1445372719 0.531189 -0.617981 -0.060425 0.576355 1445372719 0.531189 -0.617981 -0.060425 0.576355 1445372719 0.531189 -0.617981 -0.060425 0.576355 1445372719 0.531189 -0.617981 -0.060425 0.576355 1445372719 0.559875 -0.627380 -0.018066 0.540955 1445372719 0.559875 -0.627380 -0.018066 0.540955 1445372719 0.559875 -0.627380 -0.018066 0.540955 1445372720 0.559875 -0.627380 -0.018066 0.540955 1445372720 0.559875 -0.627380 -0.018066 0.540955 1445372720 0.559875 -0.627380 -0.018066 0.540955 1445372720 0.559875 -0.627380 -0.018066 0.540955 1445372720 0.582214 -0.637024 0.047729 0.502869 1445372720 0.582214 -0.637024 0.047729 0.502869 1445372720 0.582214 -0.637024 0.047729 0.502869 1445372720 0.582214 -0.637024 0.047729 0.502869 1445372720 0.582214 -0.637024 0.047729 0.502869 1445372720 0.582214 -0.637024 0.047729 0.502869 1445372720 0.591064 -0.636963 0.138489 0.475098 1445372720 0.591064 -0.636963 0.138489 0.475098 1445372720 0.591064 -0.636963 0.138489 0.475098 1445372720 0.591064 -0.636963 0.138489 0.475098 1445372720 0.591064 -0.636963 0.138489 0.475098 1445372720 0.591064 -0.636963 0.138489 0.475098 1445372720 0.591064 -0.636963 0.138489 0.475098 1445372720 0.583191 -0.643311 0.213867 0.447510 1445372720 0.583191 -0.643311 0.213867 0.447510 1445372720 0.583191 -0.643311 0.213867 0.447510 1445372720 0.583191 -0.643311 0.213867 0.447510 1445372720 0.583191 -0.643311 0.213867 0.447510 1445372720 0.583191 -0.643311 0.213867 0.447510 1445372720 0.571716 -0.635559 0.258057 0.450134 1445372720 0.571716 -0.635559 0.258057 0.450134 1445372720 0.571716 -0.635559 0.258057 0.450134 1445372720 0.571716 -0.635559 0.258057 0.450134 1445372720 0.571716 -0.635559 0.258057 0.450134 1445372720 0.571716 -0.635559 0.258057 0.450134 1445372720 0.571838 -0.638550 0.283386 0.430054 1445372720 0.571838 -0.638550 0.283386 0.430054 1445372720 0.571838 -0.638550 0.283386 0.430054 1445372720 0.571838 -0.638550 0.283386 0.430054 1445372720 0.571838 -0.638550 0.283386 0.430054 1445372720 0.571838 -0.638550 0.283386 0.430054 1445372720 0.593811 -0.622314 0.294800 0.416138 1445372720 0.593811 -0.622314 0.294800 0.416138 1445372720 0.593811 -0.622314 0.294800 0.416138 1445372720 0.593811 -0.622314 0.294800 0.416138 1445372720 0.593811 -0.622314 0.294800 0.416138 1445372720 0.593811 -0.622314 0.294800 0.416138 1445372720 0.612976 -0.601257 0.283325 0.427063 1445372720 0.612976 -0.601257 0.283325 0.427063 1445372720 0.612976 -0.601257 0.283325 0.427063 1445372720 0.612976 -0.601257 0.283325 0.427063 1445372720 0.612976 -0.601257 0.283325 0.427063 1445372720 0.612976 -0.601257 0.283325 0.427063 1445372720 0.598267 -0.608215 0.230225 0.468079 1445372720 0.598267 -0.608215 0.230225 0.468079 1445372720 0.598267 -0.608215 0.230225 0.468079 1445372720 0.598267 -0.608215 0.230225 0.468079 1445372720 0.598267 -0.608215 0.230225 0.468079 1445372720 0.598267 -0.608215 0.230225 0.468079 1445372720 0.598267 -0.608215 0.230225 0.468079 1445372720 0.576416 -0.609558 0.133667 0.527466 1445372720 0.576416 -0.609558 0.133667 0.527466 1445372720 0.576416 -0.609558 0.133667 0.527466 1445372720 0.576416 -0.609558 0.133667 0.527466 1445372720 0.576416 -0.609558 0.133667 0.527466 1445372720 0.576416 -0.609558 0.133667 0.527466 1445372720 0.556335 -0.604248 0.051819 0.567993 1445372720 0.556335 -0.604248 0.051819 0.567993 1445372720 0.556335 -0.604248 0.051819 0.567993 1445372720 0.556335 -0.604248 0.051819 0.567993 1445372720 0.556335 -0.604248 0.051819 0.567993 1445372720 0.556335 -0.604248 0.051819 0.567993 1445372720 0.556335 -0.604248 0.051819 0.567993 1445372720 0.538208 -0.604797 0.020447 0.586609 1445372720 0.538208 -0.604797 0.020447 0.586609 1445372720 0.538208 -0.604797 0.020447 0.586609 1445372720 0.538208 -0.604797 0.020447 0.586609 1445372720 0.538208 -0.604797 0.020447 0.586609 1445372720 0.538208 -0.604797 0.020447 0.586609 1445372720 0.528259 -0.621582 -0.006836 0.578369 1445372720 0.528259 -0.621582 -0.006836 0.578369 1445372720 0.528259 -0.621582 -0.006836 0.578369 1445372720 0.528259 -0.621582 -0.006836 0.578369 1445372720 0.528259 -0.621582 -0.006836 0.578369 1445372720 0.528259 -0.621582 -0.006836 0.578369 1445372720 0.537598 -0.639160 0.011292 0.549805 1445372720 0.537598 -0.639160 0.011292 0.549805 1445372720 0.537598 -0.639160 0.011292 0.549805 1445372720 0.537598 -0.639160 0.011292 0.549805 1445372720 0.537598 -0.639160 0.011292 0.549805 1445372720 0.537598 -0.639160 0.011292 0.549805 1445372720 0.578308 -0.640930 0.065979 0.500366 1445372720 0.578308 -0.640930 0.065979 0.500366 1445372720 0.578308 -0.640930 0.065979 0.500366 1445372720 0.578308 -0.640930 0.065979 0.500366 1445372720 0.578308 -0.640930 0.065979 0.500366 1445372720 0.578308 -0.640930 0.065979 0.500366 1445372720 0.590332 -0.650635 0.149841 0.453491 1445372720 0.590332 -0.650635 0.149841 0.453491 1445372720 0.590332 -0.650635 0.149841 0.453491 1445372720 0.590332 -0.650635 0.149841 0.453491 1445372720 0.590332 -0.650635 0.149841 0.453491 1445372720 0.590332 -0.650635 0.149841 0.453491 1445372720 0.590332 -0.650635 0.149841 0.453491 1445372720 0.571777 -0.672241 0.216980 0.417175 1445372720 0.571777 -0.672241 0.216980 0.417175 1445372720 0.571777 -0.672241 0.216980 0.417175 1445372720 0.571777 -0.672241 0.216980 0.417175 1445372720 0.571777 -0.672241 0.216980 0.417175 1445372720 0.571777 -0.672241 0.216980 0.417175 1445372720 0.571777 -0.672241 0.216980 0.417175 1445372720 0.566467 -0.671326 0.270386 0.394104 1445372720 0.566467 -0.671326 0.270386 0.394104 1445372720 0.566467 -0.671326 0.270386 0.394104 1445372720 0.566467 -0.671326 0.270386 0.394104 1445372720 0.566467 -0.671326 0.270386 0.394104 1445372720 0.566467 -0.671326 0.270386 0.394104 1445372720 0.555908 -0.679810 0.288818 0.381226 1445372720 0.555908 -0.679810 0.288818 0.381226 1445372720 0.555908 -0.679810 0.288818 0.381226 1445372721 0.555908 -0.679810 0.288818 0.381226 1445372721 0.555908 -0.679810 0.288818 0.381226 1445372721 0.555908 -0.679810 0.288818 0.381226 1445372721 0.583862 -0.655823 0.291687 0.379272 1445372721 0.583862 -0.655823 0.291687 0.379272 1445372721 0.583862 -0.655823 0.291687 0.379272 1445372721 0.583862 -0.655823 0.291687 0.379272 1445372721 0.583862 -0.655823 0.291687 0.379272 1445372721 0.583862 -0.655823 0.291687 0.379272 1445372721 0.583862 -0.655823 0.291687 0.379272 1445372721 0.603394 -0.626038 0.269104 0.414246 1445372721 0.603394 -0.626038 0.269104 0.414246 1445372721 0.603394 -0.626038 0.269104 0.414246 1445372721 0.603394 -0.626038 0.269104 0.414246 1445372721 0.603394 -0.626038 0.269104 0.414246 1445372721 0.603394 -0.626038 0.269104 0.414246 1445372721 0.603394 -0.626038 0.269104 0.414246 1445372721 0.603271 -0.609741 0.206421 0.470825 1445372721 0.603271 -0.609741 0.206421 0.470825 1445372721 0.603271 -0.609741 0.206421 0.470825 1445372721 0.603271 -0.609741 0.206421 0.470825 1445372721 0.603271 -0.609741 0.206421 0.470825 1445372721 0.603271 -0.609741 0.206421 0.470825 1445372721 0.594666 -0.590637 0.119629 0.532166 1445372721 0.594666 -0.590637 0.119629 0.532166 1445372721 0.594666 -0.590637 0.119629 0.532166 1445372721 0.594666 -0.590637 0.119629 0.532166 1445372721 0.594666 -0.590637 0.119629 0.532166 1445372721 0.594666 -0.590637 0.119629 0.532166 1445372721 0.579529 -0.582581 0.050476 0.567627 1445372721 0.579529 -0.582581 0.050476 0.567627 1445372721 0.579529 -0.582581 0.050476 0.567627 1445372721 0.579529 -0.582581 0.050476 0.567627 1445372721 0.579529 -0.582581 0.050476 0.567627 1445372721 0.579529 -0.582581 0.050476 0.567627 1445372721 0.579529 -0.582581 0.050476 0.567627 1445372721 0.576477 -0.564636 0.016602 0.590393 1445372721 0.576477 -0.564636 0.016602 0.590393 1445372721 0.576477 -0.564636 0.016602 0.590393 1445372721 0.576477 -0.564636 0.016602 0.590393 1445372721 0.576477 -0.564636 0.016602 0.590393 1445372721 0.576477 -0.564636 0.016602 0.590393 1445372721 0.558655 -0.595886 -0.043579 0.575195 1445372721 0.558655 -0.595886 -0.043579 0.575195 1445372721 0.558655 -0.595886 -0.043579 0.575195 1445372721 0.558655 -0.595886 -0.043579 0.575195 1445372721 0.558655 -0.595886 -0.043579 0.575195 1445372721 0.558655 -0.595886 -0.043579 0.575195 1445372721 0.558655 -0.595886 -0.043579 0.575195 1445372721 0.578247 -0.603027 -0.048767 0.547363 1445372721 0.578247 -0.603027 -0.048767 0.547363 1445372721 0.578247 -0.603027 -0.048767 0.547363 1445372721 0.578247 -0.603027 -0.048767 0.547363 1445372721 0.578247 -0.603027 -0.048767 0.547363 1445372721 0.578247 -0.603027 -0.048767 0.547363 1445372721 0.614746 -0.603394 0.023438 0.507385 1445372721 0.614746 -0.603394 0.023438 0.507385 1445372721 0.614746 -0.603394 0.023438 0.507385 1445372721 0.614746 -0.603394 0.023438 0.507385 1445372721 0.614746 -0.603394 0.023438 0.507385 1445372721 0.614746 -0.603394 0.023438 0.507385 1445372721 0.629578 -0.619629 0.127319 0.450989 1445372721 0.629578 -0.619629 0.127319 0.450989 1445372721 0.629578 -0.619629 0.127319 0.450989 1445372721 0.629578 -0.619629 0.127319 0.450989 1445372721 0.629578 -0.619629 0.127319 0.450989 1445372721 0.629578 -0.619629 0.127319 0.450989 1445372721 0.610352 -0.637878 0.218933 0.415405 1445372721 0.610352 -0.637878 0.218933 0.415405 1445372721 0.610352 -0.637878 0.218933 0.415405 1445372721 0.610352 -0.637878 0.218933 0.415405 1445372721 0.610352 -0.637878 0.218933 0.415405 1445372721 0.610352 -0.637878 0.218933 0.415405 1445372721 0.596130 -0.637695 0.301392 0.383545 1445372721 0.596130 -0.637695 0.301392 0.383545 1445372721 0.596130 -0.637695 0.301392 0.383545 1445372721 0.596130 -0.637695 0.301392 0.383545 1445372721 0.596130 -0.637695 0.301392 0.383545 1445372721 0.596130 -0.637695 0.301392 0.383545 1445372721 0.596130 -0.637695 0.301392 0.383545 1445372721 0.577759 -0.634521 0.353333 0.372437 1445372721 0.577759 -0.634521 0.353333 0.372437 1445372721 0.577759 -0.634521 0.353333 0.372437 1445372721 0.577759 -0.634521 0.353333 0.372437 1445372721 0.577759 -0.634521 0.353333 0.372437 1445372721 0.577759 -0.634521 0.353333 0.372437 1445372721 0.577759 -0.631592 0.363098 0.367920 1445372721 0.577759 -0.631592 0.363098 0.367920 1445372721 0.577759 -0.631592 0.363098 0.367920 1445372721 0.577759 -0.631592 0.363098 0.367920 1445372721 0.577759 -0.631592 0.363098 0.367920 1445372721 0.577759 -0.631592 0.363098 0.367920 1445372721 0.577759 -0.631592 0.363098 0.367920 1445372721 0.598450 -0.607178 0.351990 0.386292 1445372721 0.598450 -0.607178 0.351990 0.386292 1445372721 0.598450 -0.607178 0.351990 0.386292 1445372721 0.598450 -0.607178 0.351990 0.386292 1445372721 0.598450 -0.607178 0.351990 0.386292 1445372721 0.598450 -0.607178 0.351990 0.386292 1445372721 0.606812 -0.590027 0.309998 0.433044 1445372721 0.606812 -0.590027 0.309998 0.433044 1445372721 0.606812 -0.590027 0.309998 0.433044 1445372721 0.606812 -0.590027 0.309998 0.433044 1445372721 0.606812 -0.590027 0.309998 0.433044 1445372721 0.606812 -0.590027 0.309998 0.433044 1445372721 0.606812 -0.590027 0.309998 0.433044 1445372721 0.608826 -0.574707 0.234863 0.493774 1445372721 0.608826 -0.574707 0.234863 0.493774 1445372721 0.608826 -0.574707 0.234863 0.493774 1445372721 0.608826 -0.574707 0.234863 0.493774 1445372721 0.608826 -0.574707 0.234863 0.493774 1445372721 0.607422 -0.549255 0.161316 0.550720 1445372721 0.607422 -0.549255 0.161316 0.550720 1445372721 0.607422 -0.549255 0.161316 0.550720 1445372721 0.607422 -0.549255 0.161316 0.550720 1445372722 0.607422 -0.549255 0.161316 0.550720 1445372722 0.607422 -0.549255 0.161316 0.550720 1445372722 0.607422 -0.549255 0.161316 0.550720 1445372722 0.593628 -0.543335 0.096191 0.585754 1445372722 0.593628 -0.543335 0.096191 0.585754 1445372722 0.593628 -0.543335 0.096191 0.585754 1445372722 0.593628 -0.543335 0.096191 0.585754 1445372722 0.593628 -0.543335 0.096191 0.585754 1445372722 0.593628 -0.543335 0.096191 0.585754 1445372722 0.566467 -0.557251 0.041260 0.605713 1445372722 0.566467 -0.557251 0.041260 0.605713 1445372722 0.566467 -0.557251 0.041260 0.605713 1445372722 0.566467 -0.557251 0.041260 0.605713 1445372722 0.566467 -0.557251 0.041260 0.605713 1445372722 0.566467 -0.557251 0.041260 0.605713 1445372722 0.547729 -0.591248 -0.013184 0.591736 1445372722 0.547729 -0.591248 -0.013184 0.591736 1445372722 0.547729 -0.591248 -0.013184 0.591736 1445372722 0.547729 -0.591248 -0.013184 0.591736 1445372722 0.547729 -0.591248 -0.013184 0.591736 1445372722 0.547729 -0.591248 -0.013184 0.591736 1445372722 0.563904 -0.600098 -0.016846 0.567078 1445372722 0.563904 -0.600098 -0.016846 0.567078 1445372722 0.563904 -0.600098 -0.016846 0.567078 1445372722 0.563904 -0.600098 -0.016846 0.567078 1445372722 0.563904 -0.600098 -0.016846 0.567078 1445372722 0.563904 -0.600098 -0.016846 0.567078 1445372722 0.625977 -0.580139 0.054443 0.518250 1445372722 0.625977 -0.580139 0.054443 0.518250 1445372722 0.625977 -0.580139 0.054443 0.518250 1445372722 0.625977 -0.580139 0.054443 0.518250 1445372722 0.625977 -0.580139 0.054443 0.518250 1445372722 0.625977 -0.580139 0.054443 0.518250 1445372722 0.625977 -0.580139 0.054443 0.518250 1445372722 0.648926 -0.580200 0.169006 0.462219 1445372722 0.648926 -0.580200 0.169006 0.462219 1445372722 0.648926 -0.580200 0.169006 0.462219 1445372722 0.648926 -0.580200 0.169006 0.462219 1445372722 0.648926 -0.580200 0.169006 0.462219 1445372722 0.648926 -0.580200 0.169006 0.462219 1445372722 0.631775 -0.593689 0.243164 0.434937 1445372722 0.631775 -0.593689 0.243164 0.434937 1445372722 0.631775 -0.593689 0.243164 0.434937 1445372722 0.631775 -0.593689 0.243164 0.434937 1445372722 0.631775 -0.593689 0.243164 0.434937 1445372722 0.631775 -0.593689 0.243164 0.434937 1445372722 0.614990 -0.598083 0.305542 0.413086 1445372722 0.614990 -0.598083 0.305542 0.413086 1445372722 0.614990 -0.598083 0.305542 0.413086 1445372722 0.614990 -0.598083 0.305542 0.413086 1445372722 0.614990 -0.598083 0.305542 0.413086 1445372722 0.614990 -0.598083 0.305542 0.413086 1445372722 0.585876 -0.609314 0.348511 0.404968 1445372722 0.585876 -0.609314 0.348511 0.404968 1445372722 0.585876 -0.609314 0.348511 0.404968 1445372722 0.585876 -0.609314 0.348511 0.404968 1445372722 0.585876 -0.609314 0.348511 0.404968 1445372722 0.585876 -0.609314 0.348511 0.404968 1445372722 0.571228 -0.627380 0.353821 0.393494 1445372722 0.571228 -0.627380 0.353821 0.393494 1445372722 0.571228 -0.627380 0.353821 0.393494 1445372722 0.571228 -0.627380 0.353821 0.393494 1445372722 0.571228 -0.627380 0.353821 0.393494 1445372722 0.571228 -0.627380 0.353821 0.393494 1445372722 0.609314 -0.590698 0.361084 0.386475 1445372722 0.609314 -0.590698 0.361084 0.386475 1445372722 0.609314 -0.590698 0.361084 0.386475 1445372722 0.609314 -0.590698 0.361084 0.386475 1445372722 0.609314 -0.590698 0.361084 0.386475 1445372722 0.609314 -0.590698 0.361084 0.386475 1445372722 0.625305 -0.571777 0.332520 0.414124 1445372722 0.625305 -0.571777 0.332520 0.414124 1445372722 0.625305 -0.571777 0.332520 0.414124 1445372722 0.625305 -0.571777 0.332520 0.414124 1445372722 0.625305 -0.571777 0.332520 0.414124 1445372722 0.625305 -0.571777 0.332520 0.414124 1445372722 0.616150 -0.582520 0.259277 0.462341 1445372722 0.616150 -0.582520 0.259277 0.462341 1445372722 0.616150 -0.582520 0.259277 0.462341 1445372722 0.616150 -0.582520 0.259277 0.462341 1445372722 0.616150 -0.582520 0.259277 0.462341 1445372722 0.616150 -0.582520 0.259277 0.462341 1445372722 0.601013 -0.579346 0.154541 0.528442 1445372722 0.601013 -0.579346 0.154541 0.528442 1445372722 0.601013 -0.579346 0.154541 0.528442 1445372722 0.601013 -0.579346 0.154541 0.528442 1445372722 0.601013 -0.579346 0.154541 0.528442 1445372722 0.601013 -0.579346 0.154541 0.528442 1445372722 0.581177 -0.568542 0.070557 0.577942 1445372722 0.581177 -0.568542 0.070557 0.577942 1445372722 0.581177 -0.568542 0.070557 0.577942 1445372722 0.581177 -0.568542 0.070557 0.577942 1445372722 0.581177 -0.568542 0.070557 0.577942 1445372722 0.581177 -0.568542 0.070557 0.577942 1445372722 0.581177 -0.568542 0.070557 0.577942 1445372722 0.555176 -0.572083 0.025269 0.603210 1445372722 0.555176 -0.572083 0.025269 0.603210 1445372722 0.555176 -0.572083 0.025269 0.603210 1445372722 0.555176 -0.572083 0.025269 0.603210 1445372722 0.555176 -0.572083 0.025269 0.603210 1445372722 0.555176 -0.572083 0.025269 0.603210 1445372722 0.543030 -0.596558 -0.012146 0.590759 1445372722 0.543030 -0.596558 -0.012146 0.590759 1445372722 0.543030 -0.596558 -0.012146 0.590759 1445372722 0.543030 -0.596558 -0.012146 0.590759 1445372722 0.543030 -0.596558 -0.012146 0.590759 1445372722 0.543030 -0.596558 -0.012146 0.590759 1445372722 0.555664 -0.612305 0.008789 0.562378 1445372722 0.555664 -0.612305 0.008789 0.562378 1445372722 0.555664 -0.612305 0.008789 0.562378 1445372722 0.555664 -0.612305 0.008789 0.562378 1445372722 0.555664 -0.612305 0.008789 0.562378 1445372723 0.555664 -0.612305 0.008789 0.562378 1445372723 0.555664 -0.612305 0.008789 0.562378 1445372723 0.602051 -0.615662 0.085510 0.501221 1445372723 0.602051 -0.615662 0.085510 0.501221 1445372723 0.602051 -0.615662 0.085510 0.501221 1445372723 0.602051 -0.615662 0.085510 0.501221 1445372723 0.602051 -0.615662 0.085510 0.501221 1445372723 0.602051 -0.615662 0.085510 0.501221 1445372723 0.630554 -0.614685 0.216614 0.421448 1445372723 0.630554 -0.614685 0.216614 0.421448 1445372723 0.630554 -0.614685 0.216614 0.421448 1445372723 0.630554 -0.614685 0.216614 0.421448 1445372723 0.630554 -0.614685 0.216614 0.421448 1445372723 0.630554 -0.614685 0.216614 0.421448 1445372723 0.609436 -0.636414 0.296143 0.368530 1445372723 0.609436 -0.636414 0.296143 0.368530 1445372723 0.609436 -0.636414 0.296143 0.368530 1445372723 0.609436 -0.636414 0.296143 0.368530 1445372723 0.609436 -0.636414 0.296143 0.368530 1445372723 0.609436 -0.636414 0.296143 0.368530 1445372723 0.599854 -0.636230 0.354004 0.331665 1445372723 0.599854 -0.636230 0.354004 0.331665 1445372723 0.599854 -0.636230 0.354004 0.331665 1445372723 0.599854 -0.636230 0.354004 0.331665 1445372723 0.599854 -0.636230 0.354004 0.331665 1445372723 0.599854 -0.636230 0.354004 0.331665 1445372723 0.580139 -0.637146 0.395996 0.317322 1445372723 0.580139 -0.637146 0.395996 0.317322 1445372723 0.580139 -0.637146 0.395996 0.317322 1445372723 0.580139 -0.637146 0.395996 0.317322 1445372723 0.580139 -0.637146 0.395996 0.317322 1445372723 0.580139 -0.637146 0.395996 0.317322 1445372723 0.580139 -0.637146 0.395996 0.317322 1445372723 0.562500 -0.650818 0.393738 0.323975 1445372723 0.562500 -0.650818 0.393738 0.323975 1445372723 0.562500 -0.650818 0.393738 0.323975 1445372723 0.562500 -0.650818 0.393738 0.323975 1445372723 0.562500 -0.650818 0.393738 0.323975 1445372723 0.562500 -0.650818 0.393738 0.323975 1445372723 0.590210 -0.619141 0.385071 0.346436 1445372723 0.590210 -0.619141 0.385071 0.346436 1445372723 0.590210 -0.619141 0.385071 0.346436 1445372723 0.590210 -0.619141 0.385071 0.346436 1445372723 0.590210 -0.619141 0.385071 0.346436 1445372723 0.590210 -0.619141 0.385071 0.346436 1445372723 0.590210 -0.619141 0.385071 0.346436 1445372723 0.601624 -0.599426 0.342041 0.402161 1445372723 0.601624 -0.599426 0.342041 0.402161 1445372723 0.601624 -0.599426 0.342041 0.402161 1445372723 0.601624 -0.599426 0.342041 0.402161 1445372723 0.601624 -0.599426 0.342041 0.402161 1445372723 0.601624 -0.599426 0.342041 0.402161 1445372723 0.597534 -0.593872 0.261108 0.471252 1445372723 0.597534 -0.593872 0.261108 0.471252 1445372723 0.597534 -0.593872 0.261108 0.471252 1445372723 0.597534 -0.593872 0.261108 0.471252 1445372723 0.597534 -0.593872 0.261108 0.471252 1445372723 0.597534 -0.593872 0.261108 0.471252 1445372723 0.589172 -0.577148 0.170349 0.539185 1445372723 0.589172 -0.577148 0.170349 0.539185 1445372723 0.589172 -0.577148 0.170349 0.539185 1445372723 0.589172 -0.577148 0.170349 0.539185 1445372723 0.589172 -0.577148 0.170349 0.539185 1445372723 0.589172 -0.577148 0.170349 0.539185 1445372723 0.572021 -0.564697 0.108459 0.584900 1445372723 0.572021 -0.564697 0.108459 0.584900 1445372723 0.572021 -0.564697 0.108459 0.584900 1445372723 0.572021 -0.564697 0.108459 0.584900 1445372723 0.572021 -0.564697 0.108459 0.584900 1445372723 0.572021 -0.564697 0.108459 0.584900 1445372723 0.540344 -0.582581 0.065186 0.603577 1445372723 0.540344 -0.582581 0.065186 0.603577 1445372723 0.540344 -0.582581 0.065186 0.603577 1445372723 0.540344 -0.582581 0.065186 0.603577 1445372723 0.540344 -0.582581 0.065186 0.603577 1445372723 0.532227 -0.609253 0.022095 0.587402 1445372723 0.532227 -0.609253 0.022095 0.587402 1445372723 0.532227 -0.609253 0.022095 0.587402 1445372723 0.532227 -0.609253 0.022095 0.587402 1445372723 0.532227 -0.609253 0.022095 0.587402 1445372723 0.532227 -0.609253 0.022095 0.587402 1445372723 0.561035 -0.613647 0.022949 0.555054 1445372723 0.561035 -0.613647 0.022949 0.555054 1445372723 0.561035 -0.613647 0.022949 0.555054 1445372723 0.561035 -0.613647 0.022949 0.555054 1445372723 0.561035 -0.613647 0.022949 0.555054 1445372723 0.561035 -0.613647 0.022949 0.555054 1445372723 0.629578 -0.591919 0.074890 0.497620 1445372723 0.629578 -0.591919 0.074890 0.497620 1445372723 0.629578 -0.591919 0.074890 0.497620 1445372723 0.629578 -0.591919 0.074890 0.497620 1445372723 0.629578 -0.591919 0.074890 0.497620 1445372723 0.629578 -0.591919 0.074890 0.497620 1445372723 0.629578 -0.591919 0.074890 0.497620 1445372723 0.654541 -0.594299 0.169617 0.435364 1445372723 0.654541 -0.594299 0.169617 0.435364 1445372723 0.654541 -0.594299 0.169617 0.435364 1445372723 0.654541 -0.594299 0.169617 0.435364 1445372723 0.654541 -0.594299 0.169617 0.435364 1445372723 0.654541 -0.594299 0.169617 0.435364 1445372723 0.636963 -0.624023 0.229126 0.390320 1445372723 0.636963 -0.624023 0.229126 0.390320 1445372723 0.636963 -0.624023 0.229126 0.390320 1445372723 0.636963 -0.624023 0.229126 0.390320 1445372723 0.636963 -0.624023 0.229126 0.390320 1445372723 0.636963 -0.624023 0.229126 0.390320 1445372723 0.615784 -0.639099 0.297668 0.351807 1445372723 0.615784 -0.639099 0.297668 0.351807 1445372723 0.615784 -0.639099 0.297668 0.351807 1445372723 0.615784 -0.639099 0.297668 0.351807 1445372723 0.615784 -0.639099 0.297668 0.351807 1445372723 0.615784 -0.639099 0.297668 0.351807 1445372723 0.615784 -0.639099 0.297668 0.351807 1445372723 0.607056 -0.627380 0.373962 0.313049 1445372724 0.607056 -0.627380 0.373962 0.313049 1445372724 0.607056 -0.627380 0.373962 0.313049 1445372724 0.607056 -0.627380 0.373962 0.313049 1445372724 0.607056 -0.627380 0.373962 0.313049 1445372724 0.607056 -0.627380 0.373962 0.313049 1445372724 0.580017 -0.640320 0.399719 0.306152 1445372724 0.580017 -0.640320 0.399719 0.306152 1445372724 0.580017 -0.640320 0.399719 0.306152 1445372724 0.580017 -0.640320 0.399719 0.306152 1445372724 0.580017 -0.640320 0.399719 0.306152 1445372724 0.580017 -0.640320 0.399719 0.306152 1445372724 0.580017 -0.640320 0.399719 0.306152 1445372724 0.596802 -0.626404 0.397339 0.305725 1445372724 0.596802 -0.626404 0.397339 0.305725 1445372724 0.596802 -0.626404 0.397339 0.305725 1445372724 0.596802 -0.626404 0.397339 0.305725 1445372724 0.596802 -0.626404 0.397339 0.305725 1445372724 0.596802 -0.626404 0.397339 0.305725 1445372724 0.618164 -0.600952 0.375366 0.340271 1445372724 0.618164 -0.600952 0.375366 0.340271 1445372724 0.618164 -0.600952 0.375366 0.340271 1445372724 0.618164 -0.600952 0.375366 0.340271 1445372724 0.618164 -0.600952 0.375366 0.340271 1445372724 0.618164 -0.600952 0.375366 0.340271 1445372724 0.622009 -0.595581 0.315125 0.398865 1445372724 0.622009 -0.595581 0.315125 0.398865 1445372724 0.622009 -0.595581 0.315125 0.398865 1445372724 0.622009 -0.595581 0.315125 0.398865 1445372724 0.622009 -0.595581 0.315125 0.398865 1445372724 0.622009 -0.595581 0.315125 0.398865 1445372724 0.615234 -0.588989 0.226379 0.472595 1445372724 0.615234 -0.588989 0.226379 0.472595 1445372724 0.615234 -0.588989 0.226379 0.472595 1445372724 0.615234 -0.588989 0.226379 0.472595 1445372724 0.615234 -0.588989 0.226379 0.472595 1445372724 0.615234 -0.588989 0.226379 0.472595 1445372724 0.596558 -0.570068 0.141174 0.546936 1445372724 0.596558 -0.570068 0.141174 0.546936 1445372724 0.596558 -0.570068 0.141174 0.546936 1445372724 0.596558 -0.570068 0.141174 0.546936 1445372724 0.596558 -0.570068 0.141174 0.546936 1445372724 0.568726 -0.560547 0.084290 0.596008 1445372724 0.568726 -0.560547 0.084290 0.596008 1445372724 0.568726 -0.560547 0.084290 0.596008 1445372724 0.568726 -0.560547 0.084290 0.596008 1445372724 0.568726 -0.560547 0.084290 0.596008 1445372724 0.568726 -0.560547 0.084290 0.596008 1445372724 0.522583 -0.586243 0.038879 0.617798 1445372724 0.522583 -0.586243 0.038879 0.617798 1445372724 0.522583 -0.586243 0.038879 0.617798 1445372724 0.522583 -0.586243 0.038879 0.617798 1445372724 0.522583 -0.586243 0.038879 0.617798 1445372724 0.522583 -0.586243 0.038879 0.617798 1445372724 0.522583 -0.586243 0.038879 0.617798 1445372724 0.512329 -0.614258 0.006104 0.600159 1445372724 0.512329 -0.614258 0.006104 0.600159 1445372724 0.512329 -0.614258 0.006104 0.600159 1445372724 0.512329 -0.614258 0.006104 0.600159 1445372724 0.512329 -0.614258 0.006104 0.600159 1445372724 0.512329 -0.614258 0.006104 0.600159 1445372724 0.571655 -0.604370 0.030884 0.554077 1445372724 0.571655 -0.604370 0.030884 0.554077 1445372724 0.571655 -0.604370 0.030884 0.554077 1445372724 0.571655 -0.604370 0.030884 0.554077 1445372724 0.571655 -0.604370 0.030884 0.554077 1445372724 0.571655 -0.604370 0.030884 0.554077 1445372724 0.648254 -0.580627 0.102051 0.481873 1445372724 0.648254 -0.580627 0.102051 0.481873 1445372724 0.648254 -0.580627 0.102051 0.481873 1445372724 0.648254 -0.580627 0.102051 0.481873 1445372724 0.648254 -0.580627 0.102051 0.481873 1445372724 0.648254 -0.580627 0.102051 0.481873 1445372724 0.672241 -0.588623 0.187866 0.407715 1445372724 0.672241 -0.588623 0.187866 0.407715 1445372724 0.672241 -0.588623 0.187866 0.407715 1445372724 0.672241 -0.588623 0.187866 0.407715 1445372724 0.672241 -0.588623 0.187866 0.407715 1445372724 0.648193 -0.619995 0.264587 0.354187 1445372724 0.648193 -0.619995 0.264587 0.354187 1445372724 0.648193 -0.619995 0.264587 0.354187 1445372724 0.648193 -0.619995 0.264587 0.354187 1445372724 0.648193 -0.619995 0.264587 0.354187 1445372724 0.648193 -0.619995 0.264587 0.354187 1445372724 0.617554 -0.641418 0.338867 0.303833 1445372724 0.617554 -0.641418 0.338867 0.303833 1445372724 0.617554 -0.641418 0.338867 0.303833 1445372724 0.617554 -0.641418 0.338867 0.303833 1445372724 0.617554 -0.641418 0.338867 0.303833 1445372724 0.617554 -0.641418 0.338867 0.303833 1445372724 0.617554 -0.641418 0.338867 0.303833 1445372724 0.612061 -0.618774 0.417725 0.260803 1445372724 0.612061 -0.618774 0.417725 0.260803 1445372724 0.612061 -0.618774 0.417725 0.260803 1445372724 0.612061 -0.618774 0.417725 0.260803 1445372724 0.612061 -0.618774 0.417725 0.260803 1445372724 0.612061 -0.618774 0.417725 0.260803 1445372724 0.577332 -0.638123 0.428589 0.275208 1445372724 0.577332 -0.638123 0.428589 0.275208 1445372724 0.577332 -0.638123 0.428589 0.275208 1445372724 0.577332 -0.638123 0.428589 0.275208 1445372724 0.577332 -0.638123 0.428589 0.275208 1445372724 0.595886 -0.625061 0.413269 0.288696 1445372724 0.595886 -0.625061 0.413269 0.288696 1445372724 0.595886 -0.625061 0.413269 0.288696 1445372724 0.595886 -0.625061 0.413269 0.288696 1445372724 0.595886 -0.625061 0.413269 0.288696 1445372724 0.595886 -0.625061 0.413269 0.288696 1445372724 0.595886 -0.625061 0.413269 0.288696 1445372724 0.621277 -0.598328 0.379028 0.335144 1445372725 0.621277 -0.598328 0.379028 0.335144 1445372725 0.621277 -0.598328 0.379028 0.335144 1445372725 0.621277 -0.598328 0.379028 0.335144 1445372725 0.621277 -0.598328 0.379028 0.335144 1445372725 0.627197 -0.591614 0.305115 0.404358 1445372725 0.627197 -0.591614 0.305115 0.404358 1445372725 0.627197 -0.591614 0.305115 0.404358 1445372725 
0.493652 -0.639038 0.329529 0.489136 1445372727 0.493652 -0.639038 0.329529 0.489136 1445372727 0.493652 -0.639038 0.329529 0.489136 1445372727 0.493652 -0.639038 0.329529 0.489136 1445372727 0.493652 -0.639038 0.329529 0.489136 1445372727 0.493652 -0.639038 0.329529 0.489136 1445372727 0.485107 -0.642090 0.311768 0.505127 1445372727 0.485107 -0.642090 0.311768 0.505127 1445372727 0.485107 -0.642090 0.311768 0.505127 1445372727 0.485107 -0.642090 0.311768 0.505127 1445372727 0.485107 -0.642090 0.311768 0.505127 1445372727 0.485107 -0.642090 0.311768 0.505127 1445372727 0.477905 -0.643066 0.299561 0.518005 1445372727 0.477905 -0.643066 0.299561 0.518005 1445372727 0.477905 -0.643066 0.299561 0.518005 1445372727 0.477905 -0.643066 0.299561 0.518005 1445372727 0.477905 -0.643066 0.299561 0.518005 1445372727 0.477905 -0.643066 0.299561 0.518005 1445372727 0.477905 -0.643066 0.299561 0.518005 1445372727 0.468689 -0.648071 0.289124 0.526062 1445372727 0.468689 -0.648071 0.289124 0.526062 1445372727 0.468689 -0.648071 0.289124 0.526062 1445372727 0.468689 -0.648071 0.289124 0.526062 1445372727 0.468689 -0.648071 0.289124 0.526062 1445372727 0.468689 -0.648071 0.289124 0.526062 1445372727 0.457947 -0.665710 0.258606 0.529358 1445372727 0.457947 -0.665710 0.258606 0.529358 1445372727 0.457947 -0.665710 0.258606 0.529358 1445372727 0.457947 -0.665710 0.258606 0.529358 1445372727 0.457947 -0.665710 0.258606 0.529358 1445372727 0.457947 -0.665710 0.258606 0.529358 1445372727 0.476624 -0.666870 0.261047 0.509888 1445372727 0.476624 -0.666870 0.261047 0.509888 1445372727 0.476624 -0.666870 0.261047 0.509888 1445372727 0.476624 -0.666870 0.261047 0.509888 1445372727 0.476624 -0.666870 0.261047 0.509888 1445372727 0.476624 -0.666870 0.261047 0.509888 1445372727 0.506348 -0.658447 0.301697 0.467957 1445372727 0.506348 -0.658447 0.301697 0.467957 1445372727 0.506348 -0.658447 0.301697 0.467957 1445372727 0.506348 -0.658447 0.301697 0.467957 1445372727 0.506348 -0.658447 0.301697 0.467957 1445372727 0.506348 -0.658447 0.301697 0.467957 1445372727 0.530579 -0.646301 0.343506 0.427490 1445372727 0.530579 -0.646301 0.343506 0.427490 1445372727 0.530579 -0.646301 0.343506 0.427490 1445372727 0.530579 -0.646301 0.343506 0.427490 1445372727 0.530579 -0.646301 0.343506 0.427490 1445372727 0.530579 -0.646301 0.343506 0.427490 1445372727 0.558472 -0.625244 0.374451 0.396118 1445372727 0.558472 -0.625244 0.374451 0.396118 1445372727 0.558472 -0.625244 0.374451 0.396118 1445372727 0.558472 -0.625244 0.374451 0.396118 1445372727 0.558472 -0.625244 0.374451 0.396118 1445372727 0.558472 -0.625244 0.374451 0.396118 1445372727 0.586731 -0.600464 0.378723 0.389526 1445372727 0.586731 -0.600464 0.378723 0.389526 1445372727 0.586731 -0.600464 0.378723 0.389526 1445372727 0.586731 -0.600464 0.378723 0.389526 1445372727 0.586731 -0.600464 0.378723 0.389526 1445372727 0.586731 -0.600464 0.378723 0.389526 1445372727 0.593506 -0.599854 0.358459 0.399231 1445372727 0.593506 -0.599854 0.358459 0.399231 1445372727 0.593506 -0.599854 0.358459 0.399231 1445372727 0.593506 -0.599854 0.358459 0.399231 1445372727 0.593506 -0.599854 0.358459 0.399231 1445372727 0.593506 -0.599854 0.358459 0.399231 1445372727 0.596313 -0.603455 0.333130 0.411377 1445372727 0.596313 -0.603455 0.333130 0.411377 1445372727 0.596313 -0.603455 0.333130 0.411377 1445372727 0.596313 -0.603455 0.333130 0.411377 1445372727 0.596313 -0.603455 0.333130 0.411377 1445372727 0.596313 -0.603455 0.333130 0.411377 1445372727 0.596252 -0.603882 0.309814 0.428772 1445372727 0.596252 -0.603882 0.309814 0.428772 1445372727 0.596252 -0.603882 0.309814 0.428772 1445372727 0.596252 -0.603882 0.309814 0.428772 1445372727 0.596252 -0.603882 0.309814 0.428772 1445372727 0.596252 -0.603882 0.309814 0.428772 1445372727 0.595276 -0.599121 0.294312 0.447266 1445372727 0.595276 -0.599121 0.294312 0.447266 1445372727 0.595276 -0.599121 0.294312 0.447266 1445372727 0.595276 -0.599121 0.294312 0.447266 1445372727 0.595276 -0.599121 0.294312 0.447266 1445372727 0.595276 -0.599121 0.294312 0.447266 1445372727 0.585693 -0.597107 0.282410 0.469727 1445372727 0.585693 -0.597107 0.282410 0.469727 1445372727 0.585693 -0.597107 0.282410 0.469727 1445372727 0.585693 -0.597107 0.282410 0.469727 1445372727 0.585693 -0.597107 0.282410 0.469727 1445372727 0.585693 -0.597107 0.282410 0.469727 1445372727 0.585693 -0.597107 0.282410 0.469727 1445372727 0.571228 -0.597229 0.275757 0.490845 1445372727 0.571228 -0.597229 0.275757 0.490845 1445372727 0.571228 -0.597229 0.275757 0.490845 1445372727 0.571228 -0.597229 0.275757 0.490845 1445372727 0.571228 -0.597229 0.275757 0.490845 1445372727 0.571228 -0.597229 0.275757 0.490845 1445372727 0.547729 -0.613037 0.257080 0.507996 1445372727 0.547729 -0.613037 0.257080 0.507996 1445372727 0.547729 -0.613037 0.257080 0.507996 1445372727 0.547729 -0.613037 0.257080 0.507996 1445372728 0.547729 -0.613037 0.257080 0.507996 1445372728 0.547729 -0.613037 0.257080 0.507996 1445372728 0.529968 -0.633179 0.227905 0.515991 1445372728 0.529968 -0.633179 0.227905 0.515991 1445372728 0.529968 -0.633179 0.227905 0.515991 1445372728 0.529968 -0.633179 0.227905 0.515991 1445372728 0.529968 -0.633179 0.227905 0.515991 1445372728 0.529968 -0.633179 0.227905 0.515991 1445372728 0.546326 -0.639526 0.244812 0.482239 1445372728 0.546326 -0.639526 0.244812 0.482239 1445372728 0.546326 -0.639526 0.244812 0.482239 1445372728 0.546326 -0.639526 0.244812 0.482239 1445372728 0.546326 -0.639526 0.244812 0.482239 1445372728 0.546326 -0.639526 0.244812 0.482239 1445372728 0.567871 -0.642273 0.283203 0.429932 1445372728 0.567871 -0.642273 0.283203 0.429932 1445372728 0.567871 -0.642273 0.283203 0.429932 1445372728 0.567871 -0.642273 0.283203 0.429932 1445372728 0.567871 -0.642273 0.283203 0.429932 1445372728 0.567871 -0.642273 0.283203 0.429932 1445372728 0.577271 -0.644714 0.318420 0.386841 1445372728 0.577271 -0.644714 0.318420 0.386841 1445372728 0.577271 -0.644714 0.318420 0.386841 1445372728 0.577271 -0.644714 0.318420 0.386841 1445372728 0.577271 -0.644714 0.318420 0.386841 1445372728 0.577271 -0.644714 0.318420 0.386841 1445372728 0.602051 -0.621765 0.353271 0.355103 1445372728 0.602051 -0.621765 0.353271 0.355103 1445372728 0.602051 -0.621765 0.353271 0.355103 1445372728 0.602051 -0.621765 0.353271 0.355103 1445372728 0.602051 -0.621765 0.353271 0.355103 1445372728 0.602051 -0.621765 0.353271 0.355103 1445372728 0.602051 -0.621765 0.353271 0.355103 1445372728 0.624390 -0.589233 0.387390 0.335876 1445372728 0.624390 -0.589233 0.387390 0.335876 1445372728 0.624390 -0.589233 0.387390 0.335876 1445372728 0.624390 -0.589233 0.387390 0.335876 1445372728 0.624390 -0.589233 0.387390 0.335876 1445372728 0.624390 -0.589233 0.387390 0.335876 1445372728 0.617493 -0.587769 0.395630 0.341553 1445372728 0.617493 -0.587769 0.395630 0.341553 1445372728 0.617493 -0.587769 0.395630 0.341553 1445372728 0.617493 -0.587769 0.395630 0.341553 1445372728 0.617493 -0.587769 0.395630 0.341553 1445372728 0.617493 -0.587769 0.395630 0.341553 1445372728 0.604553 -0.601135 0.379028 0.359741 1445372728 0.604553 -0.601135 0.379028 0.359741 1445372728 0.604553 -0.601135 0.379028 0.359741 1445372728 0.604553 -0.601135 0.379028 0.359741 1445372728 0.604553 -0.601135 0.379028 0.359741 1445372728 0.604553 -0.601135 0.379028 0.359741 1445372728 0.606262 -0.596313 0.366394 0.377502 1445372728 0.606262 -0.596313 0.366394 0.377502 1445372728 0.606262 -0.596313 0.366394 0.377502 1445372728 0.606262 -0.596313 0.366394 0.377502 1445372728 0.606262 -0.596313 0.366394 0.377502 1445372728 0.606262 -0.596313 0.366394 0.377502 1445372728 0.598999 -0.595337 0.346863 0.407898 1445372728 0.598999 -0.595337 0.346863 0.407898 1445372728 0.598999 -0.595337 0.346863 0.407898 1445372728 0.598999 -0.595337 0.346863 0.407898 1445372728 0.598999 -0.595337 0.346863 0.407898 1445372728 0.598999 -0.595337 0.346863 0.407898 1445372728 0.598999 -0.595337 0.346863 0.407898 1445372728 0.584534 -0.598633 0.320129 0.444397 1445372728 0.584534 -0.598633 0.320129 0.444397 1445372728 0.584534 -0.598633 0.320129 0.444397 1445372728 0.584534 -0.598633 0.320129 0.444397 1445372728 0.584534 -0.598633 0.320129 0.444397 1445372728 0.584534 -0.598633 0.320129 0.444397 1445372728 0.567566 -0.603760 0.295471 0.475403 1445372728 0.567566 -0.603760 0.295471 0.475403 1445372728 0.567566 -0.603760 0.295471 0.475403 1445372728 0.567566 -0.603760 0.295471 0.475403 1445372728 0.567566 -0.603760 0.295471 0.475403 1445372728 0.567566 -0.603760 0.295471 0.475403 1445372728 0.544922 -0.619568 0.263916 0.499512 1445372728 0.544922 -0.619568 0.263916 0.499512 1445372728 0.544922 -0.619568 0.263916 0.499512 1445372728 0.544922 -0.619568 0.263916 0.499512 1445372728 0.544922 -0.619568 0.263916 0.499512 1445372728 0.544922 -0.619568 0.263916 0.499512 1445372728 0.525513 -0.639771 0.230286 0.511353 1445372728 0.525513 -0.639771 0.230286 0.511353 1445372728 0.525513 -0.639771 0.230286 0.511353 1445372728 0.525513 -0.639771 0.230286 0.511353 1445372728 0.525513 -0.639771 0.230286 0.511353 1445372728 0.525513 -0.639771 0.230286 0.511353 1445372728 0.535095 -0.645386 0.237061 0.490845 1445372728 0.535095 -0.645386 0.237061 0.490845 1445372728 0.535095 -0.645386 0.237061 0.490845 1445372728 0.535095 -0.645386 0.237061 0.490845 1445372728 0.535095 -0.645386 0.237061 0.490845 1445372728 0.535095 -0.645386 0.237061 0.490845 1445372728 0.552124 -0.645813 0.274536 0.450195 1445372728 0.552124 -0.645813 0.274536 0.450195 1445372728 0.552124 -0.645813 0.274536 0.450195 1445372728 0.552124 -0.645813 0.274536 0.450195 1445372728 0.552124 -0.645813 0.274536 0.450195 1445372728 0.552124 -0.645813 0.274536 0.450195 1445372728 0.552124 -0.645813 0.274536 0.450195 1445372728 0.560486 -0.647522 0.313293 0.410339 1445372728 0.560486 -0.647522 0.313293 0.410339 1445372728 0.560486 -0.647522 0.313293 0.410339 1445372728 0.560486 -0.647522 0.313293 0.410339 1445372728 0.560486 -0.647522 0.313293 0.410339 1445372728 0.560486 -0.647522 0.313293 0.410339 1445372728 0.571533 -0.639343 0.357910 0.369446 1445372728 0.571533 -0.639343 0.357910 0.369446 1445372728 0.571533 -0.639343 0.357910 0.369446 1445372728 0.571533 -0.639343 0.357910 0.369446 1445372728 0.571533 -0.639343 0.357910 0.369446 1445372729 0.571533 -0.639343 0.357910 0.369446 1445372729 0.580383 -0.623108 0.394226 0.345581 1445372729 0.580383 -0.623108 0.394226 0.345581 1445372729 0.580383 -0.623108 0.394226 0.345581 1445372729 0.580383 -0.623108 0.394226 0.345581 1445372729 0.580383 -0.623108 0.394226 0.345581 1445372729 0.580383 -0.623108 0.394226 0.345581 1445372729 0.580383 -0.623108 0.394226 0.345581 1445372729 0.580505 -0.615967 0.409912 0.339966 1445372729 0.580505 -0.615967 0.409912 0.339966 1445372729 0.580505 -0.615967 0.409912 0.339966 1445372729 0.580505 -0.615967 0.409912 0.339966 1445372729 0.580505 -0.615967 0.409912 0.339966 1445372729 0.578125 -0.614929 0.406189 0.350159 1445372729 0.578125 -0.614929 0.406189 0.350159 1445372729 0.578125 -0.614929 0.406189 0.350159 1445372729 0.578125 -0.614929 0.406189 0.350159 1445372729 0.578125 -0.614929 0.406189 0.350159 1445372729 0.578125 -0.614929 0.406189 0.350159 1445372729 0.572876 -0.616394 0.389099 0.374695 1445372729 0.572876 -0.616394 0.389099 0.374695 1445372729 0.572876 -0.616394 0.389099 0.374695 1445372729 0.572876 -0.616394 0.389099 0.374695 1445372729 0.572876 -0.616394 0.389099 0.374695 1445372729 0.572876 -0.616394 0.389099 0.374695 1445372729 0.566467 -0.616577 0.364075 0.407837 1445372729 0.566467 -0.616577 0.364075 0.407837 1445372729 0.566467 -0.616577 0.364075 0.407837 1445372729 0.566467 -0.616577 0.364075 0.407837 1445372729 0.566467 -0.616577 0.364075 0.407837 1445372729 0.566467 -0.616577 0.364075 0.407837 1445372729 0.556458 -0.617249 0.334167 0.444641 1445372729 0.556458 -0.617249 0.334167 0.444641 1445372729 0.556458 -0.617249 0.334167 0.444641 1445372729 0.556458 -0.617249 0.334167 0.444641 1445372729 0.556458 -0.617249 0.334167 0.444641 1445372729 0.556458 -0.617249 0.334167 0.444641 1445372729 0.543030 -0.619324 0.303650 0.478821 1445372729 0.543030 -0.619324 0.303650 0.478821 1445372729 0.543030 -0.619324 0.303650 0.478821 1445372729 0.543030 -0.619324 0.303650 0.478821 1445372729 0.543030 -0.619324 0.303650 0.478821 1445372729 0.543030 -0.619324 0.303650 0.478821 1445372729 0.529053 -0.624329 0.278870 0.502502 1445372729 0.529053 -0.624329 0.278870 0.502502 1445372729 0.529053 -0.624329 0.278870 0.502502 1445372729 0.529053 -0.624329 0.278870 0.502502 1445372729 0.529053 -0.624329 0.278870 0.502502 1445372729 0.529053 -0.624329 0.278870 0.502502 1445372729 0.500305 -0.642212 0.241577 0.528015 1445372729 0.500305 -0.642212 0.241577 0.528015 1445372729 0.500305 -0.642212 0.241577 0.528015 1445372729 0.500305 -0.642212 0.241577 0.528015 1445372729 0.500305 -0.642212 0.241577 0.528015 1445372729 0.500305 -0.642212 0.241577 0.528015 1445372729 0.500549 -0.645691 0.236328 0.526001 1445372729 0.500549 -0.645691 0.236328 0.526001 1445372729 0.500549 -0.645691 0.236328 0.526001 1445372729 0.500549 -0.645691 0.236328 0.526001 1445372729 0.500549 -0.645691 0.236328 0.526001 1445372729 0.518555 -0.639832 0.264832 0.501526 1445372729 0.518555 -0.639832 0.264832 0.501526 1445372729 0.518555 -0.639832 0.264832 0.501526 1445372729 0.518555 -0.639832 0.264832 0.501526 1445372729 0.518555 -0.639832 0.264832 0.501526 1445372729 0.518555 -0.639832 0.264832 0.501526 1445372729 0.529480 -0.639832 0.299683 0.469482 1445372729 0.529480 -0.639832 0.299683 0.469482 1445372729 0.529480 -0.639832 0.299683 0.469482 1445372729 0.529480 -0.639832 0.299683 0.469482 1445372729 0.529480 -0.639832 0.299683 0.469482 1445372729 0.529480 -0.639832 0.299683 0.469482 1445372729 0.539551 -0.635254 0.338196 0.436951 1445372729 0.539551 -0.635254 0.338196 0.436951 1445372729 0.539551 -0.635254 0.338196 0.436951 1445372729 0.539551 -0.635254 0.338196 0.436951 1445372729 0.552002 -0.620605 0.376831 0.410034 1445372729 0.552002 -0.620605 0.376831 0.410034 1445372729 0.552002 -0.620605 0.376831 0.410034 1445372729 0.552002 -0.620605 0.376831 0.410034 1445372729 0.552002 -0.620605 0.376831 0.410034 1445372729 0.552002 -0.620605 0.376831 0.410034 1445372729 0.555481 -0.613770 0.397827 0.395447 1445372729 0.555481 -0.613770 0.397827 0.395447 1445372729 0.555481 -0.613770 0.397827 0.395447 1445372729 0.555481 -0.613770 0.397827 0.395447 1445372729 0.555481 -0.613770 0.397827 0.395447 1445372729 0.555481 -0.613770 0.397827 0.395447 1445372729 0.547363 -0.620972 0.394287 0.399048 1445372729 0.547363 -0.620972 0.394287 0.399048 1445372729 0.547363 -0.620972 0.394287 0.399048 1445372729 0.547363 -0.620972 0.394287 0.399048 1445372729 0.547363 -0.620972 0.394287 0.399048 1445372729 0.547363 -0.620972 0.394287 0.399048 1445372729 0.545837 -0.622009 0.384521 0.408997 1445372729 0.545837 -0.622009 0.384521 0.408997 1445372729 0.545837 -0.622009 0.384521 0.408997 1445372729 0.545837 -0.622009 0.384521 0.408997 1445372729 0.545837 -0.622009 0.384521 0.408997 1445372729 0.545837 -0.622009 0.384521 0.408997 1445372729 0.541260 -0.620728 0.370483 0.429504 1445372729 0.541260 -0.620728 0.370483 0.429504 1445372729 0.541260 -0.620728 0.370483 0.429504 1445372729 0.541260 -0.620728 0.370483 0.429504 1445372729 0.541260 -0.620728 0.370483 0.429504 1445372729 0.541260 -0.620728 0.370483 0.429504 1445372730 0.528625 -0.624207 0.347839 0.458069 1445372730 0.528625 -0.624207 0.347839 0.458069 1445372730 0.528625 -0.624207 0.347839 0.458069 1445372730 0.528625 -0.624207 0.347839 0.458069 1445372730 0.528625 -0.624207 0.347839 0.458069 1445372730 0.528625 -0.624207 0.347839 0.458069 1445372730 0.514038 -0.631714 0.319885 0.484070 1445372730 0.514038 -0.631714 0.319885 0.484070 1445372730 0.514038 -0.631714 0.319885 0.484070 1445372730 0.514038 -0.631714 0.319885 0.484070 1445372730 0.514038 -0.631714 0.319885 0.484070 1445372730 0.514038 -0.631714 0.319885 0.484070 1445372730 0.499817 -0.645630 0.294128 0.496765 1445372730 0.499817 -0.645630 0.294128 0.496765 1445372730 0.499817 -0.645630 0.294128 0.496765 1445372730 0.499817 -0.645630 0.294128 0.496765 1445372730 0.499817 -0.645630 0.294128 0.496765 1445372730 0.499817 -0.645630 0.294128 0.496765 1445372730 0.499817 -0.645630 0.294128 0.496765 1445372730 0.481873 -0.664001 0.259827 0.509216 1445372730 0.481873 -0.664001 0.259827 0.509216 1445372730 0.481873 -0.664001 0.259827 0.509216 1445372730 0.481873 -0.664001 0.259827 0.509216 1445372730 0.481873 -0.664001 0.259827 0.509216 1445372730 0.481873 -0.664001 0.259827 0.509216 1445372730 0.498474 -0.658875 0.266479 0.496338 1445372730 0.498474 -0.658875 0.266479 0.496338 1445372730 0.498474 -0.658875 0.266479 0.496338 1445372730 0.498474 -0.658875 0.266479 0.496338 1445372730 0.498474 -0.658875 0.266479 0.496338 1445372730 0.498474 -0.658875 0.266479 0.496338 1445372730 0.498474 -0.658875 0.266479 0.496338 1445372730 0.525391 -0.646729 0.301636 0.463318 1445372730 0.525391 -0.646729 0.301636 0.463318 1445372730 0.525391 -0.646729 0.301636 0.463318 1445372730 0.525391 -0.646729 0.301636 0.463318 1445372730 0.525391 -0.646729 0.301636 0.463318 1445372730 0.525391 -0.646729 0.301636 0.463318 1445372730 0.538574 -0.642273 0.336365 0.429260 1445372730 0.538574 -0.642273 0.336365 0.429260 1445372730 0.538574 -0.642273 0.336365 0.429260 1445372730 0.538574 -0.642273 0.336365 0.429260 1445372730 0.538574 -0.642273 0.336365 0.429260 1445372730 0.538574 -0.642273 0.336365 0.429260 1445372730 0.538574 -0.642273 0.336365 0.429260 1445372730 0.552002 -0.632813 0.370300 0.397034 1445372730 0.552002 -0.632813 0.370300 0.397034 1445372730 0.552002 -0.632813 0.370300 0.397034 1445372730 0.552002 -0.632813 0.370300 0.397034 1445372730 0.552002 -0.632813 0.370300 0.397034 1445372730 0.552002 -0.632813 0.370300 0.397034 1445372730 0.552002 -0.632813 0.370300 0.397034 1445372730 0.565125 -0.618896 0.404175 0.366333 1445372730 0.565125 -0.618896 0.404175 0.366333 1445372730 0.565125 -0.618896 0.404175 0.366333 1445372730 0.565125 -0.618896 0.404175 0.366333 1445372730 0.565125 -0.618896 0.404175 0.366333 1445372730 0.565125 -0.618896 0.404175 0.366333 1445372730 0.568359 -0.612183 0.418640 0.356201 1445372730 0.568359 -0.612183 0.418640 0.356201 1445372730 0.568359 -0.612183 0.418640 0.356201 1445372730 0.568359 -0.612183 0.418640 0.356201 1445372730 0.568359 -0.612183 0.418640 0.356201 1445372730 0.568359 -0.612183 0.418640 0.356201 1445372730 0.565369 -0.611023 0.418518 0.363098 1445372730 0.565369 -0.611023 0.418518 0.363098 1445372730 0.565369 -0.611023 0.418518 0.363098 1445372730 0.565369 -0.611023 0.418518 0.363098 1445372730 0.565369 -0.611023 0.418518 0.363098 1445372730 0.565369 -0.611023 0.418518 0.363098 1445372730 0.565063 -0.606445 0.413147 0.377136 1445372730 0.565063 -0.606445 0.413147 0.377136 1445372730 0.565063 -0.606445 0.413147 0.377136 1445372730 0.565063 -0.606445 0.413147 0.377136 1445372730 0.565063 -0.606445 0.413147 0.377136 1445372730 0.565063 -0.606445 0.413147 0.377136 1445372730 0.560852 -0.604065 0.401184 0.399536 1445372730 0.560852 -0.604065 0.401184 0.399536 1445372730 0.560852 -0.604065 0.401184 0.399536 1445372730 0.560852 -0.604065 0.401184 0.399536 1445372730 0.560852 -0.604065 0.401184 0.399536 1445372730 0.560852 -0.604065 0.401184 0.399536 1445372730 0.560852 -0.604065 0.401184 0.399536 1445372730 0.551941 -0.607483 0.379578 0.426819 1445372730 0.551941 -0.607483 0.379578 0.426819 1445372730 0.551941 -0.607483 0.379578 0.426819 1445372730 0.551941 -0.607483 0.379578 0.426819 1445372730 0.551941 -0.607483 0.379578 0.426819 1445372730 0.539124 -0.615112 0.352417 0.454712 1445372730 0.539124 -0.615112 0.352417 0.454712 1445372730 0.539124 -0.615112 0.352417 0.454712 1445372730 0.539124 -0.615112 0.352417 0.454712 1445372730 0.539124 -0.615112 0.352417 0.454712 1445372730 0.539124 -0.615112 0.352417 0.454712 1445372730 0.539124 -0.615112 0.352417 0.454712 1445372730 0.522949 -0.630310 0.325623 0.472412 1445372730 0.522949 -0.630310 0.325623 0.472412 1445372730 0.522949 -0.630310 0.325623 0.472412 1445372730 0.522949 -0.630310 0.325623 0.472412 1445372730 0.522949 -0.630310 0.325623 0.472412 1445372730 0.522949 -0.630310 0.325623 0.472412 1445372730 0.502808 -0.654602 0.302124 0.476746 1445372730 0.502808 -0.654602 0.302124 0.476746 1445372730 0.502808 -0.654602 0.302124 0.476746 1445372730 0.502808 -0.654602 0.302124 0.476746 1445372730 0.502808 -0.654602 0.302124 0.476746 1445372730 0.502808 -0.654602 0.302124 0.476746 1445372730 0.500061 -0.659607 0.307983 0.468933 1445372730 0.500061 -0.659607 0.307983 0.468933 1445372730 0.500061 -0.659607 0.307983 0.468933 1445372730 0.500061 -0.659607 0.307983 0.468933 1445372730 0.500061 -0.659607 0.307983 0.468933 1445372730 0.500061 -0.659607 0.307983 0.468933 1445372730 0.511353 -0.650452 0.339783 0.447144 1445372731 0.511353 -0.650452 0.339783 0.447144 1445372731 0.511353 -0.650452 0.339783 0.447144 1445372731 0.511353 -0.650452 0.339783 0.447144 1445372731 0.511353 -0.650452 0.339783 0.447144 1445372731 0.511353 -0.650452 0.339783 0.447144 1445372731 0.512817 -0.648010 0.367432 0.426636 1445372731 0.512817 -0.648010 0.367432 0.426636 1445372731 0.512817 -0.648010 0.367432 0.426636 1445372731 0.512817 -0.648010 0.367432 0.426636 1445372731 0.512817 -0.648010 0.367432 0.426636 1445372731 0.512817 -0.648010 0.367432 0.426636 1445372731 0.514893 -0.645752 0.392639 0.404541 1445372731 0.514893 -0.645752 0.392639 0.404541 1445372731 0.514893 -0.645752 0.392639 0.404541 1445372731 0.514893 -0.645752 0.392639 0.404541 1445372731 0.514893 -0.645752 0.392639 0.404541 1445372731 0.514893 -0.645752 0.392639 0.404541 1445372731 0.527161 -0.635071 0.418274 0.379211 1445372731 0.527161 -0.635071 0.418274 0.379211 1445372731 0.527161 -0.635071 0.418274 0.379211 1445372731 0.527161 -0.635071 0.418274 0.379211 1445372731 0.527161 -0.635071 0.418274 0.379211 1445372731 0.527161 -0.635071 0.418274 0.379211 1445372731 0.537476 -0.626282 0.433472 0.361816 1445372731 0.537476 -0.626282 0.433472 0.361816 1445372731 0.537476 -0.626282 0.433472 0.361816 1445372731 0.537476 -0.626282 0.433472 0.361816 1445372731 0.537476 -0.626282 0.433472 0.361816 1445372731 0.537476 -0.626282 0.433472 0.361816 1445372731 0.537476 -0.626282 0.433472 0.361816 1445372731 0.539001 -0.625610 0.433289 0.361023 1445372731 0.539001 -0.625610 0.433289 0.361023 1445372731 0.539001 -0.625610 0.433289 0.361023 1445372731 0.539001 -0.625610 0.433289 0.361023 1445372731 0.539001 -0.625610 0.433289 0.361023 1445372731 0.539001 -0.625610 0.433289 0.361023 1445372731 0.534912 -0.628601 0.419739 0.377563 1445372731 0.534912 -0.628601 0.419739 0.377563 1445372731 0.534912 -0.628601 0.419739 0.377563 1445372731 0.534912 -0.628601 0.419739 0.377563 1445372731 0.534912 -0.628601 0.419739 0.377563 1445372731 0.534912 -0.628601 0.419739 0.377563 1445372731 0.527039 -0.632019 0.397888 0.405518 1445372731 0.527039 -0.632019 0.397888 0.405518 1445372731 0.527039 -0.632019 0.397888 0.405518 1445372731 0.527039 -0.632019 0.397888 0.405518 1445372731 0.527039 -0.632019 0.397888 0.405518 1445372731 0.527039 -0.632019 0.397888 0.405518 1445372731 0.514648 -0.638489 0.368408 0.437866 1445372731 0.514648 -0.638489 0.368408 0.437866 1445372731 0.514648 -0.638489 0.368408 0.437866 1445372731 0.514648 -0.638489 0.368408 0.437866 1445372731 0.514648 -0.638489 0.368408 0.437866 1445372731 0.514648 -0.638489 0.368408 0.437866 1445372731 0.514648 -0.638489 0.368408 0.437866 1445372731 0.502319 -0.648560 0.336304 0.462585 1445372731 0.502319 -0.648560 0.336304 0.462585 1445372731 0.502319 -0.648560 0.336304 0.462585 1445372731 0.502319 -0.648560 0.336304 0.462585 1445372731 0.502319 -0.648560 0.336304 0.462585 1445372731 0.502319 -0.648560 0.336304 0.462585 1445372731 0.492493 -0.659546 0.309692 0.475891 1445372731 0.492493 -0.659546 0.309692 0.475891 1445372731 0.492493 -0.659546 0.309692 0.475891 1445372731 0.492493 -0.659546 0.309692 0.475891 1445372731 0.492493 -0.659546 0.309692 0.475891 1445372731 0.492493 -0.659546 0.309692 0.475891 1445372731 0.486816 -0.665466 0.293091 0.483948 1445372731 0.486816 -0.665466 0.293091 0.483948 1445372731 0.486816 -0.665466 0.293091 0.483948 1445372731 0.486816 -0.665466 0.293091 0.483948 1445372731 0.486816 -0.665466 0.293091 0.483948 1445372731 0.486816 -0.665466 0.293091 0.483948 1445372731 0.500854 -0.657349 0.308838 0.470764 1445372731 0.500854 -0.657349 0.308838 0.470764 1445372731 0.500854 -0.657349 0.308838 0.470764 1445372731 0.500854 -0.657349 0.308838 0.470764 1445372731 0.500854 -0.657349 0.308838 0.470764 1445372731 0.500854 -0.657349 0.308838 0.470764 1445372731 0.515869 -0.645874 0.340332 0.448181 1445372731 0.515869 -0.645874 0.340332 0.448181 1445372731 0.515869 -0.645874 0.340332 0.448181 1445372731 0.515869 -0.645874 0.340332 0.448181 1445372731 0.515869 -0.645874 0.340332 0.448181 1445372731 0.515869 -0.645874 0.340332 0.448181 1445372731 0.526306 -0.636841 0.370911 0.424072 1445372731 0.526306 -0.636841 0.370911 0.424072 1445372731 0.526306 -0.636841 0.370911 0.424072 1445372731 0.526306 -0.636841 0.370911 0.424072 1445372731 0.526306 -0.636841 0.370911 0.424072 1445372731 0.526306 -0.636841 0.370911 0.424072 1445372731 0.537903 -0.624268 0.400940 0.400146 1445372731 0.537903 -0.624268 0.400940 0.400146 1445372731 0.537903 -0.624268 0.400940 0.400146 1445372731 0.537903 -0.624268 0.400940 0.400146 1445372731 0.537903 -0.624268 0.400940 0.400146 1445372731 0.550781 -0.612671 0.418701 0.382019 1445372731 0.550781 -0.612671 0.418701 0.382019 1445372731 0.550781 -0.612671 0.418701 0.382019 1445372731 0.550781 -0.612671 0.418701 0.382019 1445372731 0.550781 -0.612671 0.418701 0.382019 1445372731 0.550781 -0.612671 0.418701 0.382019 1445372731 0.557434 -0.607849 0.424866 0.373108 1445372731 0.557434 -0.607849 0.424866 0.373108 1445372731 0.557434 -0.607849 0.424866 0.373108 1445372731 0.557434 -0.607849 0.424866 0.373108 1445372731 0.553345 -0.609802 0.415771 0.386108 1445372731 0.553345 -0.609802 0.415771 0.386108 1445372732 0.553345 -0.609802 0.415771 0.386108 1445372732 0.553345 -0.609802 0.415771 0.386108 1445372732 0.553345 -0.609802 0.415771 0.386108 1445372732 0.553345 -0.609802 0.415771 0.386108 1445372732 0.546204 -0.612183 0.396240 0.412109 1445372732 0.546204 -0.612183 0.396240 0.412109 1445372732 0.546204 -0.612183 0.396240 0.412109 1445372732 0.546204 -0.612183 0.396240 0.412109 1445372732 0.546204 -0.612183 0.396240 0.412109 1445372732 0.546204 -0.612183 0.396240 0.412109 1445372732 0.546204 -0.612183 0.396240 0.412109 1445372732 0.538513 -0.616150 0.371155 0.438904 1445372732 0.538513 -0.616150 0.371155 0.438904 1445372732 0.538513 -0.616150 0.371155 0.438904 1445372732 0.538513 -0.616150 0.371155 0.438904 1445372732 0.538513 -0.616150 0.371155 0.438904 1445372732 0.538513 -0.616150 0.371155 0.438904 1445372732 0.538513 -0.616150 0.371155 0.438904 1445372732 0.526917 -0.623962 0.342896 0.464111 1445372732 0.526917 -0.623962 0.342896 0.464111 1445372732 0.526917 -0.623962 0.342896 0.464111 1445372732 0.526917 -0.623962 0.342896 0.464111 1445372732 0.526917 -0.623962 0.342896 0.464111 1445372732 0.526917 -0.623962 0.342896 0.464111 1445372732 0.513916 -0.635803 0.315552 0.481689 1445372732 0.513916 -0.635803 0.315552 0.481689 1445372732 0.513916 -0.635803 0.315552 0.481689 1445372732 0.501160 -0.647644 0.290955 0.494629 1445372732 
0.568909 -0.603577 0.314087 0.461975 1445372734 0.568909 -0.603577 0.314087 0.461975 1445372734 0.568909 -0.603577 0.314087 0.461975 1445372734 0.568909 -0.603577 0.314087 0.461975 1445372734 0.568909 -0.603577 0.314087 0.461975 1445372734 0.568909 -0.603577 0.314087 0.461975 1445372734 0.568909 -0.603577 0.314087 0.461975 1445372734 0.572754 -0.592773 0.256287 0.504822 1445372734 0.572754 -0.592773 0.256287 0.504822 1445372734 0.572754 -0.592773 0.256287 0.504822 1445372734 0.572754 -0.592773 0.256287 0.504822 1445372734 0.572754 -0.592773 0.256287 0.504822 1445372734 0.572754 -0.592773 0.256287 0.504822 1445372734 0.568542 -0.578247 0.173340 0.558838 1445372734 0.568542 -0.578247 0.173340 0.558838 1445372734 0.568542 -0.578247 0.173340 0.558838 1445372734 0.568542 -0.578247 0.173340 0.558838 1445372734 0.568542 -0.578247 0.173340 0.558838 1445372734 0.568542 -0.578247 0.173340 0.558838 1445372734 0.561707 -0.561951 0.102356 0.598511 1445372734 0.561707 -0.561951 0.102356 0.598511 1445372734 0.561707 -0.561951 0.102356 0.598511 1445372734 0.561707 -0.561951 0.102356 0.598511 1445372734 0.561707 -0.561951 0.102356 0.598511 1445372734 0.561707 -0.561951 0.102356 0.598511 1445372734 0.552551 -0.552979 0.052673 0.621399 1445372734 0.552551 -0.552979 0.052673 0.621399 1445372734 0.552551 -0.552979 0.052673 0.621399 1445372734 0.552551 -0.552979 0.052673 0.621399 1445372734 0.552551 -0.552979 0.052673 0.621399 1445372734 0.552551 -0.552979 0.052673 0.621399 1445372734 0.521484 -0.593506 0.000183 0.612976 1445372734 0.521484 -0.593506 0.000183 0.612976 1445372734 0.521484 -0.593506 0.000183 0.612976 1445372734 0.521484 -0.593506 0.000183 0.612976 1445372734 0.521484 -0.593506 0.000183 0.612976 1445372734 0.521484 -0.593506 0.000183 0.612976 1445372734 0.521423 -0.619812 0.003235 0.586426 1445372734 0.521423 -0.619812 0.003235 0.586426 1445372734 0.521423 -0.619812 0.003235 0.586426 1445372734 0.521423 -0.619812 0.003235 0.586426 1445372734 0.521423 -0.619812 0.003235 0.586426 1445372734 0.521423 -0.619812 0.003235 0.586426 1445372734 0.521423 -0.619812 0.003235 0.586426 1445372734 0.558655 -0.627380 0.065369 0.538513 1445372734 0.558655 -0.627380 0.065369 0.538513 1445372734 0.558655 -0.627380 0.065369 0.538513 1445372734 0.558655 -0.627380 0.065369 0.538513 1445372734 0.558655 -0.627380 0.065369 0.538513 1445372734 0.558655 -0.627380 0.065369 0.538513 1445372734 0.600281 -0.614441 0.154663 0.487976 1445372734 0.600281 -0.614441 0.154663 0.487976 1445372734 0.600281 -0.614441 0.154663 0.487976 1445372734 0.600281 -0.614441 0.154663 0.487976 1445372734 0.600281 -0.614441 0.154663 0.487976 1445372734 0.600281 -0.614441 0.154663 0.487976 1445372734 0.601135 -0.601990 0.251587 0.461365 1445372734 0.601135 -0.601990 0.251587 0.461365 1445372734 0.601135 -0.601990 0.251587 0.461365 1445372734 0.601135 -0.601990 0.251587 0.461365 1445372734 0.601135 -0.601990 0.251587 0.461365 1445372735 0.601135 -0.601990 0.251587 0.461365 1445372735 0.601135 -0.601990 0.251587 0.461365 1445372735 0.581482 -0.623840 0.312073 0.418701 1445372735 0.581482 -0.623840 0.312073 0.418701 1445372735 0.581482 -0.623840 0.312073 0.418701 1445372735 0.581482 -0.623840 0.312073 0.418701 1445372735 0.581482 -0.623840 0.312073 0.418701 1445372735 0.581482 -0.623840 0.312073 0.418701 1445372735 0.573608 -0.625916 0.356201 0.390198 1445372735 0.573608 -0.625916 0.356201 0.390198 1445372735 0.573608 -0.625916 0.356201 0.390198 1445372735 0.573608 -0.625916 0.356201 0.390198 1445372735 0.573608 -0.625916 0.356201 0.390198 1445372735 0.573608 -0.625916 0.356201 0.390198 1445372735 0.573608 -0.625916 0.356201 0.390198 1445372735 0.569153 -0.636780 0.361328 0.374084 1445372735 0.569153 -0.636780 0.361328 0.374084 1445372735 0.569153 -0.636780 0.361328 0.374084 1445372735 0.569153 -0.636780 0.361328 0.374084 1445372735 0.569153 -0.636780 0.361328 0.374084 1445372735 0.569153 -0.636780 0.361328 0.374084 1445372735 0.612976 -0.590393 0.368042 0.374512 1445372735 0.612976 -0.590393 0.368042 0.374512 1445372735 0.612976 -0.590393 0.368042 0.374512 1445372735 0.612976 -0.590393 0.368042 0.374512 1445372735 0.612976 -0.590393 0.368042 0.374512 1445372735 0.612976 -0.590393 0.368042 0.374512 1445372735 0.630737 -0.558594 0.347656 0.411316 1445372735 0.630737 -0.558594 0.347656 0.411316 1445372735 0.630737 -0.558594 0.347656 0.411316 1445372735 0.630737 -0.558594 0.347656 0.411316 1445372735 0.630737 -0.558594 0.347656 0.411316 1445372735 0.630737 -0.558594 0.347656 0.411316 1445372735 0.630737 -0.558594 0.347656 0.411316 1445372735 0.612427 -0.572571 0.276855 0.469482 1445372735 0.612427 -0.572571 0.276855 0.469482 1445372735 0.612427 -0.572571 0.276855 0.469482 1445372735 0.612427 -0.572571 0.276855 0.469482 1445372735 0.612427 -0.572571 0.276855 0.469482 1445372735 0.612427 -0.572571 0.276855 0.469482 1445372735 0.583862 -0.589966 0.178589 0.528320 1445372735 0.583862 -0.589966 0.178589 0.528320 1445372735 0.583862 -0.589966 0.178589 0.528320 1445372735 0.583862 -0.589966 0.178589 0.528320 1445372735 0.583862 -0.589966 0.178589 0.528320 1445372735 0.583862 -0.589966 0.178589 0.528320 1445372735 0.555603 -0.603027 0.102417 0.563171 1445372735 0.555603 -0.603027 0.102417 0.563171 1445372735 0.555603 -0.603027 0.102417 0.563171 1445372735 0.555603 -0.603027 0.102417 0.563171 1445372735 0.555603 -0.603027 0.102417 0.563171 1445372735 0.555603 -0.603027 0.102417 0.563171 1445372735 0.533203 -0.610840 0.064148 0.581787 1445372735 0.533203 -0.610840 0.064148 0.581787 1445372735 0.533203 -0.610840 0.064148 0.581787 1445372735 0.533203 -0.610840 0.064148 0.581787 1445372735 0.533203 -0.610840 0.064148 0.581787 1445372735 0.533203 -0.610840 0.064148 0.581787 1445372735 0.504761 -0.649780 0.037170 0.567139 1445372735 0.504761 -0.649780 0.037170 0.567139 1445372735 0.504761 -0.649780 0.037170 0.567139 1445372735 0.504761 -0.649780 0.037170 0.567139 1445372735 0.504761 -0.649780 0.037170 0.567139 1445372735 0.504761 -0.649780 0.037170 0.567139 1445372735 0.535217 -0.653992 0.066589 0.530457 1445372735 0.535217 -0.653992 0.066589 0.530457 1445372735 0.535217 -0.653992 0.066589 0.530457 1445372735 0.535217 -0.653992 0.066589 0.530457 1445372735 0.535217 -0.653992 0.066589 0.530457 1445372735 0.535217 -0.653992 0.066589 0.530457 1445372735 0.596863 -0.623413 0.156433 0.480164 1445372735 0.596863 -0.623413 0.156433 0.480164 1445372735 0.596863 -0.623413 0.156433 0.480164 1445372735 0.596863 -0.623413 0.156433 0.480164 1445372735 0.596863 -0.623413 0.156433 0.480164 1445372735 0.596863 -0.623413 0.156433 0.480164 1445372735 0.636536 -0.576782 0.253113 0.445007 1445372735 0.636536 -0.576782 0.253113 0.445007 1445372735 0.636536 -0.576782 0.253113 0.445007 1445372735 0.636536 -0.576782 0.253113 0.445007 1445372735 0.636536 -0.576782 0.253113 0.445007 1445372735 0.636536 -0.576782 0.253113 0.445007 1445372735 0.647217 -0.557800 0.332764 0.399048 1445372735 0.647217 -0.557800 0.332764 0.399048 1445372735 0.647217 -0.557800 0.332764 0.399048 1445372735 0.647217 -0.557800 0.332764 0.399048 1445372735 0.647217 -0.557800 0.332764 0.399048 1445372735 0.647217 -0.557800 0.332764 0.399048 1445372735 0.640442 -0.542786 0.389587 0.378662 1445372735 0.640442 -0.542786 0.389587 0.378662 1445372735 0.640442 -0.542786 0.389587 0.378662 1445372735 0.640442 -0.542786 0.389587 0.378662 1445372735 0.640442 -0.542786 0.389587 0.378662 1445372735 0.640442 -0.542786 0.389587 0.378662 1445372735 0.598267 -0.586609 0.393982 0.377625 1445372735 0.598267 -0.586609 0.393982 0.377625 1445372735 0.598267 -0.586609 0.393982 0.377625 1445372735 0.598267 -0.586609 0.393982 0.377625 1445372735 0.598267 -0.586609 0.393982 0.377625 1445372735 0.598267 -0.586609 0.393982 0.377625 1445372735 0.598267 -0.586609 0.393982 0.377625 1445372735 0.610840 -0.569275 0.409546 0.367493 1445372735 0.610840 -0.569275 0.409546 0.367493 1445372735 0.610840 -0.569275 0.409546 0.367493 1445372735 0.610840 -0.569275 0.409546 0.367493 1445372735 0.610840 -0.569275 0.409546 0.367493 1445372735 0.610840 -0.569275 0.409546 0.367493 1445372735 0.623901 -0.544495 0.407043 0.385376 1445372735 0.623901 -0.544495 0.407043 0.385376 1445372735 0.623901 -0.544495 0.407043 0.385376 1445372735 0.623901 -0.544495 0.407043 0.385376 1445372735 0.623901 -0.544495 0.407043 0.385376 1445372735 0.623901 -0.544495 0.407043 0.385376 1445372736 0.625427 -0.536926 0.372437 0.426392 1445372736 0.625427 -0.536926 0.372437 0.426392 1445372736 0.625427 -0.536926 0.372437 0.426392 1445372736 0.625427 -0.536926 0.372437 0.426392 1445372736 0.625427 -0.536926 0.372437 0.426392 1445372736 0.625427 -0.536926 0.372437 0.426392 1445372736 0.616455 -0.539856 0.319153 0.476013 1445372736 0.616455 -0.539856 0.319153 0.476013 1445372736 0.616455 -0.539856 0.319153 0.476013 1445372736 0.616455 -0.539856 0.319153 0.476013 1445372736 0.616455 -0.539856 0.319153 0.476013 1445372736 0.616455 -0.539856 0.319153 0.476013 1445372736 0.590210 -0.555176 0.221863 0.542358 1445372736 0.590210 -0.555176 0.221863 0.542358 1445372736 0.590210 -0.555176 0.221863 0.542358 1445372736 0.590210 -0.555176 0.221863 0.542358 1445372736 0.590210 -0.555176 0.221863 0.542358 1445372736 0.590210 -0.555176 0.221863 0.542358 1445372736 0.559082 -0.563538 0.117188 0.596741 1445372736 0.559082 -0.563538 0.117188 0.596741 1445372736 0.559082 -0.563538 0.117188 0.596741 1445372736 0.559082 -0.563538 0.117188 0.596741 1445372736 0.559082 -0.563538 0.117188 0.596741 1445372736 0.559082 -0.563538 0.117188 0.596741 1445372736 0.519775 -0.580261 0.052063 0.624817 1445372736 0.519775 -0.580261 0.052063 0.624817 1445372736 0.519775 -0.580261 0.052063 0.624817 1445372736 0.519775 -0.580261 0.052063 0.624817 1445372736 0.519775 -0.580261 0.052063 0.624817 1445372736 0.485779 -0.618774 0.001221 0.617310 1445372736 0.485779 -0.618774 0.001221 0.617310 1445372736 0.485779 -0.618774 0.001221 0.617310 1445372736 0.485779 -0.618774 0.001221 0.617310 1445372736 0.485779 -0.618774 0.001221 0.617310 1445372736 0.485779 -0.618774 0.001221 0.617310 1445372736 0.485779 -0.618774 0.001221 0.617310 1445372736 0.490356 -0.633606 0.020630 0.598022 1445372736 0.490356 -0.633606 0.020630 0.598022 1445372736 0.490356 -0.633606 0.020630 0.598022 1445372736 0.490356 -0.633606 0.020630 0.598022 1445372736 0.490356 -0.633606 0.020630 0.598022 1445372736 0.532593 -0.626465 0.109436 0.558472 1445372736 0.532593 -0.626465 0.109436 0.558472 1445372736 0.532593 -0.626465 0.109436 0.558472 1445372736 0.532593 -0.626465 0.109436 0.558472 1445372736 0.532593 -0.626465 0.109436 0.558472 1445372736 0.532593 -0.626465 0.109436 0.558472 1445372736 0.532593 -0.626465 0.109436 0.558472 1445372736 0.590210 -0.594299 0.201233 0.507874 1445372736 0.590210 -0.594299 0.201233 0.507874 1445372736 0.590210 -0.594299 0.201233 0.507874 1445372736 0.590210 -0.594299 0.201233 0.507874 1445372736 0.590210 -0.594299 0.201233 0.507874 1445372736 0.590210 -0.594299 0.201233 0.507874 1445372736 0.601013 -0.580444 0.272949 0.476685 1445372736 0.601013 -0.580444 0.272949 0.476685 1445372736 0.601013 -0.580444 0.272949 0.476685 1445372736 0.601013 -0.580444 0.272949 0.476685 1445372736 0.601013 -0.580444 0.272949 0.476685 1445372736 0.601013 -0.580444 0.272949 0.476685 1445372736 0.592346 -0.587830 0.314148 0.452576 1445372736 0.592346 -0.587830 0.314148 0.452576 1445372736 0.592346 -0.587830 0.314148 0.452576 1445372736 0.592346 -0.587830 0.314148 0.452576 1445372736 0.592346 -0.587830 0.314148 0.452576 1445372736 0.592346 -0.587830 0.314148 0.452576 1445372736 0.592346 -0.587830 0.314148 0.452576 1445372736 0.561829 -0.613708 0.333801 0.442993 1445372736 0.561829 -0.613708 0.333801 0.442993 1445372736 0.561829 -0.613708 0.333801 0.442993 1445372736 0.561829 -0.613708 0.333801 0.442993 1445372736 0.561829 -0.613708 0.333801 0.442993 1445372736 0.549133 -0.633362 0.343811 0.423096 1445372736 0.549133 -0.633362 0.343811 0.423096 1445372736 0.549133 -0.633362 0.343811 0.423096 1445372736 0.549133 -0.633362 0.343811 0.423096 1445372736 0.549133 -0.633362 0.343811 0.423096 1445372736 0.549133 -0.633362 0.343811 0.423096 1445372736 0.571472 -0.609497 0.347778 0.425354 1445372736 0.571472 -0.609497 0.347778 0.425354 1445372736 0.571472 -0.609497 0.347778 0.425354 1445372736 0.571472 -0.609497 0.347778 0.425354 1445372736 0.571472 -0.609497 0.347778 0.425354 1445372736 0.571472 -0.609497 0.347778 0.425354 1445372736 0.571472 -0.609497 0.347778 0.425354 1445372736 0.573608 -0.596375 0.315186 0.464661 1445372736 0.573608 -0.596375 0.315186 0.464661 1445372736 0.573608 -0.596375 0.315186 0.464661 1445372736 0.573608 -0.596375 0.315186 0.464661 1445372736 0.573608 -0.596375 0.315186 0.464661 1445372736 0.573608 -0.596375 0.315186 0.464661 1445372736 0.560059 -0.595398 0.238159 0.524475 1445372736 0.560059 -0.595398 0.238159 0.524475 1445372736 0.560059 -0.595398 0.238159 0.524475 1445372736 0.560059 -0.595398 0.238159 0.524475 1445372736 0.560059 -0.595398 0.238159 0.524475 1445372736 0.560059 -0.595398 0.238159 0.524475 1445372736 0.548218 -0.575195 0.142700 0.590088 1445372736 0.548218 -0.575195 0.142700 0.590088 1445372736 0.548218 -0.575195 0.142700 0.590088 1445372736 0.548218 -0.575195 0.142700 0.590088 1445372736 0.548218 -0.575195 0.142700 0.590088 1445372736 0.548218 -0.575195 0.142700 0.590088 1445372736 0.547974 -0.543335 0.061890 0.632996 1445372736 0.547974 -0.543335 0.061890 0.632996 1445372736 0.547974 -0.543335 0.061890 0.632996 1445372736 0.547974 -0.543335 0.061890 0.632996 1445372736 0.547974 -0.543335 0.061890 0.632996 1445372736 0.547974 -0.543335 0.061890 0.632996 1445372736 0.554749 -0.508484 0.017883 0.658264 1445372737 0.554749 -0.508484 0.017883 0.658264 1445372737 0.554749 -0.508484 0.017883 0.658264 1445372737 0.554749 -0.508484 0.017883 0.658264 1445372737 0.554749 -0.508484 0.017883 0.658264 1445372737 0.554749 -0.508484 0.017883 0.658264 1445372737 0.540710 -0.512268 -0.029053 0.666565 1445372737 0.540710 -0.512268 -0.029053 0.666565 1445372737 0.540710 -0.512268 -0.029053 0.666565 1445372737 0.540710 -0.512268 -0.029053 0.666565 1445372737 0.540710 -0.512268 -0.029053 0.666565 1445372737 0.540710 -0.512268 -0.029053 0.666565 1445372737 0.525513 -0.552795 -0.068237 0.643127 1445372737 0.525513 -0.552795 -0.068237 0.643127 1445372737 0.525513 -0.552795 -0.068237 0.643127 1445372737 0.525513 -0.552795 -0.068237 0.643127 1445372737 0.525513 -0.552795 -0.068237 0.643127 1445372737 0.525513 -0.552795 -0.068237 0.643127 1445372737 0.524902 -0.580383 -0.057983 0.619873 1445372737 0.524902 -0.580383 -0.057983 0.619873 1445372737 0.524902 -0.580383 -0.057983 0.619873 1445372737 0.524902 -0.580383 -0.057983 0.619873 1445372737 0.524902 -0.580383 -0.057983 0.619873 1445372737 0.524902 -0.580383 -0.057983 0.619873 1445372737 0.552551 -0.596863 -0.007568 0.581665 1445372737 0.552551 -0.596863 -0.007568 0.581665 1445372737 0.552551 -0.596863 -0.007568 0.581665 1445372737 0.552551 -0.596863 -0.007568 0.581665 1445372737 0.552551 -0.596863 -0.007568 0.581665 1445372737 0.552551 -0.596863 -0.007568 0.581665 1445372737 0.588501 -0.601929 0.086121 0.532837 1445372737 0.588501 -0.601929 0.086121 0.532837 1445372737 0.588501 -0.601929 0.086121 0.532837 1445372737 0.588501 -0.601929 0.086121 0.532837 1445372737 0.588501 -0.601929 0.086121 0.532837 1445372737 0.588501 -0.601929 0.086121 0.532837 1445372737 0.619629 -0.591187 0.194763 0.478088 1445372737 0.619629 -0.591187 0.194763 0.478088 1445372737 0.619629 -0.591187 0.194763 0.478088 1445372737 0.619629 -0.591187 0.194763 0.478088 1445372737 0.619629 -0.591187 0.194763 0.478088 1445372737 0.619629 -0.591187 0.194763 0.478088 1445372737 0.620605 -0.584595 0.270813 0.446899 1445372737 0.620605 -0.584595 0.270813 0.446899 1445372737 0.620605 -0.584595 0.270813 0.446899 1445372737 0.620605 -0.584595 0.270813 0.446899 1445372737 0.620605 -0.584595 0.270813 0.446899 1445372737 0.620605 -0.584595 0.270813 0.446899 1445372737 0.612976 -0.588928 0.326416 0.413208 1445372737 0.612976 -0.588928 0.326416 0.413208 1445372737 0.612976 -0.588928 0.326416 0.413208 1445372737 0.612976 -0.588928 0.326416 0.413208 1445372737 0.612976 -0.588928 0.326416 0.413208 1445372737 0.612976 -0.588928 0.326416 0.413208 1445372737 0.588257 -0.605774 0.345520 0.409302 1445372737 0.588257 -0.605774 0.345520 0.409302 1445372737 0.588257 -0.605774 0.345520 0.409302 1445372737 0.588257 -0.605774 0.345520 0.409302 1445372737 0.588257 -0.605774 0.345520 0.409302 1445372737 0.588257 -0.605774 0.345520 0.409302 1445372737 0.562744 -0.637390 0.332642 0.407898 1445372737 0.562744 -0.637390 0.332642 0.407898 1445372737 0.562744 -0.637390 0.332642 0.407898 1445372737 0.562744 -0.637390 0.332642 0.407898 1445372737 0.562744 -0.637390 0.332642 0.407898 1445372737 0.562744 -0.637390 0.332642 0.407898 1445372737 0.588623 -0.610657 0.328918 0.415161 1445372737 0.588623 -0.610657 0.328918 0.415161 1445372737 0.588623 -0.610657 0.328918 0.415161 1445372737 0.588623 -0.610657 0.328918 0.415161 1445372737 0.588623 -0.610657 0.328918 0.415161 1445372737 0.588623 -0.610657 0.328918 0.415161 1445372737 0.603455 -0.585510 0.304260 0.447754 1445372737 0.603455 -0.585510 0.304260 0.447754 1445372737 0.603455 -0.585510 0.304260 0.447754 1445372737 0.603455 -0.585510 0.304260 0.447754 1445372737 0.603455 -0.585510 0.304260 0.447754 1445372737 0.603455 -0.585510 0.304260 0.447754 1445372737 0.594666 -0.579224 0.237244 0.504517 1445372737 0.594666 -0.579224 0.237244 0.504517 1445372737 0.594666 -0.579224 0.237244 0.504517 1445372737 0.594666 -0.579224 0.237244 0.504517 1445372737 0.594666 -0.579224 0.237244 0.504517 1445372737 0.594666 -0.579224 0.237244 0.504517 1445372737 0.566895 -0.567871 0.126343 0.583252 1445372737 0.566895 -0.567871 0.126343 0.583252 1445372737 0.566895 -0.567871 0.126343 0.583252 1445372737 0.566895 -0.567871 0.126343 0.583252 1445372737 0.566895 -0.567871 0.126343 0.583252 1445372737 0.566895 -0.567871 0.126343 0.583252 1445372737 0.566895 -0.567871 0.126343 0.583252 1445372737 0.547668 -0.539246 0.032471 0.638916 1445372737 0.547668 -0.539246 0.032471 0.638916 1445372737 0.547668 -0.539246 0.032471 0.638916 1445372737 0.547668 -0.539246 0.032471 0.638916 1445372737 0.547668 -0.539246 0.032471 0.638916 1445372737 0.547668 -0.539246 0.032471 0.638916 1445372737 0.543396 -0.509521 -0.006714 0.667114 1445372737 0.543396 -0.509521 -0.006714 0.667114 1445372737 0.543396 -0.509521 -0.006714 0.667114 1445372737 0.543396 -0.509521 -0.006714 0.667114 1445372737 0.543396 -0.509521 -0.006714 0.667114 1445372737 0.543396 -0.509521 -0.006714 0.667114 1445372737 0.516907 -0.517517 -0.046631 0.680237 1445372737 0.516907 -0.517517 -0.046631 0.680237 1445372737 0.516907 -0.517517 -0.046631 0.680237 1445372737 0.516907 -0.517517 -0.046631 0.680237 1445372737 0.516907 -0.517517 -0.046631 0.680237 1445372737 0.516907 -0.517517 -0.046631 0.680237 1445372737 0.516907 -0.517517 -0.046631 0.680237 1445372737 0.490295 -0.564453 -0.086365 0.658386 1445372737 0.490295 -0.564453 -0.086365 0.658386 1445372738 0.490295 -0.564453 -0.086365 0.658386 1445372738 0.490295 -0.564453 -0.086365 0.658386 1445372738 0.490295 -0.564453 -0.086365 0.658386 1445372738 0.490295 -0.564453 -0.086365 0.658386 1445372738 0.513184 -0.595703 -0.053284 0.615540 1445372738 0.513184 -0.595703 -0.053284 0.615540 1445372738 0.513184 -0.595703 -0.053284 0.615540 1445372738 0.513184 -0.595703 -0.053284 0.615540 1445372738 0.513184 -0.595703 -0.053284 0.615540 1445372738 0.513184 -0.595703 -0.053284 0.615540 1445372738 0.566650 -0.605164 0.037231 0.557861 1445372738 0.566650 -0.605164 0.037231 0.557861 1445372738 0.566650 -0.605164 0.037231 0.557861 1445372738 0.566650 -0.605164 0.037231 0.557861 1445372738 0.566650 -0.605164 0.037231 0.557861 1445372738 0.566650 -0.605164 0.037231 0.557861 1445372738 0.566650 -0.605164 0.037231 0.557861 1445372738 0.625061 -0.576172 0.145386 0.506165 1445372738 0.625061 -0.576172 0.145386 0.506165 1445372738 0.625061 -0.576172 0.145386 0.506165 1445372738 0.625061 -0.576172 0.145386 0.506165 1445372738 0.625061 -0.576172 0.145386 0.506165 1445372738 0.625061 -0.576172 0.145386 0.506165 1445372738 0.648071 -0.560974 0.240601 0.455322 1445372738 0.648071 -0.560974 0.240601 0.455322 1445372738 0.648071 -0.560974 0.240601 0.455322 1445372738 0.648071 -0.560974 0.240601 0.455322 1445372738 0.648071 -0.560974 0.240601 0.455322 1445372738 0.648071 -0.560974 0.240601 0.455322 1445372738 0.654541 -0.553955 0.306824 0.412964 1445372738 0.654541 -0.553955 0.306824 0.412964 1445372738 0.654541 -0.553955 0.306824 0.412964 1445372738 0.654541 -0.553955 0.306824 0.412964 1445372738 0.654541 -0.553955 0.306824 0.412964 1445372738 0.654541 -0.553955 0.306824 0.412964 1445372738 0.656067 -0.552124 0.376099 0.351074 1445372738 0.656067 -0.552124 0.376099 0.351074 1445372738 0.656067 -0.552124 0.376099 0.351074 1445372738 0.656067 -0.552124 0.376099 0.351074 1445372738 0.656067 -0.552124 0.376099 0.351074 1445372738 0.656067 -0.552124 0.376099 0.351074 1445372738 0.656067 -0.552124 0.376099 0.351074 1445372738 0.643738 -0.564819 0.396179 0.331116 1445372738 0.643738 -0.564819 0.396179 0.331116 1445372738 0.643738 -0.564819 0.396179 0.331116 1445372738 0.643738 -0.564819 0.396179 0.331116 1445372738 0.643738 -0.564819 0.396179 0.331116 1445372738 0.643738 -0.564819 0.396179 0.331116 1445372738 0.611328 -0.598999 0.391846 0.337463 1445372738 0.611328 -0.598999 0.391846 0.337463 1445372738 0.611328 -0.598999 0.391846 0.337463 1445372738 0.611328 -0.598999 0.391846 0.337463 1445372738 0.611328 -0.598999 0.391846 0.337463 1445372738 0.611328 -0.598999 0.391846 0.337463 1445372738 0.617432 -0.585938 0.384033 0.357605 1445372738 0.617432 -0.585938 0.384033 0.357605 1445372738 0.617432 -0.585938 0.384033 0.357605 1445372738 0.617432 -0.585938 0.384033 0.357605 1445372738 0.617432 -0.585938 0.384033 0.357605 1445372738 0.617432 -0.585938 0.384033 0.357605 1445372738 0.617432 -0.585938 0.384033 0.357605 1445372738 0.624939 -0.566223 0.359680 0.399292 1445372738 0.624939 -0.566223 0.359680 0.399292 1445372738 0.624939 -0.566223 0.359680 0.399292 1445372738 0.624939 -0.566223 0.359680 0.399292 1445372738 0.624939 -0.566223 0.359680 0.399292 1445372738 0.624939 -0.566223 0.359680 0.399292 1445372738 0.613647 -0.567139 0.302979 0.458191 1445372738 0.613647 -0.567139 0.302979 0.458191 1445372738 0.613647 -0.567139 0.302979 0.458191 1445372738 0.613647 -0.567139 0.302979 0.458191 1445372738 0.613647 -0.567139 0.302979 0.458191 1445372738 0.613647 -0.567139 0.302979 0.458191 1445372738 0.584106 -0.566345 0.217224 0.539368 1445372738 0.584106 -0.566345 0.217224 0.539368 1445372738 0.584106 -0.566345 0.217224 0.539368 1445372738 0.584106 -0.566345 0.217224 0.539368 1445372738 0.584106 -0.566345 0.217224 0.539368 1445372738 0.584106 -0.566345 0.217224 0.539368 1445372738 0.584106 -0.566345 0.217224 0.539368 1445372738 0.555054 -0.549133 0.119690 0.613220 1445372738 0.555054 -0.549133 0.119690 0.613220 1445372738 0.555054 -0.549133 0.119690 0.613220 1445372738 0.555054 -0.549133 0.119690 0.613220 1445372738 0.555054 -0.549133 0.119690 0.613220 1445372738 0.555054 -0.549133 0.119690 0.613220 1445372738 0.544983 -0.520020 0.062622 0.654663 1445372738 0.544983 -0.520020 0.062622 0.654663 1445372738 0.544983 -0.520020 0.062622 0.654663 1445372738 0.544983 -0.520020 0.062622 0.654663 1445372738 0.544983 -0.520020 0.062622 0.654663 1445372738 0.544983 -0.520020 0.062622 0.654663 1445372738 0.509155 -0.516785 0.008423 0.688171 1445372738 0.509155 -0.516785 0.008423 0.688171 1445372738 0.509155 -0.516785 0.008423 0.688171 1445372738 0.509155 -0.516785 0.008423 0.688171 1445372738 0.509155 -0.516785 0.008423 0.688171 1445372738 0.509155 -0.516785 0.008423 0.688171 1445372738 0.466736 -0.558594 -0.033386 0.684814 1445372738 0.466736 -0.558594 -0.033386 0.684814 1445372738 0.466736 -0.558594 -0.033386 0.684814 1445372738 0.466736 -0.558594 -0.033386 0.684814 1445372738 0.466736 -0.558594 -0.033386 0.684814 1445372738 0.466736 -0.558594 -0.033386 0.684814 1445372738 0.466736 -0.558594 -0.033386 0.684814 1445372738 0.475403 -0.587952 -0.008911 0.654358 1445372738 0.475403 -0.587952 -0.008911 0.654358 1445372738 0.475403 -0.587952 -0.008911 0.654358 1445372738 0.475403 -0.587952 -0.008911 0.654358 1445372738 0.475403 -0.587952 -0.008911 0.654358 1445372738 0.532227 -0.592468 0.071777 0.600464 1445372738 0.532227 -0.592468 0.071777 0.600464 1445372738 0.532227 -0.592468 0.071777 0.600464 1445372739 0.532227 -0.592468 0.071777 0.600464 1445372739 0.532227 -0.592468 0.071777 0.600464 1445372739 0.532227 -0.592468 0.071777 0.600464 1445372739 0.605652 -0.572754 0.160156 0.528625 1445372739 0.605652 -0.572754 0.160156 0.528625 1445372739 0.605652 -0.572754 0.160156 0.528625 1445372739 0.605652 -0.572754 0.160156 0.528625 1445372739 0.605652 -0.572754 0.160156 0.528625 1445372739 0.605652 -0.572754 0.160156 0.528625 1445372739 0.605652 -0.572754 0.160156 0.528625 1445372739 0.634033 -0.566589 0.241638 0.467529 1445372739 0.634033 -0.566589 0.241638 0.467529 1445372739 0.634033 -0.566589 0.241638 0.467529 1445372739 0.634033 -0.566589 0.241638 0.467529 1445372739 0.634033 -0.566589 0.241638 0.467529 1445372739 0.634033 -0.566589 0.241638 0.467529 1445372739 0.638367 -0.571350 0.299438 0.419983 1445372739 0.638367 -0.571350 0.299438 0.419983 1445372739 0.638367 -0.571350 0.299438 0.419983 1445372739 0.638367 -0.571350 0.299438 0.419983 1445372739 0.638367 -0.571350 0.299438 0.419983 1445372739 0.638367 -0.571350 0.299438 0.419983 1445372739 0.640869 -0.567261 0.350891 0.380005 1445372739 0.640869 -0.567261 0.350891 0.380005 1445372739 0.640869 -0.567261 0.350891 0.380005 1445372739 0.640869 -0.567261 0.350891 0.380005 1445372739 0.640869 -0.567261 0.350891 0.380005 1445372739 0.640869 -0.567261 0.350891 0.380005 1445372739 0.628906 -0.575806 0.385437 0.352661 1445372739 0.628906 -0.575806 0.385437 0.352661 1445372739 0.628906 -0.575806 0.385437 0.352661 1445372739 0.628906 -0.575806 0.385437 0.352661 1445372739 0.628906 -0.575806 0.385437 0.352661 1445372739 0.628906 -0.575806 0.385437 0.352661 1445372739 0.628906 -0.575806 0.385437 0.352661 1445372739 0.604492 -0.601074 0.389221 0.348999 1445372739 0.604492 -0.601074 0.389221 0.348999 1445372739 0.604492 -0.601074 0.389221 0.348999 1445372739 0.604492 -0.601074 0.389221 0.348999 1445372739 0.604492 -0.601074 0.389221 0.348999 1445372739 0.604492 -0.601074 0.389221 0.348999 1445372739 0.616577 -0.587952 0.383667 0.356140 1445372739 0.616577 -0.587952 0.383667 0.356140 1445372739 0.616577 -0.587952 0.383667 0.356140 1445372739 0.616577 -0.587952 0.383667 0.356140 1445372739 0.616577 -0.587952 0.383667 0.356140 1445372739 0.616577 -0.587952 0.383667 0.356140 1445372739 0.616577 -0.587952 0.383667 0.356140 1445372739 0.631042 -0.565186 0.361206 0.389648 1445372739 0.631042 -0.565186 0.361206 0.389648 1445372739 0.631042 -0.565186 0.361206 0.389648 1445372739 0.631042 -0.565186 0.361206 0.389648 1445372739 0.631042 -0.565186 0.361206 0.389648 1445372739 0.626343 -0.561340 0.307068 0.445313 1445372739 0.626343 -0.561340 0.307068 0.445313 1445372739 0.626343 -0.561340 0.307068 0.445313 1445372739 0.626343 -0.561340 0.307068 0.445313 1445372739 0.626343 -0.561340 0.307068 0.445313 1445372739 0.626343 -0.561340 0.307068 0.445313 1445372739 0.610107 -0.562500 0.210205 0.516846 1445372739 0.610107 -0.562500 0.210205 0.516846 1445372739 0.610107 -0.562500 0.210205 0.516846 1445372739 0.610107 -0.562500 0.210205 0.516846 1445372739 0.610107 -0.562500 0.210205 0.516846 1445372739 0.610107 -0.562500 0.210205 0.516846 1445372739 0.610107 -0.562500 0.210205 0.516846 1445372739 0.591003 -0.551086 0.101807 0.580139 1445372739 0.591003 -0.551086 0.101807 0.580139 1445372739 0.591003 -0.551086 0.101807 0.580139 1445372739 0.591003 -0.551086 0.101807 0.580139 1445372739 0.591003 -0.551086 0.101807 0.580139 1445372739 0.591003 -0.551086 0.101807 0.580139 1445372739 0.583740 -0.524414 0.043701 0.618286 1445372739 0.583740 -0.524414 0.043701 0.618286 1445372739 0.583740 -0.524414 0.043701 0.618286 1445372739 0.583740 -0.524414 0.043701 0.618286 1445372739 0.583740 -0.524414 0.043701 0.618286 1445372739 0.583740 -0.524414 0.043701 0.618286 1445372739 0.555542 -0.519226 0.014954 0.649231 1445372739 0.555542 -0.519226 0.014954 0.649231 1445372739 0.555542 -0.519226 0.014954 0.649231 1445372739 
0.493286 -0.624634 0.373230 0.476624 1445372741 0.493774 -0.623901 0.371826 0.478149 1445372741 0.493774 -0.623901 0.371826 0.478149 1445372741 0.493774 -0.623901 0.371826 0.478149 1445372741 0.493774 -0.623901 0.371826 0.478149 1445372741 0.493774 -0.623901 0.371826 0.478149 1445372741 0.493774 -0.623901 0.371826 0.478149 1445372741 0.487366 -0.626892 0.368652 0.483215 1445372741 0.487366 -0.626892 0.368652 0.483215 1445372741 0.487366 -0.626892 0.368652 0.483215 1445372741 0.487366 -0.626892 0.368652 0.483215 1445372741 0.487366 -0.626892 0.368652 0.483215 1445372741 0.487366 -0.626892 0.368652 0.483215 1445372741 0.475525 -0.633850 0.360352 0.492188 1445372741 0.475525 -0.633850 0.360352 0.492188 1445372741 0.475525 -0.633850 0.360352 0.492188 1445372741 0.475525 -0.633850 0.360352 0.492188 1445372741 0.475525 -0.633850 0.360352 0.492188 1445372741 0.475525 -0.633850 0.360352 0.492188 1445372741 0.465759 -0.638916 0.349304 0.502747 1445372741 0.465759 -0.638916 0.349304 0.502747 1445372741 0.465759 -0.638916 0.349304 0.502747 1445372741 0.465759 -0.638916 0.349304 0.502747 1445372741 0.465759 -0.638916 0.349304 0.502747 1445372741 0.465759 -0.638916 0.349304 0.502747 1445372741 0.465759 -0.638916 0.349304 0.502747 1445372741 0.464661 -0.637695 0.340393 0.511414 1445372741 0.464661 -0.637695 0.340393 0.511414 1445372741 0.464661 -0.637695 0.340393 0.511414 1445372741 0.464661 -0.637695 0.340393 0.511414 1445372741 0.464661 -0.637695 0.340393 0.511414 1445372741 0.464661 -0.637695 0.340393 0.511414 1445372741 0.466248 -0.635864 0.333679 0.516663 1445372741 0.466248 -0.635864 0.333679 0.516663 1445372741 0.466248 -0.635864 0.333679 0.516663 1445372741 0.466248 -0.635864 0.333679 0.516663 1445372741 0.466248 -0.635864 0.333679 0.516663 1445372741 0.466248 -0.635864 0.333679 0.516663 1445372742 0.461792 -0.640564 0.323364 0.521423 1445372742 0.461792 -0.640564 0.323364 0.521423 1445372742 0.461792 -0.640564 0.323364 0.521423 1445372742 0.461792 -0.640564 0.323364 0.521423 1445372742 0.461792 -0.640564 0.323364 0.521423 1445372742 0.461792 -0.640564 0.323364 0.521423 1445372742 0.461792 -0.640564 0.323364 0.521423 1445372742 0.454956 -0.654724 0.305176 0.520752 1445372742 0.454956 -0.654724 0.305176 0.520752 1445372742 0.454956 -0.654724 0.305176 0.520752 1445372742 0.454956 -0.654724 0.305176 0.520752 1445372742 0.454956 -0.654724 0.305176 0.520752 1445372742 0.457703 -0.657227 0.293701 0.521851 1445372742 0.457703 -0.657227 0.293701 0.521851 1445372742 0.457703 -0.657227 0.293701 0.521851 1445372742 0.457703 -0.657227 0.293701 0.521851 1445372742 0.457703 -0.657227 0.293701 0.521851 1445372742 0.457703 -0.657227 0.293701 0.521851 1445372742 0.457703 -0.657227 0.293701 0.521851 1445372742 0.475830 -0.651855 0.307190 0.504272 1445372742 0.475830 -0.651855 0.307190 0.504272 1445372742 0.475830 -0.651855 0.307190 0.504272 1445372742 0.475830 -0.651855 0.307190 0.504272 1445372742 0.475830 -0.651855 0.307190 0.504272 1445372742 0.475830 -0.651855 0.307190 0.504272 1445372742 0.490417 -0.647888 0.328369 0.481506 1445372742 0.490417 -0.647888 0.328369 0.481506 1445372742 0.490417 -0.647888 0.328369 0.481506 1445372742 0.490417 -0.647888 0.328369 0.481506 1445372742 0.490417 -0.647888 0.328369 0.481506 1445372742 0.490417 -0.647888 0.328369 0.481506 1445372742 0.490417 -0.647888 0.328369 0.481506 1445372742 0.507813 -0.642212 0.352783 0.453003 1445372742 0.507813 -0.642212 0.352783 0.453003 1445372742 0.507813 -0.642212 0.352783 0.453003 1445372742 0.507813 -0.642212 0.352783 0.453003 1445372742 0.507813 -0.642212 0.352783 0.453003 1445372742 0.507813 -0.642212 0.352783 0.453003 1445372742 0.528076 -0.627563 0.383179 0.424683 1445372742 0.528076 -0.627563 0.383179 0.424683 1445372742 0.528076 -0.627563 0.383179 0.424683 1445372742 0.528076 -0.627563 0.383179 0.424683 1445372742 0.528076 -0.627563 0.383179 0.424683 1445372742 0.528076 -0.627563 0.383179 0.424683 1445372742 0.542725 -0.611145 0.411194 0.403564 1445372742 0.542725 -0.611145 0.411194 0.403564 1445372742 0.542725 -0.611145 0.411194 0.403564 1445372742 0.542725 -0.611145 0.411194 0.403564 1445372742 0.542725 -0.611145 0.411194 0.403564 1445372742 0.542725 -0.611145 0.411194 0.403564 1445372742 0.551697 -0.597778 0.427795 0.393982 1445372742 0.551697 -0.597778 0.427795 0.393982 1445372742 0.551697 -0.597778 0.427795 0.393982 1445372742 0.551697 -0.597778 0.427795 0.393982 1445372742 0.551697 -0.597778 0.427795 0.393982 1445372742 0.551697 -0.597778 0.427795 0.393982 1445372742 0.555969 -0.590088 0.434326 0.392395 1445372742 0.555969 -0.590088 0.434326 0.392395 1445372742 0.555969 -0.590088 0.434326 0.392395 1445372742 0.555969 -0.590088 0.434326 0.392395 1445372742 0.555969 -0.590088 0.434326 0.392395 1445372742 0.555969 -0.590088 0.434326 0.392395 1445372742 0.555969 -0.590088 0.434326 0.392395 1445372742 0.546509 -0.594849 0.427368 0.405945 1445372742 0.546509 -0.594849 0.427368 0.405945 1445372742 0.546509 -0.594849 0.427368 0.405945 1445372742 0.546509 -0.594849 0.427368 0.405945 1445372742 0.546509 -0.594849 0.427368 0.405945 1445372742 0.546509 -0.594849 0.427368 0.405945 1445372742 0.528198 -0.607178 0.405151 0.433777 1445372742 0.528198 -0.607178 0.405151 0.433777 1445372742 0.528198 -0.607178 0.405151 0.433777 1445372742 0.528198 -0.607178 0.405151 0.433777 1445372742 0.528198 -0.607178 0.405151 0.433777 1445372742 0.528198 -0.607178 0.405151 0.433777 1445372742 0.518555 -0.610596 0.383484 0.459534 1445372742 0.518555 -0.610596 0.383484 0.459534 1445372742 0.518555 -0.610596 0.383484 0.459534 1445372742 0.518555 -0.610596 0.383484 0.459534 1445372742 0.518555 -0.610596 0.383484 0.459534 1445372742 0.518555 -0.610596 0.383484 0.459534 1445372742 0.510803 -0.611633 0.361816 0.483826 1445372742 0.510803 -0.611633 0.361816 0.483826 1445372742 0.510803 -0.611633 0.361816 0.483826 1445372742 0.510803 -0.611633 0.361816 0.483826 1445372742 0.510803 -0.611633 0.361816 0.483826 1445372742 0.510803 -0.611633 0.361816 0.483826 1445372742 0.510803 -0.611633 0.361816 0.483826 1445372742 0.499084 -0.614685 0.338989 0.508057 1445372742 0.499084 -0.614685 0.338989 0.508057 1445372742 0.499084 -0.614685 0.338989 0.508057 1445372742 0.499084 -0.614685 0.338989 0.508057 1445372742 0.499084 -0.614685 0.338989 0.508057 1445372742 0.499084 -0.614685 0.338989 0.508057 1445372742 0.486755 -0.620972 0.318726 0.525146 1445372742 0.486755 -0.620972 0.318726 0.525146 1445372742 0.486755 -0.620972 0.318726 0.525146 1445372742 0.486755 -0.620972 0.318726 0.525146 1445372742 0.486755 -0.620972 0.318726 0.525146 1445372742 0.486755 -0.620972 0.318726 0.525146 1445372742 0.478271 -0.628113 0.308533 0.530579 1445372742 0.478271 -0.628113 0.308533 0.530579 1445372742 0.478271 -0.628113 0.308533 0.530579 1445372742 0.478271 -0.628113 0.308533 0.530579 1445372742 0.478271 -0.628113 0.308533 0.530579 1445372742 0.478271 -0.628113 0.308533 0.530579 1445372742 0.478271 -0.628113 0.308533 0.530579 1445372742 0.481079 -0.625854 0.305603 0.532349 1445372742 0.481079 -0.625854 0.305603 0.532349 1445372742 0.481079 -0.625854 0.305603 0.532349 1445372742 0.481079 -0.625854 0.305603 0.532349 1445372742 0.481079 -0.625854 0.305603 0.532349 1445372742 0.481079 -0.625854 0.305603 0.532349 1445372743 0.488220 -0.628906 0.315247 0.516418 1445372743 0.488220 -0.628906 0.315247 0.516418 1445372743 0.488220 -0.628906 0.315247 0.516418 1445372743 0.488220 -0.628906 0.315247 0.516418 1445372743 0.488220 -0.628906 0.315247 0.516418 1445372743 0.488220 -0.628906 0.315247 0.516418 1445372743 0.496521 -0.634277 0.329529 0.492493 1445372743 0.496521 -0.634277 0.329529 0.492493 1445372743 0.496521 -0.634277 0.329529 0.492493 1445372743 0.496521 -0.634277 0.329529 0.492493 1445372743 0.496521 -0.634277 0.329529 0.492493 1445372743 0.496521 -0.634277 0.329529 0.492493 1445372743 0.496521 -0.634277 0.329529 0.492493 1445372743 0.510437 -0.632813 0.352600 0.463257 1445372743 0.510437 -0.632813 0.352600 0.463257 1445372743 0.510437 -0.632813 0.352600 0.463257 1445372743 0.510437 -0.632813 0.352600 0.463257 1445372743 0.510437 -0.632813 0.352600 0.463257 1445372743 0.510437 -0.632813 0.352600 0.463257 1445372743 0.522461 -0.628906 0.380249 0.432312 1445372743 0.522461 -0.628906 0.380249 0.432312 1445372743 0.522461 -0.628906 0.380249 0.432312 1445372743 0.522461 -0.628906 0.380249 0.432312 1445372743 0.522461 -0.628906 0.380249 0.432312 1445372743 0.522461 -0.628906 0.380249 0.432312 1445372743 0.522461 -0.628906 0.380249 0.432312 1445372743 0.537170 -0.620544 0.404785 0.403137 1445372743 0.537170 -0.620544 0.404785 0.403137 1445372743 0.537170 -0.620544 0.404785 0.403137 1445372743 0.537170 -0.620544 0.404785 0.403137 1445372743 0.537170 -0.620544 0.404785 0.403137 1445372743 0.537170 -0.620544 0.404785 0.403137 1445372743 0.553528 -0.606689 0.421753 0.384277 1445372743 0.553528 -0.606689 0.421753 0.384277 1445372743 0.553528 -0.606689 0.421753 0.384277 1445372743 0.553528 -0.606689 0.421753 0.384277 1445372743 0.553528 -0.606689 0.421753 0.384277 1445372743 0.553528 -0.606689 0.421753 0.384277 1445372743 0.557739 -0.602356 0.423523 0.382935 1445372743 0.557739 -0.602356 0.423523 0.382935 1445372743 0.557739 -0.602356 0.423523 0.382935 1445372743 0.557739 -0.602356 0.423523 0.382935 1445372743 0.557739 -0.602356 0.423523 0.382935 1445372743 0.557739 -0.602356 0.423523 0.382935 1445372743 0.549438 -0.606140 0.408936 0.404358 1445372743 0.549438 -0.606140 0.408936 0.404358 1445372743 0.549438 -0.606140 0.408936 0.404358 1445372743 0.549438 -0.606140 0.408936 0.404358 1445372743 0.538818 -0.609009 0.386230 0.435364 1445372743 0.538818 -0.609009 0.386230 0.435364 1445372743 0.538818 -0.609009 0.386230 0.435364 1445372743 0.538818 -0.609009 0.386230 0.435364 1445372743 0.538818 -0.609009 0.386230 0.435364 1445372743 0.529175 -0.611267 0.362244 0.463745 1445372743 0.529175 -0.611267 0.362244 0.463745 1445372743 0.529175 -0.611267 0.362244 0.463745 1445372743 0.529175 -0.611267 0.362244 0.463745 1445372743 0.529175 -0.611267 0.362244 0.463745 1445372743 0.529175 -0.611267 0.362244 0.463745 1445372743 0.529175 -0.611267 0.362244 0.463745 1445372743 0.515686 -0.616638 0.337402 0.489807 1445372743 0.515686 -0.616638 0.337402 0.489807 1445372743 0.515686 -0.616638 0.337402 0.489807 1445372743 0.515686 -0.616638 0.337402 0.489807 1445372743 0.515686 -0.616638 0.337402 0.489807 1445372743 0.515686 -0.616638 0.337402 0.489807 1445372743 0.500427 -0.624878 0.313965 0.510376 1445372743 0.500427 -0.624878 0.313965 0.510376 1445372743 0.500427 -0.624878 0.313965 0.510376 1445372743 0.500427 -0.624878 0.313965 0.510376 1445372743 0.500427 -0.624878 0.313965 0.510376 1445372743 0.481995 -0.636780 0.287231 0.528870 1445372743 0.481995 -0.636780 0.287231 0.528870 1445372743 0.481995 -0.636780 0.287231 0.528870 1445372743 0.481995 -0.636780 0.287231 0.528870 1445372743 0.475037 -0.641724 0.270813 0.537781 1445372743 0.475037 -0.641724 0.270813 0.537781 1445372743 0.475037 -0.641724 0.270813 0.537781 1445372743 0.475037 -0.641724 0.270813 0.537781 1445372743 0.475037 -0.641724 0.270813 0.537781 1445372743 0.475037 -0.641724 0.270813 0.537781 1445372743 0.483765 -0.644348 0.282288 0.520691 1445372743 0.483765 -0.644348 0.282288 0.520691 1445372743 0.483765 -0.644348 0.282288 0.520691 1445372743 0.483765 -0.644348 0.282288 0.520691 1445372743 0.483765 -0.644348 0.282288 0.520691 1445372743 0.483765 -0.644348 0.282288 0.520691 1445372743 0.496704 -0.646301 0.312927 0.487427 1445372743 0.496704 -0.646301 0.312927 0.487427 1445372743 0.496704 -0.646301 0.312927 0.487427 1445372743 0.496704 -0.646301 0.312927 0.487427 1445372743 0.496704 -0.646301 0.312927 0.487427 1445372743 0.496704 -0.646301 0.312927 0.487427 1445372743 0.496704 -0.646301 0.312927 0.487427 1445372743 0.504395 -0.647583 0.341736 0.457581 1445372743 0.504395 -0.647583 0.341736 0.457581 1445372743 0.504395 -0.647583 0.341736 0.457581 1445372743 0.504395 -0.647583 0.341736 0.457581 1445372743 0.504395 -0.647583 0.341736 0.457581 1445372743 0.504395 -0.647583 0.341736 0.457581 1445372743 0.519897 -0.636108 0.376892 0.427856 1445372743 0.519897 -0.636108 0.376892 0.427856 1445372743 0.519897 -0.636108 0.376892 0.427856 1445372743 0.519897 -0.636108 0.376892 0.427856 1445372743 0.519897 -0.636108 0.376892 0.427856 1445372743 0.519897 -0.636108 0.376892 0.427856 1445372743 0.536377 -0.620728 0.411133 0.397339 1445372744 0.536377 -0.620728 0.411133 0.397339 1445372744 0.536377 -0.620728 0.411133 0.397339 1445372744 0.536377 -0.620728 0.411133 0.397339 1445372744 0.536377 -0.620728 0.411133 0.397339 1445372744 0.536377 -0.620728 0.411133 0.397339 1445372744 0.542297 -0.616638 0.429810 0.375305 1445372744 0.542297 -0.616638 0.429810 0.375305 1445372744 0.542297 -0.616638 0.429810 0.375305 1445372744 0.542297 -0.616638 0.429810 0.375305 1445372744 0.542297 -0.616638 0.429810 0.375305 1445372744 0.542297 -0.616638 0.429810 0.375305 1445372744 0.553406 -0.609741 0.443481 0.353943 1445372744 0.553406 -0.609741 0.443481 0.353943 1445372744 0.553406 -0.609741 0.443481 0.353943 1445372744 0.553406 -0.609741 0.443481 0.353943 1445372744 0.553406 -0.609741 0.443481 0.353943 1445372744 0.553406 -0.609741 0.443481 0.353943 1445372744 0.553406 -0.609741 0.443481 0.353943 1445372744 0.555969 -0.606201 0.449036 0.348877 1445372744 0.555969 -0.606201 0.449036 0.348877 1445372744 0.555969 -0.606201 0.449036 0.348877 1445372744 0.555969 -0.606201 0.449036 0.348877 1445372744 0.555969 -0.606201 0.449036 0.348877 1445372744 0.555969 -0.606201 0.449036 0.348877 1445372744 0.544434 -0.614807 0.436035 0.367981 1445372744 0.544434 -0.614807 0.436035 0.367981 1445372744 0.544434 -0.614807 0.436035 0.367981 1445372744 0.544434 -0.614807 0.436035 0.367981 1445372744 0.544434 -0.614807 0.436035 0.367981 1445372744 0.544434 -0.614807 0.436035 0.367981 1445372744 0.535034 -0.619324 0.413696 0.398743 1445372744 0.535034 -0.619324 0.413696 0.398743 1445372744 0.535034 -0.619324 0.413696 0.398743 1445372744 0.535034 -0.619324 0.413696 0.398743 1445372744 0.535034 -0.619324 0.413696 0.398743 1445372744 0.535034 -0.619324 0.413696 0.398743 1445372744 0.526367 -0.619141 0.387756 0.435059 1445372744 0.526367 -0.619141 0.387756 0.435059 1445372744 0.526367 -0.619141 0.387756 0.435059 1445372744 0.526367 -0.619141 0.387756 0.435059 1445372744 0.526367 -0.619141 0.387756 0.435059 1445372744 0.526367 -0.619141 0.387756 0.435059 1445372744 0.512024 -0.620728 0.357971 0.473755 1445372744 0.512024 -0.620728 0.357971 0.473755 1445372744 0.512024 -0.620728 0.357971 0.473755 1445372744 0.512024 -0.620728 0.357971 0.473755 1445372744 0.512024 -0.620728 0.357971 0.473755 1445372744 0.512024 -0.620728 0.357971 0.473755 1445372744 0.497620 -0.621643 0.334412 0.504089 1445372744 0.497620 -0.621643 0.334412 0.504089 1445372744 0.497620 -0.621643 0.334412 0.504089 1445372744 0.497620 -0.621643 0.334412 0.504089 1445372744 0.497620 -0.621643 0.334412 0.504089 1445372744 0.483032 -0.628967 0.319153 0.518799 1445372744 0.483032 -0.628967 0.319153 0.518799 1445372744 0.483032 -0.628967 0.319153 0.518799 1445372744 0.483032 -0.628967 0.319153 0.518799 1445372744 0.483032 -0.628967 0.319153 0.518799 1445372744 0.483032 -0.628967 0.319153 0.518799 1445372744 0.483032 -0.628967 0.319153 0.518799 1445372744 0.475220 -0.637329 0.317078 0.517090 1445372744 0.475220 -0.637329 0.317078 0.517090 1445372744 0.475220 -0.637329 0.317078 0.517090 1445372744 0.475220 -0.637329 0.317078 0.517090 1445372744 0.475220 -0.637329 0.317078 0.517090 1445372744 0.475220 -0.637329 0.317078 0.517090 1445372744 0.485779 -0.636230 0.345947 0.489380 1445372744 0.485779 -0.636230 0.345947 0.489380 1445372744 0.485779 -0.636230 0.345947 0.489380 1445372744 0.485779 -0.636230 0.345947 0.489380 1445372744 0.485779 -0.636230 0.345947 0.489380 1445372744 0.485779 -0.636230 0.345947 0.489380 1445372744 0.498291 -0.629028 0.381409 0.458801 1445372744 0.498291 -0.629028 0.381409 0.458801 1445372744 0.498291 -0.629028 0.381409 0.458801 1445372744 0.498291 -0.629028 0.381409 0.458801 1445372744 0.498291 -0.629028 0.381409 0.458801 1445372744 0.498291 -0.629028 0.381409 0.458801 1445372744 0.504395 -0.627991 0.406738 0.431030 1445372744 0.504395 -0.627991 0.406738 0.431030 1445372744 0.504395 -0.627991 0.406738 0.431030 1445372744 0.504395 -0.627991 0.406738 0.431030 1445372744 0.504395 -0.627991 0.406738 0.431030 1445372744 0.504395 -0.627991 0.406738 0.431030 1445372744 0.515747 -0.623779 0.426392 0.403687 1445372744 0.515747 -0.623779 0.426392 0.403687 1445372744 0.515747 -0.623779 0.426392 0.403687 1445372744 0.515747 -0.623779 0.426392 0.403687 1445372744 0.515747 -0.623779 0.426392 0.403687 1445372744 0.515747 -0.623779 0.426392 0.403687 1445372744 0.531189 -0.615662 0.442688 0.377808 1445372744 0.531189 -0.615662 0.442688 0.377808 1445372744 0.531189 -0.615662 0.442688 0.377808 1445372744 0.531189 -0.615662 0.442688 0.377808 1445372744 0.531189 -0.615662 0.442688 0.377808 1445372744 0.531189 -0.615662 0.442688 0.377808 1445372744 0.544006 -0.611877 0.446228 0.361206 1445372744 0.544006 -0.611877 0.446228 0.361206 1445372744 0.544006 -0.611877 0.446228 0.361206 1445372744 0.544006 -0.611877 0.446228 0.361206 1445372744 0.544006 -0.611877 0.446228 0.361206 1445372744 0.544006 -0.611877 0.446228 0.361206 1445372744 0.544006 -0.611877 0.446228 0.361206 1445372744 0.570007 -0.593628 0.458496 0.335388 1445372744 0.570007 -0.593628 0.458496 0.335388 1445372744 0.570007 -0.593628 0.458496 0.335388 1445372744 0.570007 -0.593628 0.458496 0.335388 1445372744 0.570007 -0.593628 0.458496 0.335388 1445372744 0.570007 -0.593628 0.458496 0.335388 1445372744 0.578613 -0.581909 0.465820 0.330994 1445372744 0.578613 -0.581909 0.465820 0.330994 1445372744 0.578613 -0.581909 0.465820 0.330994 1445372745 0.578613 -0.581909 0.465820 0.330994 1445372745 0.578613 -0.581909 0.465820 0.330994 1445372745 0.578613 -0.581909 0.465820 0.330994 1445372745 0.566162 -0.590149 0.454102 0.353455 1445372745 0.566162 -0.590149 0.454102 0.353455 1445372745 0.566162 -0.590149 0.454102 0.353455 1445372745 0.566162 -0.590149 0.454102 0.353455 1445372745 0.566162 -0.590149 0.454102 0.353455 1445372745 0.566162 -0.590149 0.454102 0.353455 1445372745 0.554443 -0.596008 0.435974 0.383667 1445372745 0.554443 -0.596008 0.435974 0.383667 1445372745 0.554443 -0.596008 0.435974 0.383667 1445372745 0.554443 -0.596008 0.435974 0.383667 1445372745 0.554443 -0.596008 0.435974 0.383667 1445372745 0.554443 -0.596008 0.435974 0.383667 1445372745 0.543335 -0.601074 0.413696 0.415100 1445372745 0.543335 -0.601074 0.413696 0.415100 1445372745 0.543335 -0.601074 0.413696 0.415100 1445372745 0.543335 -0.601074 0.413696 0.415100 1445372745 0.543335 -0.601074 0.413696 0.415100 1445372745 0.543335 -0.601074 0.413696 0.415100 1445372745 0.527344 -0.611023 0.387573 0.445374 1445372745 0.527344 -0.611023 0.387573 0.445374 1445372745 0.527344 -0.611023 0.387573 0.445374 1445372745 0.527344 -0.611023 0.387573 0.445374 1445372745 0.527344 -0.611023 0.387573 0.445374 1445372745 0.514771 -0.617920 0.366089 0.468079 1445372745 0.514771 -0.617920 0.366089 0.468079 1445372745 0.514771 -0.617920 0.366089 0.468079 1445372745 0.514771 -0.617920 0.366089 0.468079 1445372745 0.514771 -0.617920 0.366089 0.468079 1445372745 0.514771 -0.617920 0.366089 0.468079 1445372745 0.506470 -0.621216 0.354797 0.481323 1445372745 0.506470 -0.621216 0.354797 0.481323 1445372745 0.506470 -0.621216 0.354797 0.481323 1445372745 0.506470 -0.621216 0.354797 0.481323 1445372745 0.506470 -0.621216 0.354797 0.481323 1445372745 0.506470 -0.621216 0.354797 0.481323 1445372745 0.496338 -0.632690 0.341553 0.486511 1445372745 0.496338 -0.632690 0.341553 0.486511 1445372745 0.496338 -0.632690 0.341553 0.486511 1445372745 0.496338 -0.632690 0.341553 0.486511 1445372745 0.496338 -0.632690 0.341553 0.486511 1445372745 0.496338 -0.632690 0.341553 0.486511 1445372745 0.496887 -0.636230 0.336121 0.485046 1445372745 0.496887 -0.636230 0.336121 0.485046 1445372745 0.496887 -0.636230 0.336121 0.485046 1445372745 0.496887 -0.636230 0.336121 0.485046 1445372745 0.496887 -0.636230 0.336121 0.485046 1445372745 0.496887 -0.636230 0.336121 0.485046 1445372745 0.504822 -0.637085 0.348633 0.466614 1445372745 0.504822 -0.637085 0.348633 0.466614 1445372745 0.504822 -0.637085 0.348633 0.466614 1445372745 0.504822 -0.637085 0.348633 0.466614 1445372745 0.504822 -0.637085 0.348633 0.466614 1445372745 0.504822 -0.637085 0.348633 0.466614 1445372745 0.509766 -0.641296 0.365173 0.442078 1445372745 0.509766 -0.641296 0.365173 0.442078 1445372745 0.509766 -0.641296 0.365173 0.442078 1445372745 0.509766 -0.641296 0.365173 0.442078 1445372745 0.509766 -0.641296 0.365173 0.442078 1445372745 0.509766 -0.641296 0.365173 0.442078 1445372745 0.509766 -0.641296 0.365173 0.442078 1445372745 0.519409 -0.640686 0.387634 0.411621 1445372745 0.519409 -0.640686 0.387634 0.411621 1445372745 0.519409 -0.640686 0.387634 0.411621 1445372745 0.519409 -0.640686 0.387634 0.411621 1445372745 0.519409 -0.640686 0.387634 0.411621 1445372745 0.529785 -0.632385 0.413879 0.384888 1445372745 0.529785 -0.632385 0.413879 0.384888 1445372745 0.529785 -0.632385 0.413879 0.384888 1445372745 0.529785 -0.632385 0.413879 0.384888 1445372745 0.529785 -0.632385 0.413879 0.384888 1445372745 0.529785 -0.632385 0.413879 0.384888 1445372745 0.529785 -0.632385 0.413879 0.384888 1445372745 0.538269 -0.622986 0.434265 0.365479 1445372745 0.538269 -0.622986 0.434265 0.365479 1445372745 0.538269 -0.622986 0.434265 0.365479 1445372745 0.538269 -0.622986 0.434265 0.365479 1445372745 0.538269 -0.622986 0.434265 0.365479 1445372745 0.538269 -0.622986 0.434265 0.365479 1445372745 0.552124 -0.612976 0.442017 0.352112 1445372745 0.552124 -0.612976 0.442017 0.352112 1445372745 0.552124 -0.612976 0.442017 0.352112 1445372745 0.552124 -0.612976 0.442017 0.352112 1445372745 0.552124 -0.612976 0.442017 0.352112 1445372745 0.552124 -0.612976 0.442017 0.352112 1445372745 0.569153 -0.598816 0.447021 0.342957 1445372745 0.569153 -0.598816 0.447021 0.342957 1445372745 0.569153 -0.598816 0.447021 0.342957 1445372745 0.569153 -0.598816 0.447021 0.342957 1445372745 0.569153 -0.598816 0.447021 0.342957 1445372745 0.569153 -0.598816 0.447021 0.342957 1445372745 0.569153 -0.598816 0.447021 0.342957 1445372745 0.573975 -0.596008 0.439148 0.349854 1445372745 0.573975 -0.596008 0.439148 0.349854 1445372745 0.573975 -0.596008 0.439148 0.349854 1445372745 0.573975 -0.596008 0.439148 0.349854 1445372745 0.573975 -0.596008 0.439148 0.349854 1445372745 0.573975 -0.596008 0.439148 0.349854 1445372745 0.570007 -0.601318 0.417419 0.373169 1445372745 0.570007 -0.601318 0.417419 0.373169 1445372745 0.570007 -0.601318 0.417419 0.373169 1445372745 0.570007 -0.601318 0.417419 0.373169 1445372745 0.570007 -0.601318 0.417419 0.373169 1445372745 0.570007 -0.601318 0.417419 0.373169 1445372745 0.570007 -0.601318 0.417419 0.373169 1445372745 0.567139 -0.602539 0.390930 0.403015 1445372745 0.567139 -0.602539 0.390930 0.403015 1445372745 0.567139 -0.602539 0.390930 0.403015 1445372746 0.567139 -0.602539 0.390930 0.403015 1445372746 0.567139 -0.602539 0.390930 0.403015 1445372746 0.567139 -0.602539 0.390930 0.403015 1445372746 0.561707 -0.602783 0.362488 0.435608 1445372746 0.561707 -0.602783 0.362488 0.435608 1445372746 0.561707 -0.602783 0.362488 0.435608 1445372746 0.561707 -0.602783 0.362488 0.435608 1445372746 0.561707 -0.602783 0.362488 0.435608 1445372746 0.561707 -0.602783 0.362488 0.435608 1445372746 0.551453 -0.604370 0.335388 0.467102 1445372746 0.551453 -0.604370 0.335388 0.467102 1445372746 0.551453 -0.604370 0.335388 0.467102 1445372746 0.551453 -0.604370 0.335388 0.467102 1445372746 0.551453 -0.604370 0.335388 0.467102 1445372746 0.551453 -0.604370 0.335388 0.467102 1445372746 0.535645 -0.610596 0.301331 0.499390 1445372746 0.535645 -0.610596 0.301331 0.499390 1445372746 0.535645 -0.610596 0.301331 0.499390 1445372746 0.535645 -0.610596 0.301331 0.499390 1445372746 0.535645 -0.610596 0.301331 0.499390 1445372746 0.535645 -0.610596 0.301331 0.499390 1445372746 0.535645 -0.610596 0.301331 0.499390 1445372746 0.511169 -0.621704 0.254944 0.535889 1445372746 0.511169 -0.621704 0.254944 0.535889 1445372746 0.511169 -0.621704 0.254944 0.535889 1445372746 0.511169 -0.621704 0.254944 0.535889 1445372746 0.511169 -0.621704 0.254944 0.535889 1445372746 0.511169 -0.621704 0.254944 0.535889 1445372746 0.510315 -0.627197 0.231079 0.541077 1445372746 0.510315 -0.627197 0.231079 0.541077 1445372746 0.510315 -0.627197 0.231079 0.541077 1445372746 0.510315 -0.627197 0.231079 0.541077 1445372746 0.510315 -0.627197 0.231079 0.541077 1445372746 0.510315 -0.627197 0.231079 0.541077 1445372746 0.526794 -0.624268 0.246460 0.521545 1445372746 0.526794 -0.624268 0.246460 0.521545 1445372746 0.526794 -0.624268 0.246460 0.521545 1445372746 0.526794 -0.624268 0.246460 0.521545 1445372746 0.526794 -0.624268 0.246460 0.521545 1445372746 0.526794 -0.624268 0.246460 0.521545 1445372746 0.540466 -0.628296 0.284119 0.482117 1445372746 0.540466 -0.628296 0.284119 0.482117 1445372746 0.540466 -0.628296 0.284119 0.482117 1445372746 0.540466 -0.628296 0.284119 0.482117 1445372746 0.540466 -0.628296 0.284119 0.482117 1445372746 0.540466 -0.628296 0.284119 0.482117 1445372746 0.549988 -0.630005 0.327759 0.439453 1445372746 0.549988 -0.630005 0.327759 0.439453 1445372746 0.549988 -0.630005 0.327759 0.439453 1445372746 0.549988 -0.630005 0.327759 0.439453 1445372746 0.549988 -0.630005 0.327759 0.439453 1445372746 0.549988 -0.630005 0.327759 0.439453 1445372746 0.560120 -0.621460 0.377380 0.396973 1445372746 0.560120 -0.621460 0.377380 0.396973 1445372746 0.560120 -0.621460 0.377380 0.396973 1445372746 0.560120 -0.621460 0.377380 0.396973 1445372746 0.560120 -0.621460 0.377380 0.396973 1445372746 0.560120 -0.621460 0.377380 0.396973 1445372746 0.560120 -0.621460 0.377380 0.396973 1445372746 0.572327 -0.602966 0.419617 0.364319 1445372746 0.572327 -0.602966 0.419617 0.364319 1445372746 0.572327 -0.602966 0.419617 0.364319 1445372746 0.572327 -0.602966 0.419617 0.364319 1445372746 0.572327 -0.602966 0.419617 0.364319 1445372746 0.572327 -0.602966 0.419617 0.364319 1445372746 0.585571 -0.583923 0.441284 0.348328 1445372746 0.585571 -0.583923 0.441284 0.348328 1445372746 0.585571 -0.583923 0.441284 0.348328 1445372746 0.585571 -0.583923 0.441284 0.348328 1445372746 0.585571 -0.583923 0.441284 0.348328 1445372746 0.591858 -0.575500 0.445557 0.346191 1445372746 0.591858 -0.575500 0.445557 0.346191 1445372746 0.591858 -0.575500 0.445557 0.346191 1445372746 0.591858 -0.575500 0.445557 0.346191 1445372746 0.591858 -0.575500 0.445557 0.346191 1445372746 0.591858 -0.575500 0.445557 0.346191 1445372746 0.586792 -0.581787 0.430603 0.363037 1445372746 0.586792 -0.581787 0.430603 0.363037 1445372746 0.586792 -0.581787 0.430603 0.363037 1445372746 0.586792 -0.581787 0.430603 0.363037 1445372746 0.586792 -0.581787 0.430603 0.363037 1445372746 0.586792 -0.581787 0.430603 0.363037 1445372746 0.586792 -0.581787 0.430603 0.363037 1445372746 0.580322 -0.587280 0.405273 0.392456 1445372746 0.580322 -0.587280 0.405273 0.392456 1445372746 0.580322 -0.587280 0.405273 0.392456 1445372746 0.580322 -0.587280 0.405273 0.392456 1445372746 0.580322 -0.587280 0.405273 0.392456 1445372746 0.580322 -0.587280 0.405273 0.392456 1445372746 0.572327 -0.589783 0.372131 0.431335 1445372746 0.572327 -0.589783 0.372131 0.431335 1445372746 0.572327 -0.589783 0.372131 0.431335 1445372746 0.572327 -0.589783 0.372131 0.431335 1445372746 
0.538513 -0.619202 0.407043 0.401062 1445372748 0.538513 -0.619202 0.407043 0.401062 1445372748 0.538513 -0.619202 0.407043 0.401062 1445372748 0.538513 -0.619202 0.407043 0.401062 1445372748 0.544861 -0.609436 0.397278 0.416992 1445372748 0.544861 -0.609436 0.397278 0.416992 1445372748 0.544861 -0.609436 0.397278 0.416992 1445372748 0.544861 -0.609436 0.397278 0.416992 1445372748 0.544861 -0.609436 0.397278 0.416992 1445372748 0.544861 -0.609436 0.397278 0.416992 1445372748 0.544189 -0.604431 0.372742 0.446716 1445372748 0.544189 -0.604431 0.372742 0.446716 1445372748 0.544189 -0.604431 0.372742 0.446716 1445372748 0.544189 -0.604431 0.372742 0.446716 1445372748 0.544189 -0.604431 0.372742 0.446716 1445372748 0.544189 -0.604431 0.372742 0.446716 1445372748 0.544189 -0.604431 0.372742 0.446716 1445372748 0.543457 -0.601929 0.314758 0.493164 1445372748 0.543457 -0.601929 0.314758 0.493164 1445372748 0.543457 -0.601929 0.314758 0.493164 1445372748 0.543457 -0.601929 0.314758 0.493164 1445372748 0.543457 -0.601929 0.314758 0.493164 1445372748 0.543457 -0.601929 0.314758 0.493164 1445372748 0.541687 -0.594421 0.215149 0.553955 1445372748 0.541687 -0.594421 0.215149 0.553955 1445372748 0.541687 -0.594421 0.215149 0.553955 1445372748 0.541687 -0.594421 0.215149 0.553955 1445372748 0.541687 -0.594421 0.215149 0.553955 1445372748 0.541687 -0.594421 0.215149 0.553955 1445372748 0.546814 -0.574219 0.132202 0.594788 1445372748 0.546814 -0.574219 0.132202 0.594788 1445372748 0.546814 -0.574219 0.132202 0.594788 1445372748 0.546814 -0.574219 0.132202 0.594788 1445372748 0.546814 -0.574219 0.132202 0.594788 1445372748 0.546814 -0.574219 0.132202 0.594788 1445372748 0.545044 -0.548645 0.078003 0.629089 1445372749 0.545044 -0.548645 0.078003 0.629089 1445372749 0.545044 -0.548645 0.078003 0.629089 1445372749 0.545044 -0.548645 0.078003 0.629089 1445372749 0.545044 -0.548645 0.078003 0.629089 1445372749 0.545044 -0.548645 0.078003 0.629089 1445372749 0.518799 -0.553162 0.027466 0.651184 1445372749 0.518799 -0.553162 0.027466 0.651184 1445372749 0.518799 -0.553162 0.027466 0.651184 1445372749 0.518799 -0.553162 0.027466 0.651184 1445372749 0.518799 -0.553162 0.027466 0.651184 1445372749 0.518799 -0.553162 0.027466 0.651184 1445372749 0.487244 -0.581421 -0.025085 0.651062 1445372749 0.487244 -0.581421 -0.025085 0.651062 1445372749 0.487244 -0.581421 -0.025085 0.651062 1445372749 0.487244 -0.581421 -0.025085 0.651062 1445372749 0.487244 -0.581421 -0.025085 0.651062 1445372749 0.487244 -0.581421 -0.025085 0.651062 1445372749 0.492310 -0.613342 -0.011536 0.617432 1445372749 0.492310 -0.613342 -0.011536 0.617432 1445372749 0.492310 -0.613342 -0.011536 0.617432 1445372749 0.492310 -0.613342 -0.011536 0.617432 1445372749 0.492310 -0.613342 -0.011536 0.617432 1445372749 0.492310 -0.613342 -0.011536 0.617432 1445372749 0.538269 -0.621643 0.073120 0.564331 1445372749 0.538269 -0.621643 0.073120 0.564331 1445372749 0.538269 -0.621643 0.073120 0.564331 1445372749 0.538269 -0.621643 0.073120 0.564331 1445372749 0.538269 -0.621643 0.073120 0.564331 1445372749 0.538269 -0.621643 0.073120 0.564331 1445372749 0.593323 -0.598694 0.181519 0.506470 1445372749 0.593323 -0.598694 0.181519 0.506470 1445372749 0.593323 -0.598694 0.181519 0.506470 1445372749 0.593323 -0.598694 0.181519 0.506470 1445372749 0.593323 -0.598694 0.181519 0.506470 1445372749 0.593323 -0.598694 0.181519 0.506470 1445372749 0.593323 -0.598694 0.181519 0.506470 1445372749 0.598694 -0.584534 0.256653 0.483765 1445372749 0.598694 -0.584534 0.256653 0.483765 1445372749 0.598694 -0.584534 0.256653 0.483765 1445372749 0.598694 -0.584534 0.256653 0.483765 1445372749 0.598694 -0.584534 0.256653 0.483765 1445372749 0.598694 -0.584534 0.256653 0.483765 1445372749 0.586731 -0.603455 0.293457 0.453247 1445372749 0.586731 -0.603455 0.293457 0.453247 1445372749 0.586731 -0.603455 0.293457 0.453247 1445372749 0.586731 -0.603455 0.293457 0.453247 1445372749 0.586731 -0.603455 0.293457 0.453247 1445372749 0.586731 -0.603455 0.293457 0.453247 1445372749 0.598633 -0.588196 0.352783 0.413635 1445372749 0.598633 -0.588196 0.352783 0.413635 1445372749 0.598633 -0.588196 0.352783 0.413635 1445372749 0.598633 -0.588196 0.352783 0.413635 1445372749 0.598633 -0.588196 0.352783 0.413635 1445372749 0.598633 -0.588196 0.352783 0.413635 1445372749 0.544250 -0.633667 0.369934 0.406616 1445372749 0.544250 -0.633667 0.369934 0.406616 1445372749 0.544250 -0.633667 0.369934 0.406616 1445372749 0.544250 -0.633667 0.369934 0.406616 1445372749 0.544250 -0.633667 0.369934 0.406616 1445372749 0.544250 -0.633667 0.369934 0.406616 1445372749 0.544250 -0.633667 0.369934 0.406616 1445372749 0.527771 -0.659668 0.374817 0.381775 1445372749 0.527771 -0.659668 0.374817 0.381775 1445372749 0.527771 -0.659668 0.374817 0.381775 1445372749 0.527771 -0.659668 0.374817 0.381775 1445372749 0.527771 -0.659668 0.374817 0.381775 1445372749 0.527771 -0.659668 0.374817 0.381775 1445372749 0.555420 -0.628662 0.386719 0.383057 1445372749 0.555420 -0.628662 0.386719 0.383057 1445372749 0.555420 -0.628662 0.386719 0.383057 1445372749 0.555420 -0.628662 0.386719 0.383057 1445372749 0.555420 -0.628662 0.386719 0.383057 1445372749 0.555420 -0.628662 0.386719 0.383057 1445372749 0.565735 -0.613037 0.359924 0.417725 1445372749 0.565735 -0.613037 0.359924 0.417725 1445372749 0.565735 -0.613037 0.359924 0.417725 1445372749 0.565735 -0.613037 0.359924 0.417725 1445372749 0.565735 -0.613037 0.359924 0.417725 1445372749 0.565735 -0.613037 0.359924 0.417725 1445372749 0.565735 -0.613037 0.359924 0.417725 1445372749 0.567017 -0.601074 0.307434 0.471924 1445372749 0.567017 -0.601074 0.307434 0.471924 1445372749 0.567017 -0.601074 0.307434 0.471924 1445372749 0.567017 -0.601074 0.307434 0.471924 1445372749 0.567017 -0.601074 0.307434 0.471924 1445372749 0.567017 -0.601074 0.307434 0.471924 1445372749 0.554871 -0.586609 0.220886 0.546936 1445372749 0.554871 -0.586609 0.220886 0.546936 1445372749 0.554871 -0.586609 0.220886 0.546936 1445372749 0.554871 -0.586609 0.220886 0.546936 1445372749 0.554871 -0.586609 0.220886 0.546936 1445372749 0.554871 -0.586609 0.220886 0.546936 1445372749 0.543518 -0.559631 0.132263 0.611450 1445372749 0.543518 -0.559631 0.132263 0.611450 1445372749 0.543518 -0.559631 0.132263 0.611450 1445372749 0.543518 -0.559631 0.132263 0.611450 1445372749 0.543518 -0.559631 0.132263 0.611450 1445372749 0.543518 -0.559631 0.132263 0.611450 1445372749 0.530029 -0.543091 0.083557 0.645813 1445372749 0.530029 -0.543091 0.083557 0.645813 1445372749 0.530029 -0.543091 0.083557 0.645813 1445372749 0.530029 -0.543091 0.083557 0.645813 1445372749 0.530029 -0.543091 0.083557 0.645813 1445372749 0.530029 -0.543091 0.083557 0.645813 1445372749 0.530029 -0.543091 0.083557 0.645813 1445372749 0.492981 -0.563232 0.034485 0.662170 1445372749 0.492981 -0.563232 0.034485 0.662170 1445372749 0.492981 -0.563232 0.034485 0.662170 1445372749 0.492981 -0.563232 0.034485 0.662170 1445372749 0.492981 -0.563232 0.034485 0.662170 1445372749 0.492981 -0.563232 0.034485 0.662170 1445372749 0.461182 -0.605591 -0.005676 0.648438 1445372749 0.461182 -0.605591 -0.005676 0.648438 1445372750 0.461182 -0.605591 -0.005676 0.648438 1445372750 0.461182 -0.605591 -0.005676 0.648438 1445372750 0.461182 -0.605591 -0.005676 0.648438 1445372750 0.461182 -0.605591 -0.005676 0.648438 1445372750 0.461182 -0.605591 -0.005676 0.648438 1445372750 0.496826 -0.616638 0.028748 0.609985 1445372750 0.496826 -0.616638 0.028748 0.609985 1445372750 0.496826 -0.616638 0.028748 0.609985 1445372750 0.496826 -0.616638 0.028748 0.609985 1445372750 0.496826 -0.616638 0.028748 0.609985 1445372750 0.568665 -0.587158 0.094788 0.568176 1445372750 0.568665 -0.587158 0.094788 0.568176 1445372750 0.568665 -0.587158 0.094788 0.568176 1445372750 0.568665 -0.587158 0.094788 0.568176 1445372750 0.568665 -0.587158 0.094788 0.568176 1445372750 0.568665 -0.587158 0.094788 0.568176 1445372750 0.568665 -0.587158 0.094788 0.568176 1445372750 0.600952 -0.592468 0.178101 0.505981 1445372750 0.600952 -0.592468 0.178101 0.505981 1445372750 0.600952 -0.592468 0.178101 0.505981 1445372750 0.600952 -0.592468 0.178101 0.505981 1445372750 0.600952 -0.592468 0.178101 0.505981 1445372750 0.600952 -0.592468 0.178101 0.505981 1445372750 0.602173 -0.607056 0.246765 0.455994 1445372750 0.602173 -0.607056 0.246765 0.455994 1445372750 0.602173 -0.607056 0.246765 0.455994 1445372750 0.602173 -0.607056 0.246765 0.455994 1445372750 0.602173 -0.607056 0.246765 0.455994 1445372750 0.598877 -0.608215 0.308960 0.419373 1445372750 0.598877 -0.608215 0.308960 0.419373 1445372750 0.598877 -0.608215 0.308960 0.419373 1445372750 0.598877 -0.608215 0.308960 0.419373 1445372750 0.598877 -0.608215 0.308960 0.419373 1445372750 0.598877 -0.608215 0.308960 0.419373 1445372750 0.598877 -0.608215 0.308960 0.419373 1445372750 0.586853 -0.597595 0.368042 0.403687 1445372750 0.586853 -0.597595 0.368042 0.403687 1445372750 0.586853 -0.597595 0.368042 0.403687 1445372750 0.586853 -0.597595 0.368042 0.403687 1445372750 0.586853 -0.597595 0.368042 0.403687 1445372750 0.586853 -0.597595 0.368042 0.403687 1445372750 0.537292 -0.632568 0.387329 0.401367 1445372750 0.537292 -0.632568 0.387329 0.401367 1445372750 0.537292 -0.632568 0.387329 0.401367 1445372750 0.537292 -0.632568 0.387329 0.401367 1445372750 0.537292 -0.632568 0.387329 0.401367 1445372750 0.537292 -0.632568 0.387329 0.401367 1445372750 0.540588 -0.632568 0.394043 0.390320 1445372750 0.540588 -0.632568 0.394043 0.390320 1445372750 0.540588 -0.632568 0.394043 0.390320 1445372750 0.540588 -0.632568 0.394043 0.390320 1445372750 0.540588 -0.632568 0.394043 0.390320 1445372750 0.540588 -0.632568 0.394043 0.390320 1445372750 0.540588 -0.632568 0.394043 0.390320 1445372750 0.560547 -0.615051 0.378052 0.405640 1445372750 0.560547 -0.615051 0.378052 0.405640 1445372750 0.560547 -0.615051 0.378052 0.405640 1445372750 0.560547 -0.615051 0.378052 0.405640 1445372750 0.560547 -0.615051 0.378052 0.405640 1445372750 0.560547 -0.615051 0.378052 0.405640 1445372750 0.570557 -0.603577 0.339111 0.441711 1445372750 0.570557 -0.603577 0.339111 0.441711 1445372750 0.570557 -0.603577 0.339111 0.441711 1445372750 0.570557 -0.603577 0.339111 0.441711 1445372750 0.570557 -0.603577 0.339111 0.441711 1445372750 0.570557 -0.603577 0.339111 0.441711 1445372750 0.572632 -0.596863 0.280701 0.486816 1445372750 0.572632 -0.596863 0.280701 0.486816 1445372750 0.572632 -0.596863 0.280701 0.486816 1445372750 0.572632 -0.596863 0.280701 0.486816 1445372750 0.572632 -0.596863 0.280701 0.486816 1445372750 0.572632 -0.596863 0.280701 0.486816 1445372750 0.558838 -0.586487 0.199463 0.551208 1445372750 0.558838 -0.586487 0.199463 0.551208 1445372750 0.558838 -0.586487 0.199463 0.551208 1445372750 0.558838 -0.586487 0.199463 0.551208 1445372750 0.558838 -0.586487 0.199463 0.551208 1445372750 0.558838 -0.586487 0.199463 0.551208 1445372750 0.546936 -0.570984 0.159729 0.591064 1445372750 0.546936 -0.570984 0.159729 0.591064 1445372750 0.546936 -0.570984 0.159729 0.591064 1445372750 0.546936 -0.570984 0.159729 0.591064 1445372750 0.546936 -0.570984 0.159729 0.591064 1445372750 0.546936 -0.570984 0.159729 0.591064 1445372750 0.527771 -0.555481 0.155884 0.623352 1445372750 0.527771 -0.555481 0.155884 0.623352 1445372750 0.527771 -0.555481 0.155884 0.623352 1445372750 0.527771 -0.555481 0.155884 0.623352 1445372750 0.527771 -0.555481 0.155884 0.623352 1445372750 0.527771 -0.555481 0.155884 0.623352 1445372750 0.474792 -0.588318 0.099731 0.646912 1445372750 0.474792 -0.588318 0.099731 0.646912 1445372750 0.474792 -0.588318 0.099731 0.646912 1445372750 0.474792 -0.588318 0.099731 0.646912 1445372750 0.474792 -0.588318 0.099731 0.646912 1445372750 0.463806 -0.625916 0.054932 0.624573 1445372750 0.463806 -0.625916 0.054932 0.624573 1445372750 0.463806 -0.625916 0.054932 0.624573 1445372750 0.463806 -0.625916 0.054932 0.624573 1445372750 0.463806 -0.625916 0.054932 0.624573 1445372750 0.463806 -0.625916 0.054932 0.624573 1445372750 0.520386 -0.613586 0.091187 0.586853 1445372750 0.520386 -0.613586 0.091187 0.586853 1445372750 0.520386 -0.613586 0.091187 0.586853 1445372750 0.520386 -0.613586 0.091187 0.586853 1445372750 0.520386 -0.613586 0.091187 0.586853 1445372750 0.520386 -0.613586 0.091187 0.586853 1445372750 0.602234 -0.573669 0.173401 0.527405 1445372750 0.602234 -0.573669 0.173401 0.527405 1445372750 0.602234 -0.573669 0.173401 0.527405 1445372751 0.602234 -0.573669 0.173401 0.527405 1445372751 0.602234 -0.573669 0.173401 0.527405 1445372751 0.602234 -0.573669 0.173401 0.527405 1445372751 0.602234 -0.573669 0.173401 0.527405 1445372751 0.607544 -0.592407 0.232056 0.475464 1445372751 0.607544 -0.592407 0.232056 0.475464 1445372751 0.607544 -0.592407 0.232056 0.475464 1445372751 0.607544 -0.592407 0.232056 0.475464 1445372751 0.607544 -0.592407 0.232056 0.475464 1445372751 0.583252 -0.636353 0.271973 0.425293 1445372751 0.583252 -0.636353 0.271973 0.425293 1445372751 0.583252 -0.636353 0.271973 0.425293 1445372751 0.583252 -0.636353 0.271973 0.425293 1445372751 0.583252 -0.636353 0.271973 0.425293 1445372751 0.583252 -0.636353 0.271973 0.425293 1445372751 0.583252 -0.636353 0.271973 0.425293 1445372751 0.593079 -0.614197 0.345398 0.389343 1445372751 0.593079 -0.614197 0.345398 0.389343 1445372751 0.593079 -0.614197 0.345398 0.389343 1445372751 0.593079 -0.614197 0.345398 0.389343 1445372751 0.593079 -0.614197 0.345398 0.389343 1445372751 0.593079 -0.614197 0.345398 0.389343 1445372751 0.593079 -0.614197 0.345398 0.389343 1445372751 0.604614 -0.588928 0.405640 0.350708 1445372751 0.604614 -0.588928 0.405640 0.350708 1445372751 0.604614 -0.588928 0.405640 0.350708 1445372751 0.604614 -0.588928 0.405640 0.350708 1445372751 0.604614 -0.588928 0.405640 0.350708 1445372751 0.604614 -0.588928 0.405640 0.350708 1445372751 0.565674 -0.627258 0.420349 0.331482 1445372751 0.565674 -0.627258 0.420349 0.331482 1445372751 0.565674 -0.627258 0.420349 0.331482 1445372751 0.565674 -0.627258 0.420349 0.331482 1445372751 0.565674 -0.627258 0.420349 0.331482 1445372751 0.565674 -0.627258 0.420349 0.331482 1445372751 0.564026 -0.626404 0.425354 0.329407 1445372751 0.564026 -0.626404 0.425354 0.329407 1445372751 0.564026 -0.626404 0.425354 0.329407 1445372751 0.564026 -0.626404 0.425354 0.329407 1445372751 0.564026 -0.626404 0.425354 0.329407 1445372751 0.564026 -0.626404 0.425354 0.329407 1445372751 0.586975 -0.601318 0.413513 0.350403 1445372751 0.586975 -0.601318 0.413513 0.350403 1445372751 0.586975 -0.601318 0.413513 0.350403 1445372751 0.586975 -0.601318 0.413513 0.350403 1445372751 0.586975 -0.601318 0.413513 0.350403 1445372751 0.586975 -0.601318 0.413513 0.350403 1445372751 0.598389 -0.589661 0.365234 0.401001 1445372751 0.598389 -0.589661 0.365234 0.401001 1445372751 0.598389 -0.589661 0.365234 0.401001 1445372751 0.598389 -0.589661 0.365234 0.401001 1445372751 0.598389 -0.589661 0.365234 0.401001 1445372751 0.589844 -0.593567 0.267334 0.477722 1445372751 0.589844 -0.593567 0.267334 0.477722 1445372751 0.589844 -0.593567 0.267334 0.477722 1445372751 0.589844 -0.593567 0.267334 0.477722 1445372751 0.589844 -0.593567 0.267334 0.477722 1445372751 0.589844 -0.593567 0.267334 0.477722 1445372751 0.589050 -0.585449 0.178772 0.527527 1445372751 0.589050 -0.585449 0.178772 0.527527 1445372751 0.589050 -0.585449 0.178772 0.527527 1445372751 0.589050 -0.585449 0.178772 0.527527 1445372751 0.589050 -0.585449 0.178772 0.527527 1445372751 0.589050 -0.585449 0.178772 0.527527 1445372751 0.586670 -0.577942 0.162354 0.543457 1445372751 0.586670 -0.577942 0.162354 0.543457 1445372751 0.586670 -0.577942 0.162354 0.543457 1445372751 0.586670 -0.577942 0.162354 0.543457 1445372751 0.586670 -0.577942 0.162354 0.543457 1445372751 0.586670 -0.577942 0.162354 0.543457 1445372751 0.586670 -0.577942 0.162354 0.543457 1445372751 0.525269 -0.613098 0.093750 0.582581 1445372751 0.525269 -0.613098 0.093750 0.582581 1445372751 0.525269 -0.613098 0.093750 0.582581 1445372751 0.525269 -0.613098 0.093750 0.582581 1445372751 0.525269 -0.613098 0.093750 0.582581 1445372751 0.525269 -0.613098 0.093750 0.582581 1445372751 0.502319 -0.643005 0.025940 0.577515 1445372751 0.502319 -0.643005 0.025940 0.577515 1445372751 0.502319 -0.643005 0.025940 0.577515 1445372751 0.502319 -0.643005 0.025940 0.577515 1445372751 0.502319 -0.643005 0.025940 0.577515 1445372751 0.502319 -0.643005 0.025940 0.577515 1445372751 0.502319 -0.643005 0.025940 0.577515 1445372751 0.549683 -0.622559 0.066040 0.553040 1445372751 0.549683 -0.622559 0.066040 0.553040 1445372751 0.549683 -0.622559 0.066040 0.553040 1445372751 0.549683 -0.622559 0.066040 0.553040 1445372751 0.549683 -0.622559 0.066040 0.553040 1445372751 0.549683 -0.622559 0.066040 0.553040 1445372751 0.615845 -0.589233 0.148438 0.501526 1445372751 0.615845 -0.589233 0.148438 0.501526 1445372751 0.615845 -0.589233 0.148438 0.501526 1445372751 0.615845 -0.589233 0.148438 0.501526 1445372751 0.615845 -0.589233 0.148438 0.501526 1445372751 0.615845 -0.589233 0.148438 0.501526 1445372751 0.629517 -0.596069 0.212891 0.450623 1445372751 0.629517 -0.596069 0.212891 0.450623 1445372751 0.629517 -0.596069 0.212891 0.450623 1445372751 0.629517 -0.596069 0.212891 0.450623 1445372751 0.629517 -0.596069 0.212891 0.450623 1445372751 0.629517 -0.596069 0.212891 0.450623 1445372751 0.606812 -0.623352 0.255737 0.421631 1445372751 0.606812 -0.623352 0.255737 0.421631 1445372751 0.606812 -0.623352 0.255737 0.421631 1445372751 0.606812 -0.623352 0.255737 0.421631 1445372751 0.606812 -0.623352 0.255737 0.421631 1445372751 0.606812 -0.623352 0.255737 0.421631 1445372751 0.601501 -0.623108 0.317810 0.385864 1445372751 0.601501 -0.623108 0.317810 0.385864 1445372751 0.601501 -0.623108 0.317810 0.385864 1445372751 0.601501 -0.623108 0.317810 0.385864 1445372752 0.601501 -0.623108 0.317810 0.385864 1445372752 0.601501 -0.623108 0.317810 0.385864 1445372752 0.592529 -0.609497 0.371033 0.373840 1445372752 0.592529 -0.609497 0.371033 0.373840 1445372752 0.592529 -0.609497 0.371033 0.373840 1445372752 0.592529 -0.609497 0.371033 0.373840 1445372752 0.592529 -0.609497 0.371033 0.373840 1445372752 0.592529 -0.609497 0.371033 0.373840 1445372752 0.592529 -0.609497 0.371033 0.373840 1445372752 0.564514 -0.630920 0.389648 0.362488 1445372752 0.564514 -0.630920 0.389648 0.362488 1445372752 0.564514 -0.630920 0.389648 0.362488 1445372752 0.564514 -0.630920 0.389648 0.362488 1445372752 0.564514 -0.630920 0.389648 0.362488 1445372752 0.564514 -0.630920 0.389648 0.362488 1445372752 0.583313 -0.613220 0.401611 0.349792 1445372752 0.583313 -0.613220 0.401611 0.349792 1445372752 0.583313 -0.613220 0.401611 0.349792 1445372752 0.583313 -0.613220 0.401611 0.349792 1445372752 0.583313 -0.613220 0.401611 0.349792 1445372752 0.583313 -0.613220 0.401611 0.349792 1445372752 0.583313 -0.613220 0.401611 0.349792 1445372752 0.604431 -0.587219 0.392517 0.368408 1445372752 0.604431 -0.587219 0.392517 0.368408 1445372752 0.604431 -0.587219 0.392517 0.368408 1445372752 0.604431 -0.587219 0.392517 0.368408 1445372752 0.604431 -0.587219 0.392517 0.368408 1445372752 0.604431 -0.587219 0.392517 0.368408 1445372752 0.615051 -0.570374 0.363342 0.405273 1445372752 0.615051 -0.570374 0.363342 0.405273 1445372752 0.615051 -0.570374 0.363342 0.405273 1445372752 0.615051 -0.570374 0.363342 0.405273 1445372752 0.615051 -0.570374 0.363342 0.405273 1445372752 0.615051 -0.570374 0.363342 0.405273 1445372752 0.609863 -0.573669 0.291870 0.462341 1445372752 0.609863 -0.573669 0.291870 0.462341 1445372752 0.609863 -0.573669 0.291870 0.462341 1445372752 0.609863 -0.573669 0.291870 0.462341 1445372752 0.609863 -0.573669 0.291870 0.462341 1445372752 0.609863 -0.573669 0.291870 0.462341 1445372752 0.604370 -0.565674 0.179565 0.531494 1445372752 0.604370 -0.565674 0.179565 0.531494 1445372752 0.604370 -0.565674 0.179565 0.531494 1445372752 0.604370 -0.565674 0.179565 0.531494 1445372752 0.604370 -0.565674 0.179565 0.531494 1445372752 0.604370 -0.565674 0.179565 0.531494 1445372752 0.604370 -0.565674 0.179565 0.531494 1445372752 0.600769 -0.539001 0.086426 0.584045 1445372752 0.600769 -0.539001 0.086426 0.584045 1445372752 0.600769 -0.539001 0.086426 0.584045 1445372752 0.600769 -0.539001 0.086426 0.584045 1445372752 0.600769 -0.539001 0.086426 0.584045 1445372752 0.600769 -0.539001 0.086426 0.584045 1445372752 0.589417 -0.523071 0.021423 0.615234 1445372752 0.589417 -0.523071 0.021423 0.615234 1445372752 0.589417 -0.523071 0.021423 0.615234 1445372752 0.589417 -0.523071 0.021423 0.615234 1445372752 0.589417 -0.523071 0.021423 0.615234 1445372752 0.589417 -0.523071 0.021423 0.615234 1445372752 0.589417 -0.523071 0.021423 0.615234 1445372752 0.567993 -0.540161 -0.039673 0.619690 1445372752 0.567993 -0.540161 -0.039673 0.619690 1445372752 0.567993 -0.540161 -0.039673 0.619690 1445372752 0.567993 -0.540161 -0.039673 0.619690 1445372752 0.567993 -0.540161 -0.039673 0.619690 1445372752 0.567993 -0.540161 -0.039673 0.619690 1445372752 0.571167 -0.554565 -0.052795 0.602844 1445372752 0.571167 -0.554565 -0.052795 0.602844 1445372752 0.571167 -0.554565 -0.052795 0.602844 1445372752 0.571167 -0.554565 -0.052795 0.602844 1445372752 0.571167 -0.554565 -0.052795 0.602844 1445372752 0.571167 -0.554565 -0.052795 0.602844 1445372752 0.594177 -0.568420 -0.006287 0.569031 1445372752 0.594177 -0.568420 -0.006287 0.569031 1445372752 0.594177 -0.568420 -0.006287 0.569031 1445372752 0.594177 -0.568420 -0.006287 0.569031 1445372752 0.594177 -0.568420 -0.006287 0.569031 1445372752 0.631714 -0.570984 0.066895 0.520020 1445372752 0.631714 -0.570984 0.066895 0.520020 1445372752 0.631714 -0.570984 0.066895 0.520020 1445372752 0.631714 -0.570984 0.066895 0.520020 1445372752 0.631714 -0.570984 0.066895 0.520020 1445372752 0.631714 -0.570984 0.066895 0.520020 1445372752 0.631714 -0.570984 0.066895 0.520020 1445372752 0.649536 -0.576233 0.154053 0.471436 1445372752 0.649536 -0.576233 0.154053 0.471436 1445372752 0.649536 -0.576233 0.154053 0.471436 1445372752 0.649536 -0.576233 0.154053 0.471436 1445372752 0.649536 -0.576233 0.154053 0.471436 1445372752 0.649536 -0.576233 0.154053 0.471436 1445372752 0.630066 -0.607544 0.232300 0.424133 1445372752 0.630066 -0.607544 0.232300 0.424133 1445372752 0.630066 -0.607544 0.232300 0.424133 1445372752 0.630066 -0.607544 0.232300 0.424133 1445372752 0.630066 -0.607544 0.232300 0.424133 1445372752 0.630066 -0.607544 0.232300 0.424133 1445372752 0.619080 -0.609863 0.310364 0.385254 1445372752 0.619080 -0.609863 0.310364 0.385254 1445372752 0.619080 -0.609863 0.310364 0.385254 1445372752 0.619080 -0.609863 0.310364 0.385254 1445372752 0.619080 -0.609863 0.310364 0.385254 1445372752 0.619080 -0.609863 0.310364 0.385254 1445372752 0.599670 -0.601440 0.355103 0.390564 1445372752 0.599670 -0.601440 0.355103 0.390564 1445372752 0.599670 -0.601440 0.355103 0.390564 1445372752 0.599670 -0.601440 0.355103 0.390564 1445372752 0.599670 -0.601440 0.355103 0.390564 1445372752 0.599670 -0.601440 0.355103 0.390564 1445372752 0.561829 -0.631592 0.354370 0.399780 1445372752 0.561829 -0.631592 0.354370 0.399780 1445372752 0.561829 -0.631592 0.354370 0.399780 1445372752 0.561829 -0.631592 0.354370 0.399780 1445372752 0.561829 -0.631592 0.354370 0.399780 1445372752 0.561829 -0.631592 0.354370 0.399780 1445372752 0.561829 -0.631592 0.354370 0.399780 1445372753 0.586121 -0.619629 0.343323 0.393250 1445372753 0.586121 -0.619629 0.343323 0.393250 1445372753 0.586121 -0.619629 0.343323 0.393250 1445372753 0.586121 -0.619629 0.343323 0.393250 1445372753 0.586121 -0.619629 0.343323 0.393250 1445372753 0.586121 -0.619629 0.343323 0.393250 1445372753 0.627319 -0.575195 0.329346 0.408875 1445372753 0.627319 -0.575195 0.329346 0.408875 1445372753 0.627319 -0.575195 0.329346 0.408875 1445372753 0.627319 -0.575195 0.329346 0.408875 1445372753 0.627319 -0.575195 0.329346 0.408875 1445372753 0.627319 -0.575195 0.329346 0.408875 1445372753 0.638672 -0.557800 0.283264 0.447937 1445372753 0.638672 -0.557800 0.283264 0.447937 1445372753 0.638672 -0.557800 0.283264 0.447937 1445372753 0.638672 -0.557800 0.283264 0.447937 1445372753 0.638672 -0.557800 0.283264 0.447937 1445372753 0.638672 -0.557800 0.283264 0.447937 1445372753 0.620972 -0.563721 0.199402 0.506714 1445372753 0.620972 -0.563721 0.199402 0.506714 1445372753 0.620972 -0.563721 0.199402 0.506714 1445372753 0.620972 -0.563721 0.199402 0.506714 1445372753 0.620972 -0.563721 0.199402 0.506714 1445372753 0.620972 -0.563721 0.199402 0.506714 1445372753 0.587463 -0.556458 0.092712 0.580200 1445372753 0.587463 -0.556458 0.092712 0.580200 1445372753 0.587463 -0.556458 0.092712 0.580200 1445372753 0.587463 -0.556458 0.092712 0.580200 1445372753 0.587463 -0.556458 0.092712 0.580200 1445372753 0.587463 -0.556458 0.092712 0.580200 1445372753 0.565796 -0.527405 0.030151 0.633057 1445372753 0.565796 -0.527405 0.030151 0.633057 1445372753 0.565796 -0.527405 0.030151 0.633057 1445372753 0.565796 -0.527405 0.030151 0.633057 1445372753 0.565796 -0.527405 0.030151 0.633057 1445372753 0.565796 -0.527405 0.030151 0.633057 1445372753 0.529236 -0.523499 0.000488 0.667664 1445372753 0.529236 -0.523499 0.000488 0.667664 1445372753 0.529236 -0.523499 0.000488 0.667664 1445372753 0.529236 -0.523499 0.000488 0.667664 1445372753 0.529236 -0.523499 0.000488 0.667664 1445372753 0.529236 -0.523499 0.000488 0.667664 1445372753 0.469849 -0.562073 -0.051208 0.678711 1445372753 0.469849 -0.562073 -0.051208 0.678711 1445372753 0.469849 -0.562073 -0.051208 0.678711 1445372753 0.469849 -0.562073 -0.051208 0.678711 1445372753 0.469849 -0.562073 -0.051208 0.678711 1445372753 0.469849 -0.562073 -0.051208 0.678711 1445372753 0.467651 -0.596069 -0.056580 0.650208 1445372753 0.467651 -0.596069 -0.056580 0.650208 1445372753 0.467651 -0.596069 -0.056580 0.650208 1445372753 0.467651 -0.596069 -0.056580 0.650208 1445372753 0.467651 -0.596069 -0.056580 0.650208 1445372753 0.467651 -0.596069 -0.056580 0.650208 1445372753 0.528870 -0.588379 0.016296 0.611389 1445372753 0.528870 -0.588379 0.016296 0.611389 1445372753 0.528870 -0.588379 0.016296 0.611389 1445372753 0.528870 -0.588379 0.016296 0.611389 1445372753 0.528870 -0.588379 0.016296 0.611389 1445372753 0.528870 -0.588379 0.016296 0.611389 1445372753 0.528870 -0.588379 0.016296 0.611389 1445372753 0.591492 -0.580200 0.114075 0.548157 1445372753 0.591492 -0.580200 0.114075 0.548157 1445372753 0.591492 -0.580200 0.114075 0.548157 1445372753 0.591492 -0.580200 0.114075 0.548157 1445372753 0.591492 -0.580200 0.114075 0.548157 1445372753 0.605286 -0.605774 0.192993 0.478943 1445372753 0.605286 -0.605774 0.192993 0.478943 1445372753 0.605286 -0.605774 0.192993 0.478943 1445372753 0.605286 -0.605774 0.192993 0.478943 1445372753 0.605286 -0.605774 0.192993 0.478943 1445372753 0.605286 -0.605774 0.192993 0.478943 1445372753 0.605286 -0.605774 0.192993 0.478943 1445372753 0.591614 -0.626343 0.254639 0.439087 1445372753 0.591614 -0.626343 0.254639 0.439087 1445372753 0.591614 -0.626343 0.254639 0.439087 1445372753 0.591614 -0.626343 0.254639 0.439087 1445372753 0.591614 -0.626343 0.254639 0.439087 1445372753 0.591614 -0.626343 0.254639 0.439087 1445372753 0.589905 -0.619080 0.323364 0.405090 1445372753 0.589905 -0.619080 0.323364 0.405090 1445372753 0.589905 -0.619080 0.323364 0.405090 1445372753 0.589905 -0.619080 0.323364 0.405090 1445372753 0.589905 -0.619080 0.323364 0.405090 1445372753 0.589905 -0.619080 0.323364 0.405090 1445372753 0.579956 -0.604492 0.372742 0.399109 1445372753 
0.498413 -0.634094 0.396973 0.438049 1445372756 0.498413 -0.634094 0.396973 0.438049 1445372756 0.498413 -0.634094 0.396973 0.438049 1445372756 0.498413 -0.634094 0.396973 0.438049 1445372756 0.491394 -0.638672 0.390686 0.444946 1445372756 0.491394 -0.638672 0.390686 0.444946 1445372756 0.491394 -0.638672 0.390686 0.444946 1445372756 0.491394 -0.638672 0.390686 0.444946 1445372756 0.491394 -0.638672 0.390686 0.444946 1445372756 0.491394 -0.638672 0.390686 0.444946 1445372756 0.491394 -0.638672 0.390686 0.444946 1445372756 0.482239 -0.645935 0.377991 0.455261 1445372756 0.482239 -0.645935 0.377991 0.455261 1445372756 0.482239 -0.645935 0.377991 0.455261 1445372756 0.482239 -0.645935 0.377991 0.455261 1445372756 0.482239 -0.645935 0.377991 0.455261 1445372756 0.482239 -0.645935 0.377991 0.455261 1445372756 0.475098 -0.651184 0.362915 0.467468 1445372756 0.475098 -0.651184 0.362915 0.467468 1445372756 0.475098 -0.651184 0.362915 0.467468 1445372756 0.475098 -0.651184 0.362915 0.467468 1445372756 0.475098 -0.651184 0.362915 0.467468 1445372756 0.475098 -0.651184 0.362915 0.467468 1445372756 0.475098 -0.651184 0.362915 0.467468 1445372756 0.472656 -0.651672 0.351868 0.477600 1445372756 0.472656 -0.651672 0.351868 0.477600 1445372756 0.472656 -0.651672 0.351868 0.477600 1445372756 0.472656 -0.651672 0.351868 0.477600 1445372756 0.472656 -0.651672 0.351868 0.477600 1445372756 0.472656 -0.651672 0.351868 0.477600 1445372756 0.473328 -0.649963 0.346375 0.483154 1445372756 0.473328 -0.649963 0.346375 0.483154 1445372756 0.473328 -0.649963 0.346375 0.483154 1445372756 0.473328 -0.649963 0.346375 0.483154 1445372756 0.473328 -0.649963 0.346375 0.483154 1445372756 0.473328 -0.649963 0.346375 0.483154 1445372756 0.469727 -0.653198 0.342957 0.484802 1445372756 0.469727 -0.653198 0.342957 0.484802 1445372756 0.469727 -0.653198 0.342957 0.484802 1445372756 0.469727 -0.653198 0.342957 0.484802 1445372756 0.469727 -0.653198 0.342957 0.484802 1445372756 0.469727 -0.653198 0.342957 0.484802 1445372756 0.465393 -0.664795 0.341064 0.474487 1445372756 0.465393 -0.664795 0.341064 0.474487 1445372756 0.465393 -0.664795 0.341064 0.474487 1445372756 0.465393 -0.664795 0.341064 0.474487 1445372756 0.465393 -0.664795 0.341064 0.474487 1445372756 0.465393 -0.664795 0.341064 0.474487 1445372756 0.465393 -0.664795 0.341064 0.474487 1445372756 0.464355 -0.668213 0.339966 0.471497 1445372756 0.464355 -0.668213 0.339966 0.471497 1445372756 0.464355 -0.668213 0.339966 0.471497 1445372756 0.464355 -0.668213 0.339966 0.471497 1445372756 0.464355 -0.668213 0.339966 0.471497 1445372756 0.464355 -0.668213 0.339966 0.471497 1445372756 0.480225 -0.658813 0.360352 0.453247 1445372756 0.480225 -0.658813 0.360352 0.453247 1445372756 0.480225 -0.658813 0.360352 0.453247 1445372756 0.480225 -0.658813 0.360352 0.453247 1445372756 0.480225 -0.658813 0.360352 0.453247 1445372756 0.480225 -0.658813 0.360352 0.453247 1445372756 0.494934 -0.645630 0.386169 0.434753 1445372756 0.494934 -0.645630 0.386169 0.434753 1445372756 0.494934 -0.645630 0.386169 0.434753 1445372756 0.494934 -0.645630 0.386169 0.434753 1445372756 0.494934 -0.645630 0.386169 0.434753 1445372756 0.494934 -0.645630 0.386169 0.434753 1445372756 0.507141 -0.631592 0.409607 0.419678 1445372756 0.507141 -0.631592 0.409607 0.419678 1445372756 0.507141 -0.631592 0.409607 0.419678 1445372756 0.507141 -0.631592 0.409607 0.419678 1445372756 0.507141 -0.631592 0.409607 0.419678 1445372756 0.507141 -0.631592 0.409607 0.419678 1445372756 0.514160 -0.618347 0.429260 0.411072 1445372756 0.514160 -0.618347 0.429260 0.411072 1445372756 0.514160 -0.618347 0.429260 0.411072 1445372756 0.514160 -0.618347 0.429260 0.411072 1445372756 0.514160 -0.618347 0.429260 0.411072 1445372756 0.514160 -0.618347 0.429260 0.411072 1445372756 0.520630 -0.610046 0.442078 0.401672 1445372756 0.520630 -0.610046 0.442078 0.401672 1445372756 0.520630 -0.610046 0.442078 0.401672 1445372756 0.520630 -0.610046 0.442078 0.401672 1445372756 0.520630 -0.610046 0.442078 0.401672 1445372756 0.520630 -0.610046 0.442078 0.401672 1445372756 0.534851 -0.596985 0.453003 0.390198 1445372756 0.534851 -0.596985 0.453003 0.390198 1445372756 0.534851 -0.596985 0.453003 0.390198 1445372756 0.534851 -0.596985 0.453003 0.390198 1445372756 0.534851 -0.596985 0.453003 0.390198 1445372756 0.534851 -0.596985 0.453003 0.390198 1445372756 0.536072 -0.597473 0.451843 0.389160 1445372756 0.536072 -0.597473 0.451843 0.389160 1445372756 0.536072 -0.597473 0.451843 0.389160 1445372756 0.536072 -0.597473 0.451843 0.389160 1445372756 0.536072 -0.597473 0.451843 0.389160 1445372756 0.536072 -0.597473 0.451843 0.389160 1445372756 0.519409 -0.613281 0.428040 0.413391 1445372756 0.519409 -0.613281 0.428040 0.413391 1445372756 0.519409 -0.613281 0.428040 0.413391 1445372756 0.519409 -0.613281 0.428040 0.413391 1445372756 0.519409 -0.613281 0.428040 0.413391 1445372757 0.519409 -0.613281 0.428040 0.413391 1445372757 0.510864 -0.620422 0.401917 0.438782 1445372757 0.510864 -0.620422 0.401917 0.438782 1445372757 0.510864 -0.620422 0.401917 0.438782 1445372757 0.510864 -0.620422 0.401917 0.438782 1445372757 0.510864 -0.620422 0.401917 0.438782 1445372757 0.510864 -0.620422 0.401917 0.438782 1445372757 0.510864 -0.620422 0.401917 0.438782 1445372757 0.508423 -0.620789 0.382263 0.458130 1445372757 0.508423 -0.620789 0.382263 0.458130 1445372757 0.508423 -0.620789 0.382263 0.458130 1445372757 0.508423 -0.620789 0.382263 0.458130 1445372757 0.508423 -0.620789 0.382263 0.458130 1445372757 0.508423 -0.620789 0.382263 0.458130 1445372757 0.495911 -0.629700 0.358582 0.478455 1445372757 0.495911 -0.629700 0.358582 0.478455 1445372757 0.495911 -0.629700 0.358582 0.478455 1445372757 0.495911 -0.629700 0.358582 0.478455 1445372757 0.495911 -0.629700 0.358582 0.478455 1445372757 0.495911 -0.629700 0.358582 0.478455 1445372757 0.483765 -0.637878 0.338196 0.494629 1445372757 0.483765 -0.637878 0.338196 0.494629 1445372757 0.483765 -0.637878 0.338196 0.494629 1445372757 0.483765 -0.637878 0.338196 0.494629 1445372757 0.483765 -0.637878 0.338196 0.494629 1445372757 0.483765 -0.637878 0.338196 0.494629 1445372757 0.474976 -0.645203 0.322815 0.503906 1445372757 0.474976 -0.645203 0.322815 0.503906 1445372757 0.474976 -0.645203 0.322815 0.503906 1445372757 0.474976 -0.645203 0.322815 0.503906 1445372757 0.474976 -0.645203 0.322815 0.503906 1445372757 0.474976 -0.645203 0.322815 0.503906 1445372757 0.473083 -0.646851 0.317749 0.506714 1445372757 0.473083 -0.646851 0.317749 0.506714 1445372757 0.473083 -0.646851 0.317749 0.506714 1445372757 0.473083 -0.646851 0.317749 0.506714 1445372757 0.473083 -0.646851 0.317749 0.506714 1445372757 0.473083 -0.646851 0.317749 0.506714 1445372757 0.473083 -0.646851 0.317749 0.506714 1445372757 0.483521 -0.637573 0.337952 0.495422 1445372757 0.483521 -0.637573 0.337952 0.495422 1445372757 0.483521 -0.637573 0.337952 0.495422 1445372757 0.483521 -0.637573 0.337952 0.495422 1445372757 0.483521 -0.637573 0.337952 0.495422 1445372757 0.491333 -0.629822 0.366028 0.477356 1445372757 0.491333 -0.629822 0.366028 0.477356 1445372757 0.491333 -0.629822 0.366028 0.477356 1445372757 0.491333 -0.629822 0.366028 0.477356 1445372757 0.491333 -0.629822 0.366028 0.477356 1445372757 0.491333 -0.629822 0.366028 0.477356 1445372757 0.499939 -0.625793 0.391235 0.453125 1445372757 0.499939 -0.625793 0.391235 0.453125 1445372757 0.499939 -0.625793 0.391235 0.453125 1445372757 0.499939 -0.625793 0.391235 0.453125 1445372757 0.499939 -0.625793 0.391235 0.453125 1445372757 0.499939 -0.625793 0.391235 0.453125 1445372757 0.514282 -0.616516 0.416443 0.426575 1445372757 0.514282 -0.616516 0.416443 0.426575 1445372757 0.514282 -0.616516 0.416443 0.426575 1445372757 0.514282 -0.616516 0.416443 0.426575 1445372757 0.514282 -0.616516 0.416443 0.426575 1445372757 0.514282 -0.616516 0.416443 0.426575 1445372757 0.531311 -0.605652 0.439758 0.396790 1445372757 0.531311 -0.605652 0.439758 0.396790 1445372757 0.531311 -0.605652 0.439758 0.396790 1445372757 0.531311 -0.605652 0.439758 0.396790 1445372757 0.531311 -0.605652 0.439758 0.396790 1445372757 0.531311 -0.605652 0.439758 0.396790 1445372757 0.546692 -0.595093 0.453735 0.375610 1445372757 0.546692 -0.595093 0.453735 0.375610 1445372757 0.546692 -0.595093 0.453735 0.375610 1445372757 0.546692 -0.595093 0.453735 0.375610 1445372757 0.546692 -0.595093 0.453735 0.375610 1445372757 0.546692 -0.595093 0.453735 0.375610 1445372757 0.546692 -0.595093 0.453735 0.375610 1445372757 0.552063 -0.591003 0.455383 0.372192 1445372757 0.552063 -0.591003 0.455383 0.372192 1445372757 0.552063 -0.591003 0.455383 0.372192 1445372757 0.552063 -0.591003 0.455383 0.372192 1445372757 0.552063 -0.591003 0.455383 0.372192 1445372757 0.552063 -0.591003 0.455383 0.372192 1445372757 0.545410 -0.598267 0.441406 0.386902 1445372757 0.545410 -0.598267 0.441406 0.386902 1445372757 0.545410 -0.598267 0.441406 0.386902 1445372757 0.545410 -0.598267 0.441406 0.386902 1445372757 0.535278 -0.604309 0.416992 0.417603 1445372757 0.535278 -0.604309 0.416992 0.417603 1445372757 0.535278 -0.604309 0.416992 0.417603 1445372757 0.535278 -0.604309 0.416992 0.417603 1445372757 0.535278 -0.604309 0.416992 0.417603 1445372757 0.535278 -0.604309 0.416992 0.417603 1445372757 0.527588 -0.607178 0.389526 0.448547 1445372757 0.527588 -0.607178 0.389526 0.448547 1445372757 0.527588 -0.607178 0.389526 0.448547 1445372757 0.527588 -0.607178 0.389526 0.448547 1445372757 0.527588 -0.607178 0.389526 0.448547 1445372757 0.527588 -0.607178 0.389526 0.448547 1445372757 0.515320 -0.613953 0.360046 0.477295 1445372757 0.515320 -0.613953 0.360046 0.477295 1445372757 0.515320 -0.613953 0.360046 0.477295 1445372757 0.515320 -0.613953 0.360046 0.477295 1445372757 0.515320 -0.613953 0.360046 0.477295 1445372757 0.515320 -0.613953 0.360046 0.477295 1445372757 0.496948 -0.623901 0.328247 0.505981 1445372757 0.496948 -0.623901 0.328247 0.505981 1445372757 0.496948 -0.623901 0.328247 0.505981 1445372757 0.496948 -0.623901 0.328247 0.505981 1445372757 0.496948 -0.623901 0.328247 0.505981 1445372758 0.496948 -0.623901 0.328247 0.505981 1445372758 0.480225 -0.629700 0.301880 0.530762 1445372758 0.480225 -0.629700 0.301880 0.530762 1445372758 0.480225 -0.629700 0.301880 0.530762 1445372758 0.480225 -0.629700 0.301880 0.530762 1445372758 0.480225 -0.629700 0.301880 0.530762 1445372758 0.480225 -0.629700 0.301880 0.530762 1445372758 0.464233 -0.636169 0.278381 0.549805 1445372758 0.464233 -0.636169 0.278381 0.549805 1445372758 0.464233 -0.636169 0.278381 0.549805 1445372758 0.464233 -0.636169 0.278381 0.549805 1445372758 0.464233 -0.636169 0.278381 0.549805 1445372758 0.464233 -0.636169 0.278381 0.549805 1445372758 0.463135 -0.634521 0.278076 0.552734 1445372758 0.463135 -0.634521 0.278076 0.552734 1445372758 0.463135 -0.634521 0.278076 0.552734 1445372758 0.463135 -0.634521 0.278076 0.552734 1445372758 0.463135 -0.634521 0.278076 0.552734 1445372758 0.463135 -0.634521 0.278076 0.552734 1445372758 0.473755 -0.632690 0.304016 0.531799 1445372758 0.473755 -0.632690 0.304016 0.531799 1445372758 0.473755 -0.632690 0.304016 0.531799 1445372758 0.473755 -0.632690 0.304016 0.531799 1445372758 0.473755 -0.632690 0.304016 0.531799 1445372758 0.473755 -0.632690 0.304016 0.531799 1445372758 0.473755 -0.632690 0.304016 0.531799 1445372758 0.480652 -0.633545 0.333252 0.506470 1445372758 0.480652 -0.633545 0.333252 0.506470 1445372758 0.480652 -0.633545 0.333252 0.506470 1445372758 0.480652 -0.633545 0.333252 0.506470 1445372758 0.480652 -0.633545 0.333252 0.506470 1445372758 0.480652 -0.633545 0.333252 0.506470 1445372758 0.480652 -0.633545 0.333252 0.506470 1445372758 0.496216 -0.626465 0.368835 0.474609 1445372758 0.496216 -0.626465 0.368835 0.474609 1445372758 0.496216 -0.626465 0.368835 0.474609 1445372758 0.496216 -0.626465 0.368835 0.474609 1445372758 0.496216 -0.626465 0.368835 0.474609 1445372758 0.496216 -0.626465 0.368835 0.474609 1445372758 0.514587 -0.615540 0.407227 0.436401 1445372758 0.514587 -0.615540 0.407227 0.436401 1445372758 0.514587 -0.615540 0.407227 0.436401 1445372758 0.514587 -0.615540 0.407227 0.436401 1445372758 0.514587 -0.615540 0.407227 0.436401 1445372758 0.514587 -0.615540 0.407227 0.436401 1445372758 0.530518 -0.602844 0.430725 0.411743 1445372758 0.530518 -0.602844 0.430725 0.411743 1445372758 0.530518 -0.602844 0.430725 0.411743 1445372758 0.530518 -0.602844 0.430725 0.411743 1445372758 0.530518 -0.602844 0.430725 0.411743 1445372758 0.530518 -0.602844 0.430725 0.411743 1445372758 0.530518 -0.602844 0.430725 0.411743 1445372758 0.545105 -0.588562 0.446228 0.396606 1445372758 0.545105 -0.588562 0.446228 0.396606 1445372758 0.545105 -0.588562 0.446228 0.396606 1445372758 0.545105 -0.588562 0.446228 0.396606 1445372758 0.545105 -0.588562 0.446228 0.396606 1445372758 0.545105 -0.588562 0.446228 0.396606 1445372758 0.547546 -0.585449 0.445190 0.399048 1445372758 0.547546 -0.585449 0.445190 0.399048 1445372758 0.547546 -0.585449 0.445190 0.399048 1445372758 0.547546 -0.585449 0.445190 0.399048 1445372758 0.547546 -0.585449 0.445190 0.399048 1445372758 0.547546 -0.585449 0.445190 0.399048 1445372758 0.536194 -0.595215 0.424866 0.421448 1445372758 0.536194 -0.595215 0.424866 0.421448 1445372758 0.536194 -0.595215 0.424866 0.421448 1445372758 0.536194 -0.595215 0.424866 0.421448 1445372758 0.536194 -0.595215 0.424866 0.421448 1445372758 0.536194 -0.595215 0.424866 0.421448 1445372758 0.524841 -0.603638 0.395935 0.450928 1445372758 0.524841 -0.603638 0.395935 0.450928 1445372758 0.524841 -0.603638 0.395935 0.450928 1445372758 0.524841 -0.603638 0.395935 0.450928 1445372758 0.524841 -0.603638 0.395935 0.450928 1445372758 0.524841 -0.603638 0.395935 0.450928 1445372758 0.515137 -0.608337 0.364868 0.481018 1445372758 0.515137 -0.608337 0.364868 0.481018 1445372758 0.515137 -0.608337 0.364868 0.481018 1445372758 0.515137 -0.608337 0.364868 0.481018 1445372758 0.515137 -0.608337 0.364868 0.481018 1445372758 0.515137 -0.608337 0.364868 0.481018 1445372758 0.502197 -0.612976 0.333740 0.510498 1445372758 0.502197 -0.612976 0.333740 0.510498 1445372758 0.502197 -0.612976 0.333740 0.510498 1445372758 0.502197 -0.612976 0.333740 0.510498 1445372758 0.502197 -0.612976 0.333740 0.510498 1445372758 0.502197 -0.612976 0.333740 0.510498 1445372758 0.502197 -0.612976 0.333740 0.510498 1445372758 0.483154 -0.618347 0.302063 0.541260 1445372758 0.483154 -0.618347 0.302063 0.541260 1445372758 0.483154 -0.618347 0.302063 0.541260 1445372758 0.483154 -0.618347 0.302063 0.541260 1445372758 0.483154 -0.618347 0.302063 0.541260 1445372758 0.483154 -0.618347 0.302063 0.541260 1445372758 0.452454 -0.633911 0.261414 0.570190 1445372758 0.452454 -0.633911 0.261414 0.570190 1445372758 0.452454 -0.633911 0.261414 0.570190 1445372758 0.452454 -0.633911 0.261414 0.570190 1445372758 0.452454 -0.633911 0.261414 0.570190 1445372758 0.452454 -0.633911 0.261414 0.570190 1445372758 0.449341 -0.639465 0.246277 0.573120 1445372758 0.449341 -0.639465 0.246277 0.573120 1445372758 0.449341 -0.639465 0.246277 0.573120 1445372758 0.449341 -0.639465 0.246277 0.573120 1445372758 0.449341 -0.639465 0.246277 0.573120 1445372758 0.449341 -0.639465 0.246277 0.573120 1445372758 0.469971 -0.632202 0.276001 0.550598 1445372758 0.469971 -0.632202 0.276001 0.550598 1445372758 0.469971 -0.632202 0.276001 0.550598 1445372758 0.469971 -0.632202 0.276001 0.550598 1445372758 0.469971 -0.632202 0.276001 0.550598 1445372759 0.484375 -0.630493 0.313782 0.519043 1445372759 0.484375 -0.630493 0.313782 0.519043 1445372759 0.484375 -0.630493 0.313782 0.519043 1445372759 0.484375 -0.630493 0.313782 0.519043 1445372759 0.484375 -0.630493 0.313782 0.519043 1445372759 0.484375 -0.630493 0.313782 0.519043 1445372759 0.504761 -0.621094 0.357666 0.481140 1445372759 0.504761 -0.621094 0.357666 0.481140 1445372759 0.504761 -0.621094 0.357666 0.481140 1445372759 0.504761 -0.621094 0.357666 0.481140 1445372759 0.504761 -0.621094 0.357666 0.481140 1445372759 0.504761 -0.621094 0.357666 0.481140 1445372759 0.525024 -0.609558 0.400635 0.438477 1445372759 0.525024 -0.609558 0.400635 0.438477 1445372759 0.525024 -0.609558 0.400635 0.438477 1445372759 0.525024 -0.609558 0.400635 0.438477 1445372759 0.525024 -0.609558 0.400635 0.438477 1445372759 0.525024 -0.609558 0.400635 0.438477 1445372759 0.525024 -0.609558 0.400635 0.438477 1445372759 0.537415 -0.597229 0.429199 0.412659 1445372759 0.537415 -0.597229 0.429199 0.412659 1445372759 0.537415 -0.597229 0.429199 0.412659 1445372759 0.537415 -0.597229 0.429199 0.412659 1445372759 0.537415 -0.597229 0.429199 0.412659 1445372759 0.537415 -0.597229 0.429199 0.412659 1445372759 0.549683 -0.586853 0.442139 0.397400 1445372759 0.549683 -0.586853 0.442139 0.397400 1445372759 0.549683 -0.586853 0.442139 0.397400 1445372759 0.549683 -0.586853 0.442139 0.397400 1445372759 0.549683 -0.586853 0.442139 0.397400 1445372759 0.549683 -0.586853 0.442139 0.397400 1445372759 0.556519 -0.583923 0.440979 0.393372 1445372759 0.556519 -0.583923 0.440979 0.393372 1445372759 0.556519 -0.583923 0.440979 0.393372 1445372759 0.556519 -0.583923 0.440979 0.393372 1445372759 0.556519 -0.583923 0.440979 0.393372 1445372759 0.556519 -0.583923 0.440979 0.393372 1445372759 0.550476 -0.592773 0.423645 0.407532 1445372759 0.550476 -0.592773 0.423645 0.407532 1445372759 0.550476 -0.592773 0.423645 0.407532 1445372759 0.550476 -0.592773 0.423645 0.407532 1445372759 0.550476 -0.592773 0.423645 0.407532 1445372759 0.550476 -0.592773 0.423645 0.407532 1445372759 0.550476 -0.592773 0.423645 0.407532 1445372759 0.538818 -0.605103 0.395081 0.432922 1445372759 0.538818 -0.605103 0.395081 0.432922 1445372759 0.538818 -0.605103 0.395081 0.432922 1445372759 0.536316 -0.606689 0.371277 0.454346 1445372759 0.536316 -0.606689 0.371277 0.454346 1445372759 0.536316 -0.606689 0.371277 0.454346 1445372759 0.536316 -0.606689 0.371277 0.454346 1445372759 0.536316 -0.606689 0.371277 0.454346 1445372759 0.536316 -0.606689 0.371277 0.454346 1445372759 0.530884 -0.608032 0.349060 0.476013 1445372759 0.530884 -0.608032 0.349060 0.476013 1445372759 0.530884 -0.608032 0.349060 0.476013 1445372759 0.530884 -0.608032 0.349060 0.476013 1445372759 0.530884 -0.608032 0.349060 0.476013 1445372759 0.530884 -0.608032 0.349060 0.476013 1445372759 0.517029 -0.614075 0.323303 0.500977 1445372759 0.517029 -0.614075 0.323303 0.500977 1445372759 0.517029 -0.614075 0.323303 0.500977 1445372759 0.517029 -0.614075 0.323303 0.500977 1445372759 0.517029 -0.614075 0.323303 0.500977 1445372759 0.517029 -0.614075 0.323303 0.500977 1445372759 0.494995 -0.629333 0.291260 0.523438 1445372759 0.494995 -0.629333 0.291260 0.523438 1445372759 0.494995 -0.629333 0.291260 0.523438 1445372759 0.494995 -0.629333 0.291260 0.523438 1445372759 0.494995 -0.629333 0.291260 0.523438 1445372759 0.494995 -0.629333 0.291260 0.523438 1445372759 0.490967 -0.635193 0.275085 0.528931 1445372759 0.490967 -0.635193 0.275085 0.528931 1445372759 0.490967 -0.635193 0.275085 0.528931 1445372759 0.490967 -0.635193 0.275085 0.528931 1445372759 0.490967 -0.635193 0.275085 0.528931 1445372759 0.490967 -0.635193 0.275085 0.528931 1445372759 0.504150 -0.629883 0.292053 0.513550 1445372759 0.504150 -0.629883 0.292053 0.513550 1445372759 0.504150 -0.629883 0.292053 0.513550 1445372759 0.504150 -0.629883 0.292053 0.513550 1445372759 0.504150 -0.629883 0.292053 0.513550 1445372759 0.504150 -0.629883 0.292053 0.513550 1445372759 0.504150 -0.629883 0.292053 0.513550 1445372759 0.513367 -0.629822 0.323608 0.484802 1445372759 0.513367 -0.629822 0.323608 0.484802 1445372759 0.513367 -0.629822 0.323608 0.484802 1445372759 0.513367 -0.629822 0.323608 0.484802 1445372759 0.513367 -0.629822 0.323608 0.484802 1445372759 0.513367 -0.629822 0.323608 0.484802 1445372759 0.524414 -0.630493 0.359009 0.445618 1445372759 0.524414 -0.630493 0.359009 0.445618 1445372759 0.524414 -0.630493 0.359009 0.445618 1445372759 0.524414 -0.630493 0.359009 0.445618 1445372759 0.524414 -0.630493 0.359009 0.445618 1445372759 0.524414 -0.630493 0.359009 0.445618 1445372759 0.534973 -0.624878 0.392456 0.411438 1445372759 0.534973 -0.624878 0.392456 0.411438 1445372759 0.534973 -0.624878 0.392456 0.411438 1445372759 0.534973 -0.624878 0.392456 0.411438 1445372759 0.534973 -0.624878 0.392456 0.411438 1445372759 0.534973 -0.624878 0.392456 0.411438 1445372759 0.534973 -0.624878 0.392456 0.411438 1445372759 0.548218 -0.610474 0.421143 0.386475 1445372759 0.548218 -0.610474 0.421143 0.386475 1445372759 0.548218 -0.610474 0.421143 0.386475 1445372759 0.548218 -0.610474 0.421143 0.386475 1445372759 0.548218 -0.610474 0.421143 0.386475 1445372759 0.548218 -0.610474 0.421143 0.386475 1445372759 0.559265 -0.597229 0.437439 0.372986 1445372760 0.559265 -0.597229 0.437439 0.372986 1445372760 0.559265 -0.597229 0.437439 0.372986 1445372760 0.559265 -0.597229 0.437439 0.372986 1445372760 0.559265 -0.597229 0.437439 0.372986 1445372760 0.559265 -0.597229 0.437439 0.372986 1445372760 0.568298 -0.589355 0.440002 0.368896 1445372760 0.568298 -0.589355 0.440002 0.368896 1445372760 0.568298 -0.589355 0.440002 0.368896 1445372760 0.568298 -0.589355 0.440002 0.368896 1445372760 0.568298 -0.589355 0.440002 0.368896 1445372760 0.568298 -0.589355 0.440002 0.368896 1445372760 0.572144 -0.587524 0.435425 0.371277 1445372760 0.572144 -0.587524 0.435425 0.371277 1445372760 0.572144 -0.587524 0.435425 0.371277 1445372760 0.572144 -0.587524 0.435425 0.371277 1445372760 0.572144 -0.587524 0.435425 0.371277 1445372760 0.572144 -0.587524 0.435425 0.371277 1445372760 0.564331 -0.596558 0.417847 0.388550 1445372760 0.564331 -0.596558 0.417847 0.388550 1445372760 0.564331 -0.596558 0.417847 0.388550 1445372760 0.564331 -0.596558 0.417847 0.388550 1445372760 0.564331 -0.596558 0.417847 0.388550 1445372760 0.564331 -0.596558 0.417847 0.388550 1445372760 0.557739 -0.602112 0.396606 0.411072 1445372760 0.557739 -0.602112 0.396606 0.411072 1445372760 0.557739 -0.602112 0.396606 0.411072 1445372760 0.557739 -0.602112 0.396606 0.411072 1445372760 0.557739 -0.602112 0.396606 0.411072 1445372760 0.557739 -0.602112 0.396606 0.411072 1445372760 0.551758 -0.602783 0.375427 0.437317 1445372760 0.551758 -0.602783 0.375427 0.437317 1445372760 0.551758 -0.602783 0.375427 0.437317 1445372760 0.551758 -0.602783 0.375427 0.437317 1445372760 0.551758 -0.602783 0.375427 0.437317 1445372760 0.551758 -0.602783 0.375427 0.437317 1445372760 0.551758 -0.602783 0.375427 0.437317 1445372760 0.544556 -0.601746 0.354065 0.464783 1445372760 0.544556 -0.601746 0.354065 0.464783 1445372760 0.544556 -0.601746 0.354065 0.464783 1445372760 0.544556 -0.601746 0.354065 0.464783 1445372760 0.544556 -0.601746 0.354065 0.464783 1445372760 0.544556 -0.601746 0.354065 0.464783 1445372760 0.532410 -0.603577 0.330444 0.492981 1445372760 0.532410 -0.603577 0.330444 0.492981 1445372760 0.532410 -0.603577 0.330444 0.492981 1445372760 0.532410 -0.603577 0.330444 0.492981 1445372760 0.532410 -0.603577 0.330444 0.492981 1445372760 0.532410 -0.603577 0.330444 0.492981 1445372760 0.532410 -0.603577 0.330444 0.492981 1445372760 0.511841 -0.620544 0.299622 0.512939 1445372760 0.511841 -0.620544 0.299622 0.512939 1445372760 0.511841 -0.620544 0.299622 0.512939 1445372760 0.511841 -0.620544 0.299622 0.512939 1445372760 0.511841 -0.620544 0.299622 0.512939 1445372760 0.511841 -0.620544 0.299622 0.512939 1445372760 0.487671 -0.644165 0.275208 0.520996 1445372760 0.487671 -0.644165 0.275208 0.520996 1445372760 0.487671 -0.644165 0.275208 0.520996 1445372760 0.487671 -0.644165 0.275208 0.520996 1445372760 0.487671 -0.644165 0.275208 0.520996 1445372760 0.487671 -0.644165 0.275208 0.520996 1445372760 0.488037 -0.653137 0.282104 0.505554 1445372760 0.488037 -0.653137 0.282104 0.505554 1445372760 0.488037 -0.653137 0.282104 0.505554 1445372760 0.488037 -0.653137 0.282104 0.505554 1445372760 0.488037 -0.653137 0.282104 0.505554 1445372760 0.488037 -0.653137 0.282104 0.505554 1445372760 0.501221 -0.652283 0.315125 0.473206 1445372760 0.501221 -0.652283 0.315125 0.473206 1445372760 0.501221 -0.652283 0.315125 0.473206 1445372760 0.501221 -0.652283 0.315125 0.473206 1445372760 0.501221 -0.652283 0.315125 0.473206 1445372760 0.501221 -0.652283 0.315125 0.473206 1445372760 0.509583 -0.651550 0.351379 0.438599 1445372760 0.509583 -0.651550 0.351379 0.438599 1445372760 0.509583 -0.651550 0.351379 0.438599 1445372760 0.509583 -0.651550 0.351379 0.438599 1445372760 0.509583 -0.651550 0.351379 0.438599 1445372760 0.509583 -0.651550 0.351379 0.438599 1445372760 0.515137 -0.648804 0.380615 0.410828 1445372760 0.515137 -0.648804 0.380615 0.410828 1445372760 0.515137 -0.648804 0.380615 0.410828 1445372760 0.515137 -0.648804 0.380615 0.410828 1445372760 0.515137 -0.648804 0.380615 0.410828 1445372760 0.515137 -0.648804 0.380615 0.410828 1445372760 0.515137 -0.648804 0.380615 0.410828 1445372760 0.524353 -0.635742 0.408020 0.392883 1445372760 0.524353 -0.635742 0.408020 0.392883 1445372760 0.524353 -0.635742 0.408020 0.392883 1445372760 0.524353 -0.635742 0.408020 0.392883 1445372760 0.524353 -0.635742 0.408020 0.392883 1445372760 0.524353 -0.635742 0.408020 0.392883 1445372760 0.527832 -0.623840 0.430542 0.383118 1445372760 0.527832 -0.623840 0.430542 0.383118 1445372760 0.527832 -0.623840 0.430542 0.383118 1445372760 0.527832 -0.623840 0.430542 0.383118 1445372760 0.527832 -0.623840 0.430542 0.383118 1445372760 0.527832 -0.623840 0.430542 0.383118 1445372760 0.537476 -0.611023 0.446960 0.371399 1445372760 0.537476 -0.611023 0.446960 0.371399 1445372760 0.537476 -0.611023 0.446960 0.371399 1445372760 0.537476 -0.611023 0.446960 0.371399 1445372760 0.537476 -0.611023 0.446960 0.371399 1445372760 0.537476 -0.611023 0.446960 0.371399 1445372760 0.540039 -0.607239 0.456421 0.362305 1445372760 0.540039 -0.607239 0.456421 0.362305 1445372760 0.540039 -0.607239 0.456421 0.362305 1445372760 0.540039 -0.607239 0.456421 0.362305 1445372760 0.540039 -0.607239 0.456421 0.362305 1445372760 0.540039 -0.607239 0.456421 0.362305 1445372760 0.532043 -0.615051 0.449890 0.369141 1445372760 0.532043 -0.615051 0.449890 0.369141 1445372760 0.532043 -0.615051 0.449890 0.369141 1445372761 0.532043 -0.615051 0.449890 0.369141 1445372761 0.532043 -0.615051 0.449890 0.369141 1445372761 0.532043 -0.615051 0.449890 0.369141 1445372761 0.525085 -0.621094 0.435974 0.385193 1445372761 0.525085 -0.621094 0.435974 0.385193 1445372761 0.525085 -0.621094 0.435974 0.385193 1445372761 0.525085 -0.621094 0.435974 0.385193 1445372761 0.525085 -0.621094 0.435974 0.385193 1445372761 0.525085 -0.621094 0.435974 0.385193 1445372761 0.517334 -0.624329 0.416504 0.411133 1445372761 0.517334 -0.624329 0.416504 0.411133 1445372761 0.517334 -0.624329 0.416504 0.411133 1445372761 0.517334 -0.624329 0.416504 0.411133 1445372761 0.517334 -0.624329 0.416504 0.411133 1445372761 0.517334 -0.624329 0.416504 0.411133 1445372761 0.517334 -0.624329 0.416504 0.411133 1445372761 0.505859 -0.628845 0.390442 0.442932 1445372761 0.505859 -0.628845 0.390442 0.442932 1445372761 0.505859 -0.628845 0.390442 0.442932 1445372761
[truncated: 165,277 more chars]
