# Supplementary material for: Quaternion-Based Gesture Recognition Using Wireless Wearable Motion Capture Sensors
Source: Sensors (Basel). 2016 Apr 28;16(5):605. doi: 10.3390/s16050605 (PMC4883296; doi:10.3390/s16050605)
Supplement: Supplementary file 1 [file sensors-16-00605-s001.zip › MultiSensorGestureData/P10/5. Block/Training17.txt]

0.542419 0.550537 -0.323425 0.545898 1445372661 0.542419 0.550537 -0.323425 0.545898 1445372661 0.542419 0.550537 -0.323425 0.545898 1445372661 0.542419 0.550537 -0.323425 0.545898 1445372661 0.542419 0.550537 -0.323425 0.545898 1445372661 0.542419 0.550171 -0.322754 0.546692 1445372661 0.542419 0.550171 -0.322754 0.546692 1445372661 0.542419 0.550171 -0.322754 0.546692 1445372661 0.542419 0.550171 -0.322754 0.546692 1445372661 0.542419 0.550171 -0.322754 0.546692 1445372661 0.542419 0.550171 -0.322754 0.546692 1445372661 0.543457 0.549561 -0.322449 0.546387 1445372661 0.543457 0.549561 -0.322449 0.546387 1445372661 0.543457 0.549561 -0.322449 0.546387 1445372661 0.543457 0.549561 -0.322449 0.546387 1445372661 0.543457 0.549561 -0.322449 0.546387 1445372661 0.543457 0.549561 -0.322449 0.546387 1445372661 0.543640 0.550293 -0.323181 0.545105 1445372661 0.543640 0.550293 -0.323181 0.545105 1445372661 0.543640 0.550293 -0.323181 0.545105 1445372661 0.543640 0.550293 -0.323181 0.545105 1445372661 0.543640 0.550293 -0.323181 0.545105 1445372661 0.543640 0.550293 -0.323181 0.545105 1445372661 0.542236 0.550842 -0.324341 0.545288 1445372661 0.542236 0.550842 -0.324341 0.545288 1445372661 0.542236 0.550842 -0.324341 0.545288 1445372661 0.542236 0.550842 -0.324341 0.545288 1445372661 0.542236 0.550842 -0.324341 0.545288 1445372661 0.542236 0.550842 -0.324341 0.545288 1445372661 0.544128 0.551086 -0.324402 0.543030 1445372661 0.544128 0.551086 -0.324402 0.543030 1445372661 0.544128 0.551086 -0.324402 0.543030 1445372661 0.544128 0.551086 -0.324402 0.543030 1445372661 0.544128 0.551086 -0.324402 0.543030 1445372661 0.544128 0.551086 -0.324402 0.543030 1445372661 0.544128 0.551086 -0.324402 0.543030 1445372661 0.544128 0.551086 -0.324402 0.543030 1445372661 0.549561 0.548096 -0.327942 0.538452 1445372661 0.549561 0.548096 -0.327942 0.538452 1445372661 0.549561 0.548096 -0.327942 0.538452 1445372661 0.549561 0.548096 -0.327942 0.538452 1445372661 0.549561 0.548096 -0.327942 0.538452 1445372661 0.549561 0.548096 -0.327942 0.538452 1445372661 0.553650 0.544556 -0.331970 0.535400 1445372661 0.553650 0.544556 -0.331970 0.535400 1445372661 0.553650 0.544556 -0.331970 0.535400 1445372661 0.553650 0.544556 -0.331970 0.535400 1445372661 0.553650 0.544556 -0.331970 0.535400 1445372661 0.553650 0.544556 -0.331970 0.535400 1445372661 0.558105 0.540833 -0.336487 0.531677 1445372661 0.558105 0.540833 -0.336487 0.531677 1445372661 0.558105 0.540833 -0.336487 0.531677 1445372661 0.558105 0.540833 -0.336487 0.531677 1445372661 0.558105 0.540833 -0.336487 0.531677 1445372661 0.558105 0.540833 -0.336487 0.531677 1445372661 0.565674 0.535217 -0.341553 0.526123 1445372661 0.565674 0.535217 -0.341553 0.526123 1445372661 0.565674 0.535217 -0.341553 0.526123 1445372661 0.565674 0.535217 -0.341553 0.526123 1445372661 0.565674 0.535217 -0.341553 0.526123 1445372661 0.565674 0.535217 -0.341553 0.526123 1445372661 0.573608 0.530457 -0.343994 0.520813 1445372662 0.573608 0.530457 -0.343994 0.520813 1445372662 0.573608 0.530457 -0.343994 0.520813 1445372662 0.573608 0.530457 -0.343994 0.520813 1445372662 0.573608 0.530457 -0.343994 0.520813 1445372662 0.573608 0.530457 -0.343994 0.520813 1445372662 0.579407 0.526794 -0.344421 0.517822 1445372662 0.579407 0.526794 -0.344421 0.517822 1445372662 0.579407 0.526794 -0.344421 0.517822 1445372662 0.579407 0.526794 -0.344421 0.517822 1445372662 0.579407 0.526794 -0.344421 0.517822 1445372662 0.579407 0.526794 -0.344421 0.517822 1445372662 0.579407 0.526794 -0.344421 0.517822 1445372662 0.579407 0.526794 -0.344421 0.517822 1445372662 0.583435 0.523071 -0.346924 0.515381 1445372662 0.583435 0.523071 -0.346924 0.515381 1445372662 0.583435 0.523071 -0.346924 0.515381 1445372662 0.583435 0.523071 -0.346924 0.515381 1445372662 0.583435 0.523071 -0.346924 0.515381 1445372662 0.583435 0.523071 -0.346924 0.515381 1445372662 0.585815 0.520142 -0.348816 0.514282 1445372662 0.585815 0.520142 -0.348816 0.514282 1445372662 0.585815 0.520142 -0.348816 0.514282 1445372662 0.585815 0.520142 -0.348816 0.514282 1445372662 0.585815 0.520142 -0.348816 0.514282 1445372662 0.585815 0.520142 -0.348816 0.514282 1445372662 0.583862 0.523254 -0.344299 0.516418 1445372662 0.583862 0.523254 -0.344299 0.516418 1445372662 0.583862 0.523254 -0.344299 0.516418 1445372662 0.583862 0.523254 -0.344299 0.516418 1445372662 0.583862 0.523254 -0.344299 0.516418 1445372662 0.583862 0.523254 -0.344299 0.516418 1445372662 0.569397 0.535461 -0.330811 0.528687 1445372662 0.569397 0.535461 -0.330811 0.528687 1445372662 0.569397 0.535461 -0.330811 0.528687 1445372662 0.569397 0.535461 -0.330811 0.528687 1445372662 0.569397 0.535461 -0.330811 0.528687 1445372662 0.569397 0.535461 -0.330811 0.528687 1445372662 0.546143 0.552002 -0.309570 0.548706 1445372662 0.546143 0.552002 -0.309570 0.548706 1445372662 0.546143 0.552002 -0.309570 0.548706 1445372662 0.546143 0.552002 -0.309570 0.548706 1445372662 0.546143 0.552002 -0.309570 0.548706 1445372662 0.546143 0.552002 -0.309570 0.548706 1445372662 0.546143 0.552002 -0.309570 0.548706 1445372662 0.546143 0.552002 -0.309570 0.548706 1445372662 0.522400 0.563843 -0.294434 0.567810 1445372662 0.522400 0.563843 -0.294434 0.567810 1445372662 0.522400 0.563843 -0.294434 0.567810 1445372662 0.522400 0.563843 -0.294434 0.567810 1445372662 0.522400 0.563843 -0.294434 0.567810 1445372662 0.522400 0.563843 -0.294434 0.567810 1445372662 0.494751 0.575928 -0.279663 0.587524 1445372662 0.494751 0.575928 -0.279663 0.587524 1445372662 0.494751 0.575928 -0.279663 0.587524 1445372662 0.494751 0.575928 -0.279663 0.587524 1445372662 0.494751 0.575928 -0.279663 0.587524 1445372662 0.494751 0.575928 -0.279663 0.587524 1445372662 0.469543 0.587280 -0.259460 0.605957 1445372662 0.469543 0.587280 -0.259460 0.605957 1445372662 0.469543 0.587280 -0.259460 0.605957 1445372662 0.469543 0.587280 -0.259460 0.605957 1445372662 0.469543 0.587280 -0.259460 0.605957 1445372662 0.469543 0.587280 -0.259460 0.605957 1445372662 0.456421 0.593933 -0.236145 0.618958 1445372662 0.456421 0.593933 -0.236145 0.618958 1445372662 0.456421 0.593933 -0.236145 0.618958 1445372662 0.456421 0.593933 -0.236145 0.618958 1445372662 0.456421 0.593933 -0.236145 0.618958 1445372662 0.456421 0.593933 -0.236145 0.618958 1445372662 0.457886 0.590942 -0.226807 0.624146 1445372662 0.457886 0.590942 -0.226807 0.624146 1445372662 0.457886 0.590942 -0.226807 0.624146 1445372662 0.457886 0.590942 -0.226807 0.624146 1445372662 0.457886 0.590942 -0.226807 0.624146 1445372662 0.457886 0.590942 -0.226807 0.624146 1445372662 0.473328 0.577332 -0.233826 0.622803 1445372662 0.473328 0.577332 -0.233826 0.622803 1445372662 0.473328 0.577332 -0.233826 0.622803 1445372662 0.473328 0.577332 -0.233826 0.622803 1445372662 0.473328 0.577332 -0.233826 0.622803 1445372662 0.473328 0.577332 -0.233826 0.622803 1445372662 0.494507 0.560669 -0.240540 0.618958 1445372662 0.494507 0.560669 -0.240540 0.618958 1445372662 0.494507 0.560669 -0.240540 0.618958 1445372662 0.494507 0.560669 -0.240540 0.618958 1445372662 0.494507 0.560669 -0.240540 0.618958 1445372662 0.494507 0.560669 -0.240540 0.618958 1445372662 0.494507 0.560669 -0.240540 0.618958 1445372662 0.494507 0.560669 -0.240540 0.618958 1445372662 0.513062 0.549866 -0.231567 0.617004 1445372662 0.513062 0.549866 -0.231567 0.617004 1445372662 0.513062 0.549866 -0.231567 0.617004 1445372662 0.513062 0.549866 -0.231567 0.617004 1445372662 0.531555 0.545288 -0.218140 0.610291 1445372662 0.531555 0.545288 -0.218140 0.610291 1445372662 0.531555 0.545288 -0.218140 0.610291 1445372662 0.531555 0.545288 -0.218140 0.610291 1445372662 0.531555 0.545288 -0.218140 0.610291 1445372662 0.531555 0.545288 -0.218140 0.610291 1445372662 0.556335 0.537781 -0.217773 0.594788 1445372662 0.556335 0.537781 -0.217773 0.594788 1445372662 0.556335 0.537781 -0.217773 0.594788 1445372662 0.556335 0.537781 -0.217773 0.594788 1445372662 0.556335 0.537781 -0.217773 0.594788 1445372662 0.556335 0.537781 -0.217773 0.594788 1445372662 0.584290 0.522400 -0.236633 0.574158 1445372662 0.584290 0.522400 -0.236633 0.574158 1445372662 0.584290 0.522400 -0.236633 0.574158 1445372662 0.584290 0.522400 -0.236633 0.574158 1445372662 0.584290 0.522400 -0.236633 0.574158 1445372662 0.584290 0.522400 -0.236633 0.574158 1445372662 0.606689 0.504761 -0.262634 0.555054 1445372662 0.606689 0.504761 -0.262634 0.555054 1445372662 0.606689 0.504761 -0.262634 0.555054 1445372663 0.606689 0.504761 -0.262634 0.555054 1445372663 0.606689 0.504761 -0.262634 0.555054 1445372663 0.606689 0.504761 -0.262634 0.555054 1445372663 0.610901 0.500122 -0.274353 0.548950 1445372663 0.610901 0.500122 -0.274353 0.548950 1445372663 0.610901 0.500122 -0.274353 0.548950 1445372663 0.610901 0.500122 -0.274353 0.548950 1445372663 0.610901 0.500122 -0.274353 0.548950 1445372663 0.610901 0.500122 -0.274353 0.548950 1445372663 0.597961 0.512390 -0.269409 0.554260 1445372663 0.597961 0.512390 -0.269409 0.554260 1445372663 0.597961 0.512390 -0.269409 0.554260 1445372663 0.597961 0.512390 -0.269409 0.554260 1445372663 0.597961 0.512390 -0.269409 0.554260 1445372663 0.597961 0.512390 -0.269409 0.554260 1445372663 0.577576 0.529541 -0.259277 0.564514 1445372663 0.577576 0.529541 -0.259277 0.564514 1445372663 0.577576 0.529541 -0.259277 0.564514 1445372663 0.577576 0.529541 -0.259277 0.564514 1445372663 0.577576 0.529541 -0.259277 0.564514 1445372663 0.577576 0.529541 -0.259277 0.564514 1445372663 0.545044 0.554871 -0.241577 0.580200 1445372663 0.545044 0.554871 -0.241577 0.580200 1445372663 0.545044 0.554871 -0.241577 0.580200 1445372663 0.545044 0.554871 -0.241577 0.580200 1445372663 0.545044 0.554871 -0.241577 0.580200 1445372663 0.545044 0.554871 -0.241577 0.580200 1445372663 0.545044 0.554871 -0.241577 0.580200 1445372663 0.545044 0.554871 -0.241577 0.580200 1445372663 0.505981 0.580994 -0.223083 0.597107 1445372663 0.505981 0.580994 -0.223083 0.597107 1445372663 0.505981 0.580994 -0.223083 0.597107 1445372663 0.505981 0.580994 -0.223083 0.597107 1445372663 0.505981 0.580994 -0.223083 0.597107 1445372663 0.505981 0.580994 -0.223083 0.597107 1445372663 0.471375 0.599304 -0.211792 0.611328 1445372663 0.471375 0.599304 -0.211792 0.611328 1445372663 0.471375 0.599304 -0.211792 0.611328 1445372663 0.471375 0.599304 -0.211792 0.611328 1445372663 0.471375 0.599304 -0.211792 0.611328 1445372663 0.471375 0.599304 -0.211792 0.611328 1445372663 0.451050 0.609253 -0.207886 0.618103 1445372663 0.451050 0.609253 -0.207886 0.618103 1445372663 0.451050 0.609253 -0.207886 0.618103 1445372663 0.451050 0.609253 -0.207886 0.618103 1445372663 0.451050 0.609253 -0.207886 0.618103 1445372663 0.451050 0.609253 -0.207886 0.618103 1445372663 0.451111 0.608582 -0.213562 0.616821 1445372663 0.451111 0.608582 -0.213562 0.616821 1445372663 0.451111 0.608582 -0.213562 0.616821 1445372663 0.451111 0.608582 -0.213562 0.616821 1445372663 0.451111 0.608582 -0.213562 0.616821 1445372663 0.451111 0.608582 -0.213562 0.616821 1445372663 0.468628 0.595642 -0.234985 0.608521 1445372663 0.468628 0.595642 -0.234985 0.608521 1445372663 0.468628 0.595642 -0.234985 0.608521 1445372663 0.468628 0.595642 -0.234985 0.608521 1445372663 0.468628 0.595642 -0.234985 0.608521 1445372663 0.468628 0.595642 -0.234985 0.608521 1445372663 0.468628 0.595642 -0.234985 0.608521 1445372663 0.492676 0.573669 -0.260925 0.599976 1445372663 0.492676 0.573669 -0.260925 0.599976 1445372663 0.492676 0.573669 -0.260925 0.599976 1445372663 0.492676 0.573669 -0.260925 0.599976 1445372663 0.492676 0.573669 -0.260925 0.599976 1445372663 0.492676 0.573669 -0.260925 0.599976 1445372663 0.515259 0.554504 -0.271790 0.594238 1445372663 0.515259 0.554504 -0.271790 0.594238 1445372663 0.515259 0.554504 -0.271790 0.594238 1445372663 0.515259 0.554504 -0.271790 0.594238 1445372663 0.515259 0.554504 -0.271790 0.594238 1445372663 0.515259 0.554504 -0.271790 0.594238 1445372663 0.537354 0.541687 -0.268982 0.587708 1445372663 0.537354 0.541687 -0.268982 0.587708 1445372663 0.537354 0.541687 -0.268982 0.587708 1445372663 0.537354 0.541687 -0.268982 0.587708 1445372663 0.537354 0.541687 -0.268982 0.587708 1445372663 0.537354 0.541687 -0.268982 0.587708 1445372663 0.563232 0.529480 -0.264709 0.576416 1445372663 0.563232 0.529480 -0.264709 0.576416 1445372663 0.563232 0.529480 -0.264709 0.576416 1445372663 0.563232 0.529480 -0.264709 0.576416 1445372663 0.563232 0.529480 -0.264709 0.576416 1445372663 0.563232 0.529480 -0.264709 0.576416 1445372663 0.590759 0.513794 -0.265930 0.562317 1445372663 0.590759 0.513794 -0.265930 0.562317 1445372663 0.590759 0.513794 -0.265930 0.562317 1445372663 0.590759 0.513794 -0.265930 0.562317 1445372663 0.590759 0.513794 -0.265930 0.562317 1445372663 0.590759 0.513794 -0.265930 0.562317 1445372663 0.611511 0.499573 -0.266846 0.552429 1445372663 0.611511 0.499573 -0.266846 0.552429 1445372663 0.611511 0.499573 -0.266846 0.552429 1445372663 0.611511 0.499573 -0.266846 0.552429 1445372663 0.611511 0.499573 -0.266846 0.552429 1445372663 0.611511 0.499573 -0.266846 0.552429 1445372663 0.611511 0.499573 -0.266846 0.552429 1445372663 0.616211 0.499634 -0.256531 0.552063 1445372663 0.616211 0.499634 -0.256531 0.552063 1445372663 0.616211 0.499634 -0.256531 0.552063 1445372663 0.616211 0.499634 -0.256531 0.552063 1445372663 0.616211 0.499634 -0.256531 0.552063 1445372663 0.616211 0.499634 -0.256531 0.552063 1445372663 0.609009 0.512207 -0.240662 0.555664 1445372663 0.609009 0.512207 -0.240662 0.555664 1445372663 0.609009 0.512207 -0.240662 0.555664 1445372663 0.609009 0.512207 -0.240662 0.555664 1445372663 0.609009 0.512207 -0.240662 0.555664 1445372663 0.609009 0.512207 -0.240662 0.555664 1445372663 0.595886 0.528625 -0.231750 0.558289 1445372663 0.595886 0.528625 -0.231750 0.558289 1445372663 0.595886 0.528625 -0.231750 0.558289 1445372663 0.595886 0.528625 -0.231750 0.558289 1445372664 0.595886 0.528625 -0.231750 0.558289 1445372664 0.578613 0.544861 -0.227661 0.562500 1445372664 0.578613 0.544861 -0.227661 0.562500 1445372664 0.578613 0.544861 -0.227661 0.562500 1445372664 0.578613 0.544861 -0.227661 0.562500 1445372664 0.578613 0.544861 -0.227661 0.562500 1445372664 0.578613 0.544861 -0.227661 0.562500 1445372664 0.578613 0.544861 -0.227661 0.562500 1445372664 0.553284 0.562500 -0.221802 0.572876 1445372664 0.553284 0.562500 -0.221802 0.572876 1445372664 0.553284 0.562500 -0.221802 0.572876 1445372664 0.553284 0.562500 -0.221802 0.572876 1445372664 0.553284 0.562500 -0.221802 0.572876 1445372664 0.553284 0.562500 -0.221802 0.572876 1445372664 0.553284 0.562500 -0.221802 0.572876 1445372664 0.522400 0.582275 -0.205994 0.587830 1445372664 0.522400 0.582275 -0.205994 0.587830 1445372664 0.522400 0.582275 -0.205994 0.587830 1445372664 0.522400 0.582275 -0.205994 0.587830 1445372664 0.522400 0.582275 -0.205994 0.587830 1445372664 0.522400 0.582275 -0.205994 0.587830 1445372664 0.515808 0.582153 -0.200378 0.595642 1445372664 0.515808 0.582153 -0.200378 0.595642 1445372664 0.515808 0.582153 -0.200378 0.595642 1445372664 0.515808 0.582153 -0.200378 0.595642 1445372664 0.515808 0.582153 -0.200378 0.595642 1445372664 0.535461 0.557678 -0.213806 0.597046 1445372664 0.535461 0.557678 -0.213806 0.597046 1445372664 0.535461 0.557678 -0.213806 0.597046 1445372664 0.535461 0.557678 -0.213806 0.597046 1445372664 0.535461 0.557678 -0.213806 0.597046 1445372664 0.535461 0.557678 -0.213806 0.597046 1445372664 0.535461 0.557678 -0.213806 0.597046 1445372664 0.544250 0.545898 -0.207825 0.602051 1445372664 0.544250 0.545898 -0.207825 0.602051 1445372664 0.544250 0.545898 -0.207825 0.602051 1445372664 0.544250 0.545898 -0.207825 0.602051 1445372664 0.544250 0.545898 -0.207825 0.602051 1445372664 0.544250 0.545898 -0.207825 0.602051 1445372664 0.547852 0.546692 -0.188477 0.604431 1445372664 0.547852 0.546692 -0.188477 0.604431 1445372664 0.547852 0.546692 -0.188477 0.604431 1445372664 0.547852 0.546692 -0.188477 0.604431 1445372664 0.547852 0.546692 -0.188477 0.604431 1445372664 0.547852 0.546692 -0.188477 0.604431 1445372664 0.557983 0.543335 -0.178894 0.601135 1445372664 0.557983 0.543335 -0.178894 0.601135 1445372664 0.557983 0.543335 -0.178894 0.601135 1445372664 0.557983 0.543335 -0.178894 0.601135 1445372664 0.557983 0.543335 -0.178894 0.601135 1445372664 0.557983 0.543335 -0.178894 0.601135 1445372664 0.565186 0.545227 -0.169922 0.595215 1445372664 0.565186 0.545227 -0.169922 0.595215 1445372664 0.565186 0.545227 -0.169922 0.595215 1445372664 0.565186 0.545227 -0.169922 0.595215 1445372664 0.565186 0.545227 -0.169922 0.595215 1445372664 0.565186 0.545227 -0.169922 0.595215 1445372664 0.571655 0.554382 -0.158081 0.583740 1445372664 0.571655 0.554382 -0.158081 0.583740 1445372664 0.571655 0.554382 -0.158081 0.583740 1445372664 0.571655 0.554382 -0.158081 0.583740 1445372664 0.571655 0.554382 -0.158081 0.583740 1445372664 0.571655 0.554382 -0.158081 0.583740 1445372664 0.593933 0.552002 -0.169922 0.559937 1445372664 0.593933 0.552002 -0.169922 0.559937 1445372664 0.593933 0.552002 -0.169922 0.559937 1445372664 0.593933 0.552002 -0.169922 0.559937 1445372664 0.593933 0.552002 -0.169922 0.559937 1445372664 0.593933 0.552002 -0.169922 0.559937 1445372664 0.625366 0.529846 -0.208557 0.533447 1445372664 0.625366 0.529846 -0.208557 0.533447 1445372664 0.625366 0.529846 -0.208557 0.533447 1445372664 0.625366 0.529846 -0.208557 0.533447 1445372664 0.625366 0.529846 -0.208557 0.533447 1445372664 0.625366 0.529846 -0.208557 0.533447 1445372664 0.642761 0.504944 -0.245850 0.520935 1445372664 0.642761 0.504944 -0.245850 0.520935 1445372664 0.642761 0.504944 -0.245850 0.520935 1445372664 0.642761 0.504944 -0.245850 0.520935 1445372664 0.642761 0.504944 -0.245850 0.520935 1445372664 0.635315 0.507751 -0.250183 0.525208 1445372664 0.635315 0.507751 -0.250183 0.525208 1445372664 0.635315 0.507751 -0.250183 0.525208 1445372664 0.635315 0.507751 -0.250183 0.525208 1445372664 0.635315 0.507751 -0.250183 0.525208 1445372664 0.635315 0.507751 -0.250183 0.525208 1445372664 0.614746 0.525024 -0.236816 0.538757 1445372664 0.614746 0.525024 -0.236816 0.538757 1445372664 0.614746 0.525024 -0.236816 0.538757 1445372664 0.614746 0.525024 -0.236816 0.538757 1445372664 0.614746 0.525024 -0.236816 0.538757 1445372664 0.614746 0.525024 -0.236816 0.538757 1445372664 0.581543 0.551086 -0.213318 0.559082 1445372664 0.581543 0.551086 -0.213318 0.559082 1445372664 0.581543 0.551086 -0.213318 0.559082 1445372664 0.581543 0.551086 -0.213318 0.559082 1445372664 0.581543 0.551086 -0.213318 0.559082 1445372664 0.581543 0.551086 -0.213318 0.559082 1445372664 0.581543 0.551086 -0.213318 0.559082 1445372664 0.535645 0.588074 -0.170471 0.581482 1445372664 0.535645 0.588074 -0.170471 0.581482 1445372664 0.535645 0.588074 -0.170471 0.581482 1445372664 0.535645 0.588074 -0.170471 0.581482 1445372664 0.535645 0.588074 -0.170471 0.581482 1445372664 0.535645 0.588074 -0.170471 0.581482 1445372664 0.488098 0.618347 -0.122986 0.603516 1445372664 0.488098 0.618347 -0.122986 0.603516 1445372664 0.488098 0.618347 -0.122986 0.603516 1445372664 0.488098 0.618347 -0.122986 0.603516 1445372664 0.488098 0.618347 -0.122986 0.603516 1445372664 0.488098 0.618347 -0.122986 0.603516 1445372665 0.450012 0.635498 -0.084717 0.621582 1445372665 0.450012 0.635498 -0.084717 0.621582 1445372665 0.450012 0.635498 -0.084717 0.621582 1445372665 0.450012 0.635498 -0.084717 0.621582 1445372665 0.450012 0.635498 -0.084717 0.621582 1445372665 0.450012 0.635498 -0.084717 0.621582 1445372665 0.425293 0.644409 -0.059631 0.632629 1445372665 0.425293 0.644409 -0.059631 0.632629 1445372665 0.425293 0.644409 -0.059631 0.632629 1445372665 0.425293 0.644409 -0.059631 0.632629 1445372665 0.425293 0.644409 -0.059631 0.632629 1445372665 0.425293 0.644409 -0.059631 0.632629 1445372665 0.411316 0.649658 -0.045288 0.637695 1445372665 0.411316 0.649658 -0.045288 0.637695 1445372665 0.411316 0.649658 -0.045288 0.637695 1445372665 0.411316 0.649658 -0.045288 0.637695 1445372665 0.411316 0.649658 -0.045288 0.637695 1445372665 0.411316 0.649658 -0.045288 0.637695 1445372665 0.413513 0.650391 -0.046387 0.635437 1445372665 0.413513 0.650391 -0.046387 0.635437 1445372665 0.413513 0.650391 -0.046387 0.635437 1445372665 0.413513 0.650391 -0.046387 0.635437 1445372665 0.413513 0.650391 -0.046387 0.635437 1445372665 0.413513 0.650391 -0.046387 0.635437 1445372665 0.413513 0.650391 -0.046387 0.635437 1445372665 0.423706 0.650024 -0.056152 0.628235 1445372665 0.423706 0.650024 -0.056152 0.628235 1445372665 0.423706 0.650024 -0.056152 0.628235 1445372665 0.423706 0.650024 -0.056152 0.628235 1445372665 0.423706 0.650024 -0.056152 0.628235 1445372665 0.423706 0.650024 -0.056152 0.628235 1445372665 0.448608 0.638855 -0.083679 0.619263 1445372665 0.448608 0.638855 -0.083679 0.619263 1445372665 0.448608 0.638855 -0.083679 0.619263 1445372665 0.448608 0.638855 -0.083679 0.619263 1445372665 0.448608 0.638855 -0.083679 0.619263 1445372665 0.448608 0.638855 -0.083679 0.619263 1445372665 0.478577 0.618958 -0.119141 0.611206 1445372665 0.478577 0.618958 -0.119141 0.611206 1445372665 0.478577 0.618958 -0.119141 0.611206 1445372665 0.478577 0.618958 -0.119141 0.611206 1445372665 0.478577 0.618958 -0.119141 0.611206 1445372665 0.496582 0.604492 -0.142395 0.606323 1445372665 0.496582 0.604492 -0.142395 0.606323 1445372665 0.496582 0.604492 -0.142395 0.606323 1445372665 0.496582 0.604492 -0.142395 0.606323 1445372665 0.496582 0.604492 -0.142395 0.606323 1445372665 0.496582 0.604492 -0.142395 0.606323 1445372665 0.499512 0.599365 -0.152893 0.606445 1445372665 0.499512 0.599365 -0.152893 0.606445 1445372665 0.499512 0.599365 -0.152893 0.606445 1445372665 0.499512 0.599365 -0.152893 0.606445 1445372665 0.499512 0.599365 -0.152893 0.606445 1445372665 0.499512 0.599365 -0.152893 0.606445 1445372665 0.499512 0.599365 -0.152893 0.606445 1445372665 0.502136 0.596375 -0.164246 0.604309 1445372665 0.502136 0.596375 -0.164246 0.604309 1445372665 0.502136 0.596375 -0.164246 0.604309 1445372665 0.502136 0.596375 -0.164246 0.604309 1445372665 0.502136 0.596375 -0.164246 0.604309 1445372665 0.502136 0.596375 -0.164246 0.604309 1445372665 0.512512 0.590820 -0.181763 0.595947 1445372665 0.512512 0.590820 -0.181763 0.595947 1445372665 0.512512 0.590820 -0.181763 0.595947 1445372665 0.512512 0.590820 -0.181763 0.595947 1445372665 0.512512 0.590820 -0.181763 0.595947 1445372665 0.512512 0.590820 -0.181763 0.595947 1445372665 0.510681 0.596069 -0.180420 0.592651 1445372665 0.510681 0.596069 -0.180420 0.592651 1445372665 0.510681 0.596069 -0.180420 0.592651 1445372665 0.510681 0.596069 -0.180420 0.592651 1445372665 0.489990 0.612366 -0.164246 0.598206 1445372665 0.489990 0.612366 -0.164246 0.598206 1445372665 0.489990 0.612366 -0.164246 0.598206 1445372665 0.489990 0.612366 -0.164246 0.598206 1445372665 0.489990 0.612366 -0.164246 0.598206 1445372665 0.489990 0.612366 -0.164246 0.598206 1445372665 0.489990 0.612366 -0.164246 0.598206 1445372665 0.459167 0.629028 -0.142639 0.610779 1445372665 0.459167 0.629028 -0.142639 0.610779 1445372665 0.459167 0.629028 -0.142639 0.610779 1445372665 0.459167 0.629028 -0.142639 0.610779 1445372665 0.459167 0.629028 -0.142639 0.610779 1445372665 0.459167 0.629028 -0.142639 0.610779 1445372665 0.424805 0.642334 -0.116089 0.627197 1445372665 0.424805 0.642334 -0.116089 0.627197 1445372665 0.424805 0.642334 -0.116089 0.627197 1445372665 0.424805 0.642334 -0.116089 0.627197 1445372665 0.424805 0.642334 -0.116089 0.627197 1445372665 0.424805 0.642334 -0.116089 0.627197 1445372665 0.399353 0.651123 -0.093018 0.638611 1445372665 0.399353 0.651123 -0.093018 0.638611 1445372665 0.399353 0.651123 -0.093018 0.638611 1445372665 0.399353 0.651123 -0.093018 0.638611 1445372665 0.399353 0.651123 -0.093018 0.638611 1445372665 0.399353 0.651123 -0.093018 0.638611 1445372665 0.388855 0.655884 -0.084351 0.641418 1445372665 0.388855 0.655884 -0.084351 0.641418 1445372665 0.388855 0.655884 -0.084351 0.641418 1445372665 0.388855 0.655884 -0.084351 0.641418 1445372665 0.388855 0.655884 -0.084351 0.641418 1445372665 0.388855 0.655884 -0.084351 0.641418 1445372665 0.392456 0.655823 -0.087769 0.638794 1445372665 0.392456 0.655823 -0.087769 0.638794 1445372665 0.392456 0.655823 -0.087769 0.638794 1445372665 0.392456 0.655823 -0.087769 0.638794 1445372665 0.392456 0.655823 -0.087769 0.638794 1445372665 0.392456 0.655823 -0.087769 0.638794 1445372666 0.392456 0.655823 -0.087769 0.638794 1445372666 0.405579 0.654907 -0.098877 0.629883 1445372666 0.405579 0.654907 -0.098877 0.629883 1445372666 0.405579 0.654907 -0.098877 0.629883 1445372666 0.405579 0.654907 -0.098877 0.629883 1445372666 0.405579 0.654907 -0.098877 0.629883 1445372666 0.405579 0.654907 -0.098877 0.629883 1445372666 0.420959 0.650330 -0.119141 0.620911 1445372666 0.420959 0.650330 -0.119141 0.620911 1445372666 0.420959 0.650330 -0.119141 0.620911 1445372666 0.420959 0.650330 -0.119141 0.620911 1445372666 0.420959 0.650330 -0.119141 0.620911 1445372666 0.420959 0.650330 -0.119141 0.620911 1445372666 0.439636 0.640381 -0.142883 0.613281 1445372666 0.439636 0.640381 -0.142883 0.613281 1445372666 0.439636 0.640381 -0.142883 0.613281 1445372666 0.439636 0.640381 -0.142883 0.613281 1445372666 0.439636 0.640381 -0.142883 0.613281 1445372666 0.439636 0.640381 -0.142883 0.613281 1445372666 0.439636 0.640381 -0.142883 0.613281 1445372666 0.458557 0.629700 -0.163574 0.605286 1445372666 0.458557 0.629700 -0.163574 0.605286 1445372666 0.458557 0.629700 -0.163574 0.605286 1445372666 0.458557 0.629700 -0.163574 0.605286 1445372666 0.458557 0.629700 -0.163574 0.605286 1445372666 0.473328 0.624084 -0.176697 0.596008 1445372666 0.473328 0.624084 -0.176697 0.596008 1445372666 0.473328 0.624084 -0.176697 0.596008 1445372666 0.473328 0.624084 -0.176697 0.596008 1445372666 0.473328 0.624084 -0.176697 0.596008 1445372666 0.473328 0.624084 -0.176697 0.596008 1445372666 0.473328 0.624084 -0.176697 0.596008 1445372666 0.487366 0.623657 -0.185547 0.582275 1445372666 0.487366 0.623657 -0.185547 0.582275 1445372666 0.487366 0.623657 -0.185547 0.582275 1445372666 0.487366 0.623657 -0.185547 0.582275 1445372666 0.487366 0.623657 -0.185547 0.582275 1445372666 0.487366 0.623657 -0.185547 0.582275 1445372666 0.505310 0.615173 -0.205322 0.569214 1445372666 0.505310 0.615173 -0.205322 0.569214 1445372666 0.505310 0.615173 -0.205322 0.569214 1445372666 0.505310 0.615173 -0.205322 0.569214 1445372666 0.505310 0.615173 -0.205322 0.569214 1445372666 0.505310 0.615173 -0.205322 0.569214 1445372666 0.504089 0.612122 -0.216736 0.569336 1445372666 0.504089 0.612122 -0.216736 0.569336 1445372666 0.504089 0.612122 -0.216736 0.569336 1445372666 0.504089 0.612122 -0.216736 0.569336 1445372666 0.504089 0.612122 -0.216736 0.569336 1445372666 0.504089 0.612122 -0.216736 0.569336 1445372666 0.474304 0.628357 -0.194946 0.584900 1445372666 0.474304 0.628357 -0.194946 0.584900 1445372666 0.474304 0.628357 -0.194946 0.584900 1445372666 0.474304 0.628357 -0.194946 0.584900 1445372666 0.474304 0.628357 -0.194946 0.584900 1445372666 0.443726 0.645752 -0.170593 0.597473 1445372666 0.443726 0.645752 -0.170593 0.597473 1445372666 0.443726 0.645752 -0.170593 0.597473 1445372666 0.443726 0.645752 -0.170593 0.597473 1445372666 0.443726 0.645752 -0.170593 0.597473 1445372666 0.443726 0.645752 -0.170593 0.597473 1445372666 0.413269 0.659607 -0.147095 0.610229 1445372666 0.413269 0.659607 -0.147095 0.610229 1445372666 0.413269 0.659607 -0.147095 0.610229 1445372666 0.413269 0.659607 -0.147095 0.610229 1445372666 0.413269 0.659607 -0.147095 0.610229 1445372666 0.413269 0.659607 -0.147095 0.610229 1445372666 0.413269 0.659607 -0.147095 0.610229 1445372666 0.370544 0.676208 -0.106689 0.627625 1445372666 0.370544 0.676208 -0.106689 0.627625 1445372666 0.370544 0.676208 -0.106689 0.627625 1445372666 0.370544 0.676208 -0.106689 0.627625 1445372666 0.370544 0.676208 -0.106689 0.627625 1445372666 0.370544 0.676208 -0.106689 0.627625 1445372666 0.328491 0.692749 -0.059143 0.639221 1445372666 0.328491 0.692749 -0.059143 0.639221 1445372666 0.328491 0.692749 -0.059143 0.639221 1445372666 0.328491 0.692749 -0.059143 0.639221 1445372666 0.328491 0.692749 -0.059143 0.639221 1445372666 0.328491 0.692749 -0.059143 0.639221 1445372666 0.305115 0.704590 -0.035095 0.639648 1445372666 0.305115 0.704590 -0.035095 0.639648 1445372666 0.305115 0.704590 -0.035095 0.639648 1445372666 0.305115 0.704590 -0.035095 0.639648 1445372666 0.305115 0.704590 -0.035095 0.639648 1445372666 0.305115 0.704590 -0.035095 0.639648 1445372666 0.301758 0.710388 -0.029419 0.635071 1445372666 0.301758 0.710388 -0.029419 0.635071 1445372666 0.301758 0.710388 -0.029419 0.635071 1445372666 0.301758 0.710388 -0.029419 0.635071 1445372666 0.301758 0.710388 -0.029419 0.635071 1445372666 0.301758 0.710388 -0.029419 0.635071 1445372666 0.330322 0.703369 -0.050110 0.627319 1445372666 0.330322 0.703369 -0.050110 0.627319 1445372666 0.330322 0.703369 -0.050110 0.627319 1445372666 0.330322 0.703369 -0.050110 0.627319 1445372666 0.330322 0.703369 -0.050110 0.627319 1445372666 
0.684692 0.561951 0.075684 0.457825 1445372669 0.684692 0.561951 0.075684 0.457825 1445372669 0.773132 0.545654 0.202332 0.251892 1445372669 0.773132 0.545654 0.202332 0.251892 1445372669 0.773132 0.545654 0.202332 0.251892 1445372669 0.773132 0.545654 0.202332 0.251892 1445372669 0.773132 0.545654 0.202332 0.251892 1445372669 0.773132 0.545654 0.202332 0.251892 1445372669 0.796631 0.539673 0.271973 0.008423 1445372669 0.796631 0.539673 0.271973 0.008423 1445372669 0.796631 0.539673 0.271973 0.008423 1445372669 0.796631 0.539673 0.271973 0.008423 1445372669 0.796631 0.539673 0.271973 0.008423 1445372669 0.796631 0.539673 0.271973 0.008423 1445372669 0.796631 0.539673 0.271973 0.008423 1445372669 0.816528 0.484436 0.275085 -0.151123 1445372669 0.816528 0.484436 0.275085 -0.151123 1445372669 0.816528 0.484436 0.275085 -0.151123 1445372669 0.816528 0.484436 0.275085 -0.151123 1445372669 0.816528 0.484436 0.275085 -0.151123 1445372669 0.816528 0.484436 0.275085 -0.151123 1445372669 0.843445 0.440491 0.261902 -0.160950 1445372669 0.843445 0.440491 0.261902 -0.160950 1445372669 0.843445 0.440491 0.261902 -0.160950 1445372669 0.843445 0.440491 0.261902 -0.160950 1445372670 0.843445 0.440491 0.261902 -0.160950 1445372670 0.852417 0.461914 0.242981 -0.031006 1445372670 0.852417 0.461914 0.242981 -0.031006 1445372670 0.852417 0.461914 0.242981 -0.031006 1445372670 0.852417 0.461914 0.242981 -0.031006 1445372670 0.852417 0.461914 0.242981 -0.031006 1445372670 0.852417 0.461914 0.242981 -0.031006 1445372670 0.852417 0.461914 0.242981 -0.031006 1445372670 0.825928 0.502319 0.202454 0.156372 1445372670 0.825928 0.502319 0.202454 0.156372 1445372670 0.825928 0.502319 0.202454 0.156372 1445372670 0.825928 0.502319 0.202454 0.156372 1445372670 0.825928 0.502319 0.202454 0.156372 1445372670 0.825928 0.502319 0.202454 0.156372 1445372670 0.741882 0.546570 0.097961 0.375732 1445372670 0.741882 0.546570 0.097961 0.375732 1445372670 0.741882 0.546570 0.097961 0.375732 1445372670 0.741882 0.546570 0.097961 0.375732 1445372670 0.741882 0.546570 0.097961 0.375732 1445372670 0.741882 0.546570 0.097961 0.375732 1445372670 0.741882 0.546570 0.097961 0.375732 1445372670 0.543701 0.653381 0.011108 0.526550 1445372670 0.543701 0.653381 0.011108 0.526550 1445372670 0.543701 0.653381 0.011108 0.526550 1445372670 0.543701 0.653381 0.011108 0.526550 1445372670 0.543701 0.653381 0.011108 0.526550 1445372670 0.543701 0.653381 0.011108 0.526550 1445372670 0.406128 0.673828 -0.064392 0.613831 1445372670 0.406128 0.673828 -0.064392 0.613831 1445372670 0.406128 0.673828 -0.064392 0.613831 1445372670 0.406128 0.673828 -0.064392 0.613831 1445372670 0.406128 0.673828 -0.064392 0.613831 1445372670 0.366943 0.668152 -0.083862 0.641724 1445372670 0.366943 0.668152 -0.083862 0.641724 1445372670 0.366943 0.668152 -0.083862 0.641724 1445372670 0.366943 0.668152 -0.083862 0.641724 1445372670 0.366943 0.668152 -0.083862 0.641724 1445372670 0.366943 0.668152 -0.083862 0.641724 1445372670 0.426819 0.674316 -0.015930 0.602295 1445372670 0.426819 0.674316 -0.015930 0.602295 1445372670 0.426819 0.674316 -0.015930 0.602295 1445372670 0.426819 0.674316 -0.015930 0.602295 1445372670 0.426819 0.674316 -0.015930 0.602295 1445372670 0.426819 0.674316 -0.015930 0.602295 1445372670 0.558777 0.662781 0.075684 0.492615 1445372670 0.558777 0.662781 0.075684 0.492615 1445372670 0.558777 0.662781 0.075684 0.492615 1445372670 0.558777 0.662781 0.075684 0.492615 1445372670 0.558777 0.662781 0.075684 0.492615 1445372670 0.558777 0.662781 0.075684 0.492615 1445372670 0.718567 0.586670 0.143250 0.344727 1445372670 0.718567 0.586670 0.143250 0.344727 1445372670 0.718567 0.586670 0.143250 0.344727 1445372670 0.718567 0.586670 0.143250 0.344727 1445372670 0.718567 0.586670 0.143250 0.344727 1445372670 0.718567 0.586670 0.143250 0.344727 1445372670 0.790955 0.542908 0.225403 0.169556 1445372670 0.790955 0.542908 0.225403 0.169556 1445372670 0.790955 0.542908 0.225403 0.169556 1445372670 0.790955 0.542908 0.225403 0.169556 1445372670 0.790955 0.542908 0.225403 0.169556 1445372670 0.790955 0.542908 0.225403 0.169556 1445372670 0.790955 0.542908 0.225403 0.169556 1445372670 0.810852 0.522583 0.262207 -0.023376 1445372670 0.810852 0.522583 0.262207 -0.023376 1445372670 0.810852 0.522583 0.262207 -0.023376 1445372670 0.810852 0.522583 0.262207 -0.023376 1445372670 0.810852 0.522583 0.262207 -0.023376 1445372670 0.810852 0.522583 0.262207 -0.023376 1445372670 0.826660 0.480469 0.253052 -0.147156 1445372670 0.826660 0.480469 0.253052 -0.147156 1445372670 0.826660 0.480469 0.253052 -0.147156 1445372670 0.826660 0.480469 0.253052 -0.147156 1445372670 0.826660 0.480469 0.253052 -0.147156 1445372670 0.826660 0.480469 0.253052 -0.147156 1445372670 0.863647 0.421936 0.250549 -0.115112 1445372670 0.863647 0.421936 0.250549 -0.115112 1445372670 0.863647 0.421936 0.250549 -0.115112 1445372670 0.863647 0.421936 0.250549 -0.115112 1445372670 0.863647 0.421936 0.250549 -0.115112 1445372670 0.863647 0.421936 0.250549 -0.115112 1445372670 0.852722 0.460754 0.244934 0.020142 1445372670 0.852722 0.460754 0.244934 0.020142 1445372670 0.852722 0.460754 0.244934 0.020142 1445372670 0.852722 0.460754 0.244934 0.020142 1445372670 0.852722 0.460754 0.244934 0.020142 1445372670 0.852722 0.460754 0.244934 0.020142 1445372670 0.815308 0.506165 0.188477 0.208496 1445372670 0.815308 0.506165 0.188477 0.208496 1445372670 0.815308 0.506165 0.188477 0.208496 1445372670 0.815308 0.506165 0.188477 0.208496 1445372670 0.815308 0.506165 0.188477 0.208496 1445372670 0.815308 0.506165 0.188477 0.208496 1445372670 0.724670 0.552734 0.065430 0.406189 1445372670 0.724670 0.552734 0.065430 0.406189 1445372670 0.724670 0.552734 0.065430 0.406189 1445372670 0.724670 0.552734 0.065430 0.406189 1445372670 0.724670 0.552734 0.065430 0.406189 1445372670 0.724670 0.552734 0.065430 0.406189 1445372670 0.724670 0.552734 0.065430 0.406189 1445372670 0.555603 0.620728 -0.063354 0.549377 1445372670 0.555603 0.620728 -0.063354 0.549377 1445372670 0.555603 0.620728 -0.063354 0.549377 1445372670 0.555603 0.620728 -0.063354 0.549377 1445372670 0.555603 0.620728 -0.063354 0.549377 1445372670 0.555603 0.620728 -0.063354 0.549377 1445372670 0.407288 0.650635 -0.129578 0.627625 1445372670 0.407288 0.650635 -0.129578 0.627625 1445372670 0.407288 0.650635 -0.129578 0.627625 1445372670 0.407288 0.650635 -0.129578 0.627625 1445372670 0.407288 0.650635 -0.129578 0.627625 1445372671 0.407288 0.650635 -0.129578 0.627625 1445372671 0.407288 0.650635 -0.129578 0.627625 1445372671 0.365234 0.652771 -0.121582 0.652405 1445372671 0.365234 0.652771 -0.121582 0.652405 1445372671 0.365234 0.652771 -0.121582 0.652405 1445372671 0.365234 0.652771 -0.121582 0.652405 1445372671 0.365234 0.652771 -0.121582 0.652405 1445372671 0.365234 0.652771 -0.121582 0.652405 1445372671 0.420959 0.660522 -0.025940 0.621094 1445372671 0.420959 0.660522 -0.025940 0.621094 1445372671 0.420959 0.660522 -0.025940 0.621094 1445372671 0.420959 0.660522 -0.025940 0.621094 1445372671 0.420959 0.660522 -0.025940 0.621094 1445372671 0.420959 0.660522 -0.025940 0.621094 1445372671 0.420959 0.660522 -0.025940 0.621094 1445372671 0.513855 0.679871 0.106995 0.511963 1445372671 0.513855 0.679871 0.106995 0.511963 1445372671 0.513855 0.679871 0.106995 0.511963 1445372671 0.513855 0.679871 0.106995 0.511963 1445372671 0.513855 0.679871 0.106995 0.511963 1445372671 0.513855 0.679871 0.106995 0.511963 1445372671 0.628357 0.670959 0.193909 0.342407 1445372671 0.628357 0.670959 0.193909 0.342407 1445372671 0.628357 0.670959 0.193909 0.342407 1445372671 0.628357 0.670959 0.193909 0.342407 1445372671 0.628357 0.670959 0.193909 0.342407 1445372671 0.628357 0.670959 0.193909 0.342407 1445372671 0.706116 0.645203 0.254639 0.142029 1445372671 0.706116 0.645203 0.254639 0.142029 1445372671 0.706116 0.645203 0.254639 0.142029 1445372671 0.706116 0.645203 0.254639 0.142029 1445372671 0.706116 0.645203 0.254639 0.142029 1445372671 0.706116 0.645203 0.254639 0.142029 1445372671 0.741455 0.611694 0.270935 -0.050903 1445372671 0.741455 0.611694 0.270935 -0.050903 1445372671 0.741455 0.611694 0.270935 -0.050903 1445372671 0.741455 0.611694 0.270935 -0.050903 1445372671 0.741455 0.611694 0.270935 -0.050903 1445372671 0.741455 0.611694 0.270935 -0.050903 1445372671 0.771484 0.565796 0.244934 -0.156860 1445372671 0.771484 0.565796 0.244934 -0.156860 1445372671 0.771484 0.565796 0.244934 -0.156860 1445372671 0.771484 0.565796 0.244934 -0.156860 1445372671 0.771484 0.565796 0.244934 -0.156860 1445372671 0.771484 0.565796 0.244934 -0.156860 1445372671 0.787476 0.570374 0.215637 -0.088867 1445372671 0.787476 0.570374 0.215637 -0.088867 1445372671 0.787476 0.570374 0.215637 -0.088867 1445372671 0.787476 0.570374 0.215637 -0.088867 1445372671 0.787476 0.570374 0.215637 -0.088867 1445372671 0.787476 0.570374 0.215637 -0.088867 1445372671 0.767822 0.607361 0.183655 0.088013 1445372671 0.767822 0.607361 0.183655 0.088013 1445372671 0.767822 0.607361 0.183655 0.088013 1445372671 0.767822 0.607361 0.183655 0.088013 1445372671 0.767822 0.607361 0.183655 0.088013 1445372671 0.767822 0.607361 0.183655 0.088013 1445372671 0.713135 0.626709 0.097168 0.298645 1445372671 0.713135 0.626709 0.097168 0.298645 1445372671 0.713135 0.626709 0.097168 0.298645 1445372671 0.713135 0.626709 0.097168 0.298645 1445372671 0.713135 0.626709 0.097168 0.298645 1445372671 0.713135 0.626709 0.097168 0.298645 1445372671 0.583740 0.650879 -0.012329 0.485107 1445372671 0.583740 0.650879 -0.012329 0.485107 1445372671 0.583740 0.650879 -0.012329 0.485107 1445372671 0.583740 0.650879 -0.012329 0.485107 1445372671 0.427246 0.667847 -0.121216 0.597168 1445372671 0.427246 0.667847 -0.121216 0.597168 1445372671 0.427246 0.667847 -0.121216 0.597168 1445372671 0.427246 0.667847 -0.121216 0.597168 1445372671 0.427246 0.667847 -0.121216 0.597168 1445372671 0.427246 0.667847 -0.121216 0.597168 1445372671 0.427246 0.667847 -0.121216 0.597168 1445372671 0.360962 0.640259 -0.232788 0.636719 1445372671 0.360962 0.640259 -0.232788 0.636719 1445372671 0.360962 0.640259 -0.232788 0.636719 1445372671 0.360962 0.640259 -0.232788 0.636719 1445372671 0.360962 0.640259 -0.232788 0.636719 1445372671 0.360962 0.640259 -0.232788 0.636719 1445372671 0.365784 0.640076 -0.212219 0.641418 1445372671 0.365784 0.640076 -0.212219 0.641418 1445372671 0.365784 0.640076 -0.212219 0.641418 1445372671 0.365784 0.640076 -0.212219 0.641418 1445372671 0.365784 0.640076 -0.212219 0.641418 1445372671 0.365784 0.640076 -0.212219 0.641418 1445372671 0.441895 0.666504 -0.093506 0.593018 1445372671 0.441895 0.666504 -0.093506 0.593018 1445372671 0.441895 0.666504 -0.093506 0.593018 1445372671 0.441895 0.666504 -0.093506 0.593018 1445372671 0.441895 0.666504 -0.093506 0.593018 1445372671 0.441895 0.666504 -0.093506 0.593018 1445372671 0.570251 0.674316 0.018188 0.468689 1445372671 0.570251 0.674316 0.018188 0.468689 1445372671 0.570251 0.674316 0.018188 0.468689 1445372671 0.570251 0.674316 0.018188 0.468689 1445372671 0.570251 0.674316 0.018188 0.468689 1445372671 0.570251 0.674316 0.018188 0.468689 1445372671 0.681030 0.660339 0.122559 0.291687 1445372671 0.681030 0.660339 0.122559 0.291687 1445372671 0.681030 0.660339 0.122559 0.291687 1445372671 0.681030 0.660339 0.122559 0.291687 1445372671 0.681030 0.660339 0.122559 0.291687 1445372671 0.681030 0.660339 0.122559 0.291687 1445372671 0.681030 0.660339 0.122559 0.291687 1445372671 0.746521 0.623718 0.209229 0.099060 1445372671 0.746521 0.623718 0.209229 0.099060 1445372671 0.746521 0.623718 0.209229 0.099060 1445372671 0.746521 0.623718 0.209229 0.099060 1445372671 0.746521 0.623718 0.209229 0.099060 1445372672 0.746521 0.623718 0.209229 0.099060 1445372672 0.775452 0.572571 0.255493 -0.073425 1445372672 0.775452 0.572571 0.255493 -0.073425 1445372672 0.775452 0.572571 0.255493 -0.073425 1445372672 0.775452 0.572571 0.255493 -0.073425 1445372672 0.775452 0.572571 0.255493 -0.073425 1445372672 0.775452 0.572571 0.255493 -0.073425 1445372672 0.809998 0.506775 0.250549 -0.155701 1445372672 0.809998 0.506775 0.250549 -0.155701 1445372672 0.809998 0.506775 0.250549 -0.155701 1445372672 0.809998 0.506775 0.250549 -0.155701 1445372672 0.809998 0.506775 0.250549 -0.155701 1445372672 0.809998 0.506775 0.250549 -0.155701 1445372672 0.838440 0.489136 0.216980 -0.103027 1445372672 0.838440 0.489136 0.216980 -0.103027 1445372672 0.838440 0.489136 0.216980 -0.103027 1445372672 0.838440 0.489136 0.216980 -0.103027 1445372672 0.838440 0.489136 0.216980 -0.103027 1445372672 0.838440 0.489136 0.216980 -0.103027 1445372672 0.825439 0.538696 0.164429 0.035217 1445372672 0.825439 0.538696 0.164429 0.035217 1445372672 0.825439 0.538696 0.164429 0.035217 1445372672 0.825439 0.538696 0.164429 0.035217 1445372672 0.825439 0.538696 0.164429 0.035217 1445372672 0.825439 0.538696 0.164429 0.035217 1445372672 0.772217 0.592102 0.082336 0.215027 1445372672 0.772217 0.592102 0.082336 0.215027 1445372672 0.772217 0.592102 0.082336 0.215027 1445372672 0.772217 0.592102 0.082336 0.215027 1445372672 0.772217 0.592102 0.082336 0.215027 1445372672 0.772217 0.592102 0.082336 0.215027 1445372672 0.625488 0.673462 -0.008057 0.393738 1445372672 0.625488 0.673462 -0.008057 0.393738 1445372672 0.625488 0.673462 -0.008057 0.393738 1445372672 0.625488 0.673462 -0.008057 0.393738 1445372672 0.625488 0.673462 -0.008057 0.393738 1445372672 0.625488 0.673462 -0.008057 0.393738 1445372672 0.440125 0.726074 -0.056213 0.525208 1445372672 0.440125 0.726074 -0.056213 0.525208 1445372672 0.440125 0.726074 -0.056213 0.525208 1445372672 0.440125 0.726074 -0.056213 0.525208 1445372672 0.440125 0.726074 -0.056213 0.525208 1445372672 0.440125 0.726074 -0.056213 0.525208 1445372672 0.440125 0.726074 -0.056213 0.525208 1445372672 0.347168 0.712952 -0.106506 0.599792 1445372672 0.347168 0.712952 -0.106506 0.599792 1445372672 0.347168 0.712952 -0.106506 0.599792 1445372672 0.347168 0.712952 -0.106506 0.599792 1445372672 0.347168 0.712952 -0.106506 0.599792 1445372672 0.347168 0.712952 -0.106506 0.599792 1445372672 0.338379 0.716614 -0.077393 0.604919 1445372672 0.338379 0.716614 -0.077393 0.604919 1445372672 0.338379 0.716614 -0.077393 0.604919 1445372672 0.338379 0.716614 -0.077393 0.604919 1445372672 0.338379 0.716614 -0.077393 0.604919 1445372672 0.338379 0.716614 -0.077393 0.604919 1445372672 0.453796 0.719421 -0.000549 0.525757 1445372672 0.453796 0.719421 -0.000549 0.525757 1445372672 0.453796 0.719421 -0.000549 0.525757 1445372672 0.453796 0.719421 -0.000549 0.525757 1445372672 0.453796 0.719421 -0.000549 0.525757 1445372672 0.609192 0.688721 0.074341 0.385925 1445372672 0.609192 0.688721 0.074341 0.385925 1445372672 0.609192 0.688721 0.074341 0.385925 1445372672 0.609192 0.688721 0.074341 0.385925 1445372672 0.609192 0.688721 0.074341 0.385925 1445372672 0.609192 0.688721 0.074341 0.385925 1445372672 0.728882 0.629883 0.145447 0.225220 1445372672 0.728882 0.629883 0.145447 0.225220 1445372672 0.728882 0.629883 0.145447 0.225220 1445372672 0.728882 0.629883 0.145447 0.225220 1445372672 0.790283 0.573486 0.205444 0.065125 1445372672 0.790283 0.573486 0.205444 0.065125 1445372672 0.790283 0.573486 0.205444 0.065125 1445372672 0.790283 0.573486 0.205444 0.065125 1445372672 0.790283 0.573486 0.205444 0.065125 1445372672 0.790283 0.573486 0.205444 0.065125 1445372672 0.803833 0.545715 0.221252 -0.083801 1445372672 0.803833 0.545715 0.221252 -0.083801 1445372672 0.803833 0.545715 0.221252 -0.083801 1445372672 0.803833 0.545715 0.221252 -0.083801 1445372672 0.803833 0.545715 0.221252 -0.083801 1445372672 0.803833 0.545715 0.221252 -0.083801 1445372672 0.829285 0.498108 0.213989 -0.135376 1445372672 0.829285 0.498108 0.213989 -0.135376 1445372672 0.829285 0.498108 0.213989 -0.135376 1445372672 0.829285 0.498108 0.213989 -0.135376 1445372672 0.829285 0.498108 0.213989 -0.135376 1445372672 0.829285 0.498108 0.213989 -0.135376 1445372672 0.834045 0.505249 0.204651 -0.084106 1445372672 0.834045 0.505249 0.204651 -0.084106 1445372672 0.834045 0.505249 0.204651 -0.084106 1445372672 0.834045 0.505249 0.204651 -0.084106 1445372672 0.834045 0.505249 0.204651 -0.084106 1445372672 0.817566 0.546204 0.178345 0.036987 1445372672 0.817566 0.546204 0.178345 0.036987 1445372672 0.817566 0.546204 0.178345 0.036987 1445372672 0.817566 0.546204 0.178345 0.036987 1445372672 0.817566 0.546204 0.178345 0.036987 1445372672 0.817566 0.546204 0.178345 0.036987 1445372672 0.817566 0.546204 0.178345 0.036987 1445372672 0.761963 0.602112 0.117493 0.207153 1445372672 0.761963 0.602112 0.117493 0.207153 1445372672 0.761963 0.602112 0.117493 0.207153 1445372672 0.761963 0.602112 0.117493 0.207153 1445372672 0.761963 0.602112 0.117493 0.207153 1445372672 0.761963 0.602112 0.117493 0.207153 1445372673 0.631653 0.670959 0.031860 0.386902 1445372673 0.631653 0.670959 0.031860 0.386902 1445372673 0.631653 0.670959 0.031860 0.386902 1445372673 0.631653 0.670959 0.031860 0.386902 1445372673 0.442627 0.719543 -0.050232 0.532654 1445372673 0.442627 0.719543 -0.050232 0.532654 1445372673 0.442627 0.719543 -0.050232 0.532654 1445372673 0.442627 0.719543 -0.050232 0.532654 1445372673 0.442627 0.719543 -0.050232 0.532654 1445372673 0.442627 0.719543 -0.050232 0.532654 1445372673 0.330688 0.716614 -0.095459 0.606567 1445372673 0.330688 0.716614 -0.095459 0.606567 1445372673 0.330688 0.716614 -0.095459 0.606567 1445372673 0.330688 0.716614 -0.095459 0.606567 1445372673 0.330688 0.716614 -0.095459 0.606567 1445372673 0.330688 0.716614 -0.095459 0.606567 1445372673 0.317505 0.732300 -0.024963 0.601807 1445372673 0.317505 0.732300 -0.024963 0.601807 1445372673 0.317505 0.732300 -0.024963 0.601807 1445372673 0.317505 0.732300 -0.024963 0.601807 1445372673 0.317505 0.732300 -0.024963 0.601807 1445372673 0.317505 0.732300 -0.024963 0.601807 1445372673 0.317505 0.732300 -0.024963 0.601807 1445372673 0.424255 0.747620 0.077148 0.505005 1445372673 0.424255 0.747620 0.077148 0.505005 1445372673 0.424255 0.747620 0.077148 0.505005 1445372673 0.424255 0.747620 0.077148 0.505005 1445372673 0.424255 0.747620 0.077148 0.505005 1445372673 0.579956 0.716370 0.149780 0.357727 1445372673 0.579956 0.716370 0.149780 0.357727 1445372673 0.579956 0.716370 0.149780 0.357727 1445372673 0.579956 0.716370 0.149780 0.357727 1445372673 0.579956 0.716370 0.149780 0.357727 1445372673 0.579956 0.716370 0.149780 0.357727 1445372673 0.579956 0.716370 0.149780 0.357727 1445372673 0.684265 0.674255 0.208984 0.182739 1445372673 0.684265 0.674255 0.208984 0.182739 1445372673 0.684265 0.674255 0.208984 0.182739 1445372673 0.684265 0.674255 0.208984 0.182739 1445372673 0.684265 0.674255 0.208984 0.182739 1445372673 0.684265 0.674255 0.208984 0.182739 1445372673 0.717163 0.656006 0.234619 -0.011597 1445372673 0.717163 0.656006 0.234619 -0.011597 1445372673 0.717163 0.656006 0.234619 -0.011597 1445372673 0.717163 0.656006 0.234619 -0.011597 1445372673 0.717163 0.656006 0.234619 -0.011597 1445372673 0.717163 0.656006 0.234619 -0.011597 1445372673 0.755066 0.603271 0.218506 -0.134766 1445372673 0.755066 0.603271 0.218506 -0.134766 1445372673 0.755066 0.603271 0.218506 -0.134766 1445372673 0.755066 0.603271 0.218506 -0.134766 1445372673 0.755066 0.603271 0.218506 -0.134766 1445372673 0.755066 0.603271 0.218506 -0.134766 1445372673 0.809631 0.533936 0.211609 -0.120667 1445372673 0.809631 0.533936 0.211609 -0.120667 1445372673 0.809631 0.533936 0.211609 -0.120667 1445372673 0.809631 0.533936 0.211609 -0.120667 1445372673 0.809631 0.533936 0.211609 -0.120667 1445372673 0.796936 0.571899 0.194031 0.010193 1445372673 0.796936 0.571899 0.194031 0.010193 1445372673 0.796936 0.571899 0.194031 0.010193 1445372673 0.796936 0.571899 0.194031 0.010193 1445372673 0.796936 0.571899 0.194031 0.010193 1445372673 0.753784 0.614014 0.138733 0.188293 1445372673 0.753784 0.614014 0.138733 0.188293 1445372673 0.753784 0.614014 0.138733 0.188293 1445372673 0.753784 0.614014 0.138733 0.188293 1445372673 0.753784 0.614014 0.138733 0.188293 1445372673 0.753784 0.614014 0.138733 0.188293 1445372673 0.753784 0.614014 0.138733 0.188293 1445372673 0.647461 0.666321 0.033264 0.368286 1445372673 0.647461 0.666321 0.033264 0.368286 1445372673 0.647461 0.666321 0.033264 0.368286 1445372673 0.647461 0.666321 0.033264 0.368286 1445372673 0.647461 0.666321 0.033264 0.368286 1445372673 0.647461 0.666321 0.033264 0.368286 1445372673 0.472290 0.727844 -0.072205 0.491821 1445372673 0.472290 0.727844 -0.072205 0.491821 1445372673 0.472290 0.727844 -0.072205 0.491821 1445372673 0.472290 0.727844 -0.072205 0.491821 1445372673 0.472290 0.727844 -0.072205 0.491821 1445372673 0.364868 0.734436 -0.142578 0.554138 1445372673 0.364868 0.734436 -0.142578 0.554138 1445372673 0.364868 0.734436 -0.142578 0.554138 1445372673 0.364868 0.734436 -0.142578 0.554138 1445372673 0.364868 0.734436 -0.142578 0.554138 1445372673 0.364868 0.734436 -0.142578 0.554138 1445372673 0.364868 0.734436 -0.142578 0.554138 1445372673 0.340271 0.735840 -0.102173 0.576355 1445372673 0.340271 0.735840 -0.102173 0.576355 1445372673 0.340271 0.735840 -0.102173 0.576355 1445372673 0.340271 0.735840 -0.102173 0.576355 1445372673 0.340271 0.735840 -0.102173 0.576355 1445372673 0.340271 0.735840 -0.102173 0.576355 1445372673 0.421509 0.733459 -0.007324 0.533142 1445372673 0.421509 0.733459 -0.007324 0.533142 1445372673 0.421509 0.733459 -0.007324 0.533142 1445372673 0.421509 0.733459 -0.007324 0.533142 1445372673 0.421509 0.733459 -0.007324 0.533142 1445372673 0.421509 0.733459 -0.007324 0.533142 1445372673 0.548706 0.711670 0.080261 0.431091 1445372673 0.548706 0.711670 0.080261 0.431091 1445372673 0.548706 0.711670 0.080261 0.431091 1445372673 0.548706 0.711670 0.080261 0.431091 1445372673 0.548706 0.711670 0.080261 0.431091 1445372673 0.548706 0.711670 0.080261 0.431091 1445372673 0.548706 0.711670 0.080261 0.431091 1445372673 0.655945 0.692810 0.139648 0.264771 1445372674 0.655945 0.692810 0.139648 0.264771 1445372674 0.655945 0.692810 0.139648 0.264771 1445372674 0.655945 0.692810 0.139648 0.264771 1445372674 0.655945 0.692810 0.139648 0.264771 1445372674 0.655945 0.692810 0.139648 0.264771 1445372674 0.714233 0.679565 0.162170 0.040771 1445372674 0.714233 0.679565 0.162170 0.040771 1445372674 0.714233 0.679565 0.162170 0.040771 1445372674 0.714233 0.679565 0.162170 0.040771 1445372674 0.714233 0.679565 0.162170 0.040771 1445372674 0.714233 0.679565 0.162170 0.040771 1445372674 0.772644 0.607666 0.147766 -0.108704 1445372674 0.772644 0.607666 0.147766 -0.108704 1445372674 0.772644 0.607666 0.147766 -0.108704 1445372674 0.772644 0.607666 0.147766 -0.108704 1445372674 0.772644 0.607666 0.147766 -0.108704 1445372674 0.772644 0.607666 0.147766 -0.108704 1445372674 0.805176 0.567139 0.144409 -0.095276 1445372674 0.805176 0.567139 0.144409 -0.095276 1445372674 0.805176 0.567139 0.144409 -0.095276 1445372674 0.805176 0.567139 0.144409 -0.095276 1445372674 0.805176 0.567139 0.144409 -0.095276 1445372674 0.805176 0.567139 0.144409 -0.095276 1445372674 0.805176 0.567139 0.144409 -0.095276 1445372674 0.774780 0.618225 0.126282 0.039124 1445372674 0.774780 0.618225 0.126282 0.039124 1445372674 0.774780 0.618225 0.126282 0.039124 1445372674 0.774780 0.618225 0.126282 0.039124 1445372674 0.774780 0.618225 0.126282 0.039124 1445372674 0.774780 0.618225 0.126282 0.039124 1445372674 0.710449 0.664795 0.053040 0.224487 1445372674 0.710449 0.664795 0.053040 0.224487 1445372674 0.710449 0.664795 0.053040 0.224487 1445372674 0.710449 0.664795 0.053040 0.224487 1445372674 0.710449 0.664795 0.053040 0.224487 1445372674 0.710449 0.664795 0.053040 0.224487 1445372674 0.579529 0.709167 -0.050903 0.398193 1445372674 0.579529 0.709167 -0.050903 0.398193 1445372674 0.579529 0.709167 -0.050903 0.398193 1445372674 0.579529 0.709167 -0.050903 0.398193 1445372674 0.579529 0.709167 -0.050903 0.398193 1445372674 0.579529 0.709167 -0.050903 0.398193 1445372674 0.433472 0.721252 -0.130676 0.524109 1445372674 0.433472 0.721252 -0.130676 0.524109 1445372674 0.433472 0.721252 -0.130676 0.524109 1445372674 0.433472 0.721252 -0.130676 0.524109 1445372674 0.433472 0.721252 -0.130676 0.524109 1445372674 0.433472 0.721252 -0.130676 0.524109 1445372674 0.433472 0.721252 -0.130676 0.524109 1445372674 0.292175 0.731934 -0.124756 0.602661 1445372674 0.292175 0.731934 -0.124756 0.602661 1445372674 0.292175 0.731934 -0.124756 0.602661 1445372674 0.292175 0.731934 -0.124756 0.602661 1445372674 0.292175 0.731934 -0.124756 0.602661 1445372674 0.292175 0.731934 -0.124756 0.602661 1445372674 0.291870 0.738525 -0.070557 0.603577 1445372674 0.291870 0.738525 -0.070557 0.603577 1445372674 0.291870 0.738525 -0.070557 0.603577 1445372674 0.291870 0.738525 -0.070557 0.603577 1445372674 0.291870 0.738525 -0.070557 0.603577 1445372674 0.291870 0.738525 -0.070557 0.603577 1445372674 0.291870 0.738525 -0.070557 0.603577 1445372674 0.391724 0.744080 0.025452 0.540527 1445372674 0.391724 0.744080 0.025452 0.540527 1445372674 0.391724 0.744080 0.025452 0.540527 1445372674 0.391724 0.744080 0.025452 0.540527 1445372674 0.391724 0.744080 0.025452 0.540527 1445372674 0.526978 0.732971 0.121216 0.412659 1445372674 0.526978 0.732971 0.121216 0.412659 1445372674 0.526978 0.732971 0.121216 0.412659 1445372674 0.526978 0.732971 0.121216 0.412659 1445372674 0.526978 0.732971 0.121216 0.412659 1445372674 0.526978 0.732971 0.121216 0.412659 1445372674 0.526978 0.732971 0.121216 0.412659 1445372674 0.636658 0.709167 0.195801 0.230896 1445372674 0.636658 0.709167 0.195801 0.230896 1445372674 0.636658 0.709167 0.195801 0.230896 1445372674 0.636658 0.709167 0.195801 0.230896 1445372674 0.636658 0.709167 0.195801 0.230896 1445372674 0.636658 0.709167 0.195801 0.230896 1445372674 0.693176 0.687927 0.214783 0.003662 1445372674 0.693176 0.687927 0.214783 0.003662 1445372674 0.693176 0.687927 0.214783 0.003662 1445372674 0.693176 0.687927 0.214783 0.003662 1445372674 0.693176 0.687927 0.214783 0.003662 1445372674 0.693176 0.687927 0.214783 0.003662 1445372674 0.744629 0.622925 0.180725 -0.157349 1445372674 0.744629 0.622925 0.180725 -0.157349 1445372674 0.744629 0.622925 0.180725 -0.157349 1445372674 0.744629 0.622925 0.180725 -0.157349 1445372674 0.744629 0.622925 0.180725 -0.157349 1445372674 0.744629 0.622925 0.180725 -0.157349 1445372674 0.799133 0.553040 0.173462 -0.159241 1445372674 0.799133 0.553040 0.173462 -0.159241 1445372674 0.799133 0.553040 0.173462 -0.159241 1445372674 0.799133 0.553040 0.173462 -0.159241 1445372674 0.799133 0.553040 0.173462 -0.159241 1445372674 0.799133 0.553040 0.173462 -0.159241 1445372674 0.786865 0.591064 0.174561 -0.031067 1445372674 0.786865 0.591064 0.174561 -0.031067 1445372674 0.786865 0.591064 0.174561 -0.031067 1445372674 0.786865 0.591064 0.174561 -0.031067 1445372674 0.786865 0.591064 0.174561 -0.031067 1445372674 0.786865 0.591064 0.174561 -0.031067 1445372674 0.786865 0.591064 0.174561 -0.031067 1445372674 0.740112 0.637451 0.135254 0.165710 1445372674 0.740112 0.637451 0.135254 0.165710 1445372674 0.740112 0.637451 0.135254 0.165710 1445372674 0.740112 0.637451 0.135254 0.165710 1445372674 0.740112 0.637451 0.135254 0.165710 1445372674 0.740112 0.637451 0.135254 0.165710 1445372674 
0.409180 0.647278 -0.205811 0.609192 1445372677 0.409180 0.647278 -0.205811 0.609192 1445372677 0.409180 0.647278 -0.205811 0.609192 1445372677 0.409180 0.647278 -0.205811 0.609192 1445372677 0.409180 0.647278 -0.205811 0.609192 1445372677 0.406555 0.648071 -0.212341 0.607849 1445372677 0.406555 0.648071 -0.212341 0.607849 1445372677 0.406555 0.648071 -0.212341 0.607849 1445372677 0.406555 0.648071 -0.212341 0.607849 1445372677 0.406555 0.648071 -0.212341 0.607849 1445372677 0.406555 0.648071 -0.212341 0.607849 1445372677 0.406555 0.648071 -0.212341 0.607849 1445372677 0.419861 0.643250 -0.233337 0.596191 1445372677 0.419861 0.643250 -0.233337 0.596191 1445372677 0.419861 0.643250 -0.233337 0.596191 1445372677 0.419861 0.643250 -0.233337 0.596191 1445372677 0.419861 0.643250 -0.233337 0.596191 1445372677 0.419861 0.643250 -0.233337 0.596191 1445372677 0.441895 0.629333 -0.262756 0.582764 1445372677 0.441895 0.629333 -0.262756 0.582764 1445372677 0.441895 0.629333 -0.262756 0.582764 1445372677 0.441895 0.629333 -0.262756 0.582764 1445372677 0.441895 0.629333 -0.262756 0.582764 1445372677 0.441895 0.629333 -0.262756 0.582764 1445372677 0.462524 0.610596 -0.289429 0.573975 1445372677 0.462524 0.610596 -0.289429 0.573975 1445372677 0.462524 0.610596 -0.289429 0.573975 1445372677 0.462524 0.610596 -0.289429 0.573975 1445372677 0.462524 0.610596 -0.289429 0.573975 1445372677 0.462524 0.610596 -0.289429 0.573975 1445372677 0.471191 0.594910 -0.307617 0.573975 1445372677 0.471191 0.594910 -0.307617 0.573975 1445372677 0.471191 0.594910 -0.307617 0.573975 1445372677 0.471191 0.594910 -0.307617 0.573975 1445372677 0.471191 0.594910 -0.307617 0.573975 1445372677 0.471191 0.594910 -0.307617 0.573975 1445372677 0.471191 0.594910 -0.307617 0.573975 1445372677 0.453491 0.598877 -0.303955 0.585876 1445372677 0.453491 0.598877 -0.303955 0.585876 1445372677 0.453491 0.598877 -0.303955 0.585876 1445372677 0.453491 0.598877 -0.303955 0.585876 1445372677 0.453491 0.598877 -0.303955 0.585876 1445372677 0.453491 0.598877 -0.303955 0.585876 1445372677 0.438477 0.608337 -0.298645 0.590271 1445372677 0.438477 0.608337 -0.298645 0.590271 1445372677 0.438477 0.608337 -0.298645 0.590271 1445372677 0.438477 0.608337 -0.298645 0.590271 1445372677 0.438477 0.608337 -0.298645 0.590271 1445372677 0.438477 0.608337 -0.298645 0.590271 1445372677 0.438477 0.608337 -0.298645 0.590271 1445372677 0.428406 0.626282 -0.291321 0.582458 1445372677 0.428406 0.626282 -0.291321 0.582458 1445372677 0.428406 0.626282 -0.291321 0.582458 1445372677 0.428406 0.626282 -0.291321 0.582458 1445372677 0.428406 0.626282 -0.291321 0.582458 1445372677 0.428406 0.626282 -0.291321 0.582458 1445372677 0.402710 0.646484 -0.270874 0.588623 1445372677 0.402710 0.646484 -0.270874 0.588623 1445372677 0.402710 0.646484 -0.270874 0.588623 1445372677 0.402710 0.646484 -0.270874 0.588623 1445372677 0.402710 0.646484 -0.270874 0.588623 1445372677 0.402710 0.646484 -0.270874 0.588623 1445372677 0.362061 0.666626 -0.230896 0.609192 1445372677 0.362061 0.666626 -0.230896 0.609192 1445372677 0.362061 0.666626 -0.230896 0.609192 1445372677 0.362061 0.666626 -0.230896 0.609192 1445372677 0.362061 0.666626 -0.230896 0.609192 1445372677 0.362061 0.666626 -0.230896 0.609192 1445372677 0.325928 0.679504 -0.187622 0.629883 1445372677 0.325928 0.679504 -0.187622 0.629883 1445372677 0.325928 0.679504 -0.187622 0.629883 1445372677 0.325928 0.679504 -0.187622 0.629883 1445372677 0.325928 0.679504 -0.187622 0.629883 1445372677 0.313232 0.683655 -0.173279 0.635925 1445372677 0.313232 0.683655 -0.173279 0.635925 1445372677 0.313232 0.683655 -0.173279 0.635925 1445372677 0.313232 0.683655 -0.173279 0.635925 1445372677 0.313232 0.683655 -0.173279 0.635925 1445372677 0.313232 0.683655 -0.173279 0.635925 1445372677 0.313232 0.683655 -0.173279 0.635925 1445372677 0.326538 0.678711 -0.185120 0.631165 1445372677 0.326538 0.678711 -0.185120 0.631165 1445372677 0.326538 0.678711 -0.185120 0.631165 1445372677 0.326538 0.678711 -0.185120 0.631165 1445372677 0.326538 0.678711 -0.185120 0.631165 1445372677 0.326538 0.678711 -0.185120 0.631165 1445372677 0.356018 0.666931 -0.203979 0.621887 1445372677 0.356018 0.666931 -0.203979 0.621887 1445372677 0.356018 0.666931 -0.203979 0.621887 1445372677 0.356018 0.666931 -0.203979 0.621887 1445372677 0.356018 0.666931 -0.203979 0.621887 1445372677 0.356018 0.666931 -0.203979 0.621887 1445372677 0.356018 0.666931 -0.203979 0.621887 1445372677 0.386841 0.652832 -0.215759 0.614441 1445372677 0.386841 0.652832 -0.215759 0.614441 1445372677 0.386841 0.652832 -0.215759 0.614441 1445372677 0.386841 0.652832 -0.215759 0.614441 1445372677 0.386841 0.652832 -0.215759 0.614441 1445372677 0.386841 0.652832 -0.215759 0.614441 1445372678 0.386841 0.652832 -0.215759 0.614441 1445372678 0.413452 0.639954 -0.215515 0.610718 1445372678 0.413452 0.639954 -0.215515 0.610718 1445372678 0.413452 0.639954 -0.215515 0.610718 1445372678 0.413452 0.639954 -0.215515 0.610718 1445372678 0.413452 0.639954 -0.215515 0.610718 1445372678 0.413452 0.639954 -0.215515 0.610718 1445372678 0.439331 0.629089 -0.210144 0.605835 1445372678 0.439331 0.629089 -0.210144 0.605835 1445372678 0.439331 0.629089 -0.210144 0.605835 1445372678 0.439331 0.629089 -0.210144 0.605835 1445372678 0.439331 0.629089 -0.210144 0.605835 1445372678 0.439331 0.629089 -0.210144 0.605835 1445372678 0.460876 0.621399 -0.205444 0.599304 1445372678 0.460876 0.621399 -0.205444 0.599304 1445372678 0.460876 0.621399 -0.205444 0.599304 1445372678 0.460876 0.621399 -0.205444 0.599304 1445372678 0.460876 0.621399 -0.205444 0.599304 1445372678 0.460876 0.621399 -0.205444 0.599304 1445372678 0.460876 0.621399 -0.205444 0.599304 1445372678 0.456970 0.626892 -0.195068 0.600037 1445372678 0.456970 0.626892 -0.195068 0.600037 1445372678 0.456970 0.626892 -0.195068 0.600037 1445372678 0.456970 0.626892 -0.195068 0.600037 1445372678 0.456970 0.626892 -0.195068 0.600037 1445372678 0.456970 0.626892 -0.195068 0.600037 1445372678 0.439148 0.640015 -0.178955 0.604492 1445372678 0.439148 0.640015 -0.178955 0.604492 1445372678 0.439148 0.640015 -0.178955 0.604492 1445372678 0.439148 0.640015 -0.178955 0.604492 1445372678 0.439148 0.640015 -0.178955 0.604492 1445372678 0.439148 0.640015 -0.178955 0.604492 1445372678 0.420654 0.652527 -0.171082 0.606567 1445372678 0.420654 0.652527 -0.171082 0.606567 1445372678 0.420654 0.652527 -0.171082 0.606567 1445372678 0.420654 0.652527 -0.171082 0.606567 1445372678 0.420654 0.652527 -0.171082 0.606567 1445372678 0.420654 0.652527 -0.171082 0.606567 1445372678 0.400879 0.661804 -0.167542 0.610840 1445372678 0.400879 0.661804 -0.167542 0.610840 1445372678 0.400879 0.661804 -0.167542 0.610840 1445372678 0.400879 0.661804 -0.167542 0.610840 1445372678 0.400879 0.661804 -0.167542 0.610840 1445372678 0.400879 0.661804 -0.167542 0.610840 1445372678 0.372131 0.670837 -0.157837 0.621704 1445372678 0.372131 0.670837 -0.157837 0.621704 1445372678 0.372131 0.670837 -0.157837 0.621704 1445372678 0.372131 0.670837 -0.157837 0.621704 1445372678 0.372131 0.670837 -0.157837 0.621704 1445372678 0.372131 0.670837 -0.157837 0.621704 1445372678 0.372131 0.670837 -0.157837 0.621704 1445372678 0.348450 0.675781 -0.150330 0.631836 1445372678 0.348450 0.675781 -0.150330 0.631836 1445372678 0.348450 0.675781 -0.150330 0.631836 1445372678 0.348450 0.675781 -0.150330 0.631836 1445372678 0.348450 0.675781 -0.150330 0.631836 1445372678 0.348450 0.675781 -0.150330 0.631836 1445372678 0.342468 0.674744 -0.154236 0.635254 1445372678 0.342468 0.674744 -0.154236 0.635254 1445372678 0.342468 0.674744 -0.154236 0.635254 1445372678 0.342468 0.674744 -0.154236 0.635254 1445372678 0.342468 0.674744 -0.154236 0.635254 1445372678 0.342468 0.674744 -0.154236 0.635254 1445372678 0.360596 0.666748 -0.170410 0.629517 1445372678 0.360596 0.666748 -0.170410 0.629517 1445372678 0.360596 0.666748 -0.170410 0.629517 1445372678 0.360596 0.666748 -0.170410 0.629517 1445372678 0.360596 0.666748 -0.170410 0.629517 1445372678 0.360596 0.666748 -0.170410 0.629517 1445372678 0.393005 0.651367 -0.193787 0.619385 1445372678 0.393005 0.651367 -0.193787 0.619385 1445372678 0.393005 0.651367 -0.193787 0.619385 1445372678 0.393005 0.651367 -0.193787 0.619385 1445372678 0.393005 0.651367 -0.193787 0.619385 1445372678 0.393005 0.651367 -0.193787 0.619385 1445372678 0.393005 0.651367 -0.193787 0.619385 1445372678 0.427673 0.634094 -0.212524 0.608093 1445372678 0.427673 0.634094 -0.212524 0.608093 1445372678 0.427673 0.634094 -0.212524 0.608093 1445372678 0.427673 0.634094 -0.212524 0.608093 1445372678 0.427673 0.634094 -0.212524 0.608093 1445372678 0.427673 0.634094 -0.212524 0.608093 1445372678 0.463745 0.614685 -0.224915 0.597046 1445372678 0.463745 0.614685 -0.224915 0.597046 1445372678 0.463745 0.614685 -0.224915 0.597046 1445372678 0.463745 0.614685 -0.224915 0.597046 1445372678 0.463745 0.614685 -0.224915 0.597046 1445372678 0.463745 0.614685 -0.224915 0.597046 1445372678 0.498352 0.596008 -0.231628 0.585388 1445372678 0.498352 0.596008 -0.231628 0.585388 1445372678 0.498352 0.596008 -0.231628 0.585388 1445372678 0.498352 0.596008 -0.231628 0.585388 1445372678 0.498352 0.596008 -0.231628 0.585388 1445372678 0.498352 0.596008 -0.231628 0.585388 1445372678 0.498352 0.596008 -0.231628 0.585388 1445372678 0.505554 0.593933 -0.222778 0.584778 1445372678 0.505554 0.593933 -0.222778 0.584778 1445372678 0.505554 0.593933 -0.222778 0.584778 1445372678 0.505554 0.593933 -0.222778 0.584778 1445372678 0.505554 0.593933 -0.222778 0.584778 1445372678 0.528137 0.580261 -0.238220 0.572266 1445372678 0.528137 0.580261 -0.238220 0.572266 1445372678 0.528137 0.580261 -0.238220 0.572266 1445372678 0.528137 0.580261 -0.238220 0.572266 1445372678 0.528137 0.580261 -0.238220 0.572266 1445372678 0.528137 0.580261 -0.238220 0.572266 1445372678 0.540222 0.574829 -0.260864 0.556396 1445372678 0.540222 0.574829 -0.260864 0.556396 1445372678 0.540222 0.574829 -0.260864 0.556396 1445372678 0.540222 0.574829 -0.260864 0.556396 1445372678 0.540222 0.574829 -0.260864 0.556396 1445372678 0.540222 0.574829 -0.260864 0.556396 1445372678 0.540222 0.574829 -0.260864 0.556396 1445372678 0.498962 0.611267 -0.238159 0.566223 1445372679 0.498962 0.611267 -0.238159 0.566223 1445372679 0.498962 0.611267 -0.238159 0.566223 1445372679 0.498962 0.611267 -0.238159 0.566223 1445372679 0.498962 0.611267 -0.238159 0.566223 1445372679 0.498962 0.611267 -0.238159 0.566223 1445372679 0.441589 0.649292 -0.208984 0.582825 1445372679 0.441589 0.649292 -0.208984 0.582825 1445372679 0.441589 0.649292 -0.208984 0.582825 1445372679 0.441589 0.649292 -0.208984 0.582825 1445372679 0.441589 0.649292 -0.208984 0.582825 1445372679 0.441589 0.649292 -0.208984 0.582825 1445372679 0.386108 0.669983 -0.189331 0.605042 1445372679 0.386108 0.669983 -0.189331 0.605042 1445372679 0.386108 0.669983 -0.189331 0.605042 1445372679 0.386108 0.669983 -0.189331 0.605042 1445372679 0.386108 0.669983 -0.189331 0.605042 1445372679 0.386108 0.669983 -0.189331 0.605042 1445372679 0.386108 0.669983 -0.189331 0.605042 1445372679 0.365234 0.671143 -0.197876 0.613953 1445372679 0.365234 0.671143 -0.197876 0.613953 1445372679 0.365234 0.671143 -0.197876 0.613953 1445372679 0.365234 0.671143 -0.197876 0.613953 1445372679 0.379639 0.658142 -0.226807 0.609253 1445372679 0.379639 0.658142 -0.226807 0.609253 1445372679 0.379639 0.658142 -0.226807 0.609253 1445372679 0.379639 0.658142 -0.226807 0.609253 1445372679 0.379639 0.658142 -0.226807 0.609253 1445372679 0.379639 0.658142 -0.226807 0.609253 1445372679 0.379639 0.658142 -0.226807 0.609253 1445372679 0.405884 0.641479 -0.245789 0.602722 1445372679 0.405884 0.641479 -0.245789 0.602722 1445372679 0.405884 0.641479 -0.245789 0.602722 1445372679 0.405884 0.641479 -0.245789 0.602722 1445372679 0.405884 0.641479 -0.245789 0.602722 1445372679 0.405884 0.641479 -0.245789 0.602722 1445372679 0.433838 0.619934 -0.257690 0.600769 1445372679 0.433838 0.619934 -0.257690 0.600769 1445372679 0.433838 0.619934 -0.257690 0.600769 1445372679 0.433838 0.619934 -0.257690 0.600769 1445372679 0.433838 0.619934 -0.257690 0.600769 1445372679 0.433838 0.619934 -0.257690 0.600769 1445372679 0.455261 0.601135 -0.258545 0.603699 1445372679 0.455261 0.601135 -0.258545 0.603699 1445372679 0.455261 0.601135 -0.258545 0.603699 1445372679 0.455261 0.601135 -0.258545 0.603699 1445372679 0.455261 0.601135 -0.258545 0.603699 1445372679 0.455261 0.601135 -0.258545 0.603699 1445372679 0.501770 0.567993 -0.274414 0.591797 1445372679 0.501770 0.567993 -0.274414 0.591797 1445372679 0.501770 0.567993 -0.274414 0.591797 1445372679 0.501770 0.567993 -0.274414 0.591797 1445372679 0.501770 0.567993 -0.274414 0.591797 1445372679 0.501770 0.567993 -0.274414 0.591797 1445372679 0.540283 0.534058 -0.303894 0.574829 1445372679 0.540283 0.534058 -0.303894 0.574829 1445372679 0.540283 0.534058 -0.303894 0.574829 1445372679 0.540283 0.534058 -0.303894 0.574829 1445372679 0.540283 0.534058 -0.303894 0.574829 1445372679 0.540283 0.534058 -0.303894 0.574829 1445372679 0.538513 0.534485 -0.297791 0.579285 1445372679 0.538513 0.534485 -0.297791 0.579285 1445372679 0.538513 0.534485 -0.297791 0.579285 1445372679 0.538513 0.534485 -0.297791 0.579285 1445372679 0.538513 0.534485 -0.297791 0.579285 1445372679 0.538513 0.534485 -0.297791 0.579285 1445372679 0.538513 0.534485 -0.297791 0.579285 1445372679 0.522522 0.548340 -0.287537 0.586121 1445372679 0.522522 0.548340 -0.287537 0.586121 1445372679 0.522522 0.548340 -0.287537 0.586121 1445372679 0.522522 0.548340 -0.287537 0.586121 1445372679 0.522522 0.548340 -0.287537 0.586121 1445372679 0.522522 0.548340 -0.287537 0.586121 1445372679 0.499817 0.568909 -0.279663 0.590088 1445372679 0.499817 0.568909 -0.279663 0.590088 1445372679 0.499817 0.568909 -0.279663 0.590088 1445372679 0.499817 0.568909 -0.279663 0.590088 1445372679 0.499817 0.568909 -0.279663 0.590088 1445372679 0.499817 0.568909 -0.279663 0.590088 1445372679 0.476074 0.588867 -0.276123 0.591797 1445372679 0.476074 0.588867 -0.276123 0.591797 1445372679 0.476074 0.588867 -0.276123 0.591797 1445372679 0.476074 0.588867 -0.276123 0.591797 1445372679 0.476074 0.588867 -0.276123 0.591797 1445372679 0.476074 0.588867 -0.276123 0.591797 1445372679 0.476074 0.588867 -0.276123 0.591797 1445372679 0.446533 0.606750 -0.265686 0.601501 1445372679 0.446533 0.606750 -0.265686 0.601501 1445372679 0.446533 0.606750 -0.265686 0.601501 1445372679 0.446533 0.606750 -0.265686 0.601501 1445372679 0.446533 0.606750 -0.265686 0.601501 1445372679 0.446533 0.606750 -0.265686 0.601501 1445372679 0.424683 0.616455 -0.256042 0.611511 1445372679 0.424683 0.616455 -0.256042 0.611511 1445372679 0.424683 0.616455 -0.256042 0.611511 1445372679 0.424683 0.616455 -0.256042 0.611511 1445372679 0.424683 0.616455 -0.256042 0.611511 1445372679 0.424683 0.616455 -0.256042 0.611511 1445372679 0.412476 0.619202 -0.247925 0.620422 1445372679 0.412476 0.619202 -0.247925 0.620422 1445372679 0.412476 0.619202 -0.247925 0.620422 1445372679 0.412476 0.619202 -0.247925 0.620422 1445372679 0.412476 0.619202 -0.247925 0.620422 1445372679 0.424194 0.609863 -0.248474 0.621521 1445372679 0.424194 0.609863 -0.248474 0.621521 1445372679 0.424194 0.609863 -0.248474 0.621521 1445372679 0.424194 0.609863 -0.248474 0.621521 1445372679 0.424194 0.609863 -0.248474 0.621521 1445372679 0.424194 0.609863 -0.248474 0.621521 1445372679 0.452820 0.589050 -0.258362 0.617432 1445372680 0.452820 0.589050 -0.258362 0.617432 1445372680 0.452820 0.589050 -0.258362 0.617432 1445372680 0.452820 0.589050 -0.258362 0.617432 1445372680 0.452820 0.589050 -0.258362 0.617432 1445372680 0.452820 0.589050 -0.258362 0.617432 1445372680 0.478760 0.567993 -0.257507 0.617920 1445372680 0.478760 0.567993 -0.257507 0.617920 1445372680 0.478760 0.567993 -0.257507 0.617920 1445372680 0.478760 0.567993 -0.257507 0.617920 1445372680 0.478760 0.567993 -0.257507 0.617920 1445372680 0.478760 0.567993 -0.257507 0.617920 1445372680 0.503723 0.551147 -0.241638 0.619690 1445372680 0.503723 0.551147 -0.241638 0.619690 1445372680 0.503723 0.551147 -0.241638 0.619690 1445372680 0.503723 0.551147 -0.241638 0.619690 1445372680 0.503723 0.551147 -0.241638 0.619690 1445372680 0.503723 0.551147 -0.241638 0.619690 1445372680 0.535034 0.534607 -0.220581 0.615784 1445372680 0.535034 0.534607 -0.220581 0.615784 1445372680 0.535034 0.534607 -0.220581 0.615784 1445372680 0.535034 0.534607 -0.220581 0.615784 1445372680 0.535034 0.534607 -0.220581 0.615784 1445372680 0.535034 0.534607 -0.220581 0.615784 1445372680 0.535034 0.534607 -0.220581 0.615784 1445372680 0.557617 0.523987 -0.203430 0.610779 1445372680 0.557617 0.523987 -0.203430 0.610779 1445372680 0.557617 0.523987 -0.203430 0.610779 1445372680 0.557617 0.523987 -0.203430 0.610779 1445372680 0.557617 0.523987 -0.203430 0.610779 1445372680 0.542664 0.538147 -0.167236 0.622803 1445372680 0.542664 0.538147 -0.167236 0.622803 1445372680 0.542664 0.538147 -0.167236 0.622803 1445372680 0.542664 0.538147 -0.167236 0.622803 1445372680 0.542664 0.538147 -0.167236 0.622803 1445372680 0.542664 0.538147 -0.167236 0.622803 1445372680 0.542664 0.538147 -0.167236 0.622803 1445372680 0.514099 0.560242 -0.137817 0.634644 1445372680 0.514099 0.560242 -0.137817 0.634644 1445372680 0.514099 0.560242 -0.137817 0.634644 1445372680 0.514099 0.560242 -0.137817 0.634644 1445372680 0.514099 0.560242 -0.137817 0.634644 1445372680 0.514099 0.560242 -0.137817 0.634644 1445372680 0.486450 0.580078 -0.129883 0.640198 1445372680 0.486450 0.580078 -0.129883 0.640198 1445372680 0.486450 0.580078 -0.129883 0.640198 1445372680 0.486450 0.580078 -0.129883 0.640198 1445372680 0.486450 0.580078 -0.129883 0.640198 1445372680 0.486450 0.580078 -0.129883 0.640198 1445372680 0.446838 0.600342 -0.135864 0.649109 1445372680 0.446838 0.600342 -0.135864 0.649109 1445372680 0.446838 0.600342 -0.135864 0.649109 1445372680 0.446838 0.600342 -0.135864 0.649109 1445372680 0.446838 0.600342 -0.135864 0.649109 1445372680 0.446838 0.600342 -0.135864 0.649109 1445372680 0.446838 0.600342 -0.135864 0.649109 1445372680 0.406555 0.614258 -0.144836 0.660522 1445372680 0.406555 0.614258 -0.144836 0.660522 1445372680 0.406555 0.614258 -0.144836 0.660522 1445372680 0.406555 0.614258 -0.144836 0.660522 1445372680 0.406555 0.614258 -0.144836 0.660522 1445372680 0.406555 0.614258 -0.144836 0.660522 1445372680 0.374329 0.623596 -0.148010 0.670044 1445372680 0.374329 0.623596 -0.148010 0.670044 1445372680 0.374329 0.623596 -0.148010 0.670044 1445372680 0.374329 0.623596 -0.148010 0.670044 1445372680 0.374329 0.623596 -0.148010 0.670044 1445372680 0.374329 0.623596 -0.148010 0.670044 1445372680 0.364746 0.624817 -0.143616 0.675171 1445372680 0.364746 0.624817 -0.143616 0.675171 1445372680 0.364746 0.624817 -0.143616 0.675171 1445372680 0.364746 0.624817 -0.143616 0.675171 1445372680 0.364746 0.624817 -0.143616 0.675171 1445372680 0.364746 0.624817 -0.143616 0.675171 1445372680 0.364746 0.624817 -0.143616 0.675171 1445372680 0.379639 0.617615 -0.147827 0.672668 1445372680 0.379639 0.617615 -0.147827 0.672668 1445372680 0.379639 0.617615 -0.147827 0.672668 1445372680 0.379639 0.617615 -0.147827 0.672668 1445372680 0.379639 0.617615 -0.147827 0.672668 1445372680 0.406006 0.604126 -0.158752 0.666992 1445372680 0.406006 0.604126 -0.158752 0.666992 1445372680 0.406006 0.604126 -0.158752 0.666992 1445372680 0.406006 0.604126 -0.158752 0.666992 1445372680 0.406006 0.604126 -0.158752 0.666992 1445372680 0.406006 0.604126 -0.158752 0.666992 1445372680 0.432800 0.590271 -0.164307 0.661194 1445372680 0.432800 0.590271 -0.164307 0.661194 1445372680 0.432800 0.590271 -0.164307 0.661194 1445372680 0.432800 0.590271 -0.164307 0.661194 1445372680 0.432800 0.590271 -0.164307 0.661194 1445372680 0.432800 0.590271 -0.164307 0.661194 1445372680 0.432800 0.590271 -0.164307 0.661194 1445372680 0.464111 0.576721 -0.161987 0.652405 1445372680 0.464111 0.576721 -0.161987 0.652405 1445372680 0.464111 0.576721 -0.161987 0.652405 1445372680 0.464111 0.576721 -0.161987 0.652405 1445372680 0.464111 0.576721 -0.161987 0.652405 1445372680 0.464111 0.576721 -0.161987 0.652405 1445372680 0.501221 0.561523 -0.158203 0.638977 1445372680 0.501221 0.561523 -0.158203 0.638977 1445372680 0.501221 0.561523 -0.158203 0.638977 1445372680 0.501221 0.561523 -0.158203 0.638977 1445372680 0.501221 0.561523 -0.158203 0.638977 1445372680 0.501221 0.561523 -0.158203 0.638977 1445372680 0.501221 0.561523 -0.158203 0.638977 1445372680 0.525024 0.549744 -0.152161 0.631531 1445372680 0.525024 0.549744 -0.152161 0.631531 1445372680 0.525024 0.549744 -0.152161 0.631531 1445372680 0.525024 0.549744 -0.152161 0.631531 1445372680 0.525024 0.549744 -0.152161 0.631531 1445372680 0.525024 0.549744 -0.152161 0.631531 1445372680 0.519409 0.555420 -0.127380 0.636719 1445372680 0.519409 0.555420 -0.127380 0.636719 1445372681 0.519409 0.555420 -0.127380 0.636719 1445372681 0.519409 0.555420 -0.127380 0.636719 1445372681 0.519409 0.555420 -0.127380 0.636719 1445372681 0.490845 0.580444 -0.089661 0.643433 1445372681 0.490845 0.580444 -0.089661 0.643433 1445372681 0.490845 0.580444 -0.089661 0.643433 1445372681 0.490845 0.580444 -0.089661 0.643433 1445372681 0.490845 0.580444 -0.089661 0.643433 1445372681 0.490845 0.580444 -0.089661 0.643433 1445372681 0.490845 0.580444 -0.089661 0.643433 1445372681 0.471619 0.598389 -0.077820 0.642944 1445372681 0.471619 0.598389 -0.077820 0.642944 1445372681 0.471619 0.598389 -0.077820 0.642944 1445372681 0.471619 0.598389 -0.077820 0.642944 1445372681 0.471619 0.598389 -0.077820 0.642944 1445372681 0.471619 0.598389 -0.077820 0.642944 1445372681 0.454468 0.608093 -0.089478 0.644714 1445372681 0.454468 0.608093 -0.089478 0.644714 1445372681 0.454468 0.608093 -0.089478 0.644714 1445372681 0.454468 0.608093 -0.089478 0.644714 1445372681 0.454468 0.608093 -0.089478 0.644714 1445372681 0.454468 0.608093 -0.089478 0.644714 1445372681 0.454468 0.608093 -0.089478 0.644714 1445372681 0.419739 0.623779 -0.083374 0.653992 1445372681 0.419739 0.623779 -0.083374 0.653992 1445372681 0.419739 0.623779 -0.083374 0.653992 1445372681 0.419739 0.623779 -0.083374 0.653992 1445372681 0.419739 0.623779 -0.083374 0.653992 1445372681 0.394714 0.633850 -0.076172 0.660645 1445372681 0.394714 0.633850 -0.076172 0.660645 1445372681 0.394714 0.633850 -0.076172 0.660645 1445372681 0.394714 0.633850 -0.076172 0.660645 1445372681 0.394714 0.633850 -0.076172 0.660645 1445372681 0.394714 0.633850 -0.076172 0.660645 1445372681 0.394714 0.633850 -0.076172 0.660645 1445372681 0.391235 0.635071 -0.077881 0.661438 1445372681 0.391235 0.635071 -0.077881 0.661438 1445372681 0.391235 0.635071 -0.077881 0.661438 1445372681 0.391235 0.635071 -0.077881 0.661438 1445372681 0.391235 0.635071 -0.077881 0.661438 1445372681 0.391235 0.635071 -0.077881 0.661438 1445372681 0.413208 0.625977 -0.091248 0.654968 1445372681 0.413208 0.625977 -0.091248 0.654968 1445372681 0.413208 0.625977 -0.091248 0.654968 1445372681 0.413208 0.625977 -0.091248 0.654968 1445372681 0.413208 0.625977 -0.091248 0.654968 1445372681 0.413208 0.625977 -0.091248 0.654968 1445372681 0.447937 0.604736 -0.111877 0.648865 1445372681 0.447937 0.604736 -0.111877 0.648865 1445372681 0.447937 0.604736 -0.111877 0.648865 1445372681 0.447937 0.604736 -0.111877 0.648865 1445372681 0.447937 0.604736 -0.111877 0.648865 1445372681 0.447937 0.604736 -0.111877 0.648865 1445372681 0.447937 0.604736 -0.111877 0.648865 1445372681 0.482788 0.577209 -0.129272 0.645752 1445372681 0.482788 0.577209 -0.129272 0.645752 1445372681 0.482788 0.577209 -0.129272 0.645752 1445372681 0.482788 0.577209 -0.129272 0.645752 1445372681 0.482788 0.577209 -0.129272 0.645752 1445372681 0.482788 0.577209 -0.129272 0.645752 1445372681 0.510193 0.554077 -0.130432 0.644714 1445372681 0.510193 0.554077 -0.130432 0.644714 1445372681 0.510193 0.554077 -0.130432 0.644714 1445372681 0.510193 0.554077 -0.130432 0.644714 1445372681 0.510193 0.554077 -0.130432 0.644714 1445372681 0.510193 0.554077 -0.130432 0.644714 1445372681 0.535034 0.536804 -0.117493 0.641663 1445372681 0.535034 0.536804 -0.117493 0.641663 1445372681 0.535034 0.536804 -0.117493 0.641663 1445372681 0.535034 0.536804 -0.117493 0.641663 1445372681 0.535034 0.536804 -0.117493 0.641663 1445372681 0.535034 0.536804 -0.117493 0.641663 1445372681 0.535034 0.536804 -0.117493 0.641663 1445372681 0.556030 0.524780 -0.104980 0.635864 1445372681 0.556030 0.524780 -0.104980 0.635864 1445372681 0.556030 0.524780 -0.104980 0.635864 1445372681 0.556030 0.524780 -0.104980 0.635864 1445372681 0.556030 0.524780 -0.104980 0.635864 1445372681 0.556030 0.524780 -0.104980 0.635864 1445372681 0.566223 0.520081 -0.090332 0.632996 1445372681 0.566223 0.520081 -0.090332 0.632996 1445372681 0.566223 0.520081 -0.090332 0.632996 1445372681 0.566223 0.520081 -0.090332 0.632996 1445372681 0.568970 0.524841 -0.074768 0.628601 1445372681 0.568970 0.524841 -0.074768 0.628601 1445372681 0.568970 0.524841 -0.074768 0.628601 1445372681 0.568970 0.524841 -0.074768 0.628601 1445372681 0.568970 0.524841 -0.074768 0.628601 1445372681 0.568970 0.524841 -0.074768 0.628601 1445372681 0.558899 0.541138 -0.058594 0.625488 1445372681 0.558899 0.541138 -0.058594 0.625488 1445372681 0.558899 0.541138 -0.058594 0.625488 1445372681 0.558899 0.541138 -0.058594 0.625488 1445372681 0.558899 0.541138 -0.058594 0.625488 1445372681 0.558899 0.541138 -0.058594 0.625488 1445372681 0.530762 0.569824 -0.048828 0.625427 1445372681 0.530762 0.569824 -0.048828 0.625427 1445372681 0.530762 0.569824 -0.048828 0.625427 1445372681 0.530762 0.569824 -0.048828 0.625427 1445372681 0.530762 0.569824 -0.048828 0.625427 1445372681 0.530762 0.569824 -0.048828 0.625427 1445372681 0.491516 0.599182 -0.045959 0.630188 1445372681 0.491516 0.599182 -0.045959 0.630188 1445372681 0.491516 0.599182 -0.045959 0.630188 1445372681 0.491516 0.599182 -0.045959 0.630188 1445372681 0.491516 0.599182 -0.045959 0.630188 1445372681 0.491516 0.599182 -0.045959 0.630188 1445372681 0.456909 0.623901 -0.044678 0.632385 1445372681 0.456909 0.623901 -0.044678 0.632385 1445372681 0.456909 0.623901 -0.044678 0.632385 1445372681 0.456909 0.623901 -0.044678 0.632385 1445372682 0.456909 0.623901 -0.044678 0.632385 1445372682 0.456909 0.623901 -0.044678 0.632385 1445372682 0.456909 0.623901 -0.044678 0.632385 1445372682 0.450012 0.633118 -0.052612 0.627502 1445372682 0.450012 0.633118 -0.052612 0.627502 1445372682 0.450012 0.633118 -0.052612 0.627502 1445372682 0.450012 0.633118 -0.052612 0.627502 1445372682 0.450012 0.633118 -0.052612 0.627502 1445372682 0.450012 0.633118 -0.052612 0.627502 1445372682 0.475708 0.628601 -0.075623 0.610535 1445372682 0.475708 0.628601 -0.075623 0.610535 1445372682 0.475708 0.628601 -0.075623 0.610535 1445372682 0.475708 0.628601 -0.075623 0.610535 1445372682 0.475708 0.628601 -0.075623 0.610535 1445372682 0.475708 0.628601 -0.075623 0.610535 1445372682 0.511719 0.614502 -0.103821 0.591309 1445372682 0.511719 0.614502 -0.103821 0.591309 1445372682 0.511719 0.614502 -0.103821 0.591309 1445372682 0.511719 0.614502 -0.103821 0.591309 1445372682 0.511719 0.614502 -0.103821 0.591309 1445372682 0.511719 0.614502 -0.103821 0.591309 1445372682 0.511719 0.614502 -0.103821 0.591309 1445372682 0.543152 0.595337 -0.126526 0.578308 1445372682 0.543152 0.595337 -0.126526 0.578308 1445372682 0.543152 0.595337 -0.126526 0.578308 1445372682 0.543152 0.595337 -0.126526 0.578308 1445372682 0.543152 0.595337 -0.126526 0.578308 1445372682 0.543152 0.595337 -0.126526 0.578308 1445372682 0.563049 0.579468 -0.135254 0.573486 1445372682 0.563049 0.579468 -0.135254 0.573486 1445372682 0.563049 0.579468 -0.135254 0.573486 1445372682 0.563049 0.579468 -0.135254 0.573486 1445372682 0.563049 0.579468 -0.135254 0.573486 1445372682 0.563049 0.579468 -0.135254 0.573486 1445372682 0.563049 0.579468 -0.135254 0.573486 1445372682 0.575989 0.569885 -0.132446 0.570862 1445372682 0.575989 0.569885 -0.132446 0.570862 1445372682 0.575989 0.569885 -0.132446 0.570862 1445372682 0.575989 0.569885 -0.132446 0.570862 1445372682 0.575989 0.569885 -0.132446 0.570862 1445372682 
0.594299 0.635559 0.016663 0.492432 1445372684 0.711853 0.591370 0.117004 0.360168 1445372684 0.711853 0.591370 0.117004 0.360168 1445372684 0.711853 0.591370 0.117004 0.360168 1445372684 0.711853 0.591370 0.117004 0.360168 1445372684 0.711853 0.591370 0.117004 0.360168 1445372684 0.711853 0.591370 0.117004 0.360168 1445372684 0.795776 0.532349 0.206238 0.201782 1445372684 0.795776 0.532349 0.206238 0.201782 1445372684 0.795776 0.532349 0.206238 0.201782 1445372684 0.795776 0.532349 0.206238 0.201782 1445372684 0.795776 0.532349 0.206238 0.201782 1445372684 0.795776 0.532349 0.206238 0.201782 1445372684 0.795776 0.532349 0.206238 0.201782 1445372684 0.821960 0.498291 0.275146 0.018127 1445372684 0.821960 0.498291 0.275146 0.018127 1445372684 0.821960 0.498291 0.275146 0.018127 1445372684 0.821960 0.498291 0.275146 0.018127 1445372684 0.821960 0.498291 0.275146 0.018127 1445372684 0.821960 0.498291 0.275146 0.018127 1445372684 0.799866 0.499451 0.297607 -0.148499 1445372684 0.799866 0.499451 0.297607 -0.148499 1445372684 0.799866 0.499451 0.297607 -0.148499 1445372684 0.799866 0.499451 0.297607 -0.148499 1445372684 0.799866 0.499451 0.297607 -0.148499 1445372684 0.799866 0.499451 0.297607 -0.148499 1445372684 0.817444 0.454285 0.297241 -0.192200 1445372684 0.817444 0.454285 0.297241 -0.192200 1445372684 0.817444 0.454285 0.297241 -0.192200 1445372684 0.817444 0.454285 0.297241 -0.192200 1445372684 0.817444 0.454285 0.297241 -0.192200 1445372684 0.817444 0.454285 0.297241 -0.192200 1445372684 0.817444 0.454285 0.297241 -0.192200 1445372684 0.826599 0.467957 0.291077 -0.113892 1445372684 0.826599 0.467957 0.291077 -0.113892 1445372684 0.826599 0.467957 0.291077 -0.113892 1445372684 0.826599 0.467957 0.291077 -0.113892 1445372684 0.826599 0.467957 0.291077 -0.113892 1445372684 0.807007 0.517334 0.280640 0.047974 1445372684 0.807007 0.517334 0.280640 0.047974 1445372684 0.807007 0.517334 0.280640 0.047974 1445372684 0.807007 0.517334 0.280640 0.047974 1445372684 0.807007 0.517334 0.280640 0.047974 1445372684 0.807007 0.517334 0.280640 0.047974 1445372684 0.723633 0.598145 0.211548 0.271484 1445372684 0.723633 0.598145 0.211548 0.271484 1445372684 0.723633 0.598145 0.211548 0.271484 1445372684 0.723633 0.598145 0.211548 0.271484 1445372684 0.723633 0.598145 0.211548 0.271484 1445372684 0.723633 0.598145 0.211548 0.271484 1445372684 0.519897 0.709961 0.098328 0.464661 1445372684 0.519897 0.709961 0.098328 0.464661 1445372684 0.519897 0.709961 0.098328 0.464661 1445372684 0.519897 0.709961 0.098328 0.464661 1445372684 0.519897 0.709961 0.098328 0.464661 1445372684 0.519897 0.709961 0.098328 0.464661 1445372684 0.519897 0.709961 0.098328 0.464661 1445372684 0.306335 0.757874 0.039673 0.574585 1445372684 0.306335 0.757874 0.039673 0.574585 1445372684 0.306335 0.757874 0.039673 0.574585 1445372684 0.306335 0.757874 0.039673 0.574585 1445372684 0.306335 0.757874 0.039673 0.574585 1445372684 0.306335 0.757874 0.039673 0.574585 1445372684 0.290466 0.741455 -0.034363 0.603882 1445372684 0.290466 0.741455 -0.034363 0.603882 1445372684 0.290466 0.741455 -0.034363 0.603882 1445372684 0.290466 0.741455 -0.034363 0.603882 1445372684 0.290466 0.741455 -0.034363 0.603882 1445372684 0.290466 0.741455 -0.034363 0.603882 1445372684 0.322021 0.744446 0.041809 0.583313 1445372684 0.322021 0.744446 0.041809 0.583313 1445372684 0.322021 0.744446 0.041809 0.583313 1445372684 0.322021 0.744446 0.041809 0.583313 1445372684 0.322021 0.744446 0.041809 0.583313 1445372684 0.322021 0.744446 0.041809 0.583313 1445372684 0.322021 0.744446 0.041809 0.583313 1445372685 0.439819 0.726868 0.120544 0.513367 1445372685 0.439819 0.726868 0.120544 0.513367 1445372685 0.439819 0.726868 0.120544 0.513367 1445372685 0.439819 0.726868 0.120544 0.513367 1445372685 0.439819 0.726868 0.120544 0.513367 1445372685 0.439819 0.726868 0.120544 0.513367 1445372685 0.565796 0.695923 0.194092 0.397156 1445372685 0.565796 0.695923 0.194092 0.397156 1445372685 0.565796 0.695923 0.194092 0.397156 1445372685 0.565796 0.695923 0.194092 0.397156 1445372685 0.565796 0.695923 0.194092 0.397156 1445372685 0.565796 0.695923 0.194092 0.397156 1445372685 0.565796 0.695923 0.194092 0.397156 1445372685 0.662537 0.657349 0.258545 0.248840 1445372685 0.662537 0.657349 0.258545 0.248840 1445372685 0.662537 0.657349 0.258545 0.248840 1445372685 0.662537 0.657349 0.258545 0.248840 1445372685 0.662537 0.657349 0.258545 0.248840 1445372685 0.662537 0.657349 0.258545 0.248840 1445372685 0.743774 0.599365 0.280762 0.092957 1445372685 0.743774 0.599365 0.280762 0.092957 1445372685 0.743774 0.599365 0.280762 0.092957 1445372685 0.743774 0.599365 0.280762 0.092957 1445372685 0.743774 0.599365 0.280762 0.092957 1445372685 0.774902 0.563904 0.280518 -0.052734 1445372685 0.774902 0.563904 0.280518 -0.052734 1445372685 0.774902 0.563904 0.280518 -0.052734 1445372685 0.774902 0.563904 0.280518 -0.052734 1445372685 0.774902 0.563904 0.280518 -0.052734 1445372685 0.815552 0.500916 0.266357 -0.113647 1445372685 0.815552 0.500916 0.266357 -0.113647 1445372685 0.815552 0.500916 0.266357 -0.113647 1445372685 0.815552 0.500916 0.266357 -0.113647 1445372685 0.815552 0.500916 0.266357 -0.113647 1445372685 0.815552 0.500916 0.266357 -0.113647 1445372685 0.843445 0.464294 0.263550 -0.058899 1445372685 0.843445 0.464294 0.263550 -0.058899 1445372685 0.843445 0.464294 0.263550 -0.058899 1445372685 0.843445 0.464294 0.263550 -0.058899 1445372685 0.843445 0.464294 0.263550 -0.058899 1445372685 0.843445 0.464294 0.263550 -0.058899 1445372685 0.821594 0.504517 0.255676 0.070557 1445372685 0.821594 0.504517 0.255676 0.070557 1445372685 0.821594 0.504517 0.255676 0.070557 1445372685 0.821594 0.504517 0.255676 0.070557 1445372685 0.821594 0.504517 0.255676 0.070557 1445372685 0.821594 0.504517 0.255676 0.070557 1445372685 0.821594 0.504517 0.255676 0.070557 1445372685 0.753418 0.564148 0.213257 0.261841 1445372685 0.753418 0.564148 0.213257 0.261841 1445372685 0.753418 0.564148 0.213257 0.261841 1445372685 0.753418 0.564148 0.213257 0.261841 1445372685 0.753418 0.564148 0.213257 0.261841 1445372685 0.753418 0.564148 0.213257 0.261841 1445372685 0.631653 0.613464 0.106018 0.461914 1445372685 0.631653 0.613464 0.106018 0.461914 1445372685 0.631653 0.613464 0.106018 0.461914 1445372685 0.631653 0.613464 0.106018 0.461914 1445372685 0.631653 0.613464 0.106018 0.461914 1445372685 0.631653 0.613464 0.106018 0.461914 1445372685 0.631653 0.613464 0.106018 0.461914 1445372685 0.374146 0.714417 0.054626 0.588623 1445372685 0.374146 0.714417 0.054626 0.588623 1445372685 0.374146 0.714417 0.054626 0.588623 1445372685 0.374146 0.714417 0.054626 0.588623 1445372685 0.374146 0.714417 0.054626 0.588623 1445372685 0.374146 0.714417 0.054626 0.588623 1445372685 0.258606 0.708069 0.003967 0.657043 1445372685 0.258606 0.708069 0.003967 0.657043 1445372685 0.258606 0.708069 0.003967 0.657043 1445372685 0.258606 0.708069 0.003967 0.657043 1445372685 0.258606 0.708069 0.003967 0.657043 1445372685 0.258606 0.708069 0.003967 0.657043 1445372685 0.259705 0.724731 0.059753 0.635315 1445372685 0.259705 0.724731 0.059753 0.635315 1445372685 0.259705 0.724731 0.059753 0.635315 1445372685 0.259705 0.724731 0.059753 0.635315 1445372685 0.259705 0.724731 0.059753 0.635315 1445372685 0.259705 0.724731 0.059753 0.635315 1445372685 0.372314 0.726563 0.145813 0.558655 1445372685 0.372314 0.726563 0.145813 0.558655 1445372685 0.372314 0.726563 0.145813 0.558655 1445372685 0.372314 0.726563 0.145813 0.558655 1445372685 0.372314 0.726563 0.145813 0.558655 1445372685 0.372314 0.726563 0.145813 0.558655 1445372685 0.519348 0.705383 0.214355 0.432007 1445372685 0.519348 0.705383 0.214355 0.432007 1445372685 0.519348 0.705383 0.214355 0.432007 1445372685 0.519348 0.705383 0.214355 0.432007 1445372685 0.519348 0.705383 0.214355 0.432007 1445372685 0.519348 0.705383 0.214355 0.432007 1445372685 0.641663 0.663879 0.265930 0.277100 1445372685 0.641663 0.663879 0.265930 0.277100 1445372685 0.641663 0.663879 0.265930 0.277100 1445372685 0.641663 0.663879 0.265930 0.277100 1445372685 0.641663 0.663879 0.265930 0.277100 1445372685 0.641663 0.663879 0.265930 0.277100 1445372685 0.735962 0.599365 0.292725 0.115234 1445372685 0.735962 0.599365 0.292725 0.115234 1445372685 0.735962 0.599365 0.292725 0.115234 1445372685 0.735962 0.599365 0.292725 0.115234 1445372685 0.735962 0.599365 0.292725 0.115234 1445372685 0.735962 0.599365 0.292725 0.115234 1445372685 0.761902 0.568909 0.305420 -0.049988 1445372685 0.761902 0.568909 0.305420 -0.049988 1445372685 0.761902 0.568909 0.305420 -0.049988 1445372685 0.761902 0.568909 0.305420 -0.049988 1445372685 0.761902 0.568909 0.305420 -0.049988 1445372685 0.761902 0.568909 0.305420 -0.049988 1445372685 0.822876 0.470825 0.293640 -0.121887 1445372686 0.822876 0.470825 0.293640 -0.121887 1445372686 0.822876 0.470825 0.293640 -0.121887 1445372686 0.822876 0.470825 0.293640 -0.121887 1445372686 0.822876 0.470825 0.293640 -0.121887 1445372686 0.822876 0.470825 0.293640 -0.121887 1445372686 0.822876 0.470825 0.293640 -0.121887 1445372686 0.857300 0.417969 0.290344 -0.077087 1445372686 0.857300 0.417969 0.290344 -0.077087 1445372686 0.857300 0.417969 0.290344 -0.077087 1445372686 0.857300 0.417969 0.290344 -0.077087 1445372686 0.857300 0.417969 0.290344 -0.077087 1445372686 0.857300 0.417969 0.290344 -0.077087 1445372686 0.824890 0.487854 0.279541 0.057434 1445372686 0.824890 0.487854 0.279541 0.057434 1445372686 0.824890 0.487854 0.279541 0.057434 1445372686 0.824890 0.487854 0.279541 0.057434 1445372686 0.824890 0.487854 0.279541 0.057434 1445372686 0.824890 0.487854 0.279541 0.057434 1445372686 0.744202 0.560608 0.261047 0.252197 1445372686 0.744202 0.560608 0.261047 0.252197 1445372686 0.744202 0.560608 0.261047 0.252197 1445372686 0.744202 0.560608 0.261047 0.252197 1445372686 0.744202 0.560608 0.261047 0.252197 1445372686 0.744202 0.560608 0.261047 0.252197 1445372686 0.744202 0.560608 0.261047 0.252197 1445372686 0.576416 0.649658 0.235046 0.436279 1445372686 0.576416 0.649658 0.235046 0.436279 1445372686 0.576416 0.649658 0.235046 0.436279 1445372686 0.576416 0.649658 0.235046 0.436279 1445372686 0.576416 0.649658 0.235046 0.436279 1445372686 0.576416 0.649658 0.235046 0.436279 1445372686 0.354065 0.712341 0.196411 0.573120 1445372686 0.354065 0.712341 0.196411 0.573120 1445372686 0.354065 0.712341 0.196411 0.573120 1445372686 0.354065 0.712341 0.196411 0.573120 1445372686 0.354065 0.712341 0.196411 0.573120 1445372686 0.354065 0.712341 0.196411 0.573120 1445372686 0.169189 0.744568 0.189758 0.617188 1445372686 0.169189 0.744568 0.189758 0.617188 1445372686 0.169189 0.744568 0.189758 0.617188 1445372686 0.169189 0.744568 0.189758 0.617188 1445372686 0.169189 0.744568 0.189758 0.617188 1445372686 0.169189 0.744568 0.189758 0.617188 1445372686 0.184204 0.749878 0.185486 0.607666 1445372686 0.184204 0.749878 0.185486 0.607666 1445372686 0.184204 0.749878 0.185486 0.607666 1445372686 0.184204 0.749878 0.185486 0.607666 1445372686 0.184204 0.749878 0.185486 0.607666 1445372686 0.184204 0.749878 0.185486 0.607666 1445372686 0.184204 0.749878 0.185486 0.607666 1445372686 0.289124 0.761108 0.244263 0.526611 1445372686 0.289124 0.761108 0.244263 0.526611 1445372686 0.289124 0.761108 0.244263 0.526611 1445372686 0.289124 0.761108 0.244263 0.526611 1445372686 0.289124 0.761108 0.244263 0.526611 1445372686 0.289124 0.761108 0.244263 0.526611 1445372686 0.289124 0.761108 0.244263 0.526611 1445372686 0.469727 0.733459 0.278503 0.404602 1445372686 0.469727 0.733459 0.278503 0.404602 1445372686 0.469727 0.733459 0.278503 0.404602 1445372686 0.469727 0.733459 0.278503 0.404602 1445372686 0.469727 0.733459 0.278503 0.404602 1445372686 0.469727 0.733459 0.278503 0.404602 1445372686 0.618103 0.677917 0.307007 0.253052 1445372686 0.618103 0.677917 0.307007 0.253052 1445372686 0.618103 0.677917 0.307007 0.253052 1445372686 0.618103 0.677917 0.307007 0.253052 1445372686 0.618103 0.677917 0.307007 0.253052 1445372686 0.618103 0.677917 0.307007 0.253052 1445372686 0.712097 0.619324 0.321594 0.076477 1445372686 0.712097 0.619324 0.321594 0.076477 1445372686 0.712097 0.619324 0.321594 0.076477 1445372686 0.712097 0.619324 0.321594 0.076477 1445372686 0.712097 0.619324 0.321594 0.076477 1445372686 0.773010 0.551270 0.302795 -0.082031 1445372686 0.773010 0.551270 0.302795 -0.082031 1445372686 0.773010 0.551270 0.302795 -0.082031 1445372686 0.773010 0.551270 0.302795 -0.082031 1445372686 0.773010 0.551270 0.302795 -0.082031 1445372686 0.834839 0.451172 0.288452 -0.127197 1445372686 0.834839 0.451172 0.288452 -0.127197 1445372686 0.834839 0.451172 0.288452 -0.127197 1445372686 0.834839 0.451172 0.288452 -0.127197 1445372686 0.834839 0.451172 0.288452 -0.127197 1445372686 0.867249 0.404602 0.287476 -0.038513 1445372686 0.867249 0.404602 0.287476 -0.038513 1445372686 0.867249 0.404602 0.287476 -0.038513 1445372686 0.867249 0.404602 0.287476 -0.038513 1445372686 0.867249 0.404602 0.287476 -0.038513 1445372686 0.867249 0.404602 0.287476 -0.038513 1445372686 0.836182 0.454895 0.276245 0.132202 1445372686 0.836182 0.454895 0.276245 0.132202 1445372686 0.836182 0.454895 0.276245 0.132202 1445372686 0.836182 0.454895 0.276245 0.132202 1445372686 0.718506 0.549133 0.270386 0.330078 1445372686 0.718506 0.549133 0.270386 0.330078 1445372686 0.718506 0.549133 0.270386 0.330078 1445372686 0.718506 0.549133 0.270386 0.330078 1445372686 0.718506 0.549133 0.270386 0.330078 1445372686 0.718506 0.549133 0.270386 0.330078 1445372686 0.513794 0.653992 0.248535 0.496338 1445372686 0.513794 0.653992 0.248535 0.496338 1445372686 0.513794 0.653992 0.248535 0.496338 1445372686 0.513794 0.653992 0.248535 0.496338 1445372686 0.513794 0.653992 0.248535 0.496338 1445372686 0.513794 0.653992 0.248535 0.496338 1445372686 0.284546 0.720459 0.239441 0.585205 1445372686 0.284546 0.720459 0.239441 0.585205 1445372687 0.284546 0.720459 0.239441 0.585205 1445372687 0.284546 0.720459 0.239441 0.585205 1445372687 0.284546 0.720459 0.239441 0.585205 1445372687 0.284546 0.720459 0.239441 0.585205 1445372687 0.184753 0.742493 0.211975 0.607910 1445372687 0.184753 0.742493 0.211975 0.607910 1445372687 0.184753 0.742493 0.211975 0.607910 1445372687 0.184753 0.742493 0.211975 0.607910 1445372687 0.184753 0.742493 0.211975 0.607910 1445372687 0.184753 0.742493 0.211975 0.607910 1445372687 0.184753 0.742493 0.211975 0.607910 1445372687 0.202148 0.757874 0.242859 0.570740 1445372687 0.202148 0.757874 0.242859 0.570740 1445372687 0.202148 0.757874 0.242859 0.570740 1445372687 0.202148 0.757874 0.242859 0.570740 1445372687 0.202148 0.757874 0.242859 0.570740 1445372687 0.202148 0.757874 0.242859 0.570740 1445372687 0.339905 0.751160 0.280151 0.491516 1445372687 0.339905 0.751160 0.280151 0.491516 1445372687 0.339905 0.751160 0.280151 0.491516 1445372687 0.339905 0.751160 0.280151 0.491516 1445372687 0.339905 0.751160 0.280151 0.491516 1445372687 0.339905 0.751160 0.280151 0.491516 1445372687 0.505859 0.713745 0.310303 0.371887 1445372687 0.505859 0.713745 0.310303 0.371887 1445372687 0.505859 0.713745 0.310303 0.371887 1445372687 0.505859 0.713745 0.310303 0.371887 1445372687 0.505859 0.713745 0.310303 0.371887 1445372687 0.505859 0.713745 0.310303 0.371887 1445372687 0.505859 0.713745 0.310303 0.371887 1445372687 0.630432 0.663025 0.336792 0.222290 1445372687 0.630432 0.663025 0.336792 0.222290 1445372687 0.630432 0.663025 0.336792 0.222290 1445372687 0.630432 0.663025 0.336792 0.222290 1445372687 0.630432 0.663025 0.336792 0.222290 1445372687 0.630432 0.663025 0.336792 0.222290 1445372687 0.710083 0.611267 0.344788 0.055847 1445372687 0.710083 0.611267 0.344788 0.055847 1445372687 0.710083 0.611267 0.344788 0.055847 1445372687 0.710083 0.611267 0.344788 0.055847 1445372687 0.710083 0.611267 0.344788 0.055847 1445372687 0.746094 0.573242 0.325256 -0.094299 1445372687 0.746094 0.573242 0.325256 -0.094299 1445372687 0.746094 0.573242 0.325256 -0.094299 1445372687 0.746094 0.573242 0.325256 -0.094299 1445372687 0.746094 0.573242 0.325256 -0.094299 1445372687 0.783142 0.518555 0.315674 -0.134338 1445372687 0.783142 0.518555 0.315674 -0.134338 1445372687 0.783142 0.518555 0.315674 -0.134338 1445372687 0.783142 0.518555 0.315674 -0.134338 1445372687 0.783142 0.518555 0.315674 -0.134338 1445372687 0.783142 0.518555 0.315674 -0.134338 1445372687 0.782837 0.531494 0.318481 -0.056519 1445372687 0.782837 0.531494 0.318481 -0.056519 1445372687 0.782837 0.531494 0.318481 -0.056519 1445372687 0.782837 0.531494 0.318481 -0.056519 1445372687 0.782837 0.531494 0.318481 -0.056519 1445372687 0.782837 0.531494 0.318481 -0.056519 1445372687 0.782837 0.531494 0.318481 -0.056519 1445372687 0.750061 0.571228 0.315491 0.106934 1445372687 0.750061 0.571228 0.315491 0.106934 1445372687 0.750061 0.571228 0.315491 0.106934 1445372687 0.750061 0.571228 0.315491 0.106934 1445372687 0.750061 0.571228 0.315491 0.106934 1445372687 0.750061 0.571228 0.315491 0.106934 1445372687 0.637756 0.647766 0.287903 0.301147 1445372687 0.637756 0.647766 0.287903 0.301147 1445372687 0.637756 0.647766 0.287903 0.301147 1445372687 0.637756 0.647766 0.287903 0.301147 1445372687 0.637756 0.647766 0.287903 0.301147 1445372687 0.637756 0.647766 0.287903 0.301147 1445372687 0.438843 0.733276 0.239136 0.460876 1445372687 0.438843 0.733276 0.239136 0.460876 1445372687 0.438843 0.733276 0.239136 0.460876 1445372687 0.438843 0.733276 0.239136 0.460876 1445372687 0.438843 0.733276 0.239136 0.460876 1445372687 0.438843 0.733276 0.239136 0.460876 1445372687 0.175537 0.791504 0.234985 0.536133 1445372687 0.175537 0.791504 0.234985 0.536133 1445372687 0.175537 0.791504 0.234985 0.536133 1445372687 0.175537 0.791504 0.234985 0.536133 1445372687 0.175537 0.791504 0.234985 0.536133 1445372687 0.175537 0.791504 0.234985 0.536133 1445372687 0.146179 0.780823 0.173767 0.581970 1445372687 0.146179 0.780823 0.173767 0.581970 1445372687 0.146179 0.780823 0.173767 0.581970 1445372687 0.146179 0.780823 0.173767 0.581970 1445372687 0.146179 0.780823 0.173767 0.581970 1445372687 0.146179 0.780823 0.173767 0.581970 1445372687 0.179016 0.789063 0.205627 0.550415 1445372687 0.179016 0.789063 0.205627 0.550415 1445372687 0.179016 0.789063 0.205627 0.550415 1445372687 0.179016 0.789063 0.205627 0.550415 1445372687 0.179016 0.789063 0.205627 0.550415 1445372687 0.179016 0.789063 0.205627 0.550415 1445372687 0.319336 0.780090 0.261230 0.470215 1445372687 0.319336 0.780090 0.261230 0.470215 1445372687 0.319336 0.780090 0.261230 0.470215 1445372687 0.319336 0.780090 0.261230 0.470215 1445372687 0.319336 0.780090 0.261230 0.470215 1445372687 0.484558 0.739685 0.301941 0.356140 1445372687 0.484558 0.739685 0.301941 0.356140 1445372687 0.484558 0.739685 0.301941 0.356140 1445372687 0.484558 0.739685 0.301941 0.356140 1445372687 0.484558 0.739685 0.301941 0.356140 1445372687 0.484558 0.739685 0.301941 0.356140 1445372687 0.484558 0.739685 0.301941 0.356140 1445372687 0.615112 0.681396 0.329224 0.221008 1445372687 0.615112 0.681396 0.329224 0.221008 1445372688 0.615112 0.681396 0.329224 0.221008 1445372688 0.615112 0.681396 0.329224 0.221008 1445372688 0.615112 0.681396 0.329224 0.221008 1445372688 0.615112 0.681396 0.329224 0.221008 1445372688 0.696350 0.625000 0.345581 0.070190 1445372688 0.696350 0.625000 0.345581 0.070190 1445372688 0.696350 0.625000 0.345581 0.070190 1445372688 0.696350 0.625000 0.345581 0.070190 1445372688 0.696350 0.625000 0.345581 0.070190 1445372688 0.696350 0.625000 0.345581 0.070190 1445372688 0.719604 0.600037 0.339722 -0.081360 1445372688 0.719604 0.600037 0.339722 -0.081360 1445372688 0.719604 0.600037 0.339722 -0.081360 1445372688 0.719604 0.600037 0.339722 -0.081360 1445372688 0.719604 0.600037 0.339722 -0.081360 1445372688 0.719604 0.600037 0.339722 -0.081360 1445372688 0.769470 0.535400 0.327026 -0.119324 1445372688 0.769470 0.535400 0.327026 -0.119324 1445372688 0.769470 0.535400 0.327026 -0.119324 1445372688 0.769470 0.535400 0.327026 -0.119324 1445372688 0.769470 0.535400 0.327026 -0.119324 1445372688 0.769470 0.535400 0.327026 -0.119324 1445372688 0.779724 0.534180 0.323120 -0.045837 1445372688 0.779724 0.534180 0.323120 -0.045837 1445372688 0.779724 0.534180 0.323120 -0.045837 1445372688 0.779724 0.534180 0.323120 -0.045837 1445372688 0.779724 0.534180 0.323120 -0.045837 1445372688 0.779724 0.534180 0.323120 -0.045837 1445372688 0.732788 0.596130 0.308655 0.111145 1445372688 0.732788 0.596130 0.308655 0.111145 1445372688 0.732788 0.596130 0.308655 0.111145 1445372688 0.732788 0.596130 0.308655 0.111145 1445372688 0.633362 0.661194 0.273743 0.294189 1445372688 0.633362 0.661194 0.273743 0.294189 1445372688 0.633362 0.661194 0.273743 0.294189 1445372688 0.633362 0.661194 0.273743 0.294189 1445372688 0.633362 0.661194 0.273743 0.294189 1445372688 0.633362 0.661194 0.273743 0.294189 1445372688 0.633362 0.661194 0.273743 0.294189 1445372688 0.429932 0.744446 0.219604 0.461121 1445372688 0.429932 0.744446 0.219604 0.461121 1445372688 0.429932 0.744446 0.219604 0.461121 1445372688 0.429932 0.744446 0.219604 0.461121 1445372688 0.429932 0.744446 0.219604 0.461121 1445372688 0.429932 0.744446 0.219604 0.461121 1445372688 0.144287 0.794983 0.210205 0.550354 1445372688 0.144287 0.794983 0.210205 0.550354 1445372688 0.144287 0.794983 0.210205 0.550354 1445372688 0.144287 0.794983 0.210205 0.550354 1445372688 0.144287 0.794983 0.210205 0.550354 1445372688 0.144287 0.794983 0.210205 0.550354 1445372688 0.063721 0.793884 0.172302 0.579590 1445372688 0.063721 0.793884 0.172302 0.579590 1445372688 0.063721 0.793884 0.172302 0.579590 1445372688 0.063721 0.793884 0.172302 0.579590 1445372688 0.063721 0.793884 0.172302 0.579590 1445372688 0.063721 0.793884 0.172302 0.579590 1445372688 0.083496 0.806641 0.232178 0.537048 1445372688 0.083496 0.806641 0.232178 0.537048 1445372688 0.083496 0.806641 0.232178 0.537048 1445372688 0.083496 0.806641 0.232178 0.537048 1445372688 0.083496 0.806641 0.232178 0.537048 1445372688 0.083496 0.806641 0.232178 0.537048 1445372688 0.274475 0.791809 0.270447 0.473755 1445372688 0.274475 0.791809 0.270447 0.473755 1445372688 0.274475 0.791809 0.270447 0.473755 1445372688 0.274475 0.791809 0.270447 0.473755 1445372688 0.274475 0.791809 0.270447 0.473755 1445372688 0.274475 0.791809 0.270447 0.473755 1445372688 0.439880 0.759766 0.313782 0.361450 1445372688 0.439880 0.759766 0.313782 0.361450 1445372688 0.439880 0.759766 0.313782 0.361450 1445372688 0.439880 0.759766 0.313782 0.361450 1445372688 0.439880 0.759766 0.313782 0.361450 1445372688 0.439880 0.759766 0.313782 0.361450 1445372688 0.594727 0.697937 0.329834 0.224304 1445372688 0.594727 0.697937 0.329834 0.224304 1445372688 0.594727 0.697937 0.329834 0.224304 1445372688 0.594727 0.697937 0.329834 0.224304 1445372688 0.594727 0.697937 0.329834 0.224304 1445372688 0.594727 0.697937 0.329834 0.224304 1445372688 0.594727 0.697937 0.329834 0.224304 1445372688 0.678528 0.646057 0.345764 0.049927 1445372688 0.678528 0.646057 0.345764 0.049927 1445372688 0.678528 0.646057 0.345764 0.049927 1445372688 0.678528 0.646057 0.345764 0.049927 1445372688 0.678528 0.646057 0.345764 0.049927 1445372688 0.678528 0.646057 0.345764 0.049927 1445372688 0.728699 0.592712 0.326538 -0.104797 1445372688 0.728699 0.592712 0.326538 -0.104797 1445372688 0.728699 0.592712 0.326538 -0.104797 1445372688 0.728699 0.592712 0.326538 -0.104797 1445372688 0.728699 0.592712 0.326538 -0.104797 1445372688 0.728699 0.592712 0.326538 -0.104797 1445372688 0.728699 0.592712 0.326538 -0.104797 1445372688 0.796082 0.496338 0.321716 -0.127625 1445372688 0.796082 0.496338 0.321716 -0.127625 1445372688 0.796082 0.496338 0.321716 -0.127625 1445372688 0.796082 0.496338 0.321716 -0.127625 1445372688 0.796082 0.496338 0.321716 -0.127625 1445372688 0.796082 0.496338 0.321716 -0.127625 1445372688 0.789856 0.518860 0.323425 -0.046265 1445372688 0.789856 0.518860 0.323425 -0.046265 1445372688 0.789856 0.518860 0.323425 -0.046265 1445372688 0.789856 0.518860 0.323425 -0.046265 1445372688 0.789856 0.518860 0.323425 -0.046265 1445372688 0.789856 0.518860 0.323425 -0.046265 1445372688 0.715393 0.611206 0.320740 0.108093 1445372688 0.715393 0.611206 0.320740 0.108093 1445372688 0.715393 0.611206 0.320740 0.108093 1445372688 0.715393 0.611206 0.320740 0.108093 1445372689 0.715393 0.611206 0.320740 0.108093 1445372689 0.715393 0.611206 0.320740 0.108093 1445372689 0.587830 0.691528 0.296997 0.296448 1445372689 0.587830 0.691528 0.296997 0.296448 1445372689 0.587830 0.691528 0.296997 0.296448 1445372689 0.587830 0.691528 0.296997 0.296448 1445372689 0.587830 0.691528 0.296997 0.296448 1445372689 0.587830 0.691528 0.296997 0.296448 1445372689 0.399170 0.762329 0.231323 0.453735 1445372689 0.399170 0.762329 0.231323 0.453735 1445372689 0.399170 0.762329 0.231323 0.453735 1445372689 0.399170 0.762329 0.231323 0.453735 1445372689 0.399170 0.762329 0.231323 0.453735 1445372689 0.399170 0.762329 0.231323 0.453735 1445372689 0.399170 0.762329 0.231323 0.453735 1445372689 0.161804 0.814636 0.189331 0.523682 1445372689 0.161804 0.814636 0.189331 0.523682 1445372689 0.161804 0.814636 0.189331 0.523682 1445372689 0.161804 0.814636 0.189331 0.523682 1445372689 0.161804 0.814636 0.189331 0.523682 1445372689 0.161804 0.814636 0.189331 0.523682 1445372689 0.094055 0.815979 0.143616 0.551941 1445372689 0.094055 0.815979 0.143616 0.551941 1445372689 0.094055 0.815979 0.143616 0.551941 1445372689 0.094055 0.815979 0.143616 0.551941 1445372689 0.094055 0.815979 0.143616 0.551941 1445372689 0.094055 0.815979 0.143616 0.551941 1445372689 0.094055 0.815979 0.143616 0.551941 1445372689 0.125000 0.829895 0.195190 0.507446 1445372689 0.125000 0.829895 0.195190 0.507446 1445372689 0.125000 0.829895 0.195190 0.507446 1445372689 0.125000 0.829895 0.195190 0.507446 1445372689 0.125000 0.829895 0.195190 0.507446 1445372689 0.125000 0.829895 0.195190 0.507446 1445372689 0.292603 0.822021 0.242981 0.423645 1445372689 0.292603 0.822021 0.242981 0.423645 1445372689 0.292603 0.822021 0.242981 0.423645 1445372689 0.292603 0.822021 0.242981 0.423645 1445372689 0.292603 0.822021 0.242981 0.423645 1445372689 0.292603 0.822021 0.242981 0.423645 1445372689 0.456360 0.785767 0.282471 0.307190 1445372689 0.456360 0.785767 0.282471 0.307190 1445372689 0.456360 0.785767 0.282471 0.307190 1445372689 0.456360 0.785767 0.282471 0.307190 1445372689 0.456360 0.785767 0.282471 0.307190 1445372689 0.456360 0.785767 0.282471 0.307190 1445372689 0.597717 0.719055 0.310120 0.171570 1445372689 0.597717 0.719055 0.310120 0.171570 1445372689 0.597717 0.719055 0.310120 0.171570 1445372689 0.597717 0.719055 0.310120 0.171570 1445372689 0.597717 0.719055 0.310120 0.171570 1445372689 0.597717 0.719055 0.310120 0.171570 1445372689 0.682068 0.656006 0.322754 0.011963 1445372689 0.682068 0.656006 0.322754 0.011963 1445372689 0.682068 0.656006 0.322754 0.011963 1445372689 0.682068 0.656006 0.322754 0.011963 1445372689 0.682068 0.656006 0.322754 0.011963 1445372689 
0.434998 0.594055 -0.340027 0.584961 1445372691 0.434998 0.594055 -0.340027 0.584961 1445372691 0.434998 0.594055 -0.340027 0.584961 1445372691 0.434998 0.594055 -0.340027 0.584961 1445372691 0.434692 0.597717 -0.314514 0.595642 1445372691 0.434692 0.597717 -0.314514 0.595642 1445372691 0.434692 0.597717 -0.314514 0.595642 1445372691 0.434692 0.597717 -0.314514 0.595642 1445372691 0.434692 0.597717 -0.314514 0.595642 1445372691 0.434692 0.597717 -0.314514 0.595642 1445372691 0.453674 0.593262 -0.301453 0.592712 1445372691 0.453674 0.593262 -0.301453 0.592712 1445372691 0.453674 0.593262 -0.301453 0.592712 1445372691 0.453674 0.593262 -0.301453 0.592712 1445372691 0.453674 0.593262 -0.301453 0.592712 1445372691 0.484924 0.583435 -0.295044 0.580811 1445372691 0.484924 0.583435 -0.295044 0.580811 1445372691 0.484924 0.583435 -0.295044 0.580811 1445372691 0.484924 0.583435 -0.295044 0.580811 1445372691 0.484924 0.583435 -0.295044 0.580811 1445372691 0.484924 0.583435 -0.295044 0.580811 1445372691 0.484924 0.583435 -0.295044 0.580811 1445372691 0.516785 0.573303 -0.282715 0.569397 1445372691 0.516785 0.573303 -0.282715 0.569397 1445372691 0.516785 0.573303 -0.282715 0.569397 1445372691 0.516785 0.573303 -0.282715 0.569397 1445372691 0.516785 0.573303 -0.282715 0.569397 1445372691 0.516785 0.573303 -0.282715 0.569397 1445372691 0.544800 0.565552 -0.263306 0.560303 1445372691 0.544800 0.565552 -0.263306 0.560303 1445372691 0.544800 0.565552 -0.263306 0.560303 1445372691 0.544800 0.565552 -0.263306 0.560303 1445372691 0.544800 0.565552 -0.263306 0.560303 1445372691 0.544800 0.565552 -0.263306 0.560303 1445372691 0.571838 0.552673 -0.255310 0.549866 1445372691 0.571838 0.552673 -0.255310 0.549866 1445372691 0.571838 0.552673 -0.255310 0.549866 1445372691 0.571838 0.552673 -0.255310 0.549866 1445372691 0.571838 0.552673 -0.255310 0.549866 1445372691 0.571838 0.552673 -0.255310 0.549866 1445372691 0.557983 0.550659 -0.263550 0.562012 1445372691 0.557983 0.550659 -0.263550 0.562012 1445372691 0.557983 0.550659 -0.263550 0.562012 1445372691 0.557983 0.550659 -0.263550 0.562012 1445372691 0.557983 0.550659 -0.263550 0.562012 1445372691 0.557983 0.550659 -0.263550 0.562012 1445372691 0.557983 0.550659 -0.263550 0.562012 1445372691 0.522766 0.578369 -0.236389 0.579834 1445372691 0.522766 0.578369 -0.236389 0.579834 1445372691 0.522766 0.578369 -0.236389 0.579834 1445372691 0.522766 0.578369 -0.236389 0.579834 1445372691 0.522766 0.578369 -0.236389 0.579834 1445372691 0.522766 0.578369 -0.236389 0.579834 1445372691 0.501221 0.597534 -0.215820 0.587402 1445372691 0.501221 0.597534 -0.215820 0.587402 1445372691 0.501221 0.597534 -0.215820 0.587402 1445372691 0.501221 0.597534 -0.215820 0.587402 1445372691 0.501221 0.597534 -0.215820 0.587402 1445372691 0.501221 0.597534 -0.215820 0.587402 1445372691 0.485840 0.605042 -0.218994 0.591492 1445372691 0.485840 0.605042 -0.218994 0.591492 1445372691 0.485840 0.605042 -0.218994 0.591492 1445372691 0.485840 0.605042 -0.218994 0.591492 1445372691 0.485840 0.605042 -0.218994 0.591492 1445372691 0.485840 0.605042 -0.218994 0.591492 1445372691 0.464783 0.609924 -0.221130 0.602478 1445372691 0.464783 0.609924 -0.221130 0.602478 1445372691 0.464783 0.609924 -0.221130 0.602478 1445372691 0.464783 0.609924 -0.221130 0.602478 1445372691 0.464783 0.609924 -0.221130 0.602478 1445372691 0.464783 0.609924 -0.221130 0.602478 1445372691 0.464783 0.609924 -0.221130 0.602478 1445372691 0.465271 0.598938 -0.246582 0.603271 1445372691 0.465271 0.598938 -0.246582 0.603271 1445372691 0.465271 0.598938 -0.246582 0.603271 1445372691 0.465271 0.598938 -0.246582 0.603271 1445372691 0.465271 0.598938 -0.246582 0.603271 1445372691 0.465271 0.598938 -0.246582 0.603271 1445372691 0.466614 0.586914 -0.268433 0.604675 1445372691 0.466614 0.586914 -0.268433 0.604675 1445372691 0.466614 0.586914 -0.268433 0.604675 1445372691 0.466614 0.586914 -0.268433 0.604675 1445372691 0.466614 0.586914 -0.268433 0.604675 1445372691 0.466614 0.586914 -0.268433 0.604675 1445372691 0.476501 0.575745 -0.274658 0.604919 1445372691 0.476501 0.575745 -0.274658 0.604919 1445372692 0.476501 0.575745 -0.274658 0.604919 1445372692 0.476501 0.575745 -0.274658 0.604919 1445372692 0.476501 0.575745 -0.274658 0.604919 1445372692 0.476501 0.575745 -0.274658 0.604919 1445372692 0.476501 0.575745 -0.274658 0.604919 1445372692 0.499329 0.561890 -0.274536 0.599609 1445372692 0.499329 0.561890 -0.274536 0.599609 1445372692 0.499329 0.561890 -0.274536 0.599609 1445372692 0.499329 0.561890 -0.274536 0.599609 1445372692 0.499329 0.561890 -0.274536 0.599609 1445372692 0.527344 0.544067 -0.272827 0.592773 1445372692 0.527344 0.544067 -0.272827 0.592773 1445372692 0.527344 0.544067 -0.272827 0.592773 1445372692 0.527344 0.544067 -0.272827 0.592773 1445372692 0.527344 0.544067 -0.272827 0.592773 1445372692 0.527344 0.544067 -0.272827 0.592773 1445372692 0.554138 0.527344 -0.266785 0.586182 1445372692 0.554138 0.527344 -0.266785 0.586182 1445372692 0.554138 0.527344 -0.266785 0.586182 1445372692 0.554138 0.527344 -0.266785 0.586182 1445372692 0.554138 0.527344 -0.266785 0.586182 1445372692 0.554138 0.527344 -0.266785 0.586182 1445372692 0.554138 0.527344 -0.266785 0.586182 1445372692 0.584045 0.510498 -0.257690 0.575989 1445372692 0.584045 0.510498 -0.257690 0.575989 1445372692 0.584045 0.510498 -0.257690 0.575989 1445372692 0.584045 0.510498 -0.257690 0.575989 1445372692 0.584045 0.510498 -0.257690 0.575989 1445372692 0.584045 0.510498 -0.257690 0.575989 1445372692 0.608582 0.498169 -0.253418 0.563171 1445372692 0.608582 0.498169 -0.253418 0.563171 1445372692 0.608582 0.498169 -0.253418 0.563171 1445372692 0.608582 0.498169 -0.253418 0.563171 1445372692 0.608582 0.498169 -0.253418 0.563171 1445372692 0.608582 0.498169 -0.253418 0.563171 1445372692 0.608582 0.498169 -0.253418 0.563171 1445372692 0.605957 0.510254 -0.244202 0.559204 1445372692 0.605957 0.510254 -0.244202 0.559204 1445372692 0.605957 0.510254 -0.244202 0.559204 1445372692 0.605957 0.510254 -0.244202 0.559204 1445372692 0.605957 0.510254 -0.244202 0.559204 1445372692 0.605957 0.510254 -0.244202 0.559204 1445372692 0.595703 0.521240 -0.250793 0.557190 1445372692 0.595703 0.521240 -0.250793 0.557190 1445372692 0.595703 0.521240 -0.250793 0.557190 1445372692 0.595703 0.521240 -0.250793 0.557190 1445372692 0.595703 0.521240 -0.250793 0.557190 1445372692 0.595703 0.521240 -0.250793 0.557190 1445372692 0.587097 0.529419 -0.265808 0.551636 1445372692 0.587097 0.529419 -0.265808 0.551636 1445372692 0.587097 0.529419 -0.265808 0.551636 1445372692 0.587097 0.529419 -0.265808 0.551636 1445372692 0.587097 0.529419 -0.265808 0.551636 1445372692 0.587097 0.529419 -0.265808 0.551636 1445372692 0.587097 0.529419 -0.265808 0.551636 1445372692 0.576599 0.536865 -0.279297 0.548828 1445372692 0.576599 0.536865 -0.279297 0.548828 1445372692 0.576599 0.536865 -0.279297 0.548828 1445372692 0.576599 0.536865 -0.279297 0.548828 1445372692 0.576599 0.536865 -0.279297 0.548828 1445372692 0.576599 0.536865 -0.279297 0.548828 1445372692 0.547485 0.552551 -0.274170 0.565369 1445372692 0.547485 0.552551 -0.274170 0.565369 1445372692 0.547485 0.552551 -0.274170 0.565369 1445372692 0.547485 0.552551 -0.274170 0.565369 1445372692 0.547485 0.552551 -0.274170 0.565369 1445372692 0.547485 0.552551 -0.274170 0.565369 1445372692 0.509583 0.575012 -0.257324 0.585999 1445372692 0.509583 0.575012 -0.257324 0.585999 1445372692 0.509583 0.575012 -0.257324 0.585999 1445372692 0.509583 0.575012 -0.257324 0.585999 1445372692 0.509583 0.575012 -0.257324 0.585999 1445372692 0.509583 0.575012 -0.257324 0.585999 1445372692 0.509583 0.575012 -0.257324 0.585999 1445372692 0.489868 0.588379 -0.257507 0.589478 1445372692 0.489868 0.588379 -0.257507 0.589478 1445372692 0.489868 0.588379 -0.257507 0.589478 1445372692 0.489868 0.588379 -0.257507 0.589478 1445372692 0.489868 0.588379 -0.257507 0.589478 1445372692 0.486877 0.588318 -0.276550 0.583313 1445372692 0.486877 0.588318 -0.276550 0.583313 1445372692 0.486877 0.588318 -0.276550 0.583313 1445372692 0.486877 0.588318 -0.276550 0.583313 1445372692 0.486877 0.588318 -0.276550 0.583313 1445372692 0.486877 0.588318 -0.276550 0.583313 1445372692 0.486877 0.588318 -0.276550 0.583313 1445372692 0.497986 0.573669 -0.302124 0.575806 1445372692 0.497986 0.573669 -0.302124 0.575806 1445372692 0.497986 0.573669 -0.302124 0.575806 1445372692 0.497986 0.573669 -0.302124 0.575806 1445372692 0.497986 0.573669 -0.302124 0.575806 1445372692 0.497986 0.573669 -0.302124 0.575806 1445372692 0.515564 0.553833 -0.319824 0.570190 1445372692 0.515564 0.553833 -0.319824 0.570190 1445372692 0.515564 0.553833 -0.319824 0.570190 1445372692 0.515564 0.553833 -0.319824 0.570190 1445372692 0.515564 0.553833 -0.319824 0.570190 1445372692 0.515564 0.553833 -0.319824 0.570190 1445372692 0.533813 0.537781 -0.320679 0.568237 1445372692 0.533813 0.537781 -0.320679 0.568237 1445372692 0.533813 0.537781 -0.320679 0.568237 1445372692 0.533813 0.537781 -0.320679 0.568237 1445372692 0.533813 0.537781 -0.320679 0.568237 1445372692 0.533813 0.537781 -0.320679 0.568237 1445372692 0.558411 0.521912 -0.311890 0.564270 1445372692 0.558411 0.521912 -0.311890 0.564270 1445372692 0.558411 0.521912 -0.311890 0.564270 1445372692 0.558411 0.521912 -0.311890 0.564270 1445372692 0.558411 0.521912 -0.311890 0.564270 1445372692 0.558411 0.521912 -0.311890 0.564270 1445372692 0.558411 0.521912 -0.311890 0.564270 1445372692 0.589539 0.503479 -0.303223 0.554077 1445372692 0.589539 0.503479 -0.303223 0.554077 1445372693 0.589539 0.503479 -0.303223 0.554077 1445372693 0.589539 0.503479 -0.303223 0.554077 1445372693 0.589539 0.503479 -0.303223 0.554077 1445372693 0.589539 0.503479 -0.303223 0.554077 1445372693 0.605103 0.496338 -0.292969 0.549133 1445372693 0.605103 0.496338 -0.292969 0.549133 1445372693 0.605103 0.496338 -0.292969 0.549133 1445372693 0.605103 0.496338 -0.292969 0.549133 1445372693 0.605103 0.496338 -0.292969 0.549133 1445372693 0.605103 0.496338 -0.292969 0.549133 1445372693 0.590881 0.517700 -0.264343 0.559387 1445372693 0.590881 0.517700 -0.264343 0.559387 1445372693 0.590881 0.517700 -0.264343 0.559387 1445372693 0.590881 0.517700 -0.264343 0.559387 1445372693 0.590881 0.517700 -0.264343 0.559387 1445372693 0.590881 0.517700 -0.264343 0.559387 1445372693 0.575012 0.536926 -0.246399 0.565979 1445372693 0.575012 0.536926 -0.246399 0.565979 1445372693 0.575012 0.536926 -0.246399 0.565979 1445372693 0.575012 0.536926 -0.246399 0.565979 1445372693 0.575012 0.536926 -0.246399 0.565979 1445372693 0.575012 0.536926 -0.246399 0.565979 1445372693 0.567261 0.544189 -0.245728 0.567139 1445372693 0.567261 0.544189 -0.245728 0.567139 1445372693 0.567261 0.544189 -0.245728 0.567139 1445372693 0.567261 0.544189 -0.245728 0.567139 1445372693 0.567261 0.544189 -0.245728 0.567139 1445372693 0.567261 0.544189 -0.245728 0.567139 1445372693 0.567261 0.544189 -0.245728 0.567139 1445372693 0.550903 0.552063 -0.251221 0.573181 1445372693 0.550903 0.552063 -0.251221 0.573181 1445372693 0.550903 0.552063 -0.251221 0.573181 1445372693 0.550903 0.552063 -0.251221 0.573181 1445372693 0.550903 0.552063 -0.251221 0.573181 1445372693 0.519592 0.569214 -0.248535 0.586670 1445372693 0.519592 0.569214 -0.248535 0.586670 1445372693 0.519592 0.569214 -0.248535 0.586670 1445372693 0.519592 0.569214 -0.248535 0.586670 1445372693 0.519592 0.569214 -0.248535 0.586670 1445372693 0.519592 0.569214 -0.248535 0.586670 1445372693 0.519592 0.569214 -0.248535 0.586670 1445372693 0.492065 0.584534 -0.255432 0.592346 1445372693 0.492065 0.584534 -0.255432 0.592346 1445372693 0.492065 0.584534 -0.255432 0.592346 1445372693 0.492065 0.584534 -0.255432 0.592346 1445372693 0.492065 0.584534 -0.255432 0.592346 1445372693 0.492065 0.584534 -0.255432 0.592346 1445372693 0.483826 0.585144 -0.275757 0.589417 1445372693 0.483826 0.585144 -0.275757 0.589417 1445372693 0.483826 0.585144 -0.275757 0.589417 1445372693 0.483826 0.585144 -0.275757 0.589417 1445372693 0.483826 0.585144 -0.275757 0.589417 1445372693 0.483826 0.585144 -0.275757 0.589417 1445372693 0.483826 0.585144 -0.275757 0.589417 1445372693 0.499512 0.569336 -0.298218 0.580811 1445372693 0.499512 0.569336 -0.298218 0.580811 1445372693 0.499512 0.569336 -0.298218 0.580811 1445372693 0.499512 0.569336 -0.298218 0.580811 1445372693 0.499512 0.569336 -0.298218 0.580811 1445372693 0.499512 0.569336 -0.298218 0.580811 1445372693 0.524536 0.548706 -0.306152 0.574402 1445372693 0.524536 0.548706 -0.306152 0.574402 1445372693 0.524536 0.548706 -0.306152 0.574402 1445372693 0.524536 0.548706 -0.306152 0.574402 1445372693 0.524536 0.548706 -0.306152 0.574402 1445372693 0.524536 0.548706 -0.306152 0.574402 1445372693 0.547852 0.533508 -0.293701 0.573486 1445372693 0.547852 0.533508 -0.293701 0.573486 1445372693 0.547852 0.533508 -0.293701 0.573486 1445372693 0.547852 0.533508 -0.293701 0.573486 1445372693 0.547852 0.533508 -0.293701 0.573486 1445372693 0.547852 0.533508 -0.293701 0.573486 1445372693 0.547852 0.533508 -0.293701 0.573486 1445372693 0.576111 0.516968 -0.276550 0.569458 1445372693 0.576111 0.516968 -0.276550 0.569458 1445372693 0.576111 0.516968 -0.276550 0.569458 1445372693 0.576111 0.516968 -0.276550 0.569458 1445372693 0.576111 0.516968 -0.276550 0.569458 1445372693 0.576111 0.516968 -0.276550 0.569458 1445372693 0.607910 0.497131 -0.262146 0.560852 1445372693 0.607910 0.497131 -0.262146 0.560852 1445372693 0.607910 0.497131 -0.262146 0.560852 1445372693 0.607910 0.497131 -0.262146 0.560852 1445372693 0.607910 0.497131 -0.262146 0.560852 1445372693 0.607910 0.497131 -0.262146 0.560852 1445372693 0.623779 0.488770 -0.243958 0.558899 1445372693 0.623779 0.488770 -0.243958 0.558899 1445372693 0.623779 0.488770 -0.243958 0.558899 1445372693 0.623779 0.488770 -0.243958 0.558899 1445372693 0.623779 0.488770 -0.243958 0.558899 1445372693 0.623779 0.488770 -0.243958 0.558899 1445372693 0.610596 0.510498 -0.205994 0.569214 1445372693 0.610596 0.510498 -0.205994 0.569214 1445372693 0.610596 0.510498 -0.205994 0.569214 1445372693 0.610596 0.510498 -0.205994 0.569214 1445372693 0.610596 0.510498 -0.205994 0.569214 1445372693 0.610596 0.510498 -0.205994 0.569214 1445372693 0.610596 0.510498 -0.205994 0.569214 1445372693 0.590637 0.536560 -0.181152 0.574707 1445372693 0.590637 0.536560 -0.181152 0.574707 1445372693 0.590637 0.536560 -0.181152 0.574707 1445372693 0.590637 0.536560 -0.181152 0.574707 1445372693 0.590637 0.536560 -0.181152 0.574707 1445372693 0.590637 0.536560 -0.181152 0.574707 1445372693 0.590637 0.536560 -0.181152 0.574707 1445372693 0.574341 0.550781 -0.186707 0.576050 1445372693 0.574341 0.550781 -0.186707 0.576050 1445372693 0.574341 0.550781 -0.186707 0.576050 1445372693 0.574341 0.550781 -0.186707 0.576050 1445372693 0.574341 0.550781 -0.186707 0.576050 1445372693 0.574341 0.550781 -0.186707 0.576050 1445372693 0.549316 0.562195 -0.203979 0.583557 1445372693 0.549316 0.562195 -0.203979 0.583557 1445372693 0.549316 0.562195 -0.203979 0.583557 1445372694 0.549316 0.562195 -0.203979 0.583557 1445372694 0.549316 0.562195 -0.203979 0.583557 1445372694 0.507507 0.582031 -0.207703 0.600403 1445372694 0.507507 0.582031 -0.207703 0.600403 1445372694 0.507507 0.582031 -0.207703 0.600403 1445372694 0.507507 0.582031 -0.207703 0.600403 1445372694 0.507507 0.582031 -0.207703 0.600403 1445372694 0.507507 0.582031 -0.207703 0.600403 1445372694 0.472107 0.597900 -0.208862 0.613098 1445372694 0.472107 0.597900 -0.208862 0.613098 1445372694 0.472107 0.597900 -0.208862 0.613098 1445372694 0.472107 0.597900 -0.208862 0.613098 1445372694 0.472107 0.597900 -0.208862 0.613098 1445372694 0.472107 0.597900 -0.208862 0.613098 1445372694 0.460754 0.598694 -0.213623 0.619324 1445372694 0.460754 0.598694 -0.213623 0.619324 1445372694 0.460754 0.598694 -0.213623 0.619324 1445372694 0.460754 0.598694 -0.213623 0.619324 1445372694 0.460754 0.598694 -0.213623 0.619324 1445372694 0.460754 0.598694 -0.213623 0.619324 1445372694 0.473938 0.587280 -0.217102 0.619080 1445372694 0.473938 0.587280 -0.217102 0.619080 1445372694 0.473938 0.587280 -0.217102 0.619080 1445372694 0.473938 0.587280 -0.217102 0.619080 1445372694 0.473938 0.587280 -0.217102 0.619080 1445372694 0.473938 0.587280 -0.217102 0.619080 1445372694 0.473938 0.587280 -0.217102 0.619080 1445372694 0.499573 0.571167 -0.209778 0.616516 1445372694 0.499573 0.571167 -0.209778 0.616516 1445372694 0.499573 0.571167 -0.209778 0.616516 1445372694 0.499573 0.571167 -0.209778 0.616516 1445372694 0.499573 0.571167 -0.209778 0.616516 1445372694 0.499573 0.571167 -0.209778 0.616516 1445372694 0.528564 0.554626 -0.194885 0.612305 1445372694 0.528564 0.554626 -0.194885 0.612305 1445372694 0.528564 0.554626 -0.194885 0.612305 1445372694 0.528564 0.554626 -0.194885 0.612305 1445372694 0.528564 0.554626 -0.194885 0.612305 1445372694 0.528564 0.554626 -0.194885 0.612305 1445372694 0.562500 0.534485 -0.180969 0.604187 1445372694 0.562500 0.534485 -0.180969 0.604187 1445372694 0.562500 0.534485 -0.180969 0.604187 1445372694 0.562500 0.534485 -0.180969 0.604187 1445372694 0.562500 0.534485 -0.180969 0.604187 1445372694 0.562500 0.534485 -0.180969 0.604187 1445372694 0.562500 0.534485 -0.180969 0.604187 1445372694 0.600891 0.511536 -0.170532 0.589966 1445372694 0.600891 0.511536 -0.170532 0.589966 1445372694 0.600891 0.511536 -0.170532 0.589966 1445372694 0.600891 0.511536 -0.170532 0.589966 1445372694 0.600891 0.511536 -0.170532 0.589966 1445372694 0.600891 0.511536 -0.170532 0.589966 1445372694 0.622986 0.500793 -0.163391 0.578186 1445372694 0.622986 0.500793 -0.163391 0.578186 1445372694 0.622986 0.500793 -0.163391 0.578186 1445372694 0.622986 0.500793 -0.163391 0.578186 1445372694 0.622986 0.500793 -0.163391 0.578186 1445372694 0.622986 0.500793 -0.163391 0.578186 1445372694 0.622986 0.500793 -0.163391 0.578186 1445372694 0.617188 0.511597 -0.155640 0.577087 1445372694 0.617188 0.511597 -0.155640 0.577087 1445372694 0.617188 0.511597 -0.155640 0.577087 1445372694 0.617188 0.511597 -0.155640 0.577087 1445372694 0.617188 0.511597 -0.155640 0.577087 1445372694 0.617188 0.511597 -0.155640 0.577087 1445372694 0.594177 0.526428 -0.157227 0.587402 1445372694 0.594177 0.526428 -0.157227 0.587402 1445372694 0.594177 0.526428 -0.157227 0.587402 1445372694 0.594177 0.526428 -0.157227 0.587402 1445372694 0.594177 0.526428 -0.157227 0.587402 1445372694 0.594177 0.526428 -0.157227 0.587402 1445372694 0.554504 0.559326 -0.147156 0.598267 1445372694 0.554504 0.559326 -0.147156 0.598267 1445372694 0.554504 0.559326 -0.147156 0.598267 1445372694 0.554504 0.559326 -0.147156 0.598267 1445372694 0.554504 0.559326 -0.147156 0.598267 1445372694 0.554504 0.559326 -0.147156 0.598267 1445372694 0.510315 0.592529 -0.151062 0.604614 1445372694 0.510315 0.592529 -0.151062 0.604614 1445372694 0.510315 0.592529 -0.151062 0.604614 1445372694 0.510315 0.592529 -0.151062 0.604614 1445372694 0.510315 0.592529 -0.151062 0.604614 1445372694 0.464172 0.616333 -0.168152 0.613403 1445372694 0.464172 0.616333 -0.168152 0.613403 1445372694 0.464172 0.616333 -0.168152 0.613403 1445372694 0.464172 0.616333 -0.168152 0.613403 1445372694 0.464172 0.616333 -0.168152 0.613403 1445372694 0.464172 0.616333 -0.168152 0.613403 1445372694 0.464172 0.616333 -0.168152 0.613403 1445372694 0.424805 0.631958 -0.181519 0.622192 1445372694 0.424805 0.631958 -0.181519 0.622192 1445372694 0.424805 0.631958 -0.181519 0.622192 1445372694 0.424805 0.631958 -0.181519 0.622192 1445372694 0.424805 0.631958 -0.181519 0.622192 1445372694 0.424805 0.631958 -0.181519 0.622192 1445372694 0.408142 0.635254 -0.195435 0.625793 1445372694 0.408142 0.635254 -0.195435 0.625793 1445372694 0.408142 0.635254 -0.195435 0.625793 1445372694 0.408142 0.635254 -0.195435 0.625793 1445372694 0.408142 0.635254 -0.195435 0.625793 1445372694 0.408142 0.635254 -0.195435 0.625793 1445372694 0.415710 0.628418 -0.203186 0.625244 1445372694 0.415710 0.628418 -0.203186 0.625244 1445372694 0.415710 0.628418 -0.203186 0.625244 1445372694 0.415710 0.628418 -0.203186 0.625244 1445372694 0.415710 0.628418 -0.203186 0.625244 1445372694 0.415710 0.628418 -0.203186 0.625244 1445372694 0.442078 0.613281 -0.207214 0.620850 1445372694 0.442078 0.613281 -0.207214 0.620850 1445372694 0.442078 0.613281 -0.207214 0.620850 1445372694 0.442078 0.613281 -0.207214 0.620850 1445372695 0.442078 0.613281 -0.207214 0.620850 1445372695 0.442078 0.613281 -0.207214 0.620850 1445372695 0.442078 0.613281 -0.207214 0.620850 1445372695 0.471619 0.596619 -0.201172 0.617310 1445372695 0.471619 0.596619 -0.201172 0.617310 1445372695 0.471619 0.596619 -0.201172 0.617310 1445372695 0.471619 0.596619 -0.201172 0.617310 1445372695 0.471619 0.596619 -0.201172 0.617310 1445372695 0.471619 0.596619 -0.201172 0.617310 1445372695 0.504272 0.578064 -0.192871 0.611755 1445372695 0.504272 0.578064 -0.192871 0.611755 1445372695 0.504272 0.578064 -0.192871 0.611755 1445372695 0.504272 0.578064 -0.192871 0.611755 1445372695 0.504272 0.578064 -0.192871 0.611755 1445372695 0.540283 0.558044 -0.185547 0.601746 1445372695 0.540283 0.558044 -0.185547 0.601746 1445372695 0.540283 0.558044 -0.185547 0.601746 1445372695 0.540283 0.558044 -0.185547 0.601746 1445372695 0.540283 0.558044 -0.185547 0.601746 1445372695 0.540283 0.558044 -0.185547 0.601746 1445372695 0.572327 0.541321 -0.181519 0.588501 1445372695 0.572327 0.541321 -0.181519 0.588501 1445372695 0.572327 0.541321 -0.181519 0.588501 1445372695 0.572327 0.541321 -0.181519 0.588501 1445372695 0.572327 0.541321 -0.181519 0.588501 1445372695 0.572327 0.541321 -0.181519 0.588501 1445372695 0.577515 0.541870 -0.173096 0.585510 1445372695 0.577515 0.541870 -0.173096 0.585510 1445372695 0.577515 0.541870 -0.173096 0.585510 1445372695 0.577515 0.541870 -0.173096 0.585510 1445372695 0.577515 0.541870 -0.173096 0.585510 1445372695 0.577515 0.541870 -0.173096 0.585510 1445372695 0.559082 0.558228 -0.159180 0.591980 1445372695 0.559082 0.558228 -0.159180 0.591980 1445372695 0.559082 0.558228 -0.159180 0.591980 1445372695 0.559082 0.558228 -0.159180 0.591980 1445372695 0.559082 0.558228 -0.159180 0.591980 1445372695 0.559082 0.558228 -0.159180 0.591980 1445372695 0.534302 0.579102 -0.157166 0.595276 1445372695 0.534302 0.579102 -0.157166 0.595276 1445372695 0.534302 0.579102 -0.157166 0.595276 1445372695 0.534302 0.579102 -0.157166 0.595276 1445372695 0.534302 0.579102 -0.157166 0.595276 1445372695 0.534302 0.579102 -0.157166 0.595276 1445372695 0.506714 0.597717 -0.172058 0.596924 1445372695 0.506714 0.597717 -0.172058 0.596924 1445372695 0.506714 0.597717 -0.172058 0.596924 1445372695 0.506714 0.597717 -0.172058 0.596924 1445372695 0.506714 0.597717 -0.172058 0.596924 1445372695 0.506714 0.597717 -0.172058 0.596924 1445372695 0.470764 0.613098 -0.187561 0.606018 1445372695 0.470764 0.613098 -0.187561 0.606018 1445372695 0.470764 0.613098 -0.187561 0.606018 1445372695 0.470764 0.613098 -0.187561 0.606018 1445372695 0.470764 0.613098 -0.187561 0.606018 1445372695 0.470764 0.613098 -0.187561 0.606018 1445372695 0.470764 0.613098 -0.187561 0.606018 1445372695 0.443420 0.616394 -0.205872 0.617188 1445372695 0.443420 0.616394 -0.205872 0.617188 1445372695 0.443420 0.616394 -0.205872 0.617188 1445372695 0.443420 0.616394 -0.205872 0.617188 1445372695 0.443420 0.616394 -0.205872 0.617188 1445372695 0.443420 0.616394 -0.205872 0.617188 1445372695 0.430969 0.614624 -0.223389 0.621643 1445372695 0.430969 0.614624 -0.223389 0.621643 1445372695 0.430969 0.614624 -0.223389 0.621643 1445372695 0.430969 0.614624 -0.223389 0.621643 1445372695 0.430969 0.614624 -0.223389 0.621643 1445372695 0.430969 0.614624 -0.223389 0.621643 1445372695 0.430969 0.614624 -0.223389 0.621643 1445372695 0.429504 0.609375 -0.231873 0.624756 1445372695 0.429504 0.609375 -0.231873 0.624756 1445372695 0.429504 0.609375 -0.231873 0.624756 1445372695 0.429504 0.609375 -0.231873 0.624756 1445372695 0.429504 0.609375 -0.231873 0.624756 1445372695 0.429504 0.609375 -0.231873 0.624756 1445372695 0.446167 0.596130 -0.236938 0.623901 1445372695 0.446167 0.596130 -0.236938 0.623901 1445372695 0.446167 0.596130 -0.236938 0.623901 1445372695 0.446167 0.596130 -0.236938 0.623901 1445372695 0.446167 0.596130 -0.236938 0.623901 1445372695 0.446167 0.596130 -0.236938 0.623901 1445372695 0.472900 0.576782 -0.234985 0.623169 1445372695 0.472900 0.576782 -0.234985 0.623169 1445372695 0.472900 0.576782 -0.234985 0.623169 1445372695 0.472900 0.576782 -0.234985 0.623169 1445372695 0.472900 0.576782 -0.234985 0.623169 1445372695 0.472900 0.576782 -0.234985 0.623169 1445372695 0.502808 0.557800 -0.222534 0.621643 1445372695 0.502808 0.557800 -0.222534 0.621643 1445372695 0.502808 0.557800 -0.222534 0.621643 1445372695 0.502808 0.557800 -0.222534 0.621643 1445372695 0.502808 0.557800 -0.222534 0.621643 1445372695 0.502808 0.557800 -0.222534 0.621643 1445372695 0.537354 0.538086 -0.207092 0.615417 1445372695 0.537354 0.538086 -0.207092 0.615417 1445372695 0.537354 0.538086 -0.207092 0.615417 1445372695 0.537354 0.538086 -0.207092 0.615417 1445372695 0.573669 0.518005 -0.194458 0.603882 1445372695 0.573669 0.518005 -0.194458 0.603882 1445372695 0.573669 0.518005 -0.194458 0.603882 1445372695 0.573669 0.518005 -0.194458 0.603882 1445372695 0.573669 0.518005 -0.194458 0.603882 1445372695 0.573669 0.518005 -0.194458 0.603882 1445372695 0.603271 0.503418 -0.184875 0.590210 1445372695 0.603271 0.503418 -0.184875 0.590210 1445372695 0.603271 0.503418 -0.184875 0.590210 1445372696 0.603271 0.503418 -0.184875 0.590210 1445372696 0.615173 0.502808 -0.171143 0.582520 1445372696 0.615173 0.502808 -0.171143 0.582520 1445372696 0.615173 0.502808 -0.171143 0.582520 1445372696 0.615173 0.502808 -0.171143 0.582520 1445372696 0.615173 0.502808 -0.171143 0.582520 1445372696 0.615173 0.502808 -0.171143 0.582520 1445372696 0.615173 0.502808 -0.171143 0.582520 1445372696 0.606262 0.517273 -0.159485 0.582581 1445372696 0.606262 0.517273 -0.159485 0.582581 1445372696 0.606262 0.517273 -0.159485 0.582581 1445372696 0.606262 0.517273 -0.159485 0.582581 1445372696 0.606262 0.517273 -0.159485 0.582581 1445372696 0.606262 0.517273 -0.159485 0.582581 1445372696 0.590027 0.529785 -0.166992 0.585876 1445372696 0.590027 0.529785 -0.166992 0.585876 1445372696 0.590027 0.529785 -0.166992 0.585876 1445372696 0.590027 0.529785 -0.166992 0.585876 1445372696 0.590027 0.529785 -0.166992 0.585876 1445372696 0.590027 0.529785 -0.166992 0.585876 1445372696 0.567017 0.542175 -0.189758 0.590332 1445372696 0.567017 0.542175 -0.189758 0.590332 1445372696 0.567017 0.542175 -0.189758 0.590332 1445372696 0.567017 0.542175 -0.189758 0.590332 1445372696 0.567017 0.542175 -0.189758 0.590332 1445372696 0.567017 0.542175 -0.189758 0.590332 1445372696 0.567017 0.542175 -0.189758 0.590332 1445372696 0.533264 0.561584 -0.211121 0.596375 1445372696 0.533264 0.561584 -0.211121 0.596375 1445372696 0.533264 0.561584 -0.211121 0.596375 1445372696 0.533264 0.561584 -0.211121 0.596375 1445372696 0.533264 0.561584 -0.211121 0.596375 1445372696 0.533264 0.561584 -0.211121 0.596375 1445372696 0.493469 0.582336 -0.220215 0.607239 1445372696 0.493469 0.582336 -0.220215 0.607239 1445372696 0.493469 0.582336 -0.220215 0.607239 1445372696 0.493469 0.582336 -0.220215 0.607239 1445372696 0.493469 0.582336 -0.220215 0.607239 1445372696 0.493469 0.582336 -0.220215 0.607239 1445372696 0.460815 0.597534 -0.218628 0.618591 1445372696 0.460815 0.597534 -0.218628 0.618591 1445372696 0.460815 0.597534 -0.218628 0.618591 1445372696 0.460815 0.597534 -0.218628 0.618591 1445372696 0.460815 0.597534 -0.218628 0.618591 1445372696 0.460815 0.597534 -0.218628 0.618591 1445372696 0.441040 0.606628 -0.204407 0.628967 1445372696 0.441040 0.606628 -0.204407 0.628967 1445372696 0.441040 0.606628 -0.204407 0.628967 1445372696 0.441040 0.606628 -0.204407 0.628967 1445372696 0.441040 0.606628 -0.204407 0.628967 1445372696 0.441040 0.606628 -0.204407 0.628967 1445372696 0.442078 0.608276 -0.192993 0.630249 1445372696 0.442078 0.608276 -0.192993 0.630249 1445372696 0.442078 0.608276 -0.192993 0.630249 1445372696 0.442078 0.608276 -0.192993 0.630249 1445372696 0.442078 0.608276 -0.192993 0.630249 1445372696 0.442078 0.608276 -0.192993 0.630249 1445372696 0.442078 0.608276 -0.192993 0.630249 1445372696 0.461426 0.599182 -0.195190 0.624390 1445372696 0.461426 0.599182 -0.195190 0.624390 1445372696 
0.630310 0.585449 0.099304 0.499939 1445372698 0.630310 0.585449 0.099304 0.499939 1445372698 0.747009 0.523376 0.202881 0.356018 1445372698 0.747009 0.523376 0.202881 0.356018 1445372698 0.747009 0.523376 0.202881 0.356018 1445372698 0.747009 0.523376 0.202881 0.356018 1445372698 0.747009 0.523376 0.202881 0.356018 1445372698 0.747009 0.523376 0.202881 0.356018 1445372698 0.808716 0.486267 0.276855 0.180969 1445372698 0.808716 0.486267 0.276855 0.180969 1445372698 0.808716 0.486267 0.276855 0.180969 1445372698 0.808716 0.486267 0.276855 0.180969 1445372698 0.808716 0.486267 0.276855 0.180969 1445372698 0.808716 0.486267 0.276855 0.180969 1445372698 0.829712 0.476746 0.290100 -0.000610 1445372698 0.829712 0.476746 0.290100 -0.000610 1445372698 0.829712 0.476746 0.290100 -0.000610 1445372698 0.829712 0.476746 0.290100 -0.000610 1445372698 0.829712 0.476746 0.290100 -0.000610 1445372698 0.829712 0.476746 0.290100 -0.000610 1445372698 0.829712 0.476746 0.290100 -0.000610 1445372698 0.818726 0.495117 0.246155 -0.154480 1445372698 0.818726 0.495117 0.246155 -0.154480 1445372698 0.818726 0.495117 0.246155 -0.154480 1445372698 0.818726 0.495117 0.246155 -0.154480 1445372698 0.818726 0.495117 0.246155 -0.154480 1445372698 0.818542 0.494690 0.175293 -0.233459 1445372698 0.818542 0.494690 0.175293 -0.233459 1445372698 0.818542 0.494690 0.175293 -0.233459 1445372698 0.818542 0.494690 0.175293 -0.233459 1445372698 0.818542 0.494690 0.175293 -0.233459 1445372698 0.818542 0.494690 0.175293 -0.233459 1445372698 0.818542 0.494690 0.175293 -0.233459 1445372698 0.830322 0.491577 0.169495 -0.200256 1445372698 0.830322 0.491577 0.169495 -0.200256 1445372698 0.830322 0.491577 0.169495 -0.200256 1445372698 0.830322 0.491577 0.169495 -0.200256 1445372698 0.830322 0.491577 0.169495 -0.200256 1445372698 0.830322 0.491577 0.169495 -0.200256 1445372698 0.850525 0.467346 0.216187 -0.106689 1445372698 0.850525 0.467346 0.216187 -0.106689 1445372698 0.850525 0.467346 0.216187 -0.106689 1445372698 0.850525 0.467346 0.216187 -0.106689 1445372698 0.850525 0.467346 0.216187 -0.106689 1445372698 0.850525 0.467346 0.216187 -0.106689 1445372698 0.850525 0.467346 0.216187 -0.106689 1445372698 0.843994 0.462708 0.269104 0.032532 1445372698 0.843994 0.462708 0.269104 0.032532 1445372698 0.843994 0.462708 0.269104 0.032532 1445372698 0.843994 0.462708 0.269104 0.032532 1445372698 0.843994 0.462708 0.269104 0.032532 1445372698 0.843994 0.462708 0.269104 0.032532 1445372698 0.785950 0.502380 0.294067 0.208191 1445372698 0.785950 0.502380 0.294067 0.208191 1445372698 0.785950 0.502380 0.294067 0.208191 1445372698 0.785950 0.502380 0.294067 0.208191 1445372698 0.785950 0.502380 0.294067 0.208191 1445372698 0.785950 0.502380 0.294067 0.208191 1445372698 0.638916 0.605957 0.264221 0.393311 1445372698 0.638916 0.605957 0.264221 0.393311 1445372698 0.638916 0.605957 0.264221 0.393311 1445372698 0.638916 0.605957 0.264221 0.393311 1445372698 0.638916 0.605957 0.264221 0.393311 1445372698 0.638916 0.605957 0.264221 0.393311 1445372698 0.425354 0.696594 0.171509 0.551636 1445372698 0.425354 0.696594 0.171509 0.551636 1445372699 0.425354 0.696594 0.171509 0.551636 1445372699 0.425354 0.696594 0.171509 0.551636 1445372699 0.425354 0.696594 0.171509 0.551636 1445372699 0.425354 0.696594 0.171509 0.551636 1445372699 0.425354 0.696594 0.171509 0.551636 1445372699 0.241089 0.729736 0.041809 0.638367 1445372699 0.241089 0.729736 0.041809 0.638367 1445372699 0.241089 0.729736 0.041809 0.638367 1445372699 0.241089 0.729736 0.041809 0.638367 1445372699 0.241089 0.729736 0.041809 0.638367 1445372699 0.241089 0.729736 0.041809 0.638367 1445372699 0.235046 0.710571 -0.065430 0.659851 1445372699 0.235046 0.710571 -0.065430 0.659851 1445372699 0.235046 0.710571 -0.065430 0.659851 1445372699 0.235046 0.710571 -0.065430 0.659851 1445372699 0.235046 0.710571 -0.065430 0.659851 1445372699 0.235046 0.710571 -0.065430 0.659851 1445372699 0.235046 0.710571 -0.065430 0.659851 1445372699 0.265564 0.735474 0.046997 0.621460 1445372699 0.265564 0.735474 0.046997 0.621460 1445372699 0.265564 0.735474 0.046997 0.621460 1445372699 0.265564 0.735474 0.046997 0.621460 1445372699 0.265564 0.735474 0.046997 0.621460 1445372699 0.265564 0.735474 0.046997 0.621460 1445372699 0.428528 0.739868 0.130249 0.501831 1445372699 0.428528 0.739868 0.130249 0.501831 1445372699 0.428528 0.739868 0.130249 0.501831 1445372699 0.428528 0.739868 0.130249 0.501831 1445372699 0.428528 0.739868 0.130249 0.501831 1445372699 0.428528 0.739868 0.130249 0.501831 1445372699 0.603149 0.696472 0.180481 0.344238 1445372699 0.603149 0.696472 0.180481 0.344238 1445372699 0.603149 0.696472 0.180481 0.344238 1445372699 0.603149 0.696472 0.180481 0.344238 1445372699 0.603149 0.696472 0.180481 0.344238 1445372699 0.603149 0.696472 0.180481 0.344238 1445372699 0.697388 0.651062 0.240967 0.177795 1445372699 0.697388 0.651062 0.240967 0.177795 1445372699 0.697388 0.651062 0.240967 0.177795 1445372699 0.697388 0.651062 0.240967 0.177795 1445372699 0.697388 0.651062 0.240967 0.177795 1445372699 0.697388 0.651062 0.240967 0.177795 1445372699 0.733521 0.625854 0.264832 -0.000427 1445372699 0.733521 0.625854 0.264832 -0.000427 1445372699 0.733521 0.625854 0.264832 -0.000427 1445372699 0.733521 0.625854 0.264832 -0.000427 1445372699 0.733521 0.625854 0.264832 -0.000427 1445372699 0.733521 0.625854 0.264832 -0.000427 1445372699 0.743469 0.604248 0.242004 -0.153198 1445372699 0.743469 0.604248 0.242004 -0.153198 1445372699 0.743469 0.604248 0.242004 -0.153198 1445372699 0.743469 0.604248 0.242004 -0.153198 1445372699 0.743469 0.604248 0.242004 -0.153198 1445372699 0.771301 0.556763 0.215820 -0.220032 1445372699 0.771301 0.556763 0.215820 -0.220032 1445372699 0.771301 0.556763 0.215820 -0.220032 1445372699 0.771301 0.556763 0.215820 -0.220032 1445372699 0.771301 0.556763 0.215820 -0.220032 1445372699 0.771301 0.556763 0.215820 -0.220032 1445372699 0.802246 0.532593 0.217163 -0.159912 1445372699 0.802246 0.532593 0.217163 -0.159912 1445372699 0.802246 0.532593 0.217163 -0.159912 1445372699 0.802246 0.532593 0.217163 -0.159912 1445372699 0.802246 0.532593 0.217163 -0.159912 1445372699 0.802246 0.532593 0.217163 -0.159912 1445372699 0.802246 0.532593 0.217163 -0.159912 1445372699 0.797485 0.558899 0.227173 -0.001465 1445372699 0.797485 0.558899 0.227173 -0.001465 1445372699 0.797485 0.558899 0.227173 -0.001465 1445372699 0.797485 0.558899 0.227173 -0.001465 1445372699 0.797485 0.558899 0.227173 -0.001465 1445372699 0.735596 0.609253 0.212891 0.205627 1445372699 0.735596 0.609253 0.212891 0.205627 1445372699 0.735596 0.609253 0.212891 0.205627 1445372699 0.735596 0.609253 0.212891 0.205627 1445372699 0.735596 0.609253 0.212891 0.205627 1445372699 0.735596 0.609253 0.212891 0.205627 1445372699 0.576233 0.684570 0.163452 0.415283 1445372699 0.576233 0.684570 0.163452 0.415283 1445372699 0.576233 0.684570 0.163452 0.415283 1445372699 0.576233 0.684570 0.163452 0.415283 1445372699 0.576233 0.684570 0.163452 0.415283 1445372699 0.576233 0.684570 0.163452 0.415283 1445372699 0.326538 0.748474 0.110046 0.566528 1445372699 0.326538 0.748474 0.110046 0.566528 1445372699 0.326538 0.748474 0.110046 0.566528 1445372699 0.326538 0.748474 0.110046 0.566528 1445372699 0.326538 0.748474 0.110046 0.566528 1445372699 0.326538 0.748474 0.110046 0.566528 1445372699 0.116577 0.754517 0.079712 0.640869 1445372699 0.116577 0.754517 0.079712 0.640869 1445372699 0.116577 0.754517 0.079712 0.640869 1445372699 0.116577 0.754517 0.079712 0.640869 1445372699 0.116577 0.754517 0.079712 0.640869 1445372699 0.116577 0.754517 0.079712 0.640869 1445372699 0.174377 0.739563 -0.038147 0.648865 1445372699 0.174377 0.739563 -0.038147 0.648865 1445372699 0.174377 0.739563 -0.038147 0.648865 1445372699 0.174377 0.739563 -0.038147 0.648865 1445372699 0.174377 0.739563 -0.038147 0.648865 1445372699 0.174377 0.739563 -0.038147 0.648865 1445372699 0.226685 0.755066 0.035217 0.614136 1445372699 0.226685 0.755066 0.035217 0.614136 1445372699 0.226685 0.755066 0.035217 0.614136 1445372699 0.226685 0.755066 0.035217 0.614136 1445372699 0.226685 0.755066 0.035217 0.614136 1445372699 0.226685 0.755066 0.035217 0.614136 1445372699 0.226685 0.755066 0.035217 0.614136 1445372699 0.369141 0.754883 0.105042 0.531738 1445372699 0.369141 0.754883 0.105042 0.531738 1445372700 0.369141 0.754883 0.105042 0.531738 1445372700 0.369141 0.754883 0.105042 0.531738 1445372700 0.369141 0.754883 0.105042 0.531738 1445372700 0.369141 0.754883 0.105042 0.531738 1445372700 0.504639 0.744690 0.180908 0.397400 1445372700 0.504639 0.744690 0.180908 0.397400 1445372700 0.504639 0.744690 0.180908 0.397400 1445372700 0.504639 0.744690 0.180908 0.397400 1445372700 0.504639 0.744690 0.180908 0.397400 1445372700 0.504639 0.744690 0.180908 0.397400 1445372700 0.628906 0.707581 0.223389 0.232056 1445372700 0.628906 0.707581 0.223389 0.232056 1445372700 0.628906 0.707581 0.223389 0.232056 1445372700 0.628906 0.707581 0.223389 0.232056 1445372700 0.628906 0.707581 0.223389 0.232056 1445372700 0.628906 0.707581 0.223389 0.232056 1445372700 0.712036 0.659180 0.233704 0.061157 1445372700 0.712036 0.659180 0.233704 0.061157 1445372700 0.712036 0.659180 0.233704 0.061157 1445372700 0.712036 0.659180 0.233704 0.061157 1445372700 0.712036 0.659180 0.233704 0.061157 1445372700 0.712036 0.659180 0.233704 0.061157 1445372700 0.735168 0.638184 0.206604 -0.097290 1445372700 0.735168 0.638184 0.206604 -0.097290 1445372700 0.735168 0.638184 0.206604 -0.097290 1445372700 0.735168 0.638184 0.206604 -0.097290 1445372700 0.735168 0.638184 0.206604 -0.097290 1445372700 0.735168 0.638184 0.206604 -0.097290 1445372700 0.735168 0.638184 0.206604 -0.097290 1445372700 0.764038 0.597900 0.158264 -0.183411 1445372700 0.764038 0.597900 0.158264 -0.183411 1445372700 0.764038 0.597900 0.158264 -0.183411 1445372700 0.764038 0.597900 0.158264 -0.183411 1445372700 0.764038 0.597900 0.158264 -0.183411 1445372700 0.764038 0.597900 0.158264 -0.183411 1445372700 0.764038 0.597900 0.158264 -0.183411 1445372700 0.799805 0.563293 0.128174 -0.162964 1445372700 0.799805 0.563293 0.128174 -0.162964 1445372700 0.799805 0.563293 0.128174 -0.162964 1445372700 0.799805 0.563293 0.128174 -0.162964 1445372700 0.799805 0.563293 0.128174 -0.162964 1445372700 0.799805 0.563293 0.128174 -0.162964 1445372700 0.812561 0.567566 0.128601 -0.032104 1445372700 0.812561 0.567566 0.128601 -0.032104 1445372700 0.812561 0.567566 0.128601 -0.032104 1445372700 0.812561 0.567566 0.128601 -0.032104 1445372700 0.812561 0.567566 0.128601 -0.032104 1445372700 0.812561 0.567566 0.128601 -0.032104 1445372700 0.778137 0.589539 0.116150 0.182556 1445372700 0.778137 0.589539 0.116150 0.182556 1445372700 0.778137 0.589539 0.116150 0.182556 1445372700 0.778137 0.589539 0.116150 0.182556 1445372700 0.778137 0.589539 0.116150 0.182556 1445372700 0.778137 0.589539 0.116150 0.182556 1445372700 0.778137 0.589539 0.116150 0.182556 1445372700 0.647766 0.643921 0.078552 0.399353 1445372700 0.647766 0.643921 0.078552 0.399353 1445372700 0.647766 0.643921 0.078552 0.399353 1445372700 0.647766 0.643921 0.078552 0.399353 1445372700 0.647766 0.643921 0.078552 0.399353 1445372700 0.647766 0.643921 0.078552 0.399353 1445372700 0.454834 0.686829 0.044128 0.565063 1445372700 0.454834 0.686829 0.044128 0.565063 1445372700 0.454834 0.686829 0.044128 0.565063 1445372700 0.454834 0.686829 0.044128 0.565063 1445372700 0.454834 0.686829 0.044128 0.565063 1445372700 0.454834 0.686829 0.044128 0.565063 1445372700 0.454834 0.686829 0.044128 0.565063 1445372700 0.238770 0.713257 0.045105 0.657349 1445372700 0.238770 0.713257 0.045105 0.657349 1445372700 0.238770 0.713257 0.045105 0.657349 1445372700 0.238770 0.713257 0.045105 0.657349 1445372700 0.238770 0.713257 0.045105 0.657349 1445372700 0.238770 0.713257 0.045105 0.657349 1445372700 0.149414 0.708557 0.027832 0.689026 1445372700 0.149414 0.708557 0.027832 0.689026 1445372700 0.149414 0.708557 0.027832 0.689026 1445372700 0.149414 0.708557 0.027832 0.689026 1445372700 0.149414 0.708557 0.027832 0.689026 1445372700 0.149414 0.708557 0.027832 0.689026 1445372700 0.154846 0.721985 0.085022 0.668945 1445372700 0.154846 0.721985 0.085022 0.668945 1445372700 0.154846 0.721985 0.085022 0.668945 1445372700 0.154846 0.721985 0.085022 0.668945 1445372700 0.154846 0.721985 0.085022 0.668945 1445372700 0.154846 0.721985 0.085022 0.668945 1445372700 0.154846 0.721985 0.085022 0.668945 1445372700 0.264465 0.734192 0.178162 0.599365 1445372700 0.264465 0.734192 0.178162 0.599365 1445372700 0.264465 0.734192 0.178162 0.599365 1445372700 0.264465 0.734192 0.178162 0.599365 1445372700 0.264465 0.734192 0.178162 0.599365 1445372700 0.423401 0.728516 0.226624 0.488403 1445372700 0.423401 0.728516 0.226624 0.488403 1445372700 0.423401 0.728516 0.226624 0.488403 1445372700 0.423401 0.728516 0.226624 0.488403 1445372700 0.423401 0.728516 0.226624 0.488403 1445372700 0.423401 0.728516 0.226624 0.488403 1445372700 0.551331 0.714478 0.249268 0.351135 1445372700 0.551331 0.714478 0.249268 0.351135 1445372700 0.551331 0.714478 0.249268 0.351135 1445372700 0.551331 0.714478 0.249268 0.351135 1445372700 0.551331 0.714478 0.249268 0.351135 1445372700 0.551331 0.714478 0.249268 0.351135 1445372700 0.645752 0.693970 0.256226 0.188843 1445372700 0.645752 0.693970 0.256226 0.188843 1445372700 0.645752 0.693970 0.256226 0.188843 1445372700 0.645752 0.693970 0.256226 0.188843 1445372700 0.645752 0.693970 0.256226 0.188843 1445372700 0.645752 0.693970 0.256226 0.188843 1445372700 0.675293 0.696045 0.243652 0.003357 1445372700 0.675293 0.696045 0.243652 0.003357 1445372700 0.675293 0.696045 0.243652 0.003357 1445372700 0.675293 0.696045 0.243652 0.003357 1445372701 0.675293 0.696045 0.243652 0.003357 1445372701 0.675293 0.696045 0.243652 0.003357 1445372701 0.675293 0.696045 0.243652 0.003357 1445372701 0.702881 0.667786 0.186401 -0.158752 1445372701 0.702881 0.667786 0.186401 -0.158752 1445372701 0.702881 0.667786 0.186401 -0.158752 1445372701 0.702881 0.667786 0.186401 -0.158752 1445372701 0.702881 0.667786 0.186401 -0.158752 1445372701 0.702881 0.667786 0.186401 -0.158752 1445372701 0.742126 0.614014 0.124634 -0.237976 1445372701 0.742126 0.614014 0.124634 -0.237976 1445372701 0.742126 0.614014 0.124634 -0.237976 1445372701 0.742126 0.614014 0.124634 -0.237976 1445372701 0.742126 0.614014 0.124634 -0.237976 1445372701 0.742126 0.614014 0.124634 -0.237976 1445372701 0.792480 0.565430 0.108337 -0.201050 1445372701 0.792480 0.565430 0.108337 -0.201050 1445372701 0.792480 0.565430 0.108337 -0.201050 1445372701 0.792480 0.565430 0.108337 -0.201050 1445372701 0.792480 0.565430 0.108337 -0.201050 1445372701 0.792480 0.565430 0.108337 -0.201050 1445372701 0.812866 0.565979 0.112610 -0.078796 1445372701 0.812866 0.565979 0.112610 -0.078796 1445372701 0.812866 0.565979 0.112610 -0.078796 1445372701 0.812866 0.565979 0.112610 -0.078796 1445372701 0.812866 0.565979 0.112610 -0.078796 1445372701 0.812866 0.565979 0.112610 -0.078796 1445372701 0.812866 0.565979 0.112610 -0.078796 1445372701 0.767090 0.624512 0.120972 0.082458 1445372701 0.767090 0.624512 0.120972 0.082458 1445372701 0.767090 0.624512 0.120972 0.082458 1445372701 0.767090 0.624512 0.120972 0.082458 1445372701 0.767090 0.624512 0.120972 0.082458 1445372701 0.767090 0.624512 0.120972 0.082458 1445372701 0.678650 0.679626 0.114014 0.253967 1445372701 0.678650 0.679626 0.114014 0.253967 1445372701 0.678650 0.679626 0.114014 0.253967 1445372701 0.678650 0.679626 0.114014 0.253967 1445372701 0.678650 0.679626 0.114014 0.253967 1445372701 0.678650 0.679626 0.114014 0.253967 1445372701 0.517883 0.737305 0.070557 0.427917 1445372701 0.517883 0.737305 0.070557 0.427917 1445372701 0.517883 0.737305 0.070557 0.427917 1445372701 0.517883 0.737305 0.070557 0.427917 1445372701 0.517883 0.737305 0.070557 0.427917 1445372701 0.517883 0.737305 0.070557 0.427917 1445372701 0.517883 0.737305 0.070557 0.427917 1445372701 0.338196 0.764526 0.021790 0.548157 1445372701 0.338196 0.764526 0.021790 0.548157 1445372701 0.338196 0.764526 0.021790 0.548157 1445372701 0.338196 0.764526 0.021790 0.548157 1445372701 0.338196 0.764526 0.021790 0.548157 1445372701 0.338196 0.764526 0.021790 0.548157 1445372701 0.222107 0.765869 0.017090 0.603088 1445372701 0.222107 0.765869 0.017090 0.603088 1445372701 0.222107 0.765869 0.017090 0.603088 1445372701 0.222107 0.765869 0.017090 0.603088 1445372701 0.222107 0.765869 0.017090 0.603088 1445372701 0.236938 0.771057 0.100525 0.582336 1445372701 0.236938 0.771057 0.100525 0.582336 1445372701 0.236938 0.771057 0.100525 0.582336 1445372701 0.236938 0.771057 0.100525 0.582336 1445372701 0.236938 0.771057 0.100525 0.582336 1445372701 0.236938 0.771057 0.100525 0.582336 1445372701 0.236938 0.771057 0.100525 0.582336 1445372701 0.374573 0.753845 0.215393 0.494873 1445372701 0.374573 0.753845 0.215393 0.494873 1445372701 0.374573 0.753845 0.215393 0.494873 1445372701 0.374573 0.753845 0.215393 0.494873 1445372701 0.374573 0.753845 0.215393 0.494873 1445372701 0.374573 0.753845 0.215393 0.494873 1445372701 0.519592 0.720886 0.296570 0.349731 1445372701 0.519592 0.720886 0.296570 0.349731 1445372701 0.519592 0.720886 0.296570 0.349731 1445372701 0.519592 0.720886 0.296570 0.349731 1445372701 0.519592 0.720886 0.296570 0.349731 1445372701 0.519592 0.720886 0.296570 0.349731 1445372701 0.519592 0.720886 0.296570 0.349731 1445372701 0.658569 0.654968 0.321594 0.183655 1445372701 0.658569 0.654968 0.321594 0.183655 1445372701 0.658569 0.654968 0.321594 0.183655 1445372701 0.658569 0.654968 0.321594 0.183655 1445372701 0.749390 0.587830 0.304443 0.009338 1445372701 0.749390 0.587830 0.304443 0.009338 1445372701 0.749390 0.587830 0.304443 0.009338 1445372701 0.749390 0.587830 0.304443 0.009338 1445372701 0.749390 0.587830 0.304443 0.009338 1445372701 0.749390 0.587830 0.304443 0.009338 1445372701 0.781921 0.551636 0.242920 -0.158752 1445372701 0.781921 0.551636 0.242920 -0.158752 1445372701 0.781921 0.551636 0.242920 -0.158752 1445372701 0.781921 0.551636 0.242920 -0.158752 1445372701 0.781921 0.551636 0.242920 -0.158752 1445372701 0.781921 0.551636 0.242920 -0.158752 1445372701 0.802429 0.506775 0.172363 -0.263672 1445372701 0.802429 0.506775 0.172363 -0.263672 1445372701 0.802429 0.506775 0.172363 -0.263672 1445372701 0.802429 0.506775 0.172363 -0.263672 1445372701 0.802429 0.506775 0.172363 -0.263672 1445372701 0.802429 0.506775 0.172363 -0.263672 1445372701 0.802429 0.506775 0.172363 -0.263672 1445372701 0.827209 0.475708 0.136963 -0.265747 1445372701 0.827209 0.475708 0.136963 -0.265747 1445372701 0.827209 0.475708 0.136963 -0.265747 1445372701 0.827209 0.475708 0.136963 -0.265747 1445372701 0.827209 0.475708 0.136963 -0.265747 1445372701 0.827209 0.475708 0.136963 -0.265747 1445372701 0.846619 0.490356 0.125793 -0.163757 1445372701 0.846619 0.490356 0.125793 -0.163757 1445372701 0.846619 0.490356 0.125793 -0.163757 1445372701 0.846619 0.490356 0.125793 -0.163757 1445372702 0.846619 0.490356 0.125793 -0.163757 1445372702 0.846619 0.490356 0.125793 -0.163757 1445372702 0.835693 0.539856 0.100159 -0.005737 1445372702 0.835693 0.539856 0.100159 -0.005737 1445372702 0.835693 0.539856 0.100159 -0.005737 1445372702 0.835693 0.539856 0.100159 -0.005737 1445372702 0.835693 0.539856 0.100159 -0.005737 1445372702 0.835693 0.539856 0.100159 -0.005737 1445372702 0.835693 0.539856 0.100159 -0.005737 1445372702 0.769958 0.610657 0.064453 0.173340 1445372702 0.769958 0.610657 0.064453 0.173340 1445372702 0.769958 0.610657 0.064453 0.173340 1445372702 0.631104 0.689453 0.012207 0.355042 1445372702 0.631104 0.689453 0.012207 0.355042 1445372702 0.631104 0.689453 0.012207 0.355042 1445372702 0.631104 0.689453 0.012207 0.355042 1445372702 0.631104 0.689453 0.012207 0.355042 1445372702 0.631104 0.689453 0.012207 0.355042 1445372702 0.631104 0.689453 0.012207 0.355042 1445372702 0.446899 0.743958 -0.037598 0.495300 1445372702 0.446899 0.743958 -0.037598 0.495300 1445372702 0.446899 0.743958 -0.037598 0.495300 1445372702 0.446899 0.743958 -0.037598 0.495300 1445372702 0.446899 0.743958 -0.037598 0.495300 1445372702 0.446899 0.743958 -0.037598 0.495300 1445372702 0.302979 0.767944 -0.057983 0.561279 1445372702 0.302979 0.767944 -0.057983 0.561279 1445372702 0.302979 0.767944 -0.057983 0.561279 1445372702 0.302979 0.767944 -0.057983 0.561279 1445372702 0.302979 0.767944 -0.057983 0.561279 1445372702 0.302979 0.767944 -0.057983 0.561279 1445372702 0.277893 0.786743 -0.013367 0.550964 1445372702 0.277893 0.786743 -0.013367 0.550964 1445372702 0.277893 0.786743 -0.013367 0.550964 1445372702 0.277893 0.786743 -0.013367 0.550964 1445372702 0.277893 0.786743 -0.013367 0.550964 1445372702 0.277893 0.786743 -0.013367 0.550964 1445372702 0.277893 0.786743 -0.013367 0.550964 1445372702 0.406616 0.767517 0.054077 0.492493 1445372702 0.406616 0.767517 0.054077 0.492493 1445372702 0.406616 0.767517 0.054077 0.492493 1445372702 0.406616 0.767517 0.054077 0.492493 1445372702 0.406616 0.767517 0.054077 0.492493 1445372702 0.406616 0.767517 0.054077 0.492493 1445372702 0.547241 0.733398 0.123535 0.383850 1445372702 0.547241 0.733398 0.123535 0.383850 1445372702 0.547241 0.733398 0.123535 0.383850 1445372702 0.547241 0.733398 0.123535 0.383850 1445372702 0.547241 0.733398 0.123535 0.383850 1445372702 0.668823 0.681213 0.167542 0.245728 1445372702 0.668823 0.681213 0.167542 0.245728 1445372702 0.668823 0.681213 0.167542 0.245728 1445372702 0.668823 0.681213 0.167542 0.245728 1445372702 0.668823 0.681213 0.167542 0.245728 1445372702 0.668823 0.681213 0.167542 0.245728 1445372702 0.750183 0.626343 0.189270 0.094971 1445372702 0.750183 0.626343 0.189270 0.094971 1445372702 0.750183 0.626343 0.189270 0.094971 1445372702 0.750183 0.626343 0.189270 0.094971 1445372702 0.750183 0.626343 0.189270 0.094971 1445372702 0.750183 0.626343 0.189270 0.094971 1445372702 0.783386 0.588623 0.189331 -0.062561 1445372702 0.783386 0.588623 0.189331 -0.062561 1445372702 0.783386 0.588623 0.189331 -0.062561 1445372702 0.783386 0.588623 0.189331 -0.062561 1445372702 0.783386 0.588623 0.189331 -0.062561 1445372702 0.783386 0.588623 0.189331 -0.062561 1445372702 0.795471 0.548096 0.162659 -0.200623 1445372702 0.795471 0.548096 0.162659 -0.200623 1445372702 0.795471 0.548096 0.162659 -0.200623 1445372702 0.795471 0.548096 0.162659 -0.200623 1445372702 0.795471 0.548096 0.162659 -0.200623 1445372702 0.795471 0.548096 0.162659 -0.200623 1445372702 0.795471 0.548096 0.162659 -0.200623 1445372702 0.836792 0.469971 0.141357 -0.242615 1445372702 0.836792 0.469971 0.141357 -0.242615 1445372702 0.836792 0.469971 0.141357 -0.242615 1445372702 0.836792 0.469971 0.141357 -0.242615 1445372702 0.836792 0.469971 0.141357 -0.242615 1445372702 0.836792 0.469971 0.141357 -0.242615 1445372702 0.884460 0.424133 0.124268 -0.149414 1445372702 0.884460 0.424133 0.124268 -0.149414 1445372702 0.884460 0.424133 0.124268 -0.149414 1445372702 0.884460 0.424133 0.124268 -0.149414 1445372702 0.884460 0.424133 0.124268 -0.149414 1445372702 0.884460 0.424133 0.124268 -0.149414 1445372702 0.884460 0.424133 0.124268 -0.149414 1445372702 0.874512 0.475891 0.092224 0.011169 1445372702 0.874512 0.475891 0.092224 0.011169 1445372702 0.874512 0.475891 0.092224 0.011169 1445372702 0.874512 0.475891 0.092224 0.011169 1445372702 0.874512 0.475891 0.092224 0.011169 1445372702 0.874512 0.475891 0.092224 0.011169 1445372702 0.813232 0.546326 0.059937 0.190857 1445372702 0.813232 0.546326 0.059937 0.190857 1445372702 0.813232 0.546326 0.059937 0.190857 1445372702 0.813232 0.546326 0.059937 0.190857 1445372702 0.813232 0.546326 0.059937 0.190857 1445372702 0.813232 0.546326 0.059937 0.190857 1445372702 0.670532 0.641174 -0.000183 0.373108 1445372702 0.670532 0.641174 -0.000183 0.373108 1445372702 0.670532 0.641174 -0.000183 0.373108 1445372702 0.670532 0.641174 -0.000183 0.373108 1445372702 0.670532 0.641174 -0.000183 0.373108 1445372702 0.670532 0.641174 -0.000183 0.373108 1445372702 0.670532 0.641174 -0.000183 0.373108 1445372702 0.461853 0.716919 -0.065857 0.517944 1445372702 0.461853 0.716919 -0.065857 0.517944 1445372702 0.461853 0.716919 -0.065857 0.517944 1445372702 0.461853 0.716919 -0.065857 0.517944 1445372702 0.461853 0.716919 -0.065857 0.517944 1445372703 0.461853 0.716919 -0.065857 0.517944 1445372703 0.265747 0.755371 -0.101868 0.590149 1445372703 0.265747 0.755371 -0.101868 0.590149 1445372703 0.265747 0.755371 -0.101868 0.590149 1445372703 0.265747 0.755371 -0.101868 0.590149 1445372703 0.265747 0.755371 -0.101868 0.590149 1445372703 0.246094 0.750183 -0.113220 0.603149 1445372703 0.246094 0.750183 -0.113220 0.603149 1445372703 0.246094 0.750183 -0.113220 0.603149 1445372703 0.246094 0.750183 -0.113220 0.603149 1445372703 0.246094 0.750183 -0.113220 0.603149 1445372703 0.246094 0.750183 -0.113220 0.603149 1445372703 0.246094 0.750183 -0.113220 0.603149 1445372703 0.329407 0.755859 -0.024414 0.565247 1445372703 0.329407 0.755859 -0.024414 0.565247 1445372703 0.329407 0.755859 -0.024414 0.565247 1445372703 0.329407 0.755859 -0.024414 0.565247 1445372703 0.329407 0.755859 -0.024414 0.565247 1445372703 0.329407 0.755859 -0.024414 0.565247 1445372703 0.474426 0.741272 0.068787 0.469727 1445372703 0.474426 0.741272 0.068787 0.469727 1445372703 0.474426 0.741272 0.068787 0.469727 1445372703 0.474426 0.741272 0.068787 0.469727 1445372703 0.474426 0.741272 0.068787 0.469727 1445372703 0.474426 0.741272 0.068787 0.469727 1445372703 0.474426 0.741272 0.068787 0.469727 1445372703 0.617432 0.697266 0.131836 0.339294 1445372703 0.617432 0.697266 0.131836 0.339294 1445372703 0.617432 0.697266 0.131836 0.339294 1445372703 0.617432 0.697266 0.131836 0.339294 1445372703 0.617432 0.697266 0.131836 0.339294 1445372703 0.617432 0.697266 0.131836 0.339294 1445372703 0.712524 0.651672 0.168884 0.197571 1445372703 0.712524 0.651672 0.168884 0.197571 1445372703 0.712524 0.651672 0.168884 0.197571 1445372703 0.712524 0.651672 0.168884 0.197571 1445372703 0.712524 0.651672 0.168884 0.197571 1445372703 0.712524 0.651672 0.168884 0.197571 1445372703 0.769409 0.610596 0.179993 0.052185 1445372703 0.769409 0.610596 0.179993 0.052185 1445372703 0.769409 0.610596 0.179993 0.052185 1445372703 0.769409 0.610596 0.179993 0.052185 1445372703 0.769409 0.610596 0.179993 0.052185 1445372703 0.769409 0.610596 0.179993 0.052185 1445372703 0.780579 0.594727 0.166687 -0.095093 1445372703 0.780579 0.594727 0.166687 -0.095093 1445372703 0.780579 0.594727 0.166687 -0.095093 1445372703 0.780579 0.594727 0.166687 -0.095093 1445372703 0.780579 0.594727 0.166687 -0.095093 1445372703 0.780579 0.594727 0.166687 -0.095093 1445372703 0.780579 0.594727 0.166687 -0.095093 1445372703 0.790771 0.560913 0.136841 -0.203064 1445372703 0.790771 0.560913 0.136841 -0.203064 1445372703 0.790771 0.560913 0.136841 -0.203064 1445372703 0.790771 0.560913 0.136841 -0.203064 1445372703 0.790771 0.560913 0.136841 -0.203064 1445372703 0.790771 0.560913 0.136841 -0.203064 1445372703 0.828247 0.508789 0.127014 -0.197327 1445372703 0.828247 0.508789 0.127014 -0.197327 1445372703 0.828247 0.508789 0.127014 -0.197327 1445372703 0.828247 0.508789 0.127014 -0.197327 1445372703 0.828247 0.508789 0.127014 -0.197327 1445372703 0.828247 0.508789 0.127014 -0.197327 1445372703 0.841675 0.518982 0.120789 -0.086853 1445372703 0.841675 0.518982 0.120789 -0.086853 1445372703 0.841675 0.518982 0.120789 -0.086853 1445372703 0.841675 0.518982 0.120789 -0.086853 1445372703 0.841675 0.518982 0.120789 -0.086853 1445372703 0.841675 0.518982 0.120789 -0.086853 1445372703 0.824463 0.549866 0.107605 0.078857 1445372703 0.824463 0.549866 0.107605 0.078857 1445372703 0.824463 0.549866 0.107605 0.078857 1445372703 0.824463 0.549866 0.107605 0.078857 1445372703 0.824463 0.549866 0.107605 0.078857 1445372703 0.824463 0.549866 0.107605 0.078857 1445372703 0.763672 0.587158 0.077026 0.256958 1445372703 0.763672 0.587158 0.077026 0.256958 1445372703 0.763672 0.587158 0.077026 0.256958 1445372703 0.763672 0.587158 0.077026 0.256958 1445372703 
0.520508 0.599670 -0.273560 0.542725 1445372705 0.520508 0.599670 -0.273560 0.542725 1445372705 0.520508 0.599670 -0.273560 0.542725 1445372705 0.520508 0.599670 -0.273560 0.542725 1445372705 0.527344 0.589172 -0.292053 0.537964 1445372705 0.527344 0.589172 -0.292053 0.537964 1445372705 0.527344 0.589172 -0.292053 0.537964 1445372705 0.527344 0.589172 -0.292053 0.537964 1445372705 0.527344 0.589172 -0.292053 0.537964 1445372705 0.527344 0.589172 -0.292053 0.537964 1445372705 0.549927 0.566772 -0.325256 0.520020 1445372705 0.549927 0.566772 -0.325256 0.520020 1445372705 0.549927 0.566772 -0.325256 0.520020 1445372705 0.549927 0.566772 -0.325256 0.520020 1445372705 0.549927 0.566772 -0.325256 0.520020 1445372705 0.549927 0.566772 -0.325256 0.520020 1445372705 0.575195 0.539612 -0.353088 0.503235 1445372705 0.575195 0.539612 -0.353088 0.503235 1445372705 0.575195 0.539612 -0.353088 0.503235 1445372705 0.575195 0.539612 -0.353088 0.503235 1445372705 0.575195 0.539612 -0.353088 0.503235 1445372705 0.575195 0.539612 -0.353088 0.503235 1445372705 0.575195 0.539612 -0.353088 0.503235 1445372705 0.595337 0.519836 -0.362793 0.493652 1445372705 0.595337 0.519836 -0.362793 0.493652 1445372705 0.595337 0.519836 -0.362793 0.493652 1445372705 0.595337 0.519836 -0.362793 0.493652 1445372705 0.595337 0.519836 -0.362793 0.493652 1445372705 0.595337 0.519836 -0.362793 0.493652 1445372705 0.609985 0.510132 -0.354797 0.491638 1445372705 0.609985 0.510132 -0.354797 0.491638 1445372705 0.609985 0.510132 -0.354797 0.491638 1445372705 0.609985 0.510132 -0.354797 0.491638 1445372705 0.609985 0.510132 -0.354797 0.491638 1445372705 0.609985 0.510132 -0.354797 0.491638 1445372705 0.618896 0.504456 -0.345032 0.493286 1445372705 0.618896 0.504456 -0.345032 0.493286 1445372705 0.618896 0.504456 -0.345032 0.493286 1445372705 0.618896 0.504456 -0.345032 0.493286 1445372705 0.618896 0.504456 -0.345032 0.493286 1445372705 0.618896 0.504456 -0.345032 0.493286 1445372705 0.612854 0.508911 -0.337158 0.501648 1445372705 0.612854 0.508911 -0.337158 0.501648 1445372705 0.612854 0.508911 -0.337158 0.501648 1445372705 0.612854 0.508911 -0.337158 0.501648 1445372705 0.612854 0.508911 -0.337158 0.501648 1445372705 0.612854 0.508911 -0.337158 0.501648 1445372705 0.612854 0.508911 -0.337158 0.501648 1445372705 0.599243 0.519958 -0.330811 0.510925 1445372705 0.599243 0.519958 -0.330811 0.510925 1445372705 0.599243 0.519958 -0.330811 0.510925 1445372705 0.599243 0.519958 -0.330811 0.510925 1445372705 0.599243 0.519958 -0.330811 0.510925 1445372705 0.599243 0.519958 -0.330811 0.510925 1445372705 0.585449 0.534241 -0.323853 0.516663 1445372705 0.585449 0.534241 -0.323853 0.516663 1445372706 0.585449 0.534241 -0.323853 0.516663 1445372706 0.585449 0.534241 -0.323853 0.516663 1445372706 0.585449 0.534241 -0.323853 0.516663 1445372706 0.585449 0.534241 -0.323853 0.516663 1445372706 0.546814 0.571289 -0.293518 0.537048 1445372706 0.546814 0.571289 -0.293518 0.537048 1445372706 0.546814 0.571289 -0.293518 0.537048 1445372706 0.546814 0.571289 -0.293518 0.537048 1445372706 0.546814 0.571289 -0.293518 0.537048 1445372706 0.546814 0.571289 -0.293518 0.537048 1445372706 0.494812 0.612366 -0.254517 0.561523 1445372706 0.494812 0.612366 -0.254517 0.561523 1445372706 0.494812 0.612366 -0.254517 0.561523 1445372706 0.494812 0.612366 -0.254517 0.561523 1445372706 0.494812 0.612366 -0.254517 0.561523 1445372706 0.494812 0.612366 -0.254517 0.561523 1445372706 0.442505 0.637573 -0.224060 0.589417 1445372706 0.442505 0.637573 -0.224060 0.589417 1445372706 0.374878 0.665710 -0.181763 0.619019 1445372706 0.374878 0.665710 -0.181763 0.619019 1445372706 0.374878 0.665710 -0.181763 0.619019 1445372706 0.374878 0.665710 -0.181763 0.619019 1445372706 0.374878 0.665710 -0.181763 0.619019 1445372706 0.374878 0.665710 -0.181763 0.619019 1445372706 0.352966 0.670227 -0.166870 0.631042 1445372706 0.352966 0.670227 -0.166870 0.631042 1445372706 0.352966 0.670227 -0.166870 0.631042 1445372706 0.352966 0.670227 -0.166870 0.631042 1445372706 0.352966 0.670227 -0.166870 0.631042 1445372706 0.352966 0.670227 -0.166870 0.631042 1445372706 0.361450 0.662292 -0.162659 0.635742 1445372706 0.361450 0.662292 -0.162659 0.635742 1445372706 0.361450 0.662292 -0.162659 0.635742 1445372706 0.361450 0.662292 -0.162659 0.635742 1445372706 0.361450 0.662292 -0.162659 0.635742 1445372706 0.361450 0.662292 -0.162659 0.635742 1445372706 0.384155 0.652039 -0.149475 0.636230 1445372706 0.384155 0.652039 -0.149475 0.636230 1445372706 0.384155 0.652039 -0.149475 0.636230 1445372706 0.384155 0.652039 -0.149475 0.636230 1445372706 0.384155 0.652039 -0.149475 0.636230 1445372706 0.384155 0.652039 -0.149475 0.636230 1445372706 0.424194 0.632324 -0.149231 0.630798 1445372706 0.424194 0.632324 -0.149231 0.630798 1445372706 0.424194 0.632324 -0.149231 0.630798 1445372706 0.424194 0.632324 -0.149231 0.630798 1445372706 0.424194 0.632324 -0.149231 0.630798 1445372706 0.424194 0.632324 -0.149231 0.630798 1445372706 0.424194 0.632324 -0.149231 0.630798 1445372706 0.468018 0.606262 -0.155457 0.623840 1445372706 0.468018 0.606262 -0.155457 0.623840 1445372706 0.468018 0.606262 -0.155457 0.623840 1445372706 0.468018 0.606262 -0.155457 0.623840 1445372706 0.468018 0.606262 -0.155457 0.623840 1445372706 0.468018 0.606262 -0.155457 0.623840 1445372706 0.505188 0.583252 -0.155273 0.616760 1445372706 0.505188 0.583252 -0.155273 0.616760 1445372706 0.505188 0.583252 -0.155273 0.616760 1445372706 0.505188 0.583252 -0.155273 0.616760 1445372706 0.505188 0.583252 -0.155273 0.616760 1445372706 0.505188 0.583252 -0.155273 0.616760 1445372706 0.540161 0.563232 -0.154541 0.605835 1445372706 0.540161 0.563232 -0.154541 0.605835 1445372706 0.540161 0.563232 -0.154541 0.605835 1445372706 0.540161 0.563232 -0.154541 0.605835 1445372706 0.540161 0.563232 -0.154541 0.605835 1445372706 0.540161 0.563232 -0.154541 0.605835 1445372706 0.567810 0.548401 -0.159668 0.592651 1445372706 0.567810 0.548401 -0.159668 0.592651 1445372706 0.567810 0.548401 -0.159668 0.592651 1445372706 0.567810 0.548401 -0.159668 0.592651 1445372706 0.567810 0.548401 -0.159668 0.592651 1445372706 0.567810 0.548401 -0.159668 0.592651 1445372706 0.567810 0.548401 -0.159668 0.592651 1445372706 0.570557 0.549561 -0.170898 0.585815 1445372706 0.570557 0.549561 -0.170898 0.585815 1445372706 0.570557 0.549561 -0.170898 0.585815 1445372706 0.570557 0.549561 -0.170898 0.585815 1445372706 0.570557 0.549561 -0.170898 0.585815 1445372706 0.570557 0.549561 -0.170898 0.585815 1445372706 0.544861 0.562866 -0.187988 0.592346 1445372706 0.544861 0.562866 -0.187988 0.592346 1445372706 0.544861 0.562866 -0.187988 0.592346 1445372706 0.544861 0.562866 -0.187988 0.592346 1445372706 0.544861 0.562866 -0.187988 0.592346 1445372706 0.544861 0.562866 -0.187988 0.592346 1445372706 0.510132 0.577820 -0.220520 0.597656 1445372706 0.510132 0.577820 -0.220520 0.597656 1445372706 0.510132 0.577820 -0.220520 0.597656 1445372706 0.510132 0.577820 -0.220520 0.597656 1445372706 0.510132 0.577820 -0.220520 0.597656 1445372706 0.510132 0.577820 -0.220520 0.597656 1445372706 0.471375 0.600403 -0.236938 0.600952 1445372706 0.471375 0.600403 -0.236938 0.600952 1445372706 0.471375 0.600403 -0.236938 0.600952 1445372706 0.471375 0.600403 -0.236938 0.600952 1445372706 0.471375 0.600403 -0.236938 0.600952 1445372706 0.471375 0.600403 -0.236938 0.600952 1445372706 0.441528 0.618347 -0.244324 0.602417 1445372706 0.441528 0.618347 -0.244324 0.602417 1445372706 0.441528 0.618347 -0.244324 0.602417 1445372706 0.441528 0.618347 -0.244324 0.602417 1445372706 0.441528 0.618347 -0.244324 0.602417 1445372706 0.441528 0.618347 -0.244324 0.602417 1445372706 0.406189 0.632568 -0.237610 0.615051 1445372706 0.406189 0.632568 -0.237610 0.615051 1445372706 0.406189 0.632568 -0.237610 0.615051 1445372707 0.406189 0.632568 -0.237610 0.615051 1445372707 0.406189 0.632568 -0.237610 0.615051 1445372707 0.406189 0.632568 -0.237610 0.615051 1445372707 0.406189 0.632568 -0.237610 0.615051 1445372707 0.364075 0.648071 -0.217529 0.632507 1445372707 0.364075 0.648071 -0.217529 0.632507 1445372707 0.364075 0.648071 -0.217529 0.632507 1445372707 0.364075 0.648071 -0.217529 0.632507 1445372707 0.364075 0.648071 -0.217529 0.632507 1445372707 0.364075 0.648071 -0.217529 0.632507 1445372707 0.358154 0.650269 -0.211304 0.635742 1445372707 0.358154 0.650269 -0.211304 0.635742 1445372707 0.358154 0.650269 -0.211304 0.635742 1445372707 0.358154 0.650269 -0.211304 0.635742 1445372707 0.358154 0.650269 -0.211304 0.635742 1445372707 0.358154 0.650269 -0.211304 0.635742 1445372707 0.384705 0.636292 -0.209106 0.635071 1445372707 0.384705 0.636292 -0.209106 0.635071 1445372707 0.384705 0.636292 -0.209106 0.635071 1445372707 0.384705 0.636292 -0.209106 0.635071 1445372707 0.384705 0.636292 -0.209106 0.635071 1445372707 0.427246 0.615784 -0.205200 0.629395 1445372707 0.427246 0.615784 -0.205200 0.629395 1445372707 0.427246 0.615784 -0.205200 0.629395 1445372707 0.427246 0.615784 -0.205200 0.629395 1445372707 0.427246 0.615784 -0.205200 0.629395 1445372707 0.427246 0.615784 -0.205200 0.629395 1445372707 0.465027 0.594177 -0.196655 0.626038 1445372707 0.465027 0.594177 -0.196655 0.626038 1445372707 0.465027 0.594177 -0.196655 0.626038 1445372707 0.465027 0.594177 -0.196655 0.626038 1445372707 0.465027 0.594177 -0.196655 0.626038 1445372707 0.465027 0.594177 -0.196655 0.626038 1445372707 0.497620 0.572876 -0.186646 0.623901 1445372707 0.497620 0.572876 -0.186646 0.623901 1445372707 0.497620 0.572876 -0.186646 0.623901 1445372707 0.497620 0.572876 -0.186646 0.623901 1445372707 0.497620 0.572876 -0.186646 0.623901 1445372707 0.497620 0.572876 -0.186646 0.623901 1445372707 0.497620 0.572876 -0.186646 0.623901 1445372707 0.531494 0.549866 -0.179749 0.618652 1445372707 0.531494 0.549866 -0.179749 0.618652 1445372707 0.531494 0.549866 -0.179749 0.618652 1445372707 0.531494 0.549866 -0.179749 0.618652 1445372707 0.531494 0.549866 -0.179749 0.618652 1445372707 0.531494 0.549866 -0.179749 0.618652 1445372707 0.566345 0.529175 -0.173157 0.607605 1445372707 0.566345 0.529175 -0.173157 0.607605 1445372707 0.566345 0.529175 -0.173157 0.607605 1445372707 0.566345 0.529175 -0.173157 0.607605 1445372707 0.566345 0.529175 -0.173157 0.607605 1445372707 0.566345 0.529175 -0.173157 0.607605 1445372707 0.566345 0.529175 -0.173157 0.607605 1445372707 0.588684 0.517334 -0.172791 0.596497 1445372707 0.588684 0.517334 -0.172791 0.596497 1445372707 0.588684 0.517334 -0.172791 0.596497 1445372707 0.588684 0.517334 -0.172791 0.596497 1445372707 0.588684 0.517334 -0.172791 0.596497 1445372707 0.588684 0.517334 -0.172791 0.596497 1445372707 0.574097 0.533081 -0.169250 0.597961 1445372707 0.574097 0.533081 -0.169250 0.597961 1445372707 0.574097 0.533081 -0.169250 0.597961 1445372707 0.574097 0.533081 -0.169250 0.597961 1445372707 0.574097 0.533081 -0.169250 0.597961 1445372707 0.574097 0.533081 -0.169250 0.597961 1445372707 0.550354 0.551086 -0.184021 0.599548 1445372707 0.550354 0.551086 -0.184021 0.599548 1445372707 0.550354 0.551086 -0.184021 0.599548 1445372707 0.550354 0.551086 -0.184021 0.599548 1445372707 0.550354 0.551086 -0.184021 0.599548 1445372707 0.550354 0.551086 -0.184021 0.599548 1445372707 0.550354 0.551086 -0.184021 0.599548 1445372707 0.518921 0.571106 -0.206238 0.601563 1445372707 0.518921 0.571106 -0.206238 0.601563 1445372707 0.518921 0.571106 -0.206238 0.601563 1445372707 0.518921 0.571106 -0.206238 0.601563 1445372707 0.518921 0.571106 -0.206238 0.601563 1445372707 0.518921 0.571106 -0.206238 0.601563 1445372707 0.477356 0.600586 -0.216614 0.603638 1445372707 0.477356 0.600586 -0.216614 0.603638 1445372707 0.477356 0.600586 -0.216614 0.603638 1445372707 0.477356 0.600586 -0.216614 0.603638 1445372707 0.477356 0.600586 -0.216614 0.603638 1445372707 0.477356 0.600586 -0.216614 0.603638 1445372707 0.477356 0.600586 -0.216614 0.603638 1445372707 0.423828 0.631531 -0.214661 0.612671 1445372707 0.423828 0.631531 -0.214661 0.612671 1445372707 0.423828 0.631531 -0.214661 0.612671 1445372707 0.423828 0.631531 -0.214661 0.612671 1445372707 0.423828 0.631531 -0.214661 0.612671 1445372707 0.423828 0.631531 -0.214661 0.612671 1445372707 0.373108 0.653625 -0.222168 0.619812 1445372707 0.373108 0.653625 -0.222168 0.619812 1445372707 0.373108 0.653625 -0.222168 0.619812 1445372707 0.373108 0.653625 -0.222168 0.619812 1445372707 0.373108 0.653625 -0.222168 0.619812 1445372707 0.373108 0.653625 -0.222168 0.619812 1445372707 0.380859 0.637146 -0.284485 0.606567 1445372707 0.380859 0.637146 -0.284485 0.606567 1445372707 0.380859 0.637146 -0.284485 0.606567 1445372707 0.380859 0.637146 -0.284485 0.606567 1445372707 0.380859 0.637146 -0.284485 0.606567 1445372707 0.380859 0.637146 -0.284485 0.606567 1445372707 0.408997 0.601929 -0.349670 0.589966 1445372707 0.408997 0.601929 -0.349670 0.589966 1445372707 0.408997 0.601929 -0.349670 0.589966 1445372707 0.408997 0.601929 -0.349670 0.589966 1445372707 0.408997 0.601929 -0.349670 0.589966 1445372707 0.408997 0.601929 -0.349670 0.589966 1445372707 0.435120 0.573975 -0.355103 0.595825 1445372707 0.435120 0.573975 -0.355103 0.595825 1445372707 0.435120 0.573975 -0.355103 0.595825 1445372708 0.435120 0.573975 -0.355103 0.595825 1445372708 0.435120 0.573975 -0.355103 0.595825 1445372708 0.435120 0.573975 -0.355103 0.595825 1445372708 0.457214 0.556763 -0.317261 0.616638 1445372708 0.457214 0.556763 -0.317261 0.616638 1445372708 0.457214 0.556763 -0.317261 0.616638 1445372708 0.457214 0.556763 -0.317261 0.616638 1445372708 0.457214 0.556763 -0.317261 0.616638 1445372708 0.457214 0.556763 -0.317261 0.616638 1445372708 0.485718 0.536499 -0.280884 0.630310 1445372708 0.485718 0.536499 -0.280884 0.630310 1445372708 0.485718 0.536499 -0.280884 0.630310 1445372708 0.485718 0.536499 -0.280884 0.630310 1445372708 0.485718 0.536499 -0.280884 0.630310 1445372708 0.485718 0.536499 -0.280884 0.630310 1445372708 0.515015 0.512817 -0.257507 0.636719 1445372708 0.515015 0.512817 -0.257507 0.636719 1445372708 0.515015 0.512817 -0.257507 0.636719 1445372708 0.515015 0.512817 -0.257507 0.636719 1445372708 0.515015 0.512817 -0.257507 0.636719 1445372708 0.515015 0.512817 -0.257507 0.636719 1445372708 0.537964 0.490967 -0.246216 0.639404 1445372708 0.537964 0.490967 -0.246216 0.639404 1445372708 0.537964 0.490967 -0.246216 0.639404 1445372708 0.537964 0.490967 -0.246216 0.639404 1445372708 0.537964 0.490967 -0.246216 0.639404 1445372708 0.537964 0.490967 -0.246216 0.639404 1445372708 0.537964 0.490967 -0.246216 0.639404 1445372708 0.553101 0.475403 -0.244812 0.638794 1445372708 0.553101 0.475403 -0.244812 0.638794 1445372708 0.553101 0.475403 -0.244812 0.638794 1445372708 0.553101 0.475403 -0.244812 0.638794 1445372708 0.553101 0.475403 -0.244812 0.638794 1445372708 0.553101 0.475403 -0.244812 0.638794 1445372708 0.550964 0.471497 -0.251526 0.640869 1445372708 0.550964 0.471497 -0.251526 0.640869 1445372708 0.550964 0.471497 -0.251526 0.640869 1445372708 0.550964 0.471497 -0.251526 0.640869 1445372708 0.550964 0.471497 -0.251526 0.640869 1445372708 0.535034 0.481384 -0.257935 0.644531 1445372708 0.535034 0.481384 -0.257935 0.644531 1445372708 0.535034 0.481384 -0.257935 0.644531 1445372708 0.535034 0.481384 -0.257935 0.644531 1445372708 0.535034 0.481384 -0.257935 0.644531 1445372708 0.535034 0.481384 -0.257935 0.644531 1445372708 0.505493 0.496887 -0.276855 0.648682 1445372708 0.505493 0.496887 -0.276855 0.648682 1445372708 0.505493 0.496887 -0.276855 0.648682 1445372708 0.505493 0.496887 -0.276855 0.648682 1445372708 0.505493 0.496887 -0.276855 0.648682 1445372708 0.505493 0.496887 -0.276855 0.648682 1445372708 0.458557 0.522400 -0.294373 0.655762 1445372708 0.458557 0.522400 -0.294373 0.655762 1445372708 0.458557 0.522400 -0.294373 0.655762 1445372708 0.458557 0.522400 -0.294373 0.655762 1445372708 0.458557 0.522400 -0.294373 0.655762 1445372708 0.458557 0.522400 -0.294373 0.655762 1445372708 0.401428 0.549561 -0.312683 0.662598 1445372708 0.401428 0.549561 -0.312683 0.662598 1445372708 0.401428 0.549561 -0.312683 0.662598 1445372708 0.401428 0.549561 -0.312683 0.662598 1445372708 0.401428 0.549561 -0.312683 0.662598 1445372708 0.401428 0.549561 -0.312683 0.662598 1445372708 0.401428 0.549561 -0.312683 0.662598 1445372708 0.350647 0.570251 -0.332947 0.664001 1445372708 0.350647 0.570251 -0.332947 0.664001 1445372708 0.350647 0.570251 -0.332947 0.664001 1445372708 0.350647 0.570251 -0.332947 0.664001 1445372708 0.350647 0.570251 -0.332947 0.664001 1445372708 0.313538 0.585327 -0.352661 0.659241 1445372708 0.313538 0.585327 -0.352661 0.659241 1445372708 0.313538 0.585327 -0.352661 0.659241 1445372708 0.313538 0.585327 -0.352661 0.659241 1445372708 0.313538 0.585327 -0.352661 0.659241 1445372708 0.303162 0.590576 -0.368591 0.650635 1445372708 0.303162 0.590576 -0.368591 0.650635 1445372708 0.303162 0.590576 -0.368591 0.650635 1445372708 0.303162 0.590576 -0.368591 0.650635 1445372708 0.303162 0.590576 -0.368591 0.650635 1445372708 0.303162 0.590576 -0.368591 0.650635 1445372708 0.316467 0.584290 -0.367737 0.650513 1445372708 0.316467 0.584290 -0.367737 0.650513 1445372708 0.316467 0.584290 -0.367737 0.650513 1445372708 0.316467 0.584290 -0.367737 0.650513 1445372708 0.316467 0.584290 -0.367737 0.650513 1445372708 0.337463 0.572388 -0.343506 0.663635 1445372708 0.337463 0.572388 -0.343506 0.663635 1445372708 0.337463 0.572388 -0.343506 0.663635 1445372708 0.337463 0.572388 -0.343506 0.663635 1445372708 0.337463 0.572388 -0.343506 0.663635 1445372708 0.337463 0.572388 -0.343506 0.663635 1445372708 0.337463 0.572388 -0.343506 0.663635 1445372708 0.361938 0.559021 -0.303955 0.681152 1445372708 0.361938 0.559021 -0.303955 0.681152 1445372708 0.361938 0.559021 -0.303955 0.681152 1445372708 0.361938 0.559021 -0.303955 0.681152 1445372708 0.361938 0.559021 -0.303955 0.681152 1445372708 0.361938 0.559021 -0.303955 0.681152 1445372708 0.397217 0.544434 -0.262878 0.690369 1445372708 0.397217 0.544434 -0.262878 0.690369 1445372708 0.397217 0.544434 -0.262878 0.690369 1445372708 0.397217 0.544434 -0.262878 0.690369 1445372708 0.397217 0.544434 -0.262878 0.690369 1445372708 0.397217 0.544434 -0.262878 0.690369 1445372708 0.445251 0.527344 -0.227356 0.686951 1445372708 0.445251 0.527344 -0.227356 0.686951 1445372708 0.445251 0.527344 -0.227356 0.686951 1445372708 0.445251 0.527344 -0.227356 0.686951 1445372708 0.445251 0.527344 -0.227356 0.686951 1445372708 0.445251 0.527344 -0.227356 0.686951 1445372709 0.500854 0.507568 -0.197754 0.672546 1445372709 0.500854 0.507568 -0.197754 0.672546 1445372709 0.500854 0.507568 -0.197754 0.672546 1445372709 0.500854 0.507568 -0.197754 0.672546 1445372709 0.500854 0.507568 -0.197754 0.672546 1445372709 0.500854 0.507568 -0.197754 0.672546 1445372709 0.500854 0.507568 -0.197754 0.672546 1445372709 0.552734 0.485901 -0.163391 0.656921 1445372709 0.552734 0.485901 -0.163391 0.656921 1445372709 0.552734 0.485901 -0.163391 0.656921 1445372709 0.552734 0.485901 -0.163391 0.656921 1445372709 0.552734 0.485901 -0.163391 0.656921 1445372709 0.552734 0.485901 -0.163391 0.656921 1445372709 0.555115 0.491577 -0.112061 0.661499 1445372709 0.555115 0.491577 -0.112061 0.661499 1445372709 0.555115 0.491577 -0.112061 0.661499 1445372709 0.555115 0.491577 -0.112061 0.661499 1445372709 0.555115 0.491577 -0.112061 0.661499 1445372709 0.555115 0.491577 -0.112061 0.661499 1445372709 0.547546 0.507629 -0.077332 0.660583 1445372709 0.547546 0.507629 -0.077332 0.660583 1445372709 0.547546 0.507629 -0.077332 0.660583 1445372709 0.547546 0.507629 -0.077332 0.660583 1445372709 0.547546 0.507629 -0.077332 0.660583 1445372709 0.547546 0.507629 -0.077332 0.660583 1445372709 0.547546 0.507629 -0.077332 0.660583 1445372709 0.529846 0.519592 -0.091431 0.663940 1445372709 0.529846 0.519592 -0.091431 0.663940 1445372709 0.529846 0.519592 -0.091431 0.663940 1445372709 0.529846 0.519592 -0.091431 0.663940 1445372709 0.529846 0.519592 -0.091431 0.663940 1445372709 0.529846 0.519592 -0.091431 0.663940 1445372709 0.529846 0.519592 -0.091431 0.663940 1445372709 0.496155 0.534851 -0.129944 0.671387 1445372709 0.496155 0.534851 -0.129944 0.671387 1445372709 0.496155 0.534851 -0.129944 0.671387 1445372709 0.496155 0.534851 -0.129944 0.671387 1445372709 0.496155 0.534851 -0.129944 0.671387 1445372709 0.496155 0.534851 -0.129944 0.671387 1445372709 0.451965 0.551086 -0.174377 0.679382 1445372709 0.451965 0.551086 -0.174377 0.679382 1445372709 0.451965 0.551086 -0.174377 0.679382 1445372709 0.451965 0.551086 -0.174377 0.679382 1445372709 0.451965 0.551086 -0.174377 0.679382 1445372709 0.451965 0.551086 -0.174377 0.679382 1445372709 0.389526 0.577637 -0.196411 0.689880 1445372709 0.389526 0.577637 -0.196411 0.689880 1445372709 0.389526 0.577637 -0.196411 0.689880 1445372709 0.389526 0.577637 -0.196411 0.689880 1445372709 0.389526 0.577637 -0.196411 0.689880 1445372709 0.389526 0.577637 -0.196411 0.689880 1445372709 0.389526 0.577637 -0.196411 0.689880 1445372709 0.322815 0.608643 -0.198608 0.696960 1445372709 0.322815 0.608643 -0.198608 0.696960 1445372709 0.322815 0.608643 -0.198608 0.696960 1445372709 0.322815 0.608643 -0.198608 0.696960 1445372709 0.322815 0.608643 -0.198608 0.696960 1445372709 0.322815 0.608643 -0.198608 0.696960 1445372709 0.304382 0.619324 -0.209839 0.692566 1445372709 0.304382 0.619324 -0.209839 0.692566 1445372709 0.304382 0.619324 -0.209839 0.692566 1445372709 0.304382 0.619324 -0.209839 0.692566 1445372709 0.304382 0.619324 -0.209839 0.692566 1445372709 0.304382 0.619324 -0.209839 0.692566 1445372709 0.339417 0.607300 -0.239685 0.677063 1445372709 0.339417 0.607300 -0.239685 0.677063 1445372709 0.339417 0.607300 -0.239685 0.677063 1445372709 0.339417 0.607300 -0.239685 0.677063 1445372709 0.339417 0.607300 -0.239685 0.677063 1445372709 0.386963 0.583984 -0.263794 0.662964 1445372709 0.386963 0.583984 -0.263794 0.662964 1445372709 0.386963 0.583984 -0.263794 0.662964 1445372709 0.386963 0.583984 -0.263794 0.662964 1445372709 0.386963 0.583984 -0.263794 0.662964 1445372709 0.386963 0.583984 -0.263794 0.662964 1445372709 0.424316 0.560852 -0.261414 0.661072 1445372709 0.424316 0.560852 -0.261414 0.661072 1445372709 0.424316 0.560852 -0.261414 0.661072 1445372709 0.424316 0.560852 -0.261414 0.661072 1445372709 0.424316 0.560852 -0.261414 0.661072 1445372709 0.424316 0.560852 -0.261414 0.661072 1445372709 0.458191 0.540649 -0.236328 0.664673 1445372709 0.458191 0.540649 -0.236328 0.664673 1445372709 0.458191 0.540649 -0.236328 0.664673 1445372709 0.458191 0.540649 -0.236328 0.664673 1445372709 0.458191 0.540649 -0.236328 0.664673 1445372709 0.458191 0.540649 -0.236328 0.664673 1445372709 0.497192 0.522461 -0.200867 0.662903 1445372709 0.497192 0.522461 -0.200867 0.662903 1445372709 0.497192 0.522461 -0.200867 0.662903 1445372709 0.497192 0.522461 -0.200867 0.662903 1445372709 0.497192 0.522461 -0.200867 0.662903 1445372709 0.497192 0.522461 -0.200867 0.662903 1445372709 0.497192 0.522461 -0.200867 0.662903 1445372709 0.541443 0.505371 -0.173096 0.649170 1445372709 0.541443 0.505371 -0.173096 0.649170 1445372709 0.541443 0.505371 -0.173096 0.649170 1445372709 0.541443 0.505371 -0.173096 0.649170 1445372709 0.541443 0.505371 -0.173096 0.649170 1445372709 0.541443 0.505371 -0.173096 0.649170 1445372709 0.585632 0.489624 -0.164124 0.624695 1445372709 0.585632 0.489624 -0.164124 0.624695 1445372709 0.585632 0.489624 -0.164124 0.624695 1445372709 0.585632 0.489624 -0.164124 0.624695 1445372709 0.585632 0.489624 -0.164124 0.624695 1445372709 0.585632 0.489624 -0.164124 0.624695 1445372709 0.627380 0.467651 -0.172913 0.598083 1445372709 0.627380 0.467651 -0.172913 0.598083 1445372709 0.627380 0.467651 -0.172913 0.598083 1445372709 0.627380 0.467651 -0.172913 0.598083 1445372709 0.627380 0.467651 -0.172913 0.598083 1445372709 0.639099 0.465332 -0.169189 0.588501 1445372710 0.639099 0.465332 -0.169189 0.588501 1445372710 0.639099 0.465332 -0.169189 0.588501 1445372710 0.639099 0.465332 -0.169189 0.588501 1445372710 0.639099 0.465332 -0.169189 0.588501 1445372710 0.621216 0.484802 -0.151733 0.596619 1445372710 0.621216 0.484802 -0.151733 0.596619 1445372710 0.621216 0.484802 -0.151733 0.596619 1445372710 0.621216 0.484802 -0.151733 0.596619 1445372710 0.621216 0.484802 -0.151733 0.596619 1445372710 0.621216 0.484802 -0.151733 0.596619 1445372710 0.590637 0.506714 -0.144226 0.611145 1445372710 0.590637 0.506714 -0.144226 0.611145 1445372710 0.590637 0.506714 -0.144226 0.611145 1445372710 0.590637 0.506714 -0.144226 0.611145 1445372710 0.590637 0.506714 -0.144226 0.611145 1445372710 0.590637 0.506714 -0.144226 0.611145 1445372710 0.548157 0.530762 -0.151489 0.628357 1445372710 0.548157 0.530762 -0.151489 0.628357 1445372710 0.548157 0.530762 -0.151489 0.628357 1445372710 0.548157 0.530762 -0.151489 0.628357 1445372710 0.507141 0.553894 -0.169678 0.638062 1445372710 0.507141 0.553894 -0.169678 0.638062 1445372710 0.507141 0.553894 -0.169678 0.638062 1445372710 0.507141 0.553894 -0.169678 0.638062 1445372710 0.507141 0.553894 -0.169678 0.638062 1445372710 0.507141 0.553894 -0.169678 0.638062 1445372710 0.489441 0.562195 -0.193359 0.637878 1445372710 0.489441 0.562195 -0.193359 0.637878 1445372710 0.489441 0.562195 -0.193359 0.637878 1445372710 0.489441 0.562195 -0.193359 0.637878 1445372710 0.489441 0.562195 -0.193359 0.637878 1445372710 0.499451 0.554016 -0.208679 0.632446 1445372710 0.499451 0.554016 -0.208679 0.632446 1445372710 0.499451 0.554016 -0.208679 0.632446 1445372710 0.499451 0.554016 -0.208679 0.632446 1445372710 0.499451 0.554016 -0.208679 0.632446 1445372710 0.499451 0.554016 -0.208679 0.632446 1445372710 0.514038 0.544250 -0.197327 0.632874 1445372710 0.514038 0.544250 -0.197327 0.632874 1445372710 0.514038 0.544250 -0.197327 0.632874 1445372710 0.514038 0.544250 -0.197327 0.632874 1445372710 0.514038 0.544250 -0.197327 0.632874 1445372710 0.514038 0.544250 -0.197327 0.632874 1445372710 0.514038 0.544250 -0.197327 0.632874 1445372710 0.535095 0.531372 -0.179138 0.631836 1445372710 0.535095 0.531372 -0.179138 0.631836 1445372710 0.535095 0.531372 -0.179138 0.631836 1445372710 0.535095 0.531372 -0.179138 0.631836 1445372710 0.535095 0.531372 -0.179138 0.631836 1445372710 0.535095 0.531372 -0.179138 0.631836 1445372710 0.565369 0.506836 -0.172668 0.627380 1445372710 0.565369 0.506836 -0.172668 0.627380 1445372710 0.565369 0.506836 -0.172668 0.627380 1445372710 0.565369 0.506836 -0.172668 0.627380 1445372710 0.565369 0.506836 -0.172668 0.627380 1445372710 0.565369 0.506836 -0.172668 0.627380 1445372710 0.565369 0.506836 -0.172668 0.627380 1445372710 0.594421 0.480347 -0.170471 0.621948 1445372710 0.594421 0.480347 -0.170471 0.621948 1445372710 
0.631714 0.591675 0.008240 0.500732 1445372712 0.631714 0.591675 0.008240 0.500732 1445372712 0.631714 0.591675 0.008240 0.500732 1445372712 0.748169 0.552673 0.095947 0.354248 1445372712 0.748169 0.552673 0.095947 0.354248 1445372712 0.748169 0.552673 0.095947 0.354248 1445372712 0.748169 0.552673 0.095947 0.354248 1445372712 0.748169 0.552673 0.095947 0.354248 1445372712 0.748169 0.552673 0.095947 0.354248 1445372712 0.811401 0.531494 0.157959 0.184631 1445372712 0.811401 0.531494 0.157959 0.184631 1445372712 0.811401 0.531494 0.157959 0.184631 1445372712 0.811401 0.531494 0.157959 0.184631 1445372712 0.811401 0.531494 0.157959 0.184631 1445372712 0.811401 0.531494 0.157959 0.184631 1445372712 0.819946 0.537476 0.196777 0.001160 1445372712 0.819946 0.537476 0.196777 0.001160 1445372712 0.819946 0.537476 0.196777 0.001160 1445372712 0.819946 0.537476 0.196777 0.001160 1445372712 0.819946 0.537476 0.196777 0.001160 1445372712 0.819946 0.537476 0.196777 0.001160 1445372712 0.837097 0.495728 0.198486 -0.118652 1445372712 0.837097 0.495728 0.198486 -0.118652 1445372712 0.837097 0.495728 0.198486 -0.118652 1445372712 0.837097 0.495728 0.198486 -0.118652 1445372712 0.863525 0.454224 0.194336 -0.100891 1445372712 0.863525 0.454224 0.194336 -0.100891 1445372712 0.863525 0.454224 0.194336 -0.100891 1445372712 0.863525 0.454224 0.194336 -0.100891 1445372712 0.863525 0.454224 0.194336 -0.100891 1445372712 0.863525 0.454224 0.194336 -0.100891 1445372712 0.854797 0.489136 0.170898 0.028015 1445372712 0.854797 0.489136 0.170898 0.028015 1445372712 0.854797 0.489136 0.170898 0.028015 1445372712 0.854797 0.489136 0.170898 0.028015 1445372712 0.854797 0.489136 0.170898 0.028015 1445372712 0.854797 0.489136 0.170898 0.028015 1445372712 0.836121 0.486450 0.116882 0.224731 1445372712 0.836121 0.486450 0.116882 0.224731 1445372712 0.836121 0.486450 0.116882 0.224731 1445372712 0.836121 0.486450 0.116882 0.224731 1445372712 0.836121 0.486450 0.116882 0.224731 1445372712 0.836121 0.486450 0.116882 0.224731 1445372712 0.688477 0.601807 0.052734 0.401123 1445372712 0.688477 0.601807 0.052734 0.401123 1445372712 0.688477 0.601807 0.052734 0.401123 1445372712 0.688477 0.601807 0.052734 0.401123 1445372712 0.688477 0.601807 0.052734 0.401123 1445372712 0.688477 0.601807 0.052734 0.401123 1445372712 0.490417 0.685791 -0.003357 0.537659 1445372712 0.490417 0.685791 -0.003357 0.537659 1445372712 0.490417 0.685791 -0.003357 0.537659 1445372712 0.490417 0.685791 -0.003357 0.537659 1445372712 0.490417 0.685791 -0.003357 0.537659 1445372712 0.490417 0.685791 -0.003357 0.537659 1445372712 0.490417 0.685791 -0.003357 0.537659 1445372712 0.314209 0.716858 -0.033936 0.621399 1445372712 0.314209 0.716858 -0.033936 0.621399 1445372712 0.314209 0.716858 -0.033936 0.621399 1445372712 0.314209 0.716858 -0.033936 0.621399 1445372712 0.314209 0.716858 -0.033936 0.621399 1445372712 0.305054 0.687195 -0.104675 0.650879 1445372712 0.305054 0.687195 -0.104675 0.650879 1445372712 0.305054 0.687195 -0.104675 0.650879 1445372713 0.305054 0.687195 -0.104675 0.650879 1445372713 0.305054 0.687195 -0.104675 0.650879 1445372713 0.305054 0.687195 -0.104675 0.650879 1445372713 0.305054 0.687195 -0.104675 0.650879 1445372713 0.294067 0.698486 -0.002991 0.652344 1445372713 0.294067 0.698486 -0.002991 0.652344 1445372713 0.294067 0.698486 -0.002991 0.652344 1445372713 0.294067 0.698486 -0.002991 0.652344 1445372713 0.294067 0.698486 -0.002991 0.652344 1445372713 0.399170 0.692871 0.081238 0.594849 1445372713 0.399170 0.692871 0.081238 0.594849 1445372713 0.399170 0.692871 0.081238 0.594849 1445372713 0.399170 0.692871 0.081238 0.594849 1445372713 0.399170 0.692871 0.081238 0.594849 1445372713 0.399170 0.692871 0.081238 0.594849 1445372713 0.537354 0.671570 0.156433 0.485474 1445372713 0.537354 0.671570 0.156433 0.485474 1445372713 0.537354 0.671570 0.156433 0.485474 1445372713 0.537354 0.671570 0.156433 0.485474 1445372713 0.537354 0.671570 0.156433 0.485474 1445372713 0.663147 0.635620 0.213928 0.332153 1445372713 0.663147 0.635620 0.213928 0.332153 1445372713 0.663147 0.635620 0.213928 0.332153 1445372713 0.663147 0.635620 0.213928 0.332153 1445372713 0.663147 0.635620 0.213928 0.332153 1445372713 0.663147 0.635620 0.213928 0.332153 1445372713 0.743591 0.601257 0.248657 0.153442 1445372713 0.743591 0.601257 0.248657 0.153442 1445372713 0.743591 0.601257 0.248657 0.153442 1445372713 0.743591 0.601257 0.248657 0.153442 1445372713 0.743591 0.601257 0.248657 0.153442 1445372713 0.743591 0.601257 0.248657 0.153442 1445372713 0.743591 0.601257 0.248657 0.153442 1445372713 0.790039 0.559753 0.249146 -0.018127 1445372713 0.790039 0.559753 0.249146 -0.018127 1445372713 0.790039 0.559753 0.249146 -0.018127 1445372713 0.790039 0.559753 0.249146 -0.018127 1445372713 0.790039 0.559753 0.249146 -0.018127 1445372713 0.790039 0.559753 0.249146 -0.018127 1445372713 0.833740 0.492493 0.224426 -0.109253 1445372713 0.833740 0.492493 0.224426 -0.109253 1445372713 0.833740 0.492493 0.224426 -0.109253 1445372713 0.833740 0.492493 0.224426 -0.109253 1445372713 0.833740 0.492493 0.224426 -0.109253 1445372713 0.833740 0.492493 0.224426 -0.109253 1445372713 0.872192 0.433105 0.211792 -0.082092 1445372713 0.872192 0.433105 0.211792 -0.082092 1445372713 0.872192 0.433105 0.211792 -0.082092 1445372713 0.872192 0.433105 0.211792 -0.082092 1445372713 0.872192 0.433105 0.211792 -0.082092 1445372713 0.872192 0.433105 0.211792 -0.082092 1445372713 0.868408 0.449646 0.205139 0.038757 1445372713 0.868408 0.449646 0.205139 0.038757 1445372713 0.868408 0.449646 0.205139 0.038757 1445372713 0.868408 0.449646 0.205139 0.038757 1445372713 0.868408 0.449646 0.205139 0.038757 1445372713 0.824280 0.490967 0.188538 0.209534 1445372713 0.824280 0.490967 0.188538 0.209534 1445372713 0.824280 0.490967 0.188538 0.209534 1445372713 0.824280 0.490967 0.188538 0.209534 1445372713 0.824280 0.490967 0.188538 0.209534 1445372713 0.824280 0.490967 0.188538 0.209534 1445372713 0.824280 0.490967 0.188538 0.209534 1445372713 0.707520 0.571960 0.150024 0.386841 1445372713 0.707520 0.571960 0.150024 0.386841 1445372713 0.707520 0.571960 0.150024 0.386841 1445372713 0.707520 0.571960 0.150024 0.386841 1445372713 0.707520 0.571960 0.150024 0.386841 1445372713 0.707520 0.571960 0.150024 0.386841 1445372713 0.528564 0.655029 0.096069 0.531250 1445372713 0.528564 0.655029 0.096069 0.531250 1445372713 0.528564 0.655029 0.096069 0.531250 1445372713 0.528564 0.655029 0.096069 0.531250 1445372713 0.528564 0.655029 0.096069 0.531250 1445372713 0.528564 0.655029 0.096069 0.531250 1445372713 0.364258 0.702759 0.042480 0.609558 1445372713 0.364258 0.702759 0.042480 0.609558 1445372713 0.364258 0.702759 0.042480 0.609558 1445372713 0.364258 0.702759 0.042480 0.609558 1445372713 0.364258 0.702759 0.042480 0.609558 1445372713 0.364258 0.702759 0.042480 0.609558 1445372713 0.287048 0.711365 0.006226 0.641418 1445372713 0.287048 0.711365 0.006226 0.641418 1445372713 0.287048 0.711365 0.006226 0.641418 1445372713 0.287048 0.711365 0.006226 0.641418 1445372713 0.287048 0.711365 0.006226 0.641418 1445372713 0.287048 0.711365 0.006226 0.641418 1445372713 0.289307 0.717285 0.064026 0.630554 1445372713 0.289307 0.717285 0.064026 0.630554 1445372713 0.289307 0.717285 0.064026 0.630554 1445372713 0.289307 0.717285 0.064026 0.630554 1445372713 0.289307 0.717285 0.064026 0.630554 1445372713 0.289307 0.717285 0.064026 0.630554 1445372713 0.397156 0.712280 0.153870 0.557800 1445372713 0.397156 0.712280 0.153870 0.557800 1445372713 0.397156 0.712280 0.153870 0.557800 1445372713 0.397156 0.712280 0.153870 0.557800 1445372713 0.397156 0.712280 0.153870 0.557800 1445372713 0.397156 0.712280 0.153870 0.557800 1445372713 0.550842 0.677979 0.213684 0.437195 1445372713 0.550842 0.677979 0.213684 0.437195 1445372713 0.550842 0.677979 0.213684 0.437195 1445372713 0.550842 0.677979 0.213684 0.437195 1445372713 0.550842 0.677979 0.213684 0.437195 1445372713 0.550842 0.677979 0.213684 0.437195 1445372713 0.685669 0.621338 0.253479 0.281738 1445372713 0.685669 0.621338 0.253479 0.281738 1445372713 0.685669 0.621338 0.253479 0.281738 1445372713 0.685669 0.621338 0.253479 0.281738 1445372713 0.685669 0.621338 0.253479 0.281738 1445372714 0.685669 0.621338 0.253479 0.281738 1445372714 0.685669 0.621338 0.253479 0.281738 1445372714 0.761658 0.579590 0.274536 0.092224 1445372714 0.761658 0.579590 0.274536 0.092224 1445372714 0.761658 0.579590 0.274536 0.092224 1445372714 0.761658 0.579590 0.274536 0.092224 1445372714 0.761658 0.579590 0.274536 0.092224 1445372714 0.761658 0.579590 0.274536 0.092224 1445372714 0.798462 0.534729 0.260132 -0.094055 1445372714 0.798462 0.534729 0.260132 -0.094055 1445372714 0.798462 0.534729 0.260132 -0.094055 1445372714 0.798462 0.534729 0.260132 -0.094055 1445372714 0.798462 0.534729 0.260132 -0.094055 1445372714 0.798462 0.534729 0.260132 -0.094055 1445372714 0.844666 0.444458 0.244202 -0.171082 1445372714 0.844666 0.444458 0.244202 -0.171082 1445372714 0.844666 0.444458 0.244202 -0.171082 1445372714 0.844666 0.444458 0.244202 -0.171082 1445372714 0.844666 0.444458 0.244202 -0.171082 1445372714 0.844666 0.444458 0.244202 -0.171082 1445372714 0.867310 0.417725 0.246948 -0.110657 1445372714 0.867310 0.417725 0.246948 -0.110657 1445372714 0.867310 0.417725 0.246948 -0.110657 1445372714 0.867310 0.417725 0.246948 -0.110657 1445372714 0.867310 0.417725 0.246948 -0.110657 1445372714 0.867310 0.417725 0.246948 -0.110657 1445372714 0.851440 0.463379 0.241089 0.045471 1445372714 0.851440 0.463379 0.241089 0.045471 1445372714 0.851440 0.463379 0.241089 0.045471 1445372714 0.851440 0.463379 0.241089 0.045471 1445372714 0.851440 0.463379 0.241089 0.045471 1445372714 0.851440 0.463379 0.241089 0.045471 1445372714 0.851440 0.463379 0.241089 0.045471 1445372714 0.785339 0.524963 0.208984 0.252686 1445372714 0.785339 0.524963 0.208984 0.252686 1445372714 0.785339 0.524963 0.208984 0.252686 1445372714 0.785339 0.524963 0.208984 0.252686 1445372714 0.785339 0.524963 0.208984 0.252686 1445372714 0.785339 0.524963 0.208984 0.252686 1445372714 0.642090 0.611755 0.144287 0.438843 1445372714 0.642090 0.611755 0.144287 0.438843 1445372714 0.642090 0.611755 0.144287 0.438843 1445372714 0.642090 0.611755 0.144287 0.438843 1445372714 0.642090 0.611755 0.144287 0.438843 1445372714 0.642090 0.611755 0.144287 0.438843 1445372714 0.448486 0.680847 0.070862 0.574585 1445372714 0.448486 0.680847 0.070862 0.574585 1445372714 0.448486 0.680847 0.070862 0.574585 1445372714 0.448486 0.680847 0.070862 0.574585 1445372714 0.448486 0.680847 0.070862 0.574585 1445372714 0.448486 0.680847 0.070862 0.574585 1445372714 0.282593 0.699951 -0.000977 0.655823 1445372714 0.282593 0.699951 -0.000977 0.655823 1445372714 0.282593 0.699951 -0.000977 0.655823 1445372714 0.282593 0.699951 -0.000977 0.655823 1445372714 0.282593 0.699951 -0.000977 0.655823 1445372714 0.282593 0.699951 -0.000977 0.655823 1445372714 0.203979 0.692261 -0.021606 0.691772 1445372714 0.203979 0.692261 -0.021606 0.691772 1445372714 0.203979 0.692261 -0.021606 0.691772 1445372714 0.203979 0.692261 -0.021606 0.691772 1445372714 0.203979 0.692261 -0.021606 0.691772 1445372714 0.203979 0.692261 -0.021606 0.691772 1445372714 0.234314 0.690308 0.070313 0.680847 1445372714 0.234314 0.690308 0.070313 0.680847 1445372714 0.234314 0.690308 0.070313 0.680847 1445372714 0.234314 0.690308 0.070313 0.680847 1445372714 0.234314 0.690308 0.070313 0.680847 1445372714 0.368713 0.677856 0.169922 0.612854 1445372714 0.368713 0.677856 0.169922 0.612854 1445372714 0.368713 0.677856 0.169922 0.612854 1445372714 0.368713 0.677856 0.169922 0.612854 1445372714 0.368713 0.677856 0.169922 0.612854 1445372714 0.368713 0.677856 0.169922 0.612854 1445372714 0.533813 0.646606 0.234680 0.491638 1445372714 0.533813 0.646606 0.234680 0.491638 1445372714 0.533813 0.646606 0.234680 0.491638 1445372714 0.533813 0.646606 0.234680 0.491638 1445372714 0.533813 0.646606 0.234680 0.491638 1445372714 0.533813 0.646606 0.234680 0.491638 1445372714 0.533813 0.646606 0.234680 0.491638 1445372714 0.668091 0.606384 0.277100 0.330139 1445372714 0.668091 0.606384 0.277100 0.330139 1445372714 0.668091 0.606384 0.277100 0.330139 1445372714 0.668091 0.606384 0.277100 0.330139 1445372714 0.668091 0.606384 0.277100 0.330139 1445372714 0.668091 0.606384 0.277100 0.330139 1445372714 0.754272 0.568054 0.293335 0.149170 1445372714 0.754272 0.568054 0.293335 0.149170 1445372714 0.754272 0.568054 0.293335 0.149170 1445372714 0.754272 0.568054 0.293335 0.149170 1445372714 0.754272 0.568054 0.293335 0.149170 1445372714 0.754272 0.568054 0.293335 0.149170 1445372714 0.754272 0.568054 0.293335 0.149170 1445372714 0.790283 0.545776 0.277466 -0.021790 1445372714 0.790283 0.545776 0.277466 -0.021790 1445372714 0.790283 0.545776 0.277466 -0.021790 1445372714 0.790283 0.545776 0.277466 -0.021790 1445372714 0.790283 0.545776 0.277466 -0.021790 1445372714 0.790283 0.545776 0.277466 -0.021790 1445372714 0.837036 0.479675 0.249207 -0.083862 1445372714 0.837036 0.479675 0.249207 -0.083862 1445372714 0.837036 0.479675 0.249207 -0.083862 1445372714 0.837036 0.479675 0.249207 -0.083862 1445372714 0.837036 0.479675 0.249207 -0.083862 1445372714 0.837036 0.479675 0.249207 -0.083862 1445372714 0.851868 0.464905 0.240723 -0.013550 1445372714 0.851868 0.464905 0.240723 -0.013550 1445372714 0.851868 0.464905 0.240723 -0.013550 1445372714 0.851868 0.464905 0.240723 -0.013550 1445372714 0.851868 0.464905 0.240723 -0.013550 1445372715 0.851868 0.464905 0.240723 -0.013550 1445372715 0.835327 0.482422 0.221985 0.142029 1445372715 0.835327 0.482422 0.221985 0.142029 1445372715 0.835327 0.482422 0.221985 0.142029 1445372715 0.835327 0.482422 0.221985 0.142029 1445372715 0.835327 0.482422 0.221985 0.142029 1445372715 0.835327 0.482422 0.221985 0.142029 1445372715 0.835327 0.482422 0.221985 0.142029 1445372715 0.778809 0.492615 0.184204 0.341736 1445372715 0.778809 0.492615 0.184204 0.341736 1445372715 0.778809 0.492615 0.184204 0.341736 1445372715 0.778809 0.492615 0.184204 0.341736 1445372715 0.778809 0.492615 0.184204 0.341736 1445372715 0.778809 0.492615 0.184204 0.341736 1445372715 0.641357 0.564697 0.151672 0.496582 1445372715 0.641357 0.564697 0.151672 0.496582 1445372715 0.641357 0.564697 0.151672 0.496582 1445372715 0.641357 0.564697 0.151672 0.496582 1445372715 0.641357 0.564697 0.151672 0.496582 1445372715 0.641357 0.564697 0.151672 0.496582 1445372715 0.455994 0.644531 0.127625 0.600220 1445372715 0.455994 0.644531 0.127625 0.600220 1445372715 0.455994 0.644531 0.127625 0.600220 1445372715 0.455994 0.644531 0.127625 0.600220 1445372715 0.455994 0.644531 0.127625 0.600220 1445372715 0.455994 0.644531 0.127625 0.600220 1445372715 0.455994 0.644531 0.127625 0.600220 1445372715 0.268555 0.707642 0.136047 0.639160 1445372715 0.268555 0.707642 0.136047 0.639160 1445372715 0.268555 0.707642 0.136047 0.639160 1445372715 0.268555 0.707642 0.136047 0.639160 1445372715 0.268555 0.707642 0.136047 0.639160 1445372715 0.268555 0.707642 0.136047 0.639160 1445372715 0.290466 0.698730 0.085815 0.648010 1445372715 0.290466 0.698730 0.085815 0.648010 1445372715 0.290466 0.698730 0.085815 0.648010 1445372715 0.290466 0.698730 0.085815 0.648010 1445372715 0.290466 0.698730 0.085815 0.648010 1445372715 0.290466 0.698730 0.085815 0.648010 1445372715 0.290466 0.698730 0.085815 0.648010 1445372715 0.350647 0.700928 0.159241 0.600281 1445372715 0.350647 0.700928 0.159241 0.600281 1445372715 0.350647 0.700928 0.159241 0.600281 1445372715 0.350647 0.700928 0.159241 0.600281 1445372715 0.350647 0.700928 0.159241 0.600281 1445372715 0.350647 0.700928 0.159241 0.600281 1445372715 0.482971 0.684021 0.210693 0.504395 1445372715 0.482971 0.684021 0.210693 0.504395 1445372715 0.482971 0.684021 0.210693 0.504395 1445372715 0.482971 0.684021 0.210693 0.504395 1445372715 0.482971 0.684021 0.210693 0.504395 1445372715 0.603455 0.659912 0.255371 0.367432 1445372715 0.603455 0.659912 0.255371 0.367432 1445372715 0.603455 0.659912 0.255371 0.367432 1445372715 0.603455 0.659912 0.255371 0.367432 1445372715 0.603455 0.659912 0.255371 0.367432 1445372715 0.603455 0.659912 0.255371 0.367432 1445372715 0.603455 0.659912 0.255371 0.367432 1445372715 0.705505 0.615967 0.276550 0.215088 1445372715 0.705505 0.615967 0.276550 0.215088 1445372715 0.705505 0.615967 0.276550 0.215088 1445372715 0.705505 0.615967 0.276550 0.215088 1445372715 0.705505 0.615967 0.276550 0.215088 1445372715 0.760193 0.580933 0.285950 0.052368 1445372715 0.760193 0.580933 0.285950 0.052368 1445372715 0.760193 0.580933 0.285950 0.052368 1445372715 0.760193 0.580933 0.285950 0.052368 1445372715 0.760193 0.580933 0.285950 0.052368 1445372715 0.760193 0.580933 0.285950 0.052368 1445372715 0.760193 0.580933 0.285950 0.052368 1445372715 0.789429 0.544067 0.271484 -0.084106 1445372715 0.789429 0.544067 0.271484 -0.084106 1445372715 0.789429 0.544067 0.271484 -0.084106 1445372715 0.789429 0.544067 0.271484 -0.084106 1445372715 0.789429 0.544067 0.271484 -0.084106 1445372715 0.789429 0.544067 0.271484 -0.084106 1445372715 0.832886 0.473145 0.260132 -0.120972 1445372715 0.832886 0.473145 0.260132 -0.120972 1445372715 0.832886 0.473145 0.260132 -0.120972 1445372715 0.832886 0.473145 0.260132 -0.120972 1445372715 0.832886 0.473145 0.260132 -0.120972 1445372715 0.832886 0.473145 0.260132 -0.120972 1445372715 0.858887 0.444214 0.252441 -0.035095 1445372715 0.858887 0.444214 0.252441 -0.035095 1445372715 0.858887 0.444214 0.252441 -0.035095 1445372715 0.858887 0.444214 0.252441 -0.035095 1445372715 0.858887 0.444214 0.252441 -0.035095 1445372715 0.858887 0.444214 0.252441 -0.035095 1445372715 0.858887 0.444214 0.252441 -0.035095 1445372715 0.848145 0.465210 0.218445 0.128296 1445372715 0.848145 0.465210 0.218445 0.128296 1445372715 0.848145 0.465210 0.218445 0.128296 1445372715 0.848145 0.465210 0.218445 0.128296 1445372715 0.848145 0.465210 0.218445 0.128296 1445372715 0.848145 0.465210 0.218445 0.128296 1445372715 0.763062 0.536743 0.157837 0.323547 1445372715 0.763062 0.536743 0.157837 0.323547 1445372715 0.763062 0.536743 0.157837 0.323547 1445372715 0.763062 0.536743 0.157837 0.323547 1445372715 0.763062 0.536743 0.157837 0.323547 1445372715 0.763062 0.536743 0.157837 0.323547 1445372715 0.610046 0.609924 0.099548 0.495850 1445372715 0.610046 0.609924 0.099548 0.495850 1445372715 0.610046 0.609924 0.099548 0.495850 1445372715 0.610046 0.609924 0.099548 0.495850 1445372715 0.610046 0.609924 0.099548 0.495850 1445372715 0.610046 0.609924 0.099548 0.495850 1445372715 0.383606 0.695068 0.084167 0.602112 1445372715 0.383606 0.695068 0.084167 0.602112 1445372715 0.383606 0.695068 0.084167 0.602112 1445372715 0.383606 0.695068 0.084167 0.602112 1445372715 0.383606 0.695068 0.084167 0.602112 1445372715 0.383606 0.695068 0.084167 0.602112 1445372715 0.383606 0.695068 0.084167 0.602112 1445372716 0.278503 0.714355 0.014465 0.641785 1445372716 0.278503 0.714355 0.014465 0.641785 1445372716 0.278503 0.714355 0.014465 0.641785 1445372716 0.278503 0.714355 0.014465 0.641785 1445372716 0.278503 0.714355 0.014465 0.641785 1445372716 0.278503 0.714355 0.014465 0.641785 1445372716 0.249451 0.744751 0.055115 0.616455 1445372716 0.249451 0.744751 0.055115 0.616455 1445372716 0.249451 0.744751 0.055115 0.616455 1445372716 0.249451 0.744751 0.055115 0.616455 1445372716 0.249451 0.744751 0.055115 0.616455 1445372716 0.249451 0.744751 0.055115 0.616455 1445372716 0.356812 0.748596 0.128845 0.543640 1445372716 0.356812 0.748596 0.128845 0.543640 1445372716 0.356812 0.748596 0.128845 0.543640 1445372716 0.356812 0.748596 0.128845 0.543640 1445372716 0.356812 0.748596 0.128845 0.543640 1445372716 0.356812 0.748596 0.128845 0.543640 1445372716 0.508545 0.721741 0.185364 0.431274 1445372716 0.508545 0.721741 0.185364 0.431274 1445372716 0.508545 0.721741 0.185364 0.431274 1445372716 0.508545 0.721741 0.185364 0.431274 1445372716 0.508545 0.721741 0.185364 0.431274 1445372716 0.508545 0.721741 0.185364 0.431274 1445372716 0.508545 0.721741 0.185364 0.431274 1445372716 0.629578 0.678528 0.229492 0.300659 1445372716 0.629578 0.678528 0.229492 0.300659 1445372716 0.629578 0.678528 0.229492 0.300659 1445372716 0.629578 0.678528 0.229492 0.300659 1445372716 0.629578 0.678528 0.229492 0.300659 1445372716 0.629578 0.678528 0.229492 0.300659 1445372716 0.711426 0.635498 0.255737 0.156677 1445372716 0.711426 0.635498 0.255737 0.156677 1445372716 0.711426 0.635498 0.255737 0.156677 1445372716 0.711426 0.635498 0.255737 0.156677 1445372716 0.711426 0.635498 0.255737 0.156677 1445372716 0.711426 0.635498 0.255737 0.156677 1445372716 0.711426 0.635498 0.255737 0.156677 1445372716 0.750854 0.608704 0.255920 0.009460 1445372716 0.750854 0.608704 0.255920 0.009460 1445372716 0.750854 0.608704 0.255920 0.009460 1445372716 0.750854 0.608704 0.255920 0.009460 1445372716 0.750854 0.608704 0.255920 0.009460 1445372716 0.750854 0.608704 0.255920 0.009460 1445372716 0.772400 0.583618 0.225464 -0.108704 1445372716 0.772400 0.583618 0.225464 -0.108704 1445372716 0.772400 0.583618 0.225464 -0.108704 1445372716 0.772400 0.583618 0.225464 -0.108704 1445372716 0.772400 0.583618 0.225464 -0.108704 1445372716 0.772400 0.583618 0.225464 -0.108704 1445372716 0.810303 0.532410 0.207275 -0.130127 1445372716 0.810303 0.532410 0.207275 -0.130127 1445372716 0.810303 0.532410 0.207275 -0.130127 1445372716 0.810303 0.532410 0.207275 -0.130127 1445372716 0.810303 0.532410 0.207275 -0.130127 1445372716 0.810303 0.532410 0.207275 -0.130127 1445372716 0.810303 0.532410 0.207275 -0.130127 1445372716 0.829346 0.518188 0.204773 -0.040466 1445372716 0.829346 0.518188 0.204773 -0.040466 1445372716 0.829346 0.518188 0.204773 -0.040466 1445372716 0.829346 0.518188 0.204773 -0.040466 1445372716 0.829346 0.518188 0.204773 -0.040466 1445372716 0.829346 0.518188 0.204773 -0.040466 1445372716 0.799194 0.557129 0.195251 0.112732 1445372716 0.799194 0.557129 0.195251 0.112732 1445372716 0.799194 0.557129 0.195251 0.112732 1445372716 0.799194 0.557129 0.195251 0.112732 1445372716 0.799194 0.557129 0.195251 0.112732 1445372716 0.799194 0.557129 0.195251 0.112732 1445372716 0.736328 0.590576 0.167358 0.284424 1445372716 0.736328 0.590576 0.167358 0.284424 1445372716 0.736328 0.590576 0.167358 0.284424 1445372716 0.736328 0.590576 0.167358 0.284424 1445372716 0.736328 0.590576 0.167358 0.284424 1445372716 0.736328 0.590576 0.167358 0.284424 1445372716 0.736328 0.590576 0.167358 0.284424 1445372716 0.604980 0.645691 0.108154 0.453064 1445372716 0.604980 0.645691 0.108154 0.453064 1445372716 0.604980 0.645691 0.108154 0.453064 1445372716 0.604980 0.645691 0.108154 0.453064 1445372716 0.604980 0.645691 0.108154 0.453064 1445372716 0.416443 0.702515 0.054871 0.574402 1445372716 0.416443 0.702515 0.054871 0.574402 1445372716 0.416443 0.702515 0.054871 0.574402 1445372716 0.416443 0.702515 0.054871 0.574402 1445372716 0.416443 0.702515 0.054871 0.574402 1445372716 0.416443 0.702515 0.054871 0.574402 1445372716 0.313477 0.706482 0.018921 0.634155 1445372716 0.313477 0.706482 0.018921 0.634155 1445372716 0.313477 0.706482 0.018921 0.634155 1445372716 0.313477 0.706482 0.018921 0.634155 1445372716 0.313477 0.706482 0.018921 0.634155 1445372716 0.313477 0.706482 0.018921 0.634155 1445372716 0.313477 0.706482 0.018921 0.634155 1445372716 0.293335 0.727234 0.096375 0.612915 1445372716 0.293335 0.727234 0.096375 0.612915 1445372716 0.293335 0.727234 0.096375 0.612915 1445372716 0.293335 0.727234 0.096375 0.612915 1445372716 0.293335 0.727234 0.096375 0.612915 1445372716 0.293335 0.727234 0.096375 0.612915 1445372716 0.415588 0.717102 0.171143 0.532593 1445372716 0.415588 0.717102 0.171143 0.532593 1445372716 0.415588 0.717102 0.171143 0.532593 1445372716 0.415588 0.717102 0.171143 0.532593 1445372716 0.415588 0.717102 0.171143 0.532593 1445372716 0.415588 0.717102 0.171143 0.532593 1445372716 0.551086 0.687927 0.226196 0.414429 1445372716 0.551086 0.687927 0.226196 0.414429 1445372716 0.551086 0.687927 0.226196 0.414429 1445372716 0.551086 0.687927 0.226196 0.414429 1445372716 0.551086 0.687927 0.226196 0.414429 1445372716 0.551086 0.687927 0.226196 0.414429 1445372716 0.654236 0.652954 0.266235 0.273193 1445372717 0.654236 0.652954 0.266235 0.273193 1445372717 0.654236 0.652954 0.266235 0.273193 1445372717 0.654236 0.652954 0.266235 0.273193 1445372717 0.654236 0.652954 0.266235 0.273193 1445372717 0.654236 0.652954 0.266235 0.273193 1445372717 0.721802 0.621460 0.279785 0.119873 1445372717 0.721802 0.621460 0.279785 0.119873 1445372717 0.721802 0.621460 0.279785 0.119873 1445372717 0.721802 0.621460 0.279785 0.119873 1445372717 0.721802 0.621460 0.279785 0.119873 1445372717 0.721802 0.621460 0.279785 0.119873 1445372717 0.721802 0.621460 0.279785 0.119873 1445372717 0.748108 0.607910 0.264038 -0.031189 1445372717 0.748108 0.607910 0.264038 -0.031189 1445372717 0.748108 0.607910 0.264038 -0.031189 1445372717 0.748108 0.607910 0.264038 -0.031189 1445372717 0.748108 0.607910 0.264038 -0.031189 1445372717 0.748108 0.607910 0.264038 -0.031189 1445372717 0.785400 0.561462 0.234985 -0.112427 1445372717 0.785400 0.561462 0.234985 -0.112427 1445372717 0.785400 0.561462 0.234985 -0.112427 1445372717 0.785400 0.561462 0.234985 -0.112427 1445372717 0.785400 0.561462 0.234985 -0.112427 1445372717 0.848206 0.469055 0.233704 -0.076294 1445372717 0.848206 0.469055 0.233704 -0.076294 1445372717 0.848206 0.469055 0.233704 -0.076294 1445372717 0.848206 0.469055 0.233704 -0.076294 1445372717 0.848206 0.469055 0.233704 -0.076294 1445372717 0.848206 0.469055 0.233704 -0.076294 1445372717 0.858398 0.458557 0.225952 0.041565 1445372717 0.858398 0.458557 0.225952 0.041565 1445372717 0.858398 0.458557 0.225952 0.041565 1445372717 0.858398 0.458557 0.225952 0.041565 1445372717 0.858398 0.458557 0.225952 0.041565 1445372717 0.858398 0.458557 0.225952 0.041565 1445372717 0.825989 0.485718 0.203979 0.200195 1445372717 0.825989 0.485718 0.203979 0.200195 1445372717 0.825989 0.485718 0.203979 0.200195 1445372717 0.825989 0.485718 0.203979 0.200195 1445372717 0.825989 0.485718 0.203979 0.200195 1445372717 0.728088 0.555969 0.164124 0.365662 1445372717 0.728088 0.555969 0.164124 0.365662 1445372717 0.728088 0.555969 0.164124 0.365662 1445372717 0.728088 0.555969 0.164124 0.365662 1445372717 0.728088 0.555969 0.164124 0.365662 1445372717 0.559753 0.631042 0.107849 0.526062 1445372717 0.559753 0.631042 0.107849 0.526062 1445372717 0.559753 0.631042 0.107849 0.526062 1445372717 0.559753 0.631042 0.107849 0.526062 1445372717 0.559753 0.631042 0.107849 0.526062 1445372717 0.559753 0.631042 0.107849 0.526062 1445372717 0.355408 0.692383 0.067749 0.624207 1445372717 0.355408 0.692383 0.067749 0.624207 1445372717 0.355408 0.692383 0.067749 0.624207 1445372717 0.355408 0.692383 0.067749 0.624207 1445372717 0.355408 0.692383 0.067749 0.624207 1445372717 0.355408 0.692383 0.067749 0.624207 1445372717 0.355408 0.692383 0.067749 0.624207 1445372717 0.246643 0.715820 0.053528 0.651001 1445372717 0.246643 0.715820 0.053528 0.651001 1445372717 0.246643 0.715820 0.053528 0.651001 1445372717 0.246643 0.715820 0.053528 0.651001 1445372717 0.246643 0.715820 0.053528 0.651001 1445372717 0.246643 0.715820 0.053528 0.651001 1445372717 0.288147 0.724792 0.106079 0.616638 1445372717 0.288147 0.724792 0.106079 0.616638 1445372717 0.288147 0.724792 0.106079 0.616638 1445372717 0.288147 0.724792 0.106079 0.616638 1445372717 0.288147 0.724792 0.106079 0.616638 1445372717 0.288147 0.724792 0.106079 0.616638 1445372717 0.416321 0.719177 0.176331 0.527466 1445372717 0.416321 0.719177 0.176331 0.527466 1445372717 0.416321 0.719177 0.176331 0.527466 1445372717 
0.474609 0.577332 -0.303833 0.590820 1445372719 0.480408 0.583069 -0.273315 0.595398 1445372719 0.480408 0.583069 -0.273315 0.595398 1445372719 0.480408 0.583069 -0.273315 0.595398 1445372719 0.480408 0.583069 -0.273315 0.595398 1445372719 0.480408 0.583069 -0.273315 0.595398 1445372719 0.480408 0.583069 -0.273315 0.595398 1445372719 0.498840 0.581848 -0.256592 0.588806 1445372719 0.498840 0.581848 -0.256592 0.588806 1445372719 0.498840 0.581848 -0.256592 0.588806 1445372719 0.498840 0.581848 -0.256592 0.588806 1445372719 0.498840 0.581848 -0.256592 0.588806 1445372719 0.498840 0.581848 -0.256592 0.588806 1445372719 0.526001 0.569519 -0.257996 0.576477 1445372719 0.526001 0.569519 -0.257996 0.576477 1445372719 0.526001 0.569519 -0.257996 0.576477 1445372719 0.526001 0.569519 -0.257996 0.576477 1445372719 0.526001 0.569519 -0.257996 0.576477 1445372719 0.526001 0.569519 -0.257996 0.576477 1445372719 0.526001 0.569519 -0.257996 0.576477 1445372719 0.550049 0.553528 -0.264038 0.566772 1445372719 0.550049 0.553528 -0.264038 0.566772 1445372719 0.550049 0.553528 -0.264038 0.566772 1445372719 0.550049 0.553528 -0.264038 0.566772 1445372719 0.550049 0.553528 -0.264038 0.566772 1445372719 0.550049 0.553528 -0.264038 0.566772 1445372719 0.564819 0.541260 -0.264221 0.563965 1445372719 0.564819 0.541260 -0.264221 0.563965 1445372719 0.564819 0.541260 -0.264221 0.563965 1445372719 0.564819 0.541260 -0.264221 0.563965 1445372719 0.564819 0.541260 -0.264221 0.563965 1445372719 0.564819 0.541260 -0.264221 0.563965 1445372719 0.564819 0.541260 -0.264221 0.563965 1445372719 0.549988 0.552063 -0.248901 0.575073 1445372719 0.549988 0.552063 -0.248901 0.575073 1445372719 0.549988 0.552063 -0.248901 0.575073 1445372719 0.549988 0.552063 -0.248901 0.575073 1445372719 0.549988 0.552063 -0.248901 0.575073 1445372719 0.510498 0.578064 -0.230957 0.593140 1445372719 0.510498 0.578064 -0.230957 0.593140 1445372719 0.510498 0.578064 -0.230957 0.593140 1445372719 0.510498 0.578064 -0.230957 0.593140 1445372720 0.510498 0.578064 -0.230957 0.593140 1445372720 0.510498 0.578064 -0.230957 0.593140 1445372720 0.510498 0.578064 -0.230957 0.593140 1445372720 0.489014 0.578979 -0.254150 0.600830 1445372720 0.489014 0.578979 -0.254150 0.600830 1445372720 0.489014 0.578979 -0.254150 0.600830 1445372720 0.489014 0.578979 -0.254150 0.600830 1445372720 0.489014 0.578979 -0.254150 0.600830 1445372720 0.489014 0.578979 -0.254150 0.600830 1445372720 0.466553 0.577698 -0.287048 0.605103 1445372720 0.466553 0.577698 -0.287048 0.605103 1445372720 0.466553 0.577698 -0.287048 0.605103 1445372720 0.466553 0.577698 -0.287048 0.605103 1445372720 0.466553 0.577698 -0.287048 0.605103 1445372720 0.466553 0.577698 -0.287048 0.605103 1445372720 0.433167 0.585693 -0.303284 0.614197 1445372720 0.433167 0.585693 -0.303284 0.614197 1445372720 0.433167 0.585693 -0.303284 0.614197 1445372720 0.433167 0.585693 -0.303284 0.614197 1445372720 0.433167 0.585693 -0.303284 0.614197 1445372720 0.433167 0.585693 -0.303284 0.614197 1445372720 0.403931 0.593689 -0.311218 0.622437 1445372720 0.403931 0.593689 -0.311218 0.622437 1445372720 0.403931 0.593689 -0.311218 0.622437 1445372720 0.403931 0.593689 -0.311218 0.622437 1445372720 0.403931 0.593689 -0.311218 0.622437 1445372720 0.403931 0.593689 -0.311218 0.622437 1445372720 0.385132 0.594543 -0.321655 0.628174 1445372720 0.385132 0.594543 -0.321655 0.628174 1445372720 0.385132 0.594543 -0.321655 0.628174 1445372720 0.385132 0.594543 -0.321655 0.628174 1445372720 0.385132 0.594543 -0.321655 0.628174 1445372720 0.385132 0.594543 -0.321655 0.628174 1445372720 0.382446 0.586304 -0.334412 0.630920 1445372720 0.382446 0.586304 -0.334412 0.630920 1445372720 0.382446 0.586304 -0.334412 0.630920 1445372720 0.382446 0.586304 -0.334412 0.630920 1445372720 0.382446 0.586304 -0.334412 0.630920 1445372720 0.382446 0.586304 -0.334412 0.630920 1445372720 0.397339 0.574524 -0.349731 0.624207 1445372720 0.397339 0.574524 -0.349731 0.624207 1445372720 0.397339 0.574524 -0.349731 0.624207 1445372720 0.397339 0.574524 -0.349731 0.624207 1445372720 0.397339 0.574524 -0.349731 0.624207 1445372720 0.397339 0.574524 -0.349731 0.624207 1445372720 0.397339 0.574524 -0.349731 0.624207 1445372720 0.426392 0.561768 -0.355347 0.613342 1445372720 0.426392 0.561768 -0.355347 0.613342 1445372720 0.426392 0.561768 -0.355347 0.613342 1445372720 0.426392 0.561768 -0.355347 0.613342 1445372720 0.426392 0.561768 -0.355347 0.613342 1445372720 0.426392 0.561768 -0.355347 0.613342 1445372720 0.426392 0.561768 -0.355347 0.613342 1445372720 0.467346 0.544434 -0.349121 0.602661 1445372720 0.467346 0.544434 -0.349121 0.602661 1445372720 0.467346 0.544434 -0.349121 0.602661 1445372720 0.467346 0.544434 -0.349121 0.602661 1445372720 0.467346 0.544434 -0.349121 0.602661 1445372720 0.467346 0.544434 -0.349121 0.602661 1445372720 0.507629 0.533325 -0.320129 0.596130 1445372720 0.507629 0.533325 -0.320129 0.596130 1445372720 0.507629 0.533325 -0.320129 0.596130 1445372720 0.507629 0.533325 -0.320129 0.596130 1445372720 0.507629 0.533325 -0.320129 0.596130 1445372720 0.507629 0.533325 -0.320129 0.596130 1445372720 0.507629 0.533325 -0.320129 0.596130 1445372720 0.530273 0.536987 -0.273254 0.596436 1445372720 0.530273 0.536987 -0.273254 0.596436 1445372720 0.530273 0.536987 -0.273254 0.596436 1445372720 0.530273 0.536987 -0.273254 0.596436 1445372720 0.530273 0.536987 -0.273254 0.596436 1445372720 0.530273 0.536987 -0.273254 0.596436 1445372720 0.525635 0.555115 -0.229980 0.602173 1445372720 0.525635 0.555115 -0.229980 0.602173 1445372720 0.525635 0.555115 -0.229980 0.602173 1445372720 0.525635 0.555115 -0.229980 0.602173 1445372720 0.525635 0.555115 -0.229980 0.602173 1445372720 0.525635 0.555115 -0.229980 0.602173 1445372720 0.522522 0.560730 -0.230591 0.599426 1445372720 0.522522 0.560730 -0.230591 0.599426 1445372720 0.522522 0.560730 -0.230591 0.599426 1445372720 0.522522 0.560730 -0.230591 0.599426 1445372720 0.522522 0.560730 -0.230591 0.599426 1445372720 0.522522 0.560730 -0.230591 0.599426 1445372720 0.510803 0.570435 -0.245178 0.594543 1445372720 0.510803 0.570435 -0.245178 0.594543 1445372720 0.510803 0.570435 -0.245178 0.594543 1445372720 0.510803 0.570435 -0.245178 0.594543 1445372720 0.510803 0.570435 -0.245178 0.594543 1445372720 0.510803 0.570435 -0.245178 0.594543 1445372720 0.488342 0.587097 -0.256348 0.592468 1445372720 0.488342 0.587097 -0.256348 0.592468 1445372720 0.488342 0.587097 -0.256348 0.592468 1445372720 0.488342 0.587097 -0.256348 0.592468 1445372720 0.488342 0.587097 -0.256348 0.592468 1445372720 0.488342 0.587097 -0.256348 0.592468 1445372720 0.488342 0.587097 -0.256348 0.592468 1445372720 0.469727 0.598450 -0.274353 0.588074 1445372720 0.469727 0.598450 -0.274353 0.588074 1445372720 0.469727 0.598450 -0.274353 0.588074 1445372720 0.469727 0.598450 -0.274353 0.588074 1445372720 0.469727 0.598450 -0.274353 0.588074 1445372720 0.469727 0.598450 -0.274353 0.588074 1445372720 0.447815 0.607666 -0.284607 0.590820 1445372720 0.447815 0.607666 -0.284607 0.590820 1445372720 0.447815 0.607666 -0.284607 0.590820 1445372720 0.447815 0.607666 -0.284607 0.590820 1445372720 0.447815 0.607666 -0.284607 0.590820 1445372720 0.434326 0.610291 -0.294495 0.593384 1445372720 0.434326 0.610291 -0.294495 0.593384 1445372720 0.434326 0.610291 -0.294495 0.593384 1445372720 0.434326 0.610291 -0.294495 0.593384 1445372721 0.434326 0.610291 -0.294495 0.593384 1445372721 0.434326 0.610291 -0.294495 0.593384 1445372721 0.434326 0.610291 -0.294495 0.593384 1445372721 0.432434 0.604980 -0.296509 0.599182 1445372721 0.432434 0.604980 -0.296509 0.599182 1445372721 0.432434 0.604980 -0.296509 0.599182 1445372721 0.432434 0.604980 -0.296509 0.599182 1445372721 0.432434 0.604980 -0.296509 0.599182 1445372721 0.432434 0.604980 -0.296509 0.599182 1445372721 0.456482 0.588928 -0.308838 0.591003 1445372721 0.456482 0.588928 -0.308838 0.591003 1445372721 0.456482 0.588928 -0.308838 0.591003 1445372721 0.456482 0.588928 -0.308838 0.591003 1445372721 0.456482 0.588928 -0.308838 0.591003 1445372721 0.489014 0.563904 -0.322083 0.582336 1445372721 0.489014 0.563904 -0.322083 0.582336 1445372721 0.489014 0.563904 -0.322083 0.582336 1445372721 0.489014 0.563904 -0.322083 0.582336 1445372721 0.489014 0.563904 -0.322083 0.582336 1445372721 0.489014 0.563904 -0.322083 0.582336 1445372721 0.524780 0.539612 -0.325195 0.572327 1445372721 0.524780 0.539612 -0.325195 0.572327 1445372721 0.524780 0.539612 -0.325195 0.572327 1445372721 0.524780 0.539612 -0.325195 0.572327 1445372721 0.524780 0.539612 -0.325195 0.572327 1445372721 0.524780 0.539612 -0.325195 0.572327 1445372721 0.556946 0.521912 -0.312317 0.565491 1445372721 0.556946 0.521912 -0.312317 0.565491 1445372721 0.556946 0.521912 -0.312317 0.565491 1445372721 0.556946 0.521912 -0.312317 0.565491 1445372721 0.556946 0.521912 -0.312317 0.565491 1445372721 0.556946 0.521912 -0.312317 0.565491 1445372721 0.573486 0.522095 -0.289429 0.560974 1445372721 0.573486 0.522095 -0.289429 0.560974 1445372721 0.573486 0.522095 -0.289429 0.560974 1445372721 0.573486 0.522095 -0.289429 0.560974 1445372721 0.573486 0.522095 -0.289429 0.560974 1445372721 0.573486 0.522095 -0.289429 0.560974 1445372721 0.571350 0.533325 -0.276978 0.558838 1445372721 0.571350 0.533325 -0.276978 0.558838 1445372721 0.571350 0.533325 -0.276978 0.558838 1445372721 0.571350 0.533325 -0.276978 0.558838 1445372721 0.571350 0.533325 -0.276978 0.558838 1445372721 0.571350 0.533325 -0.276978 0.558838 1445372721 0.571350 0.533325 -0.276978 0.558838 1445372721 0.548828 0.555847 -0.258118 0.568420 1445372721 0.548828 0.555847 -0.258118 0.568420 1445372721 0.548828 0.555847 -0.258118 0.568420 1445372721 0.548828 0.555847 -0.258118 0.568420 1445372721 0.548828 0.555847 -0.258118 0.568420 1445372721 0.548828 0.555847 -0.258118 0.568420 1445372721 0.522949 0.582153 -0.261963 0.564758 1445372721 0.522949 0.582153 -0.261963 0.564758 1445372721 0.522949 0.582153 -0.261963 0.564758 1445372721 0.522949 0.582153 -0.261963 0.564758 1445372721 0.522949 0.582153 -0.261963 0.564758 1445372721 0.522949 0.582153 -0.261963 0.564758 1445372721 0.495544 0.596985 -0.281677 0.564453 1445372721 0.495544 0.596985 -0.281677 0.564453 1445372721 0.495544 0.596985 -0.281677 0.564453 1445372721 0.495544 0.596985 -0.281677 0.564453 1445372721 0.495544 0.596985 -0.281677 0.564453 1445372721 0.495544 0.596985 -0.281677 0.564453 1445372721 0.470215 0.598083 -0.307922 0.571228 1445372721 0.470215 0.598083 -0.307922 0.571228 1445372721 0.470215 0.598083 -0.307922 0.571228 1445372721 0.470215 0.598083 -0.307922 0.571228 1445372721 0.470215 0.598083 -0.307922 0.571228 1445372721 0.470215 0.598083 -0.307922 0.571228 1445372721 0.436035 0.601501 -0.314514 0.590820 1445372721 0.436035 0.601501 -0.314514 0.590820 1445372721 0.436035 0.601501 -0.314514 0.590820 1445372721 0.436035 0.601501 -0.314514 0.590820 1445372721 0.436035 0.601501 -0.314514 0.590820 1445372721 0.436035 0.601501 -0.314514 0.590820 1445372721 0.399353 0.612488 -0.301208 0.612000 1445372721 0.399353 0.612488 -0.301208 0.612000 1445372721 0.399353 0.612488 -0.301208 0.612000 1445372721 0.399353 0.612488 -0.301208 0.612000 1445372721 0.399353 0.612488 -0.301208 0.612000 1445372721 0.399353 0.612488 -0.301208 0.612000 1445372721 0.379517 0.615234 -0.280212 0.631531 1445372721 0.379517 0.615234 -0.280212 0.631531 1445372721 0.379517 0.615234 -0.280212 0.631531 1445372721 0.379517 0.615234 -0.280212 0.631531 1445372721 0.379517 0.615234 -0.280212 0.631531 1445372721 0.379517 0.615234 -0.280212 0.631531 1445372721 0.398560 0.604126 -0.279724 0.630798 1445372721 0.398560 0.604126 -0.279724 0.630798 1445372721 0.398560 0.604126 -0.279724 0.630798 1445372721 0.398560 0.604126 -0.279724 0.630798 1445372721 0.398560 0.604126 -0.279724 0.630798 1445372721 0.398560 0.604126 -0.279724 0.630798 1445372721 0.437927 0.581787 -0.290405 0.620728 1445372721 0.437927 0.581787 -0.290405 0.620728 1445372721 0.437927 0.581787 -0.290405 0.620728 1445372721 0.437927 0.581787 -0.290405 0.620728 1445372721 0.437927 0.581787 -0.290405 0.620728 1445372721 0.437927 0.581787 -0.290405 0.620728 1445372721 0.437927 0.581787 -0.290405 0.620728 1445372721 0.476196 0.558655 -0.291870 0.613037 1445372721 0.476196 0.558655 -0.291870 0.613037 1445372721 0.476196 0.558655 -0.291870 0.613037 1445372721 0.476196 0.558655 -0.291870 0.613037 1445372721 0.476196 0.558655 -0.291870 0.613037 1445372721 0.476196 0.558655 -0.291870 0.613037 1445372721 0.510925 0.539978 -0.276489 0.608948 1445372721 0.510925 0.539978 -0.276489 0.608948 1445372721 0.510925 0.539978 -0.276489 0.608948 1445372721 0.510925 0.539978 -0.276489 0.608948 1445372721 0.510925 0.539978 -0.276489 0.608948 1445372722 0.510925 0.539978 -0.276489 0.608948 1445372722 0.549744 0.524170 -0.255249 0.598145 1445372722 0.549744 0.524170 -0.255249 0.598145 1445372722 0.549744 0.524170 -0.255249 0.598145 1445372722 0.549744 0.524170 -0.255249 0.598145 1445372722 0.549744 0.524170 -0.255249 0.598145 1445372722 0.549744 0.524170 -0.255249 0.598145 1445372722 0.589966 0.509094 -0.236694 0.580261 1445372722 0.589966 0.509094 -0.236694 0.580261 1445372722 0.589966 0.509094 -0.236694 0.580261 1445372722 0.589966 0.509094 -0.236694 0.580261 1445372722 0.589966 0.509094 -0.236694 0.580261 1445372722 0.589966 0.509094 -0.236694 0.580261 1445372722 0.589966 0.509094 -0.236694 0.580261 1445372722 0.595520 0.523254 -0.203064 0.574585 1445372722 0.595520 0.523254 -0.203064 0.574585 1445372722 0.595520 0.523254 -0.203064 0.574585 1445372722 0.595520 0.523254 -0.203064 0.574585 1445372722 0.595520 0.523254 -0.203064 0.574585 1445372722 0.595520 0.523254 -0.203064 0.574585 1445372722 0.589478 0.544189 -0.184082 0.567749 1445372722 0.589478 0.544189 -0.184082 0.567749 1445372722 0.589478 0.544189 -0.184082 0.567749 1445372722 0.589478 0.544189 -0.184082 0.567749 1445372722 0.589478 0.544189 -0.184082 0.567749 1445372722 0.589478 0.544189 -0.184082 0.567749 1445372722 0.585693 0.553833 -0.193115 0.559326 1445372722 0.585693 0.553833 -0.193115 0.559326 1445372722 0.585693 0.553833 -0.193115 0.559326 1445372722 0.585693 0.553833 -0.193115 0.559326 1445372722 0.585693 0.553833 -0.193115 0.559326 1445372722 0.585693 0.553833 -0.193115 0.559326 1445372722 0.578918 0.556641 -0.215637 0.555420 1445372722 0.578918 0.556641 -0.215637 0.555420 1445372722 0.578918 0.556641 -0.215637 0.555420 1445372722 0.578918 0.556641 -0.215637 0.555420 1445372722 0.578918 0.556641 -0.215637 0.555420 1445372722 0.578918 0.556641 -0.215637 0.555420 1445372722 0.578918 0.556641 -0.215637 0.555420 1445372722 0.550476 0.568176 -0.234253 0.565002 1445372722 0.550476 0.568176 -0.234253 0.565002 1445372722 0.550476 0.568176 -0.234253 0.565002 1445372722 0.550476 0.568176 -0.234253 0.565002 1445372722 0.550476 0.568176 -0.234253 0.565002 1445372722 0.550476 0.568176 -0.234253 0.565002 1445372722 0.496521 0.594543 -0.232666 0.588013 1445372722 0.496521 0.594543 -0.232666 0.588013 1445372722 0.496521 0.594543 -0.232666 0.588013 1445372722 0.496521 0.594543 -0.232666 0.588013 1445372722 0.496521 0.594543 -0.232666 0.588013 1445372722 0.496521 0.594543 -0.232666 0.588013 1445372722 0.453552 0.612732 -0.227112 0.605896 1445372722 0.453552 0.612732 -0.227112 0.605896 1445372722 0.453552 0.612732 -0.227112 0.605896 1445372722 0.453552 0.612732 -0.227112 0.605896 1445372722 0.453552 0.612732 -0.227112 0.605896 1445372722 0.453552 0.612732 -0.227112 0.605896 1445372722 0.440918 0.609741 -0.222717 0.619751 1445372722 0.440918 0.609741 -0.222717 0.619751 1445372722 0.440918 0.609741 -0.222717 0.619751 1445372722 0.440918 0.609741 -0.222717 0.619751 1445372722 0.440918 0.609741 -0.222717 0.619751 1445372722 0.440918 0.609741 -0.222717 0.619751 1445372722 0.453979 0.597656 -0.212891 0.625549 1445372722 0.453979 0.597656 -0.212891 0.625549 1445372722 0.453979 0.597656 -0.212891 0.625549 1445372722 0.453979 0.597656 -0.212891 0.625549 1445372722 0.453979 0.597656 -0.212891 0.625549 1445372722 0.453979 0.597656 -0.212891 0.625549 1445372722 0.453979 0.597656 -0.212891 0.625549 1445372722 0.479980 0.581665 -0.201172 0.625061 1445372722 0.479980 0.581665 -0.201172 0.625061 1445372722 0.479980 0.581665 -0.201172 0.625061 1445372722 0.479980 0.581665 -0.201172 0.625061 1445372722 0.479980 0.581665 -0.201172 0.625061 1445372722 0.479980 0.581665 -0.201172 0.625061 1445372722 0.514038 0.558899 -0.196838 0.620178 1445372722 0.514038 0.558899 -0.196838 0.620178 1445372722 0.514038 0.558899 -0.196838 0.620178 1445372722 0.514038 0.558899 -0.196838 0.620178 1445372722 0.514038 0.558899 -0.196838 0.620178 1445372722 0.514038 0.558899 -0.196838 0.620178 1445372722 0.552429 0.530518 -0.196838 0.612000 1445372722 0.552429 0.530518 -0.196838 0.612000 1445372722 0.552429 0.530518 -0.196838 0.612000 1445372722 0.552429 0.530518 -0.196838 0.612000 1445372722 0.552429 0.530518 -0.196838 0.612000 1445372722 0.552429 0.530518 -0.196838 0.612000 1445372722 0.588501 0.505493 -0.193054 0.600647 1445372722 0.588501 0.505493 -0.193054 0.600647 1445372722 0.588501 0.505493 -0.193054 0.600647 1445372722 0.588501 0.505493 -0.193054 0.600647 1445372722 0.588501 0.505493 -0.193054 0.600647 1445372722 0.588501 0.505493 -0.193054 0.600647 1445372722 0.588501 0.505493 -0.193054 0.600647 1445372722 0.610657 0.495361 -0.183960 0.589722 1445372722 0.610657 0.495361 -0.183960 0.589722 1445372722 0.610657 0.495361 -0.183960 0.589722 1445372722 0.610657 0.495361 -0.183960 0.589722 1445372722 0.610657 0.495361 -0.183960 0.589722 1445372722 0.610657 0.495361 -0.183960 0.589722 1445372722 0.605103 0.513245 -0.167358 0.585083 1445372722 0.605103 0.513245 -0.167358 0.585083 1445372722 0.605103 0.513245 -0.167358 0.585083 1445372722 0.605103 0.513245 -0.167358 0.585083 1445372722 0.605103 0.513245 -0.167358 0.585083 1445372722 0.605103 0.513245 -0.167358 0.585083 1445372722 0.605103 0.513245 -0.167358 0.585083 1445372722 0.595825 0.531250 -0.156677 0.581482 1445372722 0.595825 0.531250 -0.156677 0.581482 1445372722 0.595825 0.531250 -0.156677 0.581482 1445372722 0.595825 0.531250 -0.156677 0.581482 1445372722 0.595825 0.531250 -0.156677 0.581482 1445372722 0.595825 0.531250 -0.156677 0.581482 1445372723 0.575256 0.552063 -0.161072 0.581604 1445372723 0.575256 0.552063 -0.161072 0.581604 1445372723 0.575256 0.552063 -0.161072 0.581604 1445372723 0.575256 0.552063 -0.161072 0.581604 1445372723 0.575256 0.552063 -0.161072 0.581604 1445372723 0.575256 0.552063 -0.161072 0.581604 1445372723 0.543335 0.573547 -0.175964 0.587158 1445372723 0.543335 0.573547 -0.175964 0.587158 1445372723 0.543335 0.573547 -0.175964 0.587158 1445372723 0.543335 0.573547 -0.175964 0.587158 1445372723 0.543335 0.573547 -0.175964 0.587158 1445372723 0.509216 0.585571 -0.197327 0.598999 1445372723 0.509216 0.585571 -0.197327 0.598999 1445372723 0.509216 0.585571 -0.197327 0.598999 1445372723 0.509216 0.585571 -0.197327 0.598999 1445372723 0.509216 0.585571 -0.197327 0.598999 1445372723 0.509216 0.585571 -0.197327 0.598999 1445372723 0.465698 0.597656 -0.197998 0.621765 1445372723 0.465698 0.597656 -0.197998 0.621765 1445372723 0.465698 0.597656 -0.197998 0.621765 1445372723 0.465698 0.597656 -0.197998 0.621765 1445372723 0.465698 0.597656 -0.197998 0.621765 1445372723 0.465698 0.597656 -0.197998 0.621765 1445372723 0.426758 0.611328 -0.182800 0.640808 1445372723 0.426758 0.611328 -0.182800 0.640808 1445372723 0.426758 0.611328 -0.182800 0.640808 1445372723 0.426758 0.611328 -0.182800 0.640808 1445372723 0.426758 0.611328 -0.182800 0.640808 1445372723 0.426758 0.611328 -0.182800 0.640808 1445372723 0.426758 0.611328 -0.182800 0.640808 1445372723 0.410034 0.613708 -0.165161 0.654175 1445372723 0.410034 0.613708 -0.165161 0.654175 1445372723 0.410034 0.613708 -0.165161 0.654175 1445372723 0.410034 0.613708 -0.165161 0.654175 1445372723 0.410034 0.613708 -0.165161 0.654175 1445372723 0.410034 0.613708 -0.165161 0.654175 1445372723 0.431519 0.600525 -0.162048 0.653320 1445372723 0.431519 0.600525 -0.162048 0.653320 1445372723 0.431519 0.600525 -0.162048 0.653320 1445372723 0.431519 0.600525 -0.162048 0.653320 1445372723 0.431519 0.600525 -0.162048 0.653320 1445372723 0.431519 0.600525 -0.162048 0.653320 1445372723 0.431519 0.600525 -0.162048 0.653320 1445372723 0.470581 0.578796 -0.164429 0.645325 1445372723 0.470581 0.578796 -0.164429 0.645325 1445372723 0.470581 0.578796 -0.164429 0.645325 1445372723 0.470581 0.578796 -0.164429 0.645325 1445372723 0.470581 0.578796 -0.164429 0.645325 1445372723 0.470581 0.578796 -0.164429 0.645325 1445372723 0.511597 0.554565 -0.164673 0.635254 1445372723 0.511597 0.554565 -0.164673 0.635254 1445372723 0.511597 0.554565 -0.164673 0.635254 1445372723 0.511597 0.554565 -0.164673 0.635254 1445372723 0.511597 0.554565 -0.164673 0.635254 1445372723 0.511597 0.554565 -0.164673 0.635254 1445372723 0.511597 0.554565 -0.164673 0.635254 1445372723 0.552673 0.528320 -0.163208 0.623413 1445372723 0.552673 0.528320 -0.163208 0.623413 1445372723 0.552673 0.528320 -0.163208 0.623413 1445372723 0.552673 0.528320 -0.163208 0.623413 1445372723 0.552673 0.528320 -0.163208 0.623413 1445372723 0.552673 0.528320 -0.163208 0.623413 1445372723 0.592468 0.504639 -0.158020 0.607666 1445372723 0.592468 0.504639 -0.158020 0.607666 1445372723 0.592468 0.504639 -0.158020 0.607666 1445372723 0.592468 0.504639 -0.158020 0.607666 1445372723 0.592468 0.504639 -0.158020 0.607666 1445372723 0.592468 0.504639 -0.158020 0.607666 1445372723 0.623962 0.489197 -0.151245 0.590210 1445372723 0.623962 0.489197 -0.151245 0.590210 1445372723 0.623962 0.489197 -0.151245 0.590210 1445372723 0.623962 0.489197 -0.151245 0.590210 1445372723 0.623962 0.489197 -0.151245 0.590210 1445372723 0.623962 0.489197 -0.151245 0.590210 1445372723 0.623962 0.489197 -0.151245 0.590210 1445372723 0.632690 0.492859 -0.142761 0.579895 1445372723 0.632690 0.492859 -0.142761 0.579895 1445372723 0.632690 0.492859 -0.142761 0.579895 1445372723 0.632690 0.492859 -0.142761 0.579895 1445372723 0.632690 0.492859 -0.142761 0.579895 1445372723 0.632690 0.492859 -0.142761 0.579895 1445372723 0.626343 0.506897 -0.144714 0.574219 1445372723 0.626343 0.506897 -0.144714 0.574219 1445372723 0.626343 0.506897 -0.144714 0.574219 1445372723 0.626343 0.506897 -0.144714 0.574219 1445372723 0.626343 0.506897 -0.144714 0.574219 1445372723 0.626343 0.506897 -0.144714 0.574219 1445372723 0.612915 0.517639 -0.156433 0.575989 1445372723 0.612915 0.517639 -0.156433 0.575989 1445372723 0.612915 0.517639 -0.156433 0.575989 1445372723 0.612915 0.517639 -0.156433 0.575989 1445372723 0.612915 0.517639 -0.156433 0.575989 1445372723 0.612915 0.517639 -0.156433 0.575989 1445372723 0.612915 0.517639 -0.156433 0.575989 1445372723 0.585632 0.541260 -0.156311 0.582703 1445372723 0.585632 0.541260 -0.156311 0.582703 1445372723 0.585632 0.541260 -0.156311 0.582703 1445372723 0.585632 0.541260 -0.156311 0.582703 1445372723 0.585632 0.541260 -0.156311 0.582703 1445372723 0.585632 0.541260 -0.156311 0.582703 1445372723 0.549011 0.568054 -0.153381 0.593567 1445372723 0.549011 0.568054 -0.153381 0.593567 1445372723 0.549011 0.568054 -0.153381 0.593567 1445372723 0.549011 0.568054 -0.153381 0.593567 1445372723 0.549011 0.568054 -0.153381 0.593567 1445372723 0.549011 0.568054 -0.153381 0.593567 1445372723 0.503235 0.591675 -0.139893 0.614014 1445372723 0.503235 0.591675 -0.139893 0.614014 1445372723 0.503235 0.591675 -0.139893 0.614014 1445372723 0.503235 0.591675 -0.139893 0.614014 1445372723 0.503235 0.591675 -0.139893 0.614014 1445372723 0.503235 0.591675 -0.139893 0.614014 1445372723 0.503235 0.591675 -0.139893 0.614014 1445372723 0.460999 0.609680 -0.121643 0.633118 1445372723 0.460999 0.609680 -0.121643 0.633118 1445372724 0.460999 0.609680 -0.121643 0.633118 1445372724 0.460999 0.609680 -0.121643 0.633118 1445372724 0.460999 0.609680 -0.121643 0.633118 1445372724 0.460999 0.609680 -0.121643 0.633118 1445372724 0.436157 0.615540 -0.112915 0.646545 1445372724 0.436157 0.615540 -0.112915 0.646545 1445372724 0.436157 0.615540 -0.112915 0.646545 1445372724 0.436157 0.615540 -0.112915 0.646545 1445372724 0.436157 0.615540 -0.112915 0.646545 1445372724 0.436157 0.615540 -0.112915 0.646545 1445372724 0.436157 0.615540 -0.112915 0.646545 1445372724 0.443359 0.608948 -0.109680 0.648438 1445372724 0.443359 0.608948 -0.109680 0.648438 1445372724 0.443359 0.608948 -0.109680 0.648438 1445372724 0.443359 0.608948 -0.109680 0.648438 1445372724 0.443359 0.608948 -0.109680 0.648438 1445372724 0.443359 0.608948 -0.109680 0.648438 1445372724 0.485657 0.586609 -0.121704 0.636536 1445372724 0.485657 0.586609 -0.121704 0.636536 1445372724 0.485657 0.586609 -0.121704 0.636536 1445372724 0.485657 0.586609 -0.121704 0.636536 1445372724 0.485657 0.586609 -0.121704 0.636536 1445372724 0.485657 0.586609 -0.121704 0.636536 1445372724 0.485657 0.586609 -0.121704 0.636536 1445372724 0.531189 0.558167 -0.130432 0.623840 1445372724 0.531189 0.558167 -0.130432 0.623840 1445372724 0.531189 0.558167 -0.130432 0.623840 1445372724 0.531189 0.558167 -0.130432 0.623840 1445372724 0.531189 0.558167 -0.130432 0.623840 1445372724 0.531189 0.558167 -0.130432 0.623840 1445372724 0.531189 0.558167 -0.130432 0.623840 1445372724 0.572632 0.528076 -0.135864 0.612061 1445372724 0.572632 0.528076 -0.135864 0.612061 1445372724 0.572632 0.528076 -0.135864 0.612061 1445372724 0.572632 0.528076 -0.135864 0.612061 1445372724 0.572632 0.528076 -0.135864 0.612061 1445372724 0.572632 0.528076 -0.135864 0.612061 1445372724 0.605652 0.504272 -0.134094 0.600647 1445372724 0.605652 0.504272 -0.134094 0.600647 1445372724 0.605652 0.504272 -0.134094 0.600647 1445372724 0.605652 0.504272 -0.134094 0.600647 1445372724 0.605652 0.504272 -0.134094 0.600647 1445372724 0.605652 0.504272 -0.134094 0.600647 1445372724 0.605652 0.504272 -0.134094 0.600647 1445372724 0.634766 0.486328 -0.133606 0.585388 1445372724 0.634766 0.486328 -0.133606 0.585388 1445372724 0.634766 0.486328 -0.133606 0.585388 1445372724 0.634766 0.486328 -0.133606 0.585388 1445372724 0.634766 0.486328 -0.133606 0.585388 1445372724 0.634766 0.486328 -0.133606 0.585388 1445372724 0.653442 0.475281 -0.140686 0.572021 1445372724 0.653442 0.475281 -0.140686 0.572021 1445372724 0.653442 0.475281 -0.140686 0.572021 1445372724 0.653442 0.475281 -0.140686 0.572021 1445372724 0.653442 0.475281 -0.140686 0.572021 1445372724 0.653442 0.475281 -0.140686 0.572021 1445372724 0.654114 0.476929 -0.148193 0.567932 1445372724 0.654114 0.476929 -0.148193 0.567932 1445372724 0.654114 0.476929 -0.148193 0.567932 1445372724 0.654114 0.476929 -0.148193 0.567932 1445372724 0.644043 0.486816 -0.155151 0.569275 1445372724 0.644043 0.486816 -0.155151 0.569275 1445372724 0.644043 0.486816 -0.155151 0.569275 1445372724 0.644043 0.486816 -0.155151 0.569275 1445372724 0.644043 0.486816 -0.155151 0.569275 1445372724 0.644043 0.486816 -0.155151 0.569275 1445372724 0.622498 0.505676 -0.162598 0.574646 1445372724 0.622498 0.505676 -0.162598 0.574646 1445372724 0.622498 0.505676 -0.162598 0.574646 1445372724 0.622498 0.505676 -0.162598 0.574646 1445372724 0.622498 0.505676 -0.162598 0.574646 1445372724 0.622498 0.505676 -0.162598 0.574646 1445372724 0.622498 0.505676 -0.162598 0.574646 1445372724 0.593628 0.527344 -0.169983 0.583557 1445372724 0.593628 0.527344 -0.169983 0.583557 1445372724 0.593628 0.527344 -0.169983 0.583557 1445372724 0.593628 0.527344 -0.169983 0.583557 1445372724 0.593628 0.527344 -0.169983 0.583557 1445372724 0.593628 0.527344 -0.169983 0.583557 1445372724 0.555603 0.545410 -0.167358 0.604736 1445372724 0.555603 0.545410 -0.167358 0.604736 1445372724 0.555603 0.545410 -0.167358 0.604736 1445372724 0.555603 0.545410 -0.167358 0.604736 1445372724 0.555603 0.545410 -0.167358 0.604736 1445372724 0.555603 0.545410 -0.167358 0.604736 1445372724 0.506226 0.563232 -0.139648 0.637878 1445372724 0.506226 0.563232 -0.139648 0.637878 1445372724 0.506226 0.563232 -0.139648 0.637878 1445372724 0.506226 0.563232 -0.139648 0.637878 1445372724 0.506226 0.563232 -0.139648 0.637878 1445372724 0.506226 0.563232 -0.139648 0.637878 1445372724 0.469604 0.573853 -0.114075 0.661133 1445372724 0.469604 0.573853 -0.114075 0.661133 1445372724 0.469604 0.573853 -0.114075 0.661133 1445372724 0.469604 0.573853 -0.114075 0.661133 1445372724 0.469604 0.573853 -0.114075 0.661133 1445372724 0.469604 0.573853 -0.114075 0.661133 1445372724 0.469604 0.573853 -0.114075 0.661133 1445372724 0.454041 0.576233 -0.097534 0.672424 1445372724 0.454041 0.576233 -0.097534 0.672424 1445372724 0.454041 0.576233 -0.097534 0.672424 1445372724 0.454041 0.576233 -0.097534 0.672424 1445372724 0.454041 0.576233 -0.097534 0.672424 1445372724 0.454041 0.576233 -0.097534 0.672424 1445372724 0.478760 0.562988 -0.097656 0.666504 1445372724 0.478760 0.562988 -0.097656 0.666504 1445372724 0.478760 0.562988 -0.097656 0.666504 1445372724 0.478760 0.562988 -0.097656 0.666504 1445372724 0.478760 0.562988 -0.097656 0.666504 1445372724 0.478760 0.562988 -0.097656 0.666504 1445372724 0.525696 0.537415 -0.110291 0.650024 1445372724 0.525696 0.537415 -0.110291 0.650024 1445372724 0.525696 0.537415 -0.110291 0.650024 1445372725 0.525696 0.537415 -0.110291 0.650024 1445372725 0.525696 0.537415 -0.110291 0.650024 1445372725 0.525696 0.537415 -0.110291 0.650024 1445372725 0.569763 0.506409 -0.120850 0.635742 1445372725 0.569763 0.506409 -0.120850 0.635742 1445372725 0.569763 0.506409 -0.120850 0.635742 1445372725 0.569763 0.506409 -0.120850 0.635742 1445372725 
0.694458 0.532715 0.109314 0.471008 1445372727 0.694458 0.532715 0.109314 0.471008 1445372727 0.694458 0.532715 0.109314 0.471008 1445372727 0.694458 0.532715 0.109314 0.471008 1445372727 0.694458 0.532715 0.109314 0.471008 1445372727 0.694458 0.532715 0.109314 0.471008 1445372727 0.775818 0.506165 0.240540 0.289612 1445372727 0.775818 0.506165 0.240540 0.289612 1445372727 0.775818 0.506165 0.240540 0.289612 1445372727 0.775818 0.506165 0.240540 0.289612 1445372727 0.775818 0.506165 0.240540 0.289612 1445372727 0.775818 0.506165 0.240540 0.289612 1445372727 0.808167 0.492920 0.316772 0.059326 1445372727 0.808167 0.492920 0.316772 0.059326 1445372727 0.808167 0.492920 0.316772 0.059326 1445372727 0.808167 0.492920 0.316772 0.059326 1445372727 0.808167 0.492920 0.316772 0.059326 1445372727 0.853149 0.405945 0.316345 -0.084595 1445372727 0.853149 0.405945 0.316345 -0.084595 1445372727 0.853149 0.405945 0.316345 -0.084595 1445372727 0.853149 0.405945 0.316345 -0.084595 1445372727 0.853149 0.405945 0.316345 -0.084595 1445372727 0.853149 0.405945 0.316345 -0.084595 1445372727 0.853149 0.405945 0.316345 -0.084595 1445372727 0.880493 0.356750 0.302673 -0.075867 1445372727 0.880493 0.356750 0.302673 -0.075867 1445372727 0.880493 0.356750 0.302673 -0.075867 1445372727 0.880493 0.356750 0.302673 -0.075867 1445372727 0.880493 0.356750 0.302673 -0.075867 1445372727 0.880493 0.356750 0.302673 -0.075867 1445372727 0.881775 0.375977 0.275696 0.070923 1445372727 0.881775 0.375977 0.275696 0.070923 1445372727 0.881775 0.375977 0.275696 0.070923 1445372727 0.881775 0.375977 0.275696 0.070923 1445372727 0.881775 0.375977 0.275696 0.070923 1445372727 0.881775 0.375977 0.275696 0.070923 1445372727 0.881775 0.375977 0.275696 0.070923 1445372727 0.825256 0.437439 0.220093 0.281250 1445372727 0.825256 0.437439 0.220093 0.281250 1445372727 0.825256 0.437439 0.220093 0.281250 1445372727 0.825256 0.437439 0.220093 0.281250 1445372727 0.825256 0.437439 0.220093 0.281250 1445372727 0.825256 0.437439 0.220093 0.281250 1445372727 0.710144 0.493835 0.108398 0.489929 1445372727 0.710144 0.493835 0.108398 0.489929 1445372727 0.710144 0.493835 0.108398 0.489929 1445372727 0.710144 0.493835 0.108398 0.489929 1445372727 0.710144 0.493835 0.108398 0.489929 1445372727 0.710144 0.493835 0.108398 0.489929 1445372727 0.490295 0.620972 0.046997 0.609680 1445372727 0.490295 0.620972 0.046997 0.609680 1445372727 0.490295 0.620972 0.046997 0.609680 1445372727 0.490295 0.620972 0.046997 0.609680 1445372727 0.490295 0.620972 0.046997 0.609680 1445372727 0.490295 0.620972 0.046997 0.609680 1445372727 0.302246 0.694458 0.030212 0.652222 1445372727 0.302246 0.694458 0.030212 0.652222 1445372727 0.302246 0.694458 0.030212 0.652222 1445372727 0.302246 0.694458 0.030212 0.652222 1445372727 0.302246 0.694458 0.030212 0.652222 1445372727 0.302246 0.694458 0.030212 0.652222 1445372727 0.302246 0.694458 0.030212 0.652222 1445372727 0.338440 0.682129 -0.016785 0.647888 1445372727 0.338440 0.682129 -0.016785 0.647888 1445372727 0.338440 0.682129 -0.016785 0.647888 1445372727 0.338440 0.682129 -0.016785 0.647888 1445372727 0.338440 0.682129 -0.016785 0.647888 1445372727 0.338440 0.682129 -0.016785 0.647888 1445372727 0.416199 0.677185 0.085938 0.600586 1445372727 0.416199 0.677185 0.085938 0.600586 1445372727 0.416199 0.677185 0.085938 0.600586 1445372727 0.416199 0.677185 0.085938 0.600586 1445372727 0.416199 0.677185 0.085938 0.600586 1445372727 0.416199 0.677185 0.085938 0.600586 1445372727 0.416199 0.677185 0.085938 0.600586 1445372727 0.559448 0.635315 0.166626 0.505432 1445372727 0.559448 0.635315 0.166626 0.505432 1445372727 0.559448 0.635315 0.166626 0.505432 1445372727 0.559448 0.635315 0.166626 0.505432 1445372727 0.559448 0.635315 0.166626 0.505432 1445372727 0.559448 0.635315 0.166626 0.505432 1445372727 0.690674 0.574341 0.226746 0.376282 1445372727 0.690674 0.574341 0.226746 0.376282 1445372727 0.690674 0.574341 0.226746 0.376282 1445372727 0.690674 0.574341 0.226746 0.376282 1445372727 0.690674 0.574341 0.226746 0.376282 1445372727 0.690674 0.574341 0.226746 0.376282 1445372727 0.690674 0.574341 0.226746 0.376282 1445372727 0.784973 0.511902 0.266418 0.225098 1445372727 0.784973 0.511902 0.266418 0.225098 1445372727 0.784973 0.511902 0.266418 0.225098 1445372727 0.784973 0.511902 0.266418 0.225098 1445372727 0.784973 0.511902 0.266418 0.225098 1445372727 0.784973 0.511902 0.266418 0.225098 1445372727 0.836304 0.467407 0.280029 0.060486 1445372727 0.836304 0.467407 0.280029 0.060486 1445372727 0.836304 0.467407 0.280029 0.060486 1445372727 0.836304 0.467407 0.280029 0.060486 1445372727 0.836304 0.467407 0.280029 0.060486 1445372727 0.836304 0.467407 0.280029 0.060486 1445372727 0.873108 0.412231 0.257202 -0.038208 1445372727 0.873108 0.412231 0.257202 -0.038208 1445372727 0.873108 0.412231 0.257202 -0.038208 1445372727 0.873108 0.412231 0.257202 -0.038208 1445372727 0.873108 0.412231 0.257202 -0.038208 1445372728 0.873108 0.412231 0.257202 -0.038208 1445372728 0.921143 0.311951 0.232605 0.000183 1445372728 0.921143 0.311951 0.232605 0.000183 1445372728 0.921143 0.311951 0.232605 0.000183 1445372728 0.921143 0.311951 0.232605 0.000183 1445372728 0.921143 0.311951 0.232605 0.000183 1445372728 0.921143 0.311951 0.232605 0.000183 1445372728 0.911255 0.323730 0.212463 0.139954 1445372728 0.911255 0.323730 0.212463 0.139954 1445372728 0.911255 0.323730 0.212463 0.139954 1445372728 0.911255 0.323730 0.212463 0.139954 1445372728 0.911255 0.323730 0.212463 0.139954 1445372728 0.911255 0.323730 0.212463 0.139954 1445372728 0.911255 0.323730 0.212463 0.139954 1445372728 0.855164 0.377869 0.179138 0.306152 1445372728 0.855164 0.377869 0.179138 0.306152 1445372728 0.855164 0.377869 0.179138 0.306152 1445372728 0.855164 0.377869 0.179138 0.306152 1445372728 0.855164 0.377869 0.179138 0.306152 1445372728 0.855164 0.377869 0.179138 0.306152 1445372728 0.765198 0.435120 0.123352 0.458069 1445372728 0.765198 0.435120 0.123352 0.458069 1445372728 0.765198 0.435120 0.123352 0.458069 1445372728 0.765198 0.435120 0.123352 0.458069 1445372728 0.765198 0.435120 0.123352 0.458069 1445372728 0.765198 0.435120 0.123352 0.458069 1445372728 0.581970 0.548218 0.078674 0.595398 1445372728 0.581970 0.548218 0.078674 0.595398 1445372728 0.581970 0.548218 0.078674 0.595398 1445372728 0.581970 0.548218 0.078674 0.595398 1445372728 0.581970 0.548218 0.078674 0.595398 1445372728 0.357178 0.648132 0.069336 0.668884 1445372728 0.357178 0.648132 0.069336 0.668884 1445372728 0.357178 0.648132 0.069336 0.668884 1445372728 0.357178 0.648132 0.069336 0.668884 1445372728 0.357178 0.648132 0.069336 0.668884 1445372728 0.357178 0.648132 0.069336 0.668884 1445372728 0.305054 0.657166 0.021545 0.688843 1445372728 0.305054 0.657166 0.021545 0.688843 1445372728 0.305054 0.657166 0.021545 0.688843 1445372728 0.305054 0.657166 0.021545 0.688843 1445372728 0.305054 0.657166 0.021545 0.688843 1445372728 0.305054 0.657166 0.021545 0.688843 1445372728 0.305054 0.657166 0.021545 0.688843 1445372728 0.339844 0.675537 0.101685 0.646301 1445372728 0.339844 0.675537 0.101685 0.646301 1445372728 0.339844 0.675537 0.101685 0.646301 1445372728 0.339844 0.675537 0.101685 0.646301 1445372728 0.339844 0.675537 0.101685 0.646301 1445372728 0.339844 0.675537 0.101685 0.646301 1445372728 0.481689 0.665588 0.172119 0.543335 1445372728 0.481689 0.665588 0.172119 0.543335 1445372728 0.481689 0.665588 0.172119 0.543335 1445372728 0.481689 0.665588 0.172119 0.543335 1445372728 0.481689 0.665588 0.172119 0.543335 1445372728 0.626465 0.636230 0.229980 0.386902 1445372728 0.626465 0.636230 0.229980 0.386902 1445372728 0.626465 0.636230 0.229980 0.386902 1445372728 0.626465 0.636230 0.229980 0.386902 1445372728 0.626465 0.636230 0.229980 0.386902 1445372728 0.626465 0.636230 0.229980 0.386902 1445372728 0.747131 0.576416 0.249451 0.217346 1445372728 0.747131 0.576416 0.249451 0.217346 1445372728 0.747131 0.576416 0.249451 0.217346 1445372728 0.747131 0.576416 0.249451 0.217346 1445372728 0.747131 0.576416 0.249451 0.217346 1445372728 0.747131 0.576416 0.249451 0.217346 1445372728 0.795410 0.546326 0.258972 0.041321 1445372728 0.795410 0.546326 0.258972 0.041321 1445372728 0.795410 0.546326 0.258972 0.041321 1445372728 0.795410 0.546326 0.258972 0.041321 1445372728 0.795410 0.546326 0.258972 0.041321 1445372728 0.795410 0.546326 0.258972 0.041321 1445372728 0.832947 0.496765 0.232849 -0.071411 1445372728 0.832947 0.496765 0.232849 -0.071411 1445372728 0.832947 0.496765 0.232849 -0.071411 1445372728 0.832947 0.496765 0.232849 -0.071411 1445372728 0.832947 0.496765 0.232849 -0.071411 1445372728 0.832947 0.496765 0.232849 -0.071411 1445372728 0.832947 0.496765 0.232849 -0.071411 1445372728 0.881653 0.418152 0.216736 -0.028076 1445372728 0.881653 0.418152 0.216736 -0.028076 1445372728 0.881653 0.418152 0.216736 -0.028076 1445372728 0.881653 0.418152 0.216736 -0.028076 1445372728 0.881653 0.418152 0.216736 -0.028076 1445372728 0.881653 0.418152 0.216736 -0.028076 1445372728 0.879150 0.419434 0.196045 0.112244 1445372728 0.879150 0.419434 0.196045 0.112244 1445372728 0.879150 0.419434 0.196045 0.112244 1445372728 0.879150 0.419434 0.196045 0.112244 1445372728 0.879150 0.419434 0.196045 0.112244 1445372728 0.879150 0.419434 0.196045 0.112244 1445372728 0.813538 0.472717 0.158386 0.299072 1445372728 0.813538 0.472717 0.158386 0.299072 1445372728 0.813538 0.472717 0.158386 0.299072 1445372728 0.813538 0.472717 0.158386 0.299072 1445372728 0.813538 0.472717 0.158386 0.299072 1445372728 0.682983 0.536194 0.111023 0.483337 1445372728 0.682983 0.536194 0.111023 0.483337 1445372728 0.682983 0.536194 0.111023 0.483337 1445372728 0.682983 0.536194 0.111023 0.483337 1445372728 0.682983 0.536194 0.111023 0.483337 1445372728 0.682983 0.536194 0.111023 0.483337 1445372728 0.682983 0.536194 0.111023 0.483337 1445372728 0.471191 0.627197 0.079956 0.614929 1445372728 0.471191 0.627197 0.079956 0.614929 1445372728 0.471191 0.627197 0.079956 0.614929 1445372728 0.471191 0.627197 0.079956 0.614929 1445372728 0.471191 0.627197 0.079956 0.614929 1445372728 0.471191 0.627197 0.079956 0.614929 1445372729 0.281799 0.677063 0.056885 0.677368 1445372729 0.281799 0.677063 0.056885 0.677368 1445372729 0.281799 0.677063 0.056885 0.677368 1445372729 0.281799 0.677063 0.056885 0.677368 1445372729 0.281799 0.677063 0.056885 0.677368 1445372729 0.218567 0.683167 0.024597 0.696228 1445372729 0.218567 0.683167 0.024597 0.696228 1445372729 0.218567 0.683167 0.024597 0.696228 1445372729 0.218567 0.683167 0.024597 0.696228 1445372729 0.218567 0.683167 0.024597 0.696228 1445372729 0.218567 0.683167 0.024597 0.696228 1445372729 0.218567 0.683167 0.024597 0.696228 1445372729 0.258667 0.699707 0.084351 0.660522 1445372729 0.258667 0.699707 0.084351 0.660522 1445372729 0.258667 0.699707 0.084351 0.660522 1445372729 0.258667 0.699707 0.084351 0.660522 1445372729 0.258667 0.699707 0.084351 0.660522 1445372729 0.258667 0.699707 0.084351 0.660522 1445372729 0.398499 0.693359 0.159546 0.578674 1445372729 0.398499 0.693359 0.159546 0.578674 1445372729 0.398499 0.693359 0.159546 0.578674 1445372729 0.398499 0.693359 0.159546 0.578674 1445372729 0.398499 0.693359 0.159546 0.578674 1445372729 0.398499 0.693359 0.159546 0.578674 1445372729 0.538635 0.671814 0.231201 0.452698 1445372729 0.538635 0.671814 0.231201 0.452698 1445372729 0.538635 0.671814 0.231201 0.452698 1445372729 0.538635 0.671814 0.231201 0.452698 1445372729 0.538635 0.671814 0.231201 0.452698 1445372729 0.666321 0.626770 0.270691 0.299622 1445372729 0.666321 0.626770 0.270691 0.299622 1445372729 0.666321 0.626770 0.270691 0.299622 1445372729 0.666321 0.626770 0.270691 0.299622 1445372729 0.666321 0.626770 0.270691 0.299622 1445372729 0.666321 0.626770 0.270691 0.299622 1445372729 0.753601 0.577637 0.286072 0.128418 1445372729 0.753601 0.577637 0.286072 0.128418 1445372729 0.753601 0.577637 0.286072 0.128418 1445372729 0.753601 0.577637 0.286072 0.128418 1445372729 0.753601 0.577637 0.286072 0.128418 1445372729 0.753601 0.577637 0.286072 0.128418 1445372729 0.796509 0.541199 0.268250 -0.025024 1445372729 0.796509 0.541199 0.268250 -0.025024 1445372729 0.796509 0.541199 0.268250 -0.025024 1445372729 0.796509 0.541199 0.268250 -0.025024 1445372729 0.796509 0.541199 0.268250 -0.025024 1445372729 0.796509 0.541199 0.268250 -0.025024 1445372729 0.796509 0.541199 0.268250 -0.025024 1445372729 0.848694 0.466553 0.239868 -0.066895 1445372729 0.848694 0.466553 0.239868 -0.066895 1445372729 0.848694 0.466553 0.239868 -0.066895 1445372729 0.848694 0.466553 0.239868 -0.066895 1445372729 0.848694 0.466553 0.239868 -0.066895 1445372729 0.881714 0.418884 0.214722 0.030396 1445372729 0.881714 0.418884 0.214722 0.030396 1445372729 0.881714 0.418884 0.214722 0.030396 1445372729 0.881714 0.418884 0.214722 0.030396 1445372729 0.881714 0.418884 0.214722 0.030396 1445372729 0.881714 0.418884 0.214722 0.030396 1445372729 0.841125 0.462708 0.193726 0.202026 1445372729 0.841125 0.462708 0.193726 0.202026 1445372729 0.841125 0.462708 0.193726 0.202026 1445372729 0.841125 0.462708 0.193726 0.202026 1445372729 0.841125 0.462708 0.193726 0.202026 1445372729 0.841125 0.462708 0.193726 0.202026 1445372729 0.841125 0.462708 0.193726 0.202026 1445372729 0.746216 0.511230 0.149597 0.399170 1445372729 0.746216 0.511230 0.149597 0.399170 1445372729 0.746216 0.511230 0.149597 0.399170 1445372729 0.746216 0.511230 0.149597 0.399170 1445372729 0.746216 0.511230 0.149597 0.399170 1445372729 0.746216 0.511230 0.149597 0.399170 1445372729 0.567139 0.585205 0.073242 0.574829 1445372729 0.567139 0.585205 0.073242 0.574829 1445372729 0.567139 0.585205 0.073242 0.574829 1445372729 0.567139 0.585205 0.073242 0.574829 1445372729 0.567139 0.585205 0.073242 0.574829 1445372729 0.567139 0.585205 0.073242 0.574829 1445372729 0.336609 0.662598 0.057678 0.666443 1445372729 0.336609 0.662598 0.057678 0.666443 1445372729 0.336609 0.662598 0.057678 0.666443 1445372729 0.336609 0.662598 0.057678 0.666443 1445372729 0.336609 0.662598 0.057678 0.666443 1445372729 0.336609 0.662598 0.057678 0.666443 1445372729 0.254395 0.665161 0.023926 0.701538 1445372729 0.254395 0.665161 0.023926 0.701538 1445372729 0.254395 0.665161 0.023926 0.701538 1445372729 0.254395 0.665161 0.023926 0.701538 1445372729 0.254395 0.665161 0.023926 0.701538 1445372729 0.254395 0.665161 0.023926 0.701538 1445372729 0.254395 0.665161 0.023926 0.701538 1445372729 0.267029 0.689148 0.093323 0.667053 1445372729 0.267029 0.689148 0.093323 0.667053 1445372729 0.267029 0.689148 0.093323 0.667053 1445372729 0.267029 0.689148 0.093323 0.667053 1445372729 0.267029 0.689148 0.093323 0.667053 1445372729 0.267029 0.689148 0.093323 0.667053 1445372729 0.406433 0.696655 0.151306 0.571350 1445372729 0.406433 0.696655 0.151306 0.571350 1445372729 0.406433 0.696655 0.151306 0.571350 1445372729 0.406433 0.696655 0.151306 0.571350 1445372729 0.406433 0.696655 0.151306 0.571350 1445372729 0.406433 0.696655 0.151306 0.571350 1445372729 0.556274 0.682800 0.211365 0.423767 1445372729 0.556274 0.682800 0.211365 0.423767 1445372729 0.556274 0.682800 0.211365 0.423767 1445372729 0.556274 0.682800 0.211365 0.423767 1445372729 0.556274 0.682800 0.211365 0.423767 1445372729 0.556274 0.682800 0.211365 0.423767 1445372729 0.673706 0.645325 0.258667 0.250366 1445372730 0.673706 0.645325 0.258667 0.250366 1445372730 0.673706 0.645325 0.258667 0.250366 1445372730 0.673706 0.645325 0.258667 0.250366 1445372730 0.673706 0.645325 0.258667 0.250366 1445372730 0.673706 0.645325 0.258667 0.250366 1445372730 0.673706 0.645325 0.258667 0.250366 1445372730 0.742126 0.603577 0.281982 0.073059 1445372730 0.742126 0.603577 0.281982 0.073059 1445372730 0.742126 0.603577 0.281982 0.073059 1445372730 0.742126 0.603577 0.281982 0.073059 1445372730 0.742126 0.603577 0.281982 0.073059 1445372730 0.742126 0.603577 0.281982 0.073059 1445372730 0.789124 0.549377 0.267273 -0.062744 1445372730 0.789124 0.549377 0.267273 -0.062744 1445372730 0.789124 0.549377 0.267273 -0.062744 1445372730 0.789124 0.549377 0.267273 -0.062744 1445372730 0.789124 0.549377 0.267273 -0.062744 1445372730 0.789124 0.549377 0.267273 -0.062744 1445372730 0.841736 0.479248 0.238525 -0.069153 1445372730 0.841736 0.479248 0.238525 -0.069153 1445372730 0.841736 0.479248 0.238525 -0.069153 1445372730 0.841736 0.479248 0.238525 -0.069153 1445372730 0.841736 0.479248 0.238525 -0.069153 1445372730 0.841736 0.479248 0.238525 -0.069153 1445372730 0.859009 0.471069 0.195374 0.043640 1445372730 0.859009 0.471069 0.195374 0.043640 1445372730 0.859009 0.471069 0.195374 0.043640 1445372730 0.859009 0.471069 0.195374 0.043640 1445372730 0.859009 0.471069 0.195374 0.043640 1445372730 0.859009 0.471069 0.195374 0.043640 1445372730 0.822937 0.505615 0.125854 0.226135 1445372730 0.822937 0.505615 0.125854 0.226135 1445372730 0.822937 0.505615 0.125854 0.226135 1445372730 0.822937 0.505615 0.125854 0.226135 1445372730 0.822937 0.505615 0.125854 0.226135 1445372730 0.714294 0.554565 0.044800 0.424377 1445372730 0.714294 0.554565 0.044800 0.424377 1445372730 0.714294 0.554565 0.044800 0.424377 1445372730 0.714294 0.554565 0.044800 0.424377 1445372730 0.714294 0.554565 0.044800 0.424377 1445372730 0.714294 0.554565 0.044800 0.424377 1445372730 0.714294 0.554565 0.044800 0.424377 1445372730 0.502991 0.646851 0.002686 0.573181 1445372730 0.502991 0.646851 0.002686 0.573181 1445372730 0.502991 0.646851 0.002686 0.573181 1445372730 0.502991 0.646851 0.002686 0.573181 1445372730 0.502991 0.646851 0.002686 0.573181 1445372730 0.502991 0.646851 0.002686 0.573181 1445372730 0.364319 0.670349 -0.062195 0.643372 1445372730 0.364319 0.670349 -0.062195 0.643372 1445372730 0.364319 0.670349 -0.062195 0.643372 1445372730 0.364319 0.670349 -0.062195 0.643372 1445372730 0.364319 0.670349 -0.062195 0.643372 1445372730 0.364319 0.670349 -0.062195 0.643372 1445372730 0.364319 0.670349 -0.062195 0.643372 1445372730 0.356140 0.659851 -0.120667 0.650452 1445372730 0.356140 0.659851 -0.120667 0.650452 1445372730 0.356140 0.659851 -0.120667 0.650452 1445372730 0.356140 0.659851 -0.120667 0.650452 1445372730 0.356140 0.659851 -0.120667 0.650452 1445372730 0.356140 0.659851 -0.120667 0.650452 1445372730 0.396912 0.669067 -0.039124 0.627014 1445372730 0.396912 0.669067 -0.039124 0.627014 1445372730 0.396912 0.669067 -0.039124 0.627014 1445372730 0.396912 0.669067 -0.039124 0.627014 1445372730 0.396912 0.669067 -0.039124 0.627014 1445372730 0.396912 0.669067 -0.039124 0.627014 1445372730 0.510742 0.664612 0.057678 0.542175 1445372730 0.510742 0.664612 0.057678 0.542175 1445372730 0.510742 0.664612 0.057678 0.542175 1445372730 0.510742 0.664612 0.057678 0.542175 1445372730 0.510742 0.664612 0.057678 0.542175 1445372730 0.510742 0.664612 0.057678 0.542175 1445372730 0.510742 0.664612 0.057678 0.542175 1445372730 0.637817 0.636169 0.134094 0.412781 1445372730 0.637817 0.636169 0.134094 0.412781 1445372730 0.637817 0.636169 0.134094 0.412781 1445372730 0.637817 0.636169 0.134094 0.412781 1445372730 0.637817 0.636169 0.134094 0.412781 1445372730 0.637817 0.636169 0.134094 0.412781 1445372730 0.727173 0.603149 0.200989 0.258667 1445372730 0.727173 0.603149 0.200989 0.258667 1445372730 0.727173 0.603149 0.200989 0.258667 1445372730 0.727173 0.603149 0.200989 0.258667 1445372730 0.727173 0.603149 0.200989 0.258667 1445372730 0.727173 0.603149 0.200989 0.258667 1445372730 0.727173 0.603149 0.200989 0.258667 1445372730 0.784851 0.566467 0.234192 0.090393 1445372730 0.784851 0.566467 0.234192 0.090393 1445372730 0.784851 0.566467 0.234192 0.090393 1445372730 0.784851 0.566467 0.234192 0.090393 1445372730 0.784851 0.566467 0.234192 0.090393 1445372730 0.784851 0.566467 0.234192 0.090393 1445372730 0.800720 0.548523 0.232117 -0.062866 1445372730 0.800720 0.548523 0.232117 -0.062866 1445372730 0.800720 0.548523 0.232117 -0.062866 1445372730 0.800720 0.548523 0.232117 -0.062866 1445372730 0.800720 0.548523 0.232117 -0.062866 1445372730 0.800720 0.548523 0.232117 -0.062866 1445372730 0.851074 0.470886 0.212097 -0.094360 1445372730 0.851074 0.470886 0.212097 -0.094360 1445372730 0.851074 0.470886 0.212097 -0.094360 1445372730 0.851074 0.470886 0.212097 -0.094360 1445372730 0.851074 0.470886 0.212097 -0.094360 1445372730 0.851074 0.470886 0.212097 -0.094360 1445372730 0.851074 0.470886 0.212097 -0.094360 1445372730 0.878845 0.436035 0.193481 -0.001282 1445372730 0.878845 0.436035 0.193481 -0.001282 1445372730 0.878845 0.436035 0.193481 -0.001282 1445372730 0.878845 0.436035 0.193481 -0.001282 1445372730 0.878845 0.436035 0.193481 -0.001282 1445372730 0.878845 0.436035 0.193481 -0.001282 1445372730 0.859619 0.450500 0.156860 0.182617 1445372730 0.859619 0.450500 0.156860 0.182617 1445372731 0.859619 0.450500 0.156860 0.182617 1445372731 0.859619 0.450500 0.156860 0.182617 1445372731 0.859619 0.450500 0.156860 0.182617 1445372731 0.859619 0.450500 0.156860 0.182617 1445372731 0.768982 0.503784 0.090149 0.382874 1445372731 0.768982 0.503784 0.090149 0.382874 1445372731 0.768982 0.503784 0.090149 0.382874 1445372731 0.768982 0.503784 0.090149 0.382874 1445372731 0.768982 0.503784 0.090149 0.382874 1445372731 0.558105 0.613525 0.047607 0.556519 1445372731 0.558105 0.613525 0.047607 0.556519 1445372731 0.558105 0.613525 0.047607 0.556519 1445372731 0.558105 0.613525 0.047607 0.556519 1445372731 0.558105 0.613525 0.047607 0.556519 1445372731 0.558105 0.613525 0.047607 0.556519 1445372731 0.382019 0.660461 0.011108 0.646240 1445372731 0.382019 0.660461 0.011108 0.646240 1445372731 0.382019 0.660461 0.011108 0.646240 1445372731 0.382019 0.660461 0.011108 0.646240 1445372731 0.382019 0.660461 0.011108 0.646240 1445372731 0.382019 0.660461 0.011108 0.646240 1445372731 0.327942 0.689636 0.025146 0.645081 1445372731 0.327942 0.689636 0.025146 0.645081 1445372731 0.327942 0.689636 0.025146 0.645081 1445372731 0.327942 0.689636 0.025146 0.645081 1445372731 0.327942 0.689636 0.025146 0.645081 1445372731 0.327942 0.689636 0.025146 0.645081 1445372731 0.427124 0.695496 0.081238 0.571960 1445372731 0.427124 0.695496 0.081238 0.571960 1445372731 0.427124 0.695496 0.081238 0.571960 1445372731 0.427124 0.695496 0.081238 0.571960 1445372731 0.427124 0.695496 0.081238 0.571960 1445372731 0.427124 0.695496 0.081238 0.571960 1445372731 0.566528 0.682678 0.140198 0.439514 1445372731 0.566528 0.682678 0.140198 0.439514 1445372731 0.566528 0.682678 0.140198 0.439514 1445372731 0.566528 0.682678 0.140198 0.439514 1445372731 0.566528 0.682678 0.140198 0.439514 1445372731 0.566528 0.682678 0.140198 0.439514 1445372731 0.683777 0.647095 0.188232 0.279663 1445372731 0.683777 0.647095 0.188232 0.279663 1445372731 0.683777 0.647095 0.188232 0.279663 1445372731 0.683777 0.647095 0.188232 0.279663 1445372731 0.683777 0.647095 0.188232 0.279663 1445372731 0.683777 0.647095 0.188232 0.279663 1445372731 0.768433 0.590576 0.217651 0.114990 1445372731 0.768433 0.590576 0.217651 0.114990 1445372731 0.768433 0.590576 0.217651 0.114990 1445372731 0.768433 0.590576 0.217651 0.114990 1445372731 0.768433 0.590576 0.217651 0.114990 1445372731 0.768433 0.590576 0.217651 0.114990 1445372731 0.768433 0.590576 0.217651 0.114990 1445372731 0.794067 0.561462 0.228943 -0.040955 1445372731 0.794067 0.561462 0.228943 -0.040955 1445372731 0.794067 0.561462 0.228943 -0.040955 1445372731 0.794067 0.561462 0.228943 -0.040955 1445372731 0.794067 0.561462 0.228943 -0.040955 1445372731 0.794067 0.561462 0.228943 -0.040955 1445372731 0.842346 0.482605 0.214294 -0.107300 1445372731 0.842346 0.482605 0.214294 -0.107300 1445372731 0.842346 0.482605 0.214294 -0.107300 1445372731 0.842346 0.482605 0.214294 -0.107300 1445372731 0.842346 0.482605 0.214294 -0.107300 1445372731 0.842346 0.482605 0.214294 -0.107300 1445372731 0.884583 0.417786 0.199158 -0.056641 1445372731 0.884583 0.417786 0.199158 -0.056641 1445372731 0.884583 0.417786 0.199158 -0.056641 1445372731 0.884583 0.417786 0.199158 -0.056641 1445372731 0.884583 0.417786 0.199158 -0.056641 1445372731 0.871826 0.448303 0.171021 0.097900 1445372731 0.871826 0.448303 0.171021 0.097900 1445372731 0.871826 0.448303 0.171021 0.097900 1445372731 0.871826 0.448303 0.171021 0.097900 1445372731 0.871826 0.448303 0.171021 0.097900 1445372731 0.871826 0.448303 0.171021 0.097900 1445372731 0.871826 0.448303 0.171021 0.097900 1445372731 0.803528 0.498169 0.124329 0.300964 1445372731 0.803528 0.498169 0.124329 0.300964 1445372731 0.803528 0.498169 0.124329 0.300964 1445372731 0.803528 0.498169 0.124329 0.300964 1445372731 0.803528 0.498169 0.124329 0.300964 1445372731 0.803528 0.498169 0.124329 0.300964 1445372731 0.681824 0.529785 0.028748 0.503479 1445372731 0.681824 0.529785 0.028748 0.503479 1445372731 0.681824 0.529785 0.028748 0.503479 1445372731 0.681824 0.529785 0.028748 0.503479 1445372731 0.681824 0.529785 0.028748 0.503479 1445372731 0.569885 0.538452 -0.120483 0.608826 1445372731 0.569885 0.538452 -0.120483 0.608826 1445372731 0.569885 0.538452 -0.120483 0.608826 1445372731 0.569885 0.538452 -0.120483 0.608826 1445372731 0.569885 0.538452 -0.120483 0.608826 1445372731 0.569885 0.538452 -0.120483 0.608826 1445372731 0.398865 0.632568 -0.104004 0.655640 1445372731 0.398865 0.632568 -0.104004 0.655640 1445372731 0.398865 0.632568 -0.104004 0.655640 1445372731 0.398865 0.632568 -0.104004 0.655640 1445372731 0.425293 0.627625 -0.083862 0.646545 1445372731 0.425293 0.627625 -0.083862 0.646545 1445372731 0.425293 0.627625 -0.083862 0.646545 1445372731 0.425293 0.627625 -0.083862 0.646545 1445372731 0.425293 0.627625 -0.083862 0.646545 1445372731 0.425293 0.627625 -0.083862 0.646545 1445372731 0.517151 0.628601 0.024353 0.580261 1445372731 0.517151 0.628601 0.024353 0.580261 1445372731 0.517151 0.628601 0.024353 0.580261 1445372731 0.517151 0.628601 0.024353 0.580261 1445372732 0.517151 0.628601 0.024353 0.580261 1445372732 0.517151 0.628601 0.024353 0.580261 1445372732 0.666016 0.582703 0.085693 0.457642 1445372732 0.666016 0.582703 0.085693 0.457642 1445372732 0.666016 0.582703 0.085693 0.457642 1445372732 0.666016 0.582703 0.085693 0.457642 1445372732 0.666016 0.582703 0.085693 0.457642 1445372732 0.666016 0.582703 0.085693 0.457642 1445372732 0.770752 0.536499 0.148132 0.309875 1445372732 0.770752 0.536499 0.148132 0.309875 1445372732 0.770752 0.536499 0.148132 0.309875 1445372732 0.770752 0.536499 0.148132 0.309875 1445372732 0.770752 0.536499 0.148132 0.309875 1445372732 0.821838 0.515442 0.196106 0.142639 1445372732 0.821838 0.515442 0.196106 0.142639 1445372732 0.821838 0.515442 0.196106 0.142639 1445372732 0.821838 0.515442 0.196106 0.142639 1445372732 0.843689 0.495728 0.204773 -0.021729 1445372732 0.843689 0.495728 0.204773 -0.021729 1445372732 0.843689 0.495728 0.204773 -0.021729 1445372732 0.843689 0.495728 0.204773 -0.021729 1445372732 0.843689 0.495728 0.204773 -0.021729 1445372732 0.843689 0.495728 0.204773 -0.021729 1445372732 0.885437 0.415833 0.178040 -0.106079 1445372732 
0.457703 0.622986 -0.156250 0.614746 1445372734 0.457703 0.622986 -0.156250 0.614746 1445372734 0.457703 0.622986 -0.156250 0.614746 1445372734 0.457703 0.622986 -0.156250 0.614746 1445372734 0.484070 0.604126 -0.197693 0.601257 1445372734 0.484070 0.604126 -0.197693 0.601257 1445372734 0.484070 0.604126 -0.197693 0.601257 1445372734 0.484070 0.604126 -0.197693 0.601257 1445372734 0.484070 0.604126 -0.197693 0.601257 1445372734 0.484070 0.604126 -0.197693 0.601257 1445372734 0.511963 0.579102 -0.239624 0.587402 1445372734 0.511963 0.579102 -0.239624 0.587402 1445372734 0.511963 0.579102 -0.239624 0.587402 1445372734 0.511963 0.579102 -0.239624 0.587402 1445372734 0.511963 0.579102 -0.239624 0.587402 1445372734 0.511963 0.579102 -0.239624 0.587402 1445372734 0.531921 0.557434 -0.266602 0.578979 1445372734 0.531921 0.557434 -0.266602 0.578979 1445372734 0.531921 0.557434 -0.266602 0.578979 1445372734 0.531921 0.557434 -0.266602 0.578979 1445372734 0.531921 0.557434 -0.266602 0.578979 1445372734 0.531921 0.557434 -0.266602 0.578979 1445372734 0.540771 0.547363 -0.271057 0.578308 1445372734 0.540771 0.547363 -0.271057 0.578308 1445372734 0.540771 0.547363 -0.271057 0.578308 1445372734 0.540771 0.547363 -0.271057 0.578308 1445372734 0.540771 0.547363 -0.271057 0.578308 1445372734 0.540771 0.547363 -0.271057 0.578308 1445372734 0.540771 0.547363 -0.271057 0.578308 1445372734 0.543274 0.545227 -0.263428 0.581482 1445372734 0.543274 0.545227 -0.263428 0.581482 1445372734 0.543274 0.545227 -0.263428 0.581482 1445372734 0.543274 0.545227 -0.263428 0.581482 1445372734 0.543274 0.545227 -0.263428 0.581482 1445372734 0.522949 0.561157 -0.238098 0.595642 1445372734 0.522949 0.561157 -0.238098 0.595642 1445372734 0.522949 0.561157 -0.238098 0.595642 1445372734 0.522949 0.561157 -0.238098 0.595642 1445372734 0.522949 0.561157 -0.238098 0.595642 1445372734 0.522949 0.561157 -0.238098 0.595642 1445372734 0.522949 0.561157 -0.238098 0.595642 1445372734 0.493774 0.582092 -0.212036 0.610168 1445372734 0.493774 0.582092 -0.212036 0.610168 1445372734 0.493774 0.582092 -0.212036 0.610168 1445372734 0.493774 0.582092 -0.212036 0.610168 1445372734 0.493774 0.582092 -0.212036 0.610168 1445372734 0.493774 0.582092 -0.212036 0.610168 1445372734 0.467224 0.597107 -0.205444 0.618713 1445372734 0.467224 0.597107 -0.205444 0.618713 1445372734 0.467224 0.597107 -0.205444 0.618713 1445372734 0.467224 0.597107 -0.205444 0.618713 1445372734 0.467224 0.597107 -0.205444 0.618713 1445372734 0.448608 0.602600 -0.219971 0.622192 1445372734 0.448608 0.602600 -0.219971 0.622192 1445372734 0.448608 0.602600 -0.219971 0.622192 1445372734 0.448608 0.602600 -0.219971 0.622192 1445372734 0.448608 0.602600 -0.219971 0.622192 1445372734 0.448608 0.602600 -0.219971 0.622192 1445372735 0.448608 0.602600 -0.219971 0.622192 1445372735 0.420715 0.608704 -0.223267 0.634460 1445372735 0.420715 0.608704 -0.223267 0.634460 1445372735 0.420715 0.608704 -0.223267 0.634460 1445372735 0.420715 0.608704 -0.223267 0.634460 1445372735 0.420715 0.608704 -0.223267 0.634460 1445372735 0.420715 0.608704 -0.223267 0.634460 1445372735 0.388000 0.619385 -0.199951 0.652527 1445372735 0.388000 0.619385 -0.199951 0.652527 1445372735 0.388000 0.619385 -0.199951 0.652527 1445372735 0.388000 0.619385 -0.199951 0.652527 1445372735 0.388000 0.619385 -0.199951 0.652527 1445372735 0.388000 0.619385 -0.199951 0.652527 1445372735 0.368225 0.623352 -0.171936 0.667969 1445372735 0.368225 0.623352 -0.171936 0.667969 1445372735 0.368225 0.623352 -0.171936 0.667969 1445372735 0.368225 0.623352 -0.171936 0.667969 1445372735 0.368225 0.623352 -0.171936 0.667969 1445372735 0.368225 0.623352 -0.171936 0.667969 1445372735 0.368225 0.623352 -0.171936 0.667969 1445372735 0.375671 0.619080 -0.155029 0.671936 1445372735 0.375671 0.619080 -0.155029 0.671936 1445372735 0.375671 0.619080 -0.155029 0.671936 1445372735 0.375671 0.619080 -0.155029 0.671936 1445372735 0.375671 0.619080 -0.155029 0.671936 1445372735 0.406494 0.601868 -0.163452 0.667603 1445372735 0.406494 0.601868 -0.163452 0.667603 1445372735 0.406494 0.601868 -0.163452 0.667603 1445372735 0.406494 0.601868 -0.163452 0.667603 1445372735 0.406494 0.601868 -0.163452 0.667603 1445372735 0.406494 0.601868 -0.163452 0.667603 1445372735 0.429932 0.586426 -0.165710 0.666138 1445372735 0.429932 0.586426 -0.165710 0.666138 1445372735 0.429932 0.586426 -0.165710 0.666138 1445372735 0.429932 0.586426 -0.165710 0.666138 1445372735 0.429932 0.586426 -0.165710 0.666138 1445372735 0.429932 0.586426 -0.165710 0.666138 1445372735 0.429932 0.586426 -0.165710 0.666138 1445372735 0.457031 0.571838 -0.159302 0.662292 1445372735 0.457031 0.571838 -0.159302 0.662292 1445372735 0.457031 0.571838 -0.159302 0.662292 1445372735 0.457031 0.571838 -0.159302 0.662292 1445372735 0.457031 0.571838 -0.159302 0.662292 1445372735 0.457031 0.571838 -0.159302 0.662292 1445372735 0.457031 0.571838 -0.159302 0.662292 1445372735 0.493652 0.557617 -0.147034 0.650879 1445372735 0.493652 0.557617 -0.147034 0.650879 1445372735 0.493652 0.557617 -0.147034 0.650879 1445372735 0.493652 0.557617 -0.147034 0.650879 1445372735 0.493652 0.557617 -0.147034 0.650879 1445372735 0.493652 0.557617 -0.147034 0.650879 1445372735 0.533142 0.546448 -0.131348 0.632263 1445372735 0.533142 0.546448 -0.131348 0.632263 1445372735 0.533142 0.546448 -0.131348 0.632263 1445372735 0.533142 0.546448 -0.131348 0.632263 1445372735 0.533142 0.546448 -0.131348 0.632263 1445372735 0.533142 0.546448 -0.131348 0.632263 1445372735 0.533142 0.546448 -0.131348 0.632263 1445372735 0.572510 0.531738 -0.129150 0.610474 1445372735 0.572510 0.531738 -0.129150 0.610474 1445372735 0.572510 0.531738 -0.129150 0.610474 1445372735 0.572510 0.531738 -0.129150 0.610474 1445372735 0.572510 0.531738 -0.129150 0.610474 1445372735 0.572510 0.531738 -0.129150 0.610474 1445372735 0.579773 0.535583 -0.118408 0.602356 1445372735 0.579773 0.535583 -0.118408 0.602356 1445372735 0.579773 0.535583 -0.118408 0.602356 1445372735 0.579773 0.535583 -0.118408 0.602356 1445372735 0.579773 0.535583 -0.118408 0.602356 1445372735 0.579773 0.535583 -0.118408 0.602356 1445372735 0.579773 0.535583 -0.118408 0.602356 1445372735 0.569397 0.550293 -0.116943 0.599304 1445372735 0.569397 0.550293 -0.116943 0.599304 1445372735 0.569397 0.550293 -0.116943 0.599304 1445372735 0.569397 0.550293 -0.116943 0.599304 1445372735 0.569397 0.550293 -0.116943 0.599304 1445372735 0.569397 0.550293 -0.116943 0.599304 1445372735 0.553833 0.562195 -0.136230 0.598816 1445372735 0.553833 0.562195 -0.136230 0.598816 1445372735 0.553833 0.562195 -0.136230 0.598816 1445372735 0.553833 0.562195 -0.136230 0.598816 1445372735 0.553833 0.562195 -0.136230 0.598816 1445372735 0.553833 0.562195 -0.136230 0.598816 1445372735 0.519836 0.580200 -0.154358 0.607605 1445372735 0.519836 0.580200 -0.154358 0.607605 1445372735 0.519836 0.580200 -0.154358 0.607605 1445372735 0.519836 0.580200 -0.154358 0.607605 1445372735 0.519836 0.580200 -0.154358 0.607605 1445372735 0.519836 0.580200 -0.154358 0.607605 1445372735 0.462158 0.608093 -0.145142 0.628845 1445372735 0.462158 0.608093 -0.145142 0.628845 1445372735 0.462158 0.608093 -0.145142 0.628845 1445372735 0.462158 0.608093 -0.145142 0.628845 1445372735 0.462158 0.608093 -0.145142 0.628845 1445372735 0.462158 0.608093 -0.145142 0.628845 1445372735 0.408142 0.628967 -0.120300 0.650574 1445372735 0.408142 0.628967 -0.120300 0.650574 1445372735 0.408142 0.628967 -0.120300 0.650574 1445372735 0.408142 0.628967 -0.120300 0.650574 1445372735 0.408142 0.628967 -0.120300 0.650574 1445372735 0.408142 0.628967 -0.120300 0.650574 1445372735 0.382019 0.635620 -0.093872 0.664185 1445372735 0.382019 0.635620 -0.093872 0.664185 1445372735 0.382019 0.635620 -0.093872 0.664185 1445372735 0.382019 0.635620 -0.093872 0.664185 1445372735 0.382019 0.635620 -0.093872 0.664185 1445372735 0.382019 0.635620 -0.093872 0.664185 1445372735 0.399658 0.632690 -0.091187 0.656921 1445372735 0.399658 0.632690 -0.091187 0.656921 1445372735 0.399658 0.632690 -0.091187 0.656921 1445372735 0.399658 0.632690 -0.091187 0.656921 1445372735 0.399658 0.632690 -0.091187 0.656921 1445372735 0.399658 0.632690 -0.091187 0.656921 1445372735 0.399658 0.632690 -0.091187 0.656921 1445372735 0.443298 0.621155 -0.106384 0.637390 1445372736 0.443298 0.621155 -0.106384 0.637390 1445372736 0.443298 0.621155 -0.106384 0.637390 1445372736 0.443298 0.621155 -0.106384 0.637390 1445372736 0.443298 0.621155 -0.106384 0.637390 1445372736 0.443298 0.621155 -0.106384 0.637390 1445372736 0.491638 0.604797 -0.119263 0.614929 1445372736 0.491638 0.604797 -0.119263 0.614929 1445372736 0.491638 0.604797 -0.119263 0.614929 1445372736 0.491638 0.604797 -0.119263 0.614929 1445372736 0.491638 0.604797 -0.119263 0.614929 1445372736 0.491638 0.604797 -0.119263 0.614929 1445372736 0.491638 0.604797 -0.119263 0.614929 1445372736 0.539917 0.586426 -0.123596 0.591003 1445372736 0.539917 0.586426 -0.123596 0.591003 1445372736 0.539917 0.586426 -0.123596 0.591003 1445372736 0.539917 0.586426 -0.123596 0.591003 1445372736 0.539917 0.586426 -0.123596 0.591003 1445372736 0.539917 0.586426 -0.123596 0.591003 1445372736 0.539917 0.586426 -0.123596 0.591003 1445372736 0.584290 0.566406 -0.124023 0.567749 1445372736 0.584290 0.566406 -0.124023 0.567749 1445372736 0.584290 0.566406 -0.124023 0.567749 1445372736 0.584290 0.566406 -0.124023 0.567749 1445372736 0.584290 0.566406 -0.124023 0.567749 1445372736 0.584290 0.566406 -0.124023 0.567749 1445372736 0.611267 0.556091 -0.120544 0.550049 1445372736 0.611267 0.556091 -0.120544 0.550049 1445372736 0.611267 0.556091 -0.120544 0.550049 1445372736 0.611267 0.556091 -0.120544 0.550049 1445372736 0.611267 0.556091 -0.120544 0.550049 1445372736 0.615845 0.556885 -0.122253 0.543640 1445372736 0.615845 0.556885 -0.122253 0.543640 1445372736 0.615845 0.556885 -0.122253 0.543640 1445372736 0.615845 0.556885 -0.122253 0.543640 1445372736 0.615845 0.556885 -0.122253 0.543640 1445372736 0.615845 0.556885 -0.122253 0.543640 1445372736 0.615845 0.556885 -0.122253 0.543640 1445372736 0.605713 0.559204 -0.139343 0.548462 1445372736 0.605713 0.559204 -0.139343 0.548462 1445372736 0.605713 0.559204 -0.139343 0.548462 1445372736 0.605713 0.559204 -0.139343 0.548462 1445372736 0.605713 0.559204 -0.139343 0.548462 1445372736 0.605713 0.559204 -0.139343 0.548462 1445372736 0.577881 0.567444 -0.161804 0.563721 1445372736 0.577881 0.567444 -0.161804 0.563721 1445372736 0.577881 0.567444 -0.161804 0.563721 1445372736 0.577881 0.567444 -0.161804 0.563721 1445372736 0.577881 0.567444 -0.161804 0.563721 1445372736 0.577881 0.567444 -0.161804 0.563721 1445372736 0.528320 0.588074 -0.181152 0.584961 1445372736 0.528320 0.588074 -0.181152 0.584961 1445372736 0.528320 0.588074 -0.181152 0.584961 1445372736 0.528320 0.588074 -0.181152 0.584961 1445372736 0.528320 0.588074 -0.181152 0.584961 1445372736 0.528320 0.588074 -0.181152 0.584961 1445372736 0.471558 0.606323 -0.206848 0.605957 1445372736 0.471558 0.606323 -0.206848 0.605957 1445372736 0.471558 0.606323 -0.206848 0.605957 1445372736 0.471558 0.606323 -0.206848 0.605957 1445372736 0.471558 0.606323 -0.206848 0.605957 1445372736 0.471558 0.606323 -0.206848 0.605957 1445372736 0.404358 0.623779 -0.216125 0.632935 1445372736 0.404358 0.623779 -0.216125 0.632935 1445372736 0.404358 0.623779 -0.216125 0.632935 1445372736 0.404358 0.623779 -0.216125 0.632935 1445372736 0.404358 0.623779 -0.216125 0.632935 1445372736 0.404358 0.623779 -0.216125 0.632935 1445372736 0.404358 0.623779 -0.216125 0.632935 1445372736 0.342468 0.639099 -0.200623 0.658752 1445372736 0.342468 0.639099 -0.200623 0.658752 1445372736 0.342468 0.639099 -0.200623 0.658752 1445372736 0.342468 0.639099 -0.200623 0.658752 1445372736 0.342468 0.639099 -0.200623 0.658752 1445372736 0.342468 0.639099 -0.200623 0.658752 1445372736 0.309204 0.645813 -0.177612 0.675049 1445372736 0.309204 0.645813 -0.177612 0.675049 1445372736 0.309204 0.645813 -0.177612 0.675049 1445372736 0.309204 0.645813 -0.177612 0.675049 1445372736 0.309204 0.645813 -0.177612 0.675049 1445372736 0.309204 0.645813 -0.177612 0.675049 1445372736 0.312744 0.645325 -0.163147 0.677551 1445372736 0.312744 0.645325 -0.163147 0.677551 1445372736 0.312744 0.645325 -0.163147 0.677551 1445372736 0.312744 0.645325 -0.163147 0.677551 1445372736 0.312744 0.645325 -0.163147 0.677551 1445372736 0.312744 0.645325 -0.163147 0.677551 1445372736 0.312744 0.645325 -0.163147 0.677551 1445372736 0.343323 0.637207 -0.161987 0.670593 1445372736 0.343323 0.637207 -0.161987 0.670593 1445372736 0.343323 0.637207 -0.161987 0.670593 1445372736 0.343323 0.637207 -0.161987 0.670593 1445372736 0.343323 0.637207 -0.161987 0.670593 1445372736 0.343323 0.637207 -0.161987 0.670593 1445372736 0.392090 0.619446 -0.168701 0.658813 1445372736 0.392090 0.619446 -0.168701 0.658813 1445372736 0.392090 0.619446 -0.168701 0.658813 1445372736 0.392090 0.619446 -0.168701 0.658813 1445372736 0.392090 0.619446 -0.168701 0.658813 1445372736 0.448486 0.595093 -0.173340 0.643860 1445372736 0.448486 0.595093 -0.173340 0.643860 1445372736 0.448486 0.595093 -0.173340 0.643860 1445372736 0.448486 0.595093 -0.173340 0.643860 1445372736 0.448486 0.595093 -0.173340 0.643860 1445372736 0.448486 0.595093 -0.173340 0.643860 1445372736 0.501221 0.572876 -0.166748 0.626709 1445372736 0.501221 0.572876 -0.166748 0.626709 1445372736 0.501221 0.572876 -0.166748 0.626709 1445372736 0.501221 0.572876 -0.166748 0.626709 1445372736 0.501221 0.572876 -0.166748 0.626709 1445372736 0.501221 0.572876 -0.166748 0.626709 1445372736 0.549133 0.554199 -0.152832 0.606567 1445372736 0.549133 0.554199 -0.152832 0.606567 1445372737 0.549133 0.554199 -0.152832 0.606567 1445372737 0.549133 0.554199 -0.152832 0.606567 1445372737 0.549133 0.554199 -0.152832 0.606567 1445372737 0.549133 0.554199 -0.152832 0.606567 1445372737 0.591064 0.535400 -0.142639 0.586121 1445372737 0.591064 0.535400 -0.142639 0.586121 1445372737 0.591064 0.535400 -0.142639 0.586121 1445372737 0.591064 0.535400 -0.142639 0.586121 1445372737 0.591064 0.535400 -0.142639 0.586121 1445372737 0.591064 0.535400 -0.142639 0.586121 1445372737 0.591064 0.535400 -0.142639 0.586121 1445372737 0.612061 0.525208 -0.133789 0.575806 1445372737 0.612061 0.525208 -0.133789 0.575806 1445372737 0.612061 0.525208 -0.133789 0.575806 1445372737 0.612061 0.525208 -0.133789 0.575806 1445372737 0.604675 0.535828 -0.117371 0.577393 1445372737 0.604675 0.535828 -0.117371 0.577393 1445372737 0.604675 0.535828 -0.117371 0.577393 1445372737 0.604675 0.535828 -0.117371 0.577393 1445372737 0.604675 0.535828 -0.117371 0.577393 1445372737 0.604675 0.535828 -0.117371 0.577393 1445372737 0.604675 0.535828 -0.117371 0.577393 1445372737 0.579041 0.558716 -0.101868 0.584900 1445372737 0.579041 0.558716 -0.101868 0.584900 1445372737 0.579041 0.558716 -0.101868 0.584900 1445372737 0.579041 0.558716 -0.101868 0.584900 1445372737 0.579041 0.558716 -0.101868 0.584900 1445372737 0.579041 0.558716 -0.101868 0.584900 1445372737 0.547791 0.581177 -0.098694 0.593567 1445372737 0.547791 0.581177 -0.098694 0.593567 1445372737 0.547791 0.581177 -0.098694 0.593567 1445372737 0.547791 0.581177 -0.098694 0.593567 1445372737 0.547791 0.581177 -0.098694 0.593567 1445372737 0.547791 0.581177 -0.098694 0.593567 1445372737 0.511169 0.599915 -0.112549 0.604980 1445372737 0.511169 0.599915 -0.112549 0.604980 1445372737 0.511169 0.599915 -0.112549 0.604980 1445372737 0.511169 0.599915 -0.112549 0.604980 1445372737 0.511169 0.599915 -0.112549 0.604980 1445372737 0.511169 0.599915 -0.112549 0.604980 1445372737 0.460388 0.618713 -0.127686 0.623535 1445372737 0.460388 0.618713 -0.127686 0.623535 1445372737 0.460388 0.618713 -0.127686 0.623535 1445372737 0.460388 0.618713 -0.127686 0.623535 1445372737 0.460388 0.618713 -0.127686 0.623535 1445372737 0.460388 0.618713 -0.127686 0.623535 1445372737 0.392334 0.640869 -0.120422 0.648682 1445372737 0.392334 0.640869 -0.120422 0.648682 1445372737 0.392334 0.640869 -0.120422 0.648682 1445372737 0.392334 0.640869 -0.120422 0.648682 1445372737 0.392334 0.640869 -0.120422 0.648682 1445372737 0.392334 0.640869 -0.120422 0.648682 1445372737 0.336548 0.655579 -0.097900 0.668762 1445372737 0.336548 0.655579 -0.097900 0.668762 1445372737 0.336548 0.655579 -0.097900 0.668762 1445372737 0.336548 0.655579 -0.097900 0.668762 1445372737 0.336548 0.655579 -0.097900 0.668762 1445372737 0.336548 0.655579 -0.097900 0.668762 1445372737 0.315552 0.658203 -0.082520 0.678467 1445372737 0.315552 0.658203 -0.082520 0.678467 1445372737 0.315552 0.658203 -0.082520 0.678467 1445372737 0.315552 0.658203 -0.082520 0.678467 1445372737 0.315552 0.658203 -0.082520 0.678467 1445372737 0.315552 0.658203 -0.082520 0.678467 1445372737 0.330566 0.652344 -0.081848 0.677002 1445372737 0.330566 0.652344 -0.081848 0.677002 1445372737 0.330566 0.652344 -0.081848 0.677002 1445372737 0.330566 0.652344 -0.081848 0.677002 1445372737 0.330566 0.652344 -0.081848 0.677002 1445372737 0.330566 0.652344 -0.081848 0.677002 1445372737 0.366028 0.641174 -0.083740 0.669189 1445372737 0.366028 0.641174 -0.083740 0.669189 1445372737 0.366028 0.641174 -0.083740 0.669189 1445372737 0.366028 0.641174 -0.083740 0.669189 1445372737 0.366028 0.641174 -0.083740 0.669189 1445372737 0.366028 0.641174 -0.083740 0.669189 1445372737 0.366028 0.641174 -0.083740 0.669189 1445372737 0.412781 0.625549 -0.084045 0.656616 1445372737 0.412781 0.625549 -0.084045 0.656616 1445372737 0.412781 0.625549 -0.084045 0.656616 1445372737 0.412781 0.625549 -0.084045 0.656616 1445372737 0.412781 0.625549 -0.084045 0.656616 1445372737 0.412781 0.625549 -0.084045 0.656616 1445372737 0.459534 0.608093 -0.080017 0.642273 1445372737 0.459534 0.608093 -0.080017 0.642273 1445372737 0.459534 0.608093 -0.080017 0.642273 1445372737 0.459534 0.608093 -0.080017 0.642273 1445372737 0.459534 0.608093 -0.080017 0.642273 1445372737 0.459534 0.608093 -0.080017 0.642273 1445372737 0.502563 0.592224 -0.072388 0.625549 1445372737 0.502563 0.592224 -0.072388 0.625549 1445372737 0.502563 0.592224 -0.072388 0.625549 1445372737 0.502563 0.592224 -0.072388 0.625549 1445372737 0.502563 0.592224 -0.072388 0.625549 1445372737 0.502563 0.592224 -0.072388 0.625549 1445372737 0.502563 0.592224 -0.072388 0.625549 1445372737 0.540100 0.578735 -0.066284 0.607361 1445372737 0.540100 0.578735 -0.066284 0.607361 1445372737 0.540100 0.578735 -0.066284 0.607361 1445372737 0.540100 0.578735 -0.066284 0.607361 1445372737 0.540100 0.578735 -0.066284 0.607361 1445372737 0.540100 0.578735 -0.066284 0.607361 1445372737 0.564697 0.571228 -0.058777 0.592712 1445372737 0.564697 0.571228 -0.058777 0.592712 1445372737 0.564697 0.571228 -0.058777 0.592712 1445372737 0.564697 0.571228 -0.058777 0.592712 1445372737 0.564697 0.571228 -0.058777 0.592712 1445372737 0.564697 0.571228 -0.058777 0.592712 1445372737 0.564697 0.571228 -0.058777 0.592712 1445372737 0.568726 0.573486 -0.051636 0.587280 1445372737 0.568726 0.573486 -0.051636 0.587280 1445372737 0.568726 0.573486 -0.051636 0.587280 1445372738 0.568726 0.573486 -0.051636 0.587280 1445372738 0.568726 0.573486 -0.051636 0.587280 1445372738 0.568726 0.573486 -0.051636 0.587280 1445372738 0.548767 0.585266 -0.051147 0.594666 1445372738 0.548767 0.585266 -0.051147 0.594666 1445372738 0.548767 0.585266 -0.051147 0.594666 1445372738 0.548767 0.585266 -0.051147 0.594666 1445372738 0.548767 0.585266 -0.051147 0.594666 1445372738 0.548767 0.585266 -0.051147 0.594666 1445372738 0.515625 0.597168 -0.069824 0.610352 1445372738 0.515625 0.597168 -0.069824 0.610352 1445372738 0.515625 0.597168 -0.069824 0.610352 1445372738 0.515625 0.597168 -0.069824 0.610352 1445372738 0.515625 0.597168 -0.069824 0.610352 1445372738 0.515625 0.597168 -0.069824 0.610352 1445372738 0.473450 0.607239 -0.107178 0.628906 1445372738 0.473450 0.607239 -0.107178 0.628906 1445372738 0.473450 0.607239 -0.107178 0.628906 1445372738 0.473450 0.607239 -0.107178 0.628906 1445372738 0.473450 0.607239 -0.107178 0.628906 1445372738 0.473450 0.607239 -0.107178 0.628906 1445372738 0.424622 0.616882 -0.159058 0.643250 1445372738 0.424622 0.616882 -0.159058 0.643250 1445372738 0.424622 0.616882 -0.159058 0.643250 1445372738 0.424622 0.616882 -0.159058 0.643250 1445372738 0.424622 0.616882 -0.159058 0.643250 1445372738 0.424622 0.616882 -0.159058 0.643250 1445372738 0.368286 0.625244 -0.214661 0.653687 1445372738 0.368286 0.625244 -0.214661 0.653687 1445372738 0.368286 0.625244 -0.214661 0.653687 1445372738 0.368286 0.625244 -0.214661 0.653687 1445372738 0.368286 0.625244 -0.214661 0.653687 1445372738 0.294739 0.634888 -0.243225 0.671387 1445372738 0.294739 0.634888 -0.243225 0.671387 1445372738 0.294739 0.634888 -0.243225 0.671387 1445372738 0.294739 0.634888 -0.243225 0.671387 1445372738 0.294739 0.634888 -0.243225 0.671387 1445372738 0.294739 0.634888 -0.243225 0.671387 1445372738 0.241333 0.640198 -0.244812 0.686951 1445372738 0.241333 0.640198 -0.244812 0.686951 1445372738 0.241333 0.640198 -0.244812 0.686951 1445372738 0.241333 0.640198 -0.244812 0.686951 1445372738 0.241333 0.640198 -0.244812 0.686951 1445372738 0.241333 0.640198 -0.244812 0.686951 1445372738 0.234009 0.636902 -0.242371 0.693420 1445372738 0.234009 0.636902 -0.242371 0.693420 1445372738 0.234009 0.636902 -0.242371 0.693420 1445372738 0.234009 0.636902 -0.242371 0.693420 1445372738 0.234009 0.636902 -0.242371 0.693420 1445372738 0.234009 0.636902 -0.242371 0.693420 1445372738 0.234009 0.636902 -0.242371 0.693420 1445372738 0.255676 0.631531 -0.224548 0.696655 1445372738 0.255676 0.631531 -0.224548 0.696655 1445372738 0.255676 0.631531 -0.224548 0.696655 1445372738 0.255676 0.631531 -0.224548 0.696655 1445372738 0.255676 0.631531 -0.224548 0.696655 1445372738 0.255676 0.631531 -0.224548 0.696655 1445372738 0.291321 0.623474 -0.199951 0.697388 1445372738 0.291321 0.623474 -0.199951 0.697388 1445372738 0.291321 0.623474 -0.199951 0.697388 1445372738 0.291321 0.623474 -0.199951 0.697388 1445372738 0.291321 0.623474 -0.199951 0.697388 1445372738 0.291321 0.623474 -0.199951 0.697388 1445372738 0.336914 0.610596 -0.183228 0.692810 1445372738 0.336914 0.610596 -0.183228 0.692810 1445372738 0.336914 0.610596 -0.183228 0.692810 1445372738 0.336914 0.610596 -0.183228 0.692810 1445372738 0.336914 0.610596 -0.183228 0.692810 1445372738 0.336914 0.610596 -0.183228 0.692810 1445372738 0.386169 0.595276 -0.168152 0.684204 1445372738 0.386169 0.595276 -0.168152 0.684204 1445372738 0.386169 0.595276 -0.168152 0.684204 1445372738 0.386169 0.595276 -0.168152 0.684204 1445372738 0.386169 0.595276 -0.168152 0.684204 1445372738 0.386169 0.595276 -0.168152 0.684204 1445372738 0.435242 0.583252 -0.141296 0.671082 1445372738 0.435242 0.583252 -0.141296 0.671082 1445372738 0.435242 0.583252 -0.141296 0.671082 1445372738 0.435242 0.583252 -0.141296 0.671082 1445372738 0.435242 0.583252 -0.141296 0.671082 1445372738 0.435242 0.583252 -0.141296 0.671082 1445372738 0.482483 0.576050 -0.106201 0.651184 1445372738 0.482483 0.576050 -0.106201 0.651184 1445372738 0.482483 0.576050 -0.106201 0.651184 1445372738 0.482483 0.576050 -0.106201 0.651184 1445372738 0.482483 0.576050 -0.106201 0.651184 1445372738 0.482483 0.576050 -0.106201 0.651184 1445372738 0.519714 0.571106 -0.082031 0.630005 1445372738 0.519714 0.571106 -0.082031 0.630005 1445372738 0.519714 0.571106 -0.082031 0.630005 1445372738 0.519714 0.571106 -0.082031 0.630005 1445372738 0.519714 0.571106 -0.082031 0.630005 1445372738 0.519714 0.571106 -0.082031 0.630005 1445372738 0.534241 0.571716 -0.075500 0.617981 1445372738 0.534241 0.571716 -0.075500 0.617981 1445372738 0.534241 0.571716 -0.075500 0.617981 1445372738 0.534241 0.571716 -0.075500 0.617981 1445372738 0.534241 0.571716 -0.075500 0.617981 1445372738 0.534241 0.571716 -0.075500 0.617981 1445372738 0.534241 0.571716 -0.075500 0.617981 1445372738 0.526917 0.577515 -0.084595 0.617676 1445372738 0.526917 0.577515 -0.084595 0.617676 1445372738 0.526917 0.577515 -0.084595 0.617676 1445372738 0.526917 0.577515 -0.084595 0.617676 1445372738 0.526917 0.577515 -0.084595 0.617676 1445372738 0.526917 0.577515 -0.084595 0.617676 1445372738 0.503296 0.588257 -0.101624 0.624695 1445372738 0.503296 0.588257 -0.101624 0.624695 1445372738 0.503296 0.588257 -0.101624 0.624695 1445372739 0.503296 0.588257 -0.101624 0.624695 1445372739 0.503296 0.588257 -0.101624 0.624695 1445372739 0.503296 0.588257 -0.101624 0.624695 1445372739 0.503296 0.588257 -0.101624 0.624695 1445372739 0.467651 0.601563 -0.130310 0.634277 1445372739 0.467651 0.601563 -0.130310 0.634277 1445372739 0.467651 0.601563 -0.130310 0.634277 1445372739 0.467651 0.601563 -0.130310 0.634277 1445372739 0.467651 0.601563 -0.130310 0.634277 1445372739 0.467651 0.601563 -0.130310 0.634277 1445372739 0.426331 0.612854 -0.170349 0.643066 1445372739 0.426331 0.612854 -0.170349 0.643066 1445372739 0.426331 0.612854 -0.170349 0.643066 1445372739 0.426331 0.612854 -0.170349 0.643066 1445372739 0.426331 0.612854 -0.170349 0.643066 1445372739 0.426331 0.612854 -0.170349 0.643066 1445372739 0.378052 0.621460 -0.209412 0.653381 1445372739 0.378052 0.621460 -0.209412 0.653381 1445372739 0.378052 0.621460 -0.209412 0.653381 1445372739 0.378052 0.621460 -0.209412 0.653381 1445372739 0.378052 0.621460 -0.209412 0.653381 1445372739 0.378052 0.621460 -0.209412 0.653381 1445372739 0.314331 0.634155 -0.214722 0.672974 1445372739 0.314331 0.634155 -0.214722 0.672974 1445372739 0.314331 0.634155 -0.214722 0.672974 1445372739 0.314331 0.634155 -0.214722 0.672974 1445372739 0.314331 0.634155 -0.214722 0.672974 1445372739 0.314331 0.634155 -0.214722 0.672974 1445372739 0.251892 0.645386 -0.177063 0.698975 1445372739 0.251892 0.645386 -0.177063 0.698975 1445372739 0.251892 0.645386 -0.177063 0.698975 1445372739 0.251892 0.645386 -0.177063 0.698975 1445372739 0.251892 0.645386 -0.177063 0.698975 1445372739 0.251892 0.645386 -0.177063 0.698975 1445372739 0.251892 0.645386 -0.177063 0.698975 1445372739 0.215332 0.648376 -0.133301 0.717896 1445372739 0.215332 0.648376 -0.133301 0.717896 1445372739 0.215332 0.648376 -0.133301 0.717896 1445372739 0.215332 0.648376 -0.133301 0.717896 1445372739 0.215332 0.648376 -0.133301 0.717896 1445372739 0.215332 0.648376 -0.133301 0.717896 1445372739 0.221130 0.641724 -0.115051 0.725220 1445372739 0.221130 0.641724 -0.115051 0.725220 1445372739 0.221130 0.641724 -0.115051 0.725220 1445372739 0.221130 0.641724 -0.115051 0.725220 1445372739 0.221130 0.641724 -0.115051 0.725220 1445372739 0.221130 0.641724 -0.115051 0.725220 1445372739 0.251831 0.632874 -0.115417 0.722961 1445372739 0.251831 0.632874 -0.115417 0.722961 1445372739 0.251831 0.632874 -0.115417 0.722961 1445372739 0.251831 0.632874 -0.115417 0.722961 1445372739 0.251831 0.632874 -0.115417 0.722961 1445372739 0.251831 0.632874 -0.115417 0.722961 1445372739 0.296753 0.621887 -0.114929 0.715454 1445372739 0.296753 0.621887 -0.114929 0.715454 1445372739 0.296753 0.621887 -0.114929 0.715454 1445372739 0.296753 0.621887 -0.114929 0.715454 1445372739 0.296753 0.621887 -0.114929 0.715454 1445372739 0.296753 0.621887 -0.114929 0.715454 1445372739 0.296753 0.621887 -0.114929 0.715454 1445372739 0.350098 0.609741 -0.109436 0.702515 1445372739 0.350098 0.609741 -0.109436 0.702515 1445372739 0.350098 0.609741 -0.109436 0.702515 1445372739 0.350098 0.609741 -0.109436 0.702515 1445372739 0.350098 0.609741 -0.109436 0.702515 1445372739 0.350098 0.609741 -0.109436 0.702515 1445372739 0.407104 0.597168 -0.096375 0.684326 1445372739 0.407104 0.597168 -0.096375 0.684326 1445372739 0.407104 0.597168 -0.096375 0.684326 1445372739 0.407104 0.597168 -0.096375 0.684326 1445372739 0.407104 0.597168 -0.096375 0.684326 1445372739 0.407104 0.597168 -0.096375 0.684326 1445372739 0.464966 0.584229 -0.080200 0.660278 1445372739 0.464966 0.584229 -0.080200 0.660278 1445372739 0.464966 0.584229 -0.080200 0.660278 1445372739 0.464966 0.584229 -0.080200 0.660278 1445372739 0.464966 0.584229 -0.080200 0.660278 1445372739 0.464966 0.584229 -0.080200 0.660278 1445372739 0.514954 0.570984 -0.070068 0.635437 1445372739 0.514954 0.570984 -0.070068 0.635437 1445372739 0.514954 0.570984 -0.070068 0.635437 1445372739 0.514954 0.570984 -0.070068 0.635437 1445372739 0.514954 0.570984 -0.070068 0.635437 1445372739 
0.451233 0.606628 -0.153137 0.636292 1445372741 0.451233 0.606628 -0.153137 0.636292 1445372741 0.451233 0.606628 -0.153137 0.636292 1445372741 0.451233 0.606628 -0.153137 0.636292 1445372741 0.451233 0.606628 -0.153137 0.636292 1445372741 0.451233 0.606628 -0.153137 0.636292 1445372741 0.489075 0.589111 -0.089600 0.636902 1445372741 0.489075 0.589111 -0.089600 0.636902 1445372741 0.489075 0.589111 -0.089600 0.636902 1445372741 0.489075 0.589111 -0.089600 0.636902 1445372741 0.489075 0.589111 -0.089600 0.636902 1445372741 0.489075 0.589111 -0.089600 0.636902 1445372741 0.489075 0.589111 -0.089600 0.636902 1445372741 0.585388 0.561218 -0.000854 0.585022 1445372741 0.585388 0.561218 -0.000854 0.585022 1445372741 0.585388 0.561218 -0.000854 0.585022 1445372741 0.585388 0.561218 -0.000854 0.585022 1445372741 0.585388 0.561218 -0.000854 0.585022 1445372741 0.585388 0.561218 -0.000854 0.585022 1445372741 0.677979 0.554443 0.117798 0.467957 1445372741 0.677979 0.554443 0.117798 0.467957 1445372741 0.677979 0.554443 0.117798 0.467957 1445372741 0.677979 0.554443 0.117798 0.467957 1445372741 0.677979 0.554443 0.117798 0.467957 1445372741 0.677979 0.554443 0.117798 0.467957 1445372741 0.781982 0.509338 0.189087 0.305237 1445372741 0.781982 0.509338 0.189087 0.305237 1445372741 0.781982 0.509338 0.189087 0.305237 1445372741 0.781982 0.509338 0.189087 0.305237 1445372741 0.781982 0.509338 0.189087 0.305237 1445372741 0.781982 0.509338 0.189087 0.305237 1445372741 0.827698 0.492798 0.243408 0.112793 1445372741 0.827698 0.492798 0.243408 0.112793 1445372741 0.827698 0.492798 0.243408 0.112793 1445372741 0.827698 0.492798 0.243408 0.112793 1445372741 0.827698 0.492798 0.243408 0.112793 1445372741 0.822937 0.505371 0.248413 -0.074768 1445372742 0.822937 0.505371 0.248413 -0.074768 1445372742 0.822937 0.505371 0.248413 -0.074768 1445372742 0.822937 0.505371 0.248413 -0.074768 1445372742 0.822937 0.505371 0.248413 -0.074768 1445372742 0.822937 0.505371 0.248413 -0.074768 1445372742 0.822937 0.505371 0.248413 -0.074768 1445372742 0.803772 0.520996 0.209961 -0.195740 1445372742 0.803772 0.520996 0.209961 -0.195740 1445372742 0.803772 0.520996 0.209961 -0.195740 1445372742 0.803772 0.520996 0.209961 -0.195740 1445372742 0.803772 0.520996 0.209961 -0.195740 1445372742 0.803772 0.520996 0.209961 -0.195740 1445372742 0.837952 0.478882 0.200928 -0.167419 1445372742 0.837952 0.478882 0.200928 -0.167419 1445372742 0.837952 0.478882 0.200928 -0.167419 1445372742 0.837952 0.478882 0.200928 -0.167419 1445372742 0.837952 0.478882 0.200928 -0.167419 1445372742 0.837952 0.478882 0.200928 -0.167419 1445372742 0.845154 0.481812 0.230286 -0.020691 1445372742 0.845154 0.481812 0.230286 -0.020691 1445372742 0.845154 0.481812 0.230286 -0.020691 1445372742 0.845154 0.481812 0.230286 -0.020691 1445372742 0.845154 0.481812 0.230286 -0.020691 1445372742 0.845154 0.481812 0.230286 -0.020691 1445372742 0.813538 0.488159 0.253906 0.187805 1445372742 0.813538 0.488159 0.253906 0.187805 1445372742 0.813538 0.488159 0.253906 0.187805 1445372742 0.813538 0.488159 0.253906 0.187805 1445372742 0.813538 0.488159 0.253906 0.187805 1445372742 0.813538 0.488159 0.253906 0.187805 1445372742 0.813538 0.488159 0.253906 0.187805 1445372742 0.647156 0.593994 0.253723 0.404846 1445372742 0.647156 0.593994 0.253723 0.404846 1445372742 0.647156 0.593994 0.253723 0.404846 1445372742 0.647156 0.593994 0.253723 0.404846 1445372742 0.647156 0.593994 0.253723 0.404846 1445372742 0.647156 0.593994 0.253723 0.404846 1445372742 0.440430 0.647766 0.189209 0.591980 1445372742 0.440430 0.647766 0.189209 0.591980 1445372742 0.440430 0.647766 0.189209 0.591980 1445372742 0.440430 0.647766 0.189209 0.591980 1445372742 0.440430 0.647766 0.189209 0.591980 1445372742 0.216431 0.685425 0.127197 0.683411 1445372742 0.216431 0.685425 0.127197 0.683411 1445372742 0.216431 0.685425 0.127197 0.683411 1445372742 0.216431 0.685425 0.127197 0.683411 1445372742 0.216431 0.685425 0.127197 0.683411 1445372742 0.216431 0.685425 0.127197 0.683411 1445372742 0.165405 0.667664 0.018860 0.725586 1445372742 0.165405 0.667664 0.018860 0.725586 1445372742 0.165405 0.667664 0.018860 0.725586 1445372742 0.165405 0.667664 0.018860 0.725586 1445372742 0.165405 0.667664 0.018860 0.725586 1445372742 0.165405 0.667664 0.018860 0.725586 1445372742 0.165405 0.667664 0.018860 0.725586 1445372742 0.161377 0.678711 0.059937 0.713867 1445372742 0.161377 0.678711 0.059937 0.713867 1445372742 0.161377 0.678711 0.059937 0.713867 1445372742 0.161377 0.678711 0.059937 0.713867 1445372742 0.161377 0.678711 0.059937 0.713867 1445372742 0.161377 0.678711 0.059937 0.713867 1445372742 0.281616 0.691040 0.108887 0.656616 1445372742 0.281616 0.691040 0.108887 0.656616 1445372742 0.281616 0.691040 0.108887 0.656616 1445372742 0.281616 0.691040 0.108887 0.656616 1445372742 0.281616 0.691040 0.108887 0.656616 1445372742 0.281616 0.691040 0.108887 0.656616 1445372742 0.425232 0.694092 0.182007 0.551514 1445372742 0.425232 0.694092 0.182007 0.551514 1445372742 0.425232 0.694092 0.182007 0.551514 1445372742 0.425232 0.694092 0.182007 0.551514 1445372742 0.425232 0.694092 0.182007 0.551514 1445372742 0.425232 0.694092 0.182007 0.551514 1445372742 0.582214 0.668274 0.230042 0.401733 1445372742 0.582214 0.668274 0.230042 0.401733 1445372742 0.582214 0.668274 0.230042 0.401733 1445372742 0.582214 0.668274 0.230042 0.401733 1445372742 0.582214 0.668274 0.230042 0.401733 1445372742 0.582214 0.668274 0.230042 0.401733 1445372742 0.688965 0.635010 0.269165 0.222534 1445372742 0.688965 0.635010 0.269165 0.222534 1445372742 0.688965 0.635010 0.269165 0.222534 1445372742 0.688965 0.635010 0.269165 0.222534 1445372742 0.688965 0.635010 0.269165 0.222534 1445372742 0.742310 0.605408 0.284912 0.033630 1445372742 0.742310 0.605408 0.284912 0.033630 1445372742 0.742310 0.605408 0.284912 0.033630 1445372742 0.742310 0.605408 0.284912 0.033630 1445372742 0.742310 0.605408 0.284912 0.033630 1445372742 0.764771 0.577393 0.262207 -0.113953 1445372742 0.764771 0.577393 0.262207 -0.113953 1445372742 0.764771 0.577393 0.262207 -0.113953 1445372742 0.764771 0.577393 0.262207 -0.113953 1445372742 0.764771 0.577393 0.262207 -0.113953 1445372742 0.764771 0.577393 0.262207 -0.113953 1445372742 0.790894 0.543396 0.229309 -0.162903 1445372742 0.790894 0.543396 0.229309 -0.162903 1445372742 0.790894 0.543396 0.229309 -0.162903 1445372742 0.790894 0.543396 0.229309 -0.162903 1445372742 0.790894 0.543396 0.229309 -0.162903 1445372742 0.790894 0.543396 0.229309 -0.162903 1445372742 0.818909 0.525513 0.219543 -0.070496 1445372742 0.818909 0.525513 0.219543 -0.070496 1445372742 0.818909 0.525513 0.219543 -0.070496 1445372742 0.818909 0.525513 0.219543 -0.070496 1445372742 0.818909 0.525513 0.219543 -0.070496 1445372742 0.818909 0.525513 0.219543 -0.070496 1445372742 0.818909 0.525513 0.219543 -0.070496 1445372742 0.803345 0.540222 0.224854 0.110168 1445372743 0.803345 0.540222 0.224854 0.110168 1445372743 0.803345 0.540222 0.224854 0.110168 1445372743 0.803345 0.540222 0.224854 0.110168 1445372743 0.803345 0.540222 0.224854 0.110168 1445372743 0.803345 0.540222 0.224854 0.110168 1445372743 0.703308 0.588379 0.223938 0.329895 1445372743 0.703308 0.588379 0.223938 0.329895 1445372743 0.703308 0.588379 0.223938 0.329895 1445372743 0.703308 0.588379 0.223938 0.329895 1445372743 0.703308 0.588379 0.223938 0.329895 1445372743 0.703308 0.588379 0.223938 0.329895 1445372743 0.507202 0.650696 0.185120 0.533813 1445372743 0.507202 0.650696 0.185120 0.533813 1445372743 0.507202 0.650696 0.185120 0.533813 1445372743 0.507202 0.650696 0.185120 0.533813 1445372743 0.507202 0.650696 0.185120 0.533813 1445372743 0.507202 0.650696 0.185120 0.533813 1445372743 0.224731 0.705261 0.172363 0.649841 1445372743 0.224731 0.705261 0.172363 0.649841 1445372743 0.224731 0.705261 0.172363 0.649841 1445372743 0.224731 0.705261 0.172363 0.649841 1445372743 0.224731 0.705261 0.172363 0.649841 1445372743 0.224731 0.705261 0.172363 0.649841 1445372743 0.112061 0.667725 0.047668 0.734314 1445372743 0.112061 0.667725 0.047668 0.734314 1445372743 0.112061 0.667725 0.047668 0.734314 1445372743 0.112061 0.667725 0.047668 0.734314 1445372743 0.112061 0.667725 0.047668 0.734314 1445372743 0.112061 0.667725 0.047668 0.734314 1445372743 0.107727 0.659485 -0.017883 0.743652 1445372743 0.107727 0.659485 -0.017883 0.743652 1445372743 0.107727 0.659485 -0.017883 0.743652 1445372743 0.107727 0.659485 -0.017883 0.743652 1445372743 0.107727 0.659485 -0.017883 0.743652 1445372743 0.107727 0.659485 -0.017883 0.743652 1445372743 0.107727 0.659485 -0.017883 0.743652 1445372743 0.138428 0.681702 0.083923 0.713440 1445372743 0.138428 0.681702 0.083923 0.713440 1445372743 0.138428 0.681702 0.083923 0.713440 1445372743 0.138428 0.681702 0.083923 0.713440 1445372743 0.138428 0.681702 0.083923 0.713440 1445372743 0.138428 0.681702 0.083923 0.713440 1445372743 0.264465 0.707947 0.187317 0.627441 1445372743 0.264465 0.707947 0.187317 0.627441 1445372743 0.264465 0.707947 0.187317 0.627441 1445372743 0.264465 0.707947 0.187317 0.627441 1445372743 0.264465 0.707947 0.187317 0.627441 1445372743 0.264465 0.707947 0.187317 0.627441 1445372743 0.437500 0.707092 0.256348 0.492737 1445372743 0.437500 0.707092 0.256348 0.492737 1445372743 0.437500 0.707092 0.256348 0.492737 1445372743 0.437500 0.707092 0.256348 0.492737 1445372743 0.437500 0.707092 0.256348 0.492737 1445372743 0.437500 0.707092 0.256348 0.492737 1445372743 0.611694 0.656128 0.283752 0.338745 1445372743 0.611694 0.656128 0.283752 0.338745 1445372743 0.611694 0.656128 0.283752 0.338745 1445372743 0.611694 0.656128 0.283752 0.338745 1445372743 0.611694 0.656128 0.283752 0.338745 1445372743 0.611694 0.656128 0.283752 0.338745 1445372743 0.713379 0.606750 0.310852 0.161743 1445372743 0.713379 0.606750 0.310852 0.161743 1445372743 0.713379 0.606750 0.310852 0.161743 1445372743 0.713379 0.606750 0.310852 0.161743 1445372743 0.713379 0.606750 0.310852 0.161743 1445372743 0.713379 0.606750 0.310852 0.161743 1445372743 0.759033 0.571472 0.310791 -0.024353 1445372743 0.759033 0.571472 0.310791 -0.024353 1445372743 0.759033 0.571472 0.310791 -0.024353 1445372743 0.759033 0.571472 0.310791 -0.024353 1445372743 0.759033 0.571472 0.310791 -0.024353 1445372743 0.759033 0.571472 0.310791 -0.024353 1445372743 0.759033 0.571472 0.310791 -0.024353 1445372743 0.785095 0.536621 0.267029 -0.155762 1445372743 0.785095 0.536621 0.267029 -0.155762 1445372743 0.785095 0.536621 0.267029 -0.155762 1445372743 0.785095 0.536621 0.267029 -0.155762 1445372743 0.785095 0.536621 0.267029 -0.155762 1445372743 0.830505 0.473022 0.243530 -0.164856 1445372743 0.830505 0.473022 0.243530 -0.164856 1445372743 0.830505 0.473022 0.243530 -0.164856 1445372743 0.830505 0.473022 0.243530 -0.164856 1445372743 0.830505 0.473022 0.243530 -0.164856 1445372743 0.830505 0.473022 0.243530 -0.164856 1445372743 0.830505 0.473022 0.243530 -0.164856 1445372743 0.885376 0.394897 0.244202 -0.020996 1445372743 0.885376 0.394897 0.244202 -0.020996 1445372743 0.885376 0.394897 0.244202 -0.020996 1445372743 0.885376 0.394897 0.244202 -0.020996 1445372743 0.841736 0.463135 0.218140 0.171204 1445372743 0.841736 0.463135 0.218140 0.171204 1445372743 0.841736 0.463135 0.218140 0.171204 1445372743 0.841736 0.463135 0.218140 0.171204 1445372743 0.841736 0.463135 0.218140 0.171204 1445372743 0.841736 0.463135 0.218140 0.171204 1445372743 0.688477 0.586975 0.193054 0.379578 1445372743 0.688477 0.586975 0.193054 0.379578 1445372743 0.688477 0.586975 0.193054 0.379578 1445372743 0.688477 0.586975 0.193054 0.379578 1445372743 0.688477 0.586975 0.193054 0.379578 1445372743 0.688477 0.586975 0.193054 0.379578 1445372743 0.455688 0.673279 0.148804 0.562866 1445372743 0.455688 0.673279 0.148804 0.562866 1445372743 0.455688 0.673279 0.148804 0.562866 1445372743 0.455688 0.673279 0.148804 0.562866 1445372743 0.455688 0.673279 0.148804 0.562866 1445372743 0.455688 0.673279 0.148804 0.562866 1445372743 0.168030 0.715759 0.164490 0.657532 1445372743 0.168030 0.715759 0.164490 0.657532 1445372744 0.168030 0.715759 0.164490 0.657532 1445372744 0.168030 0.715759 0.164490 0.657532 1445372744 0.168030 0.715759 0.164490 0.657532 1445372744 0.092285 0.692505 0.050537 0.713623 1445372744 0.092285 0.692505 0.050537 0.713623 1445372744 0.092285 0.692505 0.050537 0.713623 1445372744 0.092285 0.692505 0.050537 0.713623 1445372744 0.092285 0.692505 0.050537 0.713623 1445372744 0.092285 0.692505 0.050537 0.713623 1445372744 0.092285 0.692505 0.050537 0.713623 1445372744 0.168030 0.696289 -0.051392 0.695862 1445372744 0.168030 0.696289 -0.051392 0.695862 1445372744 0.168030 0.696289 -0.051392 0.695862 1445372744 0.168030 0.696289 -0.051392 0.695862 1445372744 0.168030 0.696289 -0.051392 0.695862 1445372744 0.168030 0.696289 -0.051392 0.695862 1445372744 0.254089 0.713013 0.012939 0.653259 1445372744 0.254089 0.713013 0.012939 0.653259 1445372744 0.254089 0.713013 0.012939 0.653259 1445372744 0.254089 0.713013 0.012939 0.653259 1445372744 0.254089 0.713013 0.012939 0.653259 1445372744 0.254089 0.713013 0.012939 0.653259 1445372744 0.397461 0.720337 0.100830 0.559326 1445372744 0.397461 0.720337 0.100830 0.559326 1445372744 0.397461 0.720337 0.100830 0.559326 1445372744 0.397461 0.720337 0.100830 0.559326 1445372744 0.397461 0.720337 0.100830 0.559326 1445372744 0.397461 0.720337 0.100830 0.559326 1445372744 0.397461 0.720337 0.100830 0.559326 1445372744 0.563660 0.692627 0.168518 0.417236 1445372744 0.563660 0.692627 0.168518 0.417236 1445372744 0.563660 0.692627 0.168518 0.417236 1445372744 0.563660 0.692627 0.168518 0.417236 1445372744 0.563660 0.692627 0.168518 0.417236 1445372744 0.563660 0.692627 0.168518 0.417236 1445372744 0.690247 0.633057 0.229919 0.264282 1445372744 0.690247 0.633057 0.229919 0.264282 1445372744 0.690247 0.633057 0.229919 0.264282 1445372744 0.690247 0.633057 0.229919 0.264282 1445372744 0.690247 0.633057 0.229919 0.264282 1445372744 0.690247 0.633057 0.229919 0.264282 1445372744 0.690247 0.633057 0.229919 0.264282 1445372744 0.767883 0.571350 0.270447 0.103516 1445372744 0.767883 0.571350 0.270447 0.103516 1445372744 0.767883 0.571350 0.270447 0.103516 1445372744 0.767883 0.571350 0.270447 0.103516 1445372744 0.767883 0.571350 0.270447 0.103516 1445372744 0.767883 0.571350 0.270447 0.103516 1445372744 0.809387 0.516296 0.273987 -0.056030 1445372744 0.809387 0.516296 0.273987 -0.056030 1445372744 0.809387 0.516296 0.273987 -0.056030 1445372744 0.809387 0.516296 0.273987 -0.056030 1445372744 0.809387 0.516296 0.273987 -0.056030 1445372744 0.809387 0.516296 0.273987 -0.056030 1445372744 0.809387 0.516296 0.273987 -0.056030 1445372744 0.847900 0.438721 0.246399 -0.166748 1445372744 0.847900 0.438721 0.246399 -0.166748 1445372744 0.847900 0.438721 0.246399 -0.166748 1445372744 0.847900 0.438721 0.246399 -0.166748 1445372744 0.847900 0.438721 0.246399 -0.166748 1445372744 0.847900 0.438721 0.246399 -0.166748 1445372744 0.883057 0.373291 0.224365 -0.174561 1445372744 0.883057 0.373291 0.224365 -0.174561 1445372744 0.883057 0.373291 0.224365 -0.174561 1445372744 0.883057 0.373291 0.224365 -0.174561 1445372744 0.883057 0.373291 0.224365 -0.174561 1445372744 0.883057 0.373291 0.224365 -0.174561 1445372744 0.883057 0.373291 0.224365 -0.174561 1445372744 0.901489 0.373535 0.208923 -0.063416 1445372744 0.901489 0.373535 0.208923 -0.063416 1445372744 0.901489 0.373535 0.208923 -0.063416 1445372744 0.901489 0.373535 0.208923 -0.063416 1445372744 0.901489 0.373535 0.208923 -0.063416 1445372744 0.901489 0.373535 0.208923 -0.063416 1445372744 0.865295 0.453003 0.183411 0.110962 1445372744 0.865295 0.453003 0.183411 0.110962 1445372744 0.865295 0.453003 0.183411 0.110962 1445372744 0.865295 0.453003 0.183411 0.110962 1445372744 0.865295 0.453003 0.183411 0.110962 1445372744 0.865295 0.453003 0.183411 0.110962 1445372744 0.865295 0.453003 0.183411 0.110962 1445372744 0.770386 0.528564 0.131226 0.331360 1445372744 0.770386 0.528564 0.131226 0.331360 1445372744 0.770386 0.528564 0.131226 0.331360 1445372744 0.770386 0.528564 0.131226 0.331360 1445372744 0.770386 0.528564 0.131226 0.331360 1445372744 0.770386 0.528564 0.131226 0.331360 1445372744 0.581543 0.612915 0.051392 0.532349 1445372744 0.581543 0.612915 0.051392 0.532349 1445372744 0.581543 0.612915 0.051392 0.532349 1445372744 0.581543 0.612915 0.051392 0.532349 1445372744 0.581543 0.612915 0.051392 0.532349 1445372744 0.581543 0.612915 0.051392 0.532349 1445372744 0.581543 0.612915 0.051392 0.532349 1445372744 0.329346 0.677490 0.013550 0.657471 1445372744 0.329346 0.677490 0.013550 0.657471 1445372744 0.329346 0.677490 0.013550 0.657471 1445372744 0.329346 0.677490 0.013550 0.657471 1445372744 0.329346 0.677490 0.013550 0.657471 1445372744 0.091919 0.696106 0.057251 0.709656 1445372744 0.091919 0.696106 0.057251 0.709656 1445372744 0.091919 0.696106 0.057251 0.709656 1445372744 0.091919 0.696106 0.057251 0.709656 1445372744 0.091919 0.696106 0.057251 0.709656 1445372744 0.091919 0.696106 0.057251 0.709656 1445372744 0.105530 0.703918 -0.003479 0.702332 1445372744 0.105530 0.703918 -0.003479 0.702332 1445372744 0.105530 0.703918 -0.003479 0.702332 1445372744 0.105530 0.703918 -0.003479 0.702332 1445372744 0.105530 0.703918 -0.003479 0.702332 1445372744 0.105530 0.703918 -0.003479 0.702332 1445372744 0.163269 0.726807 0.077454 0.662598 1445372744 0.163269 0.726807 0.077454 0.662598 1445372745 0.163269 0.726807 0.077454 0.662598 1445372745 0.163269 0.726807 0.077454 0.662598 1445372745 0.163269 0.726807 0.077454 0.662598 1445372745 0.163269 0.726807 0.077454 0.662598 1445372745 0.305542 0.733582 0.149841 0.588196 1445372745 0.305542 0.733582 0.149841 0.588196 1445372745 0.305542 0.733582 0.149841 0.588196 1445372745 0.305542 0.733582 0.149841 0.588196 1445372745 0.305542 0.733582 0.149841 0.588196 1445372745 0.305542 0.733582 0.149841 0.588196 1445372745 0.481689 0.707153 0.194580 0.479492 1445372745 0.481689 0.707153 0.194580 0.479492 1445372745 0.481689 0.707153 0.194580 0.479492 1445372745 0.481689 0.707153 0.194580 0.479492 1445372745 0.481689 0.707153 0.194580 0.479492 1445372745 0.481689 0.707153 0.194580 0.479492 1445372745 0.630554 0.648315 0.240051 0.352600 1445372745 0.630554 0.648315 0.240051 0.352600 1445372745 0.630554 0.648315 0.240051 0.352600 1445372745 0.630554 0.648315 0.240051 0.352600 1445372745 0.630554 0.648315 0.240051 0.352600 1445372745 0.630554 0.648315 0.240051 0.352600 1445372745 0.630554 0.648315 0.240051 0.352600 1445372745 0.727417 0.584534 0.295593 0.204285 1445372745 0.727417 0.584534 0.295593 0.204285 1445372745 0.727417 0.584534 0.295593 0.204285 1445372745 0.727417 0.584534 0.295593 0.204285 1445372745 0.727417 0.584534 0.295593 0.204285 1445372745 0.727417 0.584534 0.295593 0.204285 1445372745 0.788757 0.518311 0.327087 0.045776 1445372745 0.788757 0.518311 0.327087 0.045776 1445372745 0.788757 0.518311 0.327087 0.045776 1445372745 0.788757 0.518311 0.327087 0.045776 1445372745 0.788757 0.518311 0.327087 0.045776 1445372745 0.788757 0.518311 0.327087 0.045776 1445372745 0.788757 0.518311 0.327087 0.045776 1445372745 0.802307 0.495361 0.314880 -0.108154 1445372745 0.802307 0.495361 0.314880 -0.108154 1445372745 0.802307 0.495361 0.314880 -0.108154 1445372745 0.802307 0.495361 0.314880 -0.108154 1445372745 0.802307 0.495361 0.314880 -0.108154 1445372745 0.802307 0.495361 0.314880 -0.108154 1445372745 0.813843 0.471680 0.269897 -0.205688 1445372745 0.813843 0.471680 0.269897 -0.205688 1445372745 0.813843 0.471680 0.269897 -0.205688 1445372745 0.813843 0.471680 0.269897 -0.205688 1445372745 0.813843 0.471680 0.269897 -0.205688 1445372745 0.813843 0.471680 0.269897 -0.205688 1445372745 0.864197 0.399780 0.255859 -0.166565 1445372745 0.864197 0.399780 0.255859 -0.166565 1445372745 0.864197 0.399780 0.255859 -0.166565 1445372745 0.864197 0.399780 0.255859 -0.166565 1445372745 0.864197 0.399780 0.255859 -0.166565 1445372745 0.878296 0.398071 0.264160 -0.015747 1445372745 0.878296 0.398071 0.264160 -0.015747 1445372745 0.878296 0.398071 0.264160 -0.015747 1445372745 0.878296 0.398071 0.264160 -0.015747 1445372745 0.878296 0.398071 0.264160 -0.015747 1445372745 0.878296 0.398071 0.264160 -0.015747 1445372745 0.827454 0.470703 0.252930 0.172363 1445372745 0.827454 0.470703 0.252930 0.172363 1445372745 0.827454 0.470703 0.252930 0.172363 1445372745 0.827454 0.470703 0.252930 0.172363 1445372745 0.827454 0.470703 0.252930 0.172363 1445372745 0.827454 0.470703 0.252930 0.172363 1445372745 0.827454 0.470703 0.252930 0.172363 1445372745 0.715332 0.549500 0.211792 0.375977 1445372745 0.715332 0.549500 0.211792 0.375977 1445372745 0.715332 0.549500 0.211792 0.375977 1445372745 0.715332 0.549500 0.211792 0.375977 1445372745 0.715332 0.549500 0.211792 0.375977 1445372745 0.715332 0.549500 0.211792 0.375977 1445372745 0.541931 0.632629 0.134827 0.536499 1445372745 0.541931 0.632629 0.134827 0.536499 1445372745 0.541931 0.632629 0.134827 0.536499 1445372745 0.541931 0.632629 0.134827 0.536499 1445372745 0.541931 0.632629 0.134827 0.536499 1445372745 0.541931 0.632629 0.134827 0.536499 1445372745 0.541931 0.632629 0.134827 0.536499 1445372745 0.300415 0.708374 0.097900 0.631042 1445372745 0.300415 0.708374 0.097900 0.631042 1445372745 0.300415 0.708374 0.097900 0.631042 1445372745 0.300415 0.708374 0.097900 0.631042 1445372745 0.300415 0.708374 0.097900 0.631042 1445372745 0.300415 0.708374 0.097900 0.631042 1445372745 0.199768 0.709106 0.007996 0.676086 1445372745 0.199768 0.709106 0.007996 0.676086 1445372745 0.199768 0.709106 0.007996 0.676086 1445372745 0.199768 0.709106 0.007996 0.676086 1445372745 0.199768 0.709106 0.007996 0.676086 1445372745 0.199768 0.709106 0.007996 0.676086 1445372745 0.178162 0.713196 0.018372 0.677612 1445372745 0.178162 0.713196 0.018372 0.677612 1445372745 0.178162 0.713196 0.018372 0.677612 1445372745 0.178162 0.713196 0.018372 0.677612 1445372745 0.178162 0.713196 0.018372 0.677612 1445372745 0.178162 0.713196 0.018372 0.677612 1445372745 0.178162 0.713196 0.018372 0.677612 1445372745 0.250183 0.723450 0.104370 0.634827 1445372745 0.250183 0.723450 0.104370 0.634827 1445372745 0.250183 0.723450 0.104370 0.634827 1445372745 0.250183 0.723450 0.104370 0.634827 1445372745 0.250183 0.723450 0.104370 0.634827 1445372745 0.250183 0.723450 0.104370 0.634827 1445372745 0.386902 0.722595 0.185669 0.541748 1445372745 0.386902 0.722595 0.185669 0.541748 1445372745 0.386902 0.722595 0.185669 0.541748 1445372745 0.386902 0.722595 0.185669 0.541748 1445372745 0.386902 0.722595 0.185669 0.541748 1445372745 0.527954 0.707764 0.239868 0.403320 1445372745 0.527954 0.707764 0.239868 0.403320 1445372745 0.527954 0.707764 0.239868 0.403320 1445372745 0.527954 0.707764 0.239868 0.403320 1445372746 0.527954 0.707764 0.239868 0.403320 1445372746 0.527954 0.707764 0.239868 0.403320 1445372746 0.648254 0.679321 0.251526 0.234375 1445372746 0.648254 0.679321 0.251526 0.234375 1445372746 0.648254 0.679321 0.251526 0.234375 1445372746 0.648254 0.679321 0.251526 0.234375 1445372746 0.648254 0.679321 0.251526 0.234375 1445372746 0.648254 0.679321 0.251526 0.234375 1445372746 0.731873 0.632935 0.245972 0.056519 1445372746 0.731873 0.632935 0.245972 0.056519 1445372746 0.731873 0.632935 0.245972 0.056519 1445372746 0.731873 0.632935 0.245972 0.056519 1445372746 0.731873 0.632935 0.245972 0.056519 1445372746 0.731873 0.632935 0.245972 0.056519 1445372746 0.731873 0.632935 0.245972 0.056519 1445372746 0.752991 0.607788 0.223633 -0.115906 1445372746 0.752991 0.607788 0.223633 -0.115906 1445372746 0.752991 0.607788 0.223633 -0.115906 1445372746 0.752991 0.607788 0.223633 -0.115906 1445372746 0.752991 0.607788 0.223633 -0.115906 1445372746 0.752991 0.607788 0.223633 -0.115906 1445372746 0.789185 0.537476 0.190186 -0.228149 1445372746 0.789185 0.537476 0.190186 -0.228149 1445372746 0.789185 0.537476 0.190186 -0.228149 1445372746 0.789185 0.537476 0.190186 -0.228149 1445372746 0.789185 0.537476 0.190186 -0.228149 1445372746 0.789185 0.537476 0.190186 -0.228149 1445372746 0.823425 0.493774 0.166870 -0.224182 1445372746 0.823425 0.493774 0.166870 -0.224182 1445372746 0.823425 0.493774 0.166870 -0.224182 1445372746 0.823425 0.493774 0.166870 -0.224182 1445372746 0.823425 0.493774 0.166870 -0.224182 1445372746 0.823425 0.493774 0.166870 -0.224182 1445372746 0.823425 0.493774 0.166870 -0.224182 1445372746 0.857971 0.477722 0.167908 -0.086182 1445372746 0.857971 0.477722 0.167908 -0.086182 1445372746 0.857971 0.477722 0.167908 -0.086182 1445372746 0.857971 0.477722 0.167908 -0.086182 1445372746 0.857971 0.477722 0.167908 -0.086182 1445372746 0.857971 0.477722 0.167908 -0.086182 1445372746 0.857727 0.467712 0.169067 0.129944 1445372746 0.857727 0.467712 0.169067 0.129944 1445372746 0.857727 0.467712 0.169067 0.129944 1445372746 0.857727 0.467712 0.169067 0.129944 1445372746 0.857727 0.467712 0.169067 0.129944 1445372746 0.857727 0.467712 0.169067 0.129944 1445372746 0.766418 0.504150 0.150574 0.368347 1445372746 0.766418 0.504150 0.150574 0.368347 1445372746 0.766418 0.504150 0.150574 0.368347 1445372746 0.766418 0.504150 0.150574 0.368347 1445372746 0.766418 0.504150 0.150574 0.368347 1445372746 0.766418 0.504150 0.150574 0.368347 1445372746 0.766418 0.504150 0.150574 0.368347 1445372746 0.513367 0.638367 0.162842 0.549805 1445372746 0.513367 0.638367 0.162842 0.549805 1445372746 0.513367 0.638367 0.162842 0.549805 1445372746 0.513367 0.638367 0.162842 0.549805 1445372746 0.513367 0.638367 0.162842 0.549805 1445372746 0.268799 0.678406 0.165344 0.663391 1445372746 0.268799 0.678406 0.165344 0.663391 1445372746 0.268799 0.678406 0.165344 0.663391 1445372746 0.268799 0.678406 0.165344 0.663391 1445372746 0.268799 0.678406 0.165344 0.663391 1445372746 0.268799 0.678406 0.165344 0.663391 1445372746 0.136108 0.689819 0.094910 0.704651 1445372746 0.136108 0.689819 0.094910 0.704651 1445372746 0.136108 0.689819 0.094910 0.704651 1445372746 0.136108 0.689819 0.094910 0.704651 1445372746 0.136108 0.689819 0.094910 0.704651 1445372746 0.136108 0.689819 0.094910 0.704651 1445372746 0.136108 0.689819 0.094910 0.704651 1445372746 0.119568 0.701965 0.101807 0.694580 1445372746 0.119568 0.701965 0.101807 0.694580 1445372746 0.119568 0.701965 0.101807 0.694580 1445372746 0.119568 0.701965 0.101807 0.694580 1445372746 0.119568 0.701965 0.101807 0.694580 1445372746 0.119568 0.701965 0.101807 0.694580 1445372746 0.226318 0.718811 0.169861 0.634888 1445372746 0.226318 0.718811 0.169861 0.634888 1445372746 0.226318 0.718811 0.169861 0.634888 1445372746 0.226318 0.718811 0.169861 0.634888 1445372746 0.226318 0.718811 0.169861 0.634888 1445372746 0.226318 0.718811 0.169861 0.634888 1445372746 0.397522 0.710693 0.228271 0.533569 1445372746 0.397522 0.710693 0.228271 0.533569 1445372746 0.397522 0.710693 0.228271 0.533569 1445372746 0.397522 0.710693 0.228271 0.533569 1445372746 0.552368 0.682983 0.273682 0.391724 1445372746 0.552368 0.682983 0.273682 0.391724 1445372746 0.552368 0.682983 0.273682 0.391724 1445372746 0.552368 0.682983 0.273682 0.391724 1445372746 0.552368 0.682983 0.273682 0.391724 1445372746 0.552368 0.682983 0.273682 0.391724 1445372746 
0.405273 0.595764 -0.348511 0.599426 1445372748 0.405273 0.595764 -0.348511 0.599426 1445372748 0.405273 0.595764 -0.348511 0.599426 1445372748 0.405273 0.595764 -0.348511 0.599426 1445372748 0.407837 0.593201 -0.333557 0.608643 1445372748 0.407837 0.593201 -0.333557 0.608643 1445372748 0.407837 0.593201 -0.333557 0.608643 1445372748 0.407837 0.593201 -0.333557 0.608643 1445372748 0.407837 0.593201 -0.333557 0.608643 1445372748 0.407837 0.593201 -0.333557 0.608643 1445372748 0.432800 0.579895 -0.334045 0.603943 1445372748 0.432800 0.579895 -0.334045 0.603943 1445372748 0.432800 0.579895 -0.334045 0.603943 1445372748 0.432800 0.579895 -0.334045 0.603943 1445372748 0.432800 0.579895 -0.334045 0.603943 1445372748 0.432800 0.579895 -0.334045 0.603943 1445372748 0.472961 0.557434 -0.340332 0.591309 1445372748 0.472961 0.557434 -0.340332 0.591309 1445372748 0.472961 0.557434 -0.340332 0.591309 1445372748 0.472961 0.557434 -0.340332 0.591309 1445372748 0.472961 0.557434 -0.340332 0.591309 1445372748 0.472961 0.557434 -0.340332 0.591309 1445372748 0.472961 0.557434 -0.340332 0.591309 1445372748 0.517395 0.531433 -0.340332 0.577942 1445372748 0.517395 0.531433 -0.340332 0.577942 1445372748 0.517395 0.531433 -0.340332 0.577942 1445372748 0.517395 0.531433 -0.340332 0.577942 1445372748 0.517395 0.531433 -0.340332 0.577942 1445372748 0.517395 0.531433 -0.340332 0.577942 1445372748 0.555786 0.508972 -0.326721 0.570251 1445372748 0.555786 0.508972 -0.326721 0.570251 1445372748 0.555786 0.508972 -0.326721 0.570251 1445372748 0.555786 0.508972 -0.326721 0.570251 1445372748 0.555786 0.508972 -0.326721 0.570251 1445372748 0.555786 0.508972 -0.326721 0.570251 1445372748 0.592590 0.489197 -0.304077 0.562988 1445372749 0.592590 0.489197 -0.304077 0.562988 1445372749 0.592590 0.489197 -0.304077 0.562988 1445372749 0.592590 0.489197 -0.304077 0.562988 1445372749 0.592590 0.489197 -0.304077 0.562988 1445372749 0.592590 0.489197 -0.304077 0.562988 1445372749 0.624390 0.475464 -0.283386 0.551086 1445372749 0.624390 0.475464 -0.283386 0.551086 1445372749 0.624390 0.475464 -0.283386 0.551086 1445372749 0.624390 0.475464 -0.283386 0.551086 1445372749 0.624390 0.475464 -0.283386 0.551086 1445372749 0.624390 0.475464 -0.283386 0.551086 1445372749 0.625122 0.487610 -0.253967 0.553955 1445372749 0.625122 0.487610 -0.253967 0.553955 1445372749 0.625122 0.487610 -0.253967 0.553955 1445372749 0.625122 0.487610 -0.253967 0.553955 1445372749 0.625122 0.487610 -0.253967 0.553955 1445372749 0.605408 0.512390 -0.229187 0.564148 1445372749 0.605408 0.512390 -0.229187 0.564148 1445372749 0.605408 0.512390 -0.229187 0.564148 1445372749 0.605408 0.512390 -0.229187 0.564148 1445372749 0.605408 0.512390 -0.229187 0.564148 1445372749 0.605408 0.512390 -0.229187 0.564148 1445372749 0.573608 0.532715 -0.226318 0.579529 1445372749 0.573608 0.532715 -0.226318 0.579529 1445372749 0.573608 0.532715 -0.226318 0.579529 1445372749 0.573608 0.532715 -0.226318 0.579529 1445372749 0.573608 0.532715 -0.226318 0.579529 1445372749 0.573608 0.532715 -0.226318 0.579529 1445372749 0.533447 0.553101 -0.234863 0.595215 1445372749 0.533447 0.553101 -0.234863 0.595215 1445372749 0.533447 0.553101 -0.234863 0.595215 1445372749 0.533447 0.553101 -0.234863 0.595215 1445372749 0.533447 0.553101 -0.234863 0.595215 1445372749 0.533447 0.553101 -0.234863 0.595215 1445372749 0.480286 0.577454 -0.248718 0.611450 1445372749 0.480286 0.577454 -0.248718 0.611450 1445372749 0.480286 0.577454 -0.248718 0.611450 1445372749 0.480286 0.577454 -0.248718 0.611450 1445372749 0.480286 0.577454 -0.248718 0.611450 1445372749 0.415222 0.601318 -0.268250 0.627625 1445372749 0.415222 0.601318 -0.268250 0.627625 1445372749 0.415222 0.601318 -0.268250 0.627625 1445372749 0.415222 0.601318 -0.268250 0.627625 1445372749 0.415222 0.601318 -0.268250 0.627625 1445372749 0.351318 0.615601 -0.294312 0.640991 1445372749 0.351318 0.615601 -0.294312 0.640991 1445372749 0.351318 0.615601 -0.294312 0.640991 1445372749 0.351318 0.615601 -0.294312 0.640991 1445372749 0.351318 0.615601 -0.294312 0.640991 1445372749 0.351318 0.615601 -0.294312 0.640991 1445372749 0.316223 0.617493 -0.318420 0.645935 1445372749 0.316223 0.617493 -0.318420 0.645935 1445372749 0.316223 0.617493 -0.318420 0.645935 1445372749 0.316223 0.617493 -0.318420 0.645935 1445372749 0.316223 0.617493 -0.318420 0.645935 1445372749 0.316223 0.617493 -0.318420 0.645935 1445372749 0.316223 0.617493 -0.318420 0.645935 1445372749 0.322815 0.609436 -0.337952 0.640381 1445372749 0.322815 0.609436 -0.337952 0.640381 1445372749 0.322815 0.609436 -0.337952 0.640381 1445372749 0.322815 0.609436 -0.337952 0.640381 1445372749 0.322815 0.609436 -0.337952 0.640381 1445372749 0.322815 0.609436 -0.337952 0.640381 1445372749 0.347351 0.599487 -0.340515 0.635559 1445372749 0.347351 0.599487 -0.340515 0.635559 1445372749 0.347351 0.599487 -0.340515 0.635559 1445372749 0.347351 0.599487 -0.340515 0.635559 1445372749 0.347351 0.599487 -0.340515 0.635559 1445372749 0.381042 0.585754 -0.333679 0.632690 1445372749 0.381042 0.585754 -0.333679 0.632690 1445372749 0.381042 0.585754 -0.333679 0.632690 1445372749 0.381042 0.585754 -0.333679 0.632690 1445372749 0.381042 0.585754 -0.333679 0.632690 1445372749 0.381042 0.585754 -0.333679 0.632690 1445372749 0.421936 0.566833 -0.324280 0.628845 1445372749 0.421936 0.566833 -0.324280 0.628845 1445372749 0.421936 0.566833 -0.324280 0.628845 1445372749 0.421936 0.566833 -0.324280 0.628845 1445372749 0.421936 0.566833 -0.324280 0.628845 1445372749 0.421936 0.566833 -0.324280 0.628845 1445372749 0.465271 0.547302 -0.305298 0.625061 1445372749 0.465271 0.547302 -0.305298 0.625061 1445372749 0.465271 0.547302 -0.305298 0.625061 1445372749 0.465271 0.547302 -0.305298 0.625061 1445372749 0.465271 0.547302 -0.305298 0.625061 1445372749 0.465271 0.547302 -0.305298 0.625061 1445372749 0.507629 0.531921 -0.273743 0.619934 1445372749 0.507629 0.531921 -0.273743 0.619934 1445372749 0.507629 0.531921 -0.273743 0.619934 1445372749 0.507629 0.531921 -0.273743 0.619934 1445372749 0.507629 0.531921 -0.273743 0.619934 1445372749 0.507629 0.531921 -0.273743 0.619934 1445372749 0.548096 0.521118 -0.233521 0.611084 1445372749 0.548096 0.521118 -0.233521 0.611084 1445372749 0.548096 0.521118 -0.233521 0.611084 1445372749 0.548096 0.521118 -0.233521 0.611084 1445372749 0.548096 0.521118 -0.233521 0.611084 1445372749 0.548096 0.521118 -0.233521 0.611084 1445372749 0.569458 0.523376 -0.190063 0.604614 1445372749 0.569458 0.523376 -0.190063 0.604614 1445372749 0.569458 0.523376 -0.190063 0.604614 1445372749 0.569458 0.523376 -0.190063 0.604614 1445372749 0.569458 0.523376 -0.190063 0.604614 1445372749 0.569458 0.523376 -0.190063 0.604614 1445372749 0.564758 0.540833 -0.147522 0.605530 1445372749 0.564758 0.540833 -0.147522 0.605530 1445372750 0.564758 0.540833 -0.147522 0.605530 1445372750 0.564758 0.540833 -0.147522 0.605530 1445372750 0.564758 0.540833 -0.147522 0.605530 1445372750 0.564758 0.540833 -0.147522 0.605530 1445372750 0.547058 0.555481 -0.133118 0.611816 1445372750 0.547058 0.555481 -0.133118 0.611816 1445372750 0.547058 0.555481 -0.133118 0.611816 1445372750 0.547058 0.555481 -0.133118 0.611816 1445372750 0.547058 0.555481 -0.133118 0.611816 1445372750 0.547058 0.555481 -0.133118 0.611816 1445372750 0.547058 0.555481 -0.133118 0.611816 1445372750 0.516357 0.573853 -0.139771 0.620056 1445372750 0.516357 0.573853 -0.139771 0.620056 1445372750 0.516357 0.573853 -0.139771 0.620056 1445372750 0.516357 0.573853 -0.139771 0.620056 1445372750 0.516357 0.573853 -0.139771 0.620056 1445372750 0.516357 0.573853 -0.139771 0.620056 1445372750 0.486938 0.586853 -0.173157 0.623230 1445372750 0.486938 0.586853 -0.173157 0.623230 1445372750 0.486938 0.586853 -0.173157 0.623230 1445372750 0.486938 0.586853 -0.173157 0.623230 1445372750 0.486938 0.586853 -0.173157 0.623230 1445372750 0.486938 0.586853 -0.173157 0.623230 1445372750 0.454346 0.594849 -0.222534 0.624634 1445372750 0.454346 0.594849 -0.222534 0.624634 1445372750 0.454346 0.594849 -0.222534 0.624634 1445372750 0.454346 0.594849 -0.222534 0.624634 1445372750 0.454346 0.594849 -0.222534 0.624634 1445372750 0.454346 0.594849 -0.222534 0.624634 1445372750 0.454346 0.594849 -0.222534 0.624634 1445372750 0.416138 0.600281 -0.263489 0.630066 1445372750 0.416138 0.600281 -0.263489 0.630066 1445372750 0.416138 0.600281 -0.263489 0.630066 1445372750 0.416138 0.600281 -0.263489 0.630066 1445372750 0.416138 0.600281 -0.263489 0.630066 1445372750 0.416138 0.600281 -0.263489 0.630066 1445372750 0.360291 0.616394 -0.262146 0.649231 1445372750 0.360291 0.616394 -0.262146 0.649231 1445372750 0.360291 0.616394 -0.262146 0.649231 1445372750 0.360291 0.616394 -0.262146 0.649231 1445372750 0.360291 0.616394 -0.262146 0.649231 1445372750 0.360291 0.616394 -0.262146 0.649231 1445372750 0.326233 0.624207 -0.241821 0.667419 1445372750 0.326233 0.624207 -0.241821 0.667419 1445372750 0.326233 0.624207 -0.241821 0.667419 1445372750 0.326233 0.624207 -0.241821 0.667419 1445372750 0.326233 0.624207 -0.241821 0.667419 1445372750 0.326233 0.624207 -0.241821 0.667419 1445372750 0.328003 0.620789 -0.221680 0.676636 1445372750 0.328003 0.620789 -0.221680 0.676636 1445372750 0.328003 0.620789 -0.221680 0.676636 1445372750 0.328003 0.620789 -0.221680 0.676636 1445372750 0.328003 0.620789 -0.221680 0.676636 1445372750 0.328003 0.620789 -0.221680 0.676636 1445372750 0.357849 0.608704 -0.212585 0.675415 1445372750 0.357849 0.608704 -0.212585 0.675415 1445372750 0.357849 0.608704 -0.212585 0.675415 1445372750 0.357849 0.608704 -0.212585 0.675415 1445372750 0.357849 0.608704 -0.212585 0.675415 1445372750 0.357849 0.608704 -0.212585 0.675415 1445372750 0.357849 0.608704 -0.212585 0.675415 1445372750 0.392395 0.593201 -0.201965 0.673279 1445372750 0.392395 0.593201 -0.201965 0.673279 1445372750 0.392395 0.593201 -0.201965 0.673279 1445372750 0.392395 0.593201 -0.201965 0.673279 1445372750 0.392395 0.593201 -0.201965 0.673279 1445372750 0.392395 0.593201 -0.201965 0.673279 1445372750 0.437256 0.574524 -0.192200 0.664551 1445372750 0.437256 0.574524 -0.192200 0.664551 1445372750 0.437256 0.574524 -0.192200 0.664551 1445372750 0.437256 0.574524 -0.192200 0.664551 1445372750 0.437256 0.574524 -0.192200 0.664551 1445372750 0.437256 0.574524 -0.192200 0.664551 1445372750 0.499817 0.546448 -0.194824 0.643066 1445372750 0.499817 0.546448 -0.194824 0.643066 1445372750 0.499817 0.546448 -0.194824 0.643066 1445372750 0.499817 0.546448 -0.194824 0.643066 1445372750 0.499817 0.546448 -0.194824 0.643066 1445372750 0.499817 0.546448 -0.194824 0.643066 1445372750 0.566589 0.513794 -0.193420 0.614441 1445372750 0.566589 0.513794 -0.193420 0.614441 1445372750 0.566589 0.513794 -0.193420 0.614441 1445372750 0.566589 0.513794 -0.193420 0.614441 1445372750 0.566589 0.513794 -0.193420 0.614441 1445372750 0.566589 0.513794 -0.193420 0.614441 1445372750 0.615540 0.493408 -0.176575 0.588562 1445372750 0.615540 0.493408 -0.176575 0.588562 1445372750 0.615540 0.493408 -0.176575 0.588562 1445372750 0.615540 0.493408 -0.176575 0.588562 1445372750 0.615540 0.493408 -0.176575 0.588562 1445372750 0.615540 0.493408 -0.176575 0.588562 1445372750 0.636536 0.496094 -0.147705 0.571716 1445372750 0.636536 0.496094 -0.147705 0.571716 1445372750 0.636536 0.496094 -0.147705 0.571716 1445372750 0.636536 0.496094 -0.147705 0.571716 1445372750 0.636536 0.496094 -0.147705 0.571716 1445372750 0.636536 0.496094 -0.147705 0.571716 1445372750 0.630981 0.514526 -0.128113 0.566223 1445372750 0.630981 0.514526 -0.128113 0.566223 1445372750 0.630981 0.514526 -0.128113 0.566223 1445372750 0.630981 0.514526 -0.128113 0.566223 1445372750 0.630981 0.514526 -0.128113 0.566223 1445372750 0.630981 0.514526 -0.128113 0.566223 1445372750 0.622681 0.525024 -0.136658 0.563721 1445372750 0.622681 0.525024 -0.136658 0.563721 1445372750 0.622681 0.525024 -0.136658 0.563721 1445372750 0.622681 0.525024 -0.136658 0.563721 1445372750 0.622681 0.525024 -0.136658 0.563721 1445372750 0.622681 0.525024 -0.136658 0.563721 1445372750 0.606934 0.531860 -0.169678 0.565613 1445372750 0.606934 0.531860 -0.169678 0.565613 1445372750 0.606934 0.531860 -0.169678 0.565613 1445372751 0.606934 0.531860 -0.169678 0.565613 1445372751 0.606934 0.531860 -0.169678 0.565613 1445372751 0.606934 0.531860 -0.169678 0.565613 1445372751 0.575684 0.541687 -0.210083 0.575256 1445372751 0.575684 0.541687 -0.210083 0.575256 1445372751 0.575684 0.541687 -0.210083 0.575256 1445372751 0.575684 0.541687 -0.210083 0.575256 1445372751 0.575684 0.541687 -0.210083 0.575256 1445372751 0.575684 0.541687 -0.210083 0.575256 1445372751 0.575684 0.541687 -0.210083 0.575256 1445372751 0.530518 0.556152 -0.235229 0.594849 1445372751 0.530518 0.556152 -0.235229 0.594849 1445372751 0.530518 0.556152 -0.235229 0.594849 1445372751 0.530518 0.556152 -0.235229 0.594849 1445372751 0.530518 0.556152 -0.235229 0.594849 1445372751 0.463684 0.582703 -0.221375 0.629578 1445372751 0.463684 0.582703 -0.221375 0.629578 1445372751 0.463684 0.582703 -0.221375 0.629578 1445372751 0.463684 0.582703 -0.221375 0.629578 1445372751 0.463684 0.582703 -0.221375 0.629578 1445372751 0.463684 0.582703 -0.221375 0.629578 1445372751 0.463684 0.582703 -0.221375 0.629578 1445372751 0.394592 0.609131 -0.178711 0.664246 1445372751 0.394592 0.609131 -0.178711 0.664246 1445372751 0.394592 0.609131 -0.178711 0.664246 1445372751 0.394592 0.609131 -0.178711 0.664246 1445372751 0.394592 0.609131 -0.178711 0.664246 1445372751 0.394592 0.609131 -0.178711 0.664246 1445372751 0.367981 0.612610 -0.155151 0.682007 1445372751 0.367981 0.612610 -0.155151 0.682007 1445372751 0.367981 0.612610 -0.155151 0.682007 1445372751 0.367981 0.612610 -0.155151 0.682007 1445372751 0.367981 0.612610 -0.155151 0.682007 1445372751 0.367981 0.612610 -0.155151 0.682007 1445372751 0.378174 0.606567 -0.144165 0.684204 1445372751 0.378174 0.606567 -0.144165 0.684204 1445372751 0.378174 0.606567 -0.144165 0.684204 1445372751 0.378174 0.606567 -0.144165 0.684204 1445372751 0.378174 0.606567 -0.144165 0.684204 1445372751 0.412964 0.597412 -0.140076 0.672974 1445372751 0.412964 0.597412 -0.140076 0.672974 1445372751 0.412964 0.597412 -0.140076 0.672974 1445372751 0.412964 0.597412 -0.140076 0.672974 1445372751 0.412964 0.597412 -0.140076 0.672974 1445372751 0.412964 0.597412 -0.140076 0.672974 1445372751 0.412964 0.597412 -0.140076 0.672974 1445372751 0.463440 0.582458 -0.142151 0.652466 1445372751 0.463440 0.582458 -0.142151 0.652466 1445372751 0.463440 0.582458 -0.142151 0.652466 1445372751 0.463440 0.582458 -0.142151 0.652466 1445372751 0.463440 0.582458 -0.142151 0.652466 1445372751 0.523682 0.556458 -0.153931 0.626404 1445372751 0.523682 0.556458 -0.153931 0.626404 1445372751 0.523682 0.556458 -0.153931 0.626404 1445372751 0.523682 0.556458 -0.153931 0.626404 1445372751 0.523682 0.556458 -0.153931 0.626404 1445372751 0.523682 0.556458 -0.153931 0.626404 1445372751 0.580139 0.528015 -0.160828 0.598938 1445372751 0.580139 0.528015 -0.160828 0.598938 1445372751 0.580139 0.528015 -0.160828 0.598938 1445372751 0.580139 0.528015 -0.160828 0.598938 1445372751 0.580139 0.528015 -0.160828 0.598938 1445372751 0.580139 0.528015 -0.160828 0.598938 1445372751 0.623169 0.507446 -0.156433 0.574097 1445372751 0.623169 0.507446 -0.156433 0.574097 1445372751 0.623169 0.507446 -0.156433 0.574097 1445372751 0.623169 0.507446 -0.156433 0.574097 1445372751 0.623169 0.507446 -0.156433 0.574097 1445372751 0.623169 0.507446 -0.156433 0.574097 1445372751 0.638916 0.508789 -0.144592 0.558533 1445372751 0.638916 0.508789 -0.144592 0.558533 1445372751 0.638916 0.508789 -0.144592 0.558533 1445372751 0.638916 0.508789 -0.144592 0.558533 1445372751 0.638916 0.508789 -0.144592 0.558533 1445372751 0.640137 0.515564 -0.138672 0.552307 1445372751 0.640137 0.515564 -0.138672 0.552307 1445372751 0.640137 0.515564 -0.138672 0.552307 1445372751 0.640137 0.515564 -0.138672 0.552307 1445372751 0.640137 0.515564 -0.138672 0.552307 1445372751 0.640137 0.515564 -0.138672 0.552307 1445372751 0.640137 0.515564 -0.138672 0.552307 1445372751 0.632568 0.519470 -0.148315 0.554932 1445372751 0.632568 0.519470 -0.148315 0.554932 1445372751 0.632568 0.519470 -0.148315 0.554932 1445372751 0.632568 0.519470 -0.148315 0.554932 1445372751 0.632568 0.519470 -0.148315 0.554932 1445372751 0.632568 0.519470 -0.148315 0.554932 1445372751 0.606812 0.532532 -0.162903 0.567078 1445372751 0.606812 0.532532 -0.162903 0.567078 1445372751 0.606812 0.532532 -0.162903 0.567078 1445372751 0.606812 0.532532 -0.162903 0.567078 1445372751 0.606812 0.532532 -0.162903 0.567078 1445372751 0.606812 0.532532 -0.162903 0.567078 1445372751 0.572937 0.545349 -0.191223 0.581116 1445372751 0.572937 0.545349 -0.191223 0.581116 1445372751 0.572937 0.545349 -0.191223 0.581116 1445372751 0.572937 0.545349 -0.191223 0.581116 1445372751 0.572937 0.545349 -0.191223 0.581116 1445372751 0.572937 0.545349 -0.191223 0.581116 1445372751 0.537292 0.551025 -0.229004 0.595886 1445372751 0.537292 0.551025 -0.229004 0.595886 1445372751 0.537292 0.551025 -0.229004 0.595886 1445372751 0.537292 0.551025 -0.229004 0.595886 1445372751 0.537292 0.551025 -0.229004 0.595886 1445372751 0.537292 0.551025 -0.229004 0.595886 1445372751 0.483459 0.567444 -0.238098 0.622498 1445372751 0.483459 0.567444 -0.238098 0.622498 1445372751 0.483459 0.567444 -0.238098 0.622498 1445372752 0.483459 0.567444 -0.238098 0.622498 1445372752 0.483459 0.567444 -0.238098 0.622498 1445372752 0.424561 0.591675 -0.213684 0.651062 1445372752 0.424561 0.591675 -0.213684 0.651062 1445372752 0.424561 0.591675 -0.213684 0.651062 1445372752 0.424561 0.591675 -0.213684 0.651062 1445372752 0.424561 0.591675 -0.213684 0.651062 1445372752 0.424561 0.591675 -0.213684 0.651062 1445372752 0.424561 0.591675 -0.213684 0.651062 1445372752 0.390930 0.605469 -0.185852 0.667786 1445372752 0.390930 0.605469 -0.185852 0.667786 1445372752 0.390930 0.605469 -0.185852 0.667786 1445372752 0.390930 0.605469 -0.185852 0.667786 1445372752 0.390930 0.605469 -0.185852 0.667786 1445372752 0.390930 0.605469 -0.185852 0.667786 1445372752 0.398743 0.603577 -0.178406 0.666870 1445372752 0.398743 0.603577 -0.178406 0.666870 1445372752 0.398743 0.603577 -0.178406 0.666870 1445372752 0.398743 0.603577 -0.178406 0.666870 1445372752 0.398743 0.603577 -0.178406 0.666870 1445372752 0.398743 0.603577 -0.178406 0.666870 1445372752 0.429626 0.593201 -0.183411 0.655579 1445372752 0.429626 0.593201 -0.183411 0.655579 1445372752 0.429626 0.593201 -0.183411 0.655579 1445372752 0.429626 0.593201 -0.183411 0.655579 1445372752 0.429626 0.593201 -0.183411 0.655579 1445372752 0.429626 0.593201 -0.183411 0.655579 1445372752 0.429626 0.593201 -0.183411 0.655579 1445372752 0.470276 0.577148 -0.187622 0.640686 1445372752 0.470276 0.577148 -0.187622 0.640686 1445372752 0.470276 0.577148 -0.187622 0.640686 1445372752 0.470276 0.577148 -0.187622 0.640686 1445372752 0.470276 0.577148 -0.187622 0.640686 1445372752 0.470276 0.577148 -0.187622 0.640686 1445372752 0.514954 0.555298 -0.190552 0.624573 1445372752 0.514954 0.555298 -0.190552 0.624573 1445372752 0.514954 0.555298 -0.190552 0.624573 1445372752 0.514954 0.555298 -0.190552 0.624573 1445372752 0.514954 0.555298 -0.190552 0.624573 1445372752 0.514954 0.555298 -0.190552 0.624573 1445372752 0.558228 0.533691 -0.185120 0.607605 1445372752 0.558228 0.533691 -0.185120 0.607605 1445372752 0.558228 0.533691 -0.185120 0.607605 1445372752 0.558228 0.533691 -0.185120 0.607605 1445372752 0.596741 0.518372 -0.169556 0.588501 1445372752 0.596741 0.518372 -0.169556 0.588501 1445372752 0.596741 0.518372 -0.169556 0.588501 1445372752 0.596741 0.518372 -0.169556 0.588501 1445372752 0.596741 0.518372 -0.169556 0.588501 1445372752 0.596741 0.518372 -0.169556 0.588501 1445372752 0.635620 0.506409 -0.149597 0.563049 1445372752 0.635620 0.506409 -0.149597 0.563049 1445372752 0.635620 0.506409 -0.149597 0.563049 1445372752 0.635620 0.506409 -0.149597 0.563049 1445372752 0.635620 0.506409 -0.149597 0.563049 1445372752 0.635620 0.506409 -0.149597 0.563049 1445372752 0.635620 0.506409 -0.149597 0.563049 1445372752 0.664612 0.498108 -0.132141 0.540894 1445372752 0.664612 0.498108 -0.132141 0.540894 1445372752 0.664612 0.498108 -0.132141 0.540894 1445372752 0.664612 0.498108 -0.132141 0.540894 1445372752 0.664612 0.498108 -0.132141 0.540894 1445372752 0.655579 0.518127 -0.109192 0.538269 1445372752 0.655579 0.518127 -0.109192 0.538269 1445372752 0.655579 0.518127 -0.109192 0.538269 1445372752 0.655579 0.518127 -0.109192 0.538269 1445372752 0.655579 0.518127 -0.109192 0.538269 1445372752 0.655579 0.518127 -0.109192 0.538269 1445372752 0.655579 0.518127 -0.109192 0.538269 1445372752 0.620605 0.548279 -0.098206 0.551819 1445372752 0.620605 0.548279 -0.098206 0.551819 1445372752 0.620605 0.548279 -0.098206 0.551819 1445372752 0.620605 0.548279 -0.098206 0.551819 1445372752 0.620605 0.548279 -0.098206 0.551819 1445372752 0.620605 0.548279 -0.098206 0.551819 1445372752 0.586670 0.558777 -0.125916 0.572388 1445372752 0.586670 0.558777 -0.125916 0.572388 1445372752 0.586670 0.558777 -0.125916 0.572388 1445372752 0.586670 0.558777 -0.125916 0.572388 1445372752 0.586670 0.558777 -0.125916 0.572388 1445372752 0.586670 0.558777 -0.125916 0.572388 1445372752 0.547058 0.564514 -0.175049 0.592712 1445372752 0.547058 0.564514 -0.175049 0.592712 1445372752 0.547058 0.564514 -0.175049 0.592712 1445372752 0.547058 0.564514 -0.175049 0.592712 1445372752 0.547058 0.564514 -0.175049 0.592712 1445372752 0.547058 0.564514 -0.175049 0.592712 1445372752 0.547058 0.564514 -0.175049 0.592712 1445372752 0.500183 0.575012 -0.215149 0.610596 1445372752 0.500183 0.575012 -0.215149 0.610596 1445372752 0.500183 0.575012 -0.215149 0.610596 1445372752 0.500183 0.575012 -0.215149 0.610596 1445372752 0.500183 0.575012 -0.215149 0.610596 1445372752 0.465210 0.578979 -0.237549 0.625977 1445372752 0.465210 0.578979 -0.237549 0.625977 1445372752 0.465210 0.578979 -0.237549 0.625977 1445372752 0.465210 0.578979 -0.237549 0.625977 1445372752 0.465210 0.578979 -0.237549 0.625977 1445372752 0.465210 0.578979 -0.237549 0.625977 1445372752 0.424927 0.593262 -0.217590 0.648132 1445372752 0.424927 0.593262 -0.217590 0.648132 1445372752 0.424927 0.593262 -0.217590 0.648132 1445372752 0.424927 0.593262 -0.217590 0.648132 1445372752 0.424927 0.593262 -0.217590 0.648132 1445372752 0.424927 0.593262 -0.217590 0.648132 1445372752 0.395203 0.607971 -0.176086 0.665649 1445372752 0.395203 0.607971 -0.176086 0.665649 1445372752 0.395203 0.607971 -0.176086 0.665649 1445372752 0.395203 0.607971 -0.176086 0.665649 1445372752 0.395203 0.607971 -0.176086 0.665649 1445372752 0.395203 0.607971 -0.176086 0.665649 1445372752 0.395203 0.607971 -0.176086 0.665649 1445372753 0.396912 0.609131 -0.142700 0.671509 1445372753 0.396912 0.609131 -0.142700 0.671509 1445372753 0.396912 0.609131 -0.142700 0.671509 1445372753 0.396912 0.609131 -0.142700 0.671509 1445372753 0.396912 0.609131 -0.142700 0.671509 1445372753 0.396912 0.609131 -0.142700 0.671509 1445372753 0.396912 0.609131 -0.142700 0.671509 1445372753 0.438354 0.592102 -0.139771 0.661560 1445372753 0.438354 0.592102 -0.139771 0.661560 1445372753 0.438354 0.592102 -0.139771 0.661560 1445372753 0.438354 0.592102 -0.139771 0.661560 1445372753 0.438354 0.592102 -0.139771 0.661560 1445372753 0.438354 0.592102 -0.139771 0.661560 1445372753 0.486145 0.568420 -0.140991 0.648560 1445372753 0.486145 0.568420 -0.140991 0.648560 1445372753 0.486145 0.568420 -0.140991 0.648560 1445372753 0.486145 0.568420 -0.140991 0.648560 1445372753 0.486145 0.568420 -0.140991 0.648560 1445372753 0.486145 0.568420 -0.140991 0.648560 1445372753 0.528503 0.545959 -0.134705 0.635925 1445372753 0.528503 0.545959 -0.134705 0.635925 1445372753 0.528503 0.545959 -0.134705 0.635925 1445372753 0.528503 0.545959 -0.134705 0.635925 1445372753 0.528503 0.545959 -0.134705 0.635925 1445372753 0.528503 0.545959 -0.134705 0.635925 1445372753 0.528503 0.545959 -0.134705 0.635925 1445372753 0.566284 0.527039 -0.122437 0.621643 1445372753 0.566284 0.527039 -0.122437 0.621643 1445372753 0.566284 0.527039 -0.122437 0.621643 1445372753 0.566284 0.527039 -0.122437 0.621643 1445372753 0.566284 0.527039 -0.122437 0.621643 1445372753 0.566284 0.527039 -0.122437 0.621643 1445372753 0.601318 0.512085 -0.109741 0.603333 1445372753 0.601318 0.512085 -0.109741 0.603333 1445372753 0.601318 0.512085 -0.109741 0.603333 1445372753 0.601318 0.512085 -0.109741 0.603333 1445372753 0.601318 0.512085 -0.109741 0.603333 1445372753 0.601318 0.512085 -0.109741 0.603333 1445372753 0.631592 0.500244 -0.100098 0.583740 1445372753 0.631592 0.500244 -0.100098 0.583740 1445372753 0.631592 0.500244 -0.100098 0.583740 1445372753 0.631592 0.500244 -0.100098 0.583740 1445372753 0.631592 0.500244 -0.100098 0.583740 1445372753 0.631592 0.500244 -0.100098 0.583740 1445372753 0.631592 0.500244 -0.100098 0.583740 1445372753 0.647217 0.496094 -0.093567 0.571106 1445372753 0.647217 0.496094 -0.093567 0.571106 1445372753 0.647217 0.496094 -0.093567 0.571106 1445372753 0.647217 0.496094 -0.093567 0.571106 1445372753 0.647217 0.496094 -0.093567 0.571106 1445372753 0.643677 0.502686 -0.092102 0.569519 1445372753 0.643677 0.502686 -0.092102 0.569519 1445372753 0.643677 0.502686 -0.092102 0.569519 1445372753 0.643677 0.502686 -0.092102 0.569519 1445372753 0.643677 0.502686 -0.092102 0.569519 1445372753 0.643677 0.502686 -0.092102 0.569519 1445372753 0.619080 0.520386 -0.093018 0.580688 1445372753 0.619080 0.520386 -0.093018 0.580688 1445372753 0.619080 0.520386 -0.093018 0.580688 1445372753 0.619080 0.520386 -0.093018 0.580688 1445372753 0.619080 0.520386 -0.093018 0.580688 1445372753 0.619080 0.520386 -0.093018 0.580688 1445372753 0.619080 0.520386 -0.093018 0.580688 1445372753 0.578003 0.544312 -0.111755 0.597534 1445372753 0.578003 0.544312 -0.111755 0.597534 1445372753 0.578003 0.544312 -0.111755 0.597534 1445372753 0.578003 0.544312 -0.111755 0.597534 1445372753 0.578003 0.544312 -0.111755 0.597534 1445372753 0.526611 0.566467 -0.153992 0.614807 1445372753 0.526611 0.566467 -0.153992 0.614807 1445372753 0.526611 0.566467 -0.153992 0.614807 1445372753 0.526611 0.566467 -0.153992 0.614807 1445372753 0.526611 0.566467 -0.153992 0.614807 1445372753 0.467224 0.585754 -0.200500 0.631104 1445372753 0.467224 0.585754 -0.200500 0.631104 1445372753 0.467224 0.585754 -0.200500 0.631104 1445372753 0.467224 0.585754 -0.200500 0.631104 1445372753 0.467224 0.585754 -0.200500 0.631104 1445372753 0.467224 0.585754 -0.200500 0.631104 1445372753 0.401367 0.607422 -0.214355 0.651062 1445372753 0.401367 0.607422 -0.214355 0.651062 1445372753 0.401367 0.607422 -0.214355 0.651062 1445372753 0.401367 0.607422 -0.214355 0.651062 1445372753 0.401367 0.607422 -0.214355 0.651062 1445372753 0.401367 0.607422 -0.214355 0.651062 1445372753 0.401367 0.607422 -0.214355 0.651062 1445372753 0.360352 0.619019 -0.205872 0.666687 1445372753 
0.540405 0.562988 -0.216736 0.586487 1445372756 0.540405 0.562988 -0.216736 0.586487 1445372756 0.540405 0.562988 -0.216736 0.586487 1445372756 0.540405 0.562988 -0.216736 0.586487 1445372756 0.606445 0.557800 -0.089600 0.559448 1445372756 0.606445 0.557800 -0.089600 0.559448 1445372756 0.606445 0.557800 -0.089600 0.559448 1445372756 0.606445 0.557800 -0.089600 0.559448 1445372756 0.606445 0.557800 -0.089600 0.559448 1445372756 0.606445 0.557800 -0.089600 0.559448 1445372756 0.606445 0.557800 -0.089600 0.559448 1445372756 0.693970 0.547485 0.067078 0.462646 1445372756 0.693970 0.547485 0.067078 0.462646 1445372756 0.693970 0.547485 0.067078 0.462646 1445372756 0.693970 0.547485 0.067078 0.462646 1445372756 0.693970 0.547485 0.067078 0.462646 1445372756 0.693970 0.547485 0.067078 0.462646 1445372756 0.693970 0.547485 0.067078 0.462646 1445372756 0.789368 0.492737 0.167908 0.325317 1445372756 0.789368 0.492737 0.167908 0.325317 1445372756 0.789368 0.492737 0.167908 0.325317 1445372756 0.789368 0.492737 0.167908 0.325317 1445372756 0.789368 0.492737 0.167908 0.325317 1445372756 0.789368 0.492737 0.167908 0.325317 1445372756 0.789368 0.492737 0.167908 0.325317 1445372756 0.829041 0.473999 0.247314 0.163635 1445372756 0.829041 0.473999 0.247314 0.163635 1445372756 0.829041 0.473999 0.247314 0.163635 1445372756 0.829041 0.473999 0.247314 0.163635 1445372756 0.829041 0.473999 0.247314 0.163635 1445372756 0.829041 0.473999 0.247314 0.163635 1445372756 0.800720 0.529236 0.278625 -0.031982 1445372756 0.800720 0.529236 0.278625 -0.031982 1445372756 0.800720 0.529236 0.278625 -0.031982 1445372756 0.800720 0.529236 0.278625 -0.031982 1445372756 0.800720 0.529236 0.278625 -0.031982 1445372756 0.800720 0.529236 0.278625 -0.031982 1445372756 0.794922 0.533386 0.234863 -0.168335 1445372756 0.794922 0.533386 0.234863 -0.168335 1445372756 0.794922 0.533386 0.234863 -0.168335 1445372756 0.794922 0.533386 0.234863 -0.168335 1445372756 0.794922 0.533386 0.234863 -0.168335 1445372756 0.805847 0.530518 0.211121 -0.156494 1445372756 0.805847 0.530518 0.211121 -0.156494 1445372756 0.805847 0.530518 0.211121 -0.156494 1445372756 0.805847 0.530518 0.211121 -0.156494 1445372756 0.805847 0.530518 0.211121 -0.156494 1445372756 0.805847 0.530518 0.211121 -0.156494 1445372756 0.805847 0.530518 0.211121 -0.156494 1445372756 0.826843 0.506592 0.243347 -0.019714 1445372756 0.826843 0.506592 0.243347 -0.019714 1445372756 0.826843 0.506592 0.243347 -0.019714 1445372756 0.826843 0.506592 0.243347 -0.019714 1445372756 0.826843 0.506592 0.243347 -0.019714 1445372756 0.826843 0.506592 0.243347 -0.019714 1445372756 0.818787 0.477356 0.264893 0.177551 1445372756 0.818787 0.477356 0.264893 0.177551 1445372756 0.818787 0.477356 0.264893 0.177551 1445372756 0.818787 0.477356 0.264893 0.177551 1445372756 0.818787 0.477356 0.264893 0.177551 1445372756 0.818787 0.477356 0.264893 0.177551 1445372756 0.725220 0.525085 0.232971 0.379456 1445372756 0.725220 0.525085 0.232971 0.379456 1445372756 0.725220 0.525085 0.232971 0.379456 1445372756 0.725220 0.525085 0.232971 0.379456 1445372756 0.725220 0.525085 0.232971 0.379456 1445372756 0.725220 0.525085 0.232971 0.379456 1445372756 0.556030 0.612244 0.130737 0.546631 1445372756 0.556030 0.612244 0.130737 0.546631 1445372756 0.556030 0.612244 0.130737 0.546631 1445372756 0.556030 0.612244 0.130737 0.546631 1445372756 0.556030 0.612244 0.130737 0.546631 1445372756 0.556030 0.612244 0.130737 0.546631 1445372756 0.341431 0.694153 -0.014160 0.633484 1445372756 0.341431 0.694153 -0.014160 0.633484 1445372756 0.341431 0.694153 -0.014160 0.633484 1445372756 0.341431 0.694153 -0.014160 0.633484 1445372756 0.341431 0.694153 -0.014160 0.633484 1445372756 0.341431 0.694153 -0.014160 0.633484 1445372756 0.341431 0.694153 -0.014160 0.633484 1445372756 0.263855 0.665649 -0.142273 0.683350 1445372756 0.263855 0.665649 -0.142273 0.683350 1445372756 0.263855 0.665649 -0.142273 0.683350 1445372756 0.263855 0.665649 -0.142273 0.683350 1445372756 0.263855 0.665649 -0.142273 0.683350 1445372756 0.263855 0.665649 -0.142273 0.683350 1445372756 0.231445 0.691833 -0.058716 0.681396 1445372756 0.231445 0.691833 -0.058716 0.681396 1445372756 0.231445 0.691833 -0.058716 0.681396 1445372756 0.231445 0.691833 -0.058716 0.681396 1445372756 0.231445 0.691833 -0.058716 0.681396 1445372756 0.231445 0.691833 -0.058716 0.681396 1445372756 0.346802 0.710754 0.034180 0.610962 1445372756 0.346802 0.710754 0.034180 0.610962 1445372756 0.346802 0.710754 0.034180 0.610962 1445372756 0.346802 0.710754 0.034180 0.610962 1445372756 0.346802 0.710754 0.034180 0.610962 1445372756 0.346802 0.710754 0.034180 0.610962 1445372756 0.507202 0.701782 0.117004 0.486267 1445372756 0.507202 0.701782 0.117004 0.486267 1445372756 0.507202 0.701782 0.117004 0.486267 1445372756 0.507202 0.701782 0.117004 0.486267 1445372756 0.507202 0.701782 0.117004 0.486267 1445372757 0.507202 0.701782 0.117004 0.486267 1445372757 0.507202 0.701782 0.117004 0.486267 1445372757 0.642456 0.665894 0.181519 0.332764 1445372757 0.642456 0.665894 0.181519 0.332764 1445372757 0.642456 0.665894 0.181519 0.332764 1445372757 0.642456 0.665894 0.181519 0.332764 1445372757 0.642456 0.665894 0.181519 0.332764 1445372757 0.642456 0.665894 0.181519 0.332764 1445372757 0.741943 0.610657 0.216248 0.172546 1445372757 0.741943 0.610657 0.216248 0.172546 1445372757 0.741943 0.610657 0.216248 0.172546 1445372757 0.741943 0.610657 0.216248 0.172546 1445372757 0.741943 0.610657 0.216248 0.172546 1445372757 0.791687 0.565552 0.230469 0.014465 1445372757 0.791687 0.565552 0.230469 0.014465 1445372757 0.791687 0.565552 0.230469 0.014465 1445372757 0.791687 0.565552 0.230469 0.014465 1445372757 0.791687 0.565552 0.230469 0.014465 1445372757 0.791687 0.565552 0.230469 0.014465 1445372757 0.791687 0.565552 0.230469 0.014465 1445372757 0.799438 0.547913 0.213867 -0.121948 1445372757 0.799438 0.547913 0.213867 -0.121948 1445372757 0.799438 0.547913 0.213867 -0.121948 1445372757 0.799438 0.547913 0.213867 -0.121948 1445372757 0.799438 0.547913 0.213867 -0.121948 1445372757 0.799438 0.547913 0.213867 -0.121948 1445372757 0.812561 0.525452 0.171265 -0.184937 1445372757 0.812561 0.525452 0.171265 -0.184937 1445372757 0.812561 0.525452 0.171265 -0.184937 1445372757 0.812561 0.525452 0.171265 -0.184937 1445372757 0.812561 0.525452 0.171265 -0.184937 1445372757 0.812561 0.525452 0.171265 -0.184937 1445372757 0.860474 0.464478 0.166931 -0.125977 1445372757 0.860474 0.464478 0.166931 -0.125977 1445372757 0.860474 0.464478 0.166931 -0.125977 1445372757 0.860474 0.464478 0.166931 -0.125977 1445372757 0.860474 0.464478 0.166931 -0.125977 1445372757 0.860474 0.464478 0.166931 -0.125977 1445372757 0.860474 0.464478 0.166931 -0.125977 1445372757 0.860840 0.475830 0.178040 0.026428 1445372757 0.860840 0.475830 0.178040 0.026428 1445372757 0.860840 0.475830 0.178040 0.026428 1445372757 0.860840 0.475830 0.178040 0.026428 1445372757 0.860840 0.475830 0.178040 0.026428 1445372757 0.860840 0.475830 0.178040 0.026428 1445372757 0.823120 0.495422 0.175720 0.214417 1445372757 0.823120 0.495422 0.175720 0.214417 1445372757 0.823120 0.495422 0.175720 0.214417 1445372757 0.823120 0.495422 0.175720 0.214417 1445372757 0.823120 0.495422 0.175720 0.214417 1445372757 0.823120 0.495422 0.175720 0.214417 1445372757 0.701172 0.575745 0.147888 0.393555 1445372757 0.701172 0.575745 0.147888 0.393555 1445372757 0.701172 0.575745 0.147888 0.393555 1445372757 0.701172 0.575745 0.147888 0.393555 1445372757 0.701172 0.575745 0.147888 0.393555 1445372757 0.701172 0.575745 0.147888 0.393555 1445372757 0.508667 0.635742 0.063782 0.577026 1445372757 0.508667 0.635742 0.063782 0.577026 1445372757 0.508667 0.635742 0.063782 0.577026 1445372757 0.508667 0.635742 0.063782 0.577026 1445372757 0.508667 0.635742 0.063782 0.577026 1445372757 0.508667 0.635742 0.063782 0.577026 1445372757 0.508667 0.635742 0.063782 0.577026 1445372757 0.226440 0.708740 0.042175 0.666748 1445372757 0.226440 0.708740 0.042175 0.666748 1445372757 0.226440 0.708740 0.042175 0.666748 1445372757 0.226440 0.708740 0.042175 0.666748 1445372757 0.226440 0.708740 0.042175 0.666748 1445372757 0.226440 0.708740 0.042175 0.666748 1445372757 0.206543 0.682434 -0.070679 0.697510 1445372757 0.206543 0.682434 -0.070679 0.697510 1445372757 0.206543 0.682434 -0.070679 0.697510 1445372757 0.206543 0.682434 -0.070679 0.697510 1445372757 0.206543 0.682434 -0.070679 0.697510 1445372757 0.206543 0.682434 -0.070679 0.697510 1445372757 0.206543 0.682434 -0.070679 0.697510 1445372757 0.217712 0.708557 0.037292 0.670105 1445372757 0.217712 0.708557 0.037292 0.670105 1445372757 0.217712 0.708557 0.037292 0.670105 1445372757 0.217712 0.708557 0.037292 0.670105 1445372757 0.217712 0.708557 0.037292 0.670105 1445372757 0.217712 0.708557 0.037292 0.670105 1445372757 0.353699 0.716370 0.125793 0.588013 1445372757 0.353699 0.716370 0.125793 0.588013 1445372757 0.353699 0.716370 0.125793 0.588013 1445372757 0.353699 0.716370 0.125793 0.588013 1445372757 0.353699 0.716370 0.125793 0.588013 1445372757 0.353699 0.716370 0.125793 0.588013 1445372757 0.500977 0.704102 0.198730 0.462219 1445372757 0.500977 0.704102 0.198730 0.462219 1445372757 0.500977 0.704102 0.198730 0.462219 1445372757 0.500977 0.704102 0.198730 0.462219 1445372757 0.500977 0.704102 0.198730 0.462219 1445372757 0.631226 0.667908 0.242920 0.310303 1445372757 0.631226 0.667908 0.242920 0.310303 1445372757 0.631226 0.667908 0.242920 0.310303 1445372757 0.631226 0.667908 0.242920 0.310303 1445372757 0.631226 0.667908 0.242920 0.310303 1445372757 0.735352 0.608398 0.257019 0.151306 1445372757 0.735352 0.608398 0.257019 0.151306 1445372757 0.735352 0.608398 0.257019 0.151306 1445372757 0.735352 0.608398 0.257019 0.151306 1445372757 0.735352 0.608398 0.257019 0.151306 1445372757 0.776367 0.575500 0.256531 -0.011108 1445372757 0.776367 0.575500 0.256531 -0.011108 1445372757 0.776367 0.575500 0.256531 -0.011108 1445372757 0.776367 0.575500 0.256531 -0.011108 1445372757 0.776367 0.575500 0.256531 -0.011108 1445372758 0.776367 0.575500 0.256531 -0.011108 1445372758 0.802185 0.541077 0.216980 -0.128540 1445372758 0.802185 0.541077 0.216980 -0.128540 1445372758 0.802185 0.541077 0.216980 -0.128540 1445372758 0.802185 0.541077 0.216980 -0.128540 1445372758 0.802185 0.541077 0.216980 -0.128540 1445372758 0.802185 0.541077 0.216980 -0.128540 1445372758 0.802185 0.541077 0.216980 -0.128540 1445372758 0.858276 0.460083 0.188416 -0.126709 1445372758 0.858276 0.460083 0.188416 -0.126709 1445372758 0.858276 0.460083 0.188416 -0.126709 1445372758 0.858276 0.460083 0.188416 -0.126709 1445372758 0.858276 0.460083 0.188416 -0.126709 1445372758 0.858276 0.460083 0.188416 -0.126709 1445372758 0.870300 0.454773 0.188477 -0.012695 1445372758 0.870300 0.454773 0.188477 -0.012695 1445372758 0.870300 0.454773 0.188477 -0.012695 1445372758 0.870300 0.454773 0.188477 -0.012695 1445372758 0.870300 0.454773 0.188477 -0.012695 1445372758 0.870300 0.454773 0.188477 -0.012695 1445372758 0.832703 0.494690 0.195435 0.153564 1445372758 0.832703 0.494690 0.195435 0.153564 1445372758 0.832703 0.494690 0.195435 0.153564 1445372758 0.832703 0.494690 0.195435 0.153564 1445372758 0.832703 0.494690 0.195435 0.153564 1445372758 0.832703 0.494690 0.195435 0.153564 1445372758 0.742432 0.547302 0.192017 0.335022 1445372758 0.742432 0.547302 0.192017 0.335022 1445372758 0.742432 0.547302 0.192017 0.335022 1445372758 0.742432 0.547302 0.192017 0.335022 1445372758 0.742432 0.547302 0.192017 0.335022 1445372758 0.742432 0.547302 0.192017 0.335022 1445372758 0.563232 0.622437 0.166138 0.517273 1445372758 0.563232 0.622437 0.166138 0.517273 1445372758 0.563232 0.622437 0.166138 0.517273 1445372758 0.563232 0.622437 0.166138 0.517273 1445372758 0.563232 0.622437 0.166138 0.517273 1445372758 0.563232 0.622437 0.166138 0.517273 1445372758 0.563232 0.622437 0.166138 0.517273 1445372758 0.302673 0.691711 0.130432 0.642517 1445372758 0.302673 0.691711 0.130432 0.642517 1445372758 0.302673 0.691711 0.130432 0.642517 1445372758 0.302673 0.691711 0.130432 0.642517 1445372758 0.302673 0.691711 0.130432 0.642517 1445372758 0.302673 0.691711 0.130432 0.642517 1445372758 0.144836 0.713623 0.091309 0.679199 1445372758 0.144836 0.713623 0.091309 0.679199 1445372758 0.144836 0.713623 0.091309 0.679199 1445372758 0.144836 0.713623 0.091309 0.679199 1445372758 0.144836 0.713623 0.091309 0.679199 1445372758 0.144836 0.713623 0.091309 0.679199 1445372758 0.144836 0.713623 0.091309 0.679199 1445372758 0.139282 0.733826 0.101501 0.657043 1445372758 0.139282 0.733826 0.101501 0.657043 1445372758 0.139282 0.733826 0.101501 0.657043 1445372758 0.139282 0.733826 0.101501 0.657043 1445372758 0.139282 0.733826 0.101501 0.657043 1445372758 0.139282 0.733826 0.101501 0.657043 1445372758 0.233154 0.746643 0.181519 0.595886 1445372758 0.233154 0.746643 0.181519 0.595886 1445372758 0.233154 0.746643 0.181519 0.595886 1445372758 0.233154 0.746643 0.181519 0.595886 1445372758 0.233154 0.746643 0.181519 0.595886 1445372758 0.233154 0.746643 0.181519 0.595886 1445372758 0.393677 0.731812 0.246338 0.498657 1445372758 0.393677 0.731812 0.246338 0.498657 1445372758 0.393677 0.731812 0.246338 0.498657 1445372758 0.393677 0.731812 0.246338 0.498657 1445372758 0.393677 0.731812 0.246338 0.498657 1445372758 0.393677 0.731812 0.246338 0.498657 1445372758 0.393677 0.731812 0.246338 0.498657 1445372758 0.535767 0.702515 0.294983 0.363708 1445372758 0.535767 0.702515 0.294983 0.363708 1445372758 0.535767 0.702515 0.294983 0.363708 1445372758 0.535767 0.702515 0.294983 0.363708 1445372758 0.535767 0.702515 0.294983 0.363708 1445372758 0.661194 0.656921 0.298340 0.205444 1445372758 0.661194 0.656921 0.298340 0.205444 1445372758 0.661194 0.656921 0.298340 0.205444 1445372758 0.661194 0.656921 0.298340 0.205444 1445372758 0.661194 0.656921 0.298340 0.205444 1445372758 0.661194 0.656921 0.298340 0.205444 1445372758 0.661194 0.656921 0.298340 0.205444 1445372758 0.749207 0.598328 0.281738 0.035339 1445372758 0.749207 0.598328 0.281738 0.035339 1445372758 0.749207 0.598328 0.281738 0.035339 1445372758 0.749207 0.598328 0.281738 0.035339 1445372758 0.749207 0.598328 0.281738 0.035339 1445372758 0.749207 0.598328 0.281738 0.035339 1445372758 0.786255 0.551392 0.254395 -0.113831 1445372758 0.786255 0.551392 0.254395 -0.113831 1445372758 0.786255 0.551392 0.254395 -0.113831 1445372758 0.786255 0.551392 0.254395 -0.113831 1445372758 0.786255 0.551392 0.254395 -0.113831 1445372758 0.786255 0.551392 0.254395 -0.113831 1445372758 0.830322 0.473267 0.240784 -0.168945 1445372758 0.830322 0.473267 0.240784 -0.168945 1445372758 0.830322 0.473267 0.240784 -0.168945 1445372758 0.830322 0.473267 0.240784 -0.168945 1445372758 0.830322 0.473267 0.240784 -0.168945 1445372758 0.830322 0.473267 0.240784 -0.168945 1445372758 0.855652 0.445557 0.238342 -0.111511 1445372758 0.855652 0.445557 0.238342 -0.111511 1445372758 0.855652 0.445557 0.238342 -0.111511 1445372758 0.855652 0.445557 0.238342 -0.111511 1445372758 0.855652 0.445557 0.238342 -0.111511 1445372758 0.855835 0.463989 0.225159 0.038574 1445372758 0.855835 0.463989 0.225159 0.038574 1445372758 0.855835 0.463989 0.225159 0.038574 1445372758 0.855835 0.463989 0.225159 0.038574 1445372758 0.855835 0.463989 0.225159 0.038574 1445372758 0.855835 0.463989 0.225159 0.038574 1445372758 0.855835 0.463989 0.225159 0.038574 1445372759 0.786072 0.531006 0.206055 0.240051 1445372759 0.786072 0.531006 0.206055 0.240051 1445372759 0.786072 0.531006 0.206055 0.240051 1445372759 0.786072 0.531006 0.206055 0.240051 1445372759 0.786072 0.531006 0.206055 0.240051 1445372759 0.786072 0.531006 0.206055 0.240051 1445372759 0.786072 0.531006 0.206055 0.240051 1445372759 0.602234 0.635498 0.184082 0.446594 1445372759 0.602234 0.635498 0.184082 0.446594 1445372759 0.602234 0.635498 0.184082 0.446594 1445372759 0.602234 0.635498 0.184082 0.446594 1445372759 0.602234 0.635498 0.184082 0.446594 1445372759 0.602234 0.635498 0.184082 0.446594 1445372759 0.296448 0.722839 0.194275 0.593079 1445372759 0.296448 0.722839 0.194275 0.593079 1445372759 0.296448 0.722839 0.194275 0.593079 1445372759 0.296448 0.722839 0.194275 0.593079 1445372759 0.296448 0.722839 0.194275 0.593079 1445372759 0.296448 0.722839 0.194275 0.593079 1445372759 0.119263 0.717285 0.141296 0.671692 1445372759 0.119263 0.717285 0.141296 0.671692 1445372759 0.119263 0.717285 0.141296 0.671692 1445372759 0.119263 0.717285 0.141296 0.671692 1445372759 0.119263 0.717285 0.141296 0.671692 1445372759 0.119263 0.717285 0.141296 0.671692 1445372759 0.086731 0.717712 0.108093 0.682312 1445372759 0.086731 0.717712 0.108093 0.682312 1445372759 0.086731 0.717712 0.108093 0.682312 1445372759 0.086731 0.717712 0.108093 0.682312 1445372759 0.086731 0.717712 0.108093 0.682312 1445372759 0.086731 0.717712 0.108093 0.682312 1445372759 0.143494 0.747375 0.188904 0.620544 1445372759 0.143494 0.747375 0.188904 0.620544 1445372759 0.143494 0.747375 0.188904 0.620544 1445372759 0.143494 0.747375 0.188904 0.620544 1445372759 0.143494 0.747375 0.188904 0.620544 1445372759 0.143494 0.747375 0.188904 0.620544 1445372759 0.317078 0.756287 0.241577 0.518738 1445372759 0.317078 0.756287 0.241577 0.518738 1445372759 0.317078 0.756287 0.241577 0.518738 1445372759 0.317078 0.756287 0.241577 0.518738 1445372759 0.317078 0.756287 0.241577 0.518738 1445372759 0.317078 0.756287 0.241577 0.518738 1445372759 0.317078 0.756287 0.241577 0.518738 1445372759 0.487244 0.736267 0.281250 0.375977 1445372759 0.487244 0.736267 0.281250 0.375977 1445372759 0.487244 0.736267 0.281250 0.375977 1445372759 0.487244 0.736267 0.281250 0.375977 1445372759 0.487244 0.736267 0.281250 0.375977 1445372759 0.487244 0.736267 0.281250 0.375977 1445372759 0.641907 0.669434 0.294617 0.229858 1445372759 0.641907 0.669434 0.294617 0.229858 1445372759 0.641907 0.669434 0.294617 0.229858 1445372759 0.641907 0.669434 0.294617 0.229858 1445372759 0.641907 0.669434 0.294617 0.229858 1445372759 0.641907 0.669434 0.294617 0.229858 1445372759 0.641907 0.669434 0.294617 0.229858 1445372759 0.710815 0.625916 0.313416 0.067993 1445372759 0.710815 0.625916 0.313416 0.067993 1445372759 0.710815 0.625916 0.313416 0.067993 1445372759 0.710815 0.625916 0.313416 0.067993 1445372759 0.710815 0.625916 0.313416 0.067993 1445372759 0.710815 0.625916 0.313416 0.067993 1445372759 0.755859 0.581543 0.290894 -0.075623 1445372759 0.755859 0.581543 0.290894 -0.075623 1445372759 0.755859 0.581543 0.290894 -0.075623 1445372759 0.755859 0.581543 0.290894 -0.075623 1445372759 0.755859 0.581543 0.290894 -0.075623 1445372759 0.755859 0.581543 0.290894 -0.075623 1445372759 0.755859 0.581543 0.290894 -0.075623 1445372759 0.793152 0.532043 0.240723 -0.172668 1445372759 0.793152 0.532043 0.240723 -0.172668 1445372759 0.793152 0.532043 0.240723 -0.172668 1445372759 0.793152 0.532043 0.240723 -0.172668 1445372759 0.793152 0.532043 0.240723 -0.172668 1445372759 0.793152 0.532043 0.240723 -0.172668 1445372759 0.845947 0.456909 0.224548 -0.158569 1445372759 0.845947 0.456909 0.224548 -0.158569 1445372759 0.845947 0.456909 0.224548 -0.158569 1445372759 0.845947 0.456909 0.224548 -0.158569 1445372759 0.845947 0.456909 0.224548 -0.158569 1445372759 0.845947 0.456909 0.224548 -0.158569 1445372759 0.846069 0.481934 0.224243 -0.039307 1445372759 0.846069 0.481934 0.224243 -0.039307 1445372759 0.846069 0.481934 0.224243 -0.039307 1445372759 0.846069 0.481934 0.224243 -0.039307 1445372759 0.846069 0.481934 0.224243 -0.039307 1445372759 0.846069 0.481934 0.224243 -0.039307 1445372759 0.846069 0.481934 0.224243 -0.039307 1445372759 0.812805 0.516235 0.222595 0.152344 1445372759 0.812805 0.516235 0.222595 0.152344 1445372759 0.812805 0.516235 0.222595 0.152344 1445372759 0.812805 0.516235 0.222595 0.152344 1445372759 0.812805 0.516235 0.222595 0.152344 1445372759 0.812805 0.516235 0.222595 0.152344 1445372759 0.705688 0.574951 0.195984 0.364563 1445372759 0.705688 0.574951 0.195984 0.364563 1445372759 0.705688 0.574951 0.195984 0.364563 1445372759 0.705688 0.574951 0.195984 0.364563 1445372759 0.705688 0.574951 0.195984 0.364563 1445372759 0.705688 0.574951 0.195984 0.364563 1445372759 0.528076 0.626648 0.147583 0.553650 1445372759 0.528076 0.626648 0.147583 0.553650 1445372759 0.528076 0.626648 0.147583 0.553650 1445372759 0.528076 0.626648 0.147583 0.553650 1445372759 0.528076 0.626648 0.147583 0.553650 1445372759 0.528076 0.626648 0.147583 0.553650 1445372759 0.299744 0.674011 0.129456 0.662598 1445372759 0.299744 0.674011 0.129456 0.662598 1445372759 0.299744 0.674011 0.129456 0.662598 1445372759 0.299744 0.674011 0.129456 0.662598 1445372759 0.299744 0.674011 0.129456 0.662598 1445372759 0.299744 0.674011 0.129456 0.662598 1445372759 0.098145 0.691406 0.152405 0.699280 1445372760 0.098145 0.691406 0.152405 0.699280 1445372760 0.098145 0.691406 0.152405 0.699280 1445372760 0.098145 0.691406 0.152405 0.699280 1445372760 0.098145 0.691406 0.152405 0.699280 1445372760 0.098145 0.691406 0.152405 0.699280 1445372760 0.098145 0.691406 0.152405 0.699280 1445372760 0.062439 0.706299 0.162048 0.686218 1445372760 0.062439 0.706299 0.162048 0.686218 1445372760 0.062439 0.706299 0.162048 0.686218 1445372760 0.062439 0.706299 0.162048 0.686218 1445372760 0.062439 0.706299 0.162048 0.686218 1445372760 0.062439 0.706299 0.162048 0.686218 1445372760 0.130920 0.729004 0.230591 0.630981 1445372760 0.130920 0.729004 0.230591 0.630981 1445372760 0.130920 0.729004 0.230591 0.630981 1445372760 0.130920 0.729004 0.230591 0.630981 1445372760 0.130920 0.729004 0.230591 0.630981 1445372760 0.130920 0.729004 0.230591 0.630981 1445372760 0.130920 0.729004 0.230591 0.630981 1445372760 0.289734 0.737244 0.275635 0.544434 1445372760 0.289734 0.737244 0.275635 0.544434 1445372760 0.289734 0.737244 0.275635 0.544434 1445372760 0.289734 0.737244 0.275635 0.544434 1445372760 0.289734 0.737244 0.275635 0.544434 1445372760 0.289734 0.737244 0.275635 0.544434 1445372760 0.441406 0.728210 0.310913 0.421997 1445372760 0.441406 0.728210 0.310913 0.421997 1445372760 0.441406 0.728210 0.310913 0.421997 1445372760 0.441406 0.728210 0.310913 0.421997 1445372760 0.441406 0.728210 0.310913 0.421997 1445372760 0.441406 0.728210 0.310913 0.421997 1445372760 0.581909 0.690979 0.321594 0.283508 1445372760 0.581909 0.690979 0.321594 0.283508 1445372760 0.581909 0.690979 0.321594 0.283508 1445372760 0.581909 0.690979 0.321594 0.283508 1445372760 0.581909 0.690979 0.321594 0.283508 1445372760 0.581909 0.690979 0.321594 0.283508 1445372760 0.696411 0.627869 0.317200 0.141602 1445372760 0.696411 0.627869 0.317200 0.141602 1445372760 0.696411 0.627869 0.317200 0.141602 1445372760 0.696411 0.627869 0.317200 0.141602 1445372760 0.696411 0.627869 0.317200 0.141602 1445372760 0.696411 0.627869 0.317200 0.141602 1445372760 0.696411 0.627869 0.317200 0.141602 1445372760 0.762512 0.572876 0.300537 -0.003113 1445372760 0.762512 0.572876 0.300537 -0.003113 1445372760 0.762512 0.572876 0.300537 -0.003113 1445372760 0.762512 0.572876 0.300537 -0.003113 1445372760 0.762512 0.572876 0.300537 -0.003113 1445372760 0.762512 0.572876 0.300537 -0.003113 1445372760 0.786804 0.540588 0.264832 -0.136108 1445372760 0.786804 0.540588 0.264832 -0.136108 1445372760 0.786804 0.540588 0.264832 -0.136108 1445372760 0.786804 0.540588 0.264832 -0.136108 1445372760 0.786804 0.540588 0.264832 -0.136108 1445372760 0.786804 0.540588 0.264832 -0.136108 1445372760 0.834229 0.457153 0.240234 -0.193115 1445372760 0.834229 0.457153 0.240234 -0.193115 1445372760 0.834229 0.457153 0.240234 -0.193115 1445372760 0.834229 0.457153 0.240234 -0.193115 1445372760 0.834229 0.457153 0.240234 -0.193115 1445372760 0.834229 0.457153 0.240234 -0.193115 1445372760 0.847107 0.441528 0.247498 -0.161621 1445372760 0.847107 0.441528 0.247498 -0.161621 1445372760 0.847107 0.441528 0.247498 -0.161621 1445372760 0.847107 0.441528 0.247498 -0.161621 1445372760 0.847107 0.441528 0.247498 -0.161621 1445372760 0.847107 0.441528 0.247498 -0.161621 1445372760 0.837524 0.477661 0.262512 -0.036804 1445372760 0.837524 0.477661 0.262512 -0.036804 1445372760 0.837524 0.477661 0.262512 -0.036804 1445372760 0.837524 0.477661 0.262512 -0.036804 1445372760 0.837524 0.477661 0.262512 -0.036804 1445372760 0.837524 0.477661 0.262512 -0.036804 1445372760 0.837524 0.477661 0.262512 -0.036804 1445372760 0.803162 0.513672 0.261536 0.150269 1445372760 0.803162 0.513672 0.261536 0.150269 1445372760 0.803162 0.513672 0.261536 0.150269 1445372760 0.803162 0.513672 0.261536 0.150269 1445372760 0.803162 0.513672 0.261536 0.150269 1445372760 0.803162 0.513672 0.261536 0.150269 1445372760 0.692749 0.584045 0.232483 0.353271 1445372760 0.692749 0.584045 0.232483 0.353271 1445372760 0.692749 0.584045 0.232483 0.353271 1445372760 0.692749 0.584045 0.232483 0.353271 1445372760 0.692749 0.584045 0.232483 0.353271 1445372760 0.692749 0.584045 0.232483 0.353271 1445372760 0.507263 0.649719 0.191284 0.532776 1445372760 0.507263 0.649719 0.191284 0.532776 1445372760 0.507263 0.649719 0.191284 0.532776 1445372760 0.507263 0.649719 0.191284 0.532776 1445372760 0.507263 0.649719 0.191284 0.532776 1445372760 0.507263 0.649719 0.191284 0.532776 1445372760 0.287109 0.696167 0.173157 0.634705 1445372760 0.287109 0.696167 0.173157 0.634705 1445372760 0.287109 0.696167 0.173157 0.634705 1445372760 0.287109 0.696167 0.173157 0.634705 1445372760 0.287109 0.696167 0.173157 0.634705 1445372760 0.287109 0.696167 0.173157 0.634705 1445372760 0.187256 0.694092 0.126099 0.683472 1445372760 0.187256 0.694092 0.126099 0.683472 1445372760 0.187256 0.694092 0.126099 0.683472 1445372760 0.187256 0.694092 0.126099 0.683472 1445372760 0.187256 0.694092 0.126099 0.683472 1445372760 0.187256 0.694092 0.126099 0.683472 1445372760 0.187256 0.694092 0.126099 0.683472 1445372760 0.200256 0.694458 0.136475 0.677368 1445372760 0.200256 0.694458 0.136475 0.677368 1445372760 0.200256 0.694458 0.136475 0.677368 1445372760 0.200256 0.694458 0.136475 0.677368 1445372760 0.200256 0.694458 0.136475 0.677368 1445372760 0.200256 0.694458 0.136475 0.677368 1445372760 0.288818 0.702515 0.211365 0.615051 1445372760 0.288818 0.702515 0.211365 0.615051 1445372761 0.288818 0.702515 0.211365 0.615051 1445372761 0.288818 0.702515 0.211365 0.615051 1445372761 0.288818 0.702515 0.211365 0.615051 1445372761 0.288818 0.702515 0.211365 0.615051 1445372761 0.431213 0.688965 0.269287 0.516479 1445372761 0.431213 0.688965 0.269287 0.516479 1445372761 0.431213 0.688965 0.269287 0.516479 1445372761 0.431213 0.688965 0.269287 0.516479 1445372761 0.431213 0.688965 0.269287 0.516479 1445372761 0.431213 0.688965 0.269287 0.516479 1445372761 0.431213 0.688965 0.269287 0.516479 1445372761 0.561523 0.660339 0.321960 0.380554 1445372761 0.561523 0.660339 0.321960 0.380554 1445372761 0.561523 0.660339 0.321960 0.380554 1445372761 0.561523 0.660339 0.321960 0.380554 1445372761 0.561523 0.660339 0.321960 0.380554 1445372761 0.561523 0.660339 0.321960 0.380554 1445372761 0.561523 0.660339 0.321960 0.380554 1445372761 0.671021 0.616638 0.342651 0.227844 1445372761 0.671021 0.616638 0.342651 0.227844 1445372761
[truncated: 162,761 more chars]
