# Supplementary material for: Quaternion-Based Gesture Recognition Using Wireless Wearable Motion Capture Sensors
Source: Sensors (Basel). 2016 Apr 28;16(5):605. doi: 10.3390/s16050605 (PMC4883296; doi:10.3390/s16050605)
Supplement: Supplementary file 1 [file sensors-16-00605-s001.zip › MultiSensorGestureData/P10/5. Block/Training18.txt]

0.463196 -0.516663 0.321289 0.644348 1445372661 0.463135 -0.517151 0.319885 0.644775 1445372661 0.463135 -0.517151 0.319885 0.644775 1445372661 0.463135 -0.517151 0.319885 0.644775 1445372661 0.463135 -0.517151 0.319885 0.644775 1445372661 0.463135 -0.517151 0.319885 0.644775 1445372661 0.463135 -0.517151 0.319885 0.644775 1445372661 0.463562 -0.517212 0.318726 0.644958 1445372661 0.463562 -0.517212 0.318726 0.644958 1445372661 0.463562 -0.517212 0.318726 0.644958 1445372661 0.463562 -0.517212 0.318726 0.644958 1445372661 0.463562 -0.517212 0.318726 0.644958 1445372661 0.463562 -0.517212 0.318726 0.644958 1445372661 0.464722 -0.516296 0.319153 0.644592 1445372661 0.464722 -0.516296 0.319153 0.644592 1445372661 0.464722 -0.516296 0.319153 0.644592 1445372661 0.464722 -0.516296 0.319153 0.644592 1445372661 0.464722 -0.516296 0.319153 0.644592 1445372661 0.464722 -0.516296 0.319153 0.644592 1445372661 0.466187 -0.516418 0.320557 0.642761 1445372661 0.466187 -0.516418 0.320557 0.642761 1445372661 0.466187 -0.516418 0.320557 0.642761 1445372661 0.466187 -0.516418 0.320557 0.642761 1445372661 0.466187 -0.516418 0.320557 0.642761 1445372661 0.466187 -0.516418 0.320557 0.642761 1445372661 0.466187 -0.516418 0.320557 0.642761 1445372661 0.466187 -0.516418 0.320557 0.642761 1445372661 0.465637 -0.517151 0.319824 0.642944 1445372661 0.465637 -0.517151 0.319824 0.642944 1445372661 0.465637 -0.517151 0.319824 0.642944 1445372661 0.465637 -0.517151 0.319824 0.642944 1445372661 0.465637 -0.517151 0.319824 0.642944 1445372661 0.465637 -0.517151 0.319824 0.642944 1445372661 0.465881 -0.518250 0.319336 0.642151 1445372661 0.465881 -0.518250 0.319336 0.642151 1445372661 0.465881 -0.518250 0.319336 0.642151 1445372661 0.465881 -0.518250 0.319336 0.642151 1445372661 0.465881 -0.518250 0.319336 0.642151 1445372661 0.465881 -0.518250 0.319336 0.642151 1445372661 0.472595 -0.514587 0.325500 0.637085 1445372661 0.472595 -0.514587 0.325500 0.637085 1445372661 0.472595 -0.514587 0.325500 0.637085 1445372661 0.472595 -0.514587 0.325500 0.637085 1445372661 0.472595 -0.514587 0.325500 0.637085 1445372661 0.472595 -0.514587 0.325500 0.637085 1445372661 0.477722 -0.512878 0.327698 0.633484 1445372661 0.477722 -0.512878 0.327698 0.633484 1445372661 0.477722 -0.512878 0.327698 0.633484 1445372661 0.477722 -0.512878 0.327698 0.633484 1445372661 0.477722 -0.512878 0.327698 0.633484 1445372661 0.477722 -0.512878 0.327698 0.633484 1445372661 0.484436 -0.511353 0.328918 0.628967 1445372661 0.484436 -0.511353 0.328918 0.628967 1445372661 0.484436 -0.511353 0.328918 0.628967 1445372661 0.484436 -0.511353 0.328918 0.628967 1445372661 0.484436 -0.511353 0.328918 0.628967 1445372661 0.484436 -0.511353 0.328918 0.628967 1445372661 0.494568 -0.506470 0.334839 0.621887 1445372661 0.494568 -0.506470 0.334839 0.621887 1445372661 0.494568 -0.506470 0.334839 0.621887 1445372661 0.494568 -0.506470 0.334839 0.621887 1445372661 0.494568 -0.506470 0.334839 0.621887 1445372661 0.494568 -0.506470 0.334839 0.621887 1445372661 0.494568 -0.506470 0.334839 0.621887 1445372662 0.494568 -0.506470 0.334839 0.621887 1445372662 0.501038 -0.503113 0.338928 0.617188 1445372662 0.501038 -0.503113 0.338928 0.617188 1445372662 0.501038 -0.503113 0.338928 0.617188 1445372662 0.501038 -0.503113 0.338928 0.617188 1445372662 0.501038 -0.503113 0.338928 0.617188 1445372662 0.501038 -0.503113 0.338928 0.617188 1445372662 0.504150 -0.500000 0.342651 0.615112 1445372662 0.504150 -0.500000 0.342651 0.615112 1445372662 0.504150 -0.500000 0.342651 0.615112 1445372662 0.504150 -0.500000 0.342651 0.615112 1445372662 0.504150 -0.500000 0.342651 0.615112 1445372662 0.504150 -0.500000 0.342651 0.615112 1445372662 0.506104 -0.494141 0.354614 0.611511 1445372662 0.506104 -0.494141 0.354614 0.611511 1445372662 0.506104 -0.494141 0.354614 0.611511 1445372662 0.506104 -0.494141 0.354614 0.611511 1445372662 0.506104 -0.494141 0.354614 0.611511 1445372662 0.506104 -0.494141 0.354614 0.611511 1445372662 0.504395 -0.483521 0.365723 0.614807 1445372662 0.504395 -0.483521 0.365723 0.614807 1445372662 0.504395 -0.483521 0.365723 0.614807 1445372662 0.504395 -0.483521 0.365723 0.614807 1445372662 0.504395 -0.483521 0.365723 0.614807 1445372662 0.504395 -0.483521 0.365723 0.614807 1445372662 0.497070 -0.479980 0.372437 0.619446 1445372662 0.497070 -0.479980 0.372437 0.619446 1445372662 0.497070 -0.479980 0.372437 0.619446 1445372662 0.497070 -0.479980 0.372437 0.619446 1445372662 0.497070 -0.479980 0.372437 0.619446 1445372662 0.497070 -0.479980 0.372437 0.619446 1445372662 0.477478 -0.489014 0.360779 0.634583 1445372662 0.477478 -0.489014 0.360779 0.634583 1445372662 0.477478 -0.489014 0.360779 0.634583 1445372662 0.477478 -0.489014 0.360779 0.634583 1445372662 0.477478 -0.489014 0.360779 0.634583 1445372662 0.477478 -0.489014 0.360779 0.634583 1445372662 0.452759 -0.506836 0.332886 0.653687 1445372662 0.452759 -0.506836 0.332886 0.653687 1445372662 0.452759 -0.506836 0.332886 0.653687 1445372662 0.452759 -0.506836 0.332886 0.653687 1445372662 0.452759 -0.506836 0.332886 0.653687 1445372662 0.452759 -0.506836 0.332886 0.653687 1445372662 0.428467 -0.524353 0.302734 0.670654 1445372662 0.428467 -0.524353 0.302734 0.670654 1445372662 0.428467 -0.524353 0.302734 0.670654 1445372662 0.428467 -0.524353 0.302734 0.670654 1445372662 0.428467 -0.524353 0.302734 0.670654 1445372662 0.428467 -0.524353 0.302734 0.670654 1445372662 0.428467 -0.524353 0.302734 0.670654 1445372662 0.428467 -0.524353 0.302734 0.670654 1445372662 0.411255 -0.534546 0.283691 0.681641 1445372662 0.411255 -0.534546 0.283691 0.681641 1445372662 0.411255 -0.534546 0.283691 0.681641 1445372662 0.411255 -0.534546 0.283691 0.681641 1445372662 0.411255 -0.534546 0.283691 0.681641 1445372662 0.411255 -0.534546 0.283691 0.681641 1445372662 0.387390 -0.547302 0.253967 0.697021 1445372662 0.387390 -0.547302 0.253967 0.697021 1445372662 0.387390 -0.547302 0.253967 0.697021 1445372662 0.387390 -0.547302 0.253967 0.697021 1445372662 0.387390 -0.547302 0.253967 0.697021 1445372662 0.387390 -0.547302 0.253967 0.697021 1445372662 0.372314 -0.560181 0.221802 0.705933 1445372662 0.372314 -0.560181 0.221802 0.705933 1445372662 0.372314 -0.560181 0.221802 0.705933 1445372662 0.372314 -0.560181 0.221802 0.705933 1445372662 0.372314 -0.560181 0.221802 0.705933 1445372662 0.372314 -0.560181 0.221802 0.705933 1445372662 0.389893 -0.558167 0.221069 0.698181 1445372662 0.389893 -0.558167 0.221069 0.698181 1445372662 0.389893 -0.558167 0.221069 0.698181 1445372662 0.389893 -0.558167 0.221069 0.698181 1445372662 0.389893 -0.558167 0.221069 0.698181 1445372662 0.389893 -0.558167 0.221069 0.698181 1445372662 0.418152 -0.548828 0.232117 0.685608 1445372662 0.418152 -0.548828 0.232117 0.685608 1445372662 0.418152 -0.548828 0.232117 0.685608 1445372662 0.418152 -0.548828 0.232117 0.685608 1445372662 0.418152 -0.548828 0.232117 0.685608 1445372662 0.418152 -0.548828 0.232117 0.685608 1445372662 0.437561 -0.543823 0.232971 0.677124 1445372662 0.437561 -0.543823 0.232971 0.677124 1445372662 0.437561 -0.543823 0.232971 0.677124 1445372662 0.437561 -0.543823 0.232971 0.677124 1445372662 0.437561 -0.543823 0.232971 0.677124 1445372662 0.437561 -0.543823 0.232971 0.677124 1445372662 0.437561 -0.543823 0.232971 0.677124 1445372662 0.437561 -0.543823 0.232971 0.677124 1445372662 0.455994 -0.537109 0.235168 0.669495 1445372662 0.455994 -0.537109 0.235168 0.669495 1445372662 0.455994 -0.537109 0.235168 0.669495 1445372662 0.455994 -0.537109 0.235168 0.669495 1445372662 0.455994 -0.537109 0.235168 0.669495 1445372662 0.455994 -0.537109 0.235168 0.669495 1445372662 0.475769 -0.527100 0.244507 0.660278 1445372662 0.475769 -0.527100 0.244507 0.660278 1445372662 0.475769 -0.527100 0.244507 0.660278 1445372662 0.475769 -0.527100 0.244507 0.660278 1445372662 0.475769 -0.527100 0.244507 0.660278 1445372662 0.475769 -0.527100 0.244507 0.660278 1445372662 0.497437 -0.513184 0.263794 0.647705 1445372662 0.497437 -0.513184 0.263794 0.647705 1445372662 0.497437 -0.513184 0.263794 0.647705 1445372662 0.497437 -0.513184 0.263794 0.647705 1445372662 0.497437 -0.513184 0.263794 0.647705 1445372662 0.497437 -0.513184 0.263794 0.647705 1445372662 0.518372 -0.498413 0.286011 0.633240 1445372662 0.518372 -0.498413 0.286011 0.633240 1445372662 0.518372 -0.498413 0.286011 0.633240 1445372662 0.518372 -0.498413 0.286011 0.633240 1445372662 0.518372 -0.498413 0.286011 0.633240 1445372662 0.518372 -0.498413 0.286011 0.633240 1445372662 0.529907 -0.484070 0.309021 0.623962 1445372662 0.529907 -0.484070 0.309021 0.623962 1445372662 0.529907 -0.484070 0.309021 0.623962 1445372663 0.529907 -0.484070 0.309021 0.623962 1445372663 0.529907 -0.484070 0.309021 0.623962 1445372663 0.529907 -0.484070 0.309021 0.623962 1445372663 0.522156 -0.481506 0.316040 0.628967 1445372663 0.522156 -0.481506 0.316040 0.628967 1445372663 0.522156 -0.481506 0.316040 0.628967 1445372663 0.522156 -0.481506 0.316040 0.628967 1445372663 0.522156 -0.481506 0.316040 0.628967 1445372663 0.522156 -0.481506 0.316040 0.628967 1445372663 0.522156 -0.481506 0.316040 0.628967 1445372663 0.522156 -0.481506 0.316040 0.628967 1445372663 0.500122 -0.496948 0.306152 0.639587 1445372663 0.500122 -0.496948 0.306152 0.639587 1445372663 0.500122 -0.496948 0.306152 0.639587 1445372663 0.500122 -0.496948 0.306152 0.639587 1445372663 0.500122 -0.496948 0.306152 0.639587 1445372663 0.500122 -0.496948 0.306152 0.639587 1445372663 0.469299 -0.518982 0.287598 0.653992 1445372663 0.469299 -0.518982 0.287598 0.653992 1445372663 0.469299 -0.518982 0.287598 0.653992 1445372663 0.469299 -0.518982 0.287598 0.653992 1445372663 0.469299 -0.518982 0.287598 0.653992 1445372663 0.469299 -0.518982 0.287598 0.653992 1445372663 0.441406 -0.532715 0.274475 0.667847 1445372663 0.441406 -0.532715 0.274475 0.667847 1445372663 0.441406 -0.532715 0.274475 0.667847 1445372663 0.441406 -0.532715 0.274475 0.667847 1445372663 0.441406 -0.532715 0.274475 0.667847 1445372663 0.441406 -0.532715 0.274475 0.667847 1445372663 0.413879 -0.546204 0.262024 0.679443 1445372663 0.413879 -0.546204 0.262024 0.679443 1445372663 0.413879 -0.546204 0.262024 0.679443 1445372663 0.413879 -0.546204 0.262024 0.679443 1445372663 0.413879 -0.546204 0.262024 0.679443 1445372663 0.413879 -0.546204 0.262024 0.679443 1445372663 0.388550 -0.558289 0.243042 0.691528 1445372663 0.388550 -0.558289 0.243042 0.691528 1445372663 0.388550 -0.558289 0.243042 0.691528 1445372663 0.388550 -0.558289 0.243042 0.691528 1445372663 0.388550 -0.558289 0.243042 0.691528 1445372663 0.388550 -0.558289 0.243042 0.691528 1445372663 0.371277 -0.566467 0.225769 0.700195 1445372663 0.371277 -0.566467 0.225769 0.700195 1445372663 0.371277 -0.566467 0.225769 0.700195 1445372663 0.371277 -0.566467 0.225769 0.700195 1445372663 0.371277 -0.566467 0.225769 0.700195 1445372663 0.371277 -0.566467 0.225769 0.700195 1445372663 0.371277 -0.566467 0.225769 0.700195 1445372663 0.371277 -0.566467 0.225769 0.700195 1445372663 0.378235 -0.562866 0.231995 0.697327 1445372663 0.378235 -0.562866 0.231995 0.697327 1445372663 0.378235 -0.562866 0.231995 0.697327 1445372663 0.378235 -0.562866 0.231995 0.697327 1445372663 0.378235 -0.562866 0.231995 0.697327 1445372663 0.406921 -0.548950 0.258972 0.682617 1445372663 0.406921 -0.548950 0.258972 0.682617 1445372663 0.406921 -0.548950 0.258972 0.682617 1445372663 0.406921 -0.548950 0.258972 0.682617 1445372663 0.406921 -0.548950 0.258972 0.682617 1445372663 0.406921 -0.548950 0.258972 0.682617 1445372663 0.431824 -0.537109 0.275879 0.669983 1445372663 0.431824 -0.537109 0.275879 0.669983 1445372663 0.431824 -0.537109 0.275879 0.669983 1445372663 0.431824 -0.537109 0.275879 0.669983 1445372663 0.450867 -0.529175 0.278809 0.662476 1445372663 0.450867 -0.529175 0.278809 0.662476 1445372663 0.450867 -0.529175 0.278809 0.662476 1445372663 0.450867 -0.529175 0.278809 0.662476 1445372663 0.450867 -0.529175 0.278809 0.662476 1445372663 0.450867 -0.529175 0.278809 0.662476 1445372663 0.471130 -0.518188 0.284668 0.654541 1445372663 0.471130 -0.518188 0.284668 0.654541 1445372663 0.471130 -0.518188 0.284668 0.654541 1445372663 0.471130 -0.518188 0.284668 0.654541 1445372663 0.471130 -0.518188 0.284668 0.654541 1445372663 0.471130 -0.518188 0.284668 0.654541 1445372663 0.494751 -0.501099 0.301941 0.642517 1445372663 0.494751 -0.501099 0.301941 0.642517 1445372663 0.494751 -0.501099 0.301941 0.642517 1445372663 0.494751 -0.501099 0.301941 0.642517 1445372663 0.494751 -0.501099 0.301941 0.642517 1445372663 0.494751 -0.501099 0.301941 0.642517 1445372663 0.494751 -0.501099 0.301941 0.642517 1445372663 0.517151 -0.483582 0.320740 0.629089 1445372663 0.517151 -0.483582 0.320740 0.629089 1445372663 0.517151 -0.483582 0.320740 0.629089 1445372663 0.517151 -0.483582 0.320740 0.629089 1445372663 0.517151 -0.483582 0.320740 0.629089 1445372663 0.517151 -0.483582 0.320740 0.629089 1445372663 0.526001 -0.477112 0.324463 0.624817 1445372663 0.526001 -0.477112 0.324463 0.624817 1445372663 0.526001 -0.477112 0.324463 0.624817 1445372663 0.526001 -0.477112 0.324463 0.624817 1445372663 0.526001 -0.477112 0.324463 0.624817 1445372663 0.526001 -0.477112 0.324463 0.624817 1445372663 0.526001 -0.477112 0.324463 0.624817 1445372663 0.516541 -0.485718 0.311951 0.632385 1445372663 0.516541 -0.485718 0.311951 0.632385 1445372663 0.516541 -0.485718 0.311951 0.632385 1445372663 0.516541 -0.485718 0.311951 0.632385 1445372663 0.516541 -0.485718 0.311951 0.632385 1445372663 0.516541 -0.485718 0.311951 0.632385 1445372663 0.496643 -0.500610 0.298706 0.643005 1445372663 0.496643 -0.500610 0.298706 0.643005 1445372663 0.496643 -0.500610 0.298706 0.643005 1445372663 0.496643 -0.500610 0.298706 0.643005 1445372663 0.496643 -0.500610 0.298706 0.643005 1445372663 0.496643 -0.500610 0.298706 0.643005 1445372663 0.496643 -0.500610 0.298706 0.643005 1445372663 0.476868 -0.514160 0.293213 0.649719 1445372663 0.476868 -0.514160 0.293213 0.649719 1445372663 0.476868 -0.514160 0.293213 0.649719 1445372664 0.476868 -0.514160 0.293213 0.649719 1445372664 0.476868 -0.514160 0.293213 0.649719 1445372664 0.454773 -0.526367 0.291321 0.656677 1445372664 0.454773 -0.526367 0.291321 0.656677 1445372664 0.454773 -0.526367 0.291321 0.656677 1445372664 0.454773 -0.526367 0.291321 0.656677 1445372664 0.454773 -0.526367 0.291321 0.656677 1445372664 0.454773 -0.526367 0.291321 0.656677 1445372664 0.425781 -0.542603 0.280701 0.667480 1445372664 0.425781 -0.542603 0.280701 0.667480 1445372664 0.425781 -0.542603 0.280701 0.667480 1445372664 0.425781 -0.542603 0.280701 0.667480 1445372664 0.425781 -0.542603 0.280701 0.667480 1445372664 0.425781 -0.542603 0.280701 0.667480 1445372664 0.425781 -0.542603 0.280701 0.667480 1445372664 0.402771 -0.555969 0.264282 0.677307 1445372664 0.402771 -0.555969 0.264282 0.677307 1445372664 0.402771 -0.555969 0.264282 0.677307 1445372664 0.402771 -0.555969 0.264282 0.677307 1445372664 0.402771 -0.555969 0.264282 0.677307 1445372664 0.402771 -0.555969 0.264282 0.677307 1445372664 0.394409 -0.564697 0.240540 0.683899 1445372664 0.394409 -0.564697 0.240540 0.683899 1445372664 0.394409 -0.564697 0.240540 0.683899 1445372664 0.394409 -0.564697 0.240540 0.683899 1445372664 0.394409 -0.564697 0.240540 0.683899 1445372664 0.394409 -0.564697 0.240540 0.683899 1445372664 0.385864 -0.571533 0.208008 0.693665 1445372664 0.385864 -0.571533 0.208008 0.693665 1445372664 0.385864 -0.571533 0.208008 0.693665 1445372664 0.385864 -0.571533 0.208008 0.693665 1445372664 0.385864 -0.571533 0.208008 0.693665 1445372664 0.385864 -0.571533 0.208008 0.693665 1445372664 0.385864 -0.571533 0.208008 0.693665 1445372664 0.393677 -0.573059 0.193054 0.692322 1445372664 0.393677 -0.573059 0.193054 0.692322 1445372664 0.393677 -0.573059 0.193054 0.692322 1445372664 0.393677 -0.573059 0.193054 0.692322 1445372664 0.393677 -0.573059 0.193054 0.692322 1445372664 0.393677 -0.573059 0.193054 0.692322 1445372664 0.426514 -0.560059 0.214050 0.677185 1445372664 0.426514 -0.560059 0.214050 0.677185 1445372664 0.426514 -0.560059 0.214050 0.677185 1445372664 0.426514 -0.560059 0.214050 0.677185 1445372664 0.449768 -0.552246 0.229553 0.663330 1445372664 0.449768 -0.552246 0.229553 0.663330 1445372664 0.449768 -0.552246 0.229553 0.663330 1445372664 0.449768 -0.552246 0.229553 0.663330 1445372664 0.449768 -0.552246 0.229553 0.663330 1445372664 0.459900 -0.554016 0.236328 0.652405 1445372664 0.459900 -0.554016 0.236328 0.652405 1445372664 0.459900 -0.554016 0.236328 0.652405 1445372664 0.471985 -0.551758 0.248352 0.641113 1445372664 0.471985 -0.551758 0.248352 0.641113 1445372664 0.471985 -0.551758 0.248352 0.641113 1445372664 0.471985 -0.551758 0.248352 0.641113 1445372664 0.471985 -0.551758 0.248352 0.641113 1445372664 0.471985 -0.551758 0.248352 0.641113 1445372664 0.485229 -0.544678 0.273193 0.627075 1445372664 0.485229 -0.544678 0.273193 0.627075 1445372664 0.485229 -0.544678 0.273193 0.627075 1445372664 0.485229 -0.544678 0.273193 0.627075 1445372664 0.485229 -0.544678 0.273193 0.627075 1445372664 0.485229 -0.544678 0.273193 0.627075 1445372664 0.502197 -0.534180 0.299255 0.610596 1445372664 0.502197 -0.534180 0.299255 0.610596 1445372664 0.502197 -0.534180 0.299255 0.610596 1445372664 0.502197 -0.534180 0.299255 0.610596 1445372664 0.502197 -0.534180 0.299255 0.610596 1445372664 0.502197 -0.534180 0.299255 0.610596 1445372664 0.509155 -0.525330 0.316772 0.603638 1445372664 0.509155 -0.525330 0.316772 0.603638 1445372664 0.509155 -0.525330 0.316772 0.603638 1445372664 0.509155 -0.525330 0.316772 0.603638 1445372664 0.509155 -0.525330 0.316772 0.603638 1445372664 0.509155 -0.525330 0.316772 0.603638 1445372664 0.495972 -0.528503 0.317627 0.611328 1445372664 0.495972 -0.528503 0.317627 0.611328 1445372664 0.495972 -0.528503 0.317627 0.611328 1445372664 0.495972 -0.528503 0.317627 0.611328 1445372664 0.495972 -0.528503 0.317627 0.611328 1445372664 0.495972 -0.528503 0.317627 0.611328 1445372664 0.495972 -0.528503 0.317627 0.611328 1445372664 0.464172 -0.544800 0.304443 0.628479 1445372664 0.464172 -0.544800 0.304443 0.628479 1445372664 0.464172 -0.544800 0.304443 0.628479 1445372664 0.464172 -0.544800 0.304443 0.628479 1445372664 0.464172 -0.544800 0.304443 0.628479 1445372664 0.437073 -0.553223 0.293762 0.645447 1445372664 0.437073 -0.553223 0.293762 0.645447 1445372664 0.437073 -0.553223 0.293762 0.645447 1445372664 0.437073 -0.553223 0.293762 0.645447 1445372664 0.437073 -0.553223 0.293762 0.645447 1445372664 0.437073 -0.553223 0.293762 0.645447 1445372664 0.414124 -0.555969 0.284729 0.661987 1445372664 0.414124 -0.555969 0.284729 0.661987 1445372664 0.414124 -0.555969 0.284729 0.661987 1445372664 0.414124 -0.555969 0.284729 0.661987 1445372664 0.414124 -0.555969 0.284729 0.661987 1445372664 0.414124 -0.555969 0.284729 0.661987 1445372664 0.393616 -0.559998 0.271606 0.676514 1445372664 0.393616 -0.559998 0.271606 0.676514 1445372664 0.393616 -0.559998 0.271606 0.676514 1445372665 0.393616 -0.559998 0.271606 0.676514 1445372665 0.393616 -0.559998 0.271606 0.676514 1445372665 0.380432 -0.565002 0.255493 0.686096 1445372665 0.380432 -0.565002 0.255493 0.686096 1445372665 0.380432 -0.565002 0.255493 0.686096 1445372665 0.380432 -0.565002 0.255493 0.686096 1445372665 0.380432 -0.565002 0.255493 0.686096 1445372665 0.380432 -0.565002 0.255493 0.686096 1445372665 0.380432 -0.565002 0.255493 0.686096 1445372665 0.372437 -0.570007 0.240540 0.691711 1445372665 0.372437 -0.570007 0.240540 0.691711 1445372665 0.372437 -0.570007 0.240540 0.691711 1445372665 0.372437 -0.570007 0.240540 0.691711 1445372665 0.372437 -0.570007 0.240540 0.691711 1445372665 0.372437 -0.570007 0.240540 0.691711 1445372665 0.368774 -0.576233 0.229919 0.692139 1445372665 0.368774 -0.576233 0.229919 0.692139 1445372665 0.368774 -0.576233 0.229919 0.692139 1445372665 0.368774 -0.576233 0.229919 0.692139 1445372665 0.368774 -0.576233 0.229919 0.692139 1445372665 0.368774 -0.576233 0.229919 0.692139 1445372665 0.368774 -0.576233 0.229919 0.692139 1445372665 0.376526 -0.576721 0.232849 0.686523 1445372665 0.376526 -0.576721 0.232849 0.686523 1445372665 0.376526 -0.576721 0.232849 0.686523 1445372665 0.376526 -0.576721 0.232849 0.686523 1445372665 0.376526 -0.576721 0.232849 0.686523 1445372665 0.376526 -0.576721 0.232849 0.686523 1445372665 0.391174 -0.573792 0.243896 0.676941 1445372665 0.391174 -0.573792 0.243896 0.676941 1445372665 0.391174 -0.573792 0.243896 0.676941 1445372665 0.391174 -0.573792 0.243896 0.676941 1445372665 0.391174 -0.573792 0.243896 0.676941 1445372665 0.391174 -0.573792 0.243896 0.676941 1445372665 0.406189 -0.569031 0.254395 0.668152 1445372665 0.406189 -0.569031 0.254395 0.668152 1445372665 0.406189 -0.569031 0.254395 0.668152 1445372665 0.406189 -0.569031 0.254395 0.668152 1445372665 0.406189 -0.569031 0.254395 0.668152 1445372665 0.406189 -0.569031 0.254395 0.668152 1445372665 0.418945 -0.561951 0.261597 0.663513 1445372665 0.418945 -0.561951 0.261597 0.663513 1445372665 0.418945 -0.561951 0.261597 0.663513 1445372665 0.418945 -0.561951 0.261597 0.663513 1445372665 0.428528 -0.552185 0.266846 0.663452 1445372665 0.428528 -0.552185 0.266846 0.663452 1445372665 0.428528 -0.552185 0.266846 0.663452 1445372665 0.428528 -0.552185 0.266846 0.663452 1445372665 0.428528 -0.552185 0.266846 0.663452 1445372665 0.428528 -0.552185 0.266846 0.663452 1445372665 0.439270 -0.538635 0.276123 0.663818 1445372665 0.439270 -0.538635 0.276123 0.663818 1445372665 0.439270 -0.538635 0.276123 0.663818 1445372665 0.439270 -0.538635 0.276123 0.663818 1445372665 0.439270 -0.538635 0.276123 0.663818 1445372665 0.439270 -0.538635 0.276123 0.663818 1445372665 0.454041 -0.518982 0.292603 0.662415 1445372665 0.454041 -0.518982 0.292603 0.662415 1445372665 0.454041 -0.518982 0.292603 0.662415 1445372665 0.454041 -0.518982 0.292603 0.662415 1445372665 0.454041 -0.518982 0.292603 0.662415 1445372665 0.456055 -0.504211 0.309509 0.664795 1445372665 0.456055 -0.504211 0.309509 0.664795 1445372665 0.456055 -0.504211 0.309509 0.664795 1445372665 0.456055 -0.504211 0.309509 0.664795 1445372665 0.456055 -0.504211 0.309509 0.664795 1445372665 0.456055 -0.504211 0.309509 0.664795 1445372665 0.440369 -0.507446 0.308167 0.673462 1445372665 0.440369 -0.507446 0.308167 0.673462 1445372665 0.440369 -0.507446 0.308167 0.673462 1445372665 0.440369 -0.507446 0.308167 0.673462 1445372665 0.440369 -0.507446 0.308167 0.673462 1445372665 0.440369 -0.507446 0.308167 0.673462 1445372665 0.440369 -0.507446 0.308167 0.673462 1445372665 0.421570 -0.519104 0.301270 0.679688 1445372665 0.421570 -0.519104 0.301270 0.679688 1445372665 0.421570 -0.519104 0.301270 0.679688 1445372665 0.421570 -0.519104 0.301270 0.679688 1445372665 0.421570 -0.519104 0.301270 0.679688 1445372665 0.421570 -0.519104 0.301270 0.679688 1445372665 0.402954 -0.533264 0.289673 0.685059 1445372665 0.402954 -0.533264 0.289673 0.685059 1445372665 0.402954 -0.533264 0.289673 0.685059 1445372665 0.402954 -0.533264 0.289673 0.685059 1445372665 0.402954 -0.533264 0.289673 0.685059 1445372665 0.402954 -0.533264 0.289673 0.685059 1445372665 0.384644 -0.547729 0.270630 0.691895 1445372665 0.384644 -0.547729 0.270630 0.691895 1445372665 0.384644 -0.547729 0.270630 0.691895 1445372665 0.384644 -0.547729 0.270630 0.691895 1445372665 0.384644 -0.547729 0.270630 0.691895 1445372665 0.384644 -0.547729 0.270630 0.691895 1445372665 0.371887 -0.559998 0.247375 0.697693 1445372665 0.371887 -0.559998 0.247375 0.697693 1445372665 0.371887 -0.559998 0.247375 0.697693 1445372665 0.371887 -0.559998 0.247375 0.697693 1445372665 0.371887 -0.559998 0.247375 0.697693 1445372665 0.371887 -0.559998 0.247375 0.697693 1445372665 0.376831 -0.559448 0.242493 0.697266 1445372665 0.376831 -0.559448 0.242493 0.697266 1445372665 0.376831 -0.559448 0.242493 0.697266 1445372665 0.376831 -0.559448 0.242493 0.697266 1445372665 0.376831 -0.559448 0.242493 0.697266 1445372665 0.376831 -0.559448 0.242493 0.697266 1445372665 0.376831 -0.559448 0.242493 0.697266 1445372665 0.385803 -0.553162 0.251526 0.694153 1445372665 0.385803 -0.553162 0.251526 0.694153 1445372665 0.385803 -0.553162 0.251526 0.694153 1445372665 0.385803 -0.553162 0.251526 0.694153 1445372666 0.385803 -0.553162 0.251526 0.694153 1445372666 0.385803 -0.553162 0.251526 0.694153 1445372666 0.401062 -0.545227 0.267883 0.685608 1445372666 0.401062 -0.545227 0.267883 0.685608 1445372666 0.401062 -0.545227 0.267883 0.685608 1445372666 0.401062 -0.545227 0.267883 0.685608 1445372666 0.401062 -0.545227 0.267883 0.685608 1445372666 0.401062 -0.545227 0.267883 0.685608 1445372666 0.401062 -0.545227 0.267883 0.685608 1445372666 0.421936 -0.533508 0.290039 0.673157 1445372666 0.421936 -0.533508 0.290039 0.673157 1445372666 0.421936 -0.533508 0.290039 0.673157 1445372666 0.421936 -0.533508 0.290039 0.673157 1445372666 0.421936 -0.533508 0.290039 0.673157 1445372666 0.421936 -0.533508 0.290039 0.673157 1445372666 0.433777 -0.527405 0.299561 0.666260 1445372666 0.433777 -0.527405 0.299561 0.666260 1445372666 0.433777 -0.527405 0.299561 0.666260 1445372666 0.433777 -0.527405 0.299561 0.666260 1445372666 0.433777 -0.527405 0.299561 0.666260 1445372666 0.444641 -0.519897 0.306335 0.661865 1445372666 0.444641 -0.519897 0.306335 0.661865 1445372666 0.444641 -0.519897 0.306335 0.661865 1445372666 0.444641 -0.519897 0.306335 0.661865 1445372666 0.444641 -0.519897 0.306335 0.661865 1445372666 0.444641 -0.519897 0.306335 0.661865 1445372666 0.454590 -0.503174 0.326111 0.658630 1445372666 0.454590 -0.503174 0.326111 0.658630 1445372666 0.454590 -0.503174 0.326111 0.658630 1445372666 0.454590 -0.503174 0.326111 0.658630 1445372666 0.454590 -0.503174 0.326111 0.658630 1445372666 0.454590 -0.503174 0.326111 0.658630 1445372666 0.463562 -0.479492 0.350708 0.657349 1445372666 0.463562 -0.479492 0.350708 0.657349 1445372666 0.463562 -0.479492 0.350708 0.657349 1445372666 0.463562 -0.479492 0.350708 0.657349 1445372666 0.463562 -0.479492 0.350708 0.657349 1445372666 0.463562 -0.479492 0.350708 0.657349 1445372666 0.469543 -0.469177 0.367188 0.651550 1445372666 0.469543 -0.469177 0.367188 0.651550 1445372666 0.469543 -0.469177 0.367188 0.651550 1445372666 0.469543 -0.469177 0.367188 0.651550 1445372666 0.469543 -0.469177 0.367188 0.651550 1445372666 0.469543 -0.469177 0.367188 0.651550 1445372666 0.449768 -0.480774 0.356750 0.662720 1445372666 0.449768 -0.480774 0.356750 0.662720 1445372666 0.449768 -0.480774 0.356750 0.662720 1445372666 0.449768 -0.480774 0.356750 0.662720 1445372666 0.424011 -0.498169 0.341370 0.674866 1445372666 0.424011 -0.498169 0.341370 0.674866 1445372666 0.424011 -0.498169 0.341370 0.674866 1445372666 0.424011 -0.498169 0.341370 0.674866 1445372666 0.424011 -0.498169 0.341370 0.674866 1445372666 0.407593 -0.506042 0.335876 0.681824 1445372666 0.407593 -0.506042 0.335876 0.681824 1445372666 0.407593 -0.506042 0.335876 0.681824 1445372666 0.407593 -0.506042 0.335876 0.681824 1445372666 0.407593 -0.506042 0.335876 0.681824 1445372666 0.407593 -0.506042 0.335876 0.681824 1445372666 0.390320 -0.518250 0.325134 0.687988 1445372666 0.390320 -0.518250 0.325134 0.687988 1445372666 0.390320 -0.518250 0.325134 0.687988 1445372666 0.390320 -0.518250 0.325134 0.687988 1445372666 0.390320 -0.518250 0.325134 0.687988 1445372666 0.390320 -0.518250 0.325134 0.687988 1445372666 0.390320 -0.518250 0.325134 0.687988 1445372666 0.367371 -0.533813 0.305542 0.697632 1445372666 0.367371 -0.533813 0.305542 0.697632 1445372666 0.367371 -0.533813 0.305542 0.697632 1445372666 0.367371 -0.533813 0.305542 0.697632 1445372666 0.367371 -0.533813 0.305542 0.697632 1445372666 0.358765 -0.549561 0.288330 0.697144 1445372666 0.358765 -0.549561 0.288330 0.697144 1445372666 0.358765 -0.549561 0.288330 0.697144 1445372666 0.358765 -0.549561 0.288330 0.697144 1445372666 0.358765 -0.549561 0.288330 0.697144 1445372666 0.358765 -0.549561 0.288330 0.697144 1445372666 0.371460 -0.551819 0.291260 0.687439 1445372666 0.371460 -0.551819 0.291260 0.687439 1445372666 0.371460 -0.551819 0.291260 0.687439 1445372666 0.371460 -0.551819 0.291260 0.687439 1445372666 0.371460 -0.551819 0.291260 0.687439 1445372666 0.392334 -0.547913 0.312683 0.669373 1445372666 0.392334 -0.547913 0.312683 0.669373 1445372666 0.392334 -0.547913 0.312683 0.669373 1445372666 0.392334 -0.547913 0.312683 0.669373 1445372666 0.392334 -0.547913 0.312683 0.669373 1445372666 0.392334 -0.547913 0.312683 0.669373 1445372666 0.420349 -0.535217 0.332642 0.652771 1445372666 0.420349 -0.535217 0.332642 0.652771 1445372666 0.420349 -0.535217 0.332642 0.652771 1445372666 0.420349 -0.535217 0.332642 0.652771 1445372666 0.420349 -0.535217 0.332642 0.652771 1445372666 
0.581909 -0.493042 0.202332 0.614319 1445372669 0.581909 -0.493042 0.202332 0.614319 1445372669 0.581909 -0.493042 0.202332 0.614319 1445372669 0.581909 -0.493042 0.202332 0.614319 1445372669 0.659790 -0.503845 0.174438 0.529480 1445372669 0.659790 -0.503845 0.174438 0.529480 1445372669 0.659790 -0.503845 0.174438 0.529480 1445372669 0.659790 -0.503845 0.174438 0.529480 1445372669 0.659790 -0.503845 0.174438 0.529480 1445372669 0.659790 -0.503845 0.174438 0.529480 1445372669 0.686157 -0.561279 0.131958 0.443481 1445372669 0.686157 -0.561279 0.131958 0.443481 1445372669 0.686157 -0.561279 0.131958 0.443481 1445372669 0.686157 -0.561279 0.131958 0.443481 1445372669 0.686157 -0.561279 0.131958 0.443481 1445372669 0.686157 -0.561279 0.131958 0.443481 1445372669 0.719055 -0.534424 0.132019 0.424133 1445372669 0.719055 -0.534424 0.132019 0.424133 1445372669 0.719055 -0.534424 0.132019 0.424133 1445372669 0.719055 -0.534424 0.132019 0.424133 1445372669 0.719055 -0.534424 0.132019 0.424133 1445372669 0.719055 -0.534424 0.132019 0.424133 1445372669 0.719055 -0.534424 0.132019 0.424133 1445372669 0.731506 -0.495544 0.152832 0.442688 1445372669 0.731506 -0.495544 0.152832 0.442688 1445372669 0.731506 -0.495544 0.152832 0.442688 1445372670 0.731506 -0.495544 0.152832 0.442688 1445372670 0.731506 -0.495544 0.152832 0.442688 1445372670 0.731506 -0.495544 0.152832 0.442688 1445372670 0.687012 -0.502136 0.169312 0.497192 1445372670 0.687012 -0.502136 0.169312 0.497192 1445372670 0.687012 -0.502136 0.169312 0.497192 1445372670 0.687012 -0.502136 0.169312 0.497192 1445372670 0.687012 -0.502136 0.169312 0.497192 1445372670 0.687012 -0.502136 0.169312 0.497192 1445372670 0.611877 -0.529663 0.176575 0.560242 1445372670 0.611877 -0.529663 0.176575 0.560242 1445372670 0.611877 -0.529663 0.176575 0.560242 1445372670 0.611877 -0.529663 0.176575 0.560242 1445372670 0.611877 -0.529663 0.176575 0.560242 1445372670 0.611877 -0.529663 0.176575 0.560242 1445372670 0.611877 -0.529663 0.176575 0.560242 1445372670 0.550720 -0.529724 0.177124 0.620178 1445372670 0.550720 -0.529724 0.177124 0.620178 1445372670 0.550720 -0.529724 0.177124 0.620178 1445372670 0.550720 -0.529724 0.177124 0.620178 1445372670 0.550720 -0.529724 0.177124 0.620178 1445372670 0.550720 -0.529724 0.177124 0.620178 1445372670 0.522400 -0.496582 0.226990 0.654907 1445372670 0.522400 -0.496582 0.226990 0.654907 1445372670 0.522400 -0.496582 0.226990 0.654907 1445372670 0.522400 -0.496582 0.226990 0.654907 1445372670 0.522400 -0.496582 0.226990 0.654907 1445372670 0.522400 -0.496582 0.226990 0.654907 1445372670 0.522400 -0.496582 0.226990 0.654907 1445372670 0.497131 -0.512451 0.265869 0.647705 1445372670 0.497131 -0.512451 0.265869 0.647705 1445372670 0.497131 -0.512451 0.265869 0.647705 1445372670 0.497131 -0.512451 0.265869 0.647705 1445372670 0.497131 -0.512451 0.265869 0.647705 1445372670 0.497131 -0.512451 0.265869 0.647705 1445372670 0.503845 -0.501404 0.288086 0.641602 1445372670 0.503845 -0.501404 0.288086 0.641602 1445372670 0.503845 -0.501404 0.288086 0.641602 1445372670 0.503845 -0.501404 0.288086 0.641602 1445372670 0.503845 -0.501404 0.288086 0.641602 1445372670 0.503845 -0.501404 0.288086 0.641602 1445372670 0.503845 -0.501404 0.288086 0.641602 1445372670 0.517029 -0.505676 0.252502 0.642822 1445372670 0.517029 -0.505676 0.252502 0.642822 1445372670 0.517029 -0.505676 0.252502 0.642822 1445372670 0.517029 -0.505676 0.252502 0.642822 1445372670 0.517029 -0.505676 0.252502 0.642822 1445372670 0.517029 -0.505676 0.252502 0.642822 1445372670 0.558960 -0.508301 0.199829 0.623840 1445372670 0.558960 -0.508301 0.199829 0.623840 1445372670 0.558960 -0.508301 0.199829 0.623840 1445372670 0.558960 -0.508301 0.199829 0.623840 1445372670 0.558960 -0.508301 0.199829 0.623840 1445372670 0.558960 -0.508301 0.199829 0.623840 1445372670 0.623291 -0.514954 0.163269 0.565369 1445372670 0.623291 -0.514954 0.163269 0.565369 1445372670 0.623291 -0.514954 0.163269 0.565369 1445372670 0.623291 -0.514954 0.163269 0.565369 1445372670 0.623291 -0.514954 0.163269 0.565369 1445372670 0.687988 -0.520508 0.129578 0.488770 1445372670 0.687988 -0.520508 0.129578 0.488770 1445372670 0.687988 -0.520508 0.129578 0.488770 1445372670 0.687988 -0.520508 0.129578 0.488770 1445372670 0.687988 -0.520508 0.129578 0.488770 1445372670 0.687988 -0.520508 0.129578 0.488770 1445372670 0.721558 -0.534973 0.114441 0.424316 1445372670 0.721558 -0.534973 0.114441 0.424316 1445372670 0.721558 -0.534973 0.114441 0.424316 1445372670 0.721558 -0.534973 0.114441 0.424316 1445372670 0.721558 -0.534973 0.114441 0.424316 1445372670 0.721558 -0.534973 0.114441 0.424316 1445372670 0.721558 -0.534973 0.114441 0.424316 1445372670 0.735718 -0.522827 0.114563 0.415039 1445372670 0.735718 -0.522827 0.114563 0.415039 1445372670 0.735718 -0.522827 0.114563 0.415039 1445372670 0.735718 -0.522827 0.114563 0.415039 1445372670 0.735718 -0.522827 0.114563 0.415039 1445372670 0.735718 -0.522827 0.114563 0.415039 1445372670 0.721619 -0.507507 0.134216 0.451294 1445372670 0.721619 -0.507507 0.134216 0.451294 1445372670 0.721619 -0.507507 0.134216 0.451294 1445372670 0.721619 -0.507507 0.134216 0.451294 1445372670 0.721619 -0.507507 0.134216 0.451294 1445372670 0.721619 -0.507507 0.134216 0.451294 1445372670 0.721619 -0.507507 0.134216 0.451294 1445372670 0.657532 -0.522278 0.140015 0.524597 1445372670 0.657532 -0.522278 0.140015 0.524597 1445372670 0.657532 -0.522278 0.140015 0.524597 1445372670 0.657532 -0.522278 0.140015 0.524597 1445372670 0.657532 -0.522278 0.140015 0.524597 1445372670 0.657532 -0.522278 0.140015 0.524597 1445372670 0.580872 -0.540771 0.155273 0.588196 1445372670 0.580872 -0.540771 0.155273 0.588196 1445372670 0.580872 -0.540771 0.155273 0.588196 1445372670 0.580872 -0.540771 0.155273 0.588196 1445372670 0.580872 -0.540771 0.155273 0.588196 1445372670 0.580872 -0.540771 0.155273 0.588196 1445372670 0.580872 -0.540771 0.155273 0.588196 1445372670 0.533752 -0.526184 0.202332 0.630249 1445372670 0.533752 -0.526184 0.202332 0.630249 1445372670 0.533752 -0.526184 0.202332 0.630249 1445372670 0.533752 -0.526184 0.202332 0.630249 1445372670 0.533752 -0.526184 0.202332 0.630249 1445372670 0.533752 -0.526184 0.202332 0.630249 1445372670 0.498840 -0.494202 0.245056 0.668457 1445372670 0.498840 -0.494202 0.245056 0.668457 1445372670 0.498840 -0.494202 0.245056 0.668457 1445372670 0.498840 -0.494202 0.245056 0.668457 1445372670 0.498840 -0.494202 0.245056 0.668457 1445372670 0.498840 -0.494202 0.245056 0.668457 1445372670 0.445435 -0.520935 0.257507 0.681091 1445372670 0.445435 -0.520935 0.257507 0.681091 1445372670 0.445435 -0.520935 0.257507 0.681091 1445372671 0.445435 -0.520935 0.257507 0.681091 1445372671 0.445435 -0.520935 0.257507 0.681091 1445372671 0.445435 -0.520935 0.257507 0.681091 1445372671 0.445435 -0.520935 0.257507 0.681091 1445372671 0.450195 -0.521851 0.267822 0.673218 1445372671 0.450195 -0.521851 0.267822 0.673218 1445372671 0.450195 -0.521851 0.267822 0.673218 1445372671 0.450195 -0.521851 0.267822 0.673218 1445372671 0.450195 -0.521851 0.267822 0.673218 1445372671 0.478516 -0.527954 0.259766 0.651672 1445372671 0.478516 -0.527954 0.259766 0.651672 1445372671 0.478516 -0.527954 0.259766 0.651672 1445372671 0.478516 -0.527954 0.259766 0.651672 1445372671 0.478516 -0.527954 0.259766 0.651672 1445372671 0.478516 -0.527954 0.259766 0.651672 1445372671 0.478516 -0.527954 0.259766 0.651672 1445372671 0.520325 -0.543640 0.211609 0.623596 1445372671 0.520325 -0.543640 0.211609 0.623596 1445372671 0.520325 -0.543640 0.211609 0.623596 1445372671 0.520325 -0.543640 0.211609 0.623596 1445372671 0.520325 -0.543640 0.211609 0.623596 1445372671 0.520325 -0.543640 0.211609 0.623596 1445372671 0.580933 -0.555603 0.162842 0.572021 1445372671 0.580933 -0.555603 0.162842 0.572021 1445372671 0.580933 -0.555603 0.162842 0.572021 1445372671 0.580933 -0.555603 0.162842 0.572021 1445372671 0.580933 -0.555603 0.162842 0.572021 1445372671 0.580933 -0.555603 0.162842 0.572021 1445372671 0.654114 -0.567322 0.148682 0.477600 1445372671 0.654114 -0.567322 0.148682 0.477600 1445372671 0.654114 -0.567322 0.148682 0.477600 1445372671 0.654114 -0.567322 0.148682 0.477600 1445372671 0.654114 -0.567322 0.148682 0.477600 1445372671 0.654114 -0.567322 0.148682 0.477600 1445372671 0.702759 -0.570557 0.142151 0.400452 1445372671 0.702759 -0.570557 0.142151 0.400452 1445372671 0.702759 -0.570557 0.142151 0.400452 1445372671 0.702759 -0.570557 0.142151 0.400452 1445372671 0.702759 -0.570557 0.142151 0.400452 1445372671 0.702759 -0.570557 0.142151 0.400452 1445372671 0.731323 -0.527161 0.167786 0.398804 1445372671 0.731323 -0.527161 0.167786 0.398804 1445372671 0.731323 -0.527161 0.167786 0.398804 1445372671 0.731323 -0.527161 0.167786 0.398804 1445372671 0.731323 -0.527161 0.167786 0.398804 1445372671 0.731323 -0.527161 0.167786 0.398804 1445372671 0.707886 -0.511292 0.203613 0.442688 1445372671 0.707886 -0.511292 0.203613 0.442688 1445372671 0.707886 -0.511292 0.203613 0.442688 1445372671 0.707886 -0.511292 0.203613 0.442688 1445372671 0.707886 -0.511292 0.203613 0.442688 1445372671 0.707886 -0.511292 0.203613 0.442688 1445372671 0.707886 -0.511292 0.203613 0.442688 1445372671 0.645630 -0.514648 0.219910 0.519470 1445372671 0.645630 -0.514648 0.219910 0.519470 1445372671 0.645630 -0.514648 0.219910 0.519470 1445372671 0.645630 -0.514648 0.219910 0.519470 1445372671 0.645630 -0.514648 0.219910 0.519470 1445372671 0.645630 -0.514648 0.219910 0.519470 1445372671 0.645630 -0.514648 0.219910 0.519470 1445372671 0.572083 -0.528015 0.223572 0.586426 1445372671 0.572083 -0.528015 0.223572 0.586426 1445372671 0.572083 -0.528015 0.223572 0.586426 1445372671 0.572083 -0.528015 0.223572 0.586426 1445372671 0.572083 -0.528015 0.223572 0.586426 1445372671 0.525330 -0.521973 0.240906 0.627258 1445372671 0.525330 -0.521973 0.240906 0.627258 1445372671 0.525330 -0.521973 0.240906 0.627258 1445372671 0.525330 -0.521973 0.240906 0.627258 1445372671 0.525330 -0.521973 0.240906 0.627258 1445372671 0.525330 -0.521973 0.240906 0.627258 1445372671 0.525330 -0.521973 0.240906 0.627258 1445372671 0.498047 -0.534973 0.260071 0.630920 1445372671 0.498047 -0.534973 0.260071 0.630920 1445372671 0.498047 -0.534973 0.260071 0.630920 1445372671 0.498047 -0.534973 0.260071 0.630920 1445372671 0.498047 -0.534973 0.260071 0.630920 1445372671 0.498047 -0.534973 0.260071 0.630920 1445372671 0.491089 -0.523132 0.299377 0.628845 1445372671 0.491089 -0.523132 0.299377 0.628845 1445372671 0.491089 -0.523132 0.299377 0.628845 1445372671 0.491089 -0.523132 0.299377 0.628845 1445372671 0.491089 -0.523132 0.299377 0.628845 1445372671 0.491089 -0.523132 0.299377 0.628845 1445372671 0.476868 -0.522766 0.299622 0.639893 1445372671 0.476868 -0.522766 0.299622 0.639893 1445372671 0.476868 -0.522766 0.299622 0.639893 1445372671 0.476868 -0.522766 0.299622 0.639893 1445372671 0.476868 -0.522766 0.299622 0.639893 1445372671 0.476868 -0.522766 0.299622 0.639893 1445372671 0.504089 -0.524780 0.269104 0.630859 1445372671 0.504089 -0.524780 0.269104 0.630859 1445372671 0.504089 -0.524780 0.269104 0.630859 1445372671 0.504089 -0.524780 0.269104 0.630859 1445372671 0.504089 -0.524780 0.269104 0.630859 1445372671 0.504089 -0.524780 0.269104 0.630859 1445372671 0.560974 -0.510071 0.238586 0.606750 1445372671 0.560974 -0.510071 0.238586 0.606750 1445372671 0.560974 -0.510071 0.238586 0.606750 1445372671 0.560974 -0.510071 0.238586 0.606750 1445372671 0.560974 -0.510071 0.238586 0.606750 1445372671 0.560974 -0.510071 0.238586 0.606750 1445372671 0.560974 -0.510071 0.238586 0.606750 1445372671 0.629700 -0.520386 0.210510 0.536926 1445372671 0.629700 -0.520386 0.210510 0.536926 1445372671 0.629700 -0.520386 0.210510 0.536926 1445372671 0.629700 -0.520386 0.210510 0.536926 1445372671 0.629700 -0.520386 0.210510 0.536926 1445372671 0.629700 -0.520386 0.210510 0.536926 1445372671 0.683350 -0.542419 0.181946 0.453491 1445372671 0.683350 -0.542419 0.181946 0.453491 1445372671 0.683350 -0.542419 0.181946 0.453491 1445372671 0.683350 -0.542419 0.181946 0.453491 1445372672 0.683350 -0.542419 0.181946 0.453491 1445372672 0.683350 -0.542419 0.181946 0.453491 1445372672 0.697510 -0.582947 0.131714 0.395264 1445372672 0.697510 -0.582947 0.131714 0.395264 1445372672 0.697510 -0.582947 0.131714 0.395264 1445372672 0.697510 -0.582947 0.131714 0.395264 1445372672 0.697510 -0.582947 0.131714 0.395264 1445372672 0.697510 -0.582947 0.131714 0.395264 1445372672 0.724121 -0.555725 0.130920 0.386780 1445372672 0.724121 -0.555725 0.130920 0.386780 1445372672 0.724121 -0.555725 0.130920 0.386780 1445372672 0.724121 -0.555725 0.130920 0.386780 1445372672 0.724121 -0.555725 0.130920 0.386780 1445372672 0.724121 -0.555725 0.130920 0.386780 1445372672 0.733093 -0.507935 0.155151 0.424805 1445372672 0.733093 -0.507935 0.155151 0.424805 1445372672 0.733093 -0.507935 0.155151 0.424805 1445372672 0.733093 -0.507935 0.155151 0.424805 1445372672 0.733093 -0.507935 0.155151 0.424805 1445372672 0.733093 -0.507935 0.155151 0.424805 1445372672 0.706238 -0.479736 0.188416 0.485291 1445372672 0.706238 -0.479736 0.188416 0.485291 1445372672 0.706238 -0.479736 0.188416 0.485291 1445372672 0.706238 -0.479736 0.188416 0.485291 1445372672 0.706238 -0.479736 0.188416 0.485291 1445372672 0.706238 -0.479736 0.188416 0.485291 1445372672 0.706238 -0.479736 0.188416 0.485291 1445372672 0.647827 -0.469543 0.220764 0.557739 1445372672 0.647827 -0.469543 0.220764 0.557739 1445372672 0.647827 -0.469543 0.220764 0.557739 1445372672 0.647827 -0.469543 0.220764 0.557739 1445372672 0.647827 -0.469543 0.220764 0.557739 1445372672 0.647827 -0.469543 0.220764 0.557739 1445372672 0.584961 -0.472107 0.240662 0.613953 1445372672 0.584961 -0.472107 0.240662 0.613953 1445372672 0.584961 -0.472107 0.240662 0.613953 1445372672 0.584961 -0.472107 0.240662 0.613953 1445372672 0.584961 -0.472107 0.240662 0.613953 1445372672 0.584961 -0.472107 0.240662 0.613953 1445372672 0.584961 -0.472107 0.240662 0.613953 1445372672 0.538086 -0.483154 0.278076 0.632202 1445372672 0.538086 -0.483154 0.278076 0.632202 1445372672 0.538086 -0.483154 0.278076 0.632202 1445372672 0.538086 -0.483154 0.278076 0.632202 1445372672 0.538086 -0.483154 0.278076 0.632202 1445372672 0.538086 -0.483154 0.278076 0.632202 1445372672 0.526062 -0.478210 0.312256 0.630066 1445372672 0.526062 -0.478210 0.312256 0.630066 1445372672 0.526062 -0.478210 0.312256 0.630066 1445372672 0.526062 -0.478210 0.312256 0.630066 1445372672 0.526062 -0.478210 0.312256 0.630066 1445372672 0.526062 -0.478210 0.312256 0.630066 1445372672 0.522461 -0.479614 0.299316 0.638245 1445372672 0.522461 -0.479614 0.299316 0.638245 1445372672 0.522461 -0.479614 0.299316 0.638245 1445372672 0.522461 -0.479614 0.299316 0.638245 1445372672 0.522461 -0.479614 0.299316 0.638245 1445372672 0.522461 -0.479614 0.299316 0.638245 1445372672 0.552490 -0.485962 0.236267 0.634583 1445372672 0.552490 -0.485962 0.236267 0.634583 1445372672 0.552490 -0.485962 0.236267 0.634583 1445372672 0.552490 -0.485962 0.236267 0.634583 1445372672 0.552490 -0.485962 0.236267 0.634583 1445372672 0.552490 -0.485962 0.236267 0.634583 1445372672 0.618958 -0.480164 0.183777 0.593689 1445372672 0.618958 -0.480164 0.183777 0.593689 1445372672 0.618958 -0.480164 0.183777 0.593689 1445372672 0.618958 -0.480164 0.183777 0.593689 1445372672 0.618958 -0.480164 0.183777 0.593689 1445372672 0.618958 -0.480164 0.183777 0.593689 1445372672 0.618958 -0.480164 0.183777 0.593689 1445372672 0.683350 -0.497375 0.132263 0.517822 1445372672 0.683350 -0.497375 0.132263 0.517822 1445372672 0.683350 -0.497375 0.132263 0.517822 1445372672 0.683350 -0.497375 0.132263 0.517822 1445372672 0.683350 -0.497375 0.132263 0.517822 1445372672 0.683350 -0.497375 0.132263 0.517822 1445372672 0.716675 -0.531311 0.090515 0.442505 1445372672 0.716675 -0.531311 0.090515 0.442505 1445372672 0.716675 -0.531311 0.090515 0.442505 1445372672 0.716675 -0.531311 0.090515 0.442505 1445372672 0.716675 -0.531311 0.090515 0.442505 1445372672 0.716675 -0.531311 0.090515 0.442505 1445372672 0.726196 -0.570679 0.056763 0.379150 1445372672 0.726196 -0.570679 0.056763 0.379150 1445372672 0.726196 -0.570679 0.056763 0.379150 1445372672 0.726196 -0.570679 0.056763 0.379150 1445372672 0.726196 -0.570679 0.056763 0.379150 1445372672 0.758423 -0.520569 0.080811 0.383667 1445372672 0.758423 -0.520569 0.080811 0.383667 1445372672 0.758423 -0.520569 0.080811 0.383667 1445372672 0.758423 -0.520569 0.080811 0.383667 1445372672 0.758423 -0.520569 0.080811 0.383667 1445372672 0.758423 -0.520569 0.080811 0.383667 1445372672 0.758423 -0.520569 0.080811 0.383667 1445372672 0.741455 -0.500793 0.105530 0.433899 1445372672 0.741455 -0.500793 0.105530 0.433899 1445372672 0.741455 -0.500793 0.105530 0.433899 1445372672 0.741455 -0.500793 0.105530 0.433899 1445372672 0.741455 -0.500793 0.105530 0.433899 1445372672 0.741455 -0.500793 0.105530 0.433899 1445372672 0.675781 -0.526489 0.113708 0.503174 1445372672 0.675781 -0.526489 0.113708 0.503174 1445372672 0.675781 -0.526489 0.113708 0.503174 1445372672 0.675781 -0.526489 0.113708 0.503174 1445372672 0.675781 -0.526489 0.113708 0.503174 1445372672 0.675781 -0.526489 0.113708 0.503174 1445372672 0.621460 -0.512146 0.165100 0.569397 1445372672 0.621460 -0.512146 0.165100 0.569397 1445372672 0.621460 -0.512146 0.165100 0.569397 1445372672 0.621460 -0.512146 0.165100 0.569397 1445372673 0.621460 -0.512146 0.165100 0.569397 1445372673 0.621460 -0.512146 0.165100 0.569397 1445372673 0.559326 -0.506165 0.232788 0.613770 1445372673 0.559326 -0.506165 0.232788 0.613770 1445372673 0.559326 -0.506165 0.232788 0.613770 1445372673 0.559326 -0.506165 0.232788 0.613770 1445372673 0.559326 -0.506165 0.232788 0.613770 1445372673 0.559326 -0.506165 0.232788 0.613770 1445372673 0.531799 -0.510864 0.261414 0.622742 1445372673 0.531799 -0.510864 0.261414 0.622742 1445372673 0.531799 -0.510864 0.261414 0.622742 1445372673 0.531799 -0.510864 0.261414 0.622742 1445372673 0.531799 -0.510864 0.261414 0.622742 1445372673 0.531799 -0.510864 0.261414 0.622742 1445372673 0.531799 -0.510864 0.261414 0.622742 1445372673 0.505066 -0.515991 0.285645 0.630127 1445372673 0.505066 -0.515991 0.285645 0.630127 1445372673 0.505066 -0.515991 0.285645 0.630127 1445372673 0.505066 -0.515991 0.285645 0.630127 1445372673 0.505066 -0.515991 0.285645 0.630127 1445372673 0.494263 -0.520691 0.261902 0.644958 1445372673 0.494263 -0.520691 0.261902 0.644958 1445372673 0.494263 -0.520691 0.261902 0.644958 1445372673 0.494263 -0.520691 0.261902 0.644958 1445372673 0.494263 -0.520691 0.261902 0.644958 1445372673 0.494263 -0.520691 0.261902 0.644958 1445372673 0.494263 -0.520691 0.261902 0.644958 1445372673 0.531128 -0.521301 0.211609 0.633484 1445372673 0.531128 -0.521301 0.211609 0.633484 1445372673 0.531128 -0.521301 0.211609 0.633484 1445372673 0.531128 -0.521301 0.211609 0.633484 1445372673 0.531128 -0.521301 0.211609 0.633484 1445372673 0.610046 -0.507813 0.176880 0.581970 1445372673 0.610046 -0.507813 0.176880 0.581970 1445372673 0.610046 -0.507813 0.176880 0.581970 1445372673 0.610046 -0.507813 0.176880 0.581970 1445372673 0.610046 -0.507813 0.176880 0.581970 1445372673 0.610046 -0.507813 0.176880 0.581970 1445372673 0.610046 -0.507813 0.176880 0.581970 1445372673 0.680725 -0.506226 0.134094 0.512146 1445372673 0.680725 -0.506226 0.134094 0.512146 1445372673 0.680725 -0.506226 0.134094 0.512146 1445372673 0.680725 -0.506226 0.134094 0.512146 1445372673 0.680725 -0.506226 0.134094 0.512146 1445372673 0.680725 -0.506226 0.134094 0.512146 1445372673 0.726196 -0.519531 0.101257 0.438660 1445372673 0.726196 -0.519531 0.101257 0.438660 1445372673 0.726196 -0.519531 0.101257 0.438660 1445372673 0.726196 -0.519531 0.101257 0.438660 1445372673 0.726196 -0.519531 0.101257 0.438660 1445372673 0.726196 -0.519531 0.101257 0.438660 1445372673 0.741150 -0.509216 0.089111 0.428345 1445372673 0.741150 -0.509216 0.089111 0.428345 1445372673 0.741150 -0.509216 0.089111 0.428345 1445372673 0.741150 -0.509216 0.089111 0.428345 1445372673 0.741150 -0.509216 0.089111 0.428345 1445372673 0.741150 -0.509216 0.089111 0.428345 1445372673 0.744812 -0.478760 0.103271 0.453125 1445372673 0.744812 -0.478760 0.103271 0.453125 1445372673 0.744812 -0.478760 0.103271 0.453125 1445372673 0.744812 -0.478760 0.103271 0.453125 1445372673 0.744812 -0.478760 0.103271 0.453125 1445372673 0.744812 -0.478760 0.103271 0.453125 1445372673 0.744812 -0.478760 0.103271 0.453125 1445372673 0.711792 -0.486206 0.130493 0.489746 1445372673 0.711792 -0.486206 0.130493 0.489746 1445372673 0.711792 -0.486206 0.130493 0.489746 1445372673 0.711792 -0.486206 0.130493 0.489746 1445372673 0.711792 -0.486206 0.130493 0.489746 1445372673 0.711792 -0.486206 0.130493 0.489746 1445372673 0.650330 -0.499573 0.161011 0.549072 1445372673 0.650330 -0.499573 0.161011 0.549072 1445372673 0.650330 -0.499573 0.161011 0.549072 1445372673 0.650330 -0.499573 0.161011 0.549072 1445372673 0.650330 -0.499573 0.161011 0.549072 1445372673 0.650330 -0.499573 0.161011 0.549072 1445372673 0.587646 -0.507202 0.198547 0.598267 1445372673 0.587646 -0.507202 0.198547 0.598267 1445372673 0.587646 -0.507202 0.198547 0.598267 1445372673 0.587646 -0.507202 0.198547 0.598267 1445372673 0.587646 -0.507202 0.198547 0.598267 1445372673 0.587646 -0.507202 0.198547 0.598267 1445372673 0.587646 -0.507202 0.198547 0.598267 1445372673 0.550781 -0.504211 0.253906 0.614685 1445372673 0.550781 -0.504211 0.253906 0.614685 1445372673 0.550781 -0.504211 0.253906 0.614685 1445372673 0.550781 -0.504211 0.253906 0.614685 1445372673 0.550781 -0.504211 0.253906 0.614685 1445372673 0.550781 -0.504211 0.253906 0.614685 1445372673 0.530273 -0.494873 0.307129 0.616089 1445372673 0.530273 -0.494873 0.307129 0.616089 1445372673 0.530273 -0.494873 0.307129 0.616089 1445372673 0.530273 -0.494873 0.307129 0.616089 1445372673 0.530273 -0.494873 0.307129 0.616089 1445372673 0.530273 -0.494873 0.307129 0.616089 1445372673 0.521606 -0.493225 0.305359 0.625610 1445372673 0.521606 -0.493225 0.305359 0.625610 1445372673 0.521606 -0.493225 0.305359 0.625610 1445372673 0.521606 -0.493225 0.305359 0.625610 1445372673 0.521606 -0.493225 0.305359 0.625610 1445372673 0.521606 -0.493225 0.305359 0.625610 1445372673 0.538330 -0.504211 0.241943 0.630371 1445372673 0.538330 -0.504211 0.241943 0.630371 1445372673 0.538330 -0.504211 0.241943 0.630371 1445372673 0.538330 -0.504211 0.241943 0.630371 1445372673 0.538330 -0.504211 0.241943 0.630371 1445372673 0.538330 -0.504211 0.241943 0.630371 1445372673 0.591370 -0.499084 0.172974 0.609314 1445372673 0.591370 -0.499084 0.172974 0.609314 1445372673 0.591370 -0.499084 0.172974 0.609314 1445372673 0.591370 -0.499084 0.172974 0.609314 1445372673 0.591370 -0.499084 0.172974 0.609314 1445372673 0.591370 -0.499084 0.172974 0.609314 1445372674 0.670776 -0.480652 0.136963 0.547913 1445372674 0.670776 -0.480652 0.136963 0.547913 1445372674 0.670776 -0.480652 0.136963 0.547913 1445372674 0.670776 -0.480652 0.136963 0.547913 1445372674 0.670776 -0.480652 0.136963 0.547913 1445372674 0.670776 -0.480652 0.136963 0.547913 1445372674 0.670776 -0.480652 0.136963 0.547913 1445372674 0.731995 -0.487915 0.121948 0.459534 1445372674 0.731995 -0.487915 0.121948 0.459534 1445372674 0.731995 -0.487915 0.121948 0.459534 1445372674 0.731995 -0.487915 0.121948 0.459534 1445372674 0.731995 -0.487915 0.121948 0.459534 1445372674 0.731995 -0.487915 0.121948 0.459534 1445372674 0.775513 -0.442749 0.113892 0.435303 1445372674 0.775513 -0.442749 0.113892 0.435303 1445372674 0.775513 -0.442749 0.113892 0.435303 1445372674 0.775513 -0.442749 0.113892 0.435303 1445372674 0.775513 -0.442749 0.113892 0.435303 1445372674 0.775513 -0.442749 0.113892 0.435303 1445372674 0.760376 -0.435974 0.115784 0.467224 1445372674 0.760376 -0.435974 0.115784 0.467224 1445372674 0.760376 -0.435974 0.115784 0.467224 1445372674 0.760376 -0.435974 0.115784 0.467224 1445372674 0.760376 -0.435974 0.115784 0.467224 1445372674 0.760376 -0.435974 0.115784 0.467224 1445372674 0.713501 -0.449524 0.149109 0.516296 1445372674 0.713501 -0.449524 0.149109 0.516296 1445372674 0.713501 -0.449524 0.149109 0.516296 1445372674 0.713501 -0.449524 0.149109 0.516296 1445372674 0.713501 -0.449524 0.149109 0.516296 1445372674 0.713501 -0.449524 0.149109 0.516296 1445372674 0.658569 -0.449646 0.197876 0.570007 1445372674 0.658569 -0.449646 0.197876 0.570007 1445372674 0.658569 -0.449646 0.197876 0.570007 1445372674 0.658569 -0.449646 0.197876 0.570007 1445372674 0.658569 -0.449646 0.197876 0.570007 1445372674 0.658569 -0.449646 0.197876 0.570007 1445372674 0.597412 -0.452271 0.260864 0.608643 1445372674 0.597412 -0.452271 0.260864 0.608643 1445372674 0.597412 -0.452271 0.260864 0.608643 1445372674 0.597412 -0.452271 0.260864 0.608643 1445372674 0.597412 -0.452271 0.260864 0.608643 1445372674 0.597412 -0.452271 0.260864 0.608643 1445372674 0.539063 -0.480652 0.302307 0.622070 1445372674 0.539063 -0.480652 0.302307 0.622070 1445372674 0.539063 -0.480652 0.302307 0.622070 1445372674 0.539063 -0.480652 0.302307 0.622070 1445372674 0.539063 -0.480652 0.302307 0.622070 1445372674 0.539063 -0.480652 0.302307 0.622070 1445372674 0.493408 -0.497070 0.303284 0.646057 1445372674 0.493408 -0.497070 0.303284 0.646057 1445372674 0.493408 -0.497070 0.303284 0.646057 1445372674 0.493408 -0.497070 0.303284 0.646057 1445372674 0.493408 -0.497070 0.303284 0.646057 1445372674 0.493408 -0.497070 0.303284 0.646057 1445372674 0.487366 -0.512329 0.276550 0.650757 1445372674 0.487366 -0.512329 0.276550 0.650757 1445372674 0.487366 -0.512329 0.276550 0.650757 1445372674 0.487366 -0.512329 0.276550 0.650757 1445372674 0.487366 -0.512329 0.276550 0.650757 1445372674 0.487366 -0.512329 0.276550 0.650757 1445372674 0.529297 -0.505554 0.239380 0.637878 1445372674 0.529297 -0.505554 0.239380 0.637878 1445372674 0.529297 -0.505554 0.239380 0.637878 1445372674 0.529297 -0.505554 0.239380 0.637878 1445372674 0.529297 -0.505554 0.239380 0.637878 1445372674 0.529297 -0.505554 0.239380 0.637878 1445372674 0.593689 -0.487000 0.186584 0.612793 1445372674 0.593689 -0.487000 0.186584 0.612793 1445372674 0.593689 -0.487000 0.186584 0.612793 1445372674 0.593689 -0.487000 0.186584 0.612793 1445372674 0.593689 -0.487000 0.186584 0.612793 1445372674 0.593689 -0.487000 0.186584 0.612793 1445372674 0.659607 -0.500671 0.122070 0.547058 1445372674 0.659607 -0.500671 0.122070 0.547058 1445372674 0.659607 -0.500671 0.122070 0.547058 1445372674 0.659607 -0.500671 0.122070 0.547058 1445372674 0.659607 -0.500671 0.122070 0.547058 1445372674 0.659607 -0.500671 0.122070 0.547058 1445372674 0.719543 -0.513977 0.071106 0.461548 1445372674 0.719543 -0.513977 0.071106 0.461548 1445372674 0.719543 -0.513977 0.071106 0.461548 1445372674 0.719543 -0.513977 0.071106 0.461548 1445372674 0.719543 -0.513977 0.071106 0.461548 1445372674 0.719543 -0.513977 0.071106 0.461548 1445372674 0.768494 -0.457275 0.077209 0.440857 1445372674 0.768494 -0.457275 0.077209 0.440857 1445372674 0.768494 -0.457275 0.077209 0.440857 1445372674 0.768494 -0.457275 0.077209 0.440857 1445372674 0.768494 -0.457275 0.077209 0.440857 1445372674 0.768494 -0.457275 0.077209 0.440857 1445372674 0.761230 -0.437012 0.074341 0.473206 1445372674 0.761230 -0.437012 0.074341 0.473206 1445372674 0.761230 -0.437012 0.074341 0.473206 1445372674 0.761230 -0.437012 0.074341 0.473206 1445372674 0.761230 -0.437012 0.074341 0.473206 1445372674 0.761230 -0.437012 0.074341 0.473206 1445372674 0.761230 -0.437012 0.074341 0.473206 1445372674 0.717041 -0.455505 0.099670 0.518005 1445372674 0.717041 -0.455505 0.099670 0.518005 1445372674 0.717041 -0.455505 0.099670 0.518005 1445372674 0.717041 -0.455505 0.099670 0.518005 1445372674 0.717041 -0.455505 0.099670 0.518005 1445372674 0.717041 -0.455505 0.099670 0.518005 1445372674 0.655396 -0.461670 0.142029 0.580627 1445372674 0.655396 -0.461670 0.142029 0.580627 1445372674 0.655396 -0.461670 0.142029 0.580627 1445372674 0.655396 -0.461670 0.142029 0.580627 1445372674 
0.426636 -0.549011 0.303650 0.651428 1445372677 0.426636 -0.549011 0.303650 0.651428 1445372677 0.426636 -0.549011 0.303650 0.651428 1445372677 0.426636 -0.549011 0.303650 0.651428 1445372677 0.426636 -0.549011 0.303650 0.651428 1445372677 0.426636 -0.549011 0.303650 0.651428 1445372677 0.426575 -0.547058 0.306091 0.651917 1445372677 0.426575 -0.547058 0.306091 0.651917 1445372677 0.426575 -0.547058 0.306091 0.651917 1445372677 0.426575 -0.547058 0.306091 0.651917 1445372677 0.426575 -0.547058 0.306091 0.651917 1445372677 0.426575 -0.547058 0.306091 0.651917 1445372677 0.442566 -0.531189 0.331238 0.642090 1445372677 0.442566 -0.531189 0.331238 0.642090 1445372677 0.442566 -0.531189 0.331238 0.642090 1445372677 0.442566 -0.531189 0.331238 0.642090 1445372677 0.442566 -0.531189 0.331238 0.642090 1445372677 0.442566 -0.531189 0.331238 0.642090 1445372677 0.442566 -0.531189 0.331238 0.642090 1445372677 0.453552 -0.517578 0.351746 0.634521 1445372677 0.453552 -0.517578 0.351746 0.634521 1445372677 0.453552 -0.517578 0.351746 0.634521 1445372677 0.453552 -0.517578 0.351746 0.634521 1445372677 0.453552 -0.517578 0.351746 0.634521 1445372677 0.453552 -0.517578 0.351746 0.634521 1445372677 0.453552 -0.517578 0.351746 0.634521 1445372677 0.456177 -0.510132 0.365417 0.630920 1445372677 0.456177 -0.510132 0.365417 0.630920 1445372677 0.456177 -0.510132 0.365417 0.630920 1445372677 0.456177 -0.510132 0.365417 0.630920 1445372677 0.456177 -0.510132 0.365417 0.630920 1445372677 0.456177 -0.510132 0.365417 0.630920 1445372677 0.468445 -0.499573 0.375793 0.624268 1445372677 0.468445 -0.499573 0.375793 0.624268 1445372677 0.468445 -0.499573 0.375793 0.624268 1445372677 0.468445 -0.499573 0.375793 0.624268 1445372677 0.468445 -0.499573 0.375793 0.624268 1445372677 0.468445 -0.499573 0.375793 0.624268 1445372677 0.476440 -0.485168 0.385681 0.623535 1445372677 0.476440 -0.485168 0.385681 0.623535 1445372677 0.476440 -0.485168 0.385681 0.623535 1445372677 0.476440 -0.485168 0.385681 0.623535 1445372677 0.476440 -0.485168 0.385681 0.623535 1445372677 0.476440 -0.485168 0.385681 0.623535 1445372677 0.465759 -0.476563 0.392639 0.633850 1445372677 0.465759 -0.476563 0.392639 0.633850 1445372677 0.465759 -0.476563 0.392639 0.633850 1445372677 0.465759 -0.476563 0.392639 0.633850 1445372677 0.465759 -0.476563 0.392639 0.633850 1445372677 0.465759 -0.476563 0.392639 0.633850 1445372677 0.431641 -0.491394 0.383362 0.652039 1445372677 0.431641 -0.491394 0.383362 0.652039 1445372677 0.431641 -0.491394 0.383362 0.652039 1445372677 0.431641 -0.491394 0.383362 0.652039 1445372677 0.431641 -0.491394 0.383362 0.652039 1445372677 0.431641 -0.491394 0.383362 0.652039 1445372677 0.431641 -0.491394 0.383362 0.652039 1445372677 0.392578 -0.512390 0.369019 0.668701 1445372677 0.392578 -0.512390 0.369019 0.668701 1445372677 0.392578 -0.512390 0.369019 0.668701 1445372677 0.392578 -0.512390 0.369019 0.668701 1445372677 0.392578 -0.512390 0.369019 0.668701 1445372677 0.392578 -0.512390 0.369019 0.668701 1445372677 0.346619 -0.539124 0.333557 0.691284 1445372677 0.346619 -0.539124 0.333557 0.691284 1445372677 0.346619 -0.539124 0.333557 0.691284 1445372677 0.346619 -0.539124 0.333557 0.691284 1445372677 0.346619 -0.539124 0.333557 0.691284 1445372677 0.346619 -0.539124 0.333557 0.691284 1445372677 0.318542 -0.556213 0.293274 0.709290 1445372677 0.318542 -0.556213 0.293274 0.709290 1445372677 0.318542 -0.556213 0.293274 0.709290 1445372677 0.318542 -0.556213 0.293274 0.709290 1445372677 0.318542 -0.556213 0.293274 0.709290 1445372677 0.318542 -0.556213 0.293274 0.709290 1445372677 0.316223 -0.560303 0.280640 0.712219 1445372677 0.316223 -0.560303 0.280640 0.712219 1445372677 0.316223 -0.560303 0.280640 0.712219 1445372677 0.334290 -0.554077 0.299622 0.701050 1445372677 0.334290 -0.554077 0.299622 0.701050 1445372677 0.334290 -0.554077 0.299622 0.701050 1445372677 0.334290 -0.554077 0.299622 0.701050 1445372677 0.334290 -0.554077 0.299622 0.701050 1445372677 0.334290 -0.554077 0.299622 0.701050 1445372677 0.356628 -0.545166 0.315857 0.689819 1445372677 0.356628 -0.545166 0.315857 0.689819 1445372677 0.356628 -0.545166 0.315857 0.689819 1445372677 0.356628 -0.545166 0.315857 0.689819 1445372677 0.356628 -0.545166 0.315857 0.689819 1445372677 0.356628 -0.545166 0.315857 0.689819 1445372677 0.356628 -0.545166 0.315857 0.689819 1445372677 0.369995 -0.544312 0.312256 0.684998 1445372677 0.369995 -0.544312 0.312256 0.684998 1445372677 0.369995 -0.544312 0.312256 0.684998 1445372678 0.369995 -0.544312 0.312256 0.684998 1445372678 0.369995 -0.544312 0.312256 0.684998 1445372678 0.388306 -0.540466 0.311646 0.678162 1445372678 0.388306 -0.540466 0.311646 0.678162 1445372678 0.388306 -0.540466 0.311646 0.678162 1445372678 0.388306 -0.540466 0.311646 0.678162 1445372678 0.388306 -0.540466 0.311646 0.678162 1445372678 0.409851 -0.527527 0.323914 0.669922 1445372678 0.409851 -0.527527 0.323914 0.669922 1445372678 0.409851 -0.527527 0.323914 0.669922 1445372678 0.409851 -0.527527 0.323914 0.669922 1445372678 0.409851 -0.527527 0.323914 0.669922 1445372678 0.409851 -0.527527 0.323914 0.669922 1445372678 0.409851 -0.527527 0.323914 0.669922 1445372678 0.433350 -0.511414 0.341736 0.658630 1445372678 0.433350 -0.511414 0.341736 0.658630 1445372678 0.433350 -0.511414 0.341736 0.658630 1445372678 0.433350 -0.511414 0.341736 0.658630 1445372678 0.433350 -0.511414 0.341736 0.658630 1445372678 0.433350 -0.511414 0.341736 0.658630 1445372678 0.442017 -0.502136 0.352966 0.654114 1445372678 0.442017 -0.502136 0.352966 0.654114 1445372678 0.442017 -0.502136 0.352966 0.654114 1445372678 0.442017 -0.502136 0.352966 0.654114 1445372678 0.442017 -0.502136 0.352966 0.654114 1445372678 0.442017 -0.502136 0.352966 0.654114 1445372678 0.428223 -0.507202 0.350464 0.660706 1445372678 0.428223 -0.507202 0.350464 0.660706 1445372678 0.428223 -0.507202 0.350464 0.660706 1445372678 0.428223 -0.507202 0.350464 0.660706 1445372678 0.428223 -0.507202 0.350464 0.660706 1445372678 0.428223 -0.507202 0.350464 0.660706 1445372678 0.400940 -0.520081 0.339600 0.673279 1445372678 0.400940 -0.520081 0.339600 0.673279 1445372678 0.400940 -0.520081 0.339600 0.673279 1445372678 0.400940 -0.520081 0.339600 0.673279 1445372678 0.400940 -0.520081 0.339600 0.673279 1445372678 0.400940 -0.520081 0.339600 0.673279 1445372678 0.400940 -0.520081 0.339600 0.673279 1445372678 0.368591 -0.533752 0.328247 0.686646 1445372678 0.368591 -0.533752 0.328247 0.686646 1445372678 0.368591 -0.533752 0.328247 0.686646 1445372678 0.368591 -0.533752 0.328247 0.686646 1445372678 0.368591 -0.533752 0.328247 0.686646 1445372678 0.368591 -0.533752 0.328247 0.686646 1445372678 0.340210 -0.547852 0.307617 0.699585 1445372678 0.340210 -0.547852 0.307617 0.699585 1445372678 0.340210 -0.547852 0.307617 0.699585 1445372678 0.340210 -0.547852 0.307617 0.699585 1445372678 0.340210 -0.547852 0.307617 0.699585 1445372678 0.340210 -0.547852 0.307617 0.699585 1445372678 0.326172 -0.553772 0.288086 0.709839 1445372678 0.326172 -0.553772 0.288086 0.709839 1445372678 0.326172 -0.553772 0.288086 0.709839 1445372678 0.326172 -0.553772 0.288086 0.709839 1445372678 0.326172 -0.553772 0.288086 0.709839 1445372678 0.326172 -0.553772 0.288086 0.709839 1445372678 0.326904 -0.554321 0.282654 0.711304 1445372678 0.326904 -0.554321 0.282654 0.711304 1445372678 0.326904 -0.554321 0.282654 0.711304 1445372678 0.326904 -0.554321 0.282654 0.711304 1445372678 0.326904 -0.554321 0.282654 0.711304 1445372678 0.350464 -0.544312 0.299500 0.700867 1445372678 0.350464 -0.544312 0.299500 0.700867 1445372678 0.350464 -0.544312 0.299500 0.700867 1445372678 0.350464 -0.544312 0.299500 0.700867 1445372678 0.350464 -0.544312 0.299500 0.700867 1445372678 0.350464 -0.544312 0.299500 0.700867 1445372678 0.375061 -0.536072 0.310669 0.689453 1445372678 0.375061 -0.536072 0.310669 0.689453 1445372678 0.375061 -0.536072 0.310669 0.689453 1445372678 0.375061 -0.536072 0.310669 0.689453 1445372678 0.375061 -0.536072 0.310669 0.689453 1445372678 0.375061 -0.536072 0.310669 0.689453 1445372678 0.401550 -0.529846 0.315491 0.677063 1445372678 0.401550 -0.529846 0.315491 0.677063 1445372678 0.401550 -0.529846 0.315491 0.677063 1445372678 0.401550 -0.529846 0.315491 0.677063 1445372678 0.401550 -0.529846 0.315491 0.677063 1445372678 0.401550 -0.529846 0.315491 0.677063 1445372678 0.428528 -0.517944 0.327820 0.663757 1445372678 0.428528 -0.517944 0.327820 0.663757 1445372678 0.428528 -0.517944 0.327820 0.663757 1445372678 0.428528 -0.517944 0.327820 0.663757 1445372678 0.428528 -0.517944 0.327820 0.663757 1445372678 0.428528 -0.517944 0.327820 0.663757 1445372678 0.456604 -0.496826 0.347778 0.650879 1445372678 0.456604 -0.496826 0.347778 0.650879 1445372678 0.456604 -0.496826 0.347778 0.650879 1445372678 0.456604 -0.496826 0.347778 0.650879 1445372678 0.456604 -0.496826 0.347778 0.650879 1445372678 0.456604 -0.496826 0.347778 0.650879 1445372678 0.456604 -0.496826 0.347778 0.650879 1445372678 0.468689 -0.479492 0.358704 0.649353 1445372678 0.468689 -0.479492 0.358704 0.649353 1445372678 0.468689 -0.479492 0.358704 0.649353 1445372678 0.468689 -0.479492 0.358704 0.649353 1445372678 0.448486 -0.487671 0.351929 0.661133 1445372678 0.448486 -0.487671 0.351929 0.661133 1445372678 0.448486 -0.487671 0.351929 0.661133 1445372678 0.448486 -0.487671 0.351929 0.661133 1445372678 0.448486 -0.487671 0.351929 0.661133 1445372678 0.448486 -0.487671 0.351929 0.661133 1445372678 0.421814 -0.502136 0.357971 0.664612 1445372678 0.421814 -0.502136 0.357971 0.664612 1445372678 0.421814 -0.502136 0.357971 0.664612 1445372678 0.421814 -0.502136 0.357971 0.664612 1445372679 0.421814 -0.502136 0.357971 0.664612 1445372679 0.386963 -0.515137 0.365295 0.671875 1445372679 0.386963 -0.515137 0.365295 0.671875 1445372679 0.386963 -0.515137 0.365295 0.671875 1445372679 0.386963 -0.515137 0.365295 0.671875 1445372679 0.386963 -0.515137 0.365295 0.671875 1445372679 0.386963 -0.515137 0.365295 0.671875 1445372679 0.386963 -0.515137 0.365295 0.671875 1445372679 0.343994 -0.545044 0.343811 0.682922 1445372679 0.343994 -0.545044 0.343811 0.682922 1445372679 0.343994 -0.545044 0.343811 0.682922 1445372679 0.343994 -0.545044 0.343811 0.682922 1445372679 0.343994 -0.545044 0.343811 0.682922 1445372679 0.343994 -0.545044 0.343811 0.682922 1445372679 0.323059 -0.560547 0.320251 0.691956 1445372679 0.323059 -0.560547 0.320251 0.691956 1445372679 0.323059 -0.560547 0.320251 0.691956 1445372679 0.323059 -0.560547 0.320251 0.691956 1445372679 0.323059 -0.560547 0.320251 0.691956 1445372679 0.323059 -0.560547 0.320251 0.691956 1445372679 0.321289 -0.565002 0.309143 0.694214 1445372679 0.321289 -0.565002 0.309143 0.694214 1445372679 0.321289 -0.565002 0.309143 0.694214 1445372679 0.321289 -0.565002 0.309143 0.694214 1445372679 0.321289 -0.565002 0.309143 0.694214 1445372679 0.321289 -0.565002 0.309143 0.694214 1445372679 0.344971 -0.550842 0.328735 0.685120 1445372679 0.344971 -0.550842 0.328735 0.685120 1445372679 0.344971 -0.550842 0.328735 0.685120 1445372679 0.344971 -0.550842 0.328735 0.685120 1445372679 0.344971 -0.550842 0.328735 0.685120 1445372679 0.344971 -0.550842 0.328735 0.685120 1445372679 0.344971 -0.550842 0.328735 0.685120 1445372679 0.368347 -0.535767 0.340027 0.679382 1445372679 0.368347 -0.535767 0.340027 0.679382 1445372679 0.368347 -0.535767 0.340027 0.679382 1445372679 0.368347 -0.535767 0.340027 0.679382 1445372679 0.368347 -0.535767 0.340027 0.679382 1445372679 0.368347 -0.535767 0.340027 0.679382 1445372679 0.388489 -0.530396 0.332458 0.676147 1445372679 0.388489 -0.530396 0.332458 0.676147 1445372679 0.388489 -0.530396 0.332458 0.676147 1445372679 0.388489 -0.530396 0.332458 0.676147 1445372679 0.388489 -0.530396 0.332458 0.676147 1445372679 0.388489 -0.530396 0.332458 0.676147 1445372679 0.388489 -0.530396 0.332458 0.676147 1445372679 0.413635 -0.521423 0.328552 0.670105 1445372679 0.413635 -0.521423 0.328552 0.670105 1445372679 0.413635 -0.521423 0.328552 0.670105 1445372679 0.413635 -0.521423 0.328552 0.670105 1445372679 0.413635 -0.521423 0.328552 0.670105 1445372679 0.442749 -0.504639 0.335876 0.660583 1445372679 0.442749 -0.504639 0.335876 0.660583 1445372679 0.442749 -0.504639 0.335876 0.660583 1445372679 0.442749 -0.504639 0.335876 0.660583 1445372679 0.442749 -0.504639 0.335876 0.660583 1445372679 0.442749 -0.504639 0.335876 0.660583 1445372679 0.472351 -0.480225 0.353088 0.649292 1445372679 0.472351 -0.480225 0.353088 0.649292 1445372679 0.472351 -0.480225 0.353088 0.649292 1445372679 0.472351 -0.480225 0.353088 0.649292 1445372679 0.472351 -0.480225 0.353088 0.649292 1445372679 0.472351 -0.480225 0.353088 0.649292 1445372679 0.474731 -0.469727 0.358948 0.652039 1445372679 0.474731 -0.469727 0.358948 0.652039 1445372679 0.474731 -0.469727 0.358948 0.652039 1445372679 0.474731 -0.469727 0.358948 0.652039 1445372679 0.474731 -0.469727 0.358948 0.652039 1445372679 0.474731 -0.469727 0.358948 0.652039 1445372679 0.474731 -0.469727 0.358948 0.652039 1445372679 0.448730 -0.483032 0.349609 0.665588 1445372679 0.448730 -0.483032 0.349609 0.665588 1445372679 0.448730 -0.483032 0.349609 0.665588 1445372679 0.448730 -0.483032 0.349609 0.665588 1445372679 0.448730 -0.483032 0.349609 0.665588 1445372679 0.448730 -0.483032 0.349609 0.665588 1445372679 0.414734 -0.495300 0.342041 0.682373 1445372679 0.414734 -0.495300 0.342041 0.682373 1445372679 0.414734 -0.495300 0.342041 0.682373 1445372679 0.414734 -0.495300 0.342041 0.682373 1445372679 0.414734 -0.495300 0.342041 0.682373 1445372679 0.414734 -0.495300 0.342041 0.682373 1445372679 0.374207 -0.510742 0.332397 0.699036 1445372679 0.374207 -0.510742 0.332397 0.699036 1445372679 0.374207 -0.510742 0.332397 0.699036 1445372679 0.374207 -0.510742 0.332397 0.699036 1445372679 0.374207 -0.510742 0.332397 0.699036 1445372679 0.374207 -0.510742 0.332397 0.699036 1445372679 0.374207 -0.510742 0.332397 0.699036 1445372679 0.331055 -0.530334 0.302490 0.719482 1445372679 0.331055 -0.530334 0.302490 0.719482 1445372679 0.331055 -0.530334 0.302490 0.719482 1445372679 0.331055 -0.530334 0.302490 0.719482 1445372679 0.331055 -0.530334 0.302490 0.719482 1445372679 0.331055 -0.530334 0.302490 0.719482 1445372679 0.298279 -0.545227 0.259094 0.739319 1445372679 0.298279 -0.545227 0.259094 0.739319 1445372679 0.298279 -0.545227 0.259094 0.739319 1445372679 0.298279 -0.545227 0.259094 0.739319 1445372679 0.298279 -0.545227 0.259094 0.739319 1445372679 0.298279 -0.545227 0.259094 0.739319 1445372679 0.298279 -0.545227 0.259094 0.739319 1445372679 0.291748 -0.549561 0.242126 0.744446 1445372679 0.291748 -0.549561 0.242126 0.744446 1445372679 0.291748 -0.549561 0.242126 0.744446 1445372679 0.291748 -0.549561 0.242126 0.744446 1445372679 0.291748 -0.549561 0.242126 0.744446 1445372679 0.291748 -0.549561 0.242126 0.744446 1445372679 0.321106 -0.541260 0.261902 0.731628 1445372679 0.321106 -0.541260 0.261902 0.731628 1445372679 0.321106 -0.541260 0.261902 0.731628 1445372679 0.321106 -0.541260 0.261902 0.731628 1445372679 0.321106 -0.541260 0.261902 0.731628 1445372679 0.321106 -0.541260 0.261902 0.731628 1445372680 0.354553 -0.534729 0.272156 0.717102 1445372680 0.354553 -0.534729 0.272156 0.717102 1445372680 0.354553 -0.534729 0.272156 0.717102 1445372680 0.354553 -0.534729 0.272156 0.717102 1445372680 0.354553 -0.534729 0.272156 0.717102 1445372680 0.354553 -0.534729 0.272156 0.717102 1445372680 0.381958 -0.535889 0.261963 0.705872 1445372680 0.381958 -0.535889 0.261963 0.705872 1445372680 0.381958 -0.535889 0.261963 0.705872 1445372680 0.381958 -0.535889 0.261963 0.705872 1445372680 0.381958 -0.535889 0.261963 0.705872 1445372680 0.381958 -0.535889 0.261963 0.705872 1445372680 0.381958 -0.535889 0.261963 0.705872 1445372680 0.409607 -0.534241 0.257751 0.692993 1445372680 0.409607 -0.534241 0.257751 0.692993 1445372680 0.409607 -0.534241 0.257751 0.692993 1445372680 0.409607 -0.534241 0.257751 0.692993 1445372680 0.409607 -0.534241 0.257751 0.692993 1445372680 0.409607 -0.534241 0.257751 0.692993 1445372680 0.442993 -0.519043 0.269287 0.679565 1445372680 0.442993 -0.519043 0.269287 0.679565 1445372680 0.442993 -0.519043 0.269287 0.679565 1445372680 0.442993 -0.519043 0.269287 0.679565 1445372680 0.442993 -0.519043 0.269287 0.679565 1445372680 0.468628 -0.506714 0.280396 0.667053 1445372680 0.468628 -0.506714 0.280396 0.667053 1445372680 0.468628 -0.506714 0.280396 0.667053 1445372680 0.468628 -0.506714 0.280396 0.667053 1445372680 0.468628 -0.506714 0.280396 0.667053 1445372680 0.468628 -0.506714 0.280396 0.667053 1445372680 0.468628 -0.506714 0.280396 0.667053 1445372680 0.467102 -0.501221 0.281372 0.671875 1445372680 0.467102 -0.501221 0.281372 0.671875 1445372680 0.467102 -0.501221 0.281372 0.671875 1445372680 0.467102 -0.501221 0.281372 0.671875 1445372680 0.467102 -0.501221 0.281372 0.671875 1445372680 0.467102 -0.501221 0.281372 0.671875 1445372680 0.435913 -0.516541 0.269104 0.686035 1445372680 0.435913 -0.516541 0.269104 0.686035 1445372680 0.435913 -0.516541 0.269104 0.686035 1445372680 0.435913 -0.516541 0.269104 0.686035 1445372680 0.435913 -0.516541 0.269104 0.686035 1445372680 0.435913 -0.516541 0.269104 0.686035 1445372680 0.398621 -0.523926 0.268127 0.703308 1445372680 0.398621 -0.523926 0.268127 0.703308 1445372680 0.398621 -0.523926 0.268127 0.703308 1445372680 0.398621 -0.523926 0.268127 0.703308 1445372680 0.398621 -0.523926 0.268127 0.703308 1445372680 0.398621 -0.523926 0.268127 0.703308 1445372680 0.363342 -0.527588 0.272339 0.717957 1445372680 0.363342 -0.527588 0.272339 0.717957 1445372680 0.363342 -0.527588 0.272339 0.717957 1445372680 0.363342 -0.527588 0.272339 0.717957 1445372680 0.363342 -0.527588 0.272339 0.717957 1445372680 0.363342 -0.527588 0.272339 0.717957 1445372680 0.363342 -0.527588 0.272339 0.717957 1445372680 0.323181 -0.535400 0.260010 0.735718 1445372680 0.323181 -0.535400 0.260010 0.735718 1445372680 0.323181 -0.535400 0.260010 0.735718 1445372680 0.323181 -0.535400 0.260010 0.735718 1445372680 0.323181 -0.535400 0.260010 0.735718 1445372680 0.323181 -0.535400 0.260010 0.735718 1445372680 0.292175 -0.541016 0.232788 0.753479 1445372680 0.292175 -0.541016 0.232788 0.753479 1445372680 0.292175 -0.541016 0.232788 0.753479 1445372680 0.292175 -0.541016 0.232788 0.753479 1445372680 0.292175 -0.541016 0.232788 0.753479 1445372680 0.292175 -0.541016 0.232788 0.753479 1445372680 0.292175 -0.541016 0.232788 0.753479 1445372680 0.281982 -0.539429 0.218811 0.762634 1445372680 0.281982 -0.539429 0.218811 0.762634 1445372680 0.281982 -0.539429 0.218811 0.762634 1445372680 0.281982 -0.539429 0.218811 0.762634 1445372680 0.281982 -0.539429 0.218811 0.762634 1445372680 0.281982 -0.539429 0.218811 0.762634 1445372680 0.305786 -0.532715 0.233032 0.753906 1445372680 0.305786 -0.532715 0.233032 0.753906 1445372680 0.305786 -0.532715 0.233032 0.753906 1445372680 0.305786 -0.532715 0.233032 0.753906 1445372680 0.305786 -0.532715 0.233032 0.753906 1445372680 0.305786 -0.532715 0.233032 0.753906 1445372680 0.334839 -0.530273 0.241760 0.740417 1445372680 0.334839 -0.530273 0.241760 0.740417 1445372680 0.334839 -0.530273 0.241760 0.740417 1445372680 0.334839 -0.530273 0.241760 0.740417 1445372680 0.334839 -0.530273 0.241760 0.740417 1445372680 0.334839 -0.530273 0.241760 0.740417 1445372680 0.363586 -0.531555 0.239685 0.726501 1445372680 0.363586 -0.531555 0.239685 0.726501 1445372680 0.363586 -0.531555 0.239685 0.726501 1445372680 0.363586 -0.531555 0.239685 0.726501 1445372680 0.363586 -0.531555 0.239685 0.726501 1445372680 0.363586 -0.531555 0.239685 0.726501 1445372680 0.394714 -0.527222 0.247803 0.710449 1445372680 0.394714 -0.527222 0.247803 0.710449 1445372680 0.394714 -0.527222 0.247803 0.710449 1445372680 0.394714 -0.527222 0.247803 0.710449 1445372680 0.394714 -0.527222 0.247803 0.710449 1445372680 0.394714 -0.527222 0.247803 0.710449 1445372680 0.394714 -0.527222 0.247803 0.710449 1445372680 0.428040 -0.513977 0.271729 0.691895 1445372680 0.428040 -0.513977 0.271729 0.691895 1445372680 0.428040 -0.513977 0.271729 0.691895 1445372680 0.428040 -0.513977 0.271729 0.691895 1445372680 0.428040 -0.513977 0.271729 0.691895 1445372680 0.445618 -0.505798 0.279419 0.683716 1445372680 0.445618 -0.505798 0.279419 0.683716 1445372680 0.445618 -0.505798 0.279419 0.683716 1445372680 0.445618 -0.505798 0.279419 0.683716 1445372680 0.445618 -0.505798 0.279419 0.683716 1445372680 0.445618 -0.505798 0.279419 0.683716 1445372680 0.445618 -0.505798 0.279419 0.683716 1445372680 0.428894 -0.518982 0.265991 0.689880 1445372681 0.428894 -0.518982 0.265991 0.689880 1445372681 0.428894 -0.518982 0.265991 0.689880 1445372681 0.428894 -0.518982 0.265991 0.689880 1445372681 0.428894 -0.518982 0.265991 0.689880 1445372681 0.428894 -0.518982 0.265991 0.689880 1445372681 0.401855 -0.528381 0.258972 0.701538 1445372681 0.401855 -0.528381 0.258972 0.701538 1445372681 0.401855 -0.528381 0.258972 0.701538 1445372681 0.401855 -0.528381 0.258972 0.701538 1445372681 0.401855 -0.528381 0.258972 0.701538 1445372681 0.401855 -0.528381 0.258972 0.701538 1445372681 0.401855 -0.528381 0.258972 0.701538 1445372681 0.371399 -0.531982 0.260010 0.715088 1445372681 0.371399 -0.531982 0.260010 0.715088 1445372681 0.371399 -0.531982 0.260010 0.715088 1445372681 0.371399 -0.531982 0.260010 0.715088 1445372681 0.371399 -0.531982 0.260010 0.715088 1445372681 0.371399 -0.531982 0.260010 0.715088 1445372681 0.339355 -0.537842 0.260193 0.726501 1445372681 0.339355 -0.537842 0.260193 0.726501 1445372681 0.339355 -0.537842 0.260193 0.726501 1445372681 0.339355 -0.537842 0.260193 0.726501 1445372681 0.339355 -0.537842 0.260193 0.726501 1445372681 0.339355 -0.537842 0.260193 0.726501 1445372681 0.310364 -0.541138 0.248413 0.741028 1445372681 0.310364 -0.541138 0.248413 0.741028 1445372681 0.310364 -0.541138 0.248413 0.741028 1445372681 0.310364 -0.541138 0.248413 0.741028 1445372681 0.310364 -0.541138 0.248413 0.741028 1445372681 0.310364 -0.541138 0.248413 0.741028 1445372681 0.288330 -0.548462 0.223694 0.752319 1445372681 0.288330 -0.548462 0.223694 0.752319 1445372681 0.288330 -0.548462 0.223694 0.752319 1445372681 0.288330 -0.548462 0.223694 0.752319 1445372681 0.288330 -0.548462 0.223694 0.752319 1445372681 0.288330 -0.548462 0.223694 0.752319 1445372681 0.295166 -0.546936 0.222046 0.751282 1445372681 0.295166 -0.546936 0.222046 0.751282 1445372681 0.295166 -0.546936 0.222046 0.751282 1445372681 0.295166 -0.546936 0.222046 0.751282 1445372681 0.295166 -0.546936 0.222046 0.751282 1445372681 0.295166 -0.546936 0.222046 0.751282 1445372681 0.295166 -0.546936 0.222046 0.751282 1445372681 0.329651 -0.539673 0.242004 0.735840 1445372681 0.329651 -0.539673 0.242004 0.735840 1445372681 0.329651 -0.539673 0.242004 0.735840 1445372681 0.329651 -0.539673 0.242004 0.735840 1445372681 0.329651 -0.539673 0.242004 0.735840 1445372681 0.364319 -0.537476 0.245178 0.719910 1445372681 0.364319 -0.537476 0.245178 0.719910 1445372681 0.364319 -0.537476 0.245178 0.719910 1445372681 0.364319 -0.537476 0.245178 0.719910 1445372681 0.364319 -0.537476 0.245178 0.719910 1445372681 0.364319 -0.537476 0.245178 0.719910 1445372681 0.396606 -0.538574 0.232117 0.706177 1445372681 0.396606 -0.538574 0.232117 0.706177 1445372681 0.396606 -0.538574 0.232117 0.706177 1445372681 0.396606 -0.538574 0.232117 0.706177 1445372681 0.396606 -0.538574 0.232117 0.706177 1445372681 0.396606 -0.538574 0.232117 0.706177 1445372681 0.396606 -0.538574 0.232117 0.706177 1445372681 0.425110 -0.536316 0.223877 0.693909 1445372681 0.425110 -0.536316 0.223877 0.693909 1445372681 0.425110 -0.536316 0.223877 0.693909 1445372681 0.425110 -0.536316 0.223877 0.693909 1445372681 0.425110 -0.536316 0.223877 0.693909 1445372681 0.425110 -0.536316 0.223877 0.693909 1445372681 0.450073 -0.526245 0.228638 0.684265 1445372681 0.450073 -0.526245 0.228638 0.684265 1445372681 0.450073 -0.526245 0.228638 0.684265 1445372681 0.450073 -0.526245 0.228638 0.684265 1445372681 0.450073 -0.526245 0.228638 0.684265 1445372681 0.450073 -0.526245 0.228638 0.684265 1445372681 0.470093 -0.513428 0.237488 0.677490 1445372681 0.470093 -0.513428 0.237488 0.677490 1445372681 0.470093 -0.513428 0.237488 0.677490 1445372681 0.470093 -0.513428 0.237488 0.677490 1445372681 0.470093 -0.513428 0.237488 0.677490 1445372681 0.470093 -0.513428 0.237488 0.677490 1445372681 0.469727 -0.509644 0.236450 0.680969 1445372681 0.469727 -0.509644 0.236450 0.680969 1445372681 0.469727 -0.509644 0.236450 0.680969 1445372681 0.469727 -0.509644 0.236450 0.680969 1445372681 0.469727 -0.509644 0.236450 0.680969 1445372681 0.469727 -0.509644 0.236450 0.680969 1445372681 0.444153 -0.520508 0.225708 0.693420 1445372681 0.444153 -0.520508 0.225708 0.693420 1445372681 0.444153 -0.520508 0.225708 0.693420 1445372681 0.444153 -0.520508 0.225708 0.693420 1445372681 0.444153 -0.520508 0.225708 0.693420 1445372681 0.444153 -0.520508 0.225708 0.693420 1445372681 0.411255 -0.529541 0.224548 0.707092 1445372681 0.411255 -0.529541 0.224548 0.707092 1445372681 0.411255 -0.529541 0.224548 0.707092 1445372681 0.411255 -0.529541 0.224548 0.707092 1445372681 0.411255 -0.529541 0.224548 0.707092 1445372681 0.411255 -0.529541 0.224548 0.707092 1445372681 0.379517 -0.534851 0.231689 0.718445 1445372681 0.379517 -0.534851 0.231689 0.718445 1445372681 0.379517 -0.534851 0.231689 0.718445 1445372681 0.379517 -0.534851 0.231689 0.718445 1445372681 0.379517 -0.534851 0.231689 0.718445 1445372681 0.379517 -0.534851 0.231689 0.718445 1445372681 0.351868 -0.532837 0.240662 0.730957 1445372681 0.351868 -0.532837 0.240662 0.730957 1445372681 0.351868 -0.532837 0.240662 0.730957 1445372681 0.351868 -0.532837 0.240662 0.730957 1445372681 0.351868 -0.532837 0.240662 0.730957 1445372681 0.351868 -0.532837 0.240662 0.730957 1445372681 0.326477 -0.537903 0.228516 0.742798 1445372682 0.326477 -0.537903 0.228516 0.742798 1445372682 0.326477 -0.537903 0.228516 0.742798 1445372682 0.326477 -0.537903 0.228516 0.742798 1445372682 0.326477 -0.537903 0.228516 0.742798 1445372682 0.326477 -0.537903 0.228516 0.742798 1445372682 0.324951 -0.536499 0.229187 0.744324 1445372682 0.324951 -0.536499 0.229187 0.744324 1445372682 0.324951 -0.536499 0.229187 0.744324 1445372682 0.324951 -0.536499 0.229187 0.744324 1445372682 0.324951 -0.536499 0.229187 0.744324 1445372682 0.324951 -0.536499 0.229187 0.744324 1445372682 0.360840 -0.524414 0.257813 0.726868 1445372682 0.360840 -0.524414 0.257813 0.726868 1445372682 0.360840 -0.524414 0.257813 0.726868 1445372682 0.360840 -0.524414 0.257813 0.726868 1445372682 0.360840 -0.524414 0.257813 0.726868 1445372682 0.360840 -0.524414 0.257813 0.726868 1445372682 0.399719 -0.518555 0.280823 0.701721 1445372682 0.399719 -0.518555 0.280823 0.701721 1445372682 0.399719 -0.518555 0.280823 0.701721 1445372682 0.399719 -0.518555 0.280823 0.701721 1445372682 0.399719 -0.518555 0.280823 0.701721 1445372682 0.399719 -0.518555 0.280823 0.701721 1445372682 0.431152 -0.518188 0.286316 0.680847 1445372682 0.431152 -0.518188 0.286316 0.680847 1445372682 0.431152 -0.518188 0.286316 0.680847 1445372682 0.431152 -0.518188 0.286316 0.680847 1445372682 0.431152 -0.518188 0.286316 0.680847 1445372682 0.431152 -0.518188 0.286316 0.680847 1445372682 0.455505 -0.520203 0.282104 0.665039 1445372682 0.455505 -0.520203 0.282104 0.665039 1445372682 0.455505 -0.520203 0.282104 0.665039 1445372682 0.455505 -0.520203 0.282104 0.665039 1445372682 0.455505 -0.520203 0.282104 0.665039 1445372682 0.455505 -0.520203 0.282104 0.665039 1445372682 0.455505 -0.520203 0.282104 0.665039 1445372682 0.470581 -0.521912 0.278870 0.654541 1445372682 0.470581 -0.521912 0.278870 0.654541 1445372682 0.470581 -0.521912 0.278870 0.654541 1445372682 0.470581 -0.521912 0.278870 0.654541 1445372682 
0.500610 -0.501343 0.267151 0.653137 1445372684 0.500610 -0.501343 0.267151 0.653137 1445372684 0.560547 -0.502441 0.237793 0.613831 1445372684 0.560547 -0.502441 0.237793 0.613831 1445372684 0.560547 -0.502441 0.237793 0.613831 1445372684 0.560547 -0.502441 0.237793 0.613831 1445372684 0.560547 -0.502441 0.237793 0.613831 1445372684 0.560547 -0.502441 0.237793 0.613831 1445372684 0.626343 -0.527466 0.197815 0.538757 1445372684 0.626343 -0.527466 0.197815 0.538757 1445372684 0.626343 -0.527466 0.197815 0.538757 1445372684 0.626343 -0.527466 0.197815 0.538757 1445372684 0.626343 -0.527466 0.197815 0.538757 1445372684 0.626343 -0.527466 0.197815 0.538757 1445372684 0.626343 -0.527466 0.197815 0.538757 1445372684 0.673462 -0.557922 0.142334 0.463562 1445372684 0.673462 -0.557922 0.142334 0.463562 1445372684 0.673462 -0.557922 0.142334 0.463562 1445372684 0.673462 -0.557922 0.142334 0.463562 1445372684 0.673462 -0.557922 0.142334 0.463562 1445372684 0.673462 -0.557922 0.142334 0.463562 1445372684 0.694580 -0.576599 0.109863 0.415955 1445372684 0.694580 -0.576599 0.109863 0.415955 1445372684 0.694580 -0.576599 0.109863 0.415955 1445372684 0.694580 -0.576599 0.109863 0.415955 1445372684 0.694580 -0.576599 0.109863 0.415955 1445372684 0.713440 -0.531860 0.129822 0.437256 1445372684 0.713440 -0.531860 0.129822 0.437256 1445372684 0.713440 -0.531860 0.129822 0.437256 1445372684 0.713440 -0.531860 0.129822 0.437256 1445372684 0.713440 -0.531860 0.129822 0.437256 1445372684 0.713440 -0.531860 0.129822 0.437256 1445372684 0.672058 -0.516785 0.162964 0.504639 1445372684 0.672058 -0.516785 0.162964 0.504639 1445372684 0.672058 -0.516785 0.162964 0.504639 1445372684 0.672058 -0.516785 0.162964 0.504639 1445372684 0.672058 -0.516785 0.162964 0.504639 1445372684 0.554504 -0.560425 0.183594 0.587036 1445372684 0.554504 -0.560425 0.183594 0.587036 1445372684 0.554504 -0.560425 0.183594 0.587036 1445372684 0.554504 -0.560425 0.183594 0.587036 1445372684 0.554504 -0.560425 0.183594 0.587036 1445372684 0.554504 -0.560425 0.183594 0.587036 1445372684 0.554504 -0.560425 0.183594 0.587036 1445372684 0.456604 -0.575684 0.201172 0.647766 1445372684 0.456604 -0.575684 0.201172 0.647766 1445372684 0.456604 -0.575684 0.201172 0.647766 1445372684 0.456604 -0.575684 0.201172 0.647766 1445372684 0.456604 -0.575684 0.201172 0.647766 1445372684 0.456604 -0.575684 0.201172 0.647766 1445372684 0.430298 -0.520020 0.238037 0.698303 1445372684 0.430298 -0.520020 0.238037 0.698303 1445372684 0.430298 -0.520020 0.238037 0.698303 1445372684 0.430298 -0.520020 0.238037 0.698303 1445372684 0.430298 -0.520020 0.238037 0.698303 1445372684 0.401367 -0.525330 0.278931 0.696472 1445372684 0.401367 -0.525330 0.278931 0.696472 1445372684 0.401367 -0.525330 0.278931 0.696472 1445372684 0.401367 -0.525330 0.278931 0.696472 1445372684 0.401367 -0.525330 0.278931 0.696472 1445372684 0.401367 -0.525330 0.278931 0.696472 1445372684 0.401367 -0.525330 0.278931 0.696472 1445372684 0.424377 -0.508789 0.320923 0.676758 1445372684 0.424377 -0.508789 0.320923 0.676758 1445372684 0.424377 -0.508789 0.320923 0.676758 1445372684 0.424377 -0.508789 0.320923 0.676758 1445372684 0.424377 -0.508789 0.320923 0.676758 1445372684 0.424377 -0.508789 0.320923 0.676758 1445372684 0.439819 -0.507446 0.311279 0.672424 1445372684 0.439819 -0.507446 0.311279 0.672424 1445372684 0.439819 -0.507446 0.311279 0.672424 1445372684 0.439819 -0.507446 0.311279 0.672424 1445372685 0.439819 -0.507446 0.311279 0.672424 1445372685 0.439819 -0.507446 0.311279 0.672424 1445372685 0.475708 -0.524109 0.233215 0.666809 1445372685 0.475708 -0.524109 0.233215 0.666809 1445372685 0.475708 -0.524109 0.233215 0.666809 1445372685 0.475708 -0.524109 0.233215 0.666809 1445372685 0.475708 -0.524109 0.233215 0.666809 1445372685 0.475708 -0.524109 0.233215 0.666809 1445372685 0.538574 -0.531311 0.168518 0.631836 1445372685 0.538574 -0.531311 0.168518 0.631836 1445372685 0.538574 -0.531311 0.168518 0.631836 1445372685 0.538574 -0.531311 0.168518 0.631836 1445372685 0.538574 -0.531311 0.168518 0.631836 1445372685 0.538574 -0.531311 0.168518 0.631836 1445372685 0.619446 -0.543213 0.123047 0.553284 1445372685 0.619446 -0.543213 0.123047 0.553284 1445372685 0.619446 -0.543213 0.123047 0.553284 1445372685 0.619446 -0.543213 0.123047 0.553284 1445372685 0.619446 -0.543213 0.123047 0.553284 1445372685 0.619446 -0.543213 0.123047 0.553284 1445372685 0.696106 -0.530518 0.112244 0.470520 1445372685 0.696106 -0.530518 0.112244 0.470520 1445372685 0.696106 -0.530518 0.112244 0.470520 1445372685 0.696106 -0.530518 0.112244 0.470520 1445372685 0.696106 -0.530518 0.112244 0.470520 1445372685 0.696106 -0.530518 0.112244 0.470520 1445372685 0.736877 -0.521301 0.102966 0.417786 1445372685 0.736877 -0.521301 0.102966 0.417786 1445372685 0.736877 -0.521301 0.102966 0.417786 1445372685 0.736877 -0.521301 0.102966 0.417786 1445372685 0.736877 -0.521301 0.102966 0.417786 1445372685 0.736877 -0.521301 0.102966 0.417786 1445372685 0.736877 -0.521301 0.102966 0.417786 1445372685 0.750427 -0.495972 0.107788 0.423401 1445372685 0.750427 -0.495972 0.107788 0.423401 1445372685 0.750427 -0.495972 0.107788 0.423401 1445372685 0.750427 -0.495972 0.107788 0.423401 1445372685 0.750427 -0.495972 0.107788 0.423401 1445372685 0.750427 -0.495972 0.107788 0.423401 1445372685 0.726135 -0.489502 0.129333 0.465088 1445372685 0.726135 -0.489502 0.129333 0.465088 1445372685 0.726135 -0.489502 0.129333 0.465088 1445372685 0.726135 -0.489502 0.129333 0.465088 1445372685 0.726135 -0.489502 0.129333 0.465088 1445372685 0.726135 -0.489502 0.129333 0.465088 1445372685 0.650696 -0.525574 0.138733 0.530151 1445372685 0.650696 -0.525574 0.138733 0.530151 1445372685 0.650696 -0.525574 0.138733 0.530151 1445372685 0.650696 -0.525574 0.138733 0.530151 1445372685 0.650696 -0.525574 0.138733 0.530151 1445372685 0.650696 -0.525574 0.138733 0.530151 1445372685 0.557800 -0.549805 0.147156 0.604004 1445372685 0.557800 -0.549805 0.147156 0.604004 1445372685 0.557800 -0.549805 0.147156 0.604004 1445372685 0.557800 -0.549805 0.147156 0.604004 1445372685 0.557800 -0.549805 0.147156 0.604004 1445372685 0.557800 -0.549805 0.147156 0.604004 1445372685 0.557800 -0.549805 0.147156 0.604004 1445372685 0.489868 -0.546387 0.156799 0.660950 1445372685 0.489868 -0.546387 0.156799 0.660950 1445372685 0.489868 -0.546387 0.156799 0.660950 1445372685 0.489868 -0.546387 0.156799 0.660950 1445372685 0.489868 -0.546387 0.156799 0.660950 1445372685 0.489868 -0.546387 0.156799 0.660950 1445372685 0.452942 -0.535095 0.192566 0.686584 1445372685 0.452942 -0.535095 0.192566 0.686584 1445372685 0.452942 -0.535095 0.192566 0.686584 1445372685 0.452942 -0.535095 0.192566 0.686584 1445372685 0.452942 -0.535095 0.192566 0.686584 1445372685 0.452942 -0.535095 0.192566 0.686584 1445372685 0.452942 -0.535095 0.192566 0.686584 1445372685 0.445251 -0.515015 0.245544 0.690063 1445372685 0.445251 -0.515015 0.245544 0.690063 1445372685 0.445251 -0.515015 0.245544 0.690063 1445372685 0.445251 -0.515015 0.245544 0.690063 1445372685 0.445251 -0.515015 0.245544 0.690063 1445372685 0.445251 -0.515015 0.245544 0.690063 1445372685 0.442566 -0.512451 0.252258 0.691223 1445372685 0.442566 -0.512451 0.252258 0.691223 1445372685 0.442566 -0.512451 0.252258 0.691223 1445372685 0.442566 -0.512451 0.252258 0.691223 1445372685 0.442566 -0.512451 0.252258 0.691223 1445372685 0.442566 -0.512451 0.252258 0.691223 1445372685 0.442566 -0.512451 0.252258 0.691223 1445372685 0.464111 -0.525330 0.200562 0.684387 1445372685 0.464111 -0.525330 0.200562 0.684387 1445372685 0.464111 -0.525330 0.200562 0.684387 1445372685 0.464111 -0.525330 0.200562 0.684387 1445372685 0.464111 -0.525330 0.200562 0.684387 1445372685 0.464111 -0.525330 0.200562 0.684387 1445372685 0.521545 -0.528137 0.154419 0.652039 1445372685 0.521545 -0.528137 0.154419 0.652039 1445372685 0.521545 -0.528137 0.154419 0.652039 1445372685 0.521545 -0.528137 0.154419 0.652039 1445372685 0.521545 -0.528137 0.154419 0.652039 1445372685 0.521545 -0.528137 0.154419 0.652039 1445372685 0.601624 -0.542175 0.127869 0.572449 1445372685 0.601624 -0.542175 0.127869 0.572449 1445372685 0.601624 -0.542175 0.127869 0.572449 1445372685 0.601624 -0.542175 0.127869 0.572449 1445372685 0.601624 -0.542175 0.127869 0.572449 1445372685 0.601624 -0.542175 0.127869 0.572449 1445372685 0.601624 -0.542175 0.127869 0.572449 1445372685 0.673279 -0.546265 0.125000 0.482239 1445372685 0.673279 -0.546265 0.125000 0.482239 1445372685 0.673279 -0.546265 0.125000 0.482239 1445372685 0.673279 -0.546265 0.125000 0.482239 1445372685 0.673279 -0.546265 0.125000 0.482239 1445372685 0.673279 -0.546265 0.125000 0.482239 1445372685 0.684570 -0.583557 0.095642 0.426208 1445372685 0.684570 -0.583557 0.095642 0.426208 1445372685 0.684570 -0.583557 0.095642 0.426208 1445372685 0.684570 -0.583557 0.095642 0.426208 1445372685 0.684570 -0.583557 0.095642 0.426208 1445372685 0.684570 -0.583557 0.095642 0.426208 1445372686 0.684570 -0.583557 0.095642 0.426208 1445372686 0.703857 -0.575623 0.089661 0.406372 1445372686 0.703857 -0.575623 0.089661 0.406372 1445372686 0.703857 -0.575623 0.089661 0.406372 1445372686 0.703857 -0.575623 0.089661 0.406372 1445372686 0.703857 -0.575623 0.089661 0.406372 1445372686 0.703857 -0.575623 0.089661 0.406372 1445372686 0.704407 -0.531982 0.129456 0.451721 1445372686 0.704407 -0.531982 0.129456 0.451721 1445372686 0.704407 -0.531982 0.129456 0.451721 1445372686 0.704407 -0.531982 0.129456 0.451721 1445372686 0.704407 -0.531982 0.129456 0.451721 1445372686 0.704407 -0.531982 0.129456 0.451721 1445372686 0.704407 -0.531982 0.129456 0.451721 1445372686 0.631287 -0.553223 0.124573 0.529053 1445372686 0.631287 -0.553223 0.124573 0.529053 1445372686 0.631287 -0.553223 0.124573 0.529053 1445372686 0.631287 -0.553223 0.124573 0.529053 1445372686 0.631287 -0.553223 0.124573 0.529053 1445372686 0.553894 -0.543396 0.133911 0.616394 1445372686 0.553894 -0.543396 0.133911 0.616394 1445372686 0.553894 -0.543396 0.133911 0.616394 1445372686 0.553894 -0.543396 0.133911 0.616394 1445372686 0.553894 -0.543396 0.133911 0.616394 1445372686 0.553894 -0.543396 0.133911 0.616394 1445372686 0.553894 -0.543396 0.133911 0.616394 1445372686 0.460510 -0.543640 0.158142 0.683594 1445372686 0.460510 -0.543640 0.158142 0.683594 1445372686 0.460510 -0.543640 0.158142 0.683594 1445372686 0.460510 -0.543640 0.158142 0.683594 1445372686 0.460510 -0.543640 0.158142 0.683594 1445372686 0.460510 -0.543640 0.158142 0.683594 1445372686 0.403198 -0.535645 0.164673 0.723450 1445372686 0.403198 -0.535645 0.164673 0.723450 1445372686 0.403198 -0.535645 0.164673 0.723450 1445372686 0.403198 -0.535645 0.164673 0.723450 1445372686 0.403198 -0.535645 0.164673 0.723450 1445372686 0.403198 -0.535645 0.164673 0.723450 1445372686 0.399353 -0.513489 0.217468 0.727661 1445372686 0.399353 -0.513489 0.217468 0.727661 1445372686 0.399353 -0.513489 0.217468 0.727661 1445372686 0.399353 -0.513489 0.217468 0.727661 1445372686 0.399353 -0.513489 0.217468 0.727661 1445372686 0.399353 -0.513489 0.217468 0.727661 1445372686 0.402710 -0.511963 0.239380 0.719971 1445372686 0.402710 -0.511963 0.239380 0.719971 1445372686 0.402710 -0.511963 0.239380 0.719971 1445372686 0.402710 -0.511963 0.239380 0.719971 1445372686 0.402710 -0.511963 0.239380 0.719971 1445372686 0.402710 -0.511963 0.239380 0.719971 1445372686 0.425659 -0.529114 0.190125 0.708984 1445372686 0.425659 -0.529114 0.190125 0.708984 1445372686 0.425659 -0.529114 0.190125 0.708984 1445372686 0.425659 -0.529114 0.190125 0.708984 1445372686 0.425659 -0.529114 0.190125 0.708984 1445372686 0.425659 -0.529114 0.190125 0.708984 1445372686 0.493896 -0.539185 0.124756 0.670654 1445372686 0.493896 -0.539185 0.124756 0.670654 1445372686 0.493896 -0.539185 0.124756 0.670654 1445372686 0.493896 -0.539185 0.124756 0.670654 1445372686 0.493896 -0.539185 0.124756 0.670654 1445372686 0.493896 -0.539185 0.124756 0.670654 1445372686 0.593445 -0.543335 0.103821 0.584656 1445372686 0.593445 -0.543335 0.103821 0.584656 1445372686 0.593445 -0.543335 0.103821 0.584656 1445372686 0.593445 -0.543335 0.103821 0.584656 1445372686 0.593445 -0.543335 0.103821 0.584656 1445372686 0.593445 -0.543335 0.103821 0.584656 1445372686 0.593445 -0.543335 0.103821 0.584656 1445372686 0.677856 -0.536377 0.089417 0.494812 1445372686 0.677856 -0.536377 0.089417 0.494812 1445372686 0.677856 -0.536377 0.089417 0.494812 1445372686 0.677856 -0.536377 0.089417 0.494812 1445372686 0.717773 -0.535828 0.065063 0.439880 1445372686 0.717773 -0.535828 0.065063 0.439880 1445372686 0.717773 -0.535828 0.065063 0.439880 1445372686 0.717773 -0.535828 0.065063 0.439880 1445372686 0.717773 -0.535828 0.065063 0.439880 1445372686 0.717773 -0.535828 0.065063 0.439880 1445372686 0.734924 -0.494446 0.079529 0.457214 1445372686 0.734924 -0.494446 0.079529 0.457214 1445372686 0.734924 -0.494446 0.079529 0.457214 1445372686 0.734924 -0.494446 0.079529 0.457214 1445372686 0.734924 -0.494446 0.079529 0.457214 1445372686 0.734924 -0.494446 0.079529 0.457214 1445372686 0.706543 -0.481750 0.087708 0.510803 1445372686 0.706543 -0.481750 0.087708 0.510803 1445372686 0.706543 -0.481750 0.087708 0.510803 1445372686 0.706543 -0.481750 0.087708 0.510803 1445372686 0.706543 -0.481750 0.087708 0.510803 1445372686 0.706543 -0.481750 0.087708 0.510803 1445372686 0.706543 -0.481750 0.087708 0.510803 1445372686 0.621460 -0.518250 0.080505 0.581970 1445372686 0.621460 -0.518250 0.080505 0.581970 1445372686 0.621460 -0.518250 0.080505 0.581970 1445372686 0.621460 -0.518250 0.080505 0.581970 1445372686 0.515930 -0.527832 0.088745 0.668823 1445372686 0.515930 -0.527832 0.088745 0.668823 1445372686 0.515930 -0.527832 0.088745 0.668823 1445372686 0.515930 -0.527832 0.088745 0.668823 1445372686 0.515930 -0.527832 0.088745 0.668823 1445372686 0.515930 -0.527832 0.088745 0.668823 1445372686 0.420349 -0.527893 0.108826 0.729919 1445372686 0.420349 -0.527893 0.108826 0.729919 1445372686 0.420349 -0.527893 0.108826 0.729919 1445372686 0.420349 -0.527893 0.108826 0.729919 1445372686 0.420349 -0.527893 0.108826 0.729919 1445372686 0.420349 -0.527893 0.108826 0.729919 1445372686 0.420349 -0.527893 0.108826 0.729919 1445372687 0.370850 -0.528015 0.155579 0.747986 1445372687 0.370850 -0.528015 0.155579 0.747986 1445372687 0.370850 -0.528015 0.155579 0.747986 1445372687 0.370850 -0.528015 0.155579 0.747986 1445372687 0.370850 -0.528015 0.155579 0.747986 1445372687 0.370850 -0.528015 0.155579 0.747986 1445372687 0.366089 -0.519714 0.195862 0.746643 1445372687 0.366089 -0.519714 0.195862 0.746643 1445372687 0.366089 -0.519714 0.195862 0.746643 1445372687 0.366089 -0.519714 0.195862 0.746643 1445372687 0.366089 -0.519714 0.195862 0.746643 1445372687 0.366089 -0.519714 0.195862 0.746643 1445372687 0.382751 -0.528137 0.204224 0.729980 1445372687 0.382751 -0.528137 0.204224 0.729980 1445372687 0.382751 -0.528137 0.204224 0.729980 1445372687 0.382751 -0.528137 0.204224 0.729980 1445372687 0.382751 -0.528137 0.204224 0.729980 1445372687 0.382751 -0.528137 0.204224 0.729980 1445372687 0.425964 -0.537781 0.156250 0.710510 1445372687 0.425964 -0.537781 0.156250 0.710510 1445372687 0.425964 -0.537781 0.156250 0.710510 1445372687 0.425964 -0.537781 0.156250 0.710510 1445372687 0.425964 -0.537781 0.156250 0.710510 1445372687 0.425964 -0.537781 0.156250 0.710510 1445372687 0.425964 -0.537781 0.156250 0.710510 1445372687 0.506592 -0.545410 0.116394 0.657471 1445372687 0.506592 -0.545410 0.116394 0.657471 1445372687 0.506592 -0.545410 0.116394 0.657471 1445372687 0.506592 -0.545410 0.116394 0.657471 1445372687 0.506592 -0.545410 0.116394 0.657471 1445372687 0.506592 -0.545410 0.116394 0.657471 1445372687 0.599121 -0.552917 0.098267 0.570679 1445372687 0.599121 -0.552917 0.098267 0.570679 1445372687 0.599121 -0.552917 0.098267 0.570679 1445372687 0.599121 -0.552917 0.098267 0.570679 1445372687 0.599121 -0.552917 0.098267 0.570679 1445372687 0.599121 -0.552917 0.098267 0.570679 1445372687 0.668091 -0.554993 0.079956 0.489075 1445372687 0.668091 -0.554993 0.079956 0.489075 1445372687 0.668091 -0.554993 0.079956 0.489075 1445372687 0.668091 -0.554993 0.079956 0.489075 1445372687 0.668091 -0.554993 0.079956 0.489075 1445372687 0.668091 -0.554993 0.079956 0.489075 1445372687 0.696899 -0.560303 0.062256 0.443237 1445372687 0.696899 -0.560303 0.062256 0.443237 1445372687 0.696899 -0.560303 0.062256 0.443237 1445372687 0.696899 -0.560303 0.062256 0.443237 1445372687 0.696899 -0.560303 0.062256 0.443237 1445372687 0.696899 -0.560303 0.062256 0.443237 1445372687 0.696899 -0.560303 0.062256 0.443237 1445372687 0.704102 -0.531372 0.086243 0.463013 1445372687 0.704102 -0.531372 0.086243 0.463013 1445372687 0.704102 -0.531372 0.086243 0.463013 1445372687 0.704102 -0.531372 0.086243 0.463013 1445372687 0.704102 -0.531372 0.086243 0.463013 1445372687 0.662109 -0.530762 0.098694 0.519653 1445372687 0.662109 -0.530762 0.098694 0.519653 1445372687 0.662109 -0.530762 0.098694 0.519653 1445372687 0.662109 -0.530762 0.098694 0.519653 1445372687 0.662109 -0.530762 0.098694 0.519653 1445372687 0.662109 -0.530762 0.098694 0.519653 1445372687 0.579773 -0.550354 0.115051 0.589661 1445372687 0.579773 -0.550354 0.115051 0.589661 1445372687 0.579773 -0.550354 0.115051 0.589661 1445372687 0.579773 -0.550354 0.115051 0.589661 1445372687 0.579773 -0.550354 0.115051 0.589661 1445372687 0.579773 -0.550354 0.115051 0.589661 1445372687 0.579773 -0.550354 0.115051 0.589661 1445372687 0.489258 -0.547241 0.148010 0.662781 1445372687 0.489258 -0.547241 0.148010 0.662781 1445372687 0.489258 -0.547241 0.148010 0.662781 1445372687 0.489258 -0.547241 0.148010 0.662781 1445372687 0.489258 -0.547241 0.148010 0.662781 1445372687 0.409729 -0.523499 0.197937 0.720276 1445372687 0.409729 -0.523499 0.197937 0.720276 1445372687 0.409729 -0.523499 0.197937 0.720276 1445372687 0.409729 -0.523499 0.197937 0.720276 1445372687 0.409729 -0.523499 0.197937 0.720276 1445372687 0.409729 -0.523499 0.197937 0.720276 1445372687 0.409729 -0.523499 0.197937 0.720276 1445372687 0.354126 -0.528320 0.234924 0.734985 1445372687 0.354126 -0.528320 0.234924 0.734985 1445372687 0.354126 -0.528320 0.234924 0.734985 1445372687 0.354126 -0.528320 0.234924 0.734985 1445372687 0.354126 -0.528320 0.234924 0.734985 1445372687 0.354126 -0.528320 0.234924 0.734985 1445372687 0.360413 -0.517944 0.251343 0.733887 1445372687 0.360413 -0.517944 0.251343 0.733887 1445372687 0.360413 -0.517944 0.251343 0.733887 1445372687 0.360413 -0.517944 0.251343 0.733887 1445372687 0.360413 -0.517944 0.251343 0.733887 1445372687 0.360413 -0.517944 0.251343 0.733887 1445372687 0.383728 -0.517639 0.254089 0.721252 1445372687 0.383728 -0.517639 0.254089 0.721252 1445372687 0.383728 -0.517639 0.254089 0.721252 1445372687 0.383728 -0.517639 0.254089 0.721252 1445372687 0.383728 -0.517639 0.254089 0.721252 1445372687 0.383728 -0.517639 0.254089 0.721252 1445372687 0.426758 -0.533020 0.190857 0.705200 1445372687 0.426758 -0.533020 0.190857 0.705200 1445372687 0.426758 -0.533020 0.190857 0.705200 1445372687 0.426758 -0.533020 0.190857 0.705200 1445372687 0.426758 -0.533020 0.190857 0.705200 1445372687 0.426758 -0.533020 0.190857 0.705200 1445372687 0.510498 -0.544556 0.136108 0.651367 1445372687 0.510498 -0.544556 0.136108 0.651367 1445372687 0.510498 -0.544556 0.136108 0.651367 1445372687 0.510498 -0.544556 0.136108 0.651367 1445372687 0.510498 -0.544556 0.136108 0.651367 1445372687 0.510498 -0.544556 0.136108 0.651367 1445372687 0.510498 -0.544556 0.136108 0.651367 1445372687 0.602356 -0.549744 0.112427 0.567749 1445372688 0.602356 -0.549744 0.112427 0.567749 1445372688 0.602356 -0.549744 0.112427 0.567749 1445372688 0.602356 -0.549744 0.112427 0.567749 1445372688 0.602356 -0.549744 0.112427 0.567749 1445372688 0.602356 -0.549744 0.112427 0.567749 1445372688 0.602356 -0.549744 0.112427 0.567749 1445372688 0.669250 -0.552612 0.099915 0.486511 1445372688 0.669250 -0.552612 0.099915 0.486511 1445372688 0.669250 -0.552612 0.099915 0.486511 1445372688 0.669250 -0.552612 0.099915 0.486511 1445372688 0.669250 -0.552612 0.099915 0.486511 1445372688 0.669250 -0.552612 0.099915 0.486511 1445372688 0.698853 -0.558289 0.088074 0.438354 1445372688 0.698853 -0.558289 0.088074 0.438354 1445372688 0.698853 -0.558289 0.088074 0.438354 1445372688 0.698853 -0.558289 0.088074 0.438354 1445372688 0.698853 -0.558289 0.088074 0.438354 1445372688 0.698853 -0.558289 0.088074 0.438354 1445372688 0.709717 -0.529297 0.111267 0.451416 1445372688 0.709717 -0.529297 0.111267 0.451416 1445372688 0.709717 -0.529297 0.111267 0.451416 1445372688 0.709717 -0.529297 0.111267 0.451416 1445372688 0.709717 -0.529297 0.111267 0.451416 1445372688 0.709717 -0.529297 0.111267 0.451416 1445372688 0.675720 -0.526672 0.117615 0.502136 1445372688 0.675720 -0.526672 0.117615 0.502136 1445372688 0.675720 -0.526672 0.117615 0.502136 1445372688 0.675720 -0.526672 0.117615 0.502136 1445372688 0.675720 -0.526672 0.117615 0.502136 1445372688 0.675720 -0.526672 0.117615 0.502136 1445372688 0.603333 -0.532410 0.133301 0.578552 1445372688 0.603333 -0.532410 0.133301 0.578552 1445372688 0.603333 -0.532410 0.133301 0.578552 1445372688 0.603333 -0.532410 0.133301 0.578552 1445372688 0.603333 -0.532410 0.133301 0.578552 1445372688 0.603333 -0.532410 0.133301 0.578552 1445372688 0.603333 -0.532410 0.133301 0.578552 1445372688 0.503662 -0.533020 0.174622 0.657043 1445372688 0.503662 -0.533020 0.174622 0.657043 1445372688 0.503662 -0.533020 0.174622 0.657043 1445372688 0.503662 -0.533020 0.174622 0.657043 1445372688 0.503662 -0.533020 0.174622 0.657043 1445372688 0.384827 -0.554321 0.218079 0.705017 1445372688 0.384827 -0.554321 0.218079 0.705017 1445372688 0.384827 -0.554321 0.218079 0.705017 1445372688 0.384827 -0.554321 0.218079 0.705017 1445372688 0.384827 -0.554321 0.218079 0.705017 1445372688 0.384827 -0.554321 0.218079 0.705017 1445372688 0.323669 -0.533813 0.250427 0.739929 1445372688 0.323669 -0.533813 0.250427 0.739929 1445372688 0.323669 -0.533813 0.250427 0.739929 1445372688 0.323669 -0.533813 0.250427 0.739929 1445372688 0.323669 -0.533813 0.250427 0.739929 1445372688 0.323669 -0.533813 0.250427 0.739929 1445372688 0.323669 -0.533813 0.250427 0.739929 1445372688 0.315186 -0.531860 0.273010 0.737000 1445372688 0.315186 -0.531860 0.273010 0.737000 1445372688 0.315186 -0.531860 0.273010 0.737000 1445372688 0.315186 -0.531860 0.273010 0.737000 1445372688 0.315186 -0.531860 0.273010 0.737000 1445372688 0.315186 -0.531860 0.273010 0.737000 1445372688 0.341736 -0.538757 0.281189 0.716858 1445372688 0.341736 -0.538757 0.281189 0.716858 1445372688 0.341736 -0.538757 0.281189 0.716858 1445372688 0.341736 -0.538757 0.281189 0.716858 1445372688 0.341736 -0.538757 0.281189 0.716858 1445372688 0.341736 -0.538757 0.281189 0.716858 1445372688 0.341736 -0.538757 0.281189 0.716858 1445372688 0.394531 -0.553711 0.198975 0.705811 1445372688 0.394531 -0.553711 0.198975 0.705811 1445372688 0.394531 -0.553711 0.198975 0.705811 1445372688 0.394531 -0.553711 0.198975 0.705811 1445372688 0.394531 -0.553711 0.198975 0.705811 1445372688 0.394531 -0.553711 0.198975 0.705811 1445372688 0.490845 -0.551208 0.143677 0.659180 1445372688 0.490845 -0.551208 0.143677 0.659180 1445372688 0.490845 -0.551208 0.143677 0.659180 1445372688 0.490845 -0.551208 0.143677 0.659180 1445372688 0.490845 -0.551208 0.143677 0.659180 1445372688 0.490845 -0.551208 0.143677 0.659180 1445372688 0.605713 -0.539856 0.139526 0.567566 1445372688 0.605713 -0.539856 0.139526 0.567566 1445372688 0.605713 -0.539856 0.139526 0.567566 1445372688 0.605713 -0.539856 0.139526 0.567566 1445372688 0.605713 -0.539856 0.139526 0.567566 1445372688 0.605713 -0.539856 0.139526 0.567566 1445372688 0.682068 -0.539856 0.122742 0.477661 1445372688 0.682068 -0.539856 0.122742 0.477661 1445372688 0.682068 -0.539856 0.122742 0.477661 1445372688 0.682068 -0.539856 0.122742 0.477661 1445372688 0.682068 -0.539856 0.122742 0.477661 1445372688 0.682068 -0.539856 0.122742 0.477661 1445372688 0.707397 -0.551331 0.098938 0.431030 1445372688 0.707397 -0.551331 0.098938 0.431030 1445372688 0.707397 -0.551331 0.098938 0.431030 1445372688 0.707397 -0.551331 0.098938 0.431030 1445372688 0.707397 -0.551331 0.098938 0.431030 1445372688 0.707397 -0.551331 0.098938 0.431030 1445372688 0.707397 -0.551331 0.098938 0.431030 1445372688 0.719604 -0.516174 0.126160 0.446960 1445372688 0.719604 -0.516174 0.126160 0.446960 1445372688 0.719604 -0.516174 0.126160 0.446960 1445372688 0.719604 -0.516174 0.126160 0.446960 1445372688 0.719604 -0.516174 0.126160 0.446960 1445372688 0.719604 -0.516174 0.126160 0.446960 1445372688 0.682861 -0.514160 0.137512 0.500427 1445372688 0.682861 -0.514160 0.137512 0.500427 1445372688 0.682861 -0.514160 0.137512 0.500427 1445372688 0.682861 -0.514160 0.137512 0.500427 1445372688 0.682861 -0.514160 0.137512 0.500427 1445372688 0.682861 -0.514160 0.137512 0.500427 1445372688 0.682861 -0.514160 0.137512 0.500427 1445372688 0.596741 -0.544739 0.134521 0.573608 1445372688 0.596741 -0.544739 0.134521 0.573608 1445372689 0.596741 -0.544739 0.134521 0.573608 1445372689 0.596741 -0.544739 0.134521 0.573608 1445372689 0.596741 -0.544739 0.134521 0.573608 1445372689 0.596741 -0.544739 0.134521 0.573608 1445372689 0.496460 -0.552368 0.154541 0.651550 1445372689 0.496460 -0.552368 0.154541 0.651550 1445372689 0.496460 -0.552368 0.154541 0.651550 1445372689 0.496460 -0.552368 0.154541 0.651550 1445372689 0.496460 -0.552368 0.154541 0.651550 1445372689 0.496460 -0.552368 0.154541 0.651550 1445372689 0.496460 -0.552368 0.154541 0.651550 1445372689 0.414734 -0.534729 0.188049 0.711792 1445372689 0.414734 -0.534729 0.188049 0.711792 1445372689 0.414734 -0.534729 0.188049 0.711792 1445372689 0.414734 -0.534729 0.188049 0.711792 1445372689 0.414734 -0.534729 0.188049 0.711792 1445372689 0.414734 -0.534729 0.188049 0.711792 1445372689 0.379272 -0.529785 0.231201 0.722473 1445372689 0.379272 -0.529785 0.231201 0.722473 1445372689 0.379272 -0.529785 0.231201 0.722473 1445372689 0.379272 -0.529785 0.231201 0.722473 1445372689 0.379272 -0.529785 0.231201 0.722473 1445372689 0.379272 -0.529785 0.231201 0.722473 1445372689 0.389343 -0.520996 0.287109 0.703186 1445372689 0.389343 -0.520996 0.287109 0.703186 1445372689 0.389343 -0.520996 0.287109 0.703186 1445372689 0.389343 -0.520996 0.287109 0.703186 1445372689 0.389343 -0.520996 0.287109 0.703186 1445372689 0.389343 -0.520996 0.287109 0.703186 1445372689 0.389343 -0.520996 0.287109 0.703186 1445372689 0.395691 -0.529541 0.276489 0.697510 1445372689 0.395691 -0.529541 0.276489 0.697510 1445372689 0.395691 -0.529541 0.276489 0.697510 1445372689 0.395691 -0.529541 0.276489 0.697510 1445372689 0.395691 -0.529541 0.276489 0.697510 1445372689 0.435425 -0.554138 0.198242 0.681152 1445372689 0.435425 -0.554138 0.198242 0.681152 1445372689 0.435425 -0.554138 0.198242 0.681152 1445372689 0.435425 -0.554138 0.198242 0.681152 1445372689 0.435425 -0.554138 0.198242 0.681152 1445372689 0.435425 -0.554138 0.198242 0.681152 1445372689 0.435425 -0.554138 0.198242 0.681152 1445372689 0.524048 -0.559326 0.159485 0.622131 1445372689 0.524048 -0.559326 0.159485 0.622131 1445372689 0.524048 -0.559326 0.159485 0.622131 1445372689 0.524048 -0.559326 0.159485 0.622131 1445372689 0.524048 -0.559326 0.159485 0.622131 1445372689 0.524048 -0.559326 0.159485 0.622131 1445372689 0.617554 -0.555481 0.141174 0.538574 1445372689 0.617554 -0.555481 0.141174 0.538574 1445372689 0.617554 -0.555481 0.141174 0.538574 1445372689 0.617554 -0.555481 0.141174 0.538574 1445372689 0.617554 -0.555481 0.141174 0.538574 1445372689 0.617554 -0.555481 0.141174 0.538574 1445372689 0.687378 -0.554565 0.125305 0.451904 1445372689 0.687378 -0.554565 0.125305 0.451904 1445372689 
0.378845 -0.528442 0.262268 0.713013 1445372691 0.378845 -0.528442 0.262268 0.713013 1445372691 0.378845 -0.528442 0.262268 0.713013 1445372691 0.378845 -0.528442 0.262268 0.713013 1445372691 0.386353 -0.532898 0.254272 0.708557 1445372691 0.386353 -0.532898 0.254272 0.708557 1445372691 0.386353 -0.532898 0.254272 0.708557 1445372691 0.386353 -0.532898 0.254272 0.708557 1445372691 0.386353 -0.532898 0.254272 0.708557 1445372691 0.386353 -0.532898 0.254272 0.708557 1445372691 0.386353 -0.532898 0.254272 0.708557 1445372691 0.402710 -0.535400 0.254700 0.697266 1445372691 0.402710 -0.535400 0.254700 0.697266 1445372691 0.402710 -0.535400 0.254700 0.697266 1445372691 0.402710 -0.535400 0.254700 0.697266 1445372691 0.402710 -0.535400 0.254700 0.697266 1445372691 0.402710 -0.535400 0.254700 0.697266 1445372691 0.419006 -0.539063 0.254578 0.684814 1445372691 0.419006 -0.539063 0.254578 0.684814 1445372691 0.419006 -0.539063 0.254578 0.684814 1445372691 0.419006 -0.539063 0.254578 0.684814 1445372691 0.419006 -0.539063 0.254578 0.684814 1445372691 0.419006 -0.539063 0.254578 0.684814 1445372691 0.432678 -0.543945 0.255127 0.672180 1445372691 0.432678 -0.543945 0.255127 0.672180 1445372691 0.432678 -0.543945 0.255127 0.672180 1445372691 0.432678 -0.543945 0.255127 0.672180 1445372691 0.432678 -0.543945 0.255127 0.672180 1445372691 0.432678 -0.543945 0.255127 0.672180 1445372691 0.444458 -0.545837 0.267212 0.658081 1445372691 0.444458 -0.545837 0.267212 0.658081 1445372691 0.444458 -0.545837 0.267212 0.658081 1445372691 0.444458 -0.545837 0.267212 0.658081 1445372691 0.444458 -0.545837 0.267212 0.658081 1445372691 0.444458 -0.545837 0.267212 0.658081 1445372691 0.473572 -0.529419 0.290222 0.641235 1445372691 0.473572 -0.529419 0.290222 0.641235 1445372691 0.473572 -0.529419 0.290222 0.641235 1445372691 0.473572 -0.529419 0.290222 0.641235 1445372691 0.473572 -0.529419 0.290222 0.641235 1445372691 0.473572 -0.529419 0.290222 0.641235 1445372691 0.494995 -0.506836 0.307861 0.635010 1445372691 0.494995 -0.506836 0.307861 0.635010 1445372691 0.494995 -0.506836 0.307861 0.635010 1445372691 0.494995 -0.506836 0.307861 0.635010 1445372691 0.494995 -0.506836 0.307861 0.635010 1445372691 0.494995 -0.506836 0.307861 0.635010 1445372691 0.494995 -0.506836 0.307861 0.635010 1445372691 0.468384 -0.503113 0.305603 0.658813 1445372691 0.468384 -0.503113 0.305603 0.658813 1445372691 0.468384 -0.503113 0.305603 0.658813 1445372691 0.468384 -0.503113 0.305603 0.658813 1445372691 0.468384 -0.503113 0.305603 0.658813 1445372691 0.468384 -0.503113 0.305603 0.658813 1445372691 0.420166 -0.509888 0.291931 0.691528 1445372691 0.420166 -0.509888 0.291931 0.691528 1445372691 0.420166 -0.509888 0.291931 0.691528 1445372691 0.420166 -0.509888 0.291931 0.691528 1445372691 0.420166 -0.509888 0.291931 0.691528 1445372691 0.420166 -0.509888 0.291931 0.691528 1445372691 0.420166 -0.509888 0.291931 0.691528 1445372691 0.375244 -0.519592 0.270081 0.718445 1445372691 0.375244 -0.519592 0.270081 0.718445 1445372691 0.375244 -0.519592 0.270081 0.718445 1445372691 0.375244 -0.519592 0.270081 0.718445 1445372691 0.375244 -0.519592 0.270081 0.718445 1445372691 0.375244 -0.519592 0.270081 0.718445 1445372691 0.348572 -0.518250 0.247375 0.740723 1445372691 0.348572 -0.518250 0.247375 0.740723 1445372691 0.348572 -0.518250 0.247375 0.740723 1445372691 0.348572 -0.518250 0.247375 0.740723 1445372691 0.348572 -0.518250 0.247375 0.740723 1445372691 0.348572 -0.518250 0.247375 0.740723 1445372691 0.324646 -0.526489 0.216980 0.755188 1445372691 0.324646 -0.526489 0.216980 0.755188 1445372691 0.324646 -0.526489 0.216980 0.755188 1445372691 0.324646 -0.526489 0.216980 0.755188 1445372691 0.324646 -0.526489 0.216980 0.755188 1445372691 0.324646 -0.526489 0.216980 0.755188 1445372691 0.325317 -0.527405 0.203857 0.757874 1445372691 0.325317 -0.527405 0.203857 0.757874 1445372691 0.325317 -0.527405 0.203857 0.757874 1445372691 0.325317 -0.527405 0.203857 0.757874 1445372691 0.325317 -0.527405 0.203857 0.757874 1445372691 0.325317 -0.527405 0.203857 0.757874 1445372692 0.344971 -0.522522 0.212402 0.750183 1445372692 0.344971 -0.522522 0.212402 0.750183 1445372692 0.344971 -0.522522 0.212402 0.750183 1445372692 0.344971 -0.522522 0.212402 0.750183 1445372692 0.344971 -0.522522 0.212402 0.750183 1445372692 0.344971 -0.522522 0.212402 0.750183 1445372692 0.375183 -0.518127 0.222839 0.735596 1445372692 0.375183 -0.518127 0.222839 0.735596 1445372692 0.375183 -0.518127 0.222839 0.735596 1445372692 0.375183 -0.518127 0.222839 0.735596 1445372692 0.405273 -0.518188 0.224792 0.718811 1445372692 0.405273 -0.518188 0.224792 0.718811 1445372692 0.405273 -0.518188 0.224792 0.718811 1445372692 0.405273 -0.518188 0.224792 0.718811 1445372692 0.405273 -0.518188 0.224792 0.718811 1445372692 0.405273 -0.518188 0.224792 0.718811 1445372692 0.434875 -0.519775 0.229126 0.698669 1445372692 0.434875 -0.519775 0.229126 0.698669 1445372692 0.434875 -0.519775 0.229126 0.698669 1445372692 0.434875 -0.519775 0.229126 0.698669 1445372692 0.434875 -0.519775 0.229126 0.698669 1445372692 0.434875 -0.519775 0.229126 0.698669 1445372692 0.434875 -0.519775 0.229126 0.698669 1445372692 0.470276 -0.509766 0.247437 0.676514 1445372692 0.470276 -0.509766 0.247437 0.676514 1445372692 0.470276 -0.509766 0.247437 0.676514 1445372692 0.470276 -0.509766 0.247437 0.676514 1445372692 0.470276 -0.509766 0.247437 0.676514 1445372692 0.470276 -0.509766 0.247437 0.676514 1445372692 0.505432 -0.494812 0.274231 0.651489 1445372692 0.505432 -0.494812 0.274231 0.651489 1445372692 0.505432 -0.494812 0.274231 0.651489 1445372692 0.505432 -0.494812 0.274231 0.651489 1445372692 0.505432 -0.494812 0.274231 0.651489 1445372692 0.505432 -0.494812 0.274231 0.651489 1445372692 0.505432 -0.494812 0.274231 0.651489 1445372692 0.523682 -0.474854 0.294495 0.643005 1445372692 0.523682 -0.474854 0.294495 0.643005 1445372692 0.523682 -0.474854 0.294495 0.643005 1445372692 0.523682 -0.474854 0.294495 0.643005 1445372692 0.523682 -0.474854 0.294495 0.643005 1445372692 0.523682 -0.474854 0.294495 0.643005 1445372692 0.509094 -0.476379 0.302368 0.649902 1445372692 0.509094 -0.476379 0.302368 0.649902 1445372692 0.509094 -0.476379 0.302368 0.649902 1445372692 0.509094 -0.476379 0.302368 0.649902 1445372692 0.509094 -0.476379 0.302368 0.649902 1445372692 0.509094 -0.476379 0.302368 0.649902 1445372692 0.469910 -0.490417 0.296875 0.671143 1445372692 0.469910 -0.490417 0.296875 0.671143 1445372692 0.469910 -0.490417 0.296875 0.671143 1445372692 0.469910 -0.490417 0.296875 0.671143 1445372692 0.469910 -0.490417 0.296875 0.671143 1445372692 0.469910 -0.490417 0.296875 0.671143 1445372692 0.418396 -0.516052 0.281067 0.692505 1445372692 0.418396 -0.516052 0.281067 0.692505 1445372692 0.418396 -0.516052 0.281067 0.692505 1445372692 0.418396 -0.516052 0.281067 0.692505 1445372692 0.418396 -0.516052 0.281067 0.692505 1445372692 0.418396 -0.516052 0.281067 0.692505 1445372692 0.418396 -0.516052 0.281067 0.692505 1445372692 0.368591 -0.536316 0.259399 0.713562 1445372692 0.368591 -0.536316 0.259399 0.713562 1445372692 0.368591 -0.536316 0.259399 0.713562 1445372692 0.368591 -0.536316 0.259399 0.713562 1445372692 0.368591 -0.536316 0.259399 0.713562 1445372692 0.368591 -0.536316 0.259399 0.713562 1445372692 0.327698 -0.548889 0.229004 0.734070 1445372692 0.327698 -0.548889 0.229004 0.734070 1445372692 0.327698 -0.548889 0.229004 0.734070 1445372692 0.327698 -0.548889 0.229004 0.734070 1445372692 0.327698 -0.548889 0.229004 0.734070 1445372692 0.327698 -0.548889 0.229004 0.734070 1445372692 0.321899 -0.551392 0.226746 0.735474 1445372692 0.321899 -0.551392 0.226746 0.735474 1445372692 0.321899 -0.551392 0.226746 0.735474 1445372692 0.321899 -0.551392 0.226746 0.735474 1445372692 0.321899 -0.551392 0.226746 0.735474 1445372692 0.321899 -0.551392 0.226746 0.735474 1445372692 0.347107 -0.543091 0.257141 0.719971 1445372692 0.347107 -0.543091 0.257141 0.719971 1445372692 0.347107 -0.543091 0.257141 0.719971 1445372692 0.347107 -0.543091 0.257141 0.719971 1445372692 0.347107 -0.543091 0.257141 0.719971 1445372692 0.347107 -0.543091 0.257141 0.719971 1445372692 0.347107 -0.543091 0.257141 0.719971 1445372692 0.369690 -0.536865 0.272644 0.707642 1445372692 0.369690 -0.536865 0.272644 0.707642 1445372692 0.369690 -0.536865 0.272644 0.707642 1445372692 0.369690 -0.536865 0.272644 0.707642 1445372692 0.369690 -0.536865 0.272644 0.707642 1445372692 0.369690 -0.536865 0.272644 0.707642 1445372692 0.387634 -0.536377 0.268188 0.700073 1445372692 0.387634 -0.536377 0.268188 0.700073 1445372692 0.387634 -0.536377 0.268188 0.700073 1445372692 0.387634 -0.536377 0.268188 0.700073 1445372692 0.387634 -0.536377 0.268188 0.700073 1445372692 0.387634 -0.536377 0.268188 0.700073 1445372692 0.387634 -0.536377 0.268188 0.700073 1445372692 0.414673 -0.529663 0.269714 0.688965 1445372692 0.414673 -0.529663 0.269714 0.688965 1445372692 0.414673 -0.529663 0.269714 0.688965 1445372692 0.414673 -0.529663 0.269714 0.688965 1445372692 0.414673 -0.529663 0.269714 0.688965 1445372692 0.441772 -0.517456 0.281616 0.676575 1445372692 0.441772 -0.517456 0.281616 0.676575 1445372692 0.441772 -0.517456 0.281616 0.676575 1445372692 0.441772 -0.517456 0.281616 0.676575 1445372692 0.441772 -0.517456 0.281616 0.676575 1445372692 0.441772 -0.517456 0.281616 0.676575 1445372692 0.441772 -0.517456 0.281616 0.676575 1445372693 0.466492 -0.500854 0.296265 0.666138 1445372693 0.466492 -0.500854 0.296265 0.666138 1445372693 0.466492 -0.500854 0.296265 0.666138 1445372693 0.466492 -0.500854 0.296265 0.666138 1445372693 0.466492 -0.500854 0.296265 0.666138 1445372693 0.466492 -0.500854 0.296265 0.666138 1445372693 0.489502 -0.484070 0.310669 0.655334 1445372693 0.489502 -0.484070 0.310669 0.655334 1445372693 0.489502 -0.484070 0.310669 0.655334 1445372693 0.489502 -0.484070 0.310669 0.655334 1445372693 0.489502 -0.484070 0.310669 0.655334 1445372693 0.489502 -0.484070 0.310669 0.655334 1445372693 0.492371 -0.473511 0.315063 0.658813 1445372693 0.492371 -0.473511 0.315063 0.658813 1445372693 0.492371 -0.473511 0.315063 0.658813 1445372693 0.492371 -0.473511 0.315063 0.658813 1445372693 0.492371 -0.473511 0.315063 0.658813 1445372693 0.465698 -0.486206 0.302612 0.674622 1445372693 0.465698 -0.486206 0.302612 0.674622 1445372693 0.465698 -0.486206 0.302612 0.674622 1445372693 0.465698 -0.486206 0.302612 0.674622 1445372693 0.465698 -0.486206 0.302612 0.674622 1445372693 0.429077 -0.502625 0.286621 0.693542 1445372693 0.429077 -0.502625 0.286621 0.693542 1445372693 0.429077 -0.502625 0.286621 0.693542 1445372693 0.429077 -0.502625 0.286621 0.693542 1445372693 0.429077 -0.502625 0.286621 0.693542 1445372693 0.429077 -0.502625 0.286621 0.693542 1445372693 0.387695 -0.521973 0.266846 0.711365 1445372693 0.387695 -0.521973 0.266846 0.711365 1445372693 0.387695 -0.521973 0.266846 0.711365 1445372693 0.387695 -0.521973 0.266846 0.711365 1445372693 0.387695 -0.521973 0.266846 0.711365 1445372693 0.387695 -0.521973 0.266846 0.711365 1445372693 0.354309 -0.533813 0.243042 0.728271 1445372693 0.354309 -0.533813 0.243042 0.728271 1445372693 0.354309 -0.533813 0.243042 0.728271 1445372693 0.354309 -0.533813 0.243042 0.728271 1445372693 0.354309 -0.533813 0.243042 0.728271 1445372693 0.354309 -0.533813 0.243042 0.728271 1445372693 0.342896 -0.538879 0.235535 0.732483 1445372693 0.342896 -0.538879 0.235535 0.732483 1445372693 0.342896 -0.538879 0.235535 0.732483 1445372693 0.342896 -0.538879 0.235535 0.732483 1445372693 0.342896 -0.538879 0.235535 0.732483 1445372693 0.342896 -0.538879 0.235535 0.732483 1445372693 0.358398 -0.532898 0.254150 0.723145 1445372693 0.358398 -0.532898 0.254150 0.723145 1445372693 0.358398 -0.532898 0.254150 0.723145 1445372693 0.358398 -0.532898 0.254150 0.723145 1445372693 0.358398 -0.532898 0.254150 0.723145 1445372693 0.358398 -0.532898 0.254150 0.723145 1445372693 0.377014 -0.526245 0.267090 0.713806 1445372693 0.377014 -0.526245 0.267090 0.713806 1445372693 0.377014 -0.526245 0.267090 0.713806 1445372693 0.377014 -0.526245 0.267090 0.713806 1445372693 0.377014 -0.526245 0.267090 0.713806 1445372693 0.377014 -0.526245 0.267090 0.713806 1445372693 0.395752 -0.525391 0.264526 0.705200 1445372693 0.395752 -0.525391 0.264526 0.705200 1445372693 0.395752 -0.525391 0.264526 0.705200 1445372693 0.395752 -0.525391 0.264526 0.705200 1445372693 0.395752 -0.525391 0.264526 0.705200 1445372693 0.395752 -0.525391 0.264526 0.705200 1445372693 0.420593 -0.522644 0.261780 0.693848 1445372693 0.420593 -0.522644 0.261780 0.693848 1445372693 0.420593 -0.522644 0.261780 0.693848 1445372693 0.420593 -0.522644 0.261780 0.693848 1445372693 0.420593 -0.522644 0.261780 0.693848 1445372693 0.420593 -0.522644 0.261780 0.693848 1445372693 0.420593 -0.522644 0.261780 0.693848 1445372693 0.445862 -0.517700 0.265015 0.680359 1445372693 0.445862 -0.517700 0.265015 0.680359 1445372693 0.445862 -0.517700 0.265015 0.680359 1445372693 0.445862 -0.517700 0.265015 0.680359 1445372693 0.445862 -0.517700 0.265015 0.680359 1445372693 0.445862 -0.517700 0.265015 0.680359 1445372693 0.473755 -0.505371 0.275208 0.666626 1445372693 0.473755 -0.505371 0.275208 0.666626 1445372693 0.473755 -0.505371 0.275208 0.666626 1445372693 0.473755 -0.505371 0.275208 0.666626 1445372693 0.473755 -0.505371 0.275208 0.666626 1445372693 0.485352 -0.496643 0.282837 0.661560 1445372693 0.485352 -0.496643 0.282837 0.661560 1445372693 0.485352 -0.496643 0.282837 0.661560 1445372693 0.485352 -0.496643 0.282837 0.661560 1445372693 0.485352 -0.496643 0.282837 0.661560 1445372693 0.485352 -0.496643 0.282837 0.661560 1445372693 0.485352 -0.496643 0.282837 0.661560 1445372693 0.474060 -0.498779 0.279907 0.669373 1445372693 0.474060 -0.498779 0.279907 0.669373 1445372693 0.474060 -0.498779 0.279907 0.669373 1445372693 0.474060 -0.498779 0.279907 0.669373 1445372693 0.474060 -0.498779 0.279907 0.669373 1445372693 0.440857 -0.510376 0.271545 0.686584 1445372693 0.440857 -0.510376 0.271545 0.686584 1445372693 0.440857 -0.510376 0.271545 0.686584 1445372693 0.440857 -0.510376 0.271545 0.686584 1445372693 0.440857 -0.510376 0.271545 0.686584 1445372693 0.440857 -0.510376 0.271545 0.686584 1445372693 0.403503 -0.519897 0.266663 0.704041 1445372693 0.403503 -0.519897 0.266663 0.704041 1445372693 0.403503 -0.519897 0.266663 0.704041 1445372693 0.403503 -0.519897 0.266663 0.704041 1445372693 0.403503 -0.519897 0.266663 0.704041 1445372693 0.403503 -0.519897 0.266663 0.704041 1445372693 0.403503 -0.519897 0.266663 0.704041 1445372693 0.361084 -0.532227 0.258362 0.720825 1445372694 0.361084 -0.532227 0.258362 0.720825 1445372694 0.361084 -0.532227 0.258362 0.720825 1445372694 0.361084 -0.532227 0.258362 0.720825 1445372694 0.361084 -0.532227 0.258362 0.720825 1445372694 0.361084 -0.532227 0.258362 0.720825 1445372694 0.324829 -0.540710 0.237366 0.738708 1445372694 0.324829 -0.540710 0.237366 0.738708 1445372694 0.324829 -0.540710 0.237366 0.738708 1445372694 0.324829 -0.540710 0.237366 0.738708 1445372694 0.324829 -0.540710 0.237366 0.738708 1445372694 0.324829 -0.540710 0.237366 0.738708 1445372694 0.307190 -0.547058 0.218811 0.747253 1445372694 0.307190 -0.547058 0.218811 0.747253 1445372694 0.307190 -0.547058 0.218811 0.747253 1445372694 0.307190 -0.547058 0.218811 0.747253 1445372694 0.307190 -0.547058 0.218811 0.747253 1445372694 0.307190 -0.547058 0.218811 0.747253 1445372694 0.307190 -0.547058 0.218811 0.747253 1445372694 0.318115 -0.542236 0.226563 0.743896 1445372694 0.318115 -0.542236 0.226563 0.743896 1445372694 0.318115 -0.542236 0.226563 0.743896 1445372694 0.318115 -0.542236 0.226563 0.743896 1445372694 0.318115 -0.542236 0.226563 0.743896 1445372694 0.318115 -0.542236 0.226563 0.743896 1445372694 0.333313 -0.536682 0.231201 0.739868 1445372694 0.333313 -0.536682 0.231201 0.739868 1445372694 0.333313 -0.536682 0.231201 0.739868 1445372694 0.333313 -0.536682 0.231201 0.739868 1445372694 0.333313 -0.536682 0.231201 0.739868 1445372694 0.333313 -0.536682 0.231201 0.739868 1445372694 0.333313 -0.536682 0.231201 0.739868 1445372694 0.353394 -0.536499 0.224609 0.732666 1445372694 0.353394 -0.536499 0.224609 0.732666 1445372694 0.353394 -0.536499 0.224609 0.732666 1445372694 0.353394 -0.536499 0.224609 0.732666 1445372694 0.353394 -0.536499 0.224609 0.732666 1445372694 0.353394 -0.536499 0.224609 0.732666 1445372694 0.381775 -0.536316 0.219543 0.719971 1445372694 0.381775 -0.536316 0.219543 0.719971 1445372694 0.381775 -0.536316 0.219543 0.719971 1445372694 0.381775 -0.536316 0.219543 0.719971 1445372694 0.381775 -0.536316 0.219543 0.719971 1445372694 0.381775 -0.536316 0.219543 0.719971 1445372694 0.410156 -0.534729 0.217468 0.706055 1445372694 0.410156 -0.534729 0.217468 0.706055 1445372694 0.410156 -0.534729 0.217468 0.706055 1445372694 0.410156 -0.534729 0.217468 0.706055 1445372694 0.410156 -0.534729 0.217468 0.706055 1445372694 0.410156 -0.534729 0.217468 0.706055 1445372694 0.437317 -0.527039 0.225708 0.692810 1445372694 0.437317 -0.527039 0.225708 0.692810 1445372694 0.437317 -0.527039 0.225708 0.692810 1445372694 0.437317 -0.527039 0.225708 0.692810 1445372694 0.437317 -0.527039 0.225708 0.692810 1445372694 0.437317 -0.527039 0.225708 0.692810 1445372694 0.467041 -0.518738 0.242249 0.673828 1445372694 0.467041 -0.518738 0.242249 0.673828 1445372694 0.467041 -0.518738 0.242249 0.673828 1445372694 0.467041 -0.518738 0.242249 0.673828 1445372694 0.467041 -0.518738 0.242249 0.673828 1445372694 0.467041 -0.518738 0.242249 0.673828 1445372694 0.476135 -0.507568 0.257690 0.670227 1445372694 0.476135 -0.507568 0.257690 0.670227 1445372694 0.476135 -0.507568 0.257690 0.670227 1445372694 0.476135 -0.507568 0.257690 0.670227 1445372694 0.476135 -0.507568 0.257690 0.670227 1445372694 0.476135 -0.507568 0.257690 0.670227 1445372694 0.476135 -0.507568 0.257690 0.670227 1445372694 0.435303 -0.525330 0.256042 0.684814 1445372694 0.435303 -0.525330 0.256042 0.684814 1445372694 0.435303 -0.525330 0.256042 0.684814 1445372694 0.435303 -0.525330 0.256042 0.684814 1445372694 0.435303 -0.525330 0.256042 0.684814 1445372694 0.435303 -0.525330 0.256042 0.684814 1445372694 0.378906 -0.550232 0.241455 0.703796 1445372694 0.378906 -0.550232 0.241455 0.703796 1445372694 0.378906 -0.550232 0.241455 0.703796 1445372694 0.378906 -0.550232 0.241455 0.703796 1445372694 0.378906 -0.550232 0.241455 0.703796 1445372694 0.378906 -0.550232 0.241455 0.703796 1445372694 0.378906 -0.550232 0.241455 0.703796 1445372694 0.341187 -0.560059 0.247925 0.713013 1445372694 0.341187 -0.560059 0.247925 0.713013 1445372694 0.341187 -0.560059 0.247925 0.713013 1445372694 0.341187 -0.560059 0.247925 0.713013 1445372694 0.341187 -0.560059 0.247925 0.713013 1445372694 0.341187 -0.560059 0.247925 0.713013 1445372694 0.312073 -0.565857 0.252014 0.720337 1445372694 0.312073 -0.565857 0.252014 0.720337 1445372694 0.312073 -0.565857 0.252014 0.720337 1445372694 0.312073 -0.565857 0.252014 0.720337 1445372694 0.312073 -0.565857 0.252014 0.720337 1445372694 0.312073 -0.565857 0.252014 0.720337 1445372694 0.288452 -0.571106 0.236694 0.731140 1445372694 0.288452 -0.571106 0.236694 0.731140 1445372694 0.288452 -0.571106 0.236694 0.731140 1445372694 0.288452 -0.571106 0.236694 0.731140 1445372694 0.288452 -0.571106 0.236694 0.731140 1445372694 0.288452 -0.571106 0.236694 0.731140 1445372694 0.288452 -0.571106 0.236694 0.731140 1445372694 0.293213 -0.568909 0.237915 0.730591 1445372694 0.293213 -0.568909 0.237915 0.730591 1445372694 0.293213 -0.568909 0.237915 0.730591 1445372694 0.293213 -0.568909 0.237915 0.730591 1445372694 0.293213 -0.568909 0.237915 0.730591 1445372694 0.311951 -0.560791 0.249878 0.725037 1445372694 0.311951 -0.560791 0.249878 0.725037 1445372694 0.311951 -0.560791 0.249878 0.725037 1445372694 0.311951 -0.560791 0.249878 0.725037 1445372694 0.311951 -0.560791 0.249878 0.725037 1445372694 0.311951 -0.560791 0.249878 0.725037 1445372694 0.311951 -0.560791 0.249878 0.725037 1445372694 0.335999 -0.555054 0.253296 0.717529 1445372694 0.335999 -0.555054 0.253296 0.717529 1445372695 0.335999 -0.555054 0.253296 0.717529 1445372695 0.335999 -0.555054 0.253296 0.717529 1445372695 0.335999 -0.555054 0.253296 0.717529 1445372695 0.335999 -0.555054 0.253296 0.717529 1445372695 0.362793 -0.552795 0.248047 0.708008 1445372695 0.362793 -0.552795 0.248047 0.708008 1445372695 0.362793 -0.552795 0.248047 0.708008 1445372695 0.362793 -0.552795 0.248047 0.708008 1445372695 0.362793 -0.552795 0.248047 0.708008 1445372695 0.362793 -0.552795 0.248047 0.708008 1445372695 0.391602 -0.549866 0.244812 0.695923 1445372695 0.391602 -0.549866 0.244812 0.695923 1445372695 0.391602 -0.549866 0.244812 0.695923 1445372695 0.391602 -0.549866 0.244812 0.695923 1445372695 0.391602 -0.549866 0.244812 0.695923 1445372695 0.391602 -0.549866 0.244812 0.695923 1445372695 0.420044 -0.542175 0.250427 0.683289 1445372695 0.420044 -0.542175 0.250427 0.683289 1445372695 0.420044 -0.542175 0.250427 0.683289 1445372695 0.420044 -0.542175 0.250427 0.683289 1445372695 0.420044 -0.542175 0.250427 0.683289 1445372695 0.420044 -0.542175 0.250427 0.683289 1445372695 0.448608 -0.530029 0.263367 0.669678 1445372695 0.448608 -0.530029 0.263367 0.669678 1445372695 0.448608 -0.530029 0.263367 0.669678 1445372695 0.448608 -0.530029 0.263367 0.669678 1445372695 0.448608 -0.530029 0.263367 0.669678 1445372695 0.448608 -0.530029 0.263367 0.669678 1445372695 0.460754 -0.521118 0.274719 0.663757 1445372695 0.460754 -0.521118 0.274719 0.663757 1445372695 0.460754 -0.521118 0.274719 0.663757 1445372695 0.460754 -0.521118 0.274719 0.663757 1445372695 0.460754 -0.521118 0.274719 0.663757 1445372695 0.460754 -0.521118 0.274719 0.663757 1445372695 0.438049 -0.529175 0.275818 0.672302 1445372695 0.438049 -0.529175 0.275818 0.672302 1445372695 0.438049 -0.529175 0.275818 0.672302 1445372695 0.438049 -0.529175 0.275818 0.672302 1445372695 0.438049 -0.529175 0.275818 0.672302 1445372695 0.438049 -0.529175 0.275818 0.672302 1445372695 0.438049 -0.529175 0.275818 0.672302 1445372695 0.399658 -0.542908 0.272278 0.686584 1445372695 0.399658 -0.542908 0.272278 0.686584 1445372695 0.399658 -0.542908 0.272278 0.686584 1445372695 0.399658 -0.542908 0.272278 0.686584 1445372695 0.399658 -0.542908 0.272278 0.686584 1445372695 0.399658 -0.542908 0.272278 0.686584 1445372695 0.359436 -0.552185 0.274963 0.700195 1445372695 0.359436 -0.552185 0.274963 0.700195 1445372695 0.359436 -0.552185 0.274963 0.700195 1445372695 0.359436 -0.552185 0.274963 0.700195 1445372695 0.359436 -0.552185 0.274963 0.700195 1445372695 0.359436 -0.552185 0.274963 0.700195 1445372695 0.320129 -0.561035 0.270813 0.713745 1445372695 0.320129 -0.561035 0.270813 0.713745 1445372695 0.320129 -0.561035 0.270813 0.713745 1445372695 0.320129 -0.561035 0.270813 0.713745 1445372695 0.320129 -0.561035 0.270813 0.713745 1445372695 0.320129 -0.561035 0.270813 0.713745 1445372695 0.320129 -0.561035 0.270813 0.713745 1445372695 0.285278 -0.568726 0.248047 0.730469 1445372695 0.285278 -0.568726 0.248047 0.730469 1445372695 0.285278 -0.568726 0.248047 0.730469 1445372695 0.285278 -0.568726 0.248047 0.730469 1445372695 0.285278 -0.568726 0.248047 0.730469 1445372695 0.285278 -0.568726 0.248047 0.730469 1445372695 0.270691 -0.571960 0.225769 0.740662 1445372695 0.270691 -0.571960 0.225769 0.740662 1445372695 0.270691 -0.571960 0.225769 0.740662 1445372695 0.270691 -0.571960 0.225769 0.740662 1445372695 0.270691 -0.571960 0.225769 0.740662 1445372695 0.270691 -0.571960 0.225769 0.740662 1445372695 0.284485 -0.565247 0.230408 0.739197 1445372695 0.284485 -0.565247 0.230408 0.739197 1445372695 0.284485 -0.565247 0.230408 0.739197 1445372695 0.284485 -0.565247 0.230408 0.739197 1445372695 0.284485 -0.565247 0.230408 0.739197 1445372695 0.284485 -0.565247 0.230408 0.739197 1445372695 0.307312 -0.559998 0.235046 0.732605 1445372695 0.307312 -0.559998 0.235046 0.732605 1445372695 0.307312 -0.559998 0.235046 0.732605 1445372695 0.307312 -0.559998 0.235046 0.732605 1445372695 0.307312 -0.559998 0.235046 0.732605 1445372695 0.307312 -0.559998 0.235046 0.732605 1445372695 0.332825 -0.557678 0.230408 0.724609 1445372695 0.332825 -0.557678 0.230408 0.724609 1445372695 0.332825 -0.557678 0.230408 0.724609 1445372695 0.332825 -0.557678 0.230408 0.724609 1445372695 0.332825 -0.557678 0.230408 0.724609 1445372695 0.332825 -0.557678 0.230408 0.724609 1445372695 0.332825 -0.557678 0.230408 0.724609 1445372695 0.360229 -0.557251 0.221558 0.714539 1445372695 0.360229 -0.557251 0.221558 0.714539 1445372695 0.360229 -0.557251 0.221558 0.714539 1445372695 0.360229 -0.557251 0.221558 0.714539 1445372695 0.360229 -0.557251 0.221558 0.714539 1445372695 0.360229 -0.557251 0.221558 0.714539 1445372695 0.390137 -0.553772 0.217712 0.702576 1445372695 0.390137 -0.553772 0.217712 0.702576 1445372695 0.390137 -0.553772 0.217712 0.702576 1445372695 0.390137 -0.553772 0.217712 0.702576 1445372695 0.390137 -0.553772 0.217712 0.702576 1445372695 0.390137 -0.553772 0.217712 0.702576 1445372695 0.418701 -0.547668 0.222595 0.689331 1445372695 0.418701 -0.547668 0.222595 0.689331 1445372695 0.418701 -0.547668 0.222595 0.689331 1445372695 0.418701 -0.547668 0.222595 0.689331 1445372695 0.418701 -0.547668 0.222595 0.689331 1445372695 0.418701 -0.547668 0.222595 0.689331 1445372695 0.444397 -0.537109 0.236450 0.676819 1445372695 0.444397 -0.537109 0.236450 0.676819 1445372695 0.444397 -0.537109 0.236450 0.676819 1445372696 0.444397 -0.537109 0.236450 0.676819 1445372696 0.444397 -0.537109 0.236450 0.676819 1445372696 0.444397 -0.537109 0.236450 0.676819 1445372696 0.455872 -0.530212 0.247559 0.670593 1445372696 0.455872 -0.530212 0.247559 0.670593 1445372696 0.455872 -0.530212 0.247559 0.670593 1445372696 0.455872 -0.530212 0.247559 0.670593 1445372696 0.455872 -0.530212 0.247559 0.670593 1445372696 0.455872 -0.530212 0.247559 0.670593 1445372696 0.450439 -0.531616 0.251892 0.671509 1445372696 0.450439 -0.531616 0.251892 0.671509 1445372696 0.450439 -0.531616 0.251892 0.671509 1445372696 0.450439 -0.531616 0.251892 0.671509 1445372696 0.450439 -0.531616 0.251892 0.671509 1445372696 0.429810 -0.538025 0.249695 0.680786 1445372696 0.429810 -0.538025 0.249695 0.680786 1445372696 0.429810 -0.538025 0.249695 0.680786 1445372696 0.429810 -0.538025 0.249695 0.680786 1445372696 0.429810 -0.538025 0.249695 0.680786 1445372696 0.429810 -0.538025 0.249695 0.680786 1445372696 0.429810 -0.538025 0.249695 0.680786 1445372696 0.401550 -0.544678 0.249695 0.692627 1445372696 0.401550 -0.544678 0.249695 0.692627 1445372696 0.401550 -0.544678 0.249695 0.692627 1445372696 0.401550 -0.544678 0.249695 0.692627 1445372696 0.401550 -0.544678 0.249695 0.692627 1445372696 0.401550 -0.544678 0.249695 0.692627 1445372696 0.370117 -0.552307 0.248657 0.704346 1445372696 0.370117 -0.552307 0.248657 0.704346 1445372696 0.370117 -0.552307 0.248657 0.704346 1445372696 0.370117 -0.552307 0.248657 0.704346 1445372696 0.370117 -0.552307 0.248657 0.704346 1445372696 0.370117 -0.552307 0.248657 0.704346 1445372696 0.342834 -0.554504 0.244629 0.717712 1445372696 0.342834 -0.554504 0.244629 0.717712 1445372696 0.342834 -0.554504 0.244629 0.717712 1445372696 0.342834 -0.554504 0.244629 0.717712 1445372696 0.342834 -0.554504 0.244629 0.717712 1445372696 0.342834 -0.554504 0.244629 0.717712 1445372696 0.316956 -0.557678 0.229553 0.731934 1445372696 0.316956 -0.557678 0.229553 0.731934 1445372696 0.316956 -0.557678 0.229553 0.731934 1445372696 0.316956 -0.557678 0.229553 0.731934 1445372696 0.316956 -0.557678 0.229553 0.731934 1445372696 0.316956 -0.557678 0.229553 0.731934 1445372696 0.299561 -0.558594 0.213562 0.743347 1445372696 0.299561 -0.558594 0.213562 0.743347 1445372696 0.299561 -0.558594 0.213562 0.743347 1445372696 0.299561 -0.558594 0.213562 0.743347 1445372696 0.299561 -0.558594 0.213562 0.743347 1445372696 0.299561 -0.558594 0.213562 0.743347 1445372696 0.307922 -0.554626 0.216858 0.741943 1445372696 0.307922 -0.554626 0.216858 0.741943 1445372696 0.307922 -0.554626 0.216858 0.741943 1445372696 0.307922 -0.554626 0.216858 0.741943 1445372696 0.307922 -0.554626 0.216858 0.741943 1445372696 0.307922 -0.554626 0.216858 0.741943 1445372696 0.307922 -0.554626 0.216858 0.741943 1445372696 0.334778 -0.549255 0.231384 0.729858 1445372696 
0.472290 -0.519958 0.179749 0.688660 1445372698 0.472290 -0.519958 0.179749 0.688660 1445372698 0.472290 -0.519958 0.179749 0.688660 1445372698 0.472290 -0.519958 0.179749 0.688660 1445372698 0.472290 -0.519958 0.179749 0.688660 1445372698 0.542603 -0.532043 0.115540 0.639648 1445372698 0.542603 -0.532043 0.115540 0.639648 1445372698 0.542603 -0.532043 0.115540 0.639648 1445372698 0.542603 -0.532043 0.115540 0.639648 1445372698 0.542603 -0.532043 0.115540 0.639648 1445372698 0.542603 -0.532043 0.115540 0.639648 1445372698 0.624939 -0.545227 0.073730 0.553833 1445372698 0.624939 -0.545227 0.073730 0.553833 1445372698 0.624939 -0.545227 0.073730 0.553833 1445372698 0.624939 -0.545227 0.073730 0.553833 1445372698 0.624939 -0.545227 0.073730 0.553833 1445372698 0.624939 -0.545227 0.073730 0.553833 1445372698 0.690735 -0.542542 0.060791 0.474121 1445372698 0.690735 -0.542542 0.060791 0.474121 1445372698 0.690735 -0.542542 0.060791 0.474121 1445372698 0.690735 -0.542542 0.060791 0.474121 1445372698 0.690735 -0.542542 0.060791 0.474121 1445372698 0.690735 -0.542542 0.060791 0.474121 1445372698 0.690735 -0.542542 0.060791 0.474121 1445372698 0.742920 -0.520874 0.076965 0.413330 1445372698 0.742920 -0.520874 0.076965 0.413330 1445372698 0.742920 -0.520874 0.076965 0.413330 1445372698 0.742920 -0.520874 0.076965 0.413330 1445372698 0.742920 -0.520874 0.076965 0.413330 1445372698 0.742920 -0.520874 0.076965 0.413330 1445372698 0.779358 -0.473816 0.108276 0.395325 1445372698 0.779358 -0.473816 0.108276 0.395325 1445372698 0.779358 -0.473816 0.108276 0.395325 1445372698 0.779358 -0.473816 0.108276 0.395325 1445372698 0.779358 -0.473816 0.108276 0.395325 1445372698 0.779358 -0.473816 0.108276 0.395325 1445372698 0.759216 -0.473938 0.098206 0.435059 1445372698 0.759216 -0.473938 0.098206 0.435059 1445372698 0.759216 -0.473938 0.098206 0.435059 1445372698 0.759216 -0.473938 0.098206 0.435059 1445372698 0.759216 -0.473938 0.098206 0.435059 1445372698 0.759216 -0.473938 0.098206 0.435059 1445372698 0.759216 -0.473938 0.098206 0.435059 1445372698 0.698853 -0.501099 0.076904 0.504456 1445372698 0.698853 -0.501099 0.076904 0.504456 1445372698 0.698853 -0.501099 0.076904 0.504456 1445372698 0.698853 -0.501099 0.076904 0.504456 1445372698 0.698853 -0.501099 0.076904 0.504456 1445372698 0.698853 -0.501099 0.076904 0.504456 1445372698 0.606384 -0.528503 0.087585 0.587585 1445372698 0.606384 -0.528503 0.087585 0.587585 1445372698 0.606384 -0.528503 0.087585 0.587585 1445372698 0.606384 -0.528503 0.087585 0.587585 1445372698 0.606384 -0.528503 0.087585 0.587585 1445372698 0.606384 -0.528503 0.087585 0.587585 1445372698 0.487366 -0.555420 0.103943 0.665710 1445372698 0.487366 -0.555420 0.103943 0.665710 1445372698 0.487366 -0.555420 0.103943 0.665710 1445372698 0.487366 -0.555420 0.103943 0.665710 1445372698 0.487366 -0.555420 0.103943 0.665710 1445372698 0.487366 -0.555420 0.103943 0.665710 1445372698 0.386230 -0.560181 0.122986 0.722412 1445372698 0.386230 -0.560181 0.122986 0.722412 1445372698 0.386230 -0.560181 0.122986 0.722412 1445372698 0.386230 -0.560181 0.122986 0.722412 1445372698 0.386230 -0.560181 0.122986 0.722412 1445372698 0.386230 -0.560181 0.122986 0.722412 1445372699 0.386230 -0.560181 0.122986 0.722412 1445372699 0.332886 -0.550598 0.136536 0.753235 1445372699 0.332886 -0.550598 0.136536 0.753235 1445372699 0.332886 -0.550598 0.136536 0.753235 1445372699 0.332886 -0.550598 0.136536 0.753235 1445372699 0.332886 -0.550598 0.136536 0.753235 1445372699 0.332886 -0.550598 0.136536 0.753235 1445372699 0.352295 -0.545471 0.216797 0.728882 1445372699 0.352295 -0.545471 0.216797 0.728882 1445372699 0.352295 -0.545471 0.216797 0.728882 1445372699 0.352295 -0.545471 0.216797 0.728882 1445372699 0.352295 -0.545471 0.216797 0.728882 1445372699 0.352295 -0.545471 0.216797 0.728882 1445372699 0.381836 -0.508606 0.312927 0.705383 1445372699 0.381836 -0.508606 0.312927 0.705383 1445372699 0.381836 -0.508606 0.312927 0.705383 1445372699 0.381836 -0.508606 0.312927 0.705383 1445372699 0.381836 -0.508606 0.312927 0.705383 1445372699 0.381836 -0.508606 0.312927 0.705383 1445372699 0.381836 -0.508606 0.312927 0.705383 1445372699 0.378601 -0.523438 0.270386 0.713806 1445372699 0.378601 -0.523438 0.270386 0.713806 1445372699 0.378601 -0.523438 0.270386 0.713806 1445372699 0.378601 -0.523438 0.270386 0.713806 1445372699 0.378601 -0.523438 0.270386 0.713806 1445372699 0.378601 -0.523438 0.270386 0.713806 1445372699 0.436951 -0.533508 0.189636 0.698853 1445372699 0.436951 -0.533508 0.189636 0.698853 1445372699 0.436951 -0.533508 0.189636 0.698853 1445372699 0.436951 -0.533508 0.189636 0.698853 1445372699 0.436951 -0.533508 0.189636 0.698853 1445372699 0.436951 -0.533508 0.189636 0.698853 1445372699 0.538025 -0.539001 0.160889 0.627808 1445372699 0.538025 -0.539001 0.160889 0.627808 1445372699 0.538025 -0.539001 0.160889 0.627808 1445372699 0.538025 -0.539001 0.160889 0.627808 1445372699 0.538025 -0.539001 0.160889 0.627808 1445372699 0.538025 -0.539001 0.160889 0.627808 1445372699 0.538025 -0.539001 0.160889 0.627808 1445372699 0.625854 -0.531982 0.146057 0.551331 1445372699 0.625854 -0.531982 0.146057 0.551331 1445372699 0.625854 -0.531982 0.146057 0.551331 1445372699 0.625854 -0.531982 0.146057 0.551331 1445372699 0.625854 -0.531982 0.146057 0.551331 1445372699 0.625854 -0.531982 0.146057 0.551331 1445372699 0.686035 -0.530579 0.120728 0.482971 1445372699 0.686035 -0.530579 0.120728 0.482971 1445372699 0.686035 -0.530579 0.120728 0.482971 1445372699 0.686035 -0.530579 0.120728 0.482971 1445372699 0.686035 -0.530579 0.120728 0.482971 1445372699 0.686035 -0.530579 0.120728 0.482971 1445372699 0.686035 -0.530579 0.120728 0.482971 1445372699 0.716858 -0.540588 0.089233 0.431152 1445372699 0.716858 -0.540588 0.089233 0.431152 1445372699 0.716858 -0.540588 0.089233 0.431152 1445372699 0.716858 -0.540588 0.089233 0.431152 1445372699 0.716858 -0.540588 0.089233 0.431152 1445372699 0.716858 -0.540588 0.089233 0.431152 1445372699 0.744873 -0.498169 0.102722 0.431763 1445372699 0.744873 -0.498169 0.102722 0.431763 1445372699 0.744873 -0.498169 0.102722 0.431763 1445372699 0.744873 -0.498169 0.102722 0.431763 1445372699 0.744873 -0.498169 0.102722 0.431763 1445372699 0.744873 -0.498169 0.102722 0.431763 1445372699 0.744873 -0.498169 0.102722 0.431763 1445372699 0.716370 -0.481079 0.111328 0.492920 1445372699 0.716370 -0.481079 0.111328 0.492920 1445372699 0.716370 -0.481079 0.111328 0.492920 1445372699 0.716370 -0.481079 0.111328 0.492920 1445372699 0.716370 -0.481079 0.111328 0.492920 1445372699 0.716370 -0.481079 0.111328 0.492920 1445372699 0.716370 -0.481079 0.111328 0.492920 1445372699 0.640198 -0.495361 0.123779 0.573914 1445372699 0.640198 -0.495361 0.123779 0.573914 1445372699 0.640198 -0.495361 0.123779 0.573914 1445372699 0.640198 -0.495361 0.123779 0.573914 1445372699 0.640198 -0.495361 0.123779 0.573914 1445372699 0.640198 -0.495361 0.123779 0.573914 1445372699 0.537842 -0.506714 0.156738 0.655273 1445372699 0.537842 -0.506714 0.156738 0.655273 1445372699 0.537842 -0.506714 0.156738 0.655273 1445372699 0.537842 -0.506714 0.156738 0.655273 1445372699 0.537842 -0.506714 0.156738 0.655273 1445372699 0.430725 -0.521484 0.184265 0.713074 1445372699 0.430725 -0.521484 0.184265 0.713074 1445372699 0.430725 -0.521484 0.184265 0.713074 1445372699 0.430725 -0.521484 0.184265 0.713074 1445372699 0.430725 -0.521484 0.184265 0.713074 1445372699 0.430725 -0.521484 0.184265 0.713074 1445372699 0.368835 -0.508728 0.195129 0.753052 1445372699 0.368835 -0.508728 0.195129 0.753052 1445372699 0.368835 -0.508728 0.195129 0.753052 1445372699 0.368835 -0.508728 0.195129 0.753052 1445372699 0.368835 -0.508728 0.195129 0.753052 1445372699 0.368835 -0.508728 0.195129 0.753052 1445372699 0.368835 -0.508728 0.195129 0.753052 1445372699 0.349792 -0.513000 0.250366 0.742798 1445372699 0.349792 -0.513000 0.250366 0.742798 1445372699 0.349792 -0.513000 0.250366 0.742798 1445372699 0.349792 -0.513000 0.250366 0.742798 1445372699 0.349792 -0.513000 0.250366 0.742798 1445372699 0.349792 -0.513000 0.250366 0.742798 1445372699 0.359436 -0.504028 0.288818 0.730225 1445372699 0.359436 -0.504028 0.288818 0.730225 1445372699 0.359436 -0.504028 0.288818 0.730225 1445372699 0.359436 -0.504028 0.288818 0.730225 1445372699 0.359436 -0.504028 0.288818 0.730225 1445372699 0.359436 -0.504028 0.288818 0.730225 1445372699 0.373718 -0.516418 0.269958 0.721619 1445372699 0.373718 -0.516418 0.269958 0.721619 1445372699 0.373718 -0.516418 0.269958 0.721619 1445372699 0.373718 -0.516418 0.269958 0.721619 1445372699 0.373718 -0.516418 0.269958 0.721619 1445372699 0.373718 -0.516418 0.269958 0.721619 1445372699 0.373718 -0.516418 0.269958 0.721619 1445372700 0.426880 -0.527039 0.207825 0.704834 1445372700 0.426880 -0.527039 0.207825 0.704834 1445372700 0.426880 -0.527039 0.207825 0.704834 1445372700 0.426880 -0.527039 0.207825 0.704834 1445372700 0.426880 -0.527039 0.207825 0.704834 1445372700 0.426880 -0.527039 0.207825 0.704834 1445372700 0.509888 -0.532898 0.151855 0.657959 1445372700 0.509888 -0.532898 0.151855 0.657959 1445372700 0.509888 -0.532898 0.151855 0.657959 1445372700 0.509888 -0.532898 0.151855 0.657959 1445372700 0.509888 -0.532898 0.151855 0.657959 1445372700 0.509888 -0.532898 0.151855 0.657959 1445372700 0.617798 -0.537292 0.115295 0.562439 1445372700 0.617798 -0.537292 0.115295 0.562439 1445372700 0.617798 -0.537292 0.115295 0.562439 1445372700 0.617798 -0.537292 0.115295 0.562439 1445372700 0.617798 -0.537292 0.115295 0.562439 1445372700 0.617798 -0.537292 0.115295 0.562439 1445372700 0.710693 -0.526123 0.103882 0.455261 1445372700 0.710693 -0.526123 0.103882 0.455261 1445372700 0.710693 -0.526123 0.103882 0.455261 1445372700 0.710693 -0.526123 0.103882 0.455261 1445372700 0.710693 -0.526123 0.103882 0.455261 1445372700 0.710693 -0.526123 0.103882 0.455261 1445372700 0.710693 -0.526123 0.103882 0.455261 1445372700 0.768982 -0.511719 0.103027 0.368958 1445372700 0.768982 -0.511719 0.103027 0.368958 1445372700 0.768982 -0.511719 0.103027 0.368958 1445372700 0.768982 -0.511719 0.103027 0.368958 1445372700 0.768982 -0.511719 0.103027 0.368958 1445372700 0.768982 -0.511719 0.103027 0.368958 1445372700 0.802917 -0.471741 0.135559 0.338196 1445372700 0.802917 -0.471741 0.135559 0.338196 1445372700 0.802917 -0.471741 0.135559 0.338196 1445372700 0.802917 -0.471741 0.135559 0.338196 1445372700 0.802917 -0.471741 0.135559 0.338196 1445372700 0.802917 -0.471741 0.135559 0.338196 1445372700 0.805237 -0.418823 0.182068 0.378113 1445372700 0.805237 -0.418823 0.182068 0.378113 1445372700 0.805237 -0.418823 0.182068 0.378113 1445372700 0.805237 -0.418823 0.182068 0.378113 1445372700 0.805237 -0.418823 0.182068 0.378113 1445372700 0.805237 -0.418823 0.182068 0.378113 1445372700 0.805237 -0.418823 0.182068 0.378113 1445372700 0.729065 -0.470886 0.177673 0.463806 1445372700 0.729065 -0.470886 0.177673 0.463806 1445372700 0.729065 -0.470886 0.177673 0.463806 1445372700 0.729065 -0.470886 0.177673 0.463806 1445372700 0.729065 -0.470886 0.177673 0.463806 1445372700 0.729065 -0.470886 0.177673 0.463806 1445372700 0.615356 -0.522522 0.145996 0.571777 1445372700 0.615356 -0.522522 0.145996 0.571777 1445372700 0.615356 -0.522522 0.145996 0.571777 1445372700 0.615356 -0.522522 0.145996 0.571777 1445372700 0.615356 -0.522522 0.145996 0.571777 1445372700 0.615356 -0.522522 0.145996 0.571777 1445372700 0.518799 -0.519409 0.134460 0.665588 1445372700 0.518799 -0.519409 0.134460 0.665588 1445372700 0.518799 -0.519409 0.134460 0.665588 1445372700 0.518799 -0.519409 0.134460 0.665588 1445372700 0.518799 -0.519409 0.134460 0.665588 1445372700 0.518799 -0.519409 0.134460 0.665588 1445372700 0.423950 -0.510010 0.174438 0.727783 1445372700 0.423950 -0.510010 0.174438 0.727783 1445372700 0.423950 -0.510010 0.174438 0.727783 1445372700 0.423950 -0.510010 0.174438 0.727783 1445372700 0.423950 -0.510010 0.174438 0.727783 1445372700 0.423950 -0.510010 0.174438 0.727783 1445372700 0.423950 -0.510010 0.174438 0.727783 1445372700 0.363770 -0.508606 0.191650 0.756470 1445372700 0.363770 -0.508606 0.191650 0.756470 1445372700 0.363770 -0.508606 0.191650 0.756470 1445372700 0.363770 -0.508606 0.191650 0.756470 1445372700 0.363770 -0.508606 0.191650 0.756470 1445372700 0.343689 -0.504333 0.229065 0.758301 1445372700 0.343689 -0.504333 0.229065 0.758301 1445372700 0.343689 -0.504333 0.229065 0.758301 1445372700 0.343689 -0.504333 0.229065 0.758301 1445372700 0.343689 -0.504333 0.229065 0.758301 1445372700 0.343689 -0.504333 0.229065 0.758301 1445372700 0.342773 -0.517761 0.217712 0.752991 1445372700 0.342773 -0.517761 0.217712 0.752991 1445372700 0.342773 -0.517761 0.217712 0.752991 1445372700 0.342773 -0.517761 0.217712 0.752991 1445372700 0.342773 -0.517761 0.217712 0.752991 1445372700 0.342773 -0.517761 0.217712 0.752991 1445372700 0.373901 -0.535522 0.151367 0.741943 1445372700 0.373901 -0.535522 0.151367 0.741943 1445372700 0.373901 -0.535522 0.151367 0.741943 1445372700 0.373901 -0.535522 0.151367 0.741943 1445372700 0.373901 -0.535522 0.151367 0.741943 1445372700 0.373901 -0.535522 0.151367 0.741943 1445372700 0.462219 -0.542480 0.109741 0.692810 1445372700 0.462219 -0.542480 0.109741 0.692810 1445372700 0.462219 -0.542480 0.109741 0.692810 1445372700 0.462219 -0.542480 0.109741 0.692810 1445372700 0.462219 -0.542480 0.109741 0.692810 1445372700 0.462219 -0.542480 0.109741 0.692810 1445372700 0.569885 -0.531372 0.102356 0.618408 1445372700 0.569885 -0.531372 0.102356 0.618408 1445372700 0.569885 -0.531372 0.102356 0.618408 1445372700 0.569885 -0.531372 0.102356 0.618408 1445372700 0.569885 -0.531372 0.102356 0.618408 1445372700 0.569885 -0.531372 0.102356 0.618408 1445372700 0.569885 -0.531372 0.102356 0.618408 1445372700 0.665039 -0.517212 0.101074 0.529114 1445372700 0.665039 -0.517212 0.101074 0.529114 1445372700 0.665039 -0.517212 0.101074 0.529114 1445372700 0.665039 -0.517212 0.101074 0.529114 1445372700 0.665039 -0.517212 0.101074 0.529114 1445372700 0.665039 -0.517212 0.101074 0.529114 1445372700 0.726868 -0.521057 0.086365 0.438904 1445372701 0.726868 -0.521057 0.086365 0.438904 1445372701 0.726868 -0.521057 0.086365 0.438904 1445372701 0.726868 -0.521057 0.086365 0.438904 1445372701 0.726868 -0.521057 0.086365 0.438904 1445372701 0.778015 -0.512451 0.084961 0.353271 1445372701 0.778015 -0.512451 0.084961 0.353271 1445372701 0.778015 -0.512451 0.084961 0.353271 1445372701 0.778015 -0.512451 0.084961 0.353271 1445372701 0.778015 -0.512451 0.084961 0.353271 1445372701 0.778015 -0.512451 0.084961 0.353271 1445372701 0.835815 -0.427307 0.138000 0.315857 1445372701 0.835815 -0.427307 0.138000 0.315857 1445372701 0.835815 -0.427307 0.138000 0.315857 1445372701 0.835815 -0.427307 0.138000 0.315857 1445372701 0.835815 -0.427307 0.138000 0.315857 1445372701 0.835815 -0.427307 0.138000 0.315857 1445372701 0.835815 -0.427307 0.138000 0.315857 1445372701 0.823425 -0.406189 0.143127 0.369446 1445372701 0.823425 -0.406189 0.143127 0.369446 1445372701 0.823425 -0.406189 0.143127 0.369446 1445372701 0.823425 -0.406189 0.143127 0.369446 1445372701 0.823425 -0.406189 0.143127 0.369446 1445372701 0.823425 -0.406189 0.143127 0.369446 1445372701 0.760010 -0.433167 0.145935 0.461914 1445372701 0.760010 -0.433167 0.145935 0.461914 1445372701 0.760010 -0.433167 0.145935 0.461914 1445372701 0.760010 -0.433167 0.145935 0.461914 1445372701 0.760010 -0.433167 0.145935 0.461914 1445372701 0.760010 -0.433167 0.145935 0.461914 1445372701 0.657104 -0.450317 0.179688 0.577148 1445372701 0.657104 -0.450317 0.179688 0.577148 1445372701 0.657104 -0.450317 0.179688 0.577148 1445372701 0.657104 -0.450317 0.179688 0.577148 1445372701 0.657104 -0.450317 0.179688 0.577148 1445372701 0.657104 -0.450317 0.179688 0.577148 1445372701 0.657104 -0.450317 0.179688 0.577148 1445372701 0.525696 -0.485535 0.215454 0.664429 1445372701 0.525696 -0.485535 0.215454 0.664429 1445372701 0.525696 -0.485535 0.215454 0.664429 1445372701 0.525696 -0.485535 0.215454 0.664429 1445372701 0.525696 -0.485535 0.215454 0.664429 1445372701 0.525696 -0.485535 0.215454 0.664429 1445372701 0.409424 -0.509216 0.233826 0.719971 1445372701 0.409424 -0.509216 0.233826 0.719971 1445372701 0.409424 -0.509216 0.233826 0.719971 1445372701 0.409424 -0.509216 0.233826 0.719971 1445372701 0.409424 -0.509216 0.233826 0.719971 1445372701 0.347900 -0.508728 0.220398 0.756042 1445372701 0.347900 -0.508728 0.220398 0.756042 1445372701 0.347900 -0.508728 0.220398 0.756042 1445372701 0.347900 -0.508728 0.220398 0.756042 1445372701 0.347900 -0.508728 0.220398 0.756042 1445372701 0.347900 -0.508728 0.220398 0.756042 1445372701 0.347900 -0.508728 0.220398 0.756042 1445372701 0.352966 -0.512451 0.254700 0.740173 1445372701 0.352966 -0.512451 0.254700 0.740173 1445372701 0.352966 -0.512451 0.254700 0.740173 1445372701 0.352966 -0.512451 0.254700 0.740173 1445372701 0.352966 -0.512451 0.254700 0.740173 1445372701 0.352966 -0.512451 0.254700 0.740173 1445372701 0.374451 -0.510986 0.262329 0.727905 1445372701 0.374451 -0.510986 0.262329 0.727905 1445372701 0.374451 -0.510986 0.262329 0.727905 1445372701 0.374451 -0.510986 0.262329 0.727905 1445372701 0.374451 -0.510986 0.262329 0.727905 1445372701 0.374451 -0.510986 0.262329 0.727905 1445372701 0.408875 -0.540833 0.157532 0.717957 1445372701 0.408875 -0.540833 0.157532 0.717957 1445372701 0.408875 -0.540833 0.157532 0.717957 1445372701 0.408875 -0.540833 0.157532 0.717957 1445372701 0.408875 -0.540833 0.157532 0.717957 1445372701 0.408875 -0.540833 0.157532 0.717957 1445372701 0.408875 -0.540833 0.157532 0.717957 1445372701 0.506165 -0.554199 0.063660 0.657715 1445372701 0.506165 -0.554199 0.063660 0.657715 1445372701 0.506165 -0.554199 0.063660 0.657715 1445372701 0.506165 -0.554199 0.063660 0.657715 1445372701 0.506165 -0.554199 0.063660 0.657715 1445372701 0.506165 -0.554199 0.063660 0.657715 1445372701 0.616150 -0.556763 -0.002502 0.557068 1445372701 0.616150 -0.556763 -0.002502 0.557068 1445372701 0.616150 -0.556763 -0.002502 0.557068 1445372701 0.616150 -0.556763 -0.002502 0.557068 1445372701 0.616150 -0.556763 -0.002502 0.557068 1445372701 0.616150 -0.556763 -0.002502 0.557068 1445372701 0.719971 -0.535217 -0.019653 0.441345 1445372701 0.719971 -0.535217 -0.019653 0.441345 1445372701 0.719971 -0.535217 -0.019653 0.441345 1445372701 0.719971 -0.535217 -0.019653 0.441345 1445372701 0.719971 -0.535217 -0.019653 0.441345 1445372701 0.719971 -0.535217 -0.019653 0.441345 1445372701 0.719971 -0.535217 -0.019653 0.441345 1445372701 0.802795 -0.483521 -0.006592 0.348816 1445372701 0.802795 -0.483521 -0.006592 0.348816 1445372701 0.802795 -0.483521 -0.006592 0.348816 1445372701 0.802795 -0.483521 -0.006592 0.348816 1445372701 0.802795 -0.483521 -0.006592 0.348816 1445372701 0.802795 -0.483521 -0.006592 0.348816 1445372701 0.856445 -0.412292 0.024109 0.309692 1445372701 0.856445 -0.412292 0.024109 0.309692 1445372701 0.856445 -0.412292 0.024109 0.309692 1445372701 0.856445 -0.412292 0.024109 0.309692 1445372701 0.856445 -0.412292 0.024109 0.309692 1445372701 0.856445 -0.412292 0.024109 0.309692 1445372701 0.866943 -0.362671 0.053467 0.337585 1445372701 0.866943 -0.362671 0.053467 0.337585 1445372701 0.866943 -0.362671 0.053467 0.337585 1445372701 0.866943 -0.362671 0.053467 0.337585 1445372701 0.866943 -0.362671 0.053467 0.337585 1445372701 0.866943 -0.362671 0.053467 0.337585 1445372701 0.822998 -0.380371 0.068604 0.416260 1445372701 0.822998 -0.380371 0.068604 0.416260 1445372701 0.822998 -0.380371 0.068604 0.416260 1445372702 0.822998 -0.380371 0.068604 0.416260 1445372702 0.822998 -0.380371 0.068604 0.416260 1445372702 0.822998 -0.380371 0.068604 0.416260 1445372702 0.746643 -0.397888 0.101868 0.523193 1445372702 0.746643 -0.397888 0.101868 0.523193 1445372702 0.746643 -0.397888 0.101868 0.523193 1445372702 0.746643 -0.397888 0.101868 0.523193 1445372702 0.746643 -0.397888 0.101868 0.523193 1445372702 0.746643 -0.397888 0.101868 0.523193 1445372702 0.643250 -0.402649 0.174866 0.627258 1445372702 0.643250 -0.402649 0.174866 0.627258 1445372702 0.643250 -0.402649 0.174866 0.627258 1445372702 0.643250 -0.402649 0.174866 0.627258 1445372702 0.643250 -0.402649 0.174866 0.627258 1445372702 0.643250 -0.402649 0.174866 0.627258 1445372702 0.520935 -0.425415 0.234497 0.701843 1445372702 0.520935 -0.425415 0.234497 0.701843 1445372702 0.520935 -0.425415 0.234497 0.701843 1445372702 0.520935 -0.425415 0.234497 0.701843 1445372702 0.520935 -0.425415 0.234497 0.701843 1445372702 0.520935 -0.425415 0.234497 0.701843 1445372702 0.416504 -0.459229 0.247314 0.744568 1445372702 0.416504 -0.459229 0.247314 0.744568 1445372702 0.416504 -0.459229 0.247314 0.744568 1445372702 0.416504 -0.459229 0.247314 0.744568 1445372702 0.416504 -0.459229 0.247314 0.744568 1445372702 0.416504 -0.459229 0.247314 0.744568 1445372702 0.416504 -0.459229 0.247314 0.744568 1445372702 0.363220 -0.481018 0.253296 0.756592 1445372702 0.363220 -0.481018 0.253296 0.756592 1445372702 0.363220 -0.481018 0.253296 0.756592 1445372702 0.363220 -0.481018 0.253296 0.756592 1445372702 0.363220 -0.481018 0.253296 0.756592 1445372702 0.363220 -0.481018 0.253296 0.756592 1445372702 0.387573 -0.494568 0.260010 0.733154 1445372702 0.387573 -0.494568 0.260010 0.733154 1445372702 0.387573 -0.494568 0.260010 0.733154 1445372702 0.387573 -0.494568 0.260010 0.733154 1445372702 0.387573 -0.494568 0.260010 0.733154 1445372702 0.448914 -0.514465 0.212036 0.699097 1445372702 0.448914 -0.514465 0.212036 0.699097 1445372702 0.448914 -0.514465 0.212036 0.699097 1445372702 0.448914 -0.514465 0.212036 0.699097 1445372702 0.448914 -0.514465 0.212036 0.699097 1445372702 0.448914 -0.514465 0.212036 0.699097 1445372702 0.545288 -0.514282 0.150330 0.644592 1445372702 0.545288 -0.514282 0.150330 0.644592 1445372702 0.545288 -0.514282 0.150330 0.644592 1445372702 0.545288 -0.514282 0.150330 0.644592 1445372702 0.545288 -0.514282 0.150330 0.644592 1445372702 0.545288 -0.514282 0.150330 0.644592 1445372702 0.638672 -0.518311 0.087830 0.561890 1445372702 0.638672 -0.518311 0.087830 0.561890 1445372702 0.638672 -0.518311 0.087830 0.561890 1445372702 0.638672 -0.518311 0.087830 0.561890 1445372702 0.638672 -0.518311 0.087830 0.561890 1445372702 0.726440 -0.499573 0.058594 0.468201 1445372702 0.726440 -0.499573 0.058594 0.468201 1445372702 0.726440 -0.499573 0.058594 0.468201 1445372702 0.726440 -0.499573 0.058594 0.468201 1445372702 0.726440 -0.499573 0.058594 0.468201 1445372702 0.726440 -0.499573 0.058594 0.468201 1445372702 0.796570 -0.464844 0.059998 0.381836 1445372702 0.796570 -0.464844 0.059998 0.381836 1445372702 0.796570 -0.464844 0.059998 0.381836 1445372702 0.796570 -0.464844 0.059998 0.381836 1445372702 0.796570 -0.464844 0.059998 0.381836 1445372702 0.796570 -0.464844 0.059998 0.381836 1445372702 0.796570 -0.464844 0.059998 0.381836 1445372702 0.831238 -0.444458 0.046509 0.330627 1445372702 0.831238 -0.444458 0.046509 0.330627 1445372702 0.831238 -0.444458 0.046509 0.330627 1445372702 0.831238 -0.444458 0.046509 0.330627 1445372702 0.831238 -0.444458 0.046509 0.330627 1445372702 0.831238 -0.444458 0.046509 0.330627 1445372702 0.847290 -0.406982 0.058777 0.336182 1445372702 0.847290 -0.406982 0.058777 0.336182 1445372702 0.847290 -0.406982 0.058777 0.336182 1445372702 0.847290 -0.406982 0.058777 0.336182 1445372702 0.847290 -0.406982 0.058777 0.336182 1445372702 0.847290 -0.406982 0.058777 0.336182 1445372702 0.847290 -0.406982 0.058777 0.336182 1445372702 0.818909 -0.400208 0.069519 0.405457 1445372702 0.818909 -0.400208 0.069519 0.405457 1445372702 0.818909 -0.400208 0.069519 0.405457 1445372702 0.818909 -0.400208 0.069519 0.405457 1445372702 0.818909 -0.400208 0.069519 0.405457 1445372702 0.818909 -0.400208 0.069519 0.405457 1445372702 0.751038 -0.409302 0.095337 0.509216 1445372702 0.751038 -0.409302 0.095337 0.509216 1445372702 0.751038 -0.409302 0.095337 0.509216 1445372702 0.751038 -0.409302 0.095337 0.509216 1445372702 0.751038 -0.409302 0.095337 0.509216 1445372702 0.751038 -0.409302 0.095337 0.509216 1445372702 0.640869 -0.432068 0.141479 0.618469 1445372702 0.640869 -0.432068 0.141479 0.618469 1445372702 0.640869 -0.432068 0.141479 0.618469 1445372702 0.640869 -0.432068 0.141479 0.618469 1445372702 0.640869 -0.432068 0.141479 0.618469 1445372702 0.640869 -0.432068 0.141479 0.618469 1445372702 0.505859 -0.457886 0.189392 0.706055 1445372702 0.505859 -0.457886 0.189392 0.706055 1445372702 0.505859 -0.457886 0.189392 0.706055 1445372702 0.505859 -0.457886 0.189392 0.706055 1445372702 0.505859 -0.457886 0.189392 0.706055 1445372702 0.401001 -0.467529 0.215149 0.757813 1445372702 0.401001 -0.467529 0.215149 0.757813 1445372702 0.401001 -0.467529 0.215149 0.757813 1445372702 0.401001 -0.467529 0.215149 0.757813 1445372703 0.401001 -0.467529 0.215149 0.757813 1445372703 0.401001 -0.467529 0.215149 0.757813 1445372703 0.401001 -0.467529 0.215149 0.757813 1445372703 0.365051 -0.471802 0.251099 0.762268 1445372703 0.365051 -0.471802 0.251099 0.762268 1445372703 0.365051 -0.471802 0.251099 0.762268 1445372703 0.365051 -0.471802 0.251099 0.762268 1445372703 0.365051 -0.471802 0.251099 0.762268 1445372703 0.377747 -0.471558 0.274170 0.748169 1445372703 0.377747 -0.471558 0.274170 0.748169 1445372703 0.377747 -0.471558 0.274170 0.748169 1445372703 0.377747 -0.471558 0.274170 0.748169 1445372703 0.377747 -0.471558 0.274170 0.748169 1445372703 0.377747 -0.471558 0.274170 0.748169 1445372703 0.377747 -0.471558 0.274170 0.748169 1445372703 0.416626 -0.485596 0.239319 0.730225 1445372703 0.416626 -0.485596 0.239319 0.730225 1445372703 0.416626 -0.485596 0.239319 0.730225 1445372703 0.416626 -0.485596 0.239319 0.730225 1445372703 0.416626 -0.485596 0.239319 0.730225 1445372703 0.416626 -0.485596 0.239319 0.730225 1445372703 0.498474 -0.499207 0.165710 0.689087 1445372703 0.498474 -0.499207 0.165710 0.689087 1445372703 0.498474 -0.499207 0.165710 0.689087 1445372703 0.498474 -0.499207 0.165710 0.689087 1445372703 0.498474 -0.499207 0.165710 0.689087 1445372703 0.498474 -0.499207 0.165710 0.689087 1445372703 0.498474 -0.499207 0.165710 0.689087 1445372703 0.598511 -0.504578 0.105469 0.613220 1445372703 0.598511 -0.504578 0.105469 0.613220 1445372703 0.598511 -0.504578 0.105469 0.613220 1445372703 0.598511 -0.504578 0.105469 0.613220 1445372703 0.598511 -0.504578 0.105469 0.613220 1445372703 0.598511 -0.504578 0.105469 0.613220 1445372703 0.685730 -0.501587 0.061279 0.523804 1445372703 0.685730 -0.501587 0.061279 0.523804 1445372703 0.685730 -0.501587 0.061279 0.523804 1445372703 0.685730 -0.501587 0.061279 0.523804 1445372703 0.685730 -0.501587 0.061279 0.523804 1445372703 0.685730 -0.501587 0.061279 0.523804 1445372703 0.760071 -0.480164 0.050720 0.434937 1445372703 0.760071 -0.480164 0.050720 0.434937 1445372703 0.760071 -0.480164 0.050720 0.434937 1445372703 0.760071 -0.480164 0.050720 0.434937 1445372703 0.760071 -0.480164 0.050720 0.434937 1445372703 0.760071 -0.480164 0.050720 0.434937 1445372703 0.808105 -0.461670 0.058777 0.361084 1445372703 0.808105 -0.461670 0.058777 0.361084 1445372703 0.808105 -0.461670 0.058777 0.361084 1445372703 0.808105 -0.461670 0.058777 0.361084 1445372703 0.808105 -0.461670 0.058777 0.361084 1445372703 0.808105 -0.461670 0.058777 0.361084 1445372703 0.833801 -0.437561 0.070862 0.328918 1445372703 0.833801 -0.437561 0.070862 0.328918 1445372703 0.833801 -0.437561 0.070862 0.328918 1445372703 0.833801 -0.437561 0.070862 0.328918 1445372703 0.833801 -0.437561 0.070862 0.328918 1445372703 0.833801 -0.437561 0.070862 0.328918 1445372703 0.833801 -0.437561 0.070862 0.328918 1445372703 0.833618 -0.410400 0.085876 0.359497 1445372703 0.833618 -0.410400 0.085876 0.359497 1445372703 0.833618 -0.410400 0.085876 0.359497 1445372703 0.833618 -0.410400 0.085876 0.359497 1445372703 0.833618 -0.410400 0.085876 0.359497 1445372703 0.833618 -0.410400 0.085876 0.359497 1445372703 0.785156 -0.433289 0.083191 0.434509 1445372703 0.785156 -0.433289 0.083191 0.434509 1445372703 0.785156 -0.433289 0.083191 0.434509 1445372703 0.785156 -0.433289 0.083191 0.434509 1445372703 0.785156 -0.433289 0.083191 0.434509 1445372703 0.785156 -0.433289 0.083191 0.434509 1445372703 0.710693 -0.445374 0.103394 0.534607 1445372703 0.710693 -0.445374 0.103394 0.534607 1445372703 0.710693 -0.445374 0.103394 0.534607 1445372703 0.710693 -0.445374 0.103394 0.534607 1445372703 0.710693 -0.445374 0.103394 0.534607 1445372703 0.710693 -0.445374 0.103394 0.534607 1445372703 0.604126 -0.477783 0.132324 0.623840 1445372703 0.604126 -0.477783 0.132324 0.623840 1445372703 
0.440491 -0.575806 0.259521 0.637939 1445372705 0.440491 -0.575806 0.259521 0.637939 1445372705 0.440491 -0.575806 0.259521 0.637939 1445372705 0.440491 -0.575806 0.259521 0.637939 1445372705 0.440491 -0.575806 0.259521 0.637939 1445372705 0.458679 -0.566406 0.265259 0.631226 1445372705 0.458679 -0.566406 0.265259 0.631226 1445372705 0.458679 -0.566406 0.265259 0.631226 1445372705 0.458679 -0.566406 0.265259 0.631226 1445372705 0.458679 -0.566406 0.265259 0.631226 1445372705 0.458679 -0.566406 0.265259 0.631226 1445372705 0.481873 -0.553833 0.280579 0.618347 1445372705 0.481873 -0.553833 0.280579 0.618347 1445372705 0.481873 -0.553833 0.280579 0.618347 1445372705 0.481873 -0.553833 0.280579 0.618347 1445372705 0.481873 -0.553833 0.280579 0.618347 1445372705 0.481873 -0.553833 0.280579 0.618347 1445372705 0.499634 -0.543762 0.293884 0.606873 1445372705 0.499634 -0.543762 0.293884 0.606873 1445372705 0.499634 -0.543762 0.293884 0.606873 1445372705 0.499634 -0.543762 0.293884 0.606873 1445372705 0.499634 -0.543762 0.293884 0.606873 1445372705 0.499634 -0.543762 0.293884 0.606873 1445372705 0.499634 -0.543762 0.293884 0.606873 1445372705 0.512573 -0.536682 0.293091 0.602722 1445372705 0.512573 -0.536682 0.293091 0.602722 1445372705 0.512573 -0.536682 0.293091 0.602722 1445372705 0.512573 -0.536682 0.293091 0.602722 1445372705 0.512573 -0.536682 0.293091 0.602722 1445372705 0.512573 -0.536682 0.293091 0.602722 1445372705 0.522644 -0.529541 0.293457 0.600220 1445372705 0.522644 -0.529541 0.293457 0.600220 1445372705 0.522644 -0.529541 0.293457 0.600220 1445372705 0.522644 -0.529541 0.293457 0.600220 1445372705 0.522644 -0.529541 0.293457 0.600220 1445372705 0.522644 -0.529541 0.293457 0.600220 1445372705 0.538879 -0.515503 0.303345 0.593140 1445372705 0.538879 -0.515503 0.303345 0.593140 1445372705 0.538879 -0.515503 0.303345 0.593140 1445372705 0.538879 -0.515503 0.303345 0.593140 1445372705 0.538879 -0.515503 0.303345 0.593140 1445372705 0.538879 -0.515503 0.303345 0.593140 1445372705 0.544006 -0.497375 0.312683 0.599060 1445372705 0.544006 -0.497375 0.312683 0.599060 1445372705 0.544006 -0.497375 0.312683 0.599060 1445372705 0.544006 -0.497375 0.312683 0.599060 1445372705 0.544006 -0.497375 0.312683 0.599060 1445372705 0.544006 -0.497375 0.312683 0.599060 1445372705 0.538574 -0.478333 0.321777 0.614441 1445372705 0.538574 -0.478333 0.321777 0.614441 1445372705 0.538574 -0.478333 0.321777 0.614441 1445372705 0.538574 -0.478333 0.321777 0.614441 1445372705 0.538574 -0.478333 0.321777 0.614441 1445372705 0.538574 -0.478333 0.321777 0.614441 1445372706 0.496155 -0.483887 0.315002 0.648376 1445372706 0.496155 -0.483887 0.315002 0.648376 1445372706 0.496155 -0.483887 0.315002 0.648376 1445372706 0.496155 -0.483887 0.315002 0.648376 1445372706 0.496155 -0.483887 0.315002 0.648376 1445372706 0.496155 -0.483887 0.315002 0.648376 1445372706 0.428040 -0.509888 0.290955 0.687073 1445372706 0.428040 -0.509888 0.290955 0.687073 1445372706 0.428040 -0.509888 0.290955 0.687073 1445372706 0.428040 -0.509888 0.290955 0.687073 1445372706 0.428040 -0.509888 0.290955 0.687073 1445372706 0.428040 -0.509888 0.290955 0.687073 1445372706 0.370728 -0.524658 0.278259 0.713989 1445372706 0.370728 -0.524658 0.278259 0.713989 1445372706 0.370728 -0.524658 0.278259 0.713989 1445372706 0.370728 -0.524658 0.278259 0.713989 1445372706 0.370728 -0.524658 0.278259 0.713989 1445372706 0.370728 -0.524658 0.278259 0.713989 1445372706 0.370728 -0.524658 0.278259 0.713989 1445372706 0.318909 -0.536804 0.261353 0.736084 1445372706 0.318909 -0.536804 0.261353 0.736084 1445372706 0.318909 -0.536804 0.261353 0.736084 1445372706 0.318909 -0.536804 0.261353 0.736084 1445372706 0.276489 -0.549438 0.228943 0.754456 1445372706 0.276489 -0.549438 0.228943 0.754456 1445372706 0.276489 -0.549438 0.228943 0.754456 1445372706 0.276489 -0.549438 0.228943 0.754456 1445372706 0.276489 -0.549438 0.228943 0.754456 1445372706 0.276489 -0.549438 0.228943 0.754456 1445372706 0.276489 -0.549438 0.228943 0.754456 1445372706 0.258301 -0.551514 0.208191 0.765320 1445372706 0.258301 -0.551514 0.208191 0.765320 1445372706 0.258301 -0.551514 0.208191 0.765320 1445372706 0.258301 -0.551514 0.208191 0.765320 1445372706 0.258301 -0.551514 0.208191 0.765320 1445372706 0.258301 -0.551514 0.208191 0.765320 1445372706 0.260986 -0.548035 0.201965 0.768616 1445372706 0.260986 -0.548035 0.201965 0.768616 1445372706 0.260986 -0.548035 0.201965 0.768616 1445372706 0.260986 -0.548035 0.201965 0.768616 1445372706 0.260986 -0.548035 0.201965 0.768616 1445372706 0.260986 -0.548035 0.201965 0.768616 1445372706 0.286865 -0.541077 0.209106 0.762390 1445372706 0.286865 -0.541077 0.209106 0.762390 1445372706 0.286865 -0.541077 0.209106 0.762390 1445372706 0.286865 -0.541077 0.209106 0.762390 1445372706 0.286865 -0.541077 0.209106 0.762390 1445372706 0.286865 -0.541077 0.209106 0.762390 1445372706 0.286865 -0.541077 0.209106 0.762390 1445372706 0.321228 -0.538513 0.207214 0.750854 1445372706 0.321228 -0.538513 0.207214 0.750854 1445372706 0.321228 -0.538513 0.207214 0.750854 1445372706 0.321228 -0.538513 0.207214 0.750854 1445372706 0.321228 -0.538513 0.207214 0.750854 1445372706 0.321228 -0.538513 0.207214 0.750854 1445372706 0.359619 -0.537659 0.197876 0.736450 1445372706 0.359619 -0.537659 0.197876 0.736450 1445372706 0.359619 -0.537659 0.197876 0.736450 1445372706 0.359619 -0.537659 0.197876 0.736450 1445372706 0.359619 -0.537659 0.197876 0.736450 1445372706 0.359619 -0.537659 0.197876 0.736450 1445372706 0.397766 -0.535278 0.192627 0.719788 1445372706 0.397766 -0.535278 0.192627 0.719788 1445372706 0.397766 -0.535278 0.192627 0.719788 1445372706 0.397766 -0.535278 0.192627 0.719788 1445372706 0.397766 -0.535278 0.192627 0.719788 1445372706 0.397766 -0.535278 0.192627 0.719788 1445372706 0.436401 -0.526978 0.202698 0.700500 1445372706 0.436401 -0.526978 0.202698 0.700500 1445372706 0.436401 -0.526978 0.202698 0.700500 1445372706 0.436401 -0.526978 0.202698 0.700500 1445372706 0.436401 -0.526978 0.202698 0.700500 1445372706 0.436401 -0.526978 0.202698 0.700500 1445372706 0.436401 -0.526978 0.202698 0.700500 1445372706 0.475037 -0.512146 0.226746 0.678711 1445372706 0.475037 -0.512146 0.226746 0.678711 1445372706 0.475037 -0.512146 0.226746 0.678711 1445372706 0.475037 -0.512146 0.226746 0.678711 1445372706 0.475037 -0.512146 0.226746 0.678711 1445372706 0.475037 -0.512146 0.226746 0.678711 1445372706 0.493591 -0.489014 0.255249 0.672302 1445372706 0.493591 -0.489014 0.255249 0.672302 1445372706 0.493591 -0.489014 0.255249 0.672302 1445372706 0.493591 -0.489014 0.255249 0.672302 1445372706 0.493591 -0.489014 0.255249 0.672302 1445372706 0.493591 -0.489014 0.255249 0.672302 1445372706 0.478882 -0.485291 0.262329 0.682861 1445372706 0.478882 -0.485291 0.262329 0.682861 1445372706 0.478882 -0.485291 0.262329 0.682861 1445372706 0.478882 -0.485291 0.262329 0.682861 1445372706 0.478882 -0.485291 0.262329 0.682861 1445372706 0.478882 -0.485291 0.262329 0.682861 1445372706 0.437439 -0.493408 0.264160 0.703796 1445372706 0.437439 -0.493408 0.264160 0.703796 1445372706 0.437439 -0.493408 0.264160 0.703796 1445372706 0.437439 -0.493408 0.264160 0.703796 1445372706 0.437439 -0.493408 0.264160 0.703796 1445372706 0.437439 -0.493408 0.264160 0.703796 1445372706 0.391907 -0.493835 0.274780 0.725952 1445372706 0.391907 -0.493835 0.274780 0.725952 1445372706 0.391907 -0.493835 0.274780 0.725952 1445372706 0.391907 -0.493835 0.274780 0.725952 1445372706 0.391907 -0.493835 0.274780 0.725952 1445372706 0.391907 -0.493835 0.274780 0.725952 1445372706 0.337097 -0.502747 0.273376 0.747559 1445372706 0.337097 -0.502747 0.273376 0.747559 1445372706 0.337097 -0.502747 0.273376 0.747559 1445372706 0.337097 -0.502747 0.273376 0.747559 1445372706 0.337097 -0.502747 0.273376 0.747559 1445372706 0.337097 -0.502747 0.273376 0.747559 1445372706 0.337097 -0.502747 0.273376 0.747559 1445372706 0.280029 -0.521118 0.246826 0.767517 1445372707 0.280029 -0.521118 0.246826 0.767517 1445372707 0.280029 -0.521118 0.246826 0.767517 1445372707 0.280029 -0.521118 0.246826 0.767517 1445372707 0.280029 -0.521118 0.246826 0.767517 1445372707 0.280029 -0.521118 0.246826 0.767517 1445372707 0.247314 -0.531311 0.216064 0.780884 1445372707 0.247314 -0.531311 0.216064 0.780884 1445372707 0.247314 -0.531311 0.216064 0.780884 1445372707 0.247314 -0.531311 0.216064 0.780884 1445372707 0.247314 -0.531311 0.216064 0.780884 1445372707 0.247314 -0.531311 0.216064 0.780884 1445372707 0.241333 -0.533936 0.201538 0.784851 1445372707 0.241333 -0.533936 0.201538 0.784851 1445372707 0.241333 -0.533936 0.201538 0.784851 1445372707 0.241333 -0.533936 0.201538 0.784851 1445372707 0.241333 -0.533936 0.201538 0.784851 1445372707 0.241333 -0.533936 0.201538 0.784851 1445372707 0.250488 -0.534058 0.195862 0.783325 1445372707 0.250488 -0.534058 0.195862 0.783325 1445372707 0.250488 -0.534058 0.195862 0.783325 1445372707 0.250488 -0.534058 0.195862 0.783325 1445372707 0.250488 -0.534058 0.195862 0.783325 1445372707 0.250488 -0.534058 0.195862 0.783325 1445372707 0.285950 -0.529541 0.203918 0.772156 1445372707 0.285950 -0.529541 0.203918 0.772156 1445372707 0.285950 -0.529541 0.203918 0.772156 1445372707 0.285950 -0.529541 0.203918 0.772156 1445372707 0.285950 -0.529541 0.203918 0.772156 1445372707 0.285950 -0.529541 0.203918 0.772156 1445372707 0.327637 -0.527588 0.206116 0.756165 1445372707 0.327637 -0.527588 0.206116 0.756165 1445372707 0.327637 -0.527588 0.206116 0.756165 1445372707 0.327637 -0.527588 0.206116 0.756165 1445372707 0.327637 -0.527588 0.206116 0.756165 1445372707 0.327637 -0.527588 0.206116 0.756165 1445372707 0.368591 -0.528931 0.197327 0.738525 1445372707 0.368591 -0.528931 0.197327 0.738525 1445372707 0.368591 -0.528931 0.197327 0.738525 1445372707 0.368591 -0.528931 0.197327 0.738525 1445372707 0.368591 -0.528931 0.197327 0.738525 1445372707 0.368591 -0.528931 0.197327 0.738525 1445372707 0.407410 -0.525757 0.195251 0.720703 1445372707 0.407410 -0.525757 0.195251 0.720703 1445372707 0.407410 -0.525757 0.195251 0.720703 1445372707 0.407410 -0.525757 0.195251 0.720703 1445372707 0.407410 -0.525757 0.195251 0.720703 1445372707 0.407410 -0.525757 0.195251 0.720703 1445372707 0.445862 -0.514465 0.206970 0.702637 1445372707 0.445862 -0.514465 0.206970 0.702637 1445372707 0.445862 -0.514465 0.206970 0.702637 1445372707 0.445862 -0.514465 0.206970 0.702637 1445372707 0.445862 -0.514465 0.206970 0.702637 1445372707 0.445862 -0.514465 0.206970 0.702637 1445372707 0.477173 -0.503967 0.224243 0.684082 1445372707 0.477173 -0.503967 0.224243 0.684082 1445372707 0.477173 -0.503967 0.224243 0.684082 1445372707 0.477173 -0.503967 0.224243 0.684082 1445372707 0.477173 -0.503967 0.224243 0.684082 1445372707 0.477173 -0.503967 0.224243 0.684082 1445372707 0.501465 -0.475281 0.251770 0.677673 1445372707 0.501465 -0.475281 0.251770 0.677673 1445372707 0.501465 -0.475281 0.251770 0.677673 1445372707 0.501465 -0.475281 0.251770 0.677673 1445372707 0.501465 -0.475281 0.251770 0.677673 1445372707 0.501465 -0.475281 0.251770 0.677673 1445372707 0.484863 -0.472839 0.264954 0.686340 1445372707 0.484863 -0.472839 0.264954 0.686340 1445372707 0.484863 -0.472839 0.264954 0.686340 1445372707 0.484863 -0.472839 0.264954 0.686340 1445372707 0.484863 -0.472839 0.264954 0.686340 1445372707 0.484863 -0.472839 0.264954 0.686340 1445372707 0.437866 -0.484497 0.267883 0.708313 1445372707 0.437866 -0.484497 0.267883 0.708313 1445372707 0.437866 -0.484497 0.267883 0.708313 1445372707 0.437866 -0.484497 0.267883 0.708313 1445372707 0.437866 -0.484497 0.267883 0.708313 1445372707 0.437866 -0.484497 0.267883 0.708313 1445372707 0.380371 -0.501343 0.268494 0.729309 1445372707 0.380371 -0.501343 0.268494 0.729309 1445372707 0.380371 -0.501343 0.268494 0.729309 1445372707 0.380371 -0.501343 0.268494 0.729309 1445372707 0.380371 -0.501343 0.268494 0.729309 1445372707 0.380371 -0.501343 0.268494 0.729309 1445372707 0.321167 -0.519165 0.263489 0.746887 1445372707 0.321167 -0.519165 0.263489 0.746887 1445372707 0.321167 -0.519165 0.263489 0.746887 1445372707 0.321167 -0.519165 0.263489 0.746887 1445372707 0.321167 -0.519165 0.263489 0.746887 1445372707 0.321167 -0.519165 0.263489 0.746887 1445372707 0.321167 -0.519165 0.263489 0.746887 1445372707 0.282898 -0.532898 0.247803 0.757996 1445372707 0.282898 -0.532898 0.247803 0.757996 1445372707 0.282898 -0.532898 0.247803 0.757996 1445372707 0.282898 -0.532898 0.247803 0.757996 1445372707 0.282898 -0.532898 0.247803 0.757996 1445372707 0.282898 -0.532898 0.247803 0.757996 1445372707 0.282898 -0.532898 0.247803 0.757996 1445372707 0.278015 -0.538818 0.245300 0.756409 1445372707 0.278015 -0.538818 0.245300 0.756409 1445372707 0.278015 -0.538818 0.245300 0.756409 1445372707 0.278015 -0.538818 0.245300 0.756409 1445372707 0.278015 -0.538818 0.245300 0.756409 1445372707 0.278015 -0.538818 0.245300 0.756409 1445372707 0.284424 -0.532043 0.244507 0.759094 1445372707 0.284424 -0.532043 0.244507 0.759094 1445372707 0.284424 -0.532043 0.244507 0.759094 1445372707 0.284424 -0.532043 0.244507 0.759094 1445372707 0.284424 -0.532043 0.244507 0.759094 1445372707 0.284424 -0.532043 0.244507 0.759094 1445372707 0.309082 -0.519897 0.247314 0.756958 1445372707 0.309082 -0.519897 0.247314 0.756958 1445372708 0.309082 -0.519897 0.247314 0.756958 1445372708 0.309082 -0.519897 0.247314 0.756958 1445372708 0.309082 -0.519897 0.247314 0.756958 1445372708 0.309082 -0.519897 0.247314 0.756958 1445372708 0.339722 -0.509827 0.236694 0.754028 1445372708 0.339722 -0.509827 0.236694 0.754028 1445372708 0.339722 -0.509827 0.236694 0.754028 1445372708 0.339722 -0.509827 0.236694 0.754028 1445372708 0.339722 -0.509827 0.236694 0.754028 1445372708 0.339722 -0.509827 0.236694 0.754028 1445372708 0.373535 -0.507935 0.213623 0.746155 1445372708 0.373535 -0.507935 0.213623 0.746155 1445372708 0.373535 -0.507935 0.213623 0.746155 1445372708 0.373535 -0.507935 0.213623 0.746155 1445372708 0.373535 -0.507935 0.213623 0.746155 1445372708 0.413757 -0.505371 0.207764 0.728149 1445372708 0.413757 -0.505371 0.207764 0.728149 1445372708 0.413757 -0.505371 0.207764 0.728149 1445372708 0.413757 -0.505371 0.207764 0.728149 1445372708 0.413757 -0.505371 0.207764 0.728149 1445372708 0.413757 -0.505371 0.207764 0.728149 1445372708 0.454956 -0.499939 0.214539 0.704956 1445372708 0.454956 -0.499939 0.214539 0.704956 1445372708 0.454956 -0.499939 0.214539 0.704956 1445372708 0.454956 -0.499939 0.214539 0.704956 1445372708 0.454956 -0.499939 0.214539 0.704956 1445372708 0.454956 -0.499939 0.214539 0.704956 1445372708 0.489929 -0.484741 0.221863 0.689697 1445372708 0.489929 -0.484741 0.221863 0.689697 1445372708 0.489929 -0.484741 0.221863 0.689697 1445372708 0.489929 -0.484741 0.221863 0.689697 1445372708 0.489929 -0.484741 0.221863 0.689697 1445372708 0.489929 -0.484741 0.221863 0.689697 1445372708 0.489929 -0.484741 0.221863 0.689697 1445372708 0.506653 -0.468079 0.232605 0.685608 1445372708 0.506653 -0.468079 0.232605 0.685608 1445372708 0.506653 -0.468079 0.232605 0.685608 1445372708 0.506653 -0.468079 0.232605 0.685608 1445372708 0.506653 -0.468079 0.232605 0.685608 1445372708 0.506653 -0.468079 0.232605 0.685608 1445372708 0.502930 -0.455750 0.246887 0.691589 1445372708 0.502930 -0.455750 0.246887 0.691589 1445372708 0.502930 -0.455750 0.246887 0.691589 1445372708 0.502930 -0.455750 0.246887 0.691589 1445372708 0.502930 -0.455750 0.246887 0.691589 1445372708 0.502930 -0.455750 0.246887 0.691589 1445372708 0.472412 -0.456909 0.255859 0.708862 1445372708 0.472412 -0.456909 0.255859 0.708862 1445372708 0.472412 -0.456909 0.255859 0.708862 1445372708 0.472412 -0.456909 0.255859 0.708862 1445372708 0.472412 -0.456909 0.255859 0.708862 1445372708 0.472412 -0.456909 0.255859 0.708862 1445372708 0.421997 -0.470520 0.256042 0.731384 1445372708 0.421997 -0.470520 0.256042 0.731384 1445372708 0.421997 -0.470520 0.256042 0.731384 1445372708 0.421997 -0.470520 0.256042 0.731384 1445372708 0.421997 -0.470520 0.256042 0.731384 1445372708 0.421997 -0.470520 0.256042 0.731384 1445372708 0.366394 -0.485046 0.253906 0.752319 1445372708 0.366394 -0.485046 0.253906 0.752319 1445372708 0.366394 -0.485046 0.253906 0.752319 1445372708 0.366394 -0.485046 0.253906 0.752319 1445372708 0.366394 -0.485046 0.253906 0.752319 1445372708 0.366394 -0.485046 0.253906 0.752319 1445372708 0.307190 -0.501770 0.238403 0.772644 1445372708 0.307190 -0.501770 0.238403 0.772644 1445372708 0.307190 -0.501770 0.238403 0.772644 1445372708 0.307190 -0.501770 0.238403 0.772644 1445372708 0.307190 -0.501770 0.238403 0.772644 1445372708 0.307190 -0.501770 0.238403 0.772644 1445372708 0.307190 -0.501770 0.238403 0.772644 1445372708 0.264954 -0.518677 0.213013 0.784485 1445372708 0.264954 -0.518677 0.213013 0.784485 1445372708 0.264954 -0.518677 0.213013 0.784485 1445372708 0.264954 -0.518677 0.213013 0.784485 1445372708 0.264954 -0.518677 0.213013 0.784485 1445372708 0.264954 -0.518677 0.213013 0.784485 1445372708 0.264954 -0.518677 0.213013 0.784485 1445372708 0.247742 -0.523193 0.198669 0.790771 1445372708 0.247742 -0.523193 0.198669 0.790771 1445372708 0.247742 -0.523193 0.198669 0.790771 1445372708 0.247742 -0.523193 0.198669 0.790771 1445372708 0.247742 -0.523193 0.198669 0.790771 1445372708 0.247742 -0.523193 0.198669 0.790771 1445372708 0.245728 -0.525391 0.185730 0.793091 1445372708 0.245728 -0.525391 0.185730 0.793091 1445372708 0.245728 -0.525391 0.185730 0.793091 1445372708 0.245728 -0.525391 0.185730 0.793091 1445372708 0.245728 -0.525391 0.185730 0.793091 1445372708 0.245728 -0.525391 0.185730 0.793091 1445372708 0.266968 -0.523621 0.182617 0.788147 1445372708 0.266968 -0.523621 0.182617 0.788147 1445372708 0.266968 -0.523621 0.182617 0.788147 1445372708 0.266968 -0.523621 0.182617 0.788147 1445372708 0.266968 -0.523621 0.182617 0.788147 1445372708 0.266968 -0.523621 0.182617 0.788147 1445372708 0.294495 -0.524109 0.173889 0.779968 1445372708 0.294495 -0.524109 0.173889 0.779968 1445372708 0.294495 -0.524109 0.173889 0.779968 1445372708 0.294495 -0.524109 0.173889 0.779968 1445372708 0.294495 -0.524109 0.173889 0.779968 1445372708 0.294495 -0.524109 0.173889 0.779968 1445372708 0.294495 -0.524109 0.173889 0.779968 1445372708 0.328186 -0.526978 0.163086 0.766785 1445372708 0.328186 -0.526978 0.163086 0.766785 1445372708 0.328186 -0.526978 0.163086 0.766785 1445372708 0.328186 -0.526978 0.163086 0.766785 1445372708 0.328186 -0.526978 0.163086 0.766785 1445372708 0.328186 -0.526978 0.163086 0.766785 1445372708 0.370911 -0.520996 0.169434 0.749817 1445372708 0.370911 -0.520996 0.169434 0.749817 1445372708 0.370911 -0.520996 0.169434 0.749817 1445372708 0.370911 -0.520996 0.169434 0.749817 1445372709 0.370911 -0.520996 0.169434 0.749817 1445372709 0.370911 -0.520996 0.169434 0.749817 1445372709 0.370911 -0.520996 0.169434 0.749817 1445372709 0.408936 -0.504822 0.190125 0.736023 1445372709 0.408936 -0.504822 0.190125 0.736023 1445372709 0.408936 -0.504822 0.190125 0.736023 1445372709 0.408936 -0.504822 0.190125 0.736023 1445372709 0.408936 -0.504822 0.190125 0.736023 1445372709 0.408936 -0.504822 0.190125 0.736023 1445372709 0.416931 -0.494202 0.202271 0.735535 1445372709 0.416931 -0.494202 0.202271 0.735535 1445372709 0.416931 -0.494202 0.202271 0.735535 1445372709 0.416931 -0.494202 0.202271 0.735535 1445372709 0.416931 -0.494202 0.202271 0.735535 1445372709 0.416931 -0.494202 0.202271 0.735535 1445372709 0.414856 -0.488525 0.205505 0.739563 1445372709 0.414856 -0.488525 0.205505 0.739563 1445372709 0.414856 -0.488525 0.205505 0.739563 1445372709 0.414856 -0.488525 0.205505 0.739563 1445372709 0.414856 -0.488525 0.205505 0.739563 1445372709 0.394958 -0.486938 0.205383 0.751404 1445372709 0.394958 -0.486938 0.205383 0.751404 1445372709 0.394958 -0.486938 0.205383 0.751404 1445372709 0.394958 -0.486938 0.205383 0.751404 1445372709 0.394958 -0.486938 0.205383 0.751404 1445372709 0.360352 -0.488037 0.200134 0.769348 1445372709 0.360352 -0.488037 0.200134 0.769348 1445372709 0.360352 -0.488037 0.200134 0.769348 1445372709 0.360352 -0.488037 0.200134 0.769348 1445372709 0.360352 -0.488037 0.200134 0.769348 1445372709 0.360352 -0.488037 0.200134 0.769348 1445372709 0.321960 -0.486755 0.201416 0.786621 1445372709 0.321960 -0.486755 0.201416 0.786621 1445372709 0.321960 -0.486755 0.201416 0.786621 1445372709 0.321960 -0.486755 0.201416 0.786621 1445372709 0.321960 -0.486755 0.201416 0.786621 1445372709 0.321960 -0.486755 0.201416 0.786621 1445372709 0.278320 -0.490540 0.202759 0.800476 1445372709 0.278320 -0.490540 0.202759 0.800476 1445372709 0.278320 -0.490540 0.202759 0.800476 1445372709 0.278320 -0.490540 0.202759 0.800476 1445372709 0.278320 -0.490540 0.202759 0.800476 1445372709 0.278320 -0.490540 0.202759 0.800476 1445372709 0.278320 -0.490540 0.202759 0.800476 1445372709 0.238403 -0.498840 0.192383 0.810730 1445372709 0.238403 -0.498840 0.192383 0.810730 1445372709 0.238403 -0.498840 0.192383 0.810730 1445372709 0.238403 -0.498840 0.192383 0.810730 1445372709 0.238403 -0.498840 0.192383 0.810730 1445372709 0.238403 -0.498840 0.192383 0.810730 1445372709 0.220764 -0.507507 0.176941 0.813843 1445372709 0.220764 -0.507507 0.176941 0.813843 1445372709 0.220764 -0.507507 0.176941 0.813843 1445372709 0.220764 -0.507507 0.176941 0.813843 1445372709 0.220764 -0.507507 0.176941 0.813843 1445372709 0.220764 -0.507507 0.176941 0.813843 1445372709 0.217773 -0.506348 0.178955 0.814941 1445372709 0.217773 -0.506348 0.178955 0.814941 1445372709 0.217773 -0.506348 0.178955 0.814941 1445372709 0.217773 -0.506348 0.178955 0.814941 1445372709 0.217773 -0.506348 0.178955 0.814941 1445372709 0.217773 -0.506348 0.178955 0.814941 1445372709 0.230835 -0.504578 0.189270 0.810059 1445372709 0.230835 -0.504578 0.189270 0.810059 1445372709 0.230835 -0.504578 0.189270 0.810059 1445372709 0.230835 -0.504578 0.189270 0.810059 1445372709 0.230835 -0.504578 0.189270 0.810059 1445372709 0.230835 -0.504578 0.189270 0.810059 1445372709 0.266479 -0.500854 0.205688 0.797363 1445372709 0.266479 -0.500854 0.205688 0.797363 1445372709 0.266479 -0.500854 0.205688 0.797363 1445372709 0.266479 -0.500854 0.205688 0.797363 1445372709 0.266479 -0.500854 0.205688 0.797363 1445372709 0.266479 -0.500854 0.205688 0.797363 1445372709 0.266479 -0.500854 0.205688 0.797363 1445372709 0.302246 -0.500916 0.204102 0.784851 1445372709 0.302246 -0.500916 0.204102 0.784851 1445372709 0.302246 -0.500916 0.204102 0.784851 1445372709 0.302246 -0.500916 0.204102 0.784851 1445372709 0.302246 -0.500916 0.204102 0.784851 1445372709 0.334473 -0.504089 0.191711 0.772827 1445372709 0.334473 -0.504089 0.191711 0.772827 1445372709 0.334473 -0.504089 0.191711 0.772827 1445372709 0.334473 -0.504089 0.191711 0.772827 1445372709 0.334473 -0.504089 0.191711 0.772827 1445372709 0.334473 -0.504089 0.191711 0.772827 1445372709 0.366150 -0.504517 0.185608 0.759521 1445372709 0.366150 -0.504517 0.185608 0.759521 1445372709 0.366150 -0.504517 0.185608 0.759521 1445372709 0.366150 -0.504517 0.185608 0.759521 1445372709 0.366150 -0.504517 0.185608 0.759521 1445372709 0.366150 -0.504517 0.185608 0.759521 1445372709 0.401062 -0.497070 0.192932 0.744873 1445372709 0.401062 -0.497070 0.192932 0.744873 1445372709 0.401062 -0.497070 0.192932 0.744873 1445372709 0.401062 -0.497070 0.192932 0.744873 1445372709 0.401062 -0.497070 0.192932 0.744873 1445372709 0.401062 -0.497070 0.192932 0.744873 1445372709 0.444336 -0.471619 0.219299 0.729370 1445372709 0.444336 -0.471619 0.219299 0.729370 1445372709 0.444336 -0.471619 0.219299 0.729370 1445372709 0.444336 -0.471619 0.219299 0.729370 1445372709 0.444336 -0.471619 0.219299 0.729370 1445372709 0.444336 -0.471619 0.219299 0.729370 1445372709 0.457581 -0.445557 0.248596 0.728149 1445372709 0.457581 -0.445557 0.248596 0.728149 1445372709 0.457581 -0.445557 0.248596 0.728149 1445372709 0.457581 -0.445557 0.248596 0.728149 1445372709 0.457581 -0.445557 0.248596 0.728149 1445372710 0.457581 -0.445557 0.248596 0.728149 1445372710 0.438171 -0.443298 0.249329 0.741089 1445372710 0.438171 -0.443298 0.249329 0.741089 1445372710 0.438171 -0.443298 0.249329 0.741089 1445372710 0.438171 -0.443298 0.249329 0.741089 1445372710 0.438171 -0.443298 0.249329 0.741089 1445372710 0.438171 -0.443298 0.249329 0.741089 1445372710 0.399475 -0.449463 0.237793 0.762756 1445372710 0.399475 -0.449463 0.237793 0.762756 1445372710 0.399475 -0.449463 0.237793 0.762756 1445372710 0.399475 -0.449463 0.237793 0.762756 1445372710 0.399475 -0.449463 0.237793 0.762756 1445372710 0.399475 -0.449463 0.237793 0.762756 1445372710 0.354248 -0.461548 0.224304 0.781738 1445372710 0.354248 -0.461548 0.224304 0.781738 1445372710 0.354248 -0.461548 0.224304 0.781738 1445372710 0.354248 -0.461548 0.224304 0.781738 1445372710 0.354248 -0.461548 0.224304 0.781738 1445372710 0.354248 -0.461548 0.224304 0.781738 1445372710 0.354248 -0.461548 0.224304 0.781738 1445372710 0.315125 -0.477112 0.207458 0.793701 1445372710 0.315125 -0.477112 0.207458 0.793701 1445372710 0.315125 -0.477112 0.207458 0.793701 1445372710 0.315125 -0.477112 0.207458 0.793701 1445372710 0.315125 -0.477112 0.207458 0.793701 1445372710 0.315125 -0.477112 0.207458 0.793701 1445372710 0.315125 -0.477112 0.207458 0.793701 1445372710 0.290588 -0.491211 0.197937 0.796875 1445372710 0.290588 -0.491211 0.197937 0.796875 1445372710 0.290588 -0.491211 0.197937 0.796875 1445372710 0.290588 -0.491211 0.197937 0.796875 1445372710 0.290588 -0.491211 0.197937 0.796875 1445372710 0.290588 -0.491211 0.197937 0.796875 1445372710 0.276123 -0.499146 0.191223 0.798767 1445372710 0.276123 -0.499146 0.191223 0.798767 1445372710 0.276123 -0.499146 0.191223 0.798767 1445372710 0.276123 -0.499146 0.191223 0.798767 1445372710 0.276123 -0.499146 0.191223 0.798767 1445372710 0.276123 -0.499146 0.191223 0.798767 1445372710 0.261292 -0.504883 0.172974 0.804260 1445372710 0.261292 -0.504883 0.172974 0.804260 1445372710 0.261292 -0.504883 0.172974 0.804260 1445372710 0.261292 -0.504883 0.172974 0.804260 1445372710 0.261292 -0.504883 0.172974 0.804260 1445372710 0.261292 -0.504883 0.172974 0.804260 1445372710 0.271057 -0.503540 0.169006 0.802734 1445372710 0.271057 -0.503540 0.169006 0.802734 1445372710 0.271057 -0.503540 0.169006 0.802734 1445372710 0.271057 -0.503540 0.169006 0.802734 1445372710 0.271057 -0.503540 0.169006 0.802734 1445372710 0.271057 -0.503540 0.169006 0.802734 1445372710 0.305054 -0.498535 0.175720 0.792114 1445372710 0.305054 -0.498535 0.175720 0.792114 1445372710 0.305054 -0.498535 0.175720 0.792114 1445372710 0.305054 -0.498535 0.175720 0.792114 1445372710 0.305054 -0.498535 0.175720 0.792114 1445372710 0.305054 -0.498535 0.175720 0.792114 1445372710 0.342590 -0.495667 0.171570 0.779419 1445372710 0.342590 -0.495667 0.171570 0.779419 1445372710 0.342590 -0.495667 0.171570 0.779419 1445372710 0.342590 -0.495667 0.171570 0.779419 1445372710 0.342590 -0.495667 0.171570 0.779419 1445372710 0.342590 -0.495667 0.171570 0.779419 1445372710 0.342590 -0.495667 0.171570 0.779419 1445372710 
0.504395 -0.517273 0.181946 0.666992 1445372712 0.504395 -0.517273 0.181946 0.666992 1445372712 0.504395 -0.517273 0.181946 0.666992 1445372712 0.504395 -0.517273 0.181946 0.666992 1445372712 0.504395 -0.517273 0.181946 0.666992 1445372712 0.584595 -0.512390 0.144653 0.612183 1445372712 0.584595 -0.512390 0.144653 0.612183 1445372712 0.584595 -0.512390 0.144653 0.612183 1445372712 0.584595 -0.512390 0.144653 0.612183 1445372712 0.584595 -0.512390 0.144653 0.612183 1445372712 0.584595 -0.512390 0.144653 0.612183 1445372712 0.670044 -0.494812 0.140259 0.535217 1445372712 0.670044 -0.494812 0.140259 0.535217 1445372712 0.670044 -0.494812 0.140259 0.535217 1445372712 0.670044 -0.494812 0.140259 0.535217 1445372712 0.670044 -0.494812 0.140259 0.535217 1445372712 0.670044 -0.494812 0.140259 0.535217 1445372712 0.711792 -0.507263 0.121460 0.470337 1445372712 0.711792 -0.507263 0.121460 0.470337 1445372712 0.711792 -0.507263 0.121460 0.470337 1445372712 0.711792 -0.507263 0.121460 0.470337 1445372712 0.711792 -0.507263 0.121460 0.470337 1445372712 0.711792 -0.507263 0.121460 0.470337 1445372712 0.727417 -0.504761 0.124146 0.447815 1445372712 0.727417 -0.504761 0.124146 0.447815 1445372712 0.727417 -0.504761 0.124146 0.447815 1445372712 0.727417 -0.504761 0.124146 0.447815 1445372712 0.727417 -0.504761 0.124146 0.447815 1445372712 0.727417 -0.504761 0.124146 0.447815 1445372712 0.718750 -0.472534 0.139160 0.490540 1445372712 0.718750 -0.472534 0.139160 0.490540 1445372712 0.718750 -0.472534 0.139160 0.490540 1445372712 0.718750 -0.472534 0.139160 0.490540 1445372712 0.718750 -0.472534 0.139160 0.490540 1445372712 0.718750 -0.472534 0.139160 0.490540 1445372712 0.671753 -0.460999 0.151306 0.559753 1445372712 0.671753 -0.460999 0.151306 0.559753 1445372712 0.671753 -0.460999 0.151306 0.559753 1445372712 0.671753 -0.460999 0.151306 0.559753 1445372712 0.585876 -0.471741 0.171997 0.636047 1445372712 0.585876 -0.471741 0.171997 0.636047 1445372712 0.585876 -0.471741 0.171997 0.636047 1445372712 0.585876 -0.471741 0.171997 0.636047 1445372712 0.585876 -0.471741 0.171997 0.636047 1445372712 0.585876 -0.471741 0.171997 0.636047 1445372712 0.585876 -0.471741 0.171997 0.636047 1445372712 0.501282 -0.482788 0.192810 0.691711 1445372712 0.501282 -0.482788 0.192810 0.691711 1445372712 0.501282 -0.482788 0.192810 0.691711 1445372712 0.501282 -0.482788 0.192810 0.691711 1445372712 0.501282 -0.482788 0.192810 0.691711 1445372712 0.501282 -0.482788 0.192810 0.691711 1445372712 0.430237 -0.500366 0.208923 0.721680 1445372712 0.430237 -0.500366 0.208923 0.721680 1445372712 0.430237 -0.500366 0.208923 0.721680 1445372712 0.430237 -0.500366 0.208923 0.721680 1445372712 0.430237 -0.500366 0.208923 0.721680 1445372712 0.430237 -0.500366 0.208923 0.721680 1445372712 0.388062 -0.514160 0.245972 0.724243 1445372712 0.388062 -0.514160 0.245972 0.724243 1445372712 0.388062 -0.514160 0.245972 0.724243 1445372712 0.388062 -0.514160 0.245972 0.724243 1445372712 0.388062 -0.514160 0.245972 0.724243 1445372712 0.388062 -0.514160 0.245972 0.724243 1445372712 0.388062 -0.514160 0.245972 0.724243 1445372712 0.382263 -0.512756 0.269958 0.719727 1445372712 0.382263 -0.512756 0.269958 0.719727 1445372713 0.382263 -0.512756 0.269958 0.719727 1445372713 0.382263 -0.512756 0.269958 0.719727 1445372713 0.382263 -0.512756 0.269958 0.719727 1445372713 0.382263 -0.512756 0.269958 0.719727 1445372713 0.378174 -0.518799 0.247314 0.725647 1445372713 0.378174 -0.518799 0.247314 0.725647 1445372713 0.378174 -0.518799 0.247314 0.725647 1445372713 0.378174 -0.518799 0.247314 0.725647 1445372713 0.378174 -0.518799 0.247314 0.725647 1445372713 0.378174 -0.518799 0.247314 0.725647 1445372713 0.412964 -0.520569 0.203430 0.719055 1445372713 0.412964 -0.520569 0.203430 0.719055 1445372713 0.412964 -0.520569 0.203430 0.719055 1445372713 0.412964 -0.520569 0.203430 0.719055 1445372713 0.412964 -0.520569 0.203430 0.719055 1445372713 0.412964 -0.520569 0.203430 0.719055 1445372713 0.464355 -0.526306 0.151306 0.696045 1445372713 0.464355 -0.526306 0.151306 0.696045 1445372713 0.464355 -0.526306 0.151306 0.696045 1445372713 0.464355 -0.526306 0.151306 0.696045 1445372713 0.464355 -0.526306 0.151306 0.696045 1445372713 0.464355 -0.526306 0.151306 0.696045 1445372713 0.552734 -0.541260 0.116272 0.622803 1445372713 0.552734 -0.541260 0.116272 0.622803 1445372713 0.552734 -0.541260 0.116272 0.622803 1445372713 0.552734 -0.541260 0.116272 0.622803 1445372713 0.552734 -0.541260 0.116272 0.622803 1445372713 0.552734 -0.541260 0.116272 0.622803 1445372713 0.552734 -0.541260 0.116272 0.622803 1445372713 0.647217 -0.539185 0.109497 0.527527 1445372713 0.647217 -0.539185 0.109497 0.527527 1445372713 0.647217 -0.539185 0.109497 0.527527 1445372713 0.647217 -0.539185 0.109497 0.527527 1445372713 0.647217 -0.539185 0.109497 0.527527 1445372713 0.647217 -0.539185 0.109497 0.527527 1445372713 0.703430 -0.542358 0.091858 0.450073 1445372713 0.703430 -0.542358 0.091858 0.450073 1445372713 0.703430 -0.542358 0.091858 0.450073 1445372713 0.703430 -0.542358 0.091858 0.450073 1445372713 0.703430 -0.542358 0.091858 0.450073 1445372713 0.703430 -0.542358 0.091858 0.450073 1445372713 0.735901 -0.518799 0.101807 0.422913 1445372713 0.735901 -0.518799 0.101807 0.422913 1445372713 0.735901 -0.518799 0.101807 0.422913 1445372713 0.735901 -0.518799 0.101807 0.422913 1445372713 0.735901 -0.518799 0.101807 0.422913 1445372713 0.735901 -0.518799 0.101807 0.422913 1445372713 0.734131 -0.480225 0.116638 0.465637 1445372713 0.734131 -0.480225 0.116638 0.465637 1445372713 0.734131 -0.480225 0.116638 0.465637 1445372713 0.734131 -0.480225 0.116638 0.465637 1445372713 0.734131 -0.480225 0.116638 0.465637 1445372713 0.734131 -0.480225 0.116638 0.465637 1445372713 0.734131 -0.480225 0.116638 0.465637 1445372713 0.675659 -0.484497 0.113647 0.543884 1445372713 0.675659 -0.484497 0.113647 0.543884 1445372713 0.675659 -0.484497 0.113647 0.543884 1445372713 0.675659 -0.484497 0.113647 0.543884 1445372713 0.675659 -0.484497 0.113647 0.543884 1445372713 0.675659 -0.484497 0.113647 0.543884 1445372713 0.580383 -0.492798 0.117615 0.637512 1445372713 0.580383 -0.492798 0.117615 0.637512 1445372713 0.580383 -0.492798 0.117615 0.637512 1445372713 0.580383 -0.492798 0.117615 0.637512 1445372713 0.580383 -0.492798 0.117615 0.637512 1445372713 0.580383 -0.492798 0.117615 0.637512 1445372713 0.476074 -0.496155 0.137390 0.712952 1445372713 0.476074 -0.496155 0.137390 0.712952 1445372713 0.476074 -0.496155 0.137390 0.712952 1445372713 0.476074 -0.496155 0.137390 0.712952 1445372713 0.476074 -0.496155 0.137390 0.712952 1445372713 0.476074 -0.496155 0.137390 0.712952 1445372713 0.383667 -0.490540 0.170105 0.763672 1445372713 0.383667 -0.490540 0.170105 0.763672 1445372713 0.383667 -0.490540 0.170105 0.763672 1445372713 0.383667 -0.490540 0.170105 0.763672 1445372713 0.383667 -0.490540 0.170105 0.763672 1445372713 0.383667 -0.490540 0.170105 0.763672 1445372713 0.337036 -0.494995 0.192566 0.777344 1445372713 0.337036 -0.494995 0.192566 0.777344 1445372713 0.337036 -0.494995 0.192566 0.777344 1445372713 0.337036 -0.494995 0.192566 0.777344 1445372713 0.337036 -0.494995 0.192566 0.777344 1445372713 0.337036 -0.494995 0.192566 0.777344 1445372713 0.342773 -0.500610 0.225525 0.762207 1445372713 0.342773 -0.500610 0.225525 0.762207 1445372713 0.342773 -0.500610 0.225525 0.762207 1445372713 0.342773 -0.500610 0.225525 0.762207 1445372713 0.342773 -0.500610 0.225525 0.762207 1445372713 0.342773 -0.500610 0.225525 0.762207 1445372713 0.352234 -0.509033 0.219666 0.754028 1445372713 0.352234 -0.509033 0.219666 0.754028 1445372713 0.352234 -0.509033 0.219666 0.754028 1445372713 0.352234 -0.509033 0.219666 0.754028 1445372713 0.352234 -0.509033 0.219666 0.754028 1445372713 0.352234 -0.509033 0.219666 0.754028 1445372713 0.387329 -0.526001 0.156738 0.740723 1445372713 0.387329 -0.526001 0.156738 0.740723 1445372713 0.387329 -0.526001 0.156738 0.740723 1445372713 0.387329 -0.526001 0.156738 0.740723 1445372713 0.387329 -0.526001 0.156738 0.740723 1445372713 0.387329 -0.526001 0.156738 0.740723 1445372713 0.472168 -0.532776 0.093933 0.695923 1445372713 0.472168 -0.532776 0.093933 0.695923 1445372713 0.472168 -0.532776 0.093933 0.695923 1445372713 0.472168 -0.532776 0.093933 0.695923 1445372713 0.472168 -0.532776 0.093933 0.695923 1445372713 0.472168 -0.532776 0.093933 0.695923 1445372713 0.586243 -0.519958 0.057556 0.618530 1445372713 0.586243 -0.519958 0.057556 0.618530 1445372713 0.586243 -0.519958 0.057556 0.618530 1445372714 0.586243 -0.519958 0.057556 0.618530 1445372714 0.586243 -0.519958 0.057556 0.618530 1445372714 0.586243 -0.519958 0.057556 0.618530 1445372714 0.586243 -0.519958 0.057556 0.618530 1445372714 0.686523 -0.504333 0.043457 0.521912 1445372714 0.686523 -0.504333 0.043457 0.521912 1445372714 0.686523 -0.504333 0.043457 0.521912 1445372714 0.686523 -0.504333 0.043457 0.521912 1445372714 0.686523 -0.504333 0.043457 0.521912 1445372714 0.686523 -0.504333 0.043457 0.521912 1445372714 0.734436 -0.506958 0.020752 0.450684 1445372714 0.734436 -0.506958 0.020752 0.450684 1445372714 0.734436 -0.506958 0.020752 0.450684 1445372714 0.734436 -0.506958 0.020752 0.450684 1445372714 0.734436 -0.506958 0.020752 0.450684 1445372714 0.734436 -0.506958 0.020752 0.450684 1445372714 0.743958 -0.485229 0.035583 0.458008 1445372714 0.743958 -0.485229 0.035583 0.458008 1445372714 0.743958 -0.485229 0.035583 0.458008 1445372714 0.743958 -0.485229 0.035583 0.458008 1445372714 0.743958 -0.485229 0.035583 0.458008 1445372714 0.743958 -0.485229 0.035583 0.458008 1445372714 0.715759 -0.474060 0.054626 0.509888 1445372714 0.715759 -0.474060 0.054626 0.509888 1445372714 0.715759 -0.474060 0.054626 0.509888 1445372714 0.715759 -0.474060 0.054626 0.509888 1445372714 0.715759 -0.474060 0.054626 0.509888 1445372714 0.715759 -0.474060 0.054626 0.509888 1445372714 0.638489 -0.494629 0.060059 0.586548 1445372714 0.638489 -0.494629 0.060059 0.586548 1445372714 0.638489 -0.494629 0.060059 0.586548 1445372714 0.638489 -0.494629 0.060059 0.586548 1445372714 0.638489 -0.494629 0.060059 0.586548 1445372714 0.638489 -0.494629 0.060059 0.586548 1445372714 0.638489 -0.494629 0.060059 0.586548 1445372714 0.536133 -0.499390 0.087952 0.674805 1445372714 0.536133 -0.499390 0.087952 0.674805 1445372714 0.536133 -0.499390 0.087952 0.674805 1445372714 0.536133 -0.499390 0.087952 0.674805 1445372714 0.536133 -0.499390 0.087952 0.674805 1445372714 0.536133 -0.499390 0.087952 0.674805 1445372714 0.439575 -0.496460 0.130310 0.737061 1445372714 0.439575 -0.496460 0.130310 0.737061 1445372714 0.439575 -0.496460 0.130310 0.737061 1445372714 0.439575 -0.496460 0.130310 0.737061 1445372714 0.439575 -0.496460 0.130310 0.737061 1445372714 0.439575 -0.496460 0.130310 0.737061 1445372714 0.439575 -0.496460 0.130310 0.737061 1445372714 0.362000 -0.496338 0.166443 0.771301 1445372714 0.362000 -0.496338 0.166443 0.771301 1445372714 0.362000 -0.496338 0.166443 0.771301 1445372714 0.362000 -0.496338 0.166443 0.771301 1445372714 0.362000 -0.496338 0.166443 0.771301 1445372714 0.362000 -0.496338 0.166443 0.771301 1445372714 0.326782 -0.505920 0.192200 0.774780 1445372714 0.326782 -0.505920 0.192200 0.774780 1445372714 0.326782 -0.505920 0.192200 0.774780 1445372714 0.326782 -0.505920 0.192200 0.774780 1445372714 0.326782 -0.505920 0.192200 0.774780 1445372714 0.326782 -0.505920 0.192200 0.774780 1445372714 0.326782 -0.505920 0.192200 0.774780 1445372714 0.322815 -0.507996 0.226746 0.765686 1445372714 0.322815 -0.507996 0.226746 0.765686 1445372714 0.322815 -0.507996 0.226746 0.765686 1445372714 0.322815 -0.507996 0.226746 0.765686 1445372714 0.322815 -0.507996 0.226746 0.765686 1445372714 0.322815 -0.507996 0.226746 0.765686 1445372714 0.320129 -0.513733 0.200378 0.770325 1445372714 0.320129 -0.513733 0.200378 0.770325 1445372714 0.320129 -0.513733 0.200378 0.770325 1445372714 0.320129 -0.513733 0.200378 0.770325 1445372714 0.320129 -0.513733 0.200378 0.770325 1445372714 0.356628 -0.526978 0.134094 0.759644 1445372714 0.356628 -0.526978 0.134094 0.759644 1445372714 0.356628 -0.526978 0.134094 0.759644 1445372714 0.356628 -0.526978 0.134094 0.759644 1445372714 0.356628 -0.526978 0.134094 0.759644 1445372714 0.356628 -0.526978 0.134094 0.759644 1445372714 0.356628 -0.526978 0.134094 0.759644 1445372714 0.433167 -0.533813 0.079895 0.721802 1445372714 0.433167 -0.533813 0.079895 0.721802 1445372714 0.433167 -0.533813 0.079895 0.721802 1445372714 0.433167 -0.533813 0.079895 0.721802 1445372714 0.433167 -0.533813 0.079895 0.721802 1445372714 0.433167 -0.533813 0.079895 0.721802 1445372714 0.540405 -0.548523 0.056274 0.635559 1445372714 0.540405 -0.548523 0.056274 0.635559 1445372714 0.540405 -0.548523 0.056274 0.635559 1445372714 0.540405 -0.548523 0.056274 0.635559 1445372714 0.540405 -0.548523 0.056274 0.635559 1445372714 0.540405 -0.548523 0.056274 0.635559 1445372714 0.637207 -0.550903 0.056396 0.536011 1445372714 0.637207 -0.550903 0.056396 0.536011 1445372714 0.637207 -0.550903 0.056396 0.536011 1445372714 0.637207 -0.550903 0.056396 0.536011 1445372714 0.637207 -0.550903 0.056396 0.536011 1445372714 0.637207 -0.550903 0.056396 0.536011 1445372714 0.637207 -0.550903 0.056396 0.536011 1445372714 0.692444 -0.546204 0.055420 0.468140 1445372714 0.692444 -0.546204 0.055420 0.468140 1445372714 0.692444 -0.546204 0.055420 0.468140 1445372714 0.692444 -0.546204 0.055420 0.468140 1445372714 0.692444 -0.546204 0.055420 0.468140 1445372714 0.692444 -0.546204 0.055420 0.468140 1445372714 0.721985 -0.495300 0.089172 0.474792 1445372714 0.721985 -0.495300 0.089172 0.474792 1445372714 0.721985 -0.495300 0.089172 0.474792 1445372714 0.721985 -0.495300 0.089172 0.474792 1445372714 0.721985 -0.495300 0.089172 0.474792 1445372714 0.721985 -0.495300 0.089172 0.474792 1445372714 0.695007 -0.479370 0.087280 0.528687 1445372714 0.695007 -0.479370 0.087280 0.528687 1445372714 0.695007 -0.479370 0.087280 0.528687 1445372714 0.695007 -0.479370 0.087280 0.528687 1445372715 0.695007 -0.479370 0.087280 0.528687 1445372715 0.695007 -0.479370 0.087280 0.528687 1445372715 0.695007 -0.479370 0.087280 0.528687 1445372715 0.603088 -0.522339 0.072205 0.598511 1445372715 0.603088 -0.522339 0.072205 0.598511 1445372715 0.603088 -0.522339 0.072205 0.598511 1445372715 0.603088 -0.522339 0.072205 0.598511 1445372715 0.603088 -0.522339 0.072205 0.598511 1445372715 0.603088 -0.522339 0.072205 0.598511 1445372715 0.497009 -0.551086 0.063965 0.667236 1445372715 0.497009 -0.551086 0.063965 0.667236 1445372715 0.497009 -0.551086 0.063965 0.667236 1445372715 0.497009 -0.551086 0.063965 0.667236 1445372715 0.497009 -0.551086 0.063965 0.667236 1445372715 0.497009 -0.551086 0.063965 0.667236 1445372715 0.424011 -0.548523 0.082397 0.715881 1445372715 0.424011 -0.548523 0.082397 0.715881 1445372715 0.424011 -0.548523 0.082397 0.715881 1445372715 0.424011 -0.548523 0.082397 0.715881 1445372715 0.424011 -0.548523 0.082397 0.715881 1445372715 0.424011 -0.548523 0.082397 0.715881 1445372715 0.424011 -0.548523 0.082397 0.715881 1445372715 0.346924 -0.546326 0.109070 0.754517 1445372715 0.346924 -0.546326 0.109070 0.754517 1445372715 0.346924 -0.546326 0.109070 0.754517 1445372715 0.346924 -0.546326 0.109070 0.754517 1445372715 0.346924 -0.546326 0.109070 0.754517 1445372715 0.346924 -0.546326 0.109070 0.754517 1445372715 0.346924 -0.546326 0.109070 0.754517 1445372715 0.310303 -0.552917 0.125427 0.763062 1445372715 0.310303 -0.552917 0.125427 0.763062 1445372715 0.310303 -0.552917 0.125427 0.763062 1445372715 0.310303 -0.552917 0.125427 0.763062 1445372715 0.310303 -0.552917 0.125427 0.763062 1445372715 0.310303 -0.552917 0.125427 0.763062 1445372715 0.342529 -0.537231 0.184204 0.748413 1445372715 0.342529 -0.537231 0.184204 0.748413 1445372715 0.342529 -0.537231 0.184204 0.748413 1445372715 0.342529 -0.537231 0.184204 0.748413 1445372715 0.342529 -0.537231 0.184204 0.748413 1445372715 0.364807 -0.544983 0.164368 0.736755 1445372715 0.364807 -0.544983 0.164368 0.736755 1445372715 0.364807 -0.544983 0.164368 0.736755 1445372715 0.364807 -0.544983 0.164368 0.736755 1445372715 0.364807 -0.544983 0.164368 0.736755 1445372715 0.364807 -0.544983 0.164368 0.736755 1445372715 0.364807 -0.544983 0.164368 0.736755 1445372715 0.416138 -0.550415 0.093384 0.717712 1445372715 0.416138 -0.550415 0.093384 0.717712 1445372715 0.416138 -0.550415 0.093384 0.717712 1445372715 0.416138 -0.550415 0.093384 0.717712 1445372715 0.416138 -0.550415 0.093384 0.717712 1445372715 0.508179 -0.556580 0.071960 0.653259 1445372715 0.508179 -0.556580 0.071960 0.653259 1445372715 0.508179 -0.556580 0.071960 0.653259 1445372715 0.508179 -0.556580 0.071960 0.653259 1445372715 0.508179 -0.556580 0.071960 0.653259 1445372715 0.508179 -0.556580 0.071960 0.653259 1445372715 0.508179 -0.556580 0.071960 0.653259 1445372715 0.604980 -0.553467 0.074219 0.567566 1445372715 0.604980 -0.553467 0.074219 0.567566 1445372715 0.604980 -0.553467 0.074219 0.567566 1445372715 0.604980 -0.553467 0.074219 0.567566 1445372715 0.604980 -0.553467 0.074219 0.567566 1445372715 0.604980 -0.553467 0.074219 0.567566 1445372715 0.604980 -0.553467 0.074219 0.567566 1445372715 0.672668 -0.556030 0.075317 0.482300 1445372715 0.672668 -0.556030 0.075317 0.482300 1445372715 0.672668 -0.556030 0.075317 0.482300 1445372715 0.672668 -0.556030 0.075317 0.482300 1445372715 0.672668 -0.556030 0.075317 0.482300 1445372715 0.672668 -0.556030 0.075317 0.482300 1445372715 0.698181 -0.570007 0.074524 0.426697 1445372715 0.698181 -0.570007 0.074524 0.426697 1445372715 0.698181 -0.570007 0.074524 0.426697 1445372715 0.698181 -0.570007 0.074524 0.426697 1445372715 0.698181 -0.570007 0.074524 0.426697 1445372715 0.706970 -0.551331 0.104919 0.430298 1445372715 0.706970 -0.551331 0.104919 0.430298 1445372715 0.706970 -0.551331 0.104919 0.430298 1445372715 0.706970 -0.551331 0.104919 0.430298 1445372715 0.706970 -0.551331 0.104919 0.430298 1445372715 0.706970 -0.551331 0.104919 0.430298 1445372715 0.664001 -0.551697 0.115540 0.491211 1445372715 0.664001 -0.551697 0.115540 0.491211 1445372715 0.664001 -0.551697 0.115540 0.491211 1445372715 0.664001 -0.551697 0.115540 0.491211 1445372715 0.664001 -0.551697 0.115540 0.491211 1445372715 0.664001 -0.551697 0.115540 0.491211 1445372715 0.590027 -0.563354 0.099182 0.569763 1445372715 0.590027 -0.563354 0.099182 0.569763 1445372715 0.590027 -0.563354 0.099182 0.569763 1445372715 0.590027 -0.563354 0.099182 0.569763 1445372715 0.590027 -0.563354 0.099182 0.569763 1445372715 0.590027 -0.563354 0.099182 0.569763 1445372715 0.521240 -0.537964 0.114258 0.652527 1445372715 0.521240 -0.537964 0.114258 0.652527 1445372715 0.521240 -0.537964 0.114258 0.652527 1445372715 0.521240 -0.537964 0.114258 0.652527 1445372715 0.521240 -0.537964 0.114258 0.652527 1445372715 0.521240 -0.537964 0.114258 0.652527 1445372715 0.521240 -0.537964 0.114258 0.652527 1445372715 0.426697 -0.541565 0.139282 0.710754 1445372715 0.426697 -0.541565 0.139282 0.710754 1445372715 0.426697 -0.541565 0.139282 0.710754 1445372715 0.426697 -0.541565 0.139282 0.710754 1445372715 0.426697 -0.541565 0.139282 0.710754 1445372715 0.426697 -0.541565 0.139282 0.710754 1445372715 0.361145 -0.561707 0.139099 0.731201 1445372715 0.361145 -0.561707 0.139099 0.731201 1445372715 0.361145 -0.561707 0.139099 0.731201 1445372715 0.361145 -0.561707 0.139099 0.731201 1445372715 0.361145 -0.561707 0.139099 0.731201 1445372716 0.361145 -0.561707 0.139099 0.731201 1445372716 0.361145 -0.561707 0.139099 0.731201 1445372716 0.373596 -0.555908 0.188599 0.718201 1445372716 0.373596 -0.555908 0.188599 0.718201 1445372716 0.373596 -0.555908 0.188599 0.718201 1445372716 0.373596 -0.555908 0.188599 0.718201 1445372716 0.373596 -0.555908 0.188599 0.718201 1445372716 0.373596 -0.555908 0.188599 0.718201 1445372716 0.398682 -0.542847 0.236206 0.700378 1445372716 0.398682 -0.542847 0.236206 0.700378 1445372716 0.398682 -0.542847 0.236206 0.700378 1445372716 0.398682 -0.542847 0.236206 0.700378 1445372716 0.398682 -0.542847 0.236206 0.700378 1445372716 0.398682 -0.542847 0.236206 0.700378 1445372716 0.417175 -0.560059 0.198120 0.687805 1445372716 0.417175 -0.560059 0.198120 0.687805 1445372716 0.417175 -0.560059 0.198120 0.687805 1445372716 0.417175 -0.560059 0.198120 0.687805 1445372716 0.417175 -0.560059 0.198120 0.687805 1445372716 0.417175 -0.560059 0.198120 0.687805 1445372716 0.468140 -0.572021 0.128906 0.661011 1445372716 0.468140 -0.572021 0.128906 0.661011 1445372716 0.468140 -0.572021 0.128906 0.661011 1445372716 0.468140 -0.572021 0.128906 0.661011 1445372716 0.468140 -0.572021 0.128906 0.661011 1445372716 0.468140 -0.572021 0.128906 0.661011 1445372716 0.468140 -0.572021 0.128906 0.661011 1445372716 0.554749 -0.572693 0.100281 0.595093 1445372716 0.554749 -0.572693 0.100281 0.595093 1445372716 0.554749 -0.572693 0.100281 0.595093 1445372716 0.554749 -0.572693 0.100281 0.595093 1445372716 0.554749 -0.572693 0.100281 0.595093 1445372716 0.637329 -0.556458 0.097595 0.523987 1445372716 0.637329 -0.556458 0.097595 0.523987 1445372716 0.637329 -0.556458 0.097595 0.523987 1445372716 0.637329 -0.556458 0.097595 0.523987 1445372716 0.637329 -0.556458 0.097595 0.523987 1445372716 0.637329 -0.556458 0.097595 0.523987 1445372716 0.686829 -0.553833 0.090942 0.461731 1445372716 0.686829 -0.553833 0.090942 0.461731 1445372716 0.686829 -0.553833 0.090942 0.461731 1445372716 0.686829 -0.553833 0.090942 0.461731 1445372716 0.686829 -0.553833 0.090942 0.461731 1445372716 0.686829 -0.553833 0.090942 0.461731 1445372716 0.709473 -0.554871 0.098022 0.423279 1445372716 0.709473 -0.554871 0.098022 0.423279 1445372716 0.709473 -0.554871 0.098022 0.423279 1445372716 0.709473 -0.554871 0.098022 0.423279 1445372716 0.709473 -0.554871 0.098022 0.423279 1445372716 0.709473 -0.554871 0.098022 0.423279 1445372716 0.722168 -0.521057 0.130859 0.435608 1445372716 0.722168 -0.521057 0.130859 0.435608 1445372716 0.722168 -0.521057 0.130859 0.435608 1445372716 0.722168 -0.521057 0.130859 0.435608 1445372716 0.722168 -0.521057 0.130859 0.435608 1445372716 0.722168 -0.521057 0.130859 0.435608 1445372716 0.722168 -0.521057 0.130859 0.435608 1445372716 0.682800 -0.526062 0.128845 0.490295 1445372716 0.682800 -0.526062 0.128845 0.490295 1445372716 0.682800 -0.526062 0.128845 0.490295 1445372716 0.682800 -0.526062 0.128845 0.490295 1445372716 0.682800 -0.526062 0.128845 0.490295 1445372716 0.682800 -0.526062 0.128845 0.490295 1445372716 0.613953 -0.531372 0.128052 0.569458 1445372716 0.613953 -0.531372 0.128052 0.569458 1445372716 0.613953 -0.531372 0.128052 0.569458 1445372716 0.613953 -0.531372 0.128052 0.569458 1445372716 0.613953 -0.531372 0.128052 0.569458 1445372716 0.613953 -0.531372 0.128052 0.569458 1445372716 0.613953 -0.531372 0.128052 0.569458 1445372716 0.524414 -0.536316 0.142273 0.645813 1445372716 0.524414 -0.536316 0.142273 0.645813 1445372716 0.524414 -0.536316 0.142273 0.645813 1445372716 0.524414 -0.536316 0.142273 0.645813 1445372716 0.524414 -0.536316 0.142273 0.645813 1445372716 0.439026 -0.536804 0.154541 0.703735 1445372716 0.439026 -0.536804 0.154541 0.703735 1445372716 0.439026 -0.536804 0.154541 0.703735 1445372716 0.439026 -0.536804 0.154541 0.703735 1445372716 0.439026 -0.536804 0.154541 0.703735 1445372716 0.439026 -0.536804 0.154541 0.703735 1445372716 0.439026 -0.536804 0.154541 0.703735 1445372716 0.386414 -0.530701 0.153320 0.738586 1445372716 0.386414 -0.530701 0.153320 0.738586 1445372716 0.386414 -0.530701 0.153320 0.738586 1445372716 0.386414 -0.530701 0.153320 0.738586 1445372716 0.386414 -0.530701 0.153320 0.738586 1445372716 0.386414 -0.530701 0.153320 0.738586 1445372716 0.377930 -0.525635 0.186462 0.739014 1445372716 0.377930 -0.525635 0.186462 0.739014 1445372716 0.377930 -0.525635 0.186462 0.739014 1445372716 0.377930 -0.525635 0.186462 0.739014 1445372716 0.377930 -0.525635 0.186462 0.739014 1445372716 0.377930 -0.525635 0.186462 0.739014 1445372716 0.380737 -0.524902 0.198364 0.734924 1445372716 0.380737 -0.524902 0.198364 0.734924 1445372716 0.380737 -0.524902 0.198364 0.734924 1445372716 0.380737 -0.524902 0.198364 0.734924 1445372716 0.380737 -0.524902 0.198364 0.734924 1445372716 0.380737 -0.524902 0.198364 0.734924 1445372716 0.401489 -0.547913 0.133179 0.721680 1445372716 0.401489 -0.547913 0.133179 0.721680 1445372716 0.401489 -0.547913 0.133179 0.721680 1445372716 0.401489 -0.547913 0.133179 0.721680 1445372716 0.401489 -0.547913 0.133179 0.721680 1445372716 0.401489 -0.547913 0.133179 0.721680 1445372716 0.473389 -0.560913 0.091309 0.672974 1445372716 0.473389 -0.560913 0.091309 0.672974 1445372716 0.473389 -0.560913 0.091309 0.672974 1445372716 0.473389 -0.560913 0.091309 0.672974 1445372716 0.473389 -0.560913 0.091309 0.672974 1445372717 0.473389 -0.560913 0.091309 0.672974 1445372717 0.559204 -0.564514 0.078186 0.602051 1445372717 0.559204 -0.564514 0.078186 0.602051 1445372717 0.559204 -0.564514 0.078186 0.602051 1445372717 0.559204 -0.564514 0.078186 0.602051 1445372717 0.559204 -0.564514 0.078186 0.602051 1445372717 0.559204 -0.564514 0.078186 0.602051 1445372717 0.640503 -0.560669 0.087036 0.517456 1445372717 0.640503 -0.560669 0.087036 0.517456 1445372717 0.640503 -0.560669 0.087036 0.517456 1445372717 0.640503 -0.560669 0.087036 0.517456 1445372717 0.640503 -0.560669 0.087036 0.517456 1445372717 0.640503 -0.560669 0.087036 0.517456 1445372717 0.640503 -0.560669 0.087036 0.517456 1445372717 0.690002 -0.556213 0.095093 0.453247 1445372717 0.690002 -0.556213 0.095093 0.453247 1445372717 0.690002 -0.556213 0.095093 0.453247 1445372717 0.690002 -0.556213 0.095093 0.453247 1445372717 0.690002 -0.556213 0.095093 0.453247 1445372717 0.690002 -0.556213 0.095093 0.453247 1445372717 0.690002 -0.556213 0.095093 0.453247 1445372717 0.711060 -0.541931 0.109619 0.434326 1445372717 0.711060 -0.541931 0.109619 0.434326 1445372717 0.711060 -0.541931 0.109619 0.434326 1445372717 0.711060 -0.541931 0.109619 0.434326 1445372717 0.711060 -0.541931 0.109619 0.434326 1445372717 0.711060 -0.541931 0.109619 0.434326 1445372717 0.697815 -0.527710 0.109009 0.471924 1445372717 0.697815 -0.527710 0.109009 0.471924 1445372717 0.697815 -0.527710 0.109009 0.471924 1445372717 0.697815 -0.527710 0.109009 0.471924 1445372717 0.697815 -0.527710 0.109009 0.471924 1445372717 0.697815 -0.527710 0.109009 0.471924 1445372717 0.643005 -0.530823 0.093872 0.543945 1445372717 0.643005 -0.530823 0.093872 0.543945 1445372717 0.643005 -0.530823 0.093872 0.543945 1445372717 0.643005 -0.530823 0.093872 0.543945 1445372717 0.643005 -0.530823 0.093872 0.543945 1445372717 0.643005 -0.530823 0.093872 0.543945 1445372717 0.571350 -0.528015 0.094055 0.621155 1445372717 0.571350 -0.528015 0.094055 0.621155 1445372717 0.571350 -0.528015 0.094055 0.621155 1445372717 0.480042 -0.538025 0.106201 0.684631 1445372717 0.480042 -0.538025 0.106201 0.684631 1445372717 0.480042 -0.538025 0.106201 0.684631 1445372717 0.480042 -0.538025 0.106201 0.684631 1445372717 0.480042 -0.538025 0.106201 0.684631 1445372717 0.480042 -0.538025 0.106201 0.684631 1445372717 0.408325 -0.534302 0.113953 0.731262 1445372717 0.408325 -0.534302 0.113953 0.731262 1445372717 0.408325 -0.534302 0.113953 0.731262 1445372717 0.408325 -0.534302 0.113953 0.731262 1445372717 0.408325 -0.534302 0.113953 0.731262 1445372717 0.408325 -0.534302 0.113953 0.731262 1445372717 0.408325 -0.534302 0.113953 0.731262 1445372717 0.362061 -0.524719 0.138611 0.757874 1445372717 0.362061 -0.524719 0.138611 0.757874 1445372717 0.362061 -0.524719 0.138611 0.757874 1445372717 0.362061 -0.524719 0.138611 0.757874 1445372717 0.362061 -0.524719 0.138611 0.757874 1445372717 0.362061 -0.524719 0.138611 0.757874 1445372717 0.355591 -0.519470 0.179932 0.755798 1445372717 0.355591 -0.519470 0.179932 0.755798 1445372717 0.355591 -0.519470 0.179932 0.755798 1445372717 0.355591 -0.519470 0.179932 0.755798 1445372717 0.355591 -0.519470 0.179932 0.755798 1445372717 0.355591 -0.519470 0.179932 0.755798 1445372717 0.361572 -0.526794 0.183655 0.747009 1445372717 0.361572 -0.526794 0.183655 0.747009 1445372717 0.361572 -0.526794 0.183655 0.747009 1445372717 0.361572 -0.526794 0.183655 0.747009 1445372717 0.361572 -0.526794 0.183655 0.747009 1445372717 0.361572 -0.526794 0.183655 0.747009 1445372717 0.361572 -0.526794 0.183655 0.747009 1445372717 
0.359009 -0.553589 0.234070 0.713989 1445372719 0.359009 -0.553589 0.234070 0.713989 1445372719 0.359009 -0.553589 0.234070 0.713989 1445372719 0.368652 -0.556030 0.232361 0.707703 1445372719 0.368652 -0.556030 0.232361 0.707703 1445372719 0.368652 -0.556030 0.232361 0.707703 1445372719 0.368652 -0.556030 0.232361 0.707703 1445372719 0.368652 -0.556030 0.232361 0.707703 1445372719 0.368652 -0.556030 0.232361 0.707703 1445372719 0.387024 -0.553955 0.239807 0.696960 1445372719 0.387024 -0.553955 0.239807 0.696960 1445372719 0.387024 -0.553955 0.239807 0.696960 1445372719 0.387024 -0.553955 0.239807 0.696960 1445372719 0.387024 -0.553955 0.239807 0.696960 1445372719 0.387024 -0.553955 0.239807 0.696960 1445372719 0.387024 -0.553955 0.239807 0.696960 1445372719 0.403076 -0.555237 0.241699 0.686157 1445372719 0.403076 -0.555237 0.241699 0.686157 1445372719 0.403076 -0.555237 0.241699 0.686157 1445372719 0.403076 -0.555237 0.241699 0.686157 1445372719 0.403076 -0.555237 0.241699 0.686157 1445372719 0.403076 -0.555237 0.241699 0.686157 1445372719 0.403076 -0.555237 0.241699 0.686157 1445372719 0.413879 -0.557312 0.246155 0.676331 1445372719 0.413879 -0.557312 0.246155 0.676331 1445372719 0.413879 -0.557312 0.246155 0.676331 1445372719 0.413879 -0.557312 0.246155 0.676331 1445372719 0.413879 -0.557312 0.246155 0.676331 1445372719 0.425842 -0.547729 0.257507 0.672485 1445372719 0.425842 -0.547729 0.257507 0.672485 1445372719 0.425842 -0.547729 0.257507 0.672485 1445372719 0.425842 -0.547729 0.257507 0.672485 1445372719 0.425842 -0.547729 0.257507 0.672485 1445372719 0.425842 -0.547729 0.257507 0.672485 1445372719 0.425842 -0.547729 0.257507 0.672485 1445372719 0.428833 -0.536804 0.271851 0.673767 1445372719 0.428833 -0.536804 0.271851 0.673767 1445372719 0.428833 -0.536804 0.271851 0.673767 1445372719 0.428833 -0.536804 0.271851 0.673767 1445372719 0.428833 -0.536804 0.271851 0.673767 1445372719 0.428833 -0.536804 0.271851 0.673767 1445372719 0.422424 -0.521790 0.286560 0.683472 1445372719 0.422424 -0.521790 0.286560 0.683472 1445372720 0.422424 -0.521790 0.286560 0.683472 1445372720 0.422424 -0.521790 0.286560 0.683472 1445372720 0.422424 -0.521790 0.286560 0.683472 1445372720 0.396118 -0.520569 0.283630 0.701172 1445372720 0.396118 -0.520569 0.283630 0.701172 1445372720 0.396118 -0.520569 0.283630 0.701172 1445372720 0.396118 -0.520569 0.283630 0.701172 1445372720 0.396118 -0.520569 0.283630 0.701172 1445372720 0.364929 -0.520691 0.276184 0.720703 1445372720 0.364929 -0.520691 0.276184 0.720703 1445372720 0.364929 -0.520691 0.276184 0.720703 1445372720 0.364929 -0.520691 0.276184 0.720703 1445372720 0.364929 -0.520691 0.276184 0.720703 1445372720 0.364929 -0.520691 0.276184 0.720703 1445372720 0.364929 -0.520691 0.276184 0.720703 1445372720 0.330811 -0.522034 0.257385 0.742798 1445372720 0.330811 -0.522034 0.257385 0.742798 1445372720 0.330811 -0.522034 0.257385 0.742798 1445372720 0.330811 -0.522034 0.257385 0.742798 1445372720 0.330811 -0.522034 0.257385 0.742798 1445372720 0.302429 -0.522583 0.226624 0.764221 1445372720 0.302429 -0.522583 0.226624 0.764221 1445372720 0.302429 -0.522583 0.226624 0.764221 1445372720 0.302429 -0.522583 0.226624 0.764221 1445372720 0.302429 -0.522583 0.226624 0.764221 1445372720 0.302429 -0.522583 0.226624 0.764221 1445372720 0.291321 -0.519226 0.208313 0.775940 1445372720 0.291321 -0.519226 0.208313 0.775940 1445372720 0.291321 -0.519226 0.208313 0.775940 1445372720 0.291321 -0.519226 0.208313 0.775940 1445372720 0.291321 -0.519226 0.208313 0.775940 1445372720 0.291321 -0.519226 0.208313 0.775940 1445372720 0.299805 -0.510803 0.211609 0.777405 1445372720 0.299805 -0.510803 0.211609 0.777405 1445372720 0.299805 -0.510803 0.211609 0.777405 1445372720 0.299805 -0.510803 0.211609 0.777405 1445372720 0.299805 -0.510803 0.211609 0.777405 1445372720 0.299805 -0.510803 0.211609 0.777405 1445372720 0.321594 -0.503601 0.224121 0.769836 1445372720 0.321594 -0.503601 0.224121 0.769836 1445372720 0.321594 -0.503601 0.224121 0.769836 1445372720 0.321594 -0.503601 0.224121 0.769836 1445372720 0.321594 -0.503601 0.224121 0.769836 1445372720 0.321594 -0.503601 0.224121 0.769836 1445372720 0.321594 -0.503601 0.224121 0.769836 1445372720 0.346313 -0.498962 0.237488 0.758057 1445372720 0.346313 -0.498962 0.237488 0.758057 1445372720 0.346313 -0.498962 0.237488 0.758057 1445372720 0.346313 -0.498962 0.237488 0.758057 1445372720 0.346313 -0.498962 0.237488 0.758057 1445372720 0.346313 -0.498962 0.237488 0.758057 1445372720 0.370483 -0.496033 0.249695 0.744507 1445372720 0.370483 -0.496033 0.249695 0.744507 1445372720 0.370483 -0.496033 0.249695 0.744507 1445372720 0.370483 -0.496033 0.249695 0.744507 1445372720 0.370483 -0.496033 0.249695 0.744507 1445372720 0.370483 -0.496033 0.249695 0.744507 1445372720 0.398987 -0.488831 0.262756 0.729919 1445372720 0.398987 -0.488831 0.262756 0.729919 1445372720 0.398987 -0.488831 0.262756 0.729919 1445372720 0.398987 -0.488831 0.262756 0.729919 1445372720 0.398987 -0.488831 0.262756 0.729919 1445372720 0.398987 -0.488831 0.262756 0.729919 1445372720 0.425171 -0.485352 0.276611 0.712097 1445372720 0.425171 -0.485352 0.276611 0.712097 1445372720 0.425171 -0.485352 0.276611 0.712097 1445372720 0.425171 -0.485352 0.276611 0.712097 1445372720 0.425171 -0.485352 0.276611 0.712097 1445372720 0.425171 -0.485352 0.276611 0.712097 1445372720 0.425171 -0.485352 0.276611 0.712097 1445372720 0.441589 -0.480469 0.288269 0.700684 1445372720 0.441589 -0.480469 0.288269 0.700684 1445372720 0.441589 -0.480469 0.288269 0.700684 1445372720 0.441589 -0.480469 0.288269 0.700684 1445372720 0.441589 -0.480469 0.288269 0.700684 1445372720 0.441589 -0.480469 0.288269 0.700684 1445372720 0.438965 -0.482056 0.292603 0.699463 1445372720 0.438965 -0.482056 0.292603 0.699463 1445372720 0.438965 -0.482056 0.292603 0.699463 1445372720 0.438965 -0.482056 0.292603 0.699463 1445372720 0.438965 -0.482056 0.292603 0.699463 1445372720 0.438965 -0.482056 0.292603 0.699463 1445372720 0.416870 -0.490601 0.293640 0.706543 1445372720 0.416870 -0.490601 0.293640 0.706543 1445372720 0.416870 -0.490601 0.293640 0.706543 1445372720 0.416870 -0.490601 0.293640 0.706543 1445372720 0.416870 -0.490601 0.293640 0.706543 1445372720 0.416870 -0.490601 0.293640 0.706543 1445372720 0.389954 -0.494934 0.296814 0.717468 1445372720 0.389954 -0.494934 0.296814 0.717468 1445372720 0.389954 -0.494934 0.296814 0.717468 1445372720 0.389954 -0.494934 0.296814 0.717468 1445372720 0.389954 -0.494934 0.296814 0.717468 1445372720 0.389954 -0.494934 0.296814 0.717468 1445372720 0.389954 -0.494934 0.296814 0.717468 1445372720 0.351746 -0.504517 0.287964 0.733948 1445372720 0.351746 -0.504517 0.287964 0.733948 1445372720 0.351746 -0.504517 0.287964 0.733948 1445372720 0.351746 -0.504517 0.287964 0.733948 1445372720 0.351746 -0.504517 0.287964 0.733948 1445372720 0.351746 -0.504517 0.287964 0.733948 1445372720 0.314392 -0.517456 0.254944 0.753906 1445372720 0.314392 -0.517456 0.254944 0.753906 1445372720 0.314392 -0.517456 0.254944 0.753906 1445372720 0.314392 -0.517456 0.254944 0.753906 1445372720 0.314392 -0.517456 0.254944 0.753906 1445372720 0.314392 -0.517456 0.254944 0.753906 1445372720 0.296448 -0.521912 0.227295 0.766785 1445372720 0.296448 -0.521912 0.227295 0.766785 1445372720 0.296448 -0.521912 0.227295 0.766785 1445372721 0.296448 -0.521912 0.227295 0.766785 1445372721 0.296448 -0.521912 0.227295 0.766785 1445372721 0.296448 -0.521912 0.227295 0.766785 1445372721 0.296448 -0.521912 0.227295 0.766785 1445372721 0.300659 -0.520325 0.224121 0.767212 1445372721 0.300659 -0.520325 0.224121 0.767212 1445372721 0.300659 -0.520325 0.224121 0.767212 1445372721 0.300659 -0.520325 0.224121 0.767212 1445372721 0.300659 -0.520325 0.224121 0.767212 1445372721 0.300659 -0.520325 0.224121 0.767212 1445372721 0.328369 -0.517334 0.234253 0.754700 1445372721 0.328369 -0.517334 0.234253 0.754700 1445372721 0.328369 -0.517334 0.234253 0.754700 1445372721 0.328369 -0.517334 0.234253 0.754700 1445372721 0.328369 -0.517334 0.234253 0.754700 1445372721 0.328369 -0.517334 0.234253 0.754700 1445372721 0.328369 -0.517334 0.234253 0.754700 1445372721 0.359741 -0.517212 0.238037 0.739136 1445372721 0.359741 -0.517212 0.238037 0.739136 1445372721 0.359741 -0.517212 0.238037 0.739136 1445372721 0.359741 -0.517212 0.238037 0.739136 1445372721 0.359741 -0.517212 0.238037 0.739136 1445372721 0.359741 -0.517212 0.238037 0.739136 1445372721 0.392578 -0.518738 0.241699 0.719971 1445372721 0.392578 -0.518738 0.241699 0.719971 1445372721 0.392578 -0.518738 0.241699 0.719971 1445372721 0.392578 -0.518738 0.241699 0.719971 1445372721 0.392578 -0.518738 0.241699 0.719971 1445372721 0.392578 -0.518738 0.241699 0.719971 1445372721 0.438293 -0.506531 0.264038 0.693909 1445372721 0.438293 -0.506531 0.264038 0.693909 1445372721 0.438293 -0.506531 0.264038 0.693909 1445372721 0.438293 -0.506531 0.264038 0.693909 1445372721 0.438293 -0.506531 0.264038 0.693909 1445372721 0.438293 -0.506531 0.264038 0.693909 1445372721 0.438293 -0.506531 0.264038 0.693909 1445372721 0.473999 -0.491394 0.289185 0.670959 1445372721 0.473999 -0.491394 0.289185 0.670959 1445372721 0.473999 -0.491394 0.289185 0.670959 1445372721 0.473999 -0.491394 0.289185 0.670959 1445372721 0.473999 -0.491394 0.289185 0.670959 1445372721 0.473999 -0.491394 0.289185 0.670959 1445372721 0.486450 -0.477051 0.305237 0.665222 1445372721 0.486450 -0.477051 0.305237 0.665222 1445372721 0.486450 -0.477051 0.305237 0.665222 1445372721 0.486450 -0.477051 0.305237 0.665222 1445372721 0.486450 -0.477051 0.305237 0.665222 1445372721 0.486450 -0.477051 0.305237 0.665222 1445372721 0.465088 -0.484009 0.307434 0.674438 1445372721 0.465088 -0.484009 0.307434 0.674438 1445372721 0.465088 -0.484009 0.307434 0.674438 1445372721 0.465088 -0.484009 0.307434 0.674438 1445372721 0.465088 -0.484009 0.307434 0.674438 1445372721 0.465088 -0.484009 0.307434 0.674438 1445372721 0.465088 -0.484009 0.307434 0.674438 1445372721 0.427002 -0.491882 0.311096 0.692017 1445372721 0.427002 -0.491882 0.311096 0.692017 1445372721 0.427002 -0.491882 0.311096 0.692017 1445372721 0.427002 -0.491882 0.311096 0.692017 1445372721 0.427002 -0.491882 0.311096 0.692017 1445372721 0.427002 -0.491882 0.311096 0.692017 1445372721 0.378967 -0.502625 0.311218 0.711975 1445372721 0.378967 -0.502625 0.311218 0.711975 1445372721 0.378967 -0.502625 0.311218 0.711975 1445372721 0.378967 -0.502625 0.311218 0.711975 1445372721 0.378967 -0.502625 0.311218 0.711975 1445372721 0.378967 -0.502625 0.311218 0.711975 1445372721 0.321167 -0.520447 0.288330 0.736755 1445372721 0.321167 -0.520447 0.288330 0.736755 1445372721 0.321167 -0.520447 0.288330 0.736755 1445372721 0.321167 -0.520447 0.288330 0.736755 1445372721 0.321167 -0.520447 0.288330 0.736755 1445372721 0.321167 -0.520447 0.288330 0.736755 1445372721 0.274170 -0.534180 0.239624 0.762878 1445372721 0.274170 -0.534180 0.239624 0.762878 1445372721 0.274170 -0.534180 0.239624 0.762878 1445372721 0.274170 -0.534180 0.239624 0.762878 1445372721 0.274170 -0.534180 0.239624 0.762878 1445372721 0.274170 -0.534180 0.239624 0.762878 1445372721 0.252319 -0.540283 0.202515 0.776794 1445372721 0.252319 -0.540283 0.202515 0.776794 1445372721 0.252319 -0.540283 0.202515 0.776794 1445372721 0.252319 -0.540283 0.202515 0.776794 1445372721 0.252319 -0.540283 0.202515 0.776794 1445372721 0.252319 -0.540283 0.202515 0.776794 1445372721 0.253967 -0.539795 0.193970 0.778748 1445372721 0.253967 -0.539795 0.193970 0.778748 1445372721 0.253967 -0.539795 0.193970 0.778748 1445372721 0.253967 -0.539795 0.193970 0.778748 1445372721 0.253967 -0.539795 0.193970 0.778748 1445372721 0.253967 -0.539795 0.193970 0.778748 1445372721 0.278625 -0.537659 0.201172 0.769897 1445372721 0.278625 -0.537659 0.201172 0.769897 1445372721 0.278625 -0.537659 0.201172 0.769897 1445372721 0.278625 -0.537659 0.201172 0.769897 1445372721 0.278625 -0.537659 0.201172 0.769897 1445372721 0.278625 -0.537659 0.201172 0.769897 1445372721 0.314148 -0.535522 0.209778 0.755310 1445372721 0.314148 -0.535522 0.209778 0.755310 1445372721 0.314148 -0.535522 0.209778 0.755310 1445372721 0.314148 -0.535522 0.209778 0.755310 1445372721 0.314148 -0.535522 0.209778 0.755310 1445372721 0.314148 -0.535522 0.209778 0.755310 1445372721 0.349182 -0.538330 0.207458 0.738342 1445372721 0.349182 -0.538330 0.207458 0.738342 1445372721 0.349182 -0.538330 0.207458 0.738342 1445372721 0.349182 -0.538330 0.207458 0.738342 1445372721 0.349182 -0.538330 0.207458 0.738342 1445372721 0.349182 -0.538330 0.207458 0.738342 1445372721 0.349182 -0.538330 0.207458 0.738342 1445372721 0.384033 -0.541016 0.205933 0.719238 1445372721 0.384033 -0.541016 0.205933 0.719238 1445372721 0.384033 -0.541016 0.205933 0.719238 1445372722 0.384033 -0.541016 0.205933 0.719238 1445372722 0.384033 -0.541016 0.205933 0.719238 1445372722 0.384033 -0.541016 0.205933 0.719238 1445372722 0.418152 -0.539307 0.212952 0.699219 1445372722 0.418152 -0.539307 0.212952 0.699219 1445372722 0.418152 -0.539307 0.212952 0.699219 1445372722 0.418152 -0.539307 0.212952 0.699219 1445372722 0.418152 -0.539307 0.212952 0.699219 1445372722 0.418152 -0.539307 0.212952 0.699219 1445372722 0.418152 -0.539307 0.212952 0.699219 1445372722 0.455505 -0.523682 0.235291 0.680359 1445372722 0.455505 -0.523682 0.235291 0.680359 1445372722 0.455505 -0.523682 0.235291 0.680359 1445372722 0.455505 -0.523682 0.235291 0.680359 1445372722 0.455505 -0.523682 0.235291 0.680359 1445372722 0.484314 -0.508972 0.257080 0.663513 1445372722 0.484314 -0.508972 0.257080 0.663513 1445372722 0.484314 -0.508972 0.257080 0.663513 1445372722 0.484314 -0.508972 0.257080 0.663513 1445372722 0.484314 -0.508972 0.257080 0.663513 1445372722 0.484314 -0.508972 0.257080 0.663513 1445372722 0.484314 -0.508972 0.257080 0.663513 1445372722 0.486938 -0.499084 0.273499 0.662537 1445372722 0.486938 -0.499084 0.273499 0.662537 1445372722 0.486938 -0.499084 0.273499 0.662537 1445372722 0.486938 -0.499084 0.273499 0.662537 1445372722 0.486938 -0.499084 0.273499 0.662537 1445372722 0.486938 -0.499084 0.273499 0.662537 1445372722 0.458191 -0.507935 0.272217 0.676697 1445372722 0.458191 -0.507935 0.272217 0.676697 1445372722 0.458191 -0.507935 0.272217 0.676697 1445372722 0.458191 -0.507935 0.272217 0.676697 1445372722 0.458191 -0.507935 0.272217 0.676697 1445372722 0.458191 -0.507935 0.272217 0.676697 1445372722 0.412964 -0.523376 0.265625 0.696350 1445372722 0.412964 -0.523376 0.265625 0.696350 1445372722 0.412964 -0.523376 0.265625 0.696350 1445372722 0.412964 -0.523376 0.265625 0.696350 1445372722 0.412964 -0.523376 0.265625 0.696350 1445372722 0.412964 -0.523376 0.265625 0.696350 1445372722 0.412964 -0.523376 0.265625 0.696350 1445372722 0.357666 -0.539429 0.252258 0.719299 1445372722 0.357666 -0.539429 0.252258 0.719299 1445372722 0.357666 -0.539429 0.252258 0.719299 1445372722 0.357666 -0.539429 0.252258 0.719299 1445372722 0.357666 -0.539429 0.252258 0.719299 1445372722 0.313538 -0.543274 0.235779 0.742249 1445372722 0.313538 -0.543274 0.235779 0.742249 1445372722 0.313538 -0.543274 0.235779 0.742249 1445372722 0.313538 -0.543274 0.235779 0.742249 1445372722 0.313538 -0.543274 0.235779 0.742249 1445372722 0.313538 -0.543274 0.235779 0.742249 1445372722 0.287659 -0.542480 0.220520 0.757874 1445372722 0.287659 -0.542480 0.220520 0.757874 1445372722 0.287659 -0.542480 0.220520 0.757874 1445372722 0.287659 -0.542480 0.220520 0.757874 1445372722 0.287659 -0.542480 0.220520 0.757874 1445372722 0.287659 -0.542480 0.220520 0.757874 1445372722 0.273987 -0.536560 0.205688 0.771118 1445372722 0.273987 -0.536560 0.205688 0.771118 1445372722 0.273987 -0.536560 0.205688 0.771118 1445372722 0.273987 -0.536560 0.205688 0.771118 1445372722 0.273987 -0.536560 0.205688 0.771118 1445372722 0.273987 -0.536560 0.205688 0.771118 1445372722 0.273987 -0.536560 0.205688 0.771118 1445372722 0.281433 -0.528564 0.197266 0.776184 1445372722 0.281433 -0.528564 0.197266 0.776184 1445372722 0.281433 -0.528564 0.197266 0.776184 1445372722 0.281433 -0.528564 0.197266 0.776184 1445372722 0.281433 -0.528564 0.197266 0.776184 1445372722 0.281433 -0.528564 0.197266 0.776184 1445372722 0.316467 -0.518677 0.205627 0.767090 1445372722 0.316467 -0.518677 0.205627 0.767090 1445372722 0.316467 -0.518677 0.205627 0.767090 1445372722 0.316467 -0.518677 0.205627 0.767090 1445372722 0.316467 -0.518677 0.205627 0.767090 1445372722 0.316467 -0.518677 0.205627 0.767090 1445372722 0.356506 -0.514832 0.205139 0.752136 1445372722 0.356506 -0.514832 0.205139 0.752136 1445372722 0.356506 -0.514832 0.205139 0.752136 1445372722 0.356506 -0.514832 0.205139 0.752136 1445372722 0.356506 -0.514832 0.205139 0.752136 1445372722 0.356506 -0.514832 0.205139 0.752136 1445372722 0.393066 -0.516479 0.195557 0.735107 1445372722 0.393066 -0.516479 0.195557 0.735107 1445372722 0.393066 -0.516479 0.195557 0.735107 1445372722 0.393066 -0.516479 0.195557 0.735107 1445372722 0.393066 -0.516479 0.195557 0.735107 1445372722 0.393066 -0.516479 0.195557 0.735107 1445372722 0.393066 -0.516479 0.195557 0.735107 1445372722 0.430420 -0.515625 0.200195 0.713257 1445372722 0.430420 -0.515625 0.200195 0.713257 1445372722 0.430420 -0.515625 0.200195 0.713257 1445372722 0.430420 -0.515625 0.200195 0.713257 1445372722 0.430420 -0.515625 0.200195 0.713257 1445372722 0.430420 -0.515625 0.200195 0.713257 1445372722 0.466187 -0.511230 0.223877 0.686401 1445372722 0.466187 -0.511230 0.223877 0.686401 1445372722 0.466187 -0.511230 0.223877 0.686401 1445372722 0.466187 -0.511230 0.223877 0.686401 1445372722 0.466187 -0.511230 0.223877 0.686401 1445372722 0.466187 -0.511230 0.223877 0.686401 1445372722 0.487854 -0.493347 0.249329 0.675537 1445372722 0.487854 -0.493347 0.249329 0.675537 1445372722 0.487854 -0.493347 0.249329 0.675537 1445372722 0.487854 -0.493347 0.249329 0.675537 1445372722 0.487854 -0.493347 0.249329 0.675537 1445372722 0.487854 -0.493347 0.249329 0.675537 1445372722 0.467346 -0.503235 0.251282 0.682007 1445372722 0.467346 -0.503235 0.251282 0.682007 1445372722 0.467346 -0.503235 0.251282 0.682007 1445372722 0.467346 -0.503235 0.251282 0.682007 1445372722 0.467346 -0.503235 0.251282 0.682007 1445372723 0.467346 -0.503235 0.251282 0.682007 1445372723 0.467346 -0.503235 0.251282 0.682007 1445372723 0.427002 -0.518250 0.246765 0.698730 1445372723 0.427002 -0.518250 0.246765 0.698730 1445372723 0.427002 -0.518250 0.246765 0.698730 1445372723 0.427002 -0.518250 0.246765 0.698730 1445372723 0.427002 -0.518250 0.246765 0.698730 1445372723 0.427002 -0.518250 0.246765 0.698730 1445372723 0.380859 -0.527405 0.249084 0.717407 1445372723 0.380859 -0.527405 0.249084 0.717407 1445372723 0.380859 -0.527405 0.249084 0.717407 1445372723 0.380859 -0.527405 0.249084 0.717407 1445372723 0.380859 -0.527405 0.249084 0.717407 1445372723 0.380859 -0.527405 0.249084 0.717407 1445372723 0.321838 -0.539368 0.237488 0.740967 1445372723 0.321838 -0.539368 0.237488 0.740967 1445372723 0.321838 -0.539368 0.237488 0.740967 1445372723 0.321838 -0.539368 0.237488 0.740967 1445372723 0.321838 -0.539368 0.237488 0.740967 1445372723 0.321838 -0.539368 0.237488 0.740967 1445372723 0.266174 -0.545959 0.204346 0.767639 1445372723 0.266174 -0.545959 0.204346 0.767639 1445372723 0.266174 -0.545959 0.204346 0.767639 1445372723 0.266174 -0.545959 0.204346 0.767639 1445372723 0.266174 -0.545959 0.204346 0.767639 1445372723 0.266174 -0.545959 0.204346 0.767639 1445372723 0.232727 -0.546265 0.174744 0.785400 1445372723 0.232727 -0.546265 0.174744 0.785400 1445372723 0.232727 -0.546265 0.174744 0.785400 1445372723 0.232727 -0.546265 0.174744 0.785400 1445372723 0.232727 -0.546265 0.174744 0.785400 1445372723 0.232727 -0.546265 0.174744 0.785400 1445372723 0.229980 -0.540588 0.169861 0.791199 1445372723 0.229980 -0.540588 0.169861 0.791199 1445372723 0.229980 -0.540588 0.169861 0.791199 1445372723 0.229980 -0.540588 0.169861 0.791199 1445372723 0.229980 -0.540588 0.169861 0.791199 1445372723 0.229980 -0.540588 0.169861 0.791199 1445372723 0.250122 -0.536255 0.172791 0.787354 1445372723 0.250122 -0.536255 0.172791 0.787354 1445372723 0.250122 -0.536255 0.172791 0.787354 1445372723 0.250122 -0.536255 0.172791 0.787354 1445372723 0.250122 -0.536255 0.172791 0.787354 1445372723 0.250122 -0.536255 0.172791 0.787354 1445372723 0.287170 -0.533813 0.176819 0.775452 1445372723 0.287170 -0.533813 0.176819 0.775452 1445372723 0.287170 -0.533813 0.176819 0.775452 1445372723 0.287170 -0.533813 0.176819 0.775452 1445372723 0.287170 -0.533813 0.176819 0.775452 1445372723 0.330750 -0.535034 0.174805 0.757446 1445372723 0.330750 -0.535034 0.174805 0.757446 1445372723 0.330750 -0.535034 0.174805 0.757446 1445372723 0.330750 -0.535034 0.174805 0.757446 1445372723 0.330750 -0.535034 0.174805 0.757446 1445372723 0.330750 -0.535034 0.174805 0.757446 1445372723 0.375549 -0.535339 0.172668 0.736572 1445372723 0.375549 -0.535339 0.172668 0.736572 1445372723 0.375549 -0.535339 0.172668 0.736572 1445372723 0.375549 -0.535339 0.172668 0.736572 1445372723 0.375549 -0.535339 0.172668 0.736572 1445372723 0.375549 -0.535339 0.172668 0.736572 1445372723 0.415466 -0.531372 0.181641 0.715515 1445372723 0.415466 -0.531372 0.181641 0.715515 1445372723 0.415466 -0.531372 0.181641 0.715515 1445372723 0.415466 -0.531372 0.181641 0.715515 1445372723 0.415466 -0.531372 0.181641 0.715515 1445372723 0.415466 -0.531372 0.181641 0.715515 1445372723 0.453308 -0.522583 0.200317 0.693726 1445372723 0.453308 -0.522583 0.200317 0.693726 1445372723 0.453308 -0.522583 0.200317 0.693726 1445372723 0.453308 -0.522583 0.200317 0.693726 1445372723 0.453308 -0.522583 0.200317 0.693726 1445372723 0.453308 -0.522583 0.200317 0.693726 1445372723 0.480164 -0.507874 0.217285 0.681396 1445372723 0.480164 -0.507874 0.217285 0.681396 1445372723 0.480164 -0.507874 0.217285 0.681396 1445372723 0.480164 -0.507874 0.217285 0.681396 1445372723 0.480164 -0.507874 0.217285 0.681396 1445372723 0.480164 -0.507874 0.217285 0.681396 1445372723 0.480835 -0.503784 0.225586 0.681213 1445372723 0.480835 -0.503784 0.225586 0.681213 1445372723 0.480835 -0.503784 0.225586 0.681213 1445372723 0.480835 -0.503784 0.225586 0.681213 1445372723 0.480835 -0.503784 0.225586 0.681213 1445372723 0.480835 -0.503784 0.225586 0.681213 1445372723 0.446045 -0.513489 0.224365 0.697876 1445372723 0.446045 -0.513489 0.224365 0.697876 1445372723 0.446045 -0.513489 0.224365 0.697876 1445372723 0.446045 -0.513489 0.224365 0.697876 1445372723 0.446045 -0.513489 0.224365 0.697876 1445372723 0.446045 -0.513489 0.224365 0.697876 1445372723 0.446045 -0.513489 0.224365 0.697876 1445372723 0.395813 -0.528076 0.219543 0.718445 1445372723 0.395813 -0.528076 0.219543 0.718445 1445372723 0.395813 -0.528076 0.219543 0.718445 1445372723 0.395813 -0.528076 0.219543 0.718445 1445372723 0.395813 -0.528076 0.219543 0.718445 1445372723 0.395813 -0.528076 0.219543 0.718445 1445372723 0.344299 -0.539551 0.216370 0.737183 1445372723 0.344299 -0.539551 0.216370 0.737183 1445372723 0.344299 -0.539551 0.216370 0.737183 1445372723 0.344299 -0.539551 0.216370 0.737183 1445372723 0.344299 -0.539551 0.216370 0.737183 1445372723 0.344299 -0.539551 0.216370 0.737183 1445372723 0.288391 -0.548279 0.202881 0.758301 1445372723 0.288391 -0.548279 0.202881 0.758301 1445372723 0.288391 -0.548279 0.202881 0.758301 1445372723 0.288391 -0.548279 0.202881 0.758301 1445372723 0.288391 -0.548279 0.202881 0.758301 1445372723 0.288391 -0.548279 0.202881 0.758301 1445372723 0.240540 -0.553711 0.170593 0.778687 1445372724 0.240540 -0.553711 0.170593 0.778687 1445372724 0.240540 -0.553711 0.170593 0.778687 1445372724 0.240540 -0.553711 0.170593 0.778687 1445372724 0.240540 -0.553711 0.170593 0.778687 1445372724 0.240540 -0.553711 0.170593 0.778687 1445372724 0.240540 -0.553711 0.170593 0.778687 1445372724 0.223572 -0.551819 0.152893 0.788757 1445372724 0.223572 -0.551819 0.152893 0.788757 1445372724 0.223572 -0.551819 0.152893 0.788757 1445372724 0.223572 -0.551819 0.152893 0.788757 1445372724 0.223572 -0.551819 0.152893 0.788757 1445372724 0.223572 -0.551819 0.152893 0.788757 1445372724 0.238098 -0.544983 0.160156 0.787781 1445372724 0.238098 -0.544983 0.160156 0.787781 1445372724 0.238098 -0.544983 0.160156 0.787781 1445372724 0.238098 -0.544983 0.160156 0.787781 1445372724 0.238098 -0.544983 0.160156 0.787781 1445372724 0.238098 -0.544983 0.160156 0.787781 1445372724 0.279846 -0.535278 0.179321 0.776489 1445372724 0.279846 -0.535278 0.179321 0.776489 1445372724 0.279846 -0.535278 0.179321 0.776489 1445372724 0.279846 -0.535278 0.179321 0.776489 1445372724 0.279846 -0.535278 0.179321 0.776489 1445372724 0.279846 -0.535278 0.179321 0.776489 1445372724 0.279846 -0.535278 0.179321 0.776489 1445372724 0.320740 -0.530701 0.183105 0.762817 1445372724 0.320740 -0.530701 0.183105 0.762817 1445372724 0.320740 -0.530701 0.183105 0.762817 1445372724 0.320740 -0.530701 0.183105 0.762817 1445372724 0.320740 -0.530701 0.183105 0.762817 1445372724 0.320740 -0.530701 0.183105 0.762817 1445372724 0.364868 -0.529419 0.177429 0.745056 1445372724 0.364868 -0.529419 0.177429 0.745056 1445372724 0.364868 -0.529419 0.177429 0.745056 1445372724 0.364868 -0.529419 0.177429 0.745056 1445372724 0.364868 -0.529419 0.177429 0.745056 1445372724 0.364868 -0.529419 0.177429 0.745056 1445372724 0.407043 -0.527771 0.174194 0.724854 1445372724 0.407043 -0.527771 0.174194 0.724854 1445372724 0.407043 -0.527771 0.174194 0.724854 1445372724 0.407043 -0.527771 0.174194 0.724854 1445372724 0.407043 -0.527771 0.174194 0.724854 1445372724 0.407043 -0.527771 0.174194 0.724854 1445372724 0.450867 -0.523010 0.187500 0.698547 1445372724 0.450867 -0.523010 0.187500 0.698547 1445372724 0.450867 -0.523010 0.187500 0.698547 1445372724 0.450867 -0.523010 0.187500 0.698547 1445372724 0.450867 -0.523010 0.187500 0.698547 1445372724 0.450867 -0.523010 0.187500 0.698547 1445372724 0.450867 -0.523010 0.187500 0.698547 1445372724 0.484680 -0.508240 0.209045 0.680481 1445372724 0.484680 -0.508240 0.209045 0.680481 1445372724 0.484680 -0.508240 0.209045 0.680481 1445372724 0.484680 -0.508240 0.209045 0.680481 1445372724 0.484680 -0.508240 0.209045 0.680481 1445372724 0.484680 -0.508240 0.209045 0.680481 1445372724 0.493042 -0.496460 0.222168 0.678955 1445372724 0.493042 -0.496460 0.222168 0.678955 1445372724 0.493042 -0.496460 0.222168 0.678955 1445372724 0.493042 -0.496460 0.222168 0.678955 1445372724 0.493042 -0.496460 0.222168 0.678955 1445372724 0.493042 -0.496460 0.222168 0.678955 1445372724 0.468628 -0.501831 0.222046 0.692261 1445372724 0.468628 -0.501831 0.222046 0.692261 1445372724 0.468628 -0.501831 0.222046 0.692261 1445372724 0.468628 -0.501831 0.222046 0.692261 1445372724 0.468628 -0.501831 0.222046 0.692261 1445372724 0.468628 -0.501831 0.222046 0.692261 1445372724 0.428101 -0.502930 0.225769 0.716064 1445372724 0.428101 -0.502930 0.225769 0.716064 1445372724 0.428101 -0.502930 0.225769 0.716064 1445372724 0.428101 -0.502930 0.225769 0.716064 1445372724 0.428101 -0.502930 0.225769 0.716064 1445372724 0.428101 -0.502930 0.225769 0.716064 1445372724 0.372559 -0.514221 0.221130 0.740173 1445372724 0.372559 -0.514221 0.221130 0.740173 1445372724 0.372559 -0.514221 0.221130 0.740173 1445372724 0.372559 -0.514221 0.221130 0.740173 1445372724 0.372559 -0.514221 0.221130 0.740173 1445372724 0.372559 -0.514221 0.221130 0.740173 1445372724 0.372559 -0.514221 0.221130 0.740173 1445372724 0.312256 -0.526184 0.207825 0.763123 1445372724 0.312256 -0.526184 0.207825 0.763123 1445372724 0.312256 -0.526184 0.207825 0.763123 1445372724 0.312256 -0.526184 0.207825 0.763123 1445372724 0.312256 -0.526184 0.207825 0.763123 1445372724 0.312256 -0.526184 0.207825 0.763123 1445372724 0.249878 -0.535400 0.170349 0.788574 1445372724 0.249878 -0.535400 0.170349 0.788574 1445372724 0.249878 -0.535400 0.170349 0.788574 1445372724 0.249878 -0.535400 0.170349 0.788574 1445372724 0.249878 -0.535400 0.170349 0.788574 1445372724 0.249878 -0.535400 0.170349 0.788574 1445372724 0.210327 -0.540405 0.127075 0.804688 1445372724 0.210327 -0.540405 0.127075 0.804688 1445372724 0.210327 -0.540405 0.127075 0.804688 1445372724 0.210327 -0.540405 0.127075 0.804688 1445372724 0.210327 -0.540405 0.127075 0.804688 1445372724 0.210327 -0.540405 0.127075 0.804688 1445372724 0.210327 -0.540405 0.127075 0.804688 1445372724 0.205383 -0.534363 0.116394 0.811584 1445372724 0.205383 -0.534363 0.116394 0.811584 1445372724 0.205383 -0.534363 0.116394 0.811584 1445372724 0.205383 -0.534363 0.116394 0.811584 1445372724 0.205383 -0.534363 0.116394 0.811584 1445372724 0.205383 -0.534363 0.116394 0.811584 1445372724 0.230408 -0.526978 0.125244 0.808411 1445372724 0.230408 -0.526978 0.125244 0.808411 1445372724 0.230408 -0.526978 0.125244 0.808411 1445372724 0.230408 -0.526978 0.125244 0.808411 1445372724 0.230408 -0.526978 0.125244 0.808411 1445372724 0.230408 -0.526978 0.125244 0.808411 1445372724 0.230408 -0.526978 0.125244 0.808411 1445372724 0.275940 -0.518921 0.142151 0.796448 1445372725 0.275940 -0.518921 0.142151 0.796448 1445372725 0.275940 -0.518921 0.142151 0.796448 1445372725 0.275940 -0.518921 0.142151 0.796448 1445372725 0.275940 -0.518921 0.142151 0.796448 1445372725 0.275940 -0.518921 0.142151 0.796448 1445372725 0.318848 -0.518494 0.143982 0.780212 1445372725 0.318848 -0.518494 0.143982 0.780212 1445372725 
0.420776 -0.555176 0.145874 0.702454 1445372727 0.478088 -0.541565 0.126587 0.679749 1445372727 0.478088 -0.541565 0.126587 0.679749 1445372727 0.478088 -0.541565 0.126587 0.679749 1445372727 0.478088 -0.541565 0.126587 0.679749 1445372727 0.478088 -0.541565 0.126587 0.679749 1445372727 0.478088 -0.541565 0.126587 0.679749 1445372727 0.550354 -0.563232 0.093506 0.609192 1445372727 0.550354 -0.563232 0.093506 0.609192 1445372727 0.550354 -0.563232 0.093506 0.609192 1445372727 0.550354 -0.563232 0.093506 0.609192 1445372727 0.550354 -0.563232 0.093506 0.609192 1445372727 0.550354 -0.563232 0.093506 0.609192 1445372727 0.550354 -0.563232 0.093506 0.609192 1445372727 0.596313 -0.602173 0.043884 0.529053 1445372727 0.596313 -0.602173 0.043884 0.529053 1445372727 0.596313 -0.602173 0.043884 0.529053 1445372727 0.596313 -0.602173 0.043884 0.529053 1445372727 0.596313 -0.602173 0.043884 0.529053 1445372727 0.596313 -0.602173 0.043884 0.529053 1445372727 0.596313 -0.602173 0.043884 0.529053 1445372727 0.638000 -0.580078 0.040161 0.504822 1445372727 0.638000 -0.580078 0.040161 0.504822 1445372727 0.638000 -0.580078 0.040161 0.504822 1445372727 0.638000 -0.580078 0.040161 0.504822 1445372727 0.638000 -0.580078 0.040161 0.504822 1445372727 0.638000 -0.580078 0.040161 0.504822 1445372727 0.639404 -0.532471 0.061401 0.551147 1445372727 0.639404 -0.532471 0.061401 0.551147 1445372727 0.639404 -0.532471 0.061401 0.551147 1445372727 0.639404 -0.532471 0.061401 0.551147 1445372727 0.639404 -0.532471 0.061401 0.551147 1445372727 0.576721 -0.527954 0.068481 0.619629 1445372727 0.576721 -0.527954 0.068481 0.619629 1445372727 0.576721 -0.527954 0.068481 0.619629 1445372727 0.576721 -0.527954 0.068481 0.619629 1445372727 0.576721 -0.527954 0.068481 0.619629 1445372727 0.489746 -0.523010 0.094543 0.691040 1445372727 0.489746 -0.523010 0.094543 0.691040 1445372727 0.489746 -0.523010 0.094543 0.691040 1445372727 0.489746 -0.523010 0.094543 0.691040 1445372727 0.489746 -0.523010 0.094543 0.691040 1445372727 0.400513 -0.520020 0.118286 0.745056 1445372727 0.400513 -0.520020 0.118286 0.745056 1445372727 0.400513 -0.520020 0.118286 0.745056 1445372727 0.400513 -0.520020 0.118286 0.745056 1445372727 0.400513 -0.520020 0.118286 0.745056 1445372727 0.323181 -0.511902 0.136780 0.784058 1445372727 0.323181 -0.511902 0.136780 0.784058 1445372727 0.323181 -0.511902 0.136780 0.784058 1445372727 0.323181 -0.511902 0.136780 0.784058 1445372727 0.323181 -0.511902 0.136780 0.784058 1445372727 0.323181 -0.511902 0.136780 0.784058 1445372727 0.311890 -0.522034 0.170898 0.775208 1445372727 0.311890 -0.522034 0.170898 0.775208 1445372727 0.311890 -0.522034 0.170898 0.775208 1445372727 0.311890 -0.522034 0.170898 0.775208 1445372727 0.340027 -0.509888 0.225586 0.757263 1445372727 0.340027 -0.509888 0.225586 0.757263 1445372727 0.340027 -0.509888 0.225586 0.757263 1445372727 0.340027 -0.509888 0.225586 0.757263 1445372727 0.340027 -0.509888 0.225586 0.757263 1445372727 0.340027 -0.509888 0.225586 0.757263 1445372727 0.366455 -0.524292 0.192444 0.744141 1445372727 0.366455 -0.524292 0.192444 0.744141 1445372727 0.366455 -0.524292 0.192444 0.744141 1445372727 0.366455 -0.524292 0.192444 0.744141 1445372727 0.366455 -0.524292 0.192444 0.744141 1445372727 0.366455 -0.524292 0.192444 0.744141 1445372727 0.413635 -0.542053 0.105774 0.723755 1445372727 0.413635 -0.542053 0.105774 0.723755 1445372727 0.413635 -0.542053 0.105774 0.723755 1445372727 0.413635 -0.542053 0.105774 0.723755 1445372727 0.413635 -0.542053 0.105774 0.723755 1445372727 0.413635 -0.542053 0.105774 0.723755 1445372727 0.413635 -0.542053 0.105774 0.723755 1445372727 0.499146 -0.556946 0.065796 0.660522 1445372727 0.499146 -0.556946 0.065796 0.660522 1445372727 0.499146 -0.556946 0.065796 0.660522 1445372727 0.499146 -0.556946 0.065796 0.660522 1445372727 0.499146 -0.556946 0.065796 0.660522 1445372727 0.499146 -0.556946 0.065796 0.660522 1445372727 0.593384 -0.560059 0.065308 0.574402 1445372727 0.593384 -0.560059 0.065308 0.574402 1445372727 0.593384 -0.560059 0.065308 0.574402 1445372727 0.593384 -0.560059 0.065308 0.574402 1445372727 0.593384 -0.560059 0.065308 0.574402 1445372727 0.593384 -0.560059 0.065308 0.574402 1445372727 0.593384 -0.560059 0.065308 0.574402 1445372727 0.648071 -0.567261 0.064270 0.503967 1445372727 0.648071 -0.567261 0.064270 0.503967 1445372727 0.648071 -0.567261 0.064270 0.503967 1445372727 0.648071 -0.567261 0.064270 0.503967 1445372727 0.648071 -0.567261 0.064270 0.503967 1445372727 0.648071 -0.567261 0.064270 0.503967 1445372727 0.671326 -0.551086 0.075684 0.489746 1445372727 0.671326 -0.551086 0.075684 0.489746 1445372727 0.671326 -0.551086 0.075684 0.489746 1445372727 0.671326 -0.551086 0.075684 0.489746 1445372728 0.671326 -0.551086 0.075684 0.489746 1445372728 0.669922 -0.513489 0.104187 0.525940 1445372728 0.669922 -0.513489 0.104187 0.525940 1445372728 0.669922 -0.513489 0.104187 0.525940 1445372728 0.669922 -0.513489 0.104187 0.525940 1445372728 0.669922 -0.513489 0.104187 0.525940 1445372728 0.669922 -0.513489 0.104187 0.525940 1445372728 0.603271 -0.524597 0.084473 0.594727 1445372728 0.603271 -0.524597 0.084473 0.594727 1445372728 0.603271 -0.524597 0.084473 0.594727 1445372728 0.603271 -0.524597 0.084473 0.594727 1445372728 0.603271 -0.524597 0.084473 0.594727 1445372728 0.603271 -0.524597 0.084473 0.594727 1445372728 0.520203 -0.514221 0.063599 0.678894 1445372728 0.520203 -0.514221 0.063599 0.678894 1445372728 0.520203 -0.514221 0.063599 0.678894 1445372728 0.520203 -0.514221 0.063599 0.678894 1445372728 0.520203 -0.514221 0.063599 0.678894 1445372728 0.520203 -0.514221 0.063599 0.678894 1445372728 0.424500 -0.513855 0.078552 0.741272 1445372728 0.424500 -0.513855 0.078552 0.741272 1445372728 0.424500 -0.513855 0.078552 0.741272 1445372728 0.424500 -0.513855 0.078552 0.741272 1445372728 0.424500 -0.513855 0.078552 0.741272 1445372728 0.342285 -0.536682 0.082947 0.766724 1445372728 0.342285 -0.536682 0.082947 0.766724 1445372728 0.342285 -0.536682 0.082947 0.766724 1445372728 0.342285 -0.536682 0.082947 0.766724 1445372728 0.342285 -0.536682 0.082947 0.766724 1445372728 0.342285 -0.536682 0.082947 0.766724 1445372728 0.313049 -0.525513 0.106201 0.783875 1445372728 0.313049 -0.525513 0.106201 0.783875 1445372728 0.313049 -0.525513 0.106201 0.783875 1445372728 0.313049 -0.525513 0.106201 0.783875 1445372728 0.313049 -0.525513 0.106201 0.783875 1445372728 0.313049 -0.525513 0.106201 0.783875 1445372728 0.313049 -0.525513 0.106201 0.783875 1445372728 0.307007 -0.526489 0.144775 0.779480 1445372728 0.307007 -0.526489 0.144775 0.779480 1445372728 0.307007 -0.526489 0.144775 0.779480 1445372728 0.307007 -0.526489 0.144775 0.779480 1445372728 0.307007 -0.526489 0.144775 0.779480 1445372728 0.307007 -0.526489 0.144775 0.779480 1445372728 0.325439 -0.540649 0.136841 0.763550 1445372728 0.325439 -0.540649 0.136841 0.763550 1445372728 0.325439 -0.540649 0.136841 0.763550 1445372728 0.325439 -0.540649 0.136841 0.763550 1445372728 0.384460 -0.547913 0.095581 0.736755 1445372728 0.384460 -0.547913 0.095581 0.736755 1445372728 0.384460 -0.547913 0.095581 0.736755 1445372728 0.384460 -0.547913 0.095581 0.736755 1445372728 0.384460 -0.547913 0.095581 0.736755 1445372728 0.384460 -0.547913 0.095581 0.736755 1445372728 0.486816 -0.559814 0.071838 0.666626 1445372728 0.486816 -0.559814 0.071838 0.666626 1445372728 0.486816 -0.559814 0.071838 0.666626 1445372728 0.486816 -0.559814 0.071838 0.666626 1445372728 0.486816 -0.559814 0.071838 0.666626 1445372728 0.486816 -0.559814 0.071838 0.666626 1445372728 0.486816 -0.559814 0.071838 0.666626 1445372728 0.589844 -0.571228 0.060852 0.567505 1445372728 0.589844 -0.571228 0.060852 0.567505 1445372728 0.589844 -0.571228 0.060852 0.567505 1445372728 0.589844 -0.571228 0.060852 0.567505 1445372728 0.589844 -0.571228 0.060852 0.567505 1445372728 0.589844 -0.571228 0.060852 0.567505 1445372728 0.660278 -0.566040 0.063293 0.489502 1445372728 0.660278 -0.566040 0.063293 0.489502 1445372728 0.660278 -0.566040 0.063293 0.489502 1445372728 0.660278 -0.566040 0.063293 0.489502 1445372728 0.660278 -0.566040 0.063293 0.489502 1445372728 0.660278 -0.566040 0.063293 0.489502 1445372728 0.660278 -0.566040 0.063293 0.489502 1445372728 0.692444 -0.544006 0.078918 0.467224 1445372728 0.692444 -0.544006 0.078918 0.467224 1445372728 0.692444 -0.544006 0.078918 0.467224 1445372728 0.692444 -0.544006 0.078918 0.467224 1445372728 0.692444 -0.544006 0.078918 0.467224 1445372728 0.692444 -0.544006 0.078918 0.467224 1445372728 0.690735 -0.503357 0.110474 0.507202 1445372728 0.690735 -0.503357 0.110474 0.507202 1445372728 0.690735 -0.503357 0.110474 0.507202 1445372728 0.690735 -0.503357 0.110474 0.507202 1445372728 0.690735 -0.503357 0.110474 0.507202 1445372728 0.690735 -0.503357 0.110474 0.507202 1445372728 0.690735 -0.503357 0.110474 0.507202 1445372728 0.627502 -0.514832 0.092590 0.576660 1445372728 0.627502 -0.514832 0.092590 0.576660 1445372728 0.627502 -0.514832 0.092590 0.576660 1445372728 0.627502 -0.514832 0.092590 0.576660 1445372728 0.627502 -0.514832 0.092590 0.576660 1445372728 0.627502 -0.514832 0.092590 0.576660 1445372728 0.530396 -0.525818 0.078491 0.660339 1445372728 0.530396 -0.525818 0.078491 0.660339 1445372728 0.530396 -0.525818 0.078491 0.660339 1445372728 0.530396 -0.525818 0.078491 0.660339 1445372728 0.530396 -0.525818 0.078491 0.660339 1445372728 0.530396 -0.525818 0.078491 0.660339 1445372728 0.426758 -0.526489 0.090149 0.729736 1445372728 0.426758 -0.526489 0.090149 0.729736 1445372728 0.426758 -0.526489 0.090149 0.729736 1445372728 0.426758 -0.526489 0.090149 0.729736 1445372728 0.426758 -0.526489 0.090149 0.729736 1445372728 0.426758 -0.526489 0.090149 0.729736 1445372728 0.335999 -0.530701 0.096436 0.772095 1445372728 0.335999 -0.530701 0.096436 0.772095 1445372728 0.335999 -0.530701 0.096436 0.772095 1445372728 0.335999 -0.530701 0.096436 0.772095 1445372729 0.335999 -0.530701 0.096436 0.772095 1445372729 0.335999 -0.530701 0.096436 0.772095 1445372729 0.297424 -0.530823 0.115906 0.785034 1445372729 0.297424 -0.530823 0.115906 0.785034 1445372729 0.297424 -0.530823 0.115906 0.785034 1445372729 0.297424 -0.530823 0.115906 0.785034 1445372729 0.297424 -0.530823 0.115906 0.785034 1445372729 0.297424 -0.530823 0.115906 0.785034 1445372729 0.297363 -0.532654 0.161865 0.775635 1445372729 0.297363 -0.532654 0.161865 0.775635 1445372729 0.297363 -0.532654 0.161865 0.775635 1445372729 0.297363 -0.532654 0.161865 0.775635 1445372729 0.297363 -0.532654 0.161865 0.775635 1445372729 0.297363 -0.532654 0.161865 0.775635 1445372729 0.314087 -0.540466 0.164185 0.763062 1445372729 0.314087 -0.540466 0.164185 0.763062 1445372729 0.314087 -0.540466 0.164185 0.763062 1445372729 0.314087 -0.540466 0.164185 0.763062 1445372729 0.314087 -0.540466 0.164185 0.763062 1445372729 0.314087 -0.540466 0.164185 0.763062 1445372729 0.359619 -0.555664 0.114746 0.740723 1445372729 0.359619 -0.555664 0.114746 0.740723 1445372729 0.359619 -0.555664 0.114746 0.740723 1445372729 0.359619 -0.555664 0.114746 0.740723 1445372729 0.359619 -0.555664 0.114746 0.740723 1445372729 0.359619 -0.555664 0.114746 0.740723 1445372729 0.439026 -0.561279 0.075073 0.697510 1445372729 0.439026 -0.561279 0.075073 0.697510 1445372729 0.439026 -0.561279 0.075073 0.697510 1445372729 0.439026 -0.561279 0.075073 0.697510 1445372729 0.439026 -0.561279 0.075073 0.697510 1445372729 0.439026 -0.561279 0.075073 0.697510 1445372729 0.542053 -0.567749 0.062927 0.616333 1445372729 0.542053 -0.567749 0.062927 0.616333 1445372729 0.542053 -0.567749 0.062927 0.616333 1445372729 0.542053 -0.567749 0.062927 0.616333 1445372729 0.542053 -0.567749 0.062927 0.616333 1445372729 0.542053 -0.567749 0.062927 0.616333 1445372729 0.627136 -0.565247 0.066284 0.531677 1445372729 0.627136 -0.565247 0.066284 0.531677 1445372729 0.627136 -0.565247 0.066284 0.531677 1445372729 0.627136 -0.565247 0.066284 0.531677 1445372729 0.627136 -0.565247 0.066284 0.531677 1445372729 0.627136 -0.565247 0.066284 0.531677 1445372729 0.627136 -0.565247 0.066284 0.531677 1445372729 0.659485 -0.566345 0.067139 0.489685 1445372729 0.659485 -0.566345 0.067139 0.489685 1445372729 0.659485 -0.566345 0.067139 0.489685 1445372729 0.659485 -0.566345 0.067139 0.489685 1445372729 0.659485 -0.566345 0.067139 0.489685 1445372729 0.659485 -0.566345 0.067139 0.489685 1445372729 0.669189 -0.541565 0.086975 0.501343 1445372729 0.669189 -0.541565 0.086975 0.501343 1445372729 0.669189 -0.541565 0.086975 0.501343 1445372729 0.669189 -0.541565 0.086975 0.501343 1445372729 0.669189 -0.541565 0.086975 0.501343 1445372729 0.669189 -0.541565 0.086975 0.501343 1445372729 0.645142 -0.518127 0.104370 0.551758 1445372729 0.645142 -0.518127 0.104370 0.551758 1445372729 0.645142 -0.518127 0.104370 0.551758 1445372729 0.645142 -0.518127 0.104370 0.551758 1445372729 0.645142 -0.518127 0.104370 0.551758 1445372729 0.645142 -0.518127 0.104370 0.551758 1445372729 0.558533 -0.535583 0.093567 0.626404 1445372729 0.558533 -0.535583 0.093567 0.626404 1445372729 0.558533 -0.535583 0.093567 0.626404 1445372729 0.558533 -0.535583 0.093567 0.626404 1445372729 0.558533 -0.535583 0.093567 0.626404 1445372729 0.558533 -0.535583 0.093567 0.626404 1445372729 0.449463 -0.557556 0.080994 0.693176 1445372729 0.449463 -0.557556 0.080994 0.693176 1445372729 0.449463 -0.557556 0.080994 0.693176 1445372729 0.449463 -0.557556 0.080994 0.693176 1445372729 0.449463 -0.557556 0.080994 0.693176 1445372729 0.449463 -0.557556 0.080994 0.693176 1445372729 0.367859 -0.553467 0.065552 0.744324 1445372729 0.367859 -0.553467 0.065552 0.744324 1445372729 0.367859 -0.553467 0.065552 0.744324 1445372729 0.367859 -0.553467 0.065552 0.744324 1445372729 0.367859 -0.553467 0.065552 0.744324 1445372729 0.367859 -0.553467 0.065552 0.744324 1445372729 0.323792 -0.542053 0.095703 0.769531 1445372729 0.323792 -0.542053 0.095703 0.769531 1445372729 0.323792 -0.542053 0.095703 0.769531 1445372729 0.323792 -0.542053 0.095703 0.769531 1445372729 0.323792 -0.542053 0.095703 0.769531 1445372729 0.323792 -0.542053 0.095703 0.769531 1445372729 0.308960 -0.546265 0.119385 0.769348 1445372729 0.308960 -0.546265 0.119385 0.769348 1445372729 0.308960 -0.546265 0.119385 0.769348 1445372729 0.308960 -0.546265 0.119385 0.769348 1445372729 0.308960 -0.546265 0.119385 0.769348 1445372729 0.308960 -0.546265 0.119385 0.769348 1445372729 0.308960 -0.546265 0.119385 0.769348 1445372729 0.319092 -0.551697 0.129211 0.759644 1445372729 0.319092 -0.551697 0.129211 0.759644 1445372729 0.319092 -0.551697 0.129211 0.759644 1445372729 0.319092 -0.551697 0.129211 0.759644 1445372729 0.319092 -0.551697 0.129211 0.759644 1445372729 0.319092 -0.551697 0.129211 0.759644 1445372729 0.364014 -0.563660 0.100708 0.734558 1445372729 0.364014 -0.563660 0.100708 0.734558 1445372729 0.364014 -0.563660 0.100708 0.734558 1445372729 0.364014 -0.563660 0.100708 0.734558 1445372729 0.364014 -0.563660 0.100708 0.734558 1445372729 0.364014 -0.563660 0.100708 0.734558 1445372729 0.453247 -0.569031 0.082153 0.681152 1445372729 0.453247 -0.569031 0.082153 0.681152 1445372729 0.453247 -0.569031 0.082153 0.681152 1445372729 0.453247 -0.569031 0.082153 0.681152 1445372729 0.453247 -0.569031 0.082153 0.681152 1445372729 0.453247 -0.569031 0.082153 0.681152 1445372730 0.453247 -0.569031 0.082153 0.681152 1445372730 0.558472 -0.578491 0.075012 0.589783 1445372730 0.558472 -0.578491 0.075012 0.589783 1445372730 0.558472 -0.578491 0.075012 0.589783 1445372730 0.558472 -0.578491 0.075012 0.589783 1445372730 0.558472 -0.578491 0.075012 0.589783 1445372730 0.558472 -0.578491 0.075012 0.589783 1445372730 0.634216 -0.583191 0.069092 0.502930 1445372730 0.634216 -0.583191 0.069092 0.502930 1445372730 0.634216 -0.583191 0.069092 0.502930 1445372730 0.634216 -0.583191 0.069092 0.502930 1445372730 0.634216 -0.583191 0.069092 0.502930 1445372730 0.634216 -0.583191 0.069092 0.502930 1445372730 0.675415 -0.574585 0.073425 0.456238 1445372730 0.675415 -0.574585 0.073425 0.456238 1445372730 0.675415 -0.574585 0.073425 0.456238 1445372730 0.675415 -0.574585 0.073425 0.456238 1445372730 0.675415 -0.574585 0.073425 0.456238 1445372730 0.675415 -0.574585 0.073425 0.456238 1445372730 0.675415 -0.574585 0.073425 0.456238 1445372730 0.696472 -0.521423 0.113464 0.479797 1445372730 0.696472 -0.521423 0.113464 0.479797 1445372730 0.696472 -0.521423 0.113464 0.479797 1445372730 0.696472 -0.521423 0.113464 0.479797 1445372730 0.696472 -0.521423 0.113464 0.479797 1445372730 0.696472 -0.521423 0.113464 0.479797 1445372730 0.656189 -0.513733 0.132507 0.536560 1445372730 0.656189 -0.513733 0.132507 0.536560 1445372730 0.656189 -0.513733 0.132507 0.536560 1445372730 0.656189 -0.513733 0.132507 0.536560 1445372730 0.656189 -0.513733 0.132507 0.536560 1445372730 0.656189 -0.513733 0.132507 0.536560 1445372730 0.569458 -0.533630 0.127930 0.612000 1445372730 0.569458 -0.533630 0.127930 0.612000 1445372730 0.569458 -0.533630 0.127930 0.612000 1445372730 0.569458 -0.533630 0.127930 0.612000 1445372730 0.569458 -0.533630 0.127930 0.612000 1445372730 0.569458 -0.533630 0.127930 0.612000 1445372730 0.569458 -0.533630 0.127930 0.612000 1445372730 0.469727 -0.537231 0.120667 0.690063 1445372730 0.469727 -0.537231 0.120667 0.690063 1445372730 0.469727 -0.537231 0.120667 0.690063 1445372730 0.469727 -0.537231 0.120667 0.690063 1445372730 0.469727 -0.537231 0.120667 0.690063 1445372730 0.469727 -0.537231 0.120667 0.690063 1445372730 0.375366 -0.540283 0.101990 0.746155 1445372730 0.375366 -0.540283 0.101990 0.746155 1445372730 0.375366 -0.540283 0.101990 0.746155 1445372730 0.375366 -0.540283 0.101990 0.746155 1445372730 0.375366 -0.540283 0.101990 0.746155 1445372730 0.375366 -0.540283 0.101990 0.746155 1445372730 0.375366 -0.540283 0.101990 0.746155 1445372730 0.353943 -0.544434 0.118774 0.751099 1445372730 0.353943 -0.544434 0.118774 0.751099 1445372730 0.353943 -0.544434 0.118774 0.751099 1445372730 0.353943 -0.544434 0.118774 0.751099 1445372730 0.353943 -0.544434 0.118774 0.751099 1445372730 0.353943 -0.544434 0.118774 0.751099 1445372730 0.377075 -0.535095 0.170776 0.736389 1445372730 0.377075 -0.535095 0.170776 0.736389 1445372730 0.377075 -0.535095 0.170776 0.736389 1445372730 0.377075 -0.535095 0.170776 0.736389 1445372730 0.377075 -0.535095 0.170776 0.736389 1445372730 0.377075 -0.535095 0.170776 0.736389 1445372730 0.393616 -0.536255 0.174866 0.725891 1445372730 0.393616 -0.536255 0.174866 0.725891 1445372730 0.393616 -0.536255 0.174866 0.725891 1445372730 0.393616 -0.536255 0.174866 0.725891 1445372730 0.393616 -0.536255 0.174866 0.725891 1445372730 0.393616 -0.536255 0.174866 0.725891 1445372730 0.432007 -0.547668 0.123535 0.705811 1445372730 0.432007 -0.547668 0.123535 0.705811 1445372730 0.432007 -0.547668 0.123535 0.705811 1445372730 0.432007 -0.547668 0.123535 0.705811 1445372730 0.432007 -0.547668 0.123535 0.705811 1445372730 0.432007 -0.547668 0.123535 0.705811 1445372730 0.432007 -0.547668 0.123535 0.705811 1445372730 0.502380 -0.557190 0.086975 0.655396 1445372730 0.502380 -0.557190 0.086975 0.655396 1445372730 0.502380 -0.557190 0.086975 0.655396 1445372730 0.502380 -0.557190 0.086975 0.655396 1445372730 0.502380 -0.557190 0.086975 0.655396 1445372730 0.502380 -0.557190 0.086975 0.655396 1445372730 0.592163 -0.557007 0.078857 0.576904 1445372730 0.592163 -0.557007 0.078857 0.576904 1445372730 0.592163 -0.557007 0.078857 0.576904 1445372730 0.592163 -0.557007 0.078857 0.576904 1445372730 0.592163 -0.557007 0.078857 0.576904 1445372730 0.592163 -0.557007 0.078857 0.576904 1445372730 0.662537 -0.552979 0.078735 0.499023 1445372730 0.662537 -0.552979 0.078735 0.499023 1445372730 0.662537 -0.552979 0.078735 0.499023 1445372730 0.662537 -0.552979 0.078735 0.499023 1445372730 0.662537 -0.552979 0.078735 0.499023 1445372730 0.662537 -0.552979 0.078735 0.499023 1445372730 0.695007 -0.550903 0.074829 0.455872 1445372730 0.695007 -0.550903 0.074829 0.455872 1445372730 0.695007 -0.550903 0.074829 0.455872 1445372730 0.695007 -0.550903 0.074829 0.455872 1445372730 0.695007 -0.550903 0.074829 0.455872 1445372730 0.708984 -0.507141 0.099365 0.479797 1445372730 0.708984 -0.507141 0.099365 0.479797 1445372730 0.708984 -0.507141 0.099365 0.479797 1445372730 0.708984 -0.507141 0.099365 0.479797 1445372730 0.708984 -0.507141 0.099365 0.479797 1445372730 0.670715 -0.495361 0.110718 0.540833 1445372730 0.670715 -0.495361 0.110718 0.540833 1445372730 0.670715 -0.495361 0.110718 0.540833 1445372730 0.670715 -0.495361 0.110718 0.540833 1445372730 0.670715 -0.495361 0.110718 0.540833 1445372730 0.670715 -0.495361 0.110718 0.540833 1445372730 0.670715 -0.495361 0.110718 0.540833 1445372730 0.577148 -0.534546 0.093445 0.610229 1445372731 0.577148 -0.534546 0.093445 0.610229 1445372731 0.577148 -0.534546 0.093445 0.610229 1445372731 0.577148 -0.534546 0.093445 0.610229 1445372731 0.577148 -0.534546 0.093445 0.610229 1445372731 0.577148 -0.534546 0.093445 0.610229 1445372731 0.480774 -0.551453 0.073669 0.677673 1445372731 0.480774 -0.551453 0.073669 0.677673 1445372731 0.480774 -0.551453 0.073669 0.677673 1445372731 0.480774 -0.551453 0.073669 0.677673 1445372731 0.480774 -0.551453 0.073669 0.677673 1445372731 0.480774 -0.551453 0.073669 0.677673 1445372731 0.480774 -0.551453 0.073669 0.677673 1445372731 0.415588 -0.527527 0.063599 0.738220 1445372731 0.415588 -0.527527 0.063599 0.738220 1445372731 0.415588 -0.527527 0.063599 0.738220 1445372731 0.415588 -0.527527 0.063599 0.738220 1445372731 0.415588 -0.527527 0.063599 0.738220 1445372731 0.415588 -0.527527 0.063599 0.738220 1445372731 0.381897 -0.528503 0.101929 0.751282 1445372731 0.381897 -0.528503 0.101929 0.751282 1445372731 0.381897 -0.528503 0.101929 0.751282 1445372731 0.381897 -0.528503 0.101929 0.751282 1445372731 0.381897 -0.528503 0.101929 0.751282 1445372731 0.381897 -0.528503 0.101929 0.751282 1445372731 0.394531 -0.515747 0.152893 0.744934 1445372731 0.394531 -0.515747 0.152893 0.744934 1445372731 0.394531 -0.515747 0.152893 0.744934 1445372731 0.394531 -0.515747 0.152893 0.744934 1445372731 0.394531 -0.515747 0.152893 0.744934 1445372731 0.394531 -0.515747 0.152893 0.744934 1445372731 0.411804 -0.531677 0.135132 0.727600 1445372731 0.411804 -0.531677 0.135132 0.727600 1445372731 0.411804 -0.531677 0.135132 0.727600 1445372731 0.411804 -0.531677 0.135132 0.727600 1445372731 0.411804 -0.531677 0.135132 0.727600 1445372731 0.411804 -0.531677 0.135132 0.727600 1445372731 0.476074 -0.543701 0.088440 0.685486 1445372731 0.476074 -0.543701 0.088440 0.685486 1445372731 0.476074 -0.543701 0.088440 0.685486 1445372731 0.476074 -0.543701 0.088440 0.685486 1445372731 0.476074 -0.543701 0.088440 0.685486 1445372731 0.567200 -0.553101 0.066956 0.606506 1445372731 0.567200 -0.553101 0.066956 0.606506 1445372731 0.567200 -0.553101 0.066956 0.606506 1445372731 0.567200 -0.553101 0.066956 0.606506 1445372731 0.567200 -0.553101 0.066956 0.606506 1445372731 0.567200 -0.553101 0.066956 0.606506 1445372731 0.567200 -0.553101 0.066956 0.606506 1445372731 0.646851 -0.556213 0.060242 0.518250 1445372731 0.646851 -0.556213 0.060242 0.518250 1445372731 0.646851 -0.556213 0.060242 0.518250 1445372731 0.646851 -0.556213 0.060242 0.518250 1445372731 0.646851 -0.556213 0.060242 0.518250 1445372731 0.646851 -0.556213 0.060242 0.518250 1445372731 0.694458 -0.551514 0.062256 0.457825 1445372731 0.694458 -0.551514 0.062256 0.457825 1445372731 0.694458 -0.551514 0.062256 0.457825 1445372731 0.694458 -0.551514 0.062256 0.457825 1445372731 0.716553 -0.520264 0.069885 0.459229 1445372731 0.716553 -0.520264 0.069885 0.459229 1445372731 0.716553 -0.520264 0.069885 0.459229 1445372731 0.716553 -0.520264 0.069885 0.459229 1445372731 0.716553 -0.520264 0.069885 0.459229 1445372731 0.705444 -0.482178 0.075745 0.513855 1445372731 0.705444 -0.482178 0.075745 0.513855 1445372731 0.705444 -0.482178 0.075745 0.513855 1445372731 0.705444 -0.482178 0.075745 0.513855 1445372731 0.705444 -0.482178 0.075745 0.513855 1445372731 0.705444 -0.482178 0.075745 0.513855 1445372731 0.634277 -0.507629 0.060364 0.579895 1445372731 0.634277 -0.507629 0.060364 0.579895 1445372731 0.634277 -0.507629 0.060364 0.579895 1445372731 0.634277 -0.507629 0.060364 0.579895 1445372731 0.634277 -0.507629 0.060364 0.579895 1445372731 0.634277 -0.507629 0.060364 0.579895 1445372731 0.634277 -0.507629 0.060364 0.579895 1445372731 0.539185 -0.533813 0.043518 0.649902 1445372731 0.539185 -0.533813 0.043518 0.649902 1445372731 0.539185 -0.533813 0.043518 0.649902 1445372731 0.539185 -0.533813 0.043518 0.649902 1445372731 0.539185 -0.533813 0.043518 0.649902 1445372731 0.469849 -0.501404 0.048462 0.724915 1445372731 0.469849 -0.501404 0.048462 0.724915 1445372731 0.469849 -0.501404 0.048462 0.724915 1445372731 0.469849 -0.501404 0.048462 0.724915 1445372731 0.469849 -0.501404 0.048462 0.724915 1445372731 0.469849 -0.501404 0.048462 0.724915 1445372731 0.408936 -0.460022 0.122925 0.778503 1445372731 0.408936 -0.460022 0.122925 0.778503 1445372731 0.408936 -0.460022 0.122925 0.778503 1445372731 0.408936 -0.460022 0.122925 0.778503 1445372731 0.408936 -0.460022 0.122925 0.778503 1445372731 0.408936 -0.460022 0.122925 0.778503 1445372731 0.380554 -0.476563 0.156067 0.776978 1445372731 0.380554 -0.476563 0.156067 0.776978 1445372731 0.380554 -0.476563 0.156067 0.776978 1445372731 0.380554 -0.476563 0.156067 0.776978 1445372731 0.380554 -0.476563 0.156067 0.776978 1445372731 0.380554 -0.476563 0.156067 0.776978 1445372731 0.383545 -0.480591 0.179260 0.767944 1445372731 0.383545 -0.480591 0.179260 0.767944 1445372731 0.383545 -0.480591 0.179260 0.767944 1445372731 0.383545 -0.480591 0.179260 0.767944 1445372731 0.383545 -0.480591 0.179260 0.767944 1445372731 0.383545 -0.480591 0.179260 0.767944 1445372731 0.383545 -0.480591 0.179260 0.767944 1445372731 0.411011 -0.505371 0.128174 0.747803 1445372732 0.411011 -0.505371 0.128174 0.747803 1445372732 0.411011 -0.505371 0.128174 0.747803 1445372732 0.411011 -0.505371 0.128174 0.747803 1445372732 0.411011 -0.505371 0.128174 0.747803 1445372732 0.485596 -0.531616 0.067627 0.690674 1445372732 0.485596 -0.531616 0.067627 0.690674 1445372732 0.485596 -0.531616 0.067627 0.690674 1445372732 0.485596 -0.531616 0.067627 0.690674 1445372732 0.485596 -0.531616 0.067627 0.690674 1445372732 0.485596 -0.531616 0.067627 0.690674 1445372732 0.581543 -0.537598 0.040466 0.609253 1445372732 0.581543 -0.537598 0.040466 0.609253 1445372732 0.581543 -0.537598 0.040466 0.609253 1445372732 0.581543 -0.537598 0.040466 0.609253 1445372732 0.581543 -0.537598 0.040466 0.609253 1445372732 0.581543 -0.537598 0.040466 0.609253 1445372732 0.667053 -0.527344 0.036499 0.524902 1445372732 0.667053 -0.527344 0.036499 0.524902 1445372732 0.667053 -0.527344 0.036499 0.524902 1445372732 0.667053 -0.527344 0.036499 0.524902 1445372732 0.667053 -0.527344 0.036499 0.524902 1445372732 0.667053 -0.527344 0.036499 0.524902 1445372732 0.720154 -0.510803 0.031372 0.468445 1445372732 0.720154 -0.510803 0.031372 0.468445 1445372732 0.720154 -0.510803 0.031372 0.468445 1445372732 0.720154 -0.510803 0.031372 0.468445 1445372732 0.720154 -0.510803 0.031372 0.468445 1445372732 0.720154 -0.510803 0.031372 0.468445 1445372732 
0.303223 -0.578552 0.171936 0.737366 1445372734 0.324463 -0.572205 0.193665 0.727844 1445372734 0.324463 -0.572205 0.193665 0.727844 1445372734 0.324463 -0.572205 0.193665 0.727844 1445372734 0.324463 -0.572205 0.193665 0.727844 1445372734 0.324463 -0.572205 0.193665 0.727844 1445372734 0.347656 -0.566406 0.208740 0.717407 1445372734 0.347656 -0.566406 0.208740 0.717407 1445372734 0.347656 -0.566406 0.208740 0.717407 1445372734 0.347656 -0.566406 0.208740 0.717407 1445372734 0.347656 -0.566406 0.208740 0.717407 1445372734 0.347656 -0.566406 0.208740 0.717407 1445372734 0.368896 -0.561523 0.214661 0.708862 1445372734 0.368896 -0.561523 0.214661 0.708862 1445372734 0.368896 -0.561523 0.214661 0.708862 1445372734 0.368896 -0.561523 0.214661 0.708862 1445372734 0.368896 -0.561523 0.214661 0.708862 1445372734 0.368896 -0.561523 0.214661 0.708862 1445372734 0.383789 -0.558472 0.220032 0.701660 1445372734 0.383789 -0.558472 0.220032 0.701660 1445372734 0.383789 -0.558472 0.220032 0.701660 1445372734 0.383789 -0.558472 0.220032 0.701660 1445372734 0.383789 -0.558472 0.220032 0.701660 1445372734 0.383789 -0.558472 0.220032 0.701660 1445372734 0.383789 -0.558472 0.220032 0.701660 1445372734 0.398560 -0.551636 0.234192 0.694214 1445372734 0.398560 -0.551636 0.234192 0.694214 1445372734 0.398560 -0.551636 0.234192 0.694214 1445372734 0.398560 -0.551636 0.234192 0.694214 1445372734 0.398560 -0.551636 0.234192 0.694214 1445372734 0.398560 -0.551636 0.234192 0.694214 1445372734 0.410461 -0.540771 0.253601 0.689026 1445372734 0.410461 -0.540771 0.253601 0.689026 1445372734 0.410461 -0.540771 0.253601 0.689026 1445372734 0.410461 -0.540771 0.253601 0.689026 1445372734 0.410461 -0.540771 0.253601 0.689026 1445372734 0.410461 -0.540771 0.253601 0.689026 1445372734 0.405151 -0.537170 0.257324 0.693542 1445372734 0.405151 -0.537170 0.257324 0.693542 1445372734 0.405151 -0.537170 0.257324 0.693542 1445372734 0.405151 -0.537170 0.257324 0.693542 1445372734 0.405151 -0.537170 0.257324 0.693542 1445372734 0.405151 -0.537170 0.257324 0.693542 1445372734 0.405151 -0.537170 0.257324 0.693542 1445372734 0.378113 -0.544434 0.247314 0.706726 1445372734 0.378113 -0.544434 0.247314 0.706726 1445372734 0.378113 -0.544434 0.247314 0.706726 1445372734 0.378113 -0.544434 0.247314 0.706726 1445372734 0.378113 -0.544434 0.247314 0.706726 1445372734 0.378113 -0.544434 0.247314 0.706726 1445372734 0.346191 -0.550537 0.238892 0.721069 1445372734 0.346191 -0.550537 0.238892 0.721069 1445372734 0.346191 -0.550537 0.238892 0.721069 1445372734 0.346191 -0.550537 0.238892 0.721069 1445372734 0.346191 -0.550537 0.238892 0.721069 1445372734 0.346191 -0.550537 0.238892 0.721069 1445372734 0.310913 -0.556030 0.230042 0.735657 1445372734 0.310913 -0.556030 0.230042 0.735657 1445372734 0.310913 -0.556030 0.230042 0.735657 1445372734 0.310913 -0.556030 0.230042 0.735657 1445372735 0.310913 -0.556030 0.230042 0.735657 1445372735 0.310913 -0.556030 0.230042 0.735657 1445372735 0.265930 -0.561951 0.202942 0.756470 1445372735 0.265930 -0.561951 0.202942 0.756470 1445372735 0.265930 -0.561951 0.202942 0.756470 1445372735 0.265930 -0.561951 0.202942 0.756470 1445372735 0.265930 -0.561951 0.202942 0.756470 1445372735 0.265930 -0.561951 0.202942 0.756470 1445372735 0.265930 -0.561951 0.202942 0.756470 1445372735 0.226379 -0.564636 0.156189 0.778137 1445372735 0.226379 -0.564636 0.156189 0.778137 1445372735 0.226379 -0.564636 0.156189 0.778137 1445372735 0.226379 -0.564636 0.156189 0.778137 1445372735 0.226379 -0.564636 0.156189 0.778137 1445372735 0.226379 -0.564636 0.156189 0.778137 1445372735 0.209839 -0.559998 0.131348 0.790588 1445372735 0.209839 -0.559998 0.131348 0.790588 1445372735 0.209839 -0.559998 0.131348 0.790588 1445372735 0.209839 -0.559998 0.131348 0.790588 1445372735 0.209839 -0.559998 0.131348 0.790588 1445372735 0.209839 -0.559998 0.131348 0.790588 1445372735 0.228333 -0.553162 0.141663 0.788513 1445372735 0.228333 -0.553162 0.141663 0.788513 1445372735 0.228333 -0.553162 0.141663 0.788513 1445372735 0.228333 -0.553162 0.141663 0.788513 1445372735 0.228333 -0.553162 0.141663 0.788513 1445372735 0.228333 -0.553162 0.141663 0.788513 1445372735 0.269409 -0.550537 0.162659 0.773193 1445372735 0.269409 -0.550537 0.162659 0.773193 1445372735 0.269409 -0.550537 0.162659 0.773193 1445372735 0.269409 -0.550537 0.162659 0.773193 1445372735 0.269409 -0.550537 0.162659 0.773193 1445372735 0.269409 -0.550537 0.162659 0.773193 1445372735 0.269409 -0.550537 0.162659 0.773193 1445372735 0.307312 -0.554932 0.160095 0.756287 1445372735 0.307312 -0.554932 0.160095 0.756287 1445372735 0.307312 -0.554932 0.160095 0.756287 1445372735 0.307312 -0.554932 0.160095 0.756287 1445372735 0.307312 -0.554932 0.160095 0.756287 1445372735 0.339905 -0.563599 0.147888 0.738159 1445372735 0.339905 -0.563599 0.147888 0.738159 1445372735 0.339905 -0.563599 0.147888 0.738159 1445372735 0.339905 -0.563599 0.147888 0.738159 1445372735 0.339905 -0.563599 0.147888 0.738159 1445372735 0.339905 -0.563599 0.147888 0.738159 1445372735 0.339905 -0.563599 0.147888 0.738159 1445372735 0.371277 -0.569397 0.148926 0.718140 1445372735 0.371277 -0.569397 0.148926 0.718140 1445372735 0.371277 -0.569397 0.148926 0.718140 1445372735 0.371277 -0.569397 0.148926 0.718140 1445372735 0.371277 -0.569397 0.148926 0.718140 1445372735 0.408203 -0.564697 0.165283 0.697937 1445372735 0.408203 -0.564697 0.165283 0.697937 1445372735 0.408203 -0.564697 0.165283 0.697937 1445372735 0.408203 -0.564697 0.165283 0.697937 1445372735 0.408203 -0.564697 0.165283 0.697937 1445372735 0.408203 -0.564697 0.165283 0.697937 1445372735 0.431396 -0.557800 0.188782 0.683411 1445372735 0.431396 -0.557800 0.188782 0.683411 1445372735 0.431396 -0.557800 0.188782 0.683411 1445372735 0.431396 -0.557800 0.188782 0.683411 1445372735 0.431396 -0.557800 0.188782 0.683411 1445372735 0.431396 -0.557800 0.188782 0.683411 1445372735 0.431396 -0.557800 0.188782 0.683411 1445372735 0.432068 -0.553711 0.199890 0.683228 1445372735 0.432068 -0.553711 0.199890 0.683228 1445372735 0.432068 -0.553711 0.199890 0.683228 1445372735 0.432068 -0.553711 0.199890 0.683228 1445372735 0.432068 -0.553711 0.199890 0.683228 1445372735 0.432068 -0.553711 0.199890 0.683228 1445372735 0.405151 -0.554993 0.203186 0.697449 1445372735 0.405151 -0.554993 0.203186 0.697449 1445372735 0.405151 -0.554993 0.203186 0.697449 1445372735 0.405151 -0.554993 0.203186 0.697449 1445372735 0.405151 -0.554993 0.203186 0.697449 1445372735 0.405151 -0.554993 0.203186 0.697449 1445372735 0.363586 -0.558777 0.207825 0.715759 1445372735 0.363586 -0.558777 0.207825 0.715759 1445372735 0.363586 -0.558777 0.207825 0.715759 1445372735 0.363586 -0.558777 0.207825 0.715759 1445372735 0.363586 -0.558777 0.207825 0.715759 1445372735 0.363586 -0.558777 0.207825 0.715759 1445372735 0.313416 -0.564026 0.210693 0.734314 1445372735 0.313416 -0.564026 0.210693 0.734314 1445372735 0.313416 -0.564026 0.210693 0.734314 1445372735 0.313416 -0.564026 0.210693 0.734314 1445372735 0.313416 -0.564026 0.210693 0.734314 1445372735 0.313416 -0.564026 0.210693 0.734314 1445372735 0.313416 -0.564026 0.210693 0.734314 1445372735 0.266235 -0.564453 0.200439 0.755188 1445372735 0.266235 -0.564453 0.200439 0.755188 1445372735 0.266235 -0.564453 0.200439 0.755188 1445372735 0.266235 -0.564453 0.200439 0.755188 1445372735 0.266235 -0.564453 0.200439 0.755188 1445372735 0.266235 -0.564453 0.200439 0.755188 1445372735 0.230835 -0.564148 0.168701 0.774536 1445372735 0.230835 -0.564148 0.168701 0.774536 1445372735 0.230835 -0.564148 0.168701 0.774536 1445372735 0.230835 -0.564148 0.168701 0.774536 1445372735 0.230835 -0.564148 0.168701 0.774536 1445372735 0.230835 -0.564148 0.168701 0.774536 1445372735 0.223022 -0.561401 0.147522 0.783142 1445372735 0.223022 -0.561401 0.147522 0.783142 1445372735 0.223022 -0.561401 0.147522 0.783142 1445372735 0.223022 -0.561401 0.147522 0.783142 1445372735 0.223022 -0.561401 0.147522 0.783142 1445372735 0.223022 -0.561401 0.147522 0.783142 1445372735 0.259583 -0.557983 0.165100 0.770691 1445372735 0.259583 -0.557983 0.165100 0.770691 1445372735 0.259583 -0.557983 0.165100 0.770691 1445372735 0.259583 -0.557983 0.165100 0.770691 1445372735 0.259583 -0.557983 0.165100 0.770691 1445372735 0.259583 -0.557983 0.165100 0.770691 1445372736 0.311768 -0.556519 0.194763 0.745056 1445372736 0.311768 -0.556519 0.194763 0.745056 1445372736 0.311768 -0.556519 0.194763 0.745056 1445372736 0.311768 -0.556519 0.194763 0.745056 1445372736 0.311768 -0.556519 0.194763 0.745056 1445372736 0.355957 -0.560913 0.204956 0.718811 1445372736 0.355957 -0.560913 0.204956 0.718811 1445372736 0.355957 -0.560913 0.204956 0.718811 1445372736 0.355957 -0.560913 0.204956 0.718811 1445372736 0.355957 -0.560913 0.204956 0.718811 1445372736 0.355957 -0.560913 0.204956 0.718811 1445372736 0.389160 -0.569519 0.201538 0.695374 1445372736 0.389160 -0.569519 0.201538 0.695374 1445372736 0.389160 -0.569519 0.201538 0.695374 1445372736 0.389160 -0.569519 0.201538 0.695374 1445372736 0.389160 -0.569519 0.201538 0.695374 1445372736 0.389160 -0.569519 0.201538 0.695374 1445372736 0.421814 -0.572632 0.209045 0.671143 1445372736 0.421814 -0.572632 0.209045 0.671143 1445372736 0.421814 -0.572632 0.209045 0.671143 1445372736 0.421814 -0.572632 0.209045 0.671143 1445372736 0.421814 -0.572632 0.209045 0.671143 1445372736 0.449646 -0.567932 0.226074 0.651306 1445372736 0.449646 -0.567932 0.226074 0.651306 1445372736 0.449646 -0.567932 0.226074 0.651306 1445372736 0.449646 -0.567932 0.226074 0.651306 1445372736 0.449646 -0.567932 0.226074 0.651306 1445372736 0.449646 -0.567932 0.226074 0.651306 1445372736 0.465210 -0.557617 0.241760 0.643555 1445372736 0.465210 -0.557617 0.241760 0.643555 1445372736 0.465210 -0.557617 0.241760 0.643555 1445372736 0.465210 -0.557617 0.241760 0.643555 1445372736 0.465210 -0.557617 0.241760 0.643555 1445372736 0.465210 -0.557617 0.241760 0.643555 1445372736 0.454407 -0.553467 0.249939 0.651733 1445372736 0.454407 -0.553467 0.249939 0.651733 1445372736 0.454407 -0.553467 0.249939 0.651733 1445372736 0.454407 -0.553467 0.249939 0.651733 1445372736 0.454407 -0.553467 0.249939 0.651733 1445372736 0.454407 -0.553467 0.249939 0.651733 1445372736 0.419006 -0.556580 0.250122 0.672302 1445372736 0.419006 -0.556580 0.250122 0.672302 1445372736 0.419006 -0.556580 0.250122 0.672302 1445372736 0.419006 -0.556580 0.250122 0.672302 1445372736 0.419006 -0.556580 0.250122 0.672302 1445372736 0.419006 -0.556580 0.250122 0.672302 1445372736 0.419006 -0.556580 0.250122 0.672302 1445372736 0.373657 -0.559326 0.247192 0.697388 1445372736 0.373657 -0.559326 0.247192 0.697388 1445372736 0.373657 -0.559326 0.247192 0.697388 1445372736 0.373657 -0.559326 0.247192 0.697388 1445372736 0.373657 -0.559326 0.247192 0.697388 1445372736 0.373657 -0.559326 0.247192 0.697388 1445372736 0.326660 -0.564087 0.239441 0.719543 1445372736 0.326660 -0.564087 0.239441 0.719543 1445372736 0.326660 -0.564087 0.239441 0.719543 1445372736 0.326660 -0.564087 0.239441 0.719543 1445372736 0.326660 -0.564087 0.239441 0.719543 1445372736 0.326660 -0.564087 0.239441 0.719543 1445372736 0.282715 -0.564819 0.221924 0.742859 1445372736 0.282715 -0.564819 0.221924 0.742859 1445372736 0.282715 -0.564819 0.221924 0.742859 1445372736 0.282715 -0.564819 0.221924 0.742859 1445372736 0.282715 -0.564819 0.221924 0.742859 1445372736 0.282715 -0.564819 0.221924 0.742859 1445372736 0.282715 -0.564819 0.221924 0.742859 1445372736 0.244690 -0.565918 0.192261 0.763428 1445372736 0.244690 -0.565918 0.192261 0.763428 1445372736 0.244690 -0.565918 0.192261 0.763428 1445372736 0.244690 -0.565918 0.192261 0.763428 1445372736 0.244690 -0.565918 0.192261 0.763428 1445372736 0.244690 -0.565918 0.192261 0.763428 1445372736 0.221741 -0.565247 0.165649 0.777100 1445372736 0.221741 -0.565247 0.165649 0.777100 1445372736 0.221741 -0.565247 0.165649 0.777100 1445372736 0.221741 -0.565247 0.165649 0.777100 1445372736 0.221741 -0.565247 0.165649 0.777100 1445372736 0.221741 -0.565247 0.165649 0.777100 1445372736 0.226563 -0.563782 0.161499 0.777588 1445372736 0.226563 -0.563782 0.161499 0.777588 1445372736 0.226563 -0.563782 0.161499 0.777588 1445372736 0.226563 -0.563782 0.161499 0.777588 1445372736 0.226563 -0.563782 0.161499 0.777588 1445372736 0.226563 -0.563782 0.161499 0.777588 1445372736 0.226563 -0.563782 0.161499 0.777588 1445372736 0.263306 -0.561768 0.180786 0.763123 1445372736 0.263306 -0.561768 0.180786 0.763123 1445372736 0.263306 -0.561768 0.180786 0.763123 1445372736 0.263306 -0.561768 0.180786 0.763123 1445372736 0.263306 -0.561768 0.180786 0.763123 1445372736 0.263306 -0.561768 0.180786 0.763123 1445372736 0.303162 -0.562195 0.187500 0.746216 1445372736 0.303162 -0.562195 0.187500 0.746216 1445372736 0.303162 -0.562195 0.187500 0.746216 1445372736 0.303162 -0.562195 0.187500 0.746216 1445372736 0.303162 -0.562195 0.187500 0.746216 1445372736 0.303162 -0.562195 0.187500 0.746216 1445372736 0.335938 -0.567566 0.177185 0.730469 1445372736 0.335938 -0.567566 0.177185 0.730469 1445372736 0.335938 -0.567566 0.177185 0.730469 1445372736 0.335938 -0.567566 0.177185 0.730469 1445372736 0.335938 -0.567566 0.177185 0.730469 1445372736 0.335938 -0.567566 0.177185 0.730469 1445372736 0.373535 -0.567322 0.176697 0.712280 1445372736 0.373535 -0.567322 0.176697 0.712280 1445372736 0.373535 -0.567322 0.176697 0.712280 1445372736 0.373535 -0.567322 0.176697 0.712280 1445372736 0.373535 -0.567322 0.176697 0.712280 1445372736 0.373535 -0.567322 0.176697 0.712280 1445372736 0.373535 -0.567322 0.176697 0.712280 1445372737 0.413513 -0.558594 0.192810 0.692688 1445372737 0.413513 -0.558594 0.192810 0.692688 1445372737 0.413513 -0.558594 0.192810 0.692688 1445372737 0.413513 -0.558594 0.192810 0.692688 1445372737 0.413513 -0.558594 0.192810 0.692688 1445372737 0.413513 -0.558594 0.192810 0.692688 1445372737 0.445007 -0.548218 0.209412 0.676453 1445372737 0.445007 -0.548218 0.209412 0.676453 1445372737 0.445007 -0.548218 0.209412 0.676453 1445372737 0.445007 -0.548218 0.209412 0.676453 1445372737 0.445007 -0.548218 0.209412 0.676453 1445372737 0.445007 -0.548218 0.209412 0.676453 1445372737 0.453186 -0.549988 0.208069 0.669922 1445372737 0.453186 -0.549988 0.208069 0.669922 1445372737 0.453186 -0.549988 0.208069 0.669922 1445372737 0.453186 -0.549988 0.208069 0.669922 1445372737 0.453186 -0.549988 0.208069 0.669922 1445372737 0.453186 -0.549988 0.208069 0.669922 1445372737 0.453186 -0.549988 0.208069 0.669922 1445372737 0.433777 -0.564880 0.196167 0.673950 1445372737 0.433777 -0.564880 0.196167 0.673950 1445372737 0.433777 -0.564880 0.196167 0.673950 1445372737 0.433777 -0.564880 0.196167 0.673950 1445372737 0.433777 -0.564880 0.196167 0.673950 1445372737 0.410034 -0.574036 0.194519 0.681519 1445372737 0.410034 -0.574036 0.194519 0.681519 1445372737 0.410034 -0.574036 0.194519 0.681519 1445372737 0.410034 -0.574036 0.194519 0.681519 1445372737 0.410034 -0.574036 0.194519 0.681519 1445372737 0.410034 -0.574036 0.194519 0.681519 1445372737 0.379272 -0.579468 0.199402 0.693237 1445372737 0.379272 -0.579468 0.199402 0.693237 1445372737 0.379272 -0.579468 0.199402 0.693237 1445372737 0.379272 -0.579468 0.199402 0.693237 1445372737 0.379272 -0.579468 0.199402 0.693237 1445372737 0.379272 -0.579468 0.199402 0.693237 1445372737 0.340759 -0.587402 0.200012 0.706238 1445372737 0.340759 -0.587402 0.200012 0.706238 1445372737 0.340759 -0.587402 0.200012 0.706238 1445372737 0.340759 -0.587402 0.200012 0.706238 1445372737 0.340759 -0.587402 0.200012 0.706238 1445372737 0.340759 -0.587402 0.200012 0.706238 1445372737 0.302063 -0.593689 0.196838 0.719421 1445372737 0.302063 -0.593689 0.196838 0.719421 1445372737 0.302063 -0.593689 0.196838 0.719421 1445372737 0.302063 -0.593689 0.196838 0.719421 1445372737 0.302063 -0.593689 0.196838 0.719421 1445372737 0.262573 -0.595825 0.181885 0.736816 1445372737 0.262573 -0.595825 0.181885 0.736816 1445372737 0.262573 -0.595825 0.181885 0.736816 1445372737 0.262573 -0.595825 0.181885 0.736816 1445372737 0.262573 -0.595825 0.181885 0.736816 1445372737 0.262573 -0.595825 0.181885 0.736816 1445372737 0.227478 -0.600098 0.150757 0.751953 1445372737 0.227478 -0.600098 0.150757 0.751953 1445372737 0.227478 -0.600098 0.150757 0.751953 1445372737 0.227478 -0.600098 0.150757 0.751953 1445372737 0.227478 -0.600098 0.150757 0.751953 1445372737 0.227478 -0.600098 0.150757 0.751953 1445372737 0.218445 -0.599426 0.133179 0.758423 1445372737 0.218445 -0.599426 0.133179 0.758423 1445372737 0.218445 -0.599426 0.133179 0.758423 1445372737 0.218445 -0.599426 0.133179 0.758423 1445372737 0.218445 -0.599426 0.133179 0.758423 1445372737 0.218445 -0.599426 0.133179 0.758423 1445372737 0.242126 -0.594910 0.143555 0.752869 1445372737 0.242126 -0.594910 0.143555 0.752869 1445372737 0.242126 -0.594910 0.143555 0.752869 1445372737 0.242126 -0.594910 0.143555 0.752869 1445372737 0.242126 -0.594910 0.143555 0.752869 1445372737 0.242126 -0.594910 0.143555 0.752869 1445372737 0.278259 -0.590576 0.155273 0.741394 1445372737 0.278259 -0.590576 0.155273 0.741394 1445372737 0.278259 -0.590576 0.155273 0.741394 1445372737 0.278259 -0.590576 0.155273 0.741394 1445372737 0.278259 -0.590576 0.155273 0.741394 1445372737 0.278259 -0.590576 0.155273 0.741394 1445372737 0.314575 -0.587830 0.156006 0.728760 1445372737 0.314575 -0.587830 0.156006 0.728760 1445372737 0.314575 -0.587830 0.156006 0.728760 1445372737 0.314575 -0.587830 0.156006 0.728760 1445372737 0.314575 -0.587830 0.156006 0.728760 1445372737 0.314575 -0.587830 0.156006 0.728760 1445372737 0.349487 -0.585266 0.157532 0.714478 1445372737 0.349487 -0.585266 0.157532 0.714478 1445372737 0.349487 -0.585266 0.157532 0.714478 1445372737 0.349487 -0.585266 0.157532 0.714478 1445372737 0.349487 -0.585266 0.157532 0.714478 1445372737 0.349487 -0.585266 0.157532 0.714478 1445372737 0.382813 -0.580444 0.162598 0.700012 1445372737 0.382813 -0.580444 0.162598 0.700012 1445372737 0.382813 -0.580444 0.162598 0.700012 1445372737 0.382813 -0.580444 0.162598 0.700012 1445372737 0.382813 -0.580444 0.162598 0.700012 1445372737 0.382813 -0.580444 0.162598 0.700012 1445372737 0.410156 -0.575134 0.173767 0.686096 1445372737 0.410156 -0.575134 0.173767 0.686096 1445372737 0.410156 -0.575134 0.173767 0.686096 1445372737 0.410156 -0.575134 0.173767 0.686096 1445372737 0.410156 -0.575134 0.173767 0.686096 1445372737 0.410156 -0.575134 0.173767 0.686096 1445372737 0.423950 -0.573303 0.185791 0.676025 1445372737 0.423950 -0.573303 0.185791 0.676025 1445372737 0.423950 -0.573303 0.185791 0.676025 1445372737 0.423950 -0.573303 0.185791 0.676025 1445372737 0.423950 -0.573303 0.185791 0.676025 1445372737 0.423950 -0.573303 0.185791 0.676025 1445372737 0.419800 -0.575317 0.190613 0.675598 1445372738 0.419800 -0.575317 0.190613 0.675598 1445372738 0.419800 -0.575317 0.190613 0.675598 1445372738 0.419800 -0.575317 0.190613 0.675598 1445372738 0.419800 -0.575317 0.190613 0.675598 1445372738 0.419800 -0.575317 0.190613 0.675598 1445372738 0.402466 -0.577637 0.192688 0.683533 1445372738 0.402466 -0.577637 0.192688 0.683533 1445372738 0.402466 -0.577637 0.192688 0.683533 1445372738 0.402466 -0.577637 0.192688 0.683533 1445372738 0.402466 -0.577637 0.192688 0.683533 1445372738 0.402466 -0.577637 0.192688 0.683533 1445372738 0.402466 -0.577637 0.192688 0.683533 1445372738 0.374451 -0.576538 0.197998 0.698669 1445372738 0.374451 -0.576538 0.197998 0.698669 1445372738 0.374451 -0.576538 0.197998 0.698669 1445372738 0.374451 -0.576538 0.197998 0.698669 1445372738 0.374451 -0.576538 0.197998 0.698669 1445372738 0.374451 -0.576538 0.197998 0.698669 1445372738 0.341431 -0.571350 0.207275 0.716919 1445372738 0.341431 -0.571350 0.207275 0.716919 1445372738 0.341431 -0.571350 0.207275 0.716919 1445372738 0.341431 -0.571350 0.207275 0.716919 1445372738 0.341431 -0.571350 0.207275 0.716919 1445372738 0.341431 -0.571350 0.207275 0.716919 1445372738 0.303528 -0.567566 0.210388 0.735840 1445372738 0.303528 -0.567566 0.210388 0.735840 1445372738 0.303528 -0.567566 0.210388 0.735840 1445372738 0.303528 -0.567566 0.210388 0.735840 1445372738 0.303528 -0.567566 0.210388 0.735840 1445372738 0.303528 -0.567566 0.210388 0.735840 1445372738 0.265625 -0.567505 0.205872 0.751648 1445372738 0.265625 -0.567505 0.205872 0.751648 1445372738 0.265625 -0.567505 0.205872 0.751648 1445372738 0.265625 -0.567505 0.205872 0.751648 1445372738 0.265625 -0.567505 0.205872 0.751648 1445372738 0.265625 -0.567505 0.205872 0.751648 1445372738 0.222534 -0.569397 0.184753 0.769470 1445372738 0.222534 -0.569397 0.184753 0.769470 1445372738 0.222534 -0.569397 0.184753 0.769470 1445372738 0.222534 -0.569397 0.184753 0.769470 1445372738 0.222534 -0.569397 0.184753 0.769470 1445372738 0.222534 -0.569397 0.184753 0.769470 1445372738 0.222534 -0.569397 0.184753 0.769470 1445372738 0.192200 -0.566162 0.155457 0.786316 1445372738 0.192200 -0.566162 0.155457 0.786316 1445372738 0.192200 -0.566162 0.155457 0.786316 1445372738 0.192200 -0.566162 0.155457 0.786316 1445372738 0.192200 -0.566162 0.155457 0.786316 1445372738 0.192200 -0.566162 0.155457 0.786316 1445372738 0.184937 -0.559387 0.150696 0.793823 1445372738 0.184937 -0.559387 0.150696 0.793823 1445372738 0.184937 -0.559387 0.150696 0.793823 1445372738 0.184937 -0.559387 0.150696 0.793823 1445372738 0.184937 -0.559387 0.150696 0.793823 1445372738 0.184937 -0.559387 0.150696 0.793823 1445372738 0.198608 -0.552002 0.159607 0.793945 1445372738 0.198608 -0.552002 0.159607 0.793945 1445372738 0.198608 -0.552002 0.159607 0.793945 1445372738 0.198608 -0.552002 0.159607 0.793945 1445372738 0.198608 -0.552002 0.159607 0.793945 1445372738 0.198608 -0.552002 0.159607 0.793945 1445372738 0.223877 -0.551392 0.160828 0.787354 1445372738 0.223877 -0.551392 0.160828 0.787354 1445372738 0.223877 -0.551392 0.160828 0.787354 1445372738 0.223877 -0.551392 0.160828 0.787354 1445372738 0.263611 -0.553223 0.161255 0.773621 1445372738 0.263611 -0.553223 0.161255 0.773621 1445372738 0.263611 -0.553223 0.161255 0.773621 1445372738 0.263611 -0.553223 0.161255 0.773621 1445372738 0.263611 -0.553223 0.161255 0.773621 1445372738 0.263611 -0.553223 0.161255 0.773621 1445372738 0.263611 -0.553223 0.161255 0.773621 1445372738 0.304565 -0.553833 0.167542 0.756592 1445372738 0.304565 -0.553833 0.167542 0.756592 1445372738 0.304565 -0.553833 0.167542 0.756592 1445372738 0.304565 -0.553833 0.167542 0.756592 1445372738 0.304565 -0.553833 0.167542 0.756592 1445372738 0.304565 -0.553833 0.167542 0.756592 1445372738 0.333679 -0.553589 0.175293 0.742554 1445372738 0.333679 -0.553589 0.175293 0.742554 1445372738 0.333679 -0.553589 0.175293 0.742554 1445372738 0.333679 -0.553589 0.175293 0.742554 1445372738 0.333679 -0.553589 0.175293 0.742554 1445372738 0.333679 -0.553589 0.175293 0.742554 1445372738 0.358093 -0.550476 0.188232 0.730286 1445372738 0.358093 -0.550476 0.188232 0.730286 1445372738 0.358093 -0.550476 0.188232 0.730286 1445372738 0.358093 -0.550476 0.188232 0.730286 1445372738 0.358093 -0.550476 0.188232 0.730286 1445372738 0.358093 -0.550476 0.188232 0.730286 1445372738 0.378479 -0.552063 0.199646 0.715576 1445372738 0.378479 -0.552063 0.199646 0.715576 1445372738 0.378479 -0.552063 0.199646 0.715576 1445372738 0.378479 -0.552063 0.199646 0.715576 1445372738 0.378479 -0.552063 0.199646 0.715576 1445372738 0.387207 -0.553833 0.205322 0.707886 1445372738 0.387207 -0.553833 0.205322 0.707886 1445372738 0.387207 -0.553833 0.205322 0.707886 1445372738 0.387207 -0.553833 0.205322 0.707886 1445372738 0.387207 -0.553833 0.205322 0.707886 1445372738 0.387207 -0.553833 0.205322 0.707886 1445372738 0.378662 -0.559265 0.207336 0.707642 1445372738 0.378662 -0.559265 0.207336 0.707642 1445372738 0.378662 -0.559265 0.207336 0.707642 1445372738 0.378662 -0.559265 0.207336 0.707642 1445372738 0.378662 -0.559265 0.207336 0.707642 1445372738 0.378662 -0.559265 0.207336 0.707642 1445372738 0.357788 -0.560120 0.212463 0.716248 1445372739 0.357788 -0.560120 0.212463 0.716248 1445372739 0.357788 -0.560120 0.212463 0.716248 1445372739 0.357788 -0.560120 0.212463 0.716248 1445372739 0.357788 -0.560120 0.212463 0.716248 1445372739 0.357788 -0.560120 0.212463 0.716248 1445372739 0.332336 -0.556763 0.222229 0.728149 1445372739 0.332336 -0.556763 0.222229 0.728149 1445372739 0.332336 -0.556763 0.222229 0.728149 1445372739 0.332336 -0.556763 0.222229 0.728149 1445372739 0.332336 -0.556763 0.222229 0.728149 1445372739 0.300598 -0.556274 0.226257 0.740906 1445372739 0.300598 -0.556274 0.226257 0.740906 1445372739 0.300598 -0.556274 0.226257 0.740906 1445372739 0.300598 -0.556274 0.226257 0.740906 1445372739 0.300598 -0.556274 0.226257 0.740906 1445372739 0.300598 -0.556274 0.226257 0.740906 1445372739 0.263672 -0.558472 0.219666 0.755188 1445372739 0.263672 -0.558472 0.219666 0.755188 1445372739 0.263672 -0.558472 0.219666 0.755188 1445372739 0.263672 -0.558472 0.219666 0.755188 1445372739 0.220947 -0.559937 0.197510 0.773743 1445372739 0.220947 -0.559937 0.197510 0.773743 1445372739 0.220947 -0.559937 0.197510 0.773743 1445372739 0.220947 -0.559937 0.197510 0.773743 1445372739 0.220947 -0.559937 0.197510 0.773743 1445372739 0.186646 -0.556030 0.169189 0.792053 1445372739 0.186646 -0.556030 0.169189 0.792053 1445372739 0.186646 -0.556030 0.169189 0.792053 1445372739 0.186646 -0.556030 0.169189 0.792053 1445372739 0.186646 -0.556030 0.169189 0.792053 1445372739 0.186646 -0.556030 0.169189 0.792053 1445372739 0.163025 -0.553223 0.133240 0.805908 1445372739 0.163025 -0.553223 0.133240 0.805908 1445372739 0.163025 -0.553223 0.133240 0.805908 1445372739 0.163025 -0.553223 0.133240 0.805908 1445372739 0.163025 -0.553223 0.133240 0.805908 1445372739 0.163025 -0.553223 0.133240 0.805908 1445372739 0.169922 -0.548218 0.124451 0.809387 1445372739 0.169922 -0.548218 0.124451 0.809387 1445372739 0.169922 -0.548218 0.124451 0.809387 1445372739 0.169922 -0.548218 0.124451 0.809387 1445372739 0.169922 -0.548218 0.124451 0.809387 1445372739 0.169922 -0.548218 0.124451 0.809387 1445372739 0.203125 -0.546204 0.137207 0.800964 1445372739 0.203125 -0.546204 0.137207 0.800964 1445372739 0.203125 -0.546204 0.137207 0.800964 1445372739 0.203125 -0.546204 0.137207 0.800964 1445372739 0.203125 -0.546204 0.137207 0.800964 1445372739 0.203125 -0.546204 0.137207 0.800964 1445372739 0.242676 -0.546326 0.145325 0.788330 1445372739 0.242676 -0.546326 0.145325 0.788330 1445372739 0.242676 -0.546326 0.145325 0.788330 1445372739 0.242676 -0.546326 0.145325 0.788330 1445372739 0.242676 -0.546326 0.145325 0.788330 1445372739 0.242676 -0.546326 0.145325 0.788330 1445372739 0.242676 -0.546326 0.145325 0.788330 1445372739 0.278564 -0.551208 0.142090 0.773560 1445372739 0.278564 -0.551208 0.142090 0.773560 1445372739 0.278564 -0.551208 0.142090 0.773560 1445372739 0.278564 -0.551208 0.142090 0.773560 1445372739 0.278564 -0.551208 0.142090 0.773560 1445372739 0.278564 -0.551208 0.142090 0.773560 1445372739 0.313904 -0.554565 0.148926 0.756104 1445372739 0.313904 -0.554565 0.148926 0.756104 1445372739 0.313904 -0.554565 0.148926 0.756104 1445372739 0.313904 -0.554565 0.148926 0.756104 1445372739 0.313904 -0.554565 0.148926 0.756104 1445372739 0.313904 -0.554565 0.148926 0.756104 1445372739 0.352051 -0.551331 0.168701 0.737305 1445372739 0.352051 -0.551331 0.168701 0.737305 1445372739 0.352051 -0.551331 0.168701 0.737305 1445372739 0.352051 -0.551331 0.168701 0.737305 1445372739 0.352051 -0.551331 0.168701 0.737305 1445372739 0.352051 -0.551331 0.168701 0.737305 1445372739 0.352051 -0.551331 0.168701 0.737305 1445372739 0.383240 -0.549927 0.184143 0.718872 1445372739 0.383240 -0.549927 0.184143 0.718872 1445372739 
0.335999 -0.574646 0.209778 0.716125 1445372741 0.335999 -0.574646 0.209778 0.716125 1445372741 0.358276 -0.583923 0.179504 0.705994 1445372741 0.358276 -0.583923 0.179504 0.705994 1445372741 0.358276 -0.583923 0.179504 0.705994 1445372741 0.358276 -0.583923 0.179504 0.705994 1445372741 0.358276 -0.583923 0.179504 0.705994 1445372741 0.358276 -0.583923 0.179504 0.705994 1445372741 0.421753 -0.559021 0.153564 0.697144 1445372741 0.421753 -0.559021 0.153564 0.697144 1445372741 0.421753 -0.559021 0.153564 0.697144 1445372741 0.421753 -0.559021 0.153564 0.697144 1445372741 0.421753 -0.559021 0.153564 0.697144 1445372741 0.421753 -0.559021 0.153564 0.697144 1445372741 0.472656 -0.546509 0.114075 0.681824 1445372741 0.472656 -0.546509 0.114075 0.681824 1445372741 0.472656 -0.546509 0.114075 0.681824 1445372741 0.472656 -0.546509 0.114075 0.681824 1445372741 0.472656 -0.546509 0.114075 0.681824 1445372741 0.472656 -0.546509 0.114075 0.681824 1445372741 0.542480 -0.527588 0.085144 0.648132 1445372741 0.542480 -0.527588 0.085144 0.648132 1445372741 0.542480 -0.527588 0.085144 0.648132 1445372741 0.542480 -0.527588 0.085144 0.648132 1445372741 0.542480 -0.527588 0.085144 0.648132 1445372741 0.542480 -0.527588 0.085144 0.648132 1445372741 0.611755 -0.518677 0.056274 0.594543 1445372741 0.611755 -0.518677 0.056274 0.594543 1445372741 0.611755 -0.518677 0.056274 0.594543 1445372741 0.611755 -0.518677 0.056274 0.594543 1445372741 0.611755 -0.518677 0.056274 0.594543 1445372741 0.611755 -0.518677 0.056274 0.594543 1445372741 0.669373 -0.529602 0.037109 0.519592 1445372741 0.669373 -0.529602 0.037109 0.519592 1445372741 0.669373 -0.529602 0.037109 0.519592 1445372741 0.669373 -0.529602 0.037109 0.519592 1445372741 0.669373 -0.529602 0.037109 0.519592 1445372742 0.669373 -0.529602 0.037109 0.519592 1445372742 0.700806 -0.539185 0.039673 0.465393 1445372742 0.700806 -0.539185 0.039673 0.465393 1445372742 0.700806 -0.539185 0.039673 0.465393 1445372742 0.700806 -0.539185 0.039673 0.465393 1445372742 0.720276 -0.519165 0.070984 0.454468 1445372742 0.720276 -0.519165 0.070984 0.454468 1445372742 0.720276 -0.519165 0.070984 0.454468 1445372742 0.720276 -0.519165 0.070984 0.454468 1445372742 0.720276 -0.519165 0.070984 0.454468 1445372742 0.720276 -0.519165 0.070984 0.454468 1445372742 0.698975 -0.506226 0.086731 0.497559 1445372742 0.698975 -0.506226 0.086731 0.497559 1445372742 0.698975 -0.506226 0.086731 0.497559 1445372742 0.698975 -0.506226 0.086731 0.497559 1445372742 0.698975 -0.506226 0.086731 0.497559 1445372742 0.698975 -0.506226 0.086731 0.497559 1445372742 0.698975 -0.506226 0.086731 0.497559 1445372742 0.619263 -0.547974 0.072327 0.557617 1445372742 0.619263 -0.547974 0.072327 0.557617 1445372742 0.619263 -0.547974 0.072327 0.557617 1445372742 0.619263 -0.547974 0.072327 0.557617 1445372742 0.619263 -0.547974 0.072327 0.557617 1445372742 0.619263 -0.547974 0.072327 0.557617 1445372742 0.509033 -0.597046 0.051819 0.617798 1445372742 0.509033 -0.597046 0.051819 0.617798 1445372742 0.509033 -0.597046 0.051819 0.617798 1445372742 0.509033 -0.597046 0.051819 0.617798 1445372742 0.509033 -0.597046 0.051819 0.617798 1445372742 0.509033 -0.597046 0.051819 0.617798 1445372742 0.419434 -0.597473 0.033691 0.682556 1445372742 0.419434 -0.597473 0.033691 0.682556 1445372742 0.419434 -0.597473 0.033691 0.682556 1445372742 0.419434 -0.597473 0.033691 0.682556 1445372742 0.419434 -0.597473 0.033691 0.682556 1445372742 0.419434 -0.597473 0.033691 0.682556 1445372742 0.361328 -0.567444 0.049927 0.738220 1445372742 0.361328 -0.567444 0.049927 0.738220 1445372742 0.361328 -0.567444 0.049927 0.738220 1445372742 0.361328 -0.567444 0.049927 0.738220 1445372742 0.361328 -0.567444 0.049927 0.738220 1445372742 0.361328 -0.567444 0.049927 0.738220 1445372742 0.330872 -0.568237 0.095581 0.747314 1445372742 0.330872 -0.568237 0.095581 0.747314 1445372742 0.330872 -0.568237 0.095581 0.747314 1445372742 0.330872 -0.568237 0.095581 0.747314 1445372742 0.330872 -0.568237 0.095581 0.747314 1445372742 0.330872 -0.568237 0.095581 0.747314 1445372742 0.330566 -0.546692 0.173523 0.749451 1445372742 0.330566 -0.546692 0.173523 0.749451 1445372742 0.330566 -0.546692 0.173523 0.749451 1445372742 0.330566 -0.546692 0.173523 0.749451 1445372742 0.330566 -0.546692 0.173523 0.749451 1445372742 0.330566 -0.546692 0.173523 0.749451 1445372742 0.317322 -0.554626 0.155457 0.753296 1445372742 0.317322 -0.554626 0.155457 0.753296 1445372742 0.317322 -0.554626 0.155457 0.753296 1445372742 0.317322 -0.554626 0.155457 0.753296 1445372742 0.317322 -0.554626 0.155457 0.753296 1445372742 0.317322 -0.554626 0.155457 0.753296 1445372742 0.351501 -0.561523 0.122192 0.739014 1445372742 0.351501 -0.561523 0.122192 0.739014 1445372742 0.351501 -0.561523 0.122192 0.739014 1445372742 0.351501 -0.561523 0.122192 0.739014 1445372742 0.351501 -0.561523 0.122192 0.739014 1445372742 0.351501 -0.561523 0.122192 0.739014 1445372742 0.417114 -0.549988 0.109253 0.715210 1445372742 0.417114 -0.549988 0.109253 0.715210 1445372742 0.417114 -0.549988 0.109253 0.715210 1445372742 0.417114 -0.549988 0.109253 0.715210 1445372742 0.417114 -0.549988 0.109253 0.715210 1445372742 0.417114 -0.549988 0.109253 0.715210 1445372742 0.499878 -0.545898 0.090942 0.666199 1445372742 0.499878 -0.545898 0.090942 0.666199 1445372742 0.499878 -0.545898 0.090942 0.666199 1445372742 0.499878 -0.545898 0.090942 0.666199 1445372742 0.499878 -0.545898 0.090942 0.666199 1445372742 0.499878 -0.545898 0.090942 0.666199 1445372742 0.595398 -0.546265 0.081055 0.583435 1445372742 0.595398 -0.546265 0.081055 0.583435 1445372742 0.595398 -0.546265 0.081055 0.583435 1445372742 0.595398 -0.546265 0.081055 0.583435 1445372742 0.595398 -0.546265 0.081055 0.583435 1445372742 0.595398 -0.546265 0.081055 0.583435 1445372742 0.649780 -0.556458 0.052673 0.515076 1445372742 0.649780 -0.556458 0.052673 0.515076 1445372742 0.649780 -0.556458 0.052673 0.515076 1445372742 0.649780 -0.556458 0.052673 0.515076 1445372742 0.649780 -0.556458 0.052673 0.515076 1445372742 0.649780 -0.556458 0.052673 0.515076 1445372742 0.672058 -0.568298 0.037109 0.473267 1445372742 0.672058 -0.568298 0.037109 0.473267 1445372742 0.672058 -0.568298 0.037109 0.473267 1445372742 0.672058 -0.568298 0.037109 0.473267 1445372742 0.672058 -0.568298 0.037109 0.473267 1445372742 0.672058 -0.568298 0.037109 0.473267 1445372742 0.696533 -0.517151 0.074097 0.491760 1445372742 0.696533 -0.517151 0.074097 0.491760 1445372742 0.696533 -0.517151 0.074097 0.491760 1445372742 0.696533 -0.517151 0.074097 0.491760 1445372742 0.696533 -0.517151 0.074097 0.491760 1445372742 0.696533 -0.517151 0.074097 0.491760 1445372742 0.696533 -0.517151 0.074097 0.491760 1445372742 0.662537 -0.503845 0.099670 0.545166 1445372742 0.662537 -0.503845 0.099670 0.545166 1445372742 0.662537 -0.503845 0.099670 0.545166 1445372742 0.662537 -0.503845 0.099670 0.545166 1445372742 0.662537 -0.503845 0.099670 0.545166 1445372743 0.662537 -0.503845 0.099670 0.545166 1445372743 0.574341 -0.534729 0.097839 0.612061 1445372743 0.574341 -0.534729 0.097839 0.612061 1445372743 0.574341 -0.534729 0.097839 0.612061 1445372743 0.574341 -0.534729 0.097839 0.612061 1445372743 0.574341 -0.534729 0.097839 0.612061 1445372743 0.574341 -0.534729 0.097839 0.612061 1445372743 0.448242 -0.573792 0.072205 0.681641 1445372743 0.448242 -0.573792 0.072205 0.681641 1445372743 0.448242 -0.573792 0.072205 0.681641 1445372743 0.448242 -0.573792 0.072205 0.681641 1445372743 0.448242 -0.573792 0.072205 0.681641 1445372743 0.448242 -0.573792 0.072205 0.681641 1445372743 0.347290 -0.585693 0.038330 0.731323 1445372743 0.347290 -0.585693 0.038330 0.731323 1445372743 0.347290 -0.585693 0.038330 0.731323 1445372743 0.347290 -0.585693 0.038330 0.731323 1445372743 0.347290 -0.585693 0.038330 0.731323 1445372743 0.347290 -0.585693 0.038330 0.731323 1445372743 0.347290 -0.585693 0.038330 0.731323 1445372743 0.304810 -0.572571 0.058960 0.758789 1445372743 0.304810 -0.572571 0.058960 0.758789 1445372743 0.304810 -0.572571 0.058960 0.758789 1445372743 0.304810 -0.572571 0.058960 0.758789 1445372743 0.304810 -0.572571 0.058960 0.758789 1445372743 0.304810 -0.572571 0.058960 0.758789 1445372743 0.304260 -0.555237 0.132874 0.762512 1445372743 0.304260 -0.555237 0.132874 0.762512 1445372743 0.304260 -0.555237 0.132874 0.762512 1445372743 0.304260 -0.555237 0.132874 0.762512 1445372743 0.304260 -0.555237 0.132874 0.762512 1445372743 0.304260 -0.555237 0.132874 0.762512 1445372743 0.304260 -0.555237 0.132874 0.762512 1445372743 0.288513 -0.542664 0.164551 0.771484 1445372743 0.288513 -0.542664 0.164551 0.771484 1445372743 0.288513 -0.542664 0.164551 0.771484 1445372743 0.288513 -0.542664 0.164551 0.771484 1445372743 0.288513 -0.542664 0.164551 0.771484 1445372743 0.288513 -0.542664 0.164551 0.771484 1445372743 0.279724 -0.559387 0.119385 0.771118 1445372743 0.279724 -0.559387 0.119385 0.771118 1445372743 0.279724 -0.559387 0.119385 0.771118 1445372743 0.279724 -0.559387 0.119385 0.771118 1445372743 0.279724 -0.559387 0.119385 0.771118 1445372743 0.279724 -0.559387 0.119385 0.771118 1445372743 0.322388 -0.562988 0.085571 0.756104 1445372743 0.322388 -0.562988 0.085571 0.756104 1445372743 0.322388 -0.562988 0.085571 0.756104 1445372743 0.322388 -0.562988 0.085571 0.756104 1445372743 0.322388 -0.562988 0.085571 0.756104 1445372743 0.322388 -0.562988 0.085571 0.756104 1445372743 0.322388 -0.562988 0.085571 0.756104 1445372743 0.393066 -0.560791 0.059326 0.726257 1445372743 0.393066 -0.560791 0.059326 0.726257 1445372743 0.393066 -0.560791 0.059326 0.726257 1445372743 0.393066 -0.560791 0.059326 0.726257 1445372743 0.393066 -0.560791 0.059326 0.726257 1445372743 0.393066 -0.560791 0.059326 0.726257 1445372743 0.500244 -0.564453 0.037842 0.655457 1445372743 0.500244 -0.564453 0.037842 0.655457 1445372743 0.500244 -0.564453 0.037842 0.655457 1445372743 0.500244 -0.564453 0.037842 0.655457 1445372743 0.500244 -0.564453 0.037842 0.655457 1445372743 0.500244 -0.564453 0.037842 0.655457 1445372743 0.500244 -0.564453 0.037842 0.655457 1445372743 0.604797 -0.556458 0.044312 0.567932 1445372743 0.604797 -0.556458 0.044312 0.567932 1445372743 0.604797 -0.556458 0.044312 0.567932 1445372743 0.604797 -0.556458 0.044312 0.567932 1445372743 0.604797 -0.556458 0.044312 0.567932 1445372743 0.651978 -0.575195 0.020020 0.493591 1445372743 0.651978 -0.575195 0.020020 0.493591 1445372743 0.651978 -0.575195 0.020020 0.493591 1445372743 0.651978 -0.575195 0.020020 0.493591 1445372743 0.651978 -0.575195 0.020020 0.493591 1445372743 0.651978 -0.575195 0.020020 0.493591 1445372743 0.651978 -0.575195 0.020020 0.493591 1445372743 0.686768 -0.562134 0.026123 0.460022 1445372743 0.686768 -0.562134 0.026123 0.460022 1445372743 0.686768 -0.562134 0.026123 0.460022 1445372743 0.686768 -0.562134 0.026123 0.460022 1445372743 0.686768 -0.562134 0.026123 0.460022 1445372743 0.686768 -0.562134 0.026123 0.460022 1445372743 0.699341 -0.519531 0.078308 0.484619 1445372743 0.699341 -0.519531 0.078308 0.484619 1445372743 0.699341 -0.519531 0.078308 0.484619 1445372743 0.699341 -0.519531 0.078308 0.484619 1445372743 0.699341 -0.519531 0.078308 0.484619 1445372743 0.699341 -0.519531 0.078308 0.484619 1445372743 0.641541 -0.526611 0.097290 0.549194 1445372743 0.641541 -0.526611 0.097290 0.549194 1445372743 0.641541 -0.526611 0.097290 0.549194 1445372743 0.641541 -0.526611 0.097290 0.549194 1445372743 0.641541 -0.526611 0.097290 0.549194 1445372743 0.641541 -0.526611 0.097290 0.549194 1445372743 0.534485 -0.568481 0.070313 0.621460 1445372743 0.534485 -0.568481 0.070313 0.621460 1445372743 0.534485 -0.568481 0.070313 0.621460 1445372743 0.534485 -0.568481 0.070313 0.621460 1445372743 0.534485 -0.568481 0.070313 0.621460 1445372743 0.534485 -0.568481 0.070313 0.621460 1445372743 0.534485 -0.568481 0.070313 0.621460 1445372743 0.416382 -0.583557 0.059570 0.694641 1445372743 0.416382 -0.583557 0.059570 0.694641 1445372743 0.416382 -0.583557 0.059570 0.694641 1445372743 0.416382 -0.583557 0.059570 0.694641 1445372743 0.331482 -0.577148 0.070557 0.742981 1445372743 0.331482 -0.577148 0.070557 0.742981 1445372743 0.331482 -0.577148 0.070557 0.742981 1445372743 0.331482 -0.577148 0.070557 0.742981 1445372743 0.331482 -0.577148 0.070557 0.742981 1445372743 0.331482 -0.577148 0.070557 0.742981 1445372743 0.268799 -0.590515 0.075928 0.757141 1445372744 0.268799 -0.590515 0.075928 0.757141 1445372744 0.268799 -0.590515 0.075928 0.757141 1445372744 0.268799 -0.590515 0.075928 0.757141 1445372744 0.268799 -0.590515 0.075928 0.757141 1445372744 0.268799 -0.590515 0.075928 0.757141 1445372744 0.275391 -0.567383 0.139526 0.763367 1445372744 0.275391 -0.567383 0.139526 0.763367 1445372744 0.275391 -0.567383 0.139526 0.763367 1445372744 0.275391 -0.567383 0.139526 0.763367 1445372744 0.275391 -0.567383 0.139526 0.763367 1445372744 0.275391 -0.567383 0.139526 0.763367 1445372744 0.275391 -0.567383 0.139526 0.763367 1445372744 0.286194 -0.561279 0.170654 0.757568 1445372744 0.286194 -0.561279 0.170654 0.757568 1445372744 0.286194 -0.561279 0.170654 0.757568 1445372744 0.286194 -0.561279 0.170654 0.757568 1445372744 0.286194 -0.561279 0.170654 0.757568 1445372744 0.286194 -0.561279 0.170654 0.757568 1445372744 0.311035 -0.561157 0.157043 0.750732 1445372744 0.311035 -0.561157 0.157043 0.750732 1445372744 0.311035 -0.561157 0.157043 0.750732 1445372744 0.311035 -0.561157 0.157043 0.750732 1445372744 0.311035 -0.561157 0.157043 0.750732 1445372744 0.311035 -0.561157 0.157043 0.750732 1445372744 0.361450 -0.556519 0.119751 0.738403 1445372744 0.361450 -0.556519 0.119751 0.738403 1445372744 0.361450 -0.556519 0.119751 0.738403 1445372744 0.361450 -0.556519 0.119751 0.738403 1445372744 0.361450 -0.556519 0.119751 0.738403 1445372744 0.361450 -0.556519 0.119751 0.738403 1445372744 0.436462 -0.560791 0.075195 0.699524 1445372744 0.436462 -0.560791 0.075195 0.699524 1445372744 0.436462 -0.560791 0.075195 0.699524 1445372744 0.436462 -0.560791 0.075195 0.699524 1445372744 0.436462 -0.560791 0.075195 0.699524 1445372744 0.436462 -0.560791 0.075195 0.699524 1445372744 0.547180 -0.566223 0.061035 0.613342 1445372744 0.547180 -0.566223 0.061035 0.613342 1445372744 0.547180 -0.566223 0.061035 0.613342 1445372744 0.547180 -0.566223 0.061035 0.613342 1445372744 0.547180 -0.566223 0.061035 0.613342 1445372744 0.547180 -0.566223 0.061035 0.613342 1445372744 0.547180 -0.566223 0.061035 0.613342 1445372744 0.636902 -0.556519 0.052368 0.530884 1445372744 0.636902 -0.556519 0.052368 0.530884 1445372744 0.636902 -0.556519 0.052368 0.530884 1445372744 0.636902 -0.556519 0.052368 0.530884 1445372744 0.636902 -0.556519 0.052368 0.530884 1445372744 0.636902 -0.556519 0.052368 0.530884 1445372744 0.636902 -0.556519 0.052368 0.530884 1445372744 0.688110 -0.557312 0.040161 0.462891 1445372744 0.688110 -0.557312 0.040161 0.462891 1445372744 0.688110 -0.557312 0.040161 0.462891 1445372744 0.688110 -0.557312 0.040161 0.462891 1445372744 0.688110 -0.557312 0.040161 0.462891 1445372744 0.688110 -0.557312 0.040161 0.462891 1445372744 0.715149 -0.545471 0.056396 0.433350 1445372744 0.715149 -0.545471 0.056396 0.433350 1445372744 0.724670 -0.504028 0.095886 0.459961 1445372744 0.724670 -0.504028 0.095886 0.459961 1445372744 0.724670 -0.504028 0.095886 0.459961 1445372744 0.724670 -0.504028 0.095886 0.459961 1445372744 0.724670 -0.504028 0.095886 0.459961 1445372744 0.724670 -0.504028 0.095886 0.459961 1445372744 0.666016 -0.524902 0.098267 0.520752 1445372744 0.666016 -0.524902 0.098267 0.520752 1445372744 0.666016 -0.524902 0.098267 0.520752 1445372744 0.666016 -0.524902 0.098267 0.520752 1445372744 0.666016 -0.524902 0.098267 0.520752 1445372744 0.572083 -0.554932 0.091614 0.596985 1445372744 0.572083 -0.554932 0.091614 0.596985 1445372744 0.572083 -0.554932 0.091614 0.596985 1445372744 0.572083 -0.554932 0.091614 0.596985 1445372744 0.572083 -0.554932 0.091614 0.596985 1445372744 0.572083 -0.554932 0.091614 0.596985 1445372744 0.572083 -0.554932 0.091614 0.596985 1445372744 0.462402 -0.576782 0.090759 0.667236 1445372744 0.462402 -0.576782 0.090759 0.667236 1445372744 0.462402 -0.576782 0.090759 0.667236 1445372744 0.462402 -0.576782 0.090759 0.667236 1445372744 0.462402 -0.576782 0.090759 0.667236 1445372744 0.462402 -0.576782 0.090759 0.667236 1445372744 0.377563 -0.589172 0.110046 0.705811 1445372744 0.377563 -0.589172 0.110046 0.705811 1445372744 0.377563 -0.589172 0.110046 0.705811 1445372744 0.377563 -0.589172 0.110046 0.705811 1445372744 0.377563 -0.589172 0.110046 0.705811 1445372744 0.377563 -0.589172 0.110046 0.705811 1445372744 0.283752 -0.609924 0.108521 0.731873 1445372744 0.283752 -0.609924 0.108521 0.731873 1445372744 0.283752 -0.609924 0.108521 0.731873 1445372744 0.283752 -0.609924 0.108521 0.731873 1445372744 0.283752 -0.609924 0.108521 0.731873 1445372744 0.283752 -0.609924 0.108521 0.731873 1445372744 0.283752 -0.609924 0.108521 0.731873 1445372744 0.249084 -0.597839 0.122681 0.751953 1445372744 0.249084 -0.597839 0.122681 0.751953 1445372744 0.249084 -0.597839 0.122681 0.751953 1445372744 0.249084 -0.597839 0.122681 0.751953 1445372744 0.249084 -0.597839 0.122681 0.751953 1445372744 0.264404 -0.594238 0.176819 0.738708 1445372744 0.264404 -0.594238 0.176819 0.738708 1445372744 0.264404 -0.594238 0.176819 0.738708 1445372744 0.264404 -0.594238 0.176819 0.738708 1445372744 0.264404 -0.594238 0.176819 0.738708 1445372744 0.264404 -0.594238 0.176819 0.738708 1445372744 0.281372 -0.605713 0.173584 0.723755 1445372744 0.281372 -0.605713 0.173584 0.723755 1445372745 0.281372 -0.605713 0.173584 0.723755 1445372745 0.281372 -0.605713 0.173584 0.723755 1445372745 0.281372 -0.605713 0.173584 0.723755 1445372745 0.281372 -0.605713 0.173584 0.723755 1445372745 0.334290 -0.610107 0.132690 0.705933 1445372745 0.334290 -0.610107 0.132690 0.705933 1445372745 0.334290 -0.610107 0.132690 0.705933 1445372745 0.334290 -0.610107 0.132690 0.705933 1445372745 0.334290 -0.610107 0.132690 0.705933 1445372745 0.334290 -0.610107 0.132690 0.705933 1445372745 0.414001 -0.600830 0.107300 0.675354 1445372745 0.414001 -0.600830 0.107300 0.675354 1445372745 0.414001 -0.600830 0.107300 0.675354 1445372745 0.414001 -0.600830 0.107300 0.675354 1445372745 0.414001 -0.600830 0.107300 0.675354 1445372745 0.414001 -0.600830 0.107300 0.675354 1445372745 0.494324 -0.592773 0.079712 0.630798 1445372745 0.494324 -0.592773 0.079712 0.630798 1445372745 0.494324 -0.592773 0.079712 0.630798 1445372745 0.494324 -0.592773 0.079712 0.630798 1445372745 0.494324 -0.592773 0.079712 0.630798 1445372745 0.494324 -0.592773 0.079712 0.630798 1445372745 0.494324 -0.592773 0.079712 0.630798 1445372745 0.569885 -0.595032 0.047668 0.564636 1445372745 0.569885 -0.595032 0.047668 0.564636 1445372745 0.569885 -0.595032 0.047668 0.564636 1445372745 0.569885 -0.595032 0.047668 0.564636 1445372745 0.569885 -0.595032 0.047668 0.564636 1445372745 0.569885 -0.595032 0.047668 0.564636 1445372745 0.629944 -0.597168 0.018921 0.496094 1445372745 0.629944 -0.597168 0.018921 0.496094 1445372745 0.629944 -0.597168 0.018921 0.496094 1445372745 0.629944 -0.597168 0.018921 0.496094 1445372745 0.629944 -0.597168 0.018921 0.496094 1445372745 0.629944 -0.597168 0.018921 0.496094 1445372745 0.629944 -0.597168 0.018921 0.496094 1445372745 0.670898 -0.591248 0.025574 0.446777 1445372745 0.670898 -0.591248 0.025574 0.446777 1445372745 0.670898 -0.591248 0.025574 0.446777 1445372745 0.670898 -0.591248 0.025574 0.446777 1445372745 0.670898 -0.591248 0.025574 0.446777 1445372745 0.670898 -0.591248 0.025574 0.446777 1445372745 0.705383 -0.545776 0.054504 0.448975 1445372745 0.705383 -0.545776 0.054504 0.448975 1445372745 0.705383 -0.545776 0.054504 0.448975 1445372745 0.705383 -0.545776 0.054504 0.448975 1445372745 0.705383 -0.545776 0.054504 0.448975 1445372745 0.705383 -0.545776 0.054504 0.448975 1445372745 0.698853 -0.515625 0.077576 0.489563 1445372745 0.698853 -0.515625 0.077576 0.489563 1445372745 0.698853 -0.515625 0.077576 0.489563 1445372745 0.698853 -0.515625 0.077576 0.489563 1445372745 0.698853 -0.515625 0.077576 0.489563 1445372745 0.698853 -0.515625 0.077576 0.489563 1445372745 0.698853 -0.515625 0.077576 0.489563 1445372745 0.613464 -0.560791 0.053955 0.553406 1445372745 0.613464 -0.560791 0.053955 0.553406 1445372745 0.613464 -0.560791 0.053955 0.553406 1445372745 0.613464 -0.560791 0.053955 0.553406 1445372745 0.613464 -0.560791 0.053955 0.553406 1445372745 0.520325 -0.568115 0.051025 0.635498 1445372745 0.520325 -0.568115 0.051025 0.635498 1445372745 0.520325 -0.568115 0.051025 0.635498 1445372745 0.520325 -0.568115 0.051025 0.635498 1445372745 0.520325 -0.568115 0.051025 0.635498 1445372745 0.520325 -0.568115 0.051025 0.635498 1445372745 0.423462 -0.569580 0.070129 0.700928 1445372745 0.423462 -0.569580 0.070129 0.700928 1445372745 0.423462 -0.569580 0.070129 0.700928 1445372745 0.423462 -0.569580 0.070129 0.700928 1445372745 0.423462 -0.569580 0.070129 0.700928 1445372745 0.423462 -0.569580 0.070129 0.700928 1445372745 0.345032 -0.561890 0.084229 0.747070 1445372745 0.345032 -0.561890 0.084229 0.747070 1445372745 0.345032 -0.561890 0.084229 0.747070 1445372745 0.345032 -0.561890 0.084229 0.747070 1445372745 0.345032 -0.561890 0.084229 0.747070 1445372745 0.345032 -0.561890 0.084229 0.747070 1445372745 0.298706 -0.551819 0.118774 0.769531 1445372745 0.298706 -0.551819 0.118774 0.769531 1445372745 0.298706 -0.551819 0.118774 0.769531 1445372745 0.298706 -0.551819 0.118774 0.769531 1445372745 0.298706 -0.551819 0.118774 0.769531 1445372745 0.298706 -0.551819 0.118774 0.769531 1445372745 0.273865 -0.550415 0.154236 0.773438 1445372745 0.273865 -0.550415 0.154236 0.773438 1445372745 0.273865 -0.550415 0.154236 0.773438 1445372745 0.273865 -0.550415 0.154236 0.773438 1445372745 0.273865 -0.550415 0.154236 0.773438 1445372745 0.273865 -0.550415 0.154236 0.773438 1445372745 0.273865 -0.550415 0.154236 0.773438 1445372745 0.276917 -0.549744 0.186707 0.765625 1445372745 0.276917 -0.549744 0.186707 0.765625 1445372745 0.276917 -0.549744 0.186707 0.765625 1445372745 0.276917 -0.549744 0.186707 0.765625 1445372745 0.300476 -0.557251 0.158386 0.757690 1445372745 0.300476 -0.557251 0.158386 0.757690 1445372745 0.300476 -0.557251 0.158386 0.757690 1445372745 0.300476 -0.557251 0.158386 0.757690 1445372745 0.300476 -0.557251 0.158386 0.757690 1445372745 0.300476 -0.557251 0.158386 0.757690 1445372745 0.357483 -0.558960 0.099304 0.741516 1445372745 0.357483 -0.558960 0.099304 0.741516 1445372745 0.357483 -0.558960 0.099304 0.741516 1445372745 0.357483 -0.558960 0.099304 0.741516 1445372745 0.357483 -0.558960 0.099304 0.741516 1445372745 0.357483 -0.558960 0.099304 0.741516 1445372745 0.453308 -0.546021 0.059631 0.701965 1445372745 0.453308 -0.546021 0.059631 0.701965 1445372745 0.453308 -0.546021 0.059631 0.701965 1445372746 0.453308 -0.546021 0.059631 0.701965 1445372746 0.453308 -0.546021 0.059631 0.701965 1445372746 0.453308 -0.546021 0.059631 0.701965 1445372746 0.453308 -0.546021 0.059631 0.701965 1445372746 0.583923 -0.528870 0.060303 0.612915 1445372746 0.583923 -0.528870 0.060303 0.612915 1445372746 0.583923 -0.528870 0.060303 0.612915 1445372746 0.583923 -0.528870 0.060303 0.612915 1445372746 0.583923 -0.528870 0.060303 0.612915 1445372746 0.583923 -0.528870 0.060303 0.612915 1445372746 0.677979 -0.513794 0.068848 0.521179 1445372746 0.677979 -0.513794 0.068848 0.521179 1445372746 0.677979 -0.513794 0.068848 0.521179 1445372746 0.677979 -0.513794 0.068848 0.521179 1445372746 0.677979 -0.513794 0.068848 0.521179 1445372746 0.677979 -0.513794 0.068848 0.521179 1445372746 0.677979 -0.513794 0.068848 0.521179 1445372746 0.726501 -0.518860 0.053101 0.447266 1445372746 0.726501 -0.518860 0.053101 0.447266 1445372746 0.726501 -0.518860 0.053101 0.447266 1445372746 0.726501 -0.518860 0.053101 0.447266 1445372746 0.726501 -0.518860 0.053101 0.447266 1445372746 0.726501 -0.518860 0.053101 0.447266 1445372746 0.754700 -0.506958 0.061340 0.411865 1445372746 0.754700 -0.506958 0.061340 0.411865 1445372746 0.754700 -0.506958 0.061340 0.411865 1445372746 0.754700 -0.506958 0.061340 0.411865 1445372746 0.754700 -0.506958 0.061340 0.411865 1445372746 0.754700 -0.506958 0.061340 0.411865 1445372746 0.754700 -0.506958 0.061340 0.411865 1445372746 0.769104 -0.439148 0.106934 0.451843 1445372746 0.769104 -0.439148 0.106934 0.451843 1445372746 0.769104 -0.439148 0.106934 0.451843 1445372746 0.769104 -0.439148 0.106934 0.451843 1445372746 0.769104 -0.439148 0.106934 0.451843 1445372746 0.769104 -0.439148 0.106934 0.451843 1445372746 0.702148 -0.466553 0.099426 0.528564 1445372746 0.702148 -0.466553 0.099426 0.528564 1445372746 0.702148 -0.466553 0.099426 0.528564 1445372746 0.702148 -0.466553 0.099426 0.528564 1445372746 0.583740 -0.516174 0.084961 0.620911 1445372746 0.583740 -0.516174 0.084961 0.620911 1445372746 0.583740 -0.516174 0.084961 0.620911 1445372746 0.583740 -0.516174 0.084961 0.620911 1445372746 0.583740 -0.516174 0.084961 0.620911 1445372746 0.583740 -0.516174 0.084961 0.620911 1445372746 0.583740 -0.516174 0.084961 0.620911 1445372746 0.441162 -0.552490 0.089355 0.701477 1445372746 0.441162 -0.552490 0.089355 0.701477 1445372746 0.441162 -0.552490 0.089355 0.701477 1445372746 0.441162 -0.552490 0.089355 0.701477 1445372746 0.441162 -0.552490 0.089355 0.701477 1445372746 0.308167 -0.562500 0.073669 0.763672 1445372746 0.308167 -0.562500 0.073669 0.763672 1445372746 0.308167 -0.562500 0.073669 0.763672 1445372746 0.308167 -0.562500 0.073669 0.763672 1445372746 0.308167 -0.562500 0.073669 0.763672 1445372746 0.308167 -0.562500 0.073669 0.763672 1445372746 0.218933 -0.566040 0.081360 0.790588 1445372746 0.218933 -0.566040 0.081360 0.790588 1445372746 0.218933 -0.566040 0.081360 0.790588 1445372746 0.218933 -0.566040 0.081360 0.790588 1445372746 0.218933 -0.566040 0.081360 0.790588 1445372746 0.223083 -0.553650 0.135071 0.790833 1445372746 0.223083 -0.553650 0.135071 0.790833 1445372746 0.223083 -0.553650 0.135071 0.790833 1445372746 0.223083 -0.553650 0.135071 0.790833 1445372746 0.223083 -0.553650 0.135071 0.790833 1445372746 0.223083 -0.553650 0.135071 0.790833 1445372746 0.223083 -0.553650 0.135071 0.790833 1445372746 0.237427 -0.546509 0.189819 0.780334 1445372746 0.237427 -0.546509 0.189819 0.780334 1445372746 0.237427 -0.546509 0.189819 0.780334 1445372746 0.237427 -0.546509 0.189819 0.780334 1445372746 0.237427 -0.546509 0.189819 0.780334 1445372746 0.262146 -0.564453 0.138184 0.770447 1445372746 0.262146 -0.564453 0.138184 0.770447 1445372746 0.262146 -0.564453 0.138184 0.770447 1445372746 0.262146 -0.564453 0.138184 0.770447 1445372746 0.262146 -0.564453 0.138184 0.770447 1445372746 0.262146 -0.564453 0.138184 0.770447 1445372746 0.262146 -0.564453 0.138184 0.770447 1445372746 0.333374 -0.573059 0.064148 0.745850 1445372746 0.333374 -0.573059 0.064148 0.745850 1445372746 0.333374 -0.573059 0.064148 0.745850 1445372746 0.333374 -0.573059 0.064148 0.745850 1445372746 0.333374 -0.573059 0.064148 0.745850 1445372746 0.333374 -0.573059 0.064148 0.745850 1445372746 0.453796 -0.564148 0.037964 0.688721 1445372746 0.453796 -0.564148 0.037964 0.688721 1445372746 0.453796 -0.564148 0.037964 0.688721 1445372746 0.453796 -0.564148 0.037964 0.688721 1445372746 
0.273682 -0.554138 0.211609 0.757080 1445372748 0.273682 -0.554138 0.211609 0.757080 1445372748 0.273682 -0.554138 0.211609 0.757080 1445372748 0.273682 -0.554138 0.211609 0.757080 1445372748 0.273682 -0.554138 0.211609 0.757080 1445372748 0.287354 -0.552002 0.204834 0.755432 1445372748 0.287354 -0.552002 0.204834 0.755432 1445372748 0.287354 -0.552002 0.204834 0.755432 1445372748 0.287354 -0.552002 0.204834 0.755432 1445372748 0.287354 -0.552002 0.204834 0.755432 1445372748 0.287354 -0.552002 0.204834 0.755432 1445372748 0.314270 -0.548645 0.205078 0.747070 1445372748 0.314270 -0.548645 0.205078 0.747070 1445372748 0.314270 -0.548645 0.205078 0.747070 1445372748 0.314270 -0.548645 0.205078 0.747070 1445372748 0.314270 -0.548645 0.205078 0.747070 1445372748 0.314270 -0.548645 0.205078 0.747070 1445372748 0.346008 -0.545105 0.203186 0.736084 1445372748 0.346008 -0.545105 0.203186 0.736084 1445372748 0.346008 -0.545105 0.203186 0.736084 1445372748 0.346008 -0.545105 0.203186 0.736084 1445372748 0.346008 -0.545105 0.203186 0.736084 1445372748 0.346008 -0.545105 0.203186 0.736084 1445372748 0.346008 -0.545105 0.203186 0.736084 1445372748 0.378967 -0.542725 0.199768 0.722412 1445372748 0.378967 -0.542725 0.199768 0.722412 1445372748 0.378967 -0.542725 0.199768 0.722412 1445372748 0.378967 -0.542725 0.199768 0.722412 1445372748 0.378967 -0.542725 0.199768 0.722412 1445372748 0.378967 -0.542725 0.199768 0.722412 1445372748 0.410889 -0.539551 0.198853 0.707397 1445372748 0.410889 -0.539551 0.198853 0.707397 1445372748 0.410889 -0.539551 0.198853 0.707397 1445372748 0.410889 -0.539551 0.198853 0.707397 1445372748 0.410889 -0.539551 0.198853 0.707397 1445372748 0.410889 -0.539551 0.198853 0.707397 1445372749 0.436768 -0.533875 0.196228 0.696899 1445372749 0.436768 -0.533875 0.196228 0.696899 1445372749 0.436768 -0.533875 0.196228 0.696899 1445372749 0.436768 -0.533875 0.196228 0.696899 1445372749 0.436768 -0.533875 0.196228 0.696899 1445372749 0.436768 -0.533875 0.196228 0.696899 1445372749 0.453796 -0.529541 0.203064 0.687256 1445372749 0.453796 -0.529541 0.203064 0.687256 1445372749 0.453796 -0.529541 0.203064 0.687256 1445372749 0.453796 -0.529541 0.203064 0.687256 1445372749 0.453796 -0.529541 0.203064 0.687256 1445372749 0.453796 -0.529541 0.203064 0.687256 1445372749 0.457458 -0.524292 0.212402 0.686035 1445372749 0.457458 -0.524292 0.212402 0.686035 1445372749 0.457458 -0.524292 0.212402 0.686035 1445372749 0.457458 -0.524292 0.212402 0.686035 1445372749 0.457458 -0.524292 0.212402 0.686035 1445372749 0.457458 -0.524292 0.212402 0.686035 1445372749 0.450867 -0.515259 0.224487 0.693359 1445372749 0.450867 -0.515259 0.224487 0.693359 1445372749 0.450867 -0.515259 0.224487 0.693359 1445372749 0.450867 -0.515259 0.224487 0.693359 1445372749 0.450867 -0.515259 0.224487 0.693359 1445372749 0.450867 -0.515259 0.224487 0.693359 1445372749 0.450867 -0.515259 0.224487 0.693359 1445372749 0.416809 -0.518494 0.223694 0.712280 1445372749 0.416809 -0.518494 0.223694 0.712280 1445372749 0.416809 -0.518494 0.223694 0.712280 1445372749 0.416809 -0.518494 0.223694 0.712280 1445372749 0.416809 -0.518494 0.223694 0.712280 1445372749 0.416809 -0.518494 0.223694 0.712280 1445372749 0.363220 -0.527466 0.214355 0.737488 1445372749 0.363220 -0.527466 0.214355 0.737488 1445372749 0.363220 -0.527466 0.214355 0.737488 1445372749 0.363220 -0.527466 0.214355 0.737488 1445372749 0.363220 -0.527466 0.214355 0.737488 1445372749 0.363220 -0.527466 0.214355 0.737488 1445372749 0.309692 -0.534180 0.205261 0.759338 1445372749 0.309692 -0.534180 0.205261 0.759338 1445372749 0.309692 -0.534180 0.205261 0.759338 1445372749 0.309692 -0.534180 0.205261 0.759338 1445372749 0.309692 -0.534180 0.205261 0.759338 1445372749 0.309692 -0.534180 0.205261 0.759338 1445372749 0.309692 -0.534180 0.205261 0.759338 1445372749 0.263000 -0.539917 0.196045 0.775146 1445372749 0.263000 -0.539917 0.196045 0.775146 1445372749 0.263000 -0.539917 0.196045 0.775146 1445372749 0.263000 -0.539917 0.196045 0.775146 1445372749 0.263000 -0.539917 0.196045 0.775146 1445372749 0.263000 -0.539917 0.196045 0.775146 1445372749 0.230591 -0.540833 0.187012 0.786987 1445372749 0.230591 -0.540833 0.187012 0.786987 1445372749 0.230591 -0.540833 0.187012 0.786987 1445372749 0.230591 -0.540833 0.187012 0.786987 1445372749 0.230591 -0.540833 0.187012 0.786987 1445372749 0.230591 -0.540833 0.187012 0.786987 1445372749 0.207275 -0.536438 0.172607 0.799683 1445372749 0.207275 -0.536438 0.172607 0.799683 1445372749 0.207275 -0.536438 0.172607 0.799683 1445372749 0.207275 -0.536438 0.172607 0.799683 1445372749 0.207275 -0.536438 0.172607 0.799683 1445372749 0.207275 -0.536438 0.172607 0.799683 1445372749 0.207275 -0.536438 0.172607 0.799683 1445372749 0.194092 -0.531128 0.160767 0.808899 1445372749 0.194092 -0.531128 0.160767 0.808899 1445372749 0.194092 -0.531128 0.160767 0.808899 1445372749 0.194092 -0.531128 0.160767 0.808899 1445372749 0.194092 -0.531128 0.160767 0.808899 1445372749 0.194092 -0.531128 0.160767 0.808899 1445372749 0.207886 -0.525940 0.169617 0.807068 1445372749 0.207886 -0.525940 0.169617 0.807068 1445372749 0.207886 -0.525940 0.169617 0.807068 1445372749 0.207886 -0.525940 0.169617 0.807068 1445372749 0.207886 -0.525940 0.169617 0.807068 1445372749 0.207886 -0.525940 0.169617 0.807068 1445372749 0.244751 -0.523010 0.186218 0.794861 1445372749 0.244751 -0.523010 0.186218 0.794861 1445372749 0.244751 -0.523010 0.186218 0.794861 1445372749 0.244751 -0.523010 0.186218 0.794861 1445372749 0.244751 -0.523010 0.186218 0.794861 1445372749 0.244751 -0.523010 0.186218 0.794861 1445372749 0.244751 -0.523010 0.186218 0.794861 1445372749 0.285767 -0.526184 0.185120 0.779236 1445372749 0.285767 -0.526184 0.185120 0.779236 1445372749 0.285767 -0.526184 0.185120 0.779236 1445372749 0.285767 -0.526184 0.185120 0.779236 1445372749 0.285767 -0.526184 0.185120 0.779236 1445372749 0.285767 -0.526184 0.185120 0.779236 1445372749 0.327271 -0.532593 0.178650 0.759766 1445372749 0.327271 -0.532593 0.178650 0.759766 1445372749 0.327271 -0.532593 0.178650 0.759766 1445372749 0.327271 -0.532593 0.178650 0.759766 1445372749 0.327271 -0.532593 0.178650 0.759766 1445372749 0.327271 -0.532593 0.178650 0.759766 1445372749 0.327271 -0.532593 0.178650 0.759766 1445372749 0.372009 -0.536438 0.184143 0.734741 1445372749 0.372009 -0.536438 0.184143 0.734741 1445372749 0.372009 -0.536438 0.184143 0.734741 1445372749 0.372009 -0.536438 0.184143 0.734741 1445372749 0.372009 -0.536438 0.184143 0.734741 1445372749 0.372009 -0.536438 0.184143 0.734741 1445372749 0.416321 -0.530701 0.201172 0.710266 1445372749 0.416321 -0.530701 0.201172 0.710266 1445372749 0.416321 -0.530701 0.201172 0.710266 1445372749 0.416321 -0.530701 0.201172 0.710266 1445372749 0.416321 -0.530701 0.201172 0.710266 1445372749 0.416321 -0.530701 0.201172 0.710266 1445372749 0.441711 -0.528687 0.208435 0.694214 1445372749 0.441711 -0.528687 0.208435 0.694214 1445372749 0.441711 -0.528687 0.208435 0.694214 1445372749 0.441711 -0.528687 0.208435 0.694214 1445372749 0.441711 -0.528687 0.208435 0.694214 1445372749 0.441711 -0.528687 0.208435 0.694214 1445372750 0.444214 -0.531799 0.203125 0.691772 1445372750 0.444214 -0.531799 0.203125 0.691772 1445372750 0.444214 -0.531799 0.203125 0.691772 1445372750 0.444214 -0.531799 0.203125 0.691772 1445372750 0.444214 -0.531799 0.203125 0.691772 1445372750 0.444214 -0.531799 0.203125 0.691772 1445372750 0.422791 -0.540344 0.195313 0.700745 1445372750 0.422791 -0.540344 0.195313 0.700745 1445372750 0.422791 -0.540344 0.195313 0.700745 1445372750 0.422791 -0.540344 0.195313 0.700745 1445372750 0.422791 -0.540344 0.195313 0.700745 1445372750 0.422791 -0.540344 0.195313 0.700745 1445372750 0.395630 -0.532837 0.208191 0.718445 1445372750 0.395630 -0.532837 0.208191 0.718445 1445372750 0.395630 -0.532837 0.208191 0.718445 1445372750 0.395630 -0.532837 0.208191 0.718445 1445372750 0.395630 -0.532837 0.208191 0.718445 1445372750 0.395630 -0.532837 0.208191 0.718445 1445372750 0.352539 -0.531189 0.216858 0.739197 1445372750 0.352539 -0.531189 0.216858 0.739197 1445372750 0.352539 -0.531189 0.216858 0.739197 1445372750 0.352539 -0.531189 0.216858 0.739197 1445372750 0.352539 -0.531189 0.216858 0.739197 1445372750 0.352539 -0.531189 0.216858 0.739197 1445372750 0.305664 -0.533997 0.216553 0.757935 1445372750 0.305664 -0.533997 0.216553 0.757935 1445372750 0.305664 -0.533997 0.216553 0.757935 1445372750 0.305664 -0.533997 0.216553 0.757935 1445372750 0.305664 -0.533997 0.216553 0.757935 1445372750 0.255554 -0.538330 0.200562 0.777588 1445372750 0.255554 -0.538330 0.200562 0.777588 1445372750 0.255554 -0.538330 0.200562 0.777588 1445372750 0.255554 -0.538330 0.200562 0.777588 1445372750 0.255554 -0.538330 0.200562 0.777588 1445372750 0.255554 -0.538330 0.200562 0.777588 1445372750 0.255554 -0.538330 0.200562 0.777588 1445372750 0.209778 -0.543579 0.166626 0.795410 1445372750 0.209778 -0.543579 0.166626 0.795410 1445372750 0.209778 -0.543579 0.166626 0.795410 1445372750 0.209778 -0.543579 0.166626 0.795410 1445372750 0.209778 -0.543579 0.166626 0.795410 1445372750 0.209778 -0.543579 0.166626 0.795410 1445372750 0.209778 -0.543579 0.166626 0.795410 1445372750 0.183655 -0.542603 0.137207 0.808105 1445372750 0.183655 -0.542603 0.137207 0.808105 1445372750 0.183655 -0.542603 0.137207 0.808105 1445372750 0.183655 -0.542603 0.137207 0.808105 1445372750 0.183655 -0.542603 0.137207 0.808105 1445372750 0.183655 -0.542603 0.137207 0.808105 1445372750 0.181335 -0.539734 0.124207 0.812622 1445372750 0.181335 -0.539734 0.124207 0.812622 1445372750 0.181335 -0.539734 0.124207 0.812622 1445372750 0.181335 -0.539734 0.124207 0.812622 1445372750 0.181335 -0.539734 0.124207 0.812622 1445372750 0.181335 -0.539734 0.124207 0.812622 1445372750 0.212708 -0.538330 0.133606 0.804382 1445372750 0.212708 -0.538330 0.133606 0.804382 1445372750 0.212708 -0.538330 0.133606 0.804382 1445372750 0.212708 -0.538330 0.133606 0.804382 1445372750 0.212708 -0.538330 0.133606 0.804382 1445372750 0.212708 -0.538330 0.133606 0.804382 1445372750 0.262207 -0.542236 0.143188 0.785278 1445372750 0.262207 -0.542236 0.143188 0.785278 1445372750 0.262207 -0.542236 0.143188 0.785278 1445372750 0.262207 -0.542236 0.143188 0.785278 1445372750 0.262207 -0.542236 0.143188 0.785278 1445372750 0.262207 -0.542236 0.143188 0.785278 1445372750 0.314575 -0.550171 0.136414 0.761353 1445372750 0.314575 -0.550171 0.136414 0.761353 1445372750 0.314575 -0.550171 0.136414 0.761353 1445372750 0.314575 -0.550171 0.136414 0.761353 1445372750 0.368774 -0.555237 0.138794 0.732422 1445372750 0.368774 -0.555237 0.138794 0.732422 1445372750 0.368774 -0.555237 0.138794 0.732422 1445372750 0.368774 -0.555237 0.138794 0.732422 1445372750 0.368774 -0.555237 0.138794 0.732422 1445372750 0.368774 -0.555237 0.138794 0.732422 1445372750 0.423950 -0.549866 0.153381 0.703064 1445372750 0.423950 -0.549866 0.153381 0.703064 1445372750 0.423950 -0.549866 0.153381 0.703064 1445372750 0.423950 -0.549866 0.153381 0.703064 1445372750 0.423950 -0.549866 0.153381 0.703064 1445372750 0.423950 -0.549866 0.153381 0.703064 1445372750 0.470215 -0.543457 0.174072 0.673157 1445372750 0.470215 -0.543457 0.174072 0.673157 1445372750 0.470215 -0.543457 0.174072 0.673157 1445372750 0.470215 -0.543457 0.174072 0.673157 1445372750 0.470215 -0.543457 0.174072 0.673157 1445372750 0.470215 -0.543457 0.174072 0.673157 1445372750 0.489380 -0.542053 0.180664 0.658752 1445372750 0.489380 -0.542053 0.180664 0.658752 1445372750 0.489380 -0.542053 0.180664 0.658752 1445372750 0.489380 -0.542053 0.180664 0.658752 1445372750 0.489380 -0.542053 0.180664 0.658752 1445372750 0.489380 -0.542053 0.180664 0.658752 1445372750 0.489380 -0.542053 0.180664 0.658752 1445372750 0.489624 -0.543274 0.184448 0.656555 1445372750 0.489624 -0.543274 0.184448 0.656555 1445372750 0.489624 -0.543274 0.184448 0.656555 1445372750 0.489624 -0.543274 0.184448 0.656555 1445372750 0.489624 -0.543274 0.184448 0.656555 1445372750 0.489624 -0.543274 0.184448 0.656555 1445372750 0.466553 -0.542664 0.192200 0.671509 1445372750 0.466553 -0.542664 0.192200 0.671509 1445372750 0.466553 -0.542664 0.192200 0.671509 1445372750 0.466553 -0.542664 0.192200 0.671509 1445372750 0.466553 -0.542664 0.192200 0.671509 1445372750 0.466553 -0.542664 0.192200 0.671509 1445372750 0.431091 -0.537659 0.207886 0.694092 1445372751 0.431091 -0.537659 0.207886 0.694092 1445372751 0.431091 -0.537659 0.207886 0.694092 1445372751 0.431091 -0.537659 0.207886 0.694092 1445372751 0.431091 -0.537659 0.207886 0.694092 1445372751 0.431091 -0.537659 0.207886 0.694092 1445372751 0.372681 -0.542847 0.212769 0.721863 1445372751 0.372681 -0.542847 0.212769 0.721863 1445372751 0.372681 -0.542847 0.212769 0.721863 1445372751 0.372681 -0.542847 0.212769 0.721863 1445372751 0.372681 -0.542847 0.212769 0.721863 1445372751 0.310913 -0.546997 0.206604 0.749268 1445372751 0.310913 -0.546997 0.206604 0.749268 1445372751 0.310913 -0.546997 0.206604 0.749268 1445372751 0.310913 -0.546997 0.206604 0.749268 1445372751 0.310913 -0.546997 0.206604 0.749268 1445372751 0.245178 -0.551086 0.177063 0.777649 1445372751 0.245178 -0.551086 0.177063 0.777649 1445372751 0.245178 -0.551086 0.177063 0.777649 1445372751 0.245178 -0.551086 0.177063 0.777649 1445372751 0.245178 -0.551086 0.177063 0.777649 1445372751 0.245178 -0.551086 0.177063 0.777649 1445372751 0.197815 -0.551819 0.129517 0.799683 1445372751 0.197815 -0.551819 0.129517 0.799683 1445372751 0.197815 -0.551819 0.129517 0.799683 1445372751 0.197815 -0.551819 0.129517 0.799683 1445372751 0.197815 -0.551819 0.129517 0.799683 1445372751 0.197815 -0.551819 0.129517 0.799683 1445372751 0.197815 -0.551819 0.129517 0.799683 1445372751 0.182434 -0.547302 0.105042 0.809998 1445372751 0.182434 -0.547302 0.105042 0.809998 1445372751 0.182434 -0.547302 0.105042 0.809998 1445372751 0.182434 -0.547302 0.105042 0.809998 1445372751 0.182434 -0.547302 0.105042 0.809998 1445372751 0.182434 -0.547302 0.105042 0.809998 1445372751 0.194519 -0.543701 0.107483 0.809265 1445372751 0.194519 -0.543701 0.107483 0.809265 1445372751 0.194519 -0.543701 0.107483 0.809265 1445372751 0.194519 -0.543701 0.107483 0.809265 1445372751 0.194519 -0.543701 0.107483 0.809265 1445372751 0.194519 -0.543701 0.107483 0.809265 1445372751 0.235901 -0.544983 0.125427 0.794739 1445372751 0.235901 -0.544983 0.125427 0.794739 1445372751 0.235901 -0.544983 0.125427 0.794739 1445372751 0.235901 -0.544983 0.125427 0.794739 1445372751 0.235901 -0.544983 0.125427 0.794739 1445372751 0.288879 -0.551208 0.138062 0.770508 1445372751 0.288879 -0.551208 0.138062 0.770508 1445372751 0.288879 -0.551208 0.138062 0.770508 1445372751 0.288879 -0.551208 0.138062 0.770508 1445372751 0.288879 -0.551208 0.138062 0.770508 1445372751 0.288879 -0.551208 0.138062 0.770508 1445372751 0.343140 -0.559692 0.139038 0.741394 1445372751 0.343140 -0.559692 0.139038 0.741394 1445372751 0.343140 -0.559692 0.139038 0.741394 1445372751 0.343140 -0.559692 0.139038 0.741394 1445372751 0.343140 -0.559692 0.139038 0.741394 1445372751 0.343140 -0.559692 0.139038 0.741394 1445372751 0.389282 -0.569580 0.144226 0.709412 1445372751 0.389282 -0.569580 0.144226 0.709412 1445372751 0.389282 -0.569580 0.144226 0.709412 1445372751 0.389282 -0.569580 0.144226 0.709412 1445372751 0.389282 -0.569580 0.144226 0.709412 1445372751 0.389282 -0.569580 0.144226 0.709412 1445372751 0.441284 -0.567261 0.169922 0.674194 1445372751 0.441284 -0.567261 0.169922 0.674194 1445372751 0.441284 -0.567261 0.169922 0.674194 1445372751 0.441284 -0.567261 0.169922 0.674194 1445372751 0.441284 -0.567261 0.169922 0.674194 1445372751 0.441284 -0.567261 0.169922 0.674194 1445372751 0.476624 -0.558594 0.191711 0.651123 1445372751 0.476624 -0.558594 0.191711 0.651123 1445372751 0.476624 -0.558594 0.191711 0.651123 1445372751 0.476624 -0.558594 0.191711 0.651123 1445372751 0.476624 -0.558594 0.191711 0.651123 1445372751 0.476624 -0.558594 0.191711 0.651123 1445372751 0.476624 -0.558594 0.191711 0.651123 1445372751 0.485779 -0.552307 0.202393 0.646484 1445372751 0.485779 -0.552307 0.202393 0.646484 1445372751 0.485779 -0.552307 0.202393 0.646484 1445372751 0.485779 -0.552307 0.202393 0.646484 1445372751 0.485779 -0.552307 0.202393 0.646484 1445372751 0.485779 -0.552307 0.202393 0.646484 1445372751 0.461731 -0.557800 0.199707 0.660095 1445372751 0.461731 -0.557800 0.199707 0.660095 1445372751 0.461731 -0.557800 0.199707 0.660095 1445372751 0.461731 -0.557800 0.199707 0.660095 1445372751 0.461731 -0.557800 0.199707 0.660095 1445372751 0.461731 -0.557800 0.199707 0.660095 1445372751 0.427185 -0.553223 0.205078 0.685059 1445372751 0.427185 -0.553223 0.205078 0.685059 1445372751 0.427185 -0.553223 0.205078 0.685059 1445372751 0.427185 -0.553223 0.205078 0.685059 1445372751 0.427185 -0.553223 0.205078 0.685059 1445372751 0.427185 -0.553223 0.205078 0.685059 1445372751 0.378906 -0.549866 0.205566 0.715393 1445372751 0.378906 -0.549866 0.205566 0.715393 1445372751 0.378906 -0.549866 0.205566 0.715393 1445372751 0.378906 -0.549866 0.205566 0.715393 1445372751 0.378906 -0.549866 0.205566 0.715393 1445372751 0.378906 -0.549866 0.205566 0.715393 1445372751 0.326904 -0.547974 0.198120 0.744019 1445372751 0.326904 -0.547974 0.198120 0.744019 1445372751 0.326904 -0.547974 0.198120 0.744019 1445372751 0.326904 -0.547974 0.198120 0.744019 1445372751 0.326904 -0.547974 0.198120 0.744019 1445372751 0.326904 -0.547974 0.198120 0.744019 1445372751 0.270386 -0.547241 0.177612 0.771912 1445372752 0.270386 -0.547241 0.177612 0.771912 1445372752 0.270386 -0.547241 0.177612 0.771912 1445372752 0.270386 -0.547241 0.177612 0.771912 1445372752 0.223938 -0.546143 0.142151 0.794556 1445372752 0.223938 -0.546143 0.142151 0.794556 1445372752 0.223938 -0.546143 0.142151 0.794556 1445372752 0.223938 -0.546143 0.142151 0.794556 1445372752 0.223938 -0.546143 0.142151 0.794556 1445372752 0.223938 -0.546143 0.142151 0.794556 1445372752 0.203369 -0.540649 0.122131 0.807068 1445372752 0.203369 -0.540649 0.122131 0.807068 1445372752 0.203369 -0.540649 0.122131 0.807068 1445372752 0.203369 -0.540649 0.122131 0.807068 1445372752 0.203369 -0.540649 0.122131 0.807068 1445372752 0.203369 -0.540649 0.122131 0.807068 1445372752 0.203369 -0.540649 0.122131 0.807068 1445372752 0.213684 -0.535645 0.128723 0.806763 1445372752 0.213684 -0.535645 0.128723 0.806763 1445372752 0.213684 -0.535645 0.128723 0.806763 1445372752 0.213684 -0.535645 0.128723 0.806763 1445372752 0.213684 -0.535645 0.128723 0.806763 1445372752 0.213684 -0.535645 0.128723 0.806763 1445372752 0.247864 -0.533752 0.149536 0.794556 1445372752 0.247864 -0.533752 0.149536 0.794556 1445372752 0.247864 -0.533752 0.149536 0.794556 1445372752 0.247864 -0.533752 0.149536 0.794556 1445372752 0.247864 -0.533752 0.149536 0.794556 1445372752 0.247864 -0.533752 0.149536 0.794556 1445372752 0.247864 -0.533752 0.149536 0.794556 1445372752 0.290100 -0.537903 0.160339 0.775085 1445372752 0.290100 -0.537903 0.160339 0.775085 1445372752 0.290100 -0.537903 0.160339 0.775085 1445372752 0.290100 -0.537903 0.160339 0.775085 1445372752 0.290100 -0.537903 0.160339 0.775085 1445372752 0.290100 -0.537903 0.160339 0.775085 1445372752 0.332947 -0.546875 0.157349 0.751831 1445372752 0.332947 -0.546875 0.157349 0.751831 1445372752 0.332947 -0.546875 0.157349 0.751831 1445372752 0.332947 -0.546875 0.157349 0.751831 1445372752 0.332947 -0.546875 0.157349 0.751831 1445372752 0.332947 -0.546875 0.157349 0.751831 1445372752 0.332947 -0.546875 0.157349 0.751831 1445372752 0.371521 -0.556335 0.154419 0.727051 1445372752 0.371521 -0.556335 0.154419 0.727051 1445372752 0.371521 -0.556335 0.154419 0.727051 1445372752 0.371521 -0.556335 0.154419 0.727051 1445372752 0.371521 -0.556335 0.154419 0.727051 1445372752 0.371521 -0.556335 0.154419 0.727051 1445372752 0.410034 -0.558044 0.165039 0.702209 1445372752 0.410034 -0.558044 0.165039 0.702209 1445372752 0.410034 -0.558044 0.165039 0.702209 1445372752 0.410034 -0.558044 0.165039 0.702209 1445372752 0.410034 -0.558044 0.165039 0.702209 1445372752 0.410034 -0.558044 0.165039 0.702209 1445372752 0.410034 -0.558044 0.165039 0.702209 1445372752 0.441101 -0.544189 0.194519 0.686584 1445372752 0.441101 -0.544189 0.194519 0.686584 1445372752 0.441101 -0.544189 0.194519 0.686584 1445372752 0.441101 -0.544189 0.194519 0.686584 1445372752 0.441101 -0.544189 0.194519 0.686584 1445372752 0.441101 -0.544189 0.194519 0.686584 1445372752 0.451477 -0.535889 0.219116 0.678894 1445372752 0.451477 -0.535889 0.219116 0.678894 1445372752 0.451477 -0.535889 0.219116 0.678894 1445372752 0.451477 -0.535889 0.219116 0.678894 1445372752 0.451477 -0.535889 0.219116 0.678894 1445372752 0.451477 -0.535889 0.219116 0.678894 1445372752 0.451477 -0.535889 0.219116 0.678894 1445372752 0.437500 -0.536499 0.221985 0.686584 1445372752 0.437500 -0.536499 0.221985 0.686584 1445372752 0.437500 -0.536499 0.221985 0.686584 1445372752 0.437500 -0.536499 0.221985 0.686584 1445372752 0.437500 -0.536499 0.221985 0.686584 1445372752 0.437500 -0.536499 0.221985 0.686584 1445372752 0.437500 -0.536499 0.221985 0.686584 1445372752 0.403442 -0.544067 0.214844 0.703552 1445372752 0.403442 -0.544067 0.214844 0.703552 1445372752 0.403442 -0.544067 0.214844 0.703552 1445372752 0.403442 -0.544067 0.214844 0.703552 1445372752 0.403442 -0.544067 0.214844 0.703552 1445372752 0.403442 -0.544067 0.214844 0.703552 1445372752 0.362976 -0.546936 0.210388 0.724426 1445372752 0.362976 -0.546936 0.210388 0.724426 1445372752 0.362976 -0.546936 0.210388 0.724426 1445372752 0.362976 -0.546936 0.210388 0.724426 1445372752 0.362976 -0.546936 0.210388 0.724426 1445372752 0.362976 -0.546936 0.210388 0.724426 1445372752 0.315247 -0.549255 0.203064 0.746765 1445372752 0.315247 -0.549255 0.203064 0.746765 1445372752 0.315247 -0.549255 0.203064 0.746765 1445372752 0.315247 -0.549255 0.203064 0.746765 1445372752 0.315247 -0.549255 0.203064 0.746765 1445372752 0.315247 -0.549255 0.203064 0.746765 1445372752 0.315247 -0.549255 0.203064 0.746765 1445372752 0.268127 -0.548462 0.197754 0.766907 1445372752 0.268127 -0.548462 0.197754 0.766907 1445372752 0.268127 -0.548462 0.197754 0.766907 1445372752 0.268127 -0.548462 0.197754 0.766907 1445372752 0.268127 -0.548462 0.197754 0.766907 1445372752 0.268127 -0.548462 0.197754 0.766907 1445372752 0.216309 -0.548950 0.184814 0.785950 1445372752 0.216309 -0.548950 0.184814 0.785950 1445372752 0.216309 -0.548950 0.184814 0.785950 1445372752 0.216309 -0.548950 0.184814 0.785950 1445372752 0.216309 -0.548950 0.184814 0.785950 1445372752 0.216309 -0.548950 0.184814 0.785950 1445372752 0.216309 -0.548950 0.184814 0.785950 1445372752 0.169434 -0.548401 0.148499 0.805237 1445372752 0.169434 -0.548401 0.148499 0.805237 1445372752 0.169434 -0.548401 0.148499 0.805237 1445372752 0.169434 -0.548401 0.148499 0.805237 1445372752 0.169434 -0.548401 0.148499 0.805237 1445372752 0.169434 -0.548401 0.148499 0.805237 1445372752 0.151550 -0.546204 0.121948 0.814758 1445372752 0.151550 -0.546204 0.121948 0.814758 1445372752 0.151550 -0.546204 0.121948 0.814758 1445372752 0.151550 -0.546204 0.121948 0.814758 1445372752 0.151550 -0.546204 0.121948 0.814758 1445372753 0.151550 -0.546204 0.121948 0.814758 1445372753 0.168213 -0.542114 0.125488 0.813660 1445372753 0.168213 -0.542114 0.125488 0.813660 1445372753 0.168213 -0.542114 0.125488 0.813660 1445372753 0.168213 -0.542114 0.125488 0.813660 1445372753 0.168213 -0.542114 0.125488 0.813660 1445372753 0.168213 -0.542114 0.125488 0.813660 1445372753 0.168213 -0.542114 0.125488 0.813660 1445372753 0.210510 -0.540039 0.141113 0.802551 1445372753 0.210510 -0.540039 0.141113 0.802551 1445372753 0.210510 -0.540039 0.141113 0.802551 1445372753 0.210510 -0.540039 0.141113 0.802551 1445372753 0.210510 -0.540039 0.141113 0.802551 1445372753 0.258362 -0.544312 0.141357 0.785461 1445372753 0.258362 -0.544312 0.141357 0.785461 1445372753 0.258362 -0.544312 0.141357 0.785461 1445372753 0.258362 -0.544312 0.141357 0.785461 1445372753 0.258362 -0.544312 0.141357 0.785461 1445372753 0.307861 -0.552246 0.131592 0.763489 1445372753 0.307861 -0.552246 0.131592 0.763489 1445372753 0.307861 -0.552246 0.131592 0.763489 1445372753 0.307861 -0.552246 0.131592 0.763489 1445372753 0.307861 -0.552246 0.131592 0.763489 1445372753 0.307861 -0.552246 0.131592 0.763489 1445372753 0.352417 -0.561096 0.124023 0.738586 1445372753 0.352417 -0.561096 0.124023 0.738586 1445372753 0.352417 -0.561096 0.124023 0.738586 1445372753 0.352417 -0.561096 0.124023 0.738586 1445372753 0.352417 -0.561096 0.124023 0.738586 1445372753 0.352417 -0.561096 0.124023 0.738586 1445372753 0.352417 -0.561096 0.124023 0.738586 1445372753 0.392395 -0.565491 0.130066 0.713684 1445372753 0.392395 -0.565491 0.130066 0.713684 1445372753 0.392395 -0.565491 0.130066 0.713684 1445372753 0.392395 -0.565491 0.130066 0.713684 1445372753 0.392395 -0.565491 0.130066 0.713684 1445372753 0.392395 -0.565491 0.130066 0.713684 1445372753 0.427673 -0.560791 0.153503 0.692078 1445372753 0.427673 -0.560791 0.153503 0.692078 1445372753 0.427673 -0.560791 0.153503 0.692078 1445372753 0.427673 -0.560791 0.153503 0.692078 1445372753 0.427673 -0.560791 0.153503 0.692078 1445372753 0.427673 -0.560791 0.153503 0.692078 1445372753 0.441162 -0.556152 0.168396 0.683838 1445372753 0.441162 -0.556152 0.168396 0.683838 1445372753 0.441162 -0.556152 0.168396 0.683838 1445372753 0.441162 -0.556152 0.168396 0.683838 1445372753 0.441162 -0.556152 0.168396 0.683838 1445372753 0.441162 -0.556152 0.168396 0.683838 1445372753 0.424255 -0.562805 0.168945 0.688965 1445372753 0.424255 -0.562805 0.168945 0.688965 1445372753 0.424255 -0.562805 0.168945 0.688965 1445372753 0.424255 -0.562805 0.168945 0.688965 1445372753 0.424255 -0.562805 0.168945 0.688965 1445372753 0.424255 -0.562805 0.168945 0.688965 1445372753 0.387817 -0.569031 0.167419 0.705505 1445372753 0.387817 -0.569031 0.167419 0.705505 1445372753 0.387817 -0.569031 0.167419 0.705505 1445372753 0.387817 -0.569031 0.167419 0.705505 1445372753 0.387817 -0.569031 0.167419 0.705505 1445372753 0.387817 -0.569031 0.167419 0.705505 1445372753 0.349487 -0.567688 0.173279 0.724915 1445372753 0.349487 -0.567688 0.173279 0.724915 1445372753 0.349487 -0.567688 0.173279 0.724915 1445372753 0.349487 -0.567688 0.173279 0.724915 1445372753 0.349487 -0.567688 0.173279 0.724915 1445372753 0.349487 -0.567688 0.173279 0.724915 1445372753 0.349487 -0.567688 0.173279 0.724915 1445372753 0.306702 -0.565857 0.177979 0.744324 1445372753 0.306702 -0.565857 0.177979 0.744324 1445372753 0.306702 -0.565857 0.177979 0.744324 1445372753 0.306702 -0.565857 0.177979 0.744324 1445372753 0.306702 -0.565857 0.177979 0.744324 1445372753 0.306702 -0.565857 0.177979 0.744324 1445372753 0.261658 -0.565491 0.177795 0.761658 1445372753 0.261658 -0.565491 0.177795 0.761658 1445372753 0.261658 -0.565491 0.177795 0.761658 1445372753 0.261658 -0.565491 0.177795 0.761658 1445372753 0.261658 -0.565491 0.177795 0.761658 1445372753 0.261658 -0.565491 0.177795 0.761658 1445372753 0.216675 -0.562927 0.166565 0.779968 1445372753 0.216675 -0.562927 0.166565 0.779968 1445372753 0.216675 -0.562927 0.166565 0.779968 1445372753 0.216675 -0.562927 0.166565 0.779968 1445372753 0.216675 -0.562927 0.166565 0.779968 1445372753 0.216675 -0.562927 0.166565 0.779968 1445372753 
0.373901 -0.573120 0.170715 0.708923 1445372756 0.373901 -0.573120 0.170715 0.708923 1445372756 0.373901 -0.573120 0.170715 0.708923 1445372756 0.373901 -0.573120 0.170715 0.708923 1445372756 0.373901 -0.573120 0.170715 0.708923 1445372756 0.373901 -0.573120 0.170715 0.708923 1445372756 0.373901 -0.573120 0.170715 0.708923 1445372756 0.413086 -0.553101 0.149292 0.707886 1445372756 0.413086 -0.553101 0.149292 0.707886 1445372756 0.413086 -0.553101 0.149292 0.707886 1445372756 0.413086 -0.553101 0.149292 0.707886 1445372756 0.413086 -0.553101 0.149292 0.707886 1445372756 0.413086 -0.553101 0.149292 0.707886 1445372756 0.457031 -0.554810 0.103394 0.687439 1445372756 0.457031 -0.554810 0.103394 0.687439 1445372756 0.457031 -0.554810 0.103394 0.687439 1445372756 0.457031 -0.554810 0.103394 0.687439 1445372756 0.457031 -0.554810 0.103394 0.687439 1445372756 0.526917 -0.569580 0.061218 0.627808 1445372756 0.526917 -0.569580 0.061218 0.627808 1445372756 0.526917 -0.569580 0.061218 0.627808 1445372756 0.526917 -0.569580 0.061218 0.627808 1445372756 0.526917 -0.569580 0.061218 0.627808 1445372756 0.526917 -0.569580 0.061218 0.627808 1445372756 0.595093 -0.572327 0.045288 0.562317 1445372756 0.595093 -0.572327 0.045288 0.562317 1445372756 0.595093 -0.572327 0.045288 0.562317 1445372756 0.595093 -0.572327 0.045288 0.562317 1445372756 0.595093 -0.572327 0.045288 0.562317 1445372756 0.595093 -0.572327 0.045288 0.562317 1445372756 0.595093 -0.572327 0.045288 0.562317 1445372756 0.640442 -0.574890 0.044373 0.507202 1445372756 0.640442 -0.574890 0.044373 0.507202 1445372756 0.640442 -0.574890 0.044373 0.507202 1445372756 0.640442 -0.574890 0.044373 0.507202 1445372756 0.640442 -0.574890 0.044373 0.507202 1445372756 0.640442 -0.574890 0.044373 0.507202 1445372756 0.671814 -0.555847 0.064514 0.485291 1445372756 0.671814 -0.555847 0.064514 0.485291 1445372756 0.671814 -0.555847 0.064514 0.485291 1445372756 0.671814 -0.555847 0.064514 0.485291 1445372756 0.671814 -0.555847 0.064514 0.485291 1445372756 0.671814 -0.555847 0.064514 0.485291 1445372756 0.665344 -0.526001 0.087097 0.522522 1445372756 0.665344 -0.526001 0.087097 0.522522 1445372756 0.665344 -0.526001 0.087097 0.522522 1445372756 0.665344 -0.526001 0.087097 0.522522 1445372756 0.665344 -0.526001 0.087097 0.522522 1445372756 0.595520 -0.546814 0.059814 0.585449 1445372756 0.595520 -0.546814 0.059814 0.585449 1445372756 0.595520 -0.546814 0.059814 0.585449 1445372756 0.595520 -0.546814 0.059814 0.585449 1445372756 0.595520 -0.546814 0.059814 0.585449 1445372756 0.595520 -0.546814 0.059814 0.585449 1445372756 0.595520 -0.546814 0.059814 0.585449 1445372756 0.494812 -0.574341 0.049011 0.650269 1445372756 0.494812 -0.574341 0.049011 0.650269 1445372756 0.494812 -0.574341 0.049011 0.650269 1445372756 0.494812 -0.574341 0.049011 0.650269 1445372756 0.494812 -0.574341 0.049011 0.650269 1445372756 0.494812 -0.574341 0.049011 0.650269 1445372756 0.397583 -0.585632 0.036316 0.705444 1445372756 0.397583 -0.585632 0.036316 0.705444 1445372756 0.397583 -0.585632 0.036316 0.705444 1445372756 0.397583 -0.585632 0.036316 0.705444 1445372756 0.397583 -0.585632 0.036316 0.705444 1445372756 0.397583 -0.585632 0.036316 0.705444 1445372756 0.397583 -0.585632 0.036316 0.705444 1445372756 0.339844 -0.571228 0.039124 0.746094 1445372756 0.339844 -0.571228 0.039124 0.746094 1445372756 0.339844 -0.571228 0.039124 0.746094 1445372756 0.339844 -0.571228 0.039124 0.746094 1445372756 0.339844 -0.571228 0.039124 0.746094 1445372756 0.339844 -0.571228 0.039124 0.746094 1445372756 0.349548 -0.566040 0.112427 0.738037 1445372756 0.349548 -0.566040 0.112427 0.738037 1445372756 0.349548 -0.566040 0.112427 0.738037 1445372756 0.349548 -0.566040 0.112427 0.738037 1445372756 0.349548 -0.566040 0.112427 0.738037 1445372756 0.349548 -0.566040 0.112427 0.738037 1445372756 0.359314 -0.537231 0.239502 0.724487 1445372756 0.359314 -0.537231 0.239502 0.724487 1445372756 0.359314 -0.537231 0.239502 0.724487 1445372756 0.359314 -0.537231 0.239502 0.724487 1445372756 0.359314 -0.537231 0.239502 0.724487 1445372756 0.359314 -0.537231 0.239502 0.724487 1445372756 0.359314 -0.537231 0.239502 0.724487 1445372756 0.312378 -0.552246 0.210938 0.743591 1445372756 0.312378 -0.552246 0.210938 0.743591 1445372756 0.312378 -0.552246 0.210938 0.743591 1445372756 0.312378 -0.552246 0.210938 0.743591 1445372756 0.312378 -0.552246 0.210938 0.743591 1445372756 0.312378 -0.552246 0.210938 0.743591 1445372756 0.340271 -0.561096 0.161865 0.736938 1445372756 0.340271 -0.561096 0.161865 0.736938 1445372756 0.340271 -0.561096 0.161865 0.736938 1445372756 0.340271 -0.561096 0.161865 0.736938 1445372756 0.340271 -0.561096 0.161865 0.736938 1445372756 0.340271 -0.561096 0.161865 0.736938 1445372756 0.414978 -0.552490 0.132996 0.710510 1445372756 0.414978 -0.552490 0.132996 0.710510 1445372757 0.414978 -0.552490 0.132996 0.710510 1445372757 0.414978 -0.552490 0.132996 0.710510 1445372757 0.414978 -0.552490 0.132996 0.710510 1445372757 0.414978 -0.552490 0.132996 0.710510 1445372757 0.511292 -0.554382 0.091248 0.650330 1445372757 0.511292 -0.554382 0.091248 0.650330 1445372757 0.511292 -0.554382 0.091248 0.650330 1445372757 0.511292 -0.554382 0.091248 0.650330 1445372757 0.511292 -0.554382 0.091248 0.650330 1445372757 0.511292 -0.554382 0.091248 0.650330 1445372757 0.607910 -0.550781 0.065125 0.568115 1445372757 0.607910 -0.550781 0.065125 0.568115 1445372757 0.607910 -0.550781 0.065125 0.568115 1445372757 0.607910 -0.550781 0.065125 0.568115 1445372757 0.607910 -0.550781 0.065125 0.568115 1445372757 0.607910 -0.550781 0.065125 0.568115 1445372757 0.671387 -0.546692 0.039124 0.498779 1445372757 0.671387 -0.546692 0.039124 0.498779 1445372757 0.671387 -0.546692 0.039124 0.498779 1445372757 0.671387 -0.546692 0.039124 0.498779 1445372757 0.671387 -0.546692 0.039124 0.498779 1445372757 0.671387 -0.546692 0.039124 0.498779 1445372757 0.671387 -0.546692 0.039124 0.498779 1445372757 0.716919 -0.532593 0.043274 0.447815 1445372757 0.716919 -0.532593 0.043274 0.447815 1445372757 0.716919 -0.532593 0.043274 0.447815 1445372757 0.716919 -0.532593 0.043274 0.447815 1445372757 0.716919 -0.532593 0.043274 0.447815 1445372757 0.716919 -0.532593 0.043274 0.447815 1445372757 0.742920 -0.490356 0.071228 0.450012 1445372757 0.742920 -0.490356 0.071228 0.450012 1445372757 0.742920 -0.490356 0.071228 0.450012 1445372757 0.742920 -0.490356 0.071228 0.450012 1445372757 0.742920 -0.490356 0.071228 0.450012 1445372757 0.742920 -0.490356 0.071228 0.450012 1445372757 0.721191 -0.475464 0.075012 0.498169 1445372757 0.721191 -0.475464 0.075012 0.498169 1445372757 0.721191 -0.475464 0.075012 0.498169 1445372757 0.721191 -0.475464 0.075012 0.498169 1445372757 0.721191 -0.475464 0.075012 0.498169 1445372757 0.721191 -0.475464 0.075012 0.498169 1445372757 0.649475 -0.497009 0.060120 0.572266 1445372757 0.649475 -0.497009 0.060120 0.572266 1445372757 0.649475 -0.497009 0.060120 0.572266 1445372757 0.649475 -0.497009 0.060120 0.572266 1445372757 0.649475 -0.497009 0.060120 0.572266 1445372757 0.649475 -0.497009 0.060120 0.572266 1445372757 0.549194 -0.509216 0.068176 0.659058 1445372757 0.549194 -0.509216 0.068176 0.659058 1445372757 0.549194 -0.509216 0.068176 0.659058 1445372757 0.549194 -0.509216 0.068176 0.659058 1445372757 0.549194 -0.509216 0.068176 0.659058 1445372757 0.549194 -0.509216 0.068176 0.659058 1445372757 0.549194 -0.509216 0.068176 0.659058 1445372757 0.416504 -0.544250 0.087952 0.722900 1445372757 0.416504 -0.544250 0.087952 0.722900 1445372757 0.416504 -0.544250 0.087952 0.722900 1445372757 0.416504 -0.544250 0.087952 0.722900 1445372757 0.416504 -0.544250 0.087952 0.722900 1445372757 0.416504 -0.544250 0.087952 0.722900 1445372757 0.317261 -0.564575 0.080688 0.757690 1445372757 0.317261 -0.564575 0.080688 0.757690 1445372757 0.317261 -0.564575 0.080688 0.757690 1445372757 0.317261 -0.564575 0.080688 0.757690 1445372757 0.317261 -0.564575 0.080688 0.757690 1445372757 0.317261 -0.564575 0.080688 0.757690 1445372757 0.305176 -0.530762 0.140259 0.778076 1445372757 0.305176 -0.530762 0.140259 0.778076 1445372757 0.305176 -0.530762 0.140259 0.778076 1445372757 0.305176 -0.530762 0.140259 0.778076 1445372757 0.305176 -0.530762 0.140259 0.778076 1445372757 0.305176 -0.530762 0.140259 0.778076 1445372757 0.302734 -0.523499 0.195374 0.772034 1445372757 0.302734 -0.523499 0.195374 0.772034 1445372757 0.302734 -0.523499 0.195374 0.772034 1445372757 0.302734 -0.523499 0.195374 0.772034 1445372757 0.302734 -0.523499 0.195374 0.772034 1445372757 0.302734 -0.523499 0.195374 0.772034 1445372757 0.299927 -0.536377 0.179626 0.768127 1445372757 0.299927 -0.536377 0.179626 0.768127 1445372757 0.299927 -0.536377 0.179626 0.768127 1445372757 0.299927 -0.536377 0.179626 0.768127 1445372757 0.299927 -0.536377 0.179626 0.768127 1445372757 0.299927 -0.536377 0.179626 0.768127 1445372757 0.339905 -0.547058 0.125732 0.754517 1445372757 0.339905 -0.547058 0.125732 0.754517 1445372757 0.339905 -0.547058 0.125732 0.754517 1445372757 0.339905 -0.547058 0.125732 0.754517 1445372757 0.339905 -0.547058 0.125732 0.754517 1445372757 0.339905 -0.547058 0.125732 0.754517 1445372757 0.413391 -0.554565 0.076294 0.718140 1445372757 0.413391 -0.554565 0.076294 0.718140 1445372757 0.413391 -0.554565 0.076294 0.718140 1445372757 0.413391 -0.554565 0.076294 0.718140 1445372757 0.413391 -0.554565 0.076294 0.718140 1445372757 0.413391 -0.554565 0.076294 0.718140 1445372757 0.511780 -0.559204 0.040955 0.650879 1445372757 0.511780 -0.559204 0.040955 0.650879 1445372757 0.511780 -0.559204 0.040955 0.650879 1445372757 0.511780 -0.559204 0.040955 0.650879 1445372757 0.511780 -0.559204 0.040955 0.650879 1445372757 0.511780 -0.559204 0.040955 0.650879 1445372757 0.511780 -0.559204 0.040955 0.650879 1445372757 0.613464 -0.548889 0.035095 0.566650 1445372757 0.613464 -0.548889 0.035095 0.566650 1445372757 0.613464 -0.548889 0.035095 0.566650 1445372757 0.613464 -0.548889 0.035095 0.566650 1445372757 0.613464 -0.548889 0.035095 0.566650 1445372757 0.613464 -0.548889 0.035095 0.566650 1445372757 0.674805 -0.544312 0.027161 0.497620 1445372757 0.674805 -0.544312 0.027161 0.497620 1445372757 0.674805 -0.544312 0.027161 0.497620 1445372757 0.674805 -0.544312 0.027161 0.497620 1445372758 0.674805 -0.544312 0.027161 0.497620 1445372758 0.674805 -0.544312 0.027161 0.497620 1445372758 0.710144 -0.532349 0.042603 0.458801 1445372758 0.710144 -0.532349 0.042603 0.458801 1445372758 0.710144 -0.532349 0.042603 0.458801 1445372758 0.710144 -0.532349 0.042603 0.458801 1445372758 0.710144 -0.532349 0.042603 0.458801 1445372758 0.710144 -0.532349 0.042603 0.458801 1445372758 0.725281 -0.482056 0.082825 0.484436 1445372758 0.725281 -0.482056 0.082825 0.484436 1445372758 0.725281 -0.482056 0.082825 0.484436 1445372758 0.725281 -0.482056 0.082825 0.484436 1445372758 0.725281 -0.482056 0.082825 0.484436 1445372758 0.725281 -0.482056 0.082825 0.484436 1445372758 0.725281 -0.482056 0.082825 0.484436 1445372758 0.672607 -0.493225 0.066772 0.547546 1445372758 0.672607 -0.493225 0.066772 0.547546 1445372758 0.672607 -0.493225 0.066772 0.547546 1445372758 0.672607 -0.493225 0.066772 0.547546 1445372758 0.672607 -0.493225 0.066772 0.547546 1445372758 0.672607 -0.493225 0.066772 0.547546 1445372758 0.575134 -0.522766 0.052795 0.627014 1445372758 0.575134 -0.522766 0.052795 0.627014 1445372758 0.575134 -0.522766 0.052795 0.627014 1445372758 0.575134 -0.522766 0.052795 0.627014 1445372758 0.575134 -0.522766 0.052795 0.627014 1445372758 0.575134 -0.522766 0.052795 0.627014 1445372758 0.448547 -0.542297 0.062988 0.707642 1445372758 0.448547 -0.542297 0.062988 0.707642 1445372758 0.448547 -0.542297 0.062988 0.707642 1445372758 0.448547 -0.542297 0.062988 0.707642 1445372758 0.448547 -0.542297 0.062988 0.707642 1445372758 0.448547 -0.542297 0.062988 0.707642 1445372758 0.319336 -0.571289 0.071472 0.752686 1445372758 0.319336 -0.571289 0.071472 0.752686 1445372758 0.319336 -0.571289 0.071472 0.752686 1445372758 0.319336 -0.571289 0.071472 0.752686 1445372758 0.319336 -0.571289 0.071472 0.752686 1445372758 0.319336 -0.571289 0.071472 0.752686 1445372758 0.265259 -0.555664 0.081970 0.783691 1445372758 0.265259 -0.555664 0.081970 0.783691 1445372758 0.265259 -0.555664 0.081970 0.783691 1445372758 0.265259 -0.555664 0.081970 0.783691 1445372758 0.265259 -0.555664 0.081970 0.783691 1445372758 0.265259 -0.555664 0.081970 0.783691 1445372758 0.265259 -0.555664 0.081970 0.783691 1445372758 0.238464 -0.558350 0.132813 0.783386 1445372758 0.238464 -0.558350 0.132813 0.783386 1445372758 0.238464 -0.558350 0.132813 0.783386 1445372758 0.238464 -0.558350 0.132813 0.783386 1445372758 0.238464 -0.558350 0.132813 0.783386 1445372758 0.249878 -0.570679 0.173157 0.762817 1445372758 0.249878 -0.570679 0.173157 0.762817 1445372758 0.249878 -0.570679 0.173157 0.762817 1445372758 0.249878 -0.570679 0.173157 0.762817 1445372758 0.249878 -0.570679 0.173157 0.762817 1445372758 0.249878 -0.570679 0.173157 0.762817 1445372758 0.249878 -0.570679 0.173157 0.762817 1445372758 0.276672 -0.579529 0.143433 0.752991 1445372758 0.276672 -0.579529 0.143433 0.752991 1445372758 0.276672 -0.579529 0.143433 0.752991 1445372758 0.276672 -0.579529 0.143433 0.752991 1445372758 0.276672 -0.579529 0.143433 0.752991 1445372758 0.276672 -0.579529 0.143433 0.752991 1445372758 0.276672 -0.579529 0.143433 0.752991 1445372758 0.333069 -0.586731 0.063232 0.735352 1445372758 0.333069 -0.586731 0.063232 0.735352 1445372758 0.333069 -0.586731 0.063232 0.735352 1445372758 0.333069 -0.586731 0.063232 0.735352 1445372758 0.333069 -0.586731 0.063232 0.735352 1445372758 0.333069 -0.586731 0.063232 0.735352 1445372758 0.432312 -0.589600 0.009460 0.682129 1445372758 0.432312 -0.589600 0.009460 0.682129 1445372758 0.432312 -0.589600 0.009460 0.682129 1445372758 0.432312 -0.589600 0.009460 0.682129 1445372758 0.432312 -0.589600 0.009460 0.682129 1445372758 0.432312 -0.589600 0.009460 0.682129 1445372758 0.563782 -0.567566 0.011658 0.599915 1445372758 0.563782 -0.567566 0.011658 0.599915 1445372758 0.563782 -0.567566 0.011658 0.599915 1445372758 0.563782 -0.567566 0.011658 0.599915 1445372758 0.563782 -0.567566 0.011658 0.599915 1445372758 0.563782 -0.567566 0.011658 0.599915 1445372758 0.651733 -0.556091 0.005249 0.515686 1445372758 0.651733 -0.556091 0.005249 0.515686 1445372758 0.651733 -0.556091 0.005249 0.515686 1445372758 0.651733 -0.556091 0.005249 0.515686 1445372758 0.651733 -0.556091 0.005249 0.515686 1445372758 0.651733 -0.556091 0.005249 0.515686 1445372758 0.651733 -0.556091 0.005249 0.515686 1445372758 0.696899 -0.552979 -0.005920 0.456604 1445372758 0.696899 -0.552979 -0.005920 0.456604 1445372758 0.696899 -0.552979 -0.005920 0.456604 1445372758 0.696899 -0.552979 -0.005920 0.456604 1445372758 0.696899 -0.552979 -0.005920 0.456604 1445372758 0.721252 -0.519958 0.025452 0.456848 1445372758 0.721252 -0.519958 0.025452 0.456848 1445372758 0.721252 -0.519958 0.025452 0.456848 1445372758 0.721252 -0.519958 0.025452 0.456848 1445372758 0.721252 -0.519958 0.025452 0.456848 1445372758 0.721252 -0.519958 0.025452 0.456848 1445372758 0.693726 -0.501465 0.041321 0.515259 1445372758 0.693726 -0.501465 0.041321 0.515259 1445372758 0.693726 -0.501465 0.041321 0.515259 1445372758 0.693726 -0.501465 0.041321 0.515259 1445372758 0.693726 -0.501465 0.041321 0.515259 1445372758 0.693726 -0.501465 0.041321 0.515259 1445372758 0.604431 -0.530884 0.032104 0.593079 1445372758 0.604431 -0.530884 0.032104 0.593079 1445372758 0.604431 -0.530884 0.032104 0.593079 1445372758 0.604431 -0.530884 0.032104 0.593079 1445372759 0.604431 -0.530884 0.032104 0.593079 1445372759 0.604431 -0.530884 0.032104 0.593079 1445372759 0.477661 -0.556152 0.046936 0.678406 1445372759 0.477661 -0.556152 0.046936 0.678406 1445372759 0.477661 -0.556152 0.046936 0.678406 1445372759 0.477661 -0.556152 0.046936 0.678406 1445372759 0.477661 -0.556152 0.046936 0.678406 1445372759 0.477661 -0.556152 0.046936 0.678406 1445372759 0.348022 -0.575256 0.048462 0.738647 1445372759 0.348022 -0.575256 0.048462 0.738647 1445372759 0.348022 -0.575256 0.048462 0.738647 1445372759 0.348022 -0.575256 0.048462 0.738647 1445372759 0.348022 -0.575256 0.048462 0.738647 1445372759 0.348022 -0.575256 0.048462 0.738647 1445372759 0.348022 -0.575256 0.048462 0.738647 1445372759 0.276917 -0.555664 0.055908 0.781921 1445372759 0.276917 -0.555664 0.055908 0.781921 1445372759 0.276917 -0.555664 0.055908 0.781921 1445372759 0.276917 -0.555664 0.055908 0.781921 1445372759 0.276917 -0.555664 0.055908 0.781921 1445372759 0.276917 -0.555664 0.055908 0.781921 1445372759 0.254272 -0.554993 0.105286 0.784973 1445372759 0.254272 -0.554993 0.105286 0.784973 1445372759 0.254272 -0.554993 0.105286 0.784973 1445372759 0.254272 -0.554993 0.105286 0.784973 1445372759 0.254272 -0.554993 0.105286 0.784973 1445372759 0.254272 -0.554993 0.105286 0.784973 1445372759 0.259094 -0.554382 0.159973 0.774536 1445372759 0.259094 -0.554382 0.159973 0.774536 1445372759 0.259094 -0.554382 0.159973 0.774536 1445372759 0.259094 -0.554382 0.159973 0.774536 1445372759 0.259094 -0.554382 0.159973 0.774536 1445372759 0.259094 -0.554382 0.159973 0.774536 1445372759 0.259094 -0.554382 0.159973 0.774536 1445372759 0.263367 -0.567322 0.133179 0.768738 1445372759 0.263367 -0.567322 0.133179 0.768738 1445372759 0.263367 -0.567322 0.133179 0.768738 1445372759 0.263367 -0.567322 0.133179 0.768738 1445372759 0.263367 -0.567322 0.133179 0.768738 1445372759 0.263367 -0.567322 0.133179 0.768738 1445372759 0.263367 -0.567322 0.133179 0.768738 1445372759 0.314392 -0.574585 0.070435 0.752319 1445372759 0.314392 -0.574585 0.070435 0.752319 1445372759 0.314392 -0.574585 0.070435 0.752319 1445372759 0.314392 -0.574585 0.070435 0.752319 1445372759 0.314392 -0.574585 0.070435 0.752319 1445372759 0.314392 -0.574585 0.070435 0.752319 1445372759 0.414307 -0.576843 0.035278 0.703064 1445372759 0.414307 -0.576843 0.035278 0.703064 1445372759 0.414307 -0.576843 0.035278 0.703064 1445372759 0.414307 -0.576843 0.035278 0.703064 1445372759 0.414307 -0.576843 0.035278 0.703064 1445372759 0.414307 -0.576843 0.035278 0.703064 1445372759 0.528320 -0.583496 0.015442 0.616577 1445372759 0.528320 -0.583496 0.015442 0.616577 1445372759 0.528320 -0.583496 0.015442 0.616577 1445372759 0.528320 -0.583496 0.015442 0.616577 1445372759 0.528320 -0.583496 0.015442 0.616577 1445372759 0.528320 -0.583496 0.015442 0.616577 1445372759 0.528320 -0.583496 0.015442 0.616577 1445372759 0.617920 -0.579773 0.005249 0.531067 1445372759 0.617920 -0.579773 0.005249 0.531067 1445372759 0.617920 -0.579773 0.005249 0.531067 1445372759 0.617920 -0.579773 0.005249 0.531067 1445372759 0.617920 -0.579773 0.005249 0.531067 1445372759 0.617920 -0.579773 0.005249 0.531067 1445372759 0.678589 -0.567505 -0.003845 0.466309 1445372759 0.678589 -0.567505 -0.003845 0.466309 1445372759 0.678589 -0.567505 -0.003845 0.466309 1445372759 0.678589 -0.567505 -0.003845 0.466309 1445372759 0.678589 -0.567505 -0.003845 0.466309 1445372759 0.678589 -0.567505 -0.003845 0.466309 1445372759 0.719849 -0.538391 0.034119 0.436768 1445372759 0.719849 -0.538391 0.034119 0.436768 1445372759 0.719849 -0.538391 0.034119 0.436768 1445372759 0.719849 -0.538391 0.034119 0.436768 1445372759 0.719849 -0.538391 0.034119 0.436768 1445372759 0.719849 -0.538391 0.034119 0.436768 1445372759 0.714661 -0.497437 0.075439 0.485840 1445372759 0.714661 -0.497437 0.075439 0.485840 1445372759 0.714661 -0.497437 0.075439 0.485840 1445372759 0.714661 -0.497437 0.075439 0.485840 1445372759 0.714661 -0.497437 0.075439 0.485840 1445372759 0.714661 -0.497437 0.075439 0.485840 1445372759 0.714661 -0.497437 0.075439 0.485840 1445372759 0.635071 -0.524536 0.064514 0.563354 1445372759 0.635071 -0.524536 0.064514 0.563354 1445372759 0.635071 -0.524536 0.064514 0.563354 1445372759 0.635071 -0.524536 0.064514 0.563354 1445372759 0.635071 -0.524536 0.064514 0.563354 1445372759 0.635071 -0.524536 0.064514 0.563354 1445372759 0.521851 -0.549500 0.046570 0.650757 1445372759 0.521851 -0.549500 0.046570 0.650757 1445372759 0.521851 -0.549500 0.046570 0.650757 1445372759 0.521851 -0.549500 0.046570 0.650757 1445372759 0.521851 -0.549500 0.046570 0.650757 1445372759 0.521851 -0.549500 0.046570 0.650757 1445372759 0.399841 -0.554138 0.050476 0.728333 1445372759 0.399841 -0.554138 0.050476 0.728333 1445372759 0.399841 -0.554138 0.050476 0.728333 1445372759 0.399841 -0.554138 0.050476 0.728333 1445372759 0.399841 -0.554138 0.050476 0.728333 1445372759 0.287354 -0.546387 0.079468 0.782654 1445372759 0.287354 -0.546387 0.079468 0.782654 1445372759 0.287354 -0.546387 0.079468 0.782654 1445372759 0.287354 -0.546387 0.079468 0.782654 1445372759 0.287354 -0.546387 0.079468 0.782654 1445372759 0.287354 -0.546387 0.079468 0.782654 1445372759 0.197266 -0.549011 0.083008 0.807922 1445372759 0.197266 -0.549011 0.083008 0.807922 1445372759 0.197266 -0.549011 0.083008 0.807922 1445372759 0.197266 -0.549011 0.083008 0.807922 1445372759 0.197266 -0.549011 0.083008 0.807922 1445372759 0.197266 -0.549011 0.083008 0.807922 1445372760 0.197266 -0.549011 0.083008 0.807922 1445372760 0.170044 -0.549438 0.102478 0.811584 1445372760 0.170044 -0.549438 0.102478 0.811584 1445372760 0.170044 -0.549438 0.102478 0.811584 1445372760 0.170044 -0.549438 0.102478 0.811584 1445372760 0.170044 -0.549438 0.102478 0.811584 1445372760 0.170044 -0.549438 0.102478 0.811584 1445372760 0.169495 -0.560913 0.141785 0.797791 1445372760 0.169495 -0.560913 0.141785 0.797791 1445372760 0.169495 -0.560913 0.141785 0.797791 1445372760 0.169495 -0.560913 0.141785 0.797791 1445372760 0.169495 -0.560913 0.141785 0.797791 1445372760 0.169495 -0.560913 0.141785 0.797791 1445372760 0.169495 -0.560913 0.141785 0.797791 1445372760 0.195190 -0.578674 0.133606 0.780457 1445372760 0.195190 -0.578674 0.133606 0.780457 1445372760 0.195190 -0.578674 0.133606 0.780457 1445372760 0.195190 -0.578674 0.133606 0.780457 1445372760 0.195190 -0.578674 0.133606 0.780457 1445372760 0.195190 -0.578674 0.133606 0.780457 1445372760 0.259460 -0.588074 0.080200 0.761780 1445372760 0.259460 -0.588074 0.080200 0.761780 1445372760 0.259460 -0.588074 0.080200 0.761780 1445372760 0.259460 -0.588074 0.080200 0.761780 1445372760 0.259460 -0.588074 0.080200 0.761780 1445372760 0.259460 -0.588074 0.080200 0.761780 1445372760 0.359985 -0.588867 0.040039 0.722473 1445372760 0.359985 -0.588867 0.040039 0.722473 1445372760 0.359985 -0.588867 0.040039 0.722473 1445372760 0.359985 -0.588867 0.040039 0.722473 1445372760 0.359985 -0.588867 0.040039 0.722473 1445372760 0.359985 -0.588867 0.040039 0.722473 1445372760 0.359985 -0.588867 0.040039 0.722473 1445372760 0.483337 -0.583801 0.023315 0.651855 1445372760 0.483337 -0.583801 0.023315 0.651855 1445372760 0.483337 -0.583801 0.023315 0.651855 1445372760 0.483337 -0.583801 0.023315 0.651855 1445372760 0.483337 -0.583801 0.023315 0.651855 1445372760 0.483337 -0.583801 0.023315 0.651855 1445372760 0.585571 -0.571899 0.006592 0.574402 1445372760 0.585571 -0.571899 0.006592 0.574402 1445372760 0.585571 -0.571899 0.006592 0.574402 1445372760 0.585571 -0.571899 0.006592 0.574402 1445372760 0.585571 -0.571899 0.006592 0.574402 1445372760 0.585571 -0.571899 0.006592 0.574402 1445372760 0.663269 -0.554688 -0.004517 0.502258 1445372760 0.663269 -0.554688 -0.004517 0.502258 1445372760 0.663269 -0.554688 -0.004517 0.502258 1445372760 0.663269 -0.554688 -0.004517 0.502258 1445372760 0.663269 -0.554688 -0.004517 0.502258 1445372760 0.663269 -0.554688 -0.004517 0.502258 1445372760 0.663269 -0.554688 -0.004517 0.502258 1445372760 0.725281 -0.522278 0.020386 0.448059 1445372760 0.725281 -0.522278 0.020386 0.448059 1445372760 0.725281 -0.522278 0.020386 0.448059 1445372760 0.725281 -0.522278 0.020386 0.448059 1445372760 0.725281 -0.522278 0.020386 0.448059 1445372760 0.725281 -0.522278 0.020386 0.448059 1445372760 0.741821 -0.492859 0.065674 0.449951 1445372760 0.741821 -0.492859 0.065674 0.449951 1445372760 0.741821 -0.492859 0.065674 0.449951 1445372760 0.741821 -0.492859 0.065674 0.449951 1445372760 0.741821 -0.492859 0.065674 0.449951 1445372760 0.741821 -0.492859 0.065674 0.449951 1445372760 0.693237 -0.517944 0.055481 0.498047 1445372760 0.693237 -0.517944 0.055481 0.498047 1445372760 0.693237 -0.517944 0.055481 0.498047 1445372760 0.693237 -0.517944 0.055481 0.498047 1445372760 0.693237 -0.517944 0.055481 0.498047 1445372760 0.693237 -0.517944 0.055481 0.498047 1445372760 0.693237 -0.517944 0.055481 0.498047 1445372760 0.607483 -0.546509 0.036865 0.575317 1445372760 0.607483 -0.546509 0.036865 0.575317 1445372760 0.607483 -0.546509 0.036865 0.575317 1445372760 0.607483 -0.546509 0.036865 0.575317 1445372760 0.607483 -0.546509 0.036865 0.575317 1445372760 0.607483 -0.546509 0.036865 0.575317 1445372760 0.507019 -0.553284 0.037354 0.659851 1445372760 0.507019 -0.553284 0.037354 0.659851 1445372760 0.507019 -0.553284 0.037354 0.659851 1445372760 0.507019 -0.553284 0.037354 0.659851 1445372760 0.507019 -0.553284 0.037354 0.659851 1445372760 0.507019 -0.553284 0.037354 0.659851 1445372760 0.397888 -0.557190 0.053223 0.726868 1445372760 0.397888 -0.557190 0.053223 0.726868 1445372760 0.397888 -0.557190 0.053223 0.726868 1445372760 0.397888 -0.557190 0.053223 0.726868 1445372760 0.397888 -0.557190 0.053223 0.726868 1445372760 0.397888 -0.557190 0.053223 0.726868 1445372760 0.300842 -0.546814 0.062866 0.778748 1445372760 0.300842 -0.546814 0.062866 0.778748 1445372760 0.300842 -0.546814 0.062866 0.778748 1445372760 0.300842 -0.546814 0.062866 0.778748 1445372760 0.300842 -0.546814 0.062866 0.778748 1445372760 0.300842 -0.546814 0.062866 0.778748 1445372760 0.244690 -0.538940 0.059082 0.803833 1445372760 0.244690 -0.538940 0.059082 0.803833 1445372760 0.244690 -0.538940 0.059082 0.803833 1445372760 0.244690 -0.538940 0.059082 0.803833 1445372760 0.244690 -0.538940 0.059082 0.803833 1445372760 0.244690 -0.538940 0.059082 0.803833 1445372760 0.247864 -0.538208 0.070313 0.802429 1445372760 0.247864 -0.538208 0.070313 0.802429 1445372760 0.247864 -0.538208 0.070313 0.802429 1445372760 0.247864 -0.538208 0.070313 0.802429 1445372760 0.247864 -0.538208 0.070313 0.802429 1445372760 0.247864 -0.538208 0.070313 0.802429 1445372760 0.265320 -0.534180 0.106018 0.795593 1445372760 0.265320 -0.534180 0.106018 0.795593 1445372760 0.265320 -0.534180 0.106018 0.795593 1445372760 0.265320 -0.534180 0.106018 0.795593 1445372760 0.265320 -0.534180 0.106018 0.795593 1445372760 0.265320 -0.534180 0.106018 0.795593 1445372760 0.265320 -0.534180 0.106018 0.795593 1445372761 0.290039 -0.545532 0.070435 0.783142 1445372761 0.290039 -0.545532 0.070435 0.783142 1445372761 0.290039 -0.545532 0.070435 0.783142 1445372761 0.290039 -0.545532 0.070435 0.783142 1445372761 0.290039 -0.545532 0.070435 0.783142 1445372761 0.290039 -0.545532 0.070435 0.783142 1445372761 0.343262 -0.552673 0.020020 0.759155 1445372761 0.343262 -0.552673 0.020020 0.759155 1445372761 0.343262 -0.552673 0.020020 0.759155 1445372761 0.343262 -0.552673 0.020020 0.759155 1445372761 0.343262 -0.552673 0.020020 0.759155 1445372761 0.343262 -0.552673 0.020020 0.759155 1445372761 0.343262 -0.552673 0.020020 0.759155 1445372761 0.430115 -0.562317 -0.017029 0.705994 1445372761 0.430115 -0.562317 -0.017029 0.705994 1445372761 0.430115 -0.562317 -0.017029 0.705994 1445372761 0.430115 -0.562317 -0.017029 0.705994 1445372761 0.430115 -0.562317 -0.017029 0.705994 1445372761 0.430115 -0.562317 -0.017029 0.705994 1445372761 0.536682 -0.565125 -0.029175 0.625854 1445372761
[truncated: 165,218 more chars]
