# Supplementary material for: Quaternion-Based Gesture Recognition Using Wireless Wearable Motion Capture Sensors
Source: Sensors (Basel). 2016 Apr 28;16(5):605. doi: 10.3390/s16050605 (PMC4883296; doi:10.3390/s16050605)
Supplement: Supplementary file 1 [file sensors-16-00605-s001.zip › MultiSensorGestureData/P10/5. Block/Training19.txt]

0.412292 0.572815 -0.303284 0.640198 1445372661 0.412292 0.572815 -0.303284 0.640198 1445372661 0.412292 0.572815 -0.303284 0.640198 1445372661 0.413086 0.571350 -0.302307 0.641418 1445372661 0.413086 0.571350 -0.302307 0.641418 1445372661 0.413086 0.571350 -0.302307 0.641418 1445372661 0.413086 0.571350 -0.302307 0.641418 1445372661 0.413086 0.571350 -0.302307 0.641418 1445372661 0.413086 0.571350 -0.302307 0.641418 1445372661 0.413086 0.571350 -0.302307 0.641418 1445372661 0.414490 0.568970 -0.300537 0.643494 1445372661 0.414490 0.568970 -0.300537 0.643494 1445372661 0.414490 0.568970 -0.300537 0.643494 1445372661 0.414490 0.568970 -0.300537 0.643494 1445372661 0.414490 0.568970 -0.300537 0.643494 1445372661 0.414490 0.568970 -0.300537 0.643494 1445372661 0.414551 0.567993 -0.299255 0.644897 1445372661 0.414551 0.567993 -0.299255 0.644897 1445372661 0.414551 0.567993 -0.299255 0.644897 1445372661 0.414551 0.567993 -0.299255 0.644897 1445372661 0.414551 0.567993 -0.299255 0.644897 1445372661 0.414551 0.567993 -0.299255 0.644897 1445372661 0.413452 0.570129 -0.299683 0.643494 1445372661 0.413452 0.570129 -0.299683 0.643494 1445372661 0.413452 0.570129 -0.299683 0.643494 1445372661 0.413452 0.570129 -0.299683 0.643494 1445372661 0.413452 0.570129 -0.299683 0.643494 1445372661 0.413452 0.570129 -0.299683 0.643494 1445372661 0.413696 0.572998 -0.301331 0.640076 1445372661 0.413696 0.572998 -0.301331 0.640076 1445372661 0.413696 0.572998 -0.301331 0.640076 1445372661 0.413696 0.572998 -0.301331 0.640076 1445372661 0.413696 0.572998 -0.301331 0.640076 1445372661 0.413696 0.572998 -0.301331 0.640076 1445372661 0.416199 0.573730 -0.303101 0.636902 1445372661 0.416199 0.573730 -0.303101 0.636902 1445372661 0.416199 0.573730 -0.303101 0.636902 1445372661 0.416199 0.573730 -0.303101 0.636902 1445372661 0.416199 0.573730 -0.303101 0.636902 1445372661 0.416199 0.573730 -0.303101 0.636902 1445372661 0.419678 0.573486 -0.306763 0.633057 1445372661 0.419678 0.573486 -0.306763 0.633057 1445372661 0.419678 0.573486 -0.306763 0.633057 1445372661 0.419678 0.573486 -0.306763 0.633057 1445372661 0.419678 0.573486 -0.306763 0.633057 1445372661 0.419678 0.573486 -0.306763 0.633057 1445372661 0.423767 0.571838 -0.310669 0.629883 1445372661 0.423767 0.571838 -0.310669 0.629883 1445372661 0.423767 0.571838 -0.310669 0.629883 1445372661 0.423767 0.571838 -0.310669 0.629883 1445372661 0.423767 0.571838 -0.310669 0.629883 1445372661 0.423767 0.571838 -0.310669 0.629883 1445372661 0.423767 0.571838 -0.310669 0.629883 1445372661 0.429260 0.568726 -0.313354 0.627747 1445372661 0.429260 0.568726 -0.313354 0.627747 1445372661 0.429260 0.568726 -0.313354 0.627747 1445372661 0.429260 0.568726 -0.313354 0.627747 1445372661 0.429260 0.568726 -0.313354 0.627747 1445372661 0.429260 0.568726 -0.313354 0.627747 1445372661 0.431641 0.566223 -0.312866 0.628601 1445372661 0.431641 0.566223 -0.312866 0.628601 1445372662 0.431641 0.566223 -0.312866 0.628601 1445372662 0.431641 0.566223 -0.312866 0.628601 1445372662 0.431641 0.566223 -0.312866 0.628601 1445372662 0.431641 0.566223 -0.312866 0.628601 1445372662 0.431946 0.563232 -0.308838 0.632996 1445372662 0.431946 0.563232 -0.308838 0.632996 1445372662 0.431946 0.563232 -0.308838 0.632996 1445372662 0.431946 0.563232 -0.308838 0.632996 1445372662 0.431946 0.563232 -0.308838 0.632996 1445372662 0.431946 0.563232 -0.308838 0.632996 1445372662 0.431213 0.560364 -0.305176 0.637817 1445372662 0.431213 0.560364 -0.305176 0.637817 1445372662 0.431213 0.560364 -0.305176 0.637817 1445372662 0.431213 0.560364 -0.305176 0.637817 1445372662 0.431213 0.560364 -0.305176 0.637817 1445372662 0.431213 0.560364 -0.305176 0.637817 1445372662 0.430786 0.557739 -0.302490 0.641724 1445372662 0.430786 0.557739 -0.302490 0.641724 1445372662 0.430786 0.557739 -0.302490 0.641724 1445372662 0.430786 0.557739 -0.302490 0.641724 1445372662 0.430786 0.557739 -0.302490 0.641724 1445372662 0.430786 0.557739 -0.302490 0.641724 1445372662 0.426941 0.559875 -0.302490 0.642395 1445372662 0.426941 0.559875 -0.302490 0.642395 1445372662 0.426941 0.559875 -0.302490 0.642395 1445372662 0.426941 0.559875 -0.302490 0.642395 1445372662 0.426941 0.559875 -0.302490 0.642395 1445372662 0.426941 0.559875 -0.302490 0.642395 1445372662 0.426941 0.559875 -0.302490 0.642395 1445372662 0.421387 0.562012 -0.300781 0.645020 1445372662 0.421387 0.562012 -0.300781 0.645020 1445372662 0.421387 0.562012 -0.300781 0.645020 1445372662 0.421387 0.562012 -0.300781 0.645020 1445372662 0.421387 0.562012 -0.300781 0.645020 1445372662 0.421387 0.562012 -0.300781 0.645020 1445372662 0.410828 0.568848 -0.299011 0.646667 1445372662 0.410828 0.568848 -0.299011 0.646667 1445372662 0.410828 0.568848 -0.299011 0.646667 1445372662 0.410828 0.568848 -0.299011 0.646667 1445372662 0.410828 0.568848 -0.299011 0.646667 1445372662 0.398743 0.574280 -0.294006 0.651672 1445372662 0.398743 0.574280 -0.294006 0.651672 1445372662 0.398743 0.574280 -0.294006 0.651672 1445372662 0.398743 0.574280 -0.294006 0.651672 1445372662 0.398743 0.574280 -0.294006 0.651672 1445372662 0.398743 0.574280 -0.294006 0.651672 1445372662 0.398743 0.574280 -0.294006 0.651672 1445372662 0.388123 0.576172 -0.284363 0.660645 1445372662 0.388123 0.576172 -0.284363 0.660645 1445372662 0.388123 0.576172 -0.284363 0.660645 1445372662 0.388123 0.576172 -0.284363 0.660645 1445372662 0.388123 0.576172 -0.284363 0.660645 1445372662 0.388123 0.576172 -0.284363 0.660645 1445372662 0.388123 0.576172 -0.284363 0.660645 1445372662 0.377991 0.579285 -0.273376 0.668396 1445372662 0.377991 0.579285 -0.273376 0.668396 1445372662 0.377991 0.579285 -0.273376 0.668396 1445372662 0.377991 0.579285 -0.273376 0.668396 1445372662 0.377991 0.579285 -0.273376 0.668396 1445372662 0.377991 0.579285 -0.273376 0.668396 1445372662 0.377991 0.579285 -0.273376 0.668396 1445372662 0.374146 0.581421 -0.266418 0.671509 1445372662 0.374146 0.581421 -0.266418 0.671509 1445372662 0.374146 0.581421 -0.266418 0.671509 1445372662 0.374146 0.581421 -0.266418 0.671509 1445372662 0.374146 0.581421 -0.266418 0.671509 1445372662 0.374146 0.581421 -0.266418 0.671509 1445372662 0.372498 0.586060 -0.266541 0.668335 1445372662 0.372498 0.586060 -0.266541 0.668335 1445372662 0.372498 0.586060 -0.266541 0.668335 1445372662 0.372498 0.586060 -0.266541 0.668335 1445372662 0.372498 0.586060 -0.266541 0.668335 1445372662 0.372498 0.586060 -0.266541 0.668335 1445372662 0.372498 0.586060 -0.266541 0.668335 1445372662 0.379333 0.587219 -0.272034 0.661194 1445372662 0.379333 0.587219 -0.272034 0.661194 1445372662 0.379333 0.587219 -0.272034 0.661194 1445372662 0.379333 0.587219 -0.272034 0.661194 1445372662 0.379333 0.587219 -0.272034 0.661194 1445372662 0.379333 0.587219 -0.272034 0.661194 1445372662 0.391296 0.585083 -0.281006 0.652283 1445372662 0.391296 0.585083 -0.281006 0.652283 1445372662 0.391296 0.585083 -0.281006 0.652283 1445372662 0.391296 0.585083 -0.281006 0.652283 1445372662 0.391296 0.585083 -0.281006 0.652283 1445372662 0.391296 0.585083 -0.281006 0.652283 1445372662 0.391296 0.585083 -0.281006 0.652283 1445372662 0.399780 0.582275 -0.289734 0.645874 1445372662 0.399780 0.582275 -0.289734 0.645874 1445372662 0.399780 0.582275 -0.289734 0.645874 1445372662 0.399780 0.582275 -0.289734 0.645874 1445372662 0.399780 0.582275 -0.289734 0.645874 1445372662 0.407349 0.578491 -0.297852 0.640808 1445372662 0.407349 0.578491 -0.297852 0.640808 1445372662 0.407349 0.578491 -0.297852 0.640808 1445372662 0.407349 0.578491 -0.297852 0.640808 1445372662 0.407349 0.578491 -0.297852 0.640808 1445372662 0.407349 0.578491 -0.297852 0.640808 1445372662 0.407349 0.578491 -0.297852 0.640808 1445372662 0.416016 0.570862 -0.302795 0.639771 1445372662 0.416016 0.570862 -0.302795 0.639771 1445372662 0.416016 0.570862 -0.302795 0.639771 1445372662 0.416016 0.570862 -0.302795 0.639771 1445372662 0.416016 0.570862 -0.302795 0.639771 1445372662 0.416016 0.570862 -0.302795 0.639771 1445372662 0.425964 0.560547 -0.301941 0.642700 1445372662 0.425964 0.560547 -0.301941 0.642700 1445372662 0.425964 0.560547 -0.301941 0.642700 1445372662 0.425964 0.560547 -0.301941 0.642700 1445372662 0.425964 0.560547 -0.301941 0.642700 1445372662 0.425964 0.560547 -0.301941 0.642700 1445372662 0.432312 0.553589 -0.301147 0.644897 1445372662 0.432312 0.553589 -0.301147 0.644897 1445372662 0.432312 0.553589 -0.301147 0.644897 1445372662 0.432312 0.553589 -0.301147 0.644897 1445372662 0.432312 0.553589 -0.301147 0.644897 1445372663 0.432312 0.553589 -0.301147 0.644897 1445372663 0.432312 0.553589 -0.301147 0.644897 1445372663 0.434387 0.551514 -0.302856 0.644470 1445372663 0.434387 0.551514 -0.302856 0.644470 1445372663 0.434387 0.551514 -0.302856 0.644470 1445372663 0.434387 0.551514 -0.302856 0.644470 1445372663 0.434387 0.551514 -0.302856 0.644470 1445372663 0.430298 0.554626 -0.307068 0.642517 1445372663 0.430298 0.554626 -0.307068 0.642517 1445372663 0.430298 0.554626 -0.307068 0.642517 1445372663 0.430298 0.554626 -0.307068 0.642517 1445372663 0.430298 0.554626 -0.307068 0.642517 1445372663 0.430298 0.554626 -0.307068 0.642517 1445372663 0.422119 0.561218 -0.306580 0.642517 1445372663 0.422119 0.561218 -0.306580 0.642517 1445372663 0.422119 0.561218 -0.306580 0.642517 1445372663 0.422119 0.561218 -0.306580 0.642517 1445372663 0.422119 0.561218 -0.306580 0.642517 1445372663 0.422119 0.561218 -0.306580 0.642517 1445372663 0.411194 0.568787 -0.302063 0.645081 1445372663 0.411194 0.568787 -0.302063 0.645081 1445372663 0.411194 0.568787 -0.302063 0.645081 1445372663 0.411194 0.568787 -0.302063 0.645081 1445372663 0.411194 0.568787 -0.302063 0.645081 1445372663 0.411194 0.568787 -0.302063 0.645081 1445372663 0.411194 0.568787 -0.302063 0.645081 1445372663 0.402222 0.571655 -0.291809 0.652832 1445372663 0.402222 0.571655 -0.291809 0.652832 1445372663 0.402222 0.571655 -0.291809 0.652832 1445372663 0.402222 0.571655 -0.291809 0.652832 1445372663 0.402222 0.571655 -0.291809 0.652832 1445372663 0.402222 0.571655 -0.291809 0.652832 1445372663 0.402222 0.571655 -0.291809 0.652832 1445372663 0.394165 0.573486 -0.277466 0.662354 1445372663 0.394165 0.573486 -0.277466 0.662354 1445372663 0.394165 0.573486 -0.277466 0.662354 1445372663 0.394165 0.573486 -0.277466 0.662354 1445372663 0.394165 0.573486 -0.277466 0.662354 1445372663 0.394165 0.573486 -0.277466 0.662354 1445372663 0.394165 0.573486 -0.277466 0.662354 1445372663 0.389526 0.576172 -0.264587 0.668030 1445372663 0.389526 0.576172 -0.264587 0.668030 1445372663 0.389526 0.576172 -0.264587 0.668030 1445372663 0.389526 0.576172 -0.264587 0.668030 1445372663 0.389526 0.576172 -0.264587 0.668030 1445372663 0.389526 0.576172 -0.264587 0.668030 1445372663 0.388855 0.580933 -0.263733 0.664551 1445372663 0.388855 0.580933 -0.263733 0.664551 1445372663 0.388855 0.580933 -0.263733 0.664551 1445372663 0.388855 0.580933 -0.263733 0.664551 1445372663 0.388855 0.580933 -0.263733 0.664551 1445372663 0.388855 0.580933 -0.263733 0.664551 1445372663 0.395081 0.582520 -0.273987 0.655334 1445372663 0.395081 0.582520 -0.273987 0.655334 1445372663 0.395081 0.582520 -0.273987 0.655334 1445372663 0.395081 0.582520 -0.273987 0.655334 1445372663 0.395081 0.582520 -0.273987 0.655334 1445372663 0.395081 0.582520 -0.273987 0.655334 1445372663 0.395081 0.582520 -0.273987 0.655334 1445372663 0.405701 0.581970 -0.287903 0.643250 1445372663 0.405701 0.581970 -0.287903 0.643250 1445372663 0.405701 0.581970 -0.287903 0.643250 1445372663 0.405701 0.581970 -0.287903 0.643250 1445372663 0.405701 0.581970 -0.287903 0.643250 1445372663 0.405701 0.581970 -0.287903 0.643250 1445372663 0.413025 0.581055 -0.301086 0.633301 1445372663 0.413025 0.581055 -0.301086 0.633301 1445372663 0.413025 0.581055 -0.301086 0.633301 1445372663 0.413025 0.581055 -0.301086 0.633301 1445372663 0.413025 0.581055 -0.301086 0.633301 1445372663 0.413025 0.581055 -0.301086 0.633301 1445372663 0.418152 0.578064 -0.310059 0.628296 1445372663 0.418152 0.578064 -0.310059 0.628296 1445372663 0.418152 0.578064 -0.310059 0.628296 1445372663 0.418152 0.578064 -0.310059 0.628296 1445372663 0.418152 0.578064 -0.310059 0.628296 1445372663 0.418152 0.578064 -0.310059 0.628296 1445372663 0.423645 0.572021 -0.316467 0.626953 1445372663 0.423645 0.572021 -0.316467 0.626953 1445372663 0.423645 0.572021 -0.316467 0.626953 1445372663 0.423645 0.572021 -0.316467 0.626953 1445372663 0.423645 0.572021 -0.316467 0.626953 1445372663 0.423645 0.572021 -0.316467 0.626953 1445372663 0.429688 0.562683 -0.314514 0.632263 1445372663 0.429688 0.562683 -0.314514 0.632263 1445372663 0.429688 0.562683 -0.314514 0.632263 1445372663 0.429688 0.562683 -0.314514 0.632263 1445372663 0.429688 0.562683 -0.314514 0.632263 1445372663 0.429688 0.562683 -0.314514 0.632263 1445372663 0.429688 0.562683 -0.314514 0.632263 1445372663 0.436340 0.552795 -0.309204 0.638977 1445372663 0.436340 0.552795 -0.309204 0.638977 1445372663 0.436340 0.552795 -0.309204 0.638977 1445372663 0.436340 0.552795 -0.309204 0.638977 1445372663 0.436340 0.552795 -0.309204 0.638977 1445372663 0.436340 0.552795 -0.309204 0.638977 1445372663 0.439148 0.548584 -0.307678 0.641479 1445372663 0.439148 0.548584 -0.307678 0.641479 1445372663 0.439148 0.548584 -0.307678 0.641479 1445372663 0.439148 0.548584 -0.307678 0.641479 1445372663 0.439148 0.548584 -0.307678 0.641479 1445372663 0.439148 0.548584 -0.307678 0.641479 1445372663 0.434143 0.553101 -0.311646 0.639038 1445372663 0.434143 0.553101 -0.311646 0.639038 1445372663 0.434143 0.553101 -0.311646 0.639038 1445372663 0.434143 0.553101 -0.311646 0.639038 1445372663 0.434143 0.553101 -0.311646 0.639038 1445372663 0.434143 0.553101 -0.311646 0.639038 1445372663 0.426697 0.559082 -0.310730 0.639343 1445372663 0.426697 0.559082 -0.310730 0.639343 1445372663 0.426697 0.559082 -0.310730 0.639343 1445372663 0.426697 0.559082 -0.310730 0.639343 1445372663 0.426697 0.559082 -0.310730 0.639343 1445372663 0.426697 0.559082 -0.310730 0.639343 1445372664 0.413696 0.571899 -0.312561 0.635620 1445372664 0.413696 0.571899 -0.312561 0.635620 1445372664 0.413696 0.571899 -0.312561 0.635620 1445372664 0.413696 0.571899 -0.312561 0.635620 1445372664 0.413696 0.571899 -0.312561 0.635620 1445372664 0.413696 0.571899 -0.312561 0.635620 1445372664 0.404175 0.577209 -0.305115 0.640503 1445372664 0.404175 0.577209 -0.305115 0.640503 1445372664 0.404175 0.577209 -0.305115 0.640503 1445372664 0.404175 0.577209 -0.305115 0.640503 1445372664 0.404175 0.577209 -0.305115 0.640503 1445372664 0.404175 0.577209 -0.305115 0.640503 1445372664 0.404175 0.577209 -0.305115 0.640503 1445372664 0.393311 0.581848 -0.292358 0.649048 1445372664 0.393311 0.581848 -0.292358 0.649048 1445372664 0.393311 0.581848 -0.292358 0.649048 1445372664 0.393311 0.581848 -0.292358 0.649048 1445372664 0.393311 0.581848 -0.292358 0.649048 1445372664 0.393311 0.581848 -0.292358 0.649048 1445372664 0.382935 0.587280 -0.279236 0.656067 1445372664 0.382935 0.587280 -0.279236 0.656067 1445372664 0.382935 0.587280 -0.279236 0.656067 1445372664 0.382935 0.587280 -0.279236 0.656067 1445372664 0.382935 0.587280 -0.279236 0.656067 1445372664 0.382935 0.587280 -0.279236 0.656067 1445372664 0.376099 0.593018 -0.268860 0.659180 1445372664 0.376099 0.593018 -0.268860 0.659180 1445372664 0.376099 0.593018 -0.268860 0.659180 1445372664 0.376099 0.593018 -0.268860 0.659180 1445372664 0.376099 0.593018 -0.268860 0.659180 1445372664 0.376099 0.593018 -0.268860 0.659180 1445372664 0.376099 0.593018 -0.268860 0.659180 1445372664 0.375488 0.598633 -0.266235 0.655518 1445372664 0.375488 0.598633 -0.266235 0.655518 1445372664 0.375488 0.598633 -0.266235 0.655518 1445372664 0.375488 0.598633 -0.266235 0.655518 1445372664 0.375488 0.598633 -0.266235 0.655518 1445372664 0.382019 0.599670 -0.269592 0.649414 1445372664 0.382019 0.599670 -0.269592 0.649414 1445372664 0.382019 0.599670 -0.269592 0.649414 1445372664 0.382019 0.599670 -0.269592 0.649414 1445372664 0.382019 0.599670 -0.269592 0.649414 1445372664 0.382019 0.599670 -0.269592 0.649414 1445372664 0.382019 0.599670 -0.269592 0.649414 1445372664 0.390015 0.599060 -0.275879 0.642517 1445372664 0.390015 0.599060 -0.275879 0.642517 1445372664 0.390015 0.599060 -0.275879 0.642517 1445372664 0.390015 0.599060 -0.275879 0.642517 1445372664 0.390015 0.599060 -0.275879 0.642517 1445372664 0.399353 0.595947 -0.283630 0.636230 1445372664 0.399353 0.595947 -0.283630 0.636230 1445372664 0.399353 0.595947 -0.283630 0.636230 1445372664 0.399353 0.595947 -0.283630 0.636230 1445372664 0.399353 0.595947 -0.283630 0.636230 1445372664 0.399353 0.595947 -0.283630 0.636230 1445372664 0.399353 0.595947 -0.283630 0.636230 1445372664 0.405762 0.591858 -0.292664 0.631897 1445372664 0.405762 0.591858 -0.292664 0.631897 1445372664 0.405762 0.591858 -0.292664 0.631897 1445372664 0.405762 0.591858 -0.292664 0.631897 1445372664 0.405762 0.591858 -0.292664 0.631897 1445372664 0.410461 0.585144 -0.297363 0.632935 1445372664 0.410461 0.585144 -0.297363 0.632935 1445372664 0.410461 0.585144 -0.297363 0.632935 1445372664 0.410461 0.585144 -0.297363 0.632935 1445372664 0.410461 0.585144 -0.297363 0.632935 1445372664 0.410461 0.585144 -0.297363 0.632935 1445372664 0.410461 0.585144 -0.297363 0.632935 1445372664 0.415283 0.578003 -0.300903 0.634705 1445372664 0.415283 0.578003 -0.300903 0.634705 1445372664 0.415283 0.578003 -0.300903 0.634705 1445372664 0.415283 0.578003 -0.300903 0.634705 1445372664 0.415283 0.578003 -0.300903 0.634705 1445372664 0.415283 0.578003 -0.300903 0.634705 1445372664 0.422302 0.568237 -0.304810 0.637085 1445372664 0.422302 0.568237 -0.304810 0.637085 1445372664 0.422302 0.568237 -0.304810 0.637085 1445372664 0.422302 0.568237 -0.304810 0.637085 1445372664 0.422302 0.568237 -0.304810 0.637085 1445372664 0.422302 0.568237 -0.304810 0.637085 1445372664 0.428589 0.555908 -0.302429 0.644775 1445372664 0.428589 0.555908 -0.302429 0.644775 1445372664 0.428589 0.555908 -0.302429 0.644775 1445372664 0.428589 0.555908 -0.302429 0.644775 1445372664 0.428589 0.555908 -0.302429 0.644775 1445372664 0.428589 0.555908 -0.302429 0.644775 1445372664 0.422119 0.556274 -0.304016 0.647949 1445372664 0.422119 0.556274 -0.304016 0.647949 1445372664 0.422119 0.556274 -0.304016 0.647949 1445372664 0.422119 0.556274 -0.304016 0.647949 1445372664 0.422119 0.556274 -0.304016 0.647949 1445372664 0.422119 0.556274 -0.304016 0.647949 1445372664 0.422119 0.556274 -0.304016 0.647949 1445372664 0.411194 0.562134 -0.301208 0.651245 1445372664 0.411194 0.562134 -0.301208 0.651245 1445372664 0.411194 0.562134 -0.301208 0.651245 1445372664 0.411194 0.562134 -0.301208 0.651245 1445372664 0.411194 0.562134 -0.301208 0.651245 1445372664 0.411194 0.562134 -0.301208 0.651245 1445372664 0.403442 0.566406 -0.291931 0.656616 1445372664 0.403442 0.566406 -0.291931 0.656616 1445372664 0.403442 0.566406 -0.291931 0.656616 1445372664 0.403442 0.566406 -0.291931 0.656616 1445372664 0.403442 0.566406 -0.291931 0.656616 1445372664 0.403442 0.566406 -0.291931 0.656616 1445372664 0.397583 0.568848 -0.283081 0.661865 1445372664 0.397583 0.568848 -0.283081 0.661865 1445372664 0.397583 0.568848 -0.283081 0.661865 1445372664 0.397583 0.568848 -0.283081 0.661865 1445372664 0.397583 0.568848 -0.283081 0.661865 1445372664 0.397583 0.568848 -0.283081 0.661865 1445372664 0.391724 0.566895 -0.272278 0.671509 1445372665 0.391724 0.566895 -0.272278 0.671509 1445372665 0.391724 0.566895 -0.272278 0.671509 1445372665 0.391724 0.566895 -0.272278 0.671509 1445372665 0.391724 0.566895 -0.272278 0.671509 1445372665 0.391724 0.566895 -0.272278 0.671509 1445372665 0.391724 0.566895 -0.272278 0.671509 1445372665 0.384216 0.568176 -0.264160 0.677979 1445372665 0.384216 0.568176 -0.264160 0.677979 1445372665 0.384216 0.568176 -0.264160 0.677979 1445372665 0.384216 0.568176 -0.264160 0.677979 1445372665 0.384216 0.568176 -0.264160 0.677979 1445372665 0.384216 0.568176 -0.264160 0.677979 1445372665 0.376587 0.574158 -0.260437 0.678650 1445372665 0.376587 0.574158 -0.260437 0.678650 1445372665 0.376587 0.574158 -0.260437 0.678650 1445372665 0.376587 0.574158 -0.260437 0.678650 1445372665 0.376587 0.574158 -0.260437 0.678650 1445372665 0.376587 0.574158 -0.260437 0.678650 1445372665 0.374146 0.578735 -0.262207 0.675415 1445372665 0.374146 0.578735 -0.262207 0.675415 1445372665 0.374146 0.578735 -0.262207 0.675415 1445372665 0.374146 0.578735 -0.262207 0.675415 1445372665 0.374146 0.578735 -0.262207 0.675415 1445372665 0.374146 0.578735 -0.262207 0.675415 1445372665 0.374146 0.578735 -0.262207 0.675415 1445372665 0.374634 0.582520 -0.267090 0.669983 1445372665 0.374634 0.582520 -0.267090 0.669983 1445372665 0.374634 0.582520 -0.267090 0.669983 1445372665 0.374634 0.582520 -0.267090 0.669983 1445372665 0.374634 0.582520 -0.267090 0.669983 1445372665 0.374634 0.582520 -0.267090 0.669983 1445372665 0.379883 0.583374 -0.273010 0.663879 1445372665 0.379883 0.583374 -0.273010 0.663879 1445372665 0.379883 0.583374 -0.273010 0.663879 1445372665 0.379883 0.583374 -0.273010 0.663879 1445372665 0.379883 0.583374 -0.273010 0.663879 1445372665 0.379883 0.583374 -0.273010 0.663879 1445372665 0.385620 0.580811 -0.279236 0.660217 1445372665 0.385620 0.580811 -0.279236 0.660217 1445372665 0.385620 0.580811 -0.279236 0.660217 1445372665 0.385620 0.580811 -0.279236 0.660217 1445372665 0.385620 0.580811 -0.279236 0.660217 1445372665 0.385620 0.580811 -0.279236 0.660217 1445372665 0.389160 0.575317 -0.285522 0.660278 1445372665 0.389160 0.575317 -0.285522 0.660278 1445372665 0.389160 0.575317 -0.285522 0.660278 1445372665 0.389160 0.575317 -0.285522 0.660278 1445372665 0.389160 0.575317 -0.285522 0.660278 1445372665 0.389160 0.575317 -0.285522 0.660278 1445372665 0.392578 0.568481 -0.289978 0.662231 1445372665 0.392578 0.568481 -0.289978 0.662231 1445372665 0.392578 0.568481 -0.289978 0.662231 1445372665 0.392578 0.568481 -0.289978 0.662231 1445372665 0.392578 0.568481 -0.289978 0.662231 1445372665 0.392578 0.568481 -0.289978 0.662231 1445372665 0.400940 0.556641 -0.290039 0.667236 1445372665 0.400940 0.556641 -0.290039 0.667236 1445372665 0.400940 0.556641 -0.290039 0.667236 1445372665 0.400940 0.556641 -0.290039 0.667236 1445372665 0.400940 0.556641 -0.290039 0.667236 1445372665 0.400940 0.556641 -0.290039 0.667236 1445372665 0.400940 0.556641 -0.290039 0.667236 1445372665 0.403076 0.551147 -0.289124 0.670898 1445372665 0.403076 0.551147 -0.289124 0.670898 1445372665 0.403076 0.551147 -0.289124 0.670898 1445372665 0.403076 0.551147 -0.289124 0.670898 1445372665 0.403076 0.551147 -0.289124 0.670898 1445372665 0.403076 0.551147 -0.289124 0.670898 1445372665 0.401001 0.552856 -0.290527 0.670105 1445372665 0.401001 0.552856 -0.290527 0.670105 1445372665 0.401001 0.552856 -0.290527 0.670105 1445372665 0.401001 0.552856 -0.290527 0.670105 1445372665 0.401001 0.552856 -0.290527 0.670105 1445372665 0.401001 0.552856 -0.290527 0.670105 1445372665 0.395447 0.557556 -0.288025 0.670593 1445372665 0.395447 0.557556 -0.288025 0.670593 1445372665 0.395447 0.557556 -0.288025 0.670593 1445372665 0.395447 0.557556 -0.288025 0.670593 1445372665 0.395447 0.557556 -0.288025 0.670593 1445372665 0.395447 0.557556 -0.288025 0.670593 1445372665 0.389465 0.561218 -0.281250 0.673950 1445372665 0.389465 0.561218 -0.281250 0.673950 1445372665 0.389465 0.561218 -0.281250 0.673950 1445372665 0.389465 0.561218 -0.281250 0.673950 1445372665 0.389465 0.561218 -0.281250 0.673950 1445372665 0.389465 0.561218 -0.281250 0.673950 1445372665 0.389465 0.561218 -0.281250 0.673950 1445372665 0.385925 0.558960 -0.274536 0.680542 1445372665 0.385925 0.558960 -0.274536 0.680542 1445372665 0.385925 0.558960 -0.274536 0.680542 1445372665 0.385925 0.558960 -0.274536 0.680542 1445372665 0.385925 0.558960 -0.274536 0.680542 1445372665 0.385925 0.558960 -0.274536 0.680542 1445372665 0.376343 0.565613 -0.272217 0.681335 1445372665 0.376343 0.565613 -0.272217 0.681335 1445372665 0.376343 0.565613 -0.272217 0.681335 1445372665 0.376343 0.565613 -0.272217 0.681335 1445372665 0.376343 0.565613 -0.272217 0.681335 1445372665 0.376343 0.565613 -0.272217 0.681335 1445372665 0.373840 0.566589 -0.270691 0.682556 1445372665 0.373840 0.566589 -0.270691 0.682556 1445372665 0.373840 0.566589 -0.270691 0.682556 1445372665 0.373840 0.566589 -0.270691 0.682556 1445372665 0.373840 0.566589 -0.270691 0.682556 1445372665 0.373840 0.566589 -0.270691 0.682556 1445372665 0.373840 0.566589 -0.270691 0.682556 1445372665 0.376831 0.566772 -0.265015 0.682983 1445372665 0.376831 0.566772 -0.265015 0.682983 1445372665 0.376831 0.566772 -0.265015 0.682983 1445372665 0.376831 0.566772 -0.265015 0.682983 1445372665 0.376831 0.566772 -0.265015 0.682983 1445372665 0.376831 0.566772 -0.265015 0.682983 1445372665 0.381348 0.571289 -0.266235 0.676208 1445372666 0.381348 0.571289 -0.266235 0.676208 1445372666 0.381348 0.571289 -0.266235 0.676208 1445372666 0.381348 0.571289 -0.266235 0.676208 1445372666 0.381348 0.571289 -0.266235 0.676208 1445372666 0.381348 0.571289 -0.266235 0.676208 1445372666 0.389526 0.576721 -0.276123 0.662842 1445372666 0.389526 0.576721 -0.276123 0.662842 1445372666 0.389526 0.576721 -0.276123 0.662842 1445372666 0.389526 0.576721 -0.276123 0.662842 1445372666 0.389526 0.576721 -0.276123 0.662842 1445372666 0.389526 0.576721 -0.276123 0.662842 1445372666 0.401672 0.575562 -0.287842 0.651489 1445372666 0.401672 0.575562 -0.287842 0.651489 1445372666 0.401672 0.575562 -0.287842 0.651489 1445372666 0.401672 0.575562 -0.287842 0.651489 1445372666 0.401672 0.575562 -0.287842 0.651489 1445372666 0.401672 0.575562 -0.287842 0.651489 1445372666 0.406860 0.576172 -0.303162 0.640747 1445372666 0.406860 0.576172 -0.303162 0.640747 1445372666 0.406860 0.576172 -0.303162 0.640747 1445372666 0.406860 0.576172 -0.303162 0.640747 1445372666 0.406860 0.576172 -0.303162 0.640747 1445372666 0.406860 0.576172 -0.303162 0.640747 1445372666 0.406860 0.576172 -0.303162 0.640747 1445372666 0.410889 0.569580 -0.307556 0.641907 1445372666 0.410889 0.569580 -0.307556 0.641907 1445372666 0.410889 0.569580 -0.307556 0.641907 1445372666 0.410889 0.569580 -0.307556 0.641907 1445372666 0.410889 0.569580 -0.307556 0.641907 1445372666 0.410889 0.569580 -0.307556 0.641907 1445372666 0.410889 0.569580 -0.307556 0.641907 1445372666 0.413208 0.563843 -0.311707 0.643555 1445372666 0.413208 0.563843 -0.311707 0.643555 1445372666 0.413208 0.563843 -0.311707 0.643555 1445372666 0.413208 0.563843 -0.311707 0.643555 1445372666 0.413208 0.563843 -0.311707 0.643555 1445372666 0.413208 0.563843 -0.311707 0.643555 1445372666 0.417419 0.555786 -0.314941 0.646179 1445372666 0.417419 0.555786 -0.314941 0.646179 1445372666 0.417419 0.555786 -0.314941 0.646179 1445372666 0.417419 0.555786 -0.314941 0.646179 1445372666 0.417419 0.555786 -0.314941 0.646179 1445372666 0.417419 0.555786 -0.314941 0.646179 1445372666 0.417114 0.553955 -0.317078 0.646973 1445372666 0.417114 0.553955 -0.317078 0.646973 1445372666 0.417114 0.553955 -0.317078 0.646973 1445372666 0.417114 0.553955 -0.317078 0.646973 1445372666 0.417114 0.553955 -0.317078 0.646973 1445372666 0.417114 0.553955 -0.317078 0.646973 1445372666 0.417114 0.553955 -0.317078 0.646973 1445372666 0.415649 0.554504 -0.311035 0.650330 1445372666 0.415649 0.554504 -0.311035 0.650330 1445372666 0.415649 0.554504 -0.311035 0.650330 1445372666 0.415649 0.554504 -0.311035 0.650330 1445372666 0.415649 0.554504 -0.311035 0.650330 1445372666 0.415649 0.554504 -0.311035 0.650330 1445372666 0.408508 0.564758 -0.308411 0.647278 1445372666 0.408508 0.564758 -0.308411 0.647278 1445372666 0.408508 0.564758 -0.308411 0.647278 1445372666 0.408508 0.564758 -0.308411 0.647278 1445372666 0.408508 0.564758 -0.308411 0.647278 1445372666 0.408508 0.564758 -0.308411 0.647278 1445372666 0.400940 0.571594 -0.301392 0.649292 1445372666 0.400940 0.571594 -0.301392 0.649292 1445372666 0.400940 0.571594 -0.301392 0.649292 1445372666 0.400940 0.571594 -0.301392 0.649292 1445372666 0.400940 0.571594 -0.301392 0.649292 1445372666 0.400940 0.571594 -0.301392 0.649292 1445372666 0.395020 0.576111 -0.296814 0.651062 1445372666 0.395020 0.576111 -0.296814 0.651062 1445372666 0.395020 0.576111 -0.296814 0.651062 1445372666 0.395020 0.576111 -0.296814 0.651062 1445372666 0.395020 0.576111 -0.296814 0.651062 1445372666 0.395020 0.576111 -0.296814 0.651062 1445372666 0.390259 0.578796 -0.290161 0.654541 1445372666 0.390259 0.578796 -0.290161 0.654541 1445372666 0.390259 0.578796 -0.290161 0.654541 1445372666 0.390259 0.578796 -0.290161 0.654541 1445372666 0.390259 0.578796 -0.290161 0.654541 1445372666 0.390259 0.578796 -0.290161 0.654541 1445372666 0.390259 0.578796 -0.290161 0.654541 1445372666 0.391113 0.578613 -0.286133 0.655945 1445372666 0.391113 0.578613 -0.286133 0.655945 1445372666 0.391113 0.578613 -0.286133 0.655945 1445372666 0.391113 0.578613 -0.286133 0.655945 1445372666 0.391113 0.578613 -0.286133 0.655945 1445372666 0.391113 0.578613 -0.286133 0.655945 1445372666 0.402283 0.572815 -0.282288 0.655945 1445372666 0.402283 0.572815 -0.282288 0.655945 1445372666 0.402283 0.572815 -0.282288 0.655945 1445372666 0.402283 0.572815 -0.282288 0.655945 1445372666 0.402283 0.572815 -0.282288 0.655945 1445372666 0.402283 0.572815 -0.282288 0.655945 1445372666 0.402283 0.572815 -0.282288 0.655945 1445372666 0.411560 0.575989 -0.291199 0.643433 1445372666 0.411560 0.575989 -0.291199 0.643433 1445372666 0.411560 0.575989 -0.291199 0.643433 1445372666 0.411560 0.575989 -0.291199 0.643433 1445372666 0.411560 0.575989 -0.291199 0.643433 1445372666 0.411560 0.575989 -0.291199 0.643433 1445372666 0.422913 0.573425 -0.298584 0.634949 1445372666 
0.392761 0.591309 -0.297852 0.638184 1445372669 0.392761 0.591309 -0.297852 0.638184 1445372669 0.392761 0.591309 -0.297852 0.638184 1445372669 0.392761 0.591309 -0.297852 0.638184 1445372669 0.392761 0.591309 -0.297852 0.638184 1445372669 0.392761 0.591309 -0.297852 0.638184 1445372669 0.388184 0.596985 -0.297485 0.635864 1445372669 0.388184 0.596985 -0.297485 0.635864 1445372669 0.388184 0.596985 -0.297485 0.635864 1445372669 0.388184 0.596985 -0.297485 0.635864 1445372669 0.388184 0.596985 -0.297485 0.635864 1445372669 0.388184 0.596985 -0.297485 0.635864 1445372669 0.390076 0.593994 -0.295898 0.638245 1445372669 0.390076 0.593994 -0.295898 0.638245 1445372669 0.390076 0.593994 -0.295898 0.638245 1445372669 0.390076 0.593994 -0.295898 0.638245 1445372669 0.390076 0.593994 -0.295898 0.638245 1445372669 0.390076 0.593994 -0.295898 0.638245 1445372669 0.390076 0.593994 -0.295898 0.638245 1445372669 0.398071 0.583313 -0.290344 0.645630 1445372669 0.398071 0.583313 -0.290344 0.645630 1445372669 0.398071 0.583313 -0.290344 0.645630 1445372669 0.398071 0.583313 -0.290344 0.645630 1445372669 0.398071 0.583313 -0.290344 0.645630 1445372669 0.398071 0.583313 -0.290344 0.645630 1445372669 0.405579 0.573730 -0.286743 0.651245 1445372670 0.405579 0.573730 -0.286743 0.651245 1445372670 0.405579 0.573730 -0.286743 0.651245 1445372670 0.405579 0.573730 -0.286743 0.651245 1445372670 0.405579 0.573730 -0.286743 0.651245 1445372670 0.405579 0.573730 -0.286743 0.651245 1445372670 0.405579 0.573730 -0.286743 0.651245 1445372670 0.405457 0.578796 -0.294189 0.643372 1445372670 0.405457 0.578796 -0.294189 0.643372 1445372670 0.405457 0.578796 -0.294189 0.643372 1445372670 0.405457 0.578796 -0.294189 0.643372 1445372670 0.405457 0.578796 -0.294189 0.643372 1445372670 0.405457 0.578796 -0.294189 0.643372 1445372670 0.407837 0.582520 -0.301514 0.635132 1445372670 0.407837 0.582520 -0.301514 0.635132 1445372670 0.407837 0.582520 -0.301514 0.635132 1445372670 0.407837 0.582520 -0.301514 0.635132 1445372670 0.407837 0.582520 -0.301514 0.635132 1445372670 0.407837 0.582520 -0.301514 0.635132 1445372670 0.409851 0.586975 -0.311523 0.624817 1445372670 0.409851 0.586975 -0.311523 0.624817 1445372670 0.409851 0.586975 -0.311523 0.624817 1445372670 0.409851 0.586975 -0.311523 0.624817 1445372670 0.409851 0.586975 -0.311523 0.624817 1445372670 0.409851 0.586975 -0.311523 0.624817 1445372670 0.418457 0.580627 -0.316589 0.622437 1445372670 0.418457 0.580627 -0.316589 0.622437 1445372670 0.418457 0.580627 -0.316589 0.622437 1445372670 0.418457 0.580627 -0.316589 0.622437 1445372670 0.418457 0.580627 -0.316589 0.622437 1445372670 0.418457 0.580627 -0.316589 0.622437 1445372670 0.426514 0.570068 -0.317810 0.626099 1445372670 0.426514 0.570068 -0.317810 0.626099 1445372670 0.426514 0.570068 -0.317810 0.626099 1445372670 0.426514 0.570068 -0.317810 0.626099 1445372670 0.426514 0.570068 -0.317810 0.626099 1445372670 0.426514 0.570068 -0.317810 0.626099 1445372670 0.430420 0.561951 -0.314087 0.632629 1445372670 0.430420 0.561951 -0.314087 0.632629 1445372670 0.430420 0.561951 -0.314087 0.632629 1445372670 0.430420 0.561951 -0.314087 0.632629 1445372670 0.430420 0.561951 -0.314087 0.632629 1445372670 0.430420 0.561951 -0.314087 0.632629 1445372670 0.417969 0.570496 -0.314758 0.632996 1445372670 0.417969 0.570496 -0.314758 0.632996 1445372670 0.417969 0.570496 -0.314758 0.632996 1445372670 0.417969 0.570496 -0.314758 0.632996 1445372670 0.417969 0.570496 -0.314758 0.632996 1445372670 0.417969 0.570496 -0.314758 0.632996 1445372670 0.406555 0.579102 -0.310791 0.634583 1445372670 0.406555 0.579102 -0.310791 0.634583 1445372670 0.406555 0.579102 -0.310791 0.634583 1445372670 0.406555 0.579102 -0.310791 0.634583 1445372670 0.406555 0.579102 -0.310791 0.634583 1445372670 0.406555 0.579102 -0.310791 0.634583 1445372670 0.406555 0.579102 -0.310791 0.634583 1445372670 0.398987 0.586853 -0.307495 0.633850 1445372670 0.398987 0.586853 -0.307495 0.633850 1445372670 0.398987 0.586853 -0.307495 0.633850 1445372670 0.398987 0.586853 -0.307495 0.633850 1445372670 0.398987 0.586853 -0.307495 0.633850 1445372670 0.398987 0.586853 -0.307495 0.633850 1445372670 0.401611 0.587524 -0.306946 0.631836 1445372670 0.401611 0.587524 -0.306946 0.631836 1445372670 0.401611 0.587524 -0.306946 0.631836 1445372670 0.401611 0.587524 -0.306946 0.631836 1445372670 0.401611 0.587524 -0.306946 0.631836 1445372670 0.401611 0.587524 -0.306946 0.631836 1445372670 0.401611 0.587524 -0.306946 0.631836 1445372670 0.406311 0.583923 -0.307678 0.631775 1445372670 0.406311 0.583923 -0.307678 0.631775 1445372670 0.406311 0.583923 -0.307678 0.631775 1445372670 0.406311 0.583923 -0.307678 0.631775 1445372670 0.406311 0.583923 -0.307678 0.631775 1445372670 0.406311 0.583923 -0.307678 0.631775 1445372670 0.418762 0.569214 -0.302734 0.639465 1445372670 0.418762 0.569214 -0.302734 0.639465 1445372670 0.418762 0.569214 -0.302734 0.639465 1445372670 0.418762 0.569214 -0.302734 0.639465 1445372670 0.418762 0.569214 -0.302734 0.639465 1445372670 0.418762 0.569214 -0.302734 0.639465 1445372670 0.423279 0.562683 -0.301392 0.642883 1445372670 0.423279 0.562683 -0.301392 0.642883 1445372670 0.423279 0.562683 -0.301392 0.642883 1445372670 0.423279 0.562683 -0.301392 0.642883 1445372670 0.423279 0.562683 -0.301392 0.642883 1445372670 0.423279 0.562683 -0.301392 0.642883 1445372670 0.423279 0.562683 -0.301392 0.642883 1445372670 0.418457 0.568420 -0.304871 0.639343 1445372670 0.418457 0.568420 -0.304871 0.639343 1445372670 0.418457 0.568420 -0.304871 0.639343 1445372670 0.418457 0.568420 -0.304871 0.639343 1445372670 0.418457 0.568420 -0.304871 0.639343 1445372670 0.418457 0.568420 -0.304871 0.639343 1445372670 0.415466 0.574951 -0.313354 0.631287 1445372670 0.415466 0.574951 -0.313354 0.631287 1445372670 0.415466 0.574951 -0.313354 0.631287 1445372670 0.415466 0.574951 -0.313354 0.631287 1445372670 0.415466 0.574951 -0.313354 0.631287 1445372670 0.421387 0.572449 -0.318054 0.627319 1445372670 0.421387 0.572449 -0.318054 0.627319 1445372670 0.421387 0.572449 -0.318054 0.627319 1445372670 0.421387 0.572449 -0.318054 0.627319 1445372670 0.421387 0.572449 -0.318054 0.627319 1445372670 0.421387 0.572449 -0.318054 0.627319 1445372670 0.431824 0.566406 -0.322815 0.623230 1445372670 0.431824 0.566406 -0.322815 0.623230 1445372670 0.431824 0.566406 -0.322815 0.623230 1445372670 0.431824 0.566406 -0.322815 0.623230 1445372670 0.431824 0.566406 -0.322815 0.623230 1445372670 0.431824 0.566406 -0.322815 0.623230 1445372671 0.437073 0.561035 -0.323486 0.624084 1445372671 0.437073 0.561035 -0.323486 0.624084 1445372671 0.437073 0.561035 -0.323486 0.624084 1445372671 0.437073 0.561035 -0.323486 0.624084 1445372671 0.437073 0.561035 -0.323486 0.624084 1445372671 0.437073 0.561035 -0.323486 0.624084 1445372671 0.431763 0.563049 -0.323364 0.626038 1445372671 0.431763 0.563049 -0.323364 0.626038 1445372671 0.431763 0.563049 -0.323364 0.626038 1445372671 0.431763 0.563049 -0.323364 0.626038 1445372671 0.431763 0.563049 -0.323364 0.626038 1445372671 0.431763 0.563049 -0.323364 0.626038 1445372671 0.419556 0.572571 -0.319824 0.627502 1445372671 0.419556 0.572571 -0.319824 0.627502 1445372671 0.419556 0.572571 -0.319824 0.627502 1445372671 0.419556 0.572571 -0.319824 0.627502 1445372671 0.419556 0.572571 -0.319824 0.627502 1445372671 0.419556 0.572571 -0.319824 0.627502 1445372671 0.407104 0.583008 -0.313293 0.629395 1445372671 0.407104 0.583008 -0.313293 0.629395 1445372671 0.407104 0.583008 -0.313293 0.629395 1445372671 0.407104 0.583008 -0.313293 0.629395 1445372671 0.407104 0.583008 -0.313293 0.629395 1445372671 0.407104 0.583008 -0.313293 0.629395 1445372671 0.400208 0.590637 -0.309326 0.628662 1445372671 0.400208 0.590637 -0.309326 0.628662 1445372671 0.400208 0.590637 -0.309326 0.628662 1445372671 0.400208 0.590637 -0.309326 0.628662 1445372671 0.400208 0.590637 -0.309326 0.628662 1445372671 0.400208 0.590637 -0.309326 0.628662 1445372671 0.402161 0.591614 -0.307068 0.627563 1445372671 0.402161 0.591614 -0.307068 0.627563 1445372671 0.402161 0.591614 -0.307068 0.627563 1445372671 0.402161 0.591614 -0.307068 0.627563 1445372671 0.402161 0.591614 -0.307068 0.627563 1445372671 0.402161 0.591614 -0.307068 0.627563 1445372671 0.402161 0.591614 -0.307068 0.627563 1445372671 0.409302 0.585327 -0.304565 0.630066 1445372671 0.409302 0.585327 -0.304565 0.630066 1445372671 0.409302 0.585327 -0.304565 0.630066 1445372671 0.409302 0.585327 -0.304565 0.630066 1445372671 0.409302 0.585327 -0.304565 0.630066 1445372671 0.409302 0.585327 -0.304565 0.630066 1445372671 0.415466 0.576172 -0.301758 0.635803 1445372671 0.415466 0.576172 -0.301758 0.635803 1445372671 0.415466 0.576172 -0.301758 0.635803 1445372671 0.415466 0.576172 -0.301758 0.635803 1445372671 0.415466 0.576172 -0.301758 0.635803 1445372671 0.415466 0.576172 -0.301758 0.635803 1445372671 0.415894 0.573730 -0.302429 0.637451 1445372671 0.415894 0.573730 -0.302429 0.637451 1445372671 0.415894 0.573730 -0.302429 0.637451 1445372671 0.415894 0.573730 -0.302429 0.637451 1445372671 0.415894 0.573730 -0.302429 0.637451 1445372671 0.415894 0.573730 -0.302429 0.637451 1445372671 0.416687 0.573792 -0.305847 0.635254 1445372671 0.416687 0.573792 -0.305847 0.635254 1445372671 0.416687 0.573792 -0.305847 0.635254 1445372671 0.416687 0.573792 -0.305847 0.635254 1445372671 0.416687 0.573792 -0.305847 0.635254 1445372671 0.416687 0.573792 -0.305847 0.635254 1445372671 0.416687 0.573792 -0.305847 0.635254 1445372671 0.415894 0.577271 -0.309570 0.630798 1445372671 0.415894 0.577271 -0.309570 0.630798 1445372671 0.415894 0.577271 -0.309570 0.630798 1445372671 0.415894 0.577271 -0.309570 0.630798 1445372671 0.415894 0.577271 -0.309570 0.630798 1445372671 0.415894 0.577271 -0.309570 0.630798 1445372671 0.419861 0.575684 -0.311340 0.628723 1445372671 0.419861 0.575684 -0.311340 0.628723 1445372671 0.419861 0.575684 -0.311340 0.628723 1445372671 0.419861 0.575684 -0.311340 0.628723 1445372671 0.419861 0.575684 -0.311340 0.628723 1445372671 0.419861 0.575684 -0.311340 0.628723 1445372671 0.423157 0.570679 -0.308655 0.632385 1445372671 0.423157 0.570679 -0.308655 0.632385 1445372671 0.423157 0.570679 -0.308655 0.632385 1445372671 0.423157 0.570679 -0.308655 0.632385 1445372671 0.423157 0.570679 -0.308655 0.632385 1445372671 0.423157 0.570679 -0.308655 0.632385 1445372671 0.423157 0.570679 -0.308655 0.632385 1445372671 0.424011 0.567078 -0.308044 0.635315 1445372671 0.424011 0.567078 -0.308044 0.635315 1445372671 0.424011 0.567078 -0.308044 0.635315 1445372671 0.424011 0.567078 -0.308044 0.635315 1445372671 0.424011 0.567078 -0.308044 0.635315 1445372671 0.424011 0.567078 -0.308044 0.635315 1445372671 0.420898 0.567993 -0.309082 0.636047 1445372671 0.420898 0.567993 -0.309082 0.636047 1445372671 0.420898 0.567993 -0.309082 0.636047 1445372671 0.420898 0.567993 -0.309082 0.636047 1445372671 0.420898 0.567993 -0.309082 0.636047 1445372671 0.420898 0.567993 -0.309082 0.636047 1445372671 0.411621 0.576904 -0.308899 0.634277 1445372671 0.411621 0.576904 -0.308899 0.634277 1445372671 0.411621 0.576904 -0.308899 0.634277 1445372671 0.411621 0.576904 -0.308899 0.634277 1445372671 0.411621 0.576904 -0.308899 0.634277 1445372671 0.411621 0.576904 -0.308899 0.634277 1445372671 0.401672 0.585022 -0.307251 0.633972 1445372671 0.401672 0.585022 -0.307251 0.633972 1445372671 0.401672 0.585022 -0.307251 0.633972 1445372671 0.401672 0.585022 -0.307251 0.633972 1445372671 0.401672 0.585022 -0.307251 0.633972 1445372671 0.401672 0.585022 -0.307251 0.633972 1445372671 0.397583 0.588806 -0.305115 0.634094 1445372671 0.397583 0.588806 -0.305115 0.634094 1445372671 0.397583 0.588806 -0.305115 0.634094 1445372671 0.397583 0.588806 -0.305115 0.634094 1445372671 0.397583 0.588806 -0.305115 0.634094 1445372671 0.397583 0.588806 -0.305115 0.634094 1445372671 0.404663 0.585205 -0.304077 0.633423 1445372672 0.404663 0.585205 -0.304077 0.633423 1445372672 0.404663 0.585205 -0.304077 0.633423 1445372672 0.404663 0.585205 -0.304077 0.633423 1445372672 0.404663 0.585205 -0.304077 0.633423 1445372672 0.404663 0.585205 -0.304077 0.633423 1445372672 0.414856 0.578796 -0.303772 0.632874 1445372672 0.414856 0.578796 -0.303772 0.632874 1445372672 0.414856 0.578796 -0.303772 0.632874 1445372672 0.414856 0.578796 -0.303772 0.632874 1445372672 0.414856 0.578796 -0.303772 0.632874 1445372672 0.414856 0.578796 -0.303772 0.632874 1445372672 0.419922 0.571533 -0.301453 0.637268 1445372672 0.419922 0.571533 -0.301453 0.637268 1445372672 0.419922 0.571533 -0.301453 0.637268 1445372672 0.419922 0.571533 -0.301453 0.637268 1445372672 0.419922 0.571533 -0.301453 0.637268 1445372672 0.419922 0.571533 -0.301453 0.637268 1445372672 0.416565 0.571167 -0.301208 0.639893 1445372672 0.416565 0.571167 -0.301208 0.639893 1445372672 0.416565 0.571167 -0.301208 0.639893 1445372672 0.416565 0.571167 -0.301208 0.639893 1445372672 0.416565 0.571167 -0.301208 0.639893 1445372672 0.416565 0.571167 -0.301208 0.639893 1445372672 0.416565 0.571167 -0.301208 0.639893 1445372672 0.415161 0.574402 -0.305420 0.635864 1445372672 0.415161 0.574402 -0.305420 0.635864 1445372672 0.415161 0.574402 -0.305420 0.635864 1445372672 0.415161 0.574402 -0.305420 0.635864 1445372672 0.415161 0.574402 -0.305420 0.635864 1445372672 0.415161 0.574402 -0.305420 0.635864 1445372672 0.419495 0.575867 -0.310364 0.629272 1445372672 0.419495 0.575867 -0.310364 0.629272 1445372672 0.419495 0.575867 -0.310364 0.629272 1445372672 0.419495 0.575867 -0.310364 0.629272 1445372672 0.419495 0.575867 -0.310364 0.629272 1445372672 0.419495 0.575867 -0.310364 0.629272 1445372672 0.424622 0.573608 -0.314575 0.625793 1445372672 0.424622 0.573608 -0.314575 0.625793 1445372672 0.424622 0.573608 -0.314575 0.625793 1445372672 0.424622 0.573608 -0.314575 0.625793 1445372672 0.424622 0.573608 -0.314575 0.625793 1445372672 0.424622 0.573608 -0.314575 0.625793 1445372672 0.424622 0.573608 -0.314575 0.625793 1445372672 0.428894 0.568115 -0.313293 0.628540 1445372672 0.428894 0.568115 -0.313293 0.628540 1445372672 0.428894 0.568115 -0.313293 0.628540 1445372672 0.428894 0.568115 -0.313293 0.628540 1445372672 0.428894 0.568115 -0.313293 0.628540 1445372672 0.428894 0.568115 -0.313293 0.628540 1445372672 0.428162 0.566223 -0.312073 0.631348 1445372672 0.428162 0.566223 -0.312073 0.631348 1445372672 0.428162 0.566223 -0.312073 0.631348 1445372672 0.428162 0.566223 -0.312073 0.631348 1445372672 0.428162 0.566223 -0.312073 0.631348 1445372672 0.428162 0.566223 -0.312073 0.631348 1445372672 0.419373 0.571655 -0.312317 0.632202 1445372672 0.419373 0.571655 -0.312317 0.632202 1445372672 0.419373 0.571655 -0.312317 0.632202 1445372672 0.419373 0.571655 -0.312317 0.632202 1445372672 0.419373 0.571655 -0.312317 0.632202 1445372672 0.404602 0.582642 -0.308533 0.633728 1445372672 0.404602 0.582642 -0.308533 0.633728 1445372672 0.404602 0.582642 -0.308533 0.633728 1445372672 0.404602 0.582642 -0.308533 0.633728 1445372672 0.404602 0.582642 -0.308533 0.633728 1445372672 0.404602 0.582642 -0.308533 0.633728 1445372672 0.404602 0.582642 -0.308533 0.633728 1445372672 0.392944 0.592041 -0.303406 0.634766 1445372672 0.392944 0.592041 -0.303406 0.634766 1445372672 0.392944 0.592041 -0.303406 0.634766 1445372672 0.392944 0.592041 -0.303406 0.634766 1445372672 0.392944 0.592041 -0.303406 0.634766 1445372672 0.392944 0.592041 -0.303406 0.634766 1445372672 0.388489 0.596069 -0.300476 0.635132 1445372672 0.388489 0.596069 -0.300476 0.635132 1445372672 0.388489 0.596069 -0.300476 0.635132 1445372672 0.388489 0.596069 -0.300476 0.635132 1445372672 0.388489 0.596069 -0.300476 0.635132 1445372672 0.388489 0.596069 -0.300476 0.635132 1445372672 0.388123 0.595520 -0.297058 0.637451 1445372672 0.388123 0.595520 -0.297058 0.637451 1445372672 0.388123 0.595520 -0.297058 0.637451 1445372672 0.388123 0.595520 -0.297058 0.637451 1445372672 0.388123 0.595520 -0.297058 0.637451 1445372672 0.388123 0.595520 -0.297058 0.637451 1445372672 0.388123 0.595520 -0.297058 0.637451 1445372672 0.393005 0.588989 -0.291443 0.643127 1445372672 0.393005 0.588989 -0.291443 0.643127 1445372672 0.393005 0.588989 -0.291443 0.643127 1445372672 0.393005 0.588989 -0.291443 0.643127 1445372672 0.393005 0.588989 -0.291443 0.643127 1445372672 0.394653 0.585510 -0.289490 0.646179 1445372672 0.394653 0.585510 -0.289490 0.646179 1445372672 0.394653 0.585510 -0.289490 0.646179 1445372672 0.394653 0.585510 -0.289490 0.646179 1445372672 0.394653 0.585510 -0.289490 0.646179 1445372672 0.394653 0.585510 -0.289490 0.646179 1445372672 0.391174 0.587769 -0.291931 0.645142 1445372672 0.391174 0.587769 -0.291931 0.645142 1445372672 0.391174 0.587769 -0.291931 0.645142 1445372672 0.391174 0.587769 -0.291931 0.645142 1445372672 0.391174 0.587769 -0.291931 0.645142 1445372672 0.391174 0.587769 -0.291931 0.645142 1445372672 0.392700 0.590210 -0.296204 0.640015 1445372672 0.392700 0.590210 -0.296204 0.640015 1445372672 0.392700 0.590210 -0.296204 0.640015 1445372672 0.392700 0.590210 -0.296204 0.640015 1445372672 0.392700 0.590210 -0.296204 0.640015 1445372672 0.392700 0.590210 -0.296204 0.640015 1445372672 0.398376 0.590576 -0.304810 0.632080 1445372672 0.398376 0.590576 -0.304810 0.632080 1445372673 0.398376 0.590576 -0.304810 0.632080 1445372673 0.398376 0.590576 -0.304810 0.632080 1445372673 0.398376 0.590576 -0.304810 0.632080 1445372673 0.398376 0.590576 -0.304810 0.632080 1445372673 0.408264 0.582947 -0.305847 0.632324 1445372673 0.408264 0.582947 -0.305847 0.632324 1445372673 0.408264 0.582947 -0.305847 0.632324 1445372673 0.408264 0.582947 -0.305847 0.632324 1445372673 0.408264 0.582947 -0.305847 0.632324 1445372673 0.408264 0.582947 -0.305847 0.632324 1445372673 0.408264 0.582947 -0.305847 0.632324 1445372673 0.416748 0.575134 -0.307495 0.633179 1445372673 0.416748 0.575134 -0.307495 0.633179 1445372673 0.416748 0.575134 -0.307495 0.633179 1445372673 0.416748 0.575134 -0.307495 0.633179 1445372673 0.416748 0.575134 -0.307495 0.633179 1445372673 0.416748 0.575134 -0.307495 0.633179 1445372673 0.420837 0.567078 -0.303711 0.639526 1445372673 0.420837 0.567078 -0.303711 0.639526 1445372673 0.420837 0.567078 -0.303711 0.639526 1445372673 0.420837 0.567078 -0.303711 0.639526 1445372673 0.420837 0.567078 -0.303711 0.639526 1445372673 0.420837 0.567078 -0.303711 0.639526 1445372673 0.420837 0.567078 -0.303711 0.639526 1445372673 0.416138 0.569519 -0.306580 0.639099 1445372673 0.416138 0.569519 -0.306580 0.639099 1445372673 0.416138 0.569519 -0.306580 0.639099 1445372673 0.416138 0.569519 -0.306580 0.639099 1445372673 0.416138 0.569519 -0.306580 0.639099 1445372673 0.416138 0.569519 -0.306580 0.639099 1445372673 0.406128 0.578796 -0.306885 0.637024 1445372673 0.406128 0.578796 -0.306885 0.637024 1445372673 0.406128 0.578796 -0.306885 0.637024 1445372673 0.406128 0.578796 -0.306885 0.637024 1445372673 0.406128 0.578796 -0.306885 0.637024 1445372673 0.406128 0.578796 -0.306885 0.637024 1445372673 0.399231 0.586792 -0.304016 0.635437 1445372673 0.399231 0.586792 -0.304016 0.635437 1445372673 0.399231 0.586792 -0.304016 0.635437 1445372673 0.399231 0.586792 -0.304016 0.635437 1445372673 0.399231 0.586792 -0.304016 0.635437 1445372673 0.399231 0.586792 -0.304016 0.635437 1445372673 0.399902 0.588806 -0.306030 0.632202 1445372673 0.399902 0.588806 -0.306030 0.632202 1445372673 0.399902 0.588806 -0.306030 0.632202 1445372673 0.399902 0.588806 -0.306030 0.632202 1445372673 0.399902 0.588806 -0.306030 0.632202 1445372673 0.399902 0.588806 -0.306030 0.632202 1445372673 0.406067 0.582825 -0.306824 0.633423 1445372673 0.406067 0.582825 -0.306824 0.633423 1445372673 0.406067 0.582825 -0.306824 0.633423 1445372673 0.406067 0.582825 -0.306824 0.633423 1445372673 0.406067 0.582825 -0.306824 0.633423 1445372673 0.406067 0.582825 -0.306824 0.633423 1445372673 0.416443 0.571899 -0.305969 0.636963 1445372673 0.416443 0.571899 -0.305969 0.636963 1445372673 0.416443 0.571899 -0.305969 0.636963 1445372673 0.416443 0.571899 -0.305969 0.636963 1445372673 0.416443 0.571899 -0.305969 0.636963 1445372673 0.416443 0.571899 -0.305969 0.636963 1445372673 0.415466 0.569763 -0.305054 0.640015 1445372673 0.415466 0.569763 -0.305054 0.640015 1445372673 0.415466 0.569763 -0.305054 0.640015 1445372673 0.415466 0.569763 -0.305054 0.640015 1445372673 0.415466 0.569763 -0.305054 0.640015 1445372673 0.415466 0.569763 -0.305054 0.640015 1445372673 0.411133 0.574402 -0.306519 0.637939 1445372673 0.411133 0.574402 -0.306519 0.637939 1445372673 0.411133 0.574402 -0.306519 0.637939 1445372673 0.411133 0.574402 -0.306519 0.637939 1445372673 0.411133 0.574402 -0.306519 0.637939 1445372673 0.411133 0.574402 -0.306519 0.637939 1445372673 0.412720 0.578125 -0.309204 0.632263 1445372673 0.412720 0.578125 -0.309204 0.632263 1445372673 0.412720 0.578125 -0.309204 0.632263 1445372673 0.412720 0.578125 -0.309204 0.632263 1445372673 0.412720 0.578125 -0.309204 0.632263 1445372673 0.412720 0.578125 -0.309204 0.632263 1445372673 0.417053 0.580139 -0.315674 0.624268 1445372673 0.417053 0.580139 -0.315674 0.624268 1445372673 0.417053 0.580139 -0.315674 0.624268 1445372673 0.417053 0.580139 -0.315674 0.624268 1445372673 0.417053 0.580139 -0.315674 0.624268 1445372673 0.417053 0.580139 -0.315674 0.624268 1445372673 0.424561 0.573608 -0.316833 0.624695 1445372673 0.424561 0.573608 -0.316833 0.624695 1445372673 0.424561 0.573608 -0.316833 0.624695 1445372673 0.424561 0.573608 -0.316833 0.624695 1445372673 0.424561 0.573608 -0.316833 0.624695 1445372673 0.424561 0.573608 -0.316833 0.624695 1445372673 0.428833 0.565186 -0.315125 0.630310 1445372673 0.428833 0.565186 -0.315125 0.630310 1445372673 0.428833 0.565186 -0.315125 0.630310 1445372673 0.428833 0.565186 -0.315125 0.630310 1445372673 0.428833 0.565186 -0.315125 0.630310 1445372673 0.428833 0.565186 -0.315125 0.630310 1445372673 0.428833 0.565186 -0.315125 0.630310 1445372673 0.424622 0.564392 -0.315247 0.633789 1445372673 0.424622 0.564392 -0.315247 0.633789 1445372673 0.424622 0.564392 -0.315247 0.633789 1445372673 0.424622 0.564392 -0.315247 0.633789 1445372673 0.424622 0.564392 -0.315247 0.633789 1445372673 0.424622 0.564392 -0.315247 0.633789 1445372673 0.413147 0.572815 -0.315308 0.633789 1445372673 0.413147 0.572815 -0.315308 0.633789 1445372673 0.413147 0.572815 -0.315308 0.633789 1445372673 0.413147 0.572815 -0.315308 0.633789 1445372673 0.413147 0.572815 -0.315308 0.633789 1445372673 0.413147 0.572815 -0.315308 0.633789 1445372673 0.403503 0.580322 -0.311890 0.634888 1445372673 0.403503 0.580322 -0.311890 0.634888 1445372673 0.403503 0.580322 -0.311890 0.634888 1445372674 0.403503 0.580322 -0.311890 0.634888 1445372674 0.403503 0.580322 -0.311890 0.634888 1445372674 0.403503 0.580322 -0.311890 0.634888 1445372674 0.395691 0.589600 -0.314148 0.630127 1445372674 0.395691 0.589600 -0.314148 0.630127 1445372674 0.395691 0.589600 -0.314148 0.630127 1445372674 0.395691 0.589600 -0.314148 0.630127 1445372674 0.395691 0.589600 -0.314148 0.630127 1445372674 0.395691 0.589600 -0.314148 0.630127 1445372674 0.395691 0.589600 -0.314148 0.630127 1445372674 0.393738 0.593323 -0.316345 0.626709 1445372674 0.393738 0.593323 -0.316345 0.626709 1445372674 0.393738 0.593323 -0.316345 0.626709 1445372674 0.393738 0.593323 -0.316345 0.626709 1445372674 0.393738 0.593323 -0.316345 0.626709 1445372674 0.393738 0.593323 -0.316345 0.626709 1445372674 0.403442 0.581726 -0.308289 0.635376 1445372674 0.403442 0.581726 -0.308289 0.635376 1445372674 0.403442 0.581726 -0.308289 0.635376 1445372674 0.403442 0.581726 -0.308289 0.635376 1445372674 0.403442 0.581726 -0.308289 0.635376 1445372674 0.403442 0.581726 -0.308289 0.635376 1445372674 0.406433 0.576843 -0.307678 0.638245 1445372674 0.406433 0.576843 -0.307678 0.638245 1445372674 0.406433 0.576843 -0.307678 0.638245 1445372674 0.406433 0.576843 -0.307678 0.638245 1445372674 0.406433 0.576843 -0.307678 0.638245 1445372674 0.406433 0.576843 -0.307678 0.638245 1445372674 0.406433 0.575562 -0.310669 0.637939 1445372674 0.406433 0.575562 -0.310669 0.637939 1445372674 0.406433 0.575562 -0.310669 0.637939 1445372674 0.406433 0.575562 -0.310669 0.637939 1445372674 0.406433 0.575562 -0.310669 0.637939 1445372674 0.406433 0.575562 -0.310669 0.637939 1445372674 0.407288 0.579102 -0.318237 0.630432 1445372674 0.407288 0.579102 -0.318237 0.630432 1445372674 0.407288 0.579102 -0.318237 0.630432 1445372674 0.407288 0.579102 -0.318237 0.630432 1445372674 0.407288 0.579102 -0.318237 0.630432 1445372674 0.407288 0.579102 -0.318237 0.630432 1445372674 0.407288 0.579102 -0.318237 0.630432 1445372674 0.413879 0.576355 -0.319458 0.627991 1445372674 0.413879 0.576355 -0.319458 0.627991 1445372674 0.413879 0.576355 -0.319458 0.627991 1445372674 0.413879 0.576355 -0.319458 0.627991 1445372674 0.413879 0.576355 -0.319458 0.627991 1445372674 0.413879 0.576355 -0.319458 0.627991 1445372674 0.421082 0.569275 -0.318420 0.630188 1445372674 0.421082 0.569275 -0.318420 0.630188 1445372674 0.421082 0.569275 -0.318420 0.630188 1445372674 0.421082 0.569275 -0.318420 0.630188 1445372674 0.421082 0.569275 -0.318420 0.630188 1445372674 0.421082 0.569275 -0.318420 0.630188 1445372674 0.421265 0.563416 -0.316711 0.636169 1445372674 0.421265 0.563416 -0.316711 0.636169 1445372674 0.421265 0.563416 -0.316711 0.636169 1445372674 0.421265 0.563416 -0.316711 0.636169 1445372674 0.421265 0.563416 -0.316711 0.636169 1445372674 0.421265 0.563416 -0.316711 0.636169 1445372674 0.421265 0.563416 -0.316711 0.636169 1445372674 0.410400 0.569092 -0.317139 0.638000 1445372674 0.410400 0.569092 -0.317139 0.638000 1445372674 0.410400 0.569092 -0.317139 0.638000 1445372674 0.410400 0.569092 -0.317139 0.638000 1445372674 0.410400 0.569092 -0.317139 0.638000 1445372674 0.410400 0.569092 -0.317139 0.638000 1445372674 0.397949 0.580078 -0.314270 0.637390 1445372674 0.397949 0.580078 -0.314270 0.637390 1445372674 0.397949 0.580078 -0.314270 0.637390 1445372674 0.397949 0.580078 -0.314270 0.637390 1445372674 0.397949 0.580078 -0.314270 0.637390 1445372674 0.397949 0.580078 -0.314270 0.637390 1445372674 0.391479 0.587769 -0.308350 0.637268 1445372674 0.391479 0.587769 -0.308350 0.637268 1445372674 0.391479 0.587769 -0.308350 0.637268 1445372674 0.391479 0.587769 -0.308350 0.637268 1445372674 0.391479 0.587769 -0.308350 0.637268 1445372674 0.391479 0.587769 -0.308350 0.637268 1445372674 0.392395 0.589355 -0.306030 0.636414 1445372674 0.392395 0.589355 -0.306030 0.636414 1445372674 0.392395 0.589355 -0.306030 0.636414 1445372674 0.392395 0.589355 -0.306030 0.636414 1445372674 0.392395 0.589355 -0.306030 0.636414 1445372674 0.392395 0.589355 -0.306030 0.636414 1445372674 0.391785 0.592102 -0.309753 0.632385 1445372674 0.391785 0.592102 -0.309753 0.632385 1445372674 0.391785 0.592102 -0.309753 0.632385 1445372674 0.391785 0.592102 -0.309753 0.632385 1445372674 0.391785 0.592102 -0.309753 0.632385 1445372674 0.391785 0.592102 -0.309753 0.632385 1445372674 0.405518 0.575928 -0.299927 0.643311 1445372674 0.405518 0.575928 -0.299927 0.643311 1445372674 0.405518 0.575928 -0.299927 0.643311 1445372674 0.405518 0.575928 -0.299927 0.643311 1445372674 0.405518 0.575928 -0.299927 0.643311 1445372674 0.405518 0.575928 -0.299927 0.643311 1445372674 0.413513 0.569885 -0.302979 0.642151 1445372674 0.413513 0.569885 -0.302979 0.642151 1445372674 0.413513 0.569885 -0.302979 0.642151 1445372674 0.413513 0.569885 -0.302979 0.642151 1445372674 0.413513 0.569885 -0.302979 0.642151 1445372674 0.413513 0.569885 -0.302979 0.642151 1445372674 0.413208 0.568970 -0.307007 0.641235 1445372674 0.413208 0.568970 -0.307007 0.641235 1445372674 0.413208 0.568970 -0.307007 0.641235 1445372674 0.413208 0.568970 -0.307007 0.641235 1445372674 0.413208 0.568970 -0.307007 0.641235 1445372674 0.415039 0.570923 -0.309326 0.637207 1445372674 0.415039 0.570923 -0.309326 0.637207 1445372674 
0.399902 0.579407 -0.296082 0.645447 1445372677 0.399902 0.579407 -0.296082 0.645447 1445372677 0.399902 0.579407 -0.296082 0.645447 1445372677 0.401245 0.580505 -0.298157 0.642639 1445372677 0.401245 0.580505 -0.298157 0.642639 1445372677 0.401245 0.580505 -0.298157 0.642639 1445372677 0.401245 0.580505 -0.298157 0.642639 1445372677 0.401245 0.580505 -0.298157 0.642639 1445372677 0.401245 0.580505 -0.298157 0.642639 1445372677 0.401245 0.580505 -0.298157 0.642639 1445372677 0.406738 0.580322 -0.302734 0.637207 1445372677 0.406738 0.580322 -0.302734 0.637207 1445372677 0.406738 0.580322 -0.302734 0.637207 1445372677 0.406738 0.580322 -0.302734 0.637207 1445372677 0.406738 0.580322 -0.302734 0.637207 1445372677 0.406738 0.580322 -0.302734 0.637207 1445372677 0.416016 0.578857 -0.315002 0.626587 1445372677 0.416016 0.578857 -0.315002 0.626587 1445372677 0.416016 0.578857 -0.315002 0.626587 1445372677 0.416016 0.578857 -0.315002 0.626587 1445372677 0.416016 0.578857 -0.315002 0.626587 1445372677 0.416016 0.578857 -0.315002 0.626587 1445372677 0.423645 0.576660 -0.330078 0.615601 1445372677 0.423645 0.576660 -0.330078 0.615601 1445372677 0.423645 0.576660 -0.330078 0.615601 1445372677 0.423645 0.576660 -0.330078 0.615601 1445372677 0.423645 0.576660 -0.330078 0.615601 1445372677 0.423645 0.576660 -0.330078 0.615601 1445372677 0.425842 0.574158 -0.336853 0.612732 1445372677 0.425842 0.574158 -0.336853 0.612732 1445372677 0.425842 0.574158 -0.336853 0.612732 1445372677 0.425842 0.574158 -0.336853 0.612732 1445372677 0.425842 0.574158 -0.336853 0.612732 1445372677 0.425842 0.574158 -0.336853 0.612732 1445372677 0.425293 0.571472 -0.333618 0.617371 1445372677 0.425293 0.571472 -0.333618 0.617371 1445372677 0.425293 0.571472 -0.333618 0.617371 1445372677 0.425293 0.571472 -0.333618 0.617371 1445372677 0.425293 0.571472 -0.333618 0.617371 1445372677 0.425293 0.571472 -0.333618 0.617371 1445372677 0.425293 0.571472 -0.333618 0.617371 1445372677 0.422852 0.570313 -0.324890 0.624695 1445372677 0.422852 0.570313 -0.324890 0.624695 1445372677 0.422852 0.570313 -0.324890 0.624695 1445372677 0.422852 0.570313 -0.324890 0.624695 1445372677 0.422852 0.570313 -0.324890 0.624695 1445372677 0.422852 0.570313 -0.324890 0.624695 1445372677 0.416016 0.573914 -0.318848 0.629089 1445372677 0.416016 0.573914 -0.318848 0.629089 1445372677 0.416016 0.573914 -0.318848 0.629089 1445372677 0.416016 0.573914 -0.318848 0.629089 1445372677 0.416016 0.573914 -0.318848 0.629089 1445372677 0.416016 0.573914 -0.318848 0.629089 1445372677 0.409424 0.577576 -0.314575 0.632202 1445372677 0.409424 0.577576 -0.314575 0.632202 1445372677 0.409424 0.577576 -0.314575 0.632202 1445372677 0.409424 0.577576 -0.314575 0.632202 1445372677 0.409424 0.577576 -0.314575 0.632202 1445372677 0.409424 0.577576 -0.314575 0.632202 1445372677 0.398438 0.584717 -0.307007 0.636414 1445372677 0.398438 0.584717 -0.307007 0.636414 1445372677 0.398438 0.584717 -0.307007 0.636414 1445372677 0.398438 0.584717 -0.307007 0.636414 1445372677 0.398438 0.584717 -0.307007 0.636414 1445372677 0.398438 0.584717 -0.307007 0.636414 1445372677 0.398438 0.584717 -0.307007 0.636414 1445372677 0.391418 0.585693 -0.294373 0.645752 1445372677 0.391418 0.585693 -0.294373 0.645752 1445372677 0.391418 0.585693 -0.294373 0.645752 1445372677 0.391418 0.585693 -0.294373 0.645752 1445372677 0.391418 0.585693 -0.294373 0.645752 1445372677 0.384766 0.586548 -0.277954 0.656189 1445372677 0.384766 0.586548 -0.277954 0.656189 1445372677 0.384766 0.586548 -0.277954 0.656189 1445372677 0.384766 0.586548 -0.277954 0.656189 1445372677 0.384766 0.586548 -0.277954 0.656189 1445372677 0.384766 0.586548 -0.277954 0.656189 1445372677 0.384766 0.586548 -0.277954 0.656189 1445372677 0.383667 0.585938 -0.266541 0.662109 1445372677 0.383667 0.585938 -0.266541 0.662109 1445372677 0.383667 0.585938 -0.266541 0.662109 1445372677 0.383667 0.585938 -0.266541 0.662109 1445372677 0.383667 0.585938 -0.266541 0.662109 1445372677 0.383667 0.585938 -0.266541 0.662109 1445372677 0.385803 0.592163 -0.271179 0.653320 1445372677 0.385803 0.592163 -0.271179 0.653320 1445372677 0.385803 0.592163 -0.271179 0.653320 1445372677 0.385803 0.592163 -0.271179 0.653320 1445372677 0.385803 0.592163 -0.271179 0.653320 1445372677 0.385803 0.592163 -0.271179 0.653320 1445372677 0.394470 0.594238 -0.282227 0.641479 1445372677 0.394470 0.594238 -0.282227 0.641479 1445372677 0.394470 0.594238 -0.282227 0.641479 1445372677 0.394470 0.594238 -0.282227 0.641479 1445372677 0.394470 0.594238 -0.282227 0.641479 1445372677 0.394470 0.594238 -0.282227 0.641479 1445372677 0.404480 0.591431 -0.292786 0.633118 1445372677 0.404480 0.591431 -0.292786 0.633118 1445372677 0.404480 0.591431 -0.292786 0.633118 1445372678 0.404480 0.591431 -0.292786 0.633118 1445372678 0.404480 0.591431 -0.292786 0.633118 1445372678 0.404480 0.591431 -0.292786 0.633118 1445372678 0.404480 0.591431 -0.292786 0.633118 1445372678 0.410583 0.586609 -0.300049 0.630249 1445372678 0.410583 0.586609 -0.300049 0.630249 1445372678 0.410583 0.586609 -0.300049 0.630249 1445372678 0.410583 0.586609 -0.300049 0.630249 1445372678 0.410583 0.586609 -0.300049 0.630249 1445372678 0.410583 0.586609 -0.300049 0.630249 1445372678 0.412048 0.583191 -0.305359 0.629883 1445372678 0.412048 0.583191 -0.305359 0.629883 1445372678 0.412048 0.583191 -0.305359 0.629883 1445372678 0.412048 0.583191 -0.305359 0.629883 1445372678 0.412048 0.583191 -0.305359 0.629883 1445372678 0.412048 0.583191 -0.305359 0.629883 1445372678 0.416199 0.575439 -0.301147 0.636230 1445372678 0.416199 0.575439 -0.301147 0.636230 1445372678 0.416199 0.575439 -0.301147 0.636230 1445372678 0.416199 0.575439 -0.301147 0.636230 1445372678 0.416199 0.575439 -0.301147 0.636230 1445372678 0.416199 0.575439 -0.301147 0.636230 1445372678 0.417358 0.572144 -0.297302 0.640320 1445372678 0.417358 0.572144 -0.297302 0.640320 1445372678 0.417358 0.572144 -0.297302 0.640320 1445372678 0.417358 0.572144 -0.297302 0.640320 1445372678 0.417358 0.572144 -0.297302 0.640320 1445372678 0.417358 0.572144 -0.297302 0.640320 1445372678 0.417358 0.572144 -0.297302 0.640320 1445372678 0.412476 0.575378 -0.298279 0.640137 1445372678 0.412476 0.575378 -0.298279 0.640137 1445372678 0.412476 0.575378 -0.298279 0.640137 1445372678 0.412476 0.575378 -0.298279 0.640137 1445372678 0.412476 0.575378 -0.298279 0.640137 1445372678 0.412476 0.575378 -0.298279 0.640137 1445372678 0.404968 0.580811 -0.298767 0.639771 1445372678 0.404968 0.580811 -0.298767 0.639771 1445372678 0.404968 0.580811 -0.298767 0.639771 1445372678 0.404968 0.580811 -0.298767 0.639771 1445372678 0.404968 0.580811 -0.298767 0.639771 1445372678 0.404968 0.580811 -0.298767 0.639771 1445372678 0.399841 0.582947 -0.296448 0.642151 1445372678 0.399841 0.582947 -0.296448 0.642151 1445372678 0.399841 0.582947 -0.296448 0.642151 1445372678 0.399841 0.582947 -0.296448 0.642151 1445372678 0.399841 0.582947 -0.296448 0.642151 1445372678 0.399841 0.582947 -0.296448 0.642151 1445372678 0.401978 0.576904 -0.286133 0.650879 1445372678 0.401978 0.576904 -0.286133 0.650879 1445372678 0.401978 0.576904 -0.286133 0.650879 1445372678 0.401978 0.576904 -0.286133 0.650879 1445372678 0.401978 0.576904 -0.286133 0.650879 1445372678 0.401978 0.576904 -0.286133 0.650879 1445372678 0.401184 0.575562 -0.280212 0.655090 1445372678 0.401184 0.575562 -0.280212 0.655090 1445372678 0.401184 0.575562 -0.280212 0.655090 1445372678 0.401184 0.575562 -0.280212 0.655090 1445372678 0.401184 0.575562 -0.280212 0.655090 1445372678 0.401184 0.575562 -0.280212 0.655090 1445372678 0.398438 0.582153 -0.286377 0.648254 1445372678 0.398438 0.582153 -0.286377 0.648254 1445372678 0.398438 0.582153 -0.286377 0.648254 1445372678 0.398438 0.582153 -0.286377 0.648254 1445372678 0.398438 0.582153 -0.286377 0.648254 1445372678 0.398438 0.582153 -0.286377 0.648254 1445372678 0.398438 0.582153 -0.286377 0.648254 1445372678 0.400635 0.587585 -0.297668 0.636841 1445372678 0.400635 0.587585 -0.297668 0.636841 1445372678 0.400635 0.587585 -0.297668 0.636841 1445372678 0.400635 0.587585 -0.297668 0.636841 1445372678 0.400635 0.587585 -0.297668 0.636841 1445372678 0.400635 0.587585 -0.297668 0.636841 1445372678 0.410645 0.587891 -0.310242 0.624023 1445372678 0.410645 0.587891 -0.310242 0.624023 1445372678 0.410645 0.587891 -0.310242 0.624023 1445372678 0.410645 0.587891 -0.310242 0.624023 1445372678 0.410645 0.587891 -0.310242 0.624023 1445372678 0.410645 0.587891 -0.310242 0.624023 1445372678 0.418823 0.584045 -0.316589 0.618958 1445372678 0.418823 0.584045 -0.316589 0.618958 1445372678 0.418823 0.584045 -0.316589 0.618958 1445372678 0.418823 0.584045 -0.316589 0.618958 1445372678 0.418823 0.584045 -0.316589 0.618958 1445372678 0.418823 0.584045 -0.316589 0.618958 1445372678 0.425720 0.576111 -0.319702 0.620117 1445372678 0.425720 0.576111 -0.319702 0.620117 1445372678 0.425720 0.576111 -0.319702 0.620117 1445372678 0.425720 0.576111 -0.319702 0.620117 1445372678 0.425720 0.576111 -0.319702 0.620117 1445372678 0.425720 0.576111 -0.319702 0.620117 1445372678 0.425720 0.576111 -0.319702 0.620117 1445372678 0.439941 0.559509 -0.312195 0.629150 1445372678 0.439941 0.559509 -0.312195 0.629150 1445372678 0.439941 0.559509 -0.312195 0.629150 1445372678 0.439941 0.559509 -0.312195 0.629150 1445372678 0.439941 0.559509 -0.312195 0.629150 1445372678 0.439941 0.559509 -0.312195 0.629150 1445372678 0.444519 0.555054 -0.314331 0.628845 1445372678 0.444519 0.555054 -0.314331 0.628845 1445372678 0.444519 0.555054 -0.314331 0.628845 1445372678 0.444519 0.555054 -0.314331 0.628845 1445372678 0.444519 0.555054 -0.314331 0.628845 1445372678 0.444519 0.555054 -0.314331 0.628845 1445372678 0.439514 0.558044 -0.316772 0.628479 1445372678 0.439514 0.558044 -0.316772 0.628479 1445372678 0.439514 0.558044 -0.316772 0.628479 1445372678 0.439514 0.558044 -0.316772 0.628479 1445372678 0.439514 0.558044 -0.316772 0.628479 1445372678 0.439514 0.558044 -0.316772 0.628479 1445372678 0.439514 0.558044 -0.316772 0.628479 1445372678 0.435303 0.562012 -0.315186 0.628662 1445372678 0.435303 0.562012 -0.315186 0.628662 1445372678 0.435303 0.562012 -0.315186 0.628662 1445372679 0.435303 0.562012 -0.315186 0.628662 1445372679 0.435303 0.562012 -0.315186 0.628662 1445372679 0.435303 0.562012 -0.315186 0.628662 1445372679 0.429321 0.568420 -0.311768 0.628723 1445372679 0.429321 0.568420 -0.311768 0.628723 1445372679 0.429321 0.568420 -0.311768 0.628723 1445372679 0.429321 0.568420 -0.311768 0.628723 1445372679 0.429321 0.568420 -0.311768 0.628723 1445372679 0.429321 0.568420 -0.311768 0.628723 1445372679 0.422974 0.571716 -0.304810 0.633423 1445372679 0.422974 0.571716 -0.304810 0.633423 1445372679 0.422974 0.571716 -0.304810 0.633423 1445372679 0.422974 0.571716 -0.304810 0.633423 1445372679 0.422974 0.571716 -0.304810 0.633423 1445372679 0.422974 0.571716 -0.304810 0.633423 1445372679 0.416321 0.575562 -0.297485 0.637817 1445372679 0.416321 0.575562 -0.297485 0.637817 1445372679 0.416321 0.575562 -0.297485 0.637817 1445372679 0.416321 0.575562 -0.297485 0.637817 1445372679 0.416321 0.575562 -0.297485 0.637817 1445372679 0.416321 0.575562 -0.297485 0.637817 1445372679 0.417297 0.576721 -0.292969 0.638184 1445372679 0.417297 0.576721 -0.292969 0.638184 1445372679 0.417297 0.576721 -0.292969 0.638184 1445372679 0.417297 0.576721 -0.292969 0.638184 1445372679 0.417297 0.576721 -0.292969 0.638184 1445372679 0.417297 0.576721 -0.292969 0.638184 1445372679 0.421570 0.578125 -0.298767 0.631409 1445372679 0.421570 0.578125 -0.298767 0.631409 1445372679 0.421570 0.578125 -0.298767 0.631409 1445372679 0.421570 0.578125 -0.298767 0.631409 1445372679 0.421570 0.578125 -0.298767 0.631409 1445372679 0.421570 0.578125 -0.298767 0.631409 1445372679 0.428894 0.577209 -0.310120 0.621765 1445372679 0.428894 0.577209 -0.310120 0.621765 1445372679 0.428894 0.577209 -0.310120 0.621765 1445372679 0.428894 0.577209 -0.310120 0.621765 1445372679 0.428894 0.577209 -0.310120 0.621765 1445372679 0.428894 0.577209 -0.310120 0.621765 1445372679 0.428894 0.577209 -0.310120 0.621765 1445372679 0.438171 0.571655 -0.319702 0.615540 1445372679 0.438171 0.571655 -0.319702 0.615540 1445372679 0.438171 0.571655 -0.319702 0.615540 1445372679 0.438171 0.571655 -0.319702 0.615540 1445372679 0.438171 0.571655 -0.319702 0.615540 1445372679 0.438171 0.571655 -0.319702 0.615540 1445372679 0.439697 0.567932 -0.323120 0.616150 1445372679 0.439697 0.567932 -0.323120 0.616150 1445372679 0.439697 0.567932 -0.323120 0.616150 1445372679 0.439697 0.567932 -0.323120 0.616150 1445372679 0.439697 0.567932 -0.323120 0.616150 1445372679 0.439697 0.567932 -0.323120 0.616150 1445372679 0.438599 0.562988 -0.321350 0.622314 1445372679 0.438599 0.562988 -0.321350 0.622314 1445372679 0.438599 0.562988 -0.321350 0.622314 1445372679 0.438599 0.562988 -0.321350 0.622314 1445372679 0.438599 0.562988 -0.321350 0.622314 1445372679 0.438599 0.562988 -0.321350 0.622314 1445372679 0.438721 0.558899 -0.317139 0.628052 1445372679 0.438721 0.558899 -0.317139 0.628052 1445372679 0.438721 0.558899 -0.317139 0.628052 1445372679 0.438721 0.558899 -0.317139 0.628052 1445372679 0.438721 0.558899 -0.317139 0.628052 1445372679 0.438721 0.558899 -0.317139 0.628052 1445372679 0.438721 0.558899 -0.317139 0.628052 1445372679 0.437378 0.557678 -0.310303 0.633545 1445372679 0.437378 0.557678 -0.310303 0.633545 1445372679 0.437378 0.557678 -0.310303 0.633545 1445372679 0.437378 0.557678 -0.310303 0.633545 1445372679 0.437378 0.557678 -0.310303 0.633545 1445372679 0.437378 0.557678 -0.310303 0.633545 1445372679 0.432678 0.560852 -0.305908 0.636047 1445372679 0.432678 0.560852 -0.305908 0.636047 1445372679 0.432678 0.560852 -0.305908 0.636047 1445372679 0.432678 0.560852 -0.305908 0.636047 1445372679 0.432678 0.560852 -0.305908 0.636047 1445372679 0.432678 0.560852 -0.305908 0.636047 1445372679 0.423035 0.568604 -0.305115 0.636047 1445372679 0.423035 0.568604 -0.305115 0.636047 1445372679 0.423035 0.568604 -0.305115 0.636047 1445372679 0.423035 0.568604 -0.305115 0.636047 1445372679 0.423035 0.568604 -0.305115 0.636047 1445372679 0.423035 0.568604 -0.305115 0.636047 1445372679 0.423035 0.568604 -0.305115 0.636047 1445372679 0.411682 0.575562 -0.300476 0.639404 1445372679 0.411682 0.575562 -0.300476 0.639404 1445372679 0.411682 0.575562 -0.300476 0.639404 1445372679 0.411682 0.575562 -0.300476 0.639404 1445372679 0.411682 0.575562 -0.300476 0.639404 1445372679 0.411682 0.575562 -0.300476 0.639404 1445372679 0.404846 0.578186 -0.290833 0.645813 1445372679 0.404846 0.578186 -0.290833 0.645813 1445372679 0.404846 0.578186 -0.290833 0.645813 1445372679 0.404846 0.578186 -0.290833 0.645813 1445372679 0.404846 0.578186 -0.290833 0.645813 1445372679 0.404846 0.578186 -0.290833 0.645813 1445372679 0.399658 0.582336 -0.282471 0.649048 1445372679 0.399658 0.582336 -0.282471 0.649048 1445372679 0.399658 0.582336 -0.282471 0.649048 1445372679 0.399658 0.582336 -0.282471 0.649048 1445372679 0.399658 0.582336 -0.282471 0.649048 1445372679 0.399658 0.582336 -0.282471 0.649048 1445372679 0.400024 0.582886 -0.279236 0.649719 1445372679 0.400024 0.582886 -0.279236 0.649719 1445372679 0.400024 0.582886 -0.279236 0.649719 1445372679 0.400024 0.582886 -0.279236 0.649719 1445372679 0.400024 0.582886 -0.279236 0.649719 1445372679 0.400024 0.582886 -0.279236 0.649719 1445372679 0.403870 0.584351 -0.288086 0.642151 1445372679 0.403870 0.584351 -0.288086 0.642151 1445372679 0.403870 0.584351 -0.288086 0.642151 1445372679 0.403870 0.584351 -0.288086 0.642151 1445372679 0.403870 0.584351 -0.288086 0.642151 1445372680 0.403870 0.584351 -0.288086 0.642151 1445372680 0.403870 0.584351 -0.288086 0.642151 1445372680 0.412537 0.582825 -0.299377 0.632813 1445372680 0.412537 0.582825 -0.299377 0.632813 1445372680 0.412537 0.582825 -0.299377 0.632813 1445372680 0.412537 0.582825 -0.299377 0.632813 1445372680 0.412537 0.582825 -0.299377 0.632813 1445372680 0.412537 0.582825 -0.299377 0.632813 1445372680 0.419739 0.578796 -0.307617 0.627808 1445372680 0.419739 0.578796 -0.307617 0.627808 1445372680 0.419739 0.578796 -0.307617 0.627808 1445372680 0.419739 0.578796 -0.307617 0.627808 1445372680 0.419739 0.578796 -0.307617 0.627808 1445372680 0.419739 0.578796 -0.307617 0.627808 1445372680 0.420227 0.575562 -0.310547 0.628967 1445372680 0.420227 0.575562 -0.310547 0.628967 1445372680 0.420227 0.575562 -0.310547 0.628967 1445372680 0.420227 0.575562 -0.310547 0.628967 1445372680 0.420227 0.575562 -0.310547 0.628967 1445372680 0.420227 0.575562 -0.310547 0.628967 1445372680 0.419128 0.570923 -0.305786 0.636230 1445372680 0.419128 0.570923 -0.305786 0.636230 1445372680 0.419128 0.570923 -0.305786 0.636230 1445372680 0.419128 0.570923 -0.305786 0.636230 1445372680 0.419128 0.570923 -0.305786 0.636230 1445372680 0.419128 0.570923 -0.305786 0.636230 1445372680 0.418091 0.567749 -0.297241 0.643799 1445372680 0.418091 0.567749 -0.297241 0.643799 1445372680 0.418091 0.567749 -0.297241 0.643799 1445372680 0.418091 0.567749 -0.297241 0.643799 1445372680 0.418091 0.567749 -0.297241 0.643799 1445372680 0.418091 0.567749 -0.297241 0.643799 1445372680 0.416870 0.569275 -0.293884 0.644775 1445372680 0.416870 0.569275 -0.293884 0.644775 1445372680 0.416870 0.569275 -0.293884 0.644775 1445372680 0.416870 0.569275 -0.293884 0.644775 1445372680 0.416870 0.569275 -0.293884 0.644775 1445372680 0.416870 0.569275 -0.293884 0.644775 1445372680 0.416870 0.569275 -0.293884 0.644775 1445372680 0.414734 0.572571 -0.295227 0.642639 1445372680 0.414734 0.572571 -0.295227 0.642639 1445372680 0.414734 0.572571 -0.295227 0.642639 1445372680 0.414734 0.572571 -0.295227 0.642639 1445372680 0.414734 0.572571 -0.295227 0.642639 1445372680 0.408752 0.576172 -0.294617 0.643494 1445372680 0.408752 0.576172 -0.294617 0.643494 1445372680 0.408752 0.576172 -0.294617 0.643494 1445372680 0.408752 0.576172 -0.294617 0.643494 1445372680 0.408752 0.576172 -0.294617 0.643494 1445372680 0.408752 0.576172 -0.294617 0.643494 1445372680 0.398560 0.579346 -0.289307 0.649414 1445372680 0.398560 0.579346 -0.289307 0.649414 1445372680 0.398560 0.579346 -0.289307 0.649414 1445372680 0.398560 0.579346 -0.289307 0.649414 1445372680 0.398560 0.579346 -0.289307 0.649414 1445372680 0.398560 0.579346 -0.289307 0.649414 1445372680 0.398560 0.579346 -0.289307 0.649414 1445372680 0.389221 0.580200 -0.279480 0.658508 1445372680 0.389221 0.580200 -0.279480 0.658508 1445372680 0.389221 0.580200 -0.279480 0.658508 1445372680 0.389221 0.580200 -0.279480 0.658508 1445372680 0.389221 0.580200 -0.279480 0.658508 1445372680 0.389221 0.580200 -0.279480 0.658508 1445372680 0.380493 0.585449 -0.271912 0.662109 1445372680 0.380493 0.585449 -0.271912 0.662109 1445372680 0.380493 0.585449 -0.271912 0.662109 1445372680 0.380493 0.585449 -0.271912 0.662109 1445372680 0.380493 0.585449 -0.271912 0.662109 1445372680 0.380493 0.585449 -0.271912 0.662109 1445372680 0.381470 0.591064 -0.276001 0.654907 1445372680 0.381470 0.591064 -0.276001 0.654907 1445372680 0.381470 0.591064 -0.276001 0.654907 1445372680 0.381470 0.591064 -0.276001 0.654907 1445372680 0.381470 0.591064 -0.276001 0.654907 1445372680 0.381470 0.591064 -0.276001 0.654907 1445372680 0.390869 0.592224 -0.286438 0.643738 1445372680 0.390869 0.592224 -0.286438 0.643738 1445372680 0.390869 0.592224 -0.286438 0.643738 1445372680 0.390869 0.592224 -0.286438 0.643738 1445372680 0.390869 0.592224 -0.286438 0.643738 1445372680 0.390869 0.592224 -0.286438 0.643738 1445372680 0.401855 0.588623 -0.295898 0.635864 1445372680 0.401855 0.588623 -0.295898 0.635864 1445372680 0.401855 0.588623 -0.295898 0.635864 1445372680 0.401855 0.588623 -0.295898 0.635864 1445372680 0.401855 0.588623 -0.295898 0.635864 1445372680 0.401855 0.588623 -0.295898 0.635864 1445372680 0.407654 0.584290 -0.303162 0.632813 1445372680 0.407654 0.584290 -0.303162 0.632813 1445372680 0.407654 0.584290 -0.303162 0.632813 1445372680 0.407654 0.584290 -0.303162 0.632813 1445372680 0.407654 0.584290 -0.303162 0.632813 1445372680 0.407654 0.584290 -0.303162 0.632813 1445372680 0.408997 0.581055 -0.309082 0.632019 1445372680 0.408997 0.581055 -0.309082 0.632019 1445372680 0.408997 0.581055 -0.309082 0.632019 1445372680 0.408997 0.581055 -0.309082 0.632019 1445372680 0.408997 0.581055 -0.309082 0.632019 1445372680 0.408997 0.581055 -0.309082 0.632019 1445372680 0.408997 0.581055 -0.309082 0.632019 1445372680 0.411926 0.574524 -0.306030 0.637573 1445372680 0.411926 0.574524 -0.306030 0.637573 1445372680 0.411926 0.574524 -0.306030 0.637573 1445372680 0.411926 0.574524 -0.306030 0.637573 1445372680 0.411926 0.574524 -0.306030 0.637573 1445372680 0.411926 0.574524 -0.306030 0.637573 1445372680 0.412842 0.571960 -0.302673 0.640930 1445372680 0.412842 0.571960 -0.302673 0.640930 1445372680 0.412842 0.571960 -0.302673 0.640930 1445372680 0.412842 0.571960 -0.302673 0.640930 1445372680 0.412842 0.571960 -0.302673 0.640930 1445372680 0.412842 0.571960 -0.302673 0.640930 1445372681 0.412842 0.571960 -0.302673 0.640930 1445372681 0.411804 0.571106 -0.298157 0.644409 1445372681 0.411804 0.571106 -0.298157 0.644409 1445372681 0.411804 0.571106 -0.298157 0.644409 1445372681 0.411804 0.571106 -0.298157 0.644409 1445372681 0.411804 0.571106 -0.298157 0.644409 1445372681 0.411804 0.571106 -0.298157 0.644409 1445372681 0.406006 0.574280 -0.297607 0.645569 1445372681 0.406006 0.574280 -0.297607 0.645569 1445372681 0.406006 0.574280 -0.297607 0.645569 1445372681 0.406006 0.574280 -0.297607 0.645569 1445372681 0.406006 0.574280 -0.297607 0.645569 1445372681 0.406006 0.574280 -0.297607 0.645569 1445372681 0.406006 0.574280 -0.297607 0.645569 1445372681 0.395691 0.579407 -0.295532 0.648315 1445372681 0.395691 0.579407 -0.295532 0.648315 1445372681 0.395691 0.579407 -0.295532 0.648315 1445372681 0.395691 0.579407 -0.295532 0.648315 1445372681 0.395691 0.579407 -0.295532 0.648315 1445372681 0.395691 0.579407 -0.295532 0.648315 1445372681 0.388672 0.580017 -0.287659 0.655518 1445372681 0.388672 0.580017 -0.287659 0.655518 1445372681 0.388672 0.580017 -0.287659 0.655518 1445372681 0.388672 0.580017 -0.287659 0.655518 1445372681 0.388672 0.580017 -0.287659 0.655518 1445372681 0.388672 0.580017 -0.287659 0.655518 1445372681 0.388672 0.580017 -0.287659 0.655518 1445372681 0.383728 0.581299 -0.279968 0.660583 1445372681 0.383728 0.581299 -0.279968 0.660583 1445372681 0.383728 0.581299 -0.279968 0.660583 1445372681 0.383728 0.581299 -0.279968 0.660583 1445372681 0.383728 0.581299 -0.279968 0.660583 1445372681 0.383728 0.581299 -0.279968 0.660583 1445372681 0.382324 0.584351 -0.276489 0.660156 1445372681 0.382324 0.584351 -0.276489 0.660156 1445372681 0.382324 0.584351 -0.276489 0.660156 1445372681 0.382324 0.584351 -0.276489 0.660156 1445372681 0.382324 0.584351 -0.276489 0.660156 1445372681 0.387451 0.587524 -0.282776 0.651672 1445372681 0.387451 0.587524 -0.282776 0.651672 1445372681 0.387451 0.587524 -0.282776 0.651672 1445372681 0.387451 0.587524 -0.282776 0.651672 1445372681 0.387451 0.587524 -0.282776 0.651672 1445372681 0.387451 0.587524 -0.282776 0.651672 1445372681 0.400330 0.586121 -0.293030 0.640564 1445372681 0.400330 0.586121 -0.293030 0.640564 1445372681 0.400330 0.586121 -0.293030 0.640564 1445372681 0.400330 0.586121 -0.293030 0.640564 1445372681 0.400330 0.586121 -0.293030 0.640564 1445372681 0.400330 0.586121 -0.293030 0.640564 1445372681 0.413513 0.581360 -0.303894 0.631348 1445372681 0.413513 0.581360 -0.303894 0.631348 1445372681 0.413513 0.581360 -0.303894 0.631348 1445372681 0.413513 0.581360 -0.303894 0.631348 1445372681 0.413513 0.581360 -0.303894 0.631348 1445372681 0.413513 0.581360 -0.303894 0.631348 1445372681 0.416382 0.578125 -0.310425 0.629211 1445372681 0.416382 0.578125 -0.310425 0.629211 1445372681 0.416382 0.578125 -0.310425 0.629211 1445372681 0.416382 0.578125 -0.310425 0.629211 1445372681 0.416382 0.578125 -0.310425 0.629211 1445372681 0.416382 0.578125 -0.310425 0.629211 1445372681 0.416382 0.578125 -0.310425 0.629211 1445372681 0.415894 0.575378 -0.315063 0.629761 1445372681 0.415894 0.575378 -0.315063 0.629761 1445372681 0.415894 0.575378 -0.315063 0.629761 1445372681 0.415894 0.575378 -0.315063 0.629761 1445372681 0.415894 0.575378 -0.315063 0.629761 1445372681 0.415894 0.575378 -0.315063 0.629761 1445372681 0.417419 0.569519 -0.313721 0.634766 1445372681 0.417419 0.569519 -0.313721 0.634766 1445372681 0.417419 0.569519 -0.313721 0.634766 1445372681 0.417419 0.569519 -0.313721 0.634766 1445372681 0.417419 0.569519 -0.313721 0.634766 1445372681 0.417419 0.569519 -0.313721 0.634766 1445372681 0.419495 0.564819 -0.309265 0.639771 1445372681 0.419495 0.564819 -0.309265 0.639771 1445372681 0.419495 0.564819 -0.309265 0.639771 1445372681 0.419495 0.564819 -0.309265 0.639771 1445372681 0.419495 0.564819 -0.309265 0.639771 1445372681 0.419495 0.564819 -0.309265 0.639771 1445372681 0.418518 0.565674 -0.306152 0.641113 1445372681 0.418518 0.565674 -0.306152 0.641113 1445372681 0.418518 0.565674 -0.306152 0.641113 1445372681 0.418518 0.565674 -0.306152 0.641113 1445372681 0.418518 0.565674 -0.306152 0.641113 1445372681 0.418518 0.565674 -0.306152 0.641113 1445372681 0.415588 0.569092 -0.302673 0.641663 1445372681 0.415588 0.569092 -0.302673 0.641663 1445372681 0.415588 0.569092 -0.302673 0.641663 1445372681 0.415588 0.569092 -0.302673 0.641663 1445372681 0.415588 0.569092 -0.302673 0.641663 1445372681 0.415588 0.569092 -0.302673 0.641663 1445372681 0.409790 0.574219 -0.300354 0.641907 1445372681 0.409790 0.574219 -0.300354 0.641907 1445372681 0.409790 0.574219 -0.300354 0.641907 1445372681 0.409790 0.574219 -0.300354 0.641907 1445372681 0.409790 0.574219 -0.300354 0.641907 1445372681 0.409790 0.574219 -0.300354 0.641907 1445372681 0.409790 0.574219 -0.300354 0.641907 1445372681 0.405396 0.575439 -0.296143 0.645508 1445372681 0.405396 0.575439 -0.296143 0.645508 1445372681 0.405396 0.575439 -0.296143 0.645508 1445372681 0.405396 0.575439 -0.296143 0.645508 1445372681 0.405396 0.575439 -0.296143 0.645508 1445372681 0.405396 0.575439 -0.296143 0.645508 1445372681 0.401855 0.577087 -0.288574 0.649719 1445372681 0.401855 0.577087 -0.288574 0.649719 1445372681 0.401855 0.577087 -0.288574 0.649719 1445372681 0.401855 0.577087 -0.288574 0.649719 1445372681 0.401855 0.577087 -0.288574 0.649719 1445372681 0.401855 0.577087 -0.288574 0.649719 1445372682 0.404663 0.576477 -0.282410 0.651245 1445372682 0.404663 0.576477 -0.282410 0.651245 1445372682 0.404663 0.576477 -0.282410 0.651245 1445372682 0.404663 0.576477 -0.282410 0.651245 1445372682 0.404663 0.576477 -0.282410 0.651245 1445372682 0.404663 0.576477 -0.282410 0.651245 1445372682 0.409485 0.579712 -0.289368 0.642212 1445372682 0.409485 0.579712 -0.289368 0.642212 1445372682 0.409485 0.579712 -0.289368 0.642212 1445372682 0.409485 0.579712 -0.289368 0.642212 1445372682 0.409485 0.579712 -0.289368 0.642212 1445372682 0.409485 0.579712 -0.289368 0.642212 1445372682 0.419189 0.580200 -0.302368 0.629395 1445372682 0.419189 0.580200 -0.302368 0.629395 1445372682 0.419189 0.580200 -0.302368 0.629395 1445372682 0.419189 0.580200 -0.302368 0.629395 1445372682 0.419189 0.580200 -0.302368 0.629395 1445372682 0.419189 0.580200 -0.302368 0.629395 1445372682 0.419189 0.580200 -0.302368 0.629395 1445372682 0.431885 0.575684 -0.313049 0.619629 1445372682 0.431885 0.575684 -0.313049 0.619629 1445372682 0.431885 0.575684 -0.313049 0.619629 1445372682 0.431885 0.575684 -0.313049 0.619629 1445372682 0.431885 0.575684 -0.313049 0.619629 1445372682 0.431885 0.575684 -0.313049 0.619629 1445372682 0.440552 0.570374 -0.320007 0.614929 1445372682 0.440552 0.570374 -0.320007 0.614929 1445372682 0.440552 0.570374 -0.320007 0.614929 1445372682 0.440552 0.570374 -0.320007 0.614929 1445372682 0.440552 0.570374 -0.320007 0.614929 1445372682 0.440552 0.570374 -0.320007 0.614929 1445372682 0.440552 0.570374 -0.320007 0.614929 1445372682 0.444702 0.565186 -0.323486 0.614868 1445372682 0.444702 0.565186 -0.323486 0.614868 1445372682 0.444702 0.565186 -0.323486 0.614868 1445372682 0.444702 0.565186 -0.323486 0.614868 1445372682 0.444702 0.565186 -0.323486 0.614868 1445372682 0.444702 0.565186 -0.323486 0.614868 1445372682 0.446533 0.559692 -0.322571 0.619019 1445372682 0.446533 0.559692 -0.322571 0.619019 1445372682 0.446533 0.559692 -0.322571 0.619019 1445372682 
0.415222 0.575989 -0.305298 0.634460 1445372684 0.415222 0.575989 -0.305298 0.634460 1445372684 0.415222 0.575989 -0.305298 0.634460 1445372684 0.415222 0.575989 -0.305298 0.634460 1445372684 0.410461 0.580811 -0.300171 0.635620 1445372684 0.410461 0.580811 -0.300171 0.635620 1445372684 0.410461 0.580811 -0.300171 0.635620 1445372684 0.410461 0.580811 -0.300171 0.635620 1445372684 0.410461 0.580811 -0.300171 0.635620 1445372684 0.410461 0.580811 -0.300171 0.635620 1445372684 0.407288 0.583496 -0.294312 0.637939 1445372684 0.407288 0.583496 -0.294312 0.637939 1445372684 0.407288 0.583496 -0.294312 0.637939 1445372684 0.407288 0.583496 -0.294312 0.637939 1445372684 0.407288 0.583496 -0.294312 0.637939 1445372684 0.407288 0.583496 -0.294312 0.637939 1445372684 0.404968 0.584839 -0.290771 0.639771 1445372684 0.404968 0.584839 -0.290771 0.639771 1445372684 0.404968 0.584839 -0.290771 0.639771 1445372684 0.404968 0.584839 -0.290771 0.639771 1445372684 0.404968 0.584839 -0.290771 0.639771 1445372684 0.404968 0.584839 -0.290771 0.639771 1445372684 0.406616 0.581116 -0.285706 0.644409 1445372684 0.406616 0.581116 -0.285706 0.644409 1445372684 0.406616 0.581116 -0.285706 0.644409 1445372684 0.406616 0.581116 -0.285706 0.644409 1445372684 0.406616 0.581116 -0.285706 0.644409 1445372684 0.406616 0.581116 -0.285706 0.644409 1445372684 0.406616 0.581116 -0.285706 0.644409 1445372684 0.409912 0.577515 -0.282959 0.646790 1445372684 0.409912 0.577515 -0.282959 0.646790 1445372684 0.409912 0.577515 -0.282959 0.646790 1445372684 0.409912 0.577515 -0.282959 0.646790 1445372684 0.409912 0.577515 -0.282959 0.646790 1445372684 0.409912 0.577515 -0.282959 0.646790 1445372684 0.414734 0.574463 -0.287231 0.644531 1445372684 0.414734 0.574463 -0.287231 0.644531 1445372684 0.414734 0.574463 -0.287231 0.644531 1445372684 0.414734 0.574463 -0.287231 0.644531 1445372684 0.414734 0.574463 -0.287231 0.644531 1445372684 0.414734 0.574463 -0.287231 0.644531 1445372684 0.418579 0.575378 -0.295898 0.637268 1445372684 0.418579 0.575378 -0.295898 0.637268 1445372684 0.418579 0.575378 -0.295898 0.637268 1445372684 0.418579 0.575378 -0.295898 0.637268 1445372684 0.418579 0.575378 -0.295898 0.637268 1445372684 0.418579 0.575378 -0.295898 0.637268 1445372684 0.418579 0.575378 -0.295898 0.637268 1445372684 0.424744 0.575623 -0.306702 0.627808 1445372684 0.424744 0.575623 -0.306702 0.627808 1445372684 0.424744 0.575623 -0.306702 0.627808 1445372684 0.424744 0.575623 -0.306702 0.627808 1445372684 0.424744 0.575623 -0.306702 0.627808 1445372684 0.434875 0.568665 -0.312988 0.624023 1445372684 0.434875 0.568665 -0.312988 0.624023 1445372684 0.434875 0.568665 -0.312988 0.624023 1445372684 0.434875 0.568665 -0.312988 0.624023 1445372684 0.434875 0.568665 -0.312988 0.624023 1445372684 0.434875 0.568665 -0.312988 0.624023 1445372684 0.440125 0.561951 -0.315491 0.625244 1445372684 0.440125 0.561951 -0.315491 0.625244 1445372684 0.440125 0.561951 -0.315491 0.625244 1445372684 0.440125 0.561951 -0.315491 0.625244 1445372684 0.440125 0.561951 -0.315491 0.625244 1445372684 0.440125 0.561951 -0.315491 0.625244 1445372684 0.439880 0.560364 -0.318909 0.625122 1445372684 0.439880 0.560364 -0.318909 0.625122 1445372684 0.439880 0.560364 -0.318909 0.625122 1445372684 0.439880 0.560364 -0.318909 0.625122 1445372684 0.439880 0.560364 -0.318909 0.625122 1445372684 0.439880 0.560364 -0.318909 0.625122 1445372684 0.433655 0.564026 -0.319397 0.625854 1445372684 0.433655 0.564026 -0.319397 0.625854 1445372684 0.433655 0.564026 -0.319397 0.625854 1445372684 0.433655 0.564026 -0.319397 0.625854 1445372685 0.433655 0.564026 -0.319397 0.625854 1445372685 0.433655 0.564026 -0.319397 0.625854 1445372685 0.433655 0.564026 -0.319397 0.625854 1445372685 0.422119 0.572205 -0.317932 0.627075 1445372685 0.422119 0.572205 -0.317932 0.627075 1445372685 0.422119 0.572205 -0.317932 0.627075 1445372685 0.422119 0.572205 -0.317932 0.627075 1445372685 0.422119 0.572205 -0.317932 0.627075 1445372685 0.422119 0.572205 -0.317932 0.627075 1445372685 0.409119 0.579651 -0.313782 0.630920 1445372685 0.409119 0.579651 -0.313782 0.630920 1445372685 0.409119 0.579651 -0.313782 0.630920 1445372685 0.409119 0.579651 -0.313782 0.630920 1445372685 0.409119 0.579651 -0.313782 0.630920 1445372685 0.401367 0.583374 -0.306824 0.635864 1445372685 0.401367 0.583374 -0.306824 0.635864 1445372685 0.401367 0.583374 -0.306824 0.635864 1445372685 0.401367 0.583374 -0.306824 0.635864 1445372685 0.401367 0.583374 -0.306824 0.635864 1445372685 0.401367 0.583374 -0.306824 0.635864 1445372685 0.401367 0.583374 -0.306824 0.635864 1445372685 0.397217 0.587097 -0.301025 0.637878 1445372685 0.397217 0.587097 -0.301025 0.637878 1445372685 0.397217 0.587097 -0.301025 0.637878 1445372685 0.397217 0.587097 -0.301025 0.637878 1445372685 0.397217 0.587097 -0.301025 0.637878 1445372685 0.397217 0.587097 -0.301025 0.637878 1445372685 0.402893 0.582642 -0.292969 0.642151 1445372685 0.402893 0.582642 -0.292969 0.642151 1445372685 0.402893 0.582642 -0.292969 0.642151 1445372685 0.402893 0.582642 -0.292969 0.642151 1445372685 0.402893 0.582642 -0.292969 0.642151 1445372685 0.402893 0.582642 -0.292969 0.642151 1445372685 0.407959 0.579895 -0.293884 0.640930 1445372685 0.407959 0.579895 -0.293884 0.640930 1445372685 0.407959 0.579895 -0.293884 0.640930 1445372685 0.407959 0.579895 -0.293884 0.640930 1445372685 0.407959 0.579895 -0.293884 0.640930 1445372685 0.407959 0.579895 -0.293884 0.640930 1445372685 0.407959 0.579895 -0.293884 0.640930 1445372685 0.410706 0.578552 -0.296631 0.639160 1445372685 0.410706 0.578552 -0.296631 0.639160 1445372685 0.410706 0.578552 -0.296631 0.639160 1445372685 0.410706 0.578552 -0.296631 0.639160 1445372685 0.410706 0.578552 -0.296631 0.639160 1445372685 0.410706 0.578552 -0.296631 0.639160 1445372685 0.417358 0.576416 -0.303284 0.633606 1445372685 0.417358 0.576416 -0.303284 0.633606 1445372685 0.417358 0.576416 -0.303284 0.633606 1445372685 0.417358 0.576416 -0.303284 0.633606 1445372685 0.417358 0.576416 -0.303284 0.633606 1445372685 0.417358 0.576416 -0.303284 0.633606 1445372685 0.421997 0.575989 -0.310730 0.627319 1445372685 0.421997 0.575989 -0.310730 0.627319 1445372685 0.421997 0.575989 -0.310730 0.627319 1445372685 0.421997 0.575989 -0.310730 0.627319 1445372685 0.421997 0.575989 -0.310730 0.627319 1445372685 0.421997 0.575989 -0.310730 0.627319 1445372685 0.421997 0.575989 -0.310730 0.627319 1445372685 0.429260 0.570801 -0.313538 0.625732 1445372685 0.429260 0.570801 -0.313538 0.625732 1445372685 0.429260 0.570801 -0.313538 0.625732 1445372685 0.429260 0.570801 -0.313538 0.625732 1445372685 0.429260 0.570801 -0.313538 0.625732 1445372685 0.429260 0.570801 -0.313538 0.625732 1445372685 0.435547 0.563477 -0.312744 0.628418 1445372685 0.435547 0.563477 -0.312744 0.628418 1445372685 0.435547 0.563477 -0.312744 0.628418 1445372685 0.435547 0.563477 -0.312744 0.628418 1445372685 0.435547 0.563477 -0.312744 0.628418 1445372685 0.435547 0.563477 -0.312744 0.628418 1445372685 0.438538 0.558594 -0.313293 0.630371 1445372685 0.438538 0.558594 -0.313293 0.630371 1445372685 0.438538 0.558594 -0.313293 0.630371 1445372685 0.438538 0.558594 -0.313293 0.630371 1445372685 0.438538 0.558594 -0.313293 0.630371 1445372685 0.438538 0.558594 -0.313293 0.630371 1445372685 0.433777 0.561218 -0.316589 0.629700 1445372685 0.433777 0.561218 -0.316589 0.629700 1445372685 0.433777 0.561218 -0.316589 0.629700 1445372685 0.433777 0.561218 -0.316589 0.629700 1445372685 0.433777 0.561218 -0.316589 0.629700 1445372685 0.433777 0.561218 -0.316589 0.629700 1445372685 0.422180 0.570190 -0.315796 0.630005 1445372685 0.422180 0.570190 -0.315796 0.630005 1445372685 0.422180 0.570190 -0.315796 0.630005 1445372685 0.422180 0.570190 -0.315796 0.630005 1445372685 0.422180 0.570190 -0.315796 0.630005 1445372685 0.422180 0.570190 -0.315796 0.630005 1445372685 0.410645 0.576660 -0.309570 0.634705 1445372685 0.410645 0.576660 -0.309570 0.634705 1445372685 0.410645 0.576660 -0.309570 0.634705 1445372685 0.410645 0.576660 -0.309570 0.634705 1445372685 0.410645 0.576660 -0.309570 0.634705 1445372685 0.410645 0.576660 -0.309570 0.634705 1445372685 0.410645 0.576660 -0.309570 0.634705 1445372685 0.404480 0.580750 -0.305359 0.637024 1445372685 0.404480 0.580750 -0.305359 0.637024 1445372685 0.404480 0.580750 -0.305359 0.637024 1445372685 0.404480 0.580750 -0.305359 0.637024 1445372685 0.404480 0.580750 -0.305359 0.637024 1445372685 0.404480 0.580750 -0.305359 0.637024 1445372685 0.406006 0.580627 -0.301208 0.638123 1445372685 0.406006 0.580627 -0.301208 0.638123 1445372685 0.406006 0.580627 -0.301208 0.638123 1445372685 0.406006 0.580627 -0.301208 0.638123 1445372685 0.406006 0.580627 -0.301208 0.638123 1445372685 0.406006 0.580627 -0.301208 0.638123 1445372685 0.411133 0.577515 -0.298462 0.638977 1445372685 0.411133 0.577515 -0.298462 0.638977 1445372685 0.411133 0.577515 -0.298462 0.638977 1445372685 0.411133 0.577515 -0.298462 0.638977 1445372686 0.411133 0.577515 -0.298462 0.638977 1445372686 0.411133 0.577515 -0.298462 0.638977 1445372686 0.415588 0.572998 -0.294861 0.641846 1445372686 0.415588 0.572998 -0.294861 0.641846 1445372686 0.415588 0.572998 -0.294861 0.641846 1445372686 0.415588 0.572998 -0.294861 0.641846 1445372686 0.415588 0.572998 -0.294861 0.641846 1445372686 0.415588 0.572998 -0.294861 0.641846 1445372686 0.418457 0.570251 -0.294739 0.642517 1445372686 0.418457 0.570251 -0.294739 0.642517 1445372686 0.418457 0.570251 -0.294739 0.642517 1445372686 0.418457 0.570251 -0.294739 0.642517 1445372686 0.418457 0.570251 -0.294739 0.642517 1445372686 0.418457 0.570251 -0.294739 0.642517 1445372686 0.419556 0.573303 -0.302795 0.635254 1445372686 0.419556 0.573303 -0.302795 0.635254 1445372686 0.419556 0.573303 -0.302795 0.635254 1445372686 0.419556 0.573303 -0.302795 0.635254 1445372686 0.419556 0.573303 -0.302795 0.635254 1445372686 0.424622 0.573792 -0.310974 0.627380 1445372686 0.424622 0.573792 -0.310974 0.627380 1445372686 0.424622 0.573792 -0.310974 0.627380 1445372686 0.424622 0.573792 -0.310974 0.627380 1445372686 0.424622 0.573792 -0.310974 0.627380 1445372686 0.424622 0.573792 -0.310974 0.627380 1445372686 0.434326 0.565918 -0.315186 0.625793 1445372686 0.434326 0.565918 -0.315186 0.625793 1445372686 0.434326 0.565918 -0.315186 0.625793 1445372686 0.434326 0.565918 -0.315186 0.625793 1445372686 0.434326 0.565918 -0.315186 0.625793 1445372686 0.434326 0.565918 -0.315186 0.625793 1445372686 0.440430 0.557617 -0.316223 0.628479 1445372686 0.440430 0.557617 -0.316223 0.628479 1445372686 0.440430 0.557617 -0.316223 0.628479 1445372686 0.440430 0.557617 -0.316223 0.628479 1445372686 0.440430 0.557617 -0.316223 0.628479 1445372686 0.440430 0.557617 -0.316223 0.628479 1445372686 0.441223 0.554626 -0.318787 0.629272 1445372686 0.441223 0.554626 -0.318787 0.629272 1445372686 0.441223 0.554626 -0.318787 0.629272 1445372686 0.441223 0.554626 -0.318787 0.629272 1445372686 0.441223 0.554626 -0.318787 0.629272 1445372686 0.441223 0.554626 -0.318787 0.629272 1445372686 0.436096 0.557251 -0.321838 0.629028 1445372686 0.436096 0.557251 -0.321838 0.629028 1445372686 0.436096 0.557251 -0.321838 0.629028 1445372686 0.436096 0.557251 -0.321838 0.629028 1445372686 0.436096 0.557251 -0.321838 0.629028 1445372686 0.436096 0.557251 -0.321838 0.629028 1445372686 0.424377 0.565857 -0.320068 0.630249 1445372686 0.424377 0.565857 -0.320068 0.630249 1445372686 0.424377 0.565857 -0.320068 0.630249 1445372686 0.424377 0.565857 -0.320068 0.630249 1445372686 0.424377 0.565857 -0.320068 0.630249 1445372686 0.424377 0.565857 -0.320068 0.630249 1445372686 0.415466 0.574585 -0.315002 0.630798 1445372686 0.415466 0.574585 -0.315002 0.630798 1445372686 0.415466 0.574585 -0.315002 0.630798 1445372686 0.415466 0.574585 -0.315002 0.630798 1445372686 0.415466 0.574585 -0.315002 0.630798 1445372686 0.415466 0.574585 -0.315002 0.630798 1445372686 0.415466 0.574585 -0.315002 0.630798 1445372686 0.410889 0.580017 -0.308716 0.631958 1445372686 0.410889 0.580017 -0.308716 0.631958 1445372686 0.410889 0.580017 -0.308716 0.631958 1445372686 0.410889 0.580017 -0.308716 0.631958 1445372686 0.410889 0.580017 -0.308716 0.631958 1445372686 0.410889 0.580017 -0.308716 0.631958 1445372686 0.409912 0.581360 -0.304321 0.633484 1445372686 0.409912 0.581360 -0.304321 0.633484 1445372686 0.409912 0.581360 -0.304321 0.633484 1445372686 0.409912 0.581360 -0.304321 0.633484 1445372686 0.409912 0.581360 -0.304321 0.633484 1445372686 0.409912 0.581360 -0.304321 0.633484 1445372686 0.412415 0.578369 -0.298645 0.637268 1445372686 0.412415 0.578369 -0.298645 0.637268 1445372686 0.412415 0.578369 -0.298645 0.637268 1445372686 0.412415 0.578369 -0.298645 0.637268 1445372686 0.412415 0.578369 -0.298645 0.637268 1445372686 0.412415 0.578369 -0.298645 0.637268 1445372686 0.416931 0.575439 -0.296814 0.637817 1445372686 0.416931 0.575439 -0.296814 0.637817 1445372686 0.416931 0.575439 -0.296814 0.637817 1445372686 0.416931 0.575439 -0.296814 0.637817 1445372686 0.416931 0.575439 -0.296814 0.637817 1445372686 0.420410 0.573853 -0.298462 0.636230 1445372686 0.420410 0.573853 -0.298462 0.636230 1445372686 0.420410 0.573853 -0.298462 0.636230 1445372686 0.420410 0.573853 -0.298462 0.636230 1445372686 0.420410 0.573853 -0.298462 0.636230 1445372686 0.420410 0.573853 -0.298462 0.636230 1445372686 0.424255 0.572815 -0.301086 0.633362 1445372686 0.424255 0.572815 -0.301086 0.633362 1445372686 0.424255 0.572815 -0.301086 0.633362 1445372686 0.424255 0.572815 -0.301086 0.633362 1445372686 0.424255 0.572815 -0.301086 0.633362 1445372686 0.424255 0.572815 -0.301086 0.633362 1445372686 0.428589 0.574341 -0.307739 0.625793 1445372686 0.428589 0.574341 -0.307739 0.625793 1445372686 0.428589 0.574341 -0.307739 0.625793 1445372686 0.428589 0.574341 -0.307739 0.625793 1445372686 0.428589 0.574341 -0.307739 0.625793 1445372686 0.428589 0.574341 -0.307739 0.625793 1445372686 0.436890 0.571167 -0.314941 0.619385 1445372686 0.436890 0.571167 -0.314941 0.619385 1445372686 0.436890 0.571167 -0.314941 0.619385 1445372686 0.436890 0.571167 -0.314941 0.619385 1445372686 0.436890 0.571167 -0.314941 0.619385 1445372687 0.443970 0.564697 -0.318237 0.618591 1445372687 0.443970 0.564697 -0.318237 0.618591 1445372687 0.443970 0.564697 -0.318237 0.618591 1445372687 0.443970 0.564697 -0.318237 0.618591 1445372687 0.443970 0.564697 -0.318237 0.618591 1445372687 0.443970 0.564697 -0.318237 0.618591 1445372687 0.443970 0.564697 -0.318237 0.618591 1445372687 0.444763 0.560608 -0.319092 0.621338 1445372687 0.444763 0.560608 -0.319092 0.621338 1445372687 0.444763 0.560608 -0.319092 0.621338 1445372687 0.444763 0.560608 -0.319092 0.621338 1445372687 0.444763 0.560608 -0.319092 0.621338 1445372687 0.444763 0.560608 -0.319092 0.621338 1445372687 0.435181 0.565491 -0.318237 0.624084 1445372687 0.435181 0.565491 -0.318237 0.624084 1445372687 0.435181 0.565491 -0.318237 0.624084 1445372687 0.435181 0.565491 -0.318237 0.624084 1445372687 0.435181 0.565491 -0.318237 0.624084 1445372687 0.435181 0.565491 -0.318237 0.624084 1445372687 0.424500 0.573853 -0.315613 0.625122 1445372687 0.424500 0.573853 -0.315613 0.625122 1445372687 0.424500 0.573853 -0.315613 0.625122 1445372687 0.424500 0.573853 -0.315613 0.625122 1445372687 0.424500 0.573853 -0.315613 0.625122 1445372687 0.424500 0.573853 -0.315613 0.625122 1445372687 0.424500 0.573853 -0.315613 0.625122 1445372687 0.416077 0.581299 -0.310059 0.626648 1445372687 0.416077 0.581299 -0.310059 0.626648 1445372687 0.416077 0.581299 -0.310059 0.626648 1445372687 0.416077 0.581299 -0.310059 0.626648 1445372687 0.416077 0.581299 -0.310059 0.626648 1445372687 0.416077 0.581299 -0.310059 0.626648 1445372687 0.412720 0.585754 -0.307556 0.626038 1445372687 0.412720 0.585754 -0.307556 0.626038 1445372687 0.412720 0.585754 -0.307556 0.626038 1445372687 0.412720 0.585754 -0.307556 0.626038 1445372687 0.412720 0.585754 -0.307556 0.626038 1445372687 0.412720 0.585754 -0.307556 0.626038 1445372687 0.413574 0.584106 -0.306213 0.627625 1445372687 0.413574 0.584106 -0.306213 0.627625 1445372687 0.413574 0.584106 -0.306213 0.627625 1445372687 0.413574 0.584106 -0.306213 0.627625 1445372687 0.413574 0.584106 -0.306213 0.627625 1445372687 0.413574 0.584106 -0.306213 0.627625 1445372687 0.417419 0.578308 -0.302856 0.632080 1445372687 0.417419 0.578308 -0.302856 0.632080 1445372687 0.417419 0.578308 -0.302856 0.632080 1445372687 0.417419 0.578308 -0.302856 0.632080 1445372687 0.417419 0.578308 -0.302856 0.632080 1445372687 0.417419 0.578308 -0.302856 0.632080 1445372687 0.419800 0.575195 -0.303833 0.632874 1445372687 0.419800 0.575195 -0.303833 0.632874 1445372687 0.419800 0.575195 -0.303833 0.632874 1445372687 0.419800 0.575195 -0.303833 0.632874 1445372687 0.419800 0.575195 -0.303833 0.632874 1445372687 0.419800 0.575195 -0.303833 0.632874 1445372687 0.420898 0.574951 -0.306763 0.630920 1445372687 0.420898 0.574951 -0.306763 0.630920 1445372687 0.420898 0.574951 -0.306763 0.630920 1445372687 0.420898 0.574951 -0.306763 0.630920 1445372687 0.420898 0.574951 -0.306763 0.630920 1445372687 0.420898 0.574951 -0.306763 0.630920 1445372687 0.422363 0.577515 -0.313843 0.624146 1445372687 0.422363 0.577515 -0.313843 0.624146 1445372687 0.422363 0.577515 -0.313843 0.624146 1445372687 0.422363 0.577515 -0.313843 0.624146 1445372687 0.422363 0.577515 -0.313843 0.624146 1445372687 0.422363 0.577515 -0.313843 0.624146 1445372687 0.422363 0.577515 -0.313843 0.624146 1445372687 0.425049 0.579712 -0.321289 0.616394 1445372687 0.425049 0.579712 -0.321289 0.616394 1445372687 0.425049 0.579712 -0.321289 0.616394 1445372687 0.425049 0.579712 -0.321289 0.616394 1445372687 0.425049 0.579712 -0.321289 0.616394 1445372687 0.425049 0.579712 -0.321289 0.616394 1445372687 0.433899 0.572021 -0.325684 0.615112 1445372687 0.433899 0.572021 -0.325684 0.615112 1445372687 0.433899 0.572021 -0.325684 0.615112 1445372687 0.433899 0.572021 -0.325684 0.615112 1445372687 0.433899 0.572021 -0.325684 0.615112 1445372687 0.433899 0.572021 -0.325684 0.615112 1445372687 0.441406 0.561829 -0.325806 0.619141 1445372687 0.441406 0.561829 -0.325806 0.619141 1445372687 0.441406 0.561829 -0.325806 0.619141 1445372687 0.441406 0.561829 -0.325806 0.619141 1445372687 0.441406 0.561829 -0.325806 0.619141 1445372687 0.441406 0.561829 -0.325806 0.619141 1445372687 0.441650 0.558472 -0.326477 0.621643 1445372687 0.441650 0.558472 -0.326477 0.621643 1445372687 0.441650 0.558472 -0.326477 0.621643 1445372687 0.441650 0.558472 -0.326477 0.621643 1445372687 0.441650 0.558472 -0.326477 0.621643 1445372687 0.441650 0.558472 -0.326477 0.621643 1445372687 0.441650 0.558472 -0.326477 0.621643 1445372687 0.436340 0.563110 -0.328308 0.620178 1445372687 0.436340 0.563110 -0.328308 0.620178 1445372687 0.436340 0.563110 -0.328308 0.620178 1445372687 0.436340 0.563110 -0.328308 0.620178 1445372687 0.436340 0.563110 -0.328308 0.620178 1445372687 0.436340 0.563110 -0.328308 0.620178 1445372687 0.429993 0.568420 -0.327148 0.620422 1445372687 0.429993 0.568420 -0.327148 0.620422 1445372687 0.429993 0.568420 -0.327148 0.620422 1445372687 0.429993 0.568420 -0.327148 0.620422 1445372687 0.429993 0.568420 -0.327148 0.620422 1445372687 0.429993 0.568420 -0.327148 0.620422 1445372687 0.421326 0.574280 -0.324524 0.622314 1445372687 0.421326 0.574280 -0.324524 0.622314 1445372687 0.421326 0.574280 -0.324524 0.622314 1445372687 0.421326 0.574280 -0.324524 0.622314 1445372687 0.421326 0.574280 -0.324524 0.622314 1445372687 0.421326 0.574280 -0.324524 0.622314 1445372688 0.413330 0.580139 -0.322449 0.623352 1445372688 0.413330 0.580139 -0.322449 0.623352 1445372688 0.413330 0.580139 -0.322449 0.623352 1445372688 0.413330 0.580139 -0.322449 0.623352 1445372688 0.413330 0.580139 -0.322449 0.623352 1445372688 0.413330 0.580139 -0.322449 0.623352 1445372688 0.415710 0.577271 -0.316711 0.627319 1445372688 0.415710 0.577271 -0.316711 0.627319 1445372688 0.415710 0.577271 -0.316711 0.627319 1445372688 0.415710 0.577271 -0.316711 0.627319 1445372688 0.415710 0.577271 -0.316711 0.627319 1445372688 0.415710 0.577271 -0.316711 0.627319 1445372688 0.415710 0.577271 -0.316711 0.627319 1445372688 0.421387 0.572937 -0.312927 0.629395 1445372688 0.421387 0.572937 -0.312927 0.629395 1445372688 0.421387 0.572937 -0.312927 0.629395 1445372688 0.421387 0.572937 -0.312927 0.629395 1445372688 0.421387 0.572937 -0.312927 0.629395 1445372688 0.423157 0.568481 -0.306763 0.635315 1445372688 0.423157 0.568481 -0.306763 0.635315 1445372688 0.423157 0.568481 -0.306763 0.635315 1445372688 0.423157 0.568481 -0.306763 0.635315 1445372688 0.423157 0.568481 -0.306763 0.635315 1445372688 0.423157 0.568481 -0.306763 0.635315 1445372688 0.422363 0.568054 -0.304016 0.637512 1445372688 0.422363 0.568054 -0.304016 0.637512 1445372688 0.422363 0.568054 -0.304016 0.637512 1445372688 0.422363 0.568054 -0.304016 0.637512 1445372688 0.422363 0.568054 -0.304016 0.637512 1445372688 0.422363 0.568054 -0.304016 0.637512 1445372688 0.417297 0.574524 -0.306885 0.633667 1445372688 0.417297 0.574524 -0.306885 0.633667 1445372688 0.417297 0.574524 -0.306885 0.633667 1445372688 0.417297 0.574524 -0.306885 0.633667 1445372688 0.417297 0.574524 -0.306885 0.633667 1445372688 0.417297 0.574524 -0.306885 0.633667 1445372688 0.417297 0.574524 -0.306885 0.633667 1445372688 0.415283 0.579651 -0.310730 0.628357 1445372688 0.415283 0.579651 -0.310730 0.628357 1445372688 0.415283 0.579651 -0.310730 0.628357 1445372688 0.415283 0.579651 -0.310730 0.628357 1445372688 0.415283 0.579651 -0.310730 0.628357 1445372688 0.415283 0.579651 -0.310730 0.628357 1445372688 0.419373 0.577576 -0.313049 0.626465 1445372688 0.419373 0.577576 -0.313049 0.626465 1445372688 0.419373 0.577576 -0.313049 0.626465 1445372688 0.419373 0.577576 -0.313049 0.626465 1445372688 0.419373 0.577576 -0.313049 0.626465 1445372688 0.419373 0.577576 -0.313049 0.626465 1445372688 0.425476 0.569702 -0.309448 0.631348 1445372688 0.425476 0.569702 -0.309448 0.631348 1445372688 0.425476 0.569702 -0.309448 0.631348 1445372688 0.425476 0.569702 -0.309448 0.631348 1445372688 0.425476 0.569702 -0.309448 0.631348 1445372688 0.425476 0.569702 -0.309448 0.631348 1445372688 0.427856 0.565369 -0.309082 0.633789 1445372688 0.427856 0.565369 -0.309082 0.633789 1445372688 0.427856 0.565369 -0.309082 0.633789 1445372688 0.427856 0.565369 -0.309082 0.633789 1445372688 0.427856 0.565369 -0.309082 0.633789 1445372688 0.427856 0.565369 -0.309082 0.633789 1445372688 0.424622 0.567688 -0.309814 0.633545 1445372688 0.424622 0.567688 -0.309814 0.633545 1445372688 0.424622 0.567688 -0.309814 0.633545 1445372688 0.424622 0.567688 -0.309814 0.633545 1445372688 0.424622 0.567688 -0.309814 0.633545 1445372688 0.424622 0.567688 -0.309814 0.633545 1445372688 0.418274 0.574280 -0.308167 0.632568 1445372688 0.418274 0.574280 -0.308167 0.632568 1445372688 0.418274 0.574280 -0.308167 0.632568 1445372688 0.418274 0.574280 -0.308167 0.632568 1445372688 0.418274 0.574280 -0.308167 0.632568 1445372688 0.418274 0.574280 -0.308167 0.632568 1445372688 0.411316 0.580811 -0.305359 0.632568 1445372688 0.411316 0.580811 -0.305359 0.632568 1445372688 0.411316 0.580811 -0.305359 0.632568 1445372688 0.411316 0.580811 -0.305359 0.632568 1445372688 0.411316 0.580811 -0.305359 0.632568 1445372688 0.411316 0.580811 -0.305359 0.632568 1445372688 0.408936 0.583069 -0.303284 0.633057 1445372688 0.408936 0.583069 -0.303284 0.633057 1445372688 0.408936 0.583069 -0.303284 0.633057 1445372688 0.408936 0.583069 -0.303284 0.633057 1445372688 0.408936 0.583069 -0.303284 0.633057 1445372688 0.408936 0.583069 -0.303284 0.633057 1445372688 0.410583 0.581238 -0.300415 0.635010 1445372688 0.410583 0.581238 -0.300415 0.635010 1445372688 0.410583 0.581238 -0.300415 0.635010 1445372688 0.410583 0.581238 -0.300415 0.635010 1445372688 0.410583 0.581238 -0.300415 0.635010 1445372688 0.410583 0.581238 -0.300415 0.635010 1445372688 0.415527 0.576782 -0.298157 0.636963 1445372688 0.415527 0.576782 -0.298157 0.636963 1445372688 0.415527 0.576782 -0.298157 0.636963 1445372688 0.415527 0.576782 -0.298157 0.636963 1445372688 0.415527 0.576782 -0.298157 0.636963 1445372688 0.415527 0.576782 -0.298157 0.636963 1445372688 0.419373 0.571716 -0.298096 0.638977 1445372688 0.419373 0.571716 -0.298096 0.638977 1445372688 0.419373 0.571716 -0.298096 0.638977 1445372688 0.419373 0.571716 -0.298096 0.638977 1445372688 0.419373 0.571716 -0.298096 0.638977 1445372688 0.419373 0.571716 -0.298096 0.638977 1445372688 0.421631 0.568542 -0.299133 0.639832 1445372688 0.421631 0.568542 -0.299133 0.639832 1445372688 0.421631 0.568542 -0.299133 0.639832 1445372688 0.421631 0.568542 -0.299133 0.639832 1445372688 0.421631 0.568542 -0.299133 0.639832 1445372688 0.421631 0.568542 -0.299133 0.639832 1445372688 0.419861 0.571899 -0.302734 0.636353 1445372689 0.419861 0.571899 -0.302734 0.636353 1445372689 0.419861 0.571899 -0.302734 0.636353 1445372689 0.419861 0.571899 -0.302734 0.636353 1445372689 0.419861 0.571899 -0.302734 0.636353 1445372689 0.419861 0.571899 -0.302734 0.636353 1445372689 0.419861 0.571899 -0.302734 0.636353 1445372689 0.420410 0.575806 -0.306946 0.630371 1445372689 0.420410 0.575806 -0.306946 0.630371 1445372689 0.420410 0.575806 -0.306946 0.630371 1445372689 0.420410 0.575806 -0.306946 0.630371 1445372689 0.420410 0.575806 -0.306946 0.630371 1445372689 0.420410 0.575806 -0.306946 0.630371 1445372689 0.425781 0.574280 -0.311218 0.626099 1445372689 0.425781 0.574280 -0.311218 0.626099 1445372689 0.425781 0.574280 -0.311218 0.626099 1445372689 0.425781 0.574280 -0.311218 0.626099 1445372689 0.425781 0.574280 -0.311218 0.626099 1445372689 0.425781 0.574280 -0.311218 0.626099 1445372689 0.431641 0.568726 -0.312805 0.626404 1445372689 0.431641 0.568726 -0.312805 0.626404 1445372689 0.431641 0.568726 -0.312805 0.626404 1445372689 0.431641 0.568726 -0.312805 0.626404 1445372689 0.431641 0.568726 -0.312805 0.626404 1445372689 0.431641 0.568726 -0.312805 0.626404 1445372689 0.431641 0.568726 -0.312805 0.626404 1445372689 0.434143 0.563171 -0.312439 0.629822 1445372689 0.434143 0.563171 -0.312439 0.629822 1445372689 0.434143 0.563171 -0.312439 0.629822 1445372689 0.434143 0.563171 -0.312439 0.629822 1445372689 0.434143 0.563171 -0.312439 0.629822 1445372689 0.428772 0.565857 -0.314087 0.630249 1445372689 0.428772 0.565857 -0.314087 0.630249 1445372689 0.428772 0.565857 -0.314087 0.630249 1445372689 0.428772 0.565857 -0.314087 0.630249 1445372689 0.428772 0.565857 -0.314087 0.630249 1445372689 0.428772 0.565857 -0.314087 0.630249 1445372689 0.422363 0.570801 -0.314697 0.629822 1445372689 0.422363 0.570801 -0.314697 0.629822 1445372689 0.422363 0.570801 -0.314697 0.629822 1445372689 0.422363 0.570801 -0.314697 0.629822 1445372689 0.422363 0.570801 -0.314697 0.629822 1445372689 0.422363 0.570801 -0.314697 0.629822 1445372689 0.422363 0.570801 -0.314697 0.629822 1445372689 0.416565 0.575439 -0.311462 0.631104 1445372689 0.416565 0.575439 -0.311462 0.631104 1445372689 0.416565 0.575439 -0.311462 0.631104 1445372689 0.416565 0.575439 -0.311462 0.631104 1445372689 0.416565 0.575439 -0.311462 0.631104 1445372689 0.414490 0.578552 -0.310974 0.629883 1445372689 0.414490 0.578552 -0.310974 0.629883 1445372689 0.414490 0.578552 -0.310974 0.629883 1445372689 0.414490 0.578552 -0.310974 0.629883 1445372689 0.414490 0.578552 -0.310974 0.629883 1445372689 0.414490 0.578552 -0.310974 0.629883 1445372689 0.415527 0.578308 -0.310425 0.629639 1445372689 0.415527 0.578308 -0.310425 0.629639 1445372689 
0.408630 0.578796 -0.298828 0.639221 1445372691 0.408630 0.578796 -0.298828 0.639221 1445372691 0.408630 0.578796 -0.298828 0.639221 1445372691 0.408630 0.578796 -0.298828 0.639221 1445372691 0.408630 0.578796 -0.298828 0.639221 1445372691 0.408630 0.578796 -0.298828 0.639221 1445372691 0.410095 0.579529 -0.300659 0.636780 1445372691 0.410095 0.579529 -0.300659 0.636780 1445372691 0.410095 0.579529 -0.300659 0.636780 1445372691 0.410095 0.579529 -0.300659 0.636780 1445372691 0.410095 0.579529 -0.300659 0.636780 1445372691 0.410095 0.579529 -0.300659 0.636780 1445372691 0.414429 0.578552 -0.304932 0.632874 1445372691 0.414429 0.578552 -0.304932 0.632874 1445372691 0.414429 0.578552 -0.304932 0.632874 1445372691 0.414429 0.578552 -0.304932 0.632874 1445372691 0.414429 0.578552 -0.304932 0.632874 1445372691 0.414429 0.578552 -0.304932 0.632874 1445372691 0.416870 0.577881 -0.311218 0.628723 1445372691 0.416870 0.577881 -0.311218 0.628723 1445372691 0.416870 0.577881 -0.311218 0.628723 1445372691 0.416870 0.577881 -0.311218 0.628723 1445372691 0.416870 0.577881 -0.311218 0.628723 1445372691 0.416870 0.577881 -0.311218 0.628723 1445372691 0.416809 0.577148 -0.315002 0.627625 1445372691 0.416809 0.577148 -0.315002 0.627625 1445372691 0.416809 0.577148 -0.315002 0.627625 1445372691 0.416809 0.577148 -0.315002 0.627625 1445372691 0.416809 0.577148 -0.315002 0.627625 1445372691 0.416809 0.577148 -0.315002 0.627625 1445372691 0.416809 0.577148 -0.315002 0.627625 1445372691 0.409302 0.582947 -0.322693 0.623291 1445372691 0.409302 0.582947 -0.322693 0.623291 1445372691 0.409302 0.582947 -0.322693 0.623291 1445372691 0.409302 0.582947 -0.322693 0.623291 1445372691 0.409302 0.582947 -0.322693 0.623291 1445372691 0.409302 0.582947 -0.322693 0.623291 1445372691 0.412170 0.577393 -0.317017 0.629333 1445372691 0.412170 0.577393 -0.317017 0.629333 1445372691 0.412170 0.577393 -0.317017 0.629333 1445372691 0.412170 0.577393 -0.317017 0.629333 1445372691 0.412170 0.577393 -0.317017 0.629333 1445372691 0.412170 0.577393 -0.317017 0.629333 1445372691 0.412170 0.577393 -0.317017 0.629333 1445372691 0.416443 0.571045 -0.310913 0.635437 1445372691 0.416443 0.571045 -0.310913 0.635437 1445372691 0.416443 0.571045 -0.310913 0.635437 1445372691 0.416443 0.571045 -0.310913 0.635437 1445372691 0.416443 0.571045 -0.310913 0.635437 1445372691 0.416443 0.571045 -0.310913 0.635437 1445372691 0.413208 0.571594 -0.306152 0.639282 1445372691 0.413208 0.571594 -0.306152 0.639282 1445372691 0.413208 0.571594 -0.306152 0.639282 1445372691 0.413208 0.571594 -0.306152 0.639282 1445372691 0.413208 0.571594 -0.306152 0.639282 1445372691 0.413208 0.571594 -0.306152 0.639282 1445372691 0.413208 0.571594 -0.306152 0.639282 1445372691 0.411865 0.572998 -0.304382 0.639771 1445372691 0.411865 0.572998 -0.304382 0.639771 1445372691 0.411865 0.572998 -0.304382 0.639771 1445372691 0.411865 0.572998 -0.304382 0.639771 1445372691 0.411865 0.572998 -0.304382 0.639771 1445372691 0.411865 0.572998 -0.304382 0.639771 1445372691 0.405579 0.576172 -0.300232 0.642883 1445372691 0.405579 0.576172 -0.300232 0.642883 1445372691 0.405579 0.576172 -0.300232 0.642883 1445372691 0.405579 0.576172 -0.300232 0.642883 1445372691 0.405579 0.576172 -0.300232 0.642883 1445372691 0.405579 0.576172 -0.300232 0.642883 1445372691 0.396851 0.579651 -0.292542 0.648682 1445372691 0.396851 0.579651 -0.292542 0.648682 1445372691 0.396851 0.579651 -0.292542 0.648682 1445372691 0.396851 0.579651 -0.292542 0.648682 1445372691 0.396851 0.579651 -0.292542 0.648682 1445372691 0.396851 0.579651 -0.292542 0.648682 1445372691 0.390930 0.579834 -0.280518 0.657410 1445372691 0.390930 0.579834 -0.280518 0.657410 1445372691 0.390930 0.579834 -0.280518 0.657410 1445372691 0.390930 0.579834 -0.280518 0.657410 1445372691 0.390930 0.579834 -0.280518 0.657410 1445372691 0.390930 0.579834 -0.280518 0.657410 1445372691 0.390930 0.579834 -0.280518 0.657410 1445372691 0.389771 0.580261 -0.273010 0.660889 1445372691 0.389771 0.580261 -0.273010 0.660889 1445372691 0.389771 0.580261 -0.273010 0.660889 1445372691 0.389771 0.580261 -0.273010 0.660889 1445372691 0.389771 0.580261 -0.273010 0.660889 1445372691 0.389771 0.580261 -0.273010 0.660889 1445372692 0.391479 0.582642 -0.276184 0.656494 1445372692 0.391479 0.582642 -0.276184 0.656494 1445372692 0.391479 0.582642 -0.276184 0.656494 1445372692 0.391479 0.582642 -0.276184 0.656494 1445372692 0.391479 0.582642 -0.276184 0.656494 1445372692 0.391479 0.582642 -0.276184 0.656494 1445372692 0.391479 0.582642 -0.276184 0.656494 1445372692 0.396851 0.584656 -0.286682 0.646790 1445372692 0.396851 0.584656 -0.286682 0.646790 1445372692 0.396851 0.584656 -0.286682 0.646790 1445372692 0.396851 0.584656 -0.286682 0.646790 1445372692 0.396851 0.584656 -0.286682 0.646790 1445372692 0.396851 0.584656 -0.286682 0.646790 1445372692 0.396851 0.584656 -0.286682 0.646790 1445372692 0.405945 0.584717 -0.299011 0.635498 1445372692 0.405945 0.584717 -0.299011 0.635498 1445372692 0.405945 0.584717 -0.299011 0.635498 1445372692 0.405945 0.584717 -0.299011 0.635498 1445372692 0.405945 0.584717 -0.299011 0.635498 1445372692 0.405945 0.584717 -0.299011 0.635498 1445372692 0.414917 0.580688 -0.308655 0.628723 1445372692 0.414917 0.580688 -0.308655 0.628723 1445372692 0.414917 0.580688 -0.308655 0.628723 1445372692 0.414917 0.580688 -0.308655 0.628723 1445372692 0.414917 0.580688 -0.308655 0.628723 1445372692 0.414917 0.580688 -0.308655 0.628723 1445372692 0.415710 0.578857 -0.317932 0.625244 1445372692 0.415710 0.578857 -0.317932 0.625244 1445372692 0.415710 0.578857 -0.317932 0.625244 1445372692 0.415710 0.578857 -0.317932 0.625244 1445372692 0.415710 0.578857 -0.317932 0.625244 1445372692 0.415710 0.578857 -0.317932 0.625244 1445372692 0.415710 0.578857 -0.317932 0.625244 1445372692 0.419556 0.571228 -0.316223 0.630554 1445372692 0.419556 0.571228 -0.316223 0.630554 1445372692 0.419556 0.571228 -0.316223 0.630554 1445372692 0.419556 0.571228 -0.316223 0.630554 1445372692 0.419556 0.571228 -0.316223 0.630554 1445372692 0.419556 0.571228 -0.316223 0.630554 1445372692 0.425171 0.562866 -0.309631 0.637573 1445372692 0.425171 0.562866 -0.309631 0.637573 1445372692 0.425171 0.562866 -0.309631 0.637573 1445372692 0.425171 0.562866 -0.309631 0.637573 1445372692 0.425171 0.562866 -0.309631 0.637573 1445372692 0.425171 0.562866 -0.309631 0.637573 1445372692 0.428589 0.556519 -0.302673 0.644165 1445372692 0.428589 0.556519 -0.302673 0.644165 1445372692 0.428589 0.556519 -0.302673 0.644165 1445372692 0.428589 0.556519 -0.302673 0.644165 1445372692 0.428589 0.556519 -0.302673 0.644165 1445372692 0.428589 0.556519 -0.302673 0.644165 1445372692 0.428589 0.556519 -0.302673 0.644165 1445372692 0.425171 0.559326 -0.301453 0.644531 1445372692 0.425171 0.559326 -0.301453 0.644531 1445372692 0.425171 0.559326 -0.301453 0.644531 1445372692 0.425171 0.559326 -0.301453 0.644531 1445372692 0.425171 0.559326 -0.301453 0.644531 1445372692 0.425171 0.559326 -0.301453 0.644531 1445372692 0.416687 0.567871 -0.299927 0.643311 1445372692 0.416687 0.567871 -0.299927 0.643311 1445372692 0.416687 0.567871 -0.299927 0.643311 1445372692 0.416687 0.567871 -0.299927 0.643311 1445372692 0.416687 0.567871 -0.299927 0.643311 1445372692 0.416687 0.567871 -0.299927 0.643311 1445372692 0.407776 0.576782 -0.296753 0.642639 1445372692 0.407776 0.576782 -0.296753 0.642639 1445372692 0.407776 0.576782 -0.296753 0.642639 1445372692 0.407776 0.576782 -0.296753 0.642639 1445372692 0.407776 0.576782 -0.296753 0.642639 1445372692 0.407776 0.576782 -0.296753 0.642639 1445372692 0.403442 0.578247 -0.288147 0.647888 1445372692 0.403442 0.578247 -0.288147 0.647888 1445372692 0.403442 0.578247 -0.288147 0.647888 1445372692 0.403442 0.578247 -0.288147 0.647888 1445372692 0.403442 0.578247 -0.288147 0.647888 1445372692 0.403442 0.578247 -0.288147 0.647888 1445372692 0.403442 0.578247 -0.288147 0.647888 1445372692 0.405823 0.574829 -0.280884 0.652588 1445372692 0.405823 0.574829 -0.280884 0.652588 1445372692 0.405823 0.574829 -0.280884 0.652588 1445372692 0.405823 0.574829 -0.280884 0.652588 1445372692 0.405823 0.574829 -0.280884 0.652588 1445372692 0.409668 0.574341 -0.281128 0.650513 1445372692 0.409668 0.574341 -0.281128 0.650513 1445372692 0.409668 0.574341 -0.281128 0.650513 1445372692 0.409668 0.574341 -0.281128 0.650513 1445372692 0.409668 0.574341 -0.281128 0.650513 1445372692 0.409668 0.574341 -0.281128 0.650513 1445372692 0.412170 0.579163 -0.290894 0.640320 1445372692 0.412170 0.579163 -0.290894 0.640320 1445372692 0.412170 0.579163 -0.290894 0.640320 1445372692 0.412170 0.579163 -0.290894 0.640320 1445372692 0.412170 0.579163 -0.290894 0.640320 1445372692 0.412170 0.579163 -0.290894 0.640320 1445372692 0.417908 0.581421 -0.303223 0.628723 1445372692 0.417908 0.581421 -0.303223 0.628723 1445372692 0.417908 0.581421 -0.303223 0.628723 1445372692 0.417908 0.581421 -0.303223 0.628723 1445372692 0.417908 0.581421 -0.303223 0.628723 1445372692 0.417908 0.581421 -0.303223 0.628723 1445372692 0.417908 0.581421 -0.303223 0.628723 1445372692 0.425415 0.579102 -0.314148 0.620422 1445372692 0.425415 0.579102 -0.314148 0.620422 1445372692 0.425415 0.579102 -0.314148 0.620422 1445372692 0.425415 0.579102 -0.314148 0.620422 1445372692 0.425415 0.579102 -0.314148 0.620422 1445372692 0.425415 0.579102 -0.314148 0.620422 1445372692 0.428589 0.573242 -0.316711 0.622314 1445372692 0.428589 0.573242 -0.316711 0.622314 1445372692 0.428589 0.573242 -0.316711 0.622314 1445372692 0.428589 0.573242 -0.316711 0.622314 1445372692 0.428589 0.573242 -0.316711 0.622314 1445372692 0.429688 0.568420 -0.318542 0.625061 1445372693 0.429688 0.568420 -0.318542 0.625061 1445372693 0.429688 0.568420 -0.318542 0.625061 1445372693 0.429688 0.568420 -0.318542 0.625061 1445372693 0.429688 0.568420 -0.318542 0.625061 1445372693 0.429688 0.568420 -0.318542 0.625061 1445372693 0.429688 0.568420 -0.318542 0.625061 1445372693 0.433655 0.560181 -0.312317 0.632874 1445372693 0.433655 0.560181 -0.312317 0.632874 1445372693 0.433655 0.560181 -0.312317 0.632874 1445372693 0.433655 0.560181 -0.312317 0.632874 1445372693 0.433655 0.560181 -0.312317 0.632874 1445372693 0.433655 0.560181 -0.312317 0.632874 1445372693 0.433533 0.556213 -0.306274 0.639343 1445372693 0.433533 0.556213 -0.306274 0.639343 1445372693 0.433533 0.556213 -0.306274 0.639343 1445372693 0.433533 0.556213 -0.306274 0.639343 1445372693 0.433533 0.556213 -0.306274 0.639343 1445372693 0.433533 0.556213 -0.306274 0.639343 1445372693 0.428040 0.561401 -0.304932 0.639160 1445372693 0.428040 0.561401 -0.304932 0.639160 1445372693 0.428040 0.561401 -0.304932 0.639160 1445372693 0.428040 0.561401 -0.304932 0.639160 1445372693 0.428040 0.561401 -0.304932 0.639160 1445372693 0.428040 0.561401 -0.304932 0.639160 1445372693 0.428040 0.561401 -0.304932 0.639160 1445372693 0.421143 0.570068 -0.305115 0.635986 1445372693 0.421143 0.570068 -0.305115 0.635986 1445372693 0.421143 0.570068 -0.305115 0.635986 1445372693 0.421143 0.570068 -0.305115 0.635986 1445372693 0.421143 0.570068 -0.305115 0.635986 1445372693 0.414063 0.577820 -0.304382 0.633972 1445372693 0.414063 0.577820 -0.304382 0.633972 1445372693 0.414063 0.577820 -0.304382 0.633972 1445372693 0.414063 0.577820 -0.304382 0.633972 1445372693 0.414063 0.577820 -0.304382 0.633972 1445372693 0.414063 0.577820 -0.304382 0.633972 1445372693 0.412109 0.578064 -0.296997 0.638550 1445372693 0.412109 0.578064 -0.296997 0.638550 1445372693 0.412109 0.578064 -0.296997 0.638550 1445372693 0.412109 0.578064 -0.296997 0.638550 1445372693 0.412109 0.578064 -0.296997 0.638550 1445372693 0.412109 0.578064 -0.296997 0.638550 1445372693 0.414612 0.575195 -0.290283 0.642578 1445372693 0.414612 0.575195 -0.290283 0.642578 1445372693 0.414612 0.575195 -0.290283 0.642578 1445372693 0.414612 0.575195 -0.290283 0.642578 1445372693 0.414612 0.575195 -0.290283 0.642578 1445372693 0.414612 0.575195 -0.290283 0.642578 1445372693 0.418396 0.572998 -0.287598 0.643250 1445372693 0.418396 0.572998 -0.287598 0.643250 1445372693 0.418396 0.572998 -0.287598 0.643250 1445372693 0.418396 0.572998 -0.287598 0.643250 1445372693 0.421265 0.575745 -0.295959 0.635132 1445372693 0.421265 0.575745 -0.295959 0.635132 1445372693 0.421265 0.575745 -0.295959 0.635132 1445372693 0.421265 0.575745 -0.295959 0.635132 1445372693 0.421265 0.575745 -0.295959 0.635132 1445372693 0.421265 0.575745 -0.295959 0.635132 1445372693 0.421265 0.575745 -0.295959 0.635132 1445372693 0.427551 0.576233 -0.305969 0.625671 1445372693 0.427551 0.576233 -0.305969 0.625671 1445372693 0.427551 0.576233 -0.305969 0.625671 1445372693 0.427551 0.576233 -0.305969 0.625671 1445372693 0.427551 0.576233 -0.305969 0.625671 1445372693 0.427551 0.576233 -0.305969 0.625671 1445372693 0.431091 0.575989 -0.313965 0.619507 1445372693 0.431091 0.575989 -0.313965 0.619507 1445372693 0.431091 0.575989 -0.313965 0.619507 1445372693 0.431091 0.575989 -0.313965 0.619507 1445372693 0.431091 0.575989 -0.313965 0.619507 1445372693 0.431091 0.575989 -0.313965 0.619507 1445372693 0.431091 0.575989 -0.313965 0.619507 1445372693 0.430786 0.573669 -0.315796 0.620850 1445372693 0.430786 0.573669 -0.315796 0.620850 1445372693 0.430786 0.573669 -0.315796 0.620850 1445372693 0.430786 0.573669 -0.315796 0.620850 1445372693 0.430786 0.573669 -0.315796 0.620850 1445372693 0.430786 0.573669 -0.315796 0.620850 1445372693 0.427002 0.573303 -0.318542 0.622437 1445372693 0.427002 0.573303 -0.318542 0.622437 1445372693 0.427002 0.573303 -0.318542 0.622437 1445372693 0.427002 0.573303 -0.318542 0.622437 1445372693 0.427002 0.573303 -0.318542 0.622437 1445372693 0.427002 0.573303 -0.318542 0.622437 1445372693 0.429504 0.566345 -0.309998 0.631348 1445372693 0.429504 0.566345 -0.309998 0.631348 1445372693 0.429504 0.566345 -0.309998 0.631348 1445372693 0.429504 0.566345 -0.309998 0.631348 1445372693 0.429504 0.566345 -0.309998 0.631348 1445372693 0.429504 0.566345 -0.309998 0.631348 1445372693 0.429504 0.566345 -0.309998 0.631348 1445372693 0.427551 0.563965 -0.303528 0.637939 1445372693 0.427551 0.563965 -0.303528 0.637939 1445372693 0.427551 0.563965 -0.303528 0.637939 1445372693 0.427551 0.563965 -0.303528 0.637939 1445372693 0.427551 0.563965 -0.303528 0.637939 1445372693 0.427551 0.563965 -0.303528 0.637939 1445372693 0.423096 0.566528 -0.301575 0.639526 1445372693 0.423096 0.566528 -0.301575 0.639526 1445372693 0.423096 0.566528 -0.301575 0.639526 1445372693 0.423096 0.566528 -0.301575 0.639526 1445372693 0.423096 0.566528 -0.301575 0.639526 1445372693 0.423096 0.566528 -0.301575 0.639526 1445372693 0.417358 0.571655 -0.300903 0.639038 1445372693 0.417358 0.571655 -0.300903 0.639038 1445372693 0.417358 0.571655 -0.300903 0.639038 1445372693 0.417358 0.571655 -0.300903 0.639038 1445372693 0.417358 0.571655 -0.300903 0.639038 1445372693 0.417358 0.571655 -0.300903 0.639038 1445372693 0.409180 0.577942 -0.299988 0.639099 1445372694 0.409180 0.577942 -0.299988 0.639099 1445372694 0.409180 0.577942 -0.299988 0.639099 1445372694 0.409180 0.577942 -0.299988 0.639099 1445372694 0.409180 0.577942 -0.299988 0.639099 1445372694 0.409180 0.577942 -0.299988 0.639099 1445372694 0.406616 0.577576 -0.292969 0.644287 1445372694 0.406616 0.577576 -0.292969 0.644287 1445372694 0.406616 0.577576 -0.292969 0.644287 1445372694 0.406616 0.577576 -0.292969 0.644287 1445372694 0.406616 0.577576 -0.292969 0.644287 1445372694 0.406616 0.577576 -0.292969 0.644287 1445372694 0.406860 0.574829 -0.284729 0.650269 1445372694 0.406860 0.574829 -0.284729 0.650269 1445372694 0.406860 0.574829 -0.284729 0.650269 1445372694 0.406860 0.574829 -0.284729 0.650269 1445372694 0.406860 0.574829 -0.284729 0.650269 1445372694 0.406860 0.574829 -0.284729 0.650269 1445372694 0.408142 0.571960 -0.276978 0.655334 1445372694 0.408142 0.571960 -0.276978 0.655334 1445372694 0.408142 0.571960 -0.276978 0.655334 1445372694 0.408142 0.571960 -0.276978 0.655334 1445372694 0.408142 0.571960 -0.276978 0.655334 1445372694 0.408142 0.571960 -0.276978 0.655334 1445372694 0.408142 0.571960 -0.276978 0.655334 1445372694 0.407715 0.575134 -0.279968 0.651611 1445372694 0.407715 0.575134 -0.279968 0.651611 1445372694 0.407715 0.575134 -0.279968 0.651611 1445372694 0.407715 0.575134 -0.279968 0.651611 1445372694 0.407715 0.575134 -0.279968 0.651611 1445372694 0.407715 0.575134 -0.279968 0.651611 1445372694 0.409607 0.578064 -0.288818 0.643860 1445372694 0.409607 0.578064 -0.288818 0.643860 1445372694 0.409607 0.578064 -0.288818 0.643860 1445372694 0.409607 0.578064 -0.288818 0.643860 1445372694 0.409607 0.578064 -0.288818 0.643860 1445372694 0.409607 0.578064 -0.288818 0.643860 1445372694 0.412598 0.580566 -0.297241 0.635864 1445372694 0.412598 0.580566 -0.297241 0.635864 1445372694 0.412598 0.580566 -0.297241 0.635864 1445372694 0.412598 0.580566 -0.297241 0.635864 1445372694 0.412598 0.580566 -0.297241 0.635864 1445372694 0.412598 0.580566 -0.297241 0.635864 1445372694 0.412598 0.580566 -0.297241 0.635864 1445372694 0.414185 0.580994 -0.301819 0.632263 1445372694 0.414185 0.580994 -0.301819 0.632263 1445372694 0.414185 0.580994 -0.301819 0.632263 1445372694 0.414185 0.580994 -0.301819 0.632263 1445372694 0.414185 0.580994 -0.301819 0.632263 1445372694 0.414185 0.580994 -0.301819 0.632263 1445372694 0.412109 0.581177 -0.305359 0.631714 1445372694 0.412109 0.581177 -0.305359 0.631714 1445372694 0.412109 0.581177 -0.305359 0.631714 1445372694 0.412109 0.581177 -0.305359 0.631714 1445372694 0.412109 0.581177 -0.305359 0.631714 1445372694 0.412109 0.581177 -0.305359 0.631714 1445372694 0.412109 0.581177 -0.305359 0.631714 1445372694 0.413635 0.576782 -0.307251 0.633850 1445372694 0.413635 0.576782 -0.307251 0.633850 1445372694 0.413635 0.576782 -0.307251 0.633850 1445372694 0.413635 0.576782 -0.307251 0.633850 1445372694 0.413635 0.576782 -0.307251 0.633850 1445372694 0.413635 0.576782 -0.307251 0.633850 1445372694 0.418030 0.570007 -0.301697 0.639771 1445372694 0.418030 0.570007 -0.301697 0.639771 1445372694 0.418030 0.570007 -0.301697 0.639771 1445372694 0.418030 0.570007 -0.301697 0.639771 1445372694 0.418030 0.570007 -0.301697 0.639771 1445372694 0.418030 0.570007 -0.301697 0.639771 1445372694 0.419800 0.568054 -0.299622 0.641235 1445372694 0.419800 0.568054 -0.299622 0.641235 1445372694 0.419800 0.568054 -0.299622 0.641235 1445372694 0.419800 0.568054 -0.299622 0.641235 1445372694 0.419800 0.568054 -0.299622 0.641235 1445372694 0.419800 0.568054 -0.299622 0.641235 1445372694 0.417603 0.570801 -0.302734 0.638794 1445372694 0.417603 0.570801 -0.302734 0.638794 1445372694 0.417603 0.570801 -0.302734 0.638794 1445372694 0.417603 0.570801 -0.302734 0.638794 1445372694 0.417603 0.570801 -0.302734 0.638794 1445372694 0.417603 0.570801 -0.302734 0.638794 1445372694 0.411743 0.576050 -0.302307 0.638062 1445372694 0.411743 0.576050 -0.302307 0.638062 1445372694 0.411743 0.576050 -0.302307 0.638062 1445372694 0.411743 0.576050 -0.302307 0.638062 1445372694 0.405334 0.581177 -0.300537 0.638428 1445372694 0.405334 0.581177 -0.300537 0.638428 1445372694 0.405334 0.581177 -0.300537 0.638428 1445372694 0.405334 0.581177 -0.300537 0.638428 1445372694 0.405334 0.581177 -0.300537 0.638428 1445372694 0.405334 0.581177 -0.300537 0.638428 1445372694 0.405212 0.578552 -0.291565 0.644958 1445372694 0.405212 0.578552 -0.291565 0.644958 1445372694 0.405212 0.578552 -0.291565 0.644958 1445372694 0.405212 0.578552 -0.291565 0.644958 1445372694 0.405212 0.578552 -0.291565 0.644958 1445372694 0.405212 0.578552 -0.291565 0.644958 1445372694 0.405212 0.578552 -0.291565 0.644958 1445372694 0.408569 0.574829 -0.284424 0.649353 1445372694 0.408569 0.574829 -0.284424 0.649353 1445372694 0.408569 0.574829 -0.284424 0.649353 1445372694 0.408569 0.574829 -0.284424 0.649353 1445372694 0.408569 0.574829 -0.284424 0.649353 1445372694 0.408569 0.574829 -0.284424 0.649353 1445372694 0.410583 0.575684 -0.285889 0.646667 1445372694 0.410583 0.575684 -0.285889 0.646667 1445372694 0.410583 0.575684 -0.285889 0.646667 1445372694 0.410583 0.575684 -0.285889 0.646667 1445372694 0.410583 0.575684 -0.285889 0.646667 1445372694 0.410583 0.575684 -0.285889 0.646667 1445372694 0.413940 0.577209 -0.293640 0.639648 1445372694 0.413940 0.577209 -0.293640 0.639648 1445372694 0.413940 0.577209 -0.293640 0.639648 1445372695 0.413940 0.577209 -0.293640 0.639648 1445372695 0.413940 0.577209 -0.293640 0.639648 1445372695 0.413940 0.577209 -0.293640 0.639648 1445372695 0.413940 0.577209 -0.293640 0.639648 1445372695 0.417419 0.580994 -0.305664 0.628235 1445372695 0.417419 0.580994 -0.305664 0.628235 1445372695 0.417419 0.580994 -0.305664 0.628235 1445372695 0.417419 0.580994 -0.305664 0.628235 1445372695 0.417419 0.580994 -0.305664 0.628235 1445372695 0.417419 0.580994 -0.305664 0.628235 1445372695 0.420654 0.580322 -0.313599 0.622803 1445372695 0.420654 0.580322 -0.313599 0.622803 1445372695 0.420654 0.580322 -0.313599 0.622803 1445372695 0.420654 0.580322 -0.313599 0.622803 1445372695 0.420654 0.580322 -0.313599 0.622803 1445372695 0.420654 0.580322 -0.313599 0.622803 1445372695 0.420166 0.577881 -0.316528 0.623901 1445372695 0.420166 0.577881 -0.316528 0.623901 1445372695 0.420166 0.577881 -0.316528 0.623901 1445372695 0.420166 0.577881 -0.316528 0.623901 1445372695 0.420166 0.577881 -0.316528 0.623901 1445372695 0.420166 0.577881 -0.316528 0.623901 1445372695 0.416626 0.578308 -0.320679 0.623779 1445372695 0.416626 0.578308 -0.320679 0.623779 1445372695 0.416626 0.578308 -0.320679 0.623779 1445372695 0.416626 0.578308 -0.320679 0.623779 1445372695 0.416626 0.578308 -0.320679 0.623779 1445372695 0.416626 0.578308 -0.320679 0.623779 1445372695 0.416626 0.578308 -0.320679 0.623779 1445372695 0.423157 0.567505 -0.311279 0.633972 1445372695 0.423157 0.567505 -0.311279 0.633972 1445372695 0.423157 0.567505 -0.311279 0.633972 1445372695 0.423157 0.567505 -0.311279 0.633972 1445372695 0.423157 0.567505 -0.311279 0.633972 1445372695 0.423157 0.567505 -0.311279 0.633972 1445372695 0.422791 0.565979 -0.308960 0.636719 1445372695 0.422791 0.565979 -0.308960 0.636719 1445372695 0.422791 0.565979 -0.308960 0.636719 1445372695 0.422791 0.565979 -0.308960 0.636719 1445372695 0.422791 0.565979 -0.308960 0.636719 1445372695 0.422791 0.565979 -0.308960 0.636719 1445372695 0.418579 0.569153 -0.309387 0.636475 1445372695 0.418579 0.569153 -0.309387 0.636475 1445372695 0.418579 0.569153 -0.309387 0.636475 1445372695 0.418579 0.569153 -0.309387 0.636475 1445372695 0.418579 0.569153 -0.309387 0.636475 1445372695 0.418579 0.569153 -0.309387 0.636475 1445372695 0.411682 0.574280 -0.308716 0.636719 1445372695 0.411682 0.574280 -0.308716 0.636719 1445372695 0.411682 0.574280 -0.308716 0.636719 1445372695 0.411682 0.574280 -0.308716 0.636719 1445372695 0.411682 0.574280 -0.308716 0.636719 1445372695 0.411682 0.574280 -0.308716 0.636719 1445372695 0.411682 0.574280 -0.308716 0.636719 1445372695 0.400574 0.582947 -0.308472 0.635986 1445372695 0.400574 0.582947 -0.308472 0.635986 1445372695 0.400574 0.582947 -0.308472 0.635986 1445372695 0.400574 0.582947 -0.308472 0.635986 1445372695 0.400574 0.582947 -0.308472 0.635986 1445372695 0.400574 0.582947 -0.308472 0.635986 1445372695 0.395020 0.585449 -0.302063 0.640259 1445372695 0.395020 0.585449 -0.302063 0.640259 1445372695 0.395020 0.585449 -0.302063 0.640259 1445372695 0.395020 0.585449 -0.302063 0.640259 1445372695 0.395020 0.585449 -0.302063 0.640259 1445372695 0.392273 0.584900 -0.291382 0.647339 1445372695 0.392273 0.584900 -0.291382 0.647339 1445372695 0.392273 0.584900 -0.291382 0.647339 1445372695 0.392273 0.584900 -0.291382 0.647339 1445372695 0.392273 0.584900 -0.291382 0.647339 1445372695 0.392273 0.584900 -0.291382 0.647339 1445372695 0.392273 0.584900 -0.291382 0.647339 1445372695 0.393494 0.584351 -0.284851 0.650024 1445372695 0.393494 0.584351 -0.284851 0.650024 1445372695 0.393494 0.584351 -0.284851 0.650024 1445372695 0.393494 0.584351 -0.284851 0.650024 1445372695 0.393494 0.584351 -0.284851 0.650024 1445372695 0.393494 0.584351 -0.284851 0.650024 1445372695 0.396301 0.587219 -0.290405 0.643188 1445372695 0.396301 0.587219 -0.290405 0.643188 1445372695 0.396301 0.587219 -0.290405 0.643188 1445372695 0.396301 0.587219 -0.290405 0.643188 1445372695 0.396301 0.587219 -0.290405 0.643188 1445372695 0.396301 0.587219 -0.290405 0.643188 1445372695 0.401672 0.588135 -0.297791 0.635559 1445372695 0.401672 0.588135 -0.297791 0.635559 1445372695 0.401672 0.588135 -0.297791 0.635559 1445372695 0.401672 0.588135 -0.297791 0.635559 1445372695 0.401672 0.588135 -0.297791 0.635559 1445372695 0.401672 0.588135 -0.297791 0.635559 1445372695 0.405762 0.589111 -0.306580 0.627930 1445372695 0.405762 0.589111 -0.306580 0.627930 1445372695 0.405762 0.589111 -0.306580 0.627930 1445372695 0.405762 0.589111 -0.306580 0.627930 1445372695 0.405762 0.589111 -0.306580 0.627930 1445372695 0.405762 0.589111 -0.306580 0.627930 1445372695 0.405090 0.589233 -0.312073 0.625488 1445372695 0.405090 0.589233 -0.312073 0.625488 1445372695 0.405090 0.589233 -0.312073 0.625488 1445372695 0.405090 0.589233 -0.312073 0.625488 1445372695 0.405090 0.589233 -0.312073 0.625488 1445372695 0.405090 0.589233 -0.312073 0.625488 1445372695 0.403564 0.587952 -0.314331 0.626526 1445372695 0.403564 0.587952 -0.314331 0.626526 1445372695 0.403564 0.587952 -0.314331 0.626526 1445372695 0.403564 0.587952 -0.314331 0.626526 1445372695 0.403564 0.587952 -0.314331 0.626526 1445372695 0.403564 0.587952 -0.314331 0.626526 1445372695 0.403564 0.587952 -0.314331 0.626526 1445372695 0.405334 0.582092 -0.308533 0.633728 1445372695 0.405334 0.582092 -0.308533 0.633728 1445372695 0.405334 0.582092 -0.308533 0.633728 1445372696 0.405334 0.582092 -0.308533 0.633728 1445372696 0.405334 0.582092 -0.308533 0.633728 1445372696 0.405334 0.582092 -0.308533 0.633728 1445372696 0.409851 0.574585 -0.300232 0.641602 1445372696 0.409851 0.574585 -0.300232 0.641602 1445372696 0.409851 0.574585 -0.300232 0.641602 1445372696 0.409851 0.574585 -0.300232 0.641602 1445372696 0.409851 0.574585 -0.300232 0.641602 1445372696 0.409851 0.574585 -0.300232 0.641602 1445372696 0.410339 0.572693 -0.297852 0.644043 1445372696 0.410339 0.572693 -0.297852 0.644043 1445372696 0.410339 0.572693 -0.297852 0.644043 1445372696 0.410339 0.572693 -0.297852 0.644043 1445372696 0.410339 0.572693 -0.297852 0.644043 1445372696 0.410339 0.572693 -0.297852 0.644043 1445372696 0.407410 0.574951 -0.297668 0.644043 1445372696 0.407410 0.574951 -0.297668 0.644043 1445372696 0.407410 0.574951 -0.297668 0.644043 1445372696 0.407410 0.574951 -0.297668 0.644043 1445372696 0.407410 0.574951 -0.297668 0.644043 1445372696 0.407410 0.574951 -0.297668 0.644043 1445372696 0.407410 0.574951 -0.297668 0.644043 1445372696 0.404114 0.580139 -0.298462 0.641052 1445372696 0.404114 0.580139 -0.298462 0.641052 1445372696 0.404114 0.580139 -0.298462 0.641052 1445372696 0.404114 0.580139 -0.298462 0.641052 1445372696 0.404114 0.580139 -0.298462 0.641052 1445372696 0.403931 0.581055 -0.297119 0.640991 1445372696 0.403931 0.581055 -0.297119 0.640991 1445372696 0.403931 0.581055 -0.297119 0.640991 1445372696 0.403931 0.581055 -0.297119 0.640991 1445372696 0.403931 0.581055 -0.297119 0.640991 1445372696 0.403931 0.581055 -0.297119 0.640991 1445372696 0.401306 0.580811 -0.291260 0.645508 1445372696 0.401306 0.580811 -0.291260 0.645508 1445372696 0.401306 0.580811 -0.291260 0.645508 1445372696 0.401306 0.580811 -0.291260 0.645508 1445372696 0.401306 0.580811 -0.291260 0.645508 1445372696 0.401306 0.580811 -0.291260 0.645508 1445372696 0.398254 0.580811 -0.283936 0.650635 1445372696 0.398254 0.580811 -0.283936 0.650635 1445372696 0.398254 0.580811 -0.283936 0.650635 1445372696 0.398254 0.580811 -0.283936 0.650635 1445372696 0.398254 0.580811 -0.283936 0.650635 1445372696 0.398254 0.580811 -0.283936 0.650635 1445372696 0.396362 0.583618 -0.281128 0.650513 1445372696 0.396362 0.583618 -0.281128 0.650513 1445372696 0.396362 0.583618 -0.281128 0.650513 1445372696 0.396362 0.583618 -0.281128 0.650513 1445372696 0.396362 0.583618 -0.281128 0.650513 1445372696 0.396362 0.583618 -0.281128 0.650513 1445372696 0.399353 0.584900 -0.286621 0.645081 1445372696 0.399353 0.584900 -0.286621 0.645081 1445372696 0.399353 0.584900 -0.286621 0.645081 1445372696 0.399353 0.584900 -0.286621 0.645081 1445372696 0.399353 0.584900 -0.286621 0.645081 1445372696 0.399353 0.584900 -0.286621 0.645081 1445372696 0.399353 0.584900 -0.286621 0.645081 1445372696 0.405334 0.586304 -0.296326 0.635681 1445372696 
0.396484 0.585815 -0.300110 0.639893 1445372698 0.396484 0.585815 -0.300110 0.639893 1445372698 0.396484 0.585815 -0.300110 0.639893 1445372698 0.396484 0.585815 -0.300110 0.639893 1445372698 0.388245 0.592407 -0.295959 0.640808 1445372698 0.388245 0.592407 -0.295959 0.640808 1445372698 0.388245 0.592407 -0.295959 0.640808 1445372698 0.388245 0.592407 -0.295959 0.640808 1445372698 0.388245 0.592407 -0.295959 0.640808 1445372698 0.388245 0.592407 -0.295959 0.640808 1445372698 0.388245 0.592407 -0.295959 0.640808 1445372698 0.381958 0.597778 -0.291992 0.641418 1445372698 0.381958 0.597778 -0.291992 0.641418 1445372698 0.381958 0.597778 -0.291992 0.641418 1445372698 0.381958 0.597778 -0.291992 0.641418 1445372698 0.381958 0.597778 -0.291992 0.641418 1445372698 0.381958 0.597778 -0.291992 0.641418 1445372698 0.383179 0.597046 -0.289063 0.642700 1445372698 0.383179 0.597046 -0.289063 0.642700 1445372698 0.383179 0.597046 -0.289063 0.642700 1445372698 0.383179 0.597046 -0.289063 0.642700 1445372698 0.383179 0.597046 -0.289063 0.642700 1445372698 0.383179 0.597046 -0.289063 0.642700 1445372698 0.388000 0.592285 -0.286621 0.645264 1445372698 0.388000 0.592285 -0.286621 0.645264 1445372698 0.388000 0.592285 -0.286621 0.645264 1445372698 0.388000 0.592285 -0.286621 0.645264 1445372698 0.388000 0.592285 -0.286621 0.645264 1445372698 0.388000 0.592285 -0.286621 0.645264 1445372698 0.400513 0.579346 -0.280701 0.651978 1445372698 0.400513 0.579346 -0.280701 0.651978 1445372698 0.400513 0.579346 -0.280701 0.651978 1445372698 0.400513 0.579346 -0.280701 0.651978 1445372698 0.400513 0.579346 -0.280701 0.651978 1445372698 0.400513 0.579346 -0.280701 0.651978 1445372698 0.400513 0.579346 -0.280701 0.651978 1445372698 0.406860 0.574646 -0.285034 0.650330 1445372698 0.406860 0.574646 -0.285034 0.650330 1445372698 0.406860 0.574646 -0.285034 0.650330 1445372698 0.406860 0.574646 -0.285034 0.650330 1445372698 0.406860 0.574646 -0.285034 0.650330 1445372698 0.406860 0.574646 -0.285034 0.650330 1445372698 0.406494 0.575989 -0.292358 0.646118 1445372698 0.406494 0.575989 -0.292358 0.646118 1445372698 0.406494 0.575989 -0.292358 0.646118 1445372698 0.406494 0.575989 -0.292358 0.646118 1445372698 0.406494 0.575989 -0.292358 0.646118 1445372698 0.406494 0.575989 -0.292358 0.646118 1445372698 0.408936 0.577026 -0.296997 0.641479 1445372698 0.408936 0.577026 -0.296997 0.641479 1445372698 0.408936 0.577026 -0.296997 0.641479 1445372698 0.408936 0.577026 -0.296997 0.641479 1445372698 0.408936 0.577026 -0.296997 0.641479 1445372698 0.408936 0.577026 -0.296997 0.641479 1445372698 0.413330 0.580933 -0.307434 0.630127 1445372698 0.413330 0.580933 -0.307434 0.630127 1445372698 0.413330 0.580933 -0.307434 0.630127 1445372698 0.413330 0.580933 -0.307434 0.630127 1445372698 0.413330 0.580933 -0.307434 0.630127 1445372698 0.413330 0.580933 -0.307434 0.630127 1445372698 0.413330 0.580933 -0.307434 0.630127 1445372698 0.422729 0.576233 -0.312683 0.625610 1445372698 0.422729 0.576233 -0.312683 0.625610 1445372698 0.422729 0.576233 -0.312683 0.625610 1445372698 0.422729 0.576233 -0.312683 0.625610 1445372698 0.422729 0.576233 -0.312683 0.625610 1445372698 0.422729 0.576233 -0.312683 0.625610 1445372699 0.432251 0.568848 -0.314392 0.625000 1445372699 0.432251 0.568848 -0.314392 0.625000 1445372699 0.432251 0.568848 -0.314392 0.625000 1445372699 0.432251 0.568848 -0.314392 0.625000 1445372699 0.432251 0.568848 -0.314392 0.625000 1445372699 0.432251 0.568848 -0.314392 0.625000 1445372699 0.440125 0.561462 -0.316711 0.625061 1445372699 0.440125 0.561462 -0.316711 0.625061 1445372699 0.440125 0.561462 -0.316711 0.625061 1445372699 0.440125 0.561462 -0.316711 0.625061 1445372699 0.440125 0.561462 -0.316711 0.625061 1445372699 0.440125 0.561462 -0.316711 0.625061 1445372699 0.443359 0.557251 -0.322449 0.623596 1445372699 0.443359 0.557251 -0.322449 0.623596 1445372699 0.443359 0.557251 -0.322449 0.623596 1445372699 0.443359 0.557251 -0.322449 0.623596 1445372699 0.443359 0.557251 -0.322449 0.623596 1445372699 0.443359 0.557251 -0.322449 0.623596 1445372699 0.440857 0.557068 -0.323669 0.624878 1445372699 0.440857 0.557068 -0.323669 0.624878 1445372699 0.440857 0.557068 -0.323669 0.624878 1445372699 0.440857 0.557068 -0.323669 0.624878 1445372699 0.440857 0.557068 -0.323669 0.624878 1445372699 0.440857 0.557068 -0.323669 0.624878 1445372699 0.430054 0.564453 -0.320313 0.627502 1445372699 0.430054 0.564453 -0.320313 0.627502 1445372699 0.430054 0.564453 -0.320313 0.627502 1445372699 0.430054 0.564453 -0.320313 0.627502 1445372699 0.430054 0.564453 -0.320313 0.627502 1445372699 0.430054 0.564453 -0.320313 0.627502 1445372699 0.416565 0.574097 -0.312256 0.631897 1445372699 0.416565 0.574097 -0.312256 0.631897 1445372699 0.416565 0.574097 -0.312256 0.631897 1445372699 0.416565 0.574097 -0.312256 0.631897 1445372699 0.416565 0.574097 -0.312256 0.631897 1445372699 0.416565 0.574097 -0.312256 0.631897 1445372699 0.407959 0.579590 -0.306274 0.635437 1445372699 0.407959 0.579590 -0.306274 0.635437 1445372699 0.407959 0.579590 -0.306274 0.635437 1445372699 0.407959 0.579590 -0.306274 0.635437 1445372699 0.407959 0.579590 -0.306274 0.635437 1445372699 0.407959 0.579590 -0.306274 0.635437 1445372699 0.405396 0.582397 -0.304260 0.635498 1445372699 0.405396 0.582397 -0.304260 0.635498 1445372699 0.405396 0.582397 -0.304260 0.635498 1445372699 0.405396 0.582397 -0.304260 0.635498 1445372699 0.405396 0.582397 -0.304260 0.635498 1445372699 0.405396 0.582397 -0.304260 0.635498 1445372699 0.407715 0.580750 -0.300720 0.637146 1445372699 0.407715 0.580750 -0.300720 0.637146 1445372699 0.407715 0.580750 -0.300720 0.637146 1445372699 0.407715 0.580750 -0.300720 0.637146 1445372699 0.407715 0.580750 -0.300720 0.637146 1445372699 0.407715 0.580750 -0.300720 0.637146 1445372699 0.410645 0.577332 -0.296448 0.640381 1445372699 0.410645 0.577332 -0.296448 0.640381 1445372699 0.410645 0.577332 -0.296448 0.640381 1445372699 0.410645 0.577332 -0.296448 0.640381 1445372699 0.410645 0.577332 -0.296448 0.640381 1445372699 0.410645 0.577332 -0.296448 0.640381 1445372699 0.410950 0.575378 -0.294617 0.642822 1445372699 0.410950 0.575378 -0.294617 0.642822 1445372699 0.410950 0.575378 -0.294617 0.642822 1445372699 0.410950 0.575378 -0.294617 0.642822 1445372699 0.410950 0.575378 -0.294617 0.642822 1445372699 0.410950 0.575378 -0.294617 0.642822 1445372699 0.409973 0.577820 -0.295959 0.640625 1445372699 0.409973 0.577820 -0.295959 0.640625 1445372699 0.409973 0.577820 -0.295959 0.640625 1445372699 0.409973 0.577820 -0.295959 0.640625 1445372699 0.409973 0.577820 -0.295959 0.640625 1445372699 0.409973 0.577820 -0.295959 0.640625 1445372699 0.408875 0.582886 -0.301514 0.634094 1445372699 0.408875 0.582886 -0.301514 0.634094 1445372699 0.408875 0.582886 -0.301514 0.634094 1445372699 0.408875 0.582886 -0.301514 0.634094 1445372699 0.408875 0.582886 -0.301514 0.634094 1445372699 0.408875 0.582886 -0.301514 0.634094 1445372699 0.408875 0.582886 -0.301514 0.634094 1445372699 0.410156 0.585449 -0.305603 0.628967 1445372699 0.410156 0.585449 -0.305603 0.628967 1445372699 0.410156 0.585449 -0.305603 0.628967 1445372699 0.410156 0.585449 -0.305603 0.628967 1445372699 0.410156 0.585449 -0.305603 0.628967 1445372699 0.410156 0.585449 -0.305603 0.628967 1445372699 0.413635 0.584290 -0.312073 0.624512 1445372699 0.413635 0.584290 -0.312073 0.624512 1445372699 0.413635 0.584290 -0.312073 0.624512 1445372699 0.413635 0.584290 -0.312073 0.624512 1445372699 0.413635 0.584290 -0.312073 0.624512 1445372699 0.413635 0.584290 -0.312073 0.624512 1445372699 0.420349 0.573975 -0.309692 0.630798 1445372699 0.420349 0.573975 -0.309692 0.630798 1445372699 0.420349 0.573975 -0.309692 0.630798 1445372699 0.420349 0.573975 -0.309692 0.630798 1445372699 0.420349 0.573975 -0.309692 0.630798 1445372699 0.420349 0.573975 -0.309692 0.630798 1445372699 0.425049 0.566223 -0.308350 0.635254 1445372699 0.425049 0.566223 -0.308350 0.635254 1445372699 0.425049 0.566223 -0.308350 0.635254 1445372699 0.425049 0.566223 -0.308350 0.635254 1445372699 0.425049 0.566223 -0.308350 0.635254 1445372699 0.425049 0.566223 -0.308350 0.635254 1445372699 0.425049 0.566223 -0.308350 0.635254 1445372699 0.420227 0.568542 -0.308105 0.636536 1445372699 0.420227 0.568542 -0.308105 0.636536 1445372699 0.420227 0.568542 -0.308105 0.636536 1445372699 0.420227 0.568542 -0.308105 0.636536 1445372699 0.420227 0.568542 -0.308105 0.636536 1445372699 0.420227 0.568542 -0.308105 0.636536 1445372699 0.420227 0.568542 -0.308105 0.636536 1445372700 0.410034 0.576355 -0.306274 0.637024 1445372700 0.410034 0.576355 -0.306274 0.637024 1445372700 0.410034 0.576355 -0.306274 0.637024 1445372700 0.410034 0.576355 -0.306274 0.637024 1445372700 0.410034 0.576355 -0.306274 0.637024 1445372700 0.397705 0.584167 -0.302063 0.639709 1445372700 0.397705 0.584167 -0.302063 0.639709 1445372700 0.397705 0.584167 -0.302063 0.639709 1445372700 0.397705 0.584167 -0.302063 0.639709 1445372700 0.397705 0.584167 -0.302063 0.639709 1445372700 0.397705 0.584167 -0.302063 0.639709 1445372700 0.397705 0.584167 -0.302063 0.639709 1445372700 0.388550 0.590149 -0.297913 0.641785 1445372700 0.388550 0.590149 -0.297913 0.641785 1445372700 0.388550 0.590149 -0.297913 0.641785 1445372700 0.388550 0.590149 -0.297913 0.641785 1445372700 0.388550 0.590149 -0.297913 0.641785 1445372700 0.382385 0.595337 -0.293762 0.642578 1445372700 0.382385 0.595337 -0.293762 0.642578 1445372700 0.382385 0.595337 -0.293762 0.642578 1445372700 0.382385 0.595337 -0.293762 0.642578 1445372700 0.382385 0.595337 -0.293762 0.642578 1445372700 0.382385 0.595337 -0.293762 0.642578 1445372700 0.382324 0.596191 -0.287292 0.644775 1445372700 0.382324 0.596191 -0.287292 0.644775 1445372700 0.382324 0.596191 -0.287292 0.644775 1445372700 0.382324 0.596191 -0.287292 0.644775 1445372700 0.382324 0.596191 -0.287292 0.644775 1445372700 0.382324 0.596191 -0.287292 0.644775 1445372700 0.385742 0.594604 -0.284424 0.645508 1445372700 0.385742 0.594604 -0.284424 0.645508 1445372700 0.385742 0.594604 -0.284424 0.645508 1445372700 0.385742 0.594604 -0.284424 0.645508 1445372700 0.385742 0.594604 -0.284424 0.645508 1445372700 0.385742 0.594604 -0.284424 0.645508 1445372700 0.391785 0.588867 -0.282166 0.648132 1445372700 0.391785 0.588867 -0.282166 0.648132 1445372700 0.391785 0.588867 -0.282166 0.648132 1445372700 0.391785 0.588867 -0.282166 0.648132 1445372700 0.391785 0.588867 -0.282166 0.648132 1445372700 0.391785 0.588867 -0.282166 0.648132 1445372700 0.391785 0.588867 -0.282166 0.648132 1445372700 0.393921 0.587158 -0.284607 0.647278 1445372700 0.393921 0.587158 -0.284607 0.647278 1445372700 0.393921 0.587158 -0.284607 0.647278 1445372700 0.393921 0.587158 -0.284607 0.647278 1445372700 0.393921 0.587158 -0.284607 0.647278 1445372700 0.393921 0.587158 -0.284607 0.647278 1445372700 0.396545 0.586548 -0.289063 0.644226 1445372700 0.396545 0.586548 -0.289063 0.644226 1445372700 0.396545 0.586548 -0.289063 0.644226 1445372700 0.396545 0.586548 -0.289063 0.644226 1445372700 0.396545 0.586548 -0.289063 0.644226 1445372700 0.396545 0.586548 -0.289063 0.644226 1445372700 0.400574 0.587341 -0.295654 0.638062 1445372700 0.400574 0.587341 -0.295654 0.638062 1445372700 0.400574 0.587341 -0.295654 0.638062 1445372700 0.400574 0.587341 -0.295654 0.638062 1445372700 0.400574 0.587341 -0.295654 0.638062 1445372700 0.400574 0.587341 -0.295654 0.638062 1445372700 0.400574 0.587341 -0.295654 0.638062 1445372700 0.407959 0.584167 -0.301758 0.633362 1445372700 0.407959 0.584167 -0.301758 0.633362 1445372700 0.407959 0.584167 -0.301758 0.633362 1445372700 0.407959 0.584167 -0.301758 0.633362 1445372700 0.407959 0.584167 -0.301758 0.633362 1445372700 0.407959 0.584167 -0.301758 0.633362 1445372700 0.414490 0.579224 -0.307983 0.630737 1445372700 0.414490 0.579224 -0.307983 0.630737 1445372700 0.414490 0.579224 -0.307983 0.630737 1445372700 0.414490 0.579224 -0.307983 0.630737 1445372700 0.414490 0.579224 -0.307983 0.630737 1445372700 0.414490 0.579224 -0.307983 0.630737 1445372700 0.421082 0.569885 -0.307434 0.635071 1445372700 0.421082 0.569885 -0.307434 0.635071 1445372700 0.421082 0.569885 -0.307434 0.635071 1445372700 0.421082 0.569885 -0.307434 0.635071 1445372700 0.421082 0.569885 -0.307434 0.635071 1445372700 0.421082 0.569885 -0.307434 0.635071 1445372700 0.416260 0.568359 -0.305237 0.640625 1445372700 0.416260 0.568359 -0.305237 0.640625 1445372700 0.416260 0.568359 -0.305237 0.640625 1445372700 0.416260 0.568359 -0.305237 0.640625 1445372700 0.416260 0.568359 -0.305237 0.640625 1445372700 0.416260 0.568359 -0.305237 0.640625 1445372700 0.416260 0.568359 -0.305237 0.640625 1445372700 0.403320 0.576782 -0.302795 0.642578 1445372700 0.403320 0.576782 -0.302795 0.642578 1445372700 0.403320 0.576782 -0.302795 0.642578 1445372700 0.403320 0.576782 -0.302795 0.642578 1445372700 0.403320 0.576782 -0.302795 0.642578 1445372700 0.403320 0.576782 -0.302795 0.642578 1445372700 0.394348 0.583862 -0.297363 0.644287 1445372700 0.394348 0.583862 -0.297363 0.644287 1445372700 0.394348 0.583862 -0.297363 0.644287 1445372700 0.394348 0.583862 -0.297363 0.644287 1445372700 0.394348 0.583862 -0.297363 0.644287 1445372700 0.394348 0.583862 -0.297363 0.644287 1445372700 0.394348 0.583862 -0.297363 0.644287 1445372700 0.391785 0.586975 -0.291931 0.645508 1445372700 0.391785 0.586975 -0.291931 0.645508 1445372700 0.391785 0.586975 -0.291931 0.645508 1445372700 0.391785 0.586975 -0.291931 0.645508 1445372700 0.391785 0.586975 -0.291931 0.645508 1445372700 0.391357 0.590942 -0.294434 0.640930 1445372700 0.391357 0.590942 -0.294434 0.640930 1445372700 0.391357 0.590942 -0.294434 0.640930 1445372700 0.391357 0.590942 -0.294434 0.640930 1445372700 0.391357 0.590942 -0.294434 0.640930 1445372700 0.391357 0.590942 -0.294434 0.640930 1445372700 0.391663 0.591553 -0.294678 0.640137 1445372700 0.391663 0.591553 -0.294678 0.640137 1445372701 0.391663 0.591553 -0.294678 0.640137 1445372701 0.391663 0.591553 -0.294678 0.640137 1445372701 0.391663 0.591553 -0.294678 0.640137 1445372701 0.391663 0.591553 -0.294678 0.640137 1445372701 0.390320 0.592590 -0.295044 0.639771 1445372701 0.390320 0.592590 -0.295044 0.639771 1445372701 0.390320 0.592590 -0.295044 0.639771 1445372701 0.390320 0.592590 -0.295044 0.639771 1445372701 0.390320 0.592590 -0.295044 0.639771 1445372701 0.390320 0.592590 -0.295044 0.639771 1445372701 0.394714 0.585876 -0.290588 0.645325 1445372701 0.394714 0.585876 -0.290588 0.645325 1445372701 0.394714 0.585876 -0.290588 0.645325 1445372701 0.394714 0.585876 -0.290588 0.645325 1445372701 0.394714 0.585876 -0.290588 0.645325 1445372701 0.394714 0.585876 -0.290588 0.645325 1445372701 0.401672 0.578186 -0.288330 0.648926 1445372701 0.401672 0.578186 -0.288330 0.648926 1445372701 0.401672 0.578186 -0.288330 0.648926 1445372701 0.401672 0.578186 -0.288330 0.648926 1445372701 0.401672 0.578186 -0.288330 0.648926 1445372701 0.401672 0.578186 -0.288330 0.648926 1445372701 0.401917 0.577332 -0.290405 0.648621 1445372701 0.401917 0.577332 -0.290405 0.648621 1445372701 0.401917 0.577332 -0.290405 0.648621 1445372701 0.401917 0.577332 -0.290405 0.648621 1445372701 0.401917 0.577332 -0.290405 0.648621 1445372701 0.401917 0.577332 -0.290405 0.648621 1445372701 0.401917 0.577332 -0.290405 0.648621 1445372701 0.403381 0.579224 -0.295288 0.643799 1445372701 0.403381 0.579224 -0.295288 0.643799 1445372701 0.403381 0.579224 -0.295288 0.643799 1445372701 0.403381 0.579224 -0.295288 0.643799 1445372701 0.403381 0.579224 -0.295288 0.643799 1445372701 0.403381 0.579224 -0.295288 0.643799 1445372701 0.408203 0.580688 -0.303101 0.635742 1445372701 0.408203 0.580688 -0.303101 0.635742 1445372701 0.408203 0.580688 -0.303101 0.635742 1445372701 0.408203 0.580688 -0.303101 0.635742 1445372701 0.408203 0.580688 -0.303101 0.635742 1445372701 0.412842 0.579895 -0.309631 0.630310 1445372701 0.412842 0.579895 -0.309631 0.630310 1445372701 0.412842 0.579895 -0.309631 0.630310 1445372701 0.412842 0.579895 -0.309631 0.630310 1445372701 0.412842 0.579895 -0.309631 0.630310 1445372701 0.412842 0.579895 -0.309631 0.630310 1445372701 0.415466 0.575623 -0.309021 0.632813 1445372701 0.415466 0.575623 -0.309021 0.632813 1445372701 0.415466 0.575623 -0.309021 0.632813 1445372701 0.415466 0.575623 -0.309021 0.632813 1445372701 0.415466 0.575623 -0.309021 0.632813 1445372701 0.415466 0.575623 -0.309021 0.632813 1445372701 0.415466 0.575623 -0.309021 0.632813 1445372701 0.412659 0.572021 -0.304260 0.640198 1445372701 0.412659 0.572021 -0.304260 0.640198 1445372701 0.412659 0.572021 -0.304260 0.640198 1445372701 0.412659 0.572021 -0.304260 0.640198 1445372701 0.412659 0.572021 -0.304260 0.640198 1445372701 0.412659 0.572021 -0.304260 0.640198 1445372701 0.405945 0.575134 -0.303650 0.641968 1445372701 0.405945 0.575134 -0.303650 0.641968 1445372701 0.405945 0.575134 -0.303650 0.641968 1445372701 0.405945 0.575134 -0.303650 0.641968 1445372701 0.405945 0.575134 -0.303650 0.641968 1445372701 0.405945 0.575134 -0.303650 0.641968 1445372701 0.399170 0.581116 -0.301819 0.641724 1445372701 0.399170 0.581116 -0.301819 0.641724 1445372701 0.399170 0.581116 -0.301819 0.641724 1445372701 0.399170 0.581116 -0.301819 0.641724 1445372701 0.399170 0.581116 -0.301819 0.641724 1445372701 0.399170 0.581116 -0.301819 0.641724 1445372701 0.389648 0.588440 -0.298828 0.642273 1445372701 0.389648 0.588440 -0.298828 0.642273 1445372701 0.389648 0.588440 -0.298828 0.642273 1445372701 0.389648 0.588440 -0.298828 0.642273 1445372701 0.389648 0.588440 -0.298828 0.642273 1445372701 0.389648 0.588440 -0.298828 0.642273 1445372701 0.389648 0.588440 -0.298828 0.642273 1445372701 0.381775 0.594116 -0.296997 0.642639 1445372701 0.381775 0.594116 -0.296997 0.642639 1445372701 0.381775 0.594116 -0.296997 0.642639 1445372701 0.381775 0.594116 -0.296997 0.642639 1445372701 0.381775 0.594116 -0.296997 0.642639 1445372701 0.381775 0.594116 -0.296997 0.642639 1445372701 0.381653 0.593933 -0.295898 0.643433 1445372701 0.381653 0.593933 -0.295898 0.643433 1445372701 0.381653 0.593933 -0.295898 0.643433 1445372701 0.381653 0.593933 -0.295898 0.643433 1445372701 0.381653 0.593933 -0.295898 0.643433 1445372701 0.381653 0.593933 -0.295898 0.643433 1445372701 0.382690 0.593750 -0.295593 0.643127 1445372701 0.382690 0.593750 -0.295593 0.643127 1445372701 0.382690 0.593750 -0.295593 0.643127 1445372701 0.382690 0.593750 -0.295593 0.643127 1445372701 0.382690 0.593750 -0.295593 0.643127 1445372701 0.382690 0.593750 -0.295593 0.643127 1445372701 0.390076 0.586548 -0.291443 0.647156 1445372701 0.390076 0.586548 -0.291443 0.647156 1445372701 0.390076 0.586548 -0.291443 0.647156 1445372701 0.390076 0.586548 -0.291443 0.647156 1445372701 0.390076 0.586548 -0.291443 0.647156 1445372701 0.390076 0.586548 -0.291443 0.647156 1445372701 0.390076 0.586548 -0.291443 0.647156 1445372701 0.399109 0.578491 -0.292419 0.648438 1445372701 0.399109 0.578491 -0.292419 0.648438 1445372701 0.399109 0.578491 -0.292419 0.648438 1445372701 0.399109 0.578491 -0.292419 0.648438 1445372701 0.399109 0.578491 -0.292419 0.648438 1445372701 0.402771 0.573669 -0.295471 0.649048 1445372701 0.402771 0.573669 -0.295471 0.649048 1445372701 0.402771 0.573669 -0.295471 0.649048 1445372701 0.402771 0.573669 -0.295471 0.649048 1445372702 0.402771 0.573669 -0.295471 0.649048 1445372702 0.402771 0.573669 -0.295471 0.649048 1445372702 0.402771 0.573669 -0.295471 0.649048 1445372702 0.407349 0.572693 -0.298950 0.645447 1445372702 0.407349 0.572693 -0.298950 0.645447 1445372702 0.407349 0.572693 -0.298950 0.645447 1445372702 0.407349 0.572693 -0.298950 0.645447 1445372702 0.414551 0.572083 -0.305176 0.638489 1445372702 0.414551 0.572083 -0.305176 0.638489 1445372702 0.414551 0.572083 -0.305176 0.638489 1445372702 0.414551 0.572083 -0.305176 0.638489 1445372702 0.414551 0.572083 -0.305176 0.638489 1445372702 0.414551 0.572083 -0.305176 0.638489 1445372702 0.422180 0.569275 -0.310059 0.633606 1445372702 0.422180 0.569275 -0.310059 0.633606 1445372702 0.422180 0.569275 -0.310059 0.633606 1445372702 0.422180 0.569275 -0.310059 0.633606 1445372702 0.422180 0.569275 -0.310059 0.633606 1445372702 0.422180 0.569275 -0.310059 0.633606 1445372702 0.428101 0.564819 -0.313599 0.631836 1445372702 0.428101 0.564819 -0.313599 0.631836 1445372702 0.428101 0.564819 -0.313599 0.631836 1445372702 0.428101 0.564819 -0.313599 0.631836 1445372702 0.428101 0.564819 -0.313599 0.631836 1445372702 0.428101 0.564819 -0.313599 0.631836 1445372702 0.436279 0.556274 -0.314209 0.633545 1445372702 0.436279 0.556274 -0.314209 0.633545 1445372702 0.436279 0.556274 -0.314209 0.633545 1445372702 0.436279 0.556274 -0.314209 0.633545 1445372702 0.436279 0.556274 -0.314209 0.633545 1445372702 0.436279 0.556274 -0.314209 0.633545 1445372702 0.438843 0.550415 -0.314575 0.636719 1445372702 0.438843 0.550415 -0.314575 0.636719 1445372702 0.438843 0.550415 -0.314575 0.636719 1445372702 0.438843 0.550415 -0.314575 0.636719 1445372702 0.438843 0.550415 -0.314575 0.636719 1445372702 0.438843 0.550415 -0.314575 0.636719 1445372702 0.438843 0.550415 -0.314575 0.636719 1445372702 0.428406 0.553833 -0.312073 0.642029 1445372702 0.428406 0.553833 -0.312073 0.642029 1445372702 0.428406 0.553833 -0.312073 0.642029 1445372702 0.428406 0.553833 -0.312073 0.642029 1445372702 0.428406 0.553833 -0.312073 0.642029 1445372702 0.428406 0.553833 -0.312073 0.642029 1445372702 0.418030 0.560547 -0.303284 0.647278 1445372702 0.418030 0.560547 -0.303284 0.647278 1445372702 0.418030 0.560547 -0.303284 0.647278 1445372702 0.418030 0.560547 -0.303284 0.647278 1445372702 0.418030 0.560547 -0.303284 0.647278 1445372702 0.418030 0.560547 -0.303284 0.647278 1445372702 0.412842 0.565369 -0.296936 0.649353 1445372702 0.412842 0.565369 -0.296936 0.649353 1445372702 0.412842 0.565369 -0.296936 0.649353 1445372702 0.412842 0.565369 -0.296936 0.649353 1445372702 0.412842 0.565369 -0.296936 0.649353 1445372702 0.412842 0.565369 -0.296936 0.649353 1445372702 0.408875 0.569702 -0.295959 0.648560 1445372702 0.408875 0.569702 -0.295959 0.648560 1445372702 0.408875 0.569702 -0.295959 0.648560 1445372702 0.408875 0.569702 -0.295959 0.648560 1445372702 0.408875 0.569702 -0.295959 0.648560 1445372702 0.408875 0.569702 -0.295959 0.648560 1445372702 0.408875 0.569702 -0.295959 0.648560 1445372702 0.405029 0.573792 -0.299255 0.645813 1445372702 0.405029 0.573792 -0.299255 0.645813 1445372702 0.405029 0.573792 -0.299255 0.645813 1445372702 0.405029 0.573792 -0.299255 0.645813 1445372702 0.405029 0.573792 -0.299255 0.645813 1445372702 0.405029 0.573792 -0.299255 0.645813 1445372702 0.401428 0.574951 -0.302673 0.645447 1445372702 0.401428 0.574951 -0.302673 0.645447 1445372702 0.401428 0.574951 -0.302673 0.645447 1445372702 0.401428 0.574951 -0.302673 0.645447 1445372702 0.401428 0.574951 -0.302673 0.645447 1445372702 0.401428 0.574951 -0.302673 0.645447 1445372702 0.401428 0.574951 -0.302673 0.645447 1445372702 0.404114 0.566589 -0.299377 0.652649 1445372702 0.404114 0.566589 -0.299377 0.652649 1445372702 0.404114 0.566589 -0.299377 0.652649 1445372702 0.404114 0.566589 -0.299377 0.652649 1445372702 0.404114 0.566589 -0.299377 0.652649 1445372702 0.407776 0.562439 -0.294678 0.656067 1445372702 0.407776 0.562439 -0.294678 0.656067 1445372702 0.407776 0.562439 -0.294678 0.656067 1445372702 0.407776 0.562439 -0.294678 0.656067 1445372702 0.407776 0.562439 -0.294678 0.656067 1445372702 0.407776 0.562439 -0.294678 0.656067 1445372702 0.403442 0.567261 -0.291870 0.655884 1445372702 0.403442 0.567261 -0.291870 0.655884 1445372702 0.403442 0.567261 -0.291870 0.655884 1445372702 0.403442 0.567261 -0.291870 0.655884 1445372702 0.403442 0.567261 -0.291870 0.655884 1445372702 0.403442 0.567261 -0.291870 0.655884 1445372702 0.406067 0.568848 -0.292419 0.652649 1445372702 0.406067 0.568848 -0.292419 0.652649 1445372702 0.406067 0.568848 -0.292419 0.652649 1445372702 0.406067 0.568848 -0.292419 0.652649 1445372702 0.406067 0.568848 -0.292419 0.652649 1445372702 0.406067 0.568848 -0.292419 0.652649 1445372702 0.406067 0.568848 -0.292419 0.652649 1445372702 0.411560 0.571106 -0.301941 0.642761 1445372702 0.411560 0.571106 -0.301941 0.642761 1445372702 0.411560 0.571106 -0.301941 0.642761 1445372702 0.411560 0.571106 -0.301941 0.642761 1445372702 0.411560 0.571106 -0.301941 0.642761 1445372702 0.411560 0.571106 -0.301941 0.642761 1445372702 0.418884 0.568970 -0.307983 0.637085 1445372702 0.418884 0.568970 -0.307983 0.637085 1445372702 0.418884 0.568970 -0.307983 0.637085 1445372702 0.418884 0.568970 -0.307983 0.637085 1445372702 0.418884 0.568970 -0.307983 0.637085 1445372703 0.418884 0.568970 -0.307983 0.637085 1445372703 0.427185 0.566345 -0.315857 0.630005 1445372703 0.427185 0.566345 -0.315857 0.630005 1445372703 0.427185 0.566345 -0.315857 0.630005 1445372703 0.427185 0.566345 -0.315857 0.630005 1445372703 0.427185 0.566345 -0.315857 0.630005 1445372703 0.427185 0.566345 -0.315857 0.630005 1445372703 0.428345 0.563477 -0.322266 0.628540 1445372703 0.428345 0.563477 -0.322266 0.628540 1445372703 0.428345 0.563477 -0.322266 0.628540 1445372703 0.428345 0.563477 -0.322266 0.628540 1445372703 0.428345 0.563477 -0.322266 0.628540 1445372703 0.428345 0.563477 -0.322266 0.628540 1445372703 0.428345 0.563477 -0.322266 0.628540 1445372703 0.419495 0.565247 -0.319946 0.634033 1445372703 0.419495 0.565247 -0.319946 0.634033 1445372703 0.419495 0.565247 -0.319946 0.634033 1445372703 0.419495 0.565247 -0.319946 0.634033 1445372703 0.419495 0.565247 -0.319946 0.634033 1445372703 0.409729 0.571594 -0.312561 0.638428 1445372703 0.409729 0.571594 -0.312561 0.638428 1445372703 0.409729 0.571594 -0.312561 0.638428 1445372703 0.409729 0.571594 -0.312561 0.638428 1445372703 0.409729 0.571594 -0.312561 0.638428 1445372703 0.409729 0.571594 -0.312561 0.638428 1445372703 0.401550 0.578491 -0.301453 0.642761 1445372703 0.401550 0.578491 -0.301453 0.642761 1445372703 0.401550 0.578491 -0.301453 0.642761 1445372703 0.401550 0.578491 -0.301453 0.642761 1445372703 0.396301 0.584167 -0.296204 0.643311 1445372703 0.396301 0.584167 -0.296204 0.643311 1445372703 0.396301 0.584167 -0.296204 0.643311 1445372703 0.396301 0.584167 -0.296204 0.643311 1445372703 0.396301 0.584167 -0.296204 0.643311 1445372703 0.396301 0.584167 -0.296204 0.643311 1445372703 0.395386 0.587219 -0.295654 0.641357 1445372703 0.395386 0.587219 -0.295654 0.641357 1445372703 0.395386 0.587219 -0.295654 0.641357 1445372703 0.395386 0.587219 -0.295654 0.641357 1445372703 0.395386 0.587219 -0.295654 0.641357 1445372703 0.395386 0.587219 -0.295654 0.641357 1445372703 0.397339 0.586731 -0.294983 0.640930 1445372703 0.397339 0.586731 -0.294983 0.640930 1445372703 0.397339 0.586731 -0.294983 0.640930 1445372703 0.397339 0.586731 -0.294983 0.640930 1445372703 0.397339 0.586731 -0.294983 0.640930 1445372703 0.399597 0.584167 -0.294983 0.641846 1445372703 0.399597 0.584167 -0.294983 0.641846 1445372703 0.399597 0.584167 -0.294983 0.641846 1445372703 0.399597 0.584167 -0.294983 0.641846 1445372703 0.399597 0.584167 -0.294983 0.641846 1445372703 0.399597 0.584167 -0.294983 0.641846 1445372703 0.399597 0.584167 -0.294983 0.641846 1445372703 0.401001 0.579956 -0.293457 0.645447 1445372703 0.401001 0.579956 -0.293457 0.645447 1445372703 0.401001 0.579956 -0.293457 0.645447 1445372703 0.401001 0.579956 -0.293457 0.645447 1445372703 0.401001 0.579956 -0.293457 0.645447 1445372703 0.397339 0.583435 -0.294495 0.644165 1445372703 0.397339 0.583435 -0.294495 0.644165 1445372703 0.397339 0.583435 -0.294495 0.644165 1445372703 0.397339 0.583435 -0.294495 0.644165 1445372703 0.397339 0.583435 -0.294495 0.644165 1445372703 0.397339 0.583435 -0.294495 0.644165 1445372703 0.396729 0.586182 -0.289063 0.644470 1445372703 0.396729 0.586182 -0.289063 0.644470 1445372703 0.396729 0.586182 -0.289063 0.644470 1445372703 0.396729 0.586182 -0.289063 0.644470 1445372703 0.396729 0.586182 -0.289063 0.644470 1445372703 0.396729 0.586182 -0.289063 0.644470 1445372703 0.397949 0.591919 -0.288879 0.638550 1445372703 0.397949 0.591919 -0.288879 0.638550 1445372703 0.397949 0.591919 -0.288879 0.638550 1445372703 
0.405579 0.582031 -0.298584 0.638367 1445372705 0.405579 0.582031 -0.298584 0.638367 1445372705 0.405579 0.582031 -0.298584 0.638367 1445372705 0.405579 0.582031 -0.298584 0.638367 1445372705 0.400879 0.583069 -0.298096 0.640625 1445372705 0.400879 0.583069 -0.298096 0.640625 1445372705 0.400879 0.583069 -0.298096 0.640625 1445372705 0.400879 0.583069 -0.298096 0.640625 1445372705 0.400879 0.583069 -0.298096 0.640625 1445372705 0.400879 0.583069 -0.298096 0.640625 1445372705 0.400879 0.583069 -0.298096 0.640625 1445372705 0.398865 0.586670 -0.303955 0.635803 1445372705 0.398865 0.586670 -0.303955 0.635803 1445372705 0.398865 0.586670 -0.303955 0.635803 1445372705 0.398865 0.586670 -0.303955 0.635803 1445372705 0.398865 0.586670 -0.303955 0.635803 1445372705 0.398865 0.586670 -0.303955 0.635803 1445372705 0.403015 0.586731 -0.311584 0.629456 1445372705 0.403015 0.586731 -0.311584 0.629456 1445372705 0.403015 0.586731 -0.311584 0.629456 1445372705 0.403015 0.586731 -0.311584 0.629456 1445372705 0.403015 0.586731 -0.311584 0.629456 1445372705 0.403015 0.586731 -0.311584 0.629456 1445372705 0.405945 0.584351 -0.315430 0.627808 1445372705 0.405945 0.584351 -0.315430 0.627808 1445372705 0.405945 0.584351 -0.315430 0.627808 1445372705 0.405945 0.584351 -0.315430 0.627808 1445372705 0.405945 0.584351 -0.315430 0.627808 1445372705 0.405945 0.584351 -0.315430 0.627808 1445372705 0.404175 0.582275 -0.316223 0.630493 1445372705 0.404175 0.582275 -0.316223 0.630493 1445372705 0.404175 0.582275 -0.316223 0.630493 1445372705 0.404175 0.582275 -0.316223 0.630493 1445372705 0.404175 0.582275 -0.316223 0.630493 1445372705 0.404175 0.582275 -0.316223 0.630493 1445372705 0.397278 0.582825 -0.316467 0.634216 1445372705 0.397278 0.582825 -0.316467 0.634216 1445372705 0.397278 0.582825 -0.316467 0.634216 1445372705 0.397278 0.582825 -0.316467 0.634216 1445372705 0.397278 0.582825 -0.316467 0.634216 1445372705 0.397278 0.582825 -0.316467 0.634216 1445372705 0.396484 0.576660 -0.308228 0.644348 1445372705 0.396484 0.576660 -0.308228 0.644348 1445372705 0.396484 0.576660 -0.308228 0.644348 1445372705 0.396484 0.576660 -0.308228 0.644348 1445372705 0.396484 0.576660 -0.308228 0.644348 1445372705 0.396484 0.576660 -0.308228 0.644348 1445372705 0.396484 0.576660 -0.308228 0.644348 1445372705 0.393005 0.574097 -0.302124 0.651611 1445372705 0.393005 0.574097 -0.302124 0.651611 1445372705 0.393005 0.574097 -0.302124 0.651611 1445372705 0.393005 0.574097 -0.302124 0.651611 1445372705 0.393005 0.574097 -0.302124 0.651611 1445372705 0.393005 0.574097 -0.302124 0.651611 1445372705 0.385681 0.576355 -0.297668 0.656006 1445372705 0.385681 0.576355 -0.297668 0.656006 1445372706 0.385681 0.576355 -0.297668 0.656006 1445372706 0.385681 0.576355 -0.297668 0.656006 1445372706 0.385681 0.576355 -0.297668 0.656006 1445372706 0.385681 0.576355 -0.297668 0.656006 1445372706 0.385681 0.576355 -0.297668 0.656006 1445372706 0.377686 0.582031 -0.295227 0.656738 1445372706 0.377686 0.582031 -0.295227 0.656738 1445372706 0.377686 0.582031 -0.295227 0.656738 1445372706 0.377686 0.582031 -0.295227 0.656738 1445372706 0.377686 0.582031 -0.295227 0.656738 1445372706 0.377686 0.582031 -0.295227 0.656738 1445372706 0.377686 0.582031 -0.295227 0.656738 1445372706 0.366760 0.591858 -0.296448 0.653625 1445372706 0.366760 0.591858 -0.296448 0.653625 1445372706 0.366760 0.591858 -0.296448 0.653625 1445372706 0.366760 0.591858 -0.296448 0.653625 1445372706 0.366760 0.591858 -0.296448 0.653625 1445372706 0.366760 0.591858 -0.296448 0.653625 1445372706 0.356812 0.596619 -0.291504 0.657043 1445372706 0.356812 0.596619 -0.291504 0.657043 1445372706 0.356812 0.596619 -0.291504 0.657043 1445372706 0.356812 0.596619 -0.291504 0.657043 1445372706 0.356812 0.596619 -0.291504 0.657043 1445372706 0.356812 0.596619 -0.291504 0.657043 1445372706 0.356812 0.596619 -0.291504 0.657043 1445372706 0.349243 0.597107 -0.279236 0.665894 1445372706 0.349243 0.597107 -0.279236 0.665894 1445372706 0.349243 0.597107 -0.279236 0.665894 1445372706 0.349243 0.597107 -0.279236 0.665894 1445372706 0.349243 0.597107 -0.279236 0.665894 1445372706 0.349243 0.597107 -0.279236 0.665894 1445372706 0.346191 0.595337 -0.264404 0.675049 1445372706 0.346191 0.595337 -0.264404 0.675049 1445372706 0.346191 0.595337 -0.264404 0.675049 1445372706 0.346191 0.595337 -0.264404 0.675049 1445372706 0.346191 0.595337 -0.264404 0.675049 1445372706 0.346191 0.595337 -0.264404 0.675049 1445372706 0.343933 0.597534 -0.257324 0.677063 1445372706 0.343933 0.597534 -0.257324 0.677063 1445372706 0.343933 0.597534 -0.257324 0.677063 1445372706 0.343933 0.597534 -0.257324 0.677063 1445372706 0.343933 0.597534 -0.257324 0.677063 1445372706 0.342041 0.605591 -0.263000 0.668579 1445372706 0.342041 0.605591 -0.263000 0.668579 1445372706 0.342041 0.605591 -0.263000 0.668579 1445372706 0.342041 0.605591 -0.263000 0.668579 1445372706 0.342041 0.605591 -0.263000 0.668579 1445372706 0.342041 0.605591 -0.263000 0.668579 1445372706 0.342041 0.605591 -0.263000 0.668579 1445372706 0.349670 0.610596 -0.272705 0.656067 1445372706 0.349670 0.610596 -0.272705 0.656067 1445372706 0.349670 0.610596 -0.272705 0.656067 1445372706 0.349670 0.610596 -0.272705 0.656067 1445372706 0.349670 0.610596 -0.272705 0.656067 1445372706 0.349670 0.610596 -0.272705 0.656067 1445372706 0.361694 0.609741 -0.282043 0.646362 1445372706 0.361694 0.609741 -0.282043 0.646362 1445372706 0.361694 0.609741 -0.282043 0.646362 1445372706 0.361694 0.609741 -0.282043 0.646362 1445372706 0.361694 0.609741 -0.282043 0.646362 1445372706 0.361694 0.609741 -0.282043 0.646362 1445372706 0.361694 0.609741 -0.282043 0.646362 1445372706 0.367676 0.607361 -0.289978 0.641663 1445372706 0.367676 0.607361 -0.289978 0.641663 1445372706 0.367676 0.607361 -0.289978 0.641663 1445372706 0.367676 0.607361 -0.289978 0.641663 1445372706 0.367676 0.607361 -0.289978 0.641663 1445372706 0.367676 0.607361 -0.289978 0.641663 1445372706 0.370789 0.603027 -0.296570 0.640991 1445372706 0.370789 0.603027 -0.296570 0.640991 1445372706 0.370789 0.603027 -0.296570 0.640991 1445372706 0.370789 0.603027 -0.296570 0.640991 1445372706 0.370789 0.603027 -0.296570 0.640991 1445372706 0.370789 0.603027 -0.296570 0.640991 1445372706 0.372620 0.598938 -0.301880 0.641235 1445372706 0.372620 0.598938 -0.301880 0.641235 1445372706 0.372620 0.598938 -0.301880 0.641235 1445372706 0.372620 0.598938 -0.301880 0.641235 1445372706 0.372620 0.598938 -0.301880 0.641235 1445372706 0.372620 0.598938 -0.301880 0.641235 1445372706 0.372620 0.598938 -0.301880 0.641235 1445372706 0.385742 0.583008 -0.295288 0.651123 1445372706 0.385742 0.583008 -0.295288 0.651123 1445372706 0.385742 0.583008 -0.295288 0.651123 1445372706 0.385742 0.583008 -0.295288 0.651123 1445372706 0.385742 0.583008 -0.295288 0.651123 1445372706 0.385742 0.583008 -0.295288 0.651123 1445372706 0.390869 0.574585 -0.290771 0.657593 1445372706 0.390869 0.574585 -0.290771 0.657593 1445372706 0.390869 0.574585 -0.290771 0.657593 1445372706 0.390869 0.574585 -0.290771 0.657593 1445372706 0.390869 0.574585 -0.290771 0.657593 1445372706 0.390869 0.574585 -0.290771 0.657593 1445372706 0.391052 0.576416 -0.294250 0.654297 1445372706 0.391052 0.576416 -0.294250 0.654297 1445372706 0.391052 0.576416 -0.294250 0.654297 1445372706 0.391052 0.576416 -0.294250 0.654297 1445372706 0.391052 0.576416 -0.294250 0.654297 1445372706 0.391052 0.576416 -0.294250 0.654297 1445372706 0.389648 0.580994 -0.298584 0.649170 1445372706 0.389648 0.580994 -0.298584 0.649170 1445372706 0.389648 0.580994 -0.298584 0.649170 1445372706 0.389648 0.580994 -0.298584 0.649170 1445372706 0.389648 0.580994 -0.298584 0.649170 1445372706 0.389648 0.580994 -0.298584 0.649170 1445372706 0.389648 0.580994 -0.298584 0.649170 1445372706 0.382874 0.589722 -0.302246 0.643616 1445372706 0.382874 0.589722 -0.302246 0.643616 1445372706 0.382874 0.589722 -0.302246 0.643616 1445372706 0.382874 0.589722 -0.302246 0.643616 1445372706 0.382874 0.589722 -0.302246 0.643616 1445372706 0.382874 0.589722 -0.302246 0.643616 1445372706 0.378235 0.593079 -0.299561 0.644531 1445372706 0.378235 0.593079 -0.299561 0.644531 1445372706 0.378235 0.593079 -0.299561 0.644531 1445372707 0.378235 0.593079 -0.299561 0.644531 1445372707 0.378235 0.593079 -0.299561 0.644531 1445372707 0.378235 0.593079 -0.299561 0.644531 1445372707 0.377197 0.588806 -0.286255 0.654968 1445372707 0.377197 0.588806 -0.286255 0.654968 1445372707 0.377197 0.588806 -0.286255 0.654968 1445372707 0.377197 0.588806 -0.286255 0.654968 1445372707 0.377197 0.588806 -0.286255 0.654968 1445372707 0.373047 0.589417 -0.270447 0.663452 1445372707 0.373047 0.589417 -0.270447 0.663452 1445372707 0.373047 0.589417 -0.270447 0.663452 1445372707 0.373047 0.589417 -0.270447 0.663452 1445372707 0.373047 0.589417 -0.270447 0.663452 1445372707 0.373047 0.589417 -0.270447 0.663452 1445372707 0.373047 0.589417 -0.270447 0.663452 1445372707 0.372864 0.591614 -0.263733 0.664307 1445372707 0.372864 0.591614 -0.263733 0.664307 1445372707 0.372864 0.591614 -0.263733 0.664307 1445372707 0.372864 0.591614 -0.263733 0.664307 1445372707 0.372864 0.591614 -0.263733 0.664307 1445372707 0.372864 0.591614 -0.263733 0.664307 1445372707 0.373108 0.599182 -0.273743 0.653259 1445372707 0.373108 0.599182 -0.273743 0.653259 1445372707 0.373108 0.599182 -0.273743 0.653259 1445372707 0.373108 0.599182 -0.273743 0.653259 1445372707 0.373108 0.599182 -0.273743 0.653259 1445372707 0.373108 0.599182 -0.273743 0.653259 1445372707 0.373108 0.599182 -0.273743 0.653259 1445372707 0.380371 0.601624 -0.284546 0.642090 1445372707 0.380371 0.601624 -0.284546 0.642090 1445372707 0.380371 0.601624 -0.284546 0.642090 1445372707 0.380371 0.601624 -0.284546 0.642090 1445372707 0.380371 0.601624 -0.284546 0.642090 1445372707 0.380371 0.601624 -0.284546 0.642090 1445372707 0.388184 0.600037 -0.293457 0.634888 1445372707 0.388184 0.600037 -0.293457 0.634888 1445372707 0.388184 0.600037 -0.293457 0.634888 1445372707 0.388184 0.600037 -0.293457 0.634888 1445372707 0.388184 0.600037 -0.293457 0.634888 1445372707 0.388184 0.600037 -0.293457 0.634888 1445372707 0.392029 0.596619 -0.298218 0.633545 1445372707 0.392029 0.596619 -0.298218 0.633545 1445372707 0.392029 0.596619 -0.298218 0.633545 1445372707 0.392029 0.596619 -0.298218 0.633545 1445372707 0.392029 0.596619 -0.298218 0.633545 1445372707 0.392029 0.596619 -0.298218 0.633545 1445372707 0.392029 0.596619 -0.298218 0.633545 1445372707 0.393860 0.593445 -0.302979 0.633118 1445372707 0.393860 0.593445 -0.302979 0.633118 1445372707 0.393860 0.593445 -0.302979 0.633118 1445372707 0.393860 0.593445 -0.302979 0.633118 1445372707 0.393860 0.593445 -0.302979 0.633118 1445372707 0.393860 0.593445 -0.302979 0.633118 1445372707 0.398499 0.585266 -0.302673 0.637939 1445372707 0.398499 0.585266 -0.302673 0.637939 1445372707 0.398499 0.585266 -0.302673 0.637939 1445372707 0.398499 0.585266 -0.302673 0.637939 1445372707 0.398499 0.585266 -0.302673 0.637939 1445372707 0.398499 0.585266 -0.302673 0.637939 1445372707 0.410889 0.569031 -0.293762 0.648865 1445372707 0.410889 0.569031 -0.293762 0.648865 1445372707 0.410889 0.569031 -0.293762 0.648865 1445372707 0.410889 0.569031 -0.293762 0.648865 1445372707 0.410889 0.569031 -0.293762 0.648865 1445372707 0.410889 0.569031 -0.293762 0.648865 1445372707 0.409424 0.568726 -0.292358 0.650635 1445372707 0.409424 0.568726 -0.292358 0.650635 1445372707 0.409424 0.568726 -0.292358 0.650635 1445372707 0.409424 0.568726 -0.292358 0.650635 1445372707 0.409424 0.568726 -0.292358 0.650635 1445372707 0.409424 0.568726 -0.292358 0.650635 1445372707 0.406982 0.574219 -0.295410 0.645996 1445372707 0.406982 0.574219 -0.295410 0.645996 1445372707 0.406982 0.574219 -0.295410 0.645996 1445372707 0.406982 0.574219 -0.295410 0.645996 1445372707 0.406982 0.574219 -0.295410 0.645996 1445372707 0.406982 0.574219 -0.295410 0.645996 1445372707 0.402039 0.582214 -0.297729 0.640808 1445372707 0.402039 0.582214 -0.297729 0.640808 1445372707 0.402039 0.582214 -0.297729 0.640808 1445372707 0.402039 0.582214 -0.297729 0.640808 1445372707 0.402039 0.582214 -0.297729 0.640808 1445372707 0.402039 0.582214 -0.297729 0.640808 1445372707 0.394836 0.591431 -0.300476 0.635559 1445372707 0.394836 0.591431 -0.300476 0.635559 1445372707 0.394836 0.591431 -0.300476 0.635559 1445372707 0.394836 0.591431 -0.300476 0.635559 1445372707 0.394836 0.591431 -0.300476 0.635559 1445372707 0.394836 0.591431 -0.300476 0.635559 1445372707 0.394836 0.591431 -0.300476 0.635559 1445372707 0.390808 0.592346 -0.296753 0.638916 1445372707 0.390808 0.592346 -0.296753 0.638916 1445372707 0.390808 0.592346 -0.296753 0.638916 1445372707 0.390808 0.592346 -0.296753 0.638916 1445372707 0.390808 0.592346 -0.296753 0.638916 1445372707 0.390808 0.592346 -0.296753 0.638916 1445372707 0.384949 0.588745 -0.285645 0.650818 1445372707 0.384949 0.588745 -0.285645 0.650818 1445372707 0.384949 0.588745 -0.285645 0.650818 1445372707 0.384949 0.588745 -0.285645 0.650818 1445372707 0.384949 0.588745 -0.285645 0.650818 1445372707 0.384949 0.588745 -0.285645 0.650818 1445372707 0.384277 0.584961 -0.273987 0.659546 1445372707 0.384277 0.584961 -0.273987 0.659546 1445372707 0.384277 0.584961 -0.273987 0.659546 1445372707 0.384277 0.584961 -0.273987 0.659546 1445372707 0.384277 0.584961 -0.273987 0.659546 1445372707 0.384277 0.584961 -0.273987 0.659546 1445372707 0.385132 0.587341 -0.278198 0.655151 1445372707 0.385132 0.587341 -0.278198 0.655151 1445372707 0.385132 0.587341 -0.278198 0.655151 1445372707 0.385132 0.587341 -0.278198 0.655151 1445372708 0.385132 0.587341 -0.278198 0.655151 1445372708 0.385132 0.587341 -0.278198 0.655151 1445372708 0.385132 0.587341 -0.278198 0.655151 1445372708 0.386841 0.593445 -0.287842 0.644409 1445372708 0.386841 0.593445 -0.287842 0.644409 1445372708 0.386841 0.593445 -0.287842 0.644409 1445372708 0.386841 0.593445 -0.287842 0.644409 1445372708 0.386841 0.593445 -0.287842 0.644409 1445372708 0.386841 0.593445 -0.287842 0.644409 1445372708 0.392883 0.594971 -0.294800 0.636108 1445372708 0.392883 0.594971 -0.294800 0.636108 1445372708 0.392883 0.594971 -0.294800 0.636108 1445372708 0.392883 0.594971 -0.294800 0.636108 1445372708 0.392883 0.594971 -0.294800 0.636108 1445372708 0.392883 0.594971 -0.294800 0.636108 1445372708 0.392883 0.594971 -0.294800 0.636108 1445372708 0.397583 0.595032 -0.301758 0.629822 1445372708 0.397583 0.595032 -0.301758 0.629822 1445372708 0.397583 0.595032 -0.301758 0.629822 1445372708 0.397583 0.595032 -0.301758 0.629822 1445372708 0.397583 0.595032 -0.301758 0.629822 1445372708 0.397583 0.595032 -0.301758 0.629822 1445372708 0.400085 0.593018 -0.305542 0.628357 1445372708 0.400085 0.593018 -0.305542 0.628357 1445372708 0.400085 0.593018 -0.305542 0.628357 1445372708 0.400085 0.593018 -0.305542 0.628357 1445372708 0.400085 0.593018 -0.305542 0.628357 1445372708 0.400085 0.593018 -0.305542 0.628357 1445372708 0.400085 0.593018 -0.305542 0.628357 1445372708 0.400513 0.591064 -0.310181 0.627686 1445372708 0.400513 0.591064 -0.310181 0.627686 1445372708 0.400513 0.591064 -0.310181 0.627686 1445372708 0.400513 0.591064 -0.310181 0.627686 1445372708 0.400513 0.591064 -0.310181 0.627686 1445372708 0.400513 0.591064 -0.310181 0.627686 1445372708 0.410156 0.577209 -0.301819 0.638245 1445372708 0.410156 0.577209 -0.301819 0.638245 1445372708 0.410156 0.577209 -0.301819 0.638245 1445372708 0.410156 0.577209 -0.301819 0.638245 1445372708 0.410156 0.577209 -0.301819 0.638245 1445372708 0.410156 0.577209 -0.301819 0.638245 1445372708 0.413757 0.569946 -0.295654 0.645325 1445372708 0.413757 0.569946 -0.295654 0.645325 1445372708 0.413757 0.569946 -0.295654 0.645325 1445372708 0.413757 0.569946 -0.295654 0.645325 1445372708 0.413757 0.569946 -0.295654 0.645325 1445372708 0.413757 0.569946 -0.295654 0.645325 1445372708 0.413757 0.569946 -0.295654 0.645325 1445372708 0.412354 0.570862 -0.296082 0.645264 1445372708 0.412354 0.570862 -0.296082 0.645264 1445372708 0.412354 0.570862 -0.296082 0.645264 1445372708 0.412354 0.570862 -0.296082 0.645264 1445372708 0.412354 0.570862 -0.296082 0.645264 1445372708 0.412354 0.570862 -0.296082 0.645264 1445372708 0.406128 0.579224 -0.299622 0.640076 1445372708 0.406128 0.579224 -0.299622 0.640076 1445372708 0.406128 0.579224 -0.299622 0.640076 1445372708 0.406128 0.579224 -0.299622 0.640076 1445372708 0.406128 0.579224 -0.299622 0.640076 1445372708 0.406128 0.579224 -0.299622 0.640076 1445372708 0.396790 0.589417 -0.303955 0.634583 1445372708 0.396790 0.589417 -0.303955 0.634583 1445372708 0.396790 0.589417 -0.303955 0.634583 1445372708 0.396790 0.589417 -0.303955 0.634583 1445372708 0.396790 0.589417 -0.303955 0.634583 1445372708 0.396790 0.589417 -0.303955 0.634583 1445372708 0.396790 0.589417 -0.303955 0.634583 1445372708 0.392822 0.592041 -0.301270 0.635864 1445372708 0.392822 0.592041 -0.301270 0.635864 1445372708 0.392822 0.592041 -0.301270 0.635864 1445372708 0.392822 0.592041 -0.301270 0.635864 1445372708 0.392822 0.592041 -0.301270 0.635864 1445372708 0.392822 0.592041 -0.301270 0.635864 1445372708 0.392822 0.592041 -0.301270 0.635864 1445372708 0.388123 0.591125 -0.293823 0.643066 1445372708 0.388123 0.591125 -0.293823 0.643066 1445372708 0.388123 0.591125 -0.293823 0.643066 1445372708 0.388123 0.591125 -0.293823 0.643066 1445372708 0.388123 0.591125 -0.293823 0.643066 1445372708 0.388123 0.591125 -0.293823 0.643066 1445372708 0.385010 0.586853 -0.276733 0.656311 1445372708 0.385010 0.586853 -0.276733 0.656311 1445372708 0.385010 0.586853 -0.276733 0.656311 1445372708 0.385010 0.586853 -0.276733 0.656311 1445372708 0.385010 0.586853 -0.276733 0.656311 1445372708 0.385010 0.586853 -0.276733 0.656311 1445372708 0.385254 0.587280 -0.267761 0.659485 1445372708 0.385254 0.587280 -0.267761 0.659485 1445372708 0.385254 0.587280 -0.267761 0.659485 1445372708 0.385254 0.587280 -0.267761 0.659485 1445372708 0.385254 0.587280 -0.267761 0.659485 1445372708 0.385254 0.587280 -0.267761 0.659485 1445372708 0.384766 0.594788 -0.277039 0.649109 1445372708 0.384766 0.594788 -0.277039 0.649109 1445372708 0.384766 0.594788 -0.277039 0.649109 1445372708 0.384766 0.594788 -0.277039 0.649109 1445372708 0.384766 0.594788 -0.277039 0.649109 1445372708 0.384766 0.594788 -0.277039 0.649109 1445372708 0.390198 0.598816 -0.287476 0.637512 1445372708 0.390198 0.598816 -0.287476 0.637512 1445372708 0.390198 0.598816 -0.287476 0.637512 1445372708 0.390198 0.598816 -0.287476 0.637512 1445372708 0.390198 0.598816 -0.287476 0.637512 1445372708 0.390198 0.598816 -0.287476 0.637512 1445372708 0.396301 0.597534 -0.295288 0.631409 1445372708 0.396301 0.597534 -0.295288 0.631409 1445372708 0.396301 0.597534 -0.295288 0.631409 1445372708 0.396301 0.597534 -0.295288 0.631409 1445372708 0.396301 0.597534 -0.295288 0.631409 1445372708 0.396301 0.597534 -0.295288 0.631409 1445372708 0.396301 0.597534 -0.295288 0.631409 1445372708 0.398987 0.594360 -0.298889 0.630981 1445372708 0.398987 0.594360 -0.298889 0.630981 1445372708 0.398987 0.594360 -0.298889 0.630981 1445372708 0.398987 0.594360 -0.298889 0.630981 1445372708 0.398987 0.594360 -0.298889 0.630981 1445372709 0.398987 0.594360 -0.298889 0.630981 1445372709 0.397339 0.593018 -0.303589 0.631042 1445372709 0.397339 0.593018 -0.303589 0.631042 1445372709 0.397339 0.593018 -0.303589 0.631042 1445372709 0.397339 0.593018 -0.303589 0.631042 1445372709 0.397339 0.593018 -0.303589 0.631042 1445372709 0.397339 0.593018 -0.303589 0.631042 1445372709 0.396423 0.590210 -0.306091 0.633057 1445372709 0.396423 0.590210 -0.306091 0.633057 1445372709 0.396423 0.590210 -0.306091 0.633057 1445372709 0.396423 0.590210 -0.306091 0.633057 1445372709 0.396423 0.590210 -0.306091 0.633057 1445372709 0.396423 0.590210 -0.306091 0.633057 1445372709 0.396423 0.590210 -0.306091 0.633057 1445372709 0.411560 0.571533 -0.293335 0.646423 1445372709 0.411560 0.571533 -0.293335 0.646423 1445372709 0.411560 0.571533 -0.293335 0.646423 1445372709 0.411560 0.571533 -0.293335 0.646423 1445372709 0.411560 0.571533 -0.293335 0.646423 1445372709 0.411560 0.571533 -0.293335 0.646423 1445372709 0.408386 0.572632 -0.290771 0.648621 1445372709 0.408386 0.572632 -0.290771 0.648621 1445372709 0.408386 0.572632 -0.290771 0.648621 1445372709 0.408386 0.572632 -0.290771 0.648621 1445372709 0.408386 0.572632 -0.290771 0.648621 1445372709 0.408386 0.572632 -0.290771 0.648621 1445372709 0.408386 0.572632 -0.290771 0.648621 1445372709 0.407715 0.575867 -0.291260 0.645935 1445372709 0.407715 0.575867 -0.291260 0.645935 1445372709 0.407715 0.575867 -0.291260 0.645935 1445372709 0.407715 0.575867 -0.291260 0.645935 1445372709 0.407715 0.575867 -0.291260 0.645935 1445372709 0.407715 0.575867 -0.291260 0.645935 1445372709 0.400208 0.584229 -0.293823 0.641968 1445372709 0.400208 0.584229 -0.293823 0.641968 1445372709 0.400208 0.584229 -0.293823 0.641968 1445372709 0.400208 0.584229 -0.293823 0.641968 1445372709 0.400208 0.584229 -0.293823 0.641968 1445372709 0.400208 0.584229 -0.293823 0.641968 1445372709 0.393555 0.590515 -0.295349 0.639587 1445372709 0.393555 0.590515 -0.295349 0.639587 1445372709 0.393555 0.590515 -0.295349 0.639587 1445372709 0.393555 0.590515 -0.295349 0.639587 1445372709 0.393555 0.590515 -0.295349 0.639587 1445372709 0.393555 0.590515 -0.295349 0.639587 1445372709 0.390869 0.592407 -0.293579 0.640320 1445372709 0.390869 0.592407 -0.293579 0.640320 1445372709 0.390869 0.592407 -0.293579 0.640320 1445372709 0.390869 0.592407 -0.293579 0.640320 1445372709 0.390869 0.592407 -0.293579 0.640320 1445372709 0.390869 0.592407 -0.293579 0.640320 1445372709 0.391663 0.588989 -0.286682 0.646118 1445372709 0.391663 0.588989 -0.286682 0.646118 1445372709 0.391663 0.588989 -0.286682 0.646118 1445372709 0.391663 0.588989 -0.286682 0.646118 1445372709 0.391663 0.588989 -0.286682 0.646118 1445372709 0.391663 0.588989 -0.286682 0.646118 1445372709 0.390930 0.588440 -0.276855 0.651306 1445372709 0.390930 0.588440 -0.276855 0.651306 1445372709 0.390930 0.588440 -0.276855 0.651306 1445372709 0.390930 0.588440 -0.276855 0.651306 1445372709 0.390930 0.588440 -0.276855 0.651306 1445372709 0.390930 0.588440 -0.276855 0.651306 1445372709 0.390930 0.588440 -0.276855 0.651306 1445372709 0.395569 0.589539 -0.280090 0.646057 1445372709 0.395569 0.589539 -0.280090 0.646057 1445372709 0.395569 0.589539 -0.280090 0.646057 1445372709 0.395569 0.589539 -0.280090 0.646057 1445372709 0.395569 0.589539 -0.280090 0.646057 1445372709 0.395569 0.589539 -0.280090 0.646057 1445372709 0.404785 0.588440 -0.292297 0.635864 1445372709 0.404785 0.588440 -0.292297 0.635864 1445372709 0.404785 0.588440 -0.292297 0.635864 1445372709 0.404785 0.588440 -0.292297 0.635864 1445372709 0.404785 0.588440 -0.292297 0.635864 1445372709 0.404785 0.588440 -0.292297 0.635864 1445372709 0.404785 0.588440 -0.292297 0.635864 1445372709 0.412292 0.587585 -0.302673 0.626953 1445372709 0.412292 0.587585 -0.302673 0.626953 1445372709 0.412292 0.587585 -0.302673 0.626953 1445372709 0.412292 0.587585 -0.302673 0.626953 1445372709 0.412292 0.587585 -0.302673 0.626953 1445372709 0.412292 0.587585 -0.302673 0.626953 1445372709 0.415588 0.587219 -0.310852 0.621094 1445372709 0.415588 0.587219 -0.310852 0.621094 1445372709 0.415588 0.587219 -0.310852 0.621094 1445372709 0.415588 0.587219 -0.310852 0.621094 1445372709 0.415588 0.587219 -0.310852 0.621094 1445372709 0.415588 0.587219 -0.310852 0.621094 1445372709 0.415588 0.587219 -0.310852 0.621094 1445372709 0.415955 0.586426 -0.315369 0.619324 1445372709 0.415955 0.586426 -0.315369 0.619324 1445372709 0.415955 0.586426 -0.315369 0.619324 1445372709 0.415955 0.586426 -0.315369 0.619324 1445372709 0.415955 0.586426 -0.315369 0.619324 1445372709 0.415955 0.586426 -0.315369 0.619324 1445372709 0.417114 0.584106 -0.318298 0.619263 1445372709 0.417114 0.584106 -0.318298 0.619263 1445372709 0.417114 0.584106 -0.318298 0.619263 1445372709 0.417114 0.584106 -0.318298 0.619263 1445372709 0.417114 0.584106 -0.318298 0.619263 1445372709 0.417114 0.584106 -0.318298 0.619263 1445372709 0.422729 0.575806 -0.315918 0.624390 1445372709 0.422729 0.575806 -0.315918 0.624390 1445372709 0.422729 0.575806 -0.315918 0.624390 1445372709 0.422729 0.575806 -0.315918 0.624390 1445372709 0.422729 0.575806 -0.315918 0.624390 1445372709 0.422729 0.575806 -0.315918 0.624390 1445372709 0.429932 0.567017 -0.311340 0.629761 1445372709 0.429932 0.567017 -0.311340 0.629761 1445372709 0.429932 0.567017 -0.311340 0.629761 1445372709 0.429932 0.567017 -0.311340 0.629761 1445372709 0.429932 0.567017 -0.311340 0.629761 1445372709 0.429932 0.567017 -0.311340 0.629761 1445372709 0.429932 0.567017 -0.311340 0.629761 1445372710 0.427917 0.567383 -0.313843 0.629578 1445372710 0.427917 0.567383 -0.313843 0.629578 1445372710 0.427917 0.567383 -0.313843 0.629578 1445372710 0.427917 0.567383 -0.313843 0.629578 1445372710 0.427917 0.567383 -0.313843 0.629578 1445372710 0.427917 0.567383 -0.313843 0.629578 1445372710 0.423523 0.572021 -0.313538 0.628540 1445372710 0.423523 0.572021 -0.313538 0.628540 1445372710 0.423523 0.572021 -0.313538 0.628540 1445372710 0.423523 0.572021 -0.313538 0.628540 1445372710 0.423523 0.572021 -0.313538 0.628540 1445372710 0.423523 0.572021 -0.313538 0.628540 1445372710 0.411621 0.583801 -0.317505 0.623535 1445372710 0.411621 0.583801 -0.317505 0.623535 1445372710 0.411621 0.583801 -0.317505 0.623535 1445372710 0.411621 0.583801 -0.317505 0.623535 1445372710 0.411621 0.583801 -0.317505 0.623535 1445372710 0.411621 0.583801 -0.317505 0.623535 1445372710 0.398926 0.590759 -0.313660 0.627258 1445372710 0.398926 0.590759 -0.313660 0.627258 1445372710 0.398926 0.590759 -0.313660 0.627258 1445372710 0.398926 0.590759 -0.313660 0.627258 1445372710 0.398926 0.590759 -0.313660 0.627258 1445372710 0.398926 0.590759 -0.313660 0.627258 1445372710 0.398926 0.590759 -0.313660 0.627258 1445372710 0.387024 0.595032 -0.306213 0.634277 1445372710 0.387024 0.595032 -0.306213 0.634277 1445372710 0.387024 0.595032 -0.306213 0.634277 1445372710 0.387024 0.595032 -0.306213 0.634277 1445372710 0.387024 0.595032 -0.306213 0.634277 1445372710 0.387024 0.595032 -0.306213 0.634277 1445372710 0.374634 0.597778 -0.288757 0.647156 1445372710 0.374634 0.597778 -0.288757 0.647156 1445372710 0.374634 0.597778 -0.288757 0.647156 1445372710 0.374634 0.597778 -0.288757 0.647156 1445372710 0.374634 0.597778 -0.288757 0.647156 1445372710 0.374634 0.597778 -0.288757 0.647156 1445372710 0.374634 0.597778 -0.288757 0.647156 1445372710 0.367188 0.598633 -0.271362 0.658081 1445372710 0.367188 0.598633 -0.271362 0.658081 1445372710 0.367188 0.598633 -0.271362 0.658081 1445372710 0.367188 0.598633 -0.271362 0.658081 1445372710 0.367188 0.598633 -0.271362 0.658081 1445372710 0.367188 0.598633 -0.271362 0.658081 1445372710 0.367249 0.602905 -0.271179 0.654236 1445372710 0.367249 0.602905 -0.271179 0.654236 1445372710 0.367249 0.602905 -0.271179 0.654236 1445372710 0.367249 0.602905 -0.271179 0.654236 1445372710 0.367249 0.602905 -0.271179 0.654236 1445372710 0.367249 0.602905 -0.271179 0.654236 1445372710 0.367249 0.602905 -0.271179 0.654236 1445372710 0.376404 0.602173 -0.278931 0.646362 1445372710 0.376404 0.602173 -0.278931 0.646362 1445372710 0.376404 0.602173 -0.278931 0.646362 1445372710 0.376404 0.602173 -0.278931 0.646362 1445372710 0.376404 0.602173 -0.278931 0.646362 1445372710 0.376404 0.602173 -0.278931 0.646362 1445372710 0.385620 0.600098 -0.289429 0.638184 1445372710 0.385620 0.600098 -0.289429 0.638184 1445372710 0.385620 0.600098 -0.289429 0.638184 1445372710 0.385620 0.600098 -0.289429 0.638184 1445372710 0.385620 0.600098 -0.289429 0.638184 1445372710 0.385620 0.600098 -0.289429 0.638184 1445372710 0.392212 0.595764 -0.300049 0.633301 1445372710 0.392212 0.595764 -0.300049 0.633301 1445372710 
0.403992 0.581238 -0.296631 0.640991 1445372712 0.403992 0.581238 -0.296631 0.640991 1445372712 0.396912 0.585999 -0.289368 0.644409 1445372712 0.396912 0.585999 -0.289368 0.644409 1445372712 0.396912 0.585999 -0.289368 0.644409 1445372712 0.396912 0.585999 -0.289368 0.644409 1445372712 0.396912 0.585999 -0.289368 0.644409 1445372712 0.396912 0.585999 -0.289368 0.644409 1445372712 0.396912 0.585999 -0.289368 0.644409 1445372712 0.392456 0.589844 -0.285828 0.645203 1445372712 0.392456 0.589844 -0.285828 0.645203 1445372712 0.392456 0.589844 -0.285828 0.645203 1445372712 0.392456 0.589844 -0.285828 0.645203 1445372712 0.392456 0.589844 -0.285828 0.645203 1445372712 0.392456 0.589844 -0.285828 0.645203 1445372712 0.393860 0.588745 -0.284302 0.645996 1445372712 0.393860 0.588745 -0.284302 0.645996 1445372712 0.393860 0.588745 -0.284302 0.645996 1445372712 0.393860 0.588745 -0.284302 0.645996 1445372712 0.393860 0.588745 -0.284302 0.645996 1445372712 0.393860 0.588745 -0.284302 0.645996 1445372712 0.399292 0.583191 -0.283691 0.648010 1445372712 0.399292 0.583191 -0.283691 0.648010 1445372712 0.399292 0.583191 -0.283691 0.648010 1445372712 0.399292 0.583191 -0.283691 0.648010 1445372712 0.399292 0.583191 -0.283691 0.648010 1445372712 0.399292 0.583191 -0.283691 0.648010 1445372712 0.410034 0.575378 -0.285645 0.647400 1445372712 0.410034 0.575378 -0.285645 0.647400 1445372712 0.410034 0.575378 -0.285645 0.647400 1445372712 0.410034 0.575378 -0.285645 0.647400 1445372712 0.410034 0.575378 -0.285645 0.647400 1445372712 0.410034 0.575378 -0.285645 0.647400 1445372712 0.416809 0.570557 -0.290466 0.645203 1445372712 0.416809 0.570557 -0.290466 0.645203 1445372712 0.416809 0.570557 -0.290466 0.645203 1445372712 0.416809 0.570557 -0.290466 0.645203 1445372712 0.416809 0.570557 -0.290466 0.645203 1445372712 0.416809 0.570557 -0.290466 0.645203 1445372712 0.416809 0.570557 -0.290466 0.645203 1445372712 0.421692 0.569580 -0.293945 0.641296 1445372712 0.421692 0.569580 -0.293945 0.641296 1445372712 0.421692 0.569580 -0.293945 0.641296 1445372712 0.421692 0.569580 -0.293945 0.641296 1445372712 0.421692 0.569580 -0.293945 0.641296 1445372712 0.421692 0.569580 -0.293945 0.641296 1445372712 0.424988 0.572632 -0.297485 0.634766 1445372712 0.424988 0.572632 -0.297485 0.634766 1445372712 0.424988 0.572632 -0.297485 0.634766 1445372712 0.424988 0.572632 -0.297485 0.634766 1445372712 0.424988 0.572632 -0.297485 0.634766 1445372712 0.424988 0.572632 -0.297485 0.634766 1445372712 0.429626 0.573242 -0.302429 0.628723 1445372712 0.429626 0.573242 -0.302429 0.628723 1445372712 0.429626 0.573242 -0.302429 0.628723 1445372712 0.429626 0.573242 -0.302429 0.628723 1445372712 0.429626 0.573242 -0.302429 0.628723 1445372712 0.429626 0.573242 -0.302429 0.628723 1445372712 0.429626 0.573242 -0.302429 0.628723 1445372712 0.434326 0.570251 -0.306213 0.626343 1445372712 0.434326 0.570251 -0.306213 0.626343 1445372712 0.434326 0.570251 -0.306213 0.626343 1445372712 0.434326 0.570251 -0.306213 0.626343 1445372712 0.434326 0.570251 -0.306213 0.626343 1445372712 0.434326 0.570251 -0.306213 0.626343 1445372712 0.437073 0.566711 -0.311218 0.625244 1445372712 0.437073 0.566711 -0.311218 0.625244 1445372712 0.437073 0.566711 -0.311218 0.625244 1445372712 0.437073 0.566711 -0.311218 0.625244 1445372713 0.437073 0.566711 -0.311218 0.625244 1445372713 0.437073 0.566711 -0.311218 0.625244 1445372713 0.437927 0.563843 -0.313660 0.625977 1445372713 0.437927 0.563843 -0.313660 0.625977 1445372713 0.437927 0.563843 -0.313660 0.625977 1445372713 0.437927 0.563843 -0.313660 0.625977 1445372713 0.437927 0.563843 -0.313660 0.625977 1445372713 0.437927 0.563843 -0.313660 0.625977 1445372713 0.437927 0.563843 -0.313660 0.625977 1445372713 0.432495 0.566162 -0.311951 0.628540 1445372713 0.432495 0.566162 -0.311951 0.628540 1445372713 0.432495 0.566162 -0.311951 0.628540 1445372713 0.432495 0.566162 -0.311951 0.628540 1445372713 0.432495 0.566162 -0.311951 0.628540 1445372713 0.432495 0.566162 -0.311951 0.628540 1445372713 0.425537 0.569946 -0.305908 0.632813 1445372713 0.425537 0.569946 -0.305908 0.632813 1445372713 0.425537 0.569946 -0.305908 0.632813 1445372713 0.425537 0.569946 -0.305908 0.632813 1445372713 0.425537 0.569946 -0.305908 0.632813 1445372713 0.425537 0.569946 -0.305908 0.632813 1445372713 0.417297 0.576660 -0.302979 0.633606 1445372713 0.417297 0.576660 -0.302979 0.633606 1445372713 0.417297 0.576660 -0.302979 0.633606 1445372713 0.417297 0.576660 -0.302979 0.633606 1445372713 0.417297 0.576660 -0.302979 0.633606 1445372713 0.417297 0.576660 -0.302979 0.633606 1445372713 0.411011 0.580322 -0.299133 0.636169 1445372713 0.411011 0.580322 -0.299133 0.636169 1445372713 0.411011 0.580322 -0.299133 0.636169 1445372713 0.411011 0.580322 -0.299133 0.636169 1445372713 0.411011 0.580322 -0.299133 0.636169 1445372713 0.411011 0.580322 -0.299133 0.636169 1445372713 0.411011 0.580322 -0.299133 0.636169 1445372713 0.409180 0.579712 -0.293884 0.640381 1445372713 0.409180 0.579712 -0.293884 0.640381 1445372713 0.409180 0.579712 -0.293884 0.640381 1445372713 0.409180 0.579712 -0.293884 0.640381 1445372713 0.409180 0.579712 -0.293884 0.640381 1445372713 0.409180 0.579712 -0.293884 0.640381 1445372713 0.411804 0.574463 -0.288086 0.645996 1445372713 0.411804 0.574463 -0.288086 0.645996 1445372713 0.411804 0.574463 -0.288086 0.645996 1445372713 0.411804 0.574463 -0.288086 0.645996 1445372713 0.411804 0.574463 -0.288086 0.645996 1445372713 0.411804 0.574463 -0.288086 0.645996 1445372713 0.411804 0.574463 -0.288086 0.645996 1445372713 0.413269 0.570679 -0.286072 0.649292 1445372713 0.413269 0.570679 -0.286072 0.649292 1445372713 0.413269 0.570679 -0.286072 0.649292 1445372713 0.413269 0.570679 -0.286072 0.649292 1445372713 0.413269 0.570679 -0.286072 0.649292 1445372713 0.413269 0.570679 -0.286072 0.649292 1445372713 0.411865 0.570984 -0.287354 0.649353 1445372713 0.411865 0.570984 -0.287354 0.649353 1445372713 0.411865 0.570984 -0.287354 0.649353 1445372713 0.411865 0.570984 -0.287354 0.649353 1445372713 0.411865 0.570984 -0.287354 0.649353 1445372713 0.411865 0.570984 -0.287354 0.649353 1445372713 0.411682 0.572388 -0.291199 0.646545 1445372713 0.411682 0.572388 -0.291199 0.646545 1445372713 0.411682 0.572388 -0.291199 0.646545 1445372713 0.411682 0.572388 -0.291199 0.646545 1445372713 0.411682 0.572388 -0.291199 0.646545 1445372713 0.411682 0.572388 -0.291199 0.646545 1445372713 0.411194 0.578003 -0.299438 0.638000 1445372713 0.411194 0.578003 -0.299438 0.638000 1445372713 0.411194 0.578003 -0.299438 0.638000 1445372713 0.411194 0.578003 -0.299438 0.638000 1445372713 0.411194 0.578003 -0.299438 0.638000 1445372713 0.411194 0.578003 -0.299438 0.638000 1445372713 0.411194 0.578003 -0.299438 0.638000 1445372713 0.415649 0.576843 -0.306091 0.633057 1445372713 0.415649 0.576843 -0.306091 0.633057 1445372713 0.415649 0.576843 -0.306091 0.633057 1445372713 0.415649 0.576843 -0.306091 0.633057 1445372713 0.415649 0.576843 -0.306091 0.633057 1445372713 0.415649 0.576843 -0.306091 0.633057 1445372713 0.422791 0.570251 -0.309082 0.632813 1445372713 0.422791 0.570251 -0.309082 0.632813 1445372713 0.422791 0.570251 -0.309082 0.632813 1445372713 0.422791 0.570251 -0.309082 0.632813 1445372713 0.422791 0.570251 -0.309082 0.632813 1445372713 0.422791 0.570251 -0.309082 0.632813 1445372713 0.427002 0.563416 -0.312988 0.634216 1445372713 0.427002 0.563416 -0.312988 0.634216 1445372713 0.427002 0.563416 -0.312988 0.634216 1445372713 0.427002 0.563416 -0.312988 0.634216 1445372713 0.427002 0.563416 -0.312988 0.634216 1445372713 0.427002 0.563416 -0.312988 0.634216 1445372713 0.427002 0.563416 -0.312988 0.634216 1445372713 0.421143 0.563721 -0.316284 0.636230 1445372713 0.421143 0.563721 -0.316284 0.636230 1445372713 0.421143 0.563721 -0.316284 0.636230 1445372713 0.421143 0.563721 -0.316284 0.636230 1445372713 0.421143 0.563721 -0.316284 0.636230 1445372713 0.421143 0.563721 -0.316284 0.636230 1445372713 0.409119 0.570740 -0.315613 0.638123 1445372713 0.409119 0.570740 -0.315613 0.638123 1445372713 0.409119 0.570740 -0.315613 0.638123 1445372713 0.409119 0.570740 -0.315613 0.638123 1445372713 0.409119 0.570740 -0.315613 0.638123 1445372713 0.409119 0.570740 -0.315613 0.638123 1445372713 0.396790 0.580566 -0.311523 0.639038 1445372713 0.396790 0.580566 -0.311523 0.639038 1445372713 0.396790 0.580566 -0.311523 0.639038 1445372713 0.396790 0.580566 -0.311523 0.639038 1445372713 0.396790 0.580566 -0.311523 0.639038 1445372713 0.396790 0.580566 -0.311523 0.639038 1445372713 0.396790 0.580566 -0.311523 0.639038 1445372713 0.388977 0.586914 -0.305298 0.641052 1445372713 0.388977 0.586914 -0.305298 0.641052 1445372713 0.388977 0.586914 -0.305298 0.641052 1445372713 0.388977 0.586914 -0.305298 0.641052 1445372713 0.388977 0.586914 -0.305298 0.641052 1445372714 0.388977 0.586914 -0.305298 0.641052 1445372714 0.385010 0.590515 -0.299866 0.642700 1445372714 0.385010 0.590515 -0.299866 0.642700 1445372714 0.385010 0.590515 -0.299866 0.642700 1445372714 0.385010 0.590515 -0.299866 0.642700 1445372714 0.385010 0.590515 -0.299866 0.642700 1445372714 0.385010 0.590515 -0.299866 0.642700 1445372714 0.385010 0.590515 -0.299866 0.642700 1445372714 0.384033 0.594360 -0.298157 0.640503 1445372714 0.384033 0.594360 -0.298157 0.640503 1445372714 0.384033 0.594360 -0.298157 0.640503 1445372714 0.384033 0.594360 -0.298157 0.640503 1445372714 0.384033 0.594360 -0.298157 0.640503 1445372714 0.384033 0.594360 -0.298157 0.640503 1445372714 0.389771 0.590393 -0.294739 0.642334 1445372714 0.389771 0.590393 -0.294739 0.642334 1445372714 0.389771 0.590393 -0.294739 0.642334 1445372714 0.389771 0.590393 -0.294739 0.642334 1445372714 0.389771 0.590393 -0.294739 0.642334 1445372714 0.389771 0.590393 -0.294739 0.642334 1445372714 0.393188 0.587219 -0.296082 0.642517 1445372714 0.393188 0.587219 -0.296082 0.642517 1445372714 0.393188 0.587219 -0.296082 0.642517 1445372714 0.393188 0.587219 -0.296082 0.642517 1445372714 0.393188 0.587219 -0.296082 0.642517 1445372714 0.393188 0.587219 -0.296082 0.642517 1445372714 0.392029 0.585693 -0.296692 0.644348 1445372714 0.392029 0.585693 -0.296692 0.644348 1445372714 0.392029 0.585693 -0.296692 0.644348 1445372714 0.392029 0.585693 -0.296692 0.644348 1445372714 0.392029 0.585693 -0.296692 0.644348 1445372714 0.392029 0.585693 -0.296692 0.644348 1445372714 0.391418 0.589478 -0.301697 0.638916 1445372714 0.391418 0.589478 -0.301697 0.638916 1445372714 0.391418 0.589478 -0.301697 0.638916 1445372714 0.391418 0.589478 -0.301697 0.638916 1445372714 0.391418 0.589478 -0.301697 0.638916 1445372714 0.391418 0.589478 -0.301697 0.638916 1445372714 0.395386 0.590759 -0.306641 0.632874 1445372714 0.395386 0.590759 -0.306641 0.632874 1445372714 0.395386 0.590759 -0.306641 0.632874 1445372714 0.395386 0.590759 -0.306641 0.632874 1445372714 0.395386 0.590759 -0.306641 0.632874 1445372714 0.395386 0.590759 -0.306641 0.632874 1445372714 0.395386 0.590759 -0.306641 0.632874 1445372714 0.402161 0.588013 -0.312500 0.628296 1445372714 0.402161 0.588013 -0.312500 0.628296 1445372714 0.402161 0.588013 -0.312500 0.628296 1445372714 0.402161 0.588013 -0.312500 0.628296 1445372714 0.402161 0.588013 -0.312500 0.628296 1445372714 0.402161 0.588013 -0.312500 0.628296 1445372714 0.413879 0.578186 -0.314209 0.628967 1445372714 0.413879 0.578186 -0.314209 0.628967 1445372714 0.413879 0.578186 -0.314209 0.628967 1445372714 0.413879 0.578186 -0.314209 0.628967 1445372714 0.413879 0.578186 -0.314209 0.628967 1445372714 0.413879 0.578186 -0.314209 0.628967 1445372714 0.422791 0.568970 -0.314941 0.631104 1445372714 0.422791 0.568970 -0.314941 0.631104 1445372714 0.422791 0.568970 -0.314941 0.631104 1445372714 0.422791 0.568970 -0.314941 0.631104 1445372714 0.422791 0.568970 -0.314941 0.631104 1445372714 0.422791 0.568970 -0.314941 0.631104 1445372714 0.422791 0.568970 -0.314941 0.631104 1445372714 0.421387 0.568970 -0.317505 0.630676 1445372714 0.421387 0.568970 -0.317505 0.630676 1445372714 0.421387 0.568970 -0.317505 0.630676 1445372714 0.421387 0.568970 -0.317505 0.630676 1445372714 0.421387 0.568970 -0.317505 0.630676 1445372714 0.421387 0.568970 -0.317505 0.630676 1445372714 0.413391 0.577576 -0.321960 0.625916 1445372714 0.413391 0.577576 -0.321960 0.625916 1445372714 0.413391 0.577576 -0.321960 0.625916 1445372714 0.413391 0.577576 -0.321960 0.625916 1445372714 0.413391 0.577576 -0.321960 0.625916 1445372714 0.413391 0.577576 -0.321960 0.625916 1445372714 0.401672 0.586975 -0.319336 0.626160 1445372714 0.401672 0.586975 -0.319336 0.626160 1445372714 0.401672 0.586975 -0.319336 0.626160 1445372714 0.401672 0.586975 -0.319336 0.626160 1445372714 0.401672 0.586975 -0.319336 0.626160 1445372714 0.401672 0.586975 -0.319336 0.626160 1445372714 0.401672 0.586975 -0.319336 0.626160 1445372714 0.392578 0.594788 -0.315063 0.626770 1445372714 0.392578 0.594788 -0.315063 0.626770 1445372714 0.392578 0.594788 -0.315063 0.626770 1445372714 0.392578 0.594788 -0.315063 0.626770 1445372714 0.392578 0.594788 -0.315063 0.626770 1445372714 0.392578 0.594788 -0.315063 0.626770 1445372714 0.390930 0.596924 -0.311218 0.627625 1445372714 0.390930 0.596924 -0.311218 0.627625 1445372714 0.390930 0.596924 -0.311218 0.627625 1445372714 0.390930 0.596924 -0.311218 0.627625 1445372714 0.390930 0.596924 -0.311218 0.627625 1445372714 0.390930 0.596924 -0.311218 0.627625 1445372714 0.390930 0.596924 -0.311218 0.627625 1445372714 0.395935 0.592224 -0.303284 0.632813 1445372714 0.395935 0.592224 -0.303284 0.632813 1445372714 0.395935 0.592224 -0.303284 0.632813 1445372714 0.395935 0.592224 -0.303284 0.632813 1445372714 0.395935 0.592224 -0.303284 0.632813 1445372714 0.395935 0.592224 -0.303284 0.632813 1445372714 0.408142 0.580566 -0.294373 0.640015 1445372714 0.408142 0.580566 -0.294373 0.640015 1445372714 0.408142 0.580566 -0.294373 0.640015 1445372714 0.408142 0.580566 -0.294373 0.640015 1445372714 0.408142 0.580566 -0.294373 0.640015 1445372714 0.408142 0.580566 -0.294373 0.640015 1445372714 0.408142 0.580566 -0.294373 0.640015 1445372714 0.413025 0.574524 -0.292114 0.643372 1445372714 0.413025 0.574524 -0.292114 0.643372 1445372714 0.413025 0.574524 -0.292114 0.643372 1445372714 0.413025 0.574524 -0.292114 0.643372 1445372714 0.413025 0.574524 -0.292114 0.643372 1445372714 0.413025 0.574524 -0.292114 0.643372 1445372715 0.411194 0.575928 -0.296265 0.641357 1445372715 0.411194 0.575928 -0.296265 0.641357 1445372715 0.411194 0.575928 -0.296265 0.641357 1445372715 0.411194 0.575928 -0.296265 0.641357 1445372715 0.411194 0.575928 -0.296265 0.641357 1445372715 0.411194 0.575928 -0.296265 0.641357 1445372715 0.407471 0.583252 -0.302673 0.634094 1445372715 0.407471 0.583252 -0.302673 0.634094 1445372715 0.407471 0.583252 -0.302673 0.634094 1445372715 0.407471 0.583252 -0.302673 0.634094 1445372715 0.407471 0.583252 -0.302673 0.634094 1445372715 0.407471 0.583252 -0.302673 0.634094 1445372715 0.407471 0.583252 -0.302673 0.634094 1445372715 0.408325 0.589294 -0.307068 0.625793 1445372715 0.408325 0.589294 -0.307068 0.625793 1445372715 0.408325 0.589294 -0.307068 0.625793 1445372715 0.408325 0.589294 -0.307068 0.625793 1445372715 0.408325 0.589294 -0.307068 0.625793 1445372715 0.408325 0.589294 -0.307068 0.625793 1445372715 0.416138 0.584839 -0.310181 0.623291 1445372715 0.416138 0.584839 -0.310181 0.623291 1445372715 0.416138 0.584839 -0.310181 0.623291 1445372715 0.416138 0.584839 -0.310181 0.623291 1445372715 0.416138 0.584839 -0.310181 0.623291 1445372715 0.416138 0.584839 -0.310181 0.623291 1445372715 0.429504 0.567688 -0.307678 0.631287 1445372715 0.429504 0.567688 -0.307678 0.631287 1445372715 0.429504 0.567688 -0.307678 0.631287 1445372715 0.429504 0.567688 -0.307678 0.631287 1445372715 0.429504 0.567688 -0.307678 0.631287 1445372715 0.429504 0.567688 -0.307678 0.631287 1445372715 0.429504 0.567688 -0.307678 0.631287 1445372715 0.431702 0.561340 -0.309082 0.634766 1445372715 0.431702 0.561340 -0.309082 0.634766 1445372715 0.431702 0.561340 -0.309082 0.634766 1445372715 0.431702 0.561340 -0.309082 0.634766 1445372715 0.431702 0.561340 -0.309082 0.634766 1445372715 0.431702 0.561340 -0.309082 0.634766 1445372715 0.426392 0.567139 -0.314636 0.630493 1445372715 0.426392 0.567139 -0.314636 0.630493 1445372715 0.426392 0.567139 -0.314636 0.630493 1445372715 0.426392 0.567139 -0.314636 0.630493 1445372715 0.426392 0.567139 -0.314636 0.630493 1445372715 0.426392 0.567139 -0.314636 0.630493 1445372715 0.416809 0.576965 -0.316589 0.626953 1445372715 0.416809 0.576965 -0.316589 0.626953 1445372715 0.416809 0.576965 -0.316589 0.626953 1445372715 0.416809 0.576965 -0.316589 0.626953 1445372715 0.416809 0.576965 -0.316589 0.626953 1445372715 0.416809 0.576965 -0.316589 0.626953 1445372715 0.407715 0.583984 -0.314697 0.627380 1445372715 0.407715 0.583984 -0.314697 0.627380 1445372715 0.407715 0.583984 -0.314697 0.627380 1445372715 0.407715 0.583984 -0.314697 0.627380 1445372715 0.407715 0.583984 -0.314697 0.627380 1445372715 0.407715 0.583984 -0.314697 0.627380 1445372715 0.407715 0.583984 -0.314697 0.627380 1445372715 0.402405 0.587280 -0.310364 0.629883 1445372715 0.402405 0.587280 -0.310364 0.629883 1445372715 0.402405 0.587280 -0.310364 0.629883 1445372715 0.402405 0.587280 -0.310364 0.629883 1445372715 0.402405 0.587280 -0.310364 0.629883 1445372715 0.402405 0.587280 -0.310364 0.629883 1445372715 0.402100 0.586426 -0.304321 0.633850 1445372715 0.402100 0.586426 -0.304321 0.633850 1445372715 0.402100 0.586426 -0.304321 0.633850 1445372715 0.402100 0.586426 -0.304321 0.633850 1445372715 0.402100 0.586426 -0.304321 0.633850 1445372715 0.402100 0.586426 -0.304321 0.633850 1445372715 0.404053 0.583862 -0.297546 0.638123 1445372715 0.404053 0.583862 -0.297546 0.638123 1445372715 0.404053 0.583862 -0.297546 0.638123 1445372715 0.404053 0.583862 -0.297546 0.638123 1445372715 0.404053 0.583862 -0.297546 0.638123 1445372715 0.404053 0.583862 -0.297546 0.638123 1445372715 0.404053 0.583862 -0.297546 0.638123 1445372715 0.409363 0.575928 -0.290344 0.645264 1445372715 0.409363 0.575928 -0.290344 0.645264 1445372715 0.409363 0.575928 -0.290344 0.645264 1445372715 0.409363 0.575928 -0.290344 0.645264 1445372715 0.409363 0.575928 -0.290344 0.645264 1445372715 0.409363 0.575928 -0.290344 0.645264 1445372715 0.408325 0.573730 -0.286743 0.649414 1445372715 0.408325 0.573730 -0.286743 0.649414 1445372715 0.408325 0.573730 -0.286743 0.649414 1445372715 0.408325 0.573730 -0.286743 0.649414 1445372715 0.408325 0.573730 -0.286743 0.649414 1445372715 0.408325 0.573730 -0.286743 0.649414 1445372715 0.408325 0.573730 -0.286743 0.649414 1445372715 0.401733 0.579529 -0.285339 0.649048 1445372715 0.401733 0.579529 -0.285339 0.649048 1445372715 0.401733 0.579529 -0.285339 0.649048 1445372715 0.401733 0.579529 -0.285339 0.649048 1445372715 0.401733 0.579529 -0.285339 0.649048 1445372715 0.401733 0.579529 -0.285339 0.649048 1445372715 0.402893 0.584106 -0.288391 0.642761 1445372715 0.402893 0.584106 -0.288391 0.642761 1445372715 0.402893 0.584106 -0.288391 0.642761 1445372715 0.402893 0.584106 -0.288391 0.642761 1445372715 0.402893 0.584106 -0.288391 0.642761 1445372715 0.402893 0.584106 -0.288391 0.642761 1445372715 0.402893 0.584106 -0.288391 0.642761 1445372715 0.407898 0.586792 -0.296204 0.633606 1445372715 0.407898 0.586792 -0.296204 0.633606 1445372715 0.407898 0.586792 -0.296204 0.633606 1445372715 0.407898 0.586792 -0.296204 0.633606 1445372715 0.407898 0.586792 -0.296204 0.633606 1445372715 0.407898 0.586792 -0.296204 0.633606 1445372715 0.416504 0.580750 -0.301147 0.631287 1445372715 0.416504 0.580750 -0.301147 0.631287 1445372715 0.416504 0.580750 -0.301147 0.631287 1445372715 0.416504 0.580750 -0.301147 0.631287 1445372715 0.416504 0.580750 -0.301147 0.631287 1445372715 0.416504 0.580750 -0.301147 0.631287 1445372715 0.423035 0.572083 -0.302246 0.634338 1445372716 0.423035 0.572083 -0.302246 0.634338 1445372716 0.423035 0.572083 -0.302246 0.634338 1445372716 0.423035 0.572083 -0.302246 0.634338 1445372716 0.423035 0.572083 -0.302246 0.634338 1445372716 0.423035 0.572083 -0.302246 0.634338 1445372716 0.423035 0.572083 -0.302246 0.634338 1445372716 0.425537 0.562561 -0.296692 0.643738 1445372716 0.425537 0.562561 -0.296692 0.643738 1445372716 0.425537 0.562561 -0.296692 0.643738 1445372716 0.425537 0.562561 -0.296692 0.643738 1445372716 0.425537 0.562561 -0.296692 0.643738 1445372716 0.425537 0.562561 -0.296692 0.643738 1445372716 0.415222 0.569885 -0.301025 0.641968 1445372716 0.415222 0.569885 -0.301025 0.641968 1445372716 0.415222 0.569885 -0.301025 0.641968 1445372716 0.415222 0.569885 -0.301025 0.641968 1445372716 0.415222 0.569885 -0.301025 0.641968 1445372716 0.415222 0.569885 -0.301025 0.641968 1445372716 0.403870 0.578491 -0.301758 0.641174 1445372716 0.403870 0.578491 -0.301758 0.641174 1445372716 0.403870 0.578491 -0.301758 0.641174 1445372716 0.403870 0.578491 -0.301758 0.641174 1445372716 0.403870 0.578491 -0.301758 0.641174 1445372716 0.403870 0.578491 -0.301758 0.641174 1445372716 0.403870 0.578491 -0.301758 0.641174 1445372716 0.394775 0.585815 -0.298218 0.641846 1445372716 0.394775 0.585815 -0.298218 0.641846 1445372716 0.394775 0.585815 -0.298218 0.641846 1445372716 0.394775 0.585815 -0.298218 0.641846 1445372716 0.394775 0.585815 -0.298218 0.641846 1445372716 0.391479 0.589417 -0.298218 0.640564 1445372716 0.391479 0.589417 -0.298218 0.640564 1445372716 0.391479 0.589417 -0.298218 0.640564 1445372716 0.391479 0.589417 -0.298218 0.640564 1445372716 0.391479 0.589417 -0.298218 0.640564 1445372716 0.391479 0.589417 -0.298218 0.640564 1445372716 0.392578 0.586975 -0.295715 0.643250 1445372716 0.392578 0.586975 -0.295715 0.643250 1445372716 0.392578 0.586975 -0.295715 0.643250 1445372716 0.392578 0.586975 -0.295715 0.643250 1445372716 0.392578 0.586975 -0.295715 0.643250 1445372716 0.392578 0.586975 -0.295715 0.643250 1445372716 0.392578 0.586975 -0.295715 0.643250 1445372716 0.395630 0.582703 -0.291931 0.647034 1445372716 0.395630 0.582703 -0.291931 0.647034 1445372716 0.395630 0.582703 -0.291931 0.647034 1445372716 0.395630 0.582703 -0.291931 0.647034 1445372716 0.395630 0.582703 -0.291931 0.647034 1445372716 0.395630 0.582703 -0.291931 0.647034 1445372716 0.400146 0.576477 -0.287231 0.651917 1445372716 0.400146 0.576477 -0.287231 0.651917 1445372716 0.400146 0.576477 -0.287231 0.651917 1445372716 0.400146 0.576477 -0.287231 0.651917 1445372716 0.400146 0.576477 -0.287231 0.651917 1445372716 0.400146 0.576477 -0.287231 0.651917 1445372716 0.400146 0.576477 -0.287231 0.651917 1445372716 0.400024 0.574768 -0.285278 0.654358 1445372716 0.400024 0.574768 -0.285278 0.654358 1445372716 0.400024 0.574768 -0.285278 0.654358 1445372716 0.400024 0.574768 -0.285278 0.654358 1445372716 0.400024 0.574768 -0.285278 0.654358 1445372716 0.400024 0.574768 -0.285278 0.654358 1445372716 0.398376 0.578613 -0.287964 0.650818 1445372716 0.398376 0.578613 -0.287964 0.650818 1445372716 0.398376 0.578613 -0.287964 0.650818 1445372716 0.398376 0.578613 -0.287964 0.650818 1445372716 0.398376 0.578613 -0.287964 0.650818 1445372716 0.398376 0.578613 -0.287964 0.650818 1445372716 0.398376 0.578613 -0.287964 0.650818 1445372716 0.399475 0.582703 -0.293213 0.644043 1445372716 0.399475 0.582703 -0.293213 0.644043 1445372716 0.399475 0.582703 -0.293213 0.644043 1445372716 0.399475 0.582703 -0.293213 0.644043 1445372716 0.399475 0.582703 -0.293213 0.644043 1445372716 0.399475 0.582703 -0.293213 0.644043 1445372716 0.402405 0.586365 -0.300537 0.635498 1445372716 0.402405 0.586365 -0.300537 0.635498 1445372716 0.402405 0.586365 -0.300537 0.635498 1445372716 0.402405 0.586365 -0.300537 0.635498 1445372716 0.402405 0.586365 -0.300537 0.635498 1445372716 0.402405 0.586365 -0.300537 0.635498 1445372716 0.410400 0.580627 -0.303345 0.634338 1445372716 0.410400 0.580627 -0.303345 0.634338 1445372716 0.410400 0.580627 -0.303345 0.634338 1445372716 0.410400 0.580627 -0.303345 0.634338 1445372716 0.410400 0.580627 -0.303345 0.634338 1445372716 0.410400 0.580627 -0.303345 0.634338 1445372716 0.415771 0.572021 -0.301025 0.639709 1445372716 0.415771 0.572021 -0.301025 0.639709 1445372716 0.415771 0.572021 -0.301025 0.639709 1445372716 0.415771 0.572021 -0.301025 0.639709 1445372716 0.415771 0.572021 -0.301025 0.639709 1445372716 0.415771 0.572021 -0.301025 0.639709 1445372716 0.415771 0.572021 -0.301025 0.639709 1445372716 0.413940 0.567871 -0.296936 0.646423 1445372716 0.413940 0.567871 -0.296936 0.646423 1445372716 0.413940 0.567871 -0.296936 0.646423 1445372716 0.413940 0.567871 -0.296936 0.646423 1445372716 0.413940 0.567871 -0.296936 0.646423 1445372716 0.413940 0.567871 -0.296936 0.646423 1445372716 0.405579 0.575745 -0.299805 0.643433 1445372716 0.405579 0.575745 -0.299805 0.643433 1445372716 0.405579 0.575745 -0.299805 0.643433 1445372716 0.405579 0.575745 -0.299805 0.643433 1445372716 0.405579 0.575745 -0.299805 0.643433 1445372716 0.405579 0.575745 -0.299805 0.643433 1445372716 0.395325 0.584473 -0.298218 0.642700 1445372716 0.395325 0.584473 -0.298218 0.642700 1445372716 0.395325 0.584473 -0.298218 0.642700 1445372716 0.395325 0.584473 -0.298218 0.642700 1445372716 0.395325 0.584473 -0.298218 0.642700 1445372716 0.395325 0.584473 -0.298218 0.642700 1445372716 0.386108 0.591553 -0.294617 0.643494 1445372716 0.386108 0.591553 -0.294617 0.643494 1445372717 0.386108 0.591553 -0.294617 0.643494 1445372717 0.386108 0.591553 -0.294617 0.643494 1445372717 0.386108 0.591553 -0.294617 0.643494 1445372717 0.386108 0.591553 -0.294617 0.643494 1445372717 0.383118 0.593445 -0.292297 0.644653 1445372717 0.383118 0.593445 -0.292297 0.644653 1445372717 0.383118 0.593445 -0.292297 0.644653 1445372717 0.383118 0.593445 -0.292297 0.644653 1445372717 0.383118 0.593445 -0.292297 0.644653 1445372717 0.383118 0.593445 -0.292297 0.644653 1445372717 0.383118 0.593445 -0.292297 0.644653 1445372717 0.385376 0.591614 -0.289185 0.646362 1445372717 0.385376 0.591614 -0.289185 0.646362 1445372717 0.385376 0.591614 -0.289185 0.646362 1445372717 0.385376 0.591614 -0.289185 0.646362 1445372717 0.385376 0.591614 -0.289185 0.646362 1445372717 0.385376 0.591614 -0.289185 0.646362 1445372717 0.395386 0.582092 -0.283691 0.651428 1445372717 0.395386 0.582092 -0.283691 0.651428 1445372717 0.395386 0.582092 -0.283691 0.651428 1445372717 0.395386 0.582092 -0.283691 0.651428 1445372717 0.395386 0.582092 -0.283691 0.651428 1445372717 0.395386 0.582092 -0.283691 0.651428 1445372717 0.398010 0.579224 -0.284607 0.651917 1445372717 0.398010 0.579224 -0.284607 0.651917 1445372717 0.398010 0.579224 -0.284607 0.651917 1445372717 0.398010 0.579224 -0.284607 0.651917 1445372717 0.398010 0.579224 -0.284607 0.651917 1445372717 0.398010 0.579224 -0.284607 0.651917 1445372717 0.398010 0.579224 -0.284607 0.651917 1445372717 0.397949 0.579346 -0.287781 0.650391 1445372717 0.397949 0.579346 -0.287781 0.650391 1445372717 0.397949 0.579346 -0.287781 0.650391 1445372717 0.397949 0.579346 -0.287781 0.650391 1445372717 0.397949 0.579346 -0.287781 0.650391 1445372717 0.397949 0.579346 -0.287781 0.650391 1445372717 0.396667 0.582886 -0.292297 0.646057 1445372717 0.396667 0.582886 -0.292297 0.646057 1445372717 0.396667 0.582886 -0.292297 0.646057 1445372717 0.396667 0.582886 -0.292297 0.646057 1445372717 0.396667 0.582886 -0.292297 0.646057 1445372717 0.396667 0.582886 -0.292297 0.646057 1445372717 0.399658 0.584167 -0.297241 0.640808 1445372717 0.399658 0.584167 -0.297241 0.640808 1445372717 0.399658 0.584167 -0.297241 0.640808 1445372717 0.399658 0.584167 -0.297241 0.640808 1445372717 0.399658 0.584167 -0.297241 0.640808 1445372717 0.399658 0.584167 -0.297241 0.640808 1445372717 0.402588 0.582458 -0.302185 0.638123 1445372717 0.402588 0.582458 -0.302185 0.638123 1445372717 0.402588 0.582458 -0.302185 0.638123 1445372717 0.402588 0.582458 -0.302185 0.638123 1445372717 0.402588 0.582458 -0.302185 0.638123 1445372717 0.402588 0.582458 -0.302185 0.638123 1445372717 0.409668 0.573669 -0.303223 0.641113 1445372717 0.409668 0.573669 -0.303223 0.641113 1445372717 0.409668 0.573669 -0.303223 0.641113 1445372717 0.409668 0.573669 -0.303223 0.641113 1445372717 0.409668 0.573669 -0.303223 0.641113 1445372717 0.409668 0.573669 -0.303223 0.641113 1445372717 0.409668 0.573669 -0.303223 0.641113 1445372717 0.415100 0.564331 -0.301025 0.646912 1445372717 0.415100 0.564331 -0.301025 0.646912 1445372717 0.415100 0.564331 -0.301025 0.646912 1445372717 0.415100 0.564331 -0.301025 0.646912 1445372717 0.415100 0.564331 -0.301025 0.646912 1445372717 0.415100 0.564331 -0.301025 0.646912 1445372717 0.412598 0.562927 -0.299927 0.650269 1445372717 0.412598 0.562927 -0.299927 0.650269 1445372717 0.412598 0.562927 -0.299927 0.650269 1445372717 0.412598 0.562927 -0.299927 0.650269 1445372717 0.412598 0.562927 -0.299927 0.650269 1445372717 0.412598 0.562927 -0.299927 0.650269 1445372717 0.402893 0.571716 -0.300171 0.648560 1445372717 0.402893 0.571716 -0.300171 0.648560 1445372717 0.402893 0.571716 -0.300171 0.648560 1445372717 0.402893 0.571716 -0.300171 0.648560 1445372717 
0.388611 0.588074 -0.290894 0.646912 1445372719 0.389465 0.590088 -0.290833 0.644592 1445372719 0.389465 0.590088 -0.290833 0.644592 1445372719 0.389465 0.590088 -0.290833 0.644592 1445372719 0.389465 0.590088 -0.290833 0.644592 1445372719 0.389465 0.590088 -0.290833 0.644592 1445372719 0.389465 0.590088 -0.290833 0.644592 1445372719 0.393982 0.589172 -0.294189 0.641113 1445372719 0.393982 0.589172 -0.294189 0.641113 1445372719 0.393982 0.589172 -0.294189 0.641113 1445372719 0.393982 0.589172 -0.294189 0.641113 1445372719 0.393982 0.589172 -0.294189 0.641113 1445372719 0.393982 0.589172 -0.294189 0.641113 1445372719 0.399048 0.587585 -0.299683 0.636902 1445372719 0.399048 0.587585 -0.299683 0.636902 1445372719 0.399048 0.587585 -0.299683 0.636902 1445372719 0.399048 0.587585 -0.299683 0.636902 1445372719 0.399048 0.587585 -0.299683 0.636902 1445372719 0.399048 0.587585 -0.299683 0.636902 1445372719 0.402588 0.583862 -0.301208 0.637329 1445372719 0.402588 0.583862 -0.301208 0.637329 1445372719 0.402588 0.583862 -0.301208 0.637329 1445372719 0.402588 0.583862 -0.301208 0.637329 1445372719 0.402588 0.583862 -0.301208 0.637329 1445372719 0.402588 0.583862 -0.301208 0.637329 1445372719 0.403198 0.580322 -0.296387 0.642456 1445372719 0.403198 0.580322 -0.296387 0.642456 1445372719 0.403198 0.580322 -0.296387 0.642456 1445372719 0.403198 0.580322 -0.296387 0.642456 1445372719 0.403198 0.580322 -0.296387 0.642456 1445372719 0.403198 0.580322 -0.296387 0.642456 1445372719 0.400513 0.578735 -0.290955 0.648010 1445372719 0.400513 0.578735 -0.290955 0.648010 1445372719 0.400513 0.578735 -0.290955 0.648010 1445372719 0.400513 0.578735 -0.290955 0.648010 1445372719 0.400513 0.578735 -0.290955 0.648010 1445372719 0.400513 0.578735 -0.290955 0.648010 1445372719 0.400513 0.578735 -0.290955 0.648010 1445372719 0.398438 0.578247 -0.285278 0.652283 1445372719 0.398438 0.578247 -0.285278 0.652283 1445372719 0.398438 0.578247 -0.285278 0.652283 1445372719 0.398438 0.578247 -0.285278 0.652283 1445372719 0.398438 0.578247 -0.285278 0.652283 1445372720 0.398438 0.578247 -0.285278 0.652283 1445372720 0.395813 0.581360 -0.285828 0.650818 1445372720 0.395813 0.581360 -0.285828 0.650818 1445372720 0.395813 0.581360 -0.285828 0.650818 1445372720 0.395813 0.581360 -0.285828 0.650818 1445372720 0.395813 0.581360 -0.285828 0.650818 1445372720 0.395813 0.581360 -0.285828 0.650818 1445372720 0.392517 0.583374 -0.284790 0.651489 1445372720 0.392517 0.583374 -0.284790 0.651489 1445372720 0.392517 0.583374 -0.284790 0.651489 1445372720 0.392517 0.583374 -0.284790 0.651489 1445372720 0.392517 0.583374 -0.284790 0.651489 1445372720 0.392517 0.583374 -0.284790 0.651489 1445372720 0.386963 0.585999 -0.283203 0.653137 1445372720 0.386963 0.585999 -0.283203 0.653137 1445372720 0.386963 0.585999 -0.283203 0.653137 1445372720 0.386963 0.585999 -0.283203 0.653137 1445372720 0.386963 0.585999 -0.283203 0.653137 1445372720 0.386963 0.585999 -0.283203 0.653137 1445372720 0.386963 0.585999 -0.283203 0.653137 1445372720 0.378967 0.589111 -0.279480 0.656616 1445372720 0.378967 0.589111 -0.279480 0.656616 1445372720 0.378967 0.589111 -0.279480 0.656616 1445372720 0.378967 0.589111 -0.279480 0.656616 1445372720 0.378967 0.589111 -0.279480 0.656616 1445372720 0.378967 0.589111 -0.279480 0.656616 1445372720 0.374634 0.590210 -0.274902 0.660095 1445372720 0.374634 0.590210 -0.274902 0.660095 1445372720 0.374634 0.590210 -0.274902 0.660095 1445372720 0.374634 0.590210 -0.274902 0.660095 1445372720 0.374634 0.590210 -0.274902 0.660095 1445372720 0.374634 0.590210 -0.274902 0.660095 1445372720 0.373230 0.591919 -0.274963 0.659241 1445372720 0.373230 0.591919 -0.274963 0.659241 1445372720 0.373230 0.591919 -0.274963 0.659241 1445372720 0.373230 0.591919 -0.274963 0.659241 1445372720 0.373230 0.591919 -0.274963 0.659241 1445372720 0.373230 0.591919 -0.274963 0.659241 1445372720 0.377747 0.593628 -0.282349 0.651978 1445372720 0.377747 0.593628 -0.282349 0.651978 1445372720 0.377747 0.593628 -0.282349 0.651978 1445372720 0.377747 0.593628 -0.282349 0.651978 1445372720 0.377747 0.593628 -0.282349 0.651978 1445372720 0.377747 0.593628 -0.282349 0.651978 1445372720 0.377747 0.593628 -0.282349 0.651978 1445372720 0.389038 0.592773 -0.294739 0.640564 1445372720 0.389038 0.592773 -0.294739 0.640564 1445372720 0.389038 0.592773 -0.294739 0.640564 1445372720 0.389038 0.592773 -0.294739 0.640564 1445372720 0.389038 0.592773 -0.294739 0.640564 1445372720 0.389038 0.592773 -0.294739 0.640564 1445372720 0.399292 0.590271 -0.305176 0.631653 1445372720 0.399292 0.590271 -0.305176 0.631653 1445372720 0.399292 0.590271 -0.305176 0.631653 1445372720 0.399292 0.590271 -0.305176 0.631653 1445372720 0.399292 0.590271 -0.305176 0.631653 1445372720 0.399292 0.590271 -0.305176 0.631653 1445372720 0.399292 0.590271 -0.305176 0.631653 1445372720 0.406311 0.586487 -0.311584 0.627563 1445372720 0.406311 0.586487 -0.311584 0.627563 1445372720 0.406311 0.586487 -0.311584 0.627563 1445372720 0.406311 0.586487 -0.311584 0.627563 1445372720 0.406311 0.586487 -0.311584 0.627563 1445372720 0.406311 0.586487 -0.311584 0.627563 1445372720 0.408325 0.583374 -0.314697 0.627563 1445372720 0.408325 0.583374 -0.314697 0.627563 1445372720 0.408325 0.583374 -0.314697 0.627563 1445372720 0.408325 0.583374 -0.314697 0.627563 1445372720 0.408325 0.583374 -0.314697 0.627563 1445372720 0.408325 0.583374 -0.314697 0.627563 1445372720 0.410095 0.577759 -0.311707 0.633057 1445372720 0.410095 0.577759 -0.311707 0.633057 1445372720 0.410095 0.577759 -0.311707 0.633057 1445372720 0.410095 0.577759 -0.311707 0.633057 1445372720 0.410095 0.577759 -0.311707 0.633057 1445372720 0.410095 0.577759 -0.311707 0.633057 1445372720 0.408142 0.576843 -0.307739 0.637085 1445372720 0.408142 0.576843 -0.307739 0.637085 1445372720 0.408142 0.576843 -0.307739 0.637085 1445372720 0.408142 0.576843 -0.307739 0.637085 1445372720 0.408142 0.576843 -0.307739 0.637085 1445372720 0.408142 0.576843 -0.307739 0.637085 1445372720 0.408142 0.576843 -0.307739 0.637085 1445372720 0.406555 0.577515 -0.305359 0.638611 1445372720 0.406555 0.577515 -0.305359 0.638611 1445372720 0.406555 0.577515 -0.305359 0.638611 1445372720 0.406555 0.577515 -0.305359 0.638611 1445372720 0.406555 0.577515 -0.305359 0.638611 1445372720 0.406555 0.577515 -0.305359 0.638611 1445372720 0.401611 0.581299 -0.304565 0.638733 1445372720 0.401611 0.581299 -0.304565 0.638733 1445372720 0.401611 0.581299 -0.304565 0.638733 1445372720 0.401611 0.581299 -0.304565 0.638733 1445372720 0.401611 0.581299 -0.304565 0.638733 1445372720 0.401611 0.581299 -0.304565 0.638733 1445372720 0.393921 0.586487 -0.302734 0.639587 1445372720 0.393921 0.586487 -0.302734 0.639587 1445372720 0.393921 0.586487 -0.302734 0.639587 1445372720 0.393921 0.586487 -0.302734 0.639587 1445372720 0.393921 0.586487 -0.302734 0.639587 1445372720 0.393921 0.586487 -0.302734 0.639587 1445372720 0.393921 0.586487 -0.302734 0.639587 1445372720 0.387512 0.587097 -0.293640 0.647217 1445372720 0.387512 0.587097 -0.293640 0.647217 1445372720 0.387512 0.587097 -0.293640 0.647217 1445372720 0.387512 0.587097 -0.293640 0.647217 1445372720 0.387512 0.587097 -0.293640 0.647217 1445372720 0.387512 0.587097 -0.293640 0.647217 1445372720 0.381958 0.587463 -0.281738 0.655396 1445372720 0.381958 0.587463 -0.281738 0.655396 1445372720 0.381958 0.587463 -0.281738 0.655396 1445372720 0.381958 0.587463 -0.281738 0.655396 1445372720 0.381958 0.587463 -0.281738 0.655396 1445372721 0.384583 0.585449 -0.273987 0.658936 1445372721 0.384583 0.585449 -0.273987 0.658936 1445372721 0.384583 0.585449 -0.273987 0.658936 1445372721 0.384583 0.585449 -0.273987 0.658936 1445372721 0.384583 0.585449 -0.273987 0.658936 1445372721 0.384583 0.585449 -0.273987 0.658936 1445372721 0.387695 0.589966 -0.282715 0.649292 1445372721 0.387695 0.589966 -0.282715 0.649292 1445372721 0.387695 0.589966 -0.282715 0.649292 1445372721 0.387695 0.589966 -0.282715 0.649292 1445372721 0.387695 0.589966 -0.282715 0.649292 1445372721 0.387695 0.589966 -0.282715 0.649292 1445372721 0.396973 0.590881 -0.293518 0.638000 1445372721 0.396973 0.590881 -0.293518 0.638000 1445372721 0.396973 0.590881 -0.293518 0.638000 1445372721 0.396973 0.590881 -0.293518 0.638000 1445372721 0.396973 0.590881 -0.293518 0.638000 1445372721 0.396973 0.590881 -0.293518 0.638000 1445372721 0.396973 0.590881 -0.293518 0.638000 1445372721 0.405640 0.591370 -0.304504 0.626831 1445372721 0.405640 0.591370 -0.304504 0.626831 1445372721 0.405640 0.591370 -0.304504 0.626831 1445372721 0.405640 0.591370 -0.304504 0.626831 1445372721 0.405640 0.591370 -0.304504 0.626831 1445372721 0.405640 0.591370 -0.304504 0.626831 1445372721 0.410522 0.589478 -0.312134 0.621704 1445372721 0.410522 0.589478 -0.312134 0.621704 1445372721 0.410522 0.589478 -0.312134 0.621704 1445372721 0.410522 0.589478 -0.312134 0.621704 1445372721 0.410522 0.589478 -0.312134 0.621704 1445372721 0.410522 0.589478 -0.312134 0.621704 1445372721 0.411682 0.586182 -0.316711 0.621704 1445372721 0.411682 0.586182 -0.316711 0.621704 1445372721 0.411682 0.586182 -0.316711 0.621704 1445372721 0.411682 0.586182 -0.316711 0.621704 1445372721 0.411682 0.586182 -0.316711 0.621704 1445372721 0.411682 0.586182 -0.316711 0.621704 1445372721 0.411682 0.586182 -0.316711 0.621704 1445372721 0.412720 0.580627 -0.315063 0.627014 1445372721 0.412720 0.580627 -0.315063 0.627014 1445372721 0.412720 0.580627 -0.315063 0.627014 1445372721 0.412720 0.580627 -0.315063 0.627014 1445372721 0.412720 0.580627 -0.315063 0.627014 1445372721 0.412720 0.580627 -0.315063 0.627014 1445372721 0.412781 0.578186 -0.309143 0.632202 1445372721 0.412781 0.578186 -0.309143 0.632202 1445372721 0.412781 0.578186 -0.309143 0.632202 1445372721 0.412781 0.578186 -0.309143 0.632202 1445372721 0.412781 0.578186 -0.309143 0.632202 1445372721 0.412781 0.578186 -0.309143 0.632202 1445372721 0.412781 0.578186 -0.309143 0.632202 1445372721 0.413208 0.576599 -0.309265 0.633240 1445372721 0.413208 0.576599 -0.309265 0.633240 1445372721 0.413208 0.576599 -0.309265 0.633240 1445372721 0.413208 0.576599 -0.309265 0.633240 1445372721 0.413208 0.576599 -0.309265 0.633240 1445372721 0.413208 0.576599 -0.309265 0.633240 1445372721 0.406860 0.581543 -0.311279 0.631958 1445372721 0.406860 0.581543 -0.311279 0.631958 1445372721 0.406860 0.581543 -0.311279 0.631958 1445372721 0.406860 0.581543 -0.311279 0.631958 1445372721 0.406860 0.581543 -0.311279 0.631958 1445372721 0.406860 0.581543 -0.311279 0.631958 1445372721 0.396973 0.590515 -0.313599 0.628723 1445372721 0.396973 0.590515 -0.313599 0.628723 1445372721 0.396973 0.590515 -0.313599 0.628723 1445372721 0.396973 0.590515 -0.313599 0.628723 1445372721 0.396973 0.590515 -0.313599 0.628723 1445372721 0.396973 0.590515 -0.313599 0.628723 1445372721 0.396973 0.590515 -0.313599 0.628723 1445372721 0.387634 0.597229 -0.309875 0.630005 1445372721 0.387634 0.597229 -0.309875 0.630005 1445372721 0.387634 0.597229 -0.309875 0.630005 1445372721 0.387634 0.597229 -0.309875 0.630005 1445372721 0.387634 0.597229 -0.309875 0.630005 1445372721 0.387634 0.597229 -0.309875 0.630005 1445372721 0.379944 0.601318 -0.299805 0.635681 1445372721 0.379944 0.601318 -0.299805 0.635681 1445372721 0.379944 0.601318 -0.299805 0.635681 1445372721 0.379944 0.601318 -0.299805 0.635681 1445372721 0.379944 0.601318 -0.299805 0.635681 1445372721 0.379944 0.601318 -0.299805 0.635681 1445372721 0.377075 0.603577 -0.290894 0.639343 1445372721 0.377075 0.603577 -0.290894 0.639343 1445372721 0.377075 0.603577 -0.290894 0.639343 1445372721 0.377075 0.603577 -0.290894 0.639343 1445372721 0.377075 0.603577 -0.290894 0.639343 1445372721 0.377075 0.603577 -0.290894 0.639343 1445372721 0.380737 0.604614 -0.293457 0.635071 1445372721 0.380737 0.604614 -0.293457 0.635071 1445372721 0.380737 0.604614 -0.293457 0.635071 1445372721 0.380737 0.604614 -0.293457 0.635071 1445372721 0.380737 0.604614 -0.293457 0.635071 1445372721 0.380737 0.604614 -0.293457 0.635071 1445372721 0.380737 0.604614 -0.293457 0.635071 1445372721 0.386658 0.604004 -0.302673 0.627686 1445372721 0.386658 0.604004 -0.302673 0.627686 1445372721 0.386658 0.604004 -0.302673 0.627686 1445372721 0.386658 0.604004 -0.302673 0.627686 1445372721 0.386658 0.604004 -0.302673 0.627686 1445372721 0.386658 0.604004 -0.302673 0.627686 1445372721 0.394226 0.602844 -0.312866 0.619019 1445372721 0.394226 0.602844 -0.312866 0.619019 1445372721 0.394226 0.602844 -0.312866 0.619019 1445372721 0.394226 0.602844 -0.312866 0.619019 1445372721 0.394226 0.602844 -0.312866 0.619019 1445372721 0.394226 0.602844 -0.312866 0.619019 1445372721 0.400818 0.599365 -0.319275 0.614868 1445372721 0.400818 0.599365 -0.319275 0.614868 1445372721 0.400818 0.599365 -0.319275 0.614868 1445372721 0.400818 0.599365 -0.319275 0.614868 1445372721 0.400818 0.599365 -0.319275 0.614868 1445372721 0.400818 0.599365 -0.319275 0.614868 1445372721 0.400818 0.599365 -0.319275 0.614868 1445372722 0.405884 0.593567 -0.322021 0.615784 1445372722 0.405884 0.593567 -0.322021 0.615784 1445372722 0.405884 0.593567 -0.322021 0.615784 1445372722 0.405884 0.593567 -0.322021 0.615784 1445372722 0.405884 0.593567 -0.322021 0.615784 1445372722 0.405884 0.593567 -0.322021 0.615784 1445372722 0.411255 0.585327 -0.319397 0.621399 1445372722 0.411255 0.585327 -0.319397 0.621399 1445372722 0.411255 0.585327 -0.319397 0.621399 1445372722 0.411255 0.585327 -0.319397 0.621399 1445372722 0.411255 0.585327 -0.319397 0.621399 1445372722 0.411255 0.585327 -0.319397 0.621399 1445372722 0.420227 0.572449 -0.310669 0.631775 1445372722 0.420227 0.572449 -0.310669 0.631775 1445372722 0.420227 0.572449 -0.310669 0.631775 1445372722 0.420227 0.572449 -0.310669 0.631775 1445372722 0.420227 0.572449 -0.310669 0.631775 1445372722 0.420227 0.572449 -0.310669 0.631775 1445372722 0.420227 0.572449 -0.310669 0.631775 1445372722 0.418518 0.570251 -0.305725 0.637268 1445372722 0.418518 0.570251 -0.305725 0.637268 1445372722 0.418518 0.570251 -0.305725 0.637268 1445372722 0.418518 0.570251 -0.305725 0.637268 1445372722 0.418518 0.570251 -0.305725 0.637268 1445372722 0.418518 0.570251 -0.305725 0.637268 1445372722 0.414490 0.573242 -0.303711 0.638184 1445372722 0.414490 0.573242 -0.303711 0.638184 1445372722 0.414490 0.573242 -0.303711 0.638184 1445372722 0.414490 0.573242 -0.303711 0.638184 1445372722 0.414490 0.573242 -0.303711 0.638184 1445372722 0.408569 0.580566 -0.302734 0.635864 1445372722 0.408569 0.580566 -0.302734 0.635864 1445372722 0.408569 0.580566 -0.302734 0.635864 1445372722 0.408569 0.580566 -0.302734 0.635864 1445372722 0.408569 0.580566 -0.302734 0.635864 1445372722 0.408569 0.580566 -0.302734 0.635864 1445372722 0.408569 0.580566 -0.302734 0.635864 1445372722 0.403015 0.585144 -0.299927 0.636475 1445372722 0.403015 0.585144 -0.299927 0.636475 1445372722 0.403015 0.585144 -0.299927 0.636475 1445372722 0.403015 0.585144 -0.299927 0.636475 1445372722 0.403015 0.585144 -0.299927 0.636475 1445372722 0.403015 0.585144 -0.299927 0.636475 1445372722 0.400391 0.585205 -0.294006 0.640869 1445372722 0.400391 0.585205 -0.294006 0.640869 1445372722 0.400391 0.585205 -0.294006 0.640869 1445372722 0.400391 0.585205 -0.294006 0.640869 1445372722 0.400391 0.585205 -0.294006 0.640869 1445372722 0.400391 0.585205 -0.294006 0.640869 1445372722 0.400391 0.581665 -0.286194 0.647583 1445372722 0.400391 0.581665 -0.286194 0.647583 1445372722 0.400391 0.581665 -0.286194 0.647583 1445372722 0.400391 0.581665 -0.286194 0.647583 1445372722 0.400391 0.581665 -0.286194 0.647583 1445372722 0.400391 0.581665 -0.286194 0.647583 1445372722 0.398682 0.580078 -0.278931 0.653198 1445372722 0.398682 0.580078 -0.278931 0.653198 1445372722 0.398682 0.580078 -0.278931 0.653198 1445372722 0.398682 0.580078 -0.278931 0.653198 1445372722 0.398682 0.580078 -0.278931 0.653198 1445372722 0.398682 0.580078 -0.278931 0.653198 1445372722 0.398682 0.580078 -0.278931 0.653198 1445372722 0.396118 0.585022 -0.282104 0.648987 1445372722 0.396118 0.585022 -0.282104 0.648987 1445372722 0.396118 0.585022 -0.282104 0.648987 1445372722 0.396118 0.585022 -0.282104 0.648987 1445372722 0.396118 0.585022 -0.282104 0.648987 1445372722 0.396118 0.585022 -0.282104 0.648987 1445372722 0.398193 0.587708 -0.293396 0.640198 1445372722 0.398193 0.587708 -0.293396 0.640198 1445372722 0.398193 0.587708 -0.293396 0.640198 1445372722 0.398193 0.587708 -0.293396 0.640198 1445372722 0.398193 0.587708 -0.293396 0.640198 1445372722 0.398193 0.587708 -0.293396 0.640198 1445372722 0.403259 0.590332 -0.307800 0.627747 1445372722 0.403259 0.590332 -0.307800 0.627747 1445372722 0.403259 0.590332 -0.307800 0.627747 1445372722 0.403259 0.590332 -0.307800 0.627747 1445372722 0.403259 0.590332 -0.307800 0.627747 1445372722 0.403259 0.590332 -0.307800 0.627747 1445372722 0.403259 0.590332 -0.307800 0.627747 1445372722 0.410461 0.587219 -0.317566 0.621094 1445372722 0.410461 0.587219 -0.317566 0.621094 1445372722 0.410461 0.587219 -0.317566 0.621094 1445372722 0.410461 0.587219 -0.317566 0.621094 1445372722 0.410461 0.587219 -0.317566 0.621094 1445372722 0.410461 0.587219 -0.317566 0.621094 1445372722 0.412720 0.582642 -0.322266 0.621460 1445372722 0.412720 0.582642 -0.322266 0.621460 1445372722 0.412720 0.582642 -0.322266 0.621460 1445372722 0.412720 0.582642 -0.322266 0.621460 1445372722 0.412720 0.582642 -0.322266 0.621460 1445372722 0.412720 0.582642 -0.322266 0.621460 1445372722 0.412964 0.577332 -0.322266 0.626282 1445372722 0.412964 0.577332 -0.322266 0.626282 1445372722 0.412964 0.577332 -0.322266 0.626282 1445372722 0.412964 0.577332 -0.322266 0.626282 1445372722 0.412964 0.577332 -0.322266 0.626282 1445372722 0.412964 0.577332 -0.322266 0.626282 1445372722 0.412964 0.577332 -0.322266 0.626282 1445372722 0.413330 0.570801 -0.315125 0.635559 1445372722 0.413330 0.570801 -0.315125 0.635559 1445372722 0.413330 0.570801 -0.315125 0.635559 1445372722 0.413330 0.570801 -0.315125 0.635559 1445372722 0.413330 0.570801 -0.315125 0.635559 1445372722 0.413330 0.570801 -0.315125 0.635559 1445372722 0.408264 0.572937 -0.310547 0.639160 1445372722 0.408264 0.572937 -0.310547 0.639160 1445372722 0.408264 0.572937 -0.310547 0.639160 1445372722 0.408264 0.572937 -0.310547 0.639160 1445372722 0.408264 0.572937 -0.310547 0.639160 1445372722 0.408264 0.572937 -0.310547 0.639160 1445372722 0.408264 0.572937 -0.310547 0.639160 1445372722 0.401978 0.577637 -0.308899 0.639709 1445372723 0.401978 0.577637 -0.308899 0.639709 1445372723 0.401978 0.577637 -0.308899 0.639709 1445372723 0.401978 0.577637 -0.308899 0.639709 1445372723 0.401978 0.577637 -0.308899 0.639709 1445372723 0.401978 0.577637 -0.308899 0.639709 1445372723 0.392822 0.585327 -0.307434 0.639160 1445372723 0.392822 0.585327 -0.307434 0.639160 1445372723 0.392822 0.585327 -0.307434 0.639160 1445372723 0.392822 0.585327 -0.307434 0.639160 1445372723 0.392822 0.585327 -0.307434 0.639160 1445372723 0.392822 0.585327 -0.307434 0.639160 1445372723 0.392822 0.585327 -0.307434 0.639160 1445372723 0.381836 0.593933 -0.303772 0.639648 1445372723 0.381836 0.593933 -0.303772 0.639648 1445372723 0.381836 0.593933 -0.303772 0.639648 1445372723 0.381836 0.593933 -0.303772 0.639648 1445372723 0.381836 0.593933 -0.303772 0.639648 1445372723 0.381836 0.593933 -0.303772 0.639648 1445372723 0.376587 0.594543 -0.292542 0.647278 1445372723 0.376587 0.594543 -0.292542 0.647278 1445372723 0.376587 0.594543 -0.292542 0.647278 1445372723 0.376587 0.594543 -0.292542 0.647278 1445372723 0.376587 0.594543 -0.292542 0.647278 1445372723 0.376587 0.594543 -0.292542 0.647278 1445372723 0.373474 0.592407 -0.280151 0.656494 1445372723 0.373474 0.592407 -0.280151 0.656494 1445372723 0.373474 0.592407 -0.280151 0.656494 1445372723 0.373474 0.592407 -0.280151 0.656494 1445372723 0.373474 0.592407 -0.280151 0.656494 1445372723 0.373474 0.592407 -0.280151 0.656494 1445372723 0.372925 0.590942 -0.269714 0.662476 1445372723 0.372925 0.590942 -0.269714 0.662476 1445372723 0.372925 0.590942 -0.269714 0.662476 1445372723 0.372925 0.590942 -0.269714 0.662476 1445372723 0.372925 0.590942 -0.269714 0.662476 1445372723 0.372925 0.590942 -0.269714 0.662476 1445372723 0.372925 0.590942 -0.269714 0.662476 1445372723 0.374023 0.596375 -0.274414 0.655029 1445372723 0.374023 0.596375 -0.274414 0.655029 1445372723 0.374023 0.596375 -0.274414 0.655029 1445372723 0.374023 0.596375 -0.274414 0.655029 1445372723 0.374023 0.596375 -0.274414 0.655029 1445372723 0.374023 0.596375 -0.274414 0.655029 1445372723 0.381226 0.596741 -0.282776 0.646973 1445372723 0.381226 0.596741 -0.282776 0.646973 1445372723 0.381226 0.596741 -0.282776 0.646973 1445372723 0.381226 0.596741 -0.282776 0.646973 1445372723 0.381226 0.596741 -0.282776 0.646973 1445372723 0.381226 0.596741 -0.282776 0.646973 1445372723 0.389648 0.596924 -0.293396 0.636902 1445372723 0.389648 0.596924 -0.293396 0.636902 1445372723 0.389648 0.596924 -0.293396 0.636902 1445372723 0.389648 0.596924 -0.293396 0.636902 1445372723 0.389648 0.596924 -0.293396 0.636902 1445372723 0.389648 0.596924 -0.293396 0.636902 1445372723 0.398132 0.592468 -0.301270 0.632141 1445372723 0.398132 0.592468 -0.301270 0.632141 1445372723 0.398132 0.592468 -0.301270 0.632141 1445372723 0.398132 0.592468 -0.301270 0.632141 1445372723 0.398132 0.592468 -0.301270 0.632141 1445372723 0.398132 0.592468 -0.301270 0.632141 1445372723 0.398132 0.592468 -0.301270 0.632141 1445372723 0.401917 0.588013 -0.307983 0.630676 1445372723 0.401917 0.588013 -0.307983 0.630676 1445372723 0.401917 0.588013 -0.307983 0.630676 1445372723 0.401917 0.588013 -0.307983 0.630676 1445372723 0.401917 0.588013 -0.307983 0.630676 1445372723 0.401917 0.588013 -0.307983 0.630676 1445372723 0.404602 0.582397 -0.311401 0.632446 1445372723 0.404602 0.582397 -0.311401 0.632446 1445372723 0.404602 0.582397 -0.311401 0.632446 1445372723 0.404602 0.582397 -0.311401 0.632446 1445372723 0.404602 0.582397 -0.311401 0.632446 1445372723 0.404602 0.582397 -0.311401 0.632446 1445372723 0.404602 0.582397 -0.311401 0.632446 1445372723 0.410400 0.573425 -0.307129 0.639038 1445372723 0.410400 0.573425 -0.307129 0.639038 1445372723 0.410400 0.573425 -0.307129 0.639038 1445372723 0.410400 0.573425 -0.307129 0.639038 1445372723 0.410400 0.573425 -0.307129 0.639038 1445372723 0.410400 0.573425 -0.307129 0.639038 1445372723 0.413513 0.565857 -0.297852 0.648071 1445372723 0.413513 0.565857 -0.297852 0.648071 1445372723 0.413513 0.565857 -0.297852 0.648071 1445372723 0.413513 0.565857 -0.297852 0.648071 1445372723 0.413513 0.565857 -0.297852 0.648071 1445372723 0.413513 0.565857 -0.297852 0.648071 1445372723 0.408508 0.569031 -0.294922 0.649841 1445372723 0.408508 0.569031 -0.294922 0.649841 1445372723 0.408508 0.569031 -0.294922 0.649841 1445372723 0.408508 0.569031 -0.294922 0.649841 1445372723 0.408508 0.569031 -0.294922 0.649841 1445372723 0.408508 0.569031 -0.294922 0.649841 1445372723 0.404846 0.575195 -0.293152 0.647461 1445372723 0.404846 0.575195 -0.293152 0.647461 1445372723 0.404846 0.575195 -0.293152 0.647461 1445372723 0.404846 0.575195 -0.293152 0.647461 1445372723 0.404846 0.575195 -0.293152 0.647461 1445372723 0.404846 0.575195 -0.293152 0.647461 1445372723 0.400635 0.581665 -0.289917 0.645813 1445372723 0.400635 0.581665 -0.289917 0.645813 1445372723 0.400635 0.581665 -0.289917 0.645813 1445372723 0.400635 0.581665 -0.289917 0.645813 1445372723 0.400635 0.581665 -0.289917 0.645813 1445372723 0.400635 0.581665 -0.289917 0.645813 1445372723 0.394653 0.587402 -0.286621 0.645752 1445372723 0.394653 0.587402 -0.286621 0.645752 1445372723 0.394653 0.587402 -0.286621 0.645752 1445372723 0.394653 0.587402 -0.286621 0.645752 1445372723 0.394653 0.587402 -0.286621 0.645752 1445372723 0.388733 0.588684 -0.281616 0.650330 1445372723 0.388733 0.588684 -0.281616 0.650330 1445372723 0.388733 0.588684 -0.281616 0.650330 1445372723 0.388733 0.588684 -0.281616 0.650330 1445372724 0.388733 0.588684 -0.281616 0.650330 1445372724 0.382935 0.588928 -0.275696 0.656067 1445372724 0.382935 0.588928 -0.275696 0.656067 1445372724 0.382935 0.588928 -0.275696 0.656067 1445372724 0.382935 0.588928 -0.275696 0.656067 1445372724 0.382935 0.588928 -0.275696 0.656067 1445372724 0.382935 0.588928 -0.275696 0.656067 1445372724 0.382080 0.591187 -0.273376 0.655518 1445372724 0.382080 0.591187 -0.273376 0.655518 1445372724 0.382080 0.591187 -0.273376 0.655518 1445372724 0.382080 0.591187 -0.273376 0.655518 1445372724 0.382080 0.591187 -0.273376 0.655518 1445372724 0.382080 0.591187 -0.273376 0.655518 1445372724 0.388916 0.594727 -0.279236 0.645752 1445372724 0.388916 0.594727 -0.279236 0.645752 1445372724 0.388916 0.594727 -0.279236 0.645752 1445372724 0.388916 0.594727 -0.279236 0.645752 1445372724 0.388916 0.594727 -0.279236 0.645752 1445372724 0.388916 0.594727 -0.279236 0.645752 1445372724 0.388916 0.594727 -0.279236 0.645752 1445372724 0.398560 0.595642 -0.289307 0.634460 1445372724 0.398560 0.595642 -0.289307 0.634460 1445372724 0.398560 0.595642 -0.289307 0.634460 1445372724 0.398560 0.595642 -0.289307 0.634460 1445372724 0.398560 0.595642 -0.289307 0.634460 1445372724 0.398560 0.595642 -0.289307 0.634460 1445372724 0.410461 0.588928 -0.298523 0.628906 1445372724 0.410461 0.588928 -0.298523 0.628906 1445372724 0.410461 0.588928 -0.298523 0.628906 1445372724 0.410461 0.588928 -0.298523 0.628906 1445372724 0.410461 0.588928 -0.298523 0.628906 1445372724 0.410461 0.588928 -0.298523 0.628906 1445372724 0.419495 0.582275 -0.306763 0.625122 1445372724 0.419495 0.582275 -0.306763 0.625122 1445372724 0.419495 0.582275 -0.306763 0.625122 1445372724 0.419495 0.582275 -0.306763 0.625122 1445372724 0.419495 0.582275 -0.306763 0.625122 1445372724 0.419495 0.582275 -0.306763 0.625122 1445372724 0.419495 0.582275 -0.306763 0.625122 1445372724 0.425171 0.574524 -0.312256 0.625732 1445372724 0.425171 0.574524 -0.312256 0.625732 1445372724 0.425171 0.574524 -0.312256 0.625732 1445372724 0.425171 0.574524 -0.312256 0.625732 1445372724 0.425171 0.574524 -0.312256 0.625732 1445372724 0.425171 0.574524 -0.312256 0.625732 1445372724 0.429993 0.564758 -0.314453 0.630188 1445372724 0.429993 0.564758 -0.314453 0.630188 1445372724 0.429993 0.564758 -0.314453 0.630188 1445372724 0.429993 0.564758 -0.314453 0.630188 1445372724 0.429993 0.564758 -0.314453 0.630188 1445372724 0.429993 0.564758 -0.314453 0.630188 1445372724 0.429993 0.564758 -0.314453 0.630188 1445372724 0.434143 0.556580 -0.313782 0.634949 1445372724 0.434143 0.556580 -0.313782 0.634949 1445372724 0.434143 0.556580 -0.313782 0.634949 1445372724 0.434143 0.556580 -0.313782 0.634949 1445372724 0.434143 0.556580 -0.313782 0.634949 1445372724 0.434143 0.556580 -0.313782 0.634949 1445372724 0.429810 0.556580 -0.310913 0.639343 1445372724 0.429810 0.556580 -0.310913 0.639343 1445372724 0.429810 0.556580 -0.310913 0.639343 1445372724 0.429810 0.556580 -0.310913 0.639343 1445372724 0.429810 0.556580 -0.310913 0.639343 1445372724 0.429810 0.556580 -0.310913 0.639343 1445372724 0.424500 0.561035 -0.306213 0.641235 1445372724 0.424500 0.561035 -0.306213 0.641235 1445372724 0.424500 0.561035 -0.306213 0.641235 1445372724 0.424500 0.561035 -0.306213 0.641235 1445372724 0.424500 0.561035 -0.306213 0.641235 1445372724 0.424500 0.561035 -0.306213 0.641235 1445372724 0.424500 0.561035 -0.306213 0.641235 1445372724 0.416870 0.570496 -0.306030 0.638000 1445372724 0.416870 0.570496 -0.306030 0.638000 1445372724 0.416870 0.570496 -0.306030 0.638000 1445372724 0.416870 0.570496 -0.306030 0.638000 1445372724 0.416870 0.570496 -0.306030 0.638000 1445372724 0.416870 0.570496 -0.306030 0.638000 1445372724 0.406921 0.580078 -0.303833 0.636780 1445372724 0.406921 0.580078 -0.303833 0.636780 1445372724 0.406921 0.580078 -0.303833 0.636780 1445372724 0.406921 0.580078 -0.303833 0.636780 1445372724 0.406921 0.580078 -0.303833 0.636780 1445372724 0.406921 0.580078 -0.303833 0.636780 1445372724 0.394531 0.589172 -0.300964 0.637573 1445372724 0.394531 0.589172 -0.300964 0.637573 1445372724 0.394531 0.589172 -0.300964 0.637573 1445372724 0.394531 0.589172 -0.300964 0.637573 1445372724 0.394531 0.589172 -0.300964 0.637573 1445372724 0.394531 0.589172 -0.300964 0.637573 1445372724 0.394531 0.589172 -0.300964 0.637573 1445372724 0.384583 0.591431 -0.289734 0.646729 1445372724 0.384583 0.591431 -0.289734 0.646729 1445372724 0.384583 0.591431 -0.289734 0.646729 1445372724 0.384583 0.591431 -0.289734 0.646729 1445372724 0.384583 0.591431 -0.289734 0.646729 1445372724 0.384583 0.591431 -0.289734 0.646729 1445372724 0.377136 0.592407 -0.279236 0.654785 1445372724 0.377136 0.592407 -0.279236 0.654785 1445372724 0.377136 0.592407 -0.279236 0.654785 1445372724 0.377136 0.592407 -0.279236 0.654785 1445372724 0.377136 0.592407 -0.279236 0.654785 1445372724 0.377136 0.592407 -0.279236 0.654785 1445372724 0.377136 0.592407 -0.279236 0.654785 1445372724 0.380188 0.594238 -0.276245 0.652649 1445372724 0.380188 0.594238 -0.276245 0.652649 1445372724 0.380188 0.594238 -0.276245 0.652649 1445372724 0.380188 0.594238 -0.276245 0.652649 1445372724 0.380188 0.594238 -0.276245 0.652649 1445372724 0.380188 0.594238 -0.276245 0.652649 1445372724 0.387817 0.594360 -0.282898 0.645142 1445372724 0.387817 0.594360 -0.282898 0.645142 1445372724 0.387817 0.594360 -0.282898 0.645142 1445372724 0.387817 0.594360 -0.282898 0.645142 1445372724 0.387817 0.594360 -0.282898 0.645142 1445372725 0.387817 0.594360 -0.282898 0.645142 1445372725 0.395508 0.592712 -0.291199 0.638306 1445372725 0.395508 0.592712 -0.291199 0.638306 1445372725 0.395508 0.592712 -0.291199 0.638306 1445372725 0.395508 0.592712 -0.291199 0.638306 1445372725 0.395508 0.592712 -0.291199 0.638306 1445372725 0.395508 0.592712 -0.291199 0.638306 1445372725 
0.376709 0.588013 -0.280212 0.658569 1445372727 0.376709 0.588013 -0.280212 0.658569 1445372727 0.376709 0.588013 -0.280212 0.658569 1445372727 0.376709 0.588013 -0.280212 0.658569 1445372727 0.367188 0.596619 -0.275635 0.658142 1445372727 0.367188 0.596619 -0.275635 0.658142 1445372727 0.367188 0.596619 -0.275635 0.658142 1445372727 0.367188 0.596619 -0.275635 0.658142 1445372727 0.367188 0.596619 -0.275635 0.658142 1445372727 0.367188 0.596619 -0.275635 0.658142 1445372727 0.361511 0.603271 -0.274292 0.655823 1445372727 0.361511 0.603271 -0.274292 0.655823 1445372727 0.361511 0.603271 -0.274292 0.655823 1445372727 0.361511 0.603271 -0.274292 0.655823 1445372727 0.361511 0.603271 -0.274292 0.655823 1445372727 0.361511 0.603271 -0.274292 0.655823 1445372727 0.353455 0.610962 -0.275513 0.652527 1445372727 0.353455 0.610962 -0.275513 0.652527 1445372727 0.353455 0.610962 -0.275513 0.652527 1445372727 0.353455 0.610962 -0.275513 0.652527 1445372727 0.353455 0.610962 -0.275513 0.652527 1445372727 0.353455 0.610962 -0.275513 0.652527 1445372727 0.363770 0.599060 -0.266113 0.661743 1445372727 0.363770 0.599060 -0.266113 0.661743 1445372727 0.363770 0.599060 -0.266113 0.661743 1445372727 0.363770 0.599060 -0.266113 0.661743 1445372727 0.363770 0.599060 -0.266113 0.661743 1445372727 0.363770 0.599060 -0.266113 0.661743 1445372727 0.372437 0.591919 -0.265259 0.663696 1445372727 0.372437 0.591919 -0.265259 0.663696 1445372727 0.372437 0.591919 -0.265259 0.663696 1445372727 0.372437 0.591919 -0.265259 0.663696 1445372727 0.372437 0.591919 -0.265259 0.663696 1445372727 0.372437 0.591919 -0.265259 0.663696 1445372727 0.375671 0.591492 -0.270325 0.660217 1445372727 0.375671 0.591492 -0.270325 0.660217 1445372727 0.375671 0.591492 -0.270325 0.660217 1445372727 0.375671 0.591492 -0.270325 0.660217 1445372727 0.375671 0.591492 -0.270325 0.660217 1445372727 0.375671 0.591492 -0.270325 0.660217 1445372727 0.375671 0.591492 -0.270325 0.660217 1445372727 0.381531 0.593201 -0.276672 0.652588 1445372727 0.381531 0.593201 -0.276672 0.652588 1445372727 0.381531 0.593201 -0.276672 0.652588 1445372727 0.381531 0.593201 -0.276672 0.652588 1445372727 0.381531 0.593201 -0.276672 0.652588 1445372727 0.388306 0.597717 -0.289001 0.638977 1445372727 0.388306 0.597717 -0.289001 0.638977 1445372727 0.388306 0.597717 -0.289001 0.638977 1445372727 0.388306 0.597717 -0.289001 0.638977 1445372727 0.388306 0.597717 -0.289001 0.638977 1445372727 0.388306 0.597717 -0.289001 0.638977 1445372727 0.388306 0.597717 -0.289001 0.638977 1445372727 0.399658 0.588379 -0.293030 0.638855 1445372727 0.399658 0.588379 -0.293030 0.638855 1445372727 0.399658 0.588379 -0.293030 0.638855 1445372727 0.399658 0.588379 -0.293030 0.638855 1445372727 0.399658 0.588379 -0.293030 0.638855 1445372727 0.409302 0.575867 -0.291138 0.645020 1445372727 0.409302 0.575867 -0.291138 0.645020 1445372727 0.409302 0.575867 -0.291138 0.645020 1445372727 0.409302 0.575867 -0.291138 0.645020 1445372727 0.409302 0.575867 -0.291138 0.645020 1445372727 0.409302 0.575867 -0.291138 0.645020 1445372727 0.409302 0.575867 -0.291138 0.645020 1445372727 0.408936 0.573425 -0.293396 0.646301 1445372727 0.408936 0.573425 -0.293396 0.646301 1445372727 0.408936 0.573425 -0.293396 0.646301 1445372727 0.408936 0.573425 -0.293396 0.646301 1445372727 0.408936 0.573425 -0.293396 0.646301 1445372727 0.398193 0.581604 -0.293640 0.645630 1445372727 0.398193 0.581604 -0.293640 0.645630 1445372727 0.398193 0.581604 -0.293640 0.645630 1445372727 0.398193 0.581604 -0.293640 0.645630 1445372727 0.398193 0.581604 -0.293640 0.645630 1445372727 0.398193 0.581604 -0.293640 0.645630 1445372727 0.386902 0.591431 -0.290039 0.645203 1445372727 0.386902 0.591431 -0.290039 0.645203 1445372727 0.386902 0.591431 -0.290039 0.645203 1445372727 0.386902 0.591431 -0.290039 0.645203 1445372727 0.386902 0.591431 -0.290039 0.645203 1445372727 0.386902 0.591431 -0.290039 0.645203 1445372727 0.381958 0.596252 -0.285706 0.645630 1445372727 0.381958 0.596252 -0.285706 0.645630 1445372727 0.381958 0.596252 -0.285706 0.645630 1445372727 0.381958 0.596252 -0.285706 0.645630 1445372727 0.381958 0.596252 -0.285706 0.645630 1445372727 0.381958 0.596252 -0.285706 0.645630 1445372727 0.384033 0.596130 -0.283691 0.645447 1445372727 0.384033 0.596130 -0.283691 0.645447 1445372727 0.384033 0.596130 -0.283691 0.645447 1445372727 0.384033 0.596130 -0.283691 0.645447 1445372727 0.384033 0.596130 -0.283691 0.645447 1445372727 0.384033 0.596130 -0.283691 0.645447 1445372727 0.384033 0.596130 -0.283691 0.645447 1445372727 0.387268 0.593140 -0.281921 0.647034 1445372727 0.387268 0.593140 -0.281921 0.647034 1445372727 0.387268 0.593140 -0.281921 0.647034 1445372727 0.387268 0.593140 -0.281921 0.647034 1445372727 0.387268 0.593140 -0.281921 0.647034 1445372727 0.387268 0.593140 -0.281921 0.647034 1445372727 0.396118 0.581665 -0.274841 0.655090 1445372728 0.396118 0.581665 -0.274841 0.655090 1445372728 0.396118 0.581665 -0.274841 0.655090 1445372728 0.396118 0.581665 -0.274841 0.655090 1445372728 0.396118 0.581665 -0.274841 0.655090 1445372728 0.400452 0.574829 -0.275146 0.658325 1445372728 0.400452 0.574829 -0.275146 0.658325 1445372728 0.400452 0.574829 -0.275146 0.658325 1445372728 0.400452 0.574829 -0.275146 0.658325 1445372728 0.400452 0.574829 -0.275146 0.658325 1445372728 0.400452 0.574829 -0.275146 0.658325 1445372728 0.398865 0.577759 -0.281799 0.653931 1445372728 0.398865 0.577759 -0.281799 0.653931 1445372728 0.398865 0.577759 -0.281799 0.653931 1445372728 0.398865 0.577759 -0.281799 0.653931 1445372728 0.398865 0.577759 -0.281799 0.653931 1445372728 0.396790 0.582092 -0.286255 0.649414 1445372728 0.396790 0.582092 -0.286255 0.649414 1445372728 0.396790 0.582092 -0.286255 0.649414 1445372728 0.396790 0.582092 -0.286255 0.649414 1445372728 0.396790 0.582092 -0.286255 0.649414 1445372728 0.396790 0.582092 -0.286255 0.649414 1445372728 0.396606 0.587158 -0.293945 0.641479 1445372728 0.396606 0.587158 -0.293945 0.641479 1445372728 0.396606 0.587158 -0.293945 0.641479 1445372728 0.396606 0.587158 -0.293945 0.641479 1445372728 0.396606 0.587158 -0.293945 0.641479 1445372728 0.396606 0.587158 -0.293945 0.641479 1445372728 0.404114 0.580933 -0.296265 0.641357 1445372728 0.404114 0.580933 -0.296265 0.641357 1445372728 0.404114 0.580933 -0.296265 0.641357 1445372728 0.404114 0.580933 -0.296265 0.641357 1445372728 0.404114 0.580933 -0.296265 0.641357 1445372728 0.404114 0.580933 -0.296265 0.641357 1445372728 0.412903 0.568420 -0.292969 0.648499 1445372728 0.412903 0.568420 -0.292969 0.648499 1445372728 0.412903 0.568420 -0.292969 0.648499 1445372728 0.412903 0.568420 -0.292969 0.648499 1445372728 0.412903 0.568420 -0.292969 0.648499 1445372728 0.412903 0.568420 -0.292969 0.648499 1445372728 0.417175 0.558594 -0.289429 0.655823 1445372728 0.417175 0.558594 -0.289429 0.655823 1445372728 0.417175 0.558594 -0.289429 0.655823 1445372728 0.417175 0.558594 -0.289429 0.655823 1445372728 0.417175 0.558594 -0.289429 0.655823 1445372728 0.417175 0.558594 -0.289429 0.655823 1445372728 0.408020 0.565857 -0.292175 0.654114 1445372728 0.408020 0.565857 -0.292175 0.654114 1445372728 0.408020 0.565857 -0.292175 0.654114 1445372728 0.408020 0.565857 -0.292175 0.654114 1445372728 0.408020 0.565857 -0.292175 0.654114 1445372728 0.408020 0.565857 -0.292175 0.654114 1445372728 0.395874 0.577454 -0.288635 0.653076 1445372728 0.395874 0.577454 -0.288635 0.653076 1445372728 0.395874 0.577454 -0.288635 0.653076 1445372728 0.395874 0.577454 -0.288635 0.653076 1445372728 0.395874 0.577454 -0.288635 0.653076 1445372728 0.395874 0.577454 -0.288635 0.653076 1445372728 0.395874 0.577454 -0.288635 0.653076 1445372728 0.383057 0.590454 -0.287598 0.649536 1445372728 0.383057 0.590454 -0.287598 0.649536 1445372728 0.383057 0.590454 -0.287598 0.649536 1445372728 0.383057 0.590454 -0.287598 0.649536 1445372728 0.383057 0.590454 -0.287598 0.649536 1445372728 0.376648 0.598145 -0.289917 0.645142 1445372728 0.376648 0.598145 -0.289917 0.645142 1445372728 0.376648 0.598145 -0.289917 0.645142 1445372728 0.376648 0.598145 -0.289917 0.645142 1445372728 0.376648 0.598145 -0.289917 0.645142 1445372728 0.376648 0.598145 -0.289917 0.645142 1445372728 0.376648 0.598145 -0.289917 0.645142 1445372728 0.376831 0.597107 -0.287109 0.647278 1445372728 0.376831 0.597107 -0.287109 0.647278 1445372728 0.376831 0.597107 -0.287109 0.647278 1445372728 0.376831 0.597107 -0.287109 0.647278 1445372728 0.376831 0.597107 -0.287109 0.647278 1445372728 0.376831 0.597107 -0.287109 0.647278 1445372728 0.385437 0.586548 -0.280762 0.654602 1445372728 0.385437 0.586548 -0.280762 0.654602 1445372728 0.385437 0.586548 -0.280762 0.654602 1445372728 0.385437 0.586548 -0.280762 0.654602 1445372728 0.385437 0.586548 -0.280762 0.654602 1445372728 0.385437 0.586548 -0.280762 0.654602 1445372728 0.387573 0.582397 -0.278442 0.658020 1445372728 0.387573 0.582397 -0.278442 0.658020 1445372728 0.387573 0.582397 -0.278442 0.658020 1445372728 0.387573 0.582397 -0.278442 0.658020 1445372728 0.387573 0.582397 -0.278442 0.658020 1445372728 0.387573 0.582397 -0.278442 0.658020 1445372728 0.388306 0.582275 -0.277832 0.657959 1445372728 0.388306 0.582275 -0.277832 0.657959 1445372728 0.388306 0.582275 -0.277832 0.657959 1445372728 0.388306 0.582275 -0.277832 0.657959 1445372728 0.388306 0.582275 -0.277832 0.657959 1445372728 0.386841 0.586914 -0.281006 0.653320 1445372728 0.386841 0.586914 -0.281006 0.653320 1445372728 0.386841 0.586914 -0.281006 0.653320 1445372728 0.386841 0.586914 -0.281006 0.653320 1445372728 0.386841 0.586914 -0.281006 0.653320 1445372728 0.386841 0.586914 -0.281006 0.653320 1445372728 0.389099 0.589233 -0.285706 0.647827 1445372728 0.389099 0.589233 -0.285706 0.647827 1445372728 0.389099 0.589233 -0.285706 0.647827 1445372728 0.389099 0.589233 -0.285706 0.647827 1445372728 0.389099 0.589233 -0.285706 0.647827 1445372728 0.389099 0.589233 -0.285706 0.647827 1445372728 0.389099 0.589233 -0.285706 0.647827 1445372728 0.394714 0.587341 -0.290039 0.644226 1445372728 0.394714 0.587341 -0.290039 0.644226 1445372729 0.394714 0.587341 -0.290039 0.644226 1445372729 0.394714 0.587341 -0.290039 0.644226 1445372729 0.394714 0.587341 -0.290039 0.644226 1445372729 0.394714 0.587341 -0.290039 0.644226 1445372729 0.403503 0.579834 -0.293335 0.644104 1445372729 0.403503 0.579834 -0.293335 0.644104 1445372729 0.403503 0.579834 -0.293335 0.644104 1445372729 0.403503 0.579834 -0.293335 0.644104 1445372729 0.403503 0.579834 -0.293335 0.644104 1445372729 0.403503 0.579834 -0.293335 0.644104 1445372729 0.407959 0.572449 -0.292542 0.648254 1445372729 0.407959 0.572449 -0.292542 0.648254 1445372729 0.407959 0.572449 -0.292542 0.648254 1445372729 0.407959 0.572449 -0.292542 0.648254 1445372729 0.407959 0.572449 -0.292542 0.648254 1445372729 0.407959 0.572449 -0.292542 0.648254 1445372729 0.401367 0.577637 -0.295593 0.646362 1445372729 0.401367 0.577637 -0.295593 0.646362 1445372729 0.401367 0.577637 -0.295593 0.646362 1445372729 0.401367 0.577637 -0.295593 0.646362 1445372729 0.401367 0.577637 -0.295593 0.646362 1445372729 0.401367 0.577637 -0.295593 0.646362 1445372729 0.391724 0.585938 -0.295227 0.645020 1445372729 0.391724 0.585938 -0.295227 0.645020 1445372729 0.391724 0.585938 -0.295227 0.645020 1445372729 0.391724 0.585938 -0.295227 0.645020 1445372729 0.391724 0.585938 -0.295227 0.645020 1445372729 0.391724 0.585938 -0.295227 0.645020 1445372729 0.391724 0.585938 -0.295227 0.645020 1445372729 0.385254 0.590759 -0.291931 0.645996 1445372729 0.385254 0.590759 -0.291931 0.645996 1445372729 0.385254 0.590759 -0.291931 0.645996 1445372729 0.385254 0.590759 -0.291931 0.645996 1445372729 0.385254 0.590759 -0.291931 0.645996 1445372729 0.385254 0.590759 -0.291931 0.645996 1445372729 0.383911 0.592590 -0.291443 0.645325 1445372729 0.383911 0.592590 -0.291443 0.645325 1445372729 0.383911 0.592590 -0.291443 0.645325 1445372729 0.383911 0.592590 -0.291443 0.645325 1445372729 0.383911 0.592590 -0.291443 0.645325 1445372729 0.386658 0.589905 -0.288879 0.647217 1445372729 0.386658 0.589905 -0.288879 0.647217 1445372729 0.386658 0.589905 -0.288879 0.647217 1445372729 0.386658 0.589905 -0.288879 0.647217 1445372729 0.386658 0.589905 -0.288879 0.647217 1445372729 0.386658 0.589905 -0.288879 0.647217 1445372729 0.391663 0.584290 -0.283752 0.651611 1445372729 0.391663 0.584290 -0.283752 0.651611 1445372729 0.391663 0.584290 -0.283752 0.651611 1445372729 0.391663 0.584290 -0.283752 0.651611 1445372729 0.391663 0.584290 -0.283752 0.651611 1445372729 0.391663 0.584290 -0.283752 0.651611 1445372729 0.392944 0.580933 -0.282227 0.654541 1445372729 0.392944 0.580933 -0.282227 0.654541 1445372729 0.392944 0.580933 -0.282227 0.654541 1445372729 0.392944 0.580933 -0.282227 0.654541 1445372729 0.392944 0.580933 -0.282227 0.654541 1445372729 0.392944 0.580933 -0.282227 0.654541 1445372729 0.392944 0.580933 -0.282227 0.654541 1445372729 0.391296 0.580994 -0.280945 0.656006 1445372729 0.391296 0.580994 -0.280945 0.656006 1445372729 0.391296 0.580994 -0.280945 0.656006 1445372729 0.391296 0.580994 -0.280945 0.656006 1445372729 0.391296 0.580994 -0.280945 0.656006 1445372729 0.391296 0.580994 -0.280945 0.656006 1445372729 0.391296 0.580994 -0.280945 0.656006 1445372729 0.389771 0.584717 -0.282471 0.652893 1445372729 0.389771 0.584717 -0.282471 0.652893 1445372729 0.389771 0.584717 -0.282471 0.652893 1445372729 0.389771 0.584717 -0.282471 0.652893 1445372729 0.389771 0.584717 -0.282471 0.652893 1445372729 0.389771 0.584717 -0.282471 0.652893 1445372729 0.390686 0.587830 -0.284363 0.648743 1445372729 0.390686 0.587830 -0.284363 0.648743 1445372729 0.390686 0.587830 -0.284363 0.648743 1445372729 0.390686 0.587830 -0.284363 0.648743 1445372729 0.390686 0.587830 -0.284363 0.648743 1445372729 0.394470 0.586304 -0.287170 0.646545 1445372729 0.394470 0.586304 -0.287170 0.646545 1445372729 0.394470 0.586304 -0.287170 0.646545 1445372729 0.394470 0.586304 -0.287170 0.646545 1445372729 0.394470 0.586304 -0.287170 0.646545 1445372729 0.394470 0.586304 -0.287170 0.646545 1445372729 0.399048 0.579895 -0.287598 0.649414 1445372729 0.399048 0.579895 -0.287598 0.649414 1445372729 0.399048 0.579895 -0.287598 0.649414 1445372729 0.399048 0.579895 -0.287598 0.649414 1445372729 0.399048 0.579895 -0.287598 0.649414 1445372729 0.399048 0.579895 -0.287598 0.649414 1445372729 0.400208 0.575562 -0.288452 0.652100 1445372729 0.400208 0.575562 -0.288452 0.652100 1445372729 0.400208 0.575562 -0.288452 0.652100 1445372729 0.400208 0.575562 -0.288452 0.652100 1445372729 0.400208 0.575562 -0.288452 0.652100 1445372729 0.400208 0.575562 -0.288452 0.652100 1445372729 0.400208 0.575562 -0.288452 0.652100 1445372729 0.392517 0.580383 -0.288086 0.652710 1445372729 0.392517 0.580383 -0.288086 0.652710 1445372729 0.392517 0.580383 -0.288086 0.652710 1445372729 0.392517 0.580383 -0.288086 0.652710 1445372729 0.392517 0.580383 -0.288086 0.652710 1445372729 0.392517 0.580383 -0.288086 0.652710 1445372729 0.382263 0.589783 -0.286865 0.650879 1445372729 0.382263 0.589783 -0.286865 0.650879 1445372729 0.382263 0.589783 -0.286865 0.650879 1445372729 0.382263 0.589783 -0.286865 0.650879 1445372729 0.382263 0.589783 -0.286865 0.650879 1445372729 0.382263 0.589783 -0.286865 0.650879 1445372729 0.373535 0.596802 -0.283020 0.651245 1445372729 0.373535 0.596802 -0.283020 0.651245 1445372729 0.373535 0.596802 -0.283020 0.651245 1445372730 0.373535 0.596802 -0.283020 0.651245 1445372730 0.373535 0.596802 -0.283020 0.651245 1445372730 0.373535 0.596802 -0.283020 0.651245 1445372730 0.371033 0.599304 -0.280212 0.651550 1445372730 0.371033 0.599304 -0.280212 0.651550 1445372730 0.371033 0.599304 -0.280212 0.651550 1445372730 0.371033 0.599304 -0.280212 0.651550 1445372730 0.371033 0.599304 -0.280212 0.651550 1445372730 0.371033 0.599304 -0.280212 0.651550 1445372730 0.373474 0.597473 -0.276062 0.653625 1445372730 0.373474 0.597473 -0.276062 0.653625 1445372730 0.373474 0.597473 -0.276062 0.653625 1445372730 0.373474 0.597473 -0.276062 0.653625 1445372730 0.373474 0.597473 -0.276062 0.653625 1445372730 0.379395 0.591858 -0.271606 0.657166 1445372730 0.379395 0.591858 -0.271606 0.657166 1445372730 0.379395 0.591858 -0.271606 0.657166 1445372730 0.379395 0.591858 -0.271606 0.657166 1445372730 0.379395 0.591858 -0.271606 0.657166 1445372730 0.379395 0.591858 -0.271606 0.657166 1445372730 0.383667 0.588318 -0.272461 0.657593 1445372730 0.383667 0.588318 -0.272461 0.657593 1445372730 0.383667 0.588318 -0.272461 0.657593 1445372730 0.383667 0.588318 -0.272461 0.657593 1445372730 0.383667 0.588318 -0.272461 0.657593 1445372730 0.383667 0.588318 -0.272461 0.657593 1445372730 0.384949 0.588196 -0.276306 0.655273 1445372730 0.384949 0.588196 -0.276306 0.655273 1445372730 0.384949 0.588196 -0.276306 0.655273 1445372730 0.384949 0.588196 -0.276306 0.655273 1445372730 0.384949 0.588196 -0.276306 0.655273 1445372730 0.384949 0.588196 -0.276306 0.655273 1445372730 0.388489 0.588501 -0.279480 0.651550 1445372730 0.388489 0.588501 -0.279480 0.651550 1445372730 0.388489 0.588501 -0.279480 0.651550 1445372730 0.388489 0.588501 -0.279480 0.651550 1445372730 0.388489 0.588501 -0.279480 0.651550 1445372730 0.388489 0.588501 -0.279480 0.651550 1445372730 0.394226 0.588440 -0.286743 0.645020 1445372730 0.394226 0.588440 -0.286743 0.645020 1445372730 0.394226 0.588440 -0.286743 0.645020 1445372730 0.394226 0.588440 -0.286743 0.645020 1445372730 0.394226 0.588440 -0.286743 0.645020 1445372730 0.394226 0.588440 -0.286743 0.645020 1445372730 0.406616 0.580933 -0.293030 0.641235 1445372730 0.406616 0.580933 -0.293030 0.641235 1445372730 0.406616 0.580933 -0.293030 0.641235 1445372730 0.406616 0.580933 -0.293030 0.641235 1445372730 0.406616 0.580933 -0.293030 0.641235 1445372730 0.406616 0.580933 -0.293030 0.641235 1445372730 0.406616 0.580933 -0.293030 0.641235 1445372730 0.416016 0.573242 -0.297791 0.639954 1445372730 0.416016 0.573242 -0.297791 0.639954 1445372730 0.416016 0.573242 -0.297791 0.639954 1445372730 0.416016 0.573242 -0.297791 0.639954 1445372730 0.416016 0.573242 -0.297791 0.639954 1445372730 0.416016 0.573242 -0.297791 0.639954 1445372730 0.419312 0.567871 -0.299011 0.642029 1445372730 0.419312 0.567871 -0.299011 0.642029 1445372730 0.419312 0.567871 -0.299011 0.642029 1445372730 0.419312 0.567871 -0.299011 0.642029 1445372730 0.419312 0.567871 -0.299011 0.642029 1445372730 0.419312 0.567871 -0.299011 0.642029 1445372730 0.414124 0.571167 -0.303040 0.640625 1445372730 0.414124 0.571167 -0.303040 0.640625 1445372730 0.414124 0.571167 -0.303040 0.640625 1445372730 0.414124 0.571167 -0.303040 0.640625 1445372730 0.414124 0.571167 -0.303040 0.640625 1445372730 0.414124 0.571167 -0.303040 0.640625 1445372730 0.403625 0.578735 -0.305847 0.639160 1445372730 0.403625 0.578735 -0.305847 0.639160 1445372730 0.403625 0.578735 -0.305847 0.639160 1445372730 0.403625 0.578735 -0.305847 0.639160 1445372730 0.403625 0.578735 -0.305847 0.639160 1445372730 0.403625 0.578735 -0.305847 0.639160 1445372730 0.394653 0.587097 -0.305359 0.637390 1445372730 0.394653 0.587097 -0.305359 0.637390 1445372730 0.394653 0.587097 -0.305359 0.637390 1445372730 0.394653 0.587097 -0.305359 0.637390 1445372730 0.394653 0.587097 -0.305359 0.637390 1445372730 0.394653 0.587097 -0.305359 0.637390 1445372730 0.394653 0.587097 -0.305359 0.637390 1445372730 0.392700 0.590881 -0.302124 0.636658 1445372730 0.392700 0.590881 -0.302124 0.636658 1445372730 0.392700 0.590881 -0.302124 0.636658 1445372730 0.392700 0.590881 -0.302124 0.636658 1445372730 0.392700 0.590881 -0.302124 0.636658 1445372730 0.393921 0.590759 -0.296631 0.638550 1445372730 0.393921 0.590759 -0.296631 0.638550 1445372730 0.393921 0.590759 -0.296631 0.638550 1445372730 0.393921 0.590759 -0.296631 0.638550 1445372730 0.396179 0.587769 -0.292236 0.641907 1445372730 0.396179 0.587769 -0.292236 0.641907 1445372730 0.396179 0.587769 -0.292236 0.641907 1445372730 0.396179 0.587769 -0.292236 0.641907 1445372730 0.396179 0.587769 -0.292236 0.641907 1445372730 0.396179 0.587769 -0.292236 0.641907 1445372730 0.396484 0.585632 -0.289307 0.645020 1445372730 0.396484 0.585632 -0.289307 0.645020 1445372730 0.396484 0.585632 -0.289307 0.645020 1445372730 0.396484 0.585632 -0.289307 0.645020 1445372730 0.396484 0.585632 -0.289307 0.645020 1445372730 0.396484 0.585632 -0.289307 0.645020 1445372730 0.396484 0.585632 -0.289307 0.645020 1445372730 0.394287 0.586975 -0.292053 0.643921 1445372730 0.394287 0.586975 -0.292053 0.643921 1445372730 0.394287 0.586975 -0.292053 0.643921 1445372730 0.394287 0.586975 -0.292053 0.643921 1445372730 0.394287 0.586975 -0.292053 0.643921 1445372730 0.394287 0.586975 -0.292053 0.643921 1445372731 0.395020 0.588806 -0.294556 0.640686 1445372731 0.395020 0.588806 -0.294556 0.640686 1445372731 0.395020 0.588806 -0.294556 0.640686 1445372731 0.395020 0.588806 -0.294556 0.640686 1445372731 0.395020 0.588806 -0.294556 0.640686 1445372731 0.395020 0.588806 -0.294556 0.640686 1445372731 0.395020 0.588806 -0.294556 0.640686 1445372731 0.402039 0.587158 -0.298584 0.635925 1445372731 0.402039 0.587158 -0.298584 0.635925 1445372731 0.402039 0.587158 -0.298584 0.635925 1445372731 0.402039 0.587158 -0.298584 0.635925 1445372731 0.402039 0.587158 -0.298584 0.635925 1445372731 0.402039 0.587158 -0.298584 0.635925 1445372731 0.414124 0.576965 -0.301086 0.636292 1445372731 0.414124 0.576965 -0.301086 0.636292 1445372731 0.414124 0.576965 -0.301086 0.636292 1445372731 0.414124 0.576965 -0.301086 0.636292 1445372731 0.414124 0.576965 -0.301086 0.636292 1445372731 0.414124 0.576965 -0.301086 0.636292 1445372731 0.420105 0.568054 -0.304626 0.638733 1445372731 0.420105 0.568054 -0.304626 0.638733 1445372731 0.420105 0.568054 -0.304626 0.638733 1445372731 0.420105 0.568054 -0.304626 0.638733 1445372731 0.420105 0.568054 -0.304626 0.638733 1445372731 0.420105 0.568054 -0.304626 0.638733 1445372731 0.416809 0.566772 -0.304871 0.641907 1445372731 0.416809 0.566772 -0.304871 0.641907 1445372731 0.416809 0.566772 -0.304871 0.641907 1445372731 0.416809 0.566772 -0.304871 0.641907 1445372731 0.416809 0.566772 -0.304871 0.641907 1445372731 0.416809 0.566772 -0.304871 0.641907 1445372731 0.416809 0.566772 -0.304871 0.641907 1445372731 0.403320 0.576416 -0.303833 0.642395 1445372731 0.403320 0.576416 -0.303833 0.642395 1445372731 0.403320 0.576416 -0.303833 0.642395 1445372731 0.403320 0.576416 -0.303833 0.642395 1445372731 0.403320 0.576416 -0.303833 0.642395 1445372731 0.403320 0.576416 -0.303833 0.642395 1445372731 0.390686 0.584656 -0.299438 0.644775 1445372731 0.390686 0.584656 -0.299438 0.644775 1445372731 0.390686 0.584656 -0.299438 0.644775 1445372731 0.390686 0.584656 -0.299438 0.644775 1445372731 0.390686 0.584656 -0.299438 0.644775 1445372731 0.390686 0.584656 -0.299438 0.644775 1445372731 0.390686 0.584656 -0.299438 0.644775 1445372731 0.381531 0.590942 -0.293762 0.647156 1445372731 0.381531 0.590942 -0.293762 0.647156 1445372731 0.381531 0.590942 -0.293762 0.647156 1445372731 0.381531 0.590942 -0.293762 0.647156 1445372731 0.381531 0.590942 -0.293762 0.647156 1445372731 0.381531 0.590942 -0.293762 0.647156 1445372731 0.380615 0.592407 -0.288757 0.648621 1445372731 0.380615 0.592407 -0.288757 0.648621 1445372731 0.380615 0.592407 -0.288757 0.648621 1445372731 0.380615 0.592407 -0.288757 0.648621 1445372731 0.380615 0.592407 -0.288757 0.648621 1445372731 0.380615 0.592407 -0.288757 0.648621 1445372731 0.385193 0.589844 -0.284485 0.650146 1445372731 0.385193 0.589844 -0.284485 0.650146 1445372731 0.385193 0.589844 -0.284485 0.650146 1445372731 0.385193 0.589844 -0.284485 0.650146 1445372731 0.385193 0.589844 -0.284485 0.650146 1445372731 0.385193 0.589844 -0.284485 0.650146 1445372731 0.388733 0.586731 -0.281738 0.652039 1445372731 0.388733 0.586731 -0.281738 0.652039 1445372731 0.388733 0.586731 -0.281738 0.652039 1445372731 0.388733 0.586731 -0.281738 0.652039 1445372731 0.388733 0.586731 -0.281738 0.652039 1445372731 0.388733 0.586731 -0.281738 0.652039 1445372731 0.390259 0.586304 -0.283020 0.650940 1445372731 0.390259 0.586304 -0.283020 0.650940 1445372731 0.390259 0.586304 -0.283020 0.650940 1445372731 0.390259 0.586304 -0.283020 0.650940 1445372731 0.390259 0.586304 -0.283020 0.650940 1445372731 0.390259 0.586304 -0.283020 0.650940 1445372731 0.392334 0.586792 -0.286682 0.647644 1445372731 0.392334 0.586792 -0.286682 0.647644 1445372731 0.392334 0.586792 -0.286682 0.647644 1445372731 0.392334 0.586792 -0.286682 0.647644 1445372731 0.395996 0.587708 -0.292664 0.641907 1445372731 0.395996 0.587708 -0.292664 0.641907 1445372731 0.395996 0.587708 -0.292664 0.641907 1445372731 0.395996 0.587708 -0.292664 0.641907 1445372731 0.395996 0.587708 -0.292664 0.641907 1445372731 0.403442 0.583069 -0.296936 0.639587 1445372731 0.403442 0.583069 -0.296936 0.639587 1445372731 0.403442 0.583069 -0.296936 0.639587 1445372731 0.403442 0.583069 -0.296936 0.639587 1445372731 0.403442 0.583069 -0.296936 0.639587 1445372731 0.403442 0.583069 -0.296936 0.639587 1445372731 0.403442 0.583069 -0.296936 0.639587 1445372731 0.416992 0.572998 -0.304199 0.636536 1445372731 0.416992 0.572998 -0.304199 0.636536 1445372731 0.416992 0.572998 -0.304199 0.636536 1445372731 0.416992 0.572998 -0.304199 0.636536 1445372731 0.416992 0.572998 -0.304199 0.636536 1445372731 0.416992 0.572998 -0.304199 0.636536 1445372731 0.425903 0.564941 -0.313171 0.633484 1445372731 0.425903 0.564941 -0.313171 0.633484 1445372731 0.425903 0.564941 -0.313171 0.633484 1445372731 0.425903 0.564941 -0.313171 0.633484 1445372731 0.425903 0.564941 -0.313171 0.633484 1445372731 0.423401 0.562988 -0.311401 0.637756 1445372731 0.423401 0.562988 -0.311401 0.637756 1445372731 0.423401 0.562988 -0.311401 0.637756 1445372731 0.423401 0.562988 -0.311401 0.637756 1445372731 0.423401 0.562988 -0.311401 0.637756 1445372731 0.423401 0.562988 -0.311401 0.637756 1445372731 0.423401 0.562988 -0.311401 0.637756 1445372732 0.405640 0.577087 -0.311951 0.636414 1445372732 0.405640 0.577087 -0.311951 0.636414 1445372732 0.405640 0.577087 -0.311951 0.636414 1445372732 0.405640 0.577087 -0.311951 0.636414 1445372732 0.405640 0.577087 -0.311951 0.636414 1445372732 0.405640 0.577087 -0.311951 0.636414 1445372732 0.390869 0.586792 -0.307251 0.639099 1445372732 0.390869 0.586792 -0.307251 0.639099 1445372732 0.390869 0.586792 -0.307251 0.639099 1445372732 0.390869 0.586792 -0.307251 0.639099 1445372732 0.390869 0.586792 -0.307251 0.639099 1445372732 0.390869 0.586792 -0.307251 0.639099 1445372732 0.382263 0.593628 -0.300598 0.641113 1445372732 0.382263 0.593628 -0.300598 0.641113 1445372732 0.382263 0.593628 -0.300598 0.641113 1445372732 0.382263 0.593628 -0.300598 0.641113 1445372732 0.382263 0.593628 -0.300598 0.641113 1445372732 0.382263 0.593628 -0.300598 0.641113 1445372732 0.382263 0.593628 -0.300598 0.641113 1445372732 0.379395 0.597412 -0.293152 0.642761 1445372732 0.379395 0.597412 -0.293152 0.642761 1445372732 0.379395 0.597412 -0.293152 0.642761 1445372732 0.379395 0.597412 -0.293152 0.642761 1445372732 0.379395 0.597412 -0.293152 0.642761 1445372732 0.379395 0.597412 -0.293152 0.642761 1445372732 0.379150 0.598938 -0.288330 0.643677 1445372732 0.379150 0.598938 -0.288330 0.643677 1445372732 0.379150 0.598938 -0.288330 0.643677 1445372732 
0.380737 0.591980 -0.277161 0.653992 1445372734 0.380737 0.591980 -0.277161 0.653992 1445372734 0.380737 0.591980 -0.277161 0.653992 1445372734 0.390381 0.589600 -0.289001 0.645264 1445372734 0.390381 0.589600 -0.289001 0.645264 1445372734 0.390381 0.589600 -0.289001 0.645264 1445372734 0.390381 0.589600 -0.289001 0.645264 1445372734 0.390381 0.589600 -0.289001 0.645264 1445372734 0.390381 0.589600 -0.289001 0.645264 1445372734 0.399658 0.586426 -0.300171 0.637329 1445372734 0.399658 0.586426 -0.300171 0.637329 1445372734 0.399658 0.586426 -0.300171 0.637329 1445372734 0.399658 0.586426 -0.300171 0.637329 1445372734 0.399658 0.586426 -0.300171 0.637329 1445372734 0.404114 0.583862 -0.307800 0.633240 1445372734 0.404114 0.583862 -0.307800 0.633240 1445372734 0.404114 0.583862 -0.307800 0.633240 1445372734 0.404114 0.583862 -0.307800 0.633240 1445372734 0.404114 0.583862 -0.307800 0.633240 1445372734 0.404114 0.583862 -0.307800 0.633240 1445372734 0.404114 0.583862 -0.307800 0.633240 1445372734 0.406799 0.579773 -0.309753 0.634338 1445372734 0.406799 0.579773 -0.309753 0.634338 1445372734 0.406799 0.579773 -0.309753 0.634338 1445372734 0.406799 0.579773 -0.309753 0.634338 1445372734 0.406799 0.579773 -0.309753 0.634338 1445372734 0.406799 0.579773 -0.309753 0.634338 1445372734 0.407837 0.575623 -0.308838 0.637878 1445372734 0.407837 0.575623 -0.308838 0.637878 1445372734 0.407837 0.575623 -0.308838 0.637878 1445372734 0.407837 0.575623 -0.308838 0.637878 1445372734 0.407837 0.575623 -0.308838 0.637878 1445372734 0.407837 0.575623 -0.308838 0.637878 1445372734 0.408203 0.570740 -0.301941 0.645325 1445372734 0.408203 0.570740 -0.301941 0.645325 1445372734 0.408203 0.570740 -0.301941 0.645325 1445372734 0.408203 0.570740 -0.301941 0.645325 1445372734 0.408203 0.570740 -0.301941 0.645325 1445372734 0.408203 0.570740 -0.301941 0.645325 1445372734 0.403259 0.572388 -0.297729 0.648865 1445372734 0.403259 0.572388 -0.297729 0.648865 1445372734 0.403259 0.572388 -0.297729 0.648865 1445372734 0.403259 0.572388 -0.297729 0.648865 1445372734 0.403259 0.572388 -0.297729 0.648865 1445372734 0.403259 0.572388 -0.297729 0.648865 1445372734 0.403259 0.572388 -0.297729 0.648865 1445372734 0.396851 0.576965 -0.294373 0.650330 1445372734 0.396851 0.576965 -0.294373 0.650330 1445372734 0.396851 0.576965 -0.294373 0.650330 1445372734 0.396851 0.576965 -0.294373 0.650330 1445372734 0.396851 0.576965 -0.294373 0.650330 1445372734 0.386108 0.584290 -0.289612 0.652344 1445372734 0.386108 0.584290 -0.289612 0.652344 1445372734 0.386108 0.584290 -0.289612 0.652344 1445372734 0.386108 0.584290 -0.289612 0.652344 1445372734 0.386108 0.584290 -0.289612 0.652344 1445372734 0.386108 0.584290 -0.289612 0.652344 1445372734 0.372131 0.591003 -0.280212 0.658508 1445372734 0.372131 0.591003 -0.280212 0.658508 1445372734 0.372131 0.591003 -0.280212 0.658508 1445372735 0.372131 0.591003 -0.280212 0.658508 1445372735 0.372131 0.591003 -0.280212 0.658508 1445372735 0.372131 0.591003 -0.280212 0.658508 1445372735 0.372131 0.591003 -0.280212 0.658508 1445372735 0.359619 0.596802 -0.269592 0.664673 1445372735 0.359619 0.596802 -0.269592 0.664673 1445372735 0.359619 0.596802 -0.269592 0.664673 1445372735 0.359619 0.596802 -0.269592 0.664673 1445372735 0.359619 0.596802 -0.269592 0.664673 1445372735 0.359619 0.596802 -0.269592 0.664673 1445372735 0.352356 0.600403 -0.259216 0.669373 1445372735 0.352356 0.600403 -0.259216 0.669373 1445372735 0.352356 0.600403 -0.259216 0.669373 1445372735 0.352356 0.600403 -0.259216 0.669373 1445372735 0.352356 0.600403 -0.259216 0.669373 1445372735 0.352356 0.600403 -0.259216 0.669373 1445372735 0.352966 0.602478 -0.257690 0.667786 1445372735 0.352966 0.602478 -0.257690 0.667786 1445372735 0.352966 0.602478 -0.257690 0.667786 1445372735 0.352966 0.602478 -0.257690 0.667786 1445372735 0.352966 0.602478 -0.257690 0.667786 1445372735 0.352966 0.602478 -0.257690 0.667786 1445372735 0.352966 0.602478 -0.257690 0.667786 1445372735 0.361023 0.602051 -0.265259 0.660828 1445372735 0.361023 0.602051 -0.265259 0.660828 1445372735 0.361023 0.602051 -0.265259 0.660828 1445372735 0.361023 0.602051 -0.265259 0.660828 1445372735 0.361023 0.602051 -0.265259 0.660828 1445372735 0.361023 0.602051 -0.265259 0.660828 1445372735 0.374939 0.598816 -0.275391 0.651855 1445372735 0.374939 0.598816 -0.275391 0.651855 1445372735 0.374939 0.598816 -0.275391 0.651855 1445372735 0.374939 0.598816 -0.275391 0.651855 1445372735 0.374939 0.598816 -0.275391 0.651855 1445372735 0.374939 0.598816 -0.275391 0.651855 1445372735 0.374939 0.598816 -0.275391 0.651855 1445372735 0.387451 0.593872 -0.283813 0.645386 1445372735 0.387451 0.593872 -0.283813 0.645386 1445372735 0.387451 0.593872 -0.283813 0.645386 1445372735 0.387451 0.593872 -0.283813 0.645386 1445372735 0.387451 0.593872 -0.283813 0.645386 1445372735 0.387451 0.593872 -0.283813 0.645386 1445372735 0.390930 0.590759 -0.288574 0.644043 1445372735 0.390930 0.590759 -0.288574 0.644043 1445372735 0.390930 0.590759 -0.288574 0.644043 1445372735 0.390930 0.590759 -0.288574 0.644043 1445372735 0.390930 0.590759 -0.288574 0.644043 1445372735 0.390930 0.590759 -0.288574 0.644043 1445372735 0.389771 0.589172 -0.291565 0.644836 1445372735 0.389771 0.589172 -0.291565 0.644836 1445372735 0.389771 0.589172 -0.291565 0.644836 1445372735 0.389771 0.589172 -0.291565 0.644836 1445372735 0.389771 0.589172 -0.291565 0.644836 1445372735 0.389771 0.589172 -0.291565 0.644836 1445372735 0.388855 0.586426 -0.288879 0.649170 1445372735 0.388855 0.586426 -0.288879 0.649170 1445372735 0.388855 0.586426 -0.288879 0.649170 1445372735 0.388855 0.586426 -0.288879 0.649170 1445372735 0.388855 0.586426 -0.288879 0.649170 1445372735 0.388855 0.586426 -0.288879 0.649170 1445372735 0.389587 0.583557 -0.284851 0.653015 1445372735 0.389587 0.583557 -0.284851 0.653015 1445372735 0.389587 0.583557 -0.284851 0.653015 1445372735 0.389587 0.583557 -0.284851 0.653015 1445372735 0.389587 0.583557 -0.284851 0.653015 1445372735 0.389587 0.583557 -0.284851 0.653015 1445372735 0.389587 0.583557 -0.284851 0.653015 1445372735 0.387512 0.584900 -0.284790 0.653076 1445372735 0.387512 0.584900 -0.284790 0.653076 1445372735 0.387512 0.584900 -0.284790 0.653076 1445372735 0.387512 0.584900 -0.284790 0.653076 1445372735 0.387512 0.584900 -0.284790 0.653076 1445372735 0.387512 0.584900 -0.284790 0.653076 1445372735 0.384949 0.585938 -0.285950 0.653198 1445372735 0.384949 0.585938 -0.285950 0.653198 1445372735 0.384949 0.585938 -0.285950 0.653198 1445372735 0.384949 0.585938 -0.285950 0.653198 1445372735 0.384949 0.585938 -0.285950 0.653198 1445372735 0.384949 0.585938 -0.285950 0.653198 1445372735 0.384949 0.585938 -0.285950 0.653198 1445372735 0.380676 0.588196 -0.286926 0.653198 1445372735 0.380676 0.588196 -0.286926 0.653198 1445372735 0.380676 0.588196 -0.286926 0.653198 1445372735 0.380676 0.588196 -0.286926 0.653198 1445372735 0.380676 0.588196 -0.286926 0.653198 1445372735 0.380676 0.588196 -0.286926 0.653198 1445372735 0.378479 0.589722 -0.284668 0.654175 1445372735 0.378479 0.589722 -0.284668 0.654175 1445372735 0.378479 0.589722 -0.284668 0.654175 1445372735 0.378479 0.589722 -0.284668 0.654175 1445372735 0.378479 0.589722 -0.284668 0.654175 1445372735 0.378479 0.589722 -0.284668 0.654175 1445372735 0.376648 0.590881 -0.281494 0.655457 1445372735 0.376648 0.590881 -0.281494 0.655457 1445372735 0.376648 0.590881 -0.281494 0.655457 1445372735 0.376648 0.590881 -0.281494 0.655457 1445372735 0.376648 0.590881 -0.281494 0.655457 1445372735 0.376648 0.590881 -0.281494 0.655457 1445372735 0.376648 0.590881 -0.281494 0.655457 1445372735 0.373047 0.594055 -0.279907 0.655334 1445372735 0.373047 0.594055 -0.279907 0.655334 1445372735 0.373047 0.594055 -0.279907 0.655334 1445372735 0.373047 0.594055 -0.279907 0.655334 1445372735 0.373047 0.594055 -0.279907 0.655334 1445372735 0.373047 0.594055 -0.279907 0.655334 1445372735 0.375610 0.594543 -0.279114 0.653809 1445372735 0.375610 0.594543 -0.279114 0.653809 1445372735 0.375610 0.594543 -0.279114 0.653809 1445372735 0.375610 0.594543 -0.279114 0.653809 1445372735 0.375610 0.594543 -0.279114 0.653809 1445372735 0.375610 0.594543 -0.279114 0.653809 1445372735 0.382751 0.593384 -0.284241 0.648438 1445372735 0.382751 0.593384 -0.284241 0.648438 1445372735 0.382751 0.593384 -0.284241 0.648438 1445372735 0.382751 0.593384 -0.284241 0.648438 1445372736 0.382751 0.593384 -0.284241 0.648438 1445372736 0.382751 0.593384 -0.284241 0.648438 1445372736 0.382751 0.593384 -0.284241 0.648438 1445372736 0.392578 0.590820 -0.291687 0.641602 1445372736 0.392578 0.590820 -0.291687 0.641602 1445372736 0.392578 0.590820 -0.291687 0.641602 1445372736 0.392578 0.590820 -0.291687 0.641602 1445372736 0.392578 0.590820 -0.291687 0.641602 1445372736 0.392578 0.590820 -0.291687 0.641602 1445372736 0.399719 0.587891 -0.298462 0.636780 1445372736 0.399719 0.587891 -0.298462 0.636780 1445372736 0.399719 0.587891 -0.298462 0.636780 1445372736 0.399719 0.587891 -0.298462 0.636780 1445372736 0.399719 0.587891 -0.298462 0.636780 1445372736 0.399719 0.587891 -0.298462 0.636780 1445372736 0.400818 0.587219 -0.304077 0.634033 1445372736 0.400818 0.587219 -0.304077 0.634033 1445372736 0.400818 0.587219 -0.304077 0.634033 1445372736 0.400818 0.587219 -0.304077 0.634033 1445372736 0.400818 0.587219 -0.304077 0.634033 1445372736 0.400818 0.587219 -0.304077 0.634033 1445372736 0.400818 0.587219 -0.304077 0.634033 1445372736 0.401062 0.584595 -0.305176 0.635742 1445372736 0.401062 0.584595 -0.305176 0.635742 1445372736 0.401062 0.584595 -0.305176 0.635742 1445372736 0.401062 0.584595 -0.305176 0.635742 1445372736 0.401062 0.584595 -0.305176 0.635742 1445372736 0.404907 0.576721 -0.300659 0.642639 1445372736 0.404907 0.576721 -0.300659 0.642639 1445372736 0.404907 0.576721 -0.300659 0.642639 1445372736 0.404907 0.576721 -0.300659 0.642639 1445372736 0.404907 0.576721 -0.300659 0.642639 1445372736 0.404907 0.576721 -0.300659 0.642639 1445372736 0.404907 0.576721 -0.300659 0.642639 1445372736 0.405945 0.573364 -0.297546 0.646423 1445372736 0.405945 0.573364 -0.297546 0.646423 1445372736 0.405945 0.573364 -0.297546 0.646423 1445372736 0.405945 0.573364 -0.297546 0.646423 1445372736 0.405945 0.573364 -0.297546 0.646423 1445372736 0.405945 0.573364 -0.297546 0.646423 1445372736 0.405945 0.573364 -0.297546 0.646423 1445372736 0.406067 0.572510 -0.296570 0.647522 1445372736 0.406067 0.572510 -0.296570 0.647522 1445372736 0.406067 0.572510 -0.296570 0.647522 1445372736 0.406067 0.572510 -0.296570 0.647522 1445372736 0.406067 0.572510 -0.296570 0.647522 1445372736 0.406067 0.572510 -0.296570 0.647522 1445372736 0.402832 0.574951 -0.297485 0.646973 1445372736 0.402832 0.574951 -0.297485 0.646973 1445372736 0.402832 0.574951 -0.297485 0.646973 1445372736 0.402832 0.574951 -0.297485 0.646973 1445372736 0.402832 0.574951 -0.297485 0.646973 1445372736 0.402832 0.574951 -0.297485 0.646973 1445372736 0.397522 0.578674 -0.298157 0.646606 1445372736 0.397522 0.578674 -0.298157 0.646606 1445372736 0.397522 0.578674 -0.298157 0.646606 1445372736 0.397522 0.578674 -0.298157 0.646606 1445372736 0.397522 0.578674 -0.298157 0.646606 1445372736 0.397522 0.578674 -0.298157 0.646606 1445372736 0.391602 0.581482 -0.296265 0.648560 1445372736 0.391602 0.581482 -0.296265 0.648560 1445372736 0.391602 0.581482 -0.296265 0.648560 1445372736 0.391602 0.581482 -0.296265 0.648560 1445372736 0.391602 0.581482 -0.296265 0.648560 1445372736 0.391602 0.581482 -0.296265 0.648560 1445372736 0.386536 0.581665 -0.287659 0.655334 1445372736 0.386536 0.581665 -0.287659 0.655334 1445372736 0.386536 0.581665 -0.287659 0.655334 1445372736 0.386536 0.581665 -0.287659 0.655334 1445372736 0.386536 0.581665 -0.287659 0.655334 1445372736 0.386536 0.581665 -0.287659 0.655334 1445372736 0.386536 0.581665 -0.287659 0.655334 1445372736 0.378784 0.585083 -0.279175 0.660461 1445372736 0.378784 0.585083 -0.279175 0.660461 1445372736 0.378784 0.585083 -0.279175 0.660461 1445372736 0.378784 0.585083 -0.279175 0.660461 1445372736 0.378784 0.585083 -0.279175 0.660461 1445372736 0.373169 0.589050 -0.272949 0.662720 1445372736 0.373169 0.589050 -0.272949 0.662720 1445372736 0.373169 0.589050 -0.272949 0.662720 1445372736 0.373169 0.589050 -0.272949 0.662720 1445372736 0.373169 0.589050 -0.272949 0.662720 1445372736 0.373169 0.589050 -0.272949 0.662720 1445372736 0.376038 0.592224 -0.276733 0.656616 1445372736 0.376038 0.592224 -0.276733 0.656616 1445372736 0.376038 0.592224 -0.276733 0.656616 1445372736 0.376038 0.592224 -0.276733 0.656616 1445372736 0.376038 0.592224 -0.276733 0.656616 1445372736 0.376038 0.592224 -0.276733 0.656616 1445372736 0.376038 0.592224 -0.276733 0.656616 1445372736 0.386719 0.591675 -0.287415 0.646301 1445372736 0.386719 0.591675 -0.287415 0.646301 1445372736 0.386719 0.591675 -0.287415 0.646301 1445372736 0.386719 0.591675 -0.287415 0.646301 1445372736 0.386719 0.591675 -0.287415 0.646301 1445372736 0.386719 0.591675 -0.287415 0.646301 1445372736 0.396851 0.587830 -0.295959 0.639771 1445372736 0.396851 0.587830 -0.295959 0.639771 1445372736 0.396851 0.587830 -0.295959 0.639771 1445372736 0.396851 0.587830 -0.295959 0.639771 1445372736 0.396851 0.587830 -0.295959 0.639771 1445372736 0.396851 0.587830 -0.295959 0.639771 1445372736 0.401062 0.584167 -0.303101 0.637085 1445372736 0.401062 0.584167 -0.303101 0.637085 1445372736 0.401062 0.584167 -0.303101 0.637085 1445372736 0.401062 0.584167 -0.303101 0.637085 1445372736 0.401062 0.584167 -0.303101 0.637085 1445372736 0.402222 0.581482 -0.308044 0.636475 1445372736 0.402222 0.581482 -0.308044 0.636475 1445372736 0.402222 0.581482 -0.308044 0.636475 1445372736 0.402222 0.581482 -0.308044 0.636475 1445372736 0.402222 0.581482 -0.308044 0.636475 1445372736 0.402222 0.581482 -0.308044 0.636475 1445372737 0.403931 0.576965 -0.307739 0.639648 1445372737 0.403931 0.576965 -0.307739 0.639648 1445372737 0.403931 0.576965 -0.307739 0.639648 1445372737 0.403931 0.576965 -0.307739 0.639648 1445372737 0.403931 0.576965 -0.307739 0.639648 1445372737 0.403931 0.576965 -0.307739 0.639648 1445372737 0.405762 0.571960 -0.303650 0.644958 1445372737 0.405762 0.571960 -0.303650 0.644958 1445372737 0.405762 0.571960 -0.303650 0.644958 1445372737 0.405762 0.571960 -0.303650 0.644958 1445372737 0.405762 0.571960 -0.303650 0.644958 1445372737 0.405762 0.571960 -0.303650 0.644958 1445372737 0.405762 0.571960 -0.303650 0.644958 1445372737 0.406555 0.570007 -0.302429 0.646729 1445372737 0.406555 0.570007 -0.302429 0.646729 1445372737 0.406555 0.570007 -0.302429 0.646729 1445372737 0.406555 0.570007 -0.302429 0.646729 1445372737 0.406555 0.570007 -0.302429 0.646729 1445372737 0.406555 0.570007 -0.302429 0.646729 1445372737 0.405518 0.569946 -0.302917 0.647217 1445372737 0.405518 0.569946 -0.302917 0.647217 1445372737 0.405518 0.569946 -0.302917 0.647217 1445372737 0.405518 0.569946 -0.302917 0.647217 1445372737 0.405518 0.569946 -0.302917 0.647217 1445372737 0.405518 0.569946 -0.302917 0.647217 1445372737 0.402161 0.572937 -0.302124 0.647034 1445372737 0.402161 0.572937 -0.302124 0.647034 1445372737 0.402161 0.572937 -0.302124 0.647034 1445372737 0.402161 0.572937 -0.302124 0.647034 1445372737 0.402161 0.572937 -0.302124 0.647034 1445372737 0.402161 0.572937 -0.302124 0.647034 1445372737 0.396729 0.577881 -0.299561 0.647217 1445372737 0.396729 0.577881 -0.299561 0.647217 1445372737 0.396729 0.577881 -0.299561 0.647217 1445372737 0.396729 0.577881 -0.299561 0.647217 1445372737 0.396729 0.577881 -0.299561 0.647217 1445372737 0.396729 0.577881 -0.299561 0.647217 1445372737 0.396729 0.577881 -0.299561 0.647217 1445372737 0.390503 0.582886 -0.295166 0.648499 1445372737 0.390503 0.582886 -0.295166 0.648499 1445372737 0.390503 0.582886 -0.295166 0.648499 1445372737 0.390503 0.582886 -0.295166 0.648499 1445372737 0.390503 0.582886 -0.295166 0.648499 1445372737 0.390503 0.582886 -0.295166 0.648499 1445372737 0.382996 0.587158 -0.289185 0.651794 1445372737 0.382996 0.587158 -0.289185 0.651794 1445372737 0.382996 0.587158 -0.289185 0.651794 1445372737 0.382996 0.587158 -0.289185 0.651794 1445372737 0.382996 0.587158 -0.289185 0.651794 1445372737 0.382996 0.587158 -0.289185 0.651794 1445372737 0.373108 0.592346 -0.279175 0.657166 1445372737 0.373108 0.592346 -0.279175 0.657166 1445372737 0.373108 0.592346 -0.279175 0.657166 1445372737 0.373108 0.592346 -0.279175 0.657166 1445372737 0.373108 0.592346 -0.279175 0.657166 1445372737 0.373108 0.592346 -0.279175 0.657166 1445372737 0.367798 0.596313 -0.270874 0.660034 1445372737 0.367798 0.596313 -0.270874 0.660034 1445372737 0.367798 0.596313 -0.270874 0.660034 1445372737 0.367798 0.596313 -0.270874 0.660034 1445372737 0.367798 0.596313 -0.270874 0.660034 1445372737 0.367798 0.596313 -0.270874 0.660034 1445372737 0.367798 0.596313 -0.270874 0.660034 1445372737 0.367126 0.600708 -0.268738 0.657349 1445372737 0.367126 0.600708 -0.268738 0.657349 1445372737 0.367126 0.600708 -0.268738 0.657349 1445372737 0.367126 0.600708 -0.268738 0.657349 1445372737 0.367126 0.600708 -0.268738 0.657349 1445372737 0.367126 0.600708 -0.268738 0.657349 1445372737 0.372986 0.606079 -0.275879 0.646057 1445372737 0.372986 0.606079 -0.275879 0.646057 1445372737 0.372986 0.606079 -0.275879 0.646057 1445372737 0.372986 0.606079 -0.275879 0.646057 1445372737 0.372986 0.606079 -0.275879 0.646057 1445372737 0.372986 0.606079 -0.275879 0.646057 1445372737 0.372986 0.606079 -0.275879 0.646057 1445372737 0.387451 0.601990 -0.286499 0.636597 1445372737 0.387451 0.601990 -0.286499 0.636597 1445372737 0.387451 0.601990 -0.286499 0.636597 1445372737 0.387451 0.601990 -0.286499 0.636597 1445372737 0.387451 0.601990 -0.286499 0.636597 1445372737 0.387451 0.601990 -0.286499 0.636597 1445372737 0.397400 0.596252 -0.295898 0.631592 1445372737 0.397400 0.596252 -0.295898 0.631592 1445372737 0.397400 0.596252 -0.295898 0.631592 1445372737 0.397400 0.596252 -0.295898 0.631592 1445372737 0.397400 0.596252 -0.295898 0.631592 1445372737 0.397400 0.596252 -0.295898 0.631592 1445372737 0.397400 0.596252 -0.295898 0.631592 1445372737 0.401245 0.592346 -0.304993 0.628479 1445372737 0.401245 0.592346 -0.304993 0.628479 1445372737 0.401245 0.592346 -0.304993 0.628479 1445372737 0.401245 0.592346 -0.304993 0.628479 1445372737 0.401245 0.592346 -0.304993 0.628479 1445372737 0.401855 0.589111 -0.309814 0.628784 1445372737 0.401855 0.589111 -0.309814 0.628784 1445372737 0.401855 0.589111 -0.309814 0.628784 1445372737 0.401855 0.589111 -0.309814 0.628784 1445372737 0.401855 0.589111 -0.309814 0.628784 1445372737 0.401855 0.589111 -0.309814 0.628784 1445372737 0.401855 0.589111 -0.309814 0.628784 1445372737 0.403076 0.585144 -0.309753 0.631775 1445372737 0.403076 0.585144 -0.309753 0.631775 1445372737 0.403076 0.585144 -0.309753 0.631775 1445372737 0.403076 0.585144 -0.309753 0.631775 1445372737 0.403076 0.585144 -0.309753 0.631775 1445372737 0.403076 0.585144 -0.309753 0.631775 1445372737 0.403015 0.581787 -0.308350 0.635559 1445372737 0.403015 0.581787 -0.308350 0.635559 1445372737 0.403015 0.581787 -0.308350 0.635559 1445372737 0.403015 0.581787 -0.308350 0.635559 1445372737 0.403015 0.581787 -0.308350 0.635559 1445372737 0.403015 0.581787 -0.308350 0.635559 1445372737 0.403015 0.581787 -0.308350 0.635559 1445372738 0.401184 0.580139 -0.305115 0.639771 1445372738 0.401184 0.580139 -0.305115 0.639771 1445372738 0.401184 0.580139 -0.305115 0.639771 1445372738 0.401184 0.580139 -0.305115 0.639771 1445372738 0.401184 0.580139 -0.305115 0.639771 1445372738 0.401184 0.580139 -0.305115 0.639771 1445372738 0.397888 0.581116 -0.302734 0.642090 1445372738 0.397888 0.581116 -0.302734 0.642090 1445372738 0.397888 0.581116 -0.302734 0.642090 1445372738 0.397888 0.581116 -0.302734 0.642090 1445372738 0.397888 0.581116 -0.302734 0.642090 1445372738 0.397888 0.581116 -0.302734 0.642090 1445372738 0.397888 0.581116 -0.302734 0.642090 1445372738 0.396545 0.581726 -0.299316 0.643921 1445372738 0.396545 0.581726 -0.299316 0.643921 1445372738 0.396545 0.581726 -0.299316 0.643921 1445372738 0.396545 0.581726 -0.299316 0.643921 1445372738 0.396545 0.581726 -0.299316 0.643921 1445372738 0.396545 0.581726 -0.299316 0.643921 1445372738 0.394165 0.582947 -0.296753 0.645508 1445372738 0.394165 0.582947 -0.296753 0.645508 1445372738 0.394165 0.582947 -0.296753 0.645508 1445372738 0.394165 0.582947 -0.296753 0.645508 1445372738 0.394165 0.582947 -0.296753 0.645508 1445372738 0.394165 0.582947 -0.296753 0.645508 1445372738 0.389526 0.585449 -0.293091 0.647705 1445372738 0.389526 0.585449 -0.293091 0.647705 1445372738 0.389526 0.585449 -0.293091 0.647705 1445372738 0.389526 0.585449 -0.293091 0.647705 1445372738 0.389526 0.585449 -0.293091 0.647705 1445372738 0.389526 0.585449 -0.293091 0.647705 1445372738 0.379639 0.591553 -0.286499 0.651001 1445372738 0.379639 0.591553 -0.286499 0.651001 1445372738 0.379639 0.591553 -0.286499 0.651001 1445372738 0.379639 0.591553 -0.286499 0.651001 1445372738 0.379639 0.591553 -0.286499 0.651001 1445372738 0.379639 0.591553 -0.286499 0.651001 1445372738 0.371216 0.595947 -0.276794 0.656006 1445372738 0.371216 0.595947 -0.276794 0.656006 1445372738 0.371216 0.595947 -0.276794 0.656006 1445372738 0.371216 0.595947 -0.276794 0.656006 1445372738 0.371216 0.595947 -0.276794 0.656006 1445372738 0.371216 0.595947 -0.276794 0.656006 1445372738 0.367981 0.600220 -0.270630 0.656494 1445372738 0.367981 0.600220 -0.270630 0.656494 1445372738 0.367981 0.600220 -0.270630 0.656494 1445372738 0.367981 0.600220 -0.270630 0.656494 1445372738 0.367981 0.600220 -0.270630 0.656494 1445372738 0.367981 0.600220 -0.270630 0.656494 1445372738 0.374268 0.599487 -0.268005 0.654663 1445372738 0.374268 0.599487 -0.268005 0.654663 1445372738 0.374268 0.599487 -0.268005 0.654663 1445372738 0.374268 0.599487 -0.268005 0.654663 1445372738 0.374268 0.599487 -0.268005 0.654663 1445372738 0.374268 0.599487 -0.268005 0.654663 1445372738 0.374268 0.599487 -0.268005 0.654663 1445372738 0.384583 0.599854 -0.276978 0.644531 1445372738 0.384583 0.599854 -0.276978 0.644531 1445372738 0.384583 0.599854 -0.276978 0.644531 1445372738 0.384583 0.599854 -0.276978 0.644531 1445372738 0.384583 0.599854 -0.276978 0.644531 1445372738 0.384583 0.599854 -0.276978 0.644531 1445372738 0.397949 0.594849 -0.286682 0.636841 1445372738 0.397949 0.594849 -0.286682 0.636841 1445372738 0.397949 0.594849 -0.286682 0.636841 1445372738 0.397949 0.594849 -0.286682 0.636841 1445372738 0.397949 0.594849 -0.286682 0.636841 1445372738 0.397949 0.594849 -0.286682 0.636841 1445372738 0.407104 0.590454 -0.296875 0.630432 1445372738 0.407104 0.590454 -0.296875 0.630432 1445372738 0.407104 0.590454 -0.296875 0.630432 1445372738 0.407104 0.590454 -0.296875 0.630432 1445372738 0.407104 0.590454 -0.296875 0.630432 1445372738 0.407104 0.590454 -0.296875 0.630432 1445372738 0.411133 0.586487 -0.305176 0.627502 1445372738 0.411133 0.586487 -0.305176 0.627502 1445372738 0.411133 0.586487 -0.305176 0.627502 1445372738 0.411133 0.586487 -0.305176 0.627502 1445372738 0.411133 0.586487 -0.305176 0.627502 1445372738 0.411133 0.586487 -0.305176 0.627502 1445372738 0.412170 0.582581 -0.309937 0.628174 1445372738 0.412170 0.582581 -0.309937 0.628174 1445372738 0.412170 0.582581 -0.309937 0.628174 1445372738 0.412170 0.582581 -0.309937 0.628174 1445372738 0.412170 0.582581 -0.309937 0.628174 1445372738 0.412170 0.582581 -0.309937 0.628174 1445372738 0.414551 0.577637 -0.312256 0.630005 1445372738 0.414551 0.577637 -0.312256 0.630005 1445372738 0.414551 0.577637 -0.312256 0.630005 1445372738 0.414551 0.577637 -0.312256 0.630005 1445372738 0.414551 0.577637 -0.312256 0.630005 1445372738 0.414551 0.577637 -0.312256 0.630005 1445372738 0.415344 0.574097 -0.311340 0.633118 1445372738 0.415344 0.574097 -0.311340 0.633118 1445372738 0.415344 0.574097 -0.311340 0.633118 1445372738 0.415344 0.574097 -0.311340 0.633118 1445372738 0.415344 0.574097 -0.311340 0.633118 1445372738 0.415344 0.574097 -0.311340 0.633118 1445372738 0.415344 0.574097 -0.311340 0.633118 1445372738 0.415588 0.571899 -0.308716 0.636292 1445372738 0.415588 0.571899 -0.308716 0.636292 1445372738 0.415588 0.571899 -0.308716 0.636292 1445372738 0.415588 0.571899 -0.308716 0.636292 1445372738 0.415588 0.571899 -0.308716 0.636292 1445372738 0.415588 0.571899 -0.308716 0.636292 1445372738 0.413269 0.571838 -0.305786 0.639221 1445372738 0.413269 0.571838 -0.305786 0.639221 1445372738 0.413269 0.571838 -0.305786 0.639221 1445372738 0.413269 0.571838 -0.305786 0.639221 1445372738 0.413269 0.571838 -0.305786 0.639221 1445372738 0.413269 0.571838 -0.305786 0.639221 1445372738 0.410950 0.572205 -0.304321 0.641113 1445372739 0.410950 0.572205 -0.304321 0.641113 1445372739 0.410950 0.572205 -0.304321 0.641113 1445372739 0.410950 0.572205 -0.304321 0.641113 1445372739 0.410950 0.572205 -0.304321 0.641113 1445372739 0.410950 0.572205 -0.304321 0.641113 1445372739 0.410950 0.572205 -0.304321 0.641113 1445372739 0.407104 0.573608 -0.302856 0.643005 1445372739 0.407104 0.573608 -0.302856 0.643005 1445372739 0.407104 0.573608 -0.302856 0.643005 1445372739 0.407104 0.573608 -0.302856 0.643005 1445372739 0.407104 0.573608 -0.302856 0.643005 1445372739 0.407104 0.573608 -0.302856 0.643005 1445372739 0.399963 0.577454 -0.299683 0.645508 1445372739 0.399963 0.577454 -0.299683 0.645508 1445372739 0.399963 0.577454 -0.299683 0.645508 1445372739 0.399963 0.577454 -0.299683 0.645508 1445372739 0.399963 0.577454 -0.299683 0.645508 1445372739 0.399963 0.577454 -0.299683 0.645508 1445372739 0.392761 0.580139 -0.292053 0.651001 1445372739 0.392761 0.580139 -0.292053 0.651001 1445372739 0.392761 0.580139 -0.292053 0.651001 1445372739 0.392761 0.580139 -0.292053 0.651001 1445372739 0.392761 0.580139 -0.292053 0.651001 1445372739 0.392761 0.580139 -0.292053 0.651001 1445372739 0.392761 0.580139 -0.292053 0.651001 1445372739 0.380859 0.585388 -0.279236 0.658936 1445372739 0.380859 0.585388 -0.279236 0.658936 1445372739 0.380859 0.585388 -0.279236 0.658936 1445372739 0.380859 0.585388 -0.279236 0.658936 1445372739 0.380859 0.585388 -0.279236 0.658936 1445372739 0.380859 0.585388 -0.279236 0.658936 1445372739 0.369995 0.593201 -0.270447 0.661865 1445372739 0.369995 0.593201 -0.270447 0.661865 1445372739 0.369995 0.593201 -0.270447 0.661865 1445372739 0.369995 0.593201 -0.270447 0.661865 1445372739 0.369995 0.593201 -0.270447 0.661865 1445372739 0.369995 0.593201 -0.270447 0.661865 1445372739 0.369995 0.593201 -0.270447 0.661865 1445372739 0.365784 0.597900 -0.267090 0.661316 1445372739 0.365784 0.597900 -0.267090 0.661316 1445372739 0.365784 0.597900 -0.267090 0.661316 1445372739 0.365784 0.597900 -0.267090 0.661316 1445372739 0.365784 0.597900 -0.267090 0.661316 1445372739 0.365784 0.597900 -0.267090 0.661316 1445372739 0.370850 0.598633 -0.269958 0.656616 1445372739 0.370850 0.598633 -0.269958 0.656616 1445372739 0.370850 0.598633 -0.269958 0.656616 1445372739 0.370850 0.598633 -0.269958 0.656616 1445372739 0.370850 0.598633 -0.269958 0.656616 1445372739 0.370850 0.598633 -0.269958 0.656616 1445372739 0.370850 0.598633 -0.269958 0.656616 1445372739 0.381531 0.595947 -0.277222 0.649841 1445372739 0.381531 0.595947 -0.277222 0.649841 1445372739 0.381531 0.595947 -0.277222 0.649841 1445372739 0.381531 0.595947 -0.277222 0.649841 1445372739 0.381531 0.595947 -0.277222 0.649841 1445372739 0.381531 0.595947 -0.277222 0.649841 1445372739 0.390686 0.591431 -0.284058 0.645630 1445372739 0.390686 0.591431 -0.284058 0.645630 1445372739 0.390686 0.591431 -0.284058 0.645630 1445372739 0.390686 0.591431 -0.284058 0.645630 1445372739 0.390686 0.591431 -0.284058 0.645630 1445372739 0.390686 0.591431 -0.284058 0.645630 1445372739 0.395996 0.587708 -0.290405 0.642944 1445372739 0.395996 0.587708 -0.290405 0.642944 1445372739 0.395996 0.587708 -0.290405 0.642944 1445372739 0.395996 0.587708 -0.290405 0.642944 1445372739 0.395996 0.587708 -0.290405 0.642944 1445372739 0.395996 0.587708 -0.290405 0.642944 1445372739 0.395996 0.587708 -0.290405 0.642944 1445372739 0.398804 0.583496 -0.292480 0.644104 1445372739 0.398804 0.583496 -0.292480 0.644104 1445372739 0.398804 0.583496 -0.292480 0.644104 1445372739 0.398804 0.583496 -0.292480 0.644104 1445372739 0.398804 0.583496 -0.292480 0.644104 1445372739 0.398804 0.583496 -0.292480 0.644104 1445372739 0.399170 0.580261 -0.295288 0.645508 1445372739 0.399170 0.580261 -0.295288 0.645508 1445372739 0.399170 0.580261 -0.295288 0.645508 1445372739 0.399170 0.580261 -0.295288 0.645508 1445372739 0.399170 0.580261 -0.295288 0.645508 1445372739 0.399170 0.580261 -0.295288 0.645508 1445372739 0.399780 0.576599 -0.296143 0.648071 1445372739 0.399780 0.576599 -0.296143 0.648071 1445372739 
0.397583 0.577087 -0.287720 0.652710 1445372741 0.397583 0.577087 -0.287720 0.652710 1445372741 0.397583 0.577087 -0.287720 0.652710 1445372741 0.392517 0.578003 -0.285095 0.656128 1445372741 0.392517 0.578003 -0.285095 0.656128 1445372741 0.392517 0.578003 -0.285095 0.656128 1445372741 0.392517 0.578003 -0.285095 0.656128 1445372741 0.392517 0.578003 -0.285095 0.656128 1445372741 0.392517 0.578003 -0.285095 0.656128 1445372741 0.392517 0.578003 -0.285095 0.656128 1445372741 0.384644 0.580688 -0.281006 0.660156 1445372741 0.384644 0.580688 -0.281006 0.660156 1445372741 0.384644 0.580688 -0.281006 0.660156 1445372741 0.384644 0.580688 -0.281006 0.660156 1445372741 0.384644 0.580688 -0.281006 0.660156 1445372741 0.384644 0.580688 -0.281006 0.660156 1445372741 0.375732 0.583008 -0.274170 0.666077 1445372741 0.375732 0.583008 -0.274170 0.666077 1445372741 0.375732 0.583008 -0.274170 0.666077 1445372741 0.375732 0.583008 -0.274170 0.666077 1445372741 0.375732 0.583008 -0.274170 0.666077 1445372741 0.375732 0.583008 -0.274170 0.666077 1445372741 0.375732 0.583008 -0.274170 0.666077 1445372741 0.369812 0.586365 -0.266663 0.669495 1445372741 0.369812 0.586365 -0.266663 0.669495 1445372741 0.369812 0.586365 -0.266663 0.669495 1445372741 0.369812 0.586365 -0.266663 0.669495 1445372741 0.369812 0.586365 -0.266663 0.669495 1445372741 0.369812 0.586365 -0.266663 0.669495 1445372741 0.369629 0.588562 -0.262085 0.669495 1445372741 0.369629 0.588562 -0.262085 0.669495 1445372741 0.369629 0.588562 -0.262085 0.669495 1445372741 0.369629 0.588562 -0.262085 0.669495 1445372741 0.369629 0.588562 -0.262085 0.669495 1445372741 0.369629 0.588562 -0.262085 0.669495 1445372741 0.369629 0.588562 -0.262085 0.669495 1445372741 0.372925 0.588684 -0.260620 0.668091 1445372741 0.372925 0.588684 -0.260620 0.668091 1445372741 0.372925 0.588684 -0.260620 0.668091 1445372741 0.372925 0.588684 -0.260620 0.668091 1445372742 0.372925 0.588684 -0.260620 0.668091 1445372742 0.372925 0.588684 -0.260620 0.668091 1445372742 0.377869 0.586792 -0.261475 0.666687 1445372742 0.377869 0.586792 -0.261475 0.666687 1445372742 0.377869 0.586792 -0.261475 0.666687 1445372742 0.377869 0.586792 -0.261475 0.666687 1445372742 0.377869 0.586792 -0.261475 0.666687 1445372742 0.377869 0.586792 -0.261475 0.666687 1445372742 0.383240 0.582458 -0.263123 0.666748 1445372742 0.383240 0.582458 -0.263123 0.666748 1445372742 0.383240 0.582458 -0.263123 0.666748 1445372742 0.383240 0.582458 -0.263123 0.666748 1445372742 0.383240 0.582458 -0.263123 0.666748 1445372742 0.383240 0.582458 -0.263123 0.666748 1445372742 0.389160 0.578308 -0.266113 0.665710 1445372742 0.389160 0.578308 -0.266113 0.665710 1445372742 0.389160 0.578308 -0.266113 0.665710 1445372742 0.389160 0.578308 -0.266113 0.665710 1445372742 0.389160 0.578308 -0.266113 0.665710 1445372742 0.389160 0.578308 -0.266113 0.665710 1445372742 0.389160 0.578308 -0.266113 0.665710 1445372742 0.394897 0.576538 -0.269043 0.662720 1445372742 0.394897 0.576538 -0.269043 0.662720 1445372742 0.394897 0.576538 -0.269043 0.662720 1445372742 0.394897 0.576538 -0.269043 0.662720 1445372742 0.401550 0.575256 -0.273621 0.657959 1445372742 0.401550 0.575256 -0.273621 0.657959 1445372742 0.401550 0.575256 -0.273621 0.657959 1445372742 0.401550 0.575256 -0.273621 0.657959 1445372742 0.401550 0.575256 -0.273621 0.657959 1445372742 0.401550 0.575256 -0.273621 0.657959 1445372742 0.401550 0.575256 -0.273621 0.657959 1445372742 0.406372 0.573792 -0.277649 0.654541 1445372742 0.406372 0.573792 -0.277649 0.654541 1445372742 0.406372 0.573792 -0.277649 0.654541 1445372742 0.406372 0.573792 -0.277649 0.654541 1445372742 0.406372 0.573792 -0.277649 0.654541 1445372742 0.411804 0.570190 -0.282837 0.652100 1445372742 0.411804 0.570190 -0.282837 0.652100 1445372742 0.411804 0.570190 -0.282837 0.652100 1445372742 0.411804 0.570190 -0.282837 0.652100 1445372742 0.411804 0.570190 -0.282837 0.652100 1445372742 0.411804 0.570190 -0.282837 0.652100 1445372742 0.411804 0.570190 -0.282837 0.652100 1445372742 0.417419 0.564880 -0.287537 0.651062 1445372742 0.417419 0.564880 -0.287537 0.651062 1445372742 0.417419 0.564880 -0.287537 0.651062 1445372742 0.417419 0.564880 -0.287537 0.651062 1445372742 0.417419 0.564880 -0.287537 0.651062 1445372742 0.417419 0.564880 -0.287537 0.651062 1445372742 0.420410 0.561340 -0.290649 0.650879 1445372742 0.420410 0.561340 -0.290649 0.650879 1445372742 0.420410 0.561340 -0.290649 0.650879 1445372742 0.420410 0.561340 -0.290649 0.650879 1445372742 0.420410 0.561340 -0.290649 0.650879 1445372742 0.420410 0.561340 -0.290649 0.650879 1445372742 0.420410 0.561340 -0.290649 0.650879 1445372742 0.415833 0.562988 -0.293518 0.651123 1445372742 0.415833 0.562988 -0.293518 0.651123 1445372742 0.415833 0.562988 -0.293518 0.651123 1445372742 0.415833 0.562988 -0.293518 0.651123 1445372742 0.415833 0.562988 -0.293518 0.651123 1445372742 0.415833 0.562988 -0.293518 0.651123 1445372742 0.404541 0.566345 -0.288818 0.657288 1445372742 0.404541 0.566345 -0.288818 0.657288 1445372742 0.404541 0.566345 -0.288818 0.657288 1445372742 0.404541 0.566345 -0.288818 0.657288 1445372742 0.404541 0.566345 -0.288818 0.657288 1445372742 0.404541 0.566345 -0.288818 0.657288 1445372742 0.394409 0.568481 -0.282227 0.664490 1445372742 0.394409 0.568481 -0.282227 0.664490 1445372742 0.394409 0.568481 -0.282227 0.664490 1445372742 0.394409 0.568481 -0.282227 0.664490 1445372742 0.394409 0.568481 -0.282227 0.664490 1445372742 0.394409 0.568481 -0.282227 0.664490 1445372742 0.387268 0.569885 -0.276062 0.670044 1445372742 0.387268 0.569885 -0.276062 0.670044 1445372742 0.387268 0.569885 -0.276062 0.670044 1445372742 0.387268 0.569885 -0.276062 0.670044 1445372742 0.387268 0.569885 -0.276062 0.670044 1445372742 0.387268 0.569885 -0.276062 0.670044 1445372742 0.387268 0.569885 -0.276062 0.670044 1445372742 0.386475 0.572571 -0.274231 0.668945 1445372742 0.386475 0.572571 -0.274231 0.668945 1445372742 0.386475 0.572571 -0.274231 0.668945 1445372742 0.386475 0.572571 -0.274231 0.668945 1445372742 0.386475 0.572571 -0.274231 0.668945 1445372742 0.386475 0.572571 -0.274231 0.668945 1445372742 0.389038 0.575195 -0.274536 0.665100 1445372742 0.389038 0.575195 -0.274536 0.665100 1445372742 0.389038 0.575195 -0.274536 0.665100 1445372742 0.389038 0.575195 -0.274536 0.665100 1445372742 0.389038 0.575195 -0.274536 0.665100 1445372742 0.389038 0.575195 -0.274536 0.665100 1445372742 0.391602 0.574463 -0.274719 0.664124 1445372742 0.391602 0.574463 -0.274719 0.664124 1445372742 0.391602 0.574463 -0.274719 0.664124 1445372742 0.391602 0.574463 -0.274719 0.664124 1445372742 0.391602 0.574463 -0.274719 0.664124 1445372742 0.391602 0.574463 -0.274719 0.664124 1445372742 0.392029 0.573792 -0.273132 0.665161 1445372742 0.392029 0.573792 -0.273132 0.665161 1445372742 0.392029 0.573792 -0.273132 0.665161 1445372742 0.392029 0.573792 -0.273132 0.665161 1445372742 0.392029 0.573792 -0.273132 0.665161 1445372742 0.392029 0.573792 -0.273132 0.665161 1445372742 0.392517 0.573669 -0.271667 0.665527 1445372742 0.392517 0.573669 -0.271667 0.665527 1445372742 0.392517 0.573669 -0.271667 0.665527 1445372742 0.392517 0.573669 -0.271667 0.665527 1445372742 0.392517 0.573669 -0.271667 0.665527 1445372742 0.392517 0.573669 -0.271667 0.665527 1445372743 0.394104 0.574890 -0.273376 0.662842 1445372743 0.394104 0.574890 -0.273376 0.662842 1445372743 0.394104 0.574890 -0.273376 0.662842 1445372743 0.394104 0.574890 -0.273376 0.662842 1445372743 0.394104 0.574890 -0.273376 0.662842 1445372743 0.395203 0.576782 -0.275574 0.659607 1445372743 0.395203 0.576782 -0.275574 0.659607 1445372743 0.395203 0.576782 -0.275574 0.659607 1445372743 0.395203 0.576782 -0.275574 0.659607 1445372743 0.395203 0.576782 -0.275574 0.659607 1445372743 0.395203 0.576782 -0.275574 0.659607 1445372743 0.395203 0.576782 -0.275574 0.659607 1445372743 0.398499 0.577576 -0.278381 0.655762 1445372743 0.398499 0.577576 -0.278381 0.655762 1445372743 0.398499 0.577576 -0.278381 0.655762 1445372743 0.398499 0.577576 -0.278381 0.655762 1445372743 0.398499 0.577576 -0.278381 0.655762 1445372743 0.398499 0.577576 -0.278381 0.655762 1445372743 0.400696 0.577026 -0.280945 0.653809 1445372743 0.400696 0.577026 -0.280945 0.653809 1445372743 0.400696 0.577026 -0.280945 0.653809 1445372743 0.400696 0.577026 -0.280945 0.653809 1445372743 0.400696 0.577026 -0.280945 0.653809 1445372743 0.400696 0.577026 -0.280945 0.653809 1445372743 0.402649 0.574402 -0.282288 0.654358 1445372743 0.402649 0.574402 -0.282288 0.654358 1445372743 0.402649 0.574402 -0.282288 0.654358 1445372743 0.402649 0.574402 -0.282288 0.654358 1445372743 0.402649 0.574402 -0.282288 0.654358 1445372743 0.402649 0.574402 -0.282288 0.654358 1445372743 0.402222 0.573669 -0.285889 0.653687 1445372743 0.402222 0.573669 -0.285889 0.653687 1445372743 0.402222 0.573669 -0.285889 0.653687 1445372743 0.402222 0.573669 -0.285889 0.653687 1445372743 0.402222 0.573669 -0.285889 0.653687 1445372743 0.402222 0.573669 -0.285889 0.653687 1445372743 0.402222 0.573669 -0.285889 0.653687 1445372743 0.395325 0.576294 -0.286316 0.655396 1445372743 0.395325 0.576294 -0.286316 0.655396 1445372743 0.395325 0.576294 -0.286316 0.655396 1445372743 0.395325 0.576294 -0.286316 0.655396 1445372743 0.395325 0.576294 -0.286316 0.655396 1445372743 0.395325 0.576294 -0.286316 0.655396 1445372743 0.386719 0.579163 -0.282349 0.659729 1445372743 0.386719 0.579163 -0.282349 0.659729 1445372743 0.386719 0.579163 -0.282349 0.659729 1445372743 0.386719 0.579163 -0.282349 0.659729 1445372743 0.386719 0.579163 -0.282349 0.659729 1445372743 0.386719 0.579163 -0.282349 0.659729 1445372743 0.383057 0.579041 -0.276978 0.664185 1445372743 0.383057 0.579041 -0.276978 0.664185 1445372743 0.383057 0.579041 -0.276978 0.664185 1445372743 0.383057 0.579041 -0.276978 0.664185 1445372743 0.383057 0.579041 -0.276978 0.664185 1445372743 0.383057 0.579041 -0.276978 0.664185 1445372743 0.385620 0.577393 -0.269287 0.667297 1445372743 0.385620 0.577393 -0.269287 0.667297 1445372743 0.385620 0.577393 -0.269287 0.667297 1445372743 0.385620 0.577393 -0.269287 0.667297 1445372743 0.385620 0.577393 -0.269287 0.667297 1445372743 0.385620 0.577393 -0.269287 0.667297 1445372743 0.385620 0.577393 -0.269287 0.667297 1445372743 0.395630 0.575989 -0.265869 0.664001 1445372743 0.395630 0.575989 -0.265869 0.664001 1445372743 0.395630 0.575989 -0.265869 0.664001 1445372743 0.395630 0.575989 -0.265869 0.664001 1445372743 0.395630 0.575989 -0.265869 0.664001 1445372743 0.403625 0.576660 -0.267639 0.657898 1445372743 0.403625 0.576660 -0.267639 0.657898 1445372743 0.403625 0.576660 -0.267639 0.657898 1445372743 0.403625 0.576660 -0.267639 0.657898 1445372743 0.403625 0.576660 -0.267639 0.657898 1445372743 0.403625 0.576660 -0.267639 0.657898 1445372743 0.406799 0.573669 -0.266907 0.658813 1445372743 0.406799 0.573669 -0.266907 0.658813 1445372743 0.406799 0.573669 -0.266907 0.658813 1445372743 0.406799 0.573669 -0.266907 0.658813 1445372743 0.406799 0.573669 -0.266907 0.658813 1445372743 0.406799 0.573669 -0.266907 0.658813 1445372743 0.406799 0.573669 -0.266907 0.658813 1445372743 0.409790 0.570801 -0.266785 0.659546 1445372743 0.409790 0.570801 -0.266785 0.659546 1445372743 0.409790 0.570801 -0.266785 0.659546 1445372743 0.409790 0.570801 -0.266785 0.659546 1445372743 0.409790 0.570801 -0.266785 0.659546 1445372743 0.410706 0.572144 -0.268127 0.657288 1445372743 0.410706 0.572144 -0.268127 0.657288 1445372743 0.410706 0.572144 -0.268127 0.657288 1445372743 0.410706 0.572144 -0.268127 0.657288 1445372743 0.409424 0.575562 -0.270264 0.654236 1445372743 0.409424 0.575562 -0.270264 0.654236 1445372743 0.409424 0.575562 -0.270264 0.654236 1445372743 0.409424 0.575562 -0.270264 0.654236 1445372743 0.409424 0.575562 -0.270264 0.654236 1445372743 0.409424 0.575562 -0.270264 0.654236 1445372743 0.409851 0.577637 -0.272400 0.651245 1445372743 0.409851 0.577637 -0.272400 0.651245 1445372743 0.409851 0.577637 -0.272400 0.651245 1445372743 0.409851 0.577637 -0.272400 0.651245 1445372743 0.409851 0.577637 -0.272400 0.651245 1445372743 0.409851 0.577637 -0.272400 0.651245 1445372743 0.409851 0.577637 -0.272400 0.651245 1445372743 0.411316 0.578125 -0.275330 0.648621 1445372743 0.411316 0.578125 -0.275330 0.648621 1445372743 0.411316 0.578125 -0.275330 0.648621 1445372743 0.411316 0.578125 -0.275330 0.648621 1445372743 0.411316 0.578125 -0.275330 0.648621 1445372743 0.411316 0.578125 -0.275330 0.648621 1445372744 0.414063 0.574829 -0.276184 0.649414 1445372744 0.414063 0.574829 -0.276184 0.649414 1445372744 0.414063 0.574829 -0.276184 0.649414 1445372744 0.414063 0.574829 -0.276184 0.649414 1445372744 0.414063 0.574829 -0.276184 0.649414 1445372744 0.414063 0.574829 -0.276184 0.649414 1445372744 0.414063 0.574829 -0.276184 0.649414 1445372744 0.414917 0.573059 -0.276855 0.650208 1445372744 0.414917 0.573059 -0.276855 0.650208 1445372744 0.414917 0.573059 -0.276855 0.650208 1445372744 0.414917 0.573059 -0.276855 0.650208 1445372744 0.414917 0.573059 -0.276855 0.650208 1445372744 0.414917 0.573059 -0.276855 0.650208 1445372744 0.410156 0.574585 -0.280884 0.650085 1445372744 0.410156 0.574585 -0.280884 0.650085 1445372744 0.410156 0.574585 -0.280884 0.650085 1445372744 0.410156 0.574585 -0.280884 0.650085 1445372744 0.410156 0.574585 -0.280884 0.650085 1445372744 0.410156 0.574585 -0.280884 0.650085 1445372744 0.400391 0.575989 -0.282288 0.654358 1445372744 0.400391 0.575989 -0.282288 0.654358 1445372744 0.400391 0.575989 -0.282288 0.654358 1445372744 0.400391 0.575989 -0.282288 0.654358 1445372744 0.400391 0.575989 -0.282288 0.654358 1445372744 0.400391 0.575989 -0.282288 0.654358 1445372744 0.392578 0.575928 -0.276794 0.661438 1445372744 0.392578 0.575928 -0.276794 0.661438 1445372744 0.392578 0.575928 -0.276794 0.661438 1445372744 0.392578 0.575928 -0.276794 0.661438 1445372744 0.392578 0.575928 -0.276794 0.661438 1445372744 0.389709 0.575195 -0.270996 0.666138 1445372744 0.389709 0.575195 -0.270996 0.666138 1445372744 0.389709 0.575195 -0.270996 0.666138 1445372744 0.389709 0.575195 -0.270996 0.666138 1445372744 0.389709 0.575195 -0.270996 0.666138 1445372744 0.389709 0.575195 -0.270996 0.666138 1445372744 0.394165 0.572327 -0.267700 0.667358 1445372744 0.394165 0.572327 -0.267700 0.667358 1445372744 0.394165 0.572327 -0.267700 0.667358 1445372744 0.394165 0.572327 -0.267700 0.667358 1445372744 0.394165 0.572327 -0.267700 0.667358 1445372744 0.394165 0.572327 -0.267700 0.667358 1445372744 0.401123 0.570251 -0.269348 0.664307 1445372744 0.401123 0.570251 -0.269348 0.664307 1445372744 0.401123 0.570251 -0.269348 0.664307 1445372744 0.401123 0.570251 -0.269348 0.664307 1445372744 0.401123 0.570251 -0.269348 0.664307 1445372744 0.401123 0.570251 -0.269348 0.664307 1445372744 0.401123 0.570251 -0.269348 0.664307 1445372744 0.408997 0.565857 -0.271362 0.662415 1445372744 0.408997 0.565857 -0.271362 0.662415 1445372744 0.408997 0.565857 -0.271362 0.662415 1445372744 0.408997 0.565857 -0.271362 0.662415 1445372744 0.408997 0.565857 -0.271362 0.662415 1445372744 0.408997 0.565857 -0.271362 0.662415 1445372744 0.413757 0.561890 -0.272583 0.662292 1445372744 0.413757 0.561890 -0.272583 0.662292 1445372744 0.413757 0.561890 -0.272583 0.662292 1445372744 0.413757 0.561890 -0.272583 0.662292 1445372744 0.413757 0.561890 -0.272583 0.662292 1445372744 0.413757 0.561890 -0.272583 0.662292 1445372744 0.413757 0.561890 -0.272583 0.662292 1445372744 0.416016 0.559570 -0.274170 0.662231 1445372744 0.416016 0.559570 -0.274170 0.662231 1445372744 0.416016 0.559570 -0.274170 0.662231 1445372744 0.416016 0.559570 -0.274170 0.662231 1445372744 0.416016 0.559570 -0.274170 0.662231 1445372744 0.416016 0.559570 -0.274170 0.662231 1445372744 0.416992 0.558960 -0.274780 0.661865 1445372744 0.416992 0.558960 -0.274780 0.661865 1445372744 0.416992 0.558960 -0.274780 0.661865 1445372744 0.416992 0.558960 -0.274780 0.661865 1445372744 0.416992 0.558960 -0.274780 0.661865 1445372744 0.416992 0.558960 -0.274780 0.661865 1445372744 0.416992 0.558960 -0.274780 0.661865 1445372744 0.417725 0.560242 -0.275818 0.659912 1445372744 0.417725 0.560242 -0.275818 0.659912 1445372744 0.417725 0.560242 -0.275818 0.659912 1445372744 0.417725 0.560242 -0.275818 0.659912 1445372744 0.417725 0.560242 -0.275818 0.659912 1445372744 0.417725 0.560242 -0.275818 0.659912 1445372744 0.420044 0.561829 -0.276428 0.656860 1445372744 0.420044 0.561829 -0.276428 0.656860 1445372744 0.420044 0.561829 -0.276428 0.656860 1445372744 0.420044 0.561829 -0.276428 0.656860 1445372744 0.420044 0.561829 -0.276428 0.656860 1445372744 0.420044 0.561829 -0.276428 0.656860 1445372744 0.422363 0.563477 -0.276306 0.653992 1445372744 0.422363 0.563477 -0.276306 0.653992 1445372744 0.422363 0.563477 -0.276306 0.653992 1445372744 0.422363 0.563477 -0.276306 0.653992 1445372744 0.422363 0.563477 -0.276306 0.653992 1445372744 0.422363 0.563477 -0.276306 0.653992 1445372744 0.426880 0.562378 -0.273987 0.652954 1445372744 0.426880 0.562378 -0.273987 0.652954 1445372744 0.426880 0.562378 -0.273987 0.652954 1445372744 0.426880 0.562378 -0.273987 0.652954 1445372744 0.426880 0.562378 -0.273987 0.652954 1445372744 0.426880 0.562378 -0.273987 0.652954 1445372744 0.426880 0.562378 -0.273987 0.652954 1445372744 0.436584 0.558167 -0.274475 0.649963 1445372744 0.436584 0.558167 -0.274475 0.649963 1445372744 0.436584 0.558167 -0.274475 0.649963 1445372744 0.436584 0.558167 -0.274475 0.649963 1445372744 0.436584 0.558167 -0.274475 0.649963 1445372744 0.442078 0.554199 -0.279785 0.647400 1445372744 0.442078 0.554199 -0.279785 0.647400 1445372744 0.442078 0.554199 -0.279785 0.647400 1445372744 0.442078 0.554199 -0.279785 0.647400 1445372744 0.442078 0.554199 -0.279785 0.647400 1445372744 0.442078 0.554199 -0.279785 0.647400 1445372744 0.442078 0.554199 -0.279785 0.647400 1445372744 0.436523 0.555847 -0.281860 0.648804 1445372745 0.436523 0.555847 -0.281860 0.648804 1445372745 0.436523 0.555847 -0.281860 0.648804 1445372745 0.436523 0.555847 -0.281860 0.648804 1445372745 0.436523 0.555847 -0.281860 0.648804 1445372745 0.436523 0.555847 -0.281860 0.648804 1445372745 0.428345 0.559692 -0.281738 0.651001 1445372745 0.428345 0.559692 -0.281738 0.651001 1445372745 0.428345 0.559692 -0.281738 0.651001 1445372745 0.428345 0.559692 -0.281738 0.651001 1445372745 0.428345 0.559692 -0.281738 0.651001 1445372745 0.428345 0.559692 -0.281738 0.651001 1445372745 0.420959 0.562134 -0.278137 0.655273 1445372745 0.420959 0.562134 -0.278137 0.655273 1445372745 0.420959 0.562134 -0.278137 0.655273 1445372745 0.420959 0.562134 -0.278137 0.655273 1445372745 0.420959 0.562134 -0.278137 0.655273 1445372745 0.420959 0.562134 -0.278137 0.655273 1445372745 0.419189 0.562622 -0.274475 0.657532 1445372745 0.419189 0.562622 -0.274475 0.657532 1445372745 0.419189 0.562622 -0.274475 0.657532 1445372745 0.419189 0.562622 -0.274475 0.657532 1445372745 0.419189 0.562622 -0.274475 0.657532 1445372745 0.419189 0.562622 -0.274475 0.657532 1445372745 0.421265 0.562561 -0.273987 0.656494 1445372745 0.421265 0.562561 -0.273987 0.656494 1445372745 0.421265 0.562561 -0.273987 0.656494 1445372745 0.421265 0.562561 -0.273987 0.656494 1445372745 0.421265 0.562561 -0.273987 0.656494 1445372745 0.421265 0.562561 -0.273987 0.656494 1445372745 0.423523 0.561279 -0.274597 0.655823 1445372745 0.423523 0.561279 -0.274597 0.655823 1445372745 0.423523 0.561279 -0.274597 0.655823 1445372745 0.423523 0.561279 -0.274597 0.655823 1445372745 0.423523 0.561279 -0.274597 0.655823 1445372745 0.423523 0.561279 -0.274597 0.655823 1445372745 0.424255 0.559998 -0.274475 0.656494 1445372745 0.424255 0.559998 -0.274475 0.656494 1445372745 0.424255 0.559998 -0.274475 0.656494 1445372745 0.424255 0.559998 -0.274475 0.656494 1445372745 0.424255 0.559998 -0.274475 0.656494 1445372745 0.424255 0.559998 -0.274475 0.656494 1445372745 0.422058 0.560425 -0.274292 0.657654 1445372745 0.422058 0.560425 -0.274292 0.657654 1445372745 0.422058 0.560425 -0.274292 0.657654 1445372745 0.422058 0.560425 -0.274292 0.657654 1445372745 0.422058 0.560425 -0.274292 0.657654 1445372745 0.420776 0.559875 -0.273193 0.659424 1445372745 0.420776 0.559875 -0.273193 0.659424 1445372745 0.420776 0.559875 -0.273193 0.659424 1445372745 0.420776 0.559875 -0.273193 0.659424 1445372745 0.420776 0.559875 -0.273193 0.659424 1445372745 0.420776 0.559875 -0.273193 0.659424 1445372745 0.419495 0.560547 -0.272705 0.659851 1445372745 0.419495 0.560547 -0.272705 0.659851 1445372745 0.419495 0.560547 -0.272705 0.659851 1445372745 0.419495 0.560547 -0.272705 0.659851 1445372745 0.419495 0.560547 -0.272705 0.659851 1445372745 0.419495 0.560547 -0.272705 0.659851 1445372745 0.419495 0.560547 -0.272705 0.659851 1445372745 0.417542 0.566101 -0.276672 0.654663 1445372745 0.417542 0.566101 -0.276672 0.654663 1445372745 0.417542 0.566101 -0.276672 0.654663 1445372745 0.417542 0.566101 -0.276672 0.654663 1445372745 0.417542 0.566101 -0.276672 0.654663 1445372745 0.420410 0.566956 -0.277161 0.651794 1445372745 0.420410 0.566956 -0.277161 0.651794 1445372745 0.420410 0.566956 -0.277161 0.651794 1445372745 0.420410 0.566956 -0.277161 0.651794 1445372745 0.420410 0.566956 -0.277161 0.651794 1445372745 0.420410 0.566956 -0.277161 0.651794 1445372745 0.420410 0.566956 -0.277161 0.651794 1445372745 0.424072 0.566833 -0.277161 0.649597 1445372745 0.424072 0.566833 -0.277161 0.649597 1445372745 0.424072 0.566833 -0.277161 0.649597 1445372745 0.424072 0.566833 -0.277161 0.649597 1445372745 0.424072 0.566833 -0.277161 0.649597 1445372745 0.424072 0.566833 -0.277161 0.649597 1445372745 0.430237 0.564636 -0.280212 0.646118 1445372745 0.430237 0.564636 -0.280212 0.646118 1445372745 0.430237 0.564636 -0.280212 0.646118 1445372745 0.430237 0.564636 -0.280212 0.646118 1445372745 0.430237 0.564636 -0.280212 0.646118 1445372745 0.430237 0.564636 -0.280212 0.646118 1445372745 0.435791 0.561523 -0.283875 0.643555 1445372745 0.435791 0.561523 -0.283875 0.643555 1445372745 0.435791 0.561523 -0.283875 0.643555 1445372745 0.435791 0.561523 -0.283875 0.643555 1445372745 0.435791 0.561523 -0.283875 0.643555 1445372745 0.435791 0.561523 -0.283875 0.643555 1445372745 0.435364 0.561035 -0.289063 0.641907 1445372745 0.435364 0.561035 -0.289063 0.641907 1445372745 0.435364 0.561035 -0.289063 0.641907 1445372745 0.435364 0.561035 -0.289063 0.641907 1445372745 0.435364 0.561035 -0.289063 0.641907 1445372745 0.435364 0.561035 -0.289063 0.641907 1445372745 0.428528 0.563843 -0.289795 0.643738 1445372745 0.428528 0.563843 -0.289795 0.643738 1445372745 0.428528 0.563843 -0.289795 0.643738 1445372745 0.428528 0.563843 -0.289795 0.643738 1445372745 0.428528 0.563843 -0.289795 0.643738 1445372745 0.428528 0.563843 -0.289795 0.643738 1445372745 0.428528 0.563843 -0.289795 0.643738 1445372745 0.420593 0.567505 -0.286194 0.647339 1445372745 0.420593 0.567505 -0.286194 0.647339 1445372745 0.420593 0.567505 -0.286194 0.647339 1445372745 0.420593 0.567505 -0.286194 0.647339 1445372745 0.420593 0.567505 -0.286194 0.647339 1445372745 0.420593 0.567505 -0.286194 0.647339 1445372745 0.415283 0.569458 -0.280640 0.651489 1445372745 0.415283 0.569458 -0.280640 0.651489 1445372746 0.415283 0.569458 -0.280640 0.651489 1445372746 0.415283 0.569458 -0.280640 0.651489 1445372746 0.415283 0.569458 -0.280640 0.651489 1445372746 0.414917 0.569580 -0.277100 0.653137 1445372746 0.414917 0.569580 -0.277100 0.653137 1445372746 0.414917 0.569580 -0.277100 0.653137 1445372746 0.414917 0.569580 -0.277100 0.653137 1445372746 0.414917 0.569580 -0.277100 0.653137 1445372746 0.414917 0.569580 -0.277100 0.653137 1445372746 0.418396 0.568848 -0.275757 0.652161 1445372746 0.418396 0.568848 -0.275757 0.652161 1445372746 0.418396 0.568848 -0.275757 0.652161 1445372746 0.418396 0.568848 -0.275757 0.652161 1445372746 0.418396 0.568848 -0.275757 0.652161 1445372746 0.418396 0.568848 -0.275757 0.652161 1445372746 0.424622 0.566040 -0.278992 0.649109 1445372746 0.424622 0.566040 -0.278992 0.649109 1445372746 0.424622 0.566040 -0.278992 0.649109 1445372746 0.424622 0.566040 -0.278992 0.649109 1445372746 0.424622 0.566040 -0.278992 0.649109 1445372746 0.424622 0.566040 -0.278992 0.649109 1445372746 0.427429 0.563171 -0.283386 0.647949 1445372746 0.427429 0.563171 -0.283386 0.647949 1445372746 0.427429 0.563171 -0.283386 0.647949 1445372746 0.427429 0.563171 -0.283386 0.647949 1445372746 0.427429 0.563171 -0.283386 0.647949 1445372746 0.427429 0.563171 -0.283386 0.647949 1445372746 0.429688 0.557434 -0.285400 0.650452 1445372746 0.429688 0.557434 -0.285400 0.650452 1445372746 0.429688 0.557434 -0.285400 0.650452 1445372746 0.429688 0.557434 -0.285400 0.650452 1445372746 0.429688 0.557434 -0.285400 0.650452 1445372746 0.429688 0.557434 -0.285400 0.650452 1445372746 0.429688 0.557434 -0.285400 0.650452 1445372746 0.425842 0.558167 -0.285400 0.652344 1445372746 0.425842 0.558167 -0.285400 0.652344 1445372746 0.425842 0.558167 -0.285400 0.652344 1445372746 0.425842 0.558167 -0.285400 0.652344 1445372746 0.425842 0.558167 -0.285400 0.652344 1445372746 0.425842 0.558167 -0.285400 0.652344 1445372746 0.424316 0.561646 -0.286438 0.649902 1445372746 0.424316 0.561646 -0.286438 0.649902 1445372746 0.424316 0.561646 -0.286438 0.649902 1445372746 0.424316 0.561646 -0.286438 0.649902 1445372746 0.424316 0.561646 -0.286438 0.649902 1445372746 0.424316 0.561646 -0.286438 0.649902 1445372746 0.424133 0.564148 -0.285706 0.648193 1445372746 0.424133 0.564148 -0.285706 0.648193 1445372746 0.424133 0.564148 -0.285706 0.648193 1445372746 0.424133 0.564148 -0.285706 0.648193 1445372746 0.424133 0.564148 -0.285706 0.648193 1445372746 0.424133 0.564148 -0.285706 0.648193 1445372746 0.426941 0.562927 -0.283264 0.648499 1445372746 0.426941 0.562927 -0.283264 0.648499 1445372746 0.426941 0.562927 -0.283264 0.648499 1445372746 0.426941 0.562927 -0.283264 0.648499 1445372746 0.426941 0.562927 -0.283264 0.648499 1445372746 0.426941 0.562927 -0.283264 0.648499 1445372746 0.428223 0.562866 -0.282776 0.647949 1445372746 0.428223 0.562866 -0.282776 0.647949 1445372746 0.428223 0.562866 -0.282776 0.647949 1445372746 0.428223 0.562866 -0.282776 0.647949 1445372746 0.428223 0.562866 -0.282776 0.647949 1445372746 0.428223 0.562866 -0.282776 0.647949 1445372746 0.427734 0.563171 -0.282471 0.648071 1445372746 0.427734 0.563171 -0.282471 0.648071 1445372746 0.427734 0.563171 -0.282471 0.648071 1445372746 0.427734 0.563171 -0.282471 0.648071 1445372746 0.427734 0.563171 -0.282471 0.648071 1445372746 0.427734 0.563171 -0.282471 0.648071 1445372746 0.424561 0.563965 -0.282227 0.649597 1445372746 0.424561 0.563965 -0.282227 0.649597 1445372746 0.424561 0.563965 -0.282227 0.649597 1445372746 0.424561 0.563965 -0.282227 0.649597 1445372746 0.424561 0.563965 -0.282227 0.649597 1445372746 0.424561 0.563965 -0.282227 0.649597 1445372746 0.424561 0.563965 -0.282227 0.649597 1445372746 0.415894 0.567688 -0.279663 0.653015 1445372746 0.415894 0.567688 -0.279663 0.653015 1445372746 0.415894 0.567688 -0.279663 0.653015 1445372746 0.415894 0.567688 -0.279663 0.653015 1445372746 0.415894 0.567688 -0.279663 0.653015 1445372746 0.415894 0.567688 -0.279663 0.653015 1445372746 0.408142 0.571960 -0.273499 0.656799 1445372746 0.408142 0.571960 -0.273499 0.656799 1445372746 0.408142 0.571960 -0.273499 0.656799 1445372746 0.408142 0.571960 -0.273499 0.656799 1445372746 0.408142 0.571960 -0.273499 0.656799 1445372746 0.408142 0.571960 -0.273499 0.656799 1445372746 0.405029 0.573792 -0.267639 0.659546 1445372746 0.405029 0.573792 -0.267639 0.659546 1445372746 0.405029 0.573792 -0.267639 0.659546 1445372746 
0.412231 0.575012 -0.270386 0.652893 1445372748 0.412231 0.575012 -0.270386 0.652893 1445372748 0.412231 0.575012 -0.270386 0.652893 1445372748 0.412231 0.575012 -0.270386 0.652893 1445372748 0.412231 0.575012 -0.270386 0.652893 1445372748 0.414429 0.574219 -0.271301 0.651794 1445372748 0.414429 0.574219 -0.271301 0.651794 1445372748 0.414429 0.574219 -0.271301 0.651794 1445372748 0.414429 0.574219 -0.271301 0.651794 1445372748 0.414429 0.574219 -0.271301 0.651794 1445372748 0.418213 0.572266 -0.273376 0.650208 1445372748 0.418213 0.572266 -0.273376 0.650208 1445372748 0.418213 0.572266 -0.273376 0.650208 1445372748 0.418213 0.572266 -0.273376 0.650208 1445372748 0.418213 0.572266 -0.273376 0.650208 1445372748 0.418213 0.572266 -0.273376 0.650208 1445372748 0.424377 0.567871 -0.276001 0.648926 1445372748 0.424377 0.567871 -0.276001 0.648926 1445372748 0.424377 0.567871 -0.276001 0.648926 1445372748 0.424377 0.567871 -0.276001 0.648926 1445372748 0.424377 0.567871 -0.276001 0.648926 1445372748 0.424377 0.567871 -0.276001 0.648926 1445372748 0.426819 0.563416 -0.278870 0.650085 1445372748 0.426819 0.563416 -0.278870 0.650085 1445372748 0.426819 0.563416 -0.278870 0.650085 1445372748 0.426819 0.563416 -0.278870 0.650085 1445372748 0.426819 0.563416 -0.278870 0.650085 1445372748 0.426819 0.563416 -0.278870 0.650085 1445372748 0.426819 0.563416 -0.278870 0.650085 1445372748 0.424255 0.561340 -0.281982 0.652161 1445372748 0.424255 0.561340 -0.281982 0.652161 1445372748 0.424255 0.561340 -0.281982 0.652161 1445372748 0.424255 0.561340 -0.281982 0.652161 1445372748 0.424255 0.561340 -0.281982 0.652161 1445372749 0.421875 0.558472 -0.278992 0.657471 1445372749 0.421875 0.558472 -0.278992 0.657471 1445372749 0.421875 0.558472 -0.278992 0.657471 1445372749 0.421875 0.558472 -0.278992 0.657471 1445372749 0.421875 0.558472 -0.278992 0.657471 1445372749 0.421875 0.558472 -0.278992 0.657471 1445372749 0.421875 0.558472 -0.278992 0.657471 1445372749 0.417908 0.558411 -0.275391 0.661560 1445372749 0.417908 0.558411 -0.275391 0.661560 1445372749 0.417908 0.558411 -0.275391 0.661560 1445372749 0.417908 0.558411 -0.275391 0.661560 1445372749 0.417908 0.558411 -0.275391 0.661560 1445372749 0.417908 0.558411 -0.275391 0.661560 1445372749 0.414185 0.558960 -0.271790 0.664917 1445372749 0.414185 0.558960 -0.271790 0.664917 1445372749 0.414185 0.558960 -0.271790 0.664917 1445372749 0.414185 0.558960 -0.271790 0.664917 1445372749 0.414185 0.558960 -0.271790 0.664917 1445372749 0.414185 0.558960 -0.271790 0.664917 1445372749 0.414185 0.558960 -0.271790 0.664917 1445372749 0.411865 0.559204 -0.269470 0.667053 1445372749 0.411865 0.559204 -0.269470 0.667053 1445372749 0.411865 0.559204 -0.269470 0.667053 1445372749 0.411865 0.559204 -0.269470 0.667053 1445372749 0.411865 0.559204 -0.269470 0.667053 1445372749 0.411865 0.559204 -0.269470 0.667053 1445372749 0.408875 0.560730 -0.268860 0.667847 1445372749 0.408875 0.560730 -0.268860 0.667847 1445372749 0.408875 0.560730 -0.268860 0.667847 1445372749 0.408875 0.560730 -0.268860 0.667847 1445372749 0.408875 0.560730 -0.268860 0.667847 1445372749 0.408875 0.560730 -0.268860 0.667847 1445372749 0.406067 0.562622 -0.269409 0.667786 1445372749 0.406067 0.562622 -0.269409 0.667786 1445372749 0.406067 0.562622 -0.269409 0.667786 1445372749 0.406067 0.562622 -0.269409 0.667786 1445372749 0.406067 0.562622 -0.269409 0.667786 1445372749 0.406067 0.562622 -0.269409 0.667786 1445372749 0.406067 0.562622 -0.269409 0.667786 1445372749 0.403320 0.563232 -0.268982 0.669067 1445372749 0.403320 0.563232 -0.268982 0.669067 1445372749 0.403320 0.563232 -0.268982 0.669067 1445372749 0.403320 0.563232 -0.268982 0.669067 1445372749 0.403320 0.563232 -0.268982 0.669067 1445372749 0.403320 0.563232 -0.268982 0.669067 1445372749 0.399231 0.565308 -0.267395 0.670410 1445372749 0.399231 0.565308 -0.267395 0.670410 1445372749 0.399231 0.565308 -0.267395 0.670410 1445372749 0.399231 0.565308 -0.267395 0.670410 1445372749 0.399231 0.565308 -0.267395 0.670410 1445372749 0.399231 0.565308 -0.267395 0.670410 1445372749 0.393311 0.567932 -0.262146 0.673767 1445372749 0.393311 0.567932 -0.262146 0.673767 1445372749 0.393311 0.567932 -0.262146 0.673767 1445372749 0.393311 0.567932 -0.262146 0.673767 1445372749 0.393311 0.567932 -0.262146 0.673767 1445372749 0.393311 0.567932 -0.262146 0.673767 1445372749 0.393311 0.567932 -0.262146 0.673767 1445372749 0.384583 0.571533 -0.254700 0.678589 1445372749 0.384583 0.571533 -0.254700 0.678589 1445372749 0.384583 0.571533 -0.254700 0.678589 1445372749 0.384583 0.571533 -0.254700 0.678589 1445372749 0.384583 0.571533 -0.254700 0.678589 1445372749 0.384583 0.571533 -0.254700 0.678589 1445372749 0.384583 0.571533 -0.254700 0.678589 1445372749 0.379150 0.575623 -0.250549 0.679749 1445372749 0.379150 0.575623 -0.250549 0.679749 1445372749 0.379150 0.575623 -0.250549 0.679749 1445372749 0.379150 0.575623 -0.250549 0.679749 1445372749 0.379150 0.575623 -0.250549 0.679749 1445372749 0.379150 0.575623 -0.250549 0.679749 1445372749 0.385376 0.576172 -0.252930 0.674927 1445372749 0.385376 0.576172 -0.252930 0.674927 1445372749 0.385376 0.576172 -0.252930 0.674927 1445372749 0.385376 0.576172 -0.252930 0.674927 1445372749 0.385376 0.576172 -0.252930 0.674927 1445372749 0.385376 0.576172 -0.252930 0.674927 1445372749 0.385376 0.576172 -0.252930 0.674927 1445372749 0.399475 0.575134 -0.263306 0.663513 1445372749 0.399475 0.575134 -0.263306 0.663513 1445372749 0.399475 0.575134 -0.263306 0.663513 1445372749 0.399475 0.575134 -0.263306 0.663513 1445372749 0.399475 0.575134 -0.263306 0.663513 1445372749 0.399475 0.575134 -0.263306 0.663513 1445372749 0.411499 0.572144 -0.272156 0.655151 1445372749 0.411499 0.572144 -0.272156 0.655151 1445372749 0.411499 0.572144 -0.272156 0.655151 1445372749 0.411499 0.572144 -0.272156 0.655151 1445372749 0.411499 0.572144 -0.272156 0.655151 1445372749 0.411499 0.572144 -0.272156 0.655151 1445372749 0.415283 0.569519 -0.277405 0.652771 1445372749 0.415283 0.569519 -0.277405 0.652771 1445372749 0.415283 0.569519 -0.277405 0.652771 1445372749 0.415283 0.569519 -0.277405 0.652771 1445372749 0.415283 0.569519 -0.277405 0.652771 1445372749 0.415283 0.569519 -0.277405 0.652771 1445372749 0.413330 0.568115 -0.280579 0.653931 1445372749 0.413330 0.568115 -0.280579 0.653931 1445372749 0.413330 0.568115 -0.280579 0.653931 1445372749 0.413330 0.568115 -0.280579 0.653931 1445372749 0.413330 0.568115 -0.280579 0.653931 1445372749 0.413330 0.568115 -0.280579 0.653931 1445372749 0.411255 0.565552 -0.280334 0.657532 1445372749 0.411255 0.565552 -0.280334 0.657532 1445372749 0.411255 0.565552 -0.280334 0.657532 1445372749 0.411255 0.565552 -0.280334 0.657532 1445372749 0.411255 0.565552 -0.280334 0.657532 1445372749 0.411255 0.565552 -0.280334 0.657532 1445372749 0.409119 0.564270 -0.277710 0.661072 1445372749 0.409119 0.564270 -0.277710 0.661072 1445372749 0.409119 0.564270 -0.277710 0.661072 1445372749 0.409119 0.564270 -0.277710 0.661072 1445372749 0.409119 0.564270 -0.277710 0.661072 1445372749 0.409119 0.564270 -0.277710 0.661072 1445372749 0.409119 0.564270 -0.277710 0.661072 1445372750 0.408691 0.563538 -0.275208 0.663025 1445372750 0.408691 0.563538 -0.275208 0.663025 1445372750 0.408691 0.563538 -0.275208 0.663025 1445372750 0.408691 0.563538 -0.275208 0.663025 1445372750 0.408691 0.563538 -0.275208 0.663025 1445372750 0.408691 0.563538 -0.275208 0.663025 1445372750 0.407837 0.562927 -0.274048 0.664490 1445372750 0.407837 0.562927 -0.274048 0.664490 1445372750 0.407837 0.562927 -0.274048 0.664490 1445372750 0.407837 0.562927 -0.274048 0.664490 1445372750 0.407837 0.562927 -0.274048 0.664490 1445372750 0.407837 0.562927 -0.274048 0.664490 1445372750 0.407349 0.562073 -0.274597 0.665344 1445372750 0.407349 0.562073 -0.274597 0.665344 1445372750 0.407349 0.562073 -0.274597 0.665344 1445372750 0.407349 0.562073 -0.274597 0.665344 1445372750 0.407349 0.562073 -0.274597 0.665344 1445372750 0.407349 0.562073 -0.274597 0.665344 1445372750 0.407349 0.562073 -0.274597 0.665344 1445372750 0.405457 0.561951 -0.274902 0.666443 1445372750 0.405457 0.561951 -0.274902 0.666443 1445372750 0.405457 0.561951 -0.274902 0.666443 1445372750 0.405457 0.561951 -0.274902 0.666443 1445372750 0.405457 0.561951 -0.274902 0.666443 1445372750 0.405457 0.561951 -0.274902 0.666443 1445372750 0.402588 0.563538 -0.273804 0.667358 1445372750 0.402588 0.563538 -0.273804 0.667358 1445372750 0.402588 0.563538 -0.273804 0.667358 1445372750 0.402588 0.563538 -0.273804 0.667358 1445372750 0.402588 0.563538 -0.273804 0.667358 1445372750 0.402588 0.563538 -0.273804 0.667358 1445372750 0.398315 0.566833 -0.269287 0.668945 1445372750 0.398315 0.566833 -0.269287 0.668945 1445372750 0.398315 0.566833 -0.269287 0.668945 1445372750 0.398315 0.566833 -0.269287 0.668945 1445372750 0.398315 0.566833 -0.269287 0.668945 1445372750 0.398315 0.566833 -0.269287 0.668945 1445372750 0.392456 0.570679 -0.262390 0.671814 1445372750 0.392456 0.570679 -0.262390 0.671814 1445372750 0.392456 0.570679 -0.262390 0.671814 1445372750 0.392456 0.570679 -0.262390 0.671814 1445372750 0.392456 0.570679 -0.262390 0.671814 1445372750 0.392456 0.570679 -0.262390 0.671814 1445372750 0.385986 0.574768 -0.254761 0.674988 1445372750 0.385986 0.574768 -0.254761 0.674988 1445372750 0.385986 0.574768 -0.254761 0.674988 1445372750 0.385986 0.574768 -0.254761 0.674988 1445372750 0.385986 0.574768 -0.254761 0.674988 1445372750 0.385986 0.574768 -0.254761 0.674988 1445372750 0.384521 0.578125 -0.251953 0.674011 1445372750 0.384521 0.578125 -0.251953 0.674011 1445372750 0.384521 0.578125 -0.251953 0.674011 1445372750 0.384521 0.578125 -0.251953 0.674011 1445372750 0.384521 0.578125 -0.251953 0.674011 1445372750 0.384521 0.578125 -0.251953 0.674011 1445372750 0.388855 0.578918 -0.257690 0.668701 1445372750 0.388855 0.578918 -0.257690 0.668701 1445372750 0.388855 0.578918 -0.257690 0.668701 1445372750 0.388855 0.578918 -0.257690 0.668701 1445372750 0.388855 0.578918 -0.257690 0.668701 1445372750 0.388855 0.578918 -0.257690 0.668701 1445372750 0.388855 0.578918 -0.257690 0.668701 1445372750 0.396301 0.578491 -0.268982 0.660217 1445372750 0.396301 0.578491 -0.268982 0.660217 1445372750 0.396301 0.578491 -0.268982 0.660217 1445372750 0.396301 0.578491 -0.268982 0.660217 1445372750 0.396301 0.578491 -0.268982 0.660217 1445372750 0.403809 0.574890 -0.277222 0.655396 1445372750 0.403809 0.574890 -0.277222 0.655396 1445372750 0.403809 0.574890 -0.277222 0.655396 1445372750 0.403809 0.574890 -0.277222 0.655396 1445372750 0.403809 0.574890 -0.277222 0.655396 1445372750 0.403809 0.574890 -0.277222 0.655396 1445372750 0.403809 0.574890 -0.277222 0.655396 1445372750 0.405457 0.572144 -0.282715 0.654419 1445372750 0.405457 0.572144 -0.282715 0.654419 1445372750 0.405457 0.572144 -0.282715 0.654419 1445372750 0.405457 0.572144 -0.282715 0.654419 1445372750 0.405457 0.572144 -0.282715 0.654419 1445372750 0.405457 0.572144 -0.282715 0.654419 1445372750 0.402832 0.569275 -0.283508 0.658203 1445372750 0.402832 0.569275 -0.283508 0.658203 1445372750 0.402832 0.569275 -0.283508 0.658203 1445372750 0.402832 0.569275 -0.283508 0.658203 1445372750 0.402832 0.569275 -0.283508 0.658203 1445372750 0.402832 0.569275 -0.283508 0.658203 1445372750 0.400208 0.567993 -0.282410 0.661377 1445372750 0.400208 0.567993 -0.282410 0.661377 1445372750 0.400208 0.567993 -0.282410 0.661377 1445372750 0.400208 0.567993 -0.282410 0.661377 1445372750 0.400208 0.567993 -0.282410 0.661377 1445372750 0.400208 0.567993 -0.282410 0.661377 1445372750 0.401428 0.566956 -0.282104 0.661682 1445372750 0.401428 0.566956 -0.282104 0.661682 1445372750 0.401428 0.566956 -0.282104 0.661682 1445372750 0.401428 0.566956 -0.282104 0.661682 1445372750 0.401428 0.566956 -0.282104 0.661682 1445372750 0.401428 0.566956 -0.282104 0.661682 1445372750 0.403564 0.565369 -0.280701 0.662292 1445372750 0.403564 0.565369 -0.280701 0.662292 1445372750 0.403564 0.565369 -0.280701 0.662292 1445372750 0.403564 0.565369 -0.280701 0.662292 1445372750 0.403564 0.565369 -0.280701 0.662292 1445372750 0.403564 0.565369 -0.280701 0.662292 1445372750 0.403564 0.565369 -0.280701 0.662292 1445372750 0.402710 0.565430 -0.280579 0.662781 1445372750 0.402710 0.565430 -0.280579 0.662781 1445372750 0.402710 0.565430 -0.280579 0.662781 1445372750 0.402710 0.565430 -0.280579 0.662781 1445372750 0.402710 0.565430 -0.280579 0.662781 1445372750 0.402710 0.565430 -0.280579 0.662781 1445372750 0.401733 0.567383 -0.282959 0.660706 1445372750 0.401733 0.567383 -0.282959 0.660706 1445372751 0.401733 0.567383 -0.282959 0.660706 1445372751 0.401733 0.567383 -0.282959 0.660706 1445372751 0.401733 0.567383 -0.282959 0.660706 1445372751 0.401733 0.567383 -0.282959 0.660706 1445372751 0.401733 0.567383 -0.282959 0.660706 1445372751 0.400635 0.569336 -0.283997 0.659241 1445372751 0.400635 0.569336 -0.283997 0.659241 1445372751 0.400635 0.569336 -0.283997 0.659241 1445372751 0.400635 0.569336 -0.283997 0.659241 1445372751 0.400635 0.569336 -0.283997 0.659241 1445372751 0.400635 0.569336 -0.283997 0.659241 1445372751 0.397339 0.572021 -0.280762 0.660339 1445372751 0.397339 0.572021 -0.280762 0.660339 1445372751 0.397339 0.572021 -0.280762 0.660339 1445372751 0.397339 0.572021 -0.280762 0.660339 1445372751 0.397339 0.572021 -0.280762 0.660339 1445372751 0.397339 0.572021 -0.280762 0.660339 1445372751 0.394592 0.574280 -0.275391 0.662292 1445372751 0.394592 0.574280 -0.275391 0.662292 1445372751 0.394592 0.574280 -0.275391 0.662292 1445372751 0.394592 0.574280 -0.275391 0.662292 1445372751 0.394592 0.574280 -0.275391 0.662292 1445372751 0.394592 0.574280 -0.275391 0.662292 1445372751 0.393372 0.575378 -0.270325 0.664124 1445372751 0.393372 0.575378 -0.270325 0.664124 1445372751 0.393372 0.575378 -0.270325 0.664124 1445372751 0.393372 0.575378 -0.270325 0.664124 1445372751 0.393372 0.575378 -0.270325 0.664124 1445372751 0.393372 0.575378 -0.270325 0.664124 1445372751 0.390747 0.578491 -0.267212 0.664246 1445372751 0.390747 0.578491 -0.267212 0.664246 1445372751 0.390747 0.578491 -0.267212 0.664246 1445372751 0.390747 0.578491 -0.267212 0.664246 1445372751 0.390747 0.578491 -0.267212 0.664246 1445372751 0.390747 0.578491 -0.267212 0.664246 1445372751 0.392212 0.581848 -0.267395 0.660278 1445372751 0.392212 0.581848 -0.267395 0.660278 1445372751 0.392212 0.581848 -0.267395 0.660278 1445372751 0.392212 0.581848 -0.267395 0.660278 1445372751 0.392212 0.581848 -0.267395 0.660278 1445372751 0.392212 0.581848 -0.267395 0.660278 1445372751 0.392212 0.581848 -0.267395 0.660278 1445372751 0.400879 0.581726 -0.273254 0.652771 1445372751 0.400879 0.581726 -0.273254 0.652771 1445372751 0.400879 0.581726 -0.273254 0.652771 1445372751 0.400879 0.581726 -0.273254 0.652771 1445372751 0.400879 0.581726 -0.273254 0.652771 1445372751 0.400879 0.581726 -0.273254 0.652771 1445372751 0.412720 0.578430 -0.281128 0.644958 1445372751 0.412720 0.578430 -0.281128 0.644958 1445372751 0.412720 0.578430 -0.281128 0.644958 1445372751 0.412720 0.578430 -0.281128 0.644958 1445372751 0.412720 0.578430 -0.281128 0.644958 1445372751 0.412720 0.578430 -0.281128 0.644958 1445372751 0.412720 0.578430 -0.281128 0.644958 1445372751 0.421936 0.572266 -0.284973 0.642822 1445372751 0.421936 0.572266 -0.284973 0.642822 1445372751 0.421936 0.572266 -0.284973 0.642822 1445372751 0.421936 0.572266 -0.284973 0.642822 1445372751 0.421936 0.572266 -0.284973 0.642822 1445372751 0.421936 0.572266 -0.284973 0.642822 1445372751 0.424866 0.566711 -0.286255 0.645203 1445372751 0.424866 0.566711 -0.286255 0.645203 1445372751 0.424866 0.566711 -0.286255 0.645203 1445372751 0.424866 0.566711 -0.286255 0.645203 1445372751 0.424866 0.566711 -0.286255 0.645203 1445372751 0.424866 0.566711 -0.286255 0.645203 1445372751 0.423889 0.562988 -0.286865 0.648865 1445372751 0.423889 0.562988 -0.286865 0.648865 1445372751 0.423889 0.562988 -0.286865 0.648865 1445372751 0.423889 0.562988 -0.286865 0.648865 1445372751 0.423889 0.562988 -0.286865 0.648865 1445372751 0.423889 0.562988 -0.286865 0.648865 1445372751 0.422546 0.560669 -0.283875 0.653015 1445372751 0.422546 0.560669 -0.283875 0.653015 1445372751 0.422546 0.560669 -0.283875 0.653015 1445372751 0.422546 0.560669 -0.283875 0.653015 1445372751 0.422485 0.559204 -0.280151 0.655945 1445372751 0.422485 0.559204 -0.280151 0.655945 1445372751 0.422485 0.559204 -0.280151 0.655945 1445372751 0.422485 0.559204 -0.280151 0.655945 1445372751 0.422485 0.559204 -0.280151 0.655945 1445372751 0.422485 0.559204 -0.280151 0.655945 1445372751 0.420227 0.559509 -0.278503 0.657837 1445372751 0.420227 0.559509 -0.278503 0.657837 1445372751 0.420227 0.559509 -0.278503 0.657837 1445372751 0.420227 0.559509 -0.278503 0.657837 1445372751 0.420227 0.559509 -0.278503 0.657837 1445372751 0.420227 0.559509 -0.278503 0.657837 1445372751 0.420227 0.559509 -0.278503 0.657837 1445372751 0.417358 0.561523 -0.277832 0.658142 1445372751 0.417358 0.561523 -0.277832 0.658142 1445372751 0.417358 0.561523 -0.277832 0.658142 1445372751 0.417358 0.561523 -0.277832 0.658142 1445372751 0.417358 0.561523 -0.277832 0.658142 1445372751 0.417358 0.561523 -0.277832 0.658142 1445372751 0.413452 0.564270 -0.277527 0.658447 1445372751 0.413452 0.564270 -0.277527 0.658447 1445372751 0.413452 0.564270 -0.277527 0.658447 1445372751 0.413452 0.564270 -0.277527 0.658447 1445372751 0.413452 0.564270 -0.277527 0.658447 1445372751 0.413452 0.564270 -0.277527 0.658447 1445372751 0.410522 0.566528 -0.274292 0.659729 1445372751 0.410522 0.566528 -0.274292 0.659729 1445372751 0.410522 0.566528 -0.274292 0.659729 1445372751 0.410522 0.566528 -0.274292 0.659729 1445372751 0.410522 0.566528 -0.274292 0.659729 1445372751 0.410522 0.566528 -0.274292 0.659729 1445372751 0.410522 0.566528 -0.274292 0.659729 1445372751 0.408203 0.567993 -0.269470 0.661865 1445372751 0.408203 0.567993 -0.269470 0.661865 1445372751 0.408203 0.567993 -0.269470 0.661865 1445372752 0.408203 0.567993 -0.269470 0.661865 1445372752 0.408203 0.567993 -0.269470 0.661865 1445372752 0.408203 0.567993 -0.269470 0.661865 1445372752 0.408203 0.567993 -0.269470 0.661865 1445372752 0.406128 0.569336 -0.264282 0.664063 1445372752 0.406128 0.569336 -0.264282 0.664063 1445372752 0.406128 0.569336 -0.264282 0.664063 1445372752 0.406128 0.569336 -0.264282 0.664063 1445372752 0.406128 0.569336 -0.264282 0.664063 1445372752 0.406128 0.569336 -0.264282 0.664063 1445372752 0.404236 0.571594 -0.261963 0.664185 1445372752 0.404236 0.571594 -0.261963 0.664185 1445372752 0.404236 0.571594 -0.261963 0.664185 1445372752 0.404236 0.571594 -0.261963 0.664185 1445372752 0.404236 0.571594 -0.261963 0.664185 1445372752 0.404236 0.571594 -0.261963 0.664185 1445372752 0.404297 0.574158 -0.263550 0.661316 1445372752 0.404297 0.574158 -0.263550 0.661316 1445372752 0.404297 0.574158 -0.263550 0.661316 1445372752 0.404297 0.574158 -0.263550 0.661316 1445372752 0.404297 0.574158 -0.263550 0.661316 1445372752 0.404297 0.574158 -0.263550 0.661316 1445372752 0.410278 0.574036 -0.268738 0.655640 1445372752 0.410278 0.574036 -0.268738 0.655640 1445372752 0.410278 0.574036 -0.268738 0.655640 1445372752 0.410278 0.574036 -0.268738 0.655640 1445372752 0.410278 0.574036 -0.268738 0.655640 1445372752 0.410278 0.574036 -0.268738 0.655640 1445372752 0.410278 0.574036 -0.268738 0.655640 1445372752 0.418884 0.573547 -0.276550 0.647339 1445372752 0.418884 0.573547 -0.276550 0.647339 1445372752 0.418884 0.573547 -0.276550 0.647339 1445372752 0.418884 0.573547 -0.276550 0.647339 1445372752 0.418884 0.573547 -0.276550 0.647339 1445372752 0.418884 0.573547 -0.276550 0.647339 1445372752 0.427368 0.569702 -0.282349 0.642639 1445372752 0.427368 0.569702 -0.282349 0.642639 1445372752 0.427368 0.569702 -0.282349 0.642639 1445372752 0.427368 0.569702 -0.282349 0.642639 1445372752 0.427368 0.569702 -0.282349 0.642639 1445372752 0.427368 0.569702 -0.282349 0.642639 1445372752 0.429077 0.566833 -0.285461 0.642639 1445372752 0.429077 0.566833 -0.285461 0.642639 1445372752 0.429077 0.566833 -0.285461 0.642639 1445372752 0.429077 0.566833 -0.285461 0.642639 1445372752 0.429077 0.566833 -0.285461 0.642639 1445372752 0.429077 0.566833 -0.285461 0.642639 1445372752 0.429077 0.566833 -0.285461 0.642639 1445372752 0.428162 0.564026 -0.287292 0.644897 1445372752 0.428162 0.564026 -0.287292 0.644897 1445372752 0.428162 0.564026 -0.287292 0.644897 1445372752 0.428162 0.564026 -0.287292 0.644897 1445372752 0.428162 0.564026 -0.287292 0.644897 1445372752 0.428162 0.564026 -0.287292 0.644897 1445372752 0.430542 0.559448 -0.287781 0.647156 1445372752 0.430542 0.559448 -0.287781 0.647156 1445372752 0.430542 0.559448 -0.287781 0.647156 1445372752 0.430542 0.559448 -0.287781 0.647156 1445372752 0.430542 0.559448 -0.287781 0.647156 1445372752 0.430542 0.559448 -0.287781 0.647156 1445372752 0.430542 0.559448 -0.287781 0.647156 1445372752 0.432312 0.555725 -0.287476 0.649231 1445372752 0.432312 0.555725 -0.287476 0.649231 1445372752 0.432312 0.555725 -0.287476 0.649231 1445372752 0.432312 0.555725 -0.287476 0.649231 1445372752 0.432312 0.555725 -0.287476 0.649231 1445372752 0.432312 0.555725 -0.287476 0.649231 1445372752 0.430176 0.556152 -0.286560 0.650696 1445372752 0.430176 0.556152 -0.286560 0.650696 1445372752 0.430176 0.556152 -0.286560 0.650696 1445372752 0.430176 0.556152 -0.286560 0.650696 1445372752 0.430176 0.556152 -0.286560 0.650696 1445372752 0.430176 0.556152 -0.286560 0.650696 1445372752 0.428833 0.557495 -0.284424 0.651428 1445372752 0.428833 0.557495 -0.284424 0.651428 1445372752 0.428833 0.557495 -0.284424 0.651428 1445372752 0.428833 0.557495 -0.284424 0.651428 1445372752 0.428833 0.557495 -0.284424 0.651428 1445372752 0.428833 0.557495 -0.284424 0.651428 1445372752 0.424438 0.560730 -0.283386 0.651978 1445372752 0.424438 0.560730 -0.283386 0.651978 1445372752 0.424438 0.560730 -0.283386 0.651978 1445372752 0.424438 0.560730 -0.283386 0.651978 1445372752 0.424438 0.560730 -0.283386 0.651978 1445372752 0.424438 0.560730 -0.283386 0.651978 1445372752 0.416321 0.566101 -0.282410 0.652954 1445372752 0.416321 0.566101 -0.282410 0.652954 1445372752 0.416321 0.566101 -0.282410 0.652954 1445372752 0.416321 0.566101 -0.282410 0.652954 1445372752 0.416321 0.566101 -0.282410 0.652954 1445372752 0.416321 0.566101 -0.282410 0.652954 1445372752 0.408020 0.571533 -0.280396 0.654297 1445372752 0.408020 0.571533 -0.280396 0.654297 1445372752 0.408020 0.571533 -0.280396 0.654297 1445372752 0.408020 0.571533 -0.280396 0.654297 1445372752 0.408020 0.571533 -0.280396 0.654297 1445372752 0.408020 0.571533 -0.280396 0.654297 1445372752 0.408020 0.571533 -0.280396 0.654297 1445372752 0.395813 0.579163 -0.275085 0.657349 1445372752 0.395813 0.579163 -0.275085 0.657349 1445372752 0.395813 0.579163 -0.275085 0.657349 1445372752 0.395813 0.579163 -0.275085 0.657349 1445372752 0.395813 0.579163 -0.275085 0.657349 1445372752 0.395813 0.579163 -0.275085 0.657349 1445372752 0.383972 0.587524 -0.268677 0.659607 1445372752 0.383972 0.587524 -0.268677 0.659607 1445372752 0.383972 0.587524 -0.268677 0.659607 1445372752 0.383972 0.587524 -0.268677 0.659607 1445372752 0.383972 0.587524 -0.268677 0.659607 1445372752 0.383972 0.587524 -0.268677 0.659607 1445372752 0.379639 0.592346 -0.264893 0.659363 1445372752 0.379639 0.592346 -0.264893 0.659363 1445372752 0.379639 0.592346 -0.264893 0.659363 1445372752 0.379639 0.592346 -0.264893 0.659363 1445372752 0.379639 0.592346 -0.264893 0.659363 1445372753 0.379639 0.592346 -0.264893 0.659363 1445372753 0.380737 0.593872 -0.265747 0.656982 1445372753 0.380737 0.593872 -0.265747 0.656982 1445372753 0.380737 0.593872 -0.265747 0.656982 1445372753 0.380737 0.593872 -0.265747 0.656982 1445372753 0.380737 0.593872 -0.265747 0.656982 1445372753 0.380737 0.593872 -0.265747 0.656982 1445372753 0.387268 0.591187 -0.272522 0.652771 1445372753 0.387268 0.591187 -0.272522 0.652771 1445372753 0.387268 0.591187 -0.272522 0.652771 1445372753 0.387268 0.591187 -0.272522 0.652771 1445372753 0.387268 0.591187 -0.272522 0.652771 1445372753 0.387268 0.591187 -0.272522 0.652771 1445372753 0.387268 0.591187 -0.272522 0.652771 1445372753 0.393677 0.588562 -0.282288 0.647156 1445372753 0.393677 0.588562 -0.282288 0.647156 1445372753 0.393677 0.588562 -0.282288 0.647156 1445372753 0.393677 0.588562 -0.282288 0.647156 1445372753 0.393677 0.588562 -0.282288 0.647156 1445372753 0.393677 0.588562 -0.282288 0.647156 1445372753 0.398010 0.585144 -0.288574 0.644836 1445372753 0.398010 0.585144 -0.288574 0.644836 1445372753 0.398010 0.585144 -0.288574 0.644836 1445372753 0.398010 0.585144 -0.288574 0.644836 1445372753 0.398010 0.585144 -0.288574 0.644836 1445372753 0.398010 0.585144 -0.288574 0.644836 1445372753 0.397888 0.582153 -0.288391 0.647766 1445372753 0.397888 0.582153 -0.288391 0.647766 1445372753 0.397888 0.582153 -0.288391 0.647766 1445372753 0.397888 0.582153 -0.288391 0.647766 1445372753 0.397888 0.582153 -0.288391 0.647766 1445372753 0.397888 0.582153 -0.288391 0.647766 1445372753 0.395020 0.580444 -0.286011 0.652039 1445372753 0.395020 0.580444 -0.286011 0.652039 1445372753 0.395020 0.580444 -0.286011 0.652039 1445372753 0.395020 0.580444 -0.286011 0.652039 1445372753 0.395020 0.580444 -0.286011 0.652039 1445372753 0.395020 0.580444 -0.286011 0.652039 1445372753 0.395020 0.580444 -0.286011 0.652039 1445372753 0.394775 0.578552 -0.284058 0.654663 1445372753 0.394775 0.578552 -0.284058 0.654663 1445372753 0.394775 0.578552 -0.284058 0.654663 1445372753 0.394775 0.578552 -0.284058 0.654663 1445372753 0.394775 0.578552 -0.284058 0.654663 1445372753 0.394775 0.578552 -0.284058 0.654663 1445372753 0.395264 0.577515 -0.282349 0.656128 1445372753 0.395264 0.577515 -0.282349 0.656128 1445372753 0.395264 0.577515 -0.282349 0.656128 1445372753 0.395264 0.577515 -0.282349 0.656128 1445372753 0.395264 0.577515 -0.282349 0.656128 1445372753 0.395264 0.577515 -0.282349 0.656128 1445372753 0.395264 0.577515 -0.282349 0.656128 1445372753 0.394653 0.577026 -0.280090 0.657837 1445372753 0.394653 0.577026 -0.280090 0.657837 1445372753 0.394653 0.577026 -0.280090 0.657837 1445372753 0.394653 0.577026 -0.280090 0.657837 1445372753 0.394653 0.577026 -0.280090 0.657837 1445372753 0.394653 0.577026 -0.280090 0.657837 1445372753 0.392578 0.578308 -0.278809 0.658508 1445372753 0.392578 0.578308 -0.278809 0.658508 1445372753 0.392578 0.578308 -0.278809 0.658508 1445372753 0.392578 0.578308 -0.278809 0.658508 1445372753 0.392578 0.578308 -0.278809 0.658508 1445372753 0.392578 0.578308 -0.278809 0.658508 1445372753 0.390686 0.580322 -0.279541 0.657593 1445372753 0.390686 0.580322 -0.279541 0.657593 1445372753 0.390686 0.580322 -0.279541 0.657593 1445372753 0.390686 0.580322 -0.279541 0.657593 1445372753 0.390686 0.580322 -0.279541 0.657593 1445372753 0.390686 0.580322 -0.279541 0.657593 1445372753 0.389038 0.581238 -0.278320 0.658203 1445372753 0.389038 0.581238 -0.278320 0.658203 1445372753 0.389038 0.581238 -0.278320 0.658203 1445372753 0.389038 0.581238 -0.278320 0.658203 1445372753 0.389038 0.581238 -0.278320 0.658203 1445372753 0.389038 0.581238 -0.278320 0.658203 1445372753 0.385742 0.583252 -0.276001 0.659363 1445372753 0.385742 0.583252 -0.276001 0.659363 1445372753 0.385742 0.583252 -0.276001 0.659363 1445372753 0.385742 0.583252 -0.276001 0.659363 1445372753 0.385742 0.583252 -0.276001 0.659363 1445372753 0.383057 0.583984 -0.272095 0.661865 1445372753 0.383057 0.583984 -0.272095 0.661865 1445372753 0.383057 0.583984 -0.272095 0.661865 1445372753 0.383057 0.583984 -0.272095 0.661865 1445372753 0.383057 0.583984 -0.272095 0.661865 1445372753 0.383057 0.583984 -0.272095 0.661865 1445372753 0.383057 0.583984 -0.272095 0.661865 1445372753 
0.400208 0.582092 -0.285522 0.647583 1445372756 0.400208 0.582092 -0.285522 0.647583 1445372756 0.400208 0.582092 -0.285522 0.647583 1445372756 0.400208 0.582092 -0.285522 0.647583 1445372756 0.391479 0.585266 -0.282166 0.651550 1445372756 0.391479 0.585266 -0.282166 0.651550 1445372756 0.391479 0.585266 -0.282166 0.651550 1445372756 0.391479 0.585266 -0.282166 0.651550 1445372756 0.391479 0.585266 -0.282166 0.651550 1445372756 0.391479 0.585266 -0.282166 0.651550 1445372756 0.383423 0.588074 -0.275085 0.656799 1445372756 0.383423 0.588074 -0.275085 0.656799 1445372756 0.383423 0.588074 -0.275085 0.656799 1445372756 0.383423 0.588074 -0.275085 0.656799 1445372756 0.383423 0.588074 -0.275085 0.656799 1445372756 0.383423 0.588074 -0.275085 0.656799 1445372756 0.375183 0.593140 -0.269043 0.659546 1445372756 0.375183 0.593140 -0.269043 0.659546 1445372756 0.375183 0.593140 -0.269043 0.659546 1445372756 0.375183 0.593140 -0.269043 0.659546 1445372756 0.375183 0.593140 -0.269043 0.659546 1445372756 0.375183 0.593140 -0.269043 0.659546 1445372756 0.375183 0.593140 -0.269043 0.659546 1445372756 0.371521 0.595825 -0.266052 0.660339 1445372756 0.371521 0.595825 -0.266052 0.660339 1445372756 0.371521 0.595825 -0.266052 0.660339 1445372756 0.371521 0.595825 -0.266052 0.660339 1445372756 0.371521 0.595825 -0.266052 0.660339 1445372756 0.371521 0.595825 -0.266052 0.660339 1445372756 0.372375 0.593811 -0.263916 0.662537 1445372756 0.372375 0.593811 -0.263916 0.662537 1445372756 0.372375 0.593811 -0.263916 0.662537 1445372756 0.372375 0.593811 -0.263916 0.662537 1445372756 0.372375 0.593811 -0.263916 0.662537 1445372756 0.372375 0.593811 -0.263916 0.662537 1445372756 0.376526 0.590027 -0.263367 0.663818 1445372756 0.376526 0.590027 -0.263367 0.663818 1445372756 0.376526 0.590027 -0.263367 0.663818 1445372756 0.376526 0.590027 -0.263367 0.663818 1445372756 0.376526 0.590027 -0.263367 0.663818 1445372756 0.376526 0.590027 -0.263367 0.663818 1445372756 0.376526 0.590027 -0.263367 0.663818 1445372756 0.381958 0.587769 -0.267517 0.661072 1445372756 0.381958 0.587769 -0.267517 0.661072 1445372756 0.381958 0.587769 -0.267517 0.661072 1445372756 0.381958 0.587769 -0.267517 0.661072 1445372756 0.381958 0.587769 -0.267517 0.661072 1445372756 0.381958 0.587769 -0.267517 0.661072 1445372756 0.387207 0.586243 -0.272400 0.657349 1445372756 0.387207 0.586243 -0.272400 0.657349 1445372756 0.387207 0.586243 -0.272400 0.657349 1445372756 0.387207 0.586243 -0.272400 0.657349 1445372756 0.387207 0.586243 -0.272400 0.657349 1445372756 0.387207 0.586243 -0.272400 0.657349 1445372756 0.387207 0.586243 -0.272400 0.657349 1445372756 0.391113 0.587952 -0.278076 0.651062 1445372756 0.391113 0.587952 -0.278076 0.651062 1445372756 0.391113 0.587952 -0.278076 0.651062 1445372756 0.391113 0.587952 -0.278076 0.651062 1445372756 0.391113 0.587952 -0.278076 0.651062 1445372756 0.391113 0.587952 -0.278076 0.651062 1445372756 0.397888 0.588623 -0.286499 0.642639 1445372756 0.397888 0.588623 -0.286499 0.642639 1445372756 0.397888 0.588623 -0.286499 0.642639 1445372756 0.397888 0.588623 -0.286499 0.642639 1445372756 0.397888 0.588623 -0.286499 0.642639 1445372756 0.397888 0.588623 -0.286499 0.642639 1445372756 0.406921 0.583557 -0.292297 0.639038 1445372756 0.406921 0.583557 -0.292297 0.639038 1445372756 0.406921 0.583557 -0.292297 0.639038 1445372756 0.406921 0.583557 -0.292297 0.639038 1445372756 0.406921 0.583557 -0.292297 0.639038 1445372756 0.406921 0.583557 -0.292297 0.639038 1445372756 0.412903 0.577087 -0.295471 0.639648 1445372756 0.412903 0.577087 -0.295471 0.639648 1445372756 0.412903 0.577087 -0.295471 0.639648 1445372756 0.412903 0.577087 -0.295471 0.639648 1445372756 0.412903 0.577087 -0.295471 0.639648 1445372756 0.412903 0.577087 -0.295471 0.639648 1445372756 0.416504 0.571411 -0.297791 0.641296 1445372756 0.416504 0.571411 -0.297791 0.641296 1445372756 0.416504 0.571411 -0.297791 0.641296 1445372756 0.416504 0.571411 -0.297791 0.641296 1445372756 0.416504 0.571411 -0.297791 0.641296 1445372756 0.416504 0.571411 -0.297791 0.641296 1445372756 0.416260 0.570984 -0.301819 0.639954 1445372756 0.416260 0.570984 -0.301819 0.639954 1445372756 0.416260 0.570984 -0.301819 0.639954 1445372756 0.416260 0.570984 -0.301819 0.639954 1445372756 0.416260 0.570984 -0.301819 0.639954 1445372756 0.416260 0.570984 -0.301819 0.639954 1445372756 0.407227 0.575623 -0.299744 0.642578 1445372756 0.407227 0.575623 -0.299744 0.642578 1445372756 0.407227 0.575623 -0.299744 0.642578 1445372756 0.407227 0.575623 -0.299744 0.642578 1445372756 0.407227 0.575623 -0.299744 0.642578 1445372756 0.407227 0.575623 -0.299744 0.642578 1445372756 0.394409 0.583069 -0.292358 0.647278 1445372756 0.394409 0.583069 -0.292358 0.647278 1445372756 0.394409 0.583069 -0.292358 0.647278 1445372756 0.394409 0.583069 -0.292358 0.647278 1445372757 0.394409 0.583069 -0.292358 0.647278 1445372757 0.394409 0.583069 -0.292358 0.647278 1445372757 0.380981 0.590027 -0.286865 0.651428 1445372757 0.380981 0.590027 -0.286865 0.651428 1445372757 0.380981 0.590027 -0.286865 0.651428 1445372757 0.380981 0.590027 -0.286865 0.651428 1445372757 0.380981 0.590027 -0.286865 0.651428 1445372757 0.380981 0.590027 -0.286865 0.651428 1445372757 0.371887 0.593689 -0.280212 0.656189 1445372757 0.371887 0.593689 -0.280212 0.656189 1445372757 0.371887 0.593689 -0.280212 0.656189 1445372757 0.371887 0.593689 -0.280212 0.656189 1445372757 0.371887 0.593689 -0.280212 0.656189 1445372757 0.371887 0.593689 -0.280212 0.656189 1445372757 0.367371 0.596741 -0.274353 0.658447 1445372757 0.367371 0.596741 -0.274353 0.658447 1445372757 0.367371 0.596741 -0.274353 0.658447 1445372757 0.367371 0.596741 -0.274353 0.658447 1445372757 0.367371 0.596741 -0.274353 0.658447 1445372757 0.367371 0.596741 -0.274353 0.658447 1445372757 0.367371 0.596741 -0.274353 0.658447 1445372757 0.367554 0.597107 -0.270447 0.659668 1445372757 0.367554 0.597107 -0.270447 0.659668 1445372757 0.367554 0.597107 -0.270447 0.659668 1445372757 0.367554 0.597107 -0.270447 0.659668 1445372757 0.367554 0.597107 -0.270447 0.659668 1445372757 0.367554 0.597107 -0.270447 0.659668 1445372757 0.369629 0.595825 -0.269287 0.660095 1445372757 0.369629 0.595825 -0.269287 0.660095 1445372757 0.369629 0.595825 -0.269287 0.660095 1445372757 0.369629 0.595825 -0.269287 0.660095 1445372757 0.372742 0.593323 -0.269043 0.660767 1445372757 0.372742 0.593323 -0.269043 0.660767 1445372757 0.372742 0.593323 -0.269043 0.660767 1445372757 0.372742 0.593323 -0.269043 0.660767 1445372757 0.372742 0.593323 -0.269043 0.660767 1445372757 0.372742 0.593323 -0.269043 0.660767 1445372757 0.372742 0.593323 -0.269043 0.660767 1445372757 0.375610 0.591492 -0.269775 0.660461 1445372757 0.375610 0.591492 -0.269775 0.660461 1445372757 0.375610 0.591492 -0.269775 0.660461 1445372757 0.375610 0.591492 -0.269775 0.660461 1445372757 0.375610 0.591492 -0.269775 0.660461 1445372757 0.375610 0.591492 -0.269775 0.660461 1445372757 0.379944 0.592041 -0.275940 0.654907 1445372757 0.379944 0.592041 -0.275940 0.654907 1445372757 0.379944 0.592041 -0.275940 0.654907 1445372757 0.379944 0.592041 -0.275940 0.654907 1445372757 0.379944 0.592041 -0.275940 0.654907 1445372757 0.379944 0.592041 -0.275940 0.654907 1445372757 0.387085 0.591003 -0.284058 0.648193 1445372757 0.387085 0.591003 -0.284058 0.648193 1445372757 0.387085 0.591003 -0.284058 0.648193 1445372757 0.387085 0.591003 -0.284058 0.648193 1445372757 0.387085 0.591003 -0.284058 0.648193 1445372757 0.387085 0.591003 -0.284058 0.648193 1445372757 0.393799 0.589294 -0.292908 0.641663 1445372757 0.393799 0.589294 -0.292908 0.641663 1445372757 0.393799 0.589294 -0.292908 0.641663 1445372757 0.393799 0.589294 -0.292908 0.641663 1445372757 0.393799 0.589294 -0.292908 0.641663 1445372757 0.393799 0.589294 -0.292908 0.641663 1445372757 0.400574 0.582886 -0.296692 0.641663 1445372757 0.400574 0.582886 -0.296692 0.641663 1445372757 0.400574 0.582886 -0.296692 0.641663 1445372757 0.400574 0.582886 -0.296692 0.641663 1445372757 0.400574 0.582886 -0.296692 0.641663 1445372757 0.400574 0.582886 -0.296692 0.641663 1445372757 0.399414 0.580566 -0.298340 0.643677 1445372757 0.399414 0.580566 -0.298340 0.643677 1445372757 0.399414 0.580566 -0.298340 0.643677 1445372757 0.399414 0.580566 -0.298340 0.643677 1445372757 0.399414 0.580566 -0.298340 0.643677 1445372757 0.399414 0.580566 -0.298340 0.643677 1445372757 0.399414 0.580566 -0.298340 0.643677 1445372757 0.394226 0.583008 -0.299683 0.644043 1445372757 0.394226 0.583008 -0.299683 0.644043 1445372757 0.394226 0.583008 -0.299683 0.644043 1445372757 0.394226 0.583008 -0.299683 0.644043 1445372757 0.394226 0.583008 -0.299683 0.644043 1445372757 0.394226 0.583008 -0.299683 0.644043 1445372757 0.382751 0.589783 -0.296753 0.646179 1445372757 0.382751 0.589783 -0.296753 0.646179 1445372757 0.382751 0.589783 -0.296753 0.646179 1445372757 0.382751 0.589783 -0.296753 0.646179 1445372757 0.382751 0.589783 -0.296753 0.646179 1445372757 0.382751 0.589783 -0.296753 0.646179 1445372757 0.368713 0.598450 -0.291626 0.648743 1445372757 0.368713 0.598450 -0.291626 0.648743 1445372757 0.368713 0.598450 -0.291626 0.648743 1445372757 0.368713 0.598450 -0.291626 0.648743 1445372757 0.368713 0.598450 -0.291626 0.648743 1445372757 0.368713 0.598450 -0.291626 0.648743 1445372757 0.368713 0.598450 -0.291626 0.648743 1445372757 0.359375 0.602173 -0.283203 0.654236 1445372757 0.359375 0.602173 -0.283203 0.654236 1445372757 0.359375 0.602173 -0.283203 0.654236 1445372757 0.359375 0.602173 -0.283203 0.654236 1445372757 0.359375 0.602173 -0.283203 0.654236 1445372757 0.354736 0.604309 -0.276917 0.657471 1445372757 0.354736 0.604309 -0.276917 0.657471 1445372757 0.354736 0.604309 -0.276917 0.657471 1445372757 0.354736 0.604309 -0.276917 0.657471 1445372757 0.354736 0.604309 -0.276917 0.657471 1445372757 0.354736 0.604309 -0.276917 0.657471 1445372757 0.354004 0.606384 -0.272034 0.657959 1445372757 0.354004 0.606384 -0.272034 0.657959 1445372757 0.354004 0.606384 -0.272034 0.657959 1445372757 0.354004 0.606384 -0.272034 0.657959 1445372757 0.354004 0.606384 -0.272034 0.657959 1445372758 0.354004 0.606384 -0.272034 0.657959 1445372758 0.357605 0.605103 -0.268372 0.658691 1445372758 0.357605 0.605103 -0.268372 0.658691 1445372758 0.357605 0.605103 -0.268372 0.658691 1445372758 0.357605 0.605103 -0.268372 0.658691 1445372758 0.357605 0.605103 -0.268372 0.658691 1445372758 0.357605 0.605103 -0.268372 0.658691 1445372758 0.357605 0.605103 -0.268372 0.658691 1445372758 0.361328 0.601196 -0.266724 0.660889 1445372758 0.361328 0.601196 -0.266724 0.660889 1445372758 0.361328 0.601196 -0.266724 0.660889 1445372758 0.361328 0.601196 -0.266724 0.660889 1445372758 0.361328 0.601196 -0.266724 0.660889 1445372758 0.361328 0.601196 -0.266724 0.660889 1445372758 0.365112 0.598206 -0.268250 0.660889 1445372758 0.365112 0.598206 -0.268250 0.660889 1445372758 0.365112 0.598206 -0.268250 0.660889 1445372758 0.365112 0.598206 -0.268250 0.660889 1445372758 0.365112 0.598206 -0.268250 0.660889 1445372758 0.370544 0.595764 -0.272156 0.658508 1445372758 0.370544 0.595764 -0.272156 0.658508 1445372758 0.370544 0.595764 -0.272156 0.658508 1445372758 0.370544 0.595764 -0.272156 0.658508 1445372758 0.370544 0.595764 -0.272156 0.658508 1445372758 0.370544 0.595764 -0.272156 0.658508 1445372758 0.377197 0.594971 -0.278503 0.652771 1445372758 0.377197 0.594971 -0.278503 0.652771 1445372758 0.377197 0.594971 -0.278503 0.652771 1445372758 0.377197 0.594971 -0.278503 0.652771 1445372758 0.377197 0.594971 -0.278503 0.652771 1445372758 0.377197 0.594971 -0.278503 0.652771 1445372758 0.377197 0.594971 -0.278503 0.652771 1445372758 0.386292 0.591431 -0.285645 0.647583 1445372758 0.386292 0.591431 -0.285645 0.647583 1445372758 0.386292 0.591431 -0.285645 0.647583 1445372758 0.386292 0.591431 -0.285645 0.647583 1445372758 0.386292 0.591431 -0.285645 0.647583 1445372758 0.386292 0.591431 -0.285645 0.647583 1445372758 0.393250 0.585205 -0.290283 0.646973 1445372758 0.393250 0.585205 -0.290283 0.646973 1445372758 0.393250 0.585205 -0.290283 0.646973 1445372758 0.393250 0.585205 -0.290283 0.646973 1445372758 0.393250 0.585205 -0.290283 0.646973 1445372758 0.393250 0.585205 -0.290283 0.646973 1445372758 0.393250 0.585205 -0.290283 0.646973 1445372758 0.394470 0.579651 -0.291809 0.650574 1445372758 0.394470 0.579651 -0.291809 0.650574 1445372758 0.394470 0.579651 -0.291809 0.650574 1445372758 0.394470 0.579651 -0.291809 0.650574 1445372758 0.394470 0.579651 -0.291809 0.650574 1445372758 0.394470 0.579651 -0.291809 0.650574 1445372758 0.390930 0.578735 -0.294495 0.652283 1445372758 0.390930 0.578735 -0.294495 0.652283 1445372758 0.390930 0.578735 -0.294495 0.652283 1445372758 0.390930 0.578735 -0.294495 0.652283 1445372758 0.390930 0.578735 -0.294495 0.652283 1445372758 0.390930 0.578735 -0.294495 0.652283 1445372758 0.390930 0.578735 -0.294495 0.652283 1445372758 0.380798 0.584717 -0.294250 0.653015 1445372758 0.380798 0.584717 -0.294250 0.653015 1445372758 0.380798 0.584717 -0.294250 0.653015 1445372758 0.380798 0.584717 -0.294250 0.653015 1445372758 0.380798 0.584717 -0.294250 0.653015 1445372758 0.380798 0.584717 -0.294250 0.653015 1445372758 0.369995 0.592468 -0.289856 0.654236 1445372758 0.369995 0.592468 -0.289856 0.654236 1445372758 0.369995 0.592468 -0.289856 0.654236 1445372758 0.369995 0.592468 -0.289856 0.654236 1445372758 0.369995 0.592468 -0.289856 0.654236 1445372758 0.369995 0.592468 -0.289856 0.654236 1445372758 0.363464 0.597168 -0.283081 0.656555 1445372758 0.363464 0.597168 -0.283081 0.656555 1445372758 0.363464 0.597168 -0.283081 0.656555 1445372758 0.363464 0.597168 -0.283081 0.656555 1445372758 0.363464 0.597168 -0.283081 0.656555 1445372758 0.359070 0.601318 -0.278259 0.657288 1445372758 0.359070 0.601318 -0.278259 0.657288 1445372758 0.359070 0.601318 -0.278259 0.657288 1445372758 0.359070 0.601318 -0.278259 0.657288 1445372758 0.359070 0.601318 -0.278259 0.657288 1445372758 0.359070 0.601318 -0.278259 0.657288 1445372758 0.359070 0.601318 -0.278259 0.657288 1445372758 0.359314 0.602051 -0.274231 0.658142 1445372758 0.359314 0.602051 -0.274231 0.658142 1445372758 0.359314 0.602051 -0.274231 0.658142 1445372758 0.359314 0.602051 -0.274231 0.658142 1445372758 0.359314 0.602051 -0.274231 0.658142 1445372758 0.359314 0.602051 -0.274231 0.658142 1445372758 0.364380 0.599976 -0.272522 0.657959 1445372758 0.364380 0.599976 -0.272522 0.657959 1445372758 0.364380 0.599976 -0.272522 0.657959 1445372758 0.364380 0.599976 -0.272522 0.657959 1445372758 0.364380 0.599976 -0.272522 0.657959 1445372758 0.364380 0.599976 -0.272522 0.657959 1445372758 0.372742 0.590454 -0.269165 0.663269 1445372758 0.372742 0.590454 -0.269165 0.663269 1445372758 0.372742 0.590454 -0.269165 0.663269 1445372758 0.372742 0.590454 -0.269165 0.663269 1445372758 0.372742 0.590454 -0.269165 0.663269 1445372758 0.372742 0.590454 -0.269165 0.663269 1445372758 0.376953 0.585815 -0.269226 0.664917 1445372758 0.376953 0.585815 -0.269226 0.664917 1445372758 0.376953 0.585815 -0.269226 0.664917 1445372758 0.376953 0.585815 -0.269226 0.664917 1445372758 0.376953 0.585815 -0.269226 0.664917 1445372758 0.376953 0.585815 -0.269226 0.664917 1445372758 0.376953 0.585815 -0.269226 0.664917 1445372758 0.378662 0.585754 -0.269348 0.664001 1445372758 0.378662 0.585754 -0.269348 0.664001 1445372758 0.378662 0.585754 -0.269348 0.664001 1445372758 0.378662 0.585754 -0.269348 0.664001 1445372758 0.378662 0.585754 -0.269348 0.664001 1445372758 0.378662 0.585754 -0.269348 0.664001 1445372759 0.381348 0.586792 -0.272766 0.660156 1445372759 0.381348 0.586792 -0.272766 0.660156 1445372759 0.381348 0.586792 -0.272766 0.660156 1445372759 0.381348 0.586792 -0.272766 0.660156 1445372759 0.381348 0.586792 -0.272766 0.660156 1445372759 0.381348 0.586792 -0.272766 0.660156 1445372759 0.385498 0.587524 -0.280212 0.653870 1445372759 0.385498 0.587524 -0.280212 0.653870 1445372759 0.385498 0.587524 -0.280212 0.653870 1445372759 0.385498 0.587524 -0.280212 0.653870 1445372759 0.385498 0.587524 -0.280212 0.653870 1445372759 0.385498 0.587524 -0.280212 0.653870 1445372759 0.390747 0.583557 -0.285034 0.652283 1445372759 0.390747 0.583557 -0.285034 0.652283 1445372759 0.390747 0.583557 -0.285034 0.652283 1445372759 0.390747 0.583557 -0.285034 0.652283 1445372759 0.390747 0.583557 -0.285034 0.652283 1445372759 0.394165 0.577148 -0.285461 0.655701 1445372759 0.394165 0.577148 -0.285461 0.655701 1445372759 0.394165 0.577148 -0.285461 0.655701 1445372759 0.394165 0.577148 -0.285461 0.655701 1445372759 0.394165 0.577148 -0.285461 0.655701 1445372759 0.394165 0.577148 -0.285461 0.655701 1445372759 0.394165 0.577148 -0.285461 0.655701 1445372759 0.393799 0.575623 -0.287292 0.656433 1445372759 0.393799 0.575623 -0.287292 0.656433 1445372759 0.393799 0.575623 -0.287292 0.656433 1445372759 0.393799 0.575623 -0.287292 0.656433 1445372759 0.393799 0.575623 -0.287292 0.656433 1445372759 0.393799 0.575623 -0.287292 0.656433 1445372759 0.388428 0.579468 -0.287842 0.656067 1445372759 0.388428 0.579468 -0.287842 0.656067 1445372759 0.388428 0.579468 -0.287842 0.656067 1445372759 0.388428 0.579468 -0.287842 0.656067 1445372759 0.388428 0.579468 -0.287842 0.656067 1445372759 0.388428 0.579468 -0.287842 0.656067 1445372759 0.377075 0.587830 -0.283081 0.657288 1445372759 0.377075 0.587830 -0.283081 0.657288 1445372759 0.377075 0.587830 -0.283081 0.657288 1445372759 0.377075 0.587830 -0.283081 0.657288 1445372759 0.377075 0.587830 -0.283081 0.657288 1445372759 0.377075 0.587830 -0.283081 0.657288 1445372759 0.365295 0.597351 -0.275757 0.658508 1445372759 0.365295 0.597351 -0.275757 0.658508 1445372759 0.365295 0.597351 -0.275757 0.658508 1445372759 0.365295 0.597351 -0.275757 0.658508 1445372759 0.365295 0.597351 -0.275757 0.658508 1445372759 0.365295 0.597351 -0.275757 0.658508 1445372759 0.359436 0.602417 -0.268616 0.660034 1445372759 0.359436 0.602417 -0.268616 0.660034 1445372759 0.359436 0.602417 -0.268616 0.660034 1445372759 0.359436 0.602417 -0.268616 0.660034 1445372759 0.359436 0.602417 -0.268616 0.660034 1445372759 0.356689 0.607544 -0.265686 0.658020 1445372759 0.356689 0.607544 -0.265686 0.658020 1445372759 0.356689 0.607544 -0.265686 0.658020 1445372759 0.356689 0.607544 -0.265686 0.658020 1445372759 0.356689 0.607544 -0.265686 0.658020 1445372759 0.356689 0.607544 -0.265686 0.658020 1445372759 0.358337 0.608582 -0.263916 0.656860 1445372759 0.358337 0.608582 -0.263916 0.656860 1445372759 0.358337 0.608582 -0.263916 0.656860 1445372759 0.358337 0.608582 -0.263916 0.656860 1445372759 0.358337 0.608582 -0.263916 0.656860 1445372759 0.358337 0.608582 -0.263916 0.656860 1445372759 0.362671 0.604553 -0.262451 0.658813 1445372759 0.362671 0.604553 -0.262451 0.658813 1445372759 0.362671 0.604553 -0.262451 0.658813 1445372759 0.362671 0.604553 -0.262451 0.658813 1445372759 0.362671 0.604553 -0.262451 0.658813 1445372759 0.366577 0.600769 -0.262878 0.659912 1445372759 0.366577 0.600769 -0.262878 0.659912 1445372759 0.366577 0.600769 -0.262878 0.659912 1445372759 0.366577 0.600769 -0.262878 0.659912 1445372759 0.366577 0.600769 -0.262878 0.659912 1445372759 0.366577 0.600769 -0.262878 0.659912 1445372759 0.368896 0.598083 -0.264832 0.660278 1445372759 0.368896 0.598083 -0.264832 0.660278 1445372759 0.368896 0.598083 -0.264832 0.660278 1445372759 0.368896 0.598083 -0.264832 0.660278 1445372759 0.368896 0.598083 -0.264832 0.660278 1445372759 0.368896 0.598083 -0.264832 0.660278 1445372759 0.369385 0.598572 -0.268066 0.658325 1445372759 0.369385 0.598572 -0.268066 0.658325 1445372759 0.369385 0.598572 -0.268066 0.658325 1445372759 0.369385 0.598572 -0.268066 0.658325 1445372759 0.369385 0.598572 -0.268066 0.658325 1445372759 0.369385 0.598572 -0.268066 0.658325 1445372759 0.371948 0.600159 -0.274231 0.652771 1445372759 0.371948 0.600159 -0.274231 0.652771 1445372759 0.371948 0.600159 -0.274231 0.652771 1445372759 0.371948 0.600159 -0.274231 0.652771 1445372759 0.371948 0.600159 -0.274231 0.652771 1445372759 0.371948 0.600159 -0.274231 0.652771 1445372759 0.377075 0.597473 -0.279114 0.650269 1445372759 0.377075 0.597473 -0.279114 0.650269 1445372759 0.377075 0.597473 -0.279114 0.650269 1445372759 0.377075 0.597473 -0.279114 0.650269 1445372759 0.377075 0.597473 -0.279114 0.650269 1445372759 0.377075 0.597473 -0.279114 0.650269 1445372759 0.383362 0.591614 -0.281494 0.650940 1445372759 0.383362 0.591614 -0.281494 0.650940 1445372759 0.383362 0.591614 -0.281494 0.650940 1445372759 0.383362 0.591614 -0.281494 0.650940 1445372759 0.383362 0.591614 -0.281494 0.650940 1445372759 0.383362 0.591614 -0.281494 0.650940 1445372759 0.391907 0.583862 -0.283936 0.651794 1445372760 0.391907 0.583862 -0.283936 0.651794 1445372760 0.391907 0.583862 -0.283936 0.651794 1445372760 0.391907 0.583862 -0.283936 0.651794 1445372760 0.391907 0.583862 -0.283936 0.651794 1445372760 0.391907 0.583862 -0.283936 0.651794 1445372760 0.397705 0.578186 -0.286865 0.652039 1445372760 0.397705 0.578186 -0.286865 0.652039 1445372760 0.397705 0.578186 -0.286865 0.652039 1445372760 0.397705 0.578186 -0.286865 0.652039 1445372760 0.397705 0.578186 -0.286865 0.652039 1445372760 0.397705 0.578186 -0.286865 0.652039 1445372760 0.397705 0.578186 -0.286865 0.652039 1445372760 0.393066 0.579651 -0.287537 0.653259 1445372760 0.393066 0.579651 -0.287537 0.653259 1445372760 0.393066 0.579651 -0.287537 0.653259 1445372760 0.393066 0.579651 -0.287537 0.653259 1445372760 0.393066 0.579651 -0.287537 0.653259 1445372760 0.393066 0.579651 -0.287537 0.653259 1445372760 0.382324 0.587280 -0.285522 0.653687 1445372760 0.382324 0.587280 -0.285522 0.653687 1445372760 0.382324 0.587280 -0.285522 0.653687 1445372760 0.382324 0.587280 -0.285522 0.653687 1445372760 0.382324 0.587280 -0.285522 0.653687 1445372760 0.382324 0.587280 -0.285522 0.653687 1445372760 0.382324 0.587280 -0.285522 0.653687 1445372760 0.373108 0.593689 -0.281128 0.655151 1445372760 0.373108 0.593689 -0.281128 0.655151 1445372760 0.373108 0.593689 -0.281128 0.655151 1445372760 0.373108 0.593689 -0.281128 0.655151 1445372760 0.373108 0.593689 -0.281128 0.655151 1445372760 0.373108 0.593689 -0.281128 0.655151 1445372760 0.366455 0.599426 -0.277771 0.655090 1445372760 0.366455 0.599426 -0.277771 0.655090 1445372760 0.366455 0.599426 -0.277771 0.655090 1445372760 0.366455 0.599426 -0.277771 0.655090 1445372760 0.366455 0.599426 -0.277771 0.655090 1445372760 0.366455 0.599426 -0.277771 0.655090 1445372760 0.364075 0.602844 -0.274536 0.654663 1445372760 0.364075 0.602844 -0.274536 0.654663 1445372760 0.364075 0.602844 -0.274536 0.654663 1445372760 0.364075 0.602844 -0.274536 0.654663 1445372760 0.364075 0.602844 -0.274536 0.654663 1445372760 0.364075 0.602844 -0.274536 0.654663 1445372760 0.366333 0.602661 -0.270508 0.655212 1445372760 0.366333 0.602661 -0.270508 0.655212 1445372760 0.366333 0.602661 -0.270508 0.655212 1445372760 0.366333 0.602661 -0.270508 0.655212 1445372760 0.366333 0.602661 -0.270508 0.655212 1445372760 0.366333 0.602661 -0.270508 0.655212 1445372760 0.366333 0.602661 -0.270508 0.655212 1445372760 0.372986 0.598267 -0.267395 0.656799 1445372760 0.372986 0.598267 -0.267395 0.656799 1445372760 0.372986 0.598267 -0.267395 0.656799 1445372760 0.372986 0.598267 -0.267395 0.656799 1445372760 0.372986 0.598267 -0.267395 0.656799 1445372760 0.372986 0.598267 -0.267395 0.656799 1445372760 0.377441 0.595215 -0.267456 0.656982 1445372760 0.377441 0.595215 -0.267456 0.656982 1445372760 0.377441 0.595215 -0.267456 0.656982 1445372760 0.377441 0.595215 -0.267456 0.656982 1445372760 0.377441 0.595215 -0.267456 0.656982 1445372760 0.378418 0.591431 -0.264465 0.661011 1445372760 0.378418 0.591431 -0.264465 0.661011 1445372760 0.378418 0.591431 -0.264465 0.661011 1445372760 0.378418 0.591431 -0.264465 0.661011 1445372760 0.378418 0.591431 -0.264465 0.661011 1445372760 0.378418 0.591431 -0.264465 0.661011 1445372760 0.378418 0.591431 -0.264465 0.661011 1445372760 0.376709 0.591187 -0.262329 0.663086 1445372760 0.376709 0.591187 -0.262329 0.663086 1445372760 0.376709 0.591187 -0.262329 0.663086 1445372760 0.376709 0.591187 -0.262329 0.663086 1445372760 0.376709 0.591187 -0.262329 0.663086 1445372760 0.374878 0.593140 -0.263062 0.662109 1445372760 0.374878 0.593140 -0.263062 0.662109 1445372760 0.374878 0.593140 -0.263062 0.662109 1445372760 0.374878 0.593140 -0.263062 0.662109 1445372760 0.374878 0.593140 -0.263062 0.662109 1445372760 0.374878 0.593140 -0.263062 0.662109 1445372760 0.376892 0.593872 -0.267883 0.658325 1445372760 0.376892 0.593872 -0.267883 0.658325 1445372760 0.376892 0.593872 -0.267883 0.658325 1445372760 0.376892 0.593872 -0.267883 0.658325 1445372760 0.376892 0.593872 -0.267883 0.658325 1445372760 0.376892 0.593872 -0.267883 0.658325 1445372760 0.381653 0.592224 -0.274292 0.654419 1445372760 0.381653 0.592224 -0.274292 0.654419 1445372760 0.381653 0.592224 -0.274292 0.654419 1445372760 0.381653 0.592224 -0.274292 0.654419 1445372760 0.381653 0.592224 -0.274292 0.654419 1445372760 0.381653 0.592224 -0.274292 0.654419 1445372760 0.381653 0.592224 -0.274292 0.654419 1445372760 0.389648 0.586060 -0.280640 0.652649 1445372760 0.389648 0.586060 -0.280640 0.652649 1445372760 0.389648 0.586060 -0.280640 0.652649 1445372760 0.389648 0.586060 -0.280640 0.652649 1445372760 0.389648 0.586060 -0.280640 0.652649 1445372760 0.389648 0.586060 -0.280640 0.652649 1445372760 0.393127 0.580688 -0.286255 0.652893 1445372760 0.393127 0.580688 -0.286255 0.652893 1445372760 0.393127 0.580688 -0.286255 0.652893 1445372760 0.393127 0.580688 -0.286255 0.652893 1445372760 0.393127 0.580688 -0.286255 0.652893 1445372760 0.393127 0.580688 -0.286255 0.652893 1445372760 0.391602 0.578430 -0.287231 0.655334 1445372760 0.391602 0.578430 -0.287231 0.655334 1445372760 0.391602 0.578430 -0.287231 0.655334 1445372760 0.391602 0.578430 -0.287231 0.655334 1445372760 0.391602 0.578430 -0.287231 0.655334 1445372760 0.391602 0.578430 -0.287231 0.655334 1445372760 0.384888 0.583069 -0.287292 0.655212 1445372760 0.384888 0.583069 -0.287292 0.655212 1445372761 0.384888 0.583069 -0.287292 0.655212 1445372761 0.384888 0.583069 -0.287292 0.655212 1445372761 0.384888 0.583069 -0.287292 0.655212 1445372761 0.384888 0.583069 -0.287292 0.655212 1445372761 0.377075 0.588074 -0.283386 0.656982 1445372761 0.377075 0.588074 -0.283386 0.656982 1445372761 0.377075 0.588074 -0.283386 0.656982 1445372761 0.377075 0.588074 -0.283386 0.656982 1445372761 0.377075 0.588074 -0.283386 0.656982 1445372761 0.377075 0.588074 -0.283386 0.656982 1445372761 0.377075 0.588074 -0.283386 0.656982 1445372761 0.369873 0.593079 -0.279297 0.658325 1445372761 0.369873 0.593079 -0.279297 0.658325 1445372761 0.369873 0.593079 -0.279297 0.658325 1445372761 0.369873 0.593079 -0.279297 0.658325 1445372761 0.365356 0.596191 -0.275818 0.659485 1445372761 0.365356 0.596191 -0.275818 0.659485 1445372761
[truncated: 165,559 more chars]
