# Supplementary material for: Quaternion-Based Gesture Recognition Using Wireless Wearable Motion Capture Sensors
Source: Sensors (Basel). 2016 Apr 28;16(5):605. doi: 10.3390/s16050605 (PMC4883296; doi:10.3390/s16050605)
Supplement: Supplementary file 1 [file sensors-16-00605-s001.zip › MultiSensorGestureData/P10/6. Sway/Training15.txt]

-0.424011 0.540405 -0.115173 0.717529 1445372919 -0.424011 0.540405 -0.115173 0.717529 1445372920 -0.424011 0.540405 -0.115173 0.717529 1445372920 -0.424011 0.540405 -0.115173 0.717529 1445372920 -0.424011 0.540405 -0.115173 0.717529 1445372920 -0.423340 0.529663 -0.117371 0.725586 1445372920 -0.423340 0.529663 -0.117371 0.725586 1445372920 -0.423340 0.529663 -0.117371 0.725586 1445372920 -0.423340 0.529663 -0.117371 0.725586 1445372920 -0.423340 0.529663 -0.117371 0.725586 1445372920 -0.423340 0.529663 -0.117371 0.725586 1445372920 -0.418030 0.522888 -0.123840 0.732422 1445372920 -0.418030 0.522888 -0.123840 0.732422 1445372920 -0.418030 0.522888 -0.123840 0.732422 1445372920 -0.418030 0.522888 -0.123840 0.732422 1445372920 -0.418030 0.522888 -0.123840 0.732422 1445372920 -0.418030 0.522888 -0.123840 0.732422 1445372920 -0.409424 0.522705 -0.132874 0.735840 1445372920 -0.409424 0.522705 -0.132874 0.735840 1445372920 -0.409424 0.522705 -0.132874 0.735840 1445372920 -0.409424 0.522705 -0.132874 0.735840 1445372920 -0.409424 0.522705 -0.132874 0.735840 1445372920 -0.409424 0.522705 -0.132874 0.735840 1445372920 -0.404907 0.524353 -0.136902 0.736450 1445372920 -0.404907 0.524353 -0.136902 0.736450 1445372920 -0.404907 0.524353 -0.136902 0.736450 1445372920 -0.404907 0.524353 -0.136902 0.736450 1445372920 -0.404907 0.524353 -0.136902 0.736450 1445372920 -0.404907 0.524353 -0.136902 0.736450 1445372920 -0.406128 0.525879 -0.134705 0.735107 1445372920 -0.406128 0.525879 -0.134705 0.735107 1445372920 -0.406128 0.525879 -0.134705 0.735107 1445372920 -0.406128 0.525879 -0.134705 0.735107 1445372920 -0.406128 0.525879 -0.134705 0.735107 1445372920 -0.406128 0.525879 -0.134705 0.735107 1445372920 -0.408630 0.526855 -0.130859 0.733643 1445372920 -0.408630 0.526855 -0.130859 0.733643 1445372920 -0.408630 0.526855 -0.130859 0.733643 1445372920 -0.408630 0.526855 -0.130859 0.733643 1445372920 -0.408630 0.526855 -0.130859 0.733643 1445372920 -0.408630 0.526855 -0.130859 0.733643 1445372920 -0.408325 0.529480 -0.129333 0.732178 1445372920 -0.408325 0.529480 -0.129333 0.732178 1445372920 -0.408325 0.529480 -0.129333 0.732178 1445372920 -0.408325 0.529480 -0.129333 0.732178 1445372920 -0.408325 0.529480 -0.129333 0.732178 1445372920 -0.408325 0.529480 -0.129333 0.732178 1445372920 -0.406738 0.531738 -0.128906 0.731567 1445372920 -0.406738 0.531738 -0.128906 0.731567 1445372920 -0.406738 0.531738 -0.128906 0.731567 1445372920 -0.406738 0.531738 -0.128906 0.731567 1445372920 -0.406738 0.531738 -0.128906 0.731567 1445372920 -0.406738 0.531738 -0.128906 0.731567 1445372920 -0.404541 0.531555 -0.126709 0.733276 1445372920 -0.404541 0.531555 -0.126709 0.733276 1445372920 -0.404541 0.531555 -0.126709 0.733276 1445372920 -0.404541 0.531555 -0.126709 0.733276 1445372920 -0.404541 0.531555 -0.126709 0.733276 1445372920 -0.404541 0.531555 -0.126709 0.733276 1445372920 -0.399841 0.525452 -0.126892 0.740173 1445372920 -0.399841 0.525452 -0.126892 0.740173 1445372920 -0.399841 0.525452 -0.126892 0.740173 1445372920 -0.399841 0.525452 -0.126892 0.740173 1445372920 -0.399841 0.525452 -0.126892 0.740173 1445372920 -0.399841 0.525452 -0.126892 0.740173 1445372920 -0.384888 0.516846 -0.125916 0.754211 1445372920 -0.384888 0.516846 -0.125916 0.754211 1445372920 -0.384888 0.516846 -0.125916 0.754211 1445372920 -0.384888 0.516846 -0.125916 0.754211 1445372920 -0.384888 0.516846 -0.125916 0.754211 1445372920 -0.384888 0.516846 -0.125916 0.754211 1445372920 -0.346313 0.501343 -0.151245 0.778320 1445372920 -0.346313 0.501343 -0.151245 0.778320 1445372920 -0.346313 0.501343 -0.151245 0.778320 1445372920 -0.346313 0.501343 -0.151245 0.778320 1445372920 -0.346313 0.501343 -0.151245 0.778320 1445372920 -0.346313 0.501343 -0.151245 0.778320 1445372920 -0.294006 0.474548 -0.187378 0.808228 1445372920 -0.294006 0.474548 -0.187378 0.808228 1445372920 -0.294006 0.474548 -0.187378 0.808228 1445372920 -0.294006 0.474548 -0.187378 0.808228 1445372920 -0.294006 0.474548 -0.187378 0.808228 1445372920 -0.294006 0.474548 -0.187378 0.808228 1445372920 -0.226685 0.438477 -0.236450 0.836914 1445372920 -0.226685 0.438477 -0.236450 0.836914 1445372920 -0.226685 0.438477 -0.236450 0.836914 1445372920 -0.226685 0.438477 -0.236450 0.836914 1445372920 -0.226685 0.438477 -0.236450 0.836914 1445372920 -0.226685 0.438477 -0.236450 0.836914 1445372920 -0.151306 0.391968 -0.285156 0.861450 1445372920 -0.151306 0.391968 -0.285156 0.861450 1445372920 -0.151306 0.391968 -0.285156 0.861450 1445372920 -0.151306 0.391968 -0.285156 0.861450 1445372920 -0.151306 0.391968 -0.285156 0.861450 1445372920 -0.151306 0.391968 -0.285156 0.861450 1445372920 -0.151306 0.391968 -0.285156 0.861450 1445372920 -0.151306 0.391968 -0.285156 0.861450 1445372920 -0.074341 0.339294 -0.328430 0.878296 1445372920 -0.074341 0.339294 -0.328430 0.878296 1445372920 -0.074341 0.339294 -0.328430 0.878296 1445372920 -0.074341 0.339294 -0.328430 0.878296 1445372920 -0.074341 0.339294 -0.328430 0.878296 1445372920 -0.074341 0.339294 -0.328430 0.878296 1445372920 -0.002075 0.284973 -0.364746 0.886414 1445372920 -0.002075 0.284973 -0.364746 0.886414 1445372920 -0.002075 0.284973 -0.364746 0.886414 1445372920 -0.002075 0.284973 -0.364746 0.886414 1445372920 -0.002075 0.284973 -0.364746 0.886414 1445372920 -0.002075 0.284973 -0.364746 0.886414 1445372920 0.059631 0.234070 -0.387390 0.889709 1445372920 0.059631 0.234070 -0.387390 0.889709 1445372920 0.059631 0.234070 -0.387390 0.889709 1445372921 0.059631 0.234070 -0.387390 0.889709 1445372921 0.106384 0.183044 -0.419861 0.882507 1445372921 0.106384 0.183044 -0.419861 0.882507 1445372921 0.106384 0.183044 -0.419861 0.882507 1445372921 0.106384 0.183044 -0.419861 0.882507 1445372921 0.106384 0.183044 -0.419861 0.882507 1445372921 0.106384 0.183044 -0.419861 0.882507 1445372921 0.106384 0.183044 -0.419861 0.882507 1445372921 0.115723 0.144958 -0.425171 0.885864 1445372921 0.115723 0.144958 -0.425171 0.885864 1445372921 0.115723 0.144958 -0.425171 0.885864 1445372921 0.115723 0.144958 -0.425171 0.885864 1445372921 0.115723 0.144958 -0.425171 0.885864 1445372921 0.115723 0.144958 -0.425171 0.885864 1445372921 0.087524 0.137634 -0.414124 0.895447 1445372921 0.087524 0.137634 -0.414124 0.895447 1445372921 0.087524 0.137634 -0.414124 0.895447 1445372921 0.087524 0.137634 -0.414124 0.895447 1445372921 0.087524 0.137634 -0.414124 0.895447 1445372921 0.087524 0.137634 -0.414124 0.895447 1445372921 0.030151 0.169861 -0.406738 0.897095 1445372921 0.030151 0.169861 -0.406738 0.897095 1445372921 0.030151 0.169861 -0.406738 0.897095 1445372921 0.030151 0.169861 -0.406738 0.897095 1445372921 0.030151 0.169861 -0.406738 0.897095 1445372921 0.030151 0.169861 -0.406738 0.897095 1445372921 -0.048767 0.227905 -0.401611 0.885620 1445372921 -0.048767 0.227905 -0.401611 0.885620 1445372921 -0.048767 0.227905 -0.401611 0.885620 1445372921 -0.048767 0.227905 -0.401611 0.885620 1445372921 -0.048767 0.227905 -0.401611 0.885620 1445372921 -0.048767 0.227905 -0.401611 0.885620 1445372921 -0.147400 0.298340 -0.371155 0.866882 1445372921 -0.147400 0.298340 -0.371155 0.866882 1445372921 -0.147400 0.298340 -0.371155 0.866882 1445372921 -0.147400 0.298340 -0.371155 0.866882 1445372921 -0.147400 0.298340 -0.371155 0.866882 1445372921 -0.147400 0.298340 -0.371155 0.866882 1445372921 -0.252747 0.376160 -0.319214 0.832275 1445372921 -0.252747 0.376160 -0.319214 0.832275 1445372921 -0.252747 0.376160 -0.319214 0.832275 1445372921 -0.252747 0.376160 -0.319214 0.832275 1445372921 -0.252747 0.376160 -0.319214 0.832275 1445372921 -0.252747 0.376160 -0.319214 0.832275 1445372921 -0.359802 0.453186 -0.245972 0.777588 1445372921 -0.359802 0.453186 -0.245972 0.777588 1445372921 -0.359802 0.453186 -0.245972 0.777588 1445372921 -0.359802 0.453186 -0.245972 0.777588 1445372921 -0.359802 0.453186 -0.245972 0.777588 1445372921 -0.359802 0.453186 -0.245972 0.777588 1445372921 -0.450012 0.524475 -0.162292 0.704346 1445372921 -0.450012 0.524475 -0.162292 0.704346 1445372921 -0.450012 0.524475 -0.162292 0.704346 1445372921 -0.450012 0.524475 -0.162292 0.704346 1445372921 -0.450012 0.524475 -0.162292 0.704346 1445372921 -0.450012 0.524475 -0.162292 0.704346 1445372921 -0.450012 0.524475 -0.162292 0.704346 1445372921 -0.531006 0.574768 -0.061646 0.619507 1445372921 -0.531006 0.574768 -0.061646 0.619507 1445372921 -0.531006 0.574768 -0.061646 0.619507 1445372921 -0.531006 0.574768 -0.061646 0.619507 1445372921 -0.531006 0.574768 -0.061646 0.619507 1445372921 -0.531006 0.574768 -0.061646 0.619507 1445372921 -0.588013 0.614319 0.041931 0.524475 1445372921 -0.588013 0.614319 0.041931 0.524475 1445372921 -0.588013 0.614319 0.041931 0.524475 1445372921 -0.588013 0.614319 0.041931 0.524475 1445372921 -0.588013 0.614319 0.041931 0.524475 1445372921 -0.588013 0.614319 0.041931 0.524475 1445372921 -0.624695 0.636841 0.137695 0.430298 1445372921 -0.624695 0.636841 0.137695 0.430298 1445372921 -0.624695 0.636841 0.137695 0.430298 1445372921 -0.624695 0.636841 0.137695 0.430298 1445372921 -0.624695 0.636841 0.137695 0.430298 1445372921 -0.624695 0.636841 0.137695 0.430298 1445372921 -0.635315 0.651245 0.220154 0.351807 1445372921 -0.635315 0.651245 0.220154 0.351807 1445372921 -0.635315 0.651245 0.220154 0.351807 1445372921 -0.635315 0.651245 0.220154 0.351807 1445372921 -0.635315 0.651245 0.220154 0.351807 1445372921 -0.635315 0.651245 0.220154 0.351807 1445372921 -0.623718 0.662903 0.289917 0.295776 1445372921 -0.623718 0.662903 0.289917 0.295776 1445372921 -0.623718 0.662903 0.289917 0.295776 1445372921 -0.623718 0.662903 0.289917 0.295776 1445372921 -0.623718 0.662903 0.289917 0.295776 1445372921 -0.617615 0.660156 0.335754 0.264465 1445372921 -0.617615 0.660156 0.335754 0.264465 1445372921 -0.617615 0.660156 0.335754 0.264465 1445372921 -0.617615 0.660156 0.335754 0.264465 1445372921 -0.617615 0.660156 0.335754 0.264465 1445372921 -0.617615 0.660156 0.335754 0.264465 1445372921 -0.607910 0.663757 0.344727 0.266602 1445372921 -0.607910 0.663757 0.344727 0.266602 1445372921 -0.607910 0.663757 0.344727 0.266602 1445372921 -0.607910 0.663757 0.344727 0.266602 1445372921 -0.607910 0.663757 0.344727 0.266602 1445372921 -0.597534 0.672791 0.315674 0.300903 1445372921 -0.597534 0.672791 0.315674 0.300903 1445372921 -0.597534 0.672791 0.315674 0.300903 1445372921 -0.597534 0.672791 0.315674 0.300903 1445372921 -0.597534 0.672791 0.315674 0.300903 1445372921 -0.597534 0.672791 0.315674 0.300903 1445372921 -0.577576 0.684631 0.257629 0.362305 1445372921 -0.577576 0.684631 0.257629 0.362305 1445372921 -0.577576 0.684631 0.257629 0.362305 1445372921 -0.577576 0.684631 0.257629 0.362305 1445372921 -0.577576 0.684631 0.257629 0.362305 1445372921 -0.577576 0.684631 0.257629 0.362305 1445372922 -0.540039 0.694885 0.168884 0.443726 1445372922 -0.540039 0.694885 0.168884 0.443726 1445372922 -0.540039 0.694885 0.168884 0.443726 1445372922 -0.540039 0.694885 0.168884 0.443726 1445372922 -0.540039 0.694885 0.168884 0.443726 1445372922 -0.540039 0.694885 0.168884 0.443726 1445372922 -0.491577 0.685730 0.065063 0.532776 1445372922 -0.491577 0.685730 0.065063 0.532776 1445372922 -0.491577 0.685730 0.065063 0.532776 1445372922 -0.491577 0.685730 0.065063 0.532776 1445372922 -0.491577 0.685730 0.065063 0.532776 1445372922 -0.491577 0.685730 0.065063 0.532776 1445372922 -0.462341 0.628235 -0.010803 0.625610 1445372922 -0.462341 0.628235 -0.010803 0.625610 1445372922 -0.462341 0.628235 -0.010803 0.625610 1445372922 -0.462341 0.628235 -0.010803 0.625610 1445372922 -0.462341 0.628235 -0.010803 0.625610 1445372922 -0.462341 0.628235 -0.010803 0.625610 1445372922 -0.381409 0.576355 -0.107971 0.714600 1445372922 -0.381409 0.576355 -0.107971 0.714600 1445372922 -0.381409 0.576355 -0.107971 0.714600 1445372922 -0.381409 0.576355 -0.107971 0.714600 1445372922 -0.381409 0.576355 -0.107971 0.714600 1445372922 -0.381409 0.576355 -0.107971 0.714600 1445372922 -0.280396 0.517395 -0.197449 0.783997 1445372922 -0.280396 0.517395 -0.197449 0.783997 1445372922 -0.280396 0.517395 -0.197449 0.783997 1445372922 -0.280396 0.517395 -0.197449 0.783997 1445372922 -0.280396 0.517395 -0.197449 0.783997 1445372922 -0.280396 0.517395 -0.197449 0.783997 1445372922 -0.280396 0.517395 -0.197449 0.783997 1445372922 -0.171631 0.456604 -0.269104 0.830383 1445372922 -0.171631 0.456604 -0.269104 0.830383 1445372922 -0.171631 0.456604 -0.269104 0.830383 1445372922 -0.171631 0.456604 -0.269104 0.830383 1445372922 -0.171631 0.456604 -0.269104 0.830383 1445372922 -0.171631 0.456604 -0.269104 0.830383 1445372922 -0.066711 0.394592 -0.334229 0.853271 1445372922 -0.066711 0.394592 -0.334229 0.853271 1445372922 -0.066711 0.394592 -0.334229 0.853271 1445372922 -0.066711 0.394592 -0.334229 0.853271 1445372922 -0.066711 0.394592 -0.334229 0.853271 1445372922 -0.066711 0.394592 -0.334229 0.853271 1445372922 0.026001 0.324829 -0.384399 0.863708 1445372922 0.026001 0.324829 -0.384399 0.863708 1445372922 0.026001 0.324829 -0.384399 0.863708 1445372922 0.026001 0.324829 -0.384399 0.863708 1445372922 0.026001 0.324829 -0.384399 0.863708 1445372922 0.105347 0.250977 -0.411438 0.869812 1445372922 0.105347 0.250977 -0.411438 0.869812 1445372922 0.105347 0.250977 -0.411438 0.869812 1445372922 0.105347 0.250977 -0.411438 0.869812 1445372922 0.105347 0.250977 -0.411438 0.869812 1445372922 0.105347 0.250977 -0.411438 0.869812 1445372922 0.159973 0.186035 -0.421265 0.873108 1445372922 0.159973 0.186035 -0.421265 0.873108 1445372922 0.159973 0.186035 -0.421265 0.873108 1445372922 0.159973 0.186035 -0.421265 0.873108 1445372922 0.159973 0.186035 -0.421265 0.873108 1445372922 0.159973 0.186035 -0.421265 0.873108 1445372922 0.159973 0.186035 -0.421265 0.873108 1445372922 0.170166 0.150085 -0.418091 0.879578 1445372922 0.170166 0.150085 -0.418091 0.879578 1445372922 0.170166 0.150085 -0.418091 0.879578 1445372922 0.170166 0.150085 -0.418091 0.879578 1445372922 0.170166 0.150085 -0.418091 0.879578 1445372922 0.170166 0.150085 -0.418091 0.879578 1445372922 0.132446 0.159180 -0.414246 0.886292 1445372922 0.132446 0.159180 -0.414246 0.886292 1445372922 0.132446 0.159180 -0.414246 0.886292 1445372922 0.132446 0.159180 -0.414246 0.886292 1445372922 0.132446 0.159180 -0.414246 0.886292 1445372922 0.132446 0.159180 -0.414246 0.886292 1445372922 0.062500 0.193970 -0.420776 0.883972 1445372922 0.062500 0.193970 -0.420776 0.883972 1445372922 0.062500 0.193970 -0.420776 0.883972 1445372922 0.062500 0.193970 -0.420776 0.883972 1445372922 0.062500 0.193970 -0.420776 0.883972 1445372922 0.062500 0.193970 -0.420776 0.883972 1445372922 -0.038818 0.252930 -0.393005 0.883179 1445372922 -0.038818 0.252930 -0.393005 0.883179 1445372922 -0.038818 0.252930 -0.393005 0.883179 1445372922 -0.038818 0.252930 -0.393005 0.883179 1445372922 -0.038818 0.252930 -0.393005 0.883179 1445372922 -0.038818 0.252930 -0.393005 0.883179 1445372922 -0.154602 0.329773 -0.348755 0.863525 1445372922 -0.154602 0.329773 -0.348755 0.863525 1445372922 -0.154602 0.329773 -0.348755 0.863525 1445372922 -0.154602 0.329773 -0.348755 0.863525 1445372922 -0.154602 0.329773 -0.348755 0.863525 1445372922 -0.154602 0.329773 -0.348755 0.863525 1445372922 -0.278259 0.414429 -0.278320 0.820557 1445372922 -0.278259 0.414429 -0.278320 0.820557 1445372922 -0.278259 0.414429 -0.278320 0.820557 1445372922 -0.278259 0.414429 -0.278320 0.820557 1445372922 -0.278259 0.414429 -0.278320 0.820557 1445372922 -0.278259 0.414429 -0.278320 0.820557 1445372922 -0.381653 0.495483 -0.206787 0.752380 1445372922 -0.381653 0.495483 -0.206787 0.752380 1445372922 -0.381653 0.495483 -0.206787 0.752380 1445372922 -0.381653 0.495483 -0.206787 0.752380 1445372922 -0.381653 0.495483 -0.206787 0.752380 1445372922 -0.381653 0.495483 -0.206787 0.752380 1445372922 -0.465271 0.561035 -0.129517 0.672302 1445372922 -0.465271 0.561035 -0.129517 0.672302 1445372922 -0.465271 0.561035 -0.129517 0.672302 1445372922 -0.465271 0.561035 -0.129517 0.672302 1445372922 -0.465271 0.561035 -0.129517 0.672302 1445372922 -0.465271 0.561035 -0.129517 0.672302 1445372922 -0.523865 0.619263 -0.044312 0.583191 1445372923 -0.523865 0.619263 -0.044312 0.583191 1445372923 -0.523865 0.619263 -0.044312 0.583191 1445372923 -0.523865 0.619263 -0.044312 0.583191 1445372923 -0.523865 0.619263 -0.044312 0.583191 1445372923 -0.523865 0.619263 -0.044312 0.583191 1445372923 -0.552063 0.669861 0.045654 0.494385 1445372923 -0.552063 0.669861 0.045654 0.494385 1445372923 -0.552063 0.669861 0.045654 0.494385 1445372923 -0.552063 0.669861 0.045654 0.494385 1445372923 -0.552063 0.669861 0.045654 0.494385 1445372923 -0.563843 0.700989 0.147217 0.411072 1445372923 -0.563843 0.700989 0.147217 0.411072 1445372923 -0.563843 0.700989 0.147217 0.411072 1445372923 -0.563843 0.700989 0.147217 0.411072 1445372923 -0.563843 0.700989 0.147217 0.411072 1445372923 -0.563843 0.700989 0.147217 0.411072 1445372923 -0.551331 0.719299 0.229126 0.355042 1445372923 -0.551331 0.719299 0.229126 0.355042 1445372923 -0.551331 0.719299 0.229126 0.355042 1445372923 -0.551331 0.719299 0.229126 0.355042 1445372923 -0.551331 0.719299 0.229126 0.355042 1445372923 -0.551331 0.719299 0.229126 0.355042 1445372923 -0.543152 0.722534 0.267334 0.333801 1445372923 -0.543152 0.722534 0.267334 0.333801 1445372923 -0.543152 0.722534 0.267334 0.333801 1445372923 -0.543152 0.722534 0.267334 0.333801 1445372923 -0.543152 0.722534 0.267334 0.333801 1445372923 -0.533875 0.724182 0.256958 0.352783 1445372923 -0.533875 0.724182 0.256958 0.352783 1445372923 -0.533875 0.724182 0.256958 0.352783 1445372923 -0.533875 0.724182 0.256958 0.352783 1445372923 -0.533875 0.724182 0.256958 0.352783 1445372923 -0.533875 0.724182 0.256958 0.352783 1445372923 -0.515808 0.728821 0.213623 0.396362 1445372923 -0.515808 0.728821 0.213623 0.396362 1445372923 -0.515808 0.728821 0.213623 0.396362 1445372923 -0.515808 0.728821 0.213623 0.396362 1445372923 -0.515808 0.728821 0.213623 0.396362 1445372923 -0.515808 0.728821 0.213623 0.396362 1445372923 -0.515808 0.728821 0.213623 0.396362 1445372923 -0.478699 0.734192 0.142273 0.459961 1445372923 -0.478699 0.734192 0.142273 0.459961 1445372923 -0.478699 0.734192 0.142273 0.459961 1445372923 -0.478699 0.734192 0.142273 0.459961 1445372923 -0.478699 0.734192 0.142273 0.459961 1445372923 -0.478699 0.734192 0.142273 0.459961 1445372923 -0.428833 0.728455 0.049500 0.531921 1445372923 -0.428833 0.728455 0.049500 0.531921 1445372923 -0.428833 0.728455 0.049500 0.531921 1445372923 -0.428833 0.728455 0.049500 0.531921 1445372923 -0.428833 0.728455 0.049500 0.531921 1445372923 -0.428833 0.728455 0.049500 0.531921 1445372923 -0.384766 0.697266 -0.041565 0.603333 1445372923 -0.384766 0.697266 -0.041565 0.603333 1445372923 -0.384766 0.697266 -0.041565 0.603333 1445372923 -0.384766 0.697266 -0.041565 0.603333 1445372923 -0.384766 0.697266 -0.041565 0.603333 1445372923 -0.384766 0.697266 -0.041565 0.603333 1445372923 -0.331787 0.644531 -0.127258 0.676941 1445372923 -0.331787 0.644531 -0.127258 0.676941 1445372923 -0.331787 0.644531 -0.127258 0.676941 1445372923 -0.331787 0.644531 -0.127258 0.676941 1445372923 -0.331787 0.644531 -0.127258 0.676941 1445372923 -0.331787 0.644531 -0.127258 0.676941 1445372923 -0.250305 0.587158 -0.219360 0.737854 1445372923 -0.250305 0.587158 -0.219360 0.737854 1445372923 -0.250305 0.587158 -0.219360 0.737854 1445372923 -0.250305 0.587158 -0.219360 0.737854 1445372923 -0.250305 0.587158 -0.219360 0.737854 1445372923 -0.250305 0.587158 -0.219360 0.737854 1445372923 -0.163757 0.518677 -0.286133 0.788818 1445372923 -0.163757 0.518677 -0.286133 0.788818 1445372923 -0.163757 0.518677 -0.286133 0.788818 1445372923 -0.163757 0.518677 -0.286133 0.788818 1445372923 -0.163757 0.518677 -0.286133 0.788818 1445372923 -0.163757 0.518677 -0.286133 0.788818 1445372923 -0.064453 0.454651 -0.355896 0.813904 1445372923 -0.064453 0.454651 -0.355896 0.813904 1445372923 -0.064453 0.454651 -0.355896 0.813904 1445372923 -0.064453 0.454651 -0.355896 0.813904 1445372923 -0.064453 0.454651 -0.355896 0.813904 1445372923 0.020752 0.389343 -0.405884 0.826538 1445372923 0.020752 0.389343 -0.405884 0.826538 1445372923 0.020752 0.389343 -0.405884 0.826538 1445372923 0.020752 0.389343 -0.405884 0.826538 1445372923 0.020752 0.389343 -0.405884 0.826538 1445372923 0.020752 0.389343 -0.405884 0.826538 1445372923 0.079712 0.327148 -0.423462 0.841003 1445372923 0.079712 0.327148 -0.423462 0.841003 1445372923 0.079712 0.327148 -0.423462 0.841003 1445372923 0.079712 0.327148 -0.423462 0.841003 1445372923 0.079712 0.327148 -0.423462 0.841003 1445372923 0.079712 0.327148 -0.423462 0.841003 1445372923 0.115662 0.270813 -0.416992 0.859863 1445372923 0.115662 0.270813 -0.416992 0.859863 1445372923 0.115662 0.270813 -0.416992 0.859863 1445372923 0.115662 0.270813 -0.416992 0.859863 1445372923 0.115662 0.270813 -0.416992 0.859863 1445372923 0.115662 0.270813 -0.416992 0.859863 1445372923 0.129395 0.233154 -0.403015 0.875427 1445372923 0.129395 0.233154 -0.403015 0.875427 1445372923 0.129395 0.233154 -0.403015 0.875427 1445372923 0.129395 0.233154 -0.403015 0.875427 1445372923 0.129395 0.233154 -0.403015 0.875427 1445372923 0.129395 0.233154 -0.403015 0.875427 1445372923 0.105957 0.229675 -0.388733 0.885925 1445372923 0.105957 0.229675 -0.388733 0.885925 1445372924 0.105957 0.229675 -0.388733 0.885925 1445372924 0.105957 0.229675 -0.388733 0.885925 1445372924 0.105957 0.229675 -0.388733 0.885925 1445372924 0.105957 0.229675 -0.388733 0.885925 1445372924 0.046692 0.250305 -0.376343 0.890747 1445372924 0.046692 0.250305 -0.376343 0.890747 1445372924 0.046692 0.250305 -0.376343 0.890747 1445372924 0.046692 0.250305 -0.376343 0.890747 1445372924 0.046692 0.250305 -0.376343 0.890747 1445372924 0.046692 0.250305 -0.376343 0.890747 1445372924 -0.037415 0.288818 -0.354553 0.888489 1445372924 -0.037415 0.288818 -0.354553 0.888489 1445372924 -0.037415 0.288818 -0.354553 0.888489 1445372924 -0.037415 0.288818 -0.354553 0.888489 1445372924 -0.037415 0.288818 -0.354553 0.888489 1445372924 -0.037415 0.288818 -0.354553 0.888489 1445372924 -0.132263 0.348083 -0.330078 0.867371 1445372924 -0.132263 0.348083 -0.330078 0.867371 1445372924 -0.132263 0.348083 -0.330078 0.867371 1445372924 -0.132263 0.348083 -0.330078 0.867371 1445372924 -0.132263 0.348083 -0.330078 0.867371 1445372924 -0.132263 0.348083 -0.330078 0.867371 1445372924 -0.132263 0.348083 -0.330078 0.867371 1445372924 -0.227112 0.423096 -0.296875 0.825378 1445372924 -0.227112 0.423096 -0.296875 0.825378 1445372924 -0.227112 0.423096 -0.296875 0.825378 1445372924 -0.227112 0.423096 -0.296875 0.825378 1445372924 -0.227112 0.423096 -0.296875 0.825378 1445372924 -0.227112 0.423096 -0.296875 0.825378 1445372924 -0.322571 0.497559 -0.239746 0.768677 1445372924 -0.322571 0.497559 -0.239746 0.768677 1445372924 -0.322571 0.497559 -0.239746 0.768677 1445372924 -0.322571 0.497559 -0.239746 0.768677 1445372924 -0.322571 0.497559 -0.239746 0.768677 1445372924 -0.409119 0.560303 -0.165527 0.700867 1445372924 -0.409119 0.560303 -0.165527 0.700867 1445372924 -0.409119 0.560303 -0.165527 0.700867 1445372924 -0.409119 0.560303 -0.165527 0.700867 1445372924 -0.409119 0.560303 -0.165527 0.700867 1445372924 -0.409119 0.560303 -0.165527 0.700867 1445372924 -0.479736 0.606934 -0.087280 0.627563 1445372924 -0.479736 0.606934 -0.087280 0.627563 1445372924 -0.479736 0.606934 -0.087280 0.627563 1445372924 -0.479736 0.606934 -0.087280 0.627563 1445372924 -0.479736 0.606934 -0.087280 0.627563 1445372924 -0.479736 0.606934 -0.087280 0.627563 1445372924 -0.548035 0.630981 0.000000 0.549072 1445372924 -0.548035 0.630981 0.000000 0.549072 1445372924 -0.548035 0.630981 0.000000 0.549072 1445372924 -0.548035 0.630981 0.000000 0.549072 1445372924 -0.548035 0.630981 0.000000 0.549072 1445372924 -0.548035 0.630981 0.000000 0.549072 1445372924 -0.585510 0.657593 0.082703 0.466736 1445372924 -0.585510 0.657593 0.082703 0.466736 1445372924 -0.585510 0.657593 0.082703 0.466736 1445372924 -0.585510 0.657593 0.082703 0.466736 1445372924 -0.585510 0.657593 0.082703 0.466736 1445372924 -0.593872 0.682983 0.160645 0.393677 1445372924 -0.593872 0.682983 0.160645 0.393677 1445372924 -0.593872 0.682983 0.160645 0.393677 1445372924 -0.593872 0.682983 0.160645 0.393677 1445372924 -0.593872 0.682983 0.160645 0.393677 1445372924 -0.593872 0.682983 0.160645 0.393677 1445372924 -0.605286 0.681824 0.234253 0.337402 1445372924 -0.605286 0.681824 0.234253 0.337402 1445372924 -0.605286 0.681824 0.234253 0.337402 1445372924 -0.605286 0.681824 0.234253 0.337402 1445372924 -0.605286 0.681824 0.234253 0.337402 1445372924 -0.603271 0.682129 0.269897 0.312988 1445372924 -0.603271 0.682129 0.269897 0.312988 1445372924 -0.603271 0.682129 0.269897 0.312988 1445372924 -0.603271 0.682129 0.269897 0.312988 1445372924 -0.603271 0.682129 0.269897 0.312988 1445372924 -0.603271 0.682129 0.269897 0.312988 1445372924 -0.597961 0.682739 0.269592 0.321960 1445372924 -0.597961 0.682739 0.269592 0.321960 1445372924 -0.597961 0.682739 0.269592 0.321960 1445372924 -0.597961 0.682739 0.269592 0.321960 1445372924 -0.597961 0.682739 0.269592 0.321960 1445372924 -0.581238 0.690125 0.236145 0.360596 1445372924 -0.581238 0.690125 0.236145 0.360596 1445372924 -0.581238 0.690125 0.236145 0.360596 1445372924 -0.581238 0.690125 0.236145 0.360596 1445372924 -0.581238 0.690125 0.236145 0.360596 1445372924 -0.581238 0.690125 0.236145 0.360596 1445372924 -0.548340 0.698792 0.174255 0.424927 1445372924 -0.548340 0.698792 0.174255 0.424927 1445372924 -0.548340 0.698792 0.174255 0.424927 1445372924 -0.548340 0.698792 0.174255 0.424927 1445372924 -0.548340 0.698792 0.174255 0.424927 1445372924 -0.548340 0.698792 0.174255 0.424927 1445372924 -0.510376 0.688232 0.090515 0.507568 1445372924 -0.510376 0.688232 0.090515 0.507568 1445372924 -0.510376 0.688232 0.090515 0.507568 1445372924 -0.510376 0.688232 0.090515 0.507568 1445372924 -0.510376 0.688232 0.090515 0.507568 1445372924 -0.484863 0.636230 0.020813 0.599670 1445372924 -0.484863 0.636230 0.020813 0.599670 1445372924 -0.484863 0.636230 0.020813 0.599670 1445372924 -0.484863 0.636230 0.020813 0.599670 1445372924 -0.484863 0.636230 0.020813 0.599670 1445372924 -0.484863 0.636230 0.020813 0.599670 1445372924 -0.484863 0.636230 0.020813 0.599670 1445372924 -0.412842 0.591187 -0.065857 0.689697 1445372924 -0.412842 0.591187 -0.065857 0.689697 1445372924 -0.412842 0.591187 -0.065857 0.689697 1445372925 -0.412842 0.591187 -0.065857 0.689697 1445372925 -0.412842 0.591187 -0.065857 0.689697 1445372925 -0.412842 0.591187 -0.065857 0.689697 1445372925 -0.320313 0.541809 -0.150574 0.762268 1445372925 -0.320313 0.541809 -0.150574 0.762268 1445372925 -0.320313 0.541809 -0.150574 0.762268 1445372925 -0.320313 0.541809 -0.150574 0.762268 1445372925 -0.320313 0.541809 -0.150574 0.762268 1445372925 -0.320313 0.541809 -0.150574 0.762268 1445372925 -0.220154 0.485535 -0.222229 0.816284 1445372925 -0.220154 0.485535 -0.222229 0.816284 1445372925 -0.220154 0.485535 -0.222229 0.816284 1445372925 -0.220154 0.485535 -0.222229 0.816284 1445372925 -0.220154 0.485535 -0.222229 0.816284 1445372925 -0.220154 0.485535 -0.222229 0.816284 1445372925 -0.220154 0.485535 -0.222229 0.816284 1445372925 -0.119263 0.420776 -0.288391 0.851746 1445372925 -0.119263 0.420776 -0.288391 0.851746 1445372925 
-0.309631 0.536865 -0.201294 0.758484 1445372927 -0.309631 0.536865 -0.201294 0.758484 1445372927 -0.309631 0.536865 -0.201294 0.758484 1445372927 -0.309631 0.536865 -0.201294 0.758484 1445372927 -0.309631 0.536865 -0.201294 0.758484 1445372927 -0.309631 0.536865 -0.201294 0.758484 1445372927 -0.325073 0.550781 -0.191284 0.744568 1445372927 -0.325073 0.550781 -0.191284 0.744568 1445372927 -0.325073 0.550781 -0.191284 0.744568 1445372927 -0.325073 0.550781 -0.191284 0.744568 1445372927 -0.325073 0.550781 -0.191284 0.744568 1445372927 -0.362244 0.566162 -0.162292 0.722351 1445372927 -0.362244 0.566162 -0.162292 0.722351 1445372927 -0.362244 0.566162 -0.162292 0.722351 1445372927 -0.362244 0.566162 -0.162292 0.722351 1445372927 -0.362244 0.566162 -0.162292 0.722351 1445372927 -0.362244 0.566162 -0.162292 0.722351 1445372927 -0.411072 0.585022 -0.116699 0.689270 1445372927 -0.411072 0.585022 -0.116699 0.689270 1445372927 -0.411072 0.585022 -0.116699 0.689270 1445372927 -0.411072 0.585022 -0.116699 0.689270 1445372927 -0.411072 0.585022 -0.116699 0.689270 1445372927 -0.411072 0.585022 -0.116699 0.689270 1445372927 -0.465942 0.601990 -0.056458 0.645996 1445372927 -0.465942 0.601990 -0.056458 0.645996 1445372927 -0.465942 0.601990 -0.056458 0.645996 1445372927 -0.465942 0.601990 -0.056458 0.645996 1445372927 -0.465942 0.601990 -0.056458 0.645996 1445372927 -0.465942 0.601990 -0.056458 0.645996 1445372927 -0.518311 0.618103 0.013245 0.590820 1445372927 -0.518311 0.618103 0.013245 0.590820 1445372927 -0.518311 0.618103 0.013245 0.590820 1445372927 -0.518311 0.618103 0.013245 0.590820 1445372927 -0.518311 0.618103 0.013245 0.590820 1445372927 -0.565735 0.628784 0.088013 0.526123 1445372927 -0.565735 0.628784 0.088013 0.526123 1445372927 -0.565735 0.628784 0.088013 0.526123 1445372927 -0.565735 0.628784 0.088013 0.526123 1445372927 -0.565735 0.628784 0.088013 0.526123 1445372927 -0.565735 0.628784 0.088013 0.526123 1445372927 -0.599182 0.634766 0.157166 0.461792 1445372927 -0.599182 0.634766 0.157166 0.461792 1445372927 -0.599182 0.634766 0.157166 0.461792 1445372927 -0.599182 0.634766 0.157166 0.461792 1445372927 -0.599182 0.634766 0.157166 0.461792 1445372927 -0.599182 0.634766 0.157166 0.461792 1445372927 -0.615906 0.641052 0.211792 0.406006 1445372927 -0.615906 0.641052 0.211792 0.406006 1445372927 -0.615906 0.641052 0.211792 0.406006 1445372927 -0.615906 0.641052 0.211792 0.406006 1445372927 -0.615906 0.641052 0.211792 0.406006 1445372927 -0.615906 0.641052 0.211792 0.406006 1445372928 -0.605530 0.662170 0.245667 0.366699 1445372928 -0.605530 0.662170 0.245667 0.366699 1445372928 -0.605530 0.662170 0.245667 0.366699 1445372928 -0.605530 0.662170 0.245667 0.366699 1445372928 -0.605530 0.662170 0.245667 0.366699 1445372928 -0.605530 0.662170 0.245667 0.366699 1445372928 -0.598328 0.668701 0.270874 0.348389 1445372928 -0.598328 0.668701 0.270874 0.348389 1445372928 -0.598328 0.668701 0.270874 0.348389 1445372928 -0.598328 0.668701 0.270874 0.348389 1445372928 -0.598328 0.668701 0.270874 0.348389 1445372928 -0.598328 0.668701 0.270874 0.348389 1445372928 -0.579773 0.681152 0.259583 0.363892 1445372928 -0.579773 0.681152 0.259583 0.363892 1445372928 -0.579773 0.681152 0.259583 0.363892 1445372928 -0.579773 0.681152 0.259583 0.363892 1445372928 -0.579773 0.681152 0.259583 0.363892 1445372928 -0.556458 0.690430 0.218872 0.407043 1445372928 -0.556458 0.690430 0.218872 0.407043 1445372928 -0.556458 0.690430 0.218872 0.407043 1445372928 -0.556458 0.690430 0.218872 0.407043 1445372928 -0.556458 0.690430 0.218872 0.407043 1445372928 -0.556458 0.690430 0.218872 0.407043 1445372928 -0.515991 0.699280 0.149292 0.471619 1445372928 -0.515991 0.699280 0.149292 0.471619 1445372928 -0.515991 0.699280 0.149292 0.471619 1445372928 -0.515991 0.699280 0.149292 0.471619 1445372928 -0.515991 0.699280 0.149292 0.471619 1445372928 -0.515991 0.699280 0.149292 0.471619 1445372928 -0.457764 0.699158 0.054932 0.546448 1445372928 -0.457764 0.699158 0.054932 0.546448 1445372928 -0.457764 0.699158 0.054932 0.546448 1445372928 -0.457764 0.699158 0.054932 0.546448 1445372928 -0.457764 0.699158 0.054932 0.546448 1445372928 -0.457764 0.699158 0.054932 0.546448 1445372928 -0.394897 0.677979 -0.039917 0.618652 1445372928 -0.394897 0.677979 -0.039917 0.618652 1445372928 -0.394897 0.677979 -0.039917 0.618652 1445372928 -0.394897 0.677979 -0.039917 0.618652 1445372928 -0.394897 0.677979 -0.039917 0.618652 1445372928 -0.394897 0.677979 -0.039917 0.618652 1445372928 -0.394897 0.677979 -0.039917 0.618652 1445372928 -0.323059 0.635864 -0.137756 0.687195 1445372928 -0.323059 0.635864 -0.137756 0.687195 1445372928 -0.323059 0.635864 -0.137756 0.687195 1445372928 -0.323059 0.635864 -0.137756 0.687195 1445372928 -0.323059 0.635864 -0.137756 0.687195 1445372928 -0.323059 0.635864 -0.137756 0.687195 1445372928 -0.233215 0.586792 -0.235352 0.738831 1445372928 -0.233215 0.586792 -0.235352 0.738831 1445372928 -0.233215 0.586792 -0.235352 0.738831 1445372928 -0.233215 0.586792 -0.235352 0.738831 1445372928 -0.233215 0.586792 -0.235352 0.738831 1445372928 -0.233215 0.586792 -0.235352 0.738831 1445372928 -0.143799 0.529602 -0.318420 0.772949 1445372928 -0.143799 0.529602 -0.318420 0.772949 1445372928 -0.143799 0.529602 -0.318420 0.772949 1445372928 -0.143799 0.529602 -0.318420 0.772949 1445372928 -0.143799 0.529602 -0.318420 0.772949 1445372928 -0.143799 0.529602 -0.318420 0.772949 1445372928 -0.143799 0.529602 -0.318420 0.772949 1445372928 -0.070251 0.475708 -0.369080 0.795288 1445372928 -0.070251 0.475708 -0.369080 0.795288 1445372928 -0.070251 0.475708 -0.369080 0.795288 1445372928 -0.070251 0.475708 -0.369080 0.795288 1445372928 -0.070251 0.475708 -0.369080 0.795288 1445372928 -0.070251 0.475708 -0.369080 0.795288 1445372928 -0.000793 0.422852 -0.413269 0.806458 1445372928 -0.000793 0.422852 -0.413269 0.806458 1445372928 -0.000793 0.422852 -0.413269 0.806458 1445372928 -0.000793 0.422852 -0.413269 0.806458 1445372928 -0.000793 0.422852 -0.413269 0.806458 1445372928 -0.000793 0.422852 -0.413269 0.806458 1445372928 0.058716 0.365662 -0.445251 0.815186 1445372928 0.058716 0.365662 -0.445251 0.815186 1445372928 0.058716 0.365662 -0.445251 0.815186 1445372928 0.058716 0.365662 -0.445251 0.815186 1445372928 0.058716 0.365662 -0.445251 0.815186 1445372928 0.058716 0.365662 -0.445251 0.815186 1445372928 0.094727 0.315735 -0.459229 0.824829 1445372928 0.094727 0.315735 -0.459229 0.824829 1445372928 0.094727 0.315735 -0.459229 0.824829 1445372928 0.094727 0.315735 -0.459229 0.824829 1445372928 0.094727 0.315735 -0.459229 0.824829 1445372928 0.094727 0.315735 -0.459229 0.824829 1445372928 0.094727 0.315735 -0.459229 0.824829 1445372928 0.094849 0.291504 -0.453613 0.836792 1445372928 0.094849 0.291504 -0.453613 0.836792 1445372928 0.094849 0.291504 -0.453613 0.836792 1445372928 0.094849 0.291504 -0.453613 0.836792 1445372928 0.094849 0.291504 -0.453613 0.836792 1445372928 0.094849 0.291504 -0.453613 0.836792 1445372928 0.057922 0.294678 -0.446655 0.842773 1445372928 0.057922 0.294678 -0.446655 0.842773 1445372928 0.057922 0.294678 -0.446655 0.842773 1445372928 0.057922 0.294678 -0.446655 0.842773 1445372928 0.057922 0.294678 -0.446655 0.842773 1445372928 0.057922 0.294678 -0.446655 0.842773 1445372928 -0.011292 0.320984 -0.427673 0.844910 1445372928 -0.011292 0.320984 -0.427673 0.844910 1445372928 -0.011292 0.320984 -0.427673 0.844910 1445372928 -0.011292 0.320984 -0.427673 0.844910 1445372928 -0.011292 0.320984 -0.427673 0.844910 1445372928 -0.011292 0.320984 -0.427673 0.844910 1445372928 -0.102356 0.363770 -0.392700 0.838440 1445372928 -0.102356 0.363770 -0.392700 0.838440 1445372928 -0.102356 0.363770 -0.392700 0.838440 1445372928 -0.102356 0.363770 -0.392700 0.838440 1445372928 -0.102356 0.363770 -0.392700 0.838440 1445372928 -0.102356 0.363770 -0.392700 0.838440 1445372928 -0.200623 0.418091 -0.343994 0.816467 1445372929 -0.200623 0.418091 -0.343994 0.816467 1445372929 -0.200623 0.418091 -0.343994 0.816467 1445372929 -0.200623 0.418091 -0.343994 0.816467 1445372929 -0.200623 0.418091 -0.343994 0.816467 1445372929 -0.200623 0.418091 -0.343994 0.816467 1445372929 -0.302063 0.477478 -0.274414 0.778076 1445372929 -0.302063 0.477478 -0.274414 0.778076 1445372929 -0.302063 0.477478 -0.274414 0.778076 1445372929 -0.302063 0.477478 -0.274414 0.778076 1445372929 -0.302063 0.477478 -0.274414 0.778076 1445372929 -0.302063 0.477478 -0.274414 0.778076 1445372929 -0.302063 0.477478 -0.274414 0.778076 1445372929 -0.387390 0.537354 -0.203552 0.720886 1445372929 -0.387390 0.537354 -0.203552 0.720886 1445372929 -0.387390 0.537354 -0.203552 0.720886 1445372929 -0.387390 0.537354 -0.203552 0.720886 1445372929 -0.387390 0.537354 -0.203552 0.720886 1445372929 -0.387390 0.537354 -0.203552 0.720886 1445372929 -0.462158 0.586121 -0.116882 0.655090 1445372929 -0.462158 0.586121 -0.116882 0.655090 1445372929 -0.462158 0.586121 -0.116882 0.655090 1445372929 -0.462158 0.586121 -0.116882 0.655090 1445372929 -0.462158 0.586121 -0.116882 0.655090 1445372929 -0.462158 0.586121 -0.116882 0.655090 1445372929 -0.462158 0.586121 -0.116882 0.655090 1445372929 -0.518982 0.625122 -0.035461 0.581848 1445372929 -0.518982 0.625122 -0.035461 0.581848 1445372929 -0.518982 0.625122 -0.035461 0.581848 1445372929 -0.518982 0.625122 -0.035461 0.581848 1445372929 -0.518982 0.625122 -0.035461 0.581848 1445372929 -0.571655 0.645020 0.056091 0.503906 1445372929 -0.571655 0.645020 0.056091 0.503906 1445372929 -0.571655 0.645020 0.056091 0.503906 1445372929 -0.571655 0.645020 0.056091 0.503906 1445372929 -0.571655 0.645020 0.056091 0.503906 1445372929 -0.571655 0.645020 0.056091 0.503906 1445372929 -0.571655 0.645020 0.056091 0.503906 1445372929 -0.607056 0.653625 0.138428 0.430176 1445372929 -0.607056 0.653625 0.138428 0.430176 1445372929 -0.607056 0.653625 0.138428 0.430176 1445372929 -0.607056 0.653625 0.138428 0.430176 1445372929 -0.607056 0.653625 0.138428 0.430176 1445372929 -0.597351 0.678345 0.198242 0.379028 1445372929 -0.597351 0.678345 0.198242 0.379028 1445372929 -0.597351 0.678345 0.198242 0.379028 1445372929 -0.597351 0.678345 0.198242 0.379028 1445372929 -0.597351 0.678345 0.198242 0.379028 1445372929 -0.591858 0.684387 0.231323 0.357422 1445372929 -0.591858 0.684387 0.231323 0.357422 1445372929 -0.591858 0.684387 0.231323 0.357422 1445372929 -0.591858 0.684387 0.231323 0.357422 1445372929 -0.591858 0.684387 0.231323 0.357422 1445372929 -0.591858 0.684387 0.231323 0.357422 1445372929 -0.579163 0.691040 0.229431 0.366516 1445372929 -0.579163 0.691040 0.229431 0.366516 1445372929 -0.579163 0.691040 0.229431 0.366516 1445372929 -0.579163 0.691040 0.229431 0.366516 1445372929 -0.579163 0.691040 0.229431 0.366516 1445372929 -0.579163 0.691040 0.229431 0.366516 1445372929 -0.579163 0.691040 0.229431 0.366516 1445372929 -0.554321 0.700928 0.197510 0.402954 1445372929 -0.554321 0.700928 0.197510 0.402954 1445372929 -0.554321 0.700928 0.197510 0.402954 1445372929 -0.554321 0.700928 0.197510 0.402954 1445372929 -0.554321 0.700928 0.197510 0.402954 1445372929 -0.513428 0.708740 0.134766 0.464600 1445372929 -0.513428 0.708740 0.134766 0.464600 1445372929 -0.513428 0.708740 0.134766 0.464600 1445372929 -0.513428 0.708740 0.134766 0.464600 1445372929 -0.513428 0.708740 0.134766 0.464600 1445372929 -0.513428 0.708740 0.134766 0.464600 1445372929 -0.459412 0.706055 0.047852 0.536743 1445372929 -0.459412 0.706055 0.047852 0.536743 1445372929 -0.459412 0.706055 0.047852 0.536743 1445372929 -0.459412 0.706055 0.047852 0.536743 1445372929 -0.459412 0.706055 0.047852 0.536743 1445372929 -0.459412 0.706055 0.047852 0.536743 1445372929 -0.397888 0.684021 -0.046814 0.609558 1445372929 -0.397888 0.684021 -0.046814 0.609558 1445372929 -0.397888 0.684021 -0.046814 0.609558 1445372929 -0.397888 0.684021 -0.046814 0.609558 1445372929 -0.397888 0.684021 -0.046814 0.609558 1445372929 -0.397888 0.684021 -0.046814 0.609558 1445372929 -0.338440 0.637146 -0.130981 0.679932 1445372929 -0.338440 0.637146 -0.130981 0.679932 1445372929 -0.338440 0.637146 -0.130981 0.679932 1445372929 -0.338440 0.637146 -0.130981 0.679932 1445372929 -0.338440 0.637146 -0.130981 0.679932 1445372929 -0.338440 0.637146 -0.130981 0.679932 1445372929 -0.262817 0.587463 -0.215332 0.734436 1445372929 -0.262817 0.587463 -0.215332 0.734436 1445372929 -0.262817 0.587463 -0.215332 0.734436 1445372929 -0.262817 0.587463 -0.215332 0.734436 1445372929 -0.262817 0.587463 -0.215332 0.734436 1445372929 -0.262817 0.587463 -0.215332 0.734436 1445372929 -0.193481 0.531616 -0.270752 0.778870 1445372929 -0.193481 0.531616 -0.270752 0.778870 1445372929 -0.193481 0.531616 -0.270752 0.778870 1445372929 -0.193481 0.531616 -0.270752 0.778870 1445372929 -0.193481 0.531616 -0.270752 0.778870 1445372929 -0.193481 0.531616 -0.270752 0.778870 1445372929 -0.109253 0.481384 -0.334534 0.802734 1445372929 -0.109253 0.481384 -0.334534 0.802734 1445372929 -0.109253 0.481384 -0.334534 0.802734 1445372929 -0.109253 0.481384 -0.334534 0.802734 1445372929 -0.109253 0.481384 -0.334534 0.802734 1445372929 -0.109253 0.481384 -0.334534 0.802734 1445372929 -0.024536 0.422913 -0.386536 0.819153 1445372929 -0.024536 0.422913 -0.386536 0.819153 1445372930 -0.024536 0.422913 -0.386536 0.819153 1445372930 -0.024536 0.422913 -0.386536 0.819153 1445372930 -0.024536 0.422913 -0.386536 0.819153 1445372930 -0.024536 0.422913 -0.386536 0.819153 1445372930 0.046326 0.361145 -0.420166 0.831116 1445372930 0.046326 0.361145 -0.420166 0.831116 1445372930 0.046326 0.361145 -0.420166 0.831116 1445372930 0.046326 0.361145 -0.420166 0.831116 1445372930 0.046326 0.361145 -0.420166 0.831116 1445372930 0.085144 0.314453 -0.432373 0.840759 1445372930 0.085144 0.314453 -0.432373 0.840759 1445372930 0.085144 0.314453 -0.432373 0.840759 1445372930 0.085144 0.314453 -0.432373 0.840759 1445372930 0.085144 0.314453 -0.432373 0.840759 1445372930 0.085144 0.314453 -0.432373 0.840759 1445372930 0.082886 0.297974 -0.429260 0.848511 1445372930 0.082886 0.297974 -0.429260 0.848511 1445372930 0.082886 0.297974 -0.429260 0.848511 1445372930 0.082886 0.297974 -0.429260 0.848511 1445372930 0.082886 0.297974 -0.429260 0.848511 1445372930 0.047729 0.306519 -0.419800 0.852966 1445372930 0.047729 0.306519 -0.419800 0.852966 1445372930 0.047729 0.306519 -0.419800 0.852966 1445372930 0.047729 0.306519 -0.419800 0.852966 1445372930 0.047729 0.306519 -0.419800 0.852966 1445372930 0.047729 0.306519 -0.419800 0.852966 1445372930 -0.011536 0.330444 -0.400085 0.854736 1445372930 -0.011536 0.330444 -0.400085 0.854736 1445372930 -0.011536 0.330444 -0.400085 0.854736 1445372930 -0.011536 0.330444 -0.400085 0.854736 1445372930 -0.011536 0.330444 -0.400085 0.854736 1445372930 -0.011536 0.330444 -0.400085 0.854736 1445372930 -0.011536 0.330444 -0.400085 0.854736 1445372930 -0.090149 0.368164 -0.366882 0.849548 1445372930 -0.090149 0.368164 -0.366882 0.849548 1445372930 -0.090149 0.368164 -0.366882 0.849548 1445372930 -0.090149 0.368164 -0.366882 0.849548 1445372930 -0.090149 0.368164 -0.366882 0.849548 1445372930 -0.090149 0.368164 -0.366882 0.849548 1445372930 -0.185181 0.417175 -0.318542 0.830750 1445372930 -0.185181 0.417175 -0.318542 0.830750 1445372930 -0.185181 0.417175 -0.318542 0.830750 1445372930 -0.185181 0.417175 -0.318542 0.830750 1445372930 -0.185181 0.417175 -0.318542 0.830750 1445372930 -0.185181 0.417175 -0.318542 0.830750 1445372930 -0.285522 0.472351 -0.257690 0.793030 1445372930 -0.285522 0.472351 -0.257690 0.793030 1445372930 -0.285522 0.472351 -0.257690 0.793030 1445372930 -0.285522 0.472351 -0.257690 0.793030 1445372930 -0.285522 0.472351 -0.257690 0.793030 1445372930 -0.285522 0.472351 -0.257690 0.793030 1445372930 -0.376953 0.526917 -0.187988 0.738159 1445372930 -0.376953 0.526917 -0.187988 0.738159 1445372930 -0.376953 0.526917 -0.187988 0.738159 1445372930 -0.376953 0.526917 -0.187988 0.738159 1445372930 -0.376953 0.526917 -0.187988 0.738159 1445372930 -0.376953 0.526917 -0.187988 0.738159 1445372930 -0.376953 0.526917 -0.187988 0.738159 1445372930 -0.450867 0.573059 -0.113342 0.674866 1445372930 -0.450867 0.573059 -0.113342 0.674866 1445372930 -0.450867 0.573059 -0.113342 0.674866 1445372930 -0.450867 0.573059 -0.113342 0.674866 1445372930 -0.450867 0.573059 -0.113342 0.674866 1445372930 -0.450867 0.573059 -0.113342 0.674866 1445372930 -0.522705 0.598694 -0.029968 0.606140 1445372930 -0.522705 0.598694 -0.029968 0.606140 1445372930 -0.522705 0.598694 -0.029968 0.606140 1445372930 -0.522705 0.598694 -0.029968 0.606140 1445372930 -0.522705 0.598694 -0.029968 0.606140 1445372930 -0.522705 0.598694 -0.029968 0.606140 1445372930 -0.579468 0.618286 0.054016 0.528137 1445372930 -0.579468 0.618286 0.054016 0.528137 1445372930 -0.579468 0.618286 0.054016 0.528137 1445372930 -0.579468 0.618286 0.054016 0.528137 1445372930 -0.579468 0.618286 0.054016 0.528137 1445372930 -0.579468 0.618286 0.054016 0.528137 1445372930 -0.620544 0.626709 0.138428 0.450500 1445372930 -0.620544 0.626709 0.138428 0.450500 1445372930 -0.620544 0.626709 0.138428 0.450500 1445372930 -0.620544 0.626709 0.138428 0.450500 1445372930 -0.620544 0.626709 0.138428 0.450500 1445372930 -0.620544 0.626709 0.138428 0.450500 1445372930 -0.620544 0.626709 0.138428 0.450500 1445372930 -0.613708 0.653076 0.192627 0.399658 1445372930 -0.613708 0.653076 0.192627 0.399658 1445372930 -0.613708 0.653076 0.192627 0.399658 1445372930 -0.613708 0.653076 0.192627 0.399658 1445372930 -0.613708 0.653076 0.192627 0.399658 1445372930 -0.613708 0.653076 0.192627 0.399658 1445372930 -0.606140 0.660706 0.227051 0.380066 1445372930 -0.606140 0.660706 0.227051 0.380066 1445372930 -0.606140 0.660706 0.227051 0.380066 1445372930 -0.606140 0.660706 0.227051 0.380066 1445372930 -0.606140 0.660706 0.227051 0.380066 1445372930 -0.606140 0.660706 0.227051 0.380066 1445372930 -0.606140 0.660706 0.227051 0.380066 1445372930 -0.592346 0.666870 0.220825 0.394409 1445372930 -0.592346 0.666870 0.220825 0.394409 1445372930 -0.592346 0.666870 0.220825 0.394409 1445372930 -0.592346 0.666870 0.220825 0.394409 1445372930 -0.592346 0.666870 0.220825 0.394409 1445372930 -0.592346 0.666870 0.220825 0.394409 1445372930 -0.571350 0.670776 0.186035 0.434631 1445372930 -0.571350 0.670776 0.186035 0.434631 1445372930 -0.571350 0.670776 0.186035 0.434631 1445372930 -0.571350 0.670776 0.186035 0.434631 1445372930 -0.571350 0.670776 0.186035 0.434631 1445372930 -0.571350 0.670776 0.186035 0.434631 1445372930 -0.530640 0.676208 0.122314 0.496094 1445372930 -0.530640 0.676208 0.122314 0.496094 1445372931 -0.530640 0.676208 0.122314 0.496094 1445372931 -0.530640 0.676208 0.122314 0.496094 1445372931 -0.530640 0.676208 0.122314 0.496094 1445372931 -0.530640 0.676208 0.122314 0.496094 1445372931 -0.480835 0.669250 0.043030 0.564880 1445372931 -0.480835 0.669250 0.043030 0.564880 1445372931 -0.480835 0.669250 0.043030 0.564880 1445372931 -0.480835 0.669250 0.043030 0.564880 1445372931 -0.480835 0.669250 0.043030 0.564880 1445372931 -0.480835 0.669250 0.043030 0.564880 1445372931 -0.439148 0.631897 -0.028503 0.637939 1445372931 -0.439148 0.631897 -0.028503 0.637939 1445372931 -0.439148 0.631897 -0.028503 0.637939 1445372931 -0.439148 0.631897 -0.028503 0.637939 1445372931 -0.439148 0.631897 -0.028503 0.637939 1445372931 -0.439148 0.631897 -0.028503 0.637939 1445372931 -0.363831 0.600647 -0.114807 0.702576 1445372931 -0.363831 0.600647 -0.114807 0.702576 1445372931 -0.363831 0.600647 -0.114807 0.702576 1445372931 -0.363831 0.600647 -0.114807 0.702576 1445372931 -0.363831 0.600647 -0.114807 0.702576 1445372931 -0.363831 0.600647 -0.114807 0.702576 1445372931 -0.363831 0.600647 -0.114807 0.702576 1445372931 -0.292480 0.554260 -0.181824 0.757751 1445372931 -0.292480 0.554260 -0.181824 0.757751 1445372931 -0.292480 0.554260 -0.181824 0.757751 1445372931 -0.292480 0.554260 -0.181824 0.757751 1445372931 -0.292480 0.554260 -0.181824 0.757751 1445372931 -0.292480 0.554260 -0.181824 0.757751 1445372931 -0.292480 0.554260 -0.181824 0.757751 1445372931 -0.216248 0.512024 -0.244995 0.794373 1445372931 -0.216248 0.512024 -0.244995 0.794373 1445372931 -0.216248 0.512024 -0.244995 0.794373 1445372931 -0.216248 0.512024 -0.244995 0.794373 1445372931 -0.216248 0.512024 -0.244995 0.794373 1445372931 -0.216248 0.512024 -0.244995 0.794373 1445372931 -0.142273 0.475037 -0.300659 0.814636 1445372931 -0.142273 0.475037 -0.300659 0.814636 1445372931 -0.142273 0.475037 -0.300659 0.814636 1445372931 -0.142273 0.475037 -0.300659 0.814636 1445372931 -0.142273 0.475037 -0.300659 0.814636 1445372931 -0.142273 0.475037 -0.300659 0.814636 1445372931 -0.069519 0.435120 -0.353455 0.825134 1445372931 -0.069519 0.435120 -0.353455 0.825134 1445372931 -0.069519 0.435120 -0.353455 0.825134 1445372931 -0.069519 0.435120 -0.353455 0.825134 1445372931 -0.006958 0.388916 -0.394592 0.832397 1445372931 -0.006958 0.388916 -0.394592 0.832397 1445372931 -0.006958 0.388916 -0.394592 0.832397 1445372931 -0.006958 0.388916 -0.394592 0.832397 1445372931 -0.006958 0.388916 -0.394592 0.832397 1445372931 -0.006958 0.388916 -0.394592 0.832397 1445372931 0.028259 0.346375 -0.414795 0.840881 1445372931 0.028259 0.346375 -0.414795 0.840881 1445372931 0.028259 0.346375 -0.414795 0.840881 1445372931 0.028259 0.346375 -0.414795 0.840881 1445372931 0.028259 0.346375 -0.414795 0.840881 1445372931 0.028259 0.346375 -0.414795 0.840881 1445372931 0.024597 0.327759 -0.409790 0.850891 1445372931 0.024597 0.327759 -0.409790 0.850891 1445372931 0.024597 0.327759 -0.409790 0.850891 1445372931 0.024597 0.327759 -0.409790 0.850891 1445372931 0.024597 0.327759 -0.409790 0.850891 1445372931 0.024597 0.327759 -0.409790 0.850891 1445372931 0.024597 0.327759 -0.409790 0.850891 1445372931 -0.007568 0.337219 -0.398315 0.852966 1445372931 -0.007568 0.337219 -0.398315 0.852966 1445372931 -0.007568 0.337219 -0.398315 0.852966 1445372931 -0.007568 0.337219 -0.398315 0.852966 1445372931 -0.007568 0.337219 -0.398315 0.852966 1445372931 -0.007568 0.337219 -0.398315 0.852966 1445372931 -0.007568 0.337219 -0.398315 0.852966 1445372931 -0.062683 0.360596 -0.378113 0.850281 1445372931 -0.062683 0.360596 -0.378113 0.850281 1445372931 -0.062683 0.360596 -0.378113 0.850281 1445372931 -0.062683 0.360596 -0.378113 0.850281 1445372931 -0.062683 0.360596 -0.378113 0.850281 1445372931 -0.062683 0.360596 -0.378113 0.850281 1445372931 -0.138672 0.392883 -0.340088 0.843018 1445372931 -0.138672 0.392883 -0.340088 0.843018 1445372931 -0.138672 0.392883 -0.340088 0.843018 1445372931 -0.138672 0.392883 -0.340088 0.843018 1445372931 -0.138672 0.392883 -0.340088 0.843018 1445372931 -0.138672 0.392883 -0.340088 0.843018 1445372931 -0.226501 0.436890 -0.290100 0.820740 1445372931 -0.226501 0.436890 -0.290100 0.820740 1445372931 -0.226501 0.436890 -0.290100 0.820740 1445372931 -0.226501 0.436890 -0.290100 0.820740 1445372931 -0.226501 0.436890 -0.290100 0.820740 1445372931 -0.226501 0.436890 -0.290100 0.820740 1445372931 -0.317261 0.486694 -0.227112 0.781555 1445372931 -0.317261 0.486694 -0.227112 0.781555 1445372931 -0.317261 0.486694 -0.227112 0.781555 1445372931 -0.317261 0.486694 -0.227112 0.781555 1445372931 -0.317261 0.486694 -0.227112 0.781555 1445372931 -0.399231 0.530945 -0.160217 0.730042 1445372931 -0.399231 0.530945 -0.160217 0.730042 1445372931 -0.399231 0.530945 -0.160217 0.730042 1445372931 -0.399231 0.530945 -0.160217 0.730042 1445372931 -0.399231 0.530945 -0.160217 0.730042 1445372931 -0.399231 0.530945 -0.160217 0.730042 1445372931 -0.399231 0.530945 -0.160217 0.730042 1445372931 -0.472778 0.567444 -0.083618 0.668945 1445372931 -0.472778 0.567444 -0.083618 0.668945 1445372931 -0.472778 0.567444 -0.083618 0.668945 1445372931 -0.472778 0.567444 -0.083618 0.668945 1445372931 -0.472778 0.567444 -0.083618 0.668945 1445372931 -0.472778 0.567444 -0.083618 0.668945 1445372931 -0.532715 0.600525 -0.010498 0.596191 1445372931 -0.532715 0.600525 -0.010498 0.596191 1445372931 -0.532715 0.600525 -0.010498 0.596191 1445372931 -0.532715 0.600525 -0.010498 0.596191 1445372931 -0.532715 0.600525 -0.010498 0.596191 1445372932 -0.532715 0.600525 -0.010498 0.596191 1445372932 -0.585205 0.618652 0.068909 0.519653 1445372932 -0.585205 0.618652 0.068909 0.519653 1445372932 -0.585205 0.618652 0.068909 0.519653 1445372932 -0.585205 0.618652 0.068909 0.519653 1445372932 -0.585205 0.618652 0.068909 0.519653 1445372932 -0.585205 0.618652 0.068909 0.519653 1445372932 -0.611511 0.637207 0.138611 0.448059 1445372932 -0.611511 0.637207 0.138611 0.448059 1445372932 -0.611511 0.637207 0.138611 0.448059 1445372932 -0.611511 0.637207 0.138611 0.448059 1445372932 -0.611511 0.637207 0.138611 0.448059 1445372932 -0.611511 0.637207 0.138611 0.448059 1445372932 -0.595398 0.669006 0.181946 0.405884 1445372932 -0.595398 0.669006 0.181946 0.405884 1445372932 -0.595398 0.669006 0.181946 0.405884 1445372932 -0.595398 0.669006 0.181946 0.405884 1445372932 -0.595398 0.669006 0.181946 0.405884 1445372932 -0.595398 0.669006 0.181946 0.405884 1445372932 -0.583984 0.676880 0.192749 0.404480 1445372932 -0.583984 0.676880 0.192749 0.404480 1445372932 -0.583984 0.676880 0.192749 0.404480 1445372932 -0.583984 0.676880 0.192749 0.404480 1445372932 -0.583984 0.676880 0.192749 0.404480 1445372932 -0.583984 0.676880 0.192749 0.404480 1445372932 -0.572693 0.674561 0.167725 0.434509 1445372932 -0.572693 0.674561 0.167725 0.434509 1445372932 -0.572693 0.674561 0.167725 0.434509 1445372932 -0.572693 0.674561 0.167725 0.434509 1445372932 -0.572693 0.674561 0.167725 0.434509 1445372932 -0.545837 0.673523 0.119873 0.483704 1445372932 -0.545837 0.673523 0.119873 0.483704 1445372932 -0.545837 0.673523 0.119873 0.483704 1445372932 -0.545837 0.673523 0.119873 0.483704 1445372932 -0.545837 0.673523 0.119873 0.483704 1445372932 -0.545837 0.673523 0.119873 0.483704 1445372932 -0.500793 0.670898 0.050720 0.544434 1445372932 -0.500793 0.670898 0.050720 0.544434 1445372932 -0.500793 0.670898 0.050720 0.544434 1445372932 -0.500793 0.670898 0.050720 0.544434 1445372932 -0.500793 0.670898 0.050720 0.544434 1445372932 -0.500793 0.670898 0.050720 0.544434 1445372932 -0.500793 0.670898 0.050720 0.544434 1445372932 -0.453125 0.649719 -0.021301 0.609924 1445372932 -0.453125 0.649719 -0.021301 0.609924 1445372932 -0.453125 0.649719 -0.021301 0.609924 1445372932 -0.453125 0.649719 -0.021301 0.609924 1445372932 -0.453125 0.649719 -0.021301 0.609924 1445372932 -0.453125 0.649719 -0.021301 0.609924 1445372932 -0.389282 0.618835 -0.102417 0.674500 1445372932 -0.389282 0.618835 -0.102417 0.674500 1445372932 -0.389282 0.618835 -0.102417 0.674500 1445372932 -0.389282 0.618835 -0.102417 0.674500 1445372932 -0.389282 0.618835 -0.102417 0.674500 1445372932 -0.389282 0.618835 -0.102417 0.674500 1445372932 -0.311035 0.580872 -0.183777 0.729431 1445372932 -0.311035 0.580872 -0.183777 0.729431 1445372932 -0.311035 0.580872 -0.183777 0.729431 1445372932 -0.311035 0.580872 -0.183777 0.729431 1445372932 -0.231689 0.531433 -0.246765 0.776550 1445372932 -0.231689 0.531433 -0.246765 0.776550 1445372932 -0.231689 0.531433 -0.246765 0.776550 1445372932 -0.231689 0.531433 -0.246765 0.776550 1445372932 -0.231689 0.531433 -0.246765 0.776550 1445372932 -0.231689 0.531433 -0.246765 0.776550 1445372932 -0.231689 0.531433 -0.246765 0.776550 1445372932 -0.154297 0.483704 -0.291138 0.810791 1445372932 -0.154297 0.483704 -0.291138 0.810791 1445372932 -0.154297 0.483704 -0.291138 0.810791 1445372932 
-0.372620 0.443420 -0.144592 0.802246 1445372940 -0.372620 0.443420 -0.144592 0.802246 1445372940 -0.372620 0.443420 -0.144592 0.802246 1445372940 -0.372620 0.443420 -0.144592 0.802246 1445372940 -0.372070 0.443787 -0.145264 0.802124 1445372940 -0.372070 0.443787 -0.145264 0.802124 1445372940 -0.372070 0.443787 -0.145264 0.802124 1445372940 -0.372070 0.443787 -0.145264 0.802124 1445372940 -0.372070 0.443787 -0.145264 0.802124 1445372940 -0.372070 0.443787 -0.145264 0.802124 1445372940 -0.372070 0.443787 -0.145264 0.802124 1445372940 -0.372070 0.445068 -0.145996 0.801331 1445372940 -0.372070 0.445068 -0.145996 0.801331 1445372940 -0.372070 0.445068 -0.145996 0.801331 1445372940 -0.372070 0.445068 -0.145996 0.801331 1445372940 -0.372070 0.445068 -0.145996 0.801331 1445372940 -0.372070 0.445068 -0.145996 0.801331 1445372940 -0.369934 0.450073 -0.153870 0.798035 1445372940 -0.369934 0.450073 -0.153870 0.798035 1445372940 -0.369934 0.450073 -0.153870 0.798035 1445372940 -0.369934 0.450073 -0.153870 0.798035 1445372940 -0.369934 0.450073 -0.153870 0.798035 1445372940 -0.369934 0.450073 -0.153870 0.798035 1445372940 -0.369934 0.450073 -0.153870 0.798035 1445372940 -0.370178 0.458923 -0.166809 0.790222 1445372940 -0.370178 0.458923 -0.166809 0.790222 1445372940 -0.370178 0.458923 -0.166809 0.790222 1445372940 -0.370178 0.458923 -0.166809 0.790222 1445372940 -0.370178 0.458923 -0.166809 0.790222 1445372940 -0.370178 0.458923 -0.166809 0.790222 1445372940 -0.388489 0.467834 -0.166321 0.776184 1445372940 -0.388489 0.467834 -0.166321 0.776184 1445372940 -0.388489 0.467834 -0.166321 0.776184 1445372940 -0.388489 0.467834 -0.166321 0.776184 1445372940 -0.388489 0.467834 -0.166321 0.776184 1445372940 -0.388489 0.467834 -0.166321 0.776184 1445372940 -0.388489 0.467834 -0.166321 0.776184 1445372940 -0.426636 0.481506 -0.152405 0.750244 1445372940 -0.426636 0.481506 -0.152405 0.750244 1445372940 -0.426636 0.481506 -0.152405 0.750244 1445372940 -0.426636 0.481506 -0.152405 0.750244 1445372940 -0.426636 0.481506 -0.152405 0.750244 1445372940 -0.481628 0.502075 -0.116882 0.708679 1445372940 -0.481628 0.502075 -0.116882 0.708679 1445372940 -0.481628 0.502075 -0.116882 0.708679 1445372940 -0.481628 0.502075 -0.116882 0.708679 1445372940 -0.481628 0.502075 -0.116882 0.708679 1445372940 -0.481628 0.502075 -0.116882 0.708679 1445372940 -0.481628 0.502075 -0.116882 0.708679 1445372940 -0.541016 0.526062 -0.064270 0.653015 1445372940 -0.541016 0.526062 -0.064270 0.653015 1445372940 -0.541016 0.526062 -0.064270 0.653015 1445372940 -0.541016 0.526062 -0.064270 0.653015 1445372940 -0.541016 0.526062 -0.064270 0.653015 1445372940 -0.541016 0.526062 -0.064270 0.653015 1445372940 -0.600342 0.544312 0.004211 0.585876 1445372940 -0.600342 0.544312 0.004211 0.585876 1445372940 -0.600342 0.544312 0.004211 0.585876 1445372940 -0.600342 0.544312 0.004211 0.585876 1445372940 -0.600342 0.544312 0.004211 0.585876 1445372940 -0.600342 0.544312 0.004211 0.585876 1445372940 -0.647095 0.559875 0.073242 0.512207 1445372940 -0.647095 0.559875 0.073242 0.512207 1445372940 -0.647095 0.559875 0.073242 0.512207 1445372940 -0.647095 0.559875 0.073242 0.512207 1445372940 -0.647095 0.559875 0.073242 0.512207 1445372940 -0.647095 0.559875 0.073242 0.512207 1445372940 -0.647095 0.559875 0.073242 0.512207 1445372940 -0.679688 0.569214 0.130371 0.443848 1445372940 -0.679688 0.569214 0.130371 0.443848 1445372940 -0.679688 0.569214 0.130371 0.443848 1445372940 -0.679688 0.569214 0.130371 0.443848 1445372940 -0.679688 0.569214 0.130371 0.443848 1445372940 -0.679688 0.569214 0.130371 0.443848 1445372940 -0.692749 0.580078 0.174255 0.391357 1445372940 -0.692749 0.580078 0.174255 0.391357 1445372940 -0.692749 0.580078 0.174255 0.391357 1445372940 -0.692749 0.580078 0.174255 0.391357 1445372940 -0.692749 0.580078 0.174255 0.391357 1445372940 -0.692749 0.580078 0.174255 0.391357 1445372940 -0.699341 0.582642 0.208374 0.357727 1445372940 -0.699341 0.582642 0.208374 0.357727 1445372940 -0.699341 0.582642 0.208374 0.357727 1445372940 -0.699341 0.582642 0.208374 0.357727 1445372940 -0.699341 0.582642 0.208374 0.357727 1445372940 -0.699341 0.582642 0.208374 0.357727 1445372940 -0.699341 0.582642 0.208374 0.357727 1445372940 -0.693970 0.586182 0.220337 0.355286 1445372940 -0.693970 0.586182 0.220337 0.355286 1445372940 -0.693970 0.586182 0.220337 0.355286 1445372940 -0.693970 0.586182 0.220337 0.355286 1445372940 -0.693970 0.586182 0.220337 0.355286 1445372940 -0.693970 0.586182 0.220337 0.355286 1445372940 -0.676270 0.591003 0.202087 0.390503 1445372941 -0.676270 0.591003 0.202087 0.390503 1445372941 -0.676270 0.591003 0.202087 0.390503 1445372941 -0.676270 0.591003 0.202087 0.390503 1445372941 -0.676270 0.591003 0.202087 0.390503 1445372941 -0.676270 0.591003 0.202087 0.390503 1445372941 -0.676270 0.591003 0.202087 0.390503 1445372941 -0.643616 0.593079 0.152344 0.459045 1445372941 -0.643616 0.593079 0.152344 0.459045 1445372941 -0.643616 0.593079 0.152344 0.459045 1445372941 -0.643616 0.593079 0.152344 0.459045 1445372941 -0.643616 0.593079 0.152344 0.459045 1445372941 -0.643616 0.593079 0.152344 0.459045 1445372941 -0.594177 0.587158 0.081055 0.543640 1445372941 -0.594177 0.587158 0.081055 0.543640 1445372941 -0.594177 0.587158 0.081055 0.543640 1445372941 -0.594177 0.587158 0.081055 0.543640 1445372941 -0.594177 0.587158 0.081055 0.543640 1445372941 -0.594177 0.587158 0.081055 0.543640 1445372941 -0.527405 0.569092 -0.002014 0.630859 1445372941 -0.527405 0.569092 -0.002014 0.630859 1445372941 -0.527405 0.569092 -0.002014 0.630859 1445372941 -0.527405 0.569092 -0.002014 0.630859 1445372941 -0.527405 0.569092 -0.002014 0.630859 1445372941 -0.527405 0.569092 -0.002014 0.630859 1445372941 -0.450256 0.533142 -0.081787 0.711548 1445372941 -0.450256 0.533142 -0.081787 0.711548 1445372941 -0.450256 0.533142 -0.081787 0.711548 1445372941 -0.450256 0.533142 -0.081787 0.711548 1445372941 -0.450256 0.533142 -0.081787 0.711548 1445372941 -0.450256 0.533142 -0.081787 0.711548 1445372941 -0.450256 0.533142 -0.081787 0.711548 1445372941 -0.355835 0.496033 -0.162415 0.775208 1445372941 -0.355835 0.496033 -0.162415 0.775208 1445372941 -0.355835 0.496033 -0.162415 0.775208 1445372941 -0.355835 0.496033 -0.162415 0.775208 1445372941 -0.355835 0.496033 -0.162415 0.775208 1445372941 -0.355835 0.496033 -0.162415 0.775208 1445372941 -0.257568 0.455627 -0.229370 0.820618 1445372941 -0.257568 0.455627 -0.229370 0.820618 1445372941 -0.257568 0.455627 -0.229370 0.820618 1445372941 -0.257568 0.455627 -0.229370 0.820618 1445372941 -0.257568 0.455627 -0.229370 0.820618 1445372941 -0.159424 0.406799 -0.288940 0.851807 1445372941 -0.159424 0.406799 -0.288940 0.851807 1445372941 -0.159424 0.406799 -0.288940 0.851807 1445372941 -0.159424 0.406799 -0.288940 0.851807 1445372941 -0.159424 0.406799 -0.288940 0.851807 1445372941 -0.159424 0.406799 -0.288940 0.851807 1445372941 -0.159424 0.406799 -0.288940 0.851807 1445372941 -0.081848 0.349243 -0.327209 0.874207 1445372941 -0.081848 0.349243 -0.327209 0.874207 1445372941 -0.081848 0.349243 -0.327209 0.874207 1445372941 -0.081848 0.349243 -0.327209 0.874207 1445372941 -0.081848 0.349243 -0.327209 0.874207 1445372941 -0.081848 0.349243 -0.327209 0.874207 1445372941 -0.026672 0.297058 -0.345276 0.889832 1445372941 -0.026672 0.297058 -0.345276 0.889832 1445372941 -0.026672 0.297058 -0.345276 0.889832 1445372941 -0.026672 0.297058 -0.345276 0.889832 1445372941 -0.026672 0.297058 -0.345276 0.889832 1445372941 -0.026672 0.297058 -0.345276 0.889832 1445372941 0.001709 0.256042 -0.353882 0.899536 1445372941 0.001709 0.256042 -0.353882 0.899536 1445372941 0.001709 0.256042 -0.353882 0.899536 1445372941 0.001709 0.256042 -0.353882 0.899536 1445372941 0.001709 0.256042 -0.353882 0.899536 1445372941 0.001709 0.256042 -0.353882 0.899536 1445372941 -0.014282 0.239746 -0.344116 0.907654 1445372941 -0.014282 0.239746 -0.344116 0.907654 1445372941 -0.014282 0.239746 -0.344116 0.907654 1445372941 -0.014282 0.239746 -0.344116 0.907654 1445372941 -0.014282 0.239746 -0.344116 0.907654 1445372941 -0.014282 0.239746 -0.344116 0.907654 1445372941 -0.068542 0.255493 -0.335449 0.904114 1445372941 -0.068542 0.255493 -0.335449 0.904114 1445372941 -0.068542 0.255493 -0.335449 0.904114 1445372941 -0.068542 0.255493 -0.335449 0.904114 1445372941 -0.068542 0.255493 -0.335449 0.904114 1445372941 -0.068542 0.255493 -0.335449 0.904114 1445372941 -0.156738 0.297791 -0.308960 0.889526 1445372941 -0.156738 0.297791 -0.308960 0.889526 1445372941 -0.156738 0.297791 -0.308960 0.889526 1445372941 -0.156738 0.297791 -0.308960 0.889526 1445372941 -0.156738 0.297791 -0.308960 0.889526 1445372941 -0.156738 0.297791 -0.308960 0.889526 1445372941 -0.262695 0.351685 -0.261963 0.859436 1445372941 -0.262695 0.351685 -0.261963 0.859436 1445372941 -0.262695 0.351685 -0.261963 0.859436 1445372941 -0.262695 0.351685 -0.261963 0.859436 1445372941 -0.262695 0.351685 -0.261963 0.859436 1445372941 -0.262695 0.351685 -0.261963 0.859436 1445372941 -0.369446 0.406982 -0.201721 0.810669 1445372941 -0.369446 0.406982 -0.201721 0.810669 1445372941 -0.369446 0.406982 -0.201721 0.810669 1445372941 -0.369446 0.406982 -0.201721 0.810669 1445372941 -0.369446 0.406982 -0.201721 0.810669 1445372941 -0.369446 0.406982 -0.201721 0.810669 1445372941 -0.460754 0.456970 -0.139648 0.747925 1445372941 -0.460754 0.456970 -0.139648 0.747925 1445372941 -0.460754 0.456970 -0.139648 0.747925 1445372941 -0.460754 0.456970 -0.139648 0.747925 1445372941 -0.460754 0.456970 -0.139648 0.747925 1445372941 -0.460754 0.456970 -0.139648 0.747925 1445372941 -0.460754 0.456970 -0.139648 0.747925 1445372941 -0.546204 0.488098 -0.070190 0.677124 1445372941 -0.546204 0.488098 -0.070190 0.677124 1445372941 -0.546204 0.488098 -0.070190 0.677124 1445372941 -0.546204 0.488098 -0.070190 0.677124 1445372941 -0.546204 0.488098 -0.070190 0.677124 1445372941 -0.546204 0.488098 -0.070190 0.677124 1445372941 -0.628235 0.504639 0.007446 0.592102 1445372942 -0.628235 0.504639 0.007446 0.592102 1445372942 -0.628235 0.504639 0.007446 0.592102 1445372942 -0.628235 0.504639 0.007446 0.592102 1445372942 -0.628235 0.504639 0.007446 0.592102 1445372942 -0.628235 0.504639 0.007446 0.592102 1445372942 -0.683777 0.527283 0.086304 0.496948 1445372942 -0.683777 0.527283 0.086304 0.496948 1445372942 -0.683777 0.527283 0.086304 0.496948 1445372942 -0.683777 0.527283 0.086304 0.496948 1445372942 -0.683777 0.527283 0.086304 0.496948 1445372942 -0.683777 0.527283 0.086304 0.496948 1445372942 -0.708252 0.543762 0.156006 0.422363 1445372942 -0.708252 0.543762 0.156006 0.422363 1445372942 -0.708252 0.543762 0.156006 0.422363 1445372942 -0.708252 0.543762 0.156006 0.422363 1445372942 -0.708252 0.543762 0.156006 0.422363 1445372942 -0.708252 0.543762 0.156006 0.422363 1445372942 -0.708252 0.543762 0.156006 0.422363 1445372942 -0.670349 0.598816 0.176758 0.400940 1445372942 -0.670349 0.598816 0.176758 0.400940 1445372942 -0.670349 0.598816 0.176758 0.400940 1445372942 -0.670349 0.598816 0.176758 0.400940 1445372942 -0.670349 0.598816 0.176758 0.400940 1445372942 -0.670349 0.598816 0.176758 0.400940 1445372942 -0.644409 0.617249 0.171448 0.417542 1445372942 -0.644409 0.617249 0.171448 0.417542 1445372942 -0.644409 0.617249 0.171448 0.417542 1445372942 -0.644409 0.617249 0.171448 0.417542 1445372942 -0.644409 0.617249 0.171448 0.417542 1445372942 -0.644409 0.617249 0.171448 0.417542 1445372942 -0.609314 0.629700 0.132874 0.463135 1445372942 -0.609314 0.629700 0.132874 0.463135 1445372942 -0.609314 0.629700 0.132874 0.463135 1445372942 -0.609314 0.629700 0.132874 0.463135 1445372942 -0.609314 0.629700 0.132874 0.463135 1445372942 -0.609314 0.629700 0.132874 0.463135 1445372942 -0.562683 0.634216 0.074158 0.524963 1445372942 -0.562683 0.634216 0.074158 0.524963 1445372942 -0.562683 0.634216 0.074158 0.524963 1445372942 -0.562683 0.634216 0.074158 0.524963 1445372942 -0.562683 0.634216 0.074158 0.524963 1445372942 -0.562683 0.634216 0.074158 0.524963 1445372942 -0.510620 0.618347 0.002441 0.597351 1445372942 -0.510620 0.618347 0.002441 0.597351 1445372942 -0.510620 0.618347 0.002441 0.597351 1445372942 -0.510620 0.618347 0.002441 0.597351 1445372942 -0.510620 0.618347 0.002441 0.597351 1445372942 -0.510620 0.618347 0.002441 0.597351 1445372942 -0.447571 0.587952 -0.075256 0.669556 1445372942 -0.447571 0.587952 -0.075256 0.669556 1445372942 -0.447571 0.587952 -0.075256 0.669556 1445372942 -0.447571 0.587952 -0.075256 0.669556 1445372942 -0.447571 0.587952 -0.075256 0.669556 1445372942 -0.447571 0.587952 -0.075256 0.669556 1445372942 -0.447571 0.587952 -0.075256 0.669556 1445372942 -0.372620 0.551270 -0.149597 0.731323 1445372942 -0.372620 0.551270 -0.149597 0.731323 1445372942 -0.372620 0.551270 -0.149597 0.731323 1445372942 -0.372620 0.551270 -0.149597 0.731323 1445372942 -0.372620 0.551270 -0.149597 0.731323 1445372942 -0.372620 0.551270 -0.149597 0.731323 1445372942 -0.297607 0.508118 -0.206238 0.781433 1445372942 -0.297607 0.508118 -0.206238 0.781433 1445372942 -0.297607 0.508118 -0.206238 0.781433 1445372942 -0.297607 0.508118 -0.206238 0.781433 1445372942 -0.297607 0.508118 -0.206238 0.781433 1445372942 -0.297607 0.508118 -0.206238 0.781433 1445372942 -0.215393 0.464294 -0.255249 0.820251 1445372942 -0.215393 0.464294 -0.255249 0.820251 1445372942 -0.215393 0.464294 -0.255249 0.820251 1445372942 -0.215393 0.464294 -0.255249 0.820251 1445372942 -0.215393 0.464294 -0.255249 0.820251 1445372942 -0.215393 0.464294 -0.255249 0.820251 1445372942 -0.122009 0.415833 -0.316589 0.843750 1445372942 -0.122009 0.415833 -0.316589 0.843750 1445372942 -0.122009 0.415833 -0.316589 0.843750 1445372942 -0.122009 0.415833 -0.316589 0.843750 1445372942 -0.122009 0.415833 -0.316589 0.843750 1445372942 -0.122009 0.415833 -0.316589 0.843750 1445372942 -0.049194 0.355225 -0.367676 0.857971 1445372942 -0.049194 0.355225 -0.367676 0.857971 1445372942 -0.049194 0.355225 -0.367676 0.857971 1445372942 -0.049194 0.355225 -0.367676 0.857971 1445372942 -0.049194 0.355225 -0.367676 0.857971 1445372942 -0.049194 0.355225 -0.367676 0.857971 1445372942 -0.008057 0.299622 -0.384827 0.872925 1445372942 -0.008057 0.299622 -0.384827 0.872925 1445372942 -0.008057 0.299622 -0.384827 0.872925 1445372942 -0.008057 0.299622 -0.384827 0.872925 1445372942 -0.008057 0.299622 -0.384827 0.872925 1445372942 -0.008057 0.299622 -0.384827 0.872925 1445372942 0.002014 0.268799 -0.386963 0.882019 1445372942 0.002014 0.268799 -0.386963 0.882019 1445372942 0.002014 0.268799 -0.386963 0.882019 1445372942 0.002014 0.268799 -0.386963 0.882019 1445372942 0.002014 0.268799 -0.386963 0.882019 1445372942 0.002014 0.268799 -0.386963 0.882019 1445372942 -0.025269 0.272095 -0.382019 0.882813 1445372942 -0.025269 0.272095 -0.382019 0.882813 1445372942 -0.025269 0.272095 -0.382019 0.882813 1445372942 -0.025269 0.272095 -0.382019 0.882813 1445372942 -0.025269 0.272095 -0.382019 0.882813 1445372942 -0.025269 0.272095 -0.382019 0.882813 1445372942 -0.025269 0.272095 -0.382019 0.882813 1445372942 -0.085510 0.302002 -0.367065 0.875610 1445372942 -0.085510 0.302002 -0.367065 0.875610 1445372942 -0.085510 0.302002 -0.367065 0.875610 1445372942 -0.085510 0.302002 -0.367065 0.875610 1445372942 -0.085510 0.302002 -0.367065 0.875610 1445372942 -0.085510 0.302002 -0.367065 0.875610 1445372942 -0.085510 0.302002 -0.367065 0.875610 1445372942 -0.170776 0.346558 -0.332275 0.860413 1445372942 -0.170776 0.346558 -0.332275 0.860413 1445372942 -0.170776 0.346558 -0.332275 0.860413 1445372943 -0.170776 0.346558 -0.332275 0.860413 1445372943 -0.170776 0.346558 -0.332275 0.860413 1445372943 -0.170776 0.346558 -0.332275 0.860413 1445372943 -0.269409 0.396667 -0.280457 0.831482 1445372943 -0.269409 0.396667 -0.280457 0.831482 1445372943 -0.269409 0.396667 -0.280457 0.831482 1445372943 -0.269409 0.396667 -0.280457 0.831482 1445372943 -0.269409 0.396667 -0.280457 0.831482 1445372943 -0.269409 0.396667 -0.280457 0.831482 1445372943 -0.369568 0.442871 -0.218140 0.787170 1445372943 -0.369568 0.442871 -0.218140 0.787170 1445372943 -0.369568 0.442871 -0.218140 0.787170 1445372943 -0.369568 0.442871 -0.218140 0.787170 1445372943 -0.369568 0.442871 -0.218140 0.787170 1445372943 -0.369568 0.442871 -0.218140 0.787170 1445372943 -0.460205 0.482666 -0.147766 0.730347 1445372943 -0.460205 0.482666 -0.147766 0.730347 1445372943 -0.460205 0.482666 -0.147766 0.730347 1445372943 -0.460205 0.482666 -0.147766 0.730347 1445372943 -0.460205 0.482666 -0.147766 0.730347 1445372943 -0.460205 0.482666 -0.147766 0.730347 1445372943 -0.460205 0.482666 -0.147766 0.730347 1445372943 -0.536804 0.512695 -0.075806 0.665771 1445372943 -0.536804 0.512695 -0.075806 0.665771 1445372943 -0.536804 0.512695 -0.075806 0.665771 1445372943 -0.536804 0.512695 -0.075806 0.665771 1445372943 -0.536804 0.512695 -0.075806 0.665771 1445372943 -0.536804 0.512695 -0.075806 0.665771 1445372943 -0.606995 0.533630 -0.001404 0.588928 1445372943 -0.606995 0.533630 -0.001404 0.588928 1445372943 -0.606995 0.533630 -0.001404 0.588928 1445372943 -0.606995 0.533630 -0.001404 0.588928 1445372943 -0.606995 0.533630 -0.001404 0.588928 1445372943 -0.606995 0.533630 -0.001404 0.588928 1445372943 -0.658203 0.555237 0.075439 0.502808 1445372943 -0.658203 0.555237 0.075439 0.502808 1445372943 -0.658203 0.555237 0.075439 0.502808 1445372943 -0.658203 0.555237 0.075439 0.502808 1445372943 -0.658203 0.555237 0.075439 0.502808 1445372943 -0.658203 0.555237 0.075439 0.502808 1445372943 -0.658203 0.555237 0.075439 0.502808 1445372943 -0.681641 0.576599 0.150085 0.424683 1445372943 -0.681641 0.576599 0.150085 0.424683 1445372943 -0.681641 0.576599 0.150085 0.424683 1445372943 -0.681641 0.576599 0.150085 0.424683 1445372943 -0.681641 0.576599 0.150085 0.424683 1445372943 -0.681641 0.576599 0.150085 0.424683 1445372943 -0.663513 0.610046 0.195557 0.386475 1445372943 -0.663513 0.610046 0.195557 0.386475 1445372943 -0.663513 0.610046 0.195557 0.386475 1445372943 -0.663513 0.610046 0.195557 0.386475 1445372943 -0.663513 0.610046 0.195557 0.386475 1445372943 -0.660889 0.608582 0.211304 0.384888 1445372943 -0.660889 0.608582 0.211304 0.384888 1445372943 -0.660889 0.608582 0.211304 0.384888 1445372943 -0.660889 0.608582 0.211304 0.384888 1445372943 -0.660889 0.608582 0.211304 0.384888 1445372943 -0.660889 0.608582 0.211304 0.384888 1445372943 -0.660889 0.608582 0.211304 0.384888 1445372943 -0.642029 0.612610 0.189697 0.420105 1445372943 -0.642029 0.612610 0.189697 0.420105 1445372943 -0.642029 0.612610 0.189697 0.420105 1445372943 -0.642029 0.612610 0.189697 0.420105 1445372943 -0.642029 0.612610 0.189697 0.420105 1445372943 -0.642029 0.612610 0.189697 0.420105 1445372943 -0.606262 0.617371 0.142090 0.480713 1445372943 -0.606262 0.617371 0.142090 0.480713 1445372943 -0.606262 0.617371 0.142090 0.480713 1445372943 -0.606262 0.617371 0.142090 0.480713 1445372943 -0.606262 0.617371 0.142090 0.480713 1445372943 -0.606262 0.617371 0.142090 0.480713 1445372943 -0.559143 0.609436 0.078247 0.556580 1445372943 -0.559143 0.609436 0.078247 0.556580 1445372943 -0.559143 0.609436 0.078247 0.556580 1445372943 -0.559143 0.609436 0.078247 0.556580 1445372943 -0.559143 0.609436 0.078247 0.556580 1445372943 -0.559143 0.609436 0.078247 0.556580 1445372943 -0.559143 0.609436 0.078247 0.556580 1445372943 -0.495911 0.589905 -0.001709 0.637207 1445372943 -0.495911 0.589905 -0.001709 0.637207 1445372943 -0.495911 0.589905 -0.001709 0.637207 1445372943 -0.495911 0.589905 -0.001709 0.637207 1445372943 -0.495911 0.589905 -0.001709 0.637207 1445372943 -0.495911 0.589905 -0.001709 0.637207 1445372943 -0.418091 0.555115 -0.090210 0.713318 1445372943 -0.418091 0.555115 -0.090210 0.713318 1445372943 -0.418091 0.555115 -0.090210 0.713318 1445372943 -0.418091 0.555115 -0.090210 0.713318 1445372943 -0.418091 0.555115 -0.090210 0.713318 1445372943 -0.418091 0.555115 -0.090210 0.713318 1445372943 -0.335449 0.499023 -0.167847 0.781128 1445372943 -0.335449 0.499023 -0.167847 0.781128 1445372943 -0.335449 0.499023 -0.167847 0.781128 1445372943 -0.335449 0.499023 -0.167847 0.781128 1445372943 -0.335449 0.499023 -0.167847 0.781128 1445372943 -0.335449 0.499023 -0.167847 0.781128 1445372943 -0.247986 0.439209 -0.228577 0.832642 1445372943 -0.247986 0.439209 -0.228577 0.832642 1445372943 -0.247986 0.439209 -0.228577 0.832642 1445372943 -0.247986 0.439209 -0.228577 0.832642 1445372943 -0.247986 0.439209 -0.228577 0.832642 1445372943 -0.247986 0.439209 -0.228577 0.832642 1445372943 -0.155029 0.379211 -0.280457 0.868042 1445372943 -0.155029 0.379211 -0.280457 0.868042 1445372943 -0.155029 0.379211 -0.280457 0.868042 1445372943 -0.155029 0.379211 -0.280457 0.868042 1445372943 -0.155029 0.379211 -0.280457 0.868042 1445372943 -0.155029 0.379211 -0.280457 0.868042 1445372943 -0.155029 0.379211 -0.280457 0.868042 1445372943 -0.061646 0.313843 -0.335571 0.886047 1445372943 -0.061646 0.313843 -0.335571 0.886047 1445372943 -0.061646 0.313843 -0.335571 0.886047 1445372943 -0.061646 0.313843 -0.335571 0.886047 1445372944 -0.061646 0.313843 -0.335571 0.886047 1445372944 -0.061646 0.313843 -0.335571 0.886047 1445372944 0.027344 0.246948 -0.377075 0.892212 1445372944 0.027344 0.246948 -0.377075 0.892212 1445372944 0.027344 0.246948 -0.377075 0.892212 1445372944 0.027344 0.246948 -0.377075 0.892212 1445372944 0.027344 0.246948 -0.377075 0.892212 1445372944 0.027344 0.246948 -0.377075 0.892212 1445372944 0.027344 0.246948 -0.377075 0.892212 1445372944 0.100464 0.181213 -0.408081 0.889099 1445372944 0.100464 0.181213 -0.408081 0.889099 1445372944 0.100464 0.181213 -0.408081 0.889099 1445372944 0.100464 0.181213 -0.408081 0.889099 1445372944 0.100464 0.181213 -0.408081 0.889099 1445372944 0.100464 0.181213 -0.408081 0.889099 1445372944 0.139465 0.127014 -0.419678 0.887817 1445372944 0.139465 0.127014 -0.419678 0.887817 1445372944 0.139465 0.127014 -0.419678 0.887817 1445372944 0.139465 0.127014 -0.419678 0.887817 1445372944 0.139465 0.127014 -0.419678 0.887817 1445372944 0.139465 0.127014 -0.419678 0.887817 1445372944 0.132202 0.103760 -0.417603 0.892944 1445372944 0.132202 0.103760 -0.417603 0.892944 1445372944 0.132202 0.103760 -0.417603 0.892944 1445372944 0.132202 0.103760 -0.417603 0.892944 1445372944 0.132202 0.103760 -0.417603 0.892944 1445372944 0.132202 0.103760 -0.417603 0.892944 1445372944 0.080933 0.124634 -0.403015 0.903015 1445372944 0.080933 0.124634 -0.403015 0.903015 1445372944 0.080933 0.124634 -0.403015 0.903015 1445372944 0.080933 0.124634 -0.403015 0.903015 1445372944 0.080933 0.124634 -0.403015 0.903015 1445372944 0.080933 0.124634 -0.403015 0.903015 1445372944 0.080933 0.124634 -0.403015 0.903015 1445372944 0.003235 0.174500 -0.386414 0.905640 1445372944 0.003235 0.174500 -0.386414 0.905640 1445372944 0.003235 0.174500 -0.386414 0.905640 1445372944 0.003235 0.174500 -0.386414 0.905640 1445372944 0.003235 0.174500 -0.386414 0.905640 1445372944 0.003235 0.174500 -0.386414 0.905640 1445372944 -0.096252 0.236816 -0.351074 0.900757 1445372944 -0.096252 0.236816 -0.351074 0.900757 1445372944 -0.096252 0.236816 -0.351074 0.900757 1445372944 -0.096252 0.236816 -0.351074 0.900757 1445372944 -0.096252 0.236816 -0.351074 0.900757 1445372944 -0.096252 0.236816 -0.351074 0.900757 1445372944 -0.211975 0.304504 -0.289978 0.882141 1445372944 -0.211975 0.304504 -0.289978 0.882141 1445372944 -0.211975 0.304504 -0.289978 0.882141 1445372944 -0.211975 0.304504 -0.289978 0.882141 1445372944 -0.211975 0.304504 -0.289978 0.882141 1445372944 -0.211975 0.304504 -0.289978 0.882141 1445372944 -0.211975 0.304504 -0.289978 0.882141 1445372944 -0.328308 0.373962 -0.221436 0.838623 1445372944 -0.328308 0.373962 -0.221436 0.838623 1445372944 -0.328308 0.373962 -0.221436 0.838623 1445372944 -0.328308 0.373962 -0.221436 0.838623 1445372944 -0.328308 0.373962 -0.221436 0.838623 1445372944 -0.328308 0.373962 -0.221436 0.838623 1445372944 -0.434875 0.438660 -0.142761 0.773315 1445372944 -0.434875 0.438660 -0.142761 0.773315 1445372944 -0.434875 0.438660 -0.142761 0.773315 1445372944 -0.434875 0.438660 -0.142761 0.773315 1445372944 -0.434875 0.438660 -0.142761 0.773315 1445372944 -0.434875 0.438660 -0.142761 0.773315 1445372944 -0.521973 0.489990 -0.063477 0.695251 1445372944 -0.521973 0.489990 -0.063477 0.695251 1445372944 -0.521973 0.489990 -0.063477 0.695251 1445372944 -0.521973 0.489990 -0.063477 0.695251 1445372944 -0.521973 0.489990 -0.063477 0.695251 1445372944 -0.521973 0.489990 -0.063477 0.695251 1445372944 -0.596191 0.522827 0.017700 0.609009 1445372944 -0.596191 0.522827 0.017700 0.609009 1445372944 -0.596191 0.522827 0.017700 0.609009 1445372944 -0.596191 0.522827 0.017700 0.609009 1445372944 -0.596191 0.522827 0.017700 0.609009 1445372944 -0.596191 0.522827 0.017700 0.609009 1445372944 -0.653198 0.547729 0.087952 0.515320 1445372944 -0.653198 0.547729 0.087952 0.515320 1445372944 -0.653198 0.547729 0.087952 0.515320 1445372944 -0.653198 0.547729 0.087952 0.515320 1445372944 -0.653198 0.547729 0.087952 0.515320 1445372944 -0.653198 0.547729 0.087952 0.515320 1445372944 -0.691956 0.561768 0.164978 0.422424 1445372944 -0.691956 0.561768 0.164978 0.422424 1445372944 -0.691956 0.561768 0.164978 0.422424 1445372944 -0.691956 0.561768 0.164978 0.422424 1445372944 -0.691956 0.561768 0.164978 0.422424 1445372944 -0.691956 0.561768 0.164978 0.422424 1445372944 -0.691956 0.561768 0.164978 0.422424 1445372944 -0.679993 0.596497 0.228638 0.359863 1445372944 -0.679993 0.596497 0.228638 0.359863 1445372944 -0.679993 0.596497 0.228638 0.359863 1445372944 -0.679993 0.596497 0.228638 0.359863 1445372944 -0.679993 0.596497 0.228638 0.359863 1445372944 -0.679993 0.596497 0.228638 0.359863 1445372944 -0.675842 0.600220 0.268677 0.332764 1445372944 -0.675842 0.600220 0.268677 0.332764 1445372944 -0.675842 0.600220 0.268677 0.332764 1445372944 -0.675842 0.600220 0.268677 0.332764 1445372944 -0.675842 0.600220 0.268677 0.332764 1445372944 -0.675842 0.600220 0.268677 0.332764 1445372944 -0.672363 0.595703 0.273071 0.344238 1445372944 -0.672363 0.595703 0.273071 0.344238 1445372944 -0.672363 0.595703 0.273071 0.344238 1445372944 -0.672363 0.595703 0.273071 0.344238 1445372944 -0.672363 0.595703 0.273071 0.344238 1445372944 -0.672363 0.595703 0.273071 0.344238 1445372944 -0.672363 0.595703 0.273071 0.344238 1445372944 -0.661011 0.591614 0.253479 0.385681 1445372944 -0.661011 0.591614 0.253479 0.385681 1445372944 -0.661011 0.591614 0.253479 0.385681 1445372944 -0.661011 0.591614 0.253479 0.385681 1445372944 -0.661011 0.591614 0.253479 0.385681 1445372945 -0.661011 0.591614 0.253479 0.385681 1445372945 -0.629883 0.596619 0.209412 0.450928 1445372945 -0.629883 0.596619 0.209412 0.450928 1445372945 -0.629883 0.596619 0.209412 0.450928 1445372945 -0.629883 0.596619 0.209412 0.450928 1445372945 -0.629883 0.596619 0.209412 0.450928 1445372945 -0.629883 0.596619 0.209412 0.450928 1445372945 -0.580383 0.602722 0.141602 0.528931 1445372945 -0.580383 0.602722 0.141602 0.528931 1445372945 -0.580383 0.602722 0.141602 0.528931 1445372945 -0.580383 0.602722 0.141602 0.528931 1445372945 -0.580383 0.602722 0.141602 0.528931 1445372945 -0.580383 0.602722 0.141602 0.528931 1445372945 -0.517151 0.598206 0.056396 0.609436 1445372945 -0.517151 0.598206 0.056396 0.609436 1445372945 -0.517151 0.598206 0.056396 0.609436 1445372945 -0.517151 0.598206 0.056396 0.609436 1445372945 -0.517151 0.598206 0.056396 0.609436 1445372945 -0.517151 0.598206 0.056396 0.609436 1445372945 -0.426208 0.586792 -0.053955 0.686340 1445372945 -0.426208 0.586792 -0.053955 0.686340 1445372945 -0.426208 0.586792 -0.053955 0.686340 1445372945 -0.426208 0.586792 -0.053955 0.686340 1445372945 -0.426208 0.586792 -0.053955 0.686340 1445372945 -0.426208 0.586792 -0.053955 0.686340 1445372945 -0.426208 0.586792 -0.053955 0.686340 1445372945 -0.325073 0.549500 -0.168640 0.750916 1445372945 -0.325073 0.549500 -0.168640 0.750916 1445372945 -0.325073 0.549500 -0.168640 0.750916 1445372945 -0.325073 0.549500 -0.168640 0.750916 1445372945 -0.325073 0.549500 -0.168640 0.750916 1445372945 -0.325073 0.549500 -0.168640 0.750916 1445372945 -0.223083 0.491699 -0.270569 0.796997 1445372945 -0.223083 0.491699 -0.270569 0.796997 1445372945 -0.223083 0.491699 -0.270569 0.796997 1445372945 -0.223083 0.491699 -0.270569 0.796997 1445372945 -0.223083 0.491699 -0.270569 0.796997 1445372945 -0.223083 0.491699 -0.270569 0.796997 1445372945 -0.223083 0.491699 -0.270569 0.796997 1445372945 -0.125854 0.423096 -0.345947 0.827881 1445372945 
-0.370117 0.499695 -0.182983 0.761475 1445372947 -0.366760 0.497620 -0.176025 0.766052 1445372947 -0.366760 0.497620 -0.176025 0.766052 1445372947 -0.366760 0.497620 -0.176025 0.766052 1445372947 -0.366760 0.497620 -0.176025 0.766052 1445372947 -0.366760 0.497620 -0.176025 0.766052 1445372947 -0.366760 0.497620 -0.176025 0.766052 1445372947 -0.346619 0.489868 -0.183655 0.778564 1445372947 -0.346619 0.489868 -0.183655 0.778564 1445372947 -0.346619 0.489868 -0.183655 0.778564 1445372947 -0.346619 0.489868 -0.183655 0.778564 1445372947 -0.346619 0.489868 -0.183655 0.778564 1445372947 -0.346619 0.489868 -0.183655 0.778564 1445372947 -0.315430 0.470337 -0.203857 0.798523 1445372947 -0.315430 0.470337 -0.203857 0.798523 1445372947 -0.315430 0.470337 -0.203857 0.798523 1445372947 -0.315430 0.470337 -0.203857 0.798523 1445372947 -0.315430 0.470337 -0.203857 0.798523 1445372947 -0.315430 0.470337 -0.203857 0.798523 1445372947 -0.315430 0.470337 -0.203857 0.798523 1445372947 -0.272522 0.446167 -0.232178 0.820190 1445372947 -0.272522 0.446167 -0.232178 0.820190 1445372947 -0.272522 0.446167 -0.232178 0.820190 1445372947 -0.272522 0.446167 -0.232178 0.820190 1445372947 -0.272522 0.446167 -0.232178 0.820190 1445372947 -0.272522 0.446167 -0.232178 0.820190 1445372947 -0.218506 0.416382 -0.264832 0.841858 1445372947 -0.218506 0.416382 -0.264832 0.841858 1445372947 -0.218506 0.416382 -0.264832 0.841858 1445372947 -0.218506 0.416382 -0.264832 0.841858 1445372947 -0.218506 0.416382 -0.264832 0.841858 1445372947 -0.218506 0.416382 -0.264832 0.841858 1445372947 -0.153564 0.381592 -0.299133 0.860962 1445372947 -0.153564 0.381592 -0.299133 0.860962 1445372947 -0.153564 0.381592 -0.299133 0.860962 1445372947 -0.153564 0.381592 -0.299133 0.860962 1445372947 -0.153564 0.381592 -0.299133 0.860962 1445372947 -0.153564 0.381592 -0.299133 0.860962 1445372947 -0.153564 0.381592 -0.299133 0.860962 1445372947 -0.081970 0.339783 -0.329407 0.877075 1445372947 -0.081970 0.339783 -0.329407 0.877075 1445372947 -0.081970 0.339783 -0.329407 0.877075 1445372947 -0.081970 0.339783 -0.329407 0.877075 1445372947 -0.081970 0.339783 -0.329407 0.877075 1445372947 -0.081970 0.339783 -0.329407 0.877075 1445372947 -0.010620 0.292969 -0.349731 0.889771 1445372947 -0.010620 0.292969 -0.349731 0.889771 1445372947 -0.010620 0.292969 -0.349731 0.889771 1445372947 -0.010620 0.292969 -0.349731 0.889771 1445372947 -0.010620 0.292969 -0.349731 0.889771 1445372947 -0.010620 0.292969 -0.349731 0.889771 1445372947 0.052551 0.240845 -0.365417 0.897583 1445372947 0.052551 0.240845 -0.365417 0.897583 1445372947 0.052551 0.240845 -0.365417 0.897583 1445372947 0.052551 0.240845 -0.365417 0.897583 1445372947 0.052551 0.240845 -0.365417 0.897583 1445372947 0.052551 0.240845 -0.365417 0.897583 1445372947 0.094604 0.177368 -0.371704 0.906311 1445372947 0.094604 0.177368 -0.371704 0.906311 1445372947 0.094604 0.177368 -0.371704 0.906311 1445372947 0.094604 0.177368 -0.371704 0.906311 1445372947 0.094604 0.177368 -0.371704 0.906311 1445372947 0.094604 0.177368 -0.371704 0.906311 1445372947 0.105469 0.130859 -0.354431 0.919800 1445372947 0.105469 0.130859 -0.354431 0.919800 1445372947 0.105469 0.130859 -0.354431 0.919800 1445372947 0.105469 0.130859 -0.354431 0.919800 1445372947 0.105469 0.130859 -0.354431 0.919800 1445372947 0.105469 0.130859 -0.354431 0.919800 1445372947 0.064880 0.121460 -0.328491 0.934387 1445372947 0.064880 0.121460 -0.328491 0.934387 1445372947 0.064880 0.121460 -0.328491 0.934387 1445372947 0.064880 0.121460 -0.328491 0.934387 1445372947 0.064880 0.121460 -0.328491 0.934387 1445372947 0.064880 0.121460 -0.328491 0.934387 1445372947 -0.014832 0.150024 -0.307617 0.939453 1445372947 -0.014832 0.150024 -0.307617 0.939453 1445372947 -0.014832 0.150024 -0.307617 0.939453 1445372947 -0.014832 0.150024 -0.307617 0.939453 1445372947 -0.014832 0.150024 -0.307617 0.939453 1445372947 -0.014832 0.150024 -0.307617 0.939453 1445372947 -0.114868 0.206543 -0.278259 0.930969 1445372947 -0.114868 0.206543 -0.278259 0.930969 1445372948 -0.114868 0.206543 -0.278259 0.930969 1445372948 -0.114868 0.206543 -0.278259 0.930969 1445372948 -0.114868 0.206543 -0.278259 0.930969 1445372948 -0.114868 0.206543 -0.278259 0.930969 1445372948 -0.114868 0.206543 -0.278259 0.930969 1445372948 -0.227417 0.274902 -0.235657 0.903931 1445372948 -0.227417 0.274902 -0.235657 0.903931 1445372948 -0.227417 0.274902 -0.235657 0.903931 1445372948 -0.227417 0.274902 -0.235657 0.903931 1445372948 -0.227417 0.274902 -0.235657 0.903931 1445372948 -0.227417 0.274902 -0.235657 0.903931 1445372948 -0.339050 0.344177 -0.181030 0.856628 1445372948 -0.339050 0.344177 -0.181030 0.856628 1445372948 -0.339050 0.344177 -0.181030 0.856628 1445372948 -0.339050 0.344177 -0.181030 0.856628 1445372948 -0.339050 0.344177 -0.181030 0.856628 1445372948 -0.339050 0.344177 -0.181030 0.856628 1445372948 -0.432434 0.410095 -0.132629 0.791992 1445372948 -0.432434 0.410095 -0.132629 0.791992 1445372948 -0.432434 0.410095 -0.132629 0.791992 1445372948 -0.432434 0.410095 -0.132629 0.791992 1445372948 -0.432434 0.410095 -0.132629 0.791992 1445372948 -0.432434 0.410095 -0.132629 0.791992 1445372948 -0.432434 0.410095 -0.132629 0.791992 1445372948 -0.518066 0.458679 -0.067749 0.718689 1445372948 -0.518066 0.458679 -0.067749 0.718689 1445372948 -0.518066 0.458679 -0.067749 0.718689 1445372948 -0.518066 0.458679 -0.067749 0.718689 1445372948 -0.518066 0.458679 -0.067749 0.718689 1445372948 -0.595032 0.484070 0.017029 0.641296 1445372948 -0.595032 0.484070 0.017029 0.641296 1445372948 -0.595032 0.484070 0.017029 0.641296 1445372948 -0.595032 0.484070 0.017029 0.641296 1445372948 -0.595032 0.484070 0.017029 0.641296 1445372948 -0.595032 0.484070 0.017029 0.641296 1445372948 -0.595032 0.484070 0.017029 0.641296 1445372948 -0.650574 0.497498 0.093201 0.566162 1445372948 -0.650574 0.497498 0.093201 0.566162 1445372948 -0.650574 0.497498 0.093201 0.566162 1445372948 -0.650574 0.497498 0.093201 0.566162 1445372948 -0.650574 0.497498 0.093201 0.566162 1445372948 -0.650574 0.497498 0.093201 0.566162 1445372948 -0.671448 0.519775 0.144592 0.507996 1445372948 -0.671448 0.519775 0.144592 0.507996 1445372948 -0.671448 0.519775 0.144592 0.507996 1445372948 -0.671448 0.519775 0.144592 0.507996 1445372948 -0.671448 0.519775 0.144592 0.507996 1445372948 -0.671448 0.519775 0.144592 0.507996 1445372948 -0.655762 0.553772 0.171082 0.483765 1445372948 -0.655762 0.553772 0.171082 0.483765 1445372948 -0.655762 0.553772 0.171082 0.483765 1445372948 -0.655762 0.553772 0.171082 0.483765 1445372948 -0.655762 0.553772 0.171082 0.483765 1445372948 -0.655151 0.547424 0.176819 0.489685 1445372948 -0.655151 0.547424 0.176819 0.489685 1445372948 -0.655151 0.547424 0.176819 0.489685 1445372948 -0.655151 0.547424 0.176819 0.489685 1445372948 -0.655151 0.547424 0.176819 0.489685 1445372948 -0.655151 0.547424 0.176819 0.489685 1445372948 -0.621338 0.551453 0.137878 0.539246 1445372948 -0.621338 0.551453 0.137878 0.539246 1445372948 -0.621338 0.551453 0.137878 0.539246 1445372948 -0.621338 0.551453 0.137878 0.539246 1445372948 -0.621338 0.551453 0.137878 0.539246 1445372948 -0.621338 0.551453 0.137878 0.539246 1445372948 -0.568420 0.551575 0.078491 0.605347 1445372948 -0.568420 0.551575 0.078491 0.605347 1445372948 -0.568420 0.551575 0.078491 0.605347 1445372948 -0.568420 0.551575 0.078491 0.605347 1445372948 -0.568420 0.551575 0.078491 0.605347 1445372948 -0.568420 0.551575 0.078491 0.605347 1445372948 -0.568420 0.551575 0.078491 0.605347 1445372948 -0.500610 0.540466 0.006836 0.676208 1445372948 -0.500610 0.540466 0.006836 0.676208 1445372948 -0.500610 0.540466 0.006836 0.676208 1445372948 -0.500610 0.540466 0.006836 0.676208 1445372948 -0.500610 0.540466 0.006836 0.676208 1445372948 -0.500610 0.540466 0.006836 0.676208 1445372948 -0.420227 0.513977 -0.071167 0.744385 1445372948 -0.420227 0.513977 -0.071167 0.744385 1445372948 -0.420227 0.513977 -0.071167 0.744385 1445372948 -0.420227 0.513977 -0.071167 0.744385 1445372948 -0.420227 0.513977 -0.071167 0.744385 1445372948 -0.420227 0.513977 -0.071167 0.744385 1445372948 -0.335327 0.474365 -0.139893 0.801819 1445372948 -0.335327 0.474365 -0.139893 0.801819 1445372948 -0.335327 0.474365 -0.139893 0.801819 1445372948 -0.335327 0.474365 -0.139893 0.801819 1445372948 -0.335327 0.474365 -0.139893 0.801819 1445372948 -0.335327 0.474365 -0.139893 0.801819 1445372948 -0.335327 0.474365 -0.139893 0.801819 1445372948 -0.253601 0.428528 -0.191284 0.845825 1445372948 -0.253601 0.428528 -0.191284 0.845825 1445372948 -0.253601 0.428528 -0.191284 0.845825 1445372948 -0.253601 0.428528 -0.191284 0.845825 1445372948 -0.253601 0.428528 -0.191284 0.845825 1445372948 -0.253601 0.428528 -0.191284 0.845825 1445372948 -0.171509 0.386108 -0.237915 0.874573 1445372948 -0.171509 0.386108 -0.237915 0.874573 1445372948 -0.171509 0.386108 -0.237915 0.874573 1445372948 -0.171509 0.386108 -0.237915 0.874573 1445372948 -0.171509 0.386108 -0.237915 0.874573 1445372948 -0.171509 0.386108 -0.237915 0.874573 1445372948 -0.090088 0.334412 -0.283569 0.894165 1445372948 -0.090088 0.334412 -0.283569 0.894165 1445372948 -0.090088 0.334412 -0.283569 0.894165 1445372948 -0.090088 0.334412 -0.283569 0.894165 1445372948 -0.090088 0.334412 -0.283569 0.894165 1445372948 -0.090088 0.334412 -0.283569 0.894165 1445372948 -0.025513 0.278564 -0.320251 0.905090 1445372948 -0.025513 0.278564 -0.320251 0.905090 1445372948 -0.025513 0.278564 -0.320251 0.905090 1445372949 -0.025513 0.278564 -0.320251 0.905090 1445372949 -0.025513 0.278564 -0.320251 0.905090 1445372949 -0.025513 0.278564 -0.320251 0.905090 1445372949 0.005493 0.240295 -0.330688 0.912598 1445372949 0.005493 0.240295 -0.330688 0.912598 1445372949 0.005493 0.240295 -0.330688 0.912598 1445372949 0.005493 0.240295 -0.330688 0.912598 1445372949 0.005493 0.240295 -0.330688 0.912598 1445372949 0.005493 0.240295 -0.330688 0.912598 1445372949 0.004761 0.230408 -0.329773 0.915466 1445372949 0.004761 0.230408 -0.329773 0.915466 1445372949 0.004761 0.230408 -0.329773 0.915466 1445372949 0.004761 0.230408 -0.329773 0.915466 1445372949 0.004761 0.230408 -0.329773 0.915466 1445372949 0.004761 0.230408 -0.329773 0.915466 1445372949 -0.030945 0.239624 -0.331604 0.911926 1445372949 -0.030945 0.239624 -0.331604 0.911926 1445372949 -0.030945 0.239624 -0.331604 0.911926 1445372949 -0.030945 0.239624 -0.331604 0.911926 1445372949 -0.030945 0.239624 -0.331604 0.911926 1445372949 -0.030945 0.239624 -0.331604 0.911926 1445372949 -0.096191 0.266541 -0.323120 0.902893 1445372949 -0.096191 0.266541 -0.323120 0.902893 1445372949 -0.096191 0.266541 -0.323120 0.902893 1445372949 -0.096191 0.266541 -0.323120 0.902893 1445372949 -0.096191 0.266541 -0.323120 0.902893 1445372949 -0.096191 0.266541 -0.323120 0.902893 1445372949 -0.096191 0.266541 -0.323120 0.902893 1445372949 -0.181824 0.307129 -0.291870 0.887329 1445372949 -0.181824 0.307129 -0.291870 0.887329 1445372949 -0.181824 0.307129 -0.291870 0.887329 1445372949 -0.181824 0.307129 -0.291870 0.887329 1445372949 -0.181824 0.307129 -0.291870 0.887329 1445372949 -0.271362 0.357666 -0.250427 0.857727 1445372949 -0.271362 0.357666 -0.250427 0.857727 1445372949 -0.271362 0.357666 -0.250427 0.857727 1445372949 -0.271362 0.357666 -0.250427 0.857727 1445372949 -0.271362 0.357666 -0.250427 0.857727 1445372949 -0.271362 0.357666 -0.250427 0.857727 1445372949 -0.361816 0.409302 -0.197632 0.813965 1445372949 -0.361816 0.409302 -0.197632 0.813965 1445372949 -0.361816 0.409302 -0.197632 0.813965 1445372949 -0.361816 0.409302 -0.197632 0.813965 1445372949 -0.361816 0.409302 -0.197632 0.813965 1445372949 -0.361816 0.409302 -0.197632 0.813965 1445372949 -0.440369 0.456543 -0.138550 0.760559 1445372949 -0.440369 0.456543 -0.138550 0.760559 1445372949 -0.440369 0.456543 -0.138550 0.760559 1445372949 -0.440369 0.456543 -0.138550 0.760559 1445372949 -0.440369 0.456543 -0.138550 0.760559 1445372949 -0.440369 0.456543 -0.138550 0.760559 1445372949 -0.440369 0.456543 -0.138550 0.760559 1445372949 -0.506348 0.490845 -0.077332 0.704773 1445372949 -0.506348 0.490845 -0.077332 0.704773 1445372949 -0.506348 0.490845 -0.077332 0.704773 1445372949 -0.506348 0.490845 -0.077332 0.704773 1445372949 -0.506348 0.490845 -0.077332 0.704773 1445372949 -0.506348 0.490845 -0.077332 0.704773 1445372949 -0.566345 0.516235 -0.012817 0.642273 1445372949 -0.566345 0.516235 -0.012817 0.642273 1445372949 -0.566345 0.516235 -0.012817 0.642273 1445372949 -0.566345 0.516235 -0.012817 0.642273 1445372949 -0.566345 0.516235 -0.012817 0.642273 1445372949 -0.566345 0.516235 -0.012817 0.642273 1445372949 -0.616272 0.533264 0.052673 0.577087 1445372949 -0.616272 0.533264 0.052673 0.577087 1445372949 -0.616272 0.533264 0.052673 0.577087 1445372949 -0.616272 0.533264 0.052673 0.577087 1445372949 -0.616272 0.533264 0.052673 0.577087 1445372949 -0.616272 0.533264 0.052673 0.577087 1445372949 -0.636902 0.557251 0.106567 0.521973 1445372949 -0.636902 0.557251 0.106567 0.521973 1445372949 -0.636902 0.557251 0.106567 0.521973 1445372949 -0.636902 0.557251 0.106567 0.521973 1445372949 -0.636902 0.557251 0.106567 0.521973 1445372949 -0.636902 0.557251 0.106567 0.521973 1445372949 -0.633850 0.571777 0.131775 0.503845 1445372949 -0.633850 0.571777 0.131775 0.503845 1445372949 -0.633850 0.571777 0.131775 0.503845 1445372949 -0.633850 0.571777 0.131775 0.503845 1445372949 -0.633850 0.571777 0.131775 0.503845 1445372949 -0.633850 0.571777 0.131775 0.503845 1445372949 -0.633850 0.571777 0.131775 0.503845 1445372949 -0.622131 0.575989 0.135681 0.512512 1445372949 -0.622131 0.575989 0.135681 0.512512 1445372949 -0.622131 0.575989 0.135681 0.512512 1445372949 -0.622131 0.575989 0.135681 0.512512 1445372949 -0.622131 0.575989 0.135681 0.512512 1445372949 -0.622131 0.575989 0.135681 0.512512 1445372949 -0.599609 0.572021 0.113220 0.548035 1445372949 -0.599609 0.572021 0.113220 0.548035 1445372949 -0.599609 0.572021 0.113220 0.548035 1445372949 -0.599609 0.572021 0.113220 0.548035 1445372949 -0.599609 0.572021 0.113220 0.548035 1445372949 -0.599609 0.572021 0.113220 0.548035 1445372949 -0.599609 0.572021 0.113220 0.548035 1445372949 -0.558777 0.565674 0.066956 0.602722 1445372949 -0.558777 0.565674 0.066956 0.602722 1445372949 -0.558777 0.565674 0.066956 0.602722 1445372949 -0.558777 0.565674 0.066956 0.602722 1445372949 -0.558777 0.565674 0.066956 0.602722 1445372949 -0.558777 0.565674 0.066956 0.602722 1445372949 -0.505249 0.548889 0.006592 0.665833 1445372949 -0.505249 0.548889 0.006592 0.665833 1445372949 -0.505249 0.548889 0.006592 0.665833 1445372949 -0.505249 0.548889 0.006592 0.665833 1445372949 -0.505249 0.548889 0.006592 0.665833 1445372949 -0.505249 0.548889 0.006592 0.665833 1445372949 -0.438049 0.518738 -0.064087 0.731323 1445372949 -0.438049 0.518738 -0.064087 0.731323 1445372949 -0.438049 0.518738 -0.064087 0.731323 1445372949 -0.438049 0.518738 -0.064087 0.731323 1445372949 -0.438049 0.518738 -0.064087 0.731323 1445372950 -0.438049 0.518738 -0.064087 0.731323 1445372950 -0.359436 0.479614 -0.139038 0.788269 1445372950 -0.359436 0.479614 -0.139038 0.788269 1445372950 -0.359436 0.479614 -0.139038 0.788269 1445372950 -0.359436 0.479614 -0.139038 0.788269 1445372950 -0.359436 0.479614 -0.139038 0.788269 1445372950 -0.275635 0.428711 -0.205017 0.835571 1445372950 -0.275635 0.428711 -0.205017 0.835571 1445372950 -0.275635 0.428711 -0.205017 0.835571 1445372950 -0.275635 0.428711 -0.205017 0.835571 1445372950 -0.275635 0.428711 -0.205017 0.835571 1445372950 -0.275635 0.428711 -0.205017 0.835571 1445372950 -0.188721 0.372192 -0.262024 0.870117 1445372950 -0.188721 0.372192 -0.262024 0.870117 1445372950 -0.188721 0.372192 -0.262024 0.870117 1445372950 -0.188721 0.372192 -0.262024 0.870117 1445372950 -0.188721 0.372192 -0.262024 0.870117 1445372950 -0.188721 0.372192 -0.262024 0.870117 1445372950 -0.188721 0.372192 -0.262024 0.870117 1445372950 -0.108032 0.311829 -0.307556 0.892456 1445372950 -0.108032 0.311829 -0.307556 0.892456 1445372950 -0.108032 0.311829 -0.307556 0.892456 1445372950 -0.108032 0.311829 -0.307556 0.892456 1445372950 -0.108032 0.311829 -0.307556 0.892456 1445372950 -0.108032 0.311829 -0.307556 0.892456 1445372950 -0.041138 0.249634 -0.335754 0.907288 1445372950 -0.041138 0.249634 -0.335754 0.907288 1445372950 -0.041138 0.249634 -0.335754 0.907288 1445372950 -0.041138 0.249634 -0.335754 0.907288 1445372950 -0.041138 0.249634 -0.335754 0.907288 1445372950 -0.041138 0.249634 -0.335754 0.907288 1445372950 0.010925 0.197449 -0.347046 0.916748 1445372950 0.010925 0.197449 -0.347046 0.916748 1445372950 0.010925 0.197449 -0.347046 0.916748 1445372950 0.010925 0.197449 -0.347046 0.916748 1445372950 0.010925 0.197449 -0.347046 0.916748 1445372950 0.010925 0.197449 -0.347046 0.916748 1445372950 0.010925 0.197449 -0.347046 0.916748 1445372950 0.034424 0.157166 -0.359924 0.918945 1445372950 0.034424 0.157166 -0.359924 0.918945 1445372950 0.034424 0.157166 -0.359924 0.918945 1445372950 0.034424 0.157166 -0.359924 0.918945 1445372950 0.034424 0.157166 -0.359924 0.918945 1445372950 0.034424 0.157166 -0.359924 0.918945 1445372950 0.012146 0.146057 -0.364380 0.919617 1445372950 0.012146 0.146057 -0.364380 0.919617 1445372950 0.012146 0.146057 -0.364380 0.919617 1445372950 0.012146 0.146057 -0.364380 0.919617 1445372950 0.012146 0.146057 -0.364380 0.919617 1445372950 0.012146 0.146057 -0.364380 0.919617 1445372950 -0.051575 0.174622 -0.346741 0.920105 1445372950 -0.051575 0.174622 -0.346741 0.920105 1445372950 -0.051575 0.174622 -0.346741 0.920105 1445372950 -0.051575 0.174622 -0.346741 0.920105 1445372950 -0.051575 0.174622 -0.346741 0.920105 1445372950 -0.051575 0.174622 -0.346741 0.920105 1445372950 -0.135620 0.231018 -0.320557 0.908569 1445372950 -0.135620 0.231018 -0.320557 0.908569 1445372950 -0.135620 0.231018 -0.320557 0.908569 1445372950 -0.135620 0.231018 -0.320557 0.908569 1445372950 -0.135620 0.231018 -0.320557 0.908569 1445372950 -0.135620 0.231018 -0.320557 0.908569 1445372950 -0.233826 0.296448 -0.272644 0.884888 1445372950 -0.233826 0.296448 -0.272644 0.884888 1445372950 -0.233826 0.296448 -0.272644 0.884888 1445372950 -0.233826 0.296448 -0.272644 0.884888 1445372950 -0.233826 0.296448 -0.272644 0.884888 1445372950 -0.233826 0.296448 -0.272644 0.884888 1445372950 -0.338501 0.357544 -0.199707 0.847168 1445372950 -0.338501 0.357544 -0.199707 0.847168 1445372950 -0.338501 0.357544 -0.199707 0.847168 1445372950 -0.338501 0.357544 -0.199707 0.847168 1445372950 -0.338501 0.357544 -0.199707 0.847168 1445372950 -0.338501 0.357544 -0.199707 0.847168 1445372950 -0.436768 0.409729 -0.126648 0.790771 1445372950 -0.436768 0.409729 -0.126648 0.790771 1445372950 -0.436768 0.409729 -0.126648 0.790771 1445372950 -0.436768 0.409729 -0.126648 0.790771 1445372950 -0.436768 0.409729 -0.126648 0.790771 1445372950 -0.436768 0.409729 -0.126648 0.790771 1445372950 -0.436768 0.409729 -0.126648 0.790771 1445372950 -0.515442 0.454041 -0.054504 0.724670 1445372950 -0.515442 0.454041 -0.054504 0.724670 1445372950 -0.515442 0.454041 -0.054504 0.724670 1445372950 -0.515442 0.454041 -0.054504 0.724670 1445372950 -0.515442 0.454041 -0.054504 0.724670 1445372950 -0.515442 0.454041 -0.054504 0.724670 1445372950 -0.577698 0.489319 0.016602 0.653076 1445372950 -0.577698 0.489319 0.016602 0.653076 1445372950 -0.577698 0.489319 0.016602 0.653076 1445372950 -0.577698 0.489319 0.016602 0.653076 1445372950 -0.577698 0.489319 0.016602 0.653076 1445372950 -0.577698 0.489319 0.016602 0.653076 1445372950 -0.618530 0.522095 0.085754 0.580872 1445372950 -0.618530 0.522095 0.085754 0.580872 1445372950 -0.618530 0.522095 0.085754 0.580872 1445372950 -0.618530 0.522095 0.085754 0.580872 1445372950 -0.618530 0.522095 0.085754 0.580872 1445372950 -0.618530 0.522095 0.085754 0.580872 1445372950 -0.632629 0.545593 0.135498 0.532654 1445372950 -0.632629 0.545593 0.135498 0.532654 1445372950 -0.632629 0.545593 0.135498 0.532654 1445372950 -0.632629 0.545593 0.135498 0.532654 1445372950 -0.632629 0.545593 0.135498 0.532654 1445372950 -0.632629 0.545593 0.135498 0.532654 1445372950 -0.634216 0.553162 0.159241 0.516174 1445372950 -0.634216 0.553162 0.159241 0.516174 1445372950 -0.634216 0.553162 0.159241 0.516174 1445372950 -0.634216 0.553162 0.159241 0.516174 1445372950 -0.634216 0.553162 0.159241 0.516174 1445372950 -0.634216 0.553162 0.159241 0.516174 1445372950 -0.634216 0.553162 0.159241 0.516174 1445372951 -0.629883 0.547180 0.161194 0.527100 1445372951 -0.629883 0.547180 0.161194 0.527100 1445372951 -0.629883 0.547180 0.161194 0.527100 1445372951 -0.629883 0.547180 0.161194 0.527100 1445372951 -0.629883 0.547180 0.161194 0.527100 1445372951 -0.629883 0.547180 0.161194 0.527100 1445372951 -0.606079 0.545166 0.139648 0.562073 1445372951 -0.606079 0.545166 0.139648 0.562073 1445372951 -0.606079 0.545166 0.139648 0.562073 1445372951 -0.606079 0.545166 0.139648 0.562073 1445372951 -0.606079 0.545166 0.139648 0.562073 1445372951 -0.606079 0.545166 0.139648 0.562073 1445372951 -0.564575 0.543213 0.096680 0.613770 1445372951 -0.564575 0.543213 0.096680 0.613770 1445372951 -0.564575 0.543213 0.096680 0.613770 1445372951 -0.564575 0.543213 0.096680 0.613770 1445372951 -0.564575 0.543213 0.096680 0.613770 1445372951 -0.564575 0.543213 0.096680 0.613770 1445372951 -0.511597 0.533386 0.041260 0.672302 1445372951 -0.511597 0.533386 0.041260 0.672302 1445372951 -0.511597 0.533386 0.041260 0.672302 1445372951 -0.511597 0.533386 0.041260 0.672302 1445372951 -0.511597 0.533386 0.041260 0.672302 1445372951 -0.511597 0.533386 0.041260 0.672302 1445372951 -0.511597 0.533386 0.041260 0.672302 1445372951 -0.452698 0.512451 -0.018005 0.729431 1445372951 -0.452698 0.512451 -0.018005 0.729431 1445372951 -0.452698 0.512451 -0.018005 0.729431 1445372951 -0.452698 0.512451 -0.018005 0.729431 1445372951 -0.452698 0.512451 -0.018005 0.729431 1445372951 -0.452698 0.512451 -0.018005 0.729431 1445372951 -0.393188 0.476501 -0.066833 0.783447 1445372951 -0.393188 0.476501 -0.066833 0.783447 1445372951 -0.393188 0.476501 -0.066833 0.783447 1445372951 -0.393188 0.476501 -0.066833 0.783447 1445372951 -0.393188 0.476501 -0.066833 0.783447 1445372951 -0.393188 0.476501 -0.066833 0.783447 1445372951 -0.322510 0.437500 -0.111389 0.831909 1445372951 -0.322510 0.437500 -0.111389 0.831909 1445372951 -0.322510 0.437500 -0.111389 0.831909 1445372951 -0.322510 0.437500 -0.111389 0.831909 1445372951 -0.322510 0.437500 -0.111389 0.831909 1445372951 -0.322510 0.437500 -0.111389 0.831909 1445372951 -0.250000 0.395203 -0.146973 0.871582 1445372951 -0.250000 0.395203 -0.146973 0.871582 1445372951 -0.250000 0.395203 -0.146973 0.871582 1445372951 -0.250000 0.395203 -0.146973 0.871582 1445372951 -0.250000 0.395203 -0.146973 0.871582 1445372951 -0.250000 0.395203 -0.146973 0.871582 1445372951 -0.250000 0.395203 -0.146973 0.871582 1445372951 -0.176086 0.355835 -0.177002 0.900574 1445372951 -0.176086 0.355835 -0.177002 0.900574 1445372951 -0.176086 0.355835 -0.177002 0.900574 1445372951 -0.176086 0.355835 -0.177002 0.900574 1445372951 -0.176086 0.355835 -0.177002 0.900574 1445372951 -0.108887 0.314514 -0.207947 0.919739 1445372951 -0.108887 0.314514 -0.207947 0.919739 1445372951 -0.108887 0.314514 -0.207947 0.919739 1445372951 -0.108887 0.314514 -0.207947 0.919739 1445372951 -0.108887 0.314514 -0.207947 0.919739 1445372951 -0.108887 0.314514 -0.207947 0.919739 1445372951 -0.070984 0.272644 -0.205688 0.937134 1445372951 -0.070984 0.272644 -0.205688 0.937134 1445372951 -0.070984 0.272644 -0.205688 0.937134 1445372951 -0.070984 0.272644 -0.205688 0.937134 1445372951 -0.070984 0.272644 -0.205688 0.937134 1445372951 -0.070984 0.272644 -0.205688 0.937134 1445372951 -0.070984 0.272644 -0.205688 0.937134 1445372951 -0.053101 0.237610 -0.190369 0.950989 1445372951 -0.053101 0.237610 -0.190369 0.950989 1445372951 -0.053101 0.237610 -0.190369 0.950989 1445372951 -0.053101 0.237610 -0.190369 0.950989 1445372951 -0.053101 0.237610 -0.190369 0.950989 1445372951 -0.053101 0.237610 -0.190369 0.950989 1445372951 -0.064575 0.214600 -0.174011 0.958862 1445372951 -0.064575 0.214600 -0.174011 0.958862 1445372951 -0.064575 0.214600 -0.174011 0.958862 1445372951 -0.064575 0.214600 -0.174011 0.958862 1445372951 -0.064575 0.214600 -0.174011 0.958862 1445372951 -0.064575 0.214600 -0.174011 0.958862 1445372951 -0.108337 0.220093 -0.156250 0.956726 1445372951 -0.108337 0.220093 -0.156250 0.956726 1445372951 -0.108337 0.220093 -0.156250 0.956726 1445372951 -0.108337 0.220093 -0.156250 0.956726 1445372951 -0.108337 0.220093 -0.156250 0.956726 1445372951 -0.108337 0.220093 -0.156250 0.956726 1445372951 -0.108337 0.220093 -0.156250 0.956726 1445372951 -0.177551 0.250122 -0.147156 0.940308 1445372951 -0.177551 0.250122 -0.147156 0.940308 1445372951 -0.177551 0.250122 -0.147156 0.940308 1445372951 -0.177551 0.250122 -0.147156 0.940308 1445372951 -0.177551 0.250122 -0.147156 0.940308 1445372951 -0.177551 0.250122 -0.147156 0.940308 1445372951 -0.259827 0.295349 -0.132751 0.909729 1445372951 -0.259827 0.295349 -0.132751 0.909729 1445372951 -0.259827 0.295349 -0.132751 0.909729 1445372951 -0.259827 0.295349 -0.132751 0.909729 1445372951 -0.259827 0.295349 -0.132751 0.909729 1445372951 -0.259827 0.295349 -0.132751 0.909729 1445372951 -0.341003 0.344177 -0.117371 0.866882 1445372951 -0.341003 0.344177 -0.117371 0.866882 1445372951 -0.341003 0.344177 -0.117371 0.866882 1445372951 -0.341003 0.344177 -0.117371 0.866882 1445372951 -0.341003 0.344177 -0.117371 0.866882 1445372951 -0.341003 0.344177 -0.117371 0.866882 1445372951 -0.421814 0.392090 -0.084412 0.813110 1445372951 -0.421814 0.392090 -0.084412 0.813110 1445372951 -0.421814 0.392090 -0.084412 0.813110 1445372951 -0.421814 0.392090 -0.084412 0.813110 1445372951 -0.421814 0.392090 -0.084412 0.813110 1445372951 -0.421814 0.392090 -0.084412 0.813110 1445372951 -0.495728 0.435669 -0.045288 0.749939 1445372952 -0.495728 0.435669 -0.045288 0.749939 1445372952 -0.495728 0.435669 -0.045288 0.749939 1445372952 -0.495728 0.435669 -0.045288 0.749939 1445372952 -0.495728 0.435669 -0.045288 0.749939 1445372952 -0.495728 0.435669 -0.045288 0.749939 1445372952 -0.563965 0.466858 0.007324 0.681091 1445372952 -0.563965 0.466858 0.007324 0.681091 1445372952 -0.563965 0.466858 0.007324 0.681091 1445372952 -0.563965 0.466858 0.007324 0.681091 1445372952 -0.563965 0.466858 0.007324 0.681091 1445372952 -0.563965 0.466858 0.007324 0.681091 1445372952 -0.563965 0.466858 0.007324 0.681091 1445372952 -0.623901 0.485535 0.068787 0.608459 1445372952 -0.623901 0.485535 0.068787 0.608459 1445372952 -0.623901 0.485535 0.068787 0.608459 1445372952 -0.623901 0.485535 0.068787 0.608459 1445372952 -0.623901 0.485535 0.068787 0.608459 1445372952 -0.623901 0.485535 0.068787 0.608459 1445372952 -0.673767 0.496582 0.126404 0.532471 1445372952 -0.673767 0.496582 0.126404 0.532471 1445372952 -0.673767 0.496582 0.126404 0.532471 1445372952 -0.673767 0.496582 0.126404 0.532471 1445372952 -0.673767 0.496582 0.126404 0.532471 1445372952 -0.673767 0.496582 0.126404 0.532471 1445372952 -0.710754 0.500244 0.176697 0.461853 1445372952 -0.710754 0.500244 0.176697 0.461853 1445372952 -0.710754 0.500244 0.176697 0.461853 1445372952 -0.710754 0.500244 0.176697 0.461853 1445372952 -0.710754 0.500244 0.176697 0.461853 1445372952 -0.710754 0.500244 0.176697 0.461853 1445372952 -0.710754 0.500244 0.176697 0.461853 1445372952 -0.728455 0.502930 0.216248 0.411865 1445372952 -0.728455 0.502930 0.216248 0.411865 1445372952 -0.728455 0.502930 0.216248 0.411865 1445372952 -0.728455 0.502930 0.216248 0.411865 1445372952 -0.728455 0.502930 0.216248 0.411865 1445372952 -0.728455 0.502930 0.216248 0.411865 1445372952 
-0.500854 0.496582 -0.056580 0.706604 1445372954 -0.500854 0.496582 -0.056580 0.706604 1445372954 -0.500854 0.496582 -0.056580 0.706604 1445372954 -0.500854 0.496582 -0.056580 0.706604 1445372954 -0.500854 0.496582 -0.056580 0.706604 1445372954 -0.500854 0.496582 -0.056580 0.706604 1445372954 -0.495728 0.493591 -0.055603 0.712402 1445372954 -0.495728 0.493591 -0.055603 0.712402 1445372954 -0.495728 0.493591 -0.055603 0.712402 1445372954 -0.495728 0.493591 -0.055603 0.712402 1445372954 -0.495728 0.493591 -0.055603 0.712402 1445372954 -0.495728 0.493591 -0.055603 0.712402 1445372954 -0.495728 0.493591 -0.055603 0.712402 1445372954 -0.491394 0.490173 -0.055603 0.717712 1445372954 -0.491394 0.490173 -0.055603 0.717712 1445372954 -0.491394 0.490173 -0.055603 0.717712 1445372954 -0.491394 0.490173 -0.055603 0.717712 1445372954 -0.491394 0.490173 -0.055603 0.717712 1445372954 -0.491394 0.490173 -0.055603 0.717712 1445372954 -0.478577 0.485291 -0.055359 0.729614 1445372954 -0.478577 0.485291 -0.055359 0.729614 1445372954 -0.478577 0.485291 -0.055359 0.729614 1445372954 -0.478577 0.485291 -0.055359 0.729614 1445372954 -0.478577 0.485291 -0.055359 0.729614 1445372954 -0.478577 0.485291 -0.055359 0.729614 1445372954 -0.451843 0.478577 -0.070313 0.749573 1445372954 -0.451843 0.478577 -0.070313 0.749573 1445372954 -0.451843 0.478577 -0.070313 0.749573 1445372954 -0.451843 0.478577 -0.070313 0.749573 1445372954 -0.451843 0.478577 -0.070313 0.749573 1445372954 -0.415039 0.464905 -0.094177 0.776367 1445372954 -0.415039 0.464905 -0.094177 0.776367 1445372954 -0.415039 0.464905 -0.094177 0.776367 1445372954 -0.415039 0.464905 -0.094177 0.776367 1445372954 -0.415039 0.464905 -0.094177 0.776367 1445372954 -0.415039 0.464905 -0.094177 0.776367 1445372954 -0.372620 0.443909 -0.117798 0.806335 1445372954 -0.372620 0.443909 -0.117798 0.806335 1445372954 -0.372620 0.443909 -0.117798 0.806335 1445372954 -0.372620 0.443909 -0.117798 0.806335 1445372954 -0.372620 0.443909 -0.117798 0.806335 1445372954 -0.372620 0.443909 -0.117798 0.806335 1445372954 -0.321167 0.420532 -0.140198 0.836853 1445372954 -0.321167 0.420532 -0.140198 0.836853 1445372954 -0.321167 0.420532 -0.140198 0.836853 1445372954 -0.321167 0.420532 -0.140198 0.836853 1445372954 -0.321167 0.420532 -0.140198 0.836853 1445372954 -0.321167 0.420532 -0.140198 0.836853 1445372954 -0.321167 0.420532 -0.140198 0.836853 1445372954 -0.259033 0.394531 -0.167114 0.865601 1445372954 -0.259033 0.394531 -0.167114 0.865601 1445372954 -0.259033 0.394531 -0.167114 0.865601 1445372954 -0.259033 0.394531 -0.167114 0.865601 1445372954 -0.259033 0.394531 -0.167114 0.865601 1445372954 -0.194946 0.362915 -0.188599 0.891418 1445372954 -0.194946 0.362915 -0.188599 0.891418 1445372954 -0.194946 0.362915 -0.188599 0.891418 1445372954 -0.194946 0.362915 -0.188599 0.891418 1445372954 -0.194946 0.362915 -0.188599 0.891418 1445372954 -0.194946 0.362915 -0.188599 0.891418 1445372954 -0.194946 0.362915 -0.188599 0.891418 1445372954 -0.133362 0.331482 -0.204407 0.911316 1445372954 -0.133362 0.331482 -0.204407 0.911316 1445372954 -0.133362 0.331482 -0.204407 0.911316 1445372954 -0.133362 0.331482 -0.204407 0.911316 1445372954 -0.133362 0.331482 -0.204407 0.911316 1445372954 -0.133362 0.331482 -0.204407 0.911316 1445372954 -0.080994 0.300659 -0.217407 0.925049 1445372954 -0.080994 0.300659 -0.217407 0.925049 1445372954 -0.080994 0.300659 -0.217407 0.925049 1445372954 -0.080994 0.300659 -0.217407 0.925049 1445372954 -0.080994 0.300659 -0.217407 0.925049 1445372954 -0.080994 0.300659 -0.217407 0.925049 1445372954 -0.080994 0.300659 -0.217407 0.925049 1445372954 -0.037781 0.272278 -0.233459 0.932678 1445372954 -0.037781 0.272278 -0.233459 0.932678 1445372954 -0.037781 0.272278 -0.233459 0.932678 1445372954 -0.037781 0.272278 -0.233459 0.932678 1445372954 -0.037781 0.272278 -0.233459 0.932678 1445372954 -0.037781 0.272278 -0.233459 0.932678 1445372954 -0.037781 0.272278 -0.233459 0.932678 1445372954 -0.011414 0.246033 -0.242981 0.938232 1445372954 -0.011414 0.246033 -0.242981 0.938232 1445372954 -0.011414 0.246033 -0.242981 0.938232 1445372955 -0.011414 0.246033 -0.242981 0.938232 1445372955 -0.011414 0.246033 -0.242981 0.938232 1445372955 -0.011414 0.246033 -0.242981 0.938232 1445372955 -0.015076 0.231628 -0.237793 0.943115 1445372955 -0.015076 0.231628 -0.237793 0.943115 1445372955 -0.015076 0.231628 -0.237793 0.943115 1445372955 -0.015076 0.231628 -0.237793 0.943115 1445372955 -0.015076 0.231628 -0.237793 0.943115 1445372955 -0.015076 0.231628 -0.237793 0.943115 1445372955 -0.050903 0.240417 -0.230713 0.941467 1445372955 -0.050903 0.240417 -0.230713 0.941467 1445372955 -0.050903 0.240417 -0.230713 0.941467 1445372955 -0.050903 0.240417 -0.230713 0.941467 1445372955 -0.050903 0.240417 -0.230713 0.941467 1445372955 -0.050903 0.240417 -0.230713 0.941467 1445372955 -0.050903 0.240417 -0.230713 0.941467 1445372955 -0.112183 0.266296 -0.226074 0.930237 1445372955 -0.112183 0.266296 -0.226074 0.930237 1445372955 -0.112183 0.266296 -0.226074 0.930237 1445372955 -0.112183 0.266296 -0.226074 0.930237 1445372955 -0.112183 0.266296 -0.226074 0.930237 1445372955 -0.112183 0.266296 -0.226074 0.930237 1445372955 -0.190063 0.301819 -0.213257 0.909546 1445372955 -0.190063 0.301819 -0.213257 0.909546 1445372955 -0.190063 0.301819 -0.213257 0.909546 1445372955 -0.190063 0.301819 -0.213257 0.909546 1445372955 -0.190063 0.301819 -0.213257 0.909546 1445372955 -0.190063 0.301819 -0.213257 0.909546 1445372955 -0.277222 0.343933 -0.189209 0.876953 1445372955 -0.277222 0.343933 -0.189209 0.876953 1445372955 -0.277222 0.343933 -0.189209 0.876953 1445372955 -0.277222 0.343933 -0.189209 0.876953 1445372955 -0.277222 0.343933 -0.189209 0.876953 1445372955 -0.277222 0.343933 -0.189209 0.876953 1445372955 -0.366882 0.390320 -0.154602 0.830139 1445372955 -0.366882 0.390320 -0.154602 0.830139 1445372955 -0.366882 0.390320 -0.154602 0.830139 1445372955 -0.366882 0.390320 -0.154602 0.830139 1445372955 -0.366882 0.390320 -0.154602 0.830139 1445372955 -0.366882 0.390320 -0.154602 0.830139 1445372955 -0.366882 0.390320 -0.154602 0.830139 1445372955 -0.450378 0.433777 -0.109192 0.772644 1445372955 -0.450378 0.433777 -0.109192 0.772644 1445372955 -0.450378 0.433777 -0.109192 0.772644 1445372955 -0.450378 0.433777 -0.109192 0.772644 1445372955 -0.450378 0.433777 -0.109192 0.772644 1445372955 -0.450378 0.433777 -0.109192 0.772644 1445372955 -0.521912 0.466553 -0.052856 0.712097 1445372955 -0.521912 0.466553 -0.052856 0.712097 1445372955 -0.521912 0.466553 -0.052856 0.712097 1445372955 -0.521912 0.466553 -0.052856 0.712097 1445372955 -0.521912 0.466553 -0.052856 0.712097 1445372955 -0.521912 0.466553 -0.052856 0.712097 1445372955 -0.585938 0.485474 0.005432 0.648804 1445372955 -0.585938 0.485474 0.005432 0.648804 1445372955 -0.585938 0.485474 0.005432 0.648804 1445372955 -0.585938 0.485474 0.005432 0.648804 1445372955 -0.585938 0.485474 0.005432 0.648804 1445372955 -0.585938 0.485474 0.005432 0.648804 1445372955 -0.641174 0.497070 0.065796 0.580872 1445372955 -0.641174 0.497070 0.065796 0.580872 1445372955 -0.641174 0.497070 0.065796 0.580872 1445372955 -0.641174 0.497070 0.065796 0.580872 1445372955 -0.641174 0.497070 0.065796 0.580872 1445372955 -0.641174 0.497070 0.065796 0.580872 1445372955 -0.684509 0.503967 0.129150 0.510681 1445372955 -0.684509 0.503967 0.129150 0.510681 1445372955 -0.684509 0.503967 0.129150 0.510681 1445372955 -0.684509 0.503967 0.129150 0.510681 1445372955 -0.684509 0.503967 0.129150 0.510681 1445372955 -0.684509 0.503967 0.129150 0.510681 1445372955 -0.684509 0.503967 0.129150 0.510681 1445372955 -0.709412 0.509460 0.184265 0.450806 1445372955 -0.709412 0.509460 0.184265 0.450806 1445372955 -0.709412 0.509460 0.184265 0.450806 1445372955 -0.709412 0.509460 0.184265 0.450806 1445372955 -0.709412 0.509460 0.184265 0.450806 1445372955 -0.709412 0.509460 0.184265 0.450806 1445372955 -0.715149 0.516968 0.221436 0.415039 1445372955 -0.715149 0.516968 0.221436 0.415039 1445372955 -0.715149 0.516968 0.221436 0.415039 1445372955 -0.715149 0.516968 0.221436 0.415039 1445372955 -0.715149 0.516968 0.221436 0.415039 1445372955 -0.715149 0.516968 0.221436 0.415039 1445372955 -0.710938 0.520142 0.234741 0.410950 1445372955 -0.710938 0.520142 0.234741 0.410950 1445372955 -0.710938 0.520142 0.234741 0.410950 1445372955 -0.710938 0.520142 0.234741 0.410950 1445372955 -0.710938 0.520142 0.234741 0.410950 1445372955 -0.710938 0.520142 0.234741 0.410950 1445372955 -0.696167 0.521545 0.224243 0.439392 1445372955 -0.696167 0.521545 0.224243 0.439392 1445372955 -0.696167 0.521545 0.224243 0.439392 1445372955 -0.696167 0.521545 0.224243 0.439392 1445372955 -0.696167 0.521545 0.224243 0.439392 1445372955 -0.696167 0.521545 0.224243 0.439392 1445372955 -0.666992 0.524231 0.190796 0.493774 1445372955 -0.666992 0.524231 0.190796 0.493774 1445372955 -0.666992 0.524231 0.190796 0.493774 1445372955 -0.666992 0.524231 0.190796 0.493774 1445372955 -0.666992 0.524231 0.190796 0.493774 1445372955 -0.666992 0.524231 0.190796 0.493774 1445372955 -0.625061 0.523193 0.142212 0.561523 1445372955 -0.625061 0.523193 0.142212 0.561523 1445372955 -0.625061 0.523193 0.142212 0.561523 1445372955 -0.625061 0.523193 0.142212 0.561523 1445372955 -0.625061 0.523193 0.142212 0.561523 1445372955 -0.625061 0.523193 0.142212 0.561523 1445372955 -0.561401 0.522888 0.075439 0.636963 1445372955 -0.561401 0.522888 0.075439 0.636963 1445372955 -0.561401 0.522888 0.075439 0.636963 1445372955 -0.561401 0.522888 0.075439 0.636963 1445372955 -0.561401 0.522888 0.075439 0.636963 1445372956 -0.561401 0.522888 0.075439 0.636963 1445372956 -0.561401 0.522888 0.075439 0.636963 1445372956 -0.484192 0.511780 0.000000 0.709656 1445372956 -0.484192 0.511780 0.000000 0.709656 1445372956 -0.484192 0.511780 0.000000 0.709656 1445372956 -0.484192 0.511780 0.000000 0.709656 1445372956 -0.484192 0.511780 0.000000 0.709656 1445372956 -0.484192 0.511780 0.000000 0.709656 1445372956 -0.403687 0.482483 -0.065918 0.774475 1445372956 -0.403687 0.482483 -0.065918 0.774475 1445372956 -0.403687 0.482483 -0.065918 0.774475 1445372956 -0.403687 0.482483 -0.065918 0.774475 1445372956 -0.403687 0.482483 -0.065918 0.774475 1445372956 -0.403687 0.482483 -0.065918 0.774475 1445372956 -0.318848 0.443604 -0.117004 0.829346 1445372956 -0.318848 0.443604 -0.117004 0.829346 1445372956 -0.318848 0.443604 -0.117004 0.829346 1445372956 -0.318848 0.443604 -0.117004 0.829346 1445372956 -0.318848 0.443604 -0.117004 0.829346 1445372956 -0.318848 0.443604 -0.117004 0.829346 1445372956 -0.236511 0.403198 -0.160828 0.869263 1445372956 -0.236511 0.403198 -0.160828 0.869263 1445372956 -0.236511 0.403198 -0.160828 0.869263 1445372956 -0.236511 0.403198 -0.160828 0.869263 1445372956 -0.236511 0.403198 -0.160828 0.869263 1445372956 -0.236511 0.403198 -0.160828 0.869263 1445372956 -0.236511 0.403198 -0.160828 0.869263 1445372956 -0.157898 0.364197 -0.200073 0.895752 1445372956 -0.157898 0.364197 -0.200073 0.895752 1445372956 -0.157898 0.364197 -0.200073 0.895752 1445372956 -0.157898 0.364197 -0.200073 0.895752 1445372956 -0.157898 0.364197 -0.200073 0.895752 1445372956 -0.157898 0.364197 -0.200073 0.895752 1445372956 -0.086121 0.321838 -0.233521 0.913452 1445372956 -0.086121 0.321838 -0.233521 0.913452 1445372956 -0.086121 0.321838 -0.233521 0.913452 1445372956 -0.086121 0.321838 -0.233521 0.913452 1445372956 -0.086121 0.321838 -0.233521 0.913452 1445372956 -0.086121 0.321838 -0.233521 0.913452 1445372956 -0.029053 0.278687 -0.260254 0.923950 1445372956 -0.029053 0.278687 -0.260254 0.923950 1445372956 -0.029053 0.278687 -0.260254 0.923950 1445372956 -0.029053 0.278687 -0.260254 0.923950 1445372956 -0.029053 0.278687 -0.260254 0.923950 1445372956 -0.029053 0.278687 -0.260254 0.923950 1445372956 -0.029053 0.278687 -0.260254 0.923950 1445372956 -0.004456 0.251831 -0.272827 0.928467 1445372956 -0.004456 0.251831 -0.272827 0.928467 1445372956 -0.004456 0.251831 -0.272827 0.928467 1445372956 -0.004456 0.251831 -0.272827 0.928467 1445372956 -0.004456 0.251831 -0.272827 0.928467 1445372956 -0.004456 0.251831 -0.272827 0.928467 1445372956 -0.004456 0.251831 -0.272827 0.928467 1445372956 -0.016052 0.249390 -0.271484 0.929382 1445372956 -0.016052 0.249390 -0.271484 0.929382 1445372956 -0.016052 0.249390 -0.271484 0.929382 1445372956 -0.016052 0.249390 -0.271484 0.929382 1445372956 -0.016052 0.249390 -0.271484 0.929382 1445372956 -0.016052 0.249390 -0.271484 0.929382 1445372956 -0.053284 0.263245 -0.270630 0.924438 1445372956 -0.053284 0.263245 -0.270630 0.924438 1445372956 -0.053284 0.263245 -0.270630 0.924438 1445372956 -0.053284 0.263245 -0.270630 0.924438 1445372956 -0.053284 0.263245 -0.270630 0.924438 1445372956 -0.053284 0.263245 -0.270630 0.924438 1445372956 -0.111389 0.288635 -0.263977 0.913513 1445372956 -0.111389 0.288635 -0.263977 0.913513 1445372956 -0.111389 0.288635 -0.263977 0.913513 1445372956 -0.111389 0.288635 -0.263977 0.913513 1445372956 -0.190308 0.320679 -0.237427 0.896973 1445372956 -0.190308 0.320679 -0.237427 0.896973 1445372956 -0.190308 0.320679 -0.237427 0.896973 1445372956 -0.190308 0.320679 -0.237427 0.896973 1445372956 -0.190308 0.320679 -0.237427 0.896973 1445372956 -0.190308 0.320679 -0.237427 0.896973 1445372956 -0.190308 0.320679 -0.237427 0.896973 1445372956 -0.280762 0.360718 -0.198914 0.866882 1445372956 -0.280762 0.360718 -0.198914 0.866882 1445372956 -0.280762 0.360718 -0.198914 0.866882 1445372956 -0.280762 0.360718 -0.198914 0.866882 1445372956 -0.371033 0.407166 -0.153076 0.820435 1445372956 -0.371033 0.407166 -0.153076 0.820435 1445372956 -0.371033 0.407166 -0.153076 0.820435 1445372956 -0.371033 0.407166 -0.153076 0.820435 1445372956 -0.371033 0.407166 -0.153076 0.820435 1445372956 -0.371033 0.407166 -0.153076 0.820435 1445372956 -0.448364 0.450500 -0.105713 0.764709 1445372956 -0.448364 0.450500 -0.105713 0.764709 1445372956 -0.448364 0.450500 -0.105713 0.764709 1445372956 -0.448364 0.450500 -0.105713 0.764709 1445372956 -0.448364 0.450500 -0.105713 0.764709 1445372956 -0.448364 0.450500 -0.105713 0.764709 1445372956 -0.517334 0.476379 -0.049316 0.709167 1445372956 -0.517334 0.476379 -0.049316 0.709167 1445372956 -0.517334 0.476379 -0.049316 0.709167 1445372956 -0.517334 0.476379 -0.049316 0.709167 1445372956 -0.517334 0.476379 -0.049316 0.709167 1445372956 -0.517334 0.476379 -0.049316 0.709167 1445372956 -0.584534 0.487549 0.013489 0.648376 1445372956 -0.584534 0.487549 0.013489 0.648376 1445372956 -0.584534 0.487549 0.013489 0.648376 1445372956 -0.584534 0.487549 0.013489 0.648376 1445372956 -0.584534 0.487549 0.013489 0.648376 1445372956 -0.584534 0.487549 0.013489 0.648376 1445372956 -0.643005 0.496460 0.080322 0.577576 1445372956 -0.643005 0.496460 0.080322 0.577576 1445372956 -0.643005 0.496460 0.080322 0.577576 1445372956 -0.643005 0.496460 0.080322 0.577576 1445372956 -0.643005 0.496460 0.080322 0.577576 1445372956 -0.643005 0.496460 0.080322 0.577576 1445372957 -0.643005 0.496460 0.080322 0.577576 1445372957 -0.684937 0.507935 0.146545 0.501282 1445372957 -0.684937 0.507935 0.146545 0.501282 1445372957 -0.684937 0.507935 0.146545 0.501282 1445372957 -0.684937 0.507935 0.146545 0.501282 1445372957 -0.684937 0.507935 0.146545 0.501282 1445372957 -0.684937 0.507935 0.146545 0.501282 1445372957 -0.694092 0.533508 0.193481 0.442932 1445372957 -0.694092 0.533508 0.193481 0.442932 1445372957 -0.694092 0.533508 0.193481 0.442932 1445372957 -0.694092 0.533508 0.193481 0.442932 1445372957 -0.694092 0.533508 0.193481 0.442932 1445372957 -0.694092 0.533508 0.193481 0.442932 1445372957 -0.693420 0.543518 0.216125 0.420715 1445372957 -0.693420 0.543518 0.216125 0.420715 1445372957 -0.693420 0.543518 0.216125 0.420715 1445372957 -0.693420 0.543518 0.216125 0.420715 1445372957 -0.693420 0.543518 0.216125 0.420715 1445372957 -0.693420 0.543518 0.216125 0.420715 1445372957 -0.684082 0.545837 0.210144 0.435791 1445372957 -0.684082 0.545837 0.210144 0.435791 1445372957 -0.684082 0.545837 0.210144 0.435791 1445372957 -0.684082 0.545837 0.210144 0.435791 1445372957 -0.684082 0.545837 0.210144 0.435791 1445372957 -0.684082 0.545837 0.210144 0.435791 1445372957 -0.663025 0.546753 0.180420 0.478394 1445372957 -0.663025 0.546753 0.180420 0.478394 1445372957 -0.663025 0.546753 0.180420 0.478394 1445372957 -0.663025 0.546753 0.180420 0.478394 1445372957 -0.663025 0.546753 0.180420 0.478394 1445372957 -0.663025 0.546753 0.180420 0.478394 1445372957 -0.627075 0.546448 0.135803 0.538208 1445372957 -0.627075 0.546448 0.135803 0.538208 1445372957 -0.627075 0.546448 0.135803 0.538208 1445372957 -0.627075 0.546448 0.135803 0.538208 1445372957 -0.627075 0.546448 0.135803 0.538208 1445372957 -0.627075 0.546448 0.135803 0.538208 1445372957 -0.578735 0.537964 0.080566 0.607544 1445372957 -0.578735 0.537964 0.080566 0.607544 1445372957 -0.578735 0.537964 0.080566 0.607544 1445372957 -0.578735 0.537964 0.080566 0.607544 1445372957 -0.578735 0.537964 0.080566 0.607544 1445372957 -0.578735 0.537964 0.080566 0.607544 1445372957 -0.578735 0.537964 0.080566 0.607544 1445372957 -0.522888 0.520935 0.025513 0.674194 1445372957 -0.522888 0.520935 0.025513 0.674194 1445372957 -0.522888 0.520935 0.025513 0.674194 1445372957 -0.522888 0.520935 0.025513 0.674194 1445372957 -0.522888 0.520935 0.025513 0.674194 1445372957 -0.459961 0.491882 -0.028076 0.738708 1445372957 -0.459961 0.491882 -0.028076 0.738708 1445372957 -0.459961 0.491882 -0.028076 0.738708 1445372957 -0.459961 0.491882 -0.028076 0.738708 1445372957 -0.459961 0.491882 -0.028076 0.738708 1445372957 -0.459961 0.491882 -0.028076 0.738708 1445372957 -0.459961 0.491882 -0.028076 0.738708 1445372957 -0.397339 0.457092 -0.062378 0.793213 1445372957 -0.397339 0.457092 -0.062378 0.793213 1445372957 -0.397339 0.457092 -0.062378 0.793213 1445372957 -0.397339 0.457092 -0.062378 0.793213 1445372957 -0.397339 0.457092 -0.062378 0.793213 1445372957 -0.397339 0.457092 -0.062378 0.793213 1445372957 -0.329102 0.424194 -0.091797 0.838623 1445372957 -0.329102 0.424194 -0.091797 0.838623 1445372957 -0.329102 0.424194 -0.091797 0.838623 1445372957 -0.329102 0.424194 -0.091797 0.838623 1445372957 -0.329102 0.424194 -0.091797 0.838623 1445372957 -0.329102 0.424194 -0.091797 0.838623 1445372957 -0.252380 0.391541 -0.122925 0.876221 1445372957 -0.252380 0.391541 -0.122925 0.876221 1445372957 -0.252380 0.391541 -0.122925 0.876221 1445372957 -0.252380 0.391541 -0.122925 0.876221 1445372957 -0.252380 0.391541 -0.122925 0.876221 1445372957 -0.252380 0.391541 -0.122925 0.876221 1445372957 -0.176941 0.358093 -0.165771 0.901611 1445372957 -0.176941 0.358093 -0.165771 0.901611 1445372957 -0.176941 0.358093 -0.165771 0.901611 1445372957 -0.176941 0.358093 -0.165771 0.901611 1445372957 -0.176941 0.358093 -0.165771 0.901611 1445372957 -0.176941 0.358093 -0.165771 0.901611 1445372957 -0.108276 0.330322 -0.226746 0.909790 1445372957 -0.108276 0.330322 -0.226746 0.909790 1445372957 -0.108276 0.330322 -0.226746 0.909790 1445372957 -0.108276 0.330322 -0.226746 0.909790 1445372957 -0.108276 0.330322 -0.226746 0.909790 1445372957 -0.063599 0.305481 -0.261902 0.913208 1445372957 -0.063599 0.305481 -0.261902 0.913208 1445372957 -0.063599 0.305481 -0.261902 0.913208 1445372957 -0.063599 0.305481 -0.261902 0.913208 1445372957 -0.063599 0.305481 -0.261902 0.913208 1445372957 -0.063599 0.305481 -0.261902 0.913208 1445372957 -0.044189 0.295532 -0.285950 0.910400 1445372957 -0.044189 0.295532 -0.285950 0.910400 1445372957 -0.044189 0.295532 -0.285950 0.910400 1445372957 -0.044189 0.295532 -0.285950 0.910400 1445372957 -0.044189 0.295532 -0.285950 0.910400 1445372957 -0.053711 0.297058 -0.289673 0.908264 1445372957 -0.053711 0.297058 -0.289673 0.908264 1445372957 -0.053711 0.297058 -0.289673 0.908264 1445372957 -0.053711 0.297058 -0.289673 0.908264 1445372957 -0.053711 0.297058 -0.289673 0.908264 1445372957 -0.053711 0.297058 -0.289673 0.908264 1445372957 -0.086853 0.309631 -0.287720 0.902100 1445372957 -0.086853 0.309631 -0.287720 0.902100 1445372957 -0.086853 0.309631 -0.287720 0.902100 1445372957 -0.086853 0.309631 -0.287720 0.902100 1445372957 -0.086853 0.309631 -0.287720 0.902100 1445372957 -0.086853 0.309631 -0.287720 0.902100 1445372957 -0.086853 0.309631 -0.287720 0.902100 1445372957 -0.143311 0.335388 -0.281189 0.887634 1445372958 -0.143311 0.335388 -0.281189 0.887634 1445372958 -0.143311 0.335388 -0.281189 0.887634 1445372958 -0.143311 0.335388 -0.281189 0.887634 1445372958 -0.143311 0.335388 -0.281189 0.887634 1445372958 -0.219849 0.370789 -0.254822 0.865601 1445372958 -0.219849 0.370789 -0.254822 0.865601 1445372958 -0.219849 0.370789 -0.254822 0.865601 1445372958 -0.219849 0.370789 -0.254822 0.865601 1445372958 -0.219849 0.370789 -0.254822 0.865601 1445372958 -0.219849 0.370789 -0.254822 0.865601 1445372958 -0.219849 0.370789 -0.254822 0.865601 1445372958 -0.299622 0.412292 -0.221863 0.831299 1445372958 -0.299622 0.412292 -0.221863 0.831299 1445372958 -0.299622 0.412292 -0.221863 0.831299 1445372958 -0.299622 0.412292 -0.221863 0.831299 1445372958 -0.299622 0.412292 -0.221863 0.831299 1445372958 -0.299622 0.412292 -0.221863 0.831299 1445372958 -0.377319 0.451660 -0.179932 0.788147 1445372958 -0.377319 0.451660 -0.179932 0.788147 1445372958 -0.377319 0.451660 -0.179932 0.788147 1445372958 -0.377319 0.451660 -0.179932 0.788147 1445372958 -0.377319 0.451660 -0.179932 0.788147 1445372958 -0.377319 0.451660 -0.179932 0.788147 1445372958 -0.453430 0.482239 -0.126282 0.738831 1445372958 -0.453430 0.482239 -0.126282 0.738831 1445372958 -0.453430 0.482239 -0.126282 0.738831 1445372958 -0.453430 0.482239 -0.126282 0.738831 1445372958 -0.453430 0.482239 -0.126282 0.738831 1445372958 -0.453430 0.482239 -0.126282 0.738831 1445372958 -0.453430 0.482239 -0.126282 0.738831 1445372958 -0.519592 0.507874 -0.069031 0.683594 1445372958 -0.519592 0.507874 -0.069031 0.683594 1445372958 -0.519592 0.507874 -0.069031 0.683594 1445372958 -0.519592 0.507874 -0.069031 0.683594 1445372958 -0.519592 0.507874 -0.069031 0.683594 1445372958 -0.519592 0.507874 -0.069031 0.683594 1445372958 -0.579224 0.523804 -0.011719 0.624451 1445372958 -0.579224 0.523804 -0.011719 0.624451 1445372958 -0.579224 0.523804 -0.011719 0.624451 1445372958 -0.579224 0.523804 -0.011719 0.624451 1445372958 -0.579224 0.523804 -0.011719 0.624451 1445372958 -0.579224 0.523804 -0.011719 0.624451 1445372958 -0.629700 0.536865 0.049866 0.559143 1445372958 -0.629700 0.536865 0.049866 0.559143 1445372958 -0.629700 0.536865 0.049866 0.559143 1445372958 -0.629700 0.536865 0.049866 0.559143 1445372958 -0.629700 0.536865 0.049866 0.559143 1445372958 -0.629700 0.536865 0.049866 0.559143 1445372958 -0.661438 0.552551 0.109741 0.495117 1445372958 -0.661438 0.552551 0.109741 0.495117 1445372958 -0.661438 0.552551 0.109741 0.495117 1445372958 -0.661438 0.552551 0.109741 0.495117 1445372958 -0.661438 0.552551 0.109741 0.495117 1445372958 -0.661438 0.552551 0.109741 0.495117 1445372958 -0.675964 0.561951 0.156372 0.450317 1445372958 -0.675964 0.561951 0.156372 0.450317 1445372958 -0.675964 0.561951 0.156372 0.450317 1445372958 -0.675964 0.561951 0.156372 0.450317 1445372958 -0.675964 0.561951 0.156372 0.450317 1445372958 -0.675964 0.561951 0.156372 0.450317 1445372958 -0.675964 0.561951 0.156372 0.450317 1445372958 -0.672424 0.570313 0.175476 0.437927 1445372958 -0.672424 0.570313 0.175476 0.437927 1445372958 -0.672424 0.570313 0.175476 0.437927 1445372958 -0.672424 0.570313 0.175476 0.437927 1445372958 -0.672424 0.570313 0.175476 0.437927 1445372958 -0.672424 0.570313 0.175476 0.437927 1445372958 -0.658569 0.574219 0.166382 0.456970 1445372958 -0.658569 0.574219 0.166382 0.456970 1445372958 -0.658569 0.574219 0.166382 0.456970 1445372958 -0.658569 0.574219 0.166382 0.456970 1445372958 -0.658569 0.574219 0.166382 0.456970 1445372958 -0.658569 0.574219 0.166382 0.456970 1445372958 -0.632690 0.574707 0.135986 0.500916 1445372958 -0.632690 0.574707 0.135986 0.500916 1445372958 -0.632690 0.574707 0.135986 0.500916 1445372958 -0.632690 0.574707 0.135986 0.500916 1445372958 -0.632690 0.574707 0.135986 0.500916 1445372958 -0.632690 0.574707 0.135986 0.500916 1445372958 -0.632690 0.574707 0.135986 0.500916 1445372958 -0.593628 0.570313 0.089294 0.560608 1445372958 -0.593628 0.570313 0.089294 0.560608 1445372958 -0.593628 0.570313 0.089294 0.560608 1445372958 -0.593628 0.570313 0.089294 0.560608 1445372958 -0.593628 0.570313 0.089294 0.560608 1445372958 -0.593628 0.570313 0.089294 0.560608 1445372958 -0.545349 0.553223 0.035950 0.628662 1445372958 -0.545349 0.553223 0.035950 0.628662 1445372958 -0.545349 0.553223 0.035950 0.628662 1445372958 -0.545349 0.553223 0.035950 0.628662 1445372958 -0.545349 0.553223 0.035950 0.628662 1445372958 -0.545349 0.553223 0.035950 0.628662 1445372958 -0.481079 0.530701 -0.025635 0.697266 1445372958 -0.481079 0.530701 -0.025635 0.697266 1445372958 -0.481079 0.530701 -0.025635 0.697266 1445372958 -0.481079 0.530701 -0.025635 0.697266 1445372958 -0.481079 0.530701 -0.025635 0.697266 1445372958 -0.481079 0.530701 -0.025635 0.697266 1445372958 -0.481079 0.530701 -0.025635 0.697266 1445372958 -0.411377 0.497070 -0.079224 0.759827 1445372958 -0.411377 0.497070 -0.079224 0.759827 1445372958 -0.411377 0.497070 -0.079224 0.759827 1445372958 -0.411377 0.497070 -0.079224 0.759827 1445372958 -0.411377 0.497070 -0.079224 0.759827 1445372958 -0.411377 0.497070 -0.079224 0.759827 1445372958 -0.336182 0.460205 -0.126709 0.811829 1445372958 -0.336182 0.460205 -0.126709 0.811829 1445372958 -0.336182 0.460205 -0.126709 0.811829 1445372958 -0.336182 0.460205 -0.126709 0.811829 1445372958 -0.336182 0.460205 -0.126709 0.811829 1445372958 -0.336182 0.460205 -0.126709 0.811829 1445372958 -0.260193 0.421997 -0.165222 0.852600 1445372958 -0.260193 0.421997 -0.165222 0.852600 1445372959 -0.260193 0.421997 -0.165222 0.852600 1445372959 -0.260193 0.421997 -0.165222 0.852600 1445372959 -0.260193 0.421997 -0.165222 0.852600 1445372959 -0.260193 0.421997 -0.165222 0.852600 1445372959 -0.186523 0.385010 -0.196289 0.882263 1445372959 -0.186523 0.385010 -0.196289 0.882263 1445372959 -0.186523 0.385010 -0.196289 0.882263 1445372959 -0.186523 0.385010 -0.196289 0.882263 1445372959 -0.186523 0.385010 -0.196289 0.882263 1445372959 -0.186523 0.385010 -0.196289 0.882263 1445372959 -0.115417 0.347473 -0.228882 0.901917 1445372959 -0.115417 0.347473 -0.228882 0.901917 1445372959 -0.115417 0.347473 -0.228882 0.901917 1445372959 -0.115417 0.347473 -0.228882 0.901917 1445372959 -0.115417 0.347473 -0.228882 0.901917 1445372959 -0.115417 0.347473 -0.228882 0.901917 1445372959 -0.115417 0.347473 -0.228882 0.901917 1445372959 -0.054382 0.305603 -0.258911 0.914612 1445372959 -0.054382 0.305603 -0.258911 0.914612 1445372959 -0.054382 0.305603 -0.258911 0.914612 1445372959 -0.054382 0.305603 -0.258911 0.914612 1445372959 -0.054382 0.305603 -0.258911 0.914612 1445372959 -0.054382 0.305603 -0.258911 0.914612 1445372959 -0.019592 0.268616 -0.269348 0.924561 1445372959 -0.019592 0.268616 -0.269348 0.924561 1445372959 -0.019592 0.268616 -0.269348 0.924561 1445372959 -0.019592 0.268616 -0.269348 0.924561 1445372959 -0.019592 0.268616 -0.269348 0.924561 1445372959 -0.019592 0.268616 -0.269348 0.924561 1445372959 -0.019592 0.268616 -0.269348 0.924561 1445372959 -0.021484 0.246521 -0.262268 0.932678 1445372959 -0.021484 0.246521 -0.262268 0.932678 1445372959 -0.021484 0.246521 -0.262268 0.932678 1445372959 -0.021484 0.246521 -0.262268 0.932678 1445372959 -0.021484 0.246521 -0.262268 0.932678 1445372959 -0.021484 0.246521 -0.262268 0.932678 1445372959 -0.057251 0.247375 -0.252136 0.933777 1445372959 -0.057251 0.247375 -0.252136 0.933777 1445372959 -0.057251 0.247375 -0.252136 0.933777 1445372959 -0.057251 0.247375 -0.252136 0.933777 1445372959 -0.057251 0.247375 -0.252136 0.933777 1445372959 -0.057251 0.247375 -0.252136 0.933777 1445372959 -0.057251 0.247375 -0.252136 0.933777 1445372959 -0.116272 0.266663 -0.242859 0.925415 1445372959 -0.116272 0.266663 -0.242859 0.925415 1445372959 -0.116272 0.266663 -0.242859 0.925415 1445372959 -0.116272 0.266663 -0.242859 0.925415 1445372959 -0.116272 0.266663 -0.242859 0.925415 1445372959 -0.116272 0.266663 -0.242859 0.925415 1445372959 -0.116272 0.266663 -0.242859 0.925415 1445372959 -0.194641 0.297852 -0.220215 0.908203 1445372959 -0.194641 0.297852 -0.220215 0.908203 1445372959 -0.194641 0.297852 -0.220215 0.908203 1445372959 -0.194641 0.297852 -0.220215 0.908203 1445372959 -0.194641 0.297852 -0.220215 0.908203 1445372959 -0.194641 0.297852 -0.220215 0.908203 1445372959 -0.283752 0.339783 -0.184998 0.877380 1445372959 -0.283752 0.339783 -0.184998 0.877380 1445372959 -0.283752 0.339783 -0.184998 0.877380 1445372959 -0.283752 0.339783 -0.184998 0.877380 1445372959 -0.283752 0.339783 -0.184998 0.877380 1445372959 -0.283752 0.339783 -0.184998 0.877380 1445372959 -0.375122 0.386719 -0.138611 0.830994 1445372959 -0.375122 0.386719 -0.138611 0.830994 1445372959 -0.375122 0.386719 -0.138611 0.830994 1445372959 -0.375122 0.386719 -0.138611 0.830994 1445372959 -0.375122 0.386719 -0.138611 0.830994 1445372959 -0.375122 0.386719 -0.138611 0.830994 1445372959 
-0.302490 0.418640 -0.105286 0.849792 1445372961 -0.302490 0.418640 -0.105286 0.849792 1445372961 -0.302490 0.418640 -0.105286 0.849792 1445372961 -0.302490 0.418640 -0.105286 0.849792 1445372961 -0.243958 0.396667 -0.131836 0.875061 1445372961 -0.243958 0.396667 -0.131836 0.875061 1445372961 -0.243958 0.396667 -0.131836 0.875061 1445372961 -0.243958 0.396667 -0.131836 0.875061 1445372961 -0.243958 0.396667 -0.131836 0.875061 1445372961 -0.243958 0.396667 -0.131836 0.875061 1445372961 -0.179077 0.365295 -0.155334 0.900146 1445372961 -0.179077 0.365295 -0.155334 0.900146 1445372961 -0.179077 0.365295 -0.155334 0.900146 1445372961 -0.179077 0.365295 -0.155334 0.900146 1445372961 -0.179077 0.365295 -0.155334 0.900146 1445372961 -0.179077 0.365295 -0.155334 0.900146 1445372961 -0.179077 0.365295 -0.155334 0.900146 1445372961 -0.105347 0.326477 -0.188110 0.920288 1445372961 -0.105347 0.326477 -0.188110 0.920288 1445372961 -0.105347 0.326477 -0.188110 0.920288 1445372961 -0.105347 0.326477 -0.188110 0.920288 1445372961 -0.105347 0.326477 -0.188110 0.920288 1445372961 -0.105347 0.326477 -0.188110 0.920288 1445372961 -0.032532 0.288025 -0.216492 0.932251 1445372961 -0.032532 0.288025 -0.216492 0.932251 1445372961 -0.032532 0.288025 -0.216492 0.932251 1445372961 -0.032532 0.288025 -0.216492 0.932251 1445372961 -0.032532 0.288025 -0.216492 0.932251 1445372961 -0.032532 0.288025 -0.216492 0.932251 1445372961 0.023865 0.245728 -0.246582 0.937134 1445372961 0.023865 0.245728 -0.246582 0.937134 1445372961 0.023865 0.245728 -0.246582 0.937134 1445372961 0.023865 0.245728 -0.246582 0.937134 1445372961 0.023865 0.245728 -0.246582 0.937134 1445372961 0.023865 0.245728 -0.246582 0.937134 1445372961 0.051147 0.208679 -0.267700 0.939209 1445372961 0.051147 0.208679 -0.267700 0.939209 1445372961 0.051147 0.208679 -0.267700 0.939209 1445372961 0.051147 0.208679 -0.267700 0.939209 1445372961 0.051147 0.208679 -0.267700 0.939209 1445372961 0.051147 0.208679 -0.267700 0.939209 1445372961 0.051147 0.208679 -0.267700 0.939209 1445372961 0.050781 0.193970 -0.277771 0.939453 1445372961 0.050781 0.193970 -0.277771 0.939453 1445372961 0.050781 0.193970 -0.277771 0.939453 1445372961 0.050781 0.193970 -0.277771 0.939453 1445372961 0.050781 0.193970 -0.277771 0.939453 1445372961 0.050781 0.193970 -0.277771 0.939453 1445372961 0.016541 0.206360 -0.279663 0.937500 1445372961 0.016541 0.206360 -0.279663 0.937500 1445372961 0.016541 0.206360 -0.279663 0.937500 1445372961 0.016541 0.206360 -0.279663 0.937500 1445372961 0.016541 0.206360 -0.279663 0.937500 1445372961 0.016541 0.206360 -0.279663 0.937500 1445372962 0.016541 0.206360 -0.279663 0.937500 1445372962 -0.049133 0.239624 -0.268738 0.931580 1445372962 -0.049133 0.239624 -0.268738 0.931580 1445372962 -0.049133 0.239624 -0.268738 0.931580 1445372962 -0.049133 0.239624 -0.268738 0.931580 1445372962 -0.049133 0.239624 -0.268738 0.931580 1445372962 -0.049133 0.239624 -0.268738 0.931580 1445372962 -0.132141 0.280640 -0.248962 0.917480 1445372962 -0.132141 0.280640 -0.248962 0.917480 1445372962 -0.132141 0.280640 -0.248962 0.917480 1445372962 -0.132141 0.280640 -0.248962 0.917480 1445372962 -0.132141 0.280640 -0.248962 0.917480 1445372962 -0.132141 0.280640 -0.248962 0.917480 1445372962 -0.228394 0.322632 -0.215088 0.893005 1445372962 -0.228394 0.322632 -0.215088 0.893005 1445372962 -0.228394 0.322632 -0.215088 0.893005 1445372962 -0.228394 0.322632 -0.215088 0.893005 1445372962 -0.228394 0.322632 -0.215088 0.893005 1445372962 -0.228394 0.322632 -0.215088 0.893005 1445372962 -0.331604 0.363770 -0.171875 0.853333 1445372962 -0.331604 0.363770 -0.171875 0.853333 1445372962 -0.331604 0.363770 -0.171875 0.853333 1445372962 -0.331604 0.363770 -0.171875 0.853333 1445372962 -0.331604 0.363770 -0.171875 0.853333 1445372962 -0.331604 0.363770 -0.171875 0.853333 1445372962 -0.331604 0.363770 -0.171875 0.853333 1445372962 -0.434692 0.402588 -0.114685 0.797363 1445372962 -0.434692 0.402588 -0.114685 0.797363 1445372962 -0.434692 0.402588 -0.114685 0.797363 1445372962 -0.434692 0.402588 -0.114685 0.797363 1445372962 -0.434692 0.402588 -0.114685 0.797363 1445372962 -0.434692 0.402588 -0.114685 0.797363 1445372962 -0.518372 0.438965 -0.054016 0.731873 1445372962 -0.518372 0.438965 -0.054016 0.731873 1445372962 -0.518372 0.438965 -0.054016 0.731873 1445372962 -0.518372 0.438965 -0.054016 0.731873 1445372962 -0.518372 0.438965 -0.054016 0.731873 1445372962 -0.518372 0.438965 -0.054016 0.731873 1445372962 -0.518372 0.438965 -0.054016 0.731873 1445372962 -0.583679 0.466614 0.004700 0.664490 1445372962 -0.583679 0.466614 0.004700 0.664490 1445372962 -0.583679 0.466614 0.004700 0.664490 1445372962 -0.583679 0.466614 0.004700 0.664490 1445372962 -0.583679 0.466614 0.004700 0.664490 1445372962 -0.583679 0.466614 0.004700 0.664490 1445372962 -0.641846 0.482971 0.064331 0.592163 1445372962 -0.641846 0.482971 0.064331 0.592163 1445372962 -0.641846 0.482971 0.064331 0.592163 1445372962 -0.641846 0.482971 0.064331 0.592163 1445372962 -0.641846 0.482971 0.064331 0.592163 1445372962 -0.689331 0.488281 0.129211 0.519287 1445372962 -0.689331 0.488281 0.129211 0.519287 1445372962 -0.689331 0.488281 0.129211 0.519287 1445372962 -0.689331 0.488281 0.129211 0.519287 1445372962 -0.689331 0.488281 0.129211 0.519287 1445372962 -0.689331 0.488281 0.129211 0.519287 1445372962 -0.689331 0.488281 0.129211 0.519287 1445372962 -0.715759 0.494263 0.187683 0.456238 1445372962 -0.715759 0.494263 0.187683 0.456238 1445372962 -0.715759 0.494263 0.187683 0.456238 1445372962 -0.715759 0.494263 0.187683 0.456238 1445372962 -0.715759 0.494263 0.187683 0.456238 1445372962 -0.715759 0.494263 0.187683 0.456238 1445372962 -0.722351 0.502686 0.228271 0.416443 1445372962 -0.722351 0.502686 0.228271 0.416443 1445372962 -0.722351 0.502686 0.228271 0.416443 1445372962 -0.722351 0.502686 0.228271 0.416443 1445372962 -0.722351 0.502686 0.228271 0.416443 1445372962 -0.718201 0.508850 0.240051 0.409424 1445372962 -0.718201 0.508850 0.240051 0.409424 1445372962 -0.718201 0.508850 0.240051 0.409424 1445372962 -0.718201 0.508850 0.240051 0.409424 1445372962 -0.718201 0.508850 0.240051 0.409424 1445372962 -0.718201 0.508850 0.240051 0.409424 1445372962 -0.705933 0.511475 0.230774 0.432129 1445372962 -0.705933 0.511475 0.230774 0.432129 1445372962 -0.705933 0.511475 0.230774 0.432129 1445372962 -0.705933 0.511475 0.230774 0.432129 1445372962 -0.705933 0.511475 0.230774 0.432129 1445372962 -0.682861 0.514526 0.203186 0.477112 1445372962 -0.682861 0.514526 0.203186 0.477112 1445372962 -0.682861 0.514526 0.203186 0.477112 1445372962 -0.682861 0.514526 0.203186 0.477112 1445372962 -0.682861 0.514526 0.203186 0.477112 1445372962 -0.650452 0.514832 0.161621 0.534546 1445372962 -0.650452 0.514832 0.161621 0.534546 1445372962 -0.650452 0.514832 0.161621 0.534546 1445372962 -0.650452 0.514832 0.161621 0.534546 1445372962 -0.650452 0.514832 0.161621 0.534546 1445372962 -0.650452 0.514832 0.161621 0.534546 1445372962 -0.607056 0.510193 0.105103 0.600098 1445372962 -0.607056 0.510193 0.105103 0.600098 1445372962 -0.607056 0.510193 0.105103 0.600098 1445372962 -0.607056 0.510193 0.105103 0.600098 1445372962 -0.607056 0.510193 0.105103 0.600098 1445372962 -0.607056 0.510193 0.105103 0.600098 1445372962 -0.607056 0.510193 0.105103 0.600098 1445372962 -0.550232 0.502869 0.031311 0.665833 1445372962 -0.550232 0.502869 0.031311 0.665833 1445372962 -0.550232 0.502869 0.031311 0.665833 1445372962 -0.550232 0.502869 0.031311 0.665833 1445372962 -0.550232 0.502869 0.031311 0.665833 1445372962 -0.550232 0.502869 0.031311 0.665833 1445372962 -0.493042 0.477234 -0.032593 0.726685 1445372962 -0.493042 0.477234 -0.032593 0.726685 1445372962 -0.493042 0.477234 -0.032593 0.726685 1445372962 -0.493042 0.477234 -0.032593 0.726685 1445372962 -0.493042 0.477234 -0.032593 0.726685 1445372963 -0.421692 0.454041 -0.091125 0.779541 1445372963 -0.421692 0.454041 -0.091125 0.779541 1445372963 -0.421692 0.454041 -0.091125 0.779541 1445372963 -0.421692 0.454041 -0.091125 0.779541 1445372963 -0.421692 0.454041 -0.091125 0.779541 1445372963 -0.421692 0.454041 -0.091125 0.779541 1445372963 -0.421692 0.454041 -0.091125 0.779541 1445372963 -0.337769 0.429810 -0.147339 0.824280 1445372963 -0.337769 0.429810 -0.147339 0.824280 1445372963 -0.337769 0.429810 -0.147339 0.824280 1445372963 -0.337769 0.429810 -0.147339 0.824280 1445372963 -0.337769 0.429810 -0.147339 0.824280 1445372963 -0.337769 0.429810 -0.147339 0.824280 1445372963 -0.236450 0.406860 -0.217163 0.855164 1445372963 -0.236450 0.406860 -0.217163 0.855164 1445372963 -0.236450 0.406860 -0.217163 0.855164 1445372963 -0.236450 0.406860 -0.217163 0.855164 1445372963 -0.236450 0.406860 -0.217163 0.855164 1445372963 -0.157471 0.371826 -0.278992 0.871216 1445372963 -0.157471 0.371826 -0.278992 0.871216 1445372963 -0.157471 0.371826 -0.278992 0.871216 1445372963 -0.157471 0.371826 -0.278992 0.871216 1445372963 -0.157471 0.371826 -0.278992 0.871216 1445372963 -0.157471 0.371826 -0.278992 0.871216 1445372963 -0.107117 0.330322 -0.300476 0.888306 1445372963 -0.107117 0.330322 -0.300476 0.888306 1445372963 -0.107117 0.330322 -0.300476 0.888306 1445372963 -0.107117 0.330322 -0.300476 0.888306 1445372963 -0.107117 0.330322 -0.300476 0.888306 1445372963 -0.107117 0.330322 -0.300476 0.888306 1445372963 -0.078064 0.297363 -0.301880 0.902405 1445372963 -0.078064 0.297363 -0.301880 0.902405 1445372963 -0.078064 0.297363 -0.301880 0.902405 1445372963 -0.078064 0.297363 -0.301880 0.902405 1445372963 -0.078064 0.297363 -0.301880 0.902405 1445372963 -0.078064 0.297363 -0.301880 0.902405 1445372963 -0.078064 0.297363 -0.301880 0.902405 1445372963 -0.080383 0.278198 -0.296265 0.910095 1445372963 -0.080383 0.278198 -0.296265 0.910095 1445372963 -0.080383 0.278198 -0.296265 0.910095 1445372963 -0.080383 0.278198 -0.296265 0.910095 1445372963 -0.080383 0.278198 -0.296265 0.910095 1445372963 -0.080383 0.278198 -0.296265 0.910095 1445372963 -0.111816 0.281006 -0.286194 0.909180 1445372963 -0.111816 0.281006 -0.286194 0.909180 1445372963 -0.111816 0.281006 -0.286194 0.909180 1445372963 -0.111816 0.281006 -0.286194 0.909180 1445372963 -0.111816 0.281006 -0.286194 0.909180 1445372963 -0.111816 0.281006 -0.286194 0.909180 1445372963 -0.111816 0.281006 -0.286194 0.909180 1445372963 -0.163879 0.301819 -0.279358 0.896606 1445372963 -0.163879 0.301819 -0.279358 0.896606 1445372963 -0.163879 0.301819 -0.279358 0.896606 1445372963 -0.163879 0.301819 -0.279358 0.896606 1445372963 -0.163879 0.301819 -0.279358 0.896606 1445372963 -0.163879 0.301819 -0.279358 0.896606 1445372963 -0.231567 0.334839 -0.261963 0.875000 1445372963 -0.231567 0.334839 -0.261963 0.875000 1445372963 -0.231567 0.334839 -0.261963 0.875000 1445372963 -0.231567 0.334839 -0.261963 0.875000 1445372963 -0.231567 0.334839 -0.261963 0.875000 1445372963 -0.231567 0.334839 -0.261963 0.875000 1445372963 -0.309814 0.375916 -0.226563 0.843384 1445372963 -0.309814 0.375916 -0.226563 0.843384 1445372963 -0.309814 0.375916 -0.226563 0.843384 1445372963 -0.309814 0.375916 -0.226563 0.843384 1445372963 -0.309814 0.375916 -0.226563 0.843384 1445372963 -0.309814 0.375916 -0.226563 0.843384 1445372963 -0.390198 0.417419 -0.177368 0.801208 1445372963 -0.390198 0.417419 -0.177368 0.801208 1445372963 -0.390198 0.417419 -0.177368 0.801208 1445372963 -0.390198 0.417419 -0.177368 0.801208 1445372963 -0.390198 0.417419 -0.177368 0.801208 1445372963 -0.390198 0.417419 -0.177368 0.801208 1445372963 -0.461792 0.458313 -0.122253 0.749451 1445372963 -0.461792 0.458313 -0.122253 0.749451 1445372963 -0.461792 0.458313 -0.122253 0.749451 1445372963 -0.461792 0.458313 -0.122253 0.749451 1445372963 -0.461792 0.458313 -0.122253 0.749451 1445372963 -0.461792 0.458313 -0.122253 0.749451 1445372963 -0.520447 0.494263 -0.068298 0.692871 1445372963 -0.520447 0.494263 -0.068298 0.692871 1445372963 -0.520447 0.494263 -0.068298 0.692871 1445372963 -0.520447 0.494263 -0.068298 0.692871 1445372963 -0.520447 0.494263 -0.068298 0.692871 1445372963 -0.520447 0.494263 -0.068298 0.692871 1445372963 -0.569763 0.522705 -0.011719 0.634033 1445372963 -0.569763 0.522705 -0.011719 0.634033 1445372963 -0.569763 0.522705 -0.011719 0.634033 1445372963 -0.569763 0.522705 -0.011719 0.634033 1445372963 -0.569763 0.522705 -0.011719 0.634033 1445372963 -0.569763 0.522705 -0.011719 0.634033 1445372963 -0.609375 0.545044 0.042908 0.574219 1445372963 -0.609375 0.545044 0.042908 0.574219 1445372963 -0.609375 0.545044 0.042908 0.574219 1445372963 -0.609375 0.545044 0.042908 0.574219 1445372963 -0.609375 0.545044 0.042908 0.574219 1445372963 -0.609375 0.545044 0.042908 0.574219 1445372963 -0.640930 0.555176 0.091797 0.522095 1445372963 -0.640930 0.555176 0.091797 0.522095 1445372963 -0.640930 0.555176 0.091797 0.522095 1445372963 -0.640930 0.555176 0.091797 0.522095 1445372963 -0.640930 0.555176 0.091797 0.522095 1445372963 -0.640930 0.555176 0.091797 0.522095 1445372963 -0.647949 0.571350 0.121887 0.488647 1445372963 -0.647949 0.571350 0.121887 0.488647 1445372963 -0.647949 0.571350 0.121887 0.488647 1445372963 -0.647949 0.571350 0.121887 0.488647 1445372963 -0.647949 0.571350 0.121887 0.488647 1445372963 -0.634094 0.588318 0.127380 0.485352 1445372964 -0.634094 0.588318 0.127380 0.485352 1445372964 -0.634094 0.588318 0.127380 0.485352 1445372964 -0.634094 0.588318 0.127380 0.485352 1445372964 -0.634094 0.588318 0.127380 0.485352 1445372964 -0.634094 0.588318 0.127380 0.485352 1445372964 -0.634094 0.588318 0.127380 0.485352 1445372964 -0.627258 0.581726 0.117371 0.504333 1445372964 -0.627258 0.581726 0.117371 0.504333 1445372964 -0.627258 0.581726 0.117371 0.504333 1445372964 -0.627258 0.581726 0.117371 0.504333 1445372964 -0.627258 0.581726 0.117371 0.504333 1445372964 -0.627258 0.581726 0.117371 0.504333 1445372964 -0.601135 0.571594 0.078735 0.552917 1445372964 -0.601135 0.571594 0.078735 0.552917 1445372964 -0.601135 0.571594 0.078735 0.552917 1445372964 -0.601135 0.571594 0.078735 0.552917 1445372964 -0.601135 0.571594 0.078735 0.552917 1445372964 -0.601135 0.571594 0.078735 0.552917 1445372964 -0.555237 0.562866 0.021973 0.611877 1445372964 -0.555237 0.562866 0.021973 0.611877 1445372964 -0.555237 0.562866 0.021973 0.611877 1445372964 -0.555237 0.562866 0.021973 0.611877 1445372964 -0.555237 0.562866 0.021973 0.611877 1445372964 -0.555237 0.562866 0.021973 0.611877 1445372964 -0.501282 0.542419 -0.038391 0.673035 1445372964 -0.501282 0.542419 -0.038391 0.673035 1445372964 -0.501282 0.542419 -0.038391 0.673035 1445372964 -0.501282 0.542419 -0.038391 0.673035 1445372964 -0.501282 0.542419 -0.038391 0.673035 1445372964 -0.501282 0.542419 -0.038391 0.673035 1445372964 -0.435120 0.516174 -0.099731 0.730957 1445372964 -0.435120 0.516174 -0.099731 0.730957 1445372964 -0.435120 0.516174 -0.099731 0.730957 1445372964 -0.435120 0.516174 -0.099731 0.730957 1445372964 -0.435120 0.516174 -0.099731 0.730957 1445372964 -0.435120 0.516174 -0.099731 0.730957 1445372964 -0.360352 0.485901 -0.160706 0.779846 1445372964 -0.360352 0.485901 -0.160706 0.779846 1445372964 -0.360352 0.485901 -0.160706 0.779846 1445372964 -0.360352 0.485901 -0.160706 0.779846 1445372964 -0.360352 0.485901 -0.160706 0.779846 1445372964 -0.360352 0.485901 -0.160706 0.779846 1445372964 -0.360352 0.485901 -0.160706 0.779846 1445372964 -0.281189 0.449768 -0.214417 0.820129 1445372964 -0.281189 0.449768 -0.214417 0.820129 1445372964 -0.281189 0.449768 -0.214417 0.820129 1445372964 -0.281189 0.449768 -0.214417 0.820129 1445372964 -0.281189 0.449768 -0.214417 0.820129 1445372964 -0.199646 0.407104 -0.262573 0.851685 1445372964 -0.199646 0.407104 -0.262573 0.851685 1445372964 -0.199646 0.407104 -0.262573 0.851685 1445372964 -0.199646 0.407104 -0.262573 0.851685 1445372964 -0.199646 0.407104 -0.262573 0.851685 1445372964 -0.199646 0.407104 -0.262573 0.851685 1445372964 -0.128174 0.357605 -0.307373 0.872437 1445372964 -0.128174 0.357605 -0.307373 0.872437 1445372964 -0.128174 0.357605 -0.307373 0.872437 1445372964 -0.128174 0.357605 -0.307373 0.872437 1445372964 -0.128174 0.357605 -0.307373 0.872437 1445372964 -0.128174 0.357605 -0.307373 0.872437 1445372964 -0.075806 0.309387 -0.331299 0.888123 1445372964 -0.075806 0.309387 -0.331299 0.888123 1445372964 -0.075806 0.309387 -0.331299 0.888123 1445372964 -0.075806 0.309387 -0.331299 0.888123 1445372964 -0.075806 0.309387 -0.331299 0.888123 1445372964 -0.075806 0.309387 -0.331299 0.888123 1445372964 -0.047180 0.275513 -0.346130 0.895569 1445372964 -0.047180 0.275513 -0.346130 0.895569 1445372964 -0.047180 0.275513 -0.346130 0.895569 1445372964 -0.047180 0.275513 -0.346130 0.895569 1445372964 -0.047180 0.275513 -0.346130 0.895569 1445372964 -0.047180 0.275513 -0.346130 0.895569 1445372964 -0.056641 0.268250 -0.341064 0.899170 1445372964 -0.056641 0.268250 -0.341064 0.899170 1445372964 -0.056641 0.268250 -0.341064 0.899170 1445372964 -0.056641 0.268250 -0.341064 0.899170 1445372964 -0.056641 0.268250 -0.341064 0.899170 1445372964 -0.056641 0.268250 -0.341064 0.899170 1445372964 -0.091431 0.281921 -0.341492 0.891907 1445372964 -0.091431 0.281921 -0.341492 0.891907 1445372964 -0.091431 0.281921 -0.341492 0.891907 1445372964 -0.091431 0.281921 -0.341492 0.891907 1445372964 -0.091431 0.281921 -0.341492 0.891907 1445372964 -0.091431 0.281921 -0.341492 0.891907 1445372964 -0.147705 0.309448 -0.328369 0.880066 1445372964 -0.147705 0.309448 -0.328369 0.880066 1445372964 -0.147705 0.309448 -0.328369 0.880066 1445372964 -0.147705 0.309448 -0.328369 0.880066 1445372964 -0.147705 0.309448 -0.328369 0.880066 1445372964 -0.147705 0.309448 -0.328369 0.880066 1445372964 -0.219116 0.347717 -0.303406 0.859619 1445372964 -0.219116 0.347717 -0.303406 0.859619 1445372964 -0.219116 0.347717 -0.303406 0.859619 1445372964 -0.219116 0.347717 -0.303406 0.859619 1445372964 -0.219116 0.347717 -0.303406 0.859619 1445372964 -0.219116 0.347717 -0.303406 0.859619 1445372964 -0.219116 0.347717 -0.303406 0.859619 1445372964 -0.301392 0.393738 -0.263062 0.827576 1445372964 -0.301392 0.393738 -0.263062 0.827576 1445372964 -0.301392 0.393738 -0.263062 0.827576 1445372964 -0.301392 0.393738 -0.263062 0.827576 1445372964 -0.301392 0.393738 -0.263062 0.827576 1445372964 -0.301392 0.393738 -0.263062 0.827576 1445372964 -0.385803 0.441833 -0.208374 0.782593 1445372964 -0.385803 0.441833 -0.208374 0.782593 1445372964 -0.385803 0.441833 -0.208374 0.782593 1445372964 -0.385803 0.441833 -0.208374 0.782593 1445372964 -0.385803 0.441833 -0.208374 0.782593 1445372964 -0.385803 0.441833 -0.208374 0.782593 1445372964 -0.463928 0.485718 -0.144714 0.726563 1445372964 -0.463928 0.485718 -0.144714 0.726563 1445372965 -0.463928 0.485718 -0.144714 0.726563 1445372965 -0.463928 0.485718 -0.144714 0.726563 1445372965 -0.463928 0.485718 -0.144714 0.726563 1445372965 -0.463928 0.485718 -0.144714 0.726563 1445372965 -0.463928 0.485718 -0.144714 0.726563 1445372965 -0.530334 0.522339 -0.079712 0.662964 1445372965 -0.530334 0.522339 -0.079712 0.662964 1445372965 -0.530334 0.522339 -0.079712 0.662964 1445372965 -0.530334 0.522339 -0.079712 0.662964 1445372965 -0.530334 0.522339 -0.079712 0.662964 1445372965 -0.530334 0.522339 -0.079712 0.662964 1445372965 -0.590698 0.547791 -0.011658 0.592285 1445372965 -0.590698 0.547791 -0.011658 0.592285 1445372965 -0.590698 0.547791 -0.011658 0.592285 1445372965 -0.590698 0.547791 -0.011658 0.592285 1445372965 -0.590698 0.547791 -0.011658 0.592285 1445372965 -0.590698 0.547791 -0.011658 0.592285 1445372965 -0.590698 0.547791 -0.011658 0.592285 1445372965 -0.640076 0.566650 0.056152 0.515747 1445372965 -0.640076 0.566650 0.056152 0.515747 1445372965 -0.640076 0.566650 0.056152 0.515747 1445372965 -0.640076 0.566650 0.056152 0.515747 1445372965 -0.640076 0.566650 0.056152 0.515747 1445372965 -0.676636 0.572266 0.121216 0.447144 1445372965 -0.676636 0.572266 0.121216 0.447144 1445372965 -0.676636 0.572266 0.121216 0.447144 1445372965 -0.676636 0.572266 0.121216 0.447144 1445372965 -0.676636 0.572266 0.121216 0.447144 1445372965 -0.676636 0.572266 0.121216 0.447144 1445372965 -0.678772 0.591797 0.164246 0.402527 1445372965 -0.678772 0.591797 0.164246 0.402527 1445372965 -0.678772 0.591797 0.164246 0.402527 1445372965 -0.678772 0.591797 0.164246 0.402527 1445372965 -0.678772 0.591797 0.164246 0.402527 1445372965 -0.678772 0.591797 0.164246 0.402527 1445372965 -0.675232 0.598694 0.187988 0.387573 1445372965 -0.675232 0.598694 0.187988 0.387573 1445372965 -0.675232 0.598694 0.187988 0.387573 1445372965 -0.675232 0.598694 0.187988 0.387573 1445372965 -0.675232 0.598694 0.187988 0.387573 1445372965 -0.675232 0.598694 0.187988 0.387573 1445372965 -0.675232 0.598694 0.187988 0.387573 1445372965 -0.670654 0.594788 0.185486 0.402405 1445372965 -0.670654 0.594788 0.185486 0.402405 1445372965 -0.670654 0.594788 0.185486 0.402405 1445372965 -0.670654 0.594788 0.185486 0.402405 1445372965 -0.670654 0.594788 0.185486 0.402405 1445372965 -0.643494 0.599182 0.152893 0.451111 1445372965 -0.643494 0.599182 0.152893 0.451111 1445372965 -0.643494 0.599182 0.152893 0.451111 1445372965 -0.643494 0.599182 0.152893 0.451111 1445372965 -0.643494 0.599182 0.152893 0.451111 1445372965 -0.643494 0.599182 0.152893 0.451111 1445372965 -0.608398 0.593628 0.104004 0.516357 1445372965 -0.608398 0.593628 0.104004 0.516357 1445372965 -0.608398 0.593628 0.104004 0.516357 1445372965 -0.608398 0.593628 0.104004 0.516357 1445372965 -0.608398 0.593628 0.104004 0.516357 1445372965 -0.608398 0.593628 0.104004 0.516357 1445372965 -0.556580 0.583435 0.039978 0.590088 1445372965 -0.556580 0.583435 0.039978 0.590088 1445372965 -0.556580 0.583435 0.039978 0.590088 1445372965 -0.556580 0.583435 0.039978 0.590088 1445372965 -0.556580 0.583435 0.039978 0.590088 1445372965 -0.556580 0.583435 0.039978 0.590088 1445372965 -0.495728 0.558411 -0.025452 0.664673 1445372965 -0.495728 0.558411 -0.025452 0.664673 1445372965 -0.495728 0.558411 -0.025452 0.664673 1445372965 -0.495728 0.558411 -0.025452 0.664673 1445372965 -0.495728 0.558411 -0.025452 0.664673 1445372965 -0.495728 0.558411 -0.025452 0.664673 1445372965 -0.423340 0.523376 -0.091736 0.733765 1445372965 -0.423340 0.523376 -0.091736 0.733765 1445372965 -0.423340 0.523376 -0.091736 0.733765 1445372965 -0.423340 0.523376 -0.091736 0.733765 1445372965 -0.423340 0.523376 -0.091736 0.733765 1445372965 -0.423340 0.523376 -0.091736 0.733765 1445372965 -0.423340 0.523376 -0.091736 0.733765 1445372965 -0.350342 0.481201 -0.145325 0.790283 1445372965 -0.350342 0.481201 -0.145325 0.790283 1445372965 -0.350342 0.481201 -0.145325 0.790283 1445372965 -0.350342 0.481201 -0.145325 0.790283 1445372965 -0.350342 0.481201 -0.145325 0.790283 1445372965 -0.350342 0.481201 -0.145325 0.790283 1445372965 -0.271545 0.442139 -0.186707 0.834229 1445372965 -0.271545 0.442139 -0.186707 0.834229 1445372965 -0.271545 0.442139 -0.186707 0.834229 1445372965 -0.271545 0.442139 -0.186707 0.834229 1445372965 -0.271545 0.442139 -0.186707 0.834229 1445372965 -0.271545 0.442139 -0.186707 0.834229 1445372965 -0.271545 0.442139 -0.186707 0.834229 1445372965 -0.185852 0.403870 -0.241516 0.862549 1445372965 -0.185852 0.403870 -0.241516 0.862549 1445372965 -0.185852 0.403870 -0.241516 0.862549 1445372965 -0.185852 0.403870 -0.241516 0.862549 1445372965 -0.185852 0.403870 -0.241516 0.862549 1445372965 -0.103577 0.356323 -0.295715 0.880249 1445372965 -0.103577 0.356323 -0.295715 0.880249 1445372965 -0.103577 0.356323 -0.295715 0.880249 1445372965 -0.103577 0.356323 -0.295715 0.880249 1445372965 -0.103577 0.356323 -0.295715 0.880249 1445372965 -0.103577 0.356323 -0.295715 0.880249 1445372965 -0.103577 0.356323 -0.295715 0.880249 1445372965 -0.050720 0.313843 -0.325378 0.890503 1445372965 -0.050720 0.313843 -0.325378 0.890503 1445372965 -0.050720 0.313843 -0.325378 0.890503 1445372965 -0.050720 0.313843 -0.325378 0.890503 1445372965 -0.050720 0.313843 -0.325378 0.890503 1445372965 -0.050720 0.313843 -0.325378 0.890503 1445372965 -0.037842 0.291870 -0.323730 0.899170 1445372965 -0.037842 0.291870 -0.323730 0.899170 1445372965 -0.037842 0.291870 -0.323730 0.899170 1445372966 -0.037842 0.291870 -0.323730 0.899170 1445372966 -0.037842 0.291870 -0.323730 0.899170 1445372966 -0.037842 0.291870 -0.323730 0.899170 1445372966 -0.051819 0.294067 -0.321411 0.898621 1445372966 -0.051819 0.294067 -0.321411 0.898621 1445372966 -0.051819 0.294067 -0.321411 0.898621 1445372966 -0.051819 0.294067 -0.321411 0.898621 1445372966 -0.051819 0.294067 -0.321411 0.898621 1445372966 -0.051819 0.294067 -0.321411 0.898621 1445372966 -0.096375 0.305969 -0.310669 0.894714 1445372966 -0.096375 0.305969 -0.310669 0.894714 1445372966 -0.096375 0.305969 -0.310669 0.894714 1445372966 -0.096375 0.305969 -0.310669 0.894714 1445372966 -0.096375 0.305969 -0.310669 0.894714 1445372966 -0.096375 0.305969 -0.310669 0.894714 1445372966 -0.169861 0.334045 -0.280884 0.883545 1445372966 -0.169861 0.334045 -0.280884 0.883545 1445372966 -0.169861 0.334045 -0.280884 0.883545 1445372966 -0.169861 0.334045 -0.280884 0.883545 1445372966 -0.169861 0.334045 -0.280884 0.883545 1445372966 -0.169861 0.334045 -0.280884 0.883545 1445372966 -0.169861 0.334045 -0.280884 0.883545 1445372966 -0.259949 0.374023 -0.239319 0.857483 1445372966 -0.259949 0.374023 -0.239319 0.857483 1445372966 -0.259949 0.374023 -0.239319 0.857483 1445372966 -0.259949 0.374023 -0.239319 0.857483 1445372966 -0.259949 0.374023 -0.239319 0.857483 1445372966 -0.352722 0.419312 -0.189575 0.814697 1445372966 -0.352722 0.419312 -0.189575 0.814697 1445372966 -0.352722 0.419312 -0.189575 0.814697 1445372966 -0.352722 0.419312 -0.189575 0.814697 1445372966 -0.352722 0.419312 -0.189575 0.814697 1445372966 -0.352722 0.419312 -0.189575 0.814697 1445372966 -0.436462 0.463440 -0.139099 0.758484 1445372966 -0.436462 0.463440 -0.139099 0.758484 1445372966 -0.436462 0.463440 -0.139099 0.758484 1445372966 -0.436462 0.463440 -0.139099 0.758484 1445372966 -0.436462 0.463440 -0.139099 0.758484 1445372966 -0.436462 0.463440 -0.139099 0.758484 1445372966 -0.508789 0.497009 -0.082947 0.697998 1445372966 -0.508789 0.497009 -0.082947 0.697998 1445372966 -0.508789 0.497009 -0.082947 0.697998 1445372966 -0.508789 0.497009 -0.082947 0.697998 1445372966 -0.508789 0.497009 -0.082947 0.697998 1445372966 -0.508789 0.497009 -0.082947 0.697998 1445372966 -0.508789 0.497009 -0.082947 0.697998 1445372966 -0.575867 0.517029 -0.024475 0.632813 1445372966 -0.575867 0.517029 -0.024475 0.632813 1445372966 -0.575867 0.517029 -0.024475 0.632813 1445372966 -0.575867 0.517029 -0.024475 0.632813 1445372966 -0.575867 0.517029 -0.024475 0.632813 1445372966 -0.575867 0.517029 -0.024475 0.632813 1445372966 -0.634827 0.537170 0.039307 0.553955 1445372966 
-0.459778 0.450378 -0.066772 0.762390 1445372968 -0.459778 0.450378 -0.066772 0.762390 1445372968 -0.459778 0.450378 -0.066772 0.762390 1445372968 -0.459778 0.450378 -0.066772 0.762390 1445372968 -0.459778 0.450378 -0.066772 0.762390 1445372968 -0.459778 0.450378 -0.066772 0.762390 1445372968 -0.429138 0.437012 -0.077820 0.786621 1445372968 -0.429138 0.437012 -0.077820 0.786621 1445372968 -0.429138 0.437012 -0.077820 0.786621 1445372968 -0.429138 0.437012 -0.077820 0.786621 1445372968 -0.429138 0.437012 -0.077820 0.786621 1445372968 -0.429138 0.437012 -0.077820 0.786621 1445372968 -0.393311 0.421692 -0.091919 0.811768 1445372968 -0.393311 0.421692 -0.091919 0.811768 1445372968 -0.393311 0.421692 -0.091919 0.811768 1445372968 -0.393311 0.421692 -0.091919 0.811768 1445372968 -0.393311 0.421692 -0.091919 0.811768 1445372968 -0.393311 0.421692 -0.091919 0.811768 1445372968 -0.393311 0.421692 -0.091919 0.811768 1445372968 -0.347656 0.407104 -0.116150 0.836609 1445372968 -0.347656 0.407104 -0.116150 0.836609 1445372968 -0.347656 0.407104 -0.116150 0.836609 1445372968 -0.347656 0.407104 -0.116150 0.836609 1445372968 -0.347656 0.407104 -0.116150 0.836609 1445372968 -0.294678 0.390991 -0.142639 0.860168 1445372968 -0.294678 0.390991 -0.142639 0.860168 1445372968 -0.294678 0.390991 -0.142639 0.860168 1445372968 -0.294678 0.390991 -0.142639 0.860168 1445372968 -0.232117 0.371094 -0.174744 0.881958 1445372968 -0.232117 0.371094 -0.174744 0.881958 1445372968 -0.232117 0.371094 -0.174744 0.881958 1445372968 -0.232117 0.371094 -0.174744 0.881958 1445372968 -0.232117 0.371094 -0.174744 0.881958 1445372968 -0.232117 0.371094 -0.174744 0.881958 1445372968 -0.169434 0.344604 -0.204529 0.900391 1445372968 -0.169434 0.344604 -0.204529 0.900391 1445372968 -0.169434 0.344604 -0.204529 0.900391 1445372968 -0.169434 0.344604 -0.204529 0.900391 1445372968 -0.169434 0.344604 -0.204529 0.900391 1445372968 -0.169434 0.344604 -0.204529 0.900391 1445372968 -0.169434 0.344604 -0.204529 0.900391 1445372968 -0.112366 0.314819 -0.231201 0.913635 1445372968 -0.112366 0.314819 -0.231201 0.913635 1445372968 -0.112366 0.314819 -0.231201 0.913635 1445372968 -0.112366 0.314819 -0.231201 0.913635 1445372968 -0.112366 0.314819 -0.231201 0.913635 1445372968 -0.112366 0.314819 -0.231201 0.913635 1445372968 -0.061768 0.284546 -0.258118 0.921143 1445372968 -0.061768 0.284546 -0.258118 0.921143 1445372968 -0.061768 0.284546 -0.258118 0.921143 1445372968 -0.061768 0.284546 -0.258118 0.921143 1445372968 -0.061768 0.284546 -0.258118 0.921143 1445372968 -0.061768 0.284546 -0.258118 0.921143 1445372969 -0.024170 0.252686 -0.279907 0.925842 1445372969 -0.024170 0.252686 -0.279907 0.925842 1445372969 -0.024170 0.252686 -0.279907 0.925842 1445372969 -0.024170 0.252686 -0.279907 0.925842 1445372969 -0.024170 0.252686 -0.279907 0.925842 1445372969 -0.024170 0.252686 -0.279907 0.925842 1445372969 -0.011902 0.226074 -0.286072 0.931030 1445372969 -0.011902 0.226074 -0.286072 0.931030 1445372969 -0.011902 0.226074 -0.286072 0.931030 1445372969 -0.011902 0.226074 -0.286072 0.931030 1445372969 -0.011902 0.226074 -0.286072 0.931030 1445372969 -0.011902 0.226074 -0.286072 0.931030 1445372969 -0.011902 0.226074 -0.286072 0.931030 1445372969 -0.033569 0.220947 -0.278015 0.934204 1445372969 -0.033569 0.220947 -0.278015 0.934204 1445372969 -0.033569 0.220947 -0.278015 0.934204 1445372969 -0.033569 0.220947 -0.278015 0.934204 1445372969 -0.033569 0.220947 -0.278015 0.934204 1445372969 -0.033569 0.220947 -0.278015 0.934204 1445372969 -0.033569 0.220947 -0.278015 0.934204 1445372969 -0.083008 0.239746 -0.270630 0.928650 1445372969 -0.083008 0.239746 -0.270630 0.928650 1445372969 -0.083008 0.239746 -0.270630 0.928650 1445372969 -0.083008 0.239746 -0.270630 0.928650 1445372969 -0.083008 0.239746 -0.270630 0.928650 1445372969 -0.150818 0.271179 -0.258179 0.914856 1445372969 -0.150818 0.271179 -0.258179 0.914856 1445372969 -0.150818 0.271179 -0.258179 0.914856 1445372969 -0.150818 0.271179 -0.258179 0.914856 1445372969 -0.150818 0.271179 -0.258179 0.914856 1445372969 -0.150818 0.271179 -0.258179 0.914856 1445372969 -0.232178 0.311096 -0.232422 0.891785 1445372969 -0.232178 0.311096 -0.232422 0.891785 1445372969 -0.232178 0.311096 -0.232422 0.891785 1445372969 -0.232178 0.311096 -0.232422 0.891785 1445372969 -0.232178 0.311096 -0.232422 0.891785 1445372969 -0.317566 0.357788 -0.197693 0.855591 1445372969 -0.317566 0.357788 -0.197693 0.855591 1445372969 -0.317566 0.357788 -0.197693 0.855591 1445372969 -0.317566 0.357788 -0.197693 0.855591 1445372969 -0.317566 0.357788 -0.197693 0.855591 1445372969 -0.317566 0.357788 -0.197693 0.855591 1445372969 -0.398560 0.405334 -0.156067 0.807739 1445372969 -0.398560 0.405334 -0.156067 0.807739 1445372969 -0.398560 0.405334 -0.156067 0.807739 1445372969 -0.398560 0.405334 -0.156067 0.807739 1445372969 -0.398560 0.405334 -0.156067 0.807739 1445372969 -0.398560 0.405334 -0.156067 0.807739 1445372969 -0.398560 0.405334 -0.156067 0.807739 1445372969 -0.470703 0.446350 -0.107849 0.753357 1445372969 -0.470703 0.446350 -0.107849 0.753357 1445372969 -0.470703 0.446350 -0.107849 0.753357 1445372969 -0.470703 0.446350 -0.107849 0.753357 1445372969 -0.470703 0.446350 -0.107849 0.753357 1445372969 -0.470703 0.446350 -0.107849 0.753357 1445372969 -0.538025 0.476135 -0.051941 0.693604 1445372969 -0.538025 0.476135 -0.051941 0.693604 1445372969 -0.538025 0.476135 -0.051941 0.693604 1445372969 -0.538025 0.476135 -0.051941 0.693604 1445372969 -0.538025 0.476135 -0.051941 0.693604 1445372969 -0.538025 0.476135 -0.051941 0.693604 1445372969 -0.538025 0.476135 -0.051941 0.693604 1445372969 -0.599426 0.496826 0.007935 0.627502 1445372969 -0.599426 0.496826 0.007935 0.627502 1445372969 -0.599426 0.496826 0.007935 0.627502 1445372969 -0.599426 0.496826 0.007935 0.627502 1445372969 -0.599426 0.496826 0.007935 0.627502 1445372969 -0.599426 0.496826 0.007935 0.627502 1445372969 -0.651428 0.509583 0.068359 0.557922 1445372969 -0.651428 0.509583 0.068359 0.557922 1445372969 -0.651428 0.509583 0.068359 0.557922 1445372969 -0.651428 0.509583 0.068359 0.557922 1445372969 -0.651428 0.509583 0.068359 0.557922 1445372969 -0.651428 0.509583 0.068359 0.557922 1445372969 -0.687683 0.518921 0.126160 0.491760 1445372969 -0.687683 0.518921 0.126160 0.491760 1445372969 -0.687683 0.518921 0.126160 0.491760 1445372969 -0.687683 0.518921 0.126160 0.491760 1445372969 -0.687683 0.518921 0.126160 0.491760 1445372969 -0.705017 0.526184 0.170654 0.443787 1445372969 -0.705017 0.526184 0.170654 0.443787 1445372969 -0.705017 0.526184 0.170654 0.443787 1445372969 -0.705017 0.526184 0.170654 0.443787 1445372969 -0.705017 0.526184 0.170654 0.443787 1445372969 -0.705017 0.526184 0.170654 0.443787 1445372969 -0.706299 0.531189 0.189392 0.427917 1445372969 -0.706299 0.531189 0.189392 0.427917 1445372969 -0.706299 0.531189 0.189392 0.427917 1445372969 -0.706299 0.531189 0.189392 0.427917 1445372969 -0.706299 0.531189 0.189392 0.427917 1445372969 -0.706299 0.531189 0.189392 0.427917 1445372969 -0.693665 0.535400 0.181763 0.446167 1445372969 -0.693665 0.535400 0.181763 0.446167 1445372969 -0.693665 0.535400 0.181763 0.446167 1445372969 -0.693665 0.535400 0.181763 0.446167 1445372969 -0.693665 0.535400 0.181763 0.446167 1445372969 -0.693665 0.535400 0.181763 0.446167 1445372969 -0.667908 0.539612 0.152527 0.489319 1445372969 -0.667908 0.539612 0.152527 0.489319 1445372969 -0.667908 0.539612 0.152527 0.489319 1445372969 -0.667908 0.539612 0.152527 0.489319 1445372969 -0.667908 0.539612 0.152527 0.489319 1445372969 -0.667908 0.539612 0.152527 0.489319 1445372969 -0.629639 0.538757 0.106689 0.549438 1445372969 -0.629639 0.538757 0.106689 0.549438 1445372969 -0.629639 0.538757 0.106689 0.549438 1445372969 -0.629639 0.538757 0.106689 0.549438 1445372969 -0.629639 0.538757 0.106689 0.549438 1445372969 -0.629639 0.538757 0.106689 0.549438 1445372970 -0.576599 0.531616 0.045166 0.618774 1445372970 -0.576599 0.531616 0.045166 0.618774 1445372970 -0.576599 0.531616 0.045166 0.618774 1445372970 -0.576599 0.531616 0.045166 0.618774 1445372970 -0.576599 0.531616 0.045166 0.618774 1445372970 -0.576599 0.531616 0.045166 0.618774 1445372970 -0.512085 0.513184 -0.022522 0.688354 1445372970 -0.512085 0.513184 -0.022522 0.688354 1445372970 -0.512085 0.513184 -0.022522 0.688354 1445372970 -0.512085 0.513184 -0.022522 0.688354 1445372970 -0.512085 0.513184 -0.022522 0.688354 1445372970 -0.512085 0.513184 -0.022522 0.688354 1445372970 -0.439514 0.485352 -0.088989 0.750549 1445372970 -0.439514 0.485352 -0.088989 0.750549 1445372970 -0.439514 0.485352 -0.088989 0.750549 1445372970 -0.439514 0.485352 -0.088989 0.750549 1445372970 -0.439514 0.485352 -0.088989 0.750549 1445372970 -0.439514 0.485352 -0.088989 0.750549 1445372970 -0.368164 0.447205 -0.143616 0.802368 1445372970 -0.368164 0.447205 -0.143616 0.802368 1445372970 -0.368164 0.447205 -0.143616 0.802368 1445372970 -0.368164 0.447205 -0.143616 0.802368 1445372970 -0.368164 0.447205 -0.143616 0.802368 1445372970 -0.368164 0.447205 -0.143616 0.802368 1445372970 -0.368164 0.447205 -0.143616 0.802368 1445372970 -0.295471 0.406860 -0.180603 0.845276 1445372970 -0.295471 0.406860 -0.180603 0.845276 1445372970 -0.295471 0.406860 -0.180603 0.845276 1445372970 -0.295471 0.406860 -0.180603 0.845276 1445372970 -0.295471 0.406860 -0.180603 0.845276 1445372970 -0.295471 0.406860 -0.180603 0.845276 1445372970 -0.216736 0.367737 -0.222656 0.876465 1445372970 -0.216736 0.367737 -0.222656 0.876465 1445372970 -0.216736 0.367737 -0.222656 0.876465 1445372970 -0.216736 0.367737 -0.222656 0.876465 1445372970 -0.216736 0.367737 -0.222656 0.876465 1445372970 -0.216736 0.367737 -0.222656 0.876465 1445372970 -0.138977 0.327637 -0.270752 0.894409 1445372970 -0.138977 0.327637 -0.270752 0.894409 1445372970 -0.138977 0.327637 -0.270752 0.894409 1445372970 -0.138977 0.327637 -0.270752 0.894409 1445372970 -0.138977 0.327637 -0.270752 0.894409 1445372970 -0.138977 0.327637 -0.270752 0.894409 1445372970 -0.085266 0.279968 -0.294922 0.909607 1445372970 -0.085266 0.279968 -0.294922 0.909607 1445372970 -0.085266 0.279968 -0.294922 0.909607 1445372970 -0.085266 0.279968 -0.294922 0.909607 1445372970 -0.085266 0.279968 -0.294922 0.909607 1445372970 -0.085266 0.279968 -0.294922 0.909607 1445372970 -0.085266 0.279968 -0.294922 0.909607 1445372970 -0.055420 0.243774 -0.292664 0.922913 1445372970 -0.055420 0.243774 -0.292664 0.922913 1445372970 -0.055420 0.243774 -0.292664 0.922913 1445372970 -0.055420 0.243774 -0.292664 0.922913 1445372970 -0.055420 0.243774 -0.292664 0.922913 1445372970 -0.055420 0.243774 -0.292664 0.922913 1445372970 -0.051331 0.229248 -0.291809 0.927124 1445372970 -0.051331 0.229248 -0.291809 0.927124 1445372970 -0.051331 0.229248 -0.291809 0.927124 1445372970 -0.051331 0.229248 -0.291809 0.927124 1445372970 -0.051331 0.229248 -0.291809 0.927124 1445372970 -0.051331 0.229248 -0.291809 0.927124 1445372970 -0.073547 0.233032 -0.297119 0.923035 1445372970 -0.073547 0.233032 -0.297119 0.923035 1445372970 -0.073547 0.233032 -0.297119 0.923035 1445372970 -0.073547 0.233032 -0.297119 0.923035 1445372970 -0.073547 0.233032 -0.297119 0.923035 1445372970 -0.073547 0.233032 -0.297119 0.923035 1445372970 -0.073547 0.233032 -0.297119 0.923035 1445372970 -0.123718 0.249146 -0.286438 0.916809 1445372970 -0.123718 0.249146 -0.286438 0.916809 1445372970 -0.123718 0.249146 -0.286438 0.916809 1445372970 -0.123718 0.249146 -0.286438 0.916809 1445372970 -0.123718 0.249146 -0.286438 0.916809 1445372970 -0.195068 0.280762 -0.258972 0.903320 1445372970 -0.195068 0.280762 -0.258972 0.903320 1445372970 -0.195068 0.280762 -0.258972 0.903320 1445372970 -0.195068 0.280762 -0.258972 0.903320 1445372970 -0.195068 0.280762 -0.258972 0.903320 1445372970 -0.195068 0.280762 -0.258972 0.903320 1445372970 -0.195068 0.280762 -0.258972 0.903320 1445372970 -0.277466 0.328125 -0.223511 0.874817 1445372970 -0.277466 0.328125 -0.223511 0.874817 1445372970 -0.277466 0.328125 -0.223511 0.874817 1445372970 -0.277466 0.328125 -0.223511 0.874817 1445372970 -0.277466 0.328125 -0.223511 0.874817 1445372970 -0.277466 0.328125 -0.223511 0.874817 1445372970 -0.365845 0.381775 -0.170715 0.831360 1445372970 -0.365845 0.381775 -0.170715 0.831360 1445372970 -0.365845 0.381775 -0.170715 0.831360 1445372970 -0.365845 0.381775 -0.170715 0.831360 1445372970 -0.365845 0.381775 -0.170715 0.831360 1445372970 -0.365845 0.381775 -0.170715 0.831360 1445372970 -0.365845 0.381775 -0.170715 0.831360 1445372970 -0.442810 0.429810 -0.112183 0.778809 1445372970 -0.442810 0.429810 -0.112183 0.778809 1445372970 -0.442810 0.429810 -0.112183 0.778809 1445372970 -0.442810 0.429810 -0.112183 0.778809 1445372970 -0.442810 0.429810 -0.112183 0.778809 1445372970 -0.442810 0.429810 -0.112183 0.778809 1445372970 -0.512085 0.459778 -0.052002 0.723633 1445372970 -0.512085 0.459778 -0.052002 0.723633 1445372970 -0.512085 0.459778 -0.052002 0.723633 1445372970 -0.512085 0.459778 -0.052002 0.723633 1445372970 -0.512085 0.459778 -0.052002 0.723633 1445372970 -0.512085 0.459778 -0.052002 0.723633 1445372970 -0.578918 0.473999 0.011658 0.663330 1445372970 -0.578918 0.473999 0.011658 0.663330 1445372970 -0.578918 0.473999 0.011658 0.663330 1445372970 -0.578918 0.473999 0.011658 0.663330 1445372970 -0.578918 0.473999 0.011658 0.663330 1445372970 -0.578918 0.473999 0.011658 0.663330 1445372970 -0.636658 0.485107 0.083679 0.593506 1445372970 -0.636658 0.485107 0.083679 0.593506 1445372970 -0.636658 0.485107 0.083679 0.593506 1445372971 -0.636658 0.485107 0.083679 0.593506 1445372971 -0.636658 0.485107 0.083679 0.593506 1445372971 -0.636658 0.485107 0.083679 0.593506 1445372971 -0.673584 0.497437 0.148010 0.526245 1445372971 -0.673584 0.497437 0.148010 0.526245 1445372971 -0.673584 0.497437 0.148010 0.526245 1445372971 -0.673584 0.497437 0.148010 0.526245 1445372971 -0.673584 0.497437 0.148010 0.526245 1445372971 -0.673584 0.497437 0.148010 0.526245 1445372971 -0.673584 0.497437 0.148010 0.526245 1445372971 -0.690002 0.505249 0.203552 0.476624 1445372971 -0.690002 0.505249 0.203552 0.476624 1445372971 -0.690002 0.505249 0.203552 0.476624 1445372971 -0.690002 0.505249 0.203552 0.476624 1445372971 -0.690002 0.505249 0.203552 0.476624 1445372971 -0.690002 0.505249 0.203552 0.476624 1445372971 -0.688660 0.511414 0.229614 0.459839 1445372971 -0.688660 0.511414 0.229614 0.459839 1445372971 -0.688660 0.511414 0.229614 0.459839 1445372971 -0.688660 0.511414 0.229614 0.459839 1445372971 -0.688660 0.511414 0.229614 0.459839 1445372971 -0.677917 0.515381 0.230469 0.470825 1445372971 -0.677917 0.515381 0.230469 0.470825 1445372971 -0.677917 0.515381 0.230469 0.470825 1445372971 -0.677917 0.515381 0.230469 0.470825 1445372971 -0.677917 0.515381 0.230469 0.470825 1445372971 -0.677917 0.515381 0.230469 0.470825 1445372971 -0.677917 0.515381 0.230469 0.470825 1445372971 -0.655029 0.520020 0.207520 0.507324 1445372971 -0.655029 0.520020 0.207520 0.507324 1445372971 -0.655029 0.520020 0.207520 0.507324 1445372971 -0.655029 0.520020 0.207520 0.507324 1445372971 -0.655029 0.520020 0.207520 0.507324 1445372971 -0.655029 0.520020 0.207520 0.507324 1445372971 -0.617615 0.522461 0.163147 0.564697 1445372971 -0.617615 0.522461 0.163147 0.564697 1445372971 -0.617615 0.522461 0.163147 0.564697 1445372971 -0.617615 0.522461 0.163147 0.564697 1445372971 -0.617615 0.522461 0.163147 0.564697 1445372971 -0.617615 0.522461 0.163147 0.564697 1445372971 -0.565552 0.520325 0.102844 0.631470 1445372971 -0.565552 0.520325 0.102844 0.631470 1445372971 -0.565552 0.520325 0.102844 0.631470 1445372971 -0.565552 0.520325 0.102844 0.631470 1445372971 -0.565552 0.520325 0.102844 0.631470 1445372971 -0.504150 0.508362 0.038330 0.697083 1445372971 -0.504150 0.508362 0.038330 0.697083 1445372971 -0.504150 0.508362 0.038330 0.697083 1445372971 -0.504150 0.508362 0.038330 0.697083 1445372971 -0.504150 0.508362 0.038330 0.697083 1445372971 -0.504150 0.508362 0.038330 0.697083 1445372971 -0.434692 0.489136 -0.022949 0.755798 1445372971 -0.434692 0.489136 -0.022949 0.755798 1445372971 -0.434692 0.489136 -0.022949 0.755798 1445372971 -0.434692 0.489136 -0.022949 0.755798 1445372971 -0.434692 0.489136 -0.022949 0.755798 1445372971 -0.434692 0.489136 -0.022949 0.755798 1445372971 -0.356079 0.468384 -0.084595 0.804138 1445372971 -0.356079 0.468384 -0.084595 0.804138 1445372971 -0.356079 0.468384 -0.084595 0.804138 1445372971 -0.356079 0.468384 -0.084595 0.804138 1445372971 -0.356079 0.468384 -0.084595 0.804138 1445372971 -0.356079 0.468384 -0.084595 0.804138 1445372971 -0.275757 0.443726 -0.138123 0.841370 1445372971 -0.275757 0.443726 -0.138123 0.841370 1445372971 -0.275757 0.443726 -0.138123 0.841370 1445372971 -0.275757 0.443726 -0.138123 0.841370 1445372971 -0.275757 0.443726 -0.138123 0.841370 1445372971 -0.275757 0.443726 -0.138123 0.841370 1445372971 -0.190552 0.412109 -0.198242 0.868591 1445372971 -0.190552 0.412109 -0.198242 0.868591 1445372971 -0.190552 0.412109 -0.198242 0.868591 1445372971 -0.190552 0.412109 -0.198242 0.868591 1445372971 -0.190552 0.412109 -0.198242 0.868591 1445372971 -0.190552 0.412109 -0.198242 0.868591 1445372971 -0.190552 0.412109 -0.198242 0.868591 1445372971 -0.114746 0.360535 -0.255615 0.889648 1445372971 -0.114746 0.360535 -0.255615 0.889648 1445372971 -0.114746 0.360535 -0.255615 0.889648 1445372971 -0.114746 0.360535 -0.255615 0.889648 1445372971 -0.114746 0.360535 -0.255615 0.889648 1445372971 -0.114746 0.360535 -0.255615 0.889648 1445372971 -0.060913 0.304016 -0.278625 0.908936 1445372971 -0.060913 0.304016 -0.278625 0.908936 1445372971 -0.060913 0.304016 -0.278625 0.908936 1445372971 -0.060913 0.304016 -0.278625 0.908936 1445372971 -0.060913 0.304016 -0.278625 0.908936 1445372971 -0.060913 0.304016 -0.278625 0.908936 1445372971 -0.023682 0.263428 -0.290344 0.919617 1445372971 -0.023682 0.263428 -0.290344 0.919617 1445372971 -0.023682 0.263428 -0.290344 0.919617 1445372971 -0.023682 0.263428 -0.290344 0.919617 1445372971 -0.023682 0.263428 -0.290344 0.919617 1445372971 -0.023682 0.263428 -0.290344 0.919617 1445372971 -0.023682 0.263428 -0.290344 0.919617 1445372971 -0.014282 0.242493 -0.300659 0.922241 1445372971 -0.014282 0.242493 -0.300659 0.922241 1445372971 -0.014282 0.242493 -0.300659 0.922241 1445372971 -0.014282 0.242493 -0.300659 0.922241 1445372971 -0.014282 0.242493 -0.300659 0.922241 1445372971 -0.037598 0.242126 -0.302063 0.921204 1445372971 -0.037598 0.242126 -0.302063 0.921204 1445372971 -0.037598 0.242126 -0.302063 0.921204 1445372971 -0.037598 0.242126 -0.302063 0.921204 1445372971 -0.037598 0.242126 -0.302063 0.921204 1445372971 -0.037598 0.242126 -0.302063 0.921204 1445372971 -0.037598 0.242126 -0.302063 0.921204 1445372971 -0.084473 0.255798 -0.301392 0.914612 1445372971 -0.084473 0.255798 -0.301392 0.914612 1445372972 -0.084473 0.255798 -0.301392 0.914612 1445372972 -0.084473 0.255798 -0.301392 0.914612 1445372972 -0.084473 0.255798 -0.301392 0.914612 1445372972 -0.084473 0.255798 -0.301392 0.914612 1445372972 -0.153137 0.281189 -0.283081 0.904053 1445372972 -0.153137 0.281189 -0.283081 0.904053 1445372972 -0.153137 0.281189 -0.283081 0.904053 1445372972 -0.153137 0.281189 -0.283081 0.904053 1445372972 -0.153137 0.281189 -0.283081 0.904053 1445372972 -0.153137 0.281189 -0.283081 0.904053 1445372972 -0.234253 0.321350 -0.254272 0.881531 1445372972 -0.234253 0.321350 -0.254272 0.881531 1445372972 -0.234253 0.321350 -0.254272 0.881531 1445372972 -0.234253 0.321350 -0.254272 0.881531 1445372972 -0.234253 0.321350 -0.254272 0.881531 1445372972 -0.234253 0.321350 -0.254272 0.881531 1445372972 -0.321716 0.373291 -0.213562 0.843506 1445372972 -0.321716 0.373291 -0.213562 0.843506 1445372972 -0.321716 0.373291 -0.213562 0.843506 1445372972 -0.321716 0.373291 -0.213562 0.843506 1445372972 -0.321716 0.373291 -0.213562 0.843506 1445372972 -0.321716 0.373291 -0.213562 0.843506 1445372972 -0.321716 0.373291 -0.213562 0.843506 1445372972 -0.405029 0.430664 -0.165466 0.789368 1445372972 -0.405029 0.430664 -0.165466 0.789368 1445372972 -0.405029 0.430664 -0.165466 0.789368 1445372972 -0.405029 0.430664 -0.165466 0.789368 1445372972 -0.405029 0.430664 -0.165466 0.789368 1445372972 -0.480042 0.480652 -0.105835 0.726135 1445372972 -0.480042 0.480652 -0.105835 0.726135 1445372972 -0.480042 0.480652 -0.105835 0.726135 1445372972 -0.480042 0.480652 -0.105835 0.726135 1445372972 -0.480042 0.480652 -0.105835 0.726135 1445372972 -0.480042 0.480652 -0.105835 0.726135 1445372972 -0.549011 0.509888 -0.039795 0.661072 1445372972 -0.549011 0.509888 -0.039795 0.661072 1445372972 -0.549011 0.509888 -0.039795 0.661072 1445372972 -0.549011 0.509888 -0.039795 0.661072 1445372972 -0.549011 0.509888 -0.039795 0.661072 1445372972 -0.549011 0.509888 -0.039795 0.661072 1445372972 -0.613403 0.522034 0.030090 0.591858 1445372972 -0.613403 0.522034 0.030090 0.591858 1445372972 -0.613403 0.522034 0.030090 0.591858 1445372972 -0.613403 0.522034 0.030090 0.591858 1445372972 -0.613403 0.522034 0.030090 0.591858 1445372972 -0.613403 0.522034 0.030090 0.591858 1445372972 -0.662964 0.532104 0.092651 0.518372 1445372972 -0.662964 0.532104 0.092651 0.518372 1445372972 -0.662964 0.532104 0.092651 0.518372 1445372972 -0.662964 0.532104 0.092651 0.518372 1445372972 -0.662964 0.532104 0.092651 0.518372 1445372972 -0.662964 0.532104 0.092651 0.518372 1445372972 -0.662964 0.532104 0.092651 0.518372 1445372972 -0.697083 0.538147 0.149231 0.449707 1445372972 -0.697083 0.538147 0.149231 0.449707 1445372972 -0.697083 0.538147 0.149231 0.449707 1445372972 -0.697083 0.538147 0.149231 0.449707 1445372972 -0.697083 0.538147 0.149231 0.449707 1445372972 -0.697083 0.538147 0.149231 0.449707 1445372972 -0.709473 0.546814 0.192261 0.400818 1445372972 -0.709473 0.546814 0.192261 0.400818 1445372972 -0.709473 0.546814 0.192261 0.400818 1445372972 -0.709473 0.546814 0.192261 0.400818 1445372972 -0.709473 0.546814 0.192261 0.400818 1445372972 -0.709473 0.546814 0.192261 0.400818 1445372972 -0.704102 0.558289 0.212341 0.383972 1445372972 -0.704102 0.558289 0.212341 0.383972 1445372972 -0.704102 0.558289 0.212341 0.383972 1445372972 -0.704102 0.558289 0.212341 0.383972 1445372972 -0.704102 0.558289 0.212341 0.383972 1445372972 -0.704102 0.558289 0.212341 0.383972 1445372972 -0.704102 0.558289 0.212341 0.383972 1445372972 -0.698608 0.556519 0.211548 0.396790 1445372972 -0.698608 0.556519 0.211548 0.396790 1445372972 -0.698608 0.556519 0.211548 0.396790 1445372972 -0.698608 0.556519 0.211548 0.396790 1445372972 -0.698608 0.556519 0.211548 0.396790 1445372972 -0.698608 0.556519 0.211548 0.396790 1445372972 -0.679688 0.557129 0.191162 0.437073 1445372972 -0.679688 0.557129 0.191162 0.437073 1445372972 -0.679688 0.557129 0.191162 0.437073 1445372972 -0.679688 0.557129 0.191162 0.437073 1445372972 -0.679688 0.557129 0.191162 0.437073 1445372972 -0.645386 0.558655 0.150635 0.498596 1445372972 -0.645386 0.558655 0.150635 0.498596 1445372972 -0.645386 0.558655 0.150635 0.498596 1445372972 -0.645386 0.558655 0.150635 0.498596 1445372972 -0.645386 0.558655 0.150635 0.498596 1445372972 -0.645386 0.558655 0.150635 0.498596 1445372972 -0.604675 0.545959 0.100708 0.571106 1445372972 -0.604675 0.545959 0.100708 0.571106 1445372972 -0.604675 0.545959 0.100708 0.571106 1445372972 -0.604675 0.545959 0.100708 0.571106 1445372972 -0.604675 0.545959 0.100708 0.571106 1445372972 -0.604675 0.545959 0.100708 0.571106 1445372972 -0.543945 0.533691 0.036682 0.646423 1445372972 -0.543945 0.533691 0.036682 0.646423 1445372972 -0.543945 0.533691 0.036682 0.646423 1445372972 -0.543945 0.533691 0.036682 0.646423 1445372972 -0.543945 0.533691 0.036682 0.646423 1445372972 -0.543945 0.533691 0.036682 0.646423 1445372972 -0.543945 0.533691 0.036682 0.646423 1445372972 -0.474731 0.510376 -0.028748 0.716431 1445372972 -0.474731 0.510376 -0.028748 0.716431 1445372972 -0.474731 0.510376 -0.028748 0.716431 1445372972 -0.474731 0.510376 -0.028748 0.716431 1445372972 -0.474731 0.510376 -0.028748 0.716431 1445372972 -0.474731 0.510376 -0.028748 0.716431 1445372972 -0.401489 0.481201 -0.089478 0.774048 1445372972 -0.401489 0.481201 -0.089478 0.774048 1445372972 -0.401489 0.481201 -0.089478 0.774048 1445372972 -0.401489 0.481201 -0.089478 0.774048 1445372973 -0.401489 0.481201 -0.089478 0.774048 1445372973 -0.401489 0.481201 -0.089478 0.774048 1445372973 -0.326416 0.451721 -0.144287 0.817627 1445372973 -0.326416 0.451721 -0.144287 0.817627 1445372973 -0.326416 0.451721 -0.144287 0.817627 1445372973 -0.326416 0.451721 -0.144287 0.817627 1445372973 -0.326416 0.451721 -0.144287 0.817627 1445372973 -0.326416 0.451721 -0.144287 0.817627 1445372973 -0.326416 0.451721 -0.144287 0.817627 1445372973 -0.252136 0.420898 -0.191589 0.850037 1445372973 -0.252136 0.420898 -0.191589 0.850037 1445372973 -0.252136 0.420898 -0.191589 0.850037 1445372973 -0.252136 0.420898 -0.191589 0.850037 1445372973 -0.252136 0.420898 -0.191589 0.850037 1445372973 -0.252136 0.420898 -0.191589 0.850037 1445372973 -0.175415 0.387207 -0.243469 0.871765 1445372973 -0.175415 0.387207 -0.243469 0.871765 1445372973 -0.175415 0.387207 -0.243469 0.871765 1445372973 -0.175415 0.387207 -0.243469 0.871765 1445372973 -0.175415 0.387207 -0.243469 0.871765 1445372973 -0.175415 0.387207 -0.243469 0.871765 1445372973 -0.175415 0.387207 -0.243469 0.871765 1445372973 -0.112000 0.347473 -0.284607 0.886353 1445372973 -0.112000 0.347473 -0.284607 0.886353 1445372973 -0.112000 0.347473 -0.284607 0.886353 1445372973 -0.112000 0.347473 -0.284607 0.886353 1445372973 -0.112000 0.347473 -0.284607 0.886353 1445372973 -0.112000 0.347473 -0.284607 0.886353 1445372973 -0.072876 0.310364 -0.303955 0.897705 1445372973 -0.072876 0.310364 -0.303955 0.897705 1445372973 -0.072876 0.310364 -0.303955 0.897705 1445372973 -0.072876 0.310364 -0.303955 0.897705 1445372973 -0.072876 0.310364 -0.303955 0.897705 1445372973 -0.072876 0.310364 -0.303955 0.897705 1445372973 -0.072876 0.310364 -0.303955 0.897705 1445372973 -0.062195 0.289917 -0.304810 0.905029 1445372973 -0.062195 0.289917 -0.304810 0.905029 1445372973 -0.062195 0.289917 -0.304810 0.905029 1445372973 -0.062195 0.289917 -0.304810 0.905029 1445372973 -0.062195 0.289917 -0.304810 0.905029 1445372973 -0.062195 0.289917 -0.304810 0.905029 1445372973 -0.083252 0.291687 -0.295898 0.905762 1445372973 -0.083252 0.291687 -0.295898 0.905762 1445372973 -0.083252 0.291687 -0.295898 0.905762 1445372973 -0.083252 0.291687 -0.295898 0.905762 1445372973 -0.083252 0.291687 -0.295898 0.905762 1445372973 -0.083252 0.291687 -0.295898 0.905762 1445372973 -0.083252 0.291687 -0.295898 0.905762 1445372973 -0.130310 0.310852 -0.283752 0.897705 1445372973 -0.130310 0.310852 -0.283752 0.897705 1445372973 -0.130310 0.310852 -0.283752 0.897705 1445372973 -0.130310 0.310852 -0.283752 0.897705 1445372973 -0.130310 0.310852 -0.283752 0.897705 1445372973 -0.130310 0.310852 -0.283752 0.897705 1445372973 -0.197632 0.341431 -0.259277 0.881531 1445372973 -0.197632 0.341431 -0.259277 0.881531 1445372973 -0.197632 0.341431 -0.259277 0.881531 1445372973 -0.197632 0.341431 -0.259277 0.881531 1445372973 -0.276794 0.381287 -0.221436 0.853760 1445372973 -0.276794 0.381287 -0.221436 0.853760 1445372973 -0.276794 0.381287 -0.221436 0.853760 1445372973 -0.276794 0.381287 -0.221436 0.853760 1445372973 -0.276794 0.381287 -0.221436 0.853760 1445372973 -0.276794 0.381287 -0.221436 0.853760 1445372973 -0.358521 0.426697 -0.174438 0.811768 1445372973 -0.358521 0.426697 -0.174438 0.811768 1445372973 -0.358521 0.426697 -0.174438 0.811768 1445372973 -0.358521 0.426697 -0.174438 0.811768 1445372973 -0.358521 0.426697 -0.174438 0.811768 1445372973 -0.358521 0.426697 -0.174438 0.811768 1445372973 -0.358521 0.426697 -0.174438 0.811768 1445372973 -0.434570 0.469910 -0.119873 0.758911 1445372973 -0.434570 0.469910 -0.119873 0.758911 1445372973 -0.434570 0.469910 -0.119873 0.758911 1445372973 -0.434570 0.469910 -0.119873 0.758911 1445372973 -0.434570 0.469910 -0.119873 0.758911 1445372973 -0.503235 0.498291 -0.059387 0.703491 1445372973 -0.503235 0.498291 -0.059387 0.703491 1445372973 -0.503235 0.498291 -0.059387 0.703491 1445372973 
-0.388428 0.436340 -0.105286 0.804688 1445372975 -0.388428 0.436340 -0.105286 0.804688 1445372975 -0.367920 0.432861 -0.118652 0.814331 1445372975 -0.367920 0.432861 -0.118652 0.814331 1445372975 -0.367920 0.432861 -0.118652 0.814331 1445372975 -0.367920 0.432861 -0.118652 0.814331 1445372975 -0.367920 0.432861 -0.118652 0.814331 1445372975 -0.367920 0.432861 -0.118652 0.814331 1445372975 -0.333191 0.423279 -0.141418 0.830505 1445372975 -0.333191 0.423279 -0.141418 0.830505 1445372975 -0.333191 0.423279 -0.141418 0.830505 1445372975 -0.333191 0.423279 -0.141418 0.830505 1445372975 -0.333191 0.423279 -0.141418 0.830505 1445372975 -0.333191 0.423279 -0.141418 0.830505 1445372975 -0.285950 0.406433 -0.168213 0.851257 1445372975 -0.285950 0.406433 -0.168213 0.851257 1445372975 -0.285950 0.406433 -0.168213 0.851257 1445372975 -0.285950 0.406433 -0.168213 0.851257 1445372975 -0.285950 0.406433 -0.168213 0.851257 1445372975 -0.285950 0.406433 -0.168213 0.851257 1445372975 -0.228333 0.384033 -0.195190 0.873047 1445372975 -0.228333 0.384033 -0.195190 0.873047 1445372975 -0.228333 0.384033 -0.195190 0.873047 1445372975 -0.228333 0.384033 -0.195190 0.873047 1445372975 -0.228333 0.384033 -0.195190 0.873047 1445372975 -0.228333 0.384033 -0.195190 0.873047 1445372975 -0.228333 0.384033 -0.195190 0.873047 1445372975 -0.164795 0.357361 -0.218628 0.892883 1445372975 -0.164795 0.357361 -0.218628 0.892883 1445372975 -0.164795 0.357361 -0.218628 0.892883 1445372975 -0.164795 0.357361 -0.218628 0.892883 1445372975 -0.164795 0.357361 -0.218628 0.892883 1445372975 -0.164795 0.357361 -0.218628 0.892883 1445372975 -0.105713 0.328735 -0.240479 0.907104 1445372975 -0.105713 0.328735 -0.240479 0.907104 1445372975 -0.105713 0.328735 -0.240479 0.907104 1445372975 -0.105713 0.328735 -0.240479 0.907104 1445372975 -0.105713 0.328735 -0.240479 0.907104 1445372975 -0.105713 0.328735 -0.240479 0.907104 1445372975 -0.057861 0.301636 -0.259338 0.915649 1445372975 -0.057861 0.301636 -0.259338 0.915649 1445372975 -0.057861 0.301636 -0.259338 0.915649 1445372975 -0.057861 0.301636 -0.259338 0.915649 1445372975 -0.057861 0.301636 -0.259338 0.915649 1445372975 -0.057861 0.301636 -0.259338 0.915649 1445372975 -0.057861 0.301636 -0.259338 0.915649 1445372975 -0.024841 0.280762 -0.273376 0.919678 1445372975 -0.024841 0.280762 -0.273376 0.919678 1445372975 -0.024841 0.280762 -0.273376 0.919678 1445372975 -0.024841 0.280762 -0.273376 0.919678 1445372975 -0.024841 0.280762 -0.273376 0.919678 1445372975 -0.024841 0.280762 -0.273376 0.919678 1445372975 -0.012512 0.268860 -0.282593 0.920654 1445372975 -0.012512 0.268860 -0.282593 0.920654 1445372975 -0.012512 0.268860 -0.282593 0.920654 1445372975 -0.012512 0.268860 -0.282593 0.920654 1445372975 -0.012512 0.268860 -0.282593 0.920654 1445372975 -0.012512 0.268860 -0.282593 0.920654 1445372975 -0.026062 0.264832 -0.283813 0.921204 1445372976 -0.026062 0.264832 -0.283813 0.921204 1445372976 -0.026062 0.264832 -0.283813 0.921204 1445372976 -0.026062 0.264832 -0.283813 0.921204 1445372976 -0.026062 0.264832 -0.283813 0.921204 1445372976 -0.026062 0.264832 -0.283813 0.921204 1445372976 -0.065918 0.272156 -0.273804 0.920105 1445372976 -0.065918 0.272156 -0.273804 0.920105 1445372976 -0.065918 0.272156 -0.273804 0.920105 1445372976 -0.065918 0.272156 -0.273804 0.920105 1445372976 -0.065918 0.272156 -0.273804 0.920105 1445372976 -0.065918 0.272156 -0.273804 0.920105 1445372976 -0.128601 0.292297 -0.257019 0.912109 1445372976 -0.128601 0.292297 -0.257019 0.912109 1445372976 -0.128601 0.292297 -0.257019 0.912109 1445372976 -0.128601 0.292297 -0.257019 0.912109 1445372976 -0.128601 0.292297 -0.257019 0.912109 1445372976 -0.128601 0.292297 -0.257019 0.912109 1445372976 -0.209900 0.321899 -0.231201 0.893799 1445372976 -0.209900 0.321899 -0.231201 0.893799 1445372976 -0.209900 0.321899 -0.231201 0.893799 1445372976 -0.209900 0.321899 -0.231201 0.893799 1445372976 -0.209900 0.321899 -0.231201 0.893799 1445372976 -0.209900 0.321899 -0.231201 0.893799 1445372976 -0.302734 0.359070 -0.193726 0.861328 1445372976 -0.302734 0.359070 -0.193726 0.861328 1445372976 -0.302734 0.359070 -0.193726 0.861328 1445372976 -0.302734 0.359070 -0.193726 0.861328 1445372976 -0.302734 0.359070 -0.193726 0.861328 1445372976 -0.302734 0.359070 -0.193726 0.861328 1445372976 -0.302734 0.359070 -0.193726 0.861328 1445372976 -0.395813 0.399475 -0.149597 0.813232 1445372976 -0.395813 0.399475 -0.149597 0.813232 1445372976 -0.395813 0.399475 -0.149597 0.813232 1445372976 -0.395813 0.399475 -0.149597 0.813232 1445372976 -0.395813 0.399475 -0.149597 0.813232 1445372976 -0.395813 0.399475 -0.149597 0.813232 1445372976 -0.483704 0.434021 -0.093811 0.754211 1445372976 -0.483704 0.434021 -0.093811 0.754211 1445372976 -0.483704 0.434021 -0.093811 0.754211 1445372976 -0.483704 0.434021 -0.093811 0.754211 1445372976 -0.483704 0.434021 -0.093811 0.754211 1445372976 -0.483704 0.434021 -0.093811 0.754211 1445372976 -0.564209 0.459717 -0.029907 0.685120 1445372976 -0.564209 0.459717 -0.029907 0.685120 1445372976 -0.564209 0.459717 -0.029907 0.685120 1445372976 -0.564209 0.459717 -0.029907 0.685120 1445372976 -0.564209 0.459717 -0.029907 0.685120 1445372976 -0.564209 0.459717 -0.029907 0.685120 1445372976 -0.632385 0.481628 0.038879 0.605469 1445372976 -0.632385 0.481628 0.038879 0.605469 1445372976 -0.632385 0.481628 0.038879 0.605469 1445372976 -0.632385 0.481628 0.038879 0.605469 1445372976 -0.632385 0.481628 0.038879 0.605469 1445372976 -0.632385 0.481628 0.038879 0.605469 1445372976 -0.682251 0.496887 0.100342 0.526855 1445372976 -0.682251 0.496887 0.100342 0.526855 1445372976 -0.682251 0.496887 0.100342 0.526855 1445372976 -0.682251 0.496887 0.100342 0.526855 1445372976 -0.682251 0.496887 0.100342 0.526855 1445372976 -0.682251 0.496887 0.100342 0.526855 1445372976 -0.682251 0.496887 0.100342 0.526855 1445372976 -0.715881 0.505371 0.151306 0.457397 1445372976 -0.715881 0.505371 0.151306 0.457397 1445372976 -0.715881 0.505371 0.151306 0.457397 1445372976 -0.715881 0.505371 0.151306 0.457397 1445372976 -0.715881 0.505371 0.151306 0.457397 1445372976 -0.715881 0.505371 0.151306 0.457397 1445372976 -0.730957 0.514771 0.194275 0.403625 1445372976 -0.730957 0.514771 0.194275 0.403625 1445372976 -0.730957 0.514771 0.194275 0.403625 1445372976 -0.730957 0.514771 0.194275 0.403625 1445372976 -0.730957 0.514771 0.194275 0.403625 1445372976 -0.730957 0.514771 0.194275 0.403625 1445372976 -0.731079 0.521301 0.211548 0.386047 1445372976 -0.731079 0.521301 0.211548 0.386047 1445372976 -0.731079 0.521301 0.211548 0.386047 1445372976 -0.731079 0.521301 0.211548 0.386047 1445372976 -0.731079 0.521301 0.211548 0.386047 1445372976 -0.731079 0.521301 0.211548 0.386047 1445372976 -0.731079 0.521301 0.211548 0.386047 1445372976 -0.721008 0.524719 0.202698 0.404602 1445372976 -0.721008 0.524719 0.202698 0.404602 1445372976 -0.721008 0.524719 0.202698 0.404602 1445372976 -0.721008 0.524719 0.202698 0.404602 1445372976 -0.721008 0.524719 0.202698 0.404602 1445372976 -0.721008 0.524719 0.202698 0.404602 1445372976 -0.695007 0.530273 0.171021 0.454407 1445372976 -0.695007 0.530273 0.171021 0.454407 1445372976 -0.695007 0.530273 0.171021 0.454407 1445372976 -0.695007 0.530273 0.171021 0.454407 1445372976 -0.695007 0.530273 0.171021 0.454407 1445372976 -0.695007 0.530273 0.171021 0.454407 1445372976 -0.656494 0.531860 0.123535 0.520447 1445372976 -0.656494 0.531860 0.123535 0.520447 1445372976 -0.656494 0.531860 0.123535 0.520447 1445372976 -0.656494 0.531860 0.123535 0.520447 1445372976 -0.656494 0.531860 0.123535 0.520447 1445372976 -0.656494 0.531860 0.123535 0.520447 1445372976 -0.656494 0.531860 0.123535 0.520447 1445372976 -0.603149 0.526733 0.064636 0.595398 1445372976 -0.603149 0.526733 0.064636 0.595398 1445372976 -0.603149 0.526733 0.064636 0.595398 1445372976 -0.603149 0.526733 0.064636 0.595398 1445372976 -0.603149 0.526733 0.064636 0.595398 1445372976 -0.603149 0.526733 0.064636 0.595398 1445372976 -0.537781 0.508362 0.002869 0.672546 1445372976 -0.537781 0.508362 0.002869 0.672546 1445372976 -0.537781 0.508362 0.002869 0.672546 1445372976 -0.537781 0.508362 0.002869 0.672546 1445372976 -0.537781 0.508362 0.002869 0.672546 1445372976 -0.537781 0.508362 0.002869 0.672546 1445372976 -0.460144 0.483643 -0.058899 0.742188 1445372976 -0.460144 0.483643 -0.058899 0.742188 1445372977 -0.460144 0.483643 -0.058899 0.742188 1445372977 -0.460144 0.483643 -0.058899 0.742188 1445372977 -0.460144 0.483643 -0.058899 0.742188 1445372977 -0.460144 0.483643 -0.058899 0.742188 1445372977 -0.378418 0.457458 -0.108704 0.797302 1445372977 -0.378418 0.457458 -0.108704 0.797302 1445372977 -0.378418 0.457458 -0.108704 0.797302 1445372977 -0.378418 0.457458 -0.108704 0.797302 1445372977 -0.378418 0.457458 -0.108704 0.797302 1445372977 -0.378418 0.457458 -0.108704 0.797302 1445372977 -0.290527 0.435730 -0.155212 0.837585 1445372977 -0.290527 0.435730 -0.155212 0.837585 1445372977 -0.290527 0.435730 -0.155212 0.837585 1445372977 -0.290527 0.435730 -0.155212 0.837585 1445372977 -0.199524 0.409485 -0.199463 0.867554 1445372977 -0.199524 0.409485 -0.199463 0.867554 1445372977 -0.199524 0.409485 -0.199463 0.867554 1445372977 -0.199524 0.409485 -0.199463 0.867554 1445372977 -0.199524 0.409485 -0.199463 0.867554 1445372977 -0.199524 0.409485 -0.199463 0.867554 1445372977 -0.111877 0.376465 -0.244202 0.886597 1445372977 -0.111877 0.376465 -0.244202 0.886597 1445372977 -0.111877 0.376465 -0.244202 0.886597 1445372977 -0.111877 0.376465 -0.244202 0.886597 1445372977 -0.111877 0.376465 -0.244202 0.886597 1445372977 -0.111877 0.376465 -0.244202 0.886597 1445372977 -0.037354 0.336670 -0.277710 0.898926 1445372977 -0.037354 0.336670 -0.277710 0.898926 1445372977 -0.037354 0.336670 -0.277710 0.898926 1445372977 -0.037354 0.336670 -0.277710 0.898926 1445372977 -0.037354 0.336670 -0.277710 0.898926 1445372977 -0.037354 0.336670 -0.277710 0.898926 1445372977 0.014832 0.300232 -0.296509 0.906433 1445372977 0.014832 0.300232 -0.296509 0.906433 1445372977 0.014832 0.300232 -0.296509 0.906433 1445372977 0.014832 0.300232 -0.296509 0.906433 1445372977 0.014832 0.300232 -0.296509 0.906433 1445372977 0.014832 0.300232 -0.296509 0.906433 1445372977 0.014832 0.300232 -0.296509 0.906433 1445372977 0.032104 0.276794 -0.296570 0.913391 1445372977 0.032104 0.276794 -0.296570 0.913391 1445372977 0.032104 0.276794 -0.296570 0.913391 1445372977 0.032104 0.276794 -0.296570 0.913391 1445372977 0.032104 0.276794 -0.296570 0.913391 1445372977 0.032104 0.276794 -0.296570 0.913391 1445372977 0.014038 0.274048 -0.288635 0.917236 1445372977 0.014038 0.274048 -0.288635 0.917236 1445372977 0.014038 0.274048 -0.288635 0.917236 1445372977 0.014038 0.274048 -0.288635 0.917236 1445372977 0.014038 0.274048 -0.288635 0.917236 1445372977 0.014038 0.274048 -0.288635 0.917236 1445372977 -0.030701 0.284546 -0.283508 0.915222 1445372977 -0.030701 0.284546 -0.283508 0.915222 1445372977 -0.030701 0.284546 -0.283508 0.915222 1445372977 -0.030701 0.284546 -0.283508 0.915222 1445372977 -0.030701 0.284546 -0.283508 0.915222 1445372977 -0.030701 0.284546 -0.283508 0.915222 1445372977 -0.030701 0.284546 -0.283508 0.915222 1445372977 -0.099731 0.304077 -0.265442 0.909424 1445372977 -0.099731 0.304077 -0.265442 0.909424 1445372977 -0.099731 0.304077 -0.265442 0.909424 1445372977 -0.099731 0.304077 -0.265442 0.909424 1445372977 -0.099731 0.304077 -0.265442 0.909424 1445372977 -0.099731 0.304077 -0.265442 0.909424 1445372977 -0.099731 0.304077 -0.265442 0.909424 1445372977 -0.187378 0.331848 -0.234924 0.894165 1445372977 -0.187378 0.331848 -0.234924 0.894165 1445372977 -0.187378 0.331848 -0.234924 0.894165 1445372977 -0.187378 0.331848 -0.234924 0.894165 1445372977 -0.187378 0.331848 -0.234924 0.894165 1445372977 -0.187378 0.331848 -0.234924 0.894165 1445372977 -0.284912 0.365601 -0.196716 0.863953 1445372977 -0.284912 0.365601 -0.196716 0.863953 1445372977 -0.284912 0.365601 -0.196716 0.863953 1445372977 -0.284912 0.365601 -0.196716 0.863953 1445372977 -0.284912 0.365601 -0.196716 0.863953 1445372977 -0.284912 0.365601 -0.196716 0.863953 1445372977 -0.380859 0.401550 -0.151001 0.819031 1445372977 -0.380859 0.401550 -0.151001 0.819031 1445372977 -0.380859 0.401550 -0.151001 0.819031 1445372977 -0.380859 0.401550 -0.151001 0.819031 1445372977 -0.380859 0.401550 -0.151001 0.819031 1445372977 -0.380859 0.401550 -0.151001 0.819031 1445372977 -0.380859 0.401550 -0.151001 0.819031 1445372977 -0.468689 0.433228 -0.101379 0.763123 1445372977 -0.468689 0.433228 -0.101379 0.763123 1445372977 -0.468689 0.433228 -0.101379 0.763123 1445372977 -0.468689 0.433228 -0.101379 0.763123 1445372977 -0.468689 0.433228 -0.101379 0.763123 1445372977 -0.468689 0.433228 -0.101379 0.763123 1445372977 -0.547058 0.456360 -0.047668 0.700134 1445372977 -0.547058 0.456360 -0.047668 0.700134 1445372977 -0.547058 0.456360 -0.047668 0.700134 1445372977 -0.547058 0.456360 -0.047668 0.700134 1445372977 -0.547058 0.456360 -0.047668 0.700134 1445372977 -0.547058 0.456360 -0.047668 0.700134 1445372977 -0.618286 0.470459 0.014954 0.629395 1445372977 -0.618286 0.470459 0.014954 0.629395 1445372977 -0.618286 0.470459 0.014954 0.629395 1445372977 -0.618286 0.470459 0.014954 0.629395 1445372977 -0.618286 0.470459 0.014954 0.629395 1445372977 -0.618286 0.470459 0.014954 0.629395 1445372977 -0.675720 0.482605 0.078979 0.551575 1445372977 -0.675720 0.482605 0.078979 0.551575 1445372977 -0.675720 0.482605 0.078979 0.551575 1445372977 -0.675720 0.482605 0.078979 0.551575 1445372977 -0.675720 0.482605 0.078979 0.551575 1445372977 -0.713745 0.490662 0.138428 0.480225 1445372977 -0.713745 0.490662 0.138428 0.480225 1445372977 -0.713745 0.490662 0.138428 0.480225 1445372978 -0.713745 0.490662 0.138428 0.480225 1445372978 -0.713745 0.490662 0.138428 0.480225 1445372978 -0.720764 0.504272 0.182617 0.439148 1445372978 -0.720764 0.504272 0.182617 0.439148 1445372978 -0.720764 0.504272 0.182617 0.439148 1445372978 -0.720764 0.504272 0.182617 0.439148 1445372978 -0.720764 0.504272 0.182617 0.439148 1445372978 -0.720764 0.504272 0.182617 0.439148 1445372978 -0.720764 0.504272 0.182617 0.439148 1445372978 -0.714417 0.508301 0.193726 0.440125 1445372978 -0.714417 0.508301 0.193726 0.440125 1445372978 -0.714417 0.508301 0.193726 0.440125 1445372978 -0.714417 0.508301 0.193726 0.440125 1445372978 -0.714417 0.508301 0.193726 0.440125 1445372978 -0.714417 0.508301 0.193726 0.440125 1445372978 -0.696289 0.511353 0.180359 0.470276 1445372978 -0.696289 0.511353 0.180359 0.470276 1445372978 -0.696289 0.511353 0.180359 0.470276 1445372978 -0.696289 0.511353 0.180359 0.470276 1445372978 -0.696289 0.511353 0.180359 0.470276 1445372978 -0.696289 0.511353 0.180359 0.470276 1445372978 -0.661926 0.517395 0.150391 0.521057 1445372978 -0.661926 0.517395 0.150391 0.521057 1445372978 -0.661926 0.517395 0.150391 0.521057 1445372978 -0.661926 0.517395 0.150391 0.521057 1445372978 -0.661926 0.517395 0.150391 0.521057 1445372978 -0.661926 0.517395 0.150391 0.521057 1445372978 -0.611328 0.520935 0.099792 0.587280 1445372978 -0.611328 0.520935 0.099792 0.587280 1445372978 -0.611328 0.520935 0.099792 0.587280 1445372978 -0.611328 0.520935 0.099792 0.587280 1445372978 -0.611328 0.520935 0.099792 0.587280 1445372978 -0.611328 0.520935 0.099792 0.587280 1445372978 -0.611328 0.520935 0.099792 0.587280 1445372978 -0.548584 0.512878 0.035828 0.659302 1445372978 -0.548584 0.512878 0.035828 0.659302 1445372978 -0.548584 0.512878 0.035828 0.659302 1445372978 -0.548584 0.512878 0.035828 0.659302 1445372978 -0.548584 0.512878 0.035828 0.659302 1445372978 -0.548584 0.512878 0.035828 0.659302 1445372978 -0.471985 0.493958 -0.034241 0.729370 1445372978 -0.471985 0.493958 -0.034241 0.729370 1445372978 -0.471985 0.493958 -0.034241 0.729370 1445372978 -0.471985 0.493958 -0.034241 0.729370 1445372978 -0.471985 0.493958 -0.034241 0.729370 1445372978 -0.471985 0.493958 -0.034241 0.729370 1445372978 -0.384583 0.465698 -0.106079 0.789856 1445372978 -0.384583 0.465698 -0.106079 0.789856 1445372978 -0.384583 0.465698 -0.106079 0.789856 1445372978 -0.384583 0.465698 -0.106079 0.789856 1445372978 -0.384583 0.465698 -0.106079 0.789856 1445372978 -0.384583 0.465698 -0.106079 0.789856 1445372978 -0.384583 0.465698 -0.106079 0.789856 1445372978 -0.296143 0.430298 -0.169983 0.835571 1445372978 -0.296143 0.430298 -0.169983 0.835571 1445372978 -0.296143 0.430298 -0.169983 0.835571 1445372978 -0.296143 0.430298 -0.169983 0.835571 1445372978 -0.296143 0.430298 -0.169983 0.835571 1445372978 -0.296143 0.430298 -0.169983 0.835571 1445372978 -0.296143 0.430298 -0.169983 0.835571 1445372978 -0.215820 0.390564 -0.216614 0.868286 1445372978 -0.215820 0.390564 -0.216614 0.868286 1445372978 -0.215820 0.390564 -0.216614 0.868286 1445372978 -0.215820 0.390564 -0.216614 0.868286 1445372978 -0.215820 0.390564 -0.216614 0.868286 1445372978 -0.215820 0.390564 -0.216614 0.868286 1445372978 -0.141663 0.354553 -0.241455 0.892151 1445372978 -0.141663 0.354553 -0.241455 0.892151 1445372978 -0.141663 0.354553 -0.241455 0.892151 1445372978 -0.141663 0.354553 -0.241455 0.892151 1445372978 -0.141663 0.354553 -0.241455 0.892151 1445372978 -0.141663 0.354553 -0.241455 0.892151 1445372978 -0.075745 0.318909 -0.267212 0.906128 1445372978 -0.075745 0.318909 -0.267212 0.906128 1445372978 -0.075745 0.318909 -0.267212 0.906128 1445372978 -0.075745 0.318909 -0.267212 0.906128 1445372978 -0.075745 0.318909 -0.267212 0.906128 1445372978 -0.075745 0.318909 -0.267212 0.906128 1445372978 -0.075745 0.318909 -0.267212 0.906128 1445372978 -0.025330 0.286072 -0.282043 0.915405 1445372978 -0.025330 0.286072 -0.282043 0.915405 1445372978 -0.025330 0.286072 -0.282043 0.915405 1445372978 -0.025330 0.286072 -0.282043 0.915405 1445372978 -0.025330 0.286072 -0.282043 0.915405 1445372978 -0.025330 0.286072 -0.282043 0.915405 1445372978 -0.025330 0.286072 -0.282043 0.915405 1445372978 0.000061 0.262695 -0.288025 0.920837 1445372978 0.000061 0.262695 -0.288025 0.920837 1445372978 0.000061 0.262695 -0.288025 0.920837 1445372978 0.000061 0.262695 -0.288025 0.920837 1445372978 0.000061 0.262695 -0.288025 0.920837 1445372978 0.000061 0.262695 -0.288025 0.920837 1445372978 -0.009705 0.251465 -0.281311 0.926025 1445372978 -0.009705 0.251465 -0.281311 0.926025 1445372978 -0.009705 0.251465 -0.281311 0.926025 1445372978 -0.009705 0.251465 -0.281311 0.926025 1445372978 -0.009705 0.251465 -0.281311 0.926025 1445372978 -0.009705 0.251465 -0.281311 0.926025 1445372978 -0.051086 0.258911 -0.274841 0.924561 1445372978 -0.051086 0.258911 -0.274841 0.924561 1445372978 -0.051086 0.258911 -0.274841 0.924561 1445372978 -0.051086 0.258911 -0.274841 0.924561 1445372978 -0.051086 0.258911 -0.274841 0.924561 1445372978 -0.051086 0.258911 -0.274841 0.924561 1445372978 -0.115662 0.278076 -0.264832 0.916016 1445372978 -0.115662 0.278076 -0.264832 0.916016 1445372978 -0.115662 0.278076 -0.264832 0.916016 1445372978 -0.115662 0.278076 -0.264832 0.916016 1445372978 -0.115662 0.278076 -0.264832 0.916016 1445372978 -0.115662 0.278076 -0.264832 0.916016 1445372978 -0.115662 0.278076 -0.264832 0.916016 1445372978 -0.197510 0.307068 -0.242554 0.898804 1445372978 -0.197510 0.307068 -0.242554 0.898804 1445372978 -0.197510 0.307068 -0.242554 0.898804 1445372978 -0.197510 0.307068 -0.242554 0.898804 1445372979 -0.289307 0.343750 -0.208984 0.868591 1445372979 -0.289307 0.343750 -0.208984 0.868591 1445372979 -0.289307 0.343750 -0.208984 0.868591 1445372979 -0.289307 0.343750 -0.208984 0.868591 1445372979 -0.289307 0.343750 -0.208984 0.868591 1445372979 -0.289307 0.343750 -0.208984 0.868591 1445372979 -0.380615 0.382813 -0.165894 0.825256 1445372979 -0.380615 0.382813 -0.165894 0.825256 1445372979 -0.380615 0.382813 -0.165894 0.825256 1445372979 -0.380615 0.382813 -0.165894 0.825256 1445372979 -0.380615 0.382813 -0.165894 0.825256 1445372979 -0.380615 0.382813 -0.165894 0.825256 1445372979 -0.460999 0.418701 -0.120361 0.773071 1445372979 -0.460999 0.418701 -0.120361 0.773071 1445372979 -0.460999 0.418701 -0.120361 0.773071 1445372979 -0.460999 0.418701 -0.120361 0.773071 1445372979 -0.460999 0.418701 -0.120361 0.773071 1445372979 -0.460999 0.418701 -0.120361 0.773071 1445372979 -0.534790 0.442078 -0.072327 0.716431 1445372979 -0.534790 0.442078 -0.072327 0.716431 1445372979 -0.534790 0.442078 -0.072327 0.716431 1445372979 -0.534790 0.442078 -0.072327 0.716431 1445372979 -0.534790 0.442078 -0.072327 0.716431 1445372979 -0.534790 0.442078 -0.072327 0.716431 1445372979 -0.606384 0.453125 -0.015198 0.653198 1445372979 -0.606384 0.453125 -0.015198 0.653198 1445372979 -0.606384 0.453125 -0.015198 0.653198 1445372979 -0.606384 0.453125 -0.015198 0.653198 1445372979 -0.606384 0.453125 -0.015198 0.653198 1445372979 -0.606384 0.453125 -0.015198 0.653198 1445372979 -0.664124 0.464905 0.040527 0.584106 1445372979 -0.664124 0.464905 0.040527 0.584106 1445372979 -0.664124 0.464905 0.040527 0.584106 1445372979 -0.664124 0.464905 0.040527 0.584106 1445372979 -0.664124 0.464905 0.040527 0.584106 1445372979 -0.664124 0.464905 0.040527 0.584106 1445372979 -0.704407 0.473694 0.091980 0.520508 1445372979 -0.704407 0.473694 0.091980 0.520508 1445372979 -0.704407 0.473694 0.091980 0.520508 1445372979 -0.704407 0.473694 0.091980 0.520508 1445372979 -0.704407 0.473694 0.091980 0.520508 1445372979 -0.704407 0.473694 0.091980 0.520508 1445372979 -0.724731 0.480957 0.133240 0.474976 1445372979 -0.724731 0.480957 0.133240 0.474976 1445372979 -0.724731 0.480957 0.133240 0.474976 1445372979 -0.724731 0.480957 0.133240 0.474976 1445372979 -0.724731 0.480957 0.133240 0.474976 1445372979 -0.724731 0.480957 0.133240 0.474976 1445372979 -0.724365 0.490234 0.151428 0.460449 1445372979 -0.724365 0.490234 0.151428 0.460449 1445372979 -0.724365 0.490234 0.151428 0.460449 1445372979 -0.724365 0.490234 0.151428 0.460449 1445372979 -0.724365 0.490234 0.151428 0.460449 1445372979 -0.724365 0.490234 0.151428 0.460449 1445372979 -0.711792 0.495850 0.149719 0.474426 1445372979 -0.711792 0.495850 0.149719 0.474426 1445372979 -0.711792 0.495850 0.149719 0.474426 1445372979 -0.711792 0.495850 0.149719 0.474426 1445372979 -0.711792 0.495850 0.149719 0.474426 1445372979 -0.711792 0.495850 0.149719 0.474426 1445372979 -0.683716 0.503479 0.129028 0.512207 1445372979 -0.683716 0.503479 0.129028 0.512207 1445372979 -0.683716 0.503479 0.129028 0.512207 1445372979 -0.683716 0.503479 0.129028 0.512207 1445372979 -0.683716 0.503479 0.129028 0.512207 1445372979 -0.683716 0.503479 0.129028 0.512207 1445372979 -0.641418 0.507446 0.089905 0.568298 1445372979 -0.641418 0.507446 0.089905 0.568298 1445372979 -0.641418 0.507446 0.089905 0.568298 1445372979 -0.641418 0.507446 0.089905 0.568298 1445372979 -0.641418 0.507446 0.089905 0.568298 1445372979 -0.584473 0.504822 0.034302 0.634277 1445372979 -0.584473 0.504822 0.034302 0.634277 1445372979 -0.584473 0.504822 0.034302 0.634277 1445372979 -0.584473 0.504822 0.034302 0.634277 1445372979 -0.584473 0.504822 0.034302 0.634277 1445372979 -0.584473 0.504822 0.034302 0.634277 1445372979 -0.584473 0.504822 0.034302 0.634277 1445372979 -0.517395 0.490967 -0.026794 0.700378 1445372979 -0.517395 0.490967 -0.026794 0.700378 1445372979 -0.517395 0.490967 -0.026794 0.700378 1445372979 -0.517395 0.490967 -0.026794 0.700378 1445372979 -0.517395 0.490967 -0.026794 0.700378 1445372979 -0.517395 0.490967 -0.026794 0.700378 1445372979 -0.441528 0.465332 -0.093018 0.761475 1445372979 -0.441528 0.465332 -0.093018 0.761475 1445372979 -0.441528 0.465332 -0.093018 0.761475 1445372979 -0.441528 0.465332 -0.093018 0.761475 1445372979 -0.441528 0.465332 -0.093018 0.761475 1445372979 -0.441528 0.465332 -0.093018 0.761475 1445372979 -0.441528 0.465332 -0.093018 0.761475 1445372979 -0.358337 0.435059 -0.155396 0.811279 1445372979 -0.358337 0.435059 -0.155396 0.811279 1445372979 -0.358337 0.435059 -0.155396 0.811279 1445372979 -0.358337 0.435059 -0.155396 0.811279 1445372979 -0.358337 0.435059 -0.155396 0.811279 1445372979 -0.358337 0.435059 -0.155396 0.811279 1445372979 -0.272400 0.401550 -0.211975 0.848267 1445372979 -0.272400 0.401550 -0.211975 0.848267 1445372979 -0.272400 0.401550 -0.211975 0.848267 1445372979 -0.272400 0.401550 -0.211975 0.848267 1445372979 -0.272400 0.401550 -0.211975 0.848267 1445372979 -0.272400 0.401550 -0.211975 0.848267 1445372979 -0.188721 0.364746 -0.256836 0.874817 1445372979 -0.188721 0.364746 -0.256836 0.874817 1445372979 -0.188721 0.364746 -0.256836 0.874817 1445372979 -0.188721 0.364746 -0.256836 0.874817 1445372979 -0.188721 0.364746 -0.256836 0.874817 1445372980 -0.188721 0.364746 -0.256836 0.874817 1445372980 -0.112671 0.324158 -0.293518 0.892212 1445372980 -0.112671 0.324158 -0.293518 0.892212 1445372980 -0.112671 0.324158 -0.293518 0.892212 1445372980 -0.112671 0.324158 -0.293518 0.892212 1445372980 -0.112671 0.324158 -0.293518 0.892212 1445372980 -0.112671 0.324158 -0.293518 0.892212 1445372980 -0.112671 0.324158 -0.293518 0.892212 1445372980 -0.046631 0.279419 -0.328735 0.900940 1445372980 -0.046631 0.279419 -0.328735 0.900940 1445372980 -0.046631 0.279419 -0.328735 0.900940 1445372980 -0.046631 0.279419 -0.328735 0.900940 1445372980 -0.046631 0.279419 -0.328735 0.900940 1445372980 -0.046631 0.279419 -0.328735 0.900940 1445372980 -0.004578 0.242004 -0.343445 0.907410 1445372980 -0.004578 0.242004 -0.343445 0.907410 1445372980 -0.004578 0.242004 -0.343445 0.907410 1445372980 -0.004578 0.242004 -0.343445 0.907410 1445372980 -0.004578 0.242004 -0.343445 0.907410 1445372980 -0.004578 0.242004 -0.343445 0.907410 1445372980 -0.004578 0.242004 -0.343445 0.907410 1445372980 0.007629 0.219055 -0.344482 0.912842 1445372980 0.007629 0.219055 -0.344482 0.912842 1445372980 0.007629 0.219055 -0.344482 0.912842 1445372980 0.007629 0.219055 -0.344482 0.912842 1445372980 0.007629 0.219055 -0.344482 0.912842 1445372980 0.007629 0.219055 -0.344482 0.912842 1445372980 -0.013000 0.218689 -0.338989 0.914917 1445372980 -0.013000 0.218689 -0.338989 0.914917 1445372980 -0.013000 0.218689 -0.338989 0.914917 1445372980 -0.013000 0.218689 -0.338989 0.914917 1445372980 -0.013000 0.218689 -0.338989 0.914917 1445372980 -0.013000 0.218689 -0.338989 0.914917 1445372980 -0.061890 0.236633 -0.330627 0.911499 1445372980 -0.061890 0.236633 -0.330627 0.911499 1445372980 -0.061890 0.236633 -0.330627 0.911499 1445372980 -0.061890 0.236633 -0.330627 0.911499 1445372980 -0.061890 0.236633 -0.330627 0.911499 1445372980 -0.061890 0.236633 -0.330627 0.911499 1445372980 -0.061890 0.236633 -0.330627 0.911499 1445372980 -0.132568 0.268433 -0.308777 0.902771 1445372980 -0.132568 0.268433 -0.308777 0.902771 1445372980 -0.132568 0.268433 -0.308777 0.902771 1445372980 -0.132568 0.268433 -0.308777 0.902771 1445372980 -0.132568 0.268433 -0.308777 0.902771 1445372980 -0.132568 0.268433 -0.308777 0.902771 1445372980 -0.216919 0.310608 -0.273254 0.884155 1445372980 -0.216919 0.310608 -0.273254 0.884155 1445372980 -0.216919 0.310608 -0.273254 0.884155 1445372980 -0.216919 0.310608 -0.273254 0.884155 1445372980 -0.216919 0.310608 -0.273254 0.884155 1445372980 -0.216919 0.310608 -0.273254 0.884155 1445372980 -0.306335 0.359863 -0.227844 0.851257 1445372980 -0.306335 0.359863 -0.227844 0.851257 1445372980 -0.306335 0.359863 -0.227844 0.851257 1445372980 -0.306335 0.359863 -0.227844 0.851257 1445372980 -0.306335 0.359863 -0.227844 0.851257 1445372980 -0.306335 0.359863 -0.227844 0.851257 1445372980 -0.390137 0.407654 -0.172058 0.807434 1445372980 -0.390137 0.407654 -0.172058 0.807434 1445372980 -0.390137 0.407654 -0.172058 0.807434 1445372980 -0.390137 0.407654 -0.172058 0.807434 1445372980 -0.390137 0.407654 -0.172058 0.807434 1445372980 -0.390137 0.407654 -0.172058 0.807434 1445372980 -0.390137 0.407654 -0.172058 0.807434 1445372980 -0.462646 0.444031 -0.115356 0.758545 1445372980 -0.462646 0.444031 -0.115356 0.758545 1445372980 -0.462646 0.444031 -0.115356 0.758545 1445372980 -0.462646 0.444031 -0.115356 0.758545 1445372980 -0.462646 0.444031 -0.115356 0.758545 1445372980 -0.462646 0.444031 -0.115356 0.758545 1445372980 -0.527710 0.466736 -0.058899 0.707275 1445372980 -0.527710 0.466736 -0.058899 0.707275 1445372980 -0.527710 0.466736 -0.058899 0.707275 1445372980 -0.527710 0.466736 -0.058899 0.707275 1445372980 
-0.490967 0.475403 -0.034607 0.729187 1445372982 -0.457092 0.467041 -0.056763 0.754761 1445372982 -0.457092 0.467041 -0.056763 0.754761 1445372982 -0.457092 0.467041 -0.056763 0.754761 1445372982 -0.457092 0.467041 -0.056763 0.754761 1445372982 -0.457092 0.467041 -0.056763 0.754761 1445372982 -0.457092 0.467041 -0.056763 0.754761 1445372982 -0.413086 0.443787 -0.080078 0.791199 1445372982 -0.413086 0.443787 -0.080078 0.791199 1445372982 -0.413086 0.443787 -0.080078 0.791199 1445372982 -0.413086 0.443787 -0.080078 0.791199 1445372982 -0.413086 0.443787 -0.080078 0.791199 1445372982 -0.413086 0.443787 -0.080078 0.791199 1445372982 -0.349609 0.414612 -0.117249 0.831909 1445372982 -0.349609 0.414612 -0.117249 0.831909 1445372982 -0.349609 0.414612 -0.117249 0.831909 1445372982 -0.349609 0.414612 -0.117249 0.831909 1445372982 -0.349609 0.414612 -0.117249 0.831909 1445372982 -0.277222 0.381836 -0.158997 0.867188 1445372982 -0.277222 0.381836 -0.158997 0.867188 1445372982 -0.277222 0.381836 -0.158997 0.867188 1445372982 -0.277222 0.381836 -0.158997 0.867188 1445372982 -0.277222 0.381836 -0.158997 0.867188 1445372982 -0.277222 0.381836 -0.158997 0.867188 1445372982 -0.277222 0.381836 -0.158997 0.867188 1445372982 -0.200378 0.350708 -0.194397 0.893860 1445372982 -0.200378 0.350708 -0.194397 0.893860 1445372982 -0.200378 0.350708 -0.194397 0.893860 1445372982 -0.200378 0.350708 -0.194397 0.893860 1445372982 -0.200378 0.350708 -0.194397 0.893860 1445372982 -0.200378 0.350708 -0.194397 0.893860 1445372982 -0.123779 0.320435 -0.226624 0.911377 1445372982 -0.123779 0.320435 -0.226624 0.911377 1445372982 -0.123779 0.320435 -0.226624 0.911377 1445372983 -0.123779 0.320435 -0.226624 0.911377 1445372983 -0.123779 0.320435 -0.226624 0.911377 1445372983 -0.123779 0.320435 -0.226624 0.911377 1445372983 -0.057251 0.287354 -0.256836 0.920959 1445372983 -0.057251 0.287354 -0.256836 0.920959 1445372983 -0.057251 0.287354 -0.256836 0.920959 1445372983 -0.057251 0.287354 -0.256836 0.920959 1445372983 -0.057251 0.287354 -0.256836 0.920959 1445372983 -0.057251 0.287354 -0.256836 0.920959 1445372983 -0.014282 0.260620 -0.271179 0.926453 1445372983 -0.014282 0.260620 -0.271179 0.926453 1445372983 -0.014282 0.260620 -0.271179 0.926453 1445372983 -0.014282 0.260620 -0.271179 0.926453 1445372983 -0.014282 0.260620 -0.271179 0.926453 1445372983 -0.014282 0.260620 -0.271179 0.926453 1445372983 -0.009338 0.247620 -0.268860 0.930725 1445372983 -0.009338 0.247620 -0.268860 0.930725 1445372983 -0.009338 0.247620 -0.268860 0.930725 1445372983 -0.009338 0.247620 -0.268860 0.930725 1445372983 -0.009338 0.247620 -0.268860 0.930725 1445372983 -0.009338 0.247620 -0.268860 0.930725 1445372983 -0.040771 0.252808 -0.258850 0.931335 1445372983 -0.040771 0.252808 -0.258850 0.931335 1445372983 -0.040771 0.252808 -0.258850 0.931335 1445372983 -0.040771 0.252808 -0.258850 0.931335 1445372983 -0.040771 0.252808 -0.258850 0.931335 1445372983 -0.040771 0.252808 -0.258850 0.931335 1445372983 -0.099731 0.270569 -0.245850 0.925354 1445372983 -0.099731 0.270569 -0.245850 0.925354 1445372983 -0.099731 0.270569 -0.245850 0.925354 1445372983 -0.099731 0.270569 -0.245850 0.925354 1445372983 -0.099731 0.270569 -0.245850 0.925354 1445372983 -0.099731 0.270569 -0.245850 0.925354 1445372983 -0.099731 0.270569 -0.245850 0.925354 1445372983 -0.180664 0.295654 -0.224121 0.910889 1445372983 -0.180664 0.295654 -0.224121 0.910889 1445372983 -0.180664 0.295654 -0.224121 0.910889 1445372983 -0.180664 0.295654 -0.224121 0.910889 1445372983 -0.180664 0.295654 -0.224121 0.910889 1445372983 -0.180664 0.295654 -0.224121 0.910889 1445372983 -0.180664 0.295654 -0.224121 0.910889 1445372983 -0.275879 0.329224 -0.190857 0.882629 1445372983 -0.275879 0.329224 -0.190857 0.882629 1445372983 -0.275879 0.329224 -0.190857 0.882629 1445372983 -0.275879 0.329224 -0.190857 0.882629 1445372983 -0.275879 0.329224 -0.190857 0.882629 1445372983 -0.275879 0.329224 -0.190857 0.882629 1445372983 -0.372986 0.368713 -0.149109 0.838257 1445372983 -0.372986 0.368713 -0.149109 0.838257 1445372983 -0.372986 0.368713 -0.149109 0.838257 1445372983 -0.372986 0.368713 -0.149109 0.838257 1445372983 -0.372986 0.368713 -0.149109 0.838257 1445372983 -0.372986 0.368713 -0.149109 0.838257 1445372983 -0.459106 0.412659 -0.103333 0.779907 1445372983 -0.459106 0.412659 -0.103333 0.779907 1445372983 -0.459106 0.412659 -0.103333 0.779907 1445372983 -0.459106 0.412659 -0.103333 0.779907 1445372983 -0.459106 0.412659 -0.103333 0.779907 1445372983 -0.459106 0.412659 -0.103333 0.779907 1445372983 -0.459106 0.412659 -0.103333 0.779907 1445372983 -0.525330 0.462158 -0.056641 0.712219 1445372983 -0.525330 0.462158 -0.056641 0.712219 1445372983 -0.525330 0.462158 -0.056641 0.712219 1445372983 -0.525330 0.462158 -0.056641 0.712219 1445372983 -0.525330 0.462158 -0.056641 0.712219 1445372983 -0.589722 0.499573 0.003296 0.634521 1445372983 -0.589722 0.499573 0.003296 0.634521 1445372983 -0.589722 0.499573 0.003296 0.634521 1445372983 -0.589722 0.499573 0.003296 0.634521 1445372983 -0.589722 0.499573 0.003296 0.634521 1445372983 -0.589722 0.499573 0.003296 0.634521 1445372983 -0.589722 0.499573 0.003296 0.634521 1445372983 -0.653015 0.510193 0.078003 0.554199 1445372983 -0.653015 0.510193 0.078003 0.554199 1445372983 -0.653015 0.510193 0.078003 0.554199 1445372983 -0.653015 0.510193 0.078003 0.554199 1445372983 -0.653015 0.510193 0.078003 0.554199 1445372983 -0.653015 0.510193 0.078003 0.554199 1445372983 -0.653015 0.510193 0.078003 0.554199 1445372983 -0.696045 0.512146 0.143738 0.482239 1445372983 -0.696045 0.512146 0.143738 0.482239 1445372983 -0.696045 0.512146 0.143738 0.482239 1445372983 -0.696045 0.512146 0.143738 0.482239 1445372983 -0.696045 0.512146 0.143738 0.482239 1445372983 -0.718445 0.514160 0.195129 0.425903 1445372983 -0.718445 0.514160 0.195129 0.425903 1445372983 -0.718445 0.514160 0.195129 0.425903 1445372983 -0.718445 0.514160 0.195129 0.425903 1445372983 -0.718445 0.514160 0.195129 0.425903 1445372983 -0.718445 0.514160 0.195129 0.425903 1445372983 -0.713196 0.532410 0.218872 0.399902 1445372983 -0.713196 0.532410 0.218872 0.399902 1445372983 -0.713196 0.532410 0.218872 0.399902 1445372983 -0.713196 0.532410 0.218872 0.399902 1445372983 -0.713196 0.532410 0.218872 0.399902 1445372983 -0.713196 0.532410 0.218872 0.399902 1445372983 -0.705627 0.541077 0.220154 0.401001 1445372983 -0.705627 0.541077 0.220154 0.401001 1445372983 -0.705627 0.541077 0.220154 0.401001 1445372983 -0.705627 0.541077 0.220154 0.401001 1445372983 -0.705627 0.541077 0.220154 0.401001 1445372983 -0.686951 0.547546 0.193542 0.436768 1445372983 -0.686951 0.547546 0.193542 0.436768 1445372983 -0.686951 0.547546 0.193542 0.436768 1445372983 -0.686951 0.547546 0.193542 0.436768 1445372983 -0.686951 0.547546 0.193542 0.436768 1445372983 -0.686951 0.547546 0.193542 0.436768 1445372983 -0.655457 0.548035 0.145813 0.498718 1445372983 -0.655457 0.548035 0.145813 0.498718 1445372983 -0.655457 0.548035 0.145813 0.498718 1445372983 -0.655457 0.548035 0.145813 0.498718 1445372984 -0.655457 0.548035 0.145813 0.498718 1445372984 -0.655457 0.548035 0.145813 0.498718 1445372984 -0.606506 0.546387 0.082703 0.571594 1445372984 -0.606506 0.546387 0.082703 0.571594 1445372984 -0.606506 0.546387 0.082703 0.571594 1445372984 -0.606506 0.546387 0.082703 0.571594 1445372984 -0.606506 0.546387 0.082703 0.571594 1445372984 -0.606506 0.546387 0.082703 0.571594 1445372984 -0.544312 0.533752 0.014160 0.646973 1445372984 -0.544312 0.533752 0.014160 0.646973 1445372984 -0.544312 0.533752 0.014160 0.646973 1445372984 -0.544312 0.533752 0.014160 0.646973 1445372984 -0.544312 0.533752 0.014160 0.646973 1445372984 -0.544312 0.533752 0.014160 0.646973 1445372984 -0.472412 0.512146 -0.052063 0.715393 1445372984 -0.472412 0.512146 -0.052063 0.715393 1445372984 -0.472412 0.512146 -0.052063 0.715393 1445372984 -0.472412 0.512146 -0.052063 0.715393 1445372984 -0.472412 0.512146 -0.052063 0.715393 1445372984 -0.391541 0.491394 -0.114624 0.769409 1445372984 -0.391541 0.491394 -0.114624 0.769409 1445372984 -0.391541 0.491394 -0.114624 0.769409 1445372984 -0.391541 0.491394 -0.114624 0.769409 1445372984 -0.391541 0.491394 -0.114624 0.769409 1445372984 -0.305359 0.468506 -0.171875 0.810974 1445372984 -0.305359 0.468506 -0.171875 0.810974 1445372984 -0.305359 0.468506 -0.171875 0.810974 1445372984 -0.305359 0.468506 -0.171875 0.810974 1445372984 -0.305359 0.468506 -0.171875 0.810974 1445372984 -0.305359 0.468506 -0.171875 0.810974 1445372984 -0.216614 0.438354 -0.224365 0.842957 1445372984 -0.216614 0.438354 -0.224365 0.842957 1445372984 -0.216614 0.438354 -0.224365 0.842957 1445372984 -0.216614 0.438354 -0.224365 0.842957 1445372984 -0.216614 0.438354 -0.224365 0.842957 1445372984 -0.216614 0.438354 -0.224365 0.842957 1445372984 -0.131287 0.401184 -0.271912 0.864746 1445372984 -0.131287 0.401184 -0.271912 0.864746 1445372984 -0.131287 0.401184 -0.271912 0.864746 1445372984 -0.131287 0.401184 -0.271912 0.864746 1445372984 -0.131287 0.401184 -0.271912 0.864746 1445372984 -0.131287 0.401184 -0.271912 0.864746 1445372984 -0.061768 0.360107 -0.309937 0.877747 1445372984 -0.061768 0.360107 -0.309937 0.877747 1445372984 -0.061768 0.360107 -0.309937 0.877747 1445372984 -0.061768 0.360107 -0.309937 0.877747 1445372984 -0.061768 0.360107 -0.309937 0.877747 1445372984 -0.061768 0.360107 -0.309937 0.877747 1445372984 -0.012878 0.323364 -0.329712 0.886841 1445372984 -0.012878 0.323364 -0.329712 0.886841 1445372984 -0.012878 0.323364 -0.329712 0.886841 1445372984 -0.012878 0.323364 -0.329712 0.886841 1445372984 -0.012878 0.323364 -0.329712 0.886841 1445372984 -0.012878 0.323364 -0.329712 0.886841 1445372984 -0.012878 0.323364 -0.329712 0.886841 1445372984 0.009338 0.299133 -0.334778 0.893494 1445372984 0.009338 0.299133 -0.334778 0.893494 1445372984 0.009338 0.299133 -0.334778 0.893494 1445372984 0.009338 0.299133 -0.334778 0.893494 1445372984 0.009338 0.299133 -0.334778 0.893494 1445372984 0.009338 0.299133 -0.334778 0.893494 1445372984 0.009338 0.299133 -0.334778 0.893494 1445372984 -0.002197 0.294556 -0.328552 0.897339 1445372984 -0.002197 0.294556 -0.328552 0.897339 1445372984 -0.002197 0.294556 -0.328552 0.897339 1445372984 -0.002197 0.294556 -0.328552 0.897339 1445372984 -0.002197 0.294556 -0.328552 0.897339 1445372984 -0.002197 0.294556 -0.328552 0.897339 1445372984 -0.044128 0.307129 -0.316040 0.896545 1445372984 -0.044128 0.307129 -0.316040 0.896545 1445372984 -0.044128 0.307129 -0.316040 0.896545 1445372984 -0.044128 0.307129 -0.316040 0.896545 1445372984 -0.044128 0.307129 -0.316040 0.896545 1445372984 -0.044128 0.307129 -0.316040 0.896545 1445372984 -0.109131 0.330872 -0.291809 0.890747 1445372984 -0.109131 0.330872 -0.291809 0.890747 1445372984 -0.109131 0.330872 -0.291809 0.890747 1445372984 -0.109131 0.330872 -0.291809 0.890747 1445372984 -0.109131 0.330872 -0.291809 0.890747 1445372984 -0.109131 0.330872 -0.291809 0.890747 1445372984 -0.189209 0.361877 -0.257935 0.875610 1445372984 -0.189209 0.361877 -0.257935 0.875610 1445372984 -0.189209 0.361877 -0.257935 0.875610 1445372984 -0.189209 0.361877 -0.257935 0.875610 1445372984 -0.189209 0.361877 -0.257935 0.875610 1445372984 -0.189209 0.361877 -0.257935 0.875610 1445372984 -0.279175 0.396667 -0.214172 0.847839 1445372984 -0.279175 0.396667 -0.214172 0.847839 1445372984 -0.279175 0.396667 -0.214172 0.847839 1445372984 -0.279175 0.396667 -0.214172 0.847839 1445372984 -0.279175 0.396667 -0.214172 0.847839 1445372984 -0.279175 0.396667 -0.214172 0.847839 1445372984 -0.370178 0.434204 -0.162354 0.804993 1445372984 -0.370178 0.434204 -0.162354 0.804993 1445372984 -0.370178 0.434204 -0.162354 0.804993 1445372984 -0.370178 0.434204 -0.162354 0.804993 1445372984 -0.370178 0.434204 -0.162354 0.804993 1445372984 -0.370178 0.434204 -0.162354 0.804993 1445372984 -0.452332 0.470398 -0.109253 0.749817 1445372984 -0.452332 0.470398 -0.109253 0.749817 1445372984 -0.452332 0.470398 -0.109253 0.749817 1445372984 -0.452332 0.470398 -0.109253 0.749817 1445372984 -0.452332 0.470398 -0.109253 0.749817 1445372984 -0.452332 0.470398 -0.109253 0.749817 1445372984 -0.525391 0.499451 -0.053772 0.686707 1445372984 -0.525391 0.499451 -0.053772 0.686707 1445372984 -0.525391 0.499451 -0.053772 0.686707 1445372984 -0.525391 0.499451 -0.053772 0.686707 1445372984 -0.525391 0.499451 -0.053772 0.686707 1445372985 -0.525391 0.499451 -0.053772 0.686707 1445372985 -0.591797 0.520630 0.004272 0.615356 1445372985 -0.591797 0.520630 0.004272 0.615356 1445372985 -0.591797 0.520630 0.004272 0.615356 1445372985 -0.591797 0.520630 0.004272 0.615356 1445372985 -0.591797 0.520630 0.004272 0.615356 1445372985 -0.591797 0.520630 0.004272 0.615356 1445372985 -0.645142 0.539734 0.069092 0.536316 1445372985 -0.645142 0.539734 0.069092 0.536316 1445372985 -0.645142 0.539734 0.069092 0.536316 1445372985 -0.645142 0.539734 0.069092 0.536316 1445372985 -0.645142 0.539734 0.069092 0.536316 1445372985 -0.645142 0.539734 0.069092 0.536316 1445372985 -0.677246 0.555786 0.125183 0.465515 1445372985 -0.677246 0.555786 0.125183 0.465515 1445372985 -0.677246 0.555786 0.125183 0.465515 1445372985 -0.677246 0.555786 0.125183 0.465515 1445372985 -0.677246 0.555786 0.125183 0.465515 1445372985 -0.677246 0.555786 0.125183 0.465515 1445372985 -0.694641 0.560242 0.172424 0.416992 1445372985 -0.694641 0.560242 0.172424 0.416992 1445372985 -0.694641 0.560242 0.172424 0.416992 1445372985 -0.694641 0.560242 0.172424 0.416992 1445372985 -0.694641 0.560242 0.172424 0.416992 1445372985 -0.694641 0.560242 0.172424 0.416992 1445372985 -0.697998 0.560852 0.195374 0.400146 1445372985 -0.697998 0.560852 0.195374 0.400146 1445372985 -0.697998 0.560852 0.195374 0.400146 1445372985 -0.697998 0.560852 0.195374 0.400146 1445372985 -0.697998 0.560852 0.195374 0.400146 1445372985 -0.697998 0.560852 0.195374 0.400146 1445372985 -0.697998 0.560852 0.195374 0.400146 1445372985 -0.688110 0.562866 0.192810 0.415344 1445372985 -0.688110 0.562866 0.192810 0.415344 1445372985 -0.688110 0.562866 0.192810 0.415344 1445372985 -0.688110 0.562866 0.192810 0.415344 1445372985 -0.688110 0.562866 0.192810 0.415344 1445372985 -0.688110 0.562866 0.192810 0.415344 1445372985 -0.664734 0.564941 0.167664 0.459167 1445372985 -0.664734 0.564941 0.167664 0.459167 1445372985 -0.664734 0.564941 0.167664 0.459167 1445372985 -0.664734 0.564941 0.167664 0.459167 1445372985 -0.664734 0.564941 0.167664 0.459167 1445372985 -0.664734 0.564941 0.167664 0.459167 1445372985 -0.624451 0.568909 0.118896 0.521729 1445372985 -0.624451 0.568909 0.118896 0.521729 1445372985 -0.624451 0.568909 0.118896 0.521729 1445372985 -0.624451 0.568909 0.118896 0.521729 1445372985 -0.624451 0.568909 0.118896 0.521729 1445372985 -0.624451 0.568909 0.118896 0.521729 1445372985 -0.624451 0.568909 0.118896 0.521729 1445372985 -0.573853 0.564758 0.056396 0.590393 1445372985 -0.573853 0.564758 0.056396 0.590393 1445372985 -0.573853 0.564758 0.056396 0.590393 1445372985 -0.573853 0.564758 0.056396 0.590393 1445372985 -0.573853 0.564758 0.056396 0.590393 1445372985 -0.573853 0.564758 0.056396 0.590393 1445372985 -0.513428 0.549438 -0.011719 0.659058 1445372985 -0.513428 0.549438 -0.011719 0.659058 1445372985 -0.513428 0.549438 -0.011719 0.659058 1445372985 -0.513428 0.549438 -0.011719 0.659058 1445372985 -0.513428 0.549438 -0.011719 0.659058 1445372985 -0.513428 0.549438 -0.011719 0.659058 1445372985 -0.449097 0.521851 -0.073425 0.721558 1445372985 -0.449097 0.521851 -0.073425 0.721558 1445372985 -0.449097 0.521851 -0.073425 0.721558 1445372985 -0.449097 0.521851 -0.073425 0.721558 1445372985 -0.449097 0.521851 -0.073425 0.721558 1445372985 -0.449097 0.521851 -0.073425 0.721558 1445372985 -0.385925 0.486084 -0.119385 0.774902 1445372985 -0.385925 0.486084 -0.119385 0.774902 1445372985 -0.385925 0.486084 -0.119385 0.774902 1445372985 -0.385925 0.486084 -0.119385 0.774902 1445372985 -0.385925 0.486084 -0.119385 0.774902 1445372985 -0.385925 0.486084 -0.119385 0.774902 1445372985 -0.385925 0.486084 -0.119385 0.774902 1445372985 -0.313599 0.456177 -0.159485 0.817383 1445372985 -0.313599 0.456177 -0.159485 0.817383 1445372985 -0.313599 0.456177 -0.159485 0.817383 1445372985 -0.313599 0.456177 -0.159485 0.817383 1445372985 -0.313599 0.456177 -0.159485 0.817383 1445372985 -0.313599 0.456177 -0.159485 0.817383 1445372985 -0.228577 0.425049 -0.205139 0.851440 1445372985 -0.228577 0.425049 -0.205139 0.851440 1445372985 -0.228577 0.425049 -0.205139 0.851440 1445372985 -0.228577 0.425049 -0.205139 0.851440 1445372985 -0.228577 0.425049 -0.205139 0.851440 1445372985 -0.228577 0.425049 -0.205139 0.851440 1445372985 -0.228577 0.425049 -0.205139 0.851440 1445372985 -0.145691 0.385620 -0.252686 0.875305 1445372985 -0.145691 0.385620 -0.252686 0.875305 1445372985 -0.145691 0.385620 -0.252686 0.875305 1445372985 -0.145691 0.385620 -0.252686 0.875305 1445372985 -0.145691 0.385620 -0.252686 0.875305 1445372985 -0.145691 0.385620 -0.252686 0.875305 1445372985 -0.082275 0.342041 -0.279541 0.893311 1445372985 -0.082275 0.342041 -0.279541 0.893311 1445372985 -0.082275 0.342041 -0.279541 0.893311 1445372985 -0.082275 0.342041 -0.279541 0.893311 1445372985 -0.082275 0.342041 -0.279541 0.893311 1445372985 -0.082275 0.342041 -0.279541 0.893311 1445372985 -0.046631 0.311401 -0.283875 0.905701 1445372985 -0.046631 0.311401 -0.283875 0.905701 1445372985 -0.046631 0.311401 -0.283875 0.905701 1445372985 -0.046631 0.311401 -0.283875 0.905701 1445372985 -0.046631 0.311401 -0.283875 0.905701 1445372985 -0.046631 0.311401 -0.283875 0.905701 1445372985 -0.046631 0.311401 -0.283875 0.905701 1445372985 -0.041565 0.298157 -0.279846 0.911621 1445372985 -0.041565 0.298157 -0.279846 0.911621 1445372985 -0.041565 0.298157 -0.279846 0.911621 1445372985 -0.041565 0.298157 -0.279846 0.911621 1445372985 -0.041565 0.298157 -0.279846 0.911621 1445372985 -0.066040 0.300659 -0.269287 0.912476 1445372986 -0.066040 0.300659 -0.269287 0.912476 1445372986 -0.066040 0.300659 -0.269287 0.912476 1445372986 -0.066040 0.300659 -0.269287 0.912476 1445372986 -0.066040 0.300659 -0.269287 0.912476 1445372986 -0.066040 0.300659 -0.269287 0.912476 1445372986 -0.115784 0.315552 -0.249329 0.908203 1445372986 -0.115784 0.315552 -0.249329 0.908203 1445372986 -0.115784 0.315552 -0.249329 0.908203 1445372986 -0.115784 0.315552 -0.249329 0.908203 1445372986 -0.115784 0.315552 -0.249329 0.908203 1445372986 -0.115784 0.315552 -0.249329 0.908203 1445372986 -0.115784 0.315552 -0.249329 0.908203 1445372986 -0.186768 0.339844 -0.217285 0.895752 1445372986 -0.186768 0.339844 -0.217285 0.895752 1445372986 -0.186768 0.339844 -0.217285 0.895752 1445372986 -0.186768 0.339844 -0.217285 0.895752 1445372986 -0.186768 0.339844 -0.217285 0.895752 1445372986 -0.270203 0.371643 -0.175232 0.870728 1445372986 -0.270203 0.371643 -0.175232 0.870728 1445372986 -0.270203 0.371643 -0.175232 0.870728 1445372986 -0.270203 0.371643 -0.175232 0.870728 1445372986 -0.270203 0.371643 -0.175232 0.870728 1445372986 -0.270203 0.371643 -0.175232 0.870728 1445372986 -0.357239 0.403442 -0.126404 0.832825 1445372986 -0.357239 0.403442 -0.126404 0.832825 1445372986 -0.357239 0.403442 -0.126404 0.832825 1445372986 -0.357239 0.403442 -0.126404 0.832825 1445372986 -0.357239 0.403442 -0.126404 0.832825 1445372986 -0.357239 0.403442 -0.126404 0.832825 1445372986 -0.357239 0.403442 -0.126404 0.832825 1445372986 -0.443420 0.430237 -0.072083 0.782959 1445372986 -0.443420 0.430237 -0.072083 0.782959 1445372986 -0.443420 0.430237 -0.072083 0.782959 1445372986 -0.443420 0.430237 -0.072083 0.782959 1445372986 -0.443420 0.430237 -0.072083 0.782959 1445372986 -0.521057 0.451843 -0.016174 0.723877 1445372986 -0.521057 0.451843 -0.016174 0.723877 1445372986 -0.521057 0.451843 -0.016174 0.723877 1445372986 -0.521057 0.451843 -0.016174 0.723877 1445372986 -0.521057 0.451843 -0.016174 0.723877 1445372986 -0.521057 0.451843 -0.016174 0.723877 1445372986 -0.521057 0.451843 -0.016174 0.723877 1445372986 -0.590515 0.467163 0.040710 0.656799 1445372986 -0.590515 0.467163 0.040710 0.656799 1445372986 -0.590515 0.467163 0.040710 0.656799 1445372986 -0.590515 0.467163 0.040710 0.656799 1445372986 -0.590515 0.467163 0.040710 0.656799 1445372986 -0.590515 0.467163 0.040710 0.656799 1445372986 -0.648315 0.479736 0.090576 0.584167 1445372986 -0.648315 0.479736 0.090576 0.584167 1445372986 -0.648315 0.479736 0.090576 0.584167 1445372986 -0.648315 0.479736 0.090576 0.584167 1445372986 -0.648315 0.479736 0.090576 0.584167 1445372986 -0.648315 0.479736 0.090576 0.584167 1445372986 -0.699036 0.486877 0.139893 0.504700 1445372986 -0.699036 0.486877 0.139893 0.504700 1445372986 -0.699036 0.486877 0.139893 0.504700 1445372986 -0.699036 0.486877 0.139893 0.504700 1445372986 -0.699036 0.486877 0.139893 0.504700 1445372986 -0.699036 0.486877 0.139893 0.504700 1445372986 -0.734253 0.492310 0.190430 0.426941 1445372986 -0.734253 0.492310 0.190430 0.426941 1445372986 -0.734253 0.492310 0.190430 0.426941 1445372986 -0.734253 0.492310 0.190430 0.426941 1445372986 -0.734253 0.492310 0.190430 0.426941 1445372986 -0.734253 0.492310 0.190430 0.426941 1445372986 -0.744995 0.499634 0.226685 0.379333 1445372986 -0.744995 0.499634 0.226685 0.379333 1445372986 -0.744995 0.499634 0.226685 0.379333 1445372986 -0.744995 0.499634 0.226685 0.379333 1445372986 -0.744995 0.499634 0.226685 0.379333 1445372986 -0.744995 0.499634 0.226685 0.379333 1445372986 -0.743774 0.505798 0.235168 0.368286 1445372986 -0.743774 0.505798 0.235168 0.368286 1445372986 -0.743774 0.505798 0.235168 0.368286 1445372986 -0.743774 0.505798 0.235168 0.368286 1445372986 -0.743774 0.505798 0.235168 0.368286 1445372986 -0.743774 0.505798 0.235168 0.368286 1445372986 -0.732727 0.512024 0.226074 0.387024 1445372986 -0.732727 0.512024 0.226074 0.387024 1445372986 -0.732727 0.512024 0.226074 0.387024 1445372986 -0.732727 0.512024 0.226074 0.387024 1445372986 -0.732727 0.512024 0.226074 0.387024 1445372986 -0.732727 0.512024 0.226074 0.387024 1445372986 -0.711121 0.517517 0.200684 0.431580 1445372986 -0.711121 0.517517 0.200684 0.431580 1445372986 -0.711121 0.517517 0.200684 0.431580 1445372986 -0.711121 0.517517 0.200684 0.431580 1445372986 -0.711121 0.517517 0.200684 0.431580 1445372986 -0.711121 0.517517 0.200684 0.431580 1445372986 -0.676758 0.520813 0.159485 0.495239 1445372986 -0.676758 0.520813 0.159485 0.495239 1445372986 -0.676758 0.520813 0.159485 0.495239 1445372986 -0.676758 0.520813 0.159485 0.495239 1445372986 -0.676758 0.520813 0.159485 0.495239 1445372986 -0.676758 0.520813 0.159485 0.495239 1445372986 -0.676758 0.520813 0.159485 0.495239 1445372986 -0.629028 0.521667 0.104187 0.566833 1445372986 -0.629028 0.521667 0.104187 0.566833 1445372986 -0.629028 0.521667 0.104187 0.566833 1445372986 -0.629028 0.521667 0.104187 0.566833 1445372986 -0.629028 0.521667 0.104187 0.566833 1445372986 -0.629028 0.521667 0.104187 0.566833 1445372986 -0.570740 0.518921 0.045532 0.634766 1445372986 -0.570740 0.518921 0.045532 0.634766 1445372986 -0.570740 0.518921 0.045532 0.634766 1445372986 -0.570740 0.518921 0.045532 0.634766 1445372986 -0.570740 0.518921 0.045532 0.634766 1445372986 -0.570740 0.518921 0.045532 0.634766 1445372986 -0.500732 0.510132 -0.013550 0.699158 1445372987 -0.500732 0.510132 -0.013550 0.699158 1445372987 -0.500732 0.510132 -0.013550 0.699158 1445372987 -0.500732 0.510132 -0.013550 0.699158 1445372987 -0.500732 0.510132 -0.013550 0.699158 1445372987 -0.500732 0.510132 -0.013550 0.699158 1445372987 -0.421448 0.494324 -0.074829 0.756592 1445372987 -0.421448 0.494324 -0.074829 0.756592 1445372987 -0.421448 0.494324 -0.074829 0.756592 1445372987 -0.421448 0.494324 -0.074829 0.756592 1445372987 -0.421448 0.494324 -0.074829 0.756592 1445372987 -0.421448 0.494324 -0.074829 0.756592 1445372987 -0.337463 0.471252 -0.132751 0.803955 1445372987 -0.337463 0.471252 -0.132751 0.803955 1445372987 -0.337463 0.471252 -0.132751 0.803955 1445372987 -0.337463 0.471252 -0.132751 0.803955 1445372987 -0.337463 0.471252 -0.132751 0.803955 1445372987 -0.337463 0.471252 -0.132751 0.803955 1445372987 -0.250671 0.440735 -0.184753 0.841858 1445372987 -0.250671 0.440735 -0.184753 0.841858 1445372987 -0.250671 0.440735 -0.184753 0.841858 1445372987 -0.250671 0.440735 -0.184753 0.841858 1445372987 -0.250671 0.440735 -0.184753 0.841858 1445372987 -0.250671 0.440735 -0.184753 0.841858 1445372987 -0.166138 0.401672 -0.233459 0.869751 1445372987 -0.166138 0.401672 -0.233459 0.869751 1445372987 -0.166138 0.401672 -0.233459 0.869751 1445372987 -0.166138 0.401672 -0.233459 0.869751 1445372987 -0.166138 0.401672 -0.233459 0.869751 1445372987 -0.166138 0.401672 -0.233459 0.869751 1445372987 -0.166138 0.401672 -0.233459 0.869751 1445372987 -0.093689 0.356201 -0.272400 0.888855 1445372987 -0.093689 0.356201 -0.272400 0.888855 1445372987 -0.093689 0.356201 -0.272400 0.888855 1445372987 -0.093689 0.356201 -0.272400 0.888855 1445372987 -0.093689 0.356201 -0.272400 0.888855 1445372987 -0.093689 0.356201 -0.272400 0.888855 1445372987 -0.043030 0.317444 -0.293518 0.900635 1445372987 -0.043030 0.317444 -0.293518 0.900635 1445372987 -0.043030 0.317444 -0.293518 0.900635 1445372987 -0.043030 0.317444 -0.293518 0.900635 1445372987 -0.043030 0.317444 -0.293518 0.900635 1445372987 -0.043030 0.317444 -0.293518 0.900635 1445372987 -0.021729 0.296631 -0.300537 0.906189 1445372987 -0.021729 0.296631 -0.300537 0.906189 1445372987 -0.021729 0.296631 -0.300537 0.906189 1445372987 -0.021729 0.296631 -0.300537 0.906189 1445372987 -0.021729 0.296631 -0.300537 0.906189 1445372987 -0.021729 0.296631 -0.300537 0.906189 1445372987 -0.032227 0.292358 -0.301147 0.907043 1445372987 -0.032227 0.292358 -0.301147 0.907043 1445372987 -0.032227 0.292358 -0.301147 0.907043 1445372987 -0.032227 0.292358 -0.301147 0.907043 1445372987 -0.032227 0.292358 -0.301147 0.907043 1445372987 -0.075562 0.297241 -0.286804 0.907532 1445372987 -0.075562 0.297241 -0.286804 0.907532 1445372987 -0.075562 0.297241 -0.286804 0.907532 1445372987 -0.075562 0.297241 -0.286804 0.907532 1445372987 -0.075562 0.297241 -0.286804 0.907532 1445372987 -0.075562 0.297241 -0.286804 0.907532 1445372987 -0.075562 0.297241 -0.286804 0.907532 1445372987 -0.143555 0.313660 -0.259399 0.902039 1445372987 -0.143555 0.313660 -0.259399 0.902039 1445372987 -0.143555 0.313660 -0.259399 0.902039 1445372987 -0.143555 0.313660 -0.259399 0.902039 1445372987 -0.143555 0.313660 -0.259399 0.902039 1445372987 -0.143555 0.313660 -0.259399 0.902039 1445372987 -0.143555 0.313660 -0.259399 0.902039 1445372987 -0.229004 0.343201 -0.223572 0.883057 1445372987 -0.229004 0.343201 -0.223572 0.883057 1445372987 -0.229004 0.343201 -0.223572 0.883057 1445372987 -0.229004 0.343201 -0.223572 0.883057 1445372987 -0.229004 0.343201 -0.223572 0.883057 1445372987 -0.229004 0.343201 -0.223572 0.883057 1445372987 -0.324463 0.382385 -0.177002 0.846863 1445372987 -0.324463 0.382385 -0.177002 0.846863 1445372987 -0.324463 0.382385 -0.177002 0.846863 1445372987 -0.324463 0.382385 -0.177002 0.846863 1445372987 -0.324463 0.382385 -0.177002 0.846863 1445372987 -0.324463 0.382385 -0.177002 0.846863 1445372987 -0.414551 0.425354 -0.125854 0.794556 1445372987 -0.414551 0.425354 -0.125854 0.794556 1445372987 -0.414551 0.425354 -0.125854 0.794556 1445372987 -0.414551 0.425354 -0.125854 0.794556 1445372987 -0.414551 0.425354 -0.125854 0.794556 1445372987 -0.414551 0.425354 -0.125854 0.794556 1445372987 -0.494324 0.463440 -0.069763 0.732117 1445372987 -0.494324 0.463440 -0.069763 0.732117 1445372987 -0.494324 0.463440 -0.069763 0.732117 1445372987 -0.494324 0.463440 -0.069763 0.732117 1445372987 -0.494324 0.463440 -0.069763 0.732117 1445372987 -0.494324 0.463440 -0.069763 0.732117 1445372987 
-0.462585 0.458374 -0.034485 0.758057 1445372989 -0.462585 0.458374 -0.034485 0.758057 1445372989 -0.462585 0.458374 -0.034485 0.758057 1445372989 -0.462585 0.458374 -0.034485 0.758057 1445372989 -0.462585 0.458374 -0.034485 0.758057 1445372989 -0.462585 0.458374 -0.034485 0.758057 1445372989 -0.456665 0.455933 -0.029602 0.763306 1445372989 -0.456665 0.455933 -0.029602 0.763306 1445372989 -0.456665 0.455933 -0.029602 0.763306 1445372990 -0.456665 0.455933 -0.029602 0.763306 1445372990 -0.456665 0.455933 -0.029602 0.763306 1445372990 -0.456665 0.455933 -0.029602 0.763306 1445372990 -0.448425 0.453613 -0.025085 0.769714 1445372990 -0.448425 0.453613 -0.025085 0.769714 1445372990 -0.448425 0.453613 -0.025085 0.769714 1445372990 -0.448425 0.453613 -0.025085 0.769714 1445372990 -0.448425 0.453613 -0.025085 0.769714 1445372990 -0.448425 0.453613 -0.025085 0.769714 1445372990 -0.448425 0.453613 -0.025085 0.769714 1445372990 -0.428772 0.452515 -0.029724 0.781311 1445372990 -0.428772 0.452515 -0.029724 0.781311 1445372990 -0.428772 0.452515 -0.029724 0.781311 1445372990 -0.428772 0.452515 -0.029724 0.781311 1445372990 -0.428772 0.452515 -0.029724 0.781311 1445372990 -0.428772 0.452515 -0.029724 0.781311 1445372990 -0.403564 0.448242 -0.039978 0.796570 1445372990 -0.403564 0.448242 -0.039978 0.796570 1445372990 -0.403564 0.448242 -0.039978 0.796570 1445372990 -0.403564 0.448242 -0.039978 0.796570 1445372990 -0.403564 0.448242 -0.039978 0.796570 1445372990 -0.373535 0.441345 -0.052673 0.814148 1445372990 -0.373535 0.441345 -0.052673 0.814148 1445372990 -0.373535 0.441345 -0.052673 0.814148 1445372990 -0.373535 0.441345 -0.052673 0.814148 1445372990 -0.373535 0.441345 -0.052673 0.814148 1445372990 -0.335815 0.434631 -0.072815 0.832458 1445372990 -0.335815 0.434631 -0.072815 0.832458 1445372990 -0.335815 0.434631 -0.072815 0.832458 1445372990 -0.335815 0.434631 -0.072815 0.832458 1445372990 -0.335815 0.434631 -0.072815 0.832458 1445372990 -0.335815 0.434631 -0.072815 0.832458 1445372990 -0.288574 0.428284 -0.100647 0.850342 1445372990 -0.288574 0.428284 -0.100647 0.850342 1445372990 -0.288574 0.428284 -0.100647 0.850342 1445372990 -0.288574 0.428284 -0.100647 0.850342 1445372990 -0.288574 0.428284 -0.100647 0.850342 1445372990 -0.288574 0.428284 -0.100647 0.850342 1445372990 -0.235840 0.417175 -0.134888 0.867249 1445372990 -0.235840 0.417175 -0.134888 0.867249 1445372990 -0.235840 0.417175 -0.134888 0.867249 1445372990 -0.235840 0.417175 -0.134888 0.867249 1445372990 -0.235840 0.417175 -0.134888 0.867249 1445372990 -0.235840 0.417175 -0.134888 0.867249 1445372990 -0.183960 0.400208 -0.168884 0.881714 1445372990 -0.183960 0.400208 -0.168884 0.881714 1445372990 -0.183960 0.400208 -0.168884 0.881714 1445372990 -0.183960 0.400208 -0.168884 0.881714 1445372990 -0.183960 0.400208 -0.168884 0.881714 1445372990 -0.183960 0.400208 -0.168884 0.881714 1445372990 -0.183960 0.400208 -0.168884 0.881714 1445372990 -0.139038 0.380798 -0.193848 0.893311 1445372990 -0.139038 0.380798 -0.193848 0.893311 1445372990 -0.139038 0.380798 -0.193848 0.893311 1445372990 -0.139038 0.380798 -0.193848 0.893311 1445372990 -0.139038 0.380798 -0.193848 0.893311 1445372990 -0.139038 0.380798 -0.193848 0.893311 1445372990 -0.098633 0.363647 -0.214050 0.901184 1445372990 -0.098633 0.363647 -0.214050 0.901184 1445372990 -0.098633 0.363647 -0.214050 0.901184 1445372990 -0.098633 0.363647 -0.214050 0.901184 1445372990 -0.098633 0.363647 -0.214050 0.901184 1445372990 -0.098633 0.363647 -0.214050 0.901184 1445372990 -0.098633 0.363647 -0.214050 0.901184 1445372990 -0.075623 0.351685 -0.232544 0.903564 1445372990 -0.075623 0.351685 -0.232544 0.903564 1445372990 -0.075623 0.351685 -0.232544 0.903564 1445372990 -0.075623 0.351685 -0.232544 0.903564 1445372990 -0.075623 0.351685 -0.232544 0.903564 1445372990 -0.077942 0.342896 -0.236145 0.905823 1445372990 -0.077942 0.342896 -0.236145 0.905823 1445372990 -0.077942 0.342896 -0.236145 0.905823 1445372990 -0.077942 0.342896 -0.236145 0.905823 1445372990 -0.077942 0.342896 -0.236145 0.905823 1445372990 -0.077942 0.342896 -0.236145 0.905823 1445372990 -0.105530 0.343262 -0.224976 0.905762 1445372990 -0.105530 0.343262 -0.224976 0.905762 1445372990 -0.105530 0.343262 -0.224976 0.905762 1445372990 -0.105530 0.343262 -0.224976 0.905762 1445372990 -0.105530 0.343262 -0.224976 0.905762 1445372990 -0.105530 0.343262 -0.224976 0.905762 1445372990 -0.156311 0.354248 -0.205017 0.898865 1445372990 -0.156311 0.354248 -0.205017 0.898865 1445372990 -0.156311 0.354248 -0.205017 0.898865 1445372990 -0.156311 0.354248 -0.205017 0.898865 1445372990 -0.156311 0.354248 -0.205017 0.898865 1445372990 -0.156311 0.354248 -0.205017 0.898865 1445372990 -0.225708 0.374573 -0.175354 0.882019 1445372990 -0.225708 0.374573 -0.175354 0.882019 1445372990 -0.225708 0.374573 -0.175354 0.882019 1445372990 -0.225708 0.374573 -0.175354 0.882019 1445372990 -0.225708 0.374573 -0.175354 0.882019 1445372990 -0.225708 0.374573 -0.175354 0.882019 1445372990 -0.225708 0.374573 -0.175354 0.882019 1445372990 -0.305725 0.397278 -0.137146 0.854309 1445372990 -0.305725 0.397278 -0.137146 0.854309 1445372990 -0.305725 0.397278 -0.137146 0.854309 1445372990 -0.305725 0.397278 -0.137146 0.854309 1445372990 -0.305725 0.397278 -0.137146 0.854309 1445372990 -0.305725 0.397278 -0.137146 0.854309 1445372990 -0.390259 0.418457 -0.090027 0.815125 1445372990 -0.390259 0.418457 -0.090027 0.815125 1445372990 -0.390259 0.418457 -0.090027 0.815125 1445372990 -0.390259 0.418457 -0.090027 0.815125 1445372990 -0.390259 0.418457 -0.090027 0.815125 1445372990 -0.390259 0.418457 -0.090027 0.815125 1445372990 -0.390259 0.418457 -0.090027 0.815125 1445372990 -0.472595 0.435913 -0.036804 0.765015 1445372990 -0.472595 0.435913 -0.036804 0.765015 1445372990 -0.472595 0.435913 -0.036804 0.765015 1445372990 -0.472595 0.435913 -0.036804 0.765015 1445372990 -0.472595 0.435913 -0.036804 0.765015 1445372991 -0.472595 0.435913 -0.036804 0.765015 1445372991 -0.547668 0.450684 0.018799 0.704651 1445372991 -0.547668 0.450684 0.018799 0.704651 1445372991 -0.547668 0.450684 0.018799 0.704651 1445372991 -0.547668 0.450684 0.018799 0.704651 1445372991 -0.547668 0.450684 0.018799 0.704651 1445372991 -0.547668 0.450684 0.018799 0.704651 1445372991 -0.547668 0.450684 0.018799 0.704651 1445372991 -0.616028 0.460754 0.074036 0.634583 1445372991 -0.616028 0.460754 0.074036 0.634583 1445372991 -0.616028 0.460754 0.074036 0.634583 1445372991 -0.616028 0.460754 0.074036 0.634583 1445372991 -0.616028 0.460754 0.074036 0.634583 1445372991 -0.616028 0.460754 0.074036 0.634583 1445372991 -0.675598 0.464661 0.128784 0.557678 1445372991 -0.675598 0.464661 0.128784 0.557678 1445372991 -0.675598 0.464661 0.128784 0.557678 1445372991 -0.675598 0.464661 0.128784 0.557678 1445372991 -0.675598 0.464661 0.128784 0.557678 1445372991 -0.675598 0.464661 0.128784 0.557678 1445372991 -0.725464 0.462891 0.182922 0.475403 1445372991 -0.725464 0.462891 0.182922 0.475403 1445372991 -0.725464 0.462891 0.182922 0.475403 1445372991 -0.725464 0.462891 0.182922 0.475403 1445372991 -0.725464 0.462891 0.182922 0.475403 1445372991 -0.725464 0.462891 0.182922 0.475403 1445372991 -0.753967 0.460266 0.235718 0.405151 1445372991 -0.753967 0.460266 0.235718 0.405151 1445372991 -0.753967 0.460266 0.235718 0.405151 1445372991 -0.753967 0.460266 0.235718 0.405151 1445372991 -0.753967 0.460266 0.235718 0.405151 1445372991 -0.753967 0.460266 0.235718 0.405151 1445372991 -0.753967 0.460266 0.235718 0.405151 1445372991 -0.758911 0.466614 0.263855 0.369812 1445372991 -0.758911 0.466614 0.263855 0.369812 1445372991 -0.758911 0.466614 0.263855 0.369812 1445372991 -0.758911 0.466614 0.263855 0.369812 1445372991 -0.758911 0.466614 0.263855 0.369812 1445372991 -0.758911 0.466614 0.263855 0.369812 1445372991 -0.753540 0.473877 0.266602 0.369507 1445372991 -0.753540 0.473877 0.266602 0.369507 1445372991 -0.753540 0.473877 0.266602 0.369507 1445372991 -0.753540 0.473877 0.266602 0.369507 1445372991 -0.753540 0.473877 0.266602 0.369507 1445372991 -0.753540 0.473877 0.266602 0.369507 1445372991 -0.740784 0.478333 0.254150 0.397339 1445372991 -0.740784 0.478333 0.254150 0.397339 1445372991 -0.740784 0.478333 0.254150 0.397339 1445372991 -0.740784 0.478333 0.254150 0.397339 1445372991 -0.740784 0.478333 0.254150 0.397339 1445372991 -0.740784 0.478333 0.254150 0.397339 1445372991 -0.714233 0.487305 0.222534 0.450439 1445372991 -0.714233 0.487305 0.222534 0.450439 1445372991 -0.714233 0.487305 0.222534 0.450439 1445372991 -0.714233 0.487305 0.222534 0.450439 1445372991 -0.714233 0.487305 0.222534 0.450439 1445372991 -0.714233 0.487305 0.222534 0.450439 1445372991 -0.675354 0.494263 0.175842 0.518372 1445372991 -0.675354 0.494263 0.175842 0.518372 1445372991 -0.675354 0.494263 0.175842 0.518372 1445372991 -0.675354 0.494263 0.175842 0.518372 1445372991 -0.675354 0.494263 0.175842 0.518372 1445372991 -0.675354 0.494263 0.175842 0.518372 1445372991 -0.675354 0.494263 0.175842 0.518372 1445372991 -0.622620 0.494812 0.117310 0.594666 1445372991 -0.622620 0.494812 0.117310 0.594666 1445372991 -0.622620 0.494812 0.117310 0.594666 1445372991 -0.622620 0.494812 0.117310 0.594666 1445372991 -0.622620 0.494812 0.117310 0.594666 1445372991 -0.622620 0.494812 0.117310 0.594666 1445372991 -0.555969 0.489929 0.048950 0.669617 1445372991 -0.555969 0.489929 0.048950 0.669617 1445372991 -0.555969 0.489929 0.048950 0.669617 1445372991 -0.555969 0.489929 0.048950 0.669617 1445372991 -0.555969 0.489929 0.048950 0.669617 1445372991 -0.555969 0.489929 0.048950 0.669617 1445372991 -0.481079 0.478394 -0.018555 0.734375 1445372991 -0.481079 0.478394 -0.018555 0.734375 1445372991 -0.481079 0.478394 -0.018555 0.734375 1445372991 -0.481079 0.478394 -0.018555 0.734375 1445372991 -0.481079 0.478394 -0.018555 0.734375 1445372991 -0.481079 0.478394 -0.018555 0.734375 1445372991 -0.481079 0.478394 -0.018555 0.734375 1445372991 -0.401184 0.462280 -0.078186 0.786865 1445372991 -0.401184 0.462280 -0.078186 0.786865 1445372991 -0.401184 0.462280 -0.078186 0.786865 1445372991 -0.401184 0.462280 -0.078186 0.786865 1445372991 -0.401184 0.462280 -0.078186 0.786865 1445372991 -0.401184 0.462280 -0.078186 0.786865 1445372991 -0.312256 0.445190 -0.135742 0.828125 1445372991 -0.312256 0.445190 -0.135742 0.828125 1445372991 -0.312256 0.445190 -0.135742 0.828125 1445372991 -0.312256 0.445190 -0.135742 0.828125 1445372991 -0.312256 0.445190 -0.135742 0.828125 1445372991 -0.217407 0.419067 -0.197327 0.859131 1445372991 -0.217407 0.419067 -0.197327 0.859131 1445372991 -0.217407 0.419067 -0.197327 0.859131 1445372991 -0.217407 0.419067 -0.197327 0.859131 1445372991 -0.217407 0.419067 -0.197327 0.859131 1445372991 -0.217407 0.419067 -0.197327 0.859131 1445372991 -0.217407 0.419067 -0.197327 0.859131 1445372991 -0.125366 0.381409 -0.253967 0.879944 1445372991 -0.125366 0.381409 -0.253967 0.879944 1445372991 -0.125366 0.381409 -0.253967 0.879944 1445372991 -0.125366 0.381409 -0.253967 0.879944 1445372991 -0.125366 0.381409 -0.253967 0.879944 1445372991 -0.125366 0.381409 -0.253967 0.879944 1445372991 -0.050476 0.335327 -0.288635 0.895325 1445372991 -0.050476 0.335327 -0.288635 0.895325 1445372991 -0.050476 0.335327 -0.288635 0.895325 1445372991 -0.050476 0.335327 -0.288635 0.895325 1445372991 -0.050476 0.335327 -0.288635 0.895325 1445372991 -0.050476 0.335327 -0.288635 0.895325 1445372991 -0.050476 0.335327 -0.288635 0.895325 1445372992 -0.002869 0.298767 -0.301147 0.905518 1445372992 -0.002869 0.298767 -0.301147 0.905518 1445372992 -0.002869 0.298767 -0.301147 0.905518 1445372992 -0.002869 0.298767 -0.301147 0.905518 1445372992 -0.002869 0.298767 -0.301147 0.905518 1445372992 -0.002869 0.298767 -0.301147 0.905518 1445372992 0.006287 0.281311 -0.299622 0.911560 1445372992 0.006287 0.281311 -0.299622 0.911560 1445372992 0.006287 0.281311 -0.299622 0.911560 1445372992 0.006287 0.281311 -0.299622 0.911560 1445372992 0.006287 0.281311 -0.299622 0.911560 1445372992 0.006287 0.281311 -0.299622 0.911560 1445372992 -0.018799 0.283875 -0.289978 0.913757 1445372992 -0.018799 0.283875 -0.289978 0.913757 1445372992 -0.018799 0.283875 -0.289978 0.913757 1445372992 -0.018799 0.283875 -0.289978 0.913757 1445372992 -0.018799 0.283875 -0.289978 0.913757 1445372992 -0.018799 0.283875 -0.289978 0.913757 1445372992 -0.070862 0.298157 -0.274841 0.911316 1445372992 -0.070862 0.298157 -0.274841 0.911316 1445372992 -0.070862 0.298157 -0.274841 0.911316 1445372992 -0.070862 0.298157 -0.274841 0.911316 1445372992 -0.070862 0.298157 -0.274841 0.911316 1445372992 -0.070862 0.298157 -0.274841 0.911316 1445372992 -0.146057 0.321045 -0.246460 0.902649 1445372992 -0.146057 0.321045 -0.246460 0.902649 1445372992 -0.146057 0.321045 -0.246460 0.902649 1445372992 -0.146057 0.321045 -0.246460 0.902649 1445372992 -0.146057 0.321045 -0.246460 0.902649 1445372992 -0.146057 0.321045 -0.246460 0.902649 1445372992 -0.146057 0.321045 -0.246460 0.902649 1445372992 -0.237366 0.351990 -0.204773 0.881897 1445372992 -0.237366 0.351990 -0.204773 0.881897 1445372992 -0.237366 0.351990 -0.204773 0.881897 1445372992 -0.237366 0.351990 -0.204773 0.881897 1445372992 -0.237366 0.351990 -0.204773 0.881897 1445372992 -0.237366 0.351990 -0.204773 0.881897 1445372992 -0.335205 0.385681 -0.152649 0.845886 1445372992 -0.335205 0.385681 -0.152649 0.845886 1445372992 -0.335205 0.385681 -0.152649 0.845886 1445372992 -0.335205 0.385681 -0.152649 0.845886 1445372992 -0.335205 0.385681 -0.152649 0.845886 1445372992 -0.335205 0.385681 -0.152649 0.845886 1445372992 -0.335205 0.385681 -0.152649 0.845886 1445372992 -0.428101 0.419067 -0.095398 0.794983 1445372992 -0.428101 0.419067 -0.095398 0.794983 1445372992 -0.428101 0.419067 -0.095398 0.794983 1445372992 -0.428101 0.419067 -0.095398 0.794983 1445372992 -0.428101 0.419067 -0.095398 0.794983 1445372992 -0.428101 0.419067 -0.095398 0.794983 1445372992 -0.509216 0.446960 -0.037292 0.734497 1445372992 -0.509216 0.446960 -0.037292 0.734497 1445372992 -0.509216 0.446960 -0.037292 0.734497 1445372992 -0.509216 0.446960 -0.037292 0.734497 1445372992 -0.509216 0.446960 -0.037292 0.734497 1445372992 -0.509216 0.446960 -0.037292 0.734497 1445372992 -0.582214 0.463867 0.021667 0.667297 1445372992 -0.582214 0.463867 0.021667 0.667297 1445372992 -0.582214 0.463867 0.021667 0.667297 1445372992 -0.582214 0.463867 0.021667 0.667297 1445372992 -0.582214 0.463867 0.021667 0.667297 1445372992 -0.582214 0.463867 0.021667 0.667297 1445372992 -0.649353 0.471436 0.084412 0.590698 1445372992 -0.649353 0.471436 0.084412 0.590698 1445372992 -0.649353 0.471436 0.084412 0.590698 1445372992 -0.649353 0.471436 0.084412 0.590698 1445372992 -0.649353 0.471436 0.084412 0.590698 1445372992 -0.649353 0.471436 0.084412 0.590698 1445372992 -0.649353 0.471436 0.084412 0.590698 1445372992 -0.703857 0.474487 0.142761 0.509033 1445372992 -0.703857 0.474487 0.142761 0.509033 1445372992 -0.703857 0.474487 0.142761 0.509033 1445372992 -0.703857 0.474487 0.142761 0.509033 1445372992 -0.703857 0.474487 0.142761 0.509033 1445372992 -0.703857 0.474487 0.142761 0.509033 1445372992 -0.742249 0.475037 0.202332 0.427124 1445372992 -0.742249 0.475037 0.202332 0.427124 1445372992 -0.742249 0.475037 0.202332 0.427124 1445372992 -0.742249 0.475037 0.202332 0.427124 1445372992 -0.742249 0.475037 0.202332 0.427124 1445372992 -0.742249 0.475037 0.202332 0.427124 1445372992 -0.742249 0.475037 0.202332 0.427124 1445372992 -0.758423 0.476868 0.251526 0.366272 1445372992 -0.758423 0.476868 0.251526 0.366272 1445372992 -0.758423 0.476868 0.251526 0.366272 1445372992 -0.758423 0.476868 0.251526 0.366272 1445372992 -0.758423 0.476868 0.251526 0.366272 1445372992 -0.758423 0.476868 0.251526 0.366272 1445372992 -0.759094 0.480652 0.278625 0.339294 1445372992 -0.759094 0.480652 0.278625 0.339294 1445372992 -0.759094 0.480652 0.278625 0.339294 1445372992 -0.759094 0.480652 0.278625 0.339294 1445372992 -0.759094 0.480652 0.278625 0.339294 1445372992 -0.759094 0.480652 0.278625 0.339294 1445372992 -0.750977 0.486084 0.279602 0.348633 1445372992 -0.750977 0.486084 0.279602 0.348633 1445372992 -0.750977 0.486084 0.279602 0.348633 1445372992 -0.750977 0.486084 0.279602 0.348633 1445372992 -0.750977 0.486084 0.279602 0.348633 1445372992 -0.750977 0.486084 0.279602 0.348633 1445372992 -0.729248 0.499207 0.259827 0.389160 1445372992 -0.729248 0.499207 0.259827 0.389160 1445372992 -0.729248 0.499207 0.259827 0.389160 1445372992 -0.729248 0.499207 0.259827 0.389160 1445372992 -0.729248 0.499207 0.259827 0.389160 1445372992 -0.729248 0.499207 0.259827 0.389160 1445372992 -0.729248 0.499207 0.259827 0.389160 1445372992 -0.694031 0.515076 0.218811 0.452942 1445372992 -0.694031 0.515076 0.218811 0.452942 1445372992 -0.694031 0.515076 0.218811 0.452942 1445372992 -0.694031 0.515076 0.218811 0.452942 1445372992 -0.694031 0.515076 0.218811 0.452942 1445372992 -0.694031 0.515076 0.218811 0.452942 1445372992 -0.647034 0.524170 0.162720 0.529236 1445372993 -0.647034 0.524170 0.162720 0.529236 1445372993 -0.647034 0.524170 0.162720 0.529236 1445372993 -0.647034 0.524170 0.162720 0.529236 1445372993 -0.647034 0.524170 0.162720 0.529236 1445372993 -0.647034 0.524170 0.162720 0.529236 1445372993 -0.586060 0.523743 0.096252 0.610657 1445372993 -0.586060 0.523743 0.096252 0.610657 1445372993 -0.586060 0.523743 0.096252 0.610657 1445372993 -0.586060 0.523743 0.096252 0.610657 1445372993 -0.586060 0.523743 0.096252 0.610657 1445372993 -0.586060 0.523743 0.096252 0.610657 1445372993 -0.586060 0.523743 0.096252 0.610657 1445372993 -0.510254 0.514771 0.024658 0.688477 1445372993 -0.510254 0.514771 0.024658 0.688477 1445372993 -0.510254 0.514771 0.024658 0.688477 1445372993 -0.510254 0.514771 0.024658 0.688477 1445372993 -0.510254 0.514771 0.024658 0.688477 1445372993 -0.510254 0.514771 0.024658 0.688477 1445372993 -0.425598 0.498047 -0.044495 0.754211 1445372993 -0.425598 0.498047 -0.044495 0.754211 1445372993 -0.425598 0.498047 -0.044495 0.754211 1445372993 -0.425598 0.498047 -0.044495 0.754211 1445372993 -0.425598 0.498047 -0.044495 0.754211 1445372993 -0.425598 0.498047 -0.044495 0.754211 1445372993 -0.339783 0.473938 -0.102478 0.805786 1445372993 -0.339783 0.473938 -0.102478 0.805786 1445372993 -0.339783 0.473938 -0.102478 0.805786 1445372993 -0.339783 0.473938 -0.102478 0.805786 1445372993 -0.339783 0.473938 -0.102478 0.805786 1445372993 -0.339783 0.473938 -0.102478 0.805786 1445372993 -0.250671 0.450195 -0.149597 0.843811 1445372993 -0.250671 0.450195 -0.149597 0.843811 1445372993 -0.250671 0.450195 -0.149597 0.843811 1445372993 -0.250671 0.450195 -0.149597 0.843811 1445372993 -0.250671 0.450195 -0.149597 0.843811 1445372993 -0.250671 0.450195 -0.149597 0.843811 1445372993 -0.160583 0.420715 -0.207275 0.868408 1445372993 -0.160583 0.420715 -0.207275 0.868408 1445372993 -0.160583 0.420715 -0.207275 0.868408 1445372993 -0.160583 0.420715 -0.207275 0.868408 1445372993 -0.160583 0.420715 -0.207275 0.868408 1445372993 -0.160583 0.420715 -0.207275 0.868408 1445372993 -0.160583 0.420715 -0.207275 0.868408 1445372993 -0.082275 0.382446 -0.253601 0.884644 1445372993 -0.082275 0.382446 -0.253601 0.884644 1445372993 -0.082275 0.382446 -0.253601 0.884644 1445372993 -0.082275 0.382446 -0.253601 0.884644 1445372993 -0.082275 0.382446 -0.253601 0.884644 1445372993 -0.082275 0.382446 -0.253601 0.884644 1445372993 -0.023071 0.341370 -0.277344 0.897766 1445372993 -0.023071 0.341370 -0.277344 0.897766 1445372993 -0.023071 0.341370 -0.277344 0.897766 1445372993 -0.023071 0.341370 -0.277344 0.897766 1445372993 -0.023071 0.341370 -0.277344 0.897766 1445372993 -0.023071 0.341370 -0.277344 0.897766 1445372993 -0.023071 0.341370 -0.277344 0.897766 1445372993 0.008118 0.311707 -0.282532 0.907104 1445372993 0.008118 0.311707 -0.282532 0.907104 1445372993 0.008118 0.311707 -0.282532 0.907104 1445372993 0.008118 0.311707 -0.282532 0.907104 1445372993 0.008118 0.311707 -0.282532 0.907104 1445372993 0.008118 0.311707 -0.282532 0.907104 1445372993 0.003967 0.298889 -0.283020 0.911316 1445372993 0.003967 0.298889 -0.283020 0.911316 1445372993 0.003967 0.298889 -0.283020 0.911316 1445372993 0.003967 0.298889 -0.283020 0.911316 1445372993 0.003967 0.298889 -0.283020 0.911316 1445372993 0.003967 0.298889 -0.283020 0.911316 1445372993 -0.039063 0.302429 -0.272034 0.912659 1445372993 -0.039063 0.302429 -0.272034 0.912659 1445372993 -0.039063 0.302429 -0.272034 0.912659 1445372993 -0.039063 0.302429 -0.272034 0.912659 1445372993 -0.039063 0.302429 -0.272034 0.912659 1445372993 -0.039063 0.302429 -0.272034 0.912659 1445372993 -0.113220 0.320740 -0.249756 0.906616 1445372993 -0.113220 0.320740 -0.249756 0.906616 1445372993 -0.113220 0.320740 -0.249756 0.906616 1445372993 -0.113220 0.320740 -0.249756 0.906616 1445372993 -0.113220 0.320740 -0.249756 0.906616 1445372993 -0.113220 0.320740 -0.249756 0.906616 1445372993 -0.207214 0.351074 -0.211487 0.888306 1445372993 -0.207214 0.351074 -0.211487 0.888306 1445372993 -0.207214 0.351074 -0.211487 0.888306 1445372993 -0.207214 0.351074 -0.211487 0.888306 1445372993 -0.207214 0.351074 -0.211487 0.888306 1445372993 -0.207214 0.351074 -0.211487 0.888306 1445372993 -0.207214 0.351074 -0.211487 0.888306 1445372993 -0.312805 0.384766 -0.157410 0.853943 1445372993 -0.312805 0.384766 -0.157410 0.853943 1445372993 -0.312805 0.384766 -0.157410 0.853943 1445372993 -0.312805 0.384766 -0.157410 0.853943 1445372993 -0.312805 0.384766 -0.157410 0.853943 1445372993 -0.422729 0.410767 -0.088440 0.802917 1445372993 -0.422729 0.410767 -0.088440 0.802917 1445372993 -0.422729 0.410767 -0.088440 0.802917 1445372993 -0.422729 0.410767 -0.088440 0.802917 1445372993 -0.422729 0.410767 -0.088440 0.802917 1445372993 -0.422729 0.410767 -0.088440 0.802917 1445372993 -0.422729 0.410767 -0.088440 0.802917 1445372993 -0.527649 0.418274 -0.018005 0.739075 1445372993 -0.527649 0.418274 -0.018005 0.739075 1445372993 -0.527649 0.418274 -0.018005 0.739075 1445372993 -0.527649 0.418274 -0.018005 0.739075 1445372993 -0.527649 0.418274 -0.018005 0.739075 1445372993 -0.527649 0.418274 -0.018005 0.739075 1445372993 -0.621338 0.416687 0.044739 0.661987 1445372993 -0.621338 0.416687 0.044739 0.661987 1445372993 -0.621338 0.416687 0.044739 0.661987 1445372993 -0.621338 0.416687 0.044739 0.661987 1445372993 -0.621338 0.416687 0.044739 0.661987 1445372993 -0.621338 0.416687 0.044739 0.661987 1445372993 -0.702698 0.411804 0.108093 0.570007 1445372993 -0.702698 0.411804 0.108093 0.570007 1445372993 -0.702698 0.411804 0.108093 0.570007 1445372994 -0.702698 0.411804 0.108093 0.570007 1445372994 -0.702698 0.411804 0.108093 0.570007 1445372994 -0.702698 0.411804 0.108093 0.570007 1445372994 -0.702698 0.411804 0.108093 0.570007 1445372994 -0.763489 0.410034 0.168701 0.469543 1445372994 -0.763489 0.410034 0.168701 0.469543 1445372994 -0.763489 0.410034 0.168701 0.469543 1445372994 -0.763489 0.410034 0.168701 0.469543 1445372994 -0.763489 0.410034 0.168701 0.469543 1445372994 -0.763489 0.410034 0.168701 0.469543 1445372994 -0.803101 0.405334 0.227539 0.372742 1445372994 -0.803101 0.405334 0.227539 0.372742 1445372994 -0.803101 0.405334 0.227539 0.372742 1445372994 -0.803101 0.405334 0.227539 0.372742 1445372994 -0.803101 0.405334 0.227539 0.372742 1445372994 -0.803101 0.405334 0.227539 0.372742 1445372994 -0.820862 0.404724 0.276672 0.293030 1445372994 -0.820862 0.404724 0.276672 0.293030 1445372994 -0.820862 0.404724 0.276672 0.293030 1445372994 -0.820862 0.404724 0.276672 0.293030 1445372994 -0.820862 0.404724 0.276672 0.293030 1445372994 -0.825256 0.405090 0.304321 0.249390 1445372994 -0.825256 0.405090 0.304321 0.249390 1445372994 -0.825256 0.405090 0.304321 0.249390 1445372994 -0.825256 0.405090 0.304321 0.249390 1445372994 -0.825256 0.405090 0.304321 0.249390 1445372994 -0.825256 0.405090 0.304321 0.249390 1445372994 -0.820435 0.410950 0.311157 0.247375 1445372994 -0.820435 0.410950 0.311157 0.247375 1445372994 -0.820435 0.410950 0.311157 0.247375 1445372994 -0.820435 0.410950 0.311157 0.247375 1445372994 -0.820435 0.410950 0.311157 0.247375 1445372994 -0.805969 0.426819 0.299438 0.280212 1445372994 -0.805969 0.426819 0.299438 0.280212 1445372994 -0.805969 0.426819 0.299438 0.280212 1445372994 -0.805969 0.426819 0.299438 0.280212 1445372994 -0.805969 0.426819 0.299438 0.280212 1445372994 -0.805969 0.426819 0.299438 0.280212 1445372994 -0.805969 0.426819 0.299438 0.280212 1445372994 -0.780396 0.449890 0.268555 0.341248 1445372994 -0.780396 0.449890 0.268555 0.341248 1445372994 -0.780396 0.449890 0.268555 0.341248 1445372994 -0.780396 0.449890 0.268555 0.341248 1445372994 -0.780396 0.449890 0.268555 0.341248 1445372994 -0.742859 0.472961 0.219482 0.419861 1445372994 -0.742859 0.472961 0.219482 0.419861 1445372994 -0.742859 0.472961 0.219482 0.419861 1445372994 -0.742859 0.472961 0.219482 0.419861 1445372994 -0.742859 0.472961 0.219482 0.419861 1445372994 -0.742859 0.472961 0.219482 0.419861 1445372994 -0.691772 0.489685 0.158813 0.506409 1445372994 -0.691772 0.489685 0.158813 0.506409 1445372994 -0.691772 0.489685 0.158813 0.506409 1445372994 -0.691772 0.489685 0.158813 0.506409 1445372994 -0.691772 0.489685 0.158813 0.506409 1445372994 -0.691772 0.489685 0.158813 0.506409 1445372994 -0.691772 0.489685 0.158813 0.506409 1445372994 -0.623230 0.501587 0.084351 0.593994 1445372994 -0.623230 0.501587 0.084351 0.593994 1445372994 -0.623230 0.501587 0.084351 0.593994 1445372994 -0.623230 0.501587 0.084351 0.593994 1445372994 -0.623230 0.501587 0.084351 0.593994 1445372994 -0.623230 0.501587 0.084351 0.593994 1445372994 -0.552612 0.495667 0.020569 0.669678 1445372994 -0.552612 0.495667 0.020569 0.669678 1445372994 -0.552612 0.495667 0.020569 0.669678 1445372994 -0.552612 0.495667 0.020569 0.669678 1445372994 -0.552612 0.495667 0.020569 0.669678 1445372994 -0.552612 0.495667 0.020569 0.669678 1445372994 -0.479309 0.484680 -0.042786 0.730408 1445372994 -0.479309 0.484680 -0.042786 0.730408 1445372994 -0.479309 0.484680 -0.042786 0.730408 1445372994 -0.479309 0.484680 -0.042786 0.730408 1445372994 -0.479309 0.484680 -0.042786 0.730408 1445372994 -0.479309 0.484680 -0.042786 0.730408 1445372994 -0.416748 0.462830 -0.093994 0.776672 1445372994 -0.416748 0.462830 -0.093994 0.776672 1445372994 -0.416748 0.462830 -0.093994 0.776672 1445372994 -0.416748 0.462830 -0.093994 0.776672 1445372994 -0.416748 0.462830 -0.093994 0.776672 1445372994 -0.416748 0.462830 -0.093994 0.776672 1445372994 -0.416748 0.462830 -0.093994 0.776672 1445372994 -0.344055 0.444153 -0.141418 0.815063 1445372994 -0.344055 0.444153 -0.141418 0.815063 1445372994 -0.344055 0.444153 -0.141418 0.815063 1445372994 -0.344055 0.444153 -0.141418 0.815063 1445372994 -0.344055 0.444153 -0.141418 0.815063 1445372994 -0.344055 0.444153 -0.141418 0.815063 1445372994 -0.256042 0.421509 -0.212402 0.843567 1445372994 -0.256042 0.421509 -0.212402 0.843567 1445372994 -0.256042 0.421509 -0.212402 0.843567 1445372994 -0.256042 0.421509 -0.212402 0.843567 1445372994 -0.256042 0.421509 -0.212402 0.843567 1445372994 -0.256042 0.421509 -0.212402 0.843567 1445372994 -0.178955 0.389954 -0.275818 0.860107 1445372994 -0.178955 0.389954 -0.275818 0.860107 1445372994 -0.178955 0.389954 -0.275818 0.860107 1445372994 -0.178955 0.389954 -0.275818 0.860107 1445372994 -0.178955 0.389954 -0.275818 0.860107 1445372994 -0.178955 0.389954 -0.275818 0.860107 1445372994 -0.125244 0.361755 -0.319458 0.866821 1445372994 -0.125244 0.361755 -0.319458 0.866821 1445372994 -0.125244 0.361755 -0.319458 0.866821 1445372994 -0.125244 0.361755 -0.319458 0.866821 1445372994 -0.125244 0.361755 -0.319458 0.866821 1445372994 -0.125244 0.361755 -0.319458 0.866821 1445372994 -0.099976 0.347473 -0.343384 0.866821 1445372994 -0.099976 0.347473 -0.343384 0.866821 1445372994 -0.099976 0.347473 -0.343384 0.866821 1445372995 -0.099976 0.347473 -0.343384 0.866821 1445372995 -0.099976 0.347473 -0.343384 0.866821 1445372995 -0.099976 0.347473 -0.343384 0.866821 1445372995 -0.102966 0.346313 -0.347473 0.865234 1445372995 -0.102966 0.346313 -0.347473 0.865234 1445372995 -0.102966 0.346313 -0.347473 0.865234 1445372995 -0.102966 0.346313 -0.347473 0.865234 1445372995 -0.102966 0.346313 -0.347473 0.865234 1445372995 -0.102966 0.346313 -0.347473 0.865234 1445372995 -0.134216 0.351868 -0.336365 0.863098 1445372995 -0.134216 0.351868 -0.336365 0.863098 1445372995 -0.134216 0.351868 -0.336365 0.863098 1445372995 -0.134216 0.351868 -0.336365 0.863098 1445372995 -0.134216 0.351868 -0.336365 0.863098 1445372995 -0.134216 0.351868 -0.336365 0.863098 1445372995 -0.134216 0.351868 -0.336365 0.863098 1445372995 -0.185547 0.368652 -0.308472 0.856995 1445372995 -0.185547 0.368652 -0.308472 0.856995 1445372995 -0.185547 0.368652 -0.308472 0.856995 1445372995 -0.185547 0.368652 -0.308472 0.856995 1445372995 -0.185547 0.368652 -0.308472 0.856995 1445372995 -0.185547 0.368652 -0.308472 0.856995 1445372995 -0.252258 0.395752 -0.268921 0.841064 1445372995 -0.252258 0.395752 -0.268921 0.841064 1445372995 -0.252258 0.395752 -0.268921 0.841064 1445372995 -0.252258 0.395752 -0.268921 0.841064 1445372995 -0.252258 0.395752 -0.268921 0.841064 1445372995 -0.252258 0.395752 -0.268921 0.841064 1445372995 -0.329468 0.428406 -0.217896 0.812622 1445372995 -0.329468 0.428406 -0.217896 0.812622 1445372995 -0.329468 0.428406 -0.217896 0.812622 1445372995 -0.329468 0.428406 -0.217896 0.812622 1445372995 -0.329468 0.428406 -0.217896 0.812622 1445372995 -0.329468 0.428406 -0.217896 0.812622 1445372995 -0.408630 0.463379 -0.159302 0.770020 1445372995 
-0.442932 0.463623 -0.057983 0.765137 1445372997 -0.442932 0.463623 -0.057983 0.765137 1445372997 -0.442932 0.463623 -0.057983 0.765137 1445372997 -0.442932 0.463623 -0.057983 0.765137 1445372997 -0.442932 0.463623 -0.057983 0.765137 1445372997 -0.432922 0.452820 -0.053955 0.777527 1445372997 -0.432922 0.452820 -0.053955 0.777527 1445372997 -0.432922 0.452820 -0.053955 0.777527 1445372997 -0.432922 0.452820 -0.053955 0.777527 1445372997 -0.432922 0.452820 -0.053955 0.777527 1445372997 -0.432922 0.452820 -0.053955 0.777527 1445372997 -0.432922 0.452820 -0.053955 0.777527 1445372997 -0.405212 0.447205 -0.068359 0.794434 1445372997 -0.405212 0.447205 -0.068359 0.794434 1445372997 -0.405212 0.447205 -0.068359 0.794434 1445372997 -0.405212 0.447205 -0.068359 0.794434 1445372997 -0.405212 0.447205 -0.068359 0.794434 1445372997 -0.405212 0.447205 -0.068359 0.794434 1445372997 -0.361206 0.436401 -0.096924 0.818298 1445372997 -0.361206 0.436401 -0.096924 0.818298 1445372997 -0.361206 0.436401 -0.096924 0.818298 1445372997 -0.361206 0.436401 -0.096924 0.818298 1445372997 -0.361206 0.436401 -0.096924 0.818298 1445372997 -0.361206 0.436401 -0.096924 0.818298 1445372997 -0.361206 0.436401 -0.096924 0.818298 1445372997 -0.308105 0.416382 -0.128845 0.845581 1445372997 -0.308105 0.416382 -0.128845 0.845581 1445372997 -0.308105 0.416382 -0.128845 0.845581 1445372997 -0.308105 0.416382 -0.128845 0.845581 1445372997 -0.308105 0.416382 -0.128845 0.845581 1445372997 -0.308105 0.416382 -0.128845 0.845581 1445372997 -0.248169 0.392761 -0.164673 0.870056 1445372997 -0.248169 0.392761 -0.164673 0.870056 1445372997 -0.248169 0.392761 -0.164673 0.870056 1445372997 -0.248169 0.392761 -0.164673 0.870056 1445372997 -0.248169 0.392761 -0.164673 0.870056 1445372997 -0.248169 0.392761 -0.164673 0.870056 1445372997 -0.248169 0.392761 -0.164673 0.870056 1445372997 -0.189453 0.365356 -0.192688 0.890747 1445372997 -0.189453 0.365356 -0.192688 0.890747 1445372997 -0.189453 0.365356 -0.192688 0.890747 1445372997 -0.189453 0.365356 -0.192688 0.890747 1445372997 -0.189453 0.365356 -0.192688 0.890747 1445372997 -0.189453 0.365356 -0.192688 0.890747 1445372997 -0.139221 0.339783 -0.228271 0.901672 1445372998 -0.139221 0.339783 -0.228271 0.901672 1445372998 -0.139221 0.339783 -0.228271 0.901672 1445372998 -0.139221 0.339783 -0.228271 0.901672 1445372998 -0.139221 0.339783 -0.228271 0.901672 1445372998 -0.139221 0.339783 -0.228271 0.901672 1445372998 -0.099304 0.314209 -0.265808 0.905945 1445372998 -0.099304 0.314209 -0.265808 0.905945 1445372998 -0.099304 0.314209 -0.265808 0.905945 1445372998 -0.099304 0.314209 -0.265808 0.905945 1445372998 -0.099304 0.314209 -0.265808 0.905945 1445372998 -0.099304 0.314209 -0.265808 0.905945 1445372998 -0.081787 0.296936 -0.283813 0.908020 1445372998 -0.081787 0.296936 -0.283813 0.908020 1445372998 -0.081787 0.296936 -0.283813 0.908020 1445372998 -0.081787 0.296936 -0.283813 0.908020 1445372998 -0.081787 0.296936 -0.283813 0.908020 1445372998 -0.085022 0.289673 -0.302185 0.904175 1445372998 -0.085022 0.289673 -0.302185 0.904175 1445372998 -0.085022 0.289673 -0.302185 0.904175 1445372998 -0.085022 0.289673 -0.302185 0.904175 1445372998 -0.085022 0.289673 -0.302185 0.904175 1445372998 -0.085022 0.289673 -0.302185 0.904175 1445372998 -0.085022 0.289673 -0.302185 0.904175 1445372998 -0.109741 0.289917 -0.309692 0.898865 1445372998 -0.109741 0.289917 -0.309692 0.898865 1445372998 -0.109741 0.289917 -0.309692 0.898865 1445372998 -0.109741 0.289917 -0.309692 0.898865 1445372998 -0.109741 0.289917 -0.309692 0.898865 1445372998 -0.109741 0.289917 -0.309692 0.898865 1445372998 -0.153015 0.296387 -0.297119 0.894653 1445372998 -0.153015 0.296387 -0.297119 0.894653 1445372998 -0.153015 0.296387 -0.297119 0.894653 1445372998 -0.153015 0.296387 -0.297119 0.894653 1445372998 -0.153015 0.296387 -0.297119 0.894653 1445372998 -0.153015 0.296387 -0.297119 0.894653 1445372998 -0.212830 0.312744 -0.274475 0.884033 1445372998 -0.212830 0.312744 -0.274475 0.884033 1445372998 -0.212830 0.312744 -0.274475 0.884033 1445372998 -0.212830 0.312744 -0.274475 0.884033 1445372998 -0.212830 0.312744 -0.274475 0.884033 1445372998 -0.212830 0.312744 -0.274475 0.884033 1445372998 -0.212830 0.312744 -0.274475 0.884033 1445372998 -0.286255 0.340942 -0.235535 0.863892 1445372998 -0.286255 0.340942 -0.235535 0.863892 1445372998 -0.286255 0.340942 -0.235535 0.863892 1445372998 -0.286255 0.340942 -0.235535 0.863892 1445372998 -0.286255 0.340942 -0.235535 0.863892 1445372998 -0.286255 0.340942 -0.235535 0.863892 1445372998 -0.362976 0.381653 -0.186646 0.829285 1445372998 -0.362976 0.381653 -0.186646 0.829285 1445372998 -0.362976 0.381653 -0.186646 0.829285 1445372998 -0.362976 0.381653 -0.186646 0.829285 1445372998 -0.362976 0.381653 -0.186646 0.829285 1445372998 -0.362976 0.381653 -0.186646 0.829285 1445372998 -0.434753 0.428101 -0.128296 0.781799 1445372998 -0.434753 0.428101 -0.128296 0.781799 1445372998 -0.434753 0.428101 -0.128296 0.781799 1445372998 -0.434753 0.428101 -0.128296 0.781799 1445372998 -0.434753 0.428101 -0.128296 0.781799 1445372998 -0.434753 0.428101 -0.128296 0.781799 1445372998 -0.434753 0.428101 -0.128296 0.781799 1445372998 -0.499451 0.465088 -0.062317 0.728210 1445372998 -0.499451 0.465088 -0.062317 0.728210 1445372998 -0.499451 0.465088 -0.062317 0.728210 1445372998 -0.499451 0.465088 -0.062317 0.728210 1445372998 -0.499451 0.465088 -0.062317 0.728210 1445372998 -0.499451 0.465088 -0.062317 0.728210 1445372998 -0.564758 0.482178 0.009399 0.669678 1445372998 -0.564758 0.482178 0.009399 0.669678 1445372998 -0.564758 0.482178 0.009399 0.669678 1445372998 -0.564758 0.482178 0.009399 0.669678 1445372998 -0.564758 0.482178 0.009399 0.669678 1445372998 -0.564758 0.482178 0.009399 0.669678 1445372998 -0.620667 0.494873 0.075500 0.603394 1445372998 -0.620667 0.494873 0.075500 0.603394 1445372998 -0.620667 0.494873 0.075500 0.603394 1445372998 -0.620667 0.494873 0.075500 0.603394 1445372998 -0.620667 0.494873 0.075500 0.603394 1445372998 -0.620667 0.494873 0.075500 0.603394 1445372998 -0.666809 0.503296 0.135071 0.532715 1445372998 -0.666809 0.503296 0.135071 0.532715 1445372998 -0.666809 0.503296 0.135071 0.532715 1445372998 -0.666809 0.503296 0.135071 0.532715 1445372998 -0.666809 0.503296 0.135071 0.532715 1445372998 -0.699951 0.507629 0.190979 0.464661 1445372998 -0.699951 0.507629 0.190979 0.464661 1445372998 -0.699951 0.507629 0.190979 0.464661 1445372998 -0.699951 0.507629 0.190979 0.464661 1445372998 -0.699951 0.507629 0.190979 0.464661 1445372998 -0.699951 0.507629 0.190979 0.464661 1445372998 -0.699951 0.507629 0.190979 0.464661 1445372998 -0.715698 0.512939 0.235352 0.411438 1445372998 -0.715698 0.512939 0.235352 0.411438 1445372998 -0.715698 0.512939 0.235352 0.411438 1445372998 -0.715698 0.512939 0.235352 0.411438 1445372998 -0.715698 0.512939 0.235352 0.411438 1445372998 -0.715698 0.512939 0.235352 0.411438 1445372998 -0.717407 0.520935 0.258301 0.383667 1445372998 -0.717407 0.520935 0.258301 0.383667 1445372998 -0.717407 0.520935 0.258301 0.383667 1445372998 -0.717407 0.520935 0.258301 0.383667 1445372998 -0.717407 0.520935 0.258301 0.383667 1445372998 -0.717407 0.520935 0.258301 0.383667 1445372998 -0.710938 0.529175 0.258789 0.384094 1445372998 -0.710938 0.529175 0.258789 0.384094 1445372998 -0.710938 0.529175 0.258789 0.384094 1445372998 -0.710938 0.529175 0.258789 0.384094 1445372998 -0.710938 0.529175 0.258789 0.384094 1445372998 -0.710938 0.529175 0.258789 0.384094 1445372998 -0.697815 0.534973 0.238892 0.412048 1445372998 -0.697815 0.534973 0.238892 0.412048 1445372999 -0.697815 0.534973 0.238892 0.412048 1445372999 -0.697815 0.534973 0.238892 0.412048 1445372999 -0.697815 0.534973 0.238892 0.412048 1445372999 -0.697815 0.534973 0.238892 0.412048 1445372999 -0.697815 0.534973 0.238892 0.412048 1445372999 -0.675598 0.537415 0.200134 0.463318 1445372999 -0.675598 0.537415 0.200134 0.463318 1445372999 -0.675598 0.537415 0.200134 0.463318 1445372999 -0.675598 0.537415 0.200134 0.463318 1445372999 -0.675598 0.537415 0.200134 0.463318 1445372999 -0.675598 0.537415 0.200134 0.463318 1445372999 -0.640869 0.536255 0.147339 0.529114 1445372999 -0.640869 0.536255 0.147339 0.529114 1445372999 -0.640869 0.536255 0.147339 0.529114 1445372999 -0.640869 0.536255 0.147339 0.529114 1445372999 -0.640869 0.536255 0.147339 0.529114 1445372999 -0.640869 0.536255 0.147339 0.529114 1445372999 -0.588318 0.532959 0.080750 0.602722 1445372999 -0.588318 0.532959 0.080750 0.602722 1445372999 -0.588318 0.532959 0.080750 0.602722 1445372999 -0.588318 0.532959 0.080750 0.602722 1445372999 -0.588318 0.532959 0.080750 0.602722 1445372999 -0.522339 0.525085 0.005981 0.671875 1445372999 -0.522339 0.525085 0.005981 0.671875 1445372999 -0.522339 0.525085 0.005981 0.671875 1445372999 -0.522339 0.525085 0.005981 0.671875 1445372999 -0.522339 0.525085 0.005981 0.671875 1445372999 -0.522339 0.525085 0.005981 0.671875 1445372999 -0.448242 0.508545 -0.066711 0.732056 1445372999 -0.448242 0.508545 -0.066711 0.732056 1445372999 -0.448242 0.508545 -0.066711 0.732056 1445372999 -0.448242 0.508545 -0.066711 0.732056 1445372999 -0.448242 0.508545 -0.066711 0.732056 1445372999 -0.448242 0.508545 -0.066711 0.732056 1445372999 -0.371521 0.485107 -0.129333 0.780945 1445372999 -0.371521 0.485107 -0.129333 0.780945 1445372999 -0.371521 0.485107 -0.129333 0.780945 1445372999 -0.371521 0.485107 -0.129333 0.780945 1445372999 -0.371521 0.485107 -0.129333 0.780945 1445372999 -0.371521 0.485107 -0.129333 0.780945 1445372999 -0.292603 0.460327 -0.182312 0.818054 1445372999 -0.292603 0.460327 -0.182312 0.818054 1445372999 -0.292603 0.460327 -0.182312 0.818054 1445372999 -0.292603 0.460327 -0.182312 0.818054 1445372999 -0.292603 0.460327 -0.182312 0.818054 1445372999 -0.292603 0.460327 -0.182312 0.818054 1445372999 -0.292603 0.460327 -0.182312 0.818054 1445372999 -0.208984 0.432983 -0.232239 0.845520 1445372999 -0.208984 0.432983 -0.232239 0.845520 1445372999 -0.208984 0.432983 -0.232239 0.845520 1445372999 -0.208984 0.432983 -0.232239 0.845520 1445372999 -0.208984 0.432983 -0.232239 0.845520 1445372999 -0.208984 0.432983 -0.232239 0.845520 1445372999 -0.127014 0.398132 -0.274658 0.865967 1445372999 -0.127014 0.398132 -0.274658 0.865967 1445372999 -0.127014 0.398132 -0.274658 0.865967 1445372999 -0.127014 0.398132 -0.274658 0.865967 1445372999 -0.127014 0.398132 -0.274658 0.865967 1445372999 -0.127014 0.398132 -0.274658 0.865967 1445372999 -0.127014 0.398132 -0.274658 0.865967 1445372999 -0.050537 0.362976 -0.311523 0.876709 1445372999 -0.050537 0.362976 -0.311523 0.876709 1445372999 -0.050537 0.362976 -0.311523 0.876709 1445372999 -0.050537 0.362976 -0.311523 0.876709 1445372999 -0.050537 0.362976 -0.311523 0.876709 1445372999 -0.050537 0.362976 -0.311523 0.876709 1445372999 0.006958 0.328735 -0.340149 0.880981 1445372999 0.006958 0.328735 -0.340149 0.880981 1445372999 0.006958 0.328735 -0.340149 0.880981 1445372999 0.006958 0.328735 -0.340149 0.880981 1445372999 0.006958 0.328735 -0.340149 0.880981 1445372999 0.006958 0.328735 -0.340149 0.880981 1445372999 0.034790 0.299805 -0.345093 0.888672 1445372999 0.034790 0.299805 -0.345093 0.888672 1445372999 0.034790 0.299805 -0.345093 0.888672 1445372999 0.034790 0.299805 -0.345093 0.888672 1445372999 0.034790 0.299805 -0.345093 0.888672 1445372999 0.034790 0.299805 -0.345093 0.888672 1445372999 0.034790 0.299805 -0.345093 0.888672 1445372999 0.031738 0.290222 -0.330078 0.897644 1445372999 0.031738 0.290222 -0.330078 0.897644 1445372999 0.031738 0.290222 -0.330078 0.897644 1445372999 0.031738 0.290222 -0.330078 0.897644 1445372999 0.031738 0.290222 -0.330078 0.897644 1445372999 0.031738 0.290222 -0.330078 0.897644 1445372999 0.004211 0.294983 -0.317261 0.901245 1445372999 0.004211 0.294983 -0.317261 0.901245 1445372999 0.004211 0.294983 -0.317261 0.901245 1445372999 0.004211 0.294983 -0.317261 0.901245 1445372999 0.004211 0.294983 -0.317261 0.901245 1445372999 0.004211 0.294983 -0.317261 0.901245 1445372999 -0.049133 0.311218 -0.297119 0.901306 1445372999 -0.049133 0.311218 -0.297119 0.901306 1445372999 -0.049133 0.311218 -0.297119 0.901306 1445372999 -0.049133 0.311218 -0.297119 0.901306 1445372999 -0.049133 0.311218 -0.297119 0.901306 1445372999 -0.049133 0.311218 -0.297119 0.901306 1445372999 -0.123169 0.338684 -0.267883 0.893494 1445372999 -0.123169 0.338684 -0.267883 0.893494 1445372999 -0.123169 0.338684 -0.267883 0.893494 1445372999 -0.123169 0.338684 -0.267883 0.893494 1445372999 -0.123169 0.338684 -0.267883 0.893494 1445372999 -0.123169 0.338684 -0.267883 0.893494 1445372999 -0.123169 0.338684 -0.267883 0.893494 1445372999 -0.210022 0.372864 -0.229187 0.874207 1445372999 -0.210022 0.372864 -0.229187 0.874207 1445372999 -0.210022 0.372864 -0.229187 0.874207 1445372999 -0.210022 0.372864 -0.229187 0.874207 1445372999 -0.210022 0.372864 -0.229187 0.874207 1445372999 -0.210022 0.372864 -0.229187 0.874207 1445372999 -0.305115 0.407532 -0.176086 0.842468 1445373000 -0.305115 0.407532 -0.176086 0.842468 1445373000 -0.305115 0.407532 -0.176086 0.842468 1445373000 -0.305115 0.407532 -0.176086 0.842468 1445373000 -0.305115 0.407532 -0.176086 0.842468 1445373000 -0.305115 0.407532 -0.176086 0.842468 1445373000 -0.396057 0.439270 -0.120056 0.797302 1445373000 -0.396057 0.439270 -0.120056 0.797302 1445373000 -0.396057 0.439270 -0.120056 0.797302 1445373000 -0.396057 0.439270 -0.120056 0.797302 1445373000 -0.396057 0.439270 -0.120056 0.797302 1445373000 -0.396057 0.439270 -0.120056 0.797302 1445373000 -0.480957 0.464722 -0.060059 0.741028 1445373000 -0.480957 0.464722 -0.060059 0.741028 1445373000 -0.480957 0.464722 -0.060059 0.741028 1445373000 -0.480957 0.464722 -0.060059 0.741028 1445373000 -0.480957 0.464722 -0.060059 0.741028 1445373000 -0.480957 0.464722 -0.060059 0.741028 1445373000 -0.480957 0.464722 -0.060059 0.741028 1445373000 -0.556580 0.485107 -0.000732 0.674438 1445373000 -0.556580 0.485107 -0.000732 0.674438 1445373000 -0.556580 0.485107 -0.000732 0.674438 1445373000 -0.556580 0.485107 -0.000732 0.674438 1445373000 -0.556580 0.485107 -0.000732 0.674438 1445373000 -0.556580 0.485107 -0.000732 0.674438 1445373000 -0.625549 0.498779 0.063110 0.596558 1445373000 -0.625549 0.498779 0.063110 0.596558 1445373000 -0.625549 0.498779 0.063110 0.596558 1445373000 -0.625549 0.498779 0.063110 0.596558 1445373000 -0.625549 0.498779 0.063110 0.596558 1445373000 -0.625549 0.498779 0.063110 0.596558 1445373000 -0.681091 0.508667 0.125732 0.511414 1445373000 -0.681091 0.508667 0.125732 0.511414 1445373000 -0.681091 0.508667 0.125732 0.511414 1445373000 -0.681091 0.508667 0.125732 0.511414 1445373000 -0.681091 0.508667 0.125732 0.511414 1445373000 -0.681091 0.508667 0.125732 0.511414 1445373000 -0.681091 0.508667 0.125732 0.511414 1445373000 -0.715210 0.514832 0.185120 0.434875 1445373000 -0.715210 0.514832 0.185120 0.434875 1445373000 -0.715210 0.514832 0.185120 0.434875 1445373000 -0.715210 0.514832 0.185120 0.434875 1445373000 -0.715210 0.514832 0.185120 0.434875 1445373000 -0.715210 0.514832 0.185120 0.434875 1445373000 -0.727478 0.524963 0.226807 0.379150 1445373000 -0.727478 0.524963 0.226807 0.379150 1445373000 -0.727478 0.524963 0.226807 0.379150 1445373000 -0.727478 0.524963 0.226807 0.379150 1445373000 -0.727478 0.524963 0.226807 0.379150 1445373000 -0.727478 0.524963 0.226807 0.379150 1445373000 -0.731140 0.530151 0.255005 0.345520 1445373000 -0.731140 0.530151 0.255005 0.345520 1445373000 -0.731140 0.530151 0.255005 0.345520 1445373000 -0.731140 0.530151 0.255005 0.345520 1445373000 -0.731140 0.530151 0.255005 0.345520 1445373000 -0.731140 0.530151 0.255005 0.345520 1445373000 -0.731140 0.530151 0.255005 0.345520 1445373000 -0.728882 0.530945 0.265991 0.340759 1445373000 -0.728882 0.530945 0.265991 0.340759 1445373000 -0.728882 0.530945 0.265991 0.340759 1445373000 -0.728882 0.530945 0.265991 0.340759 1445373000 -0.728882 0.530945 0.265991 0.340759 1445373000 -0.728882 0.530945 0.265991 0.340759 1445373000 -0.712952 0.541077 0.253052 0.367249 1445373000 -0.712952 0.541077 0.253052 0.367249 1445373000 -0.712952 0.541077 0.253052 0.367249 1445373000 -0.712952 0.541077 0.253052 0.367249 1445373000 -0.712952 0.541077 0.253052 0.367249 1445373000 -0.712952 0.541077 0.253052 0.367249 1445373000 -0.712952 0.541077 0.253052 0.367249 1445373000 -0.692810 0.544434 0.220459 0.418274 1445373000 -0.692810 0.544434 0.220459 0.418274 1445373000 -0.692810 0.544434 0.220459 0.418274 1445373000 -0.692810 0.544434 0.220459 0.418274 1445373000 -0.692810 0.544434 0.220459 0.418274 1445373000 -0.692810 0.544434 0.220459 0.418274 1445373000 -0.661743 0.546387 0.172913 0.483276 1445373000 -0.661743 0.546387 0.172913 0.483276 1445373000 -0.661743 0.546387 0.172913 0.483276 1445373000 -0.661743 0.546387 0.172913 0.483276 1445373000 -0.661743 0.546387 0.172913 0.483276 1445373000 -0.661743 0.546387 0.172913 0.483276 1445373000 -0.661743 0.546387 0.172913 0.483276 1445373000 -0.617493 0.545105 0.113403 0.555603 1445373000 -0.617493 0.545105 0.113403 0.555603 1445373000 -0.617493 0.545105 0.113403 0.555603 1445373000 -0.617493 0.545105 0.113403 0.555603 1445373000 -0.617493 0.545105 0.113403 0.555603 1445373000 -0.617493 0.545105 0.113403 0.555603 1445373000 -0.564087 0.532654 0.050232 0.628845 1445373000 -0.564087 0.532654 0.050232 0.628845 1445373000 -0.564087 0.532654 0.050232 0.628845 1445373000 -0.564087 0.532654 0.050232 0.628845 1445373000 -0.564087 0.532654 0.050232 0.628845 1445373000 -0.564087 0.532654 0.050232 0.628845 1445373000 -0.496643 0.514587 -0.014282 0.698792 1445373000 -0.496643 0.514587 -0.014282 0.698792 1445373000 -0.496643 0.514587 -0.014282 0.698792 1445373000 -0.496643 0.514587 -0.014282 0.698792 1445373000 -0.496643 0.514587 -0.014282 0.698792 1445373000 -0.496643 0.514587 -0.014282 0.698792 1445373000 -0.421509 0.493835 -0.079102 0.756409 1445373000 -0.421509 0.493835 -0.079102 0.756409 1445373000 -0.421509 0.493835 -0.079102 0.756409 1445373000 -0.421509 0.493835 -0.079102 0.756409 1445373000 -0.421509 0.493835 -0.079102 0.756409 1445373000 -0.421509 0.493835 -0.079102 0.756409 1445373000 -0.346252 0.471680 -0.134644 0.799622 1445373000 -0.346252 0.471680 -0.134644 0.799622 1445373000 -0.346252 0.471680 -0.134644 0.799622 1445373000 -0.346252 0.471680 -0.134644 0.799622 1445373000 -0.346252 0.471680 -0.134644 0.799622 1445373000 -0.346252 0.471680 -0.134644 0.799622 1445373000 -0.346252 0.471680 -0.134644 0.799622 1445373000 -0.264038 0.455750 -0.188538 0.828857 1445373000 -0.264038 0.455750 -0.188538 0.828857 1445373001 -0.264038 0.455750 -0.188538 0.828857 1445373001 -0.264038 0.455750 -0.188538 0.828857 1445373001 -0.264038 0.455750 -0.188538 0.828857 1445373001 -0.264038 0.455750 -0.188538 0.828857 1445373001 -0.174927 0.427246 -0.250916 0.850769 1445373001 -0.174927 0.427246 -0.250916 0.850769 1445373001 -0.174927 0.427246 -0.250916 0.850769 1445373001 -0.174927 0.427246 -0.250916 0.850769 1445373001 -0.174927 0.427246 -0.250916 0.850769 1445373001 -0.174927 0.427246 -0.250916 0.850769 1445373001 -0.092834 0.382996 -0.302795 0.867737 1445373001 -0.092834 0.382996 -0.302795 0.867737 1445373001 -0.092834 0.382996 -0.302795 0.867737 1445373001 -0.092834 0.382996 -0.302795 0.867737 1445373001 -0.092834 0.382996 -0.302795 0.867737 1445373001 -0.092834 0.382996 -0.302795 0.867737 1445373001 -0.092834 0.382996 -0.302795 0.867737 1445373001 -0.027466 0.337952 -0.338318 0.877808 1445373001 -0.027466 0.337952 -0.338318 0.877808 1445373001 -0.027466 0.337952 -0.338318 0.877808 1445373001 -0.027466 0.337952 -0.338318 0.877808 1445373001 -0.027466 0.337952 -0.338318 0.877808 1445373001 0.016907 0.301880 -0.354065 0.884949 1445373001 0.016907 0.301880 -0.354065 0.884949 1445373001 0.016907 0.301880 -0.354065 0.884949 1445373001 0.016907 0.301880 -0.354065 0.884949 1445373001 0.016907 0.301880 -0.354065 0.884949 1445373001 0.016907 0.301880 -0.354065 0.884949 1445373001 0.016907 0.301880 -0.354065 0.884949 1445373001 0.031250 0.281433 -0.353577 0.891479 1445373001 0.031250 0.281433 -0.353577 0.891479 1445373001 0.031250 0.281433 -0.353577 0.891479 1445373001 0.031250 0.281433 -0.353577 0.891479 1445373001 0.031250 0.281433 -0.353577 0.891479 1445373001 0.031250 0.281433 -0.353577 0.891479 1445373001 0.014282 0.283020 -0.343079 0.895508 1445373001 0.014282 0.283020 -0.343079 0.895508 1445373001 0.014282 0.283020 -0.343079 0.895508 1445373001 0.014282 0.283020 -0.343079 0.895508 1445373001 0.014282 0.283020 -0.343079 0.895508 1445373001 -0.027710 0.301147 -0.327698 0.895081 1445373001 -0.027710 0.301147 -0.327698 0.895081 1445373001 -0.027710 0.301147 -0.327698 0.895081 1445373001 -0.027710 0.301147 -0.327698 0.895081 1445373001 -0.027710 0.301147 -0.327698 0.895081 1445373001 -0.027710 0.301147 -0.327698 0.895081 1445373001 -0.089905 0.329834 -0.304382 0.889038 1445373001 -0.089905 0.329834 -0.304382 0.889038 1445373001 -0.089905 0.329834 -0.304382 0.889038 1445373001 -0.089905 0.329834 -0.304382 0.889038 1445373001 -0.089905 0.329834 -0.304382 0.889038 1445373001 -0.089905 0.329834 -0.304382 0.889038 1445373001 -0.168030 0.365723 -0.269226 0.874939 1445373001 -0.168030 0.365723 -0.269226 0.874939 1445373001 -0.168030 0.365723 -0.269226 0.874939 1445373001 -0.168030 0.365723 -0.269226 0.874939 1445373001 -0.168030 0.365723 -0.269226 0.874939 1445373001 -0.168030 0.365723 -0.269226 0.874939 1445373001 -0.256897 0.403076 -0.221313 0.849976 1445373001 -0.256897 0.403076 -0.221313 0.849976 1445373001 -0.256897 0.403076 -0.221313 0.849976 1445373001 -0.256897 0.403076 -0.221313 0.849976 1445373001 -0.256897 0.403076 -0.221313 0.849976 1445373001 -0.256897 0.403076 -0.221313 0.849976 1445373001 -0.256897 0.403076 -0.221313 0.849976 1445373001 -0.347656 0.436646 -0.166077 0.812927 1445373001 -0.347656 0.436646 -0.166077 0.812927 1445373001 -0.347656 0.436646 -0.166077 0.812927 1445373001 -0.347656 0.436646 -0.166077 0.812927 1445373001 -0.347656 0.436646 -0.166077 0.812927 1445373001 -0.347656 0.436646 -0.166077 0.812927 1445373001 -0.430664 0.466736 -0.113098 0.764099 1445373001 -0.430664 0.466736 -0.113098 0.764099 1445373001 -0.430664 0.466736 -0.113098 0.764099 1445373001 -0.430664 0.466736 -0.113098 0.764099 1445373001 -0.430664 0.466736 -0.113098 0.764099 1445373001 -0.430664 0.466736 -0.113098 0.764099 1445373001 -0.430664 0.466736 -0.113098 0.764099 1445373001 -0.506592 0.489746 -0.054321 0.707458 1445373001 -0.506592 0.489746 -0.054321 0.707458 1445373001 -0.506592 0.489746 -0.054321 0.707458 1445373001 -0.506592 0.489746 -0.054321 0.707458 1445373001 -0.506592 0.489746 -0.054321 0.707458 1445373001 -0.506592 0.489746 -0.054321 0.707458 1445373001 -0.576477 0.503723 0.011230 0.643250 1445373001 -0.576477 0.503723 0.011230 0.643250 1445373001 -0.576477 0.503723 0.011230 0.643250 1445373001 -0.576477 0.503723 0.011230 0.643250 1445373001 -0.576477 0.503723 0.011230 0.643250 1445373001 -0.576477 0.503723 0.011230 0.643250 1445373001 -0.635681 0.513855 0.077026 0.570862 1445373001 -0.635681 0.513855 0.077026 0.570862 1445373001 -0.635681 0.513855 0.077026 0.570862 1445373001 -0.635681 0.513855 0.077026 0.570862 1445373001 -0.635681 0.513855 0.077026 0.570862 1445373001 -0.684326 0.517944 0.140686 0.493530 1445373001 -0.684326 0.517944 0.140686 0.493530 1445373001 -0.684326 0.517944 0.140686 0.493530 1445373001 -0.684326 0.517944 0.140686 0.493530 1445373001 -0.684326 0.517944 0.140686 0.493530 1445373001 -0.684326 0.517944 0.140686 0.493530 1445373001 -0.720337 0.516968 0.202026 0.415894 1445373001 -0.720337 0.516968 0.202026 0.415894 1445373001 -0.720337 0.516968 0.202026 0.415894 1445373001 -0.720337 0.516968 0.202026 0.415894 1445373001 -0.720337 0.516968 0.202026 0.415894 1445373001 -0.720337 0.516968 0.202026 0.415894 1445373001 -0.720337 0.516968 0.202026 0.415894 1445373001 -0.743408 0.509338 0.253906 0.351318 1445373001 -0.743408 0.509338 0.253906 0.351318 1445373001 -0.743408 0.509338 0.253906 0.351318 1445373002 -0.743408 0.509338 0.253906 0.351318 1445373002 -0.743408 0.509338 0.253906 0.351318 1445373002 -0.743408 0.509338 0.253906 0.351318 1445373002 -0.734619 0.521240 0.282288 0.330078 1445373002 -0.734619 0.521240 0.282288 0.330078 1445373002 -0.734619 0.521240 0.282288 0.330078 1445373002 -0.734619 0.521240 0.282288 0.330078 1445373002 -0.734619 0.521240 0.282288 0.330078 1445373002 -0.734619 0.521240 0.282288 0.330078 1445373002 -0.734619 0.521240 0.282288 0.330078 1445373002 -0.740173 0.510071 0.280151 0.336792 1445373002 -0.740173 0.510071 0.280151 0.336792 1445373002 -0.740173 0.510071 0.280151 0.336792 1445373002 -0.740173 0.510071 0.280151 0.336792 1445373002 -0.740173 0.510071 0.280151 0.336792 1445373002 -0.740173 0.510071 0.280151 0.336792 1445373002 -0.727112 0.517151 0.258118 0.370422 1445373002 -0.727112 0.517151 0.258118 0.370422 1445373002 -0.727112 0.517151 0.258118 0.370422 1445373002 -0.727112 0.517151 0.258118 0.370422 1445373002 -0.727112 0.517151 0.258118 0.370422 1445373002 -0.727112 0.517151 0.258118 0.370422 1445373002 -0.703308 0.527100 0.219299 0.423584 1445373002 -0.703308 0.527100 0.219299 0.423584 1445373002 -0.703308 0.527100 0.219299 0.423584 1445373002 -0.703308 0.527100 0.219299 0.423584 1445373002 -0.703308 0.527100 0.219299 0.423584 1445373002 -0.703308 0.527100 0.219299 0.423584 1445373002 -0.668213 0.536194 0.164673 0.488708 1445373002 -0.668213 0.536194 0.164673 0.488708 1445373002 -0.668213 0.536194 0.164673 0.488708 1445373002 -0.668213 0.536194 0.164673 0.488708 1445373002 -0.668213 0.536194 0.164673 0.488708 1445373002 -0.668213 0.536194 0.164673 0.488708 1445373002 -0.620178 0.541077 0.098694 0.559326 1445373002 -0.620178 0.541077 0.098694 0.559326 1445373002 -0.620178 0.541077 0.098694 0.559326 1445373002 -0.620178 0.541077 0.098694 0.559326 1445373002 -0.620178 0.541077 0.098694 0.559326 1445373002 -0.620178 0.541077 0.098694 0.559326 1445373002 -0.620178 0.541077 0.098694 0.559326 1445373002 -0.559814 0.538452 0.027100 0.629211 1445373002 -0.559814 0.538452 0.027100 0.629211 1445373002 -0.559814 0.538452 0.027100 0.629211 1445373002 -0.559814 0.538452 0.027100 0.629211 1445373002 -0.559814 0.538452 0.027100 0.629211 1445373002 -0.491394 0.526489 -0.044189 0.692383 1445373002 -0.491394 0.526489 -0.044189 0.692383 1445373002 -0.491394 0.526489 -0.044189 0.692383 1445373002 -0.491394 0.526489 -0.044189 0.692383 1445373002 -0.491394 0.526489 -0.044189 0.692383 1445373002 -0.491394 0.526489 -0.044189 0.692383 1445373002 -0.418945 0.508606 -0.109375 0.744202 1445373002 -0.418945 0.508606 -0.109375 0.744202 1445373002 -0.418945 0.508606 -0.109375 0.744202 1445373002 -0.418945 0.508606 -0.109375 0.744202 1445373002 -0.418945 0.508606 -0.109375 0.744202 1445373002 -0.418945 0.508606 -0.109375 0.744202 1445373002 -0.347290 0.487488 -0.164001 0.784058 1445373002 -0.347290 0.487488 -0.164001 0.784058 1445373002 -0.347290 0.487488 -0.164001 0.784058 1445373002 -0.347290 0.487488 -0.164001 0.784058 1445373002 -0.347290 0.487488 -0.164001 0.784058 1445373002 -0.347290 0.487488 -0.164001 0.784058 1445373002 -0.347290 0.487488 -0.164001 0.784058 1445373002 -0.273743 0.466919 -0.209290 0.814392 1445373002 -0.273743 0.466919 -0.209290 0.814392 1445373002 -0.273743 0.466919 -0.209290 0.814392 1445373002 -0.273743 0.466919 -0.209290 0.814392 1445373002 -0.273743 0.466919 -0.209290 0.814392 1445373002 -0.273743 0.466919 -0.209290 0.814392 1445373002 -0.194946 0.443970 -0.256958 0.835999 1445373002 -0.194946 0.443970 -0.256958 0.835999 1445373002 -0.194946 0.443970 -0.256958 0.835999 1445373002 -0.194946 0.443970 -0.256958 0.835999 1445373002 -0.194946 0.443970 -0.256958 0.835999 1445373002 -0.194946 0.443970 -0.256958 0.835999 1445373002 -0.124451 0.413757 -0.297241 0.851440 1445373002 -0.124451 0.413757 -0.297241 0.851440 1445373002 -0.124451 0.413757 -0.297241 0.851440 1445373002 -0.124451 0.413757 -0.297241 0.851440 1445373002 -0.124451 0.413757 -0.297241 0.851440 1445373002 -0.124451 0.413757 -0.297241 0.851440 1445373002 -0.072021 0.383728 -0.322510 0.862244 1445373002 -0.072021 0.383728 -0.322510 0.862244 1445373002 -0.072021 0.383728 -0.322510 0.862244 1445373002 -0.072021 0.383728 -0.322510 0.862244 1445373002 -0.072021 0.383728 -0.322510 0.862244 1445373002 -0.072021 0.383728 -0.322510 0.862244 1445373002 -0.072021 0.383728 -0.322510 0.862244 1445373002 -0.042175 0.358215 -0.331055 0.871948 1445373002 -0.042175 0.358215 -0.331055 0.871948 1445373002 -0.042175 0.358215 -0.331055 0.871948 1445373002 -0.042175 0.358215 -0.331055 0.871948 1445373002 -0.042175 0.358215 -0.331055 0.871948 1445373002 -0.036194 0.343811 -0.326782 0.879578 1445373002 -0.036194 0.343811 -0.326782 0.879578 1445373002 -0.036194 0.343811 -0.326782 0.879578 1445373002 -0.036194 0.343811 -0.326782 0.879578 1445373002 -0.036194 0.343811 -0.326782 0.879578 1445373002 -0.036194 0.343811 -0.326782 0.879578 1445373002 -0.054260 0.341797 -0.319763 0.882019 1445373002 -0.054260 0.341797 -0.319763 0.882019 1445373002 -0.054260 0.341797 -0.319763 0.882019 1445373002 -0.054260 0.341797 -0.319763 0.882019 1445373002 -0.054260 0.341797 -0.319763 0.882019 1445373002 -0.096680 0.350159 -0.303650 0.880798 1445373002 -0.096680 0.350159 -0.303650 0.880798 1445373002 -0.096680 0.350159 -0.303650 0.880798 1445373002 -0.096680 0.350159 -0.303650 0.880798 1445373002 -0.096680 0.350159 -0.303650 0.880798 1445373003 
-0.421143 0.464417 -0.065369 0.776306 1445373004 -0.421143 0.464417 -0.065369 0.776306 1445373004 -0.391479 0.458618 -0.078735 0.793823 1445373004 -0.391479 0.458618 -0.078735 0.793823 1445373004 -0.391479 0.458618 -0.078735 0.793823 1445373004 -0.391479 0.458618 -0.078735 0.793823 1445373004 -0.391479 0.458618 -0.078735 0.793823 1445373004 -0.391479 0.458618 -0.078735 0.793823 1445373004 -0.391479 0.458618 -0.078735 0.793823 1445373004 -0.348450 0.451904 -0.102844 0.814697 1445373004 -0.348450 0.451904 -0.102844 0.814697 1445373004 -0.348450 0.451904 -0.102844 0.814697 1445373004 -0.348450 0.451904 -0.102844 0.814697 1445373004 -0.348450 0.451904 -0.102844 0.814697 1445373004 -0.348450 0.451904 -0.102844 0.814697 1445373004 -0.296082 0.438660 -0.135132 0.837585 1445373005 -0.296082 0.438660 -0.135132 0.837585 1445373005 -0.296082 0.438660 -0.135132 0.837585 1445373005 -0.296082 0.438660 -0.135132 0.837585 1445373005 -0.237732 0.420288 -0.169006 0.859192 1445373005 -0.237732 0.420288 -0.169006 0.859192 1445373005 -0.237732 0.420288 -0.169006 0.859192 1445373005 -0.237732 0.420288 -0.169006 0.859192 1445373005 -0.237732 0.420288 -0.169006 0.859192 1445373005 -0.237732 0.420288 -0.169006 0.859192 1445373005 -0.180298 0.401123 -0.194031 0.876831 1445373005 -0.180298 0.401123 -0.194031 0.876831 1445373005 -0.180298 0.401123 -0.194031 0.876831 1445373005 -0.180298 0.401123 -0.194031 0.876831 1445373005 -0.180298 0.401123 -0.194031 0.876831 1445373005 -0.180298 0.401123 -0.194031 0.876831 1445373005 -0.180298 0.401123 -0.194031 0.876831 1445373005 -0.121582 0.385803 -0.218811 0.887939 1445373005 -0.121582 0.385803 -0.218811 0.887939 1445373005 -0.121582 0.385803 -0.218811 0.887939 1445373005 -0.121582 0.385803 -0.218811 0.887939 1445373005 -0.121582 0.385803 -0.218811 0.887939 1445373005 -0.121582 0.385803 -0.218811 0.887939 1445373005 -0.067444 0.370483 -0.247131 0.892822 1445373005 -0.067444 0.370483 -0.247131 0.892822 1445373005 -0.067444 0.370483 -0.247131 0.892822 1445373005 -0.067444 0.370483 -0.247131 0.892822 1445373005 -0.067444 0.370483 -0.247131 0.892822 1445373005 -0.028381 0.354126 -0.263733 0.896790 1445373005 -0.028381 0.354126 -0.263733 0.896790 1445373005 -0.028381 0.354126 -0.263733 0.896790 1445373005 -0.028381 0.354126 -0.263733 0.896790 1445373005 -0.028381 0.354126 -0.263733 0.896790 1445373005 -0.028381 0.354126 -0.263733 0.896790 1445373005 -0.028381 0.354126 -0.263733 0.896790 1445373005 -0.008301 0.345398 -0.271057 0.898376 1445373005 -0.008301 0.345398 -0.271057 0.898376 1445373005 -0.008301 0.345398 -0.271057 0.898376 1445373005 -0.008301 0.345398 -0.271057 0.898376 1445373005 -0.008301 0.345398 -0.271057 0.898376 1445373005 -0.008301 0.345398 -0.271057 0.898376 1445373005 -0.011108 0.346252 -0.276611 0.896301 1445373005 -0.011108 0.346252 -0.276611 0.896301 1445373005 -0.011108 0.346252 -0.276611 0.896301 1445373005 -0.011108 0.346252 -0.276611 0.896301 1445373005 -0.011108 0.346252 -0.276611 0.896301 1445373005 -0.011108 0.346252 -0.276611 0.896301 1445373005 -0.011108 0.346252 -0.276611 0.896301 1445373005 -0.038513 0.351868 -0.275574 0.893738 1445373005 -0.038513 0.351868 -0.275574 0.893738 1445373005 -0.038513 0.351868 -0.275574 0.893738 1445373005 -0.038513 0.351868 -0.275574 0.893738 1445373005 -0.038513 0.351868 -0.275574 0.893738 1445373005 -0.038513 0.351868 -0.275574 0.893738 1445373005 -0.087891 0.361023 -0.262817 0.890381 1445373005 -0.087891 0.361023 -0.262817 0.890381 1445373005 -0.087891 0.361023 -0.262817 0.890381 1445373005 -0.087891 0.361023 -0.262817 0.890381 1445373005 -0.087891 0.361023 -0.262817 0.890381 1445373005 -0.154785 0.374268 -0.239624 0.882324 1445373005 -0.154785 0.374268 -0.239624 0.882324 1445373005 -0.154785 0.374268 -0.239624 0.882324 1445373005 -0.154785 0.374268 -0.239624 0.882324 1445373005 -0.154785 0.374268 -0.239624 0.882324 1445373005 -0.154785 0.374268 -0.239624 0.882324 1445373005 -0.234863 0.393799 -0.205444 0.864624 1445373005 -0.234863 0.393799 -0.205444 0.864624 1445373005 -0.234863 0.393799 -0.205444 0.864624 1445373005 -0.234863 0.393799 -0.205444 0.864624 1445373005 -0.234863 0.393799 -0.205444 0.864624 1445373005 -0.234863 0.393799 -0.205444 0.864624 1445373005 -0.321838 0.417664 -0.162842 0.833923 1445373005 -0.321838 0.417664 -0.162842 0.833923 1445373005 -0.321838 0.417664 -0.162842 0.833923 1445373005 -0.321838 0.417664 -0.162842 0.833923 1445373005 -0.321838 0.417664 -0.162842 0.833923 1445373005 -0.321838 0.417664 -0.162842 0.833923 1445373005 -0.407959 0.445496 -0.113892 0.788696 1445373005 -0.407959 0.445496 -0.113892 0.788696 1445373005 -0.407959 0.445496 -0.113892 0.788696 1445373005 -0.407959 0.445496 -0.113892 0.788696 1445373005 -0.407959 0.445496 -0.113892 0.788696 1445373005 -0.407959 0.445496 -0.113892 0.788696 1445373005 -0.486694 0.472778 -0.058411 0.732239 1445373005 -0.486694 0.472778 -0.058411 0.732239 1445373005 -0.486694 0.472778 -0.058411 0.732239 1445373005 -0.486694 0.472778 -0.058411 0.732239 1445373005 -0.486694 0.472778 -0.058411 0.732239 1445373005 -0.486694 0.472778 -0.058411 0.732239 1445373005 -0.553894 0.495117 -0.001831 0.669373 1445373005 -0.553894 0.495117 -0.001831 0.669373 1445373005 -0.553894 0.495117 -0.001831 0.669373 1445373005 -0.553894 0.495117 -0.001831 0.669373 1445373005 -0.553894 0.495117 -0.001831 0.669373 1445373005 -0.553894 0.495117 -0.001831 0.669373 1445373005 -0.553894 0.495117 -0.001831 0.669373 1445373005 -0.613892 0.506348 0.059753 0.602600 1445373005 -0.613892 0.506348 0.059753 0.602600 1445373005 -0.613892 0.506348 0.059753 0.602600 1445373005 -0.613892 0.506348 0.059753 0.602600 1445373005 -0.613892 0.506348 0.059753 0.602600 1445373005 -0.661316 0.513611 0.117737 0.533813 1445373005 -0.661316 0.513611 0.117737 0.533813 1445373005 -0.661316 0.513611 0.117737 0.533813 1445373005 -0.661316 0.513611 0.117737 0.533813 1445373005 -0.661316 0.513611 0.117737 0.533813 1445373005 -0.694885 0.520630 0.174622 0.464294 1445373005 -0.694885 0.520630 0.174622 0.464294 1445373006 -0.694885 0.520630 0.174622 0.464294 1445373006 -0.694885 0.520630 0.174622 0.464294 1445373006 -0.694885 0.520630 0.174622 0.464294 1445373006 -0.701843 0.537720 0.220764 0.411682 1445373006 -0.701843 0.537720 0.220764 0.411682 1445373006 -0.701843 0.537720 0.220764 0.411682 1445373006 -0.701843 0.537720 0.220764 0.411682 1445373006 -0.701843 0.537720 0.220764 0.411682 1445373006 -0.697205 0.549011 0.245605 0.390015 1445373006 -0.697205 0.549011 0.245605 0.390015 1445373006 -0.697205 0.549011 0.245605 0.390015 1445373006 -0.697205 0.549011 0.245605 0.390015 1445373006 -0.697205 0.549011 0.245605 0.390015 1445373006 -0.687073 0.554016 0.240784 0.403748 1445373006 -0.687073 0.554016 0.240784 0.403748 1445373006 -0.687073 0.554016 0.240784 0.403748 1445373006 -0.687073 0.554016 0.240784 0.403748 1445373006 -0.687073 0.554016 0.240784 0.403748 1445373006 -0.687073 0.554016 0.240784 0.403748 1445373006 -0.670959 0.551575 0.214722 0.446655 1445373006 -0.670959 0.551575 0.214722 0.446655 1445373006 -0.670959 0.551575 0.214722 0.446655 1445373006 -0.670959 0.551575 0.214722 0.446655 1445373006 -0.670959 0.551575 0.214722 0.446655 1445373006 -0.670959 0.551575 0.214722 0.446655 1445373006 -0.642883 0.548950 0.171875 0.505737 1445373006 -0.642883 0.548950 0.171875 0.505737 1445373006 -0.642883 0.548950 0.171875 0.505737 1445373006 -0.642883 0.548950 0.171875 0.505737 1445373006 -0.642883 0.548950 0.171875 0.505737 1445373006 -0.642883 0.548950 0.171875 0.505737 1445373006 -0.642883 0.548950 0.171875 0.505737 1445373006 -0.600647 0.545532 0.116577 0.572693 1445373006 -0.600647 0.545532 0.116577 0.572693 1445373006 -0.600647 0.545532 0.116577 0.572693 1445373006 -0.600647 0.545532 0.116577 0.572693 1445373006 -0.600647 0.545532 0.116577 0.572693 1445373006 -0.600647 0.545532 0.116577 0.572693 1445373006 -0.544922 0.536560 0.052368 0.642212 1445373006 -0.544922 0.536560 0.052368 0.642212 1445373006 -0.544922 0.536560 0.052368 0.642212 1445373006 -0.544922 0.536560 0.052368 0.642212 1445373006 -0.544922 0.536560 0.052368 0.642212 1445373006 -0.544922 0.536560 0.052368 0.642212 1445373006 -0.477905 0.521545 -0.019287 0.706543 1445373006 -0.477905 0.521545 -0.019287 0.706543 1445373006 -0.477905 0.521545 -0.019287 0.706543 1445373006 -0.477905 0.521545 -0.019287 0.706543 1445373006 -0.477905 0.521545 -0.019287 0.706543 1445373006 -0.477905 0.521545 -0.019287 0.706543 1445373006 -0.477905 0.521545 -0.019287 0.706543 1445373006 -0.406921 0.500610 -0.087524 0.759033 1445373006 -0.406921 0.500610 -0.087524 0.759033 1445373006 -0.406921 0.500610 -0.087524 0.759033 1445373006 -0.406921 0.500610 -0.087524 0.759033 1445373006 -0.406921 0.500610 -0.087524 0.759033 1445373006 -0.406921 0.500610 -0.087524 0.759033 1445373006 -0.334961 0.476929 -0.148132 0.799011 1445373006 -0.334961 0.476929 -0.148132 0.799011 1445373006 -0.334961 0.476929 -0.148132 0.799011 1445373006 -0.334961 0.476929 -0.148132 0.799011 1445373006 -0.334961 0.476929 -0.148132 0.799011 1445373006 -0.334961 0.476929 -0.148132 0.799011 1445373006 -0.261108 0.453186 -0.199036 0.828735 1445373006 -0.261108 0.453186 -0.199036 0.828735 1445373006 -0.261108 0.453186 -0.199036 0.828735 1445373006 -0.261108 0.453186 -0.199036 0.828735 1445373006 -0.261108 0.453186 -0.199036 0.828735 1445373006 -0.261108 0.453186 -0.199036 0.828735 1445373006 -0.185303 0.424927 -0.252136 0.849426 1445373006 -0.185303 0.424927 -0.252136 0.849426 1445373006 -0.185303 0.424927 -0.252136 0.849426 1445373006 -0.185303 0.424927 -0.252136 0.849426 1445373006 -0.185303 0.424927 -0.252136 0.849426 1445373006 -0.185303 0.424927 -0.252136 0.849426 1445373006 -0.122070 0.391602 -0.289429 0.864868 1445373006 -0.122070 0.391602 -0.289429 0.864868 1445373006 -0.122070 0.391602 -0.289429 0.864868 1445373006 -0.122070 0.391602 -0.289429 0.864868 1445373006 -0.122070 0.391602 -0.289429 0.864868 1445373006 -0.122070 0.391602 -0.289429 0.864868 1445373006 -0.084229 0.362915 -0.309814 0.874756 1445373006 -0.084229 0.362915 -0.309814 0.874756 1445373006 -0.084229 0.362915 -0.309814 0.874756 1445373006 -0.084229 0.362915 -0.309814 0.874756 1445373006 -0.084229 0.362915 -0.309814 0.874756 1445373006 -0.084229 0.362915 -0.309814 0.874756 1445373006 -0.084229 0.362915 -0.309814 0.874756 1445373006 -0.081238 0.347107 -0.310547 0.881165 1445373006 -0.081238 0.347107 -0.310547 0.881165 1445373006 -0.081238 0.347107 -0.310547 0.881165 1445373006 -0.081238 0.347107 -0.310547 0.881165 1445373006 -0.081238 0.347107 -0.310547 0.881165 1445373006 -0.081238 0.347107 -0.310547 0.881165 1445373006 -0.106750 0.350220 -0.302551 0.879944 1445373006 -0.106750 0.350220 -0.302551 0.879944 1445373006 -0.106750 0.350220 -0.302551 0.879944 1445373006 -0.106750 0.350220 -0.302551 0.879944 1445373006 -0.106750 0.350220 -0.302551 0.879944 1445373006 -0.106750 0.350220 -0.302551 0.879944 1445373006 -0.106750 0.350220 -0.302551 0.879944 1445373006 -0.155396 0.362671 -0.282959 0.874207 1445373006 -0.155396 0.362671 -0.282959 0.874207 1445373006 -0.155396 0.362671 -0.282959 0.874207 1445373006 -0.155396 0.362671 -0.282959 0.874207 1445373006 -0.155396 0.362671 -0.282959 0.874207 1445373006 -0.155396 0.362671 -0.282959 0.874207 1445373006 -0.220825 0.382751 -0.247192 0.862305 1445373006 -0.220825 0.382751 -0.247192 0.862305 1445373006 -0.220825 0.382751 -0.247192 0.862305 1445373007 -0.220825 0.382751 -0.247192 0.862305 1445373007 -0.220825 0.382751 -0.247192 0.862305 1445373007 -0.220825 0.382751 -0.247192 0.862305 1445373007 -0.297729 0.406860 -0.199280 0.840271 1445373007 -0.297729 0.406860 -0.199280 0.840271 1445373007 -0.297729 0.406860 -0.199280 0.840271 1445373007 -0.297729 0.406860 -0.199280 0.840271 1445373007 -0.378662 0.430420 -0.140930 0.807129 1445373007 -0.378662 0.430420 -0.140930 0.807129 1445373007 -0.378662 0.430420 -0.140930 0.807129 1445373007 -0.378662 0.430420 -0.140930 0.807129 1445373007 -0.378662 0.430420 -0.140930 0.807129 1445373007 -0.378662 0.430420 -0.140930 0.807129 1445373007 -0.453918 0.451172 -0.082764 0.763916 1445373007 -0.453918 0.451172 -0.082764 0.763916 1445373007 -0.453918 0.451172 -0.082764 0.763916 1445373007 -0.453918 0.451172 -0.082764 0.763916 1445373007 -0.453918 0.451172 -0.082764 0.763916 1445373007 -0.453918 0.451172 -0.082764 0.763916 1445373007 -0.521484 0.466309 -0.024475 0.714111 1445373007 -0.521484 0.466309 -0.024475 0.714111 1445373007 -0.521484 0.466309 -0.024475 0.714111 1445373007 -0.521484 0.466309 -0.024475 0.714111 1445373007 -0.521484 0.466309 -0.024475 0.714111 1445373007 -0.521484 0.466309 -0.024475 0.714111 1445373007 -0.581970 0.477600 0.035767 0.657166 1445373007 -0.581970 0.477600 0.035767 0.657166 1445373007 -0.581970 0.477600 0.035767 0.657166 1445373007 -0.581970 0.477600 0.035767 0.657166 1445373007 -0.581970 0.477600 0.035767 0.657166 1445373007 -0.581970 0.477600 0.035767 0.657166 1445373007 -0.633667 0.485962 0.093750 0.594543 1445373007 -0.633667 0.485962 0.093750 0.594543 1445373007 -0.633667 0.485962 0.093750 0.594543 1445373007 -0.633667 0.485962 0.093750 0.594543 1445373007 -0.633667 0.485962 0.093750 0.594543 1445373007 -0.633667 0.485962 0.093750 0.594543 1445373007 -0.633667 0.485962 0.093750 0.594543 1445373007 -0.676147 0.491150 0.149963 0.528320 1445373007 -0.676147 0.491150 0.149963 0.528320 1445373007 -0.676147 0.491150 0.149963 0.528320 1445373007 -0.676147 0.491150 0.149963 0.528320 1445373007 -0.676147 0.491150 0.149963 0.528320 1445373007 -0.676147 0.491150 0.149963 0.528320 1445373007 -0.706787 0.491577 0.201721 0.466980 1445373007 -0.706787 0.491577 0.201721 0.466980 1445373007 -0.706787 0.491577 0.201721 0.466980 1445373007 -0.706787 0.491577 0.201721 0.466980 1445373007 -0.706787 0.491577 0.201721 0.466980 1445373007 -0.717773 0.497131 0.233276 0.428101 1445373007 -0.717773 0.497131 0.233276 0.428101 1445373007 -0.717773 0.497131 0.233276 0.428101 1445373007 -0.717773 0.497131 0.233276 0.428101 1445373007 -0.717773 0.497131 0.233276 0.428101 1445373007 -0.717773 0.497131 0.233276 0.428101 1445373007 -0.717773 0.497131 0.233276 0.428101 1445373007 -0.716187 0.505432 0.240173 0.417053 1445373007 -0.716187 0.505432 0.240173 0.417053 1445373007 -0.716187 0.505432 0.240173 0.417053 1445373007 -0.716187 0.505432 0.240173 0.417053 1445373007 -0.705750 0.512817 0.225830 0.433472 1445373007 -0.705750 0.512817 0.225830 0.433472 1445373007 -0.705750 0.512817 0.225830 0.433472 1445373007 -0.705750 0.512817 0.225830 0.433472 1445373007 -0.705750 0.512817 0.225830 0.433472 1445373007 -0.705750 0.512817 0.225830 0.433472 1445373007 -0.705750 0.512817 0.225830 0.433472 1445373007 -0.681091 0.520142 0.189209 0.479370 1445373007 -0.681091 0.520142 0.189209 0.479370 1445373007 -0.681091 0.520142 0.189209 0.479370 1445373007 -0.681091 0.520142 0.189209 0.479370 1445373007 -0.681091 0.520142 0.189209 0.479370 1445373007 -0.681091 0.520142 0.189209 0.479370 1445373007 -0.641663 0.526672 0.135254 0.540833 1445373007 -0.641663 0.526672 0.135254 0.540833 1445373007 -0.641663 0.526672 0.135254 0.540833 1445373007 -0.641663 0.526672 0.135254 0.540833 1445373007 -0.641663 0.526672 0.135254 0.540833 1445373007 -0.641663 0.526672 0.135254 0.540833 1445373007 -0.641663 0.526672 0.135254 0.540833 1445373007 -0.588684 0.528381 0.070801 0.607605 1445373007 -0.588684 0.528381 0.070801 0.607605 1445373007 -0.588684 0.528381 0.070801 0.607605 1445373007 -0.588684 0.528381 0.070801 0.607605 1445373007 -0.588684 0.528381 0.070801 0.607605 1445373007 -0.588684 0.528381 0.070801 0.607605 1445373007 -0.525208 0.520874 0.003052 0.672913 1445373007 -0.525208 0.520874 0.003052 0.672913 1445373007 -0.525208 0.520874 0.003052 0.672913 1445373007 -0.525208 0.520874 0.003052 0.672913 1445373007 -0.525208 0.520874 0.003052 0.672913 1445373007 -0.525208 0.520874 0.003052 0.672913 1445373007 -0.525208 0.520874 0.003052 0.672913 1445373007 -0.453552 0.504700 -0.063354 0.731750 1445373007 -0.453552 0.504700 -0.063354 0.731750 1445373007 -0.453552 0.504700 -0.063354 0.731750 1445373007 -0.453552 0.504700 -0.063354 0.731750 1445373007 -0.453552 0.504700 -0.063354 0.731750 1445373007 -0.453552 0.504700 -0.063354 0.731750 1445373007 -0.381592 0.483765 -0.122192 0.778076 1445373007 -0.381592 0.483765 -0.122192 0.778076 1445373007 -0.381592 0.483765 -0.122192 0.778076 1445373007 -0.381592 0.483765 -0.122192 0.778076 1445373007 -0.381592 0.483765 -0.122192 0.778076 1445373007 -0.381592 0.483765 -0.122192 0.778076 1445373007 -0.308044 0.464355 -0.171204 0.812439 1445373007 -0.308044 0.464355 -0.171204 0.812439 1445373007 -0.308044 0.464355 -0.171204 0.812439 1445373007 -0.308044 0.464355 -0.171204 0.812439 1445373007 -0.308044 0.464355 -0.171204 0.812439 1445373008 -0.308044 0.464355 -0.171204 0.812439 1445373008 -0.232239 0.442993 -0.220276 0.837402 1445373008 -0.232239 0.442993 -0.220276 0.837402 1445373008 -0.232239 0.442993 -0.220276 0.837402 1445373008 -0.232239 0.442993 -0.220276 0.837402 1445373008 -0.232239 0.442993 -0.220276 0.837402 1445373008 -0.232239 0.442993 -0.220276 0.837402 1445373008 -0.161499 0.414917 -0.266113 0.854919 1445373008 -0.161499 0.414917 -0.266113 0.854919 1445373008 -0.161499 0.414917 -0.266113 0.854919 1445373008 -0.161499 0.414917 -0.266113 0.854919 1445373008 -0.161499 0.414917 -0.266113 0.854919 1445373008 -0.161499 0.414917 -0.266113 0.854919 1445373008 -0.161499 0.414917 -0.266113 0.854919 1445373008 -0.107910 0.385193 -0.295776 0.867432 1445373008 -0.107910 0.385193 -0.295776 0.867432 1445373008 -0.107910 0.385193 -0.295776 0.867432 1445373008 -0.107910 0.385193 -0.295776 0.867432 1445373008 -0.107910 0.385193 -0.295776 0.867432 1445373008 -0.107910 0.385193 -0.295776 0.867432 1445373008 -0.075928 0.358521 -0.309998 0.877258 1445373008 -0.075928 0.358521 -0.309998 0.877258 1445373008 -0.075928 0.358521 -0.309998 0.877258 1445373008 -0.075928 0.358521 -0.309998 0.877258 1445373008 -0.075928 0.358521 -0.309998 0.877258 1445373008 -0.075928 0.358521 -0.309998 0.877258 1445373008 -0.069763 0.340698 -0.309204 0.885071 1445373008 -0.069763 0.340698 -0.309204 0.885071 1445373008 -0.069763 0.340698 -0.309204 0.885071 1445373008 -0.069763 0.340698 -0.309204 0.885071 1445373008 -0.069763 0.340698 -0.309204 0.885071 1445373008 -0.069763 0.340698 -0.309204 0.885071 1445373008 -0.069763 0.340698 -0.309204 0.885071 1445373008 -0.088379 0.334473 -0.300415 0.888855 1445373008 -0.088379 0.334473 -0.300415 0.888855 1445373008 -0.088379 0.334473 -0.300415 0.888855 1445373008 -0.088379 0.334473 -0.300415 0.888855 1445373008 -0.088379 0.334473 -0.300415 0.888855 1445373008 -0.128845 0.336365 -0.284485 0.888428 1445373008 -0.128845 0.336365 -0.284485 0.888428 1445373008 -0.128845 0.336365 -0.284485 0.888428 1445373008 -0.128845 0.336365 -0.284485 0.888428 1445373008 -0.128845 0.336365 -0.284485 0.888428 1445373008 -0.128845 0.336365 -0.284485 0.888428 1445373008 -0.128845 0.336365 -0.284485 0.888428 1445373008 -0.188293 0.347839 -0.257141 0.881653 1445373008 -0.188293 0.347839 -0.257141 0.881653 1445373008 -0.188293 0.347839 -0.257141 0.881653 1445373008 -0.188293 0.347839 -0.257141 0.881653 1445373008 -0.188293 0.347839 -0.257141 0.881653 1445373008 -0.188293 0.347839 -0.257141 0.881653 1445373008 -0.259949 0.370483 -0.221008 0.863892 1445373008 -0.259949 0.370483 -0.221008 0.863892 1445373008 -0.259949 0.370483 -0.221008 0.863892 1445373008 -0.259949 0.370483 -0.221008 0.863892 1445373008 -0.259949 0.370483 -0.221008 0.863892 1445373008 -0.259949 0.370483 -0.221008 0.863892 1445373008 -0.259949 0.370483 -0.221008 0.863892 1445373008 -0.338196 0.401733 -0.175903 0.832642 1445373008 -0.338196 0.401733 -0.175903 0.832642 1445373008 -0.338196 0.401733 -0.175903 0.832642 1445373008 -0.338196 0.401733 -0.175903 0.832642 1445373008 -0.338196 0.401733 -0.175903 0.832642 1445373008 -0.338196 0.401733 -0.175903 0.832642 1445373008 -0.420166 0.432495 -0.121399 0.788452 1445373008 -0.420166 0.432495 -0.121399 0.788452 1445373008 -0.420166 0.432495 -0.121399 0.788452 1445373008 -0.420166 0.432495 -0.121399 0.788452 1445373008 -0.420166 0.432495 -0.121399 0.788452 1445373008 -0.420166 0.432495 -0.121399 0.788452 1445373008 -0.498291 0.456421 -0.056335 0.734985 1445373008 -0.498291 0.456421 -0.056335 0.734985 1445373008 -0.498291 0.456421 -0.056335 0.734985 1445373008 -0.498291 0.456421 -0.056335 0.734985 1445373008 -0.498291 0.456421 -0.056335 0.734985 1445373008 -0.498291 0.456421 -0.056335 0.734985 1445373008 -0.498291 0.456421 -0.056335 0.734985 1445373008 -0.567139 0.474426 0.008118 0.673218 1445373008 -0.567139 0.474426 0.008118 0.673218 1445373008 -0.567139 0.474426 0.008118 0.673218 1445373008 -0.567139 0.474426 0.008118 0.673218 1445373008 -0.567139 0.474426 0.008118 0.673218 1445373008 -0.567139 0.474426 0.008118 0.673218 1445373008 -0.627441 0.486328 0.071228 0.603882 1445373008 -0.627441 0.486328 0.071228 0.603882 1445373008 -0.627441 0.486328 0.071228 0.603882 1445373008 -0.627441 0.486328 0.071228 0.603882 1445373008 -0.627441 0.486328 0.071228 0.603882 1445373008 -0.627441 0.486328 0.071228 0.603882 1445373008 -0.672729 0.502747 0.125854 0.528015 1445373008 -0.672729 0.502747 0.125854 0.528015 1445373008 -0.672729 0.502747 0.125854 0.528015 1445373008 -0.672729 0.502747 0.125854 0.528015 1445373008 -0.672729 0.502747 0.125854 0.528015 1445373008 -0.672729 0.502747 0.125854 0.528015 1445373008 -0.672729 0.502747 0.125854 0.528015 1445373008 -0.709167 0.509766 0.181580 0.451904 1445373008 -0.709167 0.509766 0.181580 0.451904 1445373008 -0.709167 0.509766 0.181580 0.451904 1445373008 -0.709167 0.509766 0.181580 0.451904 1445373008 -0.709167 0.509766 0.181580 0.451904 1445373008 -0.709167 0.509766 0.181580 0.451904 1445373008 -0.730957 0.505676 0.233765 0.394043 1445373008 -0.730957 0.505676 0.233765 0.394043 1445373008 -0.730957 0.505676 0.233765 0.394043 1445373008 -0.730957 0.505676 0.233765 0.394043 1445373008 -0.730957 0.505676 0.233765 0.394043 1445373008 -0.730957 0.505676 0.233765 0.394043 1445373008 -0.735168 0.503296 0.258301 0.373474 1445373008 -0.735168 0.503296 0.258301 0.373474 1445373008 -0.735168 0.503296 0.258301 0.373474 1445373008 -0.735168 0.503296 0.258301 0.373474 1445373008 -0.735168 0.503296 0.258301 0.373474 1445373009 -0.735168 0.503296 0.258301 0.373474 1445373009 -0.728333 0.505310 0.256592 0.385132 1445373009 -0.728333 0.505310 0.256592 0.385132 1445373009 -0.728333 0.505310 0.256592 0.385132 1445373009 -0.728333 0.505310 0.256592 0.385132 1445373009 -0.728333 0.505310 0.256592 0.385132 1445373009 -0.728333 0.505310 0.256592 0.385132 1445373009 -0.709290 0.511292 0.232544 0.425842 1445373009 -0.709290 0.511292 0.232544 0.425842 1445373009 -0.709290 0.511292 0.232544 0.425842 1445373009 -0.709290 0.511292 0.232544 0.425842 1445373009 -0.709290 0.511292 0.232544 0.425842 1445373009 -0.709290 0.511292 0.232544 0.425842 1445373009 -0.678223 0.517273 0.189453 0.486328 1445373009 -0.678223 0.517273 0.189453 0.486328 1445373009 -0.678223 0.517273 0.189453 0.486328 1445373009 -0.678223 0.517273 0.189453 0.486328 1445373009 -0.678223 0.517273 0.189453 0.486328 1445373009 -0.678223 0.517273 0.189453 0.486328 1445373009 -0.678223 0.517273 0.189453 0.486328 1445373009 -0.636230 0.517822 0.132690 0.556274 1445373009 -0.636230 0.517822 0.132690 0.556274 1445373009 -0.636230 0.517822 0.132690 0.556274 1445373009 -0.636230 0.517822 0.132690 0.556274 1445373009 -0.636230 0.517822 0.132690 0.556274 1445373009 -0.636230 0.517822 0.132690 0.556274 1445373009 -0.580505 0.515076 0.066772 0.627075 1445373009 -0.580505 0.515076 0.066772 0.627075 1445373009 -0.580505 0.515076 0.066772 0.627075 1445373009 -0.580505 0.515076 0.066772 0.627075 1445373009 -0.580505 0.515076 0.066772 0.627075 1445373009 -0.580505 0.515076 0.066772 0.627075 1445373009 -0.516235 0.503967 -0.001465 0.692444 1445373009 -0.516235 0.503967 -0.001465 0.692444 1445373009 -0.516235 0.503967 -0.001465 0.692444 1445373009 -0.516235 0.503967 -0.001465 0.692444 1445373009 -0.516235 0.503967 -0.001465 0.692444 1445373009 -0.516235 0.503967 -0.001465 0.692444 1445373009 -0.448792 0.483154 -0.064026 0.749023 1445373009 -0.448792 0.483154 -0.064026 0.749023 1445373009 -0.448792 0.483154 -0.064026 0.749023 1445373009 -0.448792 0.483154 -0.064026 0.749023 1445373009 -0.448792 0.483154 -0.064026 0.749023 1445373009 -0.448792 0.483154 -0.064026 0.749023 1445373009 -0.448792 0.483154 -0.064026 0.749023 1445373009 -0.378296 0.457458 -0.116211 0.796326 1445373009 -0.378296 0.457458 -0.116211 0.796326 1445373009 -0.378296 0.457458 -0.116211 0.796326 1445373009 -0.378296 0.457458 -0.116211 0.796326 1445373009 -0.378296 0.457458 -0.116211 0.796326 1445373009 -0.301453 0.433899 -0.163391 0.833130 1445373009 -0.301453 0.433899 -0.163391 0.833130 1445373009 -0.301453 0.433899 -0.163391 0.833130 1445373009 -0.301453 0.433899 -0.163391 0.833130 1445373009 -0.301453 0.433899 -0.163391 0.833130 1445373009 -0.301453 0.433899 -0.163391 0.833130 1445373009 -0.226807 0.407288 -0.201904 0.861328 1445373009 -0.226807 0.407288 -0.201904 0.861328 1445373009 -0.226807 0.407288 -0.201904 0.861328 1445373009 -0.226807 0.407288 -0.201904 0.861328 1445373009 -0.226807 0.407288 -0.201904 0.861328 1445373009 -0.226807 0.407288 -0.201904 0.861328 1445373009 -0.226807 0.407288 -0.201904 0.861328 1445373009 -0.158691 0.378662 -0.238586 0.880066 1445373009 -0.158691 0.378662 -0.238586 0.880066 1445373009 -0.158691 0.378662 -0.238586 0.880066 1445373009 -0.158691 0.378662 -0.238586 0.880066 1445373009 -0.158691 0.378662 -0.238586 0.880066 1445373009 -0.158691 0.378662 -0.238586 0.880066 1445373009 -0.098633 0.346558 -0.275085 0.891296 1445373009 -0.098633 0.346558 -0.275085 0.891296 1445373009 -0.098633 0.346558 -0.275085 0.891296 1445373009 -0.098633 0.346558 -0.275085 0.891296 1445373009 -0.098633 0.346558 -0.275085 0.891296 1445373009 -0.098633 0.346558 -0.275085 0.891296 1445373009 -0.064453 0.317017 -0.295410 0.898926 1445373009 -0.064453 0.317017 -0.295410 0.898926 1445373009 -0.064453 0.317017 -0.295410 0.898926 1445373009 -0.064453 0.317017 -0.295410 0.898926 1445373009 -0.064453 0.317017 -0.295410 0.898926 1445373009 -0.064453 0.317017 -0.295410 0.898926 1445373009 -0.062988 0.304199 -0.295959 0.903259 1445373009 -0.062988 0.304199 -0.295959 0.903259 1445373009 -0.062988 0.304199 -0.295959 0.903259 1445373009 -0.062988 0.304199 -0.295959 0.903259 1445373009 -0.062988 0.304199 -0.295959 0.903259 1445373009 -0.062988 0.304199 -0.295959 0.903259 1445373009 -0.087891 0.308105 -0.289856 0.901794 1445373009 -0.087891 0.308105 -0.289856 0.901794 1445373009 -0.087891 0.308105 -0.289856 0.901794 1445373009 -0.087891 0.308105 -0.289856 0.901794 1445373009 -0.087891 0.308105 -0.289856 0.901794 1445373009 -0.087891 0.308105 -0.289856 0.901794 1445373009 -0.136536 0.320740 -0.273865 0.896362 1445373009 -0.136536 0.320740 -0.273865 0.896362 1445373009 -0.136536 0.320740 -0.273865 0.896362 1445373009 -0.136536 0.320740 -0.273865 0.896362 1445373009 -0.136536 0.320740 -0.273865 0.896362 1445373009 -0.136536 0.320740 -0.273865 0.896362 1445373009 -0.204834 0.341614 -0.240173 0.885254 1445373009 -0.204834 0.341614 -0.240173 0.885254 1445373009 -0.204834 0.341614 -0.240173 0.885254 1445373009 -0.204834 0.341614 -0.240173 0.885254 1445373009 -0.204834 0.341614 -0.240173 0.885254 1445373009 -0.204834 0.341614 -0.240173 0.885254 1445373009 -0.283630 0.370850 -0.197144 0.862061 1445373009 -0.283630 0.370850 -0.197144 0.862061 1445373009 -0.283630 0.370850 -0.197144 0.862061 1445373009 -0.283630 0.370850 -0.197144 0.862061 1445373009 -0.283630 0.370850 -0.197144 0.862061 1445373009 -0.283630 0.370850 -0.197144 0.862061 1445373009 -0.283630 0.370850 -0.197144 0.862061 1445373010 -0.368286 0.404358 -0.144043 0.824646 1445373010 -0.368286 0.404358 -0.144043 0.824646 1445373010 -0.368286 0.404358 -0.144043 0.824646 1445373010 -0.368286 0.404358 -0.144043 0.824646 1445373010 -0.368286 0.404358 -0.144043 0.824646 1445373010 -0.368286 0.404358 -0.144043 0.824646 1445373010 -0.448730 0.437012 -0.086609 0.774658 1445373010 -0.448730 0.437012 -0.086609 0.774658 1445373010 -0.448730 0.437012 -0.086609 0.774658 1445373010 -0.448730 0.437012 -0.086609 0.774658 1445373010 -0.448730 0.437012 -0.086609 0.774658 1445373010 
-0.520325 0.483521 0.005981 0.703857 1445373012 -0.520325 0.483521 0.005981 0.703857 1445373012 -0.520325 0.483521 0.005981 0.703857 1445373012 -0.520325 0.483521 0.005981 0.703857 1445373012 -0.520325 0.483521 0.005981 0.703857 1445373012 -0.520325 0.483521 0.005981 0.703857 1445373012 -0.467529 0.473572 -0.034302 0.745605 1445373012 -0.467529 0.473572 -0.034302 0.745605 1445373012 -0.467529 0.473572 -0.034302 0.745605 1445373012 -0.467529 0.473572 -0.034302 0.745605 1445373012 -0.467529 0.473572 -0.034302 0.745605 1445373012 -0.467529 0.473572 -0.034302 0.745605 1445373012 -0.410095 0.458496 -0.077087 0.784607 1445373012 -0.410095 0.458496 -0.077087 0.784607 1445373012 -0.410095 0.458496 -0.077087 0.784607 1445373012 -0.410095 0.458496 -0.077087 0.784607 1445373012 -0.410095 0.458496 -0.077087 0.784607 1445373012 -0.410095 0.458496 -0.077087 0.784607 1445373012 -0.410095 0.458496 -0.077087 0.784607 1445373012 -0.348450 0.442444 -0.120117 0.817505 1445373012 -0.348450 0.442444 -0.120117 0.817505 1445373012 -0.348450 0.442444 -0.120117 0.817505 1445373012 -0.348450 0.442444 -0.120117 0.817505 1445373012 -0.348450 0.442444 -0.120117 0.817505 1445373012 -0.348450 0.442444 -0.120117 0.817505 1445373012 -0.281555 0.424194 -0.164612 0.844788 1445373012 -0.281555 0.424194 -0.164612 0.844788 1445373012 -0.281555 0.424194 -0.164612 0.844788 1445373012 -0.281555 0.424194 -0.164612 0.844788 1445373012 -0.281555 0.424194 -0.164612 0.844788 1445373012 -0.281555 0.424194 -0.164612 0.844788 1445373012 -0.281555 0.424194 -0.164612 0.844788 1445373012 -0.209534 0.398560 -0.211060 0.867554 1445373012 -0.209534 0.398560 -0.211060 0.867554 1445373012 -0.209534 0.398560 -0.211060 0.867554 1445373012 -0.209534 0.398560 -0.211060 0.867554 1445373012 -0.209534 0.398560 -0.211060 0.867554 1445373012 -0.209534 0.398560 -0.211060 0.867554 1445373012 -0.143860 0.366394 -0.248352 0.885071 1445373012 -0.143860 0.366394 -0.248352 0.885071 1445373012 -0.143860 0.366394 -0.248352 0.885071 1445373012 -0.143860 0.366394 -0.248352 0.885071 1445373012 -0.143860 0.366394 -0.248352 0.885071 1445373012 -0.143860 0.366394 -0.248352 0.885071 1445373012 -0.087891 0.338928 -0.280090 0.893799 1445373012 -0.087891 0.338928 -0.280090 0.893799 1445373012 -0.087891 0.338928 -0.280090 0.893799 1445373012 -0.087891 0.338928 -0.280090 0.893799 1445373012 -0.087891 0.338928 -0.280090 0.893799 1445373012 -0.087891 0.338928 -0.280090 0.893799 1445373012 -0.054749 0.317505 -0.306885 0.895508 1445373012 -0.054749 0.317505 -0.306885 0.895508 1445373012 -0.054749 0.317505 -0.306885 0.895508 1445373012 -0.054749 0.317505 -0.306885 0.895508 1445373012 -0.054749 0.317505 -0.306885 0.895508 1445373012 -0.054749 0.317505 -0.306885 0.895508 1445373012 -0.048279 0.306152 -0.319092 0.895569 1445373012 -0.048279 0.306152 -0.319092 0.895569 1445373012 -0.048279 0.306152 -0.319092 0.895569 1445373012 -0.048279 0.306152 -0.319092 0.895569 1445373012 -0.048279 0.306152 -0.319092 0.895569 1445373012 -0.048279 0.306152 -0.319092 0.895569 1445373012 -0.048279 0.306152 -0.319092 0.895569 1445373012 -0.072693 0.305847 -0.316101 0.895081 1445373012 -0.072693 0.305847 -0.316101 0.895081 1445373012 -0.072693 0.305847 -0.316101 0.895081 1445373012 -0.072693 0.305847 -0.316101 0.895081 1445373012 -0.072693 0.305847 -0.316101 0.895081 1445373012 -0.072693 0.305847 -0.316101 0.895081 1445373012 -0.124268 0.319031 -0.300659 0.890137 1445373012 -0.124268 0.319031 -0.300659 0.890137 1445373012 -0.124268 0.319031 -0.300659 0.890137 1445373012 -0.124268 0.319031 -0.300659 0.890137 1445373012 -0.124268 0.319031 -0.300659 0.890137 1445373012 -0.194031 0.342896 -0.271057 0.878235 1445373012 -0.194031 0.342896 -0.271057 0.878235 1445373012 -0.194031 0.342896 -0.271057 0.878235 1445373012 -0.194031 0.342896 -0.271057 0.878235 1445373012 -0.194031 0.342896 -0.271057 0.878235 1445373012 -0.194031 0.342896 -0.271057 0.878235 1445373012 -0.272156 0.375854 -0.232178 0.854858 1445373012 -0.272156 0.375854 -0.232178 0.854858 1445373012 -0.272156 0.375854 -0.232178 0.854858 1445373012 -0.272156 0.375854 -0.232178 0.854858 1445373012 -0.272156 0.375854 -0.232178 0.854858 1445373012 -0.272156 0.375854 -0.232178 0.854858 1445373012 -0.272156 0.375854 -0.232178 0.854858 1445373012 -0.349304 0.416748 -0.184326 0.818726 1445373012 -0.349304 0.416748 -0.184326 0.818726 1445373012 -0.349304 0.416748 -0.184326 0.818726 1445373012 -0.349304 0.416748 -0.184326 0.818726 1445373012 -0.349304 0.416748 -0.184326 0.818726 1445373012 -0.349304 0.416748 -0.184326 0.818726 1445373012 -0.349304 0.416748 -0.184326 0.818726 1445373012 -0.424988 0.455261 -0.125366 0.772217 1445373012 -0.424988 0.455261 -0.125366 0.772217 1445373012 -0.424988 0.455261 -0.125366 0.772217 1445373012 -0.424988 0.455261 -0.125366 0.772217 1445373012 -0.424988 0.455261 -0.125366 0.772217 1445373012 -0.424988 0.455261 -0.125366 0.772217 1445373012 -0.498169 0.480774 -0.056335 0.719360 1445373012 -0.498169 0.480774 -0.056335 0.719360 1445373013 -0.498169 0.480774 -0.056335 0.719360 1445373013 -0.498169 0.480774 -0.056335 0.719360 1445373013 -0.498169 0.480774 -0.056335 0.719360 1445373013 -0.565247 0.496094 0.013550 0.658875 1445373013 -0.565247 0.496094 0.013550 0.658875 1445373013 -0.565247 0.496094 0.013550 0.658875 1445373013 -0.565247 0.496094 0.013550 0.658875 1445373013 -0.565247 0.496094 0.013550 0.658875 1445373013 -0.565247 0.496094 0.013550 0.658875 1445373013 -0.627869 0.505371 0.083435 0.585999 1445373013 -0.627869 0.505371 0.083435 0.585999 1445373013 -0.627869 0.505371 0.083435 0.585999 1445373013 -0.627869 0.505371 0.083435 0.585999 1445373013 -0.627869 0.505371 0.083435 0.585999 1445373013 -0.627869 0.505371 0.083435 0.585999 1445373013 -0.684570 0.504700 0.149414 0.504211 1445373013 -0.684570 0.504700 0.149414 0.504211 1445373013 -0.684570 0.504700 0.149414 0.504211 1445373013 -0.684570 0.504700 0.149414 0.504211 1445373013 -0.684570 0.504700 0.149414 0.504211 1445373013 -0.684570 0.504700 0.149414 0.504211 1445373013 -0.722168 0.502075 0.210388 0.426758 1445373013 -0.722168 0.502075 0.210388 0.426758 1445373013 -0.722168 0.502075 0.210388 0.426758 1445373013 -0.722168 0.502075 0.210388 0.426758 1445373013 -0.722168 0.502075 0.210388 0.426758 1445373013 -0.722168 0.502075 0.210388 0.426758 1445373013 -0.736633 0.504211 0.261475 0.367065 1445373013 -0.736633 0.504211 0.261475 0.367065 1445373013 -0.736633 0.504211 0.261475 0.367065 1445373013 -0.736633 0.504211 0.261475 0.367065 1445373013 -0.736633 0.504211 0.261475 0.367065 1445373013 -0.736633 0.504211 0.261475 0.367065 1445373013 -0.732483 0.512573 0.292419 0.339478 1445373013 -0.732483 0.512573 0.292419 0.339478 1445373013 -0.732483 0.512573 0.292419 0.339478 1445373013 -0.732483 0.512573 0.292419 0.339478 1445373013 -0.732483 0.512573 0.292419 0.339478 1445373013 -0.727722 0.514648 0.293945 0.345154 1445373013 -0.727722 0.514648 0.293945 0.345154 1445373013 -0.727722 0.514648 0.293945 0.345154 1445373013 -0.727722 0.514648 0.293945 0.345154 1445373013 -0.727722 0.514648 0.293945 0.345154 1445373013 -0.727722 0.514648 0.293945 0.345154 1445373013 -0.713623 0.523071 0.278687 0.373474 1445373013 -0.713623 0.523071 0.278687 0.373474 1445373013 -0.713623 0.523071 0.278687 0.373474 1445373013 -0.713623 0.523071 0.278687 0.373474 1445373013 -0.713623 0.523071 0.278687 0.373474 1445373013 -0.687195 0.538452 0.245789 0.421143 1445373013 -0.687195 0.538452 0.245789 0.421143 1445373013 -0.687195 0.538452 0.245789 0.421143 1445373013 -0.687195 0.538452 0.245789 0.421143 1445373013 -0.687195 0.538452 0.245789 0.421143 1445373013 -0.687195 0.538452 0.245789 0.421143 1445373013 -0.654236 0.550781 0.197632 0.479126 1445373013 -0.654236 0.550781 0.197632 0.479126 1445373013 -0.654236 0.550781 0.197632 0.479126 1445373013 -0.654236 0.550781 0.197632 0.479126 1445373013 -0.654236 0.550781 0.197632 0.479126 1445373013 -0.654236 0.550781 0.197632 0.479126 1445373013 -0.654236 0.550781 0.197632 0.479126 1445373013 -0.610718 0.560669 0.138123 0.541809 1445373013 -0.610718 0.560669 0.138123 0.541809 1445373013 -0.610718 0.560669 0.138123 0.541809 1445373013 -0.610718 0.560669 0.138123 0.541809 1445373013 -0.610718 0.560669 0.138123 0.541809 1445373013 -0.610718 0.560669 0.138123 0.541809 1445373013 -0.558472 0.564087 0.074585 0.603577 1445373013 -0.558472 0.564087 0.074585 0.603577 1445373013 -0.558472 0.564087 0.074585 0.603577 1445373013 -0.558472 0.564087 0.074585 0.603577 1445373013 -0.558472 0.564087 0.074585 0.603577 1445373013 -0.558472 0.564087 0.074585 0.603577 1445373013 -0.498840 0.562195 0.005554 0.659607 1445373013 -0.498840 0.562195 0.005554 0.659607 1445373013 -0.498840 0.562195 0.005554 0.659607 1445373013 -0.498840 0.562195 0.005554 0.659607 1445373013 -0.498840 0.562195 0.005554 0.659607 1445373013 -0.498840 0.562195 0.005554 0.659607 1445373013 -0.436401 0.552612 -0.063354 0.707214 1445373013 -0.436401 0.552612 -0.063354 0.707214 1445373013 -0.436401 0.552612 -0.063354 0.707214 1445373013 -0.436401 0.552612 -0.063354 0.707214 1445373013 -0.436401 0.552612 -0.063354 0.707214 1445373013 -0.436401 0.552612 -0.063354 0.707214 1445373013 -0.436401 0.552612 -0.063354 0.707214 1445373013 -0.372375 0.536316 -0.126709 0.746765 1445373013 -0.372375 0.536316 -0.126709 0.746765 1445373013 -0.372375 0.536316 -0.126709 0.746765 1445373013 -0.372375 0.536316 -0.126709 0.746765 1445373013 -0.372375 0.536316 -0.126709 0.746765 1445373013 -0.306396 0.515198 -0.186035 0.778503 1445373013 -0.306396 0.515198 -0.186035 0.778503 1445373013 -0.306396 0.515198 -0.186035 0.778503 1445373013 -0.306396 0.515198 -0.186035 0.778503 1445373013 -0.306396 0.515198 -0.186035 0.778503 1445373013 -0.306396 0.515198 -0.186035 0.778503 1445373013 -0.306396 0.515198 -0.186035 0.778503 1445373013 -0.241638 0.485046 -0.241028 0.805115 1445373013 -0.241638 0.485046 -0.241028 0.805115 1445373013 -0.241638 0.485046 -0.241028 0.805115 1445373013 -0.241638 0.485046 -0.241028 0.805115 1445373013 -0.241638 0.485046 -0.241028 0.805115 1445373013 -0.241638 0.485046 -0.241028 0.805115 1445373013 -0.187073 0.450989 -0.280579 0.826355 1445373013 -0.187073 0.450989 -0.280579 0.826355 1445373013 -0.187073 0.450989 -0.280579 0.826355 1445373014 -0.187073 0.450989 -0.280579 0.826355 1445373014 -0.187073 0.450989 -0.280579 0.826355 1445373014 -0.187073 0.450989 -0.280579 0.826355 1445373014 -0.139038 0.419800 -0.313721 0.840210 1445373014 -0.139038 0.419800 -0.313721 0.840210 1445373014 -0.139038 0.419800 -0.313721 0.840210 1445373014 -0.139038 0.419800 -0.313721 0.840210 1445373014 -0.139038 0.419800 -0.313721 0.840210 1445373014 -0.139038 0.419800 -0.313721 0.840210 1445373014 -0.139038 0.419800 -0.313721 0.840210 1445373014 -0.104004 0.396240 -0.336487 0.847900 1445373014 -0.104004 0.396240 -0.336487 0.847900 1445373014 -0.104004 0.396240 -0.336487 0.847900 1445373014 -0.104004 0.396240 -0.336487 0.847900 1445373014 -0.104004 0.396240 -0.336487 0.847900 1445373014 -0.104004 0.396240 -0.336487 0.847900 1445373014 -0.094055 0.378235 -0.339294 0.856079 1445373014 -0.094055 0.378235 -0.339294 0.856079 1445373014 -0.094055 0.378235 -0.339294 0.856079 1445373014 -0.094055 0.378235 -0.339294 0.856079 1445373014 -0.094055 0.378235 -0.339294 0.856079 1445373014 -0.094055 0.378235 -0.339294 0.856079 1445373014 -0.094055 0.378235 -0.339294 0.856079 1445373014 -0.115173 0.372986 -0.323914 0.861755 1445373014 -0.115173 0.372986 -0.323914 0.861755 1445373014 -0.115173 0.372986 -0.323914 0.861755 1445373014 -0.115173 0.372986 -0.323914 0.861755 1445373014 -0.115173 0.372986 -0.323914 0.861755 1445373014 -0.115173 0.372986 -0.323914 0.861755 1445373014 -0.162537 0.383240 -0.294739 0.860107 1445373014 -0.162537 0.383240 -0.294739 0.860107 1445373014 -0.162537 0.383240 -0.294739 0.860107 1445373014 -0.162537 0.383240 -0.294739 0.860107 1445373014 -0.162537 0.383240 -0.294739 0.860107 1445373014 -0.162537 0.383240 -0.294739 0.860107 1445373014 -0.227661 0.403748 -0.256104 0.848267 1445373014 -0.227661 0.403748 -0.256104 0.848267 1445373014 -0.227661 0.403748 -0.256104 0.848267 1445373014 -0.227661 0.403748 -0.256104 0.848267 1445373014 -0.227661 0.403748 -0.256104 0.848267 1445373014 -0.227661 0.403748 -0.256104 0.848267 1445373014 -0.302185 0.431458 -0.206787 0.824463 1445373014 -0.302185 0.431458 -0.206787 0.824463 1445373014 -0.302185 0.431458 -0.206787 0.824463 1445373014 -0.302185 0.431458 -0.206787 0.824463 1445373014 -0.302185 0.431458 -0.206787 0.824463 1445373014 -0.302185 0.431458 -0.206787 0.824463 1445373014 -0.379517 0.460205 -0.147949 0.788818 1445373014 -0.379517 0.460205 -0.147949 0.788818 1445373014 -0.379517 0.460205 -0.147949 0.788818 1445373014 -0.379517 0.460205 -0.147949 0.788818 1445373014 -0.379517 0.460205 -0.147949 0.788818 1445373014 -0.379517 0.460205 -0.147949 0.788818 1445373014 -0.454529 0.485107 -0.082764 0.742432 1445373014 -0.454529 0.485107 -0.082764 0.742432 1445373014 -0.454529 0.485107 -0.082764 0.742432 1445373014 -0.454529 0.485107 -0.082764 0.742432 1445373014 -0.454529 0.485107 -0.082764 0.742432 1445373014 -0.454529 0.485107 -0.082764 0.742432 1445373014 -0.520996 0.503479 -0.015808 0.689087 1445373014 -0.520996 0.503479 -0.015808 0.689087 1445373014 -0.520996 0.503479 -0.015808 0.689087 1445373014 -0.579834 0.514832 0.049133 0.629517 1445373014 -0.579834 0.514832 0.049133 0.629517 1445373014 -0.579834 0.514832 0.049133 0.629517 1445373014 -0.579834 0.514832 0.049133 0.629517 1445373014 -0.579834 0.514832 0.049133 0.629517 1445373014 -0.579834 0.514832 0.049133 0.629517 1445373014 -0.629333 0.521729 0.108765 0.565552 1445373014 -0.629333 0.521729 0.108765 0.565552 1445373014 -0.629333 0.521729 0.108765 0.565552 1445373014 -0.629333 0.521729 0.108765 0.565552 1445373014 -0.629333 0.521729 0.108765 0.565552 1445373014 -0.629333 0.521729 0.108765 0.565552 1445373014 -0.671814 0.521606 0.163269 0.499878 1445373014 -0.671814 0.521606 0.163269 0.499878 1445373014 -0.671814 0.521606 0.163269 0.499878 1445373014 -0.671814 0.521606 0.163269 0.499878 1445373014 -0.671814 0.521606 0.163269 0.499878 1445373014 -0.671814 0.521606 0.163269 0.499878 1445373014 -0.671814 0.521606 0.163269 0.499878 1445373014 -0.700867 0.518433 0.209961 0.442627 1445373014 -0.700867 0.518433 0.209961 0.442627 1445373014 -0.700867 0.518433 0.209961 0.442627 1445373014 -0.700867 0.518433 0.209961 0.442627 1445373014 -0.700867 0.518433 0.209961 0.442627 1445373014 -0.712219 0.519104 0.242249 0.405640 1445373014 -0.712219 0.519104 0.242249 0.405640 1445373014 -0.712219 0.519104 0.242249 0.405640 1445373014 -0.712219 0.519104 0.242249 0.405640 1445373014 -0.712219 0.519104 0.242249 0.405640 1445373014 -0.712219 0.519104 0.242249 0.405640 1445373014 -0.713623 0.521057 0.252747 0.394104 1445373014 -0.713623 0.521057 0.252747 0.394104 1445373014 -0.713623 0.521057 0.252747 0.394104 1445373014 -0.713623 0.521057 0.252747 0.394104 1445373014 -0.713623 0.521057 0.252747 0.394104 1445373014 -0.713623 0.521057 0.252747 0.394104 1445373014 -0.707764 0.523804 0.244141 0.406250 1445373014 -0.707764 0.523804 0.244141 0.406250 1445373014 -0.707764 0.523804 0.244141 0.406250 1445373014 -0.707764 0.523804 0.244141 0.406250 1445373014 -0.707764 0.523804 0.244141 0.406250 1445373014 -0.707764 0.523804 0.244141 0.406250 1445373014 -0.689636 0.530518 0.219849 0.441040 1445373014 -0.689636 0.530518 0.219849 0.441040 1445373014 -0.689636 0.530518 0.219849 0.441040 1445373014 -0.689636 0.530518 0.219849 0.441040 1445373014 -0.689636 0.530518 0.219849 0.441040 1445373015 -0.689636 0.530518 0.219849 0.441040 1445373015 -0.656738 0.541687 0.179016 0.493164 1445373015 -0.656738 0.541687 0.179016 0.493164 1445373015 -0.656738 0.541687 0.179016 0.493164 1445373015 -0.656738 0.541687 0.179016 0.493164 1445373015 -0.656738 0.541687 0.179016 0.493164 1445373015 -0.656738 0.541687 0.179016 0.493164 1445373015 -0.611023 0.549438 0.124695 0.556030 1445373015 -0.611023 0.549438 0.124695 0.556030 1445373015 -0.611023 0.549438 0.124695 0.556030 1445373015 -0.611023 0.549438 0.124695 0.556030 1445373015 -0.611023 0.549438 0.124695 0.556030 1445373015 -0.611023 0.549438 0.124695 0.556030 1445373015 -0.611023 0.549438 0.124695 0.556030 1445373015 -0.552490 0.549377 0.057617 0.624146 1445373015 -0.552490 0.549377 0.057617 0.624146 1445373015 -0.552490 0.549377 0.057617 0.624146 1445373015 -0.552490 0.549377 0.057617 0.624146 1445373015 -0.552490 0.549377 0.057617 0.624146 1445373015 -0.552490 0.549377 0.057617 0.624146 1445373015 -0.552490 0.549377 0.057617 0.624146 1445373015 -0.486511 0.537781 -0.010681 0.688416 1445373015 -0.486511 0.537781 -0.010681 0.688416 1445373015 -0.486511 0.537781 -0.010681 0.688416 1445373015 -0.486511 0.537781 -0.010681 0.688416 1445373015 -0.486511 0.537781 -0.010681 0.688416 1445373015 -0.486511 0.537781 -0.010681 0.688416 1445373015 -0.417358 0.519836 -0.072021 0.741882 1445373015 -0.417358 0.519836 -0.072021 0.741882 1445373015 -0.417358 0.519836 -0.072021 0.741882 1445373015 -0.417358 0.519836 -0.072021 0.741882 1445373015 -0.417358 0.519836 -0.072021 0.741882 1445373015 -0.417358 0.519836 -0.072021 0.741882 1445373015 -0.345947 0.498108 -0.126343 0.784973 1445373015 -0.345947 0.498108 -0.126343 0.784973 1445373015 -0.345947 0.498108 -0.126343 0.784973 1445373015 -0.345947 0.498108 -0.126343 0.784973 1445373015 -0.345947 0.498108 -0.126343 0.784973 1445373015 -0.345947 0.498108 -0.126343 0.784973 1445373015 -0.269287 0.473816 -0.178528 0.819214 1445373015 -0.269287 0.473816 -0.178528 0.819214 1445373015 -0.269287 0.473816 -0.178528 0.819214 1445373015 -0.269287 0.473816 -0.178528 0.819214 1445373015 -0.269287 0.473816 -0.178528 0.819214 1445373015 -0.269287 0.473816 -0.178528 0.819214 1445373015 -0.189575 0.442993 -0.226257 0.846497 1445373015 -0.189575 0.442993 -0.226257 0.846497 1445373015 -0.189575 0.442993 -0.226257 0.846497 1445373015 -0.189575 0.442993 -0.226257 0.846497 1445373015 -0.189575 0.442993 -0.226257 0.846497 1445373015 -0.189575 0.442993 -0.226257 0.846497 1445373015 -0.115356 0.407532 -0.265381 0.866089 1445373015 -0.115356 0.407532 -0.265381 0.866089 1445373015 -0.115356 0.407532 -0.265381 0.866089 1445373015 -0.115356 0.407532 -0.265381 0.866089 1445373015 -0.115356 0.407532 -0.265381 0.866089 1445373015 -0.115356 0.407532 -0.265381 0.866089 1445373015 -0.058655 0.370605 -0.297852 0.877747 1445373015 -0.058655 0.370605 -0.297852 0.877747 1445373015 -0.058655 0.370605 -0.297852 0.877747 1445373015 -0.058655 0.370605 -0.297852 0.877747 1445373015 -0.058655 0.370605 -0.297852 0.877747 1445373015 -0.058655 0.370605 -0.297852 0.877747 1445373015 -0.058655 0.370605 -0.297852 0.877747 1445373015 -0.022827 0.336426 -0.315247 0.887024 1445373015 -0.022827 0.336426 -0.315247 0.887024 1445373015 -0.022827 0.336426 -0.315247 0.887024 1445373015 -0.022827 0.336426 -0.315247 0.887024 1445373015 -0.022827 0.336426 -0.315247 0.887024 1445373015 -0.011475 0.314331 -0.319336 0.893921 1445373015 -0.011475 0.314331 -0.319336 0.893921 1445373015 -0.011475 0.314331 -0.319336 0.893921 1445373015 -0.011475 0.314331 -0.319336 0.893921 1445373015 -0.011475 0.314331 -0.319336 0.893921 1445373015 -0.011475 0.314331 -0.319336 0.893921 1445373015 -0.027649 0.307922 -0.314453 0.897461 1445373015 -0.027649 0.307922 -0.314453 0.897461 1445373015 -0.027649 0.307922 -0.314453 0.897461 1445373015 -0.027649 0.307922 -0.314453 0.897461 1445373015 -0.027649 0.307922 -0.314453 0.897461 1445373015 -0.027649 0.307922 -0.314453 0.897461 1445373015 -0.068604 0.316833 -0.303528 0.895935 1445373015 -0.068604 0.316833 -0.303528 0.895935 1445373015 -0.068604 0.316833 -0.303528 0.895935 1445373015 -0.068604 0.316833 -0.303528 0.895935 1445373015 -0.068604 0.316833 -0.303528 0.895935 1445373015 -0.130066 0.338013 -0.283264 0.888000 1445373015 -0.130066 0.338013 -0.283264 0.888000 1445373015 -0.130066 0.338013 -0.283264 0.888000 1445373015 -0.130066 0.338013 -0.283264 0.888000 1445373015 -0.130066 0.338013 -0.283264 0.888000 1445373015 -0.130066 0.338013 -0.283264 0.888000 1445373015 -0.205444 0.367432 -0.249390 0.872070 1445373015 -0.205444 0.367432 -0.249390 0.872070 1445373015 -0.205444 0.367432 -0.249390 0.872070 1445373015 -0.205444 0.367432 -0.249390 0.872070 1445373015 -0.205444 0.367432 -0.249390 0.872070 1445373015 -0.205444 0.367432 -0.249390 0.872070 1445373015 -0.205444 0.367432 -0.249390 0.872070 1445373015 -0.288574 0.403198 -0.202942 0.844360 1445373015 -0.288574 0.403198 -0.202942 0.844360 1445373015 -0.288574 0.403198 -0.202942 0.844360 1445373015 -0.288574 0.403198 -0.202942 0.844360 1445373015 -0.288574 0.403198 -0.202942 0.844360 1445373015 -0.288574 0.403198 -0.202942 0.844360 1445373015 -0.377075 0.438843 -0.140564 0.803406 1445373015 -0.377075 0.438843 -0.140564 0.803406 1445373015 -0.377075 0.438843 -0.140564 0.803406 1445373015 -0.377075 0.438843 -0.140564 0.803406 1445373015 -0.377075 0.438843 -0.140564 0.803406 1445373015 -0.377075 0.438843 -0.140564 0.803406 1445373015 -0.466248 0.470947 -0.064087 0.746094 1445373016 -0.466248 0.470947 -0.064087 0.746094 1445373016 -0.466248 0.470947 -0.064087 0.746094 1445373016 -0.466248 0.470947 -0.064087 0.746094 1445373016 -0.466248 0.470947 -0.064087 0.746094 1445373016 -0.466248 0.470947 -0.064087 0.746094 1445373016 -0.466248 0.470947 -0.064087 0.746094 1445373016 -0.543823 0.496460 0.013794 0.676453 1445373016 -0.543823 0.496460 0.013794 0.676453 1445373016 -0.543823 0.496460 0.013794 0.676453 1445373016 -0.543823 0.496460 0.013794 0.676453 1445373016 -0.543823 0.496460 0.013794 0.676453 1445373016 -0.543823 0.496460 0.013794 0.676453 1445373016 -0.609070 0.509521 0.087646 0.601440 1445373016 -0.609070 0.509521 0.087646 0.601440 1445373016 -0.609070 0.509521 0.087646 0.601440 1445373016 -0.609070 0.509521 0.087646 0.601440 1445373016 -0.609070 0.509521 0.087646 0.601440 1445373016 -0.609070 0.509521 0.087646 0.601440 1445373016 -0.662476 0.514832 0.154846 0.521606 1445373016 -0.662476 0.514832 0.154846 0.521606 1445373016 -0.662476 0.514832 0.154846 0.521606 1445373016 -0.662476 0.514832 0.154846 0.521606 1445373016 -0.662476 0.514832 0.154846 0.521606 1445373016 -0.662476 0.514832 0.154846 0.521606 1445373016 -0.701599 0.514343 0.214294 0.444092 1445373016 -0.701599 0.514343 0.214294 0.444092 1445373016 -0.701599 0.514343 0.214294 0.444092 1445373016 -0.701599 0.514343 0.214294 0.444092 1445373016 -0.701599 0.514343 0.214294 0.444092 1445373016 -0.727844 0.510132 0.259155 0.377930 1445373016 -0.727844 0.510132 0.259155 0.377930 1445373016 -0.727844 0.510132 0.259155 0.377930 1445373016 -0.727844 0.510132 0.259155 0.377930 1445373016 -0.727844 0.510132 0.259155 0.377930 1445373016 -0.727844 0.510132 0.259155 0.377930 1445373016 -0.727844 0.510132 0.259155 0.377930 1445373016 -0.736572 0.509094 0.296570 0.332214 1445373016 -0.736572 0.509094 0.296570 0.332214 1445373016 -0.736572 0.509094 0.296570 0.332214 1445373016 -0.736572 0.509094 0.296570 0.332214 1445373016 -0.736572 0.509094 0.296570 0.332214 1445373016 -0.731201 0.515076 0.311584 0.320862 1445373016 -0.731201 0.515076 0.311584 0.320862 1445373016 -0.731201 0.515076 0.311584 0.320862 1445373016 -0.731201 0.515076 0.311584 0.320862 1445373016 -0.731201 0.515076 0.311584 0.320862 1445373016 -0.731201 0.515076 0.311584 0.320862 1445373016 -0.725952 0.517456 0.299133 0.340149 1445373016 -0.725952 0.517456 0.299133 0.340149 1445373016 -0.725952 0.517456 0.299133 0.340149 1445373016 -0.725952 0.517456 0.299133 0.340149 1445373016 -0.725952 0.517456 0.299133 0.340149 1445373016 -0.725952 0.517456 0.299133 0.340149 1445373016 -0.708740 0.525757 0.271790 0.383850 1445373016 -0.708740 0.525757 0.271790 0.383850 1445373016 -0.708740 0.525757 0.271790 0.383850 1445373016 -0.708740 0.525757 0.271790 0.383850 1445373016 -0.708740 0.525757 0.271790 0.383850 1445373016 -0.708740 0.525757 0.271790 0.383850 1445373016 -0.679871 0.536316 0.226563 0.445862 1445373016 -0.679871 0.536316 0.226563 0.445862 1445373016 -0.679871 0.536316 0.226563 0.445862 1445373016 -0.679871 0.536316 0.226563 0.445862 1445373016 -0.679871 0.536316 0.226563 0.445862 1445373016 -0.679871 0.536316 0.226563 0.445862 1445373016 -0.640381 0.542236 0.165039 0.518250 1445373016 -0.640381 0.542236 0.165039 0.518250 1445373016 -0.640381 0.542236 0.165039 0.518250 1445373016 -0.640381 0.542236 0.165039 0.518250 1445373016 -0.640381 0.542236 0.165039 0.518250 1445373016 -0.640381 0.542236 0.165039 0.518250 1445373016 -0.588867 0.544434 0.093750 0.589905 1445373016 -0.588867 0.544434 0.093750 0.589905 1445373016 -0.588867 0.544434 0.093750 0.589905 1445373016 -0.588867 0.544434 0.093750 0.589905 1445373016 -0.588867 0.544434 0.093750 0.589905 1445373016 -0.588867 0.544434 0.093750 0.589905 1445373016 -0.530762 0.538452 0.021973 0.654114 1445373016 -0.530762 0.538452 0.021973 0.654114 1445373016 -0.530762 0.538452 0.021973 0.654114 1445373016 -0.530762 0.538452 0.021973 0.654114 1445373016 -0.530762 0.538452 0.021973 0.654114 1445373016 -0.530762 0.538452 0.021973 0.654114 1445373016 -0.467957 0.526428 -0.043762 0.708496 1445373016 -0.467957 0.526428 -0.043762 0.708496 1445373016 -0.467957 0.526428 -0.043762 0.708496 1445373016 -0.467957 0.526428 -0.043762 0.708496 1445373016 -0.467957 0.526428 -0.043762 0.708496 1445373016 -0.467957 0.526428 -0.043762 0.708496 1445373016 -0.403992 0.511719 -0.100586 0.751526 1445373016 -0.403992 0.511719 -0.100586 0.751526 1445373016 -0.403992 0.511719 -0.100586 0.751526 1445373016 -0.403992 0.511719 -0.100586 0.751526 1445373016 -0.403992 0.511719 -0.100586 0.751526 1445373016 -0.403992 0.511719 -0.100586 0.751526 1445373016 -0.334595 0.497559 -0.153748 0.785339 1445373016 -0.334595 0.497559 -0.153748 0.785339 1445373016 -0.334595 0.497559 -0.153748 0.785339 1445373016 -0.334595 0.497559 -0.153748 0.785339 1445373016 -0.334595 0.497559 -0.153748 0.785339 1445373016 -0.334595 0.497559 -0.153748 0.785339 1445373016 -0.257813 0.475220 -0.206299 0.815552 1445373016 -0.257813 0.475220 -0.206299 0.815552 1445373016 -0.257813 0.475220 -0.206299 0.815552 1445373016 -0.257813 0.475220 -0.206299 0.815552 1445373016 -0.257813 0.475220 -0.206299 0.815552 1445373016 -0.257813 0.475220 -0.206299 0.815552 1445373016 -0.179199 0.440918 -0.256897 0.841064 1445373017 -0.179199 0.440918 -0.256897 0.841064 1445373017 -0.179199 0.440918 -0.256897 0.841064 1445373017 -0.179199 0.440918 -0.256897 0.841064 1445373017 -0.179199 0.440918 -0.256897 0.841064 1445373017 -0.179199 0.440918 -0.256897 0.841064 1445373017 -0.179199 0.440918 -0.256897 0.841064 1445373017 -0.113342 0.403076 -0.293396 0.859375 1445373017 -0.113342 0.403076 -0.293396 0.859375 1445373017 -0.113342 0.403076 -0.293396 0.859375 1445373017 -0.113342 0.403076 -0.293396 0.859375 1445373017 -0.113342 0.403076 -0.293396 0.859375 1445373017 -0.113342 0.403076 -0.293396 0.859375 1445373017 -0.071167 0.372070 -0.317627 0.869202 1445373017 -0.071167 0.372070 -0.317627 0.869202 1445373017 -0.071167 0.372070 -0.317627 0.869202 1445373017 -0.071167 0.372070 -0.317627 0.869202 1445373017 -0.071167 0.372070 -0.317627 0.869202 1445373017 -0.071167 0.372070 -0.317627 0.869202 1445373017 -0.059387 0.351929 -0.320557 0.877380 1445373017 -0.059387 0.351929 -0.320557 0.877380 1445373017 -0.059387 0.351929 -0.320557 0.877380 1445373017 -0.059387 0.351929 -0.320557 0.877380 1445373017 -0.059387 0.351929 -0.320557 0.877380 1445373017 -0.059387 0.351929 -0.320557 0.877380 1445373017 -0.076233 0.347534 -0.313110 0.880554 1445373017 -0.076233 0.347534 -0.313110 0.880554 1445373017 -0.076233 0.347534 -0.313110 0.880554 1445373017 -0.076233 0.347534 -0.313110 0.880554 1445373017 -0.076233 0.347534 -0.313110 0.880554 1445373017 -0.116516 0.354675 -0.295837 0.879272 1445373017 -0.116516 0.354675 -0.295837 0.879272 1445373017 -0.116516 0.354675 -0.295837 0.879272 1445373017 -0.116516 0.354675 -0.295837 0.879272 1445373017 -0.116516 0.354675 -0.295837 0.879272 1445373017 -0.116516 0.354675 -0.295837 0.879272 1445373017 -0.116516 0.354675 -0.295837 0.879272 1445373017 -0.175171 0.372620 -0.267761 0.871094 1445373017 -0.175171 0.372620 -0.267761 0.871094 1445373017 -0.175171 0.372620 -0.267761 0.871094 1445373017 -0.175171 0.372620 -0.267761 0.871094 1445373017 -0.175171 0.372620 -0.267761 0.871094 1445373017 -0.175171 0.372620 -0.267761 0.871094 1445373017 
-0.363281 0.580566 -0.212097 0.697083 1445373019 -0.363281 0.580566 -0.212097 0.697083 1445373019 -0.295166 0.582947 -0.265198 0.708984 1445373019 -0.295166 0.582947 -0.265198 0.708984 1445373019 -0.295166 0.582947 -0.265198 0.708984 1445373019 -0.295166 0.582947 -0.265198 0.708984 1445373019 -0.295166 0.582947 -0.265198 0.708984 1445373019 -0.295166 0.582947 -0.265198 0.708984 1445373019 -0.239685 0.582520 -0.317688 0.708679 1445373019 -0.239685 0.582520 -0.317688 0.708679 1445373019 -0.239685 0.582520 -0.317688 0.708679 1445373019 -0.239685 0.582520 -0.317688 0.708679 1445373019 -0.239685 0.582520 -0.317688 0.708679 1445373019 -0.239685 0.582520 -0.317688 0.708679 1445373019 -0.218079 0.568542 -0.337036 0.718018 1445373019 -0.218079 0.568542 -0.337036 0.718018 1445373019 -0.218079 0.568542 -0.337036 0.718018 1445373019 -0.218079 0.568542 -0.337036 0.718018 1445373019 -0.218079 0.568542 -0.337036 0.718018 1445373019 -0.218079 0.568542 -0.337036 0.718018 1445373019 -0.206848 0.536194 -0.350037 0.739746 1445373019 -0.206848 0.536194 -0.350037 0.739746 1445373019 -0.206848 0.536194 -0.350037 0.739746 1445373019 -0.206848 0.536194 -0.350037 0.739746 1445373019 -0.206848 0.536194 -0.350037 0.739746 1445373019 -0.206848 0.536194 -0.350037 0.739746 1445373019 -0.206848 0.536194 -0.350037 0.739746 1445373019 -0.167419 0.508667 -0.371338 0.758484 1445373019 -0.167419 0.508667 -0.371338 0.758484 1445373019 -0.167419 0.508667 -0.371338 0.758484 1445373019 -0.167419 0.508667 -0.371338 0.758484 1445373019 -0.167419 0.508667 -0.371338 0.758484 1445373019 -0.167419 0.508667 -0.371338 0.758484 1445373019 -0.126465 0.481750 -0.407776 0.765259 1445373019 -0.126465 0.481750 -0.407776 0.765259 1445373019 -0.126465 0.481750 -0.407776 0.765259 1445373019 -0.126465 0.481750 -0.407776 0.765259 1445373019 -0.126465 0.481750 -0.407776 0.765259 1445373020 -0.126465 0.481750 -0.407776 0.765259 1445373020 -0.126465 0.481750 -0.407776 0.765259 1445373020 -0.095337 0.457031 -0.418701 0.778931 1445373020 -0.095337 0.457031 -0.418701 0.778931 1445373020 -0.095337 0.457031 -0.418701 0.778931 1445373020 -0.095337 0.457031 -0.418701 0.778931 1445373020 -0.095337 0.457031 -0.418701 0.778931 1445373020 -0.095337 0.457031 -0.418701 0.778931 1445373020 -0.053406 0.434998 -0.447449 0.779541 1445373020 -0.053406 0.434998 -0.447449 0.779541 1445373020 -0.053406 0.434998 -0.447449 0.779541 1445373020 -0.053406 0.434998 -0.447449 0.779541 1445373020 -0.053406 0.434998 -0.447449 0.779541 1445373020 -0.053406 0.434998 -0.447449 0.779541 1445373020 -0.026367 0.414124 -0.462219 0.783630 1445373020 -0.026367 0.414124 -0.462219 0.783630 1445373020 -0.026367 0.414124 -0.462219 0.783630 1445373020 -0.026367 0.414124 -0.462219 0.783630 1445373020 -0.026367 0.414124 -0.462219 0.783630 1445373020 -0.026367 0.414124 -0.462219 0.783630 1445373020 -0.026367 0.414124 -0.462219 0.783630 1445373020 -0.010498 0.399658 -0.477417 0.782410 1445373020 -0.010498 0.399658 -0.477417 0.782410 1445373020 -0.010498 0.399658 -0.477417 0.782410 1445373020 -0.010498 0.399658 -0.477417 0.782410 1445373020 -0.010498 0.399658 -0.477417 0.782410 1445373020 -0.010498 0.399658 -0.477417 0.782410 1445373020 -0.020020 0.396851 -0.470215 0.788025 1445373020 -0.020020 0.396851 -0.470215 0.788025 1445373020 -0.020020 0.396851 -0.470215 0.788025 1445373020 -0.020020 0.396851 -0.470215 0.788025 1445373020 -0.020020 0.396851 -0.470215 0.788025 1445373020 -0.020020 0.396851 -0.470215 0.788025 1445373020 -0.042236 0.401672 -0.449097 0.796997 1445373020 -0.042236 0.401672 -0.449097 0.796997 1445373020 -0.042236 0.401672 -0.449097 0.796997 1445373020 -0.042236 0.401672 -0.449097 0.796997 1445373020 -0.042236 0.401672 -0.449097 0.796997 1445373020 -0.042236 0.401672 -0.449097 0.796997 1445373020 -0.071289 0.416382 -0.425354 0.800354 1445373020 -0.071289 0.416382 -0.425354 0.800354 1445373020 -0.071289 0.416382 -0.425354 0.800354 1445373020 -0.071289 0.416382 -0.425354 0.800354 1445373020 -0.071289 0.416382 -0.425354 0.800354 1445373020 -0.071289 0.416382 -0.425354 0.800354 1445373020 -0.071289 0.416382 -0.425354 0.800354 1445373020 -0.119385 0.435669 -0.384521 0.804993 1445373020 -0.119385 0.435669 -0.384521 0.804993 1445373020 -0.119385 0.435669 -0.384521 0.804993 1445373020 -0.119385 0.435669 -0.384521 0.804993 1445373020 -0.119385 0.435669 -0.384521 0.804993 1445373020 -0.119385 0.435669 -0.384521 0.804993 1445373020 -0.180237 0.455200 -0.330444 0.806885 1445373020 -0.180237 0.455200 -0.330444 0.806885 1445373020 -0.180237 0.455200 -0.330444 0.806885 1445373020 -0.180237 0.455200 -0.330444 0.806885 1445373020 -0.180237 0.455200 -0.330444 0.806885 1445373020 -0.180237 0.455200 -0.330444 0.806885 1445373020 -0.256470 0.471436 -0.254028 0.804626 1445373020 -0.256470 0.471436 -0.254028 0.804626 1445373020 -0.256470 0.471436 -0.254028 0.804626 1445373020 -0.256470 0.471436 -0.254028 0.804626 1445373020 -0.256470 0.471436 -0.254028 0.804626 1445373020 -0.256470 0.471436 -0.254028 0.804626 1445373020 -0.339722 0.484375 -0.164185 0.789307 1445373020 -0.339722 0.484375 -0.164185 0.789307 1445373020 -0.339722 0.484375 -0.164185 0.789307 1445373020 -0.339722 0.484375 -0.164185 0.789307 1445373020 -0.339722 0.484375 -0.164185 0.789307 1445373020 -0.339722 0.484375 -0.164185 0.789307 1445373020 -0.339722 0.484375 -0.164185 0.789307 1445373020 -0.410583 0.493286 -0.088318 0.761719 1445373020 -0.410583 0.493286 -0.088318 0.761719 1445373020 -0.410583 0.493286 -0.088318 0.761719 1445373020 -0.410583 0.493286 -0.088318 0.761719 1445373020 -0.410583 0.493286 -0.088318 0.761719 1445373020 -0.410583 0.493286 -0.088318 0.761719 1445373020 -0.477661 0.492004 -0.000977 0.727844 1445373020 -0.477661 0.492004 -0.000977 0.727844 1445373020 -0.477661 0.492004 -0.000977 0.727844 1445373020 -0.477661 0.492004 -0.000977 0.727844 1445373020 -0.477661 0.492004 -0.000977 0.727844 1445373020 -0.477661 0.492004 -0.000977 0.727844 1445373020 -0.528748 0.495972 0.047668 0.687073 1445373020 -0.528748 0.495972 0.047668 0.687073 1445373020 -0.528748 0.495972 0.047668 0.687073 1445373020 -0.528748 0.495972 0.047668 0.687073 1445373020 -0.528748 0.495972 0.047668 0.687073 1445373020 -0.528748 0.495972 0.047668 0.687073 1445373020 -0.574463 0.492188 0.104675 0.645569 1445373020 -0.574463 0.492188 0.104675 0.645569 1445373020 -0.574463 0.492188 0.104675 0.645569 1445373020 -0.574463 0.492188 0.104675 0.645569 1445373020 -0.574463 0.492188 0.104675 0.645569 1445373020 -0.574463 0.492188 0.104675 0.645569 1445373020 -0.601990 0.498657 0.135803 0.608643 1445373020 -0.601990 0.498657 0.135803 0.608643 1445373020 -0.601990 0.498657 0.135803 0.608643 1445373020 -0.601990 0.498657 0.135803 0.608643 1445373020 -0.601990 0.498657 0.135803 0.608643 1445373020 -0.601990 0.498657 0.135803 0.608643 1445373020 -0.621765 0.507019 0.152039 0.577209 1445373020 -0.621765 0.507019 0.152039 0.577209 1445373020 -0.621765 0.507019 0.152039 0.577209 1445373020 -0.621765 0.507019 0.152039 0.577209 1445373020 -0.621765 0.507019 0.152039 0.577209 1445373020 -0.621765 0.507019 0.152039 0.577209 1445373020 -0.615845 0.529297 0.143433 0.565613 1445373020 -0.615845 0.529297 0.143433 0.565613 1445373020 -0.615845 0.529297 0.143433 0.565613 1445373020 -0.615845 0.529297 0.143433 0.565613 1445373020 -0.615845 0.529297 0.143433 0.565613 1445373020 -0.615845 0.529297 0.143433 0.565613 1445373021 -0.617371 0.531128 0.143127 0.562378 1445373021 -0.617371 0.531128 0.143127 0.562378 1445373021 -0.617371 0.531128 0.143127 0.562378 1445373021 -0.617371 0.531128 0.143127 0.562378 1445373021 -0.617371 0.531128 0.143127 0.562378 1445373021 -0.617371 0.531128 0.143127 0.562378 1445373021 -0.605774 0.534058 0.122559 0.576904 1445373021 -0.605774 0.534058 0.122559 0.576904 1445373021 -0.605774 0.534058 0.122559 0.576904 1445373021 -0.605774 0.534058 0.122559 0.576904 1445373021 -0.605774 0.534058 0.122559 0.576904 1445373021 -0.605774 0.534058 0.122559 0.576904 1445373021 -0.573914 0.542480 0.078735 0.608337 1445373021 -0.573914 0.542480 0.078735 0.608337 1445373021 -0.573914 0.542480 0.078735 0.608337 1445373021 -0.573914 0.542480 0.078735 0.608337 1445373021 -0.573914 0.542480 0.078735 0.608337 1445373021 -0.573914 0.542480 0.078735 0.608337 1445373021 -0.529419 0.547852 0.018677 0.647461 1445373021 -0.529419 0.547852 0.018677 0.647461 1445373021 -0.529419 0.547852 0.018677 0.647461 1445373021 -0.529419 0.547852 0.018677 0.647461 1445373021 -0.529419 0.547852 0.018677 0.647461 1445373021 -0.529419 0.547852 0.018677 0.647461 1445373021 -0.469788 0.549683 -0.053040 0.688721 1445373021 -0.469788 0.549683 -0.053040 0.688721 1445373021 -0.469788 0.549683 -0.053040 0.688721 1445373021 -0.469788 0.549683 -0.053040 0.688721 1445373021 -0.469788 0.549683 -0.053040 0.688721 1445373021 -0.469788 0.549683 -0.053040 0.688721 1445373021 -0.405090 0.542419 -0.124634 0.725342 1445373021 -0.405090 0.542419 -0.124634 0.725342 1445373021 -0.405090 0.542419 -0.124634 0.725342 1445373021 -0.405090 0.542419 -0.124634 0.725342 1445373021 -0.343262 0.522949 -0.182495 0.758484 1445373021 -0.343262 0.522949 -0.182495 0.758484 1445373021 -0.343262 0.522949 -0.182495 0.758484 1445373021 -0.343262 0.522949 -0.182495 0.758484 1445373021 -0.343262 0.522949 -0.182495 0.758484 1445373021 -0.343262 0.522949 -0.182495 0.758484 1445373021 -0.282288 0.497803 -0.228760 0.787476 1445373021 -0.282288 0.497803 -0.228760 0.787476 1445373021 -0.282288 0.497803 -0.228760 0.787476 1445373021 -0.282288 0.497803 -0.228760 0.787476 1445373021 -0.220154 0.469360 -0.265930 0.812683 1445373021 -0.220154 0.469360 -0.265930 0.812683 1445373021 -0.220154 0.469360 -0.265930 0.812683 1445373021 -0.220154 0.469360 -0.265930 0.812683 1445373021 -0.220154 0.469360 -0.265930 0.812683 1445373021 -0.220154 0.469360 -0.265930 0.812683 1445373021 -0.151184 0.434753 -0.307190 0.832886 1445373021 -0.151184 0.434753 -0.307190 0.832886 1445373021 -0.151184 0.434753 -0.307190 0.832886 1445373021 -0.151184 0.434753 -0.307190 0.832886 1445373021 -0.151184 0.434753 -0.307190 0.832886 1445373021 -0.151184 0.434753 -0.307190 0.832886 1445373021 -0.151184 0.434753 -0.307190 0.832886 1445373021 -0.097595 0.394958 -0.339233 0.848145 1445373021 -0.097595 0.394958 -0.339233 0.848145 1445373021 -0.097595 0.394958 -0.339233 0.848145 1445373021 -0.097595 0.394958 -0.339233 0.848145 1445373021 -0.097595 0.394958 -0.339233 0.848145 1445373021 -0.097595 0.394958 -0.339233 0.848145 1445373021 -0.060852 0.359192 -0.362732 0.857727 1445373021 -0.060852 0.359192 -0.362732 0.857727 1445373021 -0.060852 0.359192 -0.362732 0.857727 1445373021 -0.060852 0.359192 -0.362732 0.857727 1445373021 -0.060852 0.359192 -0.362732 0.857727 1445373021 -0.060852 0.359192 -0.362732 0.857727 1445373021 -0.050903 0.335876 -0.371948 0.863831 1445373021 -0.050903 0.335876 -0.371948 0.863831 1445373021 -0.050903 0.335876 -0.371948 0.863831 1445373021 -0.050903 0.335876 -0.371948 0.863831 1445373021 -0.050903 0.335876 -0.371948 0.863831 1445373021 -0.050903 0.335876 -0.371948 0.863831 1445373021 -0.050903 0.335876 -0.371948 0.863831 1445373021 -0.074463 0.333069 -0.360046 0.868225 1445373021 -0.074463 0.333069 -0.360046 0.868225 1445373021 -0.074463 0.333069 -0.360046 0.868225 1445373021 -0.074463 0.333069 -0.360046 0.868225 1445373021 -0.074463 0.333069 -0.360046 0.868225 1445373021 -0.074463 0.333069 -0.360046 0.868225 1445373021 -0.123108 0.347046 -0.337585 0.866272 1445373021 -0.123108 0.347046 -0.337585 0.866272 1445373021 -0.123108 0.347046 -0.337585 0.866272 1445373021 -0.123108 0.347046 -0.337585 0.866272 1445373021 -0.123108 0.347046 -0.337585 0.866272 1445373021 -0.123108 0.347046 -0.337585 0.866272 1445373021 -0.187683 0.366760 -0.306519 0.858032 1445373021 -0.187683 0.366760 -0.306519 0.858032 1445373021 -0.187683 0.366760 -0.306519 0.858032 1445373021 -0.187683 0.366760 -0.306519 0.858032 1445373021 -0.187683 0.366760 -0.306519 0.858032 1445373021 -0.187683 0.366760 -0.306519 0.858032 1445373021 -0.261963 0.393921 -0.264893 0.840210 1445373021 -0.261963 0.393921 -0.264893 0.840210 1445373021 -0.261963 0.393921 -0.264893 0.840210 1445373021 -0.261963 0.393921 -0.264893 0.840210 1445373021 -0.261963 0.393921 -0.264893 0.840210 1445373021 -0.261963 0.393921 -0.264893 0.840210 1445373021 -0.342407 0.427490 -0.209961 0.809875 1445373021 -0.342407 0.427490 -0.209961 0.809875 1445373021 -0.342407 0.427490 -0.209961 0.809875 1445373021 -0.342407 0.427490 -0.209961 0.809875 1445373021 -0.342407 0.427490 -0.209961 0.809875 1445373021 -0.342407 0.427490 -0.209961 0.809875 1445373021 -0.418457 0.466370 -0.150085 0.764709 1445373022 -0.418457 0.466370 -0.150085 0.764709 1445373022 -0.418457 0.466370 -0.150085 0.764709 1445373022 -0.418457 0.466370 -0.150085 0.764709 1445373022 -0.418457 0.466370 -0.150085 0.764709 1445373022 -0.418457 0.466370 -0.150085 0.764709 1445373022 -0.490723 0.500183 -0.081909 0.708679 1445373022 -0.490723 0.500183 -0.081909 0.708679 1445373022 -0.490723 0.500183 -0.081909 0.708679 1445373022 -0.490723 0.500183 -0.081909 0.708679 1445373022 -0.490723 0.500183 -0.081909 0.708679 1445373022 -0.490723 0.500183 -0.081909 0.708679 1445373022 -0.551453 0.525940 -0.014954 0.647339 1445373022 -0.551453 0.525940 -0.014954 0.647339 1445373022 -0.551453 0.525940 -0.014954 0.647339 1445373022 -0.551453 0.525940 -0.014954 0.647339 1445373022 -0.551453 0.525940 -0.014954 0.647339 1445373022 -0.551453 0.525940 -0.014954 0.647339 1445373022 -0.551453 0.525940 -0.014954 0.647339 1445373022 -0.603699 0.543335 0.055908 0.580688 1445373022 -0.603699 0.543335 0.055908 0.580688 1445373022 -0.603699 0.543335 0.055908 0.580688 1445373022 -0.603699 0.543335 0.055908 0.580688 1445373022 -0.603699 0.543335 0.055908 0.580688 1445373022 -0.603699 0.543335 0.055908 0.580688 1445373022 -0.645386 0.553467 0.121094 0.512329 1445373022 -0.645386 0.553467 0.121094 0.512329 1445373022 -0.645386 0.553467 0.121094 0.512329 1445373022 -0.645386 0.553467 0.121094 0.512329 1445373022 -0.645386 0.553467 0.121094 0.512329 1445373022 -0.645386 0.553467 0.121094 0.512329 1445373022 -0.678833 0.556030 0.182800 0.443359 1445373022 -0.678833 0.556030 0.182800 0.443359 1445373022 -0.678833 0.556030 0.182800 0.443359 1445373022 -0.678833 0.556030 0.182800 0.443359 1445373022 -0.678833 0.556030 0.182800 0.443359 1445373022 -0.678833 0.556030 0.182800 0.443359 1445373022 -0.702271 0.551636 0.237732 0.382141 1445373022 -0.702271 0.551636 0.237732 0.382141 1445373022 -0.702271 0.551636 0.237732 0.382141 1445373022 -0.702271 0.551636 0.237732 0.382141 1445373022 -0.702271 0.551636 0.237732 0.382141 1445373022 -0.702271 0.551636 0.237732 0.382141 1445373022 -0.700378 0.557190 0.272583 0.353088 1445373022 -0.700378 0.557190 0.272583 0.353088 1445373022 -0.700378 0.557190 0.272583 0.353088 1445373022 -0.700378 0.557190 0.272583 0.353088 1445373022 -0.700378 0.557190 0.272583 0.353088 1445373022 -0.700378 0.557190 0.272583 0.353088 1445373022 -0.693054 0.559753 0.284729 0.354004 1445373022 -0.693054 0.559753 0.284729 0.354004 1445373022 -0.693054 0.559753 0.284729 0.354004 1445373022 -0.693054 0.559753 0.284729 0.354004 1445373022 -0.693054 0.559753 0.284729 0.354004 1445373022 -0.693054 0.559753 0.284729 0.354004 1445373022 -0.688965 0.557739 0.268738 0.376770 1445373022 -0.688965 0.557739 0.268738 0.376770 1445373022 -0.688965 0.557739 0.268738 0.376770 1445373022 -0.688965 0.557739 0.268738 0.376770 1445373022 -0.688965 0.557739 0.268738 0.376770 1445373022 -0.688965 0.557739 0.268738 0.376770 1445373022 -0.670227 0.563477 0.232849 0.423096 1445373022 -0.670227 0.563477 0.232849 0.423096 1445373022 -0.670227 0.563477 0.232849 0.423096 1445373022 -0.670227 0.563477 0.232849 0.423096 1445373022 -0.670227 0.563477 0.232849 0.423096 1445373022 -0.670227 0.563477 0.232849 0.423096 1445373022 -0.644104 0.565002 0.180542 0.482971 1445373022 -0.644104 0.565002 0.180542 0.482971 1445373022 -0.644104 0.565002 0.180542 0.482971 1445373022 -0.644104 0.565002 0.180542 0.482971 1445373022 -0.644104 0.565002 0.180542 0.482971 1445373022 -0.644104 0.565002 0.180542 0.482971 1445373022 -0.644104 0.565002 0.180542 0.482971 1445373022 -0.606384 0.557617 0.116760 0.554688 1445373022 -0.606384 0.557617 0.116760 0.554688 1445373022 -0.606384 0.557617 0.116760 0.554688 1445373022 -0.606384 0.557617 0.116760 0.554688 1445373022 -0.606384 0.557617 0.116760 0.554688 1445373022 -0.606384 0.557617 0.116760 0.554688 1445373022 -0.547180 0.548096 0.038086 0.631470 1445373022 -0.547180 0.548096 0.038086 0.631470 1445373022 -0.547180 0.548096 0.038086 0.631470 1445373022 -0.547180 0.548096 0.038086 0.631470 1445373022 -0.547180 0.548096 0.038086 0.631470 1445373022 -0.467468 0.534729 -0.052734 0.701965 1445373022 -0.467468 0.534729 -0.052734 0.701965 1445373022 -0.467468 0.534729 -0.052734 0.701965 1445373022 -0.467468 0.534729 -0.052734 0.701965 1445373022 -0.467468 0.534729 -0.052734 0.701965 1445373022 -0.467468 0.534729 -0.052734 0.701965 1445373022 -0.376831 0.510986 -0.145691 0.758667 1445373022 -0.376831 0.510986 -0.145691 0.758667 1445373022 -0.376831 0.510986 -0.145691 0.758667 1445373022 -0.376831 0.510986 -0.145691 0.758667 1445373022 -0.376831 0.510986 -0.145691 0.758667 1445373022 -0.376831 0.510986 -0.145691 0.758667 1445373022 -0.376831 0.510986 -0.145691 0.758667 1445373022 -0.291382 0.472717 -0.223328 0.801086 1445373022 -0.291382 0.472717 -0.223328 0.801086 1445373022 -0.291382 0.472717 -0.223328 0.801086 1445373022 -0.291382 0.472717 -0.223328 0.801086 1445373022 -0.291382 0.472717 -0.223328 0.801086 1445373022 -0.291382 0.472717 -0.223328 0.801086 1445373022 -0.203125 0.431274 -0.287781 0.830627 1445373022 -0.203125 0.431274 -0.287781 0.830627 1445373022 -0.203125 0.431274 -0.287781 0.830627 1445373022 -0.203125 0.431274 -0.287781 0.830627 1445373022 -0.203125 0.431274 -0.287781 0.830627 1445373022 -0.203125 0.431274 -0.287781 0.830627 1445373022 -0.120178 0.385498 -0.339539 0.849487 1445373022 -0.120178 0.385498 -0.339539 0.849487 1445373023 -0.120178 0.385498 -0.339539 0.849487 1445373023 -0.120178 0.385498 -0.339539 0.849487 1445373023 -0.120178 0.385498 -0.339539 0.849487 1445373023 -0.120178 0.385498 -0.339539 0.849487 1445373023 -0.120178 0.385498 -0.339539 0.849487 1445373023 -0.048706 0.335022 -0.381897 0.859924 1445373023 -0.048706 0.335022 -0.381897 0.859924 1445373023 -0.048706 0.335022 -0.381897 0.859924 1445373023 -0.048706 0.335022 -0.381897 0.859924 1445373023 -0.048706 0.335022 -0.381897 0.859924 1445373023 0.001892 0.283813 -0.411743 0.865967 1445373023 0.001892 0.283813 -0.411743 0.865967 1445373023 0.001892 0.283813 -0.411743 0.865967 1445373023 0.001892 0.283813 -0.411743 0.865967 1445373023 0.001892 0.283813 -0.411743 0.865967 1445373023 0.001892 0.283813 -0.411743 0.865967 1445373023 0.028076 0.249084 -0.425720 0.869446 1445373023 0.028076 0.249084 -0.425720 0.869446 1445373023 0.028076 0.249084 -0.425720 0.869446 1445373023 0.028076 0.249084 -0.425720 0.869446 1445373023 0.028076 0.249084 -0.425720 0.869446 1445373023 0.022461 0.243530 -0.427063 0.870483 1445373023 0.022461 0.243530 -0.427063 0.870483 1445373023 0.022461 0.243530 -0.427063 0.870483 1445373023 0.022461 0.243530 -0.427063 0.870483 1445373023 0.022461 0.243530 -0.427063 0.870483 1445373023 0.022461 0.243530 -0.427063 0.870483 1445373023 -0.016724 0.263733 -0.416138 0.869995 1445373023 -0.016724 0.263733 -0.416138 0.869995 1445373023 -0.016724 0.263733 -0.416138 0.869995 1445373023 -0.016724 0.263733 -0.416138 0.869995 1445373023 -0.016724 0.263733 -0.416138 0.869995 1445373023 -0.080505 0.302917 -0.388367 0.866516 1445373023 -0.080505 0.302917 -0.388367 0.866516 1445373023 -0.080505 0.302917 -0.388367 0.866516 1445373023 -0.080505 0.302917 -0.388367 0.866516 1445373023 -0.080505 0.302917 -0.388367 0.866516 1445373023 -0.080505 0.302917 -0.388367 0.866516 1445373023 -0.159912 0.351257 -0.347229 0.854675 1445373023 -0.159912 0.351257 -0.347229 0.854675 1445373023 -0.159912 0.351257 -0.347229 0.854675 1445373023 -0.159912 0.351257 -0.347229 0.854675 1445373023 -0.159912 0.351257 -0.347229 0.854675 1445373023 -0.159912 0.351257 -0.347229 0.854675 1445373023 -0.159912 0.351257 -0.347229 0.854675 1445373023 -0.250671 0.403503 -0.289673 0.830933 1445373023 -0.250671 0.403503 -0.289673 0.830933 1445373023 -0.250671 0.403503 -0.289673 0.830933 1445373023 -0.250671 0.403503 -0.289673 0.830933 1445373023 -0.250671 0.403503 -0.289673 0.830933 1445373023 -0.250671 0.403503 -0.289673 0.830933 1445373023 -0.346252 0.453308 -0.217957 0.791870 1445373023 -0.346252 0.453308 -0.217957 0.791870 1445373023 -0.346252 0.453308 -0.217957 0.791870 1445373023 -0.346252 0.453308 -0.217957 0.791870 1445373023 -0.346252 0.453308 -0.217957 0.791870 1445373023 -0.346252 0.453308 -0.217957 0.791870 1445373023 -0.346252 0.453308 -0.217957 0.791870 1445373023 -0.438293 0.495850 -0.140869 0.736267 1445373023 -0.438293 0.495850 -0.140869 0.736267 1445373023 -0.438293 0.495850 -0.140869 0.736267 1445373023 -0.438293 0.495850 -0.140869 0.736267 1445373023 -0.438293 0.495850 -0.140869 0.736267 1445373023 -0.438293 0.495850 -0.140869 0.736267 1445373023 -0.523560 0.523926 -0.058533 0.669250 1445373023 -0.523560 0.523926 -0.058533 0.669250 1445373023 -0.523560 0.523926 -0.058533 0.669250 1445373023 -0.523560 0.523926 -0.058533 0.669250 1445373023 -0.523560 0.523926 -0.058533 0.669250 1445373023 -0.523560 0.523926 -0.058533 0.669250 1445373023 -0.601440 0.538879 0.022278 0.589355 1445373023 -0.601440 0.538879 0.022278 0.589355 1445373023 -0.601440 0.538879 0.022278 0.589355 1445373023 -0.601440 0.538879 0.022278 0.589355 1445373023 -0.601440 0.538879 0.022278 0.589355 1445373023 -0.664001 0.547241 0.106079 0.498352 1445373023 -0.664001 0.547241 0.106079 0.498352 1445373023 -0.664001 0.547241 0.106079 0.498352 1445373023 -0.664001 0.547241 0.106079 0.498352 1445373023 -0.664001 0.547241 0.106079 0.498352 1445373023 -0.664001 0.547241 0.106079 0.498352 1445373023 -0.702942 0.554321 0.183228 0.406189 1445373023 -0.702942 0.554321 0.183228 0.406189 1445373023 -0.702942 0.554321 0.183228 0.406189 1445373023 -0.702942 0.554321 0.183228 0.406189 1445373023 -0.702942 0.554321 0.183228 0.406189 1445373023 -0.702942 0.554321 0.183228 0.406189 1445373023 -0.723633 0.553589 0.245117 0.331299 1445373023 -0.723633 0.553589 0.245117 0.331299 1445373023 -0.723633 0.553589 0.245117 0.331299 1445373023 -0.723633 0.553589 0.245117 0.331299 1445373023 -0.723633 0.553589 0.245117 0.331299 1445373023 -0.723633 0.553589 0.245117 0.331299 1445373023 -0.721863 0.559204 0.285828 0.290649 1445373023 -0.721863 0.559204 0.285828 0.290649 1445373023 -0.721863 0.559204 0.285828 0.290649 1445373023 -0.721863 0.559204 0.285828 0.290649 1445373023 -0.721863 0.559204 0.285828 0.290649 1445373023 -0.721863 0.559204 0.285828 0.290649 1445373023 -0.711670 0.569519 0.293274 0.288269 1445373023 -0.711670 0.569519 0.293274 0.288269 1445373023 -0.711670 0.569519 0.293274 0.288269 1445373023 -0.711670 0.569519 0.293274 0.288269 1445373023 -0.711670 0.569519 0.293274 0.288269 1445373023 -0.711670 0.569519 0.293274 0.288269 1445373023 -0.698792 0.578186 0.274353 0.319580 1445373023 -0.698792 0.578186 0.274353 0.319580 1445373023 -0.698792 0.578186 0.274353 0.319580 1445373024 -0.698792 0.578186 0.274353 0.319580 1445373024 -0.698792 0.578186 0.274353 0.319580 1445373024 -0.698792 0.578186 0.274353 0.319580 1445373024 -0.677795 0.588318 0.232422 0.374756 1445373024 -0.677795 0.588318 0.232422 0.374756 1445373024 -0.677795 0.588318 0.232422 0.374756 1445373024 -0.677795 0.588318 0.232422 0.374756 1445373024 -0.677795 0.588318 0.232422 0.374756 1445373024 -0.677795 0.588318 0.232422 0.374756 1445373024 -0.677795 0.588318 0.232422 0.374756 1445373024 -0.640869 0.599426 0.172424 0.447388 1445373024 -0.640869 0.599426 0.172424 0.447388 1445373024 -0.640869 0.599426 0.172424 0.447388 1445373024 -0.640869 0.599426 0.172424 0.447388 1445373024 -0.640869 0.599426 0.172424 0.447388 1445373024 -0.640869 0.599426 0.172424 0.447388 1445373024 -0.640869 0.599426 0.172424 0.447388 1445373024 -0.592102 0.601135 0.098816 0.527466 1445373024 -0.592102 0.601135 0.098816 0.527466 1445373024 -0.592102 0.601135 0.098816 0.527466 1445373024 -0.592102 0.601135 0.098816 0.527466 1445373024 -0.592102 0.601135 0.098816 0.527466 1445373024 -0.592102 0.601135 0.098816 0.527466 1445373024 -0.520325 0.598083 0.009521 0.609436 1445373024 -0.520325 0.598083 0.009521 0.609436 1445373024 -0.520325 0.598083 0.009521 0.609436 1445373024 -0.520325 0.598083 0.009521 0.609436 1445373024 -0.520325 0.598083 0.009521 0.609436 1445373024 -0.520325 0.598083 0.009521 0.609436 1445373024 -0.441101 0.575989 -0.081421 0.683350 1445373024 -0.441101 0.575989 -0.081421 0.683350 1445373024 -0.441101 0.575989 -0.081421 0.683350 1445373024 -0.441101 0.575989 -0.081421 0.683350 1445373024 -0.441101 0.575989 -0.081421 0.683350 1445373024 -0.441101 0.575989 -0.081421 0.683350 1445373024 -0.350830 0.544556 -0.172729 0.741943 1445373024 -0.350830 0.544556 -0.172729 0.741943 1445373024 -0.350830 0.544556 -0.172729 0.741943 1445373024 -0.350830 0.544556 -0.172729 0.741943 1445373024 -0.260132 0.503174 -0.252991 0.784302 1445373024 -0.260132 0.503174 -0.252991 0.784302 1445373024 -0.260132 0.503174 -0.252991 0.784302 1445373024 -0.260132 0.503174 -0.252991 0.784302 1445373024 -0.260132 0.503174 -0.252991 0.784302 1445373024 -0.260132 0.503174 -0.252991 0.784302 1445373024 -0.170288 0.456177 -0.318481 0.813293 1445373024 -0.170288 0.456177 -0.318481 0.813293 1445373024 -0.170288 0.456177 -0.318481 0.813293 1445373024 -0.170288 0.456177 -0.318481 0.813293 1445373024 -0.170288 0.456177 -0.318481 0.813293 1445373024 -0.170288 0.456177 -0.318481 0.813293 1445373024 -0.084351 0.404236 -0.374268 0.830261 1445373024 -0.084351 0.404236 -0.374268 0.830261 1445373024 -0.084351 0.404236 -0.374268 0.830261 1445373024 -0.084351 0.404236 -0.374268 0.830261 1445373024 -0.084351 0.404236 -0.374268 0.830261 1445373024 -0.084351 0.404236 -0.374268 0.830261 1445373024 -0.010559 0.350708 -0.415222 0.839294 1445373024 -0.010559 0.350708 -0.415222 0.839294 1445373024 -0.010559 0.350708 -0.415222 0.839294 1445373024 -0.010559 0.350708 -0.415222 0.839294 1445373024 -0.010559 0.350708 -0.415222 0.839294 1445373024 -0.010559 0.350708 -0.415222 0.839294 1445373024 0.050476 0.299377 -0.439880 0.845154 1445373024 0.050476 0.299377 -0.439880 0.845154 1445373024 0.050476 0.299377 -0.439880 0.845154 1445373024 0.050476 0.299377 -0.439880 0.845154 1445373024 0.050476 0.299377 -0.439880 0.845154 1445373024 0.050476 0.299377 -0.439880 0.845154 1445373024 0.091187 0.263306 -0.461243 0.842346 1445373024 0.091187 0.263306 -0.461243 0.842346 1445373024 0.091187 0.263306 -0.461243 0.842346 1445373024 0.091187 0.263306 -0.461243 0.842346 1445373024 0.091187 0.263306 -0.461243 0.842346 1445373024 0.096802 0.253052 -0.465332 0.842651 1445373024 0.096802 0.253052 -0.465332 0.842651 1445373024 0.096802 0.253052 -0.465332 0.842651 1445373024 0.096802 0.253052 -0.465332 0.842651 1445373024 0.096802 0.253052 -0.465332 0.842651 1445373024 0.096802 0.253052 -0.465332 0.842651 1445373024 0.096802 0.253052 -0.465332 0.842651 1445373024 0.063538 0.268372 -0.451355 0.848633 1445373024 0.063538 0.268372 -0.451355 0.848633 1445373024 0.063538 0.268372 -0.451355 0.848633 1445373024 0.063538 0.268372 -0.451355 0.848633 1445373024 0.063538 0.268372 -0.451355 0.848633 1445373024 0.063538 0.268372 -0.451355 0.848633 1445373024 0.001953 0.301697 -0.424438 0.853699 1445373024 0.001953 0.301697 -0.424438 0.853699 1445373024 0.001953 0.301697 -0.424438 0.853699 1445373024 0.001953 0.301697 -0.424438 0.853699 1445373024 0.001953 0.301697 -0.424438 0.853699 1445373024 0.001953 0.301697 -0.424438 0.853699 1445373024 -0.077881 0.344604 -0.387024 0.851685 1445373024 -0.077881 0.344604 -0.387024 0.851685 1445373024 -0.077881 0.344604 -0.387024 0.851685 1445373024 -0.077881 0.344604 -0.387024 0.851685 1445373024 -0.077881 0.344604 -0.387024 0.851685 1445373024 -0.077881 0.344604 -0.387024 0.851685 1445373024 -0.167053 0.393433 -0.340149 0.837585 1445373024 -0.167053 0.393433 -0.340149 0.837585 1445373024 -0.167053 0.393433 -0.340149 0.837585 1445373024 -0.167053 0.393433 -0.340149 0.837585 1445373024 -0.167053 0.393433 -0.340149 0.837585 1445373024 -0.167053 0.393433 -0.340149 0.837585 1445373024 -0.264648 0.441711 -0.280151 0.810181 1445373024
[truncated: 171,542 more chars]
