# Supplementary material for: Quaternion-Based Gesture Recognition Using Wireless Wearable Motion Capture Sensors
Source: Sensors (Basel). 2016 Apr 28;16(5):605. doi: 10.3390/s16050605 (PMC4883296; doi:10.3390/s16050605)
Supplement: Supplementary file 1 [file sensors-16-00605-s001.zip › MultiSensorGestureData/P10/6. Sway/Training16.txt]

0.539612 -0.758057 0.335388 0.147339 1445372919 0.539612 -0.758057 0.335388 0.147339 1445372919 0.539612 -0.758057 0.335388 0.147339 1445372919 0.539612 -0.758057 0.335388 0.147339 1445372920 0.539612 -0.758057 0.335388 0.147339 1445372920 0.556274 -0.745056 0.337646 0.146423 1445372920 0.556274 -0.745056 0.337646 0.146423 1445372920 0.556274 -0.745056 0.337646 0.146423 1445372920 0.556274 -0.745056 0.337646 0.146423 1445372920 0.556274 -0.745056 0.337646 0.146423 1445372920 0.556274 -0.745056 0.337646 0.146423 1445372920 0.568176 -0.731628 0.349731 0.139771 1445372920 0.568176 -0.731628 0.349731 0.139771 1445372920 0.568176 -0.731628 0.349731 0.139771 1445372920 0.568176 -0.731628 0.349731 0.139771 1445372920 0.568176 -0.731628 0.349731 0.139771 1445372920 0.568176 -0.731628 0.349731 0.139771 1445372920 0.565796 -0.729126 0.360474 0.135376 1445372920 0.565796 -0.729126 0.360474 0.135376 1445372920 0.565796 -0.729126 0.360474 0.135376 1445372920 0.565796 -0.729126 0.360474 0.135376 1445372920 0.565796 -0.729126 0.360474 0.135376 1445372920 0.565796 -0.729126 0.360474 0.135376 1445372920 0.561584 -0.730225 0.365906 0.132385 1445372920 0.561584 -0.730225 0.365906 0.132385 1445372920 0.561584 -0.730225 0.365906 0.132385 1445372920 0.561584 -0.730225 0.365906 0.132385 1445372920 0.561584 -0.730225 0.365906 0.132385 1445372920 0.561584 -0.730225 0.365906 0.132385 1445372920 0.561768 -0.730957 0.364014 0.132751 1445372920 0.561768 -0.730957 0.364014 0.132751 1445372920 0.561768 -0.730957 0.364014 0.132751 1445372920 0.561768 -0.730957 0.364014 0.132751 1445372920 0.561768 -0.730957 0.364014 0.132751 1445372920 0.561768 -0.730957 0.364014 0.132751 1445372920 0.561401 -0.733093 0.359619 0.134399 1445372920 0.561401 -0.733093 0.359619 0.134399 1445372920 0.561401 -0.733093 0.359619 0.134399 1445372920 0.561401 -0.733093 0.359619 0.134399 1445372920 0.561401 -0.733093 0.359619 0.134399 1445372920 0.561401 -0.733093 0.359619 0.134399 1445372920 0.559875 -0.735474 0.356995 0.134766 1445372920 0.559875 -0.735474 0.356995 0.134766 1445372920 0.559875 -0.735474 0.356995 0.134766 1445372920 0.559875 -0.735474 0.356995 0.134766 1445372920 0.559875 -0.735474 0.356995 0.134766 1445372920 0.559875 -0.735474 0.356995 0.134766 1445372920 0.557922 -0.737122 0.357239 0.133240 1445372920 0.557922 -0.737122 0.357239 0.133240 1445372920 0.557922 -0.737122 0.357239 0.133240 1445372920 0.557922 -0.737122 0.357239 0.133240 1445372920 0.557922 -0.737122 0.357239 0.133240 1445372920 0.557922 -0.737122 0.357239 0.133240 1445372920 0.557922 -0.737122 0.357239 0.133240 1445372920 0.557861 -0.738037 0.356750 0.129761 1445372920 0.557861 -0.738037 0.356750 0.129761 1445372920 0.557861 -0.738037 0.356750 0.129761 1445372920 0.557861 -0.738037 0.356750 0.129761 1445372920 0.557861 -0.738037 0.356750 0.129761 1445372920 0.557861 -0.738037 0.356750 0.129761 1445372920 0.558838 -0.736450 0.362488 0.118347 1445372920 0.558838 -0.736450 0.362488 0.118347 1445372920 0.558838 -0.736450 0.362488 0.118347 1445372920 0.558838 -0.736450 0.362488 0.118347 1445372920 0.558838 -0.736450 0.362488 0.118347 1445372920 0.556641 -0.729919 0.383972 0.099548 1445372920 0.556641 -0.729919 0.383972 0.099548 1445372920 0.556641 -0.729919 0.383972 0.099548 1445372920 0.556641 -0.729919 0.383972 0.099548 1445372920 0.556641 -0.729919 0.383972 0.099548 1445372920 0.556641 -0.729919 0.383972 0.099548 1445372920 0.555359 -0.711243 0.425781 0.066406 1445372920 0.555359 -0.711243 0.425781 0.066406 1445372920 0.555359 -0.711243 0.425781 0.066406 1445372920 0.555359 -0.711243 0.425781 0.066406 1445372920 0.555359 -0.711243 0.425781 0.066406 1445372920 0.555359 -0.711243 0.425781 0.066406 1445372920 0.549683 -0.679504 0.485291 0.024963 1445372920 0.549683 -0.679504 0.485291 0.024963 1445372920 0.549683 -0.679504 0.485291 0.024963 1445372920 0.549683 -0.679504 0.485291 0.024963 1445372920 0.549683 -0.679504 0.485291 0.024963 1445372920 0.549683 -0.679504 0.485291 0.024963 1445372920 0.550110 -0.628967 0.548950 -0.019836 1445372920 0.550110 -0.628967 0.548950 -0.019836 1445372920 0.550110 -0.628967 0.548950 -0.019836 1445372920 0.550110 -0.628967 0.548950 -0.019836 1445372920 0.550110 -0.628967 0.548950 -0.019836 1445372920 0.550110 -0.628967 0.548950 -0.019836 1445372920 0.550110 -0.628967 0.548950 -0.019836 1445372920 0.547852 -0.564575 0.613831 -0.065796 1445372920 0.547852 -0.564575 0.613831 -0.065796 1445372920 0.547852 -0.564575 0.613831 -0.065796 1445372920 0.547852 -0.564575 0.613831 -0.065796 1445372920 0.547852 -0.564575 0.613831 -0.065796 1445372920 0.547852 -0.564575 0.613831 -0.065796 1445372920 0.542664 -0.493408 0.670410 -0.112488 1445372920 0.542664 -0.493408 0.670410 -0.112488 1445372920 0.542664 -0.493408 0.670410 -0.112488 1445372920 0.542664 -0.493408 0.670410 -0.112488 1445372920 0.542664 -0.493408 0.670410 -0.112488 1445372920 0.542664 -0.493408 0.670410 -0.112488 1445372920 0.535522 -0.422119 0.715027 -0.154053 1445372920 0.535522 -0.422119 0.715027 -0.154053 1445372920 0.535522 -0.422119 0.715027 -0.154053 1445372920 0.535522 -0.422119 0.715027 -0.154053 1445372920 0.535522 -0.422119 0.715027 -0.154053 1445372920 0.535522 -0.422119 0.715027 -0.154053 1445372920 0.533569 -0.355347 0.743774 -0.189209 1445372920 0.533569 -0.355347 0.743774 -0.189209 1445372920 0.533569 -0.355347 0.743774 -0.189209 1445372920 0.533569 -0.355347 0.743774 -0.189209 1445372920 0.533569 -0.355347 0.743774 -0.189209 1445372920 0.533569 -0.355347 0.743774 -0.189209 1445372920 0.533569 -0.355347 0.743774 -0.189209 1445372921 0.545410 -0.293396 0.754761 -0.216248 1445372921 0.545410 -0.293396 0.754761 -0.216248 1445372921 0.545410 -0.293396 0.754761 -0.216248 1445372921 0.545410 -0.293396 0.754761 -0.216248 1445372921 0.545410 -0.293396 0.754761 -0.216248 1445372921 0.545410 -0.293396 0.754761 -0.216248 1445372921 0.569275 -0.256287 0.748413 -0.223816 1445372921 0.569275 -0.256287 0.748413 -0.223816 1445372921 0.569275 -0.256287 0.748413 -0.223816 1445372921 0.569275 -0.256287 0.748413 -0.223816 1445372921 0.569275 -0.256287 0.748413 -0.223816 1445372921 0.569275 -0.256287 0.748413 -0.223816 1445372921 0.591858 -0.252502 0.735596 -0.211609 1445372921 0.591858 -0.252502 0.735596 -0.211609 1445372921 0.591858 -0.252502 0.735596 -0.211609 1445372921 0.591858 -0.252502 0.735596 -0.211609 1445372921 0.591858 -0.252502 0.735596 -0.211609 1445372921 0.591858 -0.252502 0.735596 -0.211609 1445372921 0.605713 -0.296875 0.715393 -0.181946 1445372921 0.605713 -0.296875 0.715393 -0.181946 1445372921 0.605713 -0.296875 0.715393 -0.181946 1445372921 0.605713 -0.296875 0.715393 -0.181946 1445372921 0.605713 -0.296875 0.715393 -0.181946 1445372921 0.605713 -0.296875 0.715393 -0.181946 1445372921 0.614563 -0.369507 0.684265 -0.132324 1445372921 0.614563 -0.369507 0.684265 -0.132324 1445372921 0.614563 -0.369507 0.684265 -0.132324 1445372921 0.614563 -0.369507 0.684265 -0.132324 1445372921 0.614563 -0.369507 0.684265 -0.132324 1445372921 0.614563 -0.369507 0.684265 -0.132324 1445372921 0.614563 -0.369507 0.684265 -0.132324 1445372921 0.617798 -0.457336 0.635986 -0.068176 1445372921 0.617798 -0.457336 0.635986 -0.068176 1445372921 0.617798 -0.457336 0.635986 -0.068176 1445372921 0.617798 -0.457336 0.635986 -0.068176 1445372921 0.617798 -0.457336 0.635986 -0.068176 1445372921 0.617493 -0.546265 0.565918 0.001404 1445372921 0.617493 -0.546265 0.565918 0.001404 1445372921 0.617493 -0.546265 0.565918 0.001404 1445372921 0.617493 -0.546265 0.565918 0.001404 1445372921 0.617493 -0.546265 0.565918 0.001404 1445372921 0.617493 -0.546265 0.565918 0.001404 1445372921 0.603333 -0.634521 0.476440 0.079895 1445372921 0.603333 -0.634521 0.476440 0.079895 1445372921 0.603333 -0.634521 0.476440 0.079895 1445372921 0.603333 -0.634521 0.476440 0.079895 1445372921 0.603333 -0.634521 0.476440 0.079895 1445372921 0.603333 -0.634521 0.476440 0.079895 1445372921 0.603333 -0.634521 0.476440 0.079895 1445372921 0.571350 -0.716858 0.364563 0.163574 1445372921 0.571350 -0.716858 0.364563 0.163574 1445372921 0.571350 -0.716858 0.364563 0.163574 1445372921 0.571350 -0.716858 0.364563 0.163574 1445372921 0.571350 -0.716858 0.364563 0.163574 1445372921 0.571350 -0.716858 0.364563 0.163574 1445372921 0.520813 -0.783630 0.244202 0.234497 1445372921 0.520813 -0.783630 0.244202 0.234497 1445372921 0.520813 -0.783630 0.244202 0.234497 1445372921 0.520813 -0.783630 0.244202 0.234497 1445372921 0.520813 -0.783630 0.244202 0.234497 1445372921 0.520813 -0.783630 0.244202 0.234497 1445372921 0.520813 -0.783630 0.244202 0.234497 1445372921 0.460632 -0.828613 0.113953 0.296997 1445372921 0.460632 -0.828613 0.113953 0.296997 1445372921 0.460632 -0.828613 0.113953 0.296997 1445372921 0.460632 -0.828613 0.113953 0.296997 1445372921 0.460632 -0.828613 0.113953 0.296997 1445372921 0.460632 -0.828613 0.113953 0.296997 1445372921 0.388916 -0.856567 -0.013916 0.338928 1445372921 0.388916 -0.856567 -0.013916 0.338928 1445372921 0.388916 -0.856567 -0.013916 0.338928 1445372921 0.388916 -0.856567 -0.013916 0.338928 1445372921 0.388916 -0.856567 -0.013916 0.338928 1445372921 0.388916 -0.856567 -0.013916 0.338928 1445372921 0.318115 -0.865601 -0.125793 0.365662 1445372921 0.318115 -0.865601 -0.125793 0.365662 1445372921 0.318115 -0.865601 -0.125793 0.365662 1445372921 0.318115 -0.865601 -0.125793 0.365662 1445372921 0.318115 -0.865601 -0.125793 0.365662 1445372921 0.318115 -0.865601 -0.125793 0.365662 1445372921 0.262390 -0.863953 -0.213989 0.372803 1445372921 0.262390 -0.863953 -0.213989 0.372803 1445372921 0.262390 -0.863953 -0.213989 0.372803 1445372921 0.262390 -0.863953 -0.213989 0.372803 1445372921 0.262390 -0.863953 -0.213989 0.372803 1445372921 0.262390 -0.863953 -0.213989 0.372803 1445372921 0.226807 -0.863647 -0.267029 0.362427 1445372921 0.226807 -0.863647 -0.267029 0.362427 1445372921 0.226807 -0.863647 -0.267029 0.362427 1445372921 0.226807 -0.863647 -0.267029 0.362427 1445372921 0.226807 -0.863647 -0.267029 0.362427 1445372921 0.213379 -0.870056 -0.280640 0.344604 1445372921 0.213379 -0.870056 -0.280640 0.344604 1445372921 0.213379 -0.870056 -0.280640 0.344604 1445372921 0.213379 -0.870056 -0.280640 0.344604 1445372921 0.213379 -0.870056 -0.280640 0.344604 1445372921 0.213379 -0.870056 -0.280640 0.344604 1445372921 0.213379 -0.870056 -0.280640 0.344604 1445372921 0.234924 -0.883728 -0.244995 0.322205 1445372921 0.234924 -0.883728 -0.244995 0.322205 1445372921 0.234924 -0.883728 -0.244995 0.322205 1445372921 0.234924 -0.883728 -0.244995 0.322205 1445372921 0.234924 -0.883728 -0.244995 0.322205 1445372921 0.234924 -0.883728 -0.244995 0.322205 1445372921 0.278137 -0.899780 -0.166992 0.291870 1445372921 0.278137 -0.899780 -0.166992 0.291870 1445372921 0.278137 -0.899780 -0.166992 0.291870 1445372921 0.278137 -0.899780 -0.166992 0.291870 1445372921 0.278137 -0.899780 -0.166992 0.291870 1445372921 0.278137 -0.899780 -0.166992 0.291870 1445372921 0.278137 -0.899780 -0.166992 0.291870 1445372921 0.327209 -0.910156 -0.059692 0.247009 1445372922 0.327209 -0.910156 -0.059692 0.247009 1445372922 0.327209 -0.910156 -0.059692 0.247009 1445372922 0.327209 -0.910156 -0.059692 0.247009 1445372922 0.327209 -0.910156 -0.059692 0.247009 1445372922 0.376648 -0.903625 0.070374 0.191345 1445372922 0.376648 -0.903625 0.070374 0.191345 1445372922 0.376648 -0.903625 0.070374 0.191345 1445372922 0.376648 -0.903625 0.070374 0.191345 1445372922 0.376648 -0.903625 0.070374 0.191345 1445372922 0.376648 -0.903625 0.070374 0.191345 1445372922 0.376648 -0.903625 0.070374 0.191345 1445372922 0.419678 -0.872375 0.214417 0.130005 1445372922 0.419678 -0.872375 0.214417 0.130005 1445372922 0.419678 -0.872375 0.214417 0.130005 1445372922 0.419678 -0.872375 0.214417 0.130005 1445372922 0.419678 -0.872375 0.214417 0.130005 1445372922 0.419678 -0.872375 0.214417 0.130005 1445372922 0.450073 -0.815735 0.357178 0.066956 1445372922 0.450073 -0.815735 0.357178 0.066956 1445372922 0.450073 -0.815735 0.357178 0.066956 1445372922 0.450073 -0.815735 0.357178 0.066956 1445372922 0.450073 -0.815735 0.357178 0.066956 1445372922 0.450073 -0.815735 0.357178 0.066956 1445372922 0.469543 -0.735840 0.487915 0.003479 1445372922 0.469543 -0.735840 0.487915 0.003479 1445372922 0.469543 -0.735840 0.487915 0.003479 1445372922 0.469543 -0.735840 0.487915 0.003479 1445372922 0.469543 -0.735840 0.487915 0.003479 1445372922 0.469543 -0.735840 0.487915 0.003479 1445372922 0.476807 -0.642578 0.596802 -0.059753 1445372922 0.476807 -0.642578 0.596802 -0.059753 1445372922 0.476807 -0.642578 0.596802 -0.059753 1445372922 0.476807 -0.642578 0.596802 -0.059753 1445372922 0.476807 -0.642578 0.596802 -0.059753 1445372922 0.476807 -0.642578 0.596802 -0.059753 1445372922 0.476196 -0.546448 0.678650 -0.118591 1445372922 0.476196 -0.546448 0.678650 -0.118591 1445372922 0.476196 -0.546448 0.678650 -0.118591 1445372922 0.476196 -0.546448 0.678650 -0.118591 1445372922 0.476196 -0.546448 0.678650 -0.118591 1445372922 0.476196 -0.546448 0.678650 -0.118591 1445372922 0.470459 -0.447815 0.741638 -0.167664 1445372922 0.470459 -0.447815 0.741638 -0.167664 1445372922 0.470459 -0.447815 0.741638 -0.167664 1445372922 0.470459 -0.447815 0.741638 -0.167664 1445372922 0.470459 -0.447815 0.741638 -0.167664 1445372922 0.470459 -0.447815 0.741638 -0.167664 1445372922 0.470459 -0.447815 0.741638 -0.167664 1445372922 0.476013 -0.353516 0.780640 -0.197510 1445372922 0.476013 -0.353516 0.780640 -0.197510 1445372922 0.476013 -0.353516 0.780640 -0.197510 1445372922 0.476013 -0.353516 0.780640 -0.197510 1445372922 0.476013 -0.353516 0.780640 -0.197510 1445372922 0.476013 -0.353516 0.780640 -0.197510 1445372922 0.490112 -0.273254 0.795898 -0.227112 1445372922 0.490112 -0.273254 0.795898 -0.227112 1445372922 0.490112 -0.273254 0.795898 -0.227112 1445372922 0.490112 -0.273254 0.795898 -0.227112 1445372922 0.490112 -0.273254 0.795898 -0.227112 1445372922 0.490112 -0.273254 0.795898 -0.227112 1445372922 0.505798 -0.233521 0.792908 -0.246765 1445372922 0.505798 -0.233521 0.792908 -0.246765 1445372922 0.505798 -0.233521 0.792908 -0.246765 1445372922 0.505798 -0.233521 0.792908 -0.246765 1445372922 0.505798 -0.233521 0.792908 -0.246765 1445372922 0.505798 -0.233521 0.792908 -0.246765 1445372922 0.520264 -0.255188 0.779785 -0.236938 1445372922 0.520264 -0.255188 0.779785 -0.236938 1445372922 0.520264 -0.255188 0.779785 -0.236938 1445372922 0.520264 -0.255188 0.779785 -0.236938 1445372922 0.520264 -0.255188 0.779785 -0.236938 1445372922 0.520264 -0.255188 0.779785 -0.236938 1445372922 0.520264 -0.255188 0.779785 -0.236938 1445372922 0.541138 -0.317078 0.751221 -0.205566 1445372922 0.541138 -0.317078 0.751221 -0.205566 1445372922 0.541138 -0.317078 0.751221 -0.205566 1445372922 0.541138 -0.317078 0.751221 -0.205566 1445372922 0.541138 -0.317078 0.751221 -0.205566 1445372922 0.541138 -0.317078 0.751221 -0.205566 1445372922 0.563293 -0.396667 0.707397 -0.157654 1445372922 0.563293 -0.396667 0.707397 -0.157654 1445372922 0.563293 -0.396667 0.707397 -0.157654 1445372922 0.563293 -0.396667 0.707397 -0.157654 1445372922 0.563293 -0.396667 0.707397 -0.157654 1445372922 0.563293 -0.396667 0.707397 -0.157654 1445372922 0.580688 -0.493042 0.641418 -0.090820 1445372922 0.580688 -0.493042 0.641418 -0.090820 1445372922 0.580688 -0.493042 0.641418 -0.090820 1445372922 0.580688 -0.493042 0.641418 -0.090820 1445372922 0.581482 -0.593262 0.556519 -0.014038 1445372922 0.581482 -0.593262 0.556519 -0.014038 1445372922 0.581482 -0.593262 0.556519 -0.014038 1445372922 0.581482 -0.593262 0.556519 -0.014038 1445372922 0.581482 -0.593262 0.556519 -0.014038 1445372922 0.581482 -0.593262 0.556519 -0.014038 1445372922 0.562378 -0.689514 0.450867 0.070618 1445372922 0.562378 -0.689514 0.450867 0.070618 1445372922 0.562378 -0.689514 0.450867 0.070618 1445372922 0.562378 -0.689514 0.450867 0.070618 1445372922 0.562378 -0.689514 0.450867 0.070618 1445372922 0.562378 -0.689514 0.450867 0.070618 1445372922 0.562378 -0.689514 0.450867 0.070618 1445372922 0.526550 -0.768311 0.330017 0.153320 1445372922 0.526550 -0.768311 0.330017 0.153320 1445372922 0.526550 -0.768311 0.330017 0.153320 1445372922 0.526550 -0.768311 0.330017 0.153320 1445372922 0.526550 -0.768311 0.330017 0.153320 1445372922 0.526550 -0.768311 0.330017 0.153320 1445372922 0.481384 -0.821411 0.202271 0.229431 1445372922 0.481384 -0.821411 0.202271 0.229431 1445372923 0.481384 -0.821411 0.202271 0.229431 1445372923 0.481384 -0.821411 0.202271 0.229431 1445372923 0.481384 -0.821411 0.202271 0.229431 1445372923 0.481384 -0.821411 0.202271 0.229431 1445372923 0.421997 -0.857178 0.077087 0.285034 1445372923 0.421997 -0.857178 0.077087 0.285034 1445372923 0.421997 -0.857178 0.077087 0.285034 1445372923 0.421997 -0.857178 0.077087 0.285034 1445372923 0.421997 -0.857178 0.077087 0.285034 1445372923 0.421997 -0.857178 0.077087 0.285034 1445372923 0.348450 -0.880981 -0.035522 0.318115 1445372923 0.348450 -0.880981 -0.035522 0.318115 1445372923 0.348450 -0.880981 -0.035522 0.318115 1445372923 0.348450 -0.880981 -0.035522 0.318115 1445372923 0.348450 -0.880981 -0.035522 0.318115 1445372923 0.348450 -0.880981 -0.035522 0.318115 1445372923 0.280212 -0.895752 -0.124939 0.321716 1445372923 0.280212 -0.895752 -0.124939 0.321716 1445372923 0.280212 -0.895752 -0.124939 0.321716 1445372923 0.280212 -0.895752 -0.124939 0.321716 1445372923 0.280212 -0.895752 -0.124939 0.321716 1445372923 0.232422 -0.907532 -0.172180 0.304504 1445372923 0.232422 -0.907532 -0.172180 0.304504 1445372923 0.232422 -0.907532 -0.172180 0.304504 1445372923 0.232422 -0.907532 -0.172180 0.304504 1445372923 0.232422 -0.907532 -0.172180 0.304504 1445372923 0.232422 -0.907532 -0.172180 0.304504 1445372923 0.232422 -0.907532 -0.172180 0.304504 1445372923 0.232849 -0.917542 -0.161865 0.278870 1445372923 0.232849 -0.917542 -0.161865 0.278870 1445372923 0.232849 -0.917542 -0.161865 0.278870 1445372923 0.232849 -0.917542 -0.161865 0.278870 1445372923 0.232849 -0.917542 -0.161865 0.278870 1445372923 0.232849 -0.917542 -0.161865 0.278870 1445372923 0.270752 -0.923218 -0.101318 0.253357 1445372923 0.270752 -0.923218 -0.101318 0.253357 1445372923 0.270752 -0.923218 -0.101318 0.253357 1445372923 0.270752 -0.923218 -0.101318 0.253357 1445372923 0.270752 -0.923218 -0.101318 0.253357 1445372923 0.311279 -0.925720 -0.013428 0.214539 1445372923 0.311279 -0.925720 -0.013428 0.214539 1445372923 0.311279 -0.925720 -0.013428 0.214539 1445372923 0.311279 -0.925720 -0.013428 0.214539 1445372923 0.311279 -0.925720 -0.013428 0.214539 1445372923 0.311279 -0.925720 -0.013428 0.214539 1445372923 0.311279 -0.925720 -0.013428 0.214539 1445372923 0.349731 -0.917175 0.096130 0.164978 1445372923 0.349731 -0.917175 0.096130 0.164978 1445372923 0.349731 -0.917175 0.096130 0.164978 1445372923 0.349731 -0.917175 0.096130 0.164978 1445372923 0.349731 -0.917175 0.096130 0.164978 1445372923 0.349731 -0.917175 0.096130 0.164978 1445372923 0.393188 -0.886841 0.217041 0.108826 1445372923 0.393188 -0.886841 0.217041 0.108826 1445372923 0.393188 -0.886841 0.217041 0.108826 1445372923 0.393188 -0.886841 0.217041 0.108826 1445372923 0.393188 -0.886841 0.217041 0.108826 1445372923 0.422241 -0.838318 0.340576 0.053833 1445372923 0.422241 -0.838318 0.340576 0.053833 1445372923 0.422241 -0.838318 0.340576 0.053833 1445372923 0.422241 -0.838318 0.340576 0.053833 1445372923 0.422241 -0.838318 0.340576 0.053833 1445372923 0.422241 -0.838318 0.340576 0.053833 1445372923 0.443848 -0.768127 0.461487 -0.002014 1445372923 0.443848 -0.768127 0.461487 -0.002014 1445372923 0.443848 -0.768127 0.461487 -0.002014 1445372923 0.443848 -0.768127 0.461487 -0.002014 1445372923 0.443848 -0.768127 0.461487 -0.002014 1445372923 0.443848 -0.768127 0.461487 -0.002014 1445372923 0.457336 -0.678955 0.571106 -0.061035 1445372923 0.457336 -0.678955 0.571106 -0.061035 1445372923 0.457336 -0.678955 0.571106 -0.061035 1445372923 0.457336 -0.678955 0.571106 -0.061035 1445372923 0.457336 -0.678955 0.571106 -0.061035 1445372923 0.457886 -0.587585 0.657043 -0.115417 1445372923 0.457886 -0.587585 0.657043 -0.115417 1445372923 0.457886 -0.587585 0.657043 -0.115417 1445372923 0.457886 -0.587585 0.657043 -0.115417 1445372923 0.457886 -0.587585 0.657043 -0.115417 1445372923 0.450928 -0.498840 0.722229 -0.161926 1445372923 0.450928 -0.498840 0.722229 -0.161926 1445372923 0.450928 -0.498840 0.722229 -0.161926 1445372923 0.450928 -0.498840 0.722229 -0.161926 1445372923 0.450928 -0.498840 0.722229 -0.161926 1445372923 0.450928 -0.498840 0.722229 -0.161926 1445372923 0.454590 -0.415466 0.763184 -0.195557 1445372923 0.454590 -0.415466 0.763184 -0.195557 1445372923 0.454590 -0.415466 0.763184 -0.195557 1445372923 0.454590 -0.415466 0.763184 -0.195557 1445372923 0.454590 -0.415466 0.763184 -0.195557 1445372923 0.454590 -0.415466 0.763184 -0.195557 1445372923 0.454590 -0.415466 0.763184 -0.195557 1445372923 0.470154 -0.347351 0.780151 -0.222778 1445372923 0.470154 -0.347351 0.780151 -0.222778 1445372923 0.470154 -0.347351 0.780151 -0.222778 1445372923 0.470154 -0.347351 0.780151 -0.222778 1445372923 0.470154 -0.347351 0.780151 -0.222778 1445372923 0.470154 -0.347351 0.780151 -0.222778 1445372923 0.485413 -0.308044 0.781616 -0.241821 1445372923 0.485413 -0.308044 0.781616 -0.241821 1445372923 0.485413 -0.308044 0.781616 -0.241821 1445372923 0.485413 -0.308044 0.781616 -0.241821 1445372923 0.485413 -0.308044 0.781616 -0.241821 1445372923 0.485413 -0.308044 0.781616 -0.241821 1445372923 0.503723 -0.310730 0.768738 -0.242432 1445372923 0.503723 -0.310730 0.768738 -0.242432 1445372924 0.503723 -0.310730 0.768738 -0.242432 1445372924 0.503723 -0.310730 0.768738 -0.242432 1445372924 0.503723 -0.310730 0.768738 -0.242432 1445372924 0.503723 -0.310730 0.768738 -0.242432 1445372924 0.525146 -0.353638 0.743225 -0.216187 1445372924 0.525146 -0.353638 0.743225 -0.216187 1445372924 0.525146 -0.353638 0.743225 -0.216187 1445372924 0.525146 -0.353638 0.743225 -0.216187 1445372924 0.525146 -0.353638 0.743225 -0.216187 1445372924 0.525146 -0.353638 0.743225 -0.216187 1445372924 0.547852 -0.419128 0.703857 -0.169434 1445372924 0.547852 -0.419128 0.703857 -0.169434 1445372924 0.547852 -0.419128 0.703857 -0.169434 1445372924 0.547852 -0.419128 0.703857 -0.169434 1445372924 0.547852 -0.419128 0.703857 -0.169434 1445372924 0.547852 -0.419128 0.703857 -0.169434 1445372924 0.564697 -0.500427 0.647339 -0.107788 1445372924 0.564697 -0.500427 0.647339 -0.107788 1445372924 0.564697 -0.500427 0.647339 -0.107788 1445372924 0.564697 -0.500427 0.647339 -0.107788 1445372924 0.564697 -0.500427 0.647339 -0.107788 1445372924 0.564697 -0.500427 0.647339 -0.107788 1445372924 0.568359 -0.589233 0.572998 -0.037720 1445372924 0.568359 -0.589233 0.572998 -0.037720 1445372924 0.568359 -0.589233 0.572998 -0.037720 1445372924 0.568359 -0.589233 0.572998 -0.037720 1445372924 0.568359 -0.589233 0.572998 -0.037720 1445372924 0.568359 -0.589233 0.572998 -0.037720 1445372924 0.568359 -0.589233 0.572998 -0.037720 1445372924 0.552551 -0.679260 0.481506 0.037842 1445372924 0.552551 -0.679260 0.481506 0.037842 1445372924 0.552551 -0.679260 0.481506 0.037842 1445372924 0.552551 -0.679260 0.481506 0.037842 1445372924 0.552551 -0.679260 0.481506 0.037842 1445372924 0.523682 -0.757202 0.372498 0.116699 1445372924 0.523682 -0.757202 0.372498 0.116699 1445372924 0.523682 -0.757202 0.372498 0.116699 1445372924 0.523682 -0.757202 0.372498 0.116699 1445372924 0.523682 -0.757202 0.372498 0.116699 1445372924 0.523682 -0.757202 0.372498 0.116699 1445372924 0.486206 -0.814575 0.255737 0.186157 1445372924 0.486206 -0.814575 0.255737 0.186157 1445372924 0.486206 -0.814575 0.255737 0.186157 1445372924 0.486206 -0.814575 0.255737 0.186157 1445372924 0.486206 -0.814575 0.255737 0.186157 1445372924 0.486206 -0.814575 0.255737 0.186157 1445372924 0.448547 -0.846924 0.140808 0.248291 1445372924 0.448547 -0.846924 0.140808 0.248291 1445372924 0.448547 -0.846924 0.140808 0.248291 1445372924 0.448547 -0.846924 0.140808 0.248291 1445372924 0.448547 -0.846924 0.140808 0.248291 1445372924 0.448547 -0.846924 0.140808 0.248291 1445372924 0.398254 -0.865601 0.032532 0.301758 1445372924 0.398254 -0.865601 0.032532 0.301758 1445372924 0.398254 -0.865601 0.032532 0.301758 1445372924 0.398254 -0.865601 0.032532 0.301758 1445372924 0.398254 -0.865601 0.032532 0.301758 1445372924 0.398254 -0.865601 0.032532 0.301758 1445372924 0.336243 -0.878479 -0.065857 0.333008 1445372924 0.336243 -0.878479 -0.065857 0.333008 1445372924 0.336243 -0.878479 -0.065857 0.333008 1445372924 0.336243 -0.878479 -0.065857 0.333008 1445372924 0.336243 -0.878479 -0.065857 0.333008 1445372924 0.336243 -0.878479 -0.065857 0.333008 1445372924 0.284058 -0.884705 -0.141357 0.341492 1445372924 0.284058 -0.884705 -0.141357 0.341492 1445372924 0.284058 -0.884705 -0.141357 0.341492 1445372924 0.284058 -0.884705 -0.141357 0.341492 1445372924 0.284058 -0.884705 -0.141357 0.341492 1445372924 0.284058 -0.884705 -0.141357 0.341492 1445372924 0.252808 -0.889221 -0.186157 0.332825 1445372924 0.252808 -0.889221 -0.186157 0.332825 1445372924 0.252808 -0.889221 -0.186157 0.332825 1445372924 0.252808 -0.889221 -0.186157 0.332825 1445372924 0.252808 -0.889221 -0.186157 0.332825 1445372924 0.248291 -0.896545 -0.186707 0.315796 1445372924 0.248291 -0.896545 -0.186707 0.315796 1445372924 0.248291 -0.896545 -0.186707 0.315796 1445372924 0.248291 -0.896545 -0.186707 0.315796 1445372924 0.248291 -0.896545 -0.186707 0.315796 1445372924 0.248291 -0.896545 -0.186707 0.315796 1445372924 0.274719 -0.905762 -0.139404 0.291016 1445372924 0.274719 -0.905762 -0.139404 0.291016 1445372924 0.274719 -0.905762 -0.139404 0.291016 1445372924 0.274719 -0.905762 -0.139404 0.291016 1445372924 0.274719 -0.905762 -0.139404 0.291016 1445372924 0.274719 -0.905762 -0.139404 0.291016 1445372924 0.310852 -0.914795 -0.057312 0.251404 1445372924 0.310852 -0.914795 -0.057312 0.251404 1445372924 0.310852 -0.914795 -0.057312 0.251404 1445372924 0.310852 -0.914795 -0.057312 0.251404 1445372924 0.310852 -0.914795 -0.057312 0.251404 1445372924 0.310852 -0.914795 -0.057312 0.251404 1445372924 0.310852 -0.914795 -0.057312 0.251404 1445372924 0.354187 -0.912537 0.055054 0.197083 1445372924 0.354187 -0.912537 0.055054 0.197083 1445372924 0.354187 -0.912537 0.055054 0.197083 1445372924 0.354187 -0.912537 0.055054 0.197083 1445372924 0.354187 -0.912537 0.055054 0.197083 1445372924 0.354187 -0.912537 0.055054 0.197083 1445372924 0.407166 -0.884216 0.184875 0.135010 1445372924 0.407166 -0.884216 0.184875 0.135010 1445372924 0.407166 -0.884216 0.184875 0.135010 1445372924 0.407166 -0.884216 0.184875 0.135010 1445372924 0.407166 -0.884216 0.184875 0.135010 1445372924 0.407166 -0.884216 0.184875 0.135010 1445372924 0.449829 -0.832092 0.317017 0.069275 1445372924 0.449829 -0.832092 0.317017 0.069275 1445372924 0.449829 -0.832092 0.317017 0.069275 1445372924 0.449829 -0.832092 0.317017 0.069275 1445372925 0.449829 -0.832092 0.317017 0.069275 1445372925 0.449829 -0.832092 0.317017 0.069275 1445372925 0.470459 -0.766174 0.437622 0.006104 1445372925 0.470459 -0.766174 0.437622 0.006104 1445372925 0.470459 -0.766174 0.437622 0.006104 1445372925 0.470459 -0.766174 0.437622 0.006104 1445372925 0.470459 -0.766174 0.437622 0.006104 1445372925 0.470459 -0.766174 0.437622 0.006104 1445372925 0.470459 -0.766174 0.437622 0.006104 1445372925 0.483032 -0.685303 0.542358 -0.053711 1445372925 0.483032 -0.685303 0.542358 -0.053711 1445372925 0.483032 -0.685303 0.542358 -0.053711 1445372925 0.483032 -0.685303 0.542358 -0.053711 1445372925 0.483032 -0.685303 0.542358 -0.053711 1445372925 0.483032 -0.685303 0.542358 -0.053711 1445372925 0.487793 -0.591736 0.631653 -0.113647 1445372925 0.487793 -0.591736 0.631653 -0.113647 1445372925 0.487793 -0.591736 0.631653 -0.113647 1445372925 
0.534363 -0.715942 0.444580 0.064697 1445372927 0.534363 -0.715942 0.444580 0.064697 1445372927 0.534363 -0.715942 0.444580 0.064697 1445372927 0.534363 -0.715942 0.444580 0.064697 1445372927 0.534363 -0.715942 0.444580 0.064697 1445372927 0.534363 -0.715942 0.444580 0.064697 1445372927 0.530334 -0.728210 0.426270 0.081970 1445372927 0.530334 -0.728210 0.426270 0.081970 1445372927 0.530334 -0.728210 0.426270 0.081970 1445372927 0.530334 -0.728210 0.426270 0.081970 1445372927 0.530334 -0.728210 0.426270 0.081970 1445372927 0.523926 -0.749695 0.389282 0.109253 1445372927 0.523926 -0.749695 0.389282 0.109253 1445372927 0.523926 -0.749695 0.389282 0.109253 1445372927 0.523926 -0.749695 0.389282 0.109253 1445372927 0.523926 -0.749695 0.389282 0.109253 1445372927 0.523926 -0.749695 0.389282 0.109253 1445372927 0.513611 -0.776428 0.334778 0.145935 1445372927 0.513611 -0.776428 0.334778 0.145935 1445372927 0.513611 -0.776428 0.334778 0.145935 1445372927 0.513611 -0.776428 0.334778 0.145935 1445372927 0.513611 -0.776428 0.334778 0.145935 1445372927 0.513611 -0.776428 0.334778 0.145935 1445372927 0.492188 -0.807190 0.265747 0.188660 1445372927 0.492188 -0.807190 0.265747 0.188660 1445372927 0.492188 -0.807190 0.265747 0.188660 1445372927 0.492188 -0.807190 0.265747 0.188660 1445372927 0.492188 -0.807190 0.265747 0.188660 1445372927 0.492188 -0.807190 0.265747 0.188660 1445372927 0.463196 -0.835083 0.185547 0.231628 1445372927 0.463196 -0.835083 0.185547 0.231628 1445372927 0.463196 -0.835083 0.185547 0.231628 1445372927 0.463196 -0.835083 0.185547 0.231628 1445372927 0.463196 -0.835083 0.185547 0.231628 1445372927 0.463196 -0.835083 0.185547 0.231628 1445372927 0.423157 -0.858948 0.098206 0.271057 1445372927 0.423157 -0.858948 0.098206 0.271057 1445372927 0.423157 -0.858948 0.098206 0.271057 1445372927 0.423157 -0.858948 0.098206 0.271057 1445372927 0.423157 -0.858948 0.098206 0.271057 1445372927 0.423157 -0.858948 0.098206 0.271057 1445372927 0.374512 -0.876892 0.010132 0.301270 1445372927 0.374512 -0.876892 0.010132 0.301270 1445372927 0.374512 -0.876892 0.010132 0.301270 1445372927 0.374512 -0.876892 0.010132 0.301270 1445372927 0.374512 -0.876892 0.010132 0.301270 1445372927 0.374512 -0.876892 0.010132 0.301270 1445372927 0.331421 -0.883972 -0.071106 0.322083 1445372927 0.331421 -0.883972 -0.071106 0.322083 1445372927 0.331421 -0.883972 -0.071106 0.322083 1445372927 0.331421 -0.883972 -0.071106 0.322083 1445372927 0.331421 -0.883972 -0.071106 0.322083 1445372927 0.295471 -0.886353 -0.131226 0.331421 1445372928 0.295471 -0.886353 -0.131226 0.331421 1445372928 0.295471 -0.886353 -0.131226 0.331421 1445372928 0.295471 -0.886353 -0.131226 0.331421 1445372928 0.295471 -0.886353 -0.131226 0.331421 1445372928 0.295471 -0.886353 -0.131226 0.331421 1445372928 0.295471 -0.886353 -0.131226 0.331421 1445372928 0.272888 -0.891235 -0.163391 0.323303 1445372928 0.272888 -0.891235 -0.163391 0.323303 1445372928 0.272888 -0.891235 -0.163391 0.323303 1445372928 0.272888 -0.891235 -0.163391 0.323303 1445372928 0.272888 -0.891235 -0.163391 0.323303 1445372928 0.272888 -0.891235 -0.163391 0.323303 1445372928 0.269104 -0.902283 -0.153992 0.299622 1445372928 0.269104 -0.902283 -0.153992 0.299622 1445372928 0.269104 -0.902283 -0.153992 0.299622 1445372928 0.269104 -0.902283 -0.153992 0.299622 1445372928 0.269104 -0.902283 -0.153992 0.299622 1445372928 0.269104 -0.902283 -0.153992 0.299622 1445372928 0.288635 -0.912659 -0.103333 0.270325 1445372928 0.288635 -0.912659 -0.103333 0.270325 1445372928 0.288635 -0.912659 -0.103333 0.270325 1445372928 0.288635 -0.912659 -0.103333 0.270325 1445372928 0.288635 -0.912659 -0.103333 0.270325 1445372928 0.288635 -0.912659 -0.103333 0.270325 1445372928 0.326233 -0.916260 -0.015625 0.231934 1445372928 0.326233 -0.916260 -0.015625 0.231934 1445372928 0.326233 -0.916260 -0.015625 0.231934 1445372928 0.326233 -0.916260 -0.015625 0.231934 1445372928 0.326233 -0.916260 -0.015625 0.231934 1445372928 0.326233 -0.916260 -0.015625 0.231934 1445372928 0.364624 -0.908081 0.095337 0.182617 1445372928 0.364624 -0.908081 0.095337 0.182617 1445372928 0.364624 -0.908081 0.095337 0.182617 1445372928 0.364624 -0.908081 0.095337 0.182617 1445372928 0.364624 -0.908081 0.095337 0.182617 1445372928 0.364624 -0.908081 0.095337 0.182617 1445372928 0.399109 -0.881104 0.216919 0.131470 1445372928 0.399109 -0.881104 0.216919 0.131470 1445372928 0.399109 -0.881104 0.216919 0.131470 1445372928 0.399109 -0.881104 0.216919 0.131470 1445372928 0.399109 -0.881104 0.216919 0.131470 1445372928 0.399109 -0.881104 0.216919 0.131470 1445372928 0.399109 -0.881104 0.216919 0.131470 1445372928 0.430908 -0.832642 0.338623 0.079468 1445372928 0.430908 -0.832642 0.338623 0.079468 1445372928 0.430908 -0.832642 0.338623 0.079468 1445372928 0.430908 -0.832642 0.338623 0.079468 1445372928 0.430908 -0.832642 0.338623 0.079468 1445372928 0.430908 -0.832642 0.338623 0.079468 1445372928 0.457092 -0.763489 0.455688 0.021729 1445372928 0.457092 -0.763489 0.455688 0.021729 1445372928 0.457092 -0.763489 0.455688 0.021729 1445372928 0.457092 -0.763489 0.455688 0.021729 1445372928 0.457092 -0.763489 0.455688 0.021729 1445372928 0.457092 -0.763489 0.455688 0.021729 1445372928 0.468506 -0.684998 0.556946 -0.033142 1445372928 0.468506 -0.684998 0.556946 -0.033142 1445372928 0.468506 -0.684998 0.556946 -0.033142 1445372928 0.468506 -0.684998 0.556946 -0.033142 1445372928 0.468506 -0.684998 0.556946 -0.033142 1445372928 0.468506 -0.684998 0.556946 -0.033142 1445372928 0.469727 -0.607361 0.636597 -0.072327 1445372928 0.469727 -0.607361 0.636597 -0.072327 1445372928 0.469727 -0.607361 0.636597 -0.072327 1445372928 0.469727 -0.607361 0.636597 -0.072327 1445372928 0.469727 -0.607361 0.636597 -0.072327 1445372928 0.469727 -0.607361 0.636597 -0.072327 1445372928 0.465088 -0.536377 0.696472 -0.104187 1445372928 0.465088 -0.536377 0.696472 -0.104187 1445372928 0.465088 -0.536377 0.696472 -0.104187 1445372928 0.465088 -0.536377 0.696472 -0.104187 1445372928 0.465088 -0.536377 0.696472 -0.104187 1445372928 0.468201 -0.464722 0.739441 -0.134216 1445372928 0.468201 -0.464722 0.739441 -0.134216 1445372928 0.468201 -0.464722 0.739441 -0.134216 1445372928 0.468201 -0.464722 0.739441 -0.134216 1445372928 0.468201 -0.464722 0.739441 -0.134216 1445372928 0.468201 -0.464722 0.739441 -0.134216 1445372928 0.468201 -0.464722 0.739441 -0.134216 1445372928 0.478333 -0.407410 0.761353 -0.159546 1445372928 0.478333 -0.407410 0.761353 -0.159546 1445372928 0.478333 -0.407410 0.761353 -0.159546 1445372928 0.478333 -0.407410 0.761353 -0.159546 1445372928 0.478333 -0.407410 0.761353 -0.159546 1445372928 0.478333 -0.407410 0.761353 -0.159546 1445372928 0.489990 -0.384705 0.763977 -0.167969 1445372928 0.489990 -0.384705 0.763977 -0.167969 1445372928 0.489990 -0.384705 0.763977 -0.167969 1445372928 0.489990 -0.384705 0.763977 -0.167969 1445372928 0.489990 -0.384705 0.763977 -0.167969 1445372928 0.489990 -0.384705 0.763977 -0.167969 1445372928 0.509583 -0.397461 0.746399 -0.158691 1445372928 0.509583 -0.397461 0.746399 -0.158691 1445372928 0.509583 -0.397461 0.746399 -0.158691 1445372928 0.509583 -0.397461 0.746399 -0.158691 1445372928 0.509583 -0.397461 0.746399 -0.158691 1445372928 0.509583 -0.397461 0.746399 -0.158691 1445372928 0.535095 -0.439392 0.710571 -0.125183 1445372928 0.535095 -0.439392 0.710571 -0.125183 1445372928 0.535095 -0.439392 0.710571 -0.125183 1445372928 0.535095 -0.439392 0.710571 -0.125183 1445372928 0.535095 -0.439392 0.710571 -0.125183 1445372928 0.535095 -0.439392 0.710571 -0.125183 1445372928 0.553711 -0.503235 0.659485 -0.072388 1445372928 0.553711 -0.503235 0.659485 -0.072388 1445372928 0.553711 -0.503235 0.659485 -0.072388 1445372928 0.553711 -0.503235 0.659485 -0.072388 1445372928 0.553711 -0.503235 0.659485 -0.072388 1445372928 0.553711 -0.503235 0.659485 -0.072388 1445372928 0.564331 -0.575378 0.591858 -0.010559 1445372929 0.564331 -0.575378 0.591858 -0.010559 1445372929 0.564331 -0.575378 0.591858 -0.010559 1445372929 0.564331 -0.575378 0.591858 -0.010559 1445372929 0.564331 -0.575378 0.591858 -0.010559 1445372929 0.564331 -0.575378 0.591858 -0.010559 1445372929 0.563354 -0.649597 0.507263 0.057251 1445372929 0.563354 -0.649597 0.507263 0.057251 1445372929 0.563354 -0.649597 0.507263 0.057251 1445372929 0.563354 -0.649597 0.507263 0.057251 1445372929 0.563354 -0.649597 0.507263 0.057251 1445372929 0.563354 -0.649597 0.507263 0.057251 1445372929 0.542664 -0.721802 0.409851 0.128479 1445372929 0.542664 -0.721802 0.409851 0.128479 1445372929 0.542664 -0.721802 0.409851 0.128479 1445372929 0.542664 -0.721802 0.409851 0.128479 1445372929 0.542664 -0.721802 0.409851 0.128479 1445372929 0.542664 -0.721802 0.409851 0.128479 1445372929 0.504517 -0.785645 0.300964 0.193909 1445372929 0.504517 -0.785645 0.300964 0.193909 1445372929 0.504517 -0.785645 0.300964 0.193909 1445372929 0.504517 -0.785645 0.300964 0.193909 1445372929 0.504517 -0.785645 0.300964 0.193909 1445372929 0.504517 -0.785645 0.300964 0.193909 1445372929 0.504517 -0.785645 0.300964 0.193909 1445372929 0.460693 -0.831787 0.188965 0.245239 1445372929 0.460693 -0.831787 0.188965 0.245239 1445372929 0.460693 -0.831787 0.188965 0.245239 1445372929 0.460693 -0.831787 0.188965 0.245239 1445372929 0.460693 -0.831787 0.188965 0.245239 1445372929 0.460693 -0.831787 0.188965 0.245239 1445372929 0.407349 -0.862671 0.078491 0.289246 1445372929 0.407349 -0.862671 0.078491 0.289246 1445372929 0.407349 -0.862671 0.078491 0.289246 1445372929 0.407349 -0.862671 0.078491 0.289246 1445372929 0.407349 -0.862671 0.078491 0.289246 1445372929 0.407349 -0.862671 0.078491 0.289246 1445372929 0.348267 -0.881226 -0.020386 0.318909 1445372929 0.348267 -0.881226 -0.020386 0.318909 1445372929 0.348267 -0.881226 -0.020386 0.318909 1445372929 0.348267 -0.881226 -0.020386 0.318909 1445372929 0.348267 -0.881226 -0.020386 0.318909 1445372929 0.348267 -0.881226 -0.020386 0.318909 1445372929 0.303223 -0.888489 -0.094788 0.331116 1445372929 0.303223 -0.888489 -0.094788 0.331116 1445372929 0.303223 -0.888489 -0.094788 0.331116 1445372929 0.303223 -0.888489 -0.094788 0.331116 1445372929 0.303223 -0.888489 -0.094788 0.331116 1445372929 0.303223 -0.888489 -0.094788 0.331116 1445372929 0.303223 -0.888489 -0.094788 0.331116 1445372929 0.273682 -0.896545 -0.133972 0.321533 1445372929 0.273682 -0.896545 -0.133972 0.321533 1445372929 0.273682 -0.896545 -0.133972 0.321533 1445372929 0.273682 -0.896545 -0.133972 0.321533 1445372929 0.273682 -0.896545 -0.133972 0.321533 1445372929 0.273682 -0.896545 -0.133972 0.321533 1445372929 0.263794 -0.907043 -0.132629 0.300110 1445372929 0.263794 -0.907043 -0.132629 0.300110 1445372929 0.263794 -0.907043 -0.132629 0.300110 1445372929 0.263794 -0.907043 -0.132629 0.300110 1445372929 0.263794 -0.907043 -0.132629 0.300110 1445372929 0.263794 -0.907043 -0.132629 0.300110 1445372929 0.284546 -0.915100 -0.088440 0.271667 1445372929 0.284546 -0.915100 -0.088440 0.271667 1445372929 0.284546 -0.915100 -0.088440 0.271667 1445372929 0.284546 -0.915100 -0.088440 0.271667 1445372929 0.284546 -0.915100 -0.088440 0.271667 1445372929 0.284546 -0.915100 -0.088440 0.271667 1445372929 0.284546 -0.915100 -0.088440 0.271667 1445372929 0.314941 -0.920776 -0.009033 0.230042 1445372929 0.314941 -0.920776 -0.009033 0.230042 1445372929 0.314941 -0.920776 -0.009033 0.230042 1445372929 0.314941 -0.920776 -0.009033 0.230042 1445372929 0.314941 -0.920776 -0.009033 0.230042 1445372929 0.314941 -0.920776 -0.009033 0.230042 1445372929 0.314941 -0.920776 -0.009033 0.230042 1445372929 0.351013 -0.913757 0.095337 0.181213 1445372929 0.351013 -0.913757 0.095337 0.181213 1445372929 0.351013 -0.913757 0.095337 0.181213 1445372929 0.351013 -0.913757 0.095337 0.181213 1445372929 0.351013 -0.913757 0.095337 0.181213 1445372929 0.351013 -0.913757 0.095337 0.181213 1445372929 0.386963 -0.886658 0.216736 0.130798 1445372929 0.386963 -0.886658 0.216736 0.130798 1445372929 0.386963 -0.886658 0.216736 0.130798 1445372929 0.386963 -0.886658 0.216736 0.130798 1445372929 0.386963 -0.886658 0.216736 0.130798 1445372929 0.386963 -0.886658 0.216736 0.130798 1445372929 0.416809 -0.839172 0.340393 0.078857 1445372929 0.416809 -0.839172 0.340393 0.078857 1445372929 0.416809 -0.839172 0.340393 0.078857 1445372929 0.416809 -0.839172 0.340393 0.078857 1445372929 0.416809 -0.839172 0.340393 0.078857 1445372929 0.416809 -0.839172 0.340393 0.078857 1445372929 0.440247 -0.774963 0.452515 0.028137 1445372929 0.440247 -0.774963 0.452515 0.028137 1445372929 0.440247 -0.774963 0.452515 0.028137 1445372929 0.440247 -0.774963 0.452515 0.028137 1445372929 0.440247 -0.774963 0.452515 0.028137 1445372929 0.440247 -0.774963 0.452515 0.028137 1445372929 0.440247 -0.774963 0.452515 0.028137 1445372929 0.454468 -0.702332 0.547485 -0.022095 1445372929 0.454468 -0.702332 0.547485 -0.022095 1445372929 0.454468 -0.702332 0.547485 -0.022095 1445372929 0.454468 -0.702332 0.547485 -0.022095 1445372929 0.454468 -0.702332 0.547485 -0.022095 1445372929 0.460327 -0.625732 0.625671 -0.071350 1445372929 0.460327 -0.625732 0.625671 -0.071350 1445372929 0.460327 -0.625732 0.625671 -0.071350 1445372929 0.460327 -0.625732 0.625671 -0.071350 1445372929 0.460327 -0.625732 0.625671 -0.071350 1445372929 0.460327 -0.625732 0.625671 -0.071350 1445372929 0.460327 -0.625732 0.625671 -0.071350 1445372929 0.457703 -0.540771 0.695801 -0.117920 1445372929 0.457703 -0.540771 0.695801 -0.117920 1445372929 0.457703 -0.540771 0.695801 -0.117920 1445372930 0.457703 -0.540771 0.695801 -0.117920 1445372930 0.457703 -0.540771 0.695801 -0.117920 1445372930 0.457703 -0.540771 0.695801 -0.117920 1445372930 0.460510 -0.459412 0.744812 -0.148499 1445372930 0.460510 -0.459412 0.744812 -0.148499 1445372930 0.460510 -0.459412 0.744812 -0.148499 1445372930 0.460510 -0.459412 0.744812 -0.148499 1445372930 0.460510 -0.459412 0.744812 -0.148499 1445372930 0.460510 -0.459412 0.744812 -0.148499 1445372930 0.472839 -0.399109 0.765564 -0.176025 1445372930 0.472839 -0.399109 0.765564 -0.176025 1445372930 0.472839 -0.399109 0.765564 -0.176025 1445372930 0.472839 -0.399109 0.765564 -0.176025 1445372930 0.472839 -0.399109 0.765564 -0.176025 1445372930 0.472839 -0.399109 0.765564 -0.176025 1445372930 0.472839 -0.399109 0.765564 -0.176025 1445372930 0.485107 -0.378967 0.764893 -0.189575 1445372930 0.485107 -0.378967 0.764893 -0.189575 1445372930 0.485107 -0.378967 0.764893 -0.189575 1445372930 0.485107 -0.378967 0.764893 -0.189575 1445372930 0.485107 -0.378967 0.764893 -0.189575 1445372930 0.485107 -0.378967 0.764893 -0.189575 1445372930 0.496460 -0.396545 0.749939 -0.183960 1445372930 0.496460 -0.396545 0.749939 -0.183960 1445372930 0.496460 -0.396545 0.749939 -0.183960 1445372930 0.496460 -0.396545 0.749939 -0.183960 1445372930 0.496460 -0.396545 0.749939 -0.183960 1445372930 0.496460 -0.396545 0.749939 -0.183960 1445372930 0.512329 -0.438660 0.721558 -0.156372 1445372930 0.512329 -0.438660 0.721558 -0.156372 1445372930 0.512329 -0.438660 0.721558 -0.156372 1445372930 0.512329 -0.438660 0.721558 -0.156372 1445372930 0.512329 -0.438660 0.721558 -0.156372 1445372930 0.512329 -0.438660 0.721558 -0.156372 1445372930 0.527588 -0.500122 0.677734 -0.110107 1445372930 0.527588 -0.500122 0.677734 -0.110107 1445372930 0.527588 -0.500122 0.677734 -0.110107 1445372930 0.527588 -0.500122 0.677734 -0.110107 1445372930 0.527588 -0.500122 0.677734 -0.110107 1445372930 0.527588 -0.500122 0.677734 -0.110107 1445372930 0.539734 -0.574341 0.613281 -0.052063 1445372930 0.539734 -0.574341 0.613281 -0.052063 1445372930 0.539734 -0.574341 0.613281 -0.052063 1445372930 0.539734 -0.574341 0.613281 -0.052063 1445372930 0.539734 -0.574341 0.613281 -0.052063 1445372930 0.537781 -0.654480 0.531250 0.015564 1445372930 0.537781 -0.654480 0.531250 0.015564 1445372930 0.537781 -0.654480 0.531250 0.015564 1445372930 0.537781 -0.654480 0.531250 0.015564 1445372930 0.537781 -0.654480 0.531250 0.015564 1445372930 0.520325 -0.729248 0.436157 0.084961 1445372930 0.520325 -0.729248 0.436157 0.084961 1445372930 0.520325 -0.729248 0.436157 0.084961 1445372930 0.520325 -0.729248 0.436157 0.084961 1445372930 0.520325 -0.729248 0.436157 0.084961 1445372930 0.520325 -0.729248 0.436157 0.084961 1445372930 0.520325 -0.729248 0.436157 0.084961 1445372930 0.490234 -0.791687 0.332336 0.149902 1445372930 0.490234 -0.791687 0.332336 0.149902 1445372930 0.490234 -0.791687 0.332336 0.149902 1445372930 0.490234 -0.791687 0.332336 0.149902 1445372930 0.490234 -0.791687 0.332336 0.149902 1445372930 0.490234 -0.791687 0.332336 0.149902 1445372930 0.453369 -0.839050 0.221619 0.203491 1445372930 0.453369 -0.839050 0.221619 0.203491 1445372930 0.453369 -0.839050 0.221619 0.203491 1445372930 0.453369 -0.839050 0.221619 0.203491 1445372930 0.453369 -0.839050 0.221619 0.203491 1445372930 0.453369 -0.839050 0.221619 0.203491 1445372930 0.412659 -0.868591 0.109558 0.251526 1445372930 0.412659 -0.868591 0.109558 0.251526 1445372930 0.412659 -0.868591 0.109558 0.251526 1445372930 0.412659 -0.868591 0.109558 0.251526 1445372930 0.412659 -0.868591 0.109558 0.251526 1445372930 0.412659 -0.868591 0.109558 0.251526 1445372930 0.360901 -0.886658 0.007385 0.289001 1445372930 0.360901 -0.886658 0.007385 0.289001 1445372930 0.360901 -0.886658 0.007385 0.289001 1445372930 0.360901 -0.886658 0.007385 0.289001 1445372930 0.360901 -0.886658 0.007385 0.289001 1445372930 0.360901 -0.886658 0.007385 0.289001 1445372930 0.315186 -0.896606 -0.070251 0.302979 1445372930 0.315186 -0.896606 -0.070251 0.302979 1445372930 0.315186 -0.896606 -0.070251 0.302979 1445372930 0.315186 -0.896606 -0.070251 0.302979 1445372930 0.315186 -0.896606 -0.070251 0.302979 1445372930 0.315186 -0.896606 -0.070251 0.302979 1445372930 0.289063 -0.903992 -0.108276 0.295898 1445372930 0.289063 -0.903992 -0.108276 0.295898 1445372930 0.289063 -0.903992 -0.108276 0.295898 1445372930 0.289063 -0.903992 -0.108276 0.295898 1445372930 0.289063 -0.903992 -0.108276 0.295898 1445372930 0.289063 -0.903992 -0.108276 0.295898 1445372930 0.284607 -0.912170 -0.102173 0.276550 1445372930 0.284607 -0.912170 -0.102173 0.276550 1445372930 0.284607 -0.912170 -0.102173 0.276550 1445372930 0.284607 -0.912170 -0.102173 0.276550 1445372930 0.284607 -0.912170 -0.102173 0.276550 1445372930 0.284607 -0.912170 -0.102173 0.276550 1445372930 0.306335 -0.916321 -0.052795 0.252502 1445372930 0.306335 -0.916321 -0.052795 0.252502 1445372930 0.306335 -0.916321 -0.052795 0.252502 1445372930 0.306335 -0.916321 -0.052795 0.252502 1445372930 0.306335 -0.916321 -0.052795 0.252502 1445372930 0.306335 -0.916321 -0.052795 0.252502 1445372930 0.341370 -0.913818 0.029297 0.218018 1445372930 0.341370 -0.913818 0.029297 0.218018 1445372930 0.341370 -0.913818 0.029297 0.218018 1445372930 0.341370 -0.913818 0.029297 0.218018 1445372931 0.341370 -0.913818 0.029297 0.218018 1445372931 0.341370 -0.913818 0.029297 0.218018 1445372931 0.375305 -0.900940 0.131470 0.173584 1445372931 0.375305 -0.900940 0.131470 0.173584 1445372931 0.375305 -0.900940 0.131470 0.173584 1445372931 0.375305 -0.900940 0.131470 0.173584 1445372931 0.375305 -0.900940 0.131470 0.173584 1445372931 0.407654 -0.870544 0.245422 0.125183 1445372931 0.407654 -0.870544 0.245422 0.125183 1445372931 0.407654 -0.870544 0.245422 0.125183 1445372931 0.407654 -0.870544 0.245422 0.125183 1445372931 0.407654 -0.870544 0.245422 0.125183 1445372931 0.407654 -0.870544 0.245422 0.125183 1445372931 0.435303 -0.821167 0.360901 0.077209 1445372931 0.435303 -0.821167 0.360901 0.077209 1445372931 0.435303 -0.821167 0.360901 0.077209 1445372931 0.435303 -0.821167 0.360901 0.077209 1445372931 0.435303 -0.821167 0.360901 0.077209 1445372931 0.435303 -0.821167 0.360901 0.077209 1445372931 0.453857 -0.759338 0.465515 0.026978 1445372931 0.453857 -0.759338 0.465515 0.026978 1445372931 0.453857 -0.759338 0.465515 0.026978 1445372931 0.453857 -0.759338 0.465515 0.026978 1445372931 0.453857 -0.759338 0.465515 0.026978 1445372931 0.453857 -0.759338 0.465515 0.026978 1445372931 0.464050 -0.692444 0.552063 -0.019714 1445372931 0.464050 -0.692444 0.552063 -0.019714 1445372931 0.464050 -0.692444 0.552063 -0.019714 1445372931 0.464050 -0.692444 0.552063 -0.019714 1445372931 0.464050 -0.692444 0.552063 -0.019714 1445372931 0.464050 -0.692444 0.552063 -0.019714 1445372931 0.462463 -0.626099 0.624634 -0.062561 1445372931 0.462463 -0.626099 0.624634 -0.062561 1445372931 0.462463 -0.626099 0.624634 -0.062561 1445372931 0.462463 -0.626099 0.624634 -0.062561 1445372931 0.462463 -0.626099 0.624634 -0.062561 1445372931 0.462463 -0.626099 0.624634 -0.062561 1445372931 0.451782 -0.559387 0.687500 -0.101563 1445372931 0.451782 -0.559387 0.687500 -0.101563 1445372931 0.451782 -0.559387 0.687500 -0.101563 1445372931 0.451782 -0.559387 0.687500 -0.101563 1445372931 0.451782 -0.559387 0.687500 -0.101563 1445372931 0.451782 -0.559387 0.687500 -0.101563 1445372931 0.450745 -0.489014 0.733887 -0.137939 1445372931 0.450745 -0.489014 0.733887 -0.137939 1445372931 0.450745 -0.489014 0.733887 -0.137939 1445372931 0.450745 -0.489014 0.733887 -0.137939 1445372931 0.450745 -0.489014 0.733887 -0.137939 1445372931 0.450745 -0.489014 0.733887 -0.137939 1445372931 0.460266 -0.440369 0.754089 -0.159729 1445372931 0.460266 -0.440369 0.754089 -0.159729 1445372931 0.460266 -0.440369 0.754089 -0.159729 1445372931 0.460266 -0.440369 0.754089 -0.159729 1445372931 0.460266 -0.440369 0.754089 -0.159729 1445372931 0.460266 -0.440369 0.754089 -0.159729 1445372931 0.475220 -0.425293 0.753601 -0.159058 1445372931 0.475220 -0.425293 0.753601 -0.159058 1445372931 0.475220 -0.425293 0.753601 -0.159058 1445372931 0.475220 -0.425293 0.753601 -0.159058 1445372931 0.475220 -0.425293 0.753601 -0.159058 1445372931 0.475220 -0.425293 0.753601 -0.159058 1445372931 0.493530 -0.446228 0.732849 -0.142090 1445372931 0.493530 -0.446228 0.732849 -0.142090 1445372931 0.493530 -0.446228 0.732849 -0.142090 1445372931 0.493530 -0.446228 0.732849 -0.142090 1445372931 0.493530 -0.446228 0.732849 -0.142090 1445372931 0.493530 -0.446228 0.732849 -0.142090 1445372931 0.511536 -0.486328 0.699158 -0.113953 1445372931 0.511536 -0.486328 0.699158 -0.113953 1445372931 0.511536 -0.486328 0.699158 -0.113953 1445372931 0.511536 -0.486328 0.699158 -0.113953 1445372931 0.511536 -0.486328 0.699158 -0.113953 1445372931 0.511536 -0.486328 0.699158 -0.113953 1445372931 0.527893 -0.542725 0.649475 -0.070007 1445372931 0.527893 -0.542725 0.649475 -0.070007 1445372931 0.527893 -0.542725 0.649475 -0.070007 1445372931 0.527893 -0.542725 0.649475 -0.070007 1445372931 0.527893 -0.542725 0.649475 -0.070007 1445372931 0.527893 -0.542725 0.649475 -0.070007 1445372931 0.540222 -0.608032 0.581482 -0.016724 1445372931 0.540222 -0.608032 0.581482 -0.016724 1445372931 0.540222 -0.608032 0.581482 -0.016724 1445372931 0.540222 -0.608032 0.581482 -0.016724 1445372931 0.540222 -0.608032 0.581482 -0.016724 1445372931 0.540222 -0.608032 0.581482 -0.016724 1445372931 0.537842 -0.678772 0.497925 0.045776 1445372931 0.537842 -0.678772 0.497925 0.045776 1445372931 0.537842 -0.678772 0.497925 0.045776 1445372931 0.537842 -0.678772 0.497925 0.045776 1445372931 0.537842 -0.678772 0.497925 0.045776 1445372931 0.537842 -0.678772 0.497925 0.045776 1445372931 0.515930 -0.746155 0.406372 0.109070 1445372931 0.515930 -0.746155 0.406372 0.109070 1445372931 0.515930 -0.746155 0.406372 0.109070 1445372931 0.515930 -0.746155 0.406372 0.109070 1445372931 0.515930 -0.746155 0.406372 0.109070 1445372931 0.515930 -0.746155 0.406372 0.109070 1445372931 0.482544 -0.803162 0.307190 0.166382 1445372931 0.482544 -0.803162 0.307190 0.166382 1445372931 0.482544 -0.803162 0.307190 0.166382 1445372931 0.482544 -0.803162 0.307190 0.166382 1445372931 0.482544 -0.803162 0.307190 0.166382 1445372931 0.482544 -0.803162 0.307190 0.166382 1445372931 0.443542 -0.846252 0.204407 0.212830 1445372931 0.443542 -0.846252 0.204407 0.212830 1445372931 0.443542 -0.846252 0.204407 0.212830 1445372931 0.443542 -0.846252 0.204407 0.212830 1445372931 0.443542 -0.846252 0.204407 0.212830 1445372932 0.443542 -0.846252 0.204407 0.212830 1445372932 0.443542 -0.846252 0.204407 0.212830 1445372932 0.393311 -0.878296 0.101318 0.252136 1445372932 0.393311 -0.878296 0.101318 0.252136 1445372932 0.393311 -0.878296 0.101318 0.252136 1445372932 0.393311 -0.878296 0.101318 0.252136 1445372932 0.393311 -0.878296 0.101318 0.252136 1445372932 0.393311 -0.878296 0.101318 0.252136 1445372932 0.339478 -0.898254 0.011475 0.278931 1445372932 0.339478 -0.898254 0.011475 0.278931 1445372932 0.339478 -0.898254 0.011475 0.278931 1445372932 0.339478 -0.898254 0.011475 0.278931 1445372932 0.339478 -0.898254 0.011475 0.278931 1445372932 0.339478 -0.898254 0.011475 0.278931 1445372932 0.300049 -0.909668 -0.052124 0.282532 1445372932 0.300049 -0.909668 -0.052124 0.282532 1445372932 0.300049 -0.909668 -0.052124 0.282532 1445372932 0.300049 -0.909668 -0.052124 0.282532 1445372932 0.300049 -0.909668 -0.052124 0.282532 1445372932 0.300049 -0.909668 -0.052124 0.282532 1445372932 0.300049 -0.909668 -0.052124 0.282532 1445372932 0.276367 -0.920837 -0.072388 0.265503 1445372932 0.276367 -0.920837 -0.072388 0.265503 1445372932 0.276367 -0.920837 -0.072388 0.265503 1445372932 0.276367 -0.920837 -0.072388 0.265503 1445372932 0.276367 -0.920837 -0.072388 0.265503 1445372932 0.276367 -0.920837 -0.072388 0.265503 1445372932 0.287842 -0.925354 -0.039612 0.243713 1445372932 0.287842 -0.925354 -0.039612 0.243713 1445372932 0.287842 -0.925354 -0.039612 0.243713 1445372932 0.287842 -0.925354 -0.039612 0.243713 1445372932 0.287842 -0.925354 -0.039612 0.243713 1445372932 0.287842 -0.925354 -0.039612 0.243713 1445372932 0.320862 -0.921387 0.029602 0.217407 1445372932 0.320862 -0.921387 0.029602 0.217407 1445372932 0.320862 -0.921387 0.029602 0.217407 1445372932 0.320862 -0.921387 0.029602 0.217407 1445372932 0.320862 -0.921387 0.029602 0.217407 1445372932 0.320862 -0.921387 0.029602 0.217407 1445372932 0.348450 -0.912109 0.117798 0.181030 1445372932 0.348450 -0.912109 0.117798 0.181030 1445372932 0.348450 -0.912109 0.117798 0.181030 1445372932 0.348450 -0.912109 0.117798 0.181030 1445372932 0.348450 -0.912109 0.117798 0.181030 1445372932 0.348450 -0.912109 0.117798 0.181030 1445372932 0.375061 -0.889771 0.220215 0.138184 1445372932 0.375061 -0.889771 0.220215 0.138184 1445372932 0.375061 -0.889771 0.220215 0.138184 1445372932 0.375061 -0.889771 0.220215 0.138184 1445372932 0.375061 -0.889771 0.220215 0.138184 1445372932 0.375061 -0.889771 0.220215 0.138184 1445372932 0.404297 -0.847961 0.330750 0.089966 1445372932 0.404297 -0.847961 0.330750 0.089966 1445372932 0.404297 -0.847961 0.330750 0.089966 1445372932 0.404297 -0.847961 0.330750 0.089966 1445372932 0.404297 -0.847961 0.330750 0.089966 1445372932 0.404297 -0.847961 0.330750 0.089966 1445372932 0.423340 -0.791260 0.439209 0.042419 1445372932 0.423340 -0.791260 0.439209 0.042419 1445372932 0.423340 -0.791260 0.439209 0.042419 1445372932 0.423340 -0.791260 0.439209 0.042419 1445372932 0.423340 -0.791260 0.439209 0.042419 1445372932 0.423340 -0.791260 0.439209 0.042419 1445372932 0.423340 -0.791260 0.439209 0.042419 1445372932 0.433594 -0.723755 0.536743 -0.004639 1445372932 0.433594 -0.723755 0.536743 -0.004639 1445372932 0.433594 -0.723755 0.536743 -0.004639 1445372932 0.433594 -0.723755 0.536743 -0.004639 1445372932 0.433594 -0.723755 0.536743 -0.004639 1445372932 0.442078 -0.648621 0.617371 -0.051453 1445372932 0.442078 -0.648621 0.617371 -0.051453 1445372932 0.442078 -0.648621 0.617371 -0.051453 1445372932 0.442078 -0.648621 0.617371 -0.051453 1445372932 
0.550781 -0.685669 0.473572 0.046448 1445372940 0.550781 -0.685669 0.473572 0.046448 1445372940 0.550781 -0.685669 0.473572 0.046448 1445372940 0.550781 -0.685669 0.473572 0.046448 1445372940 0.550354 -0.685730 0.474121 0.046021 1445372940 0.550354 -0.685730 0.474121 0.046021 1445372940 0.550354 -0.685730 0.474121 0.046021 1445372940 0.550354 -0.685730 0.474121 0.046021 1445372940 0.550354 -0.685730 0.474121 0.046021 1445372940 0.550354 -0.685730 0.474121 0.046021 1445372940 0.550354 -0.685486 0.474365 0.046326 1445372940 0.550354 -0.685486 0.474365 0.046326 1445372940 0.550354 -0.685486 0.474365 0.046326 1445372940 0.550354 -0.685486 0.474365 0.046326 1445372940 0.550354 -0.685486 0.474365 0.046326 1445372940 0.550354 -0.685486 0.474365 0.046326 1445372940 0.550842 -0.685181 0.474121 0.048218 1445372940 0.550842 -0.685181 0.474121 0.048218 1445372940 0.550842 -0.685181 0.474121 0.048218 1445372940 0.550842 -0.685181 0.474121 0.048218 1445372940 0.550842 -0.685181 0.474121 0.048218 1445372940 0.550842 -0.685181 0.474121 0.048218 1445372940 0.550842 -0.685669 0.472412 0.056885 1445372940 0.550842 -0.685669 0.472412 0.056885 1445372940 0.550842 -0.685669 0.472412 0.056885 1445372940 0.550842 -0.685669 0.472412 0.056885 1445372940 0.550842 -0.685669 0.472412 0.056885 1445372940 0.550842 -0.685669 0.472412 0.056885 1445372940 0.547974 -0.694519 0.460388 0.073608 1445372940 0.547974 -0.694519 0.460388 0.073608 1445372940 0.547974 -0.694519 0.460388 0.073608 1445372940 0.547974 -0.694519 0.460388 0.073608 1445372940 0.547974 -0.694519 0.460388 0.073608 1445372940 0.547974 -0.694519 0.460388 0.073608 1445372940 0.540405 -0.717712 0.426331 0.105530 1445372940 0.540405 -0.717712 0.426331 0.105530 1445372940 0.540405 -0.717712 0.426331 0.105530 1445372940 0.540405 -0.717712 0.426331 0.105530 1445372940 0.540405 -0.717712 0.426331 0.105530 1445372940 0.540405 -0.717712 0.426331 0.105530 1445372940 0.528259 -0.749146 0.369690 0.151611 1445372940 0.528259 -0.749146 0.369690 0.151611 1445372940 0.528259 -0.749146 0.369690 0.151611 1445372940 0.528259 -0.749146 0.369690 0.151611 1445372940 0.528259 -0.749146 0.369690 0.151611 1445372940 0.528259 -0.749146 0.369690 0.151611 1445372940 0.508423 -0.782593 0.296448 0.203003 1445372940 0.508423 -0.782593 0.296448 0.203003 1445372940 0.508423 -0.782593 0.296448 0.203003 1445372940 0.508423 -0.782593 0.296448 0.203003 1445372940 0.508423 -0.782593 0.296448 0.203003 1445372940 0.508423 -0.782593 0.296448 0.203003 1445372940 0.508423 -0.782593 0.296448 0.203003 1445372940 0.474365 -0.816467 0.213745 0.250427 1445372940 0.474365 -0.816467 0.213745 0.250427 1445372940 0.474365 -0.816467 0.213745 0.250427 1445372940 0.474365 -0.816467 0.213745 0.250427 1445372940 0.474365 -0.816467 0.213745 0.250427 1445372940 0.474365 -0.816467 0.213745 0.250427 1445372940 0.430664 -0.846741 0.124939 0.286255 1445372940 0.430664 -0.846741 0.124939 0.286255 1445372940 0.430664 -0.846741 0.124939 0.286255 1445372940 0.430664 -0.846741 0.124939 0.286255 1445372940 0.430664 -0.846741 0.124939 0.286255 1445372940 0.430664 -0.846741 0.124939 0.286255 1445372940 0.383057 -0.869202 0.043213 0.309631 1445372940 0.383057 -0.869202 0.043213 0.309631 1445372940 0.383057 -0.869202 0.043213 0.309631 1445372940 0.383057 -0.869202 0.043213 0.309631 1445372940 0.383057 -0.869202 0.043213 0.309631 1445372940 0.383057 -0.869202 0.043213 0.309631 1445372940 0.343506 -0.882446 -0.020996 0.320801 1445372940 0.343506 -0.882446 -0.020996 0.320801 1445372940 0.343506 -0.882446 -0.020996 0.320801 1445372940 0.343506 -0.882446 -0.020996 0.320801 1445372940 0.343506 -0.882446 -0.020996 0.320801 1445372940 0.343506 -0.882446 -0.020996 0.320801 1445372940 0.319458 -0.889832 -0.061340 0.319946 1445372940 0.319458 -0.889832 -0.061340 0.319946 1445372940 0.319458 -0.889832 -0.061340 0.319946 1445372940 0.319458 -0.889832 -0.061340 0.319946 1445372940 0.319458 -0.889832 -0.061340 0.319946 1445372940 0.306702 -0.898254 -0.075439 0.305603 1445372940 0.306702 -0.898254 -0.075439 0.305603 1445372940 0.306702 -0.898254 -0.075439 0.305603 1445372940 0.306702 -0.898254 -0.075439 0.305603 1445372940 0.306702 -0.898254 -0.075439 0.305603 1445372940 0.306702 -0.898254 -0.075439 0.305603 1445372940 0.315369 -0.905884 -0.044434 0.279175 1445372940 0.315369 -0.905884 -0.044434 0.279175 1445372941 0.315369 -0.905884 -0.044434 0.279175 1445372941 0.315369 -0.905884 -0.044434 0.279175 1445372941 0.315369 -0.905884 -0.044434 0.279175 1445372941 0.315369 -0.905884 -0.044434 0.279175 1445372941 0.315369 -0.905884 -0.044434 0.279175 1445372941 0.347961 -0.904907 0.034058 0.242676 1445372941 0.347961 -0.904907 0.034058 0.242676 1445372941 0.347961 -0.904907 0.034058 0.242676 1445372941 0.347961 -0.904907 0.034058 0.242676 1445372941 0.347961 -0.904907 0.034058 0.242676 1445372941 0.347961 -0.904907 0.034058 0.242676 1445372941 0.387390 -0.889160 0.142761 0.197266 1445372941 0.387390 -0.889160 0.142761 0.197266 1445372941 0.387390 -0.889160 0.142761 0.197266 1445372941 0.387390 -0.889160 0.142761 0.197266 1445372941 0.387390 -0.889160 0.142761 0.197266 1445372941 0.387390 -0.889160 0.142761 0.197266 1445372941 0.424500 -0.853699 0.265198 0.143738 1445372941 0.424500 -0.853699 0.265198 0.143738 1445372941 0.424500 -0.853699 0.265198 0.143738 1445372941 0.424500 -0.853699 0.265198 0.143738 1445372941 0.424500 -0.853699 0.265198 0.143738 1445372941 0.424500 -0.853699 0.265198 0.143738 1445372941 0.451721 -0.799438 0.386353 0.086792 1445372941 0.451721 -0.799438 0.386353 0.086792 1445372941 0.451721 -0.799438 0.386353 0.086792 1445372941 0.451721 -0.799438 0.386353 0.086792 1445372941 0.451721 -0.799438 0.386353 0.086792 1445372941 0.451721 -0.799438 0.386353 0.086792 1445372941 0.467712 -0.731873 0.494507 0.032043 1445372941 0.467712 -0.731873 0.494507 0.032043 1445372941 0.467712 -0.731873 0.494507 0.032043 1445372941 0.467712 -0.731873 0.494507 0.032043 1445372941 0.467712 -0.731873 0.494507 0.032043 1445372941 0.476135 -0.655090 0.586060 -0.025879 1445372941 0.476135 -0.655090 0.586060 -0.025879 1445372941 0.476135 -0.655090 0.586060 -0.025879 1445372941 0.476135 -0.655090 0.586060 -0.025879 1445372941 0.476135 -0.655090 0.586060 -0.025879 1445372941 0.476135 -0.655090 0.586060 -0.025879 1445372941 0.477966 -0.573975 0.660034 -0.080200 1445372941 0.477966 -0.573975 0.660034 -0.080200 1445372941 0.477966 -0.573975 0.660034 -0.080200 1445372941 0.477966 -0.573975 0.660034 -0.080200 1445372941 0.477966 -0.573975 0.660034 -0.080200 1445372941 0.477966 -0.573975 0.660034 -0.080200 1445372941 0.477966 -0.573975 0.660034 -0.080200 1445372941 0.485474 -0.492310 0.712646 -0.118408 1445372941 0.485474 -0.492310 0.712646 -0.118408 1445372941 0.485474 -0.492310 0.712646 -0.118408 1445372941 0.485474 -0.492310 0.712646 -0.118408 1445372941 0.485474 -0.492310 0.712646 -0.118408 1445372941 0.485474 -0.492310 0.712646 -0.118408 1445372941 0.507019 -0.418701 0.738098 -0.151184 1445372941 0.507019 -0.418701 0.738098 -0.151184 1445372941 0.507019 -0.418701 0.738098 -0.151184 1445372941 0.507019 -0.418701 0.738098 -0.151184 1445372941 0.507019 -0.418701 0.738098 -0.151184 1445372941 0.507019 -0.418701 0.738098 -0.151184 1445372941 0.525330 -0.371338 0.746643 -0.169067 1445372941 0.525330 -0.371338 0.746643 -0.169067 1445372941 0.525330 -0.371338 0.746643 -0.169067 1445372941 0.525330 -0.371338 0.746643 -0.169067 1445372941 0.525330 -0.371338 0.746643 -0.169067 1445372941 0.525330 -0.371338 0.746643 -0.169067 1445372941 0.525330 -0.371338 0.746643 -0.169067 1445372941 0.543701 -0.362976 0.738281 -0.166077 1445372941 0.543701 -0.362976 0.738281 -0.166077 1445372941 0.543701 -0.362976 0.738281 -0.166077 1445372941 0.543701 -0.362976 0.738281 -0.166077 1445372941 0.543701 -0.362976 0.738281 -0.166077 1445372941 0.543701 -0.362976 0.738281 -0.166077 1445372941 0.563110 -0.398743 0.709900 -0.141235 1445372941 0.563110 -0.398743 0.709900 -0.141235 1445372941 0.563110 -0.398743 0.709900 -0.141235 1445372941 0.563110 -0.398743 0.709900 -0.141235 1445372941 0.563110 -0.398743 0.709900 -0.141235 1445372941 0.563110 -0.398743 0.709900 -0.141235 1445372941 0.579163 -0.465454 0.662781 -0.092773 1445372941 0.579163 -0.465454 0.662781 -0.092773 1445372941 0.579163 -0.465454 0.662781 -0.092773 1445372941 0.579163 -0.465454 0.662781 -0.092773 1445372941 0.579163 -0.465454 0.662781 -0.092773 1445372941 0.579163 -0.465454 0.662781 -0.092773 1445372941 0.584595 -0.547668 0.597778 -0.029846 1445372941 0.584595 -0.547668 0.597778 -0.029846 1445372941 0.584595 -0.547668 0.597778 -0.029846 1445372941 0.584595 -0.547668 0.597778 -0.029846 1445372941 0.584595 -0.547668 0.597778 -0.029846 1445372941 0.584595 -0.547668 0.597778 -0.029846 1445372941 0.578430 -0.630005 0.516479 0.042297 1445372941 0.578430 -0.630005 0.516479 0.042297 1445372941 0.578430 -0.630005 0.516479 0.042297 1445372941 0.578430 -0.630005 0.516479 0.042297 1445372941 0.578430 -0.630005 0.516479 0.042297 1445372941 0.578430 -0.630005 0.516479 0.042297 1445372941 0.558899 -0.702576 0.424194 0.118286 1445372941 0.558899 -0.702576 0.424194 0.118286 1445372941 0.558899 -0.702576 0.424194 0.118286 1445372941 0.558899 -0.702576 0.424194 0.118286 1445372941 0.558899 -0.702576 0.424194 0.118286 1445372941 0.530640 -0.760010 0.326111 0.185486 1445372941 0.530640 -0.760010 0.326111 0.185486 1445372941 0.530640 -0.760010 0.326111 0.185486 1445372941 0.530640 -0.760010 0.326111 0.185486 1445372941 0.530640 -0.760010 0.326111 0.185486 1445372941 0.492676 -0.805420 0.222534 0.242981 1445372941 0.492676 -0.805420 0.222534 0.242981 1445372942 0.492676 -0.805420 0.222534 0.242981 1445372942 0.492676 -0.805420 0.222534 0.242981 1445372942 0.492676 -0.805420 0.222534 0.242981 1445372942 0.492676 -0.805420 0.222534 0.242981 1445372942 0.437500 -0.842468 0.110474 0.294312 1445372942 0.437500 -0.842468 0.110474 0.294312 1445372942 0.437500 -0.842468 0.110474 0.294312 1445372942 0.437500 -0.842468 0.110474 0.294312 1445372942 0.437500 -0.842468 0.110474 0.294312 1445372942 0.437500 -0.842468 0.110474 0.294312 1445372942 0.379028 -0.868042 0.020447 0.320007 1445372942 0.379028 -0.868042 0.020447 0.320007 1445372942 0.379028 -0.868042 0.020447 0.320007 1445372942 0.379028 -0.868042 0.020447 0.320007 1445372942 0.379028 -0.868042 0.020447 0.320007 1445372942 0.379028 -0.868042 0.020447 0.320007 1445372942 0.379028 -0.868042 0.020447 0.320007 1445372942 0.345032 -0.882141 -0.026978 0.319519 1445372942 0.345032 -0.882141 -0.026978 0.319519 1445372942 0.345032 -0.882141 -0.026978 0.319519 1445372942 0.345032 -0.882141 -0.026978 0.319519 1445372942 0.345032 -0.882141 -0.026978 0.319519 1445372942 0.345032 -0.882141 -0.026978 0.319519 1445372942 0.336487 -0.893982 -0.024902 0.294922 1445372942 0.336487 -0.893982 -0.024902 0.294922 1445372942 0.336487 -0.893982 -0.024902 0.294922 1445372942 0.336487 -0.893982 -0.024902 0.294922 1445372942 0.336487 -0.893982 -0.024902 0.294922 1445372942 0.336487 -0.893982 -0.024902 0.294922 1445372942 0.353882 -0.897827 0.023987 0.260925 1445372942 0.353882 -0.897827 0.023987 0.260925 1445372942 0.353882 -0.897827 0.023987 0.260925 1445372942 0.353882 -0.897827 0.023987 0.260925 1445372942 0.353882 -0.897827 0.023987 0.260925 1445372942 0.353882 -0.897827 0.023987 0.260925 1445372942 0.379944 -0.893066 0.102356 0.218079 1445372942 0.379944 -0.893066 0.102356 0.218079 1445372942 0.379944 -0.893066 0.102356 0.218079 1445372942 0.379944 -0.893066 0.102356 0.218079 1445372942 0.379944 -0.893066 0.102356 0.218079 1445372942 0.379944 -0.893066 0.102356 0.218079 1445372942 0.408325 -0.874023 0.203064 0.167786 1445372942 0.408325 -0.874023 0.203064 0.167786 1445372942 0.408325 -0.874023 0.203064 0.167786 1445372942 0.408325 -0.874023 0.203064 0.167786 1445372942 0.408325 -0.874023 0.203064 0.167786 1445372942 0.408325 -0.874023 0.203064 0.167786 1445372942 0.408325 -0.874023 0.203064 0.167786 1445372942 0.441528 -0.831970 0.315918 0.114258 1445372942 0.441528 -0.831970 0.315918 0.114258 1445372942 0.441528 -0.831970 0.315918 0.114258 1445372942 0.441528 -0.831970 0.315918 0.114258 1445372942 0.441528 -0.831970 0.315918 0.114258 1445372942 0.465759 -0.774353 0.423401 0.064392 1445372942 0.465759 -0.774353 0.423401 0.064392 1445372942 0.465759 -0.774353 0.423401 0.064392 1445372942 0.465759 -0.774353 0.423401 0.064392 1445372942 0.465759 -0.774353 0.423401 0.064392 1445372942 0.465759 -0.774353 0.423401 0.064392 1445372942 0.481628 -0.708191 0.515930 0.016357 1445372942 0.481628 -0.708191 0.515930 0.016357 1445372942 0.481628 -0.708191 0.515930 0.016357 1445372942 0.481628 -0.708191 0.515930 0.016357 1445372942 0.481628 -0.708191 0.515930 0.016357 1445372942 0.481628 -0.708191 0.515930 0.016357 1445372942 0.489441 -0.636047 0.595398 -0.036804 1445372942 0.489441 -0.636047 0.595398 -0.036804 1445372942 0.489441 -0.636047 0.595398 -0.036804 1445372942 0.489441 -0.636047 0.595398 -0.036804 1445372942 0.489441 -0.636047 0.595398 -0.036804 1445372942 0.489441 -0.636047 0.595398 -0.036804 1445372942 0.491577 -0.559998 0.661194 -0.086670 1445372942 0.491577 -0.559998 0.661194 -0.086670 1445372942 0.491577 -0.559998 0.661194 -0.086670 1445372942 0.491577 -0.559998 0.661194 -0.086670 1445372942 0.491577 -0.559998 0.661194 -0.086670 1445372942 0.491577 -0.559998 0.661194 -0.086670 1445372942 0.493591 -0.484314 0.711975 -0.121826 1445372942 0.493591 -0.484314 0.711975 -0.121826 1445372942 0.493591 -0.484314 0.711975 -0.121826 1445372942 0.493591 -0.484314 0.711975 -0.121826 1445372942 0.493591 -0.484314 0.711975 -0.121826 1445372942 0.493591 -0.484314 0.711975 -0.121826 1445372942 0.493591 -0.484314 0.711975 -0.121826 1445372942 0.508179 -0.422424 0.736633 -0.143738 1445372942 0.508179 -0.422424 0.736633 -0.143738 1445372942 0.508179 -0.422424 0.736633 -0.143738 1445372942 0.508179 -0.422424 0.736633 -0.143738 1445372942 0.508179 -0.422424 0.736633 -0.143738 1445372942 0.508179 -0.422424 0.736633 -0.143738 1445372942 0.527832 -0.388428 0.738770 -0.156982 1445372942 0.527832 -0.388428 0.738770 -0.156982 1445372942 0.527832 -0.388428 0.738770 -0.156982 1445372942 0.527832 -0.388428 0.738770 -0.156982 1445372942 0.527832 -0.388428 0.738770 -0.156982 1445372942 0.542114 -0.398865 0.724792 -0.147095 1445372942 0.542114 -0.398865 0.724792 -0.147095 1445372942 0.542114 -0.398865 0.724792 -0.147095 1445372942 0.542114 -0.398865 0.724792 -0.147095 1445372942 0.542114 -0.398865 0.724792 -0.147095 1445372942 0.542114 -0.398865 0.724792 -0.147095 1445372942 0.542114 -0.398865 0.724792 -0.147095 1445372942 0.553284 -0.445313 0.694153 -0.116943 1445372942 0.553284 -0.445313 0.694153 -0.116943 1445372942 0.553284 -0.445313 0.694153 -0.116943 1445372942 0.553284 -0.445313 0.694153 -0.116943 1445372942 0.553284 -0.445313 0.694153 -0.116943 1445372942 0.563293 -0.507996 0.647644 -0.071655 1445372942 0.563293 -0.507996 0.647644 -0.071655 1445372942 0.563293 -0.507996 0.647644 -0.071655 1445372943 0.563293 -0.507996 0.647644 -0.071655 1445372943 0.563293 -0.507996 0.647644 -0.071655 1445372943 0.563293 -0.507996 0.647644 -0.071655 1445372943 0.567078 -0.581909 0.582764 -0.011353 1445372943 0.567078 -0.581909 0.582764 -0.011353 1445372943 0.567078 -0.581909 0.582764 -0.011353 1445372943 0.567078 -0.581909 0.582764 -0.011353 1445372943 0.567078 -0.581909 0.582764 -0.011353 1445372943 0.567078 -0.581909 0.582764 -0.011353 1445372943 0.562988 -0.652466 0.504028 0.057312 1445372943 0.562988 -0.652466 0.504028 0.057312 1445372943 0.562988 -0.652466 0.504028 0.057312 1445372943 0.562988 -0.652466 0.504028 0.057312 1445372943 0.562988 -0.652466 0.504028 0.057312 1445372943 0.562988 -0.652466 0.504028 0.057312 1445372943 0.548279 -0.714111 0.415466 0.129639 1445372943 0.548279 -0.714111 0.415466 0.129639 1445372943 0.548279 -0.714111 0.415466 0.129639 1445372943 0.548279 -0.714111 0.415466 0.129639 1445372943 0.548279 -0.714111 0.415466 0.129639 1445372943 0.548279 -0.714111 0.415466 0.129639 1445372943 0.548279 -0.714111 0.415466 0.129639 1445372943 0.520752 -0.766235 0.322388 0.194458 1445372943 0.520752 -0.766235 0.322388 0.194458 1445372943 0.520752 -0.766235 0.322388 0.194458 1445372943 0.520752 -0.766235 0.322388 0.194458 1445372943 0.520752 -0.766235 0.322388 0.194458 1445372943 0.520752 -0.766235 0.322388 0.194458 1445372943 0.485718 -0.807434 0.223877 0.249084 1445372943 0.485718 -0.807434 0.223877 0.249084 1445372943 0.485718 -0.807434 0.223877 0.249084 1445372943 0.485718 -0.807434 0.223877 0.249084 1445372943 0.485718 -0.807434 0.223877 0.249084 1445372943 0.485718 -0.807434 0.223877 0.249084 1445372943 0.436523 -0.841736 0.120056 0.294067 1445372943 0.436523 -0.841736 0.120056 0.294067 1445372943 0.436523 -0.841736 0.120056 0.294067 1445372943 0.436523 -0.841736 0.120056 0.294067 1445372943 0.436523 -0.841736 0.120056 0.294067 1445372943 0.436523 -0.841736 0.120056 0.294067 1445372943 0.379089 -0.868103 0.025391 0.319519 1445372943 0.379089 -0.868103 0.025391 0.319519 1445372943 0.379089 -0.868103 0.025391 0.319519 1445372943 0.379089 -0.868103 0.025391 0.319519 1445372943 0.379089 -0.868103 0.025391 0.319519 1445372943 0.379089 -0.868103 0.025391 0.319519 1445372943 0.338745 -0.884399 -0.038635 0.318726 1445372943 0.338745 -0.884399 -0.038635 0.318726 1445372943 0.338745 -0.884399 -0.038635 0.318726 1445372943 0.338745 -0.884399 -0.038635 0.318726 1445372943 0.338745 -0.884399 -0.038635 0.318726 1445372943 0.338745 -0.884399 -0.038635 0.318726 1445372943 0.338745 -0.884399 -0.038635 0.318726 1445372943 0.322266 -0.895691 -0.053955 0.301758 1445372943 0.322266 -0.895691 -0.053955 0.301758 1445372943 0.322266 -0.895691 -0.053955 0.301758 1445372943 0.322266 -0.895691 -0.053955 0.301758 1445372943 0.322266 -0.895691 -0.053955 0.301758 1445372943 0.336853 -0.900269 -0.017761 0.275330 1445372943 0.336853 -0.900269 -0.017761 0.275330 1445372943 0.336853 -0.900269 -0.017761 0.275330 1445372943 0.336853 -0.900269 -0.017761 0.275330 1445372943 0.336853 -0.900269 -0.017761 0.275330 1445372943 0.336853 -0.900269 -0.017761 0.275330 1445372943 0.336853 -0.900269 -0.017761 0.275330 1445372943 0.365906 -0.898010 0.054626 0.238098 1445372943 0.365906 -0.898010 0.054626 0.238098 1445372943 0.365906 -0.898010 0.054626 0.238098 1445372943 0.365906 -0.898010 0.054626 0.238098 1445372943 0.365906 -0.898010 0.054626 0.238098 1445372943 0.365906 -0.898010 0.054626 0.238098 1445372943 0.397583 -0.885071 0.150818 0.189209 1445372943 0.397583 -0.885071 0.150818 0.189209 1445372943 0.397583 -0.885071 0.150818 0.189209 1445372943 0.397583 -0.885071 0.150818 0.189209 1445372943 0.397583 -0.885071 0.150818 0.189209 1445372943 0.397583 -0.885071 0.150818 0.189209 1445372943 0.397583 -0.885071 0.150818 0.189209 1445372943 0.430664 -0.853760 0.259277 0.135559 1445372943 0.430664 -0.853760 0.259277 0.135559 1445372943 0.430664 -0.853760 0.259277 0.135559 1445372943 0.430664 -0.853760 0.259277 0.135559 1445372943 0.430664 -0.853760 0.259277 0.135559 1445372943 0.430664 -0.853760 0.259277 0.135559 1445372943 0.460266 -0.800598 0.375061 0.080505 1445372943 0.460266 -0.800598 0.375061 0.080505 1445372943 0.460266 -0.800598 0.375061 0.080505 1445372943 0.460266 -0.800598 0.375061 0.080505 1445372943 0.460266 -0.800598 0.375061 0.080505 1445372943 0.460266 -0.800598 0.375061 0.080505 1445372943 0.483276 -0.727661 0.486145 0.024353 1445372943 0.483276 -0.727661 0.486145 0.024353 1445372943 0.483276 -0.727661 0.486145 0.024353 1445372943 0.483276 -0.727661 0.486145 0.024353 1445372943 0.483276 -0.727661 0.486145 0.024353 1445372943 0.483276 -0.727661 0.486145 0.024353 1445372943 0.497192 -0.642029 0.582886 -0.028931 1445372943 0.497192 -0.642029 0.582886 -0.028931 1445372943 0.497192 -0.642029 0.582886 -0.028931 1445372943 0.497192 -0.642029 0.582886 -0.028931 1445372943 0.497192 -0.642029 0.582886 -0.028931 1445372943 0.497192 -0.642029 0.582886 -0.028931 1445372943 0.500305 -0.554626 0.660400 -0.077026 1445372943 0.500305 -0.554626 0.660400 -0.077026 1445372943 0.500305 -0.554626 0.660400 -0.077026 1445372943 0.500305 -0.554626 0.660400 -0.077026 1445372943 0.500305 -0.554626 0.660400 -0.077026 1445372943 0.500305 -0.554626 0.660400 -0.077026 1445372943 0.500305 -0.554626 0.660400 -0.077026 1445372943 0.502380 -0.464233 0.718933 -0.123413 1445372943 0.502380 -0.464233 0.718933 -0.123413 1445372943 0.502380 -0.464233 0.718933 -0.123413 1445372943 0.502380 -0.464233 0.718933 -0.123413 1445372944 0.502380 -0.464233 0.718933 -0.123413 1445372944 0.502380 -0.464233 0.718933 -0.123413 1445372944 0.501831 -0.369629 0.764282 -0.165466 1445372944 0.501831 -0.369629 0.764282 -0.165466 1445372944 0.501831 -0.369629 0.764282 -0.165466 1445372944 0.501831 -0.369629 0.764282 -0.165466 1445372944 0.501831 -0.369629 0.764282 -0.165466 1445372944 0.504456 -0.289001 0.790955 -0.190613 1445372944 0.504456 -0.289001 0.790955 -0.190613 1445372944 0.504456 -0.289001 0.790955 -0.190613 1445372944 0.504456 -0.289001 0.790955 -0.190613 1445372944 0.504456 -0.289001 0.790955 -0.190613 1445372944 0.504456 -0.289001 0.790955 -0.190613 1445372944 0.504456 -0.289001 0.790955 -0.190613 1445372944 0.519470 -0.231262 0.795349 -0.209961 1445372944 0.519470 -0.231262 0.795349 -0.209961 1445372944 0.519470 -0.231262 0.795349 -0.209961 1445372944 0.519470 -0.231262 0.795349 -0.209961 1445372944 0.519470 -0.231262 0.795349 -0.209961 1445372944 0.519470 -0.231262 0.795349 -0.209961 1445372944 0.541199 -0.214844 0.783813 -0.215637 1445372944 0.541199 -0.214844 0.783813 -0.215637 1445372944 0.541199 -0.214844 0.783813 -0.215637 1445372944 0.541199 -0.214844 0.783813 -0.215637 1445372944 0.541199 -0.214844 0.783813 -0.215637 1445372944 0.541199 -0.214844 0.783813 -0.215637 1445372944 0.555298 -0.251526 0.767822 -0.196899 1445372944 0.555298 -0.251526 0.767822 -0.196899 1445372944 0.555298 -0.251526 0.767822 -0.196899 1445372944 0.555298 -0.251526 0.767822 -0.196899 1445372944 0.555298 -0.251526 0.767822 -0.196899 1445372944 0.555298 -0.251526 0.767822 -0.196899 1445372944 0.570068 -0.326233 0.736572 -0.161377 1445372944 0.570068 -0.326233 0.736572 -0.161377 1445372944 0.570068 -0.326233 0.736572 -0.161377 1445372944 0.570068 -0.326233 0.736572 -0.161377 1445372944 0.570068 -0.326233 0.736572 -0.161377 1445372944 0.570068 -0.326233 0.736572 -0.161377 1445372944 0.570068 -0.326233 0.736572 -0.161377 1445372944 0.587219 -0.403870 0.691284 -0.119141 1445372944 0.587219 -0.403870 0.691284 -0.119141 1445372944 0.587219 -0.403870 0.691284 -0.119141 1445372944 0.587219 -0.403870 0.691284 -0.119141 1445372944 0.587219 -0.403870 0.691284 -0.119141 1445372944 0.587219 -0.403870 0.691284 -0.119141 1445372944 0.597778 -0.494934 0.627991 -0.057251 1445372944 0.597778 -0.494934 0.627991 -0.057251 1445372944 0.597778 -0.494934 0.627991 -0.057251 1445372944 0.597778 -0.494934 0.627991 -0.057251 1445372944 0.597778 -0.494934 0.627991 -0.057251 1445372944 0.592590 -0.594360 0.543518 0.013123 1445372944 0.592590 -0.594360 0.543518 0.013123 1445372944 0.592590 -0.594360 0.543518 0.013123 1445372944 0.592590 -0.594360 0.543518 0.013123 1445372944 0.592590 -0.594360 0.543518 0.013123 1445372944 0.592590 -0.594360 0.543518 0.013123 1445372944 0.571960 -0.684814 0.444397 0.080078 1445372944 0.571960 -0.684814 0.444397 0.080078 1445372944 0.571960 -0.684814 0.444397 0.080078 1445372944 0.571960 -0.684814 0.444397 0.080078 1445372944 0.571960 -0.684814 0.444397 0.080078 1445372944 0.571960 -0.684814 0.444397 0.080078 1445372944 0.538208 -0.760071 0.333374 0.146667 1445372944 0.538208 -0.760071 0.333374 0.146667 1445372944 0.538208 -0.760071 0.333374 0.146667 1445372944 0.538208 -0.760071 0.333374 0.146667 1445372944 0.538208 -0.760071 0.333374 0.146667 1445372944 0.538208 -0.760071 0.333374 0.146667 1445372944 0.495911 -0.814636 0.215515 0.209656 1445372944 0.495911 -0.814636 0.215515 0.209656 1445372944 0.495911 -0.814636 0.215515 0.209656 1445372944 0.495911 -0.814636 0.215515 0.209656 1445372944 0.495911 -0.814636 0.215515 0.209656 1445372944 0.495911 -0.814636 0.215515 0.209656 1445372944 0.495911 -0.814636 0.215515 0.209656 1445372944 0.446411 -0.847290 0.097229 0.270813 1445372944 0.446411 -0.847290 0.097229 0.270813 1445372944 0.446411 -0.847290 0.097229 0.270813 1445372944 0.446411 -0.847290 0.097229 0.270813 1445372944 0.446411 -0.847290 0.097229 0.270813 1445372944 0.446411 -0.847290 0.097229 0.270813 1445372944 0.385254 -0.866333 -0.006042 0.317932 1445372944 0.385254 -0.866333 -0.006042 0.317932 1445372944 0.385254 -0.866333 -0.006042 0.317932 1445372944 0.385254 -0.866333 -0.006042 0.317932 1445372944 0.385254 -0.866333 -0.006042 0.317932 1445372944 0.385254 -0.866333 -0.006042 0.317932 1445372944 0.331726 -0.877197 -0.091125 0.334900 1445372944 0.331726 -0.877197 -0.091125 0.334900 1445372944 0.331726 -0.877197 -0.091125 0.334900 1445372944 0.331726 -0.877197 -0.091125 0.334900 1445372944 0.331726 -0.877197 -0.091125 0.334900 1445372944 0.331726 -0.877197 -0.091125 0.334900 1445372944 0.296448 -0.887024 -0.135864 0.326965 1445372944 0.296448 -0.887024 -0.135864 0.326965 1445372944 0.296448 -0.887024 -0.135864 0.326965 1445372944 0.296448 -0.887024 -0.135864 0.326965 1445372944 0.296448 -0.887024 -0.135864 0.326965 1445372944 0.296448 -0.887024 -0.135864 0.326965 1445372944 0.291321 -0.894409 -0.136108 0.310913 1445372944 0.291321 -0.894409 -0.136108 0.310913 1445372944 0.291321 -0.894409 -0.136108 0.310913 1445372944 0.291321 -0.894409 -0.136108 0.310913 1445372944 0.291321 -0.894409 -0.136108 0.310913 1445372944 0.291321 -0.894409 -0.136108 0.310913 1445372944 0.318359 -0.897705 -0.093994 0.289673 1445372944 0.318359 -0.897705 -0.093994 0.289673 1445372944 0.318359 -0.897705 -0.093994 0.289673 1445372944 0.318359 -0.897705 -0.093994 0.289673 1445372944 0.318359 -0.897705 -0.093994 0.289673 1445372944 0.318359 -0.897705 -0.093994 0.289673 1445372945 0.358459 -0.897827 -0.019897 0.255066 1445372945 0.358459 -0.897827 -0.019897 0.255066 1445372945 0.358459 -0.897827 -0.019897 0.255066 1445372945 0.358459 -0.897827 -0.019897 0.255066 1445372945 0.358459 -0.897827 -0.019897 0.255066 1445372945 0.358459 -0.897827 -0.019897 0.255066 1445372945 0.394348 -0.892761 0.076843 0.203796 1445372945 0.394348 -0.892761 0.076843 0.203796 1445372945 0.394348 -0.892761 0.076843 0.203796 1445372945 0.394348 -0.892761 0.076843 0.203796 1445372945 0.394348 -0.892761 0.076843 0.203796 1445372945 0.394348 -0.892761 0.076843 0.203796 1445372945 0.426697 -0.872681 0.186462 0.147095 1445372945 0.426697 -0.872681 0.186462 0.147095 1445372945 0.426697 -0.872681 0.186462 0.147095 1445372945 0.426697 -0.872681 0.186462 0.147095 1445372945 0.426697 -0.872681 0.186462 0.147095 1445372945 0.426697 -0.872681 0.186462 0.147095 1445372945 0.426697 -0.872681 0.186462 0.147095 1445372945 0.452454 -0.832458 0.307495 0.087708 1445372945 0.452454 -0.832458 0.307495 0.087708 1445372945 0.452454 -0.832458 0.307495 0.087708 1445372945 0.452454 -0.832458 0.307495 0.087708 1445372945 0.452454 -0.832458 0.307495 0.087708 1445372945 0.472473 -0.769409 0.428955 0.028381 1445372945 0.472473 -0.769409 0.428955 0.028381 1445372945 0.472473 -0.769409 0.428955 0.028381 1445372945 0.472473 -0.769409 0.428955 0.028381 1445372945 0.472473 -0.769409 0.428955 0.028381 1445372945 0.472473 -0.769409 0.428955 0.028381 1445372945 0.472473 -0.769409 0.428955 0.028381 1445372945 0.486511 -0.685425 0.540955 -0.029846 1445372945 0.486511 -0.685425 0.540955 -0.029846 1445372945 0.486511 -0.685425 0.540955 -0.029846 1445372945 0.486511 -0.685425 0.540955 -0.029846 1445372945 0.486511 -0.685425 0.540955 -0.029846 1445372945 0.486511 -0.685425 0.540955 -0.029846 1445372945 0.493469 -0.592773 0.631592 -0.078796 1445372945 0.493469 -0.592773 0.631592 -0.078796 1445372945 
0.549011 -0.703674 0.445801 0.068542 1445372947 0.549011 -0.703674 0.445801 0.068542 1445372947 0.549011 -0.703674 0.445801 0.068542 1445372947 0.549011 -0.703674 0.445801 0.068542 1445372947 0.549011 -0.703674 0.445801 0.068542 1445372947 0.549011 -0.703674 0.445801 0.068542 1445372947 0.542114 -0.695923 0.468567 0.047302 1445372947 0.542114 -0.695923 0.468567 0.047302 1445372947 0.542114 -0.695923 0.468567 0.047302 1445372947 0.542114 -0.695923 0.468567 0.047302 1445372947 0.542114 -0.695923 0.468567 0.047302 1445372947 0.542114 -0.695923 0.468567 0.047302 1445372947 0.541931 -0.670166 0.506653 0.020020 1445372947 0.541931 -0.670166 0.506653 0.020020 1445372947 0.541931 -0.670166 0.506653 0.020020 1445372947 0.541931 -0.670166 0.506653 0.020020 1445372947 0.541931 -0.670166 0.506653 0.020020 1445372947 0.541931 -0.670166 0.506653 0.020020 1445372947 0.542786 -0.632629 0.552246 -0.010315 1445372947 0.542786 -0.632629 0.552246 -0.010315 1445372947 0.542786 -0.632629 0.552246 -0.010315 1445372947 0.542786 -0.632629 0.552246 -0.010315 1445372947 0.542786 -0.632629 0.552246 -0.010315 1445372947 0.541016 -0.585632 0.601990 -0.043762 1445372947 0.541016 -0.585632 0.601990 -0.043762 1445372947 0.541016 -0.585632 0.601990 -0.043762 1445372947 0.541016 -0.585632 0.601990 -0.043762 1445372947 0.541016 -0.585632 0.601990 -0.043762 1445372947 0.541016 -0.585632 0.601990 -0.043762 1445372947 0.532715 -0.530396 0.654785 -0.078125 1445372947 0.532715 -0.530396 0.654785 -0.078125 1445372947 0.532715 -0.530396 0.654785 -0.078125 1445372947 0.532715 -0.530396 0.654785 -0.078125 1445372947 0.532715 -0.530396 0.654785 -0.078125 1445372947 0.532715 -0.530396 0.654785 -0.078125 1445372947 0.524475 -0.465881 0.702881 -0.117371 1445372947 0.524475 -0.465881 0.702881 -0.117371 1445372947 0.524475 -0.465881 0.702881 -0.117371 1445372947 0.524475 -0.465881 0.702881 -0.117371 1445372947 0.524475 -0.465881 0.702881 -0.117371 1445372947 0.524475 -0.465881 0.702881 -0.117371 1445372947 0.521057 -0.397461 0.738708 -0.157410 1445372947 0.521057 -0.397461 0.738708 -0.157410 1445372947 0.521057 -0.397461 0.738708 -0.157410 1445372947 0.521057 -0.397461 0.738708 -0.157410 1445372947 0.521057 -0.397461 0.738708 -0.157410 1445372947 0.521057 -0.397461 0.738708 -0.157410 1445372947 0.522339 -0.330627 0.761414 -0.195068 1445372947 0.522339 -0.330627 0.761414 -0.195068 1445372947 0.522339 -0.330627 0.761414 -0.195068 1445372947 0.522339 -0.330627 0.761414 -0.195068 1445372947 0.522339 -0.330627 0.761414 -0.195068 1445372947 0.522339 -0.330627 0.761414 -0.195068 1445372947 0.523438 -0.264160 0.778320 -0.224487 1445372947 0.523438 -0.264160 0.778320 -0.224487 1445372947 0.523438 -0.264160 0.778320 -0.224487 1445372947 0.523438 -0.264160 0.778320 -0.224487 1445372947 0.523438 -0.264160 0.778320 -0.224487 1445372947 0.523438 -0.264160 0.778320 -0.224487 1445372947 0.536682 -0.219849 0.779175 -0.237610 1445372947 0.536682 -0.219849 0.779175 -0.237610 1445372947 0.536682 -0.219849 0.779175 -0.237610 1445372947 0.536682 -0.219849 0.779175 -0.237610 1445372947 0.536682 -0.219849 0.779175 -0.237610 1445372947 0.536682 -0.219849 0.779175 -0.237610 1445372947 0.561890 -0.233154 0.761353 -0.224060 1445372947 0.561890 -0.233154 0.761353 -0.224060 1445372947 0.561890 -0.233154 0.761353 -0.224060 1445372947 0.561890 -0.233154 0.761353 -0.224060 1445372947 0.561890 -0.233154 0.761353 -0.224060 1445372947 0.561890 -0.233154 0.761353 -0.224060 1445372947 0.561890 -0.233154 0.761353 -0.224060 1445372947 0.585571 -0.300171 0.730469 -0.182739 1445372947 0.585571 -0.300171 0.730469 -0.182739 1445372947 0.585571 -0.300171 0.730469 -0.182739 1445372947 0.585571 -0.300171 0.730469 -0.182739 1445372947 0.585571 -0.300171 0.730469 -0.182739 1445372947 0.602966 -0.384521 0.686646 -0.130432 1445372947 0.602966 -0.384521 0.686646 -0.130432 1445372947 0.602966 -0.384521 0.686646 -0.130432 1445372948 0.602966 -0.384521 0.686646 -0.130432 1445372948 0.602966 -0.384521 0.686646 -0.130432 1445372948 0.602966 -0.384521 0.686646 -0.130432 1445372948 0.602966 -0.384521 0.686646 -0.130432 1445372948 0.608459 -0.483521 0.626160 -0.062317 1445372948 0.608459 -0.483521 0.626160 -0.062317 1445372948 0.608459 -0.483521 0.626160 -0.062317 1445372948 0.608459 -0.483521 0.626160 -0.062317 1445372948 0.608459 -0.483521 0.626160 -0.062317 1445372948 0.608459 -0.483521 0.626160 -0.062317 1445372948 0.600952 -0.581116 0.548645 0.011047 1445372948 0.600952 -0.581116 0.548645 0.011047 1445372948 0.600952 -0.581116 0.548645 0.011047 1445372948 0.600952 -0.581116 0.548645 0.011047 1445372948 0.600952 -0.581116 0.548645 0.011047 1445372948 0.600952 -0.581116 0.548645 0.011047 1445372948 0.580811 -0.666748 0.459045 0.085815 1445372948 0.580811 -0.666748 0.459045 0.085815 1445372948 0.580811 -0.666748 0.459045 0.085815 1445372948 0.580811 -0.666748 0.459045 0.085815 1445372948 0.580811 -0.666748 0.459045 0.085815 1445372948 0.580811 -0.666748 0.459045 0.085815 1445372948 0.580811 -0.666748 0.459045 0.085815 1445372948 0.549194 -0.736694 0.363220 0.154053 1445372948 0.549194 -0.736694 0.363220 0.154053 1445372948 0.549194 -0.736694 0.363220 0.154053 1445372948 0.549194 -0.736694 0.363220 0.154053 1445372948 0.512085 -0.789551 0.264282 0.210876 1445372948 0.512085 -0.789551 0.264282 0.210876 1445372948 0.512085 -0.789551 0.264282 0.210876 1445372948 0.512085 -0.789551 0.264282 0.210876 1445372948 0.512085 -0.789551 0.264282 0.210876 1445372948 0.512085 -0.789551 0.264282 0.210876 1445372948 0.512085 -0.789551 0.264282 0.210876 1445372948 0.475708 -0.825867 0.177673 0.245178 1445372948 0.475708 -0.825867 0.177673 0.245178 1445372948 0.475708 -0.825867 0.177673 0.245178 1445372948 0.475708 -0.825867 0.177673 0.245178 1445372948 0.475708 -0.825867 0.177673 0.245178 1445372948 0.475708 -0.825867 0.177673 0.245178 1445372948 0.439148 -0.850830 0.117859 0.263428 1445372948 0.439148 -0.850830 0.117859 0.263428 1445372948 0.439148 -0.850830 0.117859 0.263428 1445372948 0.439148 -0.850830 0.117859 0.263428 1445372948 0.439148 -0.850830 0.117859 0.263428 1445372948 0.439148 -0.850830 0.117859 0.263428 1445372948 0.439148 -0.850830 0.117859 0.263428 1445372948 0.409912 -0.870667 0.082642 0.258911 1445372948 0.409912 -0.870667 0.082642 0.258911 1445372948 0.409912 -0.870667 0.082642 0.258911 1445372948 0.409912 -0.870667 0.082642 0.258911 1445372948 0.409912 -0.870667 0.082642 0.258911 1445372948 0.403931 -0.879272 0.094788 0.233887 1445372948 0.403931 -0.879272 0.094788 0.233887 1445372948 0.403931 -0.879272 0.094788 0.233887 1445372948 0.403931 -0.879272 0.094788 0.233887 1445372948 0.403931 -0.879272 0.094788 0.233887 1445372948 0.403931 -0.879272 0.094788 0.233887 1445372948 0.403931 -0.879272 0.094788 0.233887 1445372948 0.416016 -0.874756 0.150391 0.197693 1445372948 0.416016 -0.874756 0.150391 0.197693 1445372948 0.416016 -0.874756 0.150391 0.197693 1445372948 0.416016 -0.874756 0.150391 0.197693 1445372948 0.416016 -0.874756 0.150391 0.197693 1445372948 0.437500 -0.855347 0.232239 0.151917 1445372948 0.437500 -0.855347 0.232239 0.151917 1445372948 0.437500 -0.855347 0.232239 0.151917 1445372948 0.437500 -0.855347 0.232239 0.151917 1445372948 0.437500 -0.855347 0.232239 0.151917 1445372948 0.437500 -0.855347 0.232239 0.151917 1445372948 0.459778 -0.818542 0.329102 0.101624 1445372948 0.459778 -0.818542 0.329102 0.101624 1445372948 0.459778 -0.818542 0.329102 0.101624 1445372948 0.459778 -0.818542 0.329102 0.101624 1445372948 0.459778 -0.818542 0.329102 0.101624 1445372948 0.459778 -0.818542 0.329102 0.101624 1445372948 0.459778 -0.818542 0.329102 0.101624 1445372948 0.478638 -0.763977 0.429810 0.050354 1445372948 0.478638 -0.763977 0.429810 0.050354 1445372948 0.478638 -0.763977 0.429810 0.050354 1445372948 0.478638 -0.763977 0.429810 0.050354 1445372948 0.478638 -0.763977 0.429810 0.050354 1445372948 0.478638 -0.763977 0.429810 0.050354 1445372948 0.494812 -0.692566 0.524841 0.001038 1445372948 0.494812 -0.692566 0.524841 0.001038 1445372948 0.494812 -0.692566 0.524841 0.001038 1445372948 0.494812 -0.692566 0.524841 0.001038 1445372948 0.494812 -0.692566 0.524841 0.001038 1445372948 0.494812 -0.692566 0.524841 0.001038 1445372948 0.506165 -0.615234 0.602722 -0.044983 1445372948 0.506165 -0.615234 0.602722 -0.044983 1445372948 0.506165 -0.615234 0.602722 -0.044983 1445372948 0.506165 -0.615234 0.602722 -0.044983 1445372948 0.506165 -0.615234 0.602722 -0.044983 1445372948 0.506165 -0.615234 0.602722 -0.044983 1445372948 0.511108 -0.538147 0.663940 -0.090759 1445372948 0.511108 -0.538147 0.663940 -0.090759 1445372948 0.511108 -0.538147 0.663940 -0.090759 1445372948 0.511108 -0.538147 0.663940 -0.090759 1445372948 0.511108 -0.538147 0.663940 -0.090759 1445372948 0.503967 -0.464539 0.716309 -0.130554 1445372948 0.503967 -0.464539 0.716309 -0.130554 1445372948 0.503967 -0.464539 0.716309 -0.130554 1445372948 0.503967 -0.464539 0.716309 -0.130554 1445372948 0.503967 -0.464539 0.716309 -0.130554 1445372948 0.503967 -0.464539 0.716309 -0.130554 1445372948 0.505676 -0.392944 0.753296 -0.149414 1445372948 0.505676 -0.392944 0.753296 -0.149414 1445372948 0.505676 -0.392944 0.753296 -0.149414 1445372948 0.505676 -0.392944 0.753296 -0.149414 1445372949 0.505676 -0.392944 0.753296 -0.149414 1445372949 0.505676 -0.392944 0.753296 -0.149414 1445372949 0.505676 -0.392944 0.753296 -0.149414 1445372949 0.519897 -0.348328 0.763550 -0.159302 1445372949 0.519897 -0.348328 0.763550 -0.159302 1445372949 0.519897 -0.348328 0.763550 -0.159302 1445372949 0.519897 -0.348328 0.763550 -0.159302 1445372949 0.519897 -0.348328 0.763550 -0.159302 1445372949 0.519897 -0.348328 0.763550 -0.159302 1445372949 0.531433 -0.335938 0.759338 -0.167725 1445372949 0.531433 -0.335938 0.759338 -0.167725 1445372949 0.531433 -0.335938 0.759338 -0.167725 1445372949 0.531433 -0.335938 0.759338 -0.167725 1445372949 0.531433 -0.335938 0.759338 -0.167725 1445372949 0.531433 -0.335938 0.759338 -0.167725 1445372949 0.531433 -0.335938 0.759338 -0.167725 1445372949 0.539856 -0.362854 0.744141 -0.151978 1445372949 0.539856 -0.362854 0.744141 -0.151978 1445372949 0.539856 -0.362854 0.744141 -0.151978 1445372949 0.539856 -0.362854 0.744141 -0.151978 1445372949 0.539856 -0.362854 0.744141 -0.151978 1445372949 0.554138 -0.417786 0.710510 -0.116028 1445372949 0.554138 -0.417786 0.710510 -0.116028 1445372949 0.554138 -0.417786 0.710510 -0.116028 1445372949 0.554138 -0.417786 0.710510 -0.116028 1445372949 0.554138 -0.417786 0.710510 -0.116028 1445372949 0.554138 -0.417786 0.710510 -0.116028 1445372949 0.568298 -0.481323 0.663330 -0.072815 1445372949 0.568298 -0.481323 0.663330 -0.072815 1445372949 0.568298 -0.481323 0.663330 -0.072815 1445372949 0.568298 -0.481323 0.663330 -0.072815 1445372949 0.568298 -0.481323 0.663330 -0.072815 1445372949 0.568298 -0.481323 0.663330 -0.072815 1445372949 0.568298 -0.481323 0.663330 -0.072815 1445372949 0.574280 -0.554993 0.601501 -0.018250 1445372949 0.574280 -0.554993 0.601501 -0.018250 1445372949 0.574280 -0.554993 0.601501 -0.018250 1445372949 0.574280 -0.554993 0.601501 -0.018250 1445372949 0.574280 -0.554993 0.601501 -0.018250 1445372949 0.566345 -0.633057 0.526123 0.040588 1445372949 0.566345 -0.633057 0.526123 0.040588 1445372949 0.566345 -0.633057 0.526123 0.040588 1445372949 0.566345 -0.633057 0.526123 0.040588 1445372949 0.566345 -0.633057 0.526123 0.040588 1445372949 0.566345 -0.633057 0.526123 0.040588 1445372949 0.547424 -0.702576 0.443359 0.100281 1445372949 0.547424 -0.702576 0.443359 0.100281 1445372949 0.547424 -0.702576 0.443359 0.100281 1445372949 0.547424 -0.702576 0.443359 0.100281 1445372949 0.547424 -0.702576 0.443359 0.100281 1445372949 0.547424 -0.702576 0.443359 0.100281 1445372949 0.547424 -0.702576 0.443359 0.100281 1445372949 0.519287 -0.761414 0.358459 0.148621 1445372949 0.519287 -0.761414 0.358459 0.148621 1445372949 0.519287 -0.761414 0.358459 0.148621 1445372949 0.519287 -0.761414 0.358459 0.148621 1445372949 0.519287 -0.761414 0.358459 0.148621 1445372949 0.519287 -0.761414 0.358459 0.148621 1445372949 0.490356 -0.806274 0.272217 0.188171 1445372949 0.490356 -0.806274 0.272217 0.188171 1445372949 0.490356 -0.806274 0.272217 0.188171 1445372949 0.490356 -0.806274 0.272217 0.188171 1445372949 0.490356 -0.806274 0.272217 0.188171 1445372949 0.490356 -0.806274 0.272217 0.188171 1445372949 0.449524 -0.845154 0.186890 0.220703 1445372949 0.449524 -0.845154 0.186890 0.220703 1445372949 0.449524 -0.845154 0.186890 0.220703 1445372949 0.449524 -0.845154 0.186890 0.220703 1445372949 0.449524 -0.845154 0.186890 0.220703 1445372949 0.449524 -0.845154 0.186890 0.220703 1445372949 0.410156 -0.872070 0.119080 0.239075 1445372949 0.410156 -0.872070 0.119080 0.239075 1445372949 0.410156 -0.872070 0.119080 0.239075 1445372949 0.410156 -0.872070 0.119080 0.239075 1445372949 0.410156 -0.872070 0.119080 0.239075 1445372949 0.410156 -0.872070 0.119080 0.239075 1445372949 0.392944 -0.884521 0.087952 0.235413 1445372949 0.392944 -0.884521 0.087952 0.235413 1445372949 0.392944 -0.884521 0.087952 0.235413 1445372949 0.392944 -0.884521 0.087952 0.235413 1445372949 0.392944 -0.884521 0.087952 0.235413 1445372949 0.392944 -0.884521 0.087952 0.235413 1445372949 0.392944 -0.884521 0.087952 0.235413 1445372949 0.391541 -0.888367 0.095703 0.219971 1445372949 0.391541 -0.888367 0.095703 0.219971 1445372949 0.391541 -0.888367 0.095703 0.219971 1445372949 0.391541 -0.888367 0.095703 0.219971 1445372949 0.391541 -0.888367 0.095703 0.219971 1445372949 0.391541 -0.888367 0.095703 0.219971 1445372949 0.403687 -0.883362 0.136108 0.195313 1445372949 0.403687 -0.883362 0.136108 0.195313 1445372949 0.403687 -0.883362 0.136108 0.195313 1445372949 0.403687 -0.883362 0.136108 0.195313 1445372949 0.403687 -0.883362 0.136108 0.195313 1445372949 0.403687 -0.883362 0.136108 0.195313 1445372949 0.403687 -0.883362 0.136108 0.195313 1445372949 0.429199 -0.864075 0.207336 0.161682 1445372949 0.429199 -0.864075 0.207336 0.161682 1445372949 0.429199 -0.864075 0.207336 0.161682 1445372949 0.429199 -0.864075 0.207336 0.161682 1445372949 0.429199 -0.864075 0.207336 0.161682 1445372949 0.429199 -0.864075 0.207336 0.161682 1445372949 0.455017 -0.831543 0.294800 0.120911 1445372949 0.455017 -0.831543 0.294800 0.120911 1445372949 0.455017 -0.831543 0.294800 0.120911 1445372949 0.455017 -0.831543 0.294800 0.120911 1445372949 0.455017 -0.831543 0.294800 0.120911 1445372949 0.478271 -0.783142 0.390076 0.075684 1445372949 0.478271 -0.783142 0.390076 0.075684 1445372949 0.478271 -0.783142 0.390076 0.075684 1445372949 0.478271 -0.783142 0.390076 0.075684 1445372949 0.478271 -0.783142 0.390076 0.075684 1445372950 0.478271 -0.783142 0.390076 0.075684 1445372950 0.496643 -0.718201 0.486511 0.028931 1445372950 0.496643 -0.718201 0.486511 0.028931 1445372950 0.496643 -0.718201 0.486511 0.028931 1445372950 0.496643 -0.718201 0.486511 0.028931 1445372950 0.496643 -0.718201 0.486511 0.028931 1445372950 0.496643 -0.718201 0.486511 0.028931 1445372950 0.507629 -0.640930 0.575500 -0.017883 1445372950 0.507629 -0.640930 0.575500 -0.017883 1445372950 0.507629 -0.640930 0.575500 -0.017883 1445372950 0.507629 -0.640930 0.575500 -0.017883 1445372950 0.507629 -0.640930 0.575500 -0.017883 1445372950 0.507629 -0.640930 0.575500 -0.017883 1445372950 0.513184 -0.556335 0.650269 -0.065552 1445372950 0.513184 -0.556335 0.650269 -0.065552 1445372950 0.513184 -0.556335 0.650269 -0.065552 1445372950 0.513184 -0.556335 0.650269 -0.065552 1445372950 0.513184 -0.556335 0.650269 -0.065552 1445372950 0.513184 -0.556335 0.650269 -0.065552 1445372950 0.514526 -0.473145 0.707092 -0.106689 1445372950 0.514526 -0.473145 0.707092 -0.106689 1445372950 0.514526 -0.473145 0.707092 -0.106689 1445372950 0.514526 -0.473145 0.707092 -0.106689 1445372950 0.514526 -0.473145 0.707092 -0.106689 1445372950 0.514526 -0.473145 0.707092 -0.106689 1445372950 0.518311 -0.395935 0.745789 -0.135620 1445372950 0.518311 -0.395935 0.745789 -0.135620 1445372950 0.518311 -0.395935 0.745789 -0.135620 1445372950 0.518311 -0.395935 0.745789 -0.135620 1445372950 0.518311 -0.395935 0.745789 -0.135620 1445372950 0.518311 -0.395935 0.745789 -0.135620 1445372950 0.518311 -0.395935 0.745789 -0.135620 1445372950 0.531799 -0.327637 0.764282 -0.160217 1445372950 0.531799 -0.327637 0.764282 -0.160217 1445372950 0.531799 -0.327637 0.764282 -0.160217 1445372950 0.531799 -0.327637 0.764282 -0.160217 1445372950 0.531799 -0.327637 0.764282 -0.160217 1445372950 0.531799 -0.327637 0.764282 -0.160217 1445372950 0.552795 -0.282349 0.763672 -0.177368 1445372950 0.552795 -0.282349 0.763672 -0.177368 1445372950 0.552795 -0.282349 0.763672 -0.177368 1445372950 0.552795 -0.282349 0.763672 -0.177368 1445372950 0.552795 -0.282349 0.763672 -0.177368 1445372950 0.552795 -0.282349 0.763672 -0.177368 1445372950 0.552795 -0.282349 0.763672 -0.177368 1445372950 0.573059 -0.282410 0.750061 -0.170898 1445372950 0.573059 -0.282410 0.750061 -0.170898 1445372950 0.573059 -0.282410 0.750061 -0.170898 1445372950 0.573059 -0.282410 0.750061 -0.170898 1445372950 0.573059 -0.282410 0.750061 -0.170898 1445372950 0.573059 -0.282410 0.750061 -0.170898 1445372950 0.586365 -0.336792 0.723633 -0.138123 1445372950 0.586365 -0.336792 0.723633 -0.138123 1445372950 0.586365 -0.336792 0.723633 -0.138123 1445372950 0.586365 -0.336792 0.723633 -0.138123 1445372950 0.586365 -0.336792 0.723633 -0.138123 1445372950 0.586365 -0.336792 0.723633 -0.138123 1445372950 0.586365 -0.336792 0.723633 -0.138123 1445372950 0.596863 -0.413513 0.680664 -0.097107 1445372950 0.596863 -0.413513 0.680664 -0.097107 1445372950 0.596863 -0.413513 0.680664 -0.097107 1445372950 0.596863 -0.413513 0.680664 -0.097107 1445372950 0.596863 -0.413513 0.680664 -0.097107 1445372950 0.596863 -0.413513 0.680664 -0.097107 1445372950 0.601257 -0.495422 0.624878 -0.049988 1445372950 0.601257 -0.495422 0.624878 -0.049988 1445372950 0.601257 -0.495422 0.624878 -0.049988 1445372950 0.601257 -0.495422 0.624878 -0.049988 1445372950 0.601257 -0.495422 0.624878 -0.049988 1445372950 0.598389 -0.578979 0.553650 0.010437 1445372950 0.598389 -0.578979 0.553650 0.010437 1445372950 0.598389 -0.578979 0.553650 0.010437 1445372950 0.598389 -0.578979 0.553650 0.010437 1445372950 0.598389 -0.578979 0.553650 0.010437 1445372950 0.598389 -0.578979 0.553650 0.010437 1445372950 0.598389 -0.578979 0.553650 0.010437 1445372950 0.586914 -0.654053 0.470764 0.078003 1445372950 0.586914 -0.654053 0.470764 0.078003 1445372950 0.586914 -0.654053 0.470764 0.078003 1445372950 0.586914 -0.654053 0.470764 0.078003 1445372950 0.586914 -0.654053 0.470764 0.078003 1445372950 0.586914 -0.654053 0.470764 0.078003 1445372950 0.564636 -0.715820 0.384827 0.143982 1445372950 0.564636 -0.715820 0.384827 0.143982 1445372950 0.564636 -0.715820 0.384827 0.143982 1445372950 0.564636 -0.715820 0.384827 0.143982 1445372950 0.564636 -0.715820 0.384827 0.143982 1445372950 0.564636 -0.715820 0.384827 0.143982 1445372950 0.529053 -0.770386 0.296570 0.196533 1445372950 0.529053 -0.770386 0.296570 0.196533 1445372950 0.529053 -0.770386 0.296570 0.196533 1445372950 0.529053 -0.770386 0.296570 0.196533 1445372950 0.529053 -0.770386 0.296570 0.196533 1445372950 0.529053 -0.770386 0.296570 0.196533 1445372950 0.484802 -0.814209 0.218750 0.232666 1445372950 0.484802 -0.814209 0.218750 0.232666 1445372950 0.484802 -0.814209 0.218750 0.232666 1445372950 0.484802 -0.814209 0.218750 0.232666 1445372950 0.484802 -0.814209 0.218750 0.232666 1445372950 0.484802 -0.814209 0.218750 0.232666 1445372950 0.484802 -0.814209 0.218750 0.232666 1445372950 0.440552 -0.847412 0.161804 0.248291 1445372950 0.440552 -0.847412 0.161804 0.248291 1445372950 0.440552 -0.847412 0.161804 0.248291 1445372950 0.440552 -0.847412 0.161804 0.248291 1445372950 0.440552 -0.847412 0.161804 0.248291 1445372950 0.440552 -0.847412 0.161804 0.248291 1445372950 0.421387 -0.862732 0.138306 0.242920 1445372950 0.421387 -0.862732 0.138306 0.242920 1445372950 0.421387 -0.862732 0.138306 0.242920 1445372950 0.421387 -0.862732 0.138306 0.242920 1445372950 0.421387 -0.862732 0.138306 0.242920 1445372950 0.421387 -0.862732 0.138306 0.242920 1445372950 0.421387 -0.862732 0.138306 0.242920 1445372951 0.424194 -0.863770 0.150085 0.226868 1445372951 0.424194 -0.863770 0.150085 0.226868 1445372951 0.424194 -0.863770 0.150085 0.226868 1445372951 0.424194 -0.863770 0.150085 0.226868 1445372951 0.424194 -0.863770 0.150085 0.226868 1445372951 0.424194 -0.863770 0.150085 0.226868 1445372951 0.438904 -0.854858 0.191406 0.199890 1445372951 0.438904 -0.854858 0.191406 0.199890 1445372951 0.438904 -0.854858 0.191406 0.199890 1445372951 0.438904 -0.854858 0.191406 0.199890 1445372951 0.438904 -0.854858 0.191406 0.199890 1445372951 0.438904 -0.854858 0.191406 0.199890 1445372951 0.456299 -0.837036 0.255127 0.161499 1445372951 0.456299 -0.837036 0.255127 0.161499 1445372951 0.456299 -0.837036 0.255127 0.161499 1445372951 0.456299 -0.837036 0.255127 0.161499 1445372951 0.456299 -0.837036 0.255127 0.161499 1445372951 0.456299 -0.837036 0.255127 0.161499 1445372951 0.475525 -0.806152 0.332336 0.116028 1445372951 0.475525 -0.806152 0.332336 0.116028 1445372951 0.475525 -0.806152 0.332336 0.116028 1445372951 0.475525 -0.806152 0.332336 0.116028 1445372951 0.475525 -0.806152 0.332336 0.116028 1445372951 0.475525 -0.806152 0.332336 0.116028 1445372951 0.491821 -0.762024 0.415527 0.068604 1445372951 0.491821 -0.762024 0.415527 0.068604 1445372951 0.491821 -0.762024 0.415527 0.068604 1445372951 0.491821 -0.762024 0.415527 0.068604 1445372951 0.491821 -0.762024 0.415527 0.068604 1445372951 0.491821 -0.762024 0.415527 0.068604 1445372951 0.503357 -0.706604 0.496704 0.024780 1445372951 0.503357 -0.706604 0.496704 0.024780 1445372951 0.503357 -0.706604 0.496704 0.024780 1445372951 0.503357 -0.706604 0.496704 0.024780 1445372951 0.503357 -0.706604 0.496704 0.024780 1445372951 0.503357 -0.706604 0.496704 0.024780 1445372951 0.509460 -0.641846 0.572876 -0.017517 1445372951 0.509460 -0.641846 0.572876 -0.017517 1445372951 0.509460 -0.641846 0.572876 -0.017517 1445372951 0.509460 -0.641846 0.572876 -0.017517 1445372951 0.509460 -0.641846 0.572876 -0.017517 1445372951 0.509460 -0.641846 0.572876 -0.017517 1445372951 0.512451 -0.571716 0.637817 -0.060974 1445372951 0.512451 -0.571716 0.637817 -0.060974 1445372951 0.512451 -0.571716 0.637817 -0.060974 1445372951 0.512451 -0.571716 0.637817 -0.060974 1445372951 0.512451 -0.571716 0.637817 -0.060974 1445372951 0.512451 -0.571716 0.637817 -0.060974 1445372951 0.512451 -0.571716 0.637817 -0.060974 1445372951 0.514160 -0.503479 0.686951 -0.101013 1445372951 0.514160 -0.503479 0.686951 -0.101013 1445372951 0.514160 -0.503479 0.686951 -0.101013 1445372951 0.514160 -0.503479 0.686951 -0.101013 1445372951 0.514160 -0.503479 0.686951 -0.101013 1445372951 0.514160 -0.503479 0.686951 -0.101013 1445372951 0.518127 -0.438721 0.721619 -0.135010 1445372951 0.518127 -0.438721 0.721619 -0.135010 1445372951 0.518127 -0.438721 0.721619 -0.135010 1445372951 0.518127 -0.438721 0.721619 -0.135010 1445372951 0.518127 -0.438721 0.721619 -0.135010 1445372951 0.518127 -0.438721 0.721619 -0.135010 1445372951 0.518127 -0.438721 0.721619 -0.135010 1445372951 0.540588 -0.382080 0.733459 -0.154175 1445372951 0.540588 -0.382080 0.733459 -0.154175 1445372951 0.540588 -0.382080 0.733459 -0.154175 1445372951 0.540588 -0.382080 0.733459 -0.154175 1445372951 0.540588 -0.382080 0.733459 -0.154175 1445372951 0.540588 -0.382080 0.733459 -0.154175 1445372951 0.580688 -0.334656 0.721924 -0.172058 1445372951 0.580688 -0.334656 0.721924 -0.172058 1445372951 0.580688 -0.334656 0.721924 -0.172058 1445372951 0.580688 -0.334656 0.721924 -0.172058 1445372951 0.580688 -0.334656 0.721924 -0.172058 1445372951 0.580688 -0.334656 0.721924 -0.172058 1445372951 0.608887 -0.313904 0.707336 -0.174316 1445372951 0.608887 -0.313904 0.707336 -0.174316 1445372951 0.608887 -0.313904 0.707336 -0.174316 1445372951 0.608887 -0.313904 0.707336 -0.174316 1445372951 0.608887 -0.313904 0.707336 -0.174316 1445372951 0.608887 -0.313904 0.707336 -0.174316 1445372951 0.620850 -0.344849 0.688171 -0.148376 1445372951 0.620850 -0.344849 0.688171 -0.148376 1445372951 0.620850 -0.344849 0.688171 -0.148376 1445372951 0.620850 -0.344849 0.688171 -0.148376 1445372951 0.620850 -0.344849 0.688171 -0.148376 1445372951 0.620850 -0.344849 0.688171 -0.148376 1445372951 0.625854 -0.407166 0.655762 -0.111572 1445372951 0.625854 -0.407166 0.655762 -0.111572 1445372951 0.625854 -0.407166 0.655762 -0.111572 1445372951 0.625854 -0.407166 0.655762 -0.111572 1445372951 0.625854 -0.407166 0.655762 -0.111572 1445372951 0.625854 -0.407166 0.655762 -0.111572 1445372951 0.628235 -0.477783 0.610413 -0.066101 1445372951 0.628235 -0.477783 0.610413 -0.066101 1445372951 0.628235 -0.477783 0.610413 -0.066101 1445372951 0.628235 -0.477783 0.610413 -0.066101 1445372951 0.628235 -0.477783 0.610413 -0.066101 1445372951 0.628235 -0.477783 0.610413 -0.066101 1445372951 0.621765 -0.555359 0.552246 -0.007263 1445372951 0.621765 -0.555359 0.552246 -0.007263 1445372951 0.621765 -0.555359 0.552246 -0.007263 1445372951 0.621765 -0.555359 0.552246 -0.007263 1445372951 0.621765 -0.555359 0.552246 -0.007263 1445372951 0.621765 -0.555359 0.552246 -0.007263 1445372951 0.609009 -0.628357 0.480713 0.055969 1445372951 0.609009 -0.628357 0.480713 0.055969 1445372951 0.609009 -0.628357 0.480713 0.055969 1445372951 0.609009 -0.628357 0.480713 0.055969 1445372951 0.609009 -0.628357 0.480713 0.055969 1445372951 0.609009 -0.628357 0.480713 0.055969 1445372951 0.587463 -0.692322 0.401062 0.121216 1445372952 0.587463 -0.692322 0.401062 0.121216 1445372952 0.587463 -0.692322 0.401062 0.121216 1445372952 0.587463 -0.692322 0.401062 0.121216 1445372952 0.587463 -0.692322 0.401062 0.121216 1445372952 0.587463 -0.692322 0.401062 0.121216 1445372952 0.552734 -0.747803 0.318298 0.184143 1445372952 0.552734 -0.747803 0.318298 0.184143 1445372952 0.552734 -0.747803 0.318298 0.184143 1445372952 0.552734 -0.747803 0.318298 0.184143 1445372952 0.552734 -0.747803 0.318298 0.184143 1445372952 0.552734 -0.747803 0.318298 0.184143 1445372952 0.552734 -0.747803 0.318298 0.184143 1445372952 0.510742 -0.792542 0.233215 0.237915 1445372952 0.510742 -0.792542 0.233215 0.237915 1445372952 0.510742 -0.792542 0.233215 0.237915 1445372952 0.510742 -0.792542 0.233215 0.237915 1445372952 0.510742 -0.792542 0.233215 0.242188 1445372952 0.510742 -0.792542 0.233215 0.237915 1445372952 0.466980 -0.826843 0.150452 0.275085 1445372952 0.466980 -0.826843 0.150452 0.275085 1445372952 0.466980 -0.826843 0.150452 0.275085 1445372952 0.466980 -0.826843 0.150452 0.275085 1445372952 0.466980 -0.826843 0.150452 0.275085 1445372952 0.466980 -0.826843 0.150452 0.275085 1445372952 0.466980 -0.826843 0.150452 0.275085 1445372952 0.419556 -0.851196 0.078857 0.305298 1445372952 0.419556 -0.851196 0.078857 0.305298 1445372952 0.419556 -0.851196 0.078857 0.305298 1445372952 0.419556 -0.851196 0.078857 0.305298 1445372952 0.419556 -0.851196 0.078857 0.305298 1445372952 0.419556 -0.851196 0.078857 0.305298 1445372952 0.381165 -0.866821 0.028625 0.320129 1445372952 0.381165 -0.866821 0.028625 0.320129 1445372952 0.381165 -0.866821 0.028625 0.320129 1445372952 0.381165 -0.866821 0.028625 0.320129 1445372952 0.381165 -0.866821 0.028625 0.320129 1445372952 0.381165 -0.866821 0.028625 0.320129 1445372952 
0.543396 -0.742737 0.349304 0.176025 1445372954 0.543396 -0.742737 0.349304 0.176025 1445372954 0.543396 -0.742737 0.349304 0.176025 1445372954 0.543396 -0.742737 0.349304 0.176025 1445372954 0.543396 -0.742737 0.349304 0.176025 1445372954 0.543396 -0.742737 0.349304 0.176025 1445372954 0.547424 -0.739441 0.353394 0.169373 1445372954 0.547424 -0.739441 0.353394 0.169373 1445372954 0.547424 -0.739441 0.353394 0.169373 1445372954 0.547424 -0.739441 0.353394 0.169373 1445372954 0.547424 -0.739441 0.353394 0.169373 1445372954 0.551331 -0.735046 0.360046 0.161621 1445372954 0.551331 -0.735046 0.360046 0.161621 1445372954 0.551331 -0.735046 0.360046 0.161621 1445372954 0.551331 -0.735046 0.360046 0.161621 1445372954 0.551331 -0.735046 0.360046 0.161621 1445372954 0.551331 -0.735046 0.360046 0.161621 1445372954 0.548828 -0.730835 0.378845 0.145386 1445372954 0.548828 -0.730835 0.378845 0.145386 1445372954 0.548828 -0.730835 0.378845 0.145386 1445372954 0.548828 -0.730835 0.378845 0.145386 1445372954 0.548828 -0.730835 0.378845 0.145386 1445372954 0.548828 -0.730835 0.378845 0.145386 1445372954 0.549377 -0.717224 0.412048 0.118347 1445372954 0.549377 -0.717224 0.412048 0.118347 1445372954 0.549377 -0.717224 0.412048 0.118347 1445372954 0.549377 -0.717224 0.412048 0.118347 1445372954 0.549377 -0.717224 0.412048 0.118347 1445372954 0.551880 -0.692566 0.456482 0.085999 1445372954 0.551880 -0.692566 0.456482 0.085999 1445372954 0.551880 -0.692566 0.456482 0.085999 1445372954 0.551880 -0.692566 0.456482 0.085999 1445372954 0.551880 -0.692566 0.456482 0.085999 1445372954 0.554321 -0.659851 0.504822 0.049683 1445372954 0.554321 -0.659851 0.504822 0.049683 1445372954 0.554321 -0.659851 0.504822 0.049683 1445372954 0.554321 -0.659851 0.504822 0.049683 1445372954 0.554321 -0.659851 0.504822 0.049683 1445372954 0.557678 -0.617615 0.554443 0.011169 1445372954 0.557678 -0.617615 0.554443 0.011169 1445372954 0.557678 -0.617615 0.554443 0.011169 1445372954 0.557678 -0.617615 0.554443 0.011169 1445372954 0.557678 -0.617615 0.554443 0.011169 1445372954 0.557678 -0.617615 0.554443 0.011169 1445372954 0.559448 -0.565247 0.605469 -0.029785 1445372954 0.559448 -0.565247 0.605469 -0.029785 1445372954 0.559448 -0.565247 0.605469 -0.029785 1445372954 0.559448 -0.565247 0.605469 -0.029785 1445372954 0.559448 -0.565247 0.605469 -0.029785 1445372954 0.559448 -0.565247 0.605469 -0.029785 1445372954 0.560547 -0.506531 0.651184 -0.071228 1445372954 0.560547 -0.506531 0.651184 -0.071228 1445372954 0.560547 -0.506531 0.651184 -0.071228 1445372954 0.560547 -0.506531 0.651184 -0.071228 1445372954 0.560547 -0.506531 0.651184 -0.071228 1445372954 0.560547 -0.506531 0.651184 -0.071228 1445372954 0.562744 -0.447693 0.686096 -0.110107 1445372954 0.562744 -0.447693 0.686096 -0.110107 1445372954 0.562744 -0.447693 0.686096 -0.110107 1445372954 0.562744 -0.447693 0.686096 -0.110107 1445372954 0.562744 -0.447693 0.686096 -0.110107 1445372954 0.562744 -0.447693 0.686096 -0.110107 1445372954 0.564575 -0.396118 0.709778 -0.143250 1445372954 0.564575 -0.396118 0.709778 -0.143250 1445372954 0.564575 -0.396118 0.709778 -0.143250 1445372954 0.564575 -0.396118 0.709778 -0.143250 1445372954 0.564575 -0.396118 0.709778 -0.143250 1445372954 0.564575 -0.396118 0.709778 -0.143250 1445372954 0.568054 -0.353516 0.724854 -0.164063 1445372954 0.568054 -0.353516 0.724854 -0.164063 1445372954 0.568054 -0.353516 0.724854 -0.164063 1445372954 0.568054 -0.353516 0.724854 -0.164063 1445372954 0.568054 -0.353516 0.724854 -0.164063 1445372954 0.577026 -0.321106 0.730652 -0.173279 1445372954 0.577026 -0.321106 0.730652 -0.173279 1445372954 0.577026 -0.321106 0.730652 -0.173279 1445372954 0.577026 -0.321106 0.730652 -0.173279 1445372955 0.577026 -0.321106 0.730652 -0.173279 1445372955 0.577026 -0.321106 0.730652 -0.173279 1445372955 0.590820 -0.309082 0.724426 -0.174805 1445372955 0.590820 -0.309082 0.724426 -0.174805 1445372955 0.590820 -0.309082 0.724426 -0.174805 1445372955 0.590820 -0.309082 0.724426 -0.174805 1445372955 0.590820 -0.309082 0.724426 -0.174805 1445372955 0.590820 -0.309082 0.724426 -0.174805 1445372955 0.601624 -0.330566 0.709045 -0.161194 1445372955 0.601624 -0.330566 0.709045 -0.161194 1445372955 0.601624 -0.330566 0.709045 -0.161194 1445372955 0.601624 -0.330566 0.709045 -0.161194 1445372955 0.601624 -0.330566 0.709045 -0.161194 1445372955 0.601624 -0.330566 0.709045 -0.161194 1445372955 0.601624 -0.330566 0.709045 -0.161194 1445372955 0.605774 -0.386353 0.684265 -0.124512 1445372955 0.605774 -0.386353 0.684265 -0.124512 1445372955 0.605774 -0.386353 0.684265 -0.124512 1445372955 0.605774 -0.386353 0.684265 -0.124512 1445372955 0.605774 -0.386353 0.684265 -0.124512 1445372955 0.607422 -0.451904 0.648621 -0.077759 1445372955 0.607422 -0.451904 0.648621 -0.077759 1445372955 0.607422 -0.451904 0.648621 -0.077759 1445372955 0.607422 -0.451904 0.648621 -0.077759 1445372955 0.607422 -0.451904 0.648621 -0.077759 1445372955 0.607422 -0.451904 0.648621 -0.077759 1445372955 0.607361 -0.518799 0.601135 -0.022583 1445372955 0.607361 -0.518799 0.601135 -0.022583 1445372955 0.607361 -0.518799 0.601135 -0.022583 1445372955 0.607361 -0.518799 0.601135 -0.022583 1445372955 0.607361 -0.518799 0.601135 -0.022583 1445372955 0.607361 -0.518799 0.601135 -0.022583 1445372955 0.598267 -0.590332 0.540100 0.042297 1445372955 0.598267 -0.590332 0.540100 0.042297 1445372955 0.598267 -0.590332 0.540100 0.042297 1445372955 0.598267 -0.590332 0.540100 0.042297 1445372955 0.598267 -0.590332 0.540100 0.042297 1445372955 0.598267 -0.590332 0.540100 0.042297 1445372955 0.576111 -0.661011 0.467468 0.112427 1445372955 0.576111 -0.661011 0.467468 0.112427 1445372955 0.576111 -0.661011 0.467468 0.112427 1445372955 0.576111 -0.661011 0.467468 0.112427 1445372955 0.576111 -0.661011 0.467468 0.112427 1445372955 0.576111 -0.661011 0.467468 0.112427 1445372955 0.547241 -0.719482 0.388672 0.178406 1445372955 0.547241 -0.719482 0.388672 0.178406 1445372955 0.547241 -0.719482 0.388672 0.178406 1445372955 0.547241 -0.719482 0.388672 0.178406 1445372955 0.547241 -0.719482 0.388672 0.178406 1445372955 0.547241 -0.719482 0.388672 0.178406 1445372955 0.547241 -0.719482 0.388672 0.178406 1445372955 0.516602 -0.764526 0.309021 0.230469 1445372955 0.516602 -0.764526 0.309021 0.230469 1445372955 0.516602 -0.764526 0.309021 0.230469 1445372955 0.516602 -0.764526 0.309021 0.230469 1445372955 0.516602 -0.764526 0.309021 0.230469 1445372955 0.516602 -0.764526 0.309021 0.230469 1445372955 0.480408 -0.801819 0.229187 0.271545 1445372955 0.480408 -0.801819 0.229187 0.271545 1445372955 0.480408 -0.801819 0.229187 0.271545 1445372955 0.480408 -0.801819 0.229187 0.271545 1445372955 0.480408 -0.801819 0.229187 0.271545 1445372955 0.435974 -0.833435 0.149597 0.304871 1445372955 0.435974 -0.833435 0.149597 0.304871 1445372955 0.435974 -0.833435 0.149597 0.304871 1445372955 0.435974 -0.833435 0.149597 0.304871 1445372955 0.435974 -0.833435 0.149597 0.304871 1445372955 0.435974 -0.833435 0.149597 0.304871 1445372955 0.435974 -0.833435 0.149597 0.304871 1445372955 0.394653 -0.856323 0.081360 0.322937 1445372955 0.394653 -0.856323 0.081360 0.322937 1445372955 0.394653 -0.856323 0.081360 0.322937 1445372955 0.394653 -0.856323 0.081360 0.322937 1445372955 0.394653 -0.856323 0.081360 0.322937 1445372955 0.394653 -0.856323 0.081360 0.322937 1445372955 0.365784 -0.871277 0.037354 0.325073 1445372955 0.365784 -0.871277 0.037354 0.325073 1445372955 0.365784 -0.871277 0.037354 0.325073 1445372955 0.365784 -0.871277 0.037354 0.325073 1445372955 0.365784 -0.871277 0.037354 0.325073 1445372955 0.365784 -0.871277 0.037354 0.325073 1445372955 0.365784 -0.871277 0.037354 0.325073 1445372955 0.353455 -0.881165 0.027588 0.312805 1445372955 0.353455 -0.881165 0.027588 0.312805 1445372955 0.353455 -0.881165 0.027588 0.312805 1445372955 0.353455 -0.881165 0.027588 0.312805 1445372955 0.353455 -0.881165 0.027588 0.312805 1445372955 0.362061 -0.884155 0.057983 0.289490 1445372955 0.362061 -0.884155 0.057983 0.289490 1445372955 0.362061 -0.884155 0.057983 0.289490 1445372955 0.362061 -0.884155 0.057983 0.289490 1445372955 0.362061 -0.884155 0.057983 0.289490 1445372955 0.362061 -0.884155 0.057983 0.289490 1445372955 0.362061 -0.884155 0.057983 0.289490 1445372955 0.385925 -0.877686 0.120239 0.257446 1445372955 0.385925 -0.877686 0.120239 0.257446 1445372955 0.385925 -0.877686 0.120239 0.257446 1445372955 0.385925 -0.877686 0.120239 0.257446 1445372955 0.385925 -0.877686 0.120239 0.257446 1445372955 0.385925 -0.877686 0.120239 0.257446 1445372955 0.385925 -0.877686 0.120239 0.257446 1445372955 0.416138 -0.859680 0.202087 0.216797 1445372955 0.416138 -0.859680 0.202087 0.216797 1445372955 0.416138 -0.859680 0.202087 0.216797 1445372955 0.416138 -0.859680 0.202087 0.216797 1445372955 0.416138 -0.859680 0.202087 0.216797 1445372955 0.416138 -0.859680 0.202087 0.216797 1445372955 0.416138 -0.859680 0.202087 0.216797 1445372955 0.446350 -0.827393 0.294739 0.171143 1445372955 0.446350 -0.827393 0.294739 0.171143 1445372955 0.446350 -0.827393 0.294739 0.171143 1445372955 0.446350 -0.827393 0.294739 0.171143 1445372956 0.446350 -0.827393 0.294739 0.171143 1445372956 0.446350 -0.827393 0.294739 0.171143 1445372956 0.472473 -0.779846 0.392456 0.120667 1445372956 0.472473 -0.779846 0.392456 0.120667 1445372956 0.472473 -0.779846 0.392456 0.120667 1445372956 0.472473 -0.779846 0.392456 0.120667 1445372956 0.472473 -0.779846 0.392456 0.120667 1445372956 0.472473 -0.779846 0.392456 0.120667 1445372956 0.491638 -0.717468 0.489014 0.066406 1445372956 0.491638 -0.717468 0.489014 0.066406 1445372956 0.491638 -0.717468 0.489014 0.066406 1445372956 0.491638 -0.717468 0.489014 0.066406 1445372956 0.491638 -0.717468 0.489014 0.066406 1445372956 0.491638 -0.717468 0.489014 0.066406 1445372956 0.502686 -0.644531 0.575928 0.013184 1445372956 0.502686 -0.644531 0.575928 0.013184 1445372956 0.502686 -0.644531 0.575928 0.013184 1445372956 0.502686 -0.644531 0.575928 0.013184 1445372956 0.502686 -0.644531 0.575928 0.013184 1445372956 0.510742 -0.569275 0.643188 -0.036743 1445372956 0.510742 -0.569275 0.643188 -0.036743 1445372956 0.510742 -0.569275 0.643188 -0.036743 1445372956 0.510742 -0.569275 0.643188 -0.036743 1445372956 0.510742 -0.569275 0.643188 -0.036743 1445372956 0.510742 -0.569275 0.643188 -0.036743 1445372956 0.516602 -0.494751 0.694275 -0.079163 1445372956 0.516602 -0.494751 0.694275 -0.079163 1445372956 0.516602 -0.494751 0.694275 -0.079163 1445372956 0.516602 -0.494751 0.694275 -0.079163 1445372956 0.516602 -0.494751 0.694275 -0.079163 1445372956 0.516602 -0.494751 0.694275 -0.079163 1445372956 0.516602 -0.494751 0.694275 -0.079163 1445372956 0.521973 -0.421448 0.733093 -0.111389 1445372956 0.521973 -0.421448 0.733093 -0.111389 1445372956 0.521973 -0.421448 0.733093 -0.111389 1445372956 0.521973 -0.421448 0.733093 -0.111389 1445372956 0.521973 -0.421448 0.733093 -0.111389 1445372956 0.521973 -0.421448 0.733093 -0.111389 1445372956 0.527893 -0.358765 0.757568 -0.136719 1445372956 0.527893 -0.358765 0.757568 -0.136719 1445372956 0.527893 -0.358765 0.757568 -0.136719 1445372956 0.527893 -0.358765 0.757568 -0.136719 1445372956 0.527893 -0.358765 0.757568 -0.136719 1445372956 0.527893 -0.358765 0.757568 -0.136719 1445372956 0.539490 -0.324707 0.762146 -0.150391 1445372956 0.539490 -0.324707 0.762146 -0.150391 1445372956 0.539490 -0.324707 0.762146 -0.150391 1445372956 0.539490 -0.324707 0.762146 -0.150391 1445372956 0.539490 -0.324707 0.762146 -0.150391 1445372956 0.539490 -0.324707 0.762146 -0.150391 1445372956 0.539490 -0.324707 0.762146 -0.150391 1445372956 0.549072 -0.328369 0.754150 -0.148193 1445372956 0.549072 -0.328369 0.754150 -0.148193 1445372956 0.549072 -0.328369 0.754150 -0.148193 1445372956 0.549072 -0.328369 0.754150 -0.148193 1445372956 0.549072 -0.328369 0.754150 -0.148193 1445372956 0.556763 -0.358948 0.737244 -0.132446 1445372956 0.556763 -0.358948 0.737244 -0.132446 1445372956 0.556763 -0.358948 0.737244 -0.132446 1445372956 0.556763 -0.358948 0.737244 -0.132446 1445372956 0.556763 -0.358948 0.737244 -0.132446 1445372956 0.556763 -0.358948 0.737244 -0.132446 1445372956 0.566223 -0.404724 0.710327 -0.104858 1445372956 0.566223 -0.404724 0.710327 -0.104858 1445372956 0.566223 -0.404724 0.710327 -0.104858 1445372956 0.566223 -0.404724 0.710327 -0.104858 1445372956 0.566223 -0.404724 0.710327 -0.104858 1445372956 0.566223 -0.404724 0.710327 -0.104858 1445372956 0.566223 -0.404724 0.710327 -0.104858 1445372956 0.574280 -0.466553 0.669800 -0.062317 1445372956 0.574280 -0.466553 0.669800 -0.062317 1445372956 0.574280 -0.466553 0.669800 -0.062317 1445372956 0.574280 -0.466553 0.669800 -0.062317 1445372956 0.574280 -0.466553 0.669800 -0.062317 1445372956 0.578064 -0.538635 0.612854 -0.009216 1445372956 0.578064 -0.538635 0.612854 -0.009216 1445372956 0.578064 -0.538635 0.612854 -0.009216 1445372956 0.578064 -0.538635 0.612854 -0.009216 1445372956 0.578064 -0.538635 0.612854 -0.009216 1445372956 0.578064 -0.538635 0.612854 -0.009216 1445372956 0.578064 -0.538635 0.612854 -0.009216 1445372956 0.572693 -0.612671 0.542236 0.051331 1445372956 0.572693 -0.612671 0.542236 0.051331 1445372956 0.572693 -0.612671 0.542236 0.051331 1445372956 0.572693 -0.612671 0.542236 0.051331 1445372956 0.572693 -0.612671 0.542236 0.051331 1445372956 0.556030 -0.679565 0.464294 0.115845 1445372956 0.556030 -0.679565 0.464294 0.115845 1445372956 0.556030 -0.679565 0.464294 0.115845 1445372956 0.556030 -0.679565 0.464294 0.115845 1445372956 0.556030 -0.679565 0.464294 0.115845 1445372956 0.556030 -0.679565 0.464294 0.115845 1445372956 0.532104 -0.734375 0.382080 0.177429 1445372956 0.532104 -0.734375 0.382080 0.177429 1445372956 0.532104 -0.734375 0.382080 0.177429 1445372956 0.532104 -0.734375 0.382080 0.177429 1445372956 0.532104 -0.734375 0.382080 0.177429 1445372956 0.532104 -0.734375 0.382080 0.177429 1445372956 0.513000 -0.770081 0.303284 0.227783 1445372956 0.513000 -0.770081 0.303284 0.227783 1445372956 0.513000 -0.770081 0.303284 0.227783 1445372956 0.513000 -0.770081 0.303284 0.227783 1445372956 0.513000 -0.770081 0.303284 0.227783 1445372956 0.513000 -0.770081 0.303284 0.227783 1445372956 0.486206 -0.799500 0.222778 0.273499 1445372956 0.486206 -0.799500 0.222778 0.273499 1445372956 0.486206 -0.799500 0.222778 0.273499 1445372956 0.486206 -0.799500 0.222778 0.273499 1445372956 0.486206 -0.799500 0.222778 0.273499 1445372956 0.486206 -0.799500 0.222778 0.273499 1445372957 0.441589 -0.829590 0.138184 0.312500 1445372957 0.441589 -0.829590 0.138184 0.312500 1445372957 0.441589 -0.829590 0.138184 0.312500 1445372957 0.441589 -0.829590 0.138184 0.312500 1445372957 0.441589 -0.829590 0.138184 0.312500 1445372957 0.441589 -0.829590 0.138184 0.312500 1445372957 0.441589 -0.829590 0.138184 0.312500 1445372957 0.403687 -0.850769 0.067749 0.329590 1445372957 0.403687 -0.850769 0.067749 0.329590 1445372957 0.403687 -0.850769 0.067749 0.329590 1445372957 0.403687 -0.850769 0.067749 0.329590 1445372957 0.403687 -0.850769 0.067749 0.329590 1445372957 0.380920 -0.864563 0.044617 0.324768 1445372957 0.380920 -0.864563 0.044617 0.324768 1445372957 0.380920 -0.864563 0.044617 0.324768 1445372957 0.380920 -0.864563 0.044617 0.324768 1445372957 0.380920 -0.864563 0.044617 0.324768 1445372957 0.380920 -0.864563 0.044617 0.324768 1445372957 0.380920 -0.864563 0.044617 0.324768 1445372957 0.375671 -0.872864 0.058899 0.305786 1445372957 0.375671 -0.872864 0.058899 0.305786 1445372957 0.375671 -0.872864 0.058899 0.305786 1445372957 0.375671 -0.872864 0.058899 0.305786 1445372957 0.375671 -0.872864 0.058899 0.305786 1445372957 0.375671 -0.872864 0.058899 0.305786 1445372957 0.396301 -0.868958 0.114746 0.273315 1445372957 0.396301 -0.868958 0.114746 0.273315 1445372957 0.396301 -0.868958 0.114746 0.273315 1445372957 0.396301 -0.868958 0.114746 0.273315 1445372957 0.396301 -0.868958 0.114746 0.273315 1445372957 0.396301 -0.868958 0.114746 0.273315 1445372957 0.420410 -0.856445 0.188477 0.232849 1445372957 0.420410 -0.856445 0.188477 0.232849 1445372957 0.420410 -0.856445 0.188477 0.232849 1445372957 0.420410 -0.856445 0.188477 0.232849 1445372957 0.420410 -0.856445 0.188477 0.232849 1445372957 0.444092 -0.832275 0.274536 0.186340 1445372957 0.444092 -0.832275 0.274536 0.186340 1445372957 0.444092 -0.832275 0.274536 0.186340 1445372957 0.444092 -0.832275 0.274536 0.186340 1445372957 0.444092 -0.832275 0.274536 0.186340 1445372957 0.444092 -0.832275 0.274536 0.186340 1445372957 0.444092 -0.832275 0.274536 0.186340 1445372957 0.469299 -0.792480 0.363708 0.139526 1445372957 0.469299 -0.792480 0.363708 0.139526 1445372957 0.469299 -0.792480 0.363708 0.139526 1445372957 0.469299 -0.792480 0.363708 0.139526 1445372957 0.469299 -0.792480 0.363708 0.139526 1445372957 0.469299 -0.792480 0.363708 0.139526 1445372957 0.489990 -0.744629 0.444702 0.087036 1445372957 0.489990 -0.744629 0.444702 0.087036 1445372957 0.489990 -0.744629 0.444702 0.087036 1445372957 0.489990 -0.744629 0.444702 0.087036 1445372957 0.489990 -0.744629 0.444702 0.087036 1445372957 0.489990 -0.744629 0.444702 0.087036 1445372957 0.509888 -0.685303 0.519043 0.031067 1445372957 0.509888 -0.685303 0.519043 0.031067 1445372957 0.509888 -0.685303 0.519043 0.031067 1445372957 0.509888 -0.685303 0.519043 0.031067 1445372957 0.509888 -0.685303 0.519043 0.031067 1445372957 0.509888 -0.685303 0.519043 0.031067 1445372957 0.519226 -0.625671 0.581787 -0.020630 1445372957 0.519226 -0.625671 0.581787 -0.020630 1445372957 0.519226 -0.625671 0.581787 -0.020630 1445372957 0.519226 -0.625671 0.581787 -0.020630 1445372957 0.519226 -0.625671 0.581787 -0.020630 1445372957 0.519226 -0.625671 0.581787 -0.020630 1445372957 0.519226 -0.625671 0.581787 -0.020630 1445372957 0.525269 -0.560181 0.636597 -0.070679 1445372957 0.525269 -0.560181 0.636597 -0.070679 1445372957 0.525269 -0.560181 0.636597 -0.070679 1445372957 0.525269 -0.560181 0.636597 -0.070679 1445372957 0.525269 -0.560181 0.636597 -0.070679 1445372957 0.528503 -0.490967 0.681274 -0.124390 1445372957 0.528503 -0.490967 0.681274 -0.124390 1445372957 0.528503 -0.490967 0.681274 -0.124390 1445372957 0.528503 -0.490967 0.681274 -0.124390 1445372957 0.528503 -0.490967 0.681274 -0.124390 1445372957 0.528503 -0.490967 0.681274 -0.124390 1445372957 0.527893 -0.436340 0.709595 -0.165466 1445372957 0.527893 -0.436340 0.709595 -0.165466 1445372957 0.527893 -0.436340 0.709595 -0.165466 1445372957 0.527893 -0.436340 0.709595 -0.165466 1445372957 0.527893 -0.436340 0.709595 -0.165466 1445372957 0.527893 -0.436340 0.709595 -0.165466 1445372957 0.527893 -0.436340 0.709595 -0.165466 1445372957 0.536316 -0.394226 0.723145 -0.184509 1445372957 0.536316 -0.394226 0.723145 -0.184509 1445372957 0.536316 -0.394226 0.723145 -0.184509 1445372957 0.536316 -0.394226 0.723145 -0.184509 1445372957 0.536316 -0.394226 0.723145 -0.184509 1445372957 0.536316 -0.394226 0.723145 -0.184509 1445372957 0.547119 -0.377197 0.723145 -0.188232 1445372957 0.547119 -0.377197 0.723145 -0.188232 1445372957 0.547119 -0.377197 0.723145 -0.188232 1445372957 0.547119 -0.377197 0.723145 -0.188232 1445372957 0.547119 -0.377197 0.723145 -0.188232 1445372957 0.547119 -0.377197 0.723145 -0.188232 1445372957 0.547119 -0.377197 0.723145 -0.188232 1445372957 0.555969 -0.381836 0.716003 -0.179749 1445372957 0.555969 -0.381836 0.716003 -0.179749 1445372957 0.555969 -0.381836 0.716003 -0.179749 1445372957 0.555969 -0.381836 0.716003 -0.179749 1445372957 0.565186 -0.408508 0.698975 -0.158386 1445372957 0.565186 -0.408508 0.698975 -0.158386 1445372957 0.565186 -0.408508 0.698975 -0.158386 1445372957 0.565186 -0.408508 0.698975 -0.158386 1445372957 0.565186 -0.408508 0.698975 -0.158386 1445372957 0.565186 -0.408508 0.698975 -0.158386 1445372957 0.565186 -0.408508 0.698975 -0.158386 1445372957 0.575134 -0.455750 0.667847 -0.124207 1445372958 0.575134 -0.455750 0.667847 -0.124207 1445372958 0.575134 -0.455750 0.667847 -0.124207 1445372958 0.575134 -0.455750 0.667847 -0.124207 1445372958 0.575134 -0.455750 0.667847 -0.124207 1445372958 0.575134 -0.455750 0.667847 -0.124207 1445372958 0.579529 -0.518066 0.624634 -0.074402 1445372958 0.579529 -0.518066 0.624634 -0.074402 1445372958 0.579529 -0.518066 0.624634 -0.074402 1445372958 0.579529 -0.518066 0.624634 -0.074402 1445372958 0.580811 -0.582886 0.567871 -0.018677 1445372958 0.580811 -0.582886 0.567871 -0.018677 1445372958 0.580811 -0.582886 0.567871 -0.018677 1445372958 0.580811 -0.582886 0.567871 -0.018677 1445372958 0.580811 -0.582886 0.567871 -0.018677 1445372958 0.575378 -0.645874 0.499817 0.043823 1445372958 0.575378 -0.645874 0.499817 0.043823 1445372958 0.575378 -0.645874 0.499817 0.043823 1445372958 0.575378 -0.645874 0.499817 0.043823 1445372958 0.575378 -0.645874 0.499817 0.043823 1445372958 0.575378 -0.645874 0.499817 0.043823 1445372958 0.562683 -0.700073 0.426331 0.107300 1445372958 0.562683 -0.700073 0.426331 0.107300 1445372958 0.562683 -0.700073 0.426331 0.107300 1445372958 0.562683 -0.700073 0.426331 0.107300 1445372958 0.562683 -0.700073 0.426331 0.107300 1445372958 0.562683 -0.700073 0.426331 0.107300 1445372958 0.562683 -0.700073 0.426331 0.107300 1445372958 0.540161 -0.747253 0.349670 0.166016 1445372958 0.540161 -0.747253 0.349670 0.166016 1445372958 0.540161 -0.747253 0.349670 0.166016 1445372958 0.540161 -0.747253 0.349670 0.166016 1445372958 0.540161 -0.747253 0.349670 0.166016 1445372958 0.540161 -0.747253 0.349670 0.166016 1445372958 0.511719 -0.785522 0.272522 0.216248 1445372958 0.511719 -0.785522 0.272522 0.216248 1445372958 0.511719 -0.785522 0.272522 0.216248 1445372958 0.511719 -0.785522 0.272522 0.216248 1445372958 0.511719 -0.785522 0.272522 0.216248 1445372958 0.511719 -0.785522 0.272522 0.216248 1445372958 0.476379 -0.816956 0.193726 0.260925 1445372958 0.476379 -0.816956 0.193726 0.260925 1445372958 0.476379 -0.816956 0.193726 0.260925 1445372958 0.476379 -0.816956 0.193726 0.260925 1445372958 0.476379 -0.816956 0.193726 0.260925 1445372958 0.476379 -0.816956 0.193726 0.260925 1445372958 0.434814 -0.843567 0.119629 0.291504 1445372958 0.434814 -0.843567 0.119629 0.291504 1445372958 0.434814 -0.843567 0.119629 0.291504 1445372958 0.434814 -0.843567 0.119629 0.291504 1445372958 0.434814 -0.843567 0.119629 0.291504 1445372958 0.434814 -0.843567 0.119629 0.291504 1445372958 0.434814 -0.843567 0.119629 0.291504 1445372958 0.397095 -0.863953 0.065369 0.302673 1445372958 0.397095 -0.863953 0.065369 0.302673 1445372958 0.397095 -0.863953 0.065369 0.302673 1445372958 0.397095 -0.863953 0.065369 0.302673 1445372958 0.397095 -0.863953 0.065369 0.302673 1445372958 0.397095 -0.863953 0.065369 0.302673 1445372958 0.378906 -0.876038 0.045715 0.294739 1445372958 0.378906 -0.876038 0.045715 0.294739 1445372958 0.378906 -0.876038 0.045715 0.294739 1445372958 0.378906 -0.876038 0.045715 0.294739 1445372958 0.378906 -0.876038 0.045715 0.294739 1445372958 0.378906 -0.876038 0.045715 0.294739 1445372958 0.381958 -0.880493 0.066589 0.272705 1445372958 0.381958 -0.880493 0.066589 0.272705 1445372958 0.381958 -0.880493 0.066589 0.272705 1445372958 0.381958 -0.880493 0.066589 0.272705 1445372958 0.381958 -0.880493 0.066589 0.272705 1445372958 0.381958 -0.880493 0.066589 0.272705 1445372958 0.381958 -0.880493 0.066589 0.272705 1445372958 0.399109 -0.876526 0.119812 0.241028 1445372958 0.399109 -0.876526 0.119812 0.241028 1445372958 0.399109 -0.876526 0.119812 0.241028 1445372958 0.399109 -0.876526 0.119812 0.241028 1445372958 0.399109 -0.876526 0.119812 0.241028 1445372958 0.399109 -0.876526 0.119812 0.241028 1445372958 0.424500 -0.861206 0.195007 0.200256 1445372958 0.424500 -0.861206 0.195007 0.200256 1445372958 0.424500 -0.861206 0.195007 0.200256 1445372958 0.424500 -0.861206 0.195007 0.200256 1445372958 0.424500 -0.861206 0.195007 0.200256 1445372958 0.424500 -0.861206 0.195007 0.200256 1445372958 0.450073 -0.832642 0.284241 0.152893 1445372958 0.450073 -0.832642 0.284241 0.152893 1445372958 0.450073 -0.832642 0.284241 0.152893 1445372958 0.450073 -0.832642 0.284241 0.152893 1445372958 0.450073 -0.832642 0.284241 0.152893 1445372958 0.450073 -0.832642 0.284241 0.152893 1445372958 0.472778 -0.788513 0.379639 0.102783 1445372958 0.472778 -0.788513 0.379639 0.102783 1445372958 0.472778 -0.788513 0.379639 0.102783 1445372958 0.472778 -0.788513 0.379639 0.102783 1445372958 0.472778 -0.788513 0.379639 0.102783 1445372958 0.472778 -0.788513 0.379639 0.102783 1445372958 0.472778 -0.788513 0.379639 0.102783 1445372958 0.491760 -0.730286 0.471436 0.050964 1445372958 0.491760 -0.730286 0.471436 0.050964 1445372958 0.491760 -0.730286 0.471436 0.050964 1445372958 0.503845 -0.664063 0.552429 -0.001709 1445372958 0.503845 -0.664063 0.552429 -0.001709 1445372958 0.503845 -0.664063 0.552429 -0.001709 1445372958 0.503845 -0.664063 0.552429 -0.001709 1445372958 0.503845 -0.664063 0.552429 -0.001709 1445372958 0.503845 -0.664063 0.552429 -0.001709 1445372958 0.503845 -0.664063 0.552429 -0.001709 1445372958 0.509766 -0.596252 0.618164 -0.049500 1445372958 0.509766 -0.596252 0.618164 -0.049500 1445372959 0.509766 -0.596252 0.618164 -0.049500 1445372959 0.509766 -0.596252 0.618164 -0.049500 1445372959 0.509766 -0.596252 0.618164 -0.049500 1445372959 0.512512 -0.528564 0.670166 -0.093628 1445372959 0.512512 -0.528564 0.670166 -0.093628 1445372959 0.512512 -0.528564 0.670166 -0.093628 1445372959 0.512512 -0.528564 0.670166 -0.093628 1445372959 0.512512 -0.528564 0.670166 -0.093628 1445372959 0.512512 -0.528564 0.670166 -0.093628 1445372959 0.512512 -0.528564 0.670166 -0.093628 1445372959 0.515747 -0.460938 0.709778 -0.132996 1445372959 0.515747 -0.460938 0.709778 -0.132996 1445372959 0.515747 -0.460938 0.709778 -0.132996 1445372959 0.515747 -0.460938 0.709778 -0.132996 1445372959 0.515747 -0.460938 0.709778 -0.132996 1445372959 0.515747 -0.460938 0.709778 -0.132996 1445372959 0.519714 -0.395203 0.740051 -0.161194 1445372959 0.519714 -0.395203 0.740051 -0.161194 1445372959 0.519714 -0.395203 0.740051 -0.161194 1445372959 0.519714 -0.395203 0.740051 -0.161194 1445372959 0.519714 -0.395203 0.740051 -0.161194 1445372959 0.519714 -0.395203 0.740051 -0.161194 1445372959 0.529663 -0.346802 0.753357 -0.177856 1445372959 0.529663 -0.346802 0.753357 -0.177856 1445372959 0.529663 -0.346802 0.753357 -0.177856 1445372959 0.529663 -0.346802 0.753357 -0.177856 1445372959 0.529663 -0.346802 0.753357 -0.177856 1445372959 0.529663 -0.346802 0.753357 -0.177856 1445372959 0.529663 -0.346802 0.753357 -0.177856 1445372959 0.544678 -0.330505 0.750000 -0.177734 1445372959 0.544678 -0.330505 0.750000 -0.177734 1445372959 0.544678 -0.330505 0.750000 -0.177734 1445372959 0.544678 -0.330505 0.750000 -0.177734 1445372959 0.544678 -0.330505 0.750000 -0.177734 1445372959 0.544678 -0.330505 0.750000 -0.177734 1445372959 0.563416 -0.350220 0.730896 -0.160156 1445372959 0.563416 -0.350220 0.730896 -0.160156 1445372959 0.563416 -0.350220 0.730896 -0.160156 1445372959 0.563416 -0.350220 0.730896 -0.160156 1445372959 0.563416 -0.350220 0.730896 -0.160156 1445372959 0.563416 -0.350220 0.730896 -0.160156 1445372959 0.580322 -0.392578 0.701294 -0.131348 1445372959 0.580322 -0.392578 0.701294 -0.131348 1445372959 0.580322 -0.392578 0.701294 -0.131348 1445372959 0.580322 -0.392578 0.701294 -0.131348 1445372959 0.580322 -0.392578 0.701294 -0.131348 1445372959 0.580322 -0.392578 0.701294 -0.131348 1445372959 0.590088 -0.454285 0.661743 -0.086365 1445372959 0.590088 -0.454285 0.661743 -0.086365 1445372959 0.590088 -0.454285 0.661743 -0.086365 1445372959 0.590088 -0.454285 0.661743 -0.086365 1445372959 0.590088 -0.454285 0.661743 -0.086365 1445372959 0.590088 -0.454285 0.661743 -0.086365 1445372959 0.593994 -0.528259 0.605896 -0.030457 1445372959 0.593994 -0.528259 0.605896 -0.030457 1445372959 0.593994 -0.528259 0.605896 -0.030457 1445372959 0.593994 -0.528259 0.605896 -0.030457 1445372959 0.593994 -0.528259 0.605896 -0.030457 1445372959 0.593994 -0.528259 0.605896 -0.030457 1445372959 0.589355 -0.603455 0.536255 0.029846 1445372959 0.589355 -0.603455 0.536255 0.029846 1445372959 0.589355 -0.603455 0.536255 0.029846 1445372959 0.589355 -0.603455 0.536255 0.029846 1445372959 0.589355 -0.603455 0.536255 0.029846 1445372959 
0.554626 -0.600525 0.575256 -0.029541 1445372961 0.554626 -0.600525 0.575256 -0.029541 1445372961 0.554626 -0.600525 0.575256 -0.029541 1445372961 0.554626 -0.600525 0.575256 -0.029541 1445372961 0.549316 -0.552307 0.623291 -0.068604 1445372961 0.549316 -0.552307 0.623291 -0.068604 1445372961 0.549316 -0.552307 0.623291 -0.068604 1445372961 0.549316 -0.552307 0.623291 -0.068604 1445372961 0.549316 -0.552307 0.623291 -0.068604 1445372961 0.549316 -0.552307 0.623291 -0.068604 1445372961 0.546021 -0.493896 0.667664 -0.109985 1445372961 0.546021 -0.493896 0.667664 -0.109985 1445372961 0.546021 -0.493896 0.667664 -0.109985 1445372961 0.546021 -0.493896 0.667664 -0.109985 1445372961 0.546021 -0.493896 0.667664 -0.109985 1445372961 0.546021 -0.493896 0.667664 -0.109985 1445372961 0.541138 -0.427490 0.708984 -0.147278 1445372961 0.541138 -0.427490 0.708984 -0.147278 1445372961 0.541138 -0.427490 0.708984 -0.147278 1445372961 0.541138 -0.427490 0.708984 -0.147278 1445372961 0.541138 -0.427490 0.708984 -0.147278 1445372961 0.541138 -0.427490 0.708984 -0.147278 1445372961 0.540710 -0.357300 0.740845 -0.176270 1445372961 0.540710 -0.357300 0.740845 -0.176270 1445372961 0.540710 -0.357300 0.740845 -0.176270 1445372961 0.540710 -0.357300 0.740845 -0.176270 1445372961 0.540710 -0.357300 0.740845 -0.176270 1445372961 0.540710 -0.357300 0.740845 -0.176270 1445372961 0.547974 -0.293762 0.756531 -0.202454 1445372961 0.547974 -0.293762 0.756531 -0.202454 1445372961 0.547974 -0.293762 0.756531 -0.202454 1445372961 0.547974 -0.293762 0.756531 -0.202454 1445372961 0.547974 -0.293762 0.756531 -0.202454 1445372961 0.561951 -0.251160 0.758423 -0.214172 1445372961 0.561951 -0.251160 0.758423 -0.214172 1445372961 0.561951 -0.251160 0.758423 -0.214172 1445372961 0.561951 -0.251160 0.758423 -0.214172 1445372961 0.561951 -0.251160 0.758423 -0.214172 1445372961 0.561951 -0.251160 0.758423 -0.214172 1445372961 0.572510 -0.242432 0.755615 -0.206116 1445372961 0.572510 -0.242432 0.755615 -0.206116 1445372961 0.572510 -0.242432 0.755615 -0.206116 1445372961 0.572510 -0.242432 0.755615 -0.206116 1445372961 0.572510 -0.242432 0.755615 -0.206116 1445372961 0.572510 -0.242432 0.755615 -0.206116 1445372961 0.572510 -0.242432 0.755615 -0.206116 1445372961 0.575012 -0.280396 0.746887 -0.181091 1445372961 0.575012 -0.280396 0.746887 -0.181091 1445372961 0.575012 -0.280396 0.746887 -0.181091 1445372961 0.575012 -0.280396 0.746887 -0.181091 1445372961 0.575012 -0.280396 0.746887 -0.181091 1445372962 0.575012 -0.280396 0.746887 -0.181091 1445372962 0.580994 -0.343018 0.722778 -0.149414 1445372962 0.580994 -0.343018 0.722778 -0.149414 1445372962 0.580994 -0.343018 0.722778 -0.149414 1445372962 0.580994 -0.343018 0.722778 -0.149414 1445372962 0.580994 -0.343018 0.722778 -0.149414 1445372962 0.580994 -0.343018 0.722778 -0.149414 1445372962 0.589233 -0.411804 0.686584 -0.108704 1445372962 0.589233 -0.411804 0.686584 -0.108704 1445372962 0.589233 -0.411804 0.686584 -0.108704 1445372962 0.589233 -0.411804 0.686584 -0.108704 1445372962 0.589233 -0.411804 0.686584 -0.108704 1445372962 0.589233 -0.411804 0.686584 -0.108704 1445372962 0.594604 -0.487793 0.636719 -0.054993 1445372962 0.594604 -0.487793 0.636719 -0.054993 1445372962 0.594604 -0.487793 0.636719 -0.054993 1445372962 0.594604 -0.487793 0.636719 -0.054993 1445372962 0.594604 -0.487793 0.636719 -0.054993 1445372962 0.594604 -0.487793 0.636719 -0.054993 1445372962 0.592773 -0.566833 0.571960 0.009644 1445372962 0.592773 -0.566833 0.571960 0.009644 1445372962 0.592773 -0.566833 0.571960 0.009644 1445372962 0.592773 -0.566833 0.571960 0.009644 1445372962 0.592773 -0.566833 0.571960 0.009644 1445372962 0.578552 -0.643921 0.494263 0.079468 1445372962 0.578552 -0.643921 0.494263 0.079468 1445372962 0.578552 -0.643921 0.494263 0.079468 1445372962 0.578552 -0.643921 0.494263 0.079468 1445372962 0.578552 -0.643921 0.494263 0.079468 1445372962 0.553406 -0.710876 0.408264 0.147278 1445372962 0.553406 -0.710876 0.408264 0.147278 1445372962 0.553406 -0.710876 0.408264 0.147278 1445372962 0.553406 -0.710876 0.408264 0.147278 1445372962 0.553406 -0.710876 0.408264 0.147278 1445372962 0.553406 -0.710876 0.408264 0.147278 1445372962 0.553406 -0.710876 0.408264 0.147278 1445372962 0.523865 -0.764282 0.319336 0.198608 1445372962 0.523865 -0.764282 0.319336 0.198608 1445372962 0.523865 -0.764282 0.319336 0.198608 1445372962 0.523865 -0.764282 0.319336 0.198608 1445372962 0.523865 -0.764282 0.319336 0.198608 1445372962 0.523865 -0.764282 0.319336 0.198608 1445372962 0.489563 -0.803284 0.232117 0.247375 1445372962 0.489563 -0.803284 0.232117 0.247375 1445372962 0.489563 -0.803284 0.232117 0.247375 1445372962 0.489563 -0.803284 0.232117 0.247375 1445372962 0.489563 -0.803284 0.232117 0.247375 1445372962 0.489563 -0.803284 0.232117 0.247375 1445372962 0.448303 -0.833252 0.147217 0.288086 1445372962 0.448303 -0.833252 0.147217 0.288086 1445372962 0.448303 -0.833252 0.147217 0.288086 1445372962 0.448303 -0.833252 0.147217 0.288086 1445372962 0.448303 -0.833252 0.147217 0.288086 1445372962 0.448303 -0.833252 0.147217 0.288086 1445372962 0.410339 -0.853943 0.076721 0.310730 1445372962 0.410339 -0.853943 0.076721 0.310730 1445372962 0.410339 -0.853943 0.076721 0.310730 1445372962 0.410339 -0.853943 0.076721 0.310730 1445372962 0.410339 -0.853943 0.076721 0.310730 1445372962 0.410339 -0.853943 0.076721 0.310730 1445372962 0.378601 -0.869019 0.030151 0.317139 1445372962 0.378601 -0.869019 0.030151 0.317139 1445372962 0.378601 -0.869019 0.030151 0.317139 1445372962 0.378601 -0.869019 0.030151 0.317139 1445372962 0.378601 -0.869019 0.030151 0.317139 1445372962 0.378601 -0.869019 0.030151 0.317139 1445372962 0.378601 -0.869019 0.030151 0.317139 1445372962 0.365295 -0.878540 0.018494 0.307312 1445372962 0.365295 -0.878540 0.018494 0.307312 1445372962 0.365295 -0.878540 0.018494 0.307312 1445372962 0.365295 -0.878540 0.018494 0.307312 1445372962 0.365295 -0.878540 0.018494 0.307312 1445372962 0.365295 -0.878540 0.018494 0.307312 1445372962 0.375854 -0.879272 0.043762 0.289307 1445372962 0.375854 -0.879272 0.043762 0.289307 1445372962 0.375854 -0.879272 0.043762 0.289307 1445372962 0.375854 -0.879272 0.043762 0.289307 1445372962 0.375854 -0.879272 0.043762 0.289307 1445372962 0.375854 -0.879272 0.043762 0.289307 1445372962 0.398621 -0.873901 0.095032 0.261353 1445372962 0.398621 -0.873901 0.095032 0.261353 1445372962 0.398621 -0.873901 0.095032 0.261353 1445372962 0.398621 -0.873901 0.095032 0.261353 1445372962 0.398621 -0.873901 0.095032 0.261353 1445372962 0.398621 -0.873901 0.095032 0.261353 1445372962 0.424744 -0.861633 0.164001 0.224426 1445372962 0.424744 -0.861633 0.164001 0.224426 1445372962 0.424744 -0.861633 0.164001 0.224426 1445372962 0.424744 -0.861633 0.164001 0.224426 1445372962 0.424744 -0.861633 0.164001 0.224426 1445372962 0.424744 -0.861633 0.164001 0.224426 1445372962 0.424744 -0.861633 0.164001 0.224426 1445372962 0.447083 -0.842224 0.243164 0.177734 1445372962 0.447083 -0.842224 0.243164 0.177734 1445372962 0.447083 -0.842224 0.243164 0.177734 1445372962 0.447083 -0.842224 0.243164 0.177734 1445372962 0.447083 -0.842224 0.243164 0.177734 1445372962 0.447083 -0.842224 0.243164 0.177734 1445372962 0.469116 -0.809570 0.329224 0.126831 1445372962 0.469116 -0.809570 0.329224 0.126831 1445372962 0.469116 -0.809570 0.329224 0.126831 1445372962 0.469116 -0.809570 0.329224 0.126831 1445372962 0.469116 -0.809570 0.329224 0.126831 1445372962 0.469116 -0.809570 0.329224 0.126831 1445372962 0.487854 -0.765381 0.413391 0.072998 1445372962 0.487854 -0.765381 0.413391 0.072998 1445372962 0.487854 -0.765381 0.413391 0.072998 1445372962 0.487854 -0.765381 0.413391 0.072998 1445372962 0.487854 -0.765381 0.413391 0.072998 1445372962 0.487854 -0.765381 0.413391 0.072998 1445372963 0.499817 -0.711243 0.493164 0.033203 1445372963 0.499817 -0.711243 0.493164 0.033203 1445372963 0.499817 -0.711243 0.493164 0.033203 1445372963 0.499817 -0.711243 0.493164 0.033203 1445372963 0.501526 -0.650635 0.570129 -0.005371 1445372963 0.501526 -0.650635 0.570129 -0.005371 1445372963 0.501526 -0.650635 0.570129 -0.005371 1445372963 0.501526 -0.650635 0.570129 -0.005371 1445372963 0.501526 -0.650635 0.570129 -0.005371 1445372963 0.501526 -0.650635 0.570129 -0.005371 1445372963 0.503662 -0.580261 0.637329 -0.058472 1445372963 0.503662 -0.580261 0.637329 -0.058472 1445372963 0.503662 -0.580261 0.637329 -0.058472 1445372963 0.503662 -0.580261 0.637329 -0.058472 1445372963 0.503662 -0.580261 0.637329 -0.058472 1445372963 0.503662 -0.580261 0.637329 -0.058472 1445372963 0.503662 -0.580261 0.637329 -0.058472 1445372963 0.505859 -0.507202 0.689758 -0.105286 1445372963 0.505859 -0.507202 0.689758 -0.105286 1445372963 0.505859 -0.507202 0.689758 -0.105286 1445372963 0.505859 -0.507202 0.689758 -0.105286 1445372963 0.505859 -0.507202 0.689758 -0.105286 1445372963 0.505859 -0.507202 0.689758 -0.105286 1445372963 0.505981 -0.449829 0.724548 -0.128906 1445372963 0.505981 -0.449829 0.724548 -0.128906 1445372963 0.505981 -0.449829 0.724548 -0.128906 1445372963 0.505981 -0.449829 0.724548 -0.128906 1445372963 0.505981 -0.449829 0.724548 -0.128906 1445372963 0.505981 -0.449829 0.724548 -0.128906 1445372963 0.518494 -0.407532 0.737915 -0.143311 1445372963 0.518494 -0.407532 0.737915 -0.143311 1445372963 0.518494 -0.407532 0.737915 -0.143311 1445372963 0.518494 -0.407532 0.737915 -0.143311 1445372963 0.518494 -0.407532 0.737915 -0.143311 1445372963 0.518494 -0.407532 0.737915 -0.143311 1445372963 0.518494 -0.407532 0.737915 -0.143311 1445372963 0.538574 -0.389587 0.732056 -0.149048 1445372963 0.538574 -0.389587 0.732056 -0.149048 1445372963 0.538574 -0.389587 0.732056 -0.149048 1445372963 0.538574 -0.389587 0.732056 -0.149048 1445372963 0.538574 -0.389587 0.732056 -0.149048 1445372963 0.538574 -0.389587 0.732056 -0.149048 1445372963 0.557068 -0.406860 0.711548 -0.133301 1445372963 0.557068 -0.406860 0.711548 -0.133301 1445372963 0.557068 -0.406860 0.711548 -0.133301 1445372963 0.557068 -0.406860 0.711548 -0.133301 1445372963 0.557068 -0.406860 0.711548 -0.133301 1445372963 0.557068 -0.406860 0.711548 -0.133301 1445372963 0.571533 -0.448914 0.679138 -0.102722 1445372963 0.571533 -0.448914 0.679138 -0.102722 1445372963 0.571533 -0.448914 0.679138 -0.102722 1445372963 0.571533 -0.448914 0.679138 -0.102722 1445372963 0.571533 -0.448914 0.679138 -0.102722 1445372963 0.571533 -0.448914 0.679138 -0.102722 1445372963 0.583435 -0.502747 0.634644 -0.063538 1445372963 0.583435 -0.502747 0.634644 -0.063538 1445372963 0.583435 -0.502747 0.634644 -0.063538 1445372963 0.583435 -0.502747 0.634644 -0.063538 1445372963 0.583435 -0.502747 0.634644 -0.063538 1445372963 0.583435 -0.502747 0.634644 -0.063538 1445372963 0.583435 -0.502747 0.634644 -0.063538 1445372963 0.591125 -0.563599 0.576782 -0.013855 1445372963 0.591125 -0.563599 0.576782 -0.013855 1445372963 0.591125 -0.563599 0.576782 -0.013855 1445372963 0.591125 -0.563599 0.576782 -0.013855 1445372963 0.591125 -0.563599 0.576782 -0.013855 1445372963 0.591125 -0.563599 0.576782 -0.013855 1445372963 0.588135 -0.626770 0.509277 0.043091 1445372963 0.588135 -0.626770 0.509277 0.043091 1445372963 0.588135 -0.626770 0.509277 0.043091 1445372963 0.588135 -0.626770 0.509277 0.043091 1445372963 0.588135 -0.626770 0.509277 0.043091 1445372963 0.588135 -0.626770 0.509277 0.043091 1445372963 0.574158 -0.686218 0.435120 0.100464 1445372963 0.574158 -0.686218 0.435120 0.100464 1445372963 0.574158 -0.686218 0.435120 0.100464 1445372963 0.574158 -0.686218 0.435120 0.100464 1445372963 0.574158 -0.686218 0.435120 0.100464 1445372963 0.551331 -0.738037 0.358276 0.151428 1445372963 0.551331 -0.738037 0.358276 0.151428 1445372963 0.551331 -0.738037 0.358276 0.151428 1445372963 0.551331 -0.738037 0.358276 0.151428 1445372963 0.551331 -0.738037 0.358276 0.151428 1445372963 0.551331 -0.738037 0.358276 0.151428 1445372963 0.524841 -0.780090 0.280273 0.193359 1445372963 0.524841 -0.780090 0.280273 0.193359 1445372963 0.524841 -0.780090 0.280273 0.193359 1445372963 0.524841 -0.780090 0.280273 0.193359 1445372963 0.524841 -0.780090 0.280273 0.193359 1445372963 0.524841 -0.780090 0.280273 0.193359 1445372963 0.524841 -0.780090 0.280273 0.193359 1445372963 0.491577 -0.814575 0.204041 0.230591 1445372963 0.491577 -0.814575 0.204041 0.230591 1445372963 0.491577 -0.814575 0.204041 0.230591 1445372963 0.491577 -0.814575 0.204041 0.230591 1445372963 0.491577 -0.814575 0.204041 0.230591 1445372963 0.491577 -0.814575 0.204041 0.230591 1445372963 0.457886 -0.840027 0.136963 0.256653 1445372963 0.457886 -0.840027 0.136963 0.256653 1445372963 0.457886 -0.840027 0.136963 0.256653 1445372963 0.457886 -0.840027 0.136963 0.256653 1445372963 0.457886 -0.840027 0.136963 0.256653 1445372963 0.457886 -0.840027 0.136963 0.256653 1445372963 0.436157 -0.853027 0.099060 0.268921 1445372963 0.436157 -0.853027 0.099060 0.268921 1445372963 0.436157 -0.853027 0.099060 0.268921 1445372963 0.436157 -0.853027 0.099060 0.268921 1445372963 0.436157 -0.853027 0.099060 0.268921 1445372963 0.436157 -0.853027 0.099060 0.268921 1445372963 0.426270 -0.860840 0.093567 0.261658 1445372964 0.426270 -0.860840 0.093567 0.261658 1445372964 0.426270 -0.860840 0.093567 0.261658 1445372964 0.426270 -0.860840 0.093567 0.261658 1445372964 0.426270 -0.860840 0.093567 0.261658 1445372964 0.426270 -0.860840 0.093567 0.261658 1445372964 0.427551 -0.863342 0.124695 0.237183 1445372964 0.427551 -0.863342 0.124695 0.237183 1445372964 0.427551 -0.863342 0.124695 0.237183 1445372964 0.427551 -0.863342 0.124695 0.237183 1445372964 0.427551 -0.863342 0.124695 0.237183 1445372964 0.427551 -0.863342 0.124695 0.237183 1445372964 0.442383 -0.853882 0.186035 0.201599 1445372964 0.442383 -0.853882 0.186035 0.201599 1445372964 0.442383 -0.853882 0.186035 0.201599 1445372964 0.442383 -0.853882 0.186035 0.201599 1445372964 0.442383 -0.853882 0.186035 0.201599 1445372964 0.442383 -0.853882 0.186035 0.201599 1445372964 0.464172 -0.829895 0.265564 0.158997 1445372964 0.464172 -0.829895 0.265564 0.158997 1445372964 0.464172 -0.829895 0.265564 0.158997 1445372964 0.464172 -0.829895 0.265564 0.158997 1445372964 0.464172 -0.829895 0.265564 0.158997 1445372964 0.464172 -0.829895 0.265564 0.158997 1445372964 0.483704 -0.792969 0.352966 0.112854 1445372964 0.483704 -0.792969 0.352966 0.112854 1445372964 0.483704 -0.792969 0.352966 0.112854 1445372964 0.483704 -0.792969 0.352966 0.112854 1445372964 0.499268 -0.742798 0.441345 0.064819 1445372964 0.499268 -0.742798 0.441345 0.064819 1445372964 0.499268 -0.742798 0.441345 0.064819 1445372964 0.499268 -0.742798 0.441345 0.064819 1445372964 0.499268 -0.742798 0.441345 0.064819 1445372964 0.499268 -0.742798 0.441345 0.064819 1445372964 0.499268 -0.742798 0.441345 0.064819 1445372964 0.508789 -0.682556 0.524353 0.015015 1445372964 0.508789 -0.682556 0.524353 0.015015 1445372964 0.508789 -0.682556 0.524353 0.015015 1445372964 0.508789 -0.682556 0.524353 0.015015 1445372964 0.508789 -0.682556 0.524353 0.015015 1445372964 0.511536 -0.617737 0.596375 -0.032227 1445372964 0.511536 -0.617737 0.596375 -0.032227 1445372964 0.511536 -0.617737 0.596375 -0.032227 1445372964 0.511536 -0.617737 0.596375 -0.032227 1445372964 0.511536 -0.617737 0.596375 -0.032227 1445372964 0.511536 -0.617737 0.596375 -0.032227 1445372964 0.511536 -0.617737 0.596375 -0.032227 1445372964 0.512695 -0.547363 0.656738 -0.078796 1445372964 0.512695 -0.547363 0.656738 -0.078796 1445372964 0.512695 -0.547363 0.656738 -0.078796 1445372964 0.512695 -0.547363 0.656738 -0.078796 1445372964 0.512695 -0.547363 0.656738 -0.078796 1445372964 0.512695 -0.547363 0.656738 -0.078796 1445372964 0.519653 -0.473877 0.700684 -0.119812 1445372964 0.519653 -0.473877 0.700684 -0.119812 1445372964 0.519653 -0.473877 0.700684 -0.119812 1445372964 0.519653 -0.473877 0.700684 -0.119812 1445372964 0.519653 -0.473877 0.700684 -0.119812 1445372964 0.519653 -0.473877 0.700684 -0.119812 1445372964 0.524414 -0.410950 0.731079 -0.146790 1445372964 0.524414 -0.410950 0.731079 -0.146790 1445372964 0.524414 -0.410950 0.731079 -0.146790 1445372964 0.524414 -0.410950 0.731079 -0.146790 1445372964 0.524414 -0.410950 0.731079 -0.146790 1445372964 0.524414 -0.410950 0.731079 -0.146790 1445372964 0.537354 -0.370239 0.741638 -0.155212 1445372964 0.537354 -0.370239 0.741638 -0.155212 1445372964 0.537354 -0.370239 0.741638 -0.155212 1445372964 0.537354 -0.370239 0.741638 -0.155212 1445372964 0.537354 -0.370239 0.741638 -0.155212 1445372964 0.537354 -0.370239 0.741638 -0.155212 1445372964 0.556519 -0.361328 0.732056 -0.154175 1445372964 0.556519 -0.361328 0.732056 -0.154175 1445372964 0.556519 -0.361328 0.732056 -0.154175 1445372964 0.556519 -0.361328 0.732056 -0.154175 1445372964 0.556519 -0.361328 0.732056 -0.154175 1445372964 0.556519 -0.361328 0.732056 -0.154175 1445372964 0.556519 -0.361328 0.732056 -0.154175 1445372964 0.567383 -0.388306 0.713745 -0.133301 1445372964 0.567383 -0.388306 0.713745 -0.133301 1445372964 0.567383 -0.388306 0.713745 -0.133301 1445372964 0.567383 -0.388306 0.713745 -0.133301 1445372964 0.567383 -0.388306 0.713745 -0.133301 1445372964 0.567383 -0.388306 0.713745 -0.133301 1445372964 0.574585 -0.435791 0.685608 -0.099121 1445372964 0.574585 -0.435791 0.685608 -0.099121 1445372964 0.574585 -0.435791 0.685608 -0.099121 1445372964 0.574585 -0.435791 0.685608 -0.099121 1445372964 0.574585 -0.435791 0.685608 -0.099121 1445372964 0.574585 -0.435791 0.685608 -0.099121 1445372964 0.584961 -0.491638 0.642395 -0.058350 1445372964 0.584961 -0.491638 0.642395 -0.058350 1445372964 0.584961 -0.491638 0.642395 -0.058350 1445372964 0.584961 -0.491638 0.642395 -0.058350 1445372964 0.584961 -0.491638 0.642395 -0.058350 1445372964 0.588989 -0.557434 0.585083 -0.004639 1445372964 0.588989 -0.557434 0.585083 -0.004639 1445372964 0.588989 -0.557434 0.585083 -0.004639 1445372964 0.588989 -0.557434 0.585083 -0.004639 1445372964 0.588989 -0.557434 0.585083 -0.004639 1445372964 0.588989 -0.557434 0.585083 -0.004639 1445372964 0.581482 -0.628479 0.513367 0.057190 1445372964 0.581482 -0.628479 0.513367 0.057190 1445372964 0.581482 -0.628479 0.513367 0.057190 1445372964 0.581482 -0.628479 0.513367 0.057190 1445372964 0.581482 -0.628479 0.513367 0.057190 1445372964 0.581482 -0.628479 0.513367 0.057190 1445372964 0.563354 -0.694275 0.431702 0.119202 1445372965 0.563354 -0.694275 0.431702 0.119202 1445372965 0.563354 -0.694275 0.431702 0.119202 1445372965 0.563354 -0.694275 0.431702 0.119202 1445372965 0.563354 -0.694275 0.431702 0.119202 1445372965 0.563354 -0.694275 0.431702 0.119202 1445372965 0.535156 -0.750854 0.344421 0.176575 1445372965 0.535156 -0.750854 0.344421 0.176575 1445372965 0.535156 -0.750854 0.344421 0.176575 1445372965 0.535156 -0.750854 0.344421 0.176575 1445372965 0.535156 -0.750854 0.344421 0.176575 1445372965 0.535156 -0.750854 0.344421 0.176575 1445372965 0.498596 -0.797058 0.253723 0.227478 1445372965 0.498596 -0.797058 0.253723 0.227478 1445372965 0.498596 -0.797058 0.253723 0.227478 1445372965 0.498596 -0.797058 0.253723 0.227478 1445372965 0.498596 -0.797058 0.253723 0.227478 1445372965 0.498596 -0.797058 0.253723 0.227478 1445372965 0.498596 -0.797058 0.253723 0.227478 1445372965 0.453308 -0.832947 0.161621 0.273132 1445372965 0.453308 -0.832947 0.161621 0.273132 1445372965 0.453308 -0.832947 0.161621 0.273132 1445372965 0.453308 -0.832947 0.161621 0.273132 1445372965 0.453308 -0.832947 0.161621 0.273132 1445372965 0.453308 -0.832947 0.161621 0.273132 1445372965 0.405518 -0.857239 0.080078 0.307068 1445372965 0.405518 -0.857239 0.080078 0.307068 1445372965 0.405518 -0.857239 0.080078 0.307068 1445372965 0.405518 -0.857239 0.080078 0.307068 1445372965 0.405518 -0.857239 0.080078 0.307068 1445372965 0.405518 -0.857239 0.080078 0.307068 1445372965 0.373230 -0.869385 0.023987 0.323059 1445372965 0.373230 -0.869385 0.023987 0.323059 1445372965 0.373230 -0.869385 0.023987 0.323059 1445372965 0.373230 -0.869385 0.023987 0.323059 1445372965 0.373230 -0.869385 0.023987 0.323059 1445372965 0.373230 -0.869385 0.023987 0.323059 1445372965 0.354858 -0.879211 0.003906 0.317993 1445372965 0.354858 -0.879211 0.003906 0.317993 1445372965 0.354858 -0.879211 0.003906 0.317993 1445372965 0.354858 -0.879211 0.003906 0.317993 1445372965 0.354858 -0.879211 0.003906 0.317993 1445372965 0.354858 -0.879211 0.003906 0.317993 1445372965 0.355835 -0.885376 0.021973 0.298279 1445372965 0.355835 -0.885376 0.021973 0.298279 1445372965 0.355835 -0.885376 0.021973 0.298279 1445372965 0.379028 -0.883179 0.078674 0.264832 1445372965 0.379028 -0.883179 0.078674 0.264832 1445372965 0.379028 -0.883179 0.078674 0.264832 1445372965 0.379028 -0.883179 0.078674 0.264832 1445372965 0.379028 -0.883179 0.078674 0.264832 1445372965 0.379028 -0.883179 0.078674 0.264832 1445372965 0.379028 -0.883179 0.078674 0.264832 1445372965 0.408997 -0.870728 0.158997 0.221985 1445372965 0.408997 -0.870728 0.158997 0.221985 1445372965 0.408997 -0.870728 0.158997 0.221985 1445372965 0.408997 -0.870728 0.158997 0.221985 1445372965 0.408997 -0.870728 0.158997 0.221985 1445372965 0.408997 -0.870728 0.158997 0.221985 1445372965 0.438354 -0.845154 0.253235 0.171631 1445372965 0.438354 -0.845154 0.253235 0.171631 1445372965 0.438354 -0.845154 0.253235 0.171631 1445372965 0.438354 -0.845154 0.253235 0.171631 1445372965 0.438354 -0.845154 0.253235 0.171631 1445372965 0.438354 -0.845154 0.253235 0.171631 1445372965 0.467712 -0.801025 0.354919 0.116638 1445372965 0.467712 -0.801025 0.354919 0.116638 1445372965 0.467712 -0.801025 0.354919 0.116638 1445372965 0.467712 -0.801025 0.354919 0.116638 1445372965 0.467712 -0.801025 0.354919 0.116638 1445372965 0.467712 -0.801025 0.354919 0.116638 1445372965 0.490723 -0.739746 0.456604 0.059143 1445372965 0.490723 -0.739746 0.456604 0.059143 1445372965 0.490723 -0.739746 0.456604 0.059143 1445372965 0.490723 -0.739746 0.456604 0.059143 1445372965 0.490723 -0.739746 0.456604 0.059143 1445372965 0.490723 -0.739746 0.456604 0.059143 1445372965 0.505554 -0.669373 0.544250 0.008545 1445372965 0.505554 -0.669373 0.544250 0.008545 1445372965 0.505554 -0.669373 0.544250 0.008545 1445372965 0.505554 -0.669373 0.544250 0.008545 1445372965 0.505554 -0.669373 0.544250 0.008545 1445372965 0.505554 -0.669373 0.544250 0.008545 1445372965 0.505554 -0.669373 0.544250 0.008545 1445372965 0.512878 -0.599121 0.613525 -0.039429 1445372965 0.512878 -0.599121 0.613525 -0.039429 1445372965 0.512878 -0.599121 0.613525 -0.039429 1445372965 0.512878 -0.599121 0.613525 -0.039429 1445372965 0.512878 -0.599121 0.613525 -0.039429 1445372965 0.512878 -0.599121 0.613525 -0.039429 1445372965 0.517456 -0.525757 0.669189 -0.089417 1445372965 0.517456 -0.525757 0.669189 -0.089417 1445372965 0.517456 -0.525757 0.669189 -0.089417 1445372965 0.517456 -0.525757 0.669189 -0.089417 1445372965 0.517456 -0.525757 0.669189 -0.089417 1445372965 0.517456 -0.525757 0.669189 -0.089417 1445372965 0.517700 -0.447449 0.717285 -0.131409 1445372965 0.517700 -0.447449 0.717285 -0.131409 1445372965 0.517700 -0.447449 0.717285 -0.131409 1445372965 0.517700 -0.447449 0.717285 -0.131409 1445372965 0.517700 -0.447449 0.717285 -0.131409 1445372965 0.517700 -0.447449 0.717285 -0.131409 1445372965 0.517700 -0.447449 0.717285 -0.131409 1445372965 0.535034 -0.385254 0.735229 -0.157227 1445372965 0.535034 -0.385254 0.735229 -0.157227 1445372965 0.535034 -0.385254 0.735229 -0.157227 1445372965 0.535034 -0.385254 0.735229 -0.157227 1445372965 0.535034 -0.385254 0.735229 -0.157227 1445372965 0.535034 -0.385254 0.735229 -0.157227 1445372965 0.535034 -0.385254 0.735229 -0.157227 1445372965 0.549011 -0.357849 0.735779 -0.170593 1445372965 0.549011 -0.357849 0.735779 -0.170593 1445372965 0.549011 -0.357849 0.735779 -0.170593 1445372966 0.549011 -0.357849 0.735779 -0.170593 1445372966 0.549011 -0.357849 0.735779 -0.170593 1445372966 0.549011 -0.357849 0.735779 -0.170593 1445372966 0.560059 -0.368896 0.723938 -0.161377 1445372966 0.560059 -0.368896 0.723938 -0.161377 1445372966 0.560059 -0.368896 0.723938 -0.161377 1445372966 0.560059 -0.368896 0.723938 -0.161377 1445372966 0.560059 -0.368896 0.723938 -0.161377 1445372966 0.560059 -0.368896 0.723938 -0.161377 1445372966 0.573120 -0.398926 0.701416 -0.142578 1445372966 0.573120 -0.398926 0.701416 -0.142578 1445372966 0.573120 -0.398926 0.701416 -0.142578 1445372966 0.573120 -0.398926 0.701416 -0.142578 1445372966 0.573120 -0.398926 0.701416 -0.142578 1445372966 0.573120 -0.398926 0.701416 -0.142578 1445372966 0.573120 -0.398926 0.701416 -0.142578 1445372966 0.588135 -0.452454 0.662659 -0.101135 1445372966 0.588135 -0.452454 0.662659 -0.101135 1445372966 0.588135 -0.452454 0.662659 -0.101135 1445372966 0.588135 -0.452454 0.662659 -0.101135 1445372966 0.588135 -0.452454 0.662659 -0.101135 1445372966 0.588135 -0.452454 0.662659 -0.101135 1445372966 0.594482 -0.521667 0.610107 -0.046631 1445372966 0.594482 -0.521667 0.610107 -0.046631 1445372966 0.594482 -0.521667 0.610107 -0.046631 1445372966 0.594482 -0.521667 0.610107 -0.046631 1445372966 0.594482 -0.521667 0.610107 -0.046631 1445372966 0.594482 -0.521667 0.610107 -0.046631 1445372966 0.588318 -0.597778 0.544189 0.018066 1445372966 0.588318 -0.597778 0.544189 0.018066 1445372966 0.588318 -0.597778 0.544189 0.018066 1445372966 0.588318 -0.597778 0.544189 0.018066 1445372966 0.588318 -0.597778 0.544189 0.018066 1445372966 0.588318 -0.597778 0.544189 0.018066 1445372966 0.588318 -0.597778 0.544189 0.018066 1445372966 0.570313 -0.668945 0.469177 0.084106 1445372966 0.570313 -0.668945 0.469177 0.084106 1445372966 0.570313 -0.668945 0.469177 0.084106 1445372966 0.570313 -0.668945 0.469177 0.084106 1445372966 0.570313 -0.668945 0.469177 0.084106 1445372966 0.570313 -0.668945 0.469177 0.084106 1445372966 0.570313 -0.668945 0.469177 0.084106 1445372966 0.544739 -0.728210 0.389221 0.146545 1445372966 0.544739 -0.728210 0.389221 0.146545 1445372966 0.544739 -0.728210 0.389221 0.146545 1445372966 0.544739 -0.728210 0.389221 0.146545 1445372966 0.544739 -0.728210 0.389221 0.146545 1445372966 0.544739 -0.728210 0.389221 0.146545 1445372966 0.517029 -0.774231 0.304871 0.200745 1445372966 0.517029 -0.774231 0.304871 0.200745 1445372966 0.517029 -0.774231 0.304871 0.200745 1445372966 0.517029 -0.774231 0.304871 0.200745 1445372966 0.517029 -0.774231 0.304871 0.200745 1445372966 0.517029 -0.774231 0.304871 0.200745 1445372966 0.482605 -0.810486 0.215393 0.252563 1445372966 
0.567932 -0.687500 0.443726 0.088684 1445372968 0.567932 -0.687500 0.443726 0.088684 1445372968 0.567932 -0.687500 0.443726 0.088684 1445372968 0.567932 -0.687500 0.443726 0.088684 1445372968 0.567932 -0.687500 0.443726 0.088684 1445372968 0.567932 -0.687500 0.443726 0.088684 1445372968 0.565918 -0.664551 0.484497 0.057800 1445372968 0.565918 -0.664551 0.484497 0.057800 1445372968 0.565918 -0.664551 0.484497 0.057800 1445372968 0.565918 -0.664551 0.484497 0.057800 1445372968 0.565918 -0.664551 0.484497 0.057800 1445372968 0.565918 -0.664551 0.484497 0.057800 1445372968 0.561829 -0.637573 0.526489 0.025208 1445372968 0.561829 -0.637573 0.526489 0.025208 1445372968 0.561829 -0.637573 0.526489 0.025208 1445372968 0.561829 -0.637573 0.526489 0.025208 1445372968 0.561829 -0.637573 0.526489 0.025208 1445372968 0.561829 -0.637573 0.526489 0.025208 1445372968 0.561829 -0.637573 0.526489 0.025208 1445372968 0.558716 -0.605408 0.566772 -0.005859 1445372968 0.558716 -0.605408 0.566772 -0.005859 1445372968 0.558716 -0.605408 0.566772 -0.005859 1445372968 0.558716 -0.605408 0.566772 -0.005859 1445372968 0.558716 -0.605408 0.566772 -0.005859 1445372968 0.558716 -0.605408 0.566772 -0.005859 1445372968 0.557373 -0.561890 0.609863 -0.040588 1445372968 0.557373 -0.561890 0.609863 -0.040588 1445372968 0.557373 -0.561890 0.609863 -0.040588 1445372968 0.557373 -0.561890 0.609863 -0.040588 1445372968 0.557373 -0.561890 0.609863 -0.040588 1445372968 0.557373 -0.561890 0.609863 -0.040588 1445372968 0.552795 -0.510681 0.653870 -0.077759 1445372968 0.552795 -0.510681 0.653870 -0.077759 1445372968 0.552795 -0.510681 0.653870 -0.077759 1445372968 0.552795 -0.510681 0.653870 -0.077759 1445372968 0.552795 -0.510681 0.653870 -0.077759 1445372968 0.552795 -0.510681 0.653870 -0.077759 1445372968 0.552795 -0.510681 0.653870 -0.077759 1445372968 0.549133 -0.455872 0.690979 -0.114746 1445372968 0.549133 -0.455872 0.690979 -0.114746 1445372968 0.549133 -0.455872 0.690979 -0.114746 1445372968 0.549133 -0.455872 0.690979 -0.114746 1445372968 0.549133 -0.455872 0.690979 -0.114746 1445372968 0.549133 -0.455872 0.690979 -0.114746 1445372968 0.546814 -0.403137 0.718201 -0.150330 1445372968 0.546814 -0.403137 0.718201 -0.150330 1445372968 0.546814 -0.403137 0.718201 -0.150330 1445372968 0.546814 -0.403137 0.718201 -0.150330 1445372968 0.546814 -0.403137 0.718201 -0.150330 1445372968 0.546814 -0.403137 0.718201 -0.150330 1445372968 0.546814 -0.403137 0.718201 -0.150330 1445372968 0.546448 -0.350403 0.739563 -0.177612 1445372968 0.546448 -0.350403 0.739563 -0.177612 1445372968 0.546448 -0.350403 0.739563 -0.177612 1445372968 0.546448 -0.350403 0.739563 -0.177612 1445372968 0.546448 -0.350403 0.739563 -0.177612 1445372969 0.546448 -0.350403 0.739563 -0.177612 1445372969 0.552307 -0.300598 0.752869 -0.194397 1445372969 0.552307 -0.300598 0.752869 -0.194397 1445372969 0.552307 -0.300598 0.752869 -0.194397 1445372969 0.552307 -0.300598 0.752869 -0.194397 1445372969 0.552307 -0.300598 0.752869 -0.194397 1445372969 0.552307 -0.300598 0.752869 -0.194397 1445372969 0.552307 -0.300598 0.752869 -0.194397 1445372969 0.561523 -0.274841 0.755249 -0.196594 1445372969 0.561523 -0.274841 0.755249 -0.196594 1445372969 0.561523 -0.274841 0.755249 -0.196594 1445372969 0.561523 -0.274841 0.755249 -0.196594 1445372969 0.561523 -0.274841 0.755249 -0.196594 1445372969 0.561523 -0.274841 0.755249 -0.196594 1445372969 0.576477 -0.284668 0.744019 -0.181641 1445372969 0.576477 -0.284668 0.744019 -0.181641 1445372969 0.576477 -0.284668 0.744019 -0.181641 1445372969 0.576477 -0.284668 0.744019 -0.181641 1445372969 0.576477 -0.284668 0.744019 -0.181641 1445372969 0.576477 -0.284668 0.744019 -0.181641 1445372969 0.590698 -0.325012 0.722046 -0.154968 1445372969 0.590698 -0.325012 0.722046 -0.154968 1445372969 0.590698 -0.325012 0.722046 -0.154968 1445372969 0.590698 -0.325012 0.722046 -0.154968 1445372969 0.590698 -0.325012 0.722046 -0.154968 1445372969 0.590698 -0.325012 0.722046 -0.154968 1445372969 0.601318 -0.383423 0.691223 -0.116577 1445372969 0.601318 -0.383423 0.691223 -0.116577 1445372969 0.601318 -0.383423 0.691223 -0.116577 1445372969 0.601318 -0.383423 0.691223 -0.116577 1445372969 0.601318 -0.383423 0.691223 -0.116577 1445372969 0.601318 -0.383423 0.691223 -0.116577 1445372969 0.608704 -0.451538 0.648743 -0.068054 1445372969 0.608704 -0.451538 0.648743 -0.068054 1445372969 0.608704 -0.451538 0.648743 -0.068054 1445372969 0.608704 -0.451538 0.648743 -0.068054 1445372969 0.608704 -0.451538 0.648743 -0.068054 1445372969 0.608704 -0.451538 0.648743 -0.068054 1445372969 0.610840 -0.525635 0.591919 -0.010864 1445372969 0.610840 -0.525635 0.591919 -0.010864 1445372969 0.610840 -0.525635 0.591919 -0.010864 1445372969 0.610840 -0.525635 0.591919 -0.010864 1445372969 0.610840 -0.525635 0.591919 -0.010864 1445372969 0.610840 -0.525635 0.591919 -0.010864 1445372969 0.600220 -0.600281 0.526123 0.050293 1445372969 0.600220 -0.600281 0.526123 0.050293 1445372969 0.600220 -0.600281 0.526123 0.050293 1445372969 0.600220 -0.600281 0.526123 0.050293 1445372969 0.600220 -0.600281 0.526123 0.050293 1445372969 0.600220 -0.600281 0.526123 0.050293 1445372969 0.580261 -0.668213 0.452148 0.111023 1445372969 0.580261 -0.668213 0.452148 0.111023 1445372969 0.580261 -0.668213 0.452148 0.111023 1445372969 0.580261 -0.668213 0.452148 0.111023 1445372969 0.580261 -0.668213 0.452148 0.111023 1445372969 0.580261 -0.668213 0.452148 0.111023 1445372969 0.580261 -0.668213 0.452148 0.111023 1445372969 0.556091 -0.724304 0.372986 0.164307 1445372969 0.556091 -0.724304 0.372986 0.164307 1445372969 0.556091 -0.724304 0.372986 0.164307 1445372969 0.556091 -0.724304 0.372986 0.164307 1445372969 0.556091 -0.724304 0.372986 0.164307 1445372969 0.556091 -0.724304 0.372986 0.164307 1445372969 0.523560 -0.771851 0.290466 0.213867 1445372969 0.523560 -0.771851 0.290466 0.213867 1445372969 0.523560 -0.771851 0.290466 0.213867 1445372969 0.523560 -0.771851 0.290466 0.213867 1445372969 0.523560 -0.771851 0.290466 0.213867 1445372969 0.523560 -0.771851 0.290466 0.213867 1445372969 0.484741 -0.810242 0.208252 0.255249 1445372969 0.484741 -0.810242 0.208252 0.255249 1445372969 0.484741 -0.810242 0.208252 0.255249 1445372969 0.484741 -0.810242 0.208252 0.255249 1445372969 0.484741 -0.810242 0.208252 0.255249 1445372969 0.484741 -0.810242 0.208252 0.255249 1445372969 0.484741 -0.810242 0.208252 0.255249 1445372969 0.446045 -0.837463 0.135742 0.285156 1445372969 0.446045 -0.837463 0.135742 0.285156 1445372969 0.446045 -0.837463 0.135742 0.285156 1445372969 0.446045 -0.837463 0.135742 0.285156 1445372969 0.446045 -0.837463 0.135742 0.285156 1445372969 0.411255 -0.857483 0.081238 0.298218 1445372969 0.411255 -0.857483 0.081238 0.298218 1445372969 0.411255 -0.857483 0.081238 0.298218 1445372969 0.411255 -0.857483 0.081238 0.298218 1445372969 0.411255 -0.857483 0.081238 0.298218 1445372969 0.411255 -0.857483 0.081238 0.298218 1445372969 0.392822 -0.869385 0.061890 0.293274 1445372969 0.392822 -0.869385 0.061890 0.293274 1445372969 0.392822 -0.869385 0.061890 0.293274 1445372969 0.392822 -0.869385 0.061890 0.293274 1445372969 0.392822 -0.869385 0.061890 0.293274 1445372969 0.392822 -0.869385 0.061890 0.293274 1445372969 0.395874 -0.872498 0.082703 0.274170 1445372969 0.395874 -0.872498 0.082703 0.274170 1445372969 0.395874 -0.872498 0.082703 0.274170 1445372969 0.395874 -0.872498 0.082703 0.274170 1445372969 0.395874 -0.872498 0.082703 0.274170 1445372969 0.395874 -0.872498 0.082703 0.274170 1445372969 0.411011 -0.868164 0.132385 0.244629 1445372969 0.411011 -0.868164 0.132385 0.244629 1445372969 0.411011 -0.868164 0.132385 0.244629 1445372969 0.411011 -0.868164 0.132385 0.244629 1445372969 0.411011 -0.868164 0.132385 0.244629 1445372969 0.411011 -0.868164 0.132385 0.244629 1445372969 0.411011 -0.868164 0.132385 0.244629 1445372969 0.434082 -0.852661 0.204407 0.206848 1445372969 0.434082 -0.852661 0.204407 0.206848 1445372969 0.434082 -0.852661 0.204407 0.206848 1445372969 0.434082 -0.852661 0.204407 0.206848 1445372969 0.434082 -0.852661 0.204407 0.206848 1445372969 0.434082 -0.852661 0.204407 0.206848 1445372970 0.460510 -0.822144 0.292969 0.161804 1445372970 0.460510 -0.822144 0.292969 0.161804 1445372970 0.460510 -0.822144 0.292969 0.161804 1445372970 0.460510 -0.822144 0.292969 0.161804 1445372970 0.460510 -0.822144 0.292969 0.161804 1445372970 0.460510 -0.822144 0.292969 0.161804 1445372970 0.484802 -0.775269 0.388428 0.113953 1445372970 0.484802 -0.775269 0.388428 0.113953 1445372970 0.484802 -0.775269 0.388428 0.113953 1445372970 0.484802 -0.775269 0.388428 0.113953 1445372970 0.484802 -0.775269 0.388428 0.113953 1445372970 0.484802 -0.775269 0.388428 0.113953 1445372970 0.484802 -0.775269 0.388428 0.113953 1445372970 0.504150 -0.714661 0.480347 0.065796 1445372970 0.504150 -0.714661 0.480347 0.065796 1445372970 0.504150 -0.714661 0.480347 0.065796 1445372970 0.504150 -0.714661 0.480347 0.065796 1445372970 0.504150 -0.714661 0.480347 0.065796 1445372970 0.504150 -0.714661 0.480347 0.065796 1445372970 0.515137 -0.647705 0.561035 0.017395 1445372970 0.515137 -0.647705 0.561035 0.017395 1445372970 0.515137 -0.647705 0.561035 0.017395 1445372970 0.515137 -0.647705 0.561035 0.017395 1445372970 0.515137 -0.647705 0.561035 0.017395 1445372970 0.517517 -0.579163 0.629089 -0.030823 1445372970 0.517517 -0.579163 0.629089 -0.030823 1445372970 0.517517 -0.579163 0.629089 -0.030823 1445372970 0.517517 -0.579163 0.629089 -0.030823 1445372970 0.517517 -0.579163 0.629089 -0.030823 1445372970 0.517517 -0.579163 0.629089 -0.030823 1445372970 0.519043 -0.508728 0.682129 -0.080750 1445372970 0.519043 -0.508728 0.682129 -0.080750 1445372970 0.519043 -0.508728 0.682129 -0.080750 1445372970 0.519043 -0.508728 0.682129 -0.080750 1445372970 0.519043 -0.508728 0.682129 -0.080750 1445372970 0.519043 -0.508728 0.682129 -0.080750 1445372970 0.523438 -0.435181 0.722534 -0.120667 1445372970 0.523438 -0.435181 0.722534 -0.120667 1445372970 0.523438 -0.435181 0.722534 -0.120667 1445372970 0.523438 -0.435181 0.722534 -0.120667 1445372970 0.523438 -0.435181 0.722534 -0.120667 1445372970 0.523438 -0.435181 0.722534 -0.120667 1445372970 0.523438 -0.435181 0.722534 -0.120667 1445372970 0.530823 -0.371338 0.748535 -0.141235 1445372970 0.530823 -0.371338 0.748535 -0.141235 1445372970 0.530823 -0.371338 0.748535 -0.141235 1445372970 0.530823 -0.371338 0.748535 -0.141235 1445372970 0.530823 -0.371338 0.748535 -0.141235 1445372970 0.530823 -0.371338 0.748535 -0.141235 1445372970 0.542053 -0.328552 0.758667 -0.150146 1445372970 0.542053 -0.328552 0.758667 -0.150146 1445372970 0.542053 -0.328552 0.758667 -0.150146 1445372970 0.542053 -0.328552 0.758667 -0.150146 1445372970 0.542053 -0.328552 0.758667 -0.150146 1445372970 0.542053 -0.328552 0.758667 -0.150146 1445372970 0.553162 -0.314758 0.755798 -0.153687 1445372970 0.553162 -0.314758 0.755798 -0.153687 1445372970 0.553162 -0.314758 0.755798 -0.153687 1445372970 0.553162 -0.314758 0.755798 -0.153687 1445372970 0.564819 -0.332947 0.741150 -0.144104 1445372970 0.564819 -0.332947 0.741150 -0.144104 1445372970 0.564819 -0.332947 0.741150 -0.144104 1445372970 0.564819 -0.332947 0.741150 -0.144104 1445372970 0.564819 -0.332947 0.741150 -0.144104 1445372970 0.564819 -0.332947 0.741150 -0.144104 1445372970 0.564819 -0.332947 0.741150 -0.144104 1445372970 0.579346 -0.373352 0.715027 -0.116821 1445372970 0.579346 -0.373352 0.715027 -0.116821 1445372970 0.579346 -0.373352 0.715027 -0.116821 1445372970 0.579346 -0.373352 0.715027 -0.116821 1445372970 0.579346 -0.373352 0.715027 -0.116821 1445372970 0.579346 -0.373352 0.715027 -0.116821 1445372970 0.593933 -0.429993 0.675354 -0.078613 1445372970 0.593933 -0.429993 0.675354 -0.078613 1445372970 0.593933 -0.429993 0.675354 -0.078613 1445372970 0.593933 -0.429993 0.675354 -0.078613 1445372970 0.593933 -0.429993 0.675354 -0.078613 1445372970 0.593933 -0.429993 0.675354 -0.078613 1445372970 0.600769 -0.501526 0.621765 -0.029724 1445372970 0.600769 -0.501526 0.621765 -0.029724 1445372970 0.600769 -0.501526 0.621765 -0.029724 1445372970 0.600769 -0.501526 0.621765 -0.029724 1445372970 0.600769 -0.501526 0.621765 -0.029724 1445372970 0.600769 -0.501526 0.621765 -0.029724 1445372970 0.600769 -0.501526 0.621765 -0.029724 1445372970 0.594604 -0.581665 0.554199 0.030334 1445372970 0.594604 -0.581665 0.554199 0.030334 1445372970 0.594604 -0.581665 0.554199 0.030334 1445372970 0.594604 -0.581665 0.554199 0.030334 1445372970 0.594604 -0.581665 0.554199 0.030334 1445372970 0.594604 -0.581665 0.554199 0.030334 1445372970 0.577393 -0.652466 0.482422 0.090454 1445372970 0.577393 -0.652466 0.482422 0.090454 1445372970 0.577393 -0.652466 0.482422 0.090454 1445372970 0.577393 -0.652466 0.482422 0.090454 1445372970 0.577393 -0.652466 0.482422 0.090454 1445372970 0.577393 -0.652466 0.482422 0.090454 1445372970 0.551392 -0.712585 0.408936 0.144836 1445372970 0.551392 -0.712585 0.408936 0.144836 1445372970 0.551392 -0.712585 0.408936 0.144836 1445372970 0.551392 -0.712585 0.408936 0.144836 1445372970 0.551392 -0.712585 0.408936 0.144836 1445372970 0.551392 -0.712585 0.408936 0.144836 1445372970 0.525146 -0.760437 0.330750 0.190979 1445372970 0.525146 -0.760437 0.330750 0.190979 1445372970 0.525146 -0.760437 0.330750 0.190979 1445372970 0.525146 -0.760437 0.330750 0.190979 1445372970 0.525146 -0.760437 0.330750 0.190979 1445372970 0.525146 -0.760437 0.330750 0.190979 1445372970 0.525146 -0.760437 0.330750 0.190979 1445372970 0.493225 -0.802002 0.247437 0.228577 1445372970 0.493225 -0.802002 0.247437 0.228577 1445372971 0.493225 -0.802002 0.247437 0.228577 1445372971 0.493225 -0.802002 0.247437 0.228577 1445372971 0.493225 -0.802002 0.247437 0.228577 1445372971 0.493225 -0.802002 0.247437 0.228577 1445372971 0.454468 -0.837097 0.165771 0.255554 1445372971 0.454468 -0.837097 0.165771 0.255554 1445372971 0.454468 -0.837097 0.165771 0.255554 1445372971 0.454468 -0.837097 0.165771 0.255554 1445372971 0.454468 -0.837097 0.165771 0.255554 1445372971 0.417236 -0.862122 0.106873 0.266907 1445372971 0.417236 -0.862122 0.106873 0.266907 1445372971 0.417236 -0.862122 0.106873 0.266907 1445372971 0.417236 -0.862122 0.106873 0.266907 1445372971 0.417236 -0.862122 0.106873 0.266907 1445372971 0.417236 -0.862122 0.106873 0.266907 1445372971 0.417236 -0.862122 0.106873 0.266907 1445372971 0.401917 -0.873901 0.082397 0.260803 1445372971 0.401917 -0.873901 0.082397 0.260803 1445372971 0.401917 -0.873901 0.082397 0.260803 1445372971 0.401917 -0.873901 0.082397 0.260803 1445372971 0.401917 -0.873901 0.082397 0.260803 1445372971 0.401917 -0.873901 0.082397 0.260803 1445372971 0.404541 -0.876099 0.094055 0.244751 1445372971 0.404541 -0.876099 0.094055 0.244751 1445372971 0.404541 -0.876099 0.094055 0.244751 1445372971 0.404541 -0.876099 0.094055 0.244751 1445372971 0.404541 -0.876099 0.094055 0.244751 1445372971 0.404541 -0.876099 0.094055 0.244751 1445372971 0.418823 -0.870361 0.137329 0.219543 1445372971 0.418823 -0.870361 0.137329 0.219543 1445372971 0.418823 -0.870361 0.137329 0.219543 1445372971 0.418823 -0.870361 0.137329 0.219543 1445372971 0.418823 -0.870361 0.137329 0.219543 1445372971 0.418823 -0.870361 0.137329 0.219543 1445372971 0.443176 -0.852600 0.206177 0.184814 1445372971 0.443176 -0.852600 0.206177 0.184814 1445372971 0.443176 -0.852600 0.206177 0.184814 1445372971 0.443176 -0.852600 0.206177 0.184814 1445372971 0.443176 -0.852600 0.206177 0.184814 1445372971 0.443176 -0.852600 0.206177 0.184814 1445372971 0.443176 -0.852600 0.206177 0.184814 1445372971 0.470032 -0.821045 0.290710 0.143005 1445372971 0.470032 -0.821045 0.290710 0.143005 1445372971 0.470032 -0.821045 0.290710 0.143005 1445372971 0.470032 -0.821045 0.290710 0.143005 1445372971 0.470032 -0.821045 0.290710 0.143005 1445372971 0.470032 -0.821045 0.290710 0.143005 1445372971 0.494507 -0.776184 0.378723 0.097473 1445372971 0.494507 -0.776184 0.378723 0.097473 1445372971 0.494507 -0.776184 0.378723 0.097473 1445372971 0.494507 -0.776184 0.378723 0.097473 1445372971 0.494507 -0.776184 0.378723 0.097473 1445372971 0.494507 -0.776184 0.378723 0.097473 1445372971 0.511230 -0.722900 0.462097 0.049683 1445372971 0.511230 -0.722900 0.462097 0.049683 1445372971 0.511230 -0.722900 0.462097 0.049683 1445372971 0.511230 -0.722900 0.462097 0.049683 1445372971 0.511230 -0.722900 0.462097 0.049683 1445372971 0.511230 -0.722900 0.462097 0.049683 1445372971 0.519409 -0.663940 0.537964 -0.000732 1445372971 0.519409 -0.663940 0.537964 -0.000732 1445372971 0.519409 -0.663940 0.537964 -0.000732 1445372971 0.519409 -0.663940 0.537964 -0.000732 1445372971 0.519409 -0.663940 0.537964 -0.000732 1445372971 0.519409 -0.663940 0.537964 -0.000732 1445372971 0.520752 -0.600037 0.605164 -0.050110 1445372971 0.520752 -0.600037 0.605164 -0.050110 1445372971 0.520752 -0.600037 0.605164 -0.050110 1445372971 0.520752 -0.600037 0.605164 -0.050110 1445372971 0.520752 -0.600037 0.605164 -0.050110 1445372971 0.520752 -0.600037 0.605164 -0.050110 1445372971 0.521851 -0.531738 0.660095 -0.095947 1445372971 0.521851 -0.531738 0.660095 -0.095947 1445372971 0.521851 -0.531738 0.660095 -0.095947 1445372971 0.521851 -0.531738 0.660095 -0.095947 1445372971 0.521851 -0.531738 0.660095 -0.095947 1445372971 0.521851 -0.531738 0.660095 -0.095947 1445372971 0.530212 -0.454651 0.702637 -0.135925 1445372971 0.530212 -0.454651 0.702637 -0.135925 1445372971 0.530212 -0.454651 0.702637 -0.135925 1445372971 0.530212 -0.454651 0.702637 -0.135925 1445372971 0.530212 -0.454651 0.702637 -0.135925 1445372971 0.530212 -0.454651 0.702637 -0.135925 1445372971 0.530212 -0.454651 0.702637 -0.135925 1445372971 0.541748 -0.380981 0.731567 -0.161743 1445372971 0.541748 -0.380981 0.731567 -0.161743 1445372971 0.541748 -0.380981 0.731567 -0.161743 1445372971 0.541748 -0.380981 0.731567 -0.161743 1445372971 0.541748 -0.380981 0.731567 -0.161743 1445372971 0.541748 -0.380981 0.731567 -0.161743 1445372971 0.552856 -0.331726 0.743713 -0.176392 1445372971 0.552856 -0.331726 0.743713 -0.176392 1445372971 0.552856 -0.331726 0.743713 -0.176392 1445372971 0.552856 -0.331726 0.743713 -0.176392 1445372971 0.552856 -0.331726 0.743713 -0.176392 1445372971 0.552856 -0.331726 0.743713 -0.176392 1445372971 0.562195 -0.311157 0.744324 -0.181763 1445372971 0.562195 -0.311157 0.744324 -0.181763 1445372971 0.562195 -0.311157 0.744324 -0.181763 1445372971 0.562195 -0.311157 0.744324 -0.181763 1445372971 0.562195 -0.311157 0.744324 -0.181763 1445372971 0.562195 -0.311157 0.744324 -0.181763 1445372971 0.573730 -0.325134 0.732361 -0.169373 1445372971 0.573730 -0.325134 0.732361 -0.169373 1445372971 0.573730 -0.325134 0.732361 -0.169373 1445372971 0.573730 -0.325134 0.732361 -0.169373 1445372971 0.573730 -0.325134 0.732361 -0.169373 1445372971 0.573730 -0.325134 0.732361 -0.169373 1445372971 0.588562 -0.360596 0.709534 -0.141541 1445372971 0.588562 -0.360596 0.709534 -0.141541 1445372971 0.588562 -0.360596 0.709534 -0.141541 1445372972 0.588562 -0.360596 0.709534 -0.141541 1445372972 0.588562 -0.360596 0.709534 -0.141541 1445372972 0.588562 -0.360596 0.709534 -0.141541 1445372972 0.588562 -0.360596 0.709534 -0.141541 1445372972 0.602112 -0.410950 0.676758 -0.102478 1445372972 0.602112 -0.410950 0.676758 -0.102478 1445372972 0.602112 -0.410950 0.676758 -0.102478 1445372972 0.602112 -0.410950 0.676758 -0.102478 1445372972 0.602112 -0.410950 0.676758 -0.102478 1445372972 0.602112 -0.410950 0.676758 -0.102478 1445372972 0.611328 -0.474121 0.631287 -0.054016 1445372972 0.611328 -0.474121 0.631287 -0.054016 1445372972 0.611328 -0.474121 0.631287 -0.054016 1445372972 0.611328 -0.474121 0.631287 -0.054016 1445372972 0.611328 -0.474121 0.631287 -0.054016 1445372972 0.611328 -0.474121 0.631287 -0.054016 1445372972 0.608948 -0.548584 0.572815 0.003662 1445372972 0.608948 -0.548584 0.572815 0.003662 1445372972 0.608948 -0.548584 0.572815 0.003662 1445372972 0.608948 -0.548584 0.572815 0.003662 1445372972 0.608948 -0.548584 0.572815 0.003662 1445372972 0.608948 -0.548584 0.572815 0.003662 1445372972 0.595337 -0.626709 0.497925 0.069214 1445372972 0.595337 -0.626709 0.497925 0.069214 1445372972 0.595337 -0.626709 0.497925 0.069214 1445372972 0.595337 -0.626709 0.497925 0.069214 1445372972 0.595337 -0.626709 0.497925 0.069214 1445372972 0.595337 -0.626709 0.497925 0.069214 1445372972 0.595337 -0.626709 0.497925 0.069214 1445372972 0.573059 -0.693237 0.414917 0.137451 1445372972 0.573059 -0.693237 0.414917 0.137451 1445372972 0.573059 -0.693237 0.414917 0.137451 1445372972 0.573059 -0.693237 0.414917 0.137451 1445372972 0.573059 -0.693237 0.414917 0.137451 1445372972 0.573059 -0.693237 0.414917 0.137451 1445372972 0.540161 -0.748962 0.329834 0.196228 1445372972 0.540161 -0.748962 0.329834 0.196228 1445372972 0.540161 -0.748962 0.329834 0.196228 1445372972 0.540161 -0.748962 0.329834 0.196228 1445372972 0.540161 -0.748962 0.329834 0.196228 1445372972 0.540161 -0.748962 0.329834 0.196228 1445372972 0.504578 -0.790405 0.245056 0.246155 1445372972 0.504578 -0.790405 0.245056 0.246155 1445372972 0.504578 -0.790405 0.245056 0.246155 1445372972 0.504578 -0.790405 0.245056 0.246155 1445372972 0.504578 -0.790405 0.245056 0.246155 1445372972 0.504578 -0.790405 0.245056 0.246155 1445372972 0.460754 -0.823242 0.164368 0.287964 1445372972 0.460754 -0.823242 0.164368 0.287964 1445372972 0.460754 -0.823242 0.164368 0.287964 1445372972 0.460754 -0.823242 0.164368 0.287964 1445372972 0.460754 -0.823242 0.164368 0.287964 1445372972 0.460754 -0.823242 0.164368 0.287964 1445372972 0.460754 -0.823242 0.164368 0.287964 1445372972 0.410522 -0.850220 0.087524 0.317749 1445372972 0.410522 -0.850220 0.087524 0.317749 1445372972 0.410522 -0.850220 0.087524 0.317749 1445372972 0.410522 -0.850220 0.087524 0.317749 1445372972 0.410522 -0.850220 0.087524 0.317749 1445372972 0.410522 -0.850220 0.087524 0.317749 1445372972 0.376587 -0.864746 0.035583 0.330383 1445372972 0.376587 -0.864746 0.035583 0.330383 1445372972 0.376587 -0.864746 0.035583 0.330383 1445372972 0.376587 -0.864746 0.035583 0.330383 1445372972 0.376587 -0.864746 0.035583 0.330383 1445372972 0.376587 -0.864746 0.035583 0.330383 1445372972 0.376587 -0.864746 0.035583 0.330383 1445372972 0.359436 -0.874756 0.017639 0.324402 1445372972 0.359436 -0.874756 0.017639 0.324402 1445372972 0.359436 -0.874756 0.017639 0.324402 1445372972 0.359436 -0.874756 0.017639 0.324402 1445372972 0.359436 -0.874756 0.017639 0.324402 1445372972 0.359436 -0.874756 0.017639 0.324402 1445372972 0.357483 -0.881165 0.030823 0.307922 1445372972 0.357483 -0.881165 0.030823 0.307922 1445372972 0.357483 -0.881165 0.030823 0.307922 1445372972 0.357483 -0.881165 0.030823 0.307922 1445372972 0.357483 -0.881165 0.030823 0.307922 1445372972 0.357483 -0.881165 0.030823 0.307922 1445372972 0.377136 -0.879333 0.077759 0.280151 1445372972 0.377136 -0.879333 0.077759 0.280151 1445372972 0.377136 -0.879333 0.077759 0.280151 1445372972 0.377136 -0.879333 0.077759 0.280151 1445372972 0.377136 -0.879333 0.077759 0.280151 1445372972 0.377136 -0.879333 0.077759 0.280151 1445372972 0.377136 -0.879333 0.077759 0.280151 1445372972 0.405151 -0.869507 0.149170 0.239990 1445372972 0.405151 -0.869507 0.149170 0.239990 1445372972 0.405151 -0.869507 0.149170 0.239990 1445372972 0.405151 -0.869507 0.149170 0.239990 1445372972 0.405151 -0.869507 0.149170 0.239990 1445372972 0.405151 -0.869507 0.149170 0.239990 1445372972 0.434082 -0.847534 0.236084 0.193604 1445372972 0.434082 -0.847534 0.236084 0.193604 1445372972 0.434082 -0.847534 0.236084 0.193604 1445372972 0.434082 -0.847534 0.236084 0.193604 1445372972 0.434082 -0.847534 0.236084 0.193604 1445372972 0.434082 -0.847534 0.236084 0.193604 1445372972 0.465027 -0.808289 0.331177 0.144226 1445372972 0.465027 -0.808289 0.331177 0.144226 1445372972 0.465027 -0.808289 0.331177 0.144226 1445372972 0.465027 -0.808289 0.331177 0.144226 1445372972 0.465027 -0.808289 0.331177 0.144226 1445372972 0.465027 -0.808289 0.331177 0.144226 1445372972 0.493652 -0.752747 0.425720 0.091797 1445372972 0.493652 -0.752747 0.425720 0.091797 1445372972 0.493652 -0.752747 0.425720 0.091797 1445372972 0.493652 -0.752747 0.425720 0.091797 1445372972 0.493652 -0.752747 0.425720 0.091797 1445372972 0.493652 -0.752747 0.425720 0.091797 1445372972 0.512512 -0.690002 0.509460 0.041016 1445372972 0.512512 -0.690002 0.509460 0.041016 1445372972 0.512512 -0.690002 0.509460 0.041016 1445372973 0.512512 -0.690002 0.509460 0.041016 1445372973 0.512512 -0.690002 0.509460 0.041016 1445372973 0.512512 -0.690002 0.509460 0.041016 1445372973 0.520996 -0.627197 0.578918 -0.005554 1445372973 0.520996 -0.627197 0.578918 -0.005554 1445372973 0.520996 -0.627197 0.578918 -0.005554 1445372973 0.520996 -0.627197 0.578918 -0.005554 1445372973 0.520996 -0.627197 0.578918 -0.005554 1445372973 0.520996 -0.627197 0.578918 -0.005554 1445372973 0.520996 -0.627197 0.578918 -0.005554 1445372973 0.523193 -0.561951 0.638733 -0.049316 1445372973 0.523193 -0.561951 0.638733 -0.049316 1445372973 0.523193 -0.561951 0.638733 -0.049316 1445372973 0.523193 -0.561951 0.638733 -0.049316 1445372973 0.523193 -0.561951 0.638733 -0.049316 1445372973 0.523193 -0.561951 0.638733 -0.049316 1445372973 0.524597 -0.492493 0.688965 -0.086731 1445372973 0.524597 -0.492493 0.688965 -0.086731 1445372973 0.524597 -0.492493 0.688965 -0.086731 1445372973 0.524597 -0.492493 0.688965 -0.086731 1445372973 0.524597 -0.492493 0.688965 -0.086731 1445372973 0.524597 -0.492493 0.688965 -0.086731 1445372973 0.526001 -0.430298 0.724487 -0.114868 1445372973 0.526001 -0.430298 0.724487 -0.114868 1445372973 0.526001 -0.430298 0.724487 -0.114868 1445372973 0.526001 -0.430298 0.724487 -0.114868 1445372973 0.526001 -0.430298 0.724487 -0.114868 1445372973 0.526001 -0.430298 0.724487 -0.114868 1445372973 0.526001 -0.430298 0.724487 -0.114868 1445372973 0.535095 -0.382385 0.741394 -0.132996 1445372973 0.535095 -0.382385 0.741394 -0.132996 1445372973 0.535095 -0.382385 0.741394 -0.132996 1445372973 0.535095 -0.382385 0.741394 -0.132996 1445372973 0.535095 -0.382385 0.741394 -0.132996 1445372973 0.547729 -0.358093 0.742859 -0.140930 1445372973 0.547729 -0.358093 0.742859 -0.140930 1445372973 0.547729 -0.358093 0.742859 -0.140930 1445372973 0.547729 -0.358093 0.742859 -0.140930 1445372973 0.547729 -0.358093 0.742859 -0.140930 1445372973 0.547729 -0.358093 0.742859 -0.140930 1445372973 0.559692 -0.371948 0.729065 -0.129578 1445372973 0.559692 -0.371948 0.729065 -0.129578 1445372973 0.559692 -0.371948 0.729065 -0.129578 1445372973 0.559692 -0.371948 0.729065 -0.129578 1445372973 0.559692 -0.371948 0.729065 -0.129578 1445372973 0.559692 -0.371948 0.729065 -0.129578 1445372973 0.559692 -0.371948 0.729065 -0.129578 1445372973 0.571655 -0.411682 0.702148 -0.102966 1445372973 0.571655 -0.411682 0.702148 -0.102966 1445372973 0.571655 -0.411682 0.702148 -0.102966 1445372973 0.571655 -0.411682 0.702148 -0.102966 1445372973 0.571655 -0.411682 0.702148 -0.102966 1445372973 0.571655 -0.411682 0.702148 -0.102966 1445372973 0.581055 -0.466187 0.663879 -0.065430 1445372973 0.581055 -0.466187 0.663879 -0.065430 1445372973 0.581055 -0.466187 0.663879 -0.065430 1445372973 0.581055 -0.466187 0.663879 -0.065430 1445372973 0.581055 -0.466187 0.663879 -0.065430 1445372973 0.581055 -0.466187 0.663879 -0.065430 1445372973 0.585205 -0.531738 0.611938 -0.018555 1445372973 0.585205 -0.531738 0.611938 -0.018555 1445372973 0.585205 -0.531738 0.611938 -0.018555 1445372973 0.585205 -0.531738 0.611938 -0.018555 1445372973 0.585205 -0.531738 0.611938 -0.018555 1445372973 0.585205 -0.531738 0.611938 -0.018555 1445372973 0.585205 -0.531738 0.611938 -0.018555 1445372973 0.579773 -0.602905 0.546875 0.035706 1445372973 0.579773 -0.602905 0.546875 0.035706 1445372973 0.579773 -0.602905 0.546875 0.035706 1445372973 0.579773 -0.602905 0.546875 0.035706 1445372973 0.579773 -0.602905 0.546875 0.035706 1445372973 0.562317 -0.672119 0.472229 0.094849 1445372973 0.562317 -0.672119 0.472229 0.094849 1445372973 0.562317 -0.672119 0.472229 0.094849 1445372973 0.562317 -0.672119 0.472229 0.094849 1445372973 0.562317 -0.672119 0.472229 0.094849 1445372973 0.562317 -0.672119 0.472229 0.094849 1445372973 0.535950 -0.732056 0.393433 0.148438 1445372973 0.535950 -0.732056 0.393433 0.148438 1445372973 0.535950 -0.732056 0.393433 0.148438 1445372973 
0.583374 -0.633545 0.507385 0.028870 1445372975 0.577209 -0.619873 0.531433 0.010193 1445372975 0.577209 -0.619873 0.531433 0.010193 1445372975 0.577209 -0.619873 0.531433 0.010193 1445372975 0.577209 -0.619873 0.531433 0.010193 1445372975 0.577209 -0.619873 0.531433 0.010193 1445372975 0.577209 -0.619873 0.531433 0.010193 1445372975 0.577209 -0.619873 0.531433 0.010193 1445372975 0.569153 -0.596802 0.565369 -0.015747 1445372975 0.569153 -0.596802 0.565369 -0.015747 1445372975 0.569153 -0.596802 0.565369 -0.015747 1445372975 0.569153 -0.596802 0.565369 -0.015747 1445372975 0.562256 -0.558716 0.607605 -0.049194 1445372975 0.562256 -0.558716 0.607605 -0.049194 1445372975 0.562256 -0.558716 0.607605 -0.049194 1445372975 0.562256 -0.558716 0.607605 -0.049194 1445372975 0.562256 -0.558716 0.607605 -0.049194 1445372975 0.562256 -0.558716 0.607605 -0.049194 1445372975 0.555237 -0.512024 0.649780 -0.085388 1445372975 0.555237 -0.512024 0.649780 -0.085388 1445372975 0.555237 -0.512024 0.649780 -0.085388 1445372975 0.555237 -0.512024 0.649780 -0.085388 1445372975 0.555237 -0.512024 0.649780 -0.085388 1445372975 0.555237 -0.512024 0.649780 -0.085388 1445372975 0.549683 -0.459045 0.686829 -0.123962 1445372975 0.549683 -0.459045 0.686829 -0.123962 1445372975 0.549683 -0.459045 0.686829 -0.123962 1445372975 0.549683 -0.459045 0.686829 -0.123962 1445372975 0.549683 -0.459045 0.686829 -0.123962 1445372975 0.549683 -0.459045 0.686829 -0.123962 1445372975 0.549011 -0.405457 0.712524 -0.162598 1445372975 0.549011 -0.405457 0.712524 -0.162598 1445372975 0.549011 -0.405457 0.712524 -0.162598 1445372975 0.549011 -0.405457 0.712524 -0.162598 1445372975 0.549011 -0.405457 0.712524 -0.162598 1445372975 0.549011 -0.405457 0.712524 -0.162598 1445372975 0.548096 -0.356445 0.731934 -0.191895 1445372975 0.548096 -0.356445 0.731934 -0.191895 1445372975 0.548096 -0.356445 0.731934 -0.191895 1445372975 0.548096 -0.356445 0.731934 -0.191895 1445372975 0.548096 -0.356445 0.731934 -0.191895 1445372975 0.548096 -0.356445 0.731934 -0.191895 1445372975 0.548096 -0.356445 0.731934 -0.191895 1445372975 0.547729 -0.322327 0.744263 -0.205261 1445372975 0.547729 -0.322327 0.744263 -0.205261 1445372975 0.547729 -0.322327 0.744263 -0.205261 1445372975 0.547729 -0.322327 0.744263 -0.205261 1445372975 0.547729 -0.322327 0.744263 -0.205261 1445372975 0.547729 -0.322327 0.744263 -0.205261 1445372975 0.547729 -0.322327 0.744263 -0.205261 1445372975 0.549683 -0.308960 0.747559 -0.208679 1445372975 0.549683 -0.308960 0.747559 -0.208679 1445372975 0.549683 -0.308960 0.747559 -0.208679 1445372975 0.549683 -0.308960 0.747559 -0.208679 1445372975 0.549683 -0.308960 0.747559 -0.208679 1445372975 0.556763 -0.314392 0.742126 -0.200928 1445372976 0.556763 -0.314392 0.742126 -0.200928 1445372976 0.556763 -0.314392 0.742126 -0.200928 1445372976 0.556763 -0.314392 0.742126 -0.200928 1445372976 0.556763 -0.314392 0.742126 -0.200928 1445372976 0.556763 -0.314392 0.742126 -0.200928 1445372976 0.570557 -0.342224 0.725342 -0.176636 1445372976 0.570557 -0.342224 0.725342 -0.176636 1445372976 0.570557 -0.342224 0.725342 -0.176636 1445372976 0.570557 -0.342224 0.725342 -0.176636 1445372976 0.570557 -0.342224 0.725342 -0.176636 1445372976 0.570557 -0.342224 0.725342 -0.176636 1445372976 0.570557 -0.342224 0.725342 -0.176636 1445372976 0.585632 -0.391479 0.696289 -0.137512 1445372976 0.585632 -0.391479 0.696289 -0.137512 1445372976 0.585632 -0.391479 0.696289 -0.137512 1445372976 0.585632 -0.391479 0.696289 -0.137512 1445372976 0.585632 -0.391479 0.696289 -0.137512 1445372976 0.585632 -0.391479 0.696289 -0.137512 1445372976 0.597839 -0.454773 0.654419 -0.086487 1445372976 0.597839 -0.454773 0.654419 -0.086487 1445372976 0.597839 -0.454773 0.654419 -0.086487 1445372976 0.597839 -0.454773 0.654419 -0.086487 1445372976 0.597839 -0.454773 0.654419 -0.086487 1445372976 0.597839 -0.454773 0.654419 -0.086487 1445372976 0.604126 -0.526062 0.597961 -0.025940 1445372976 0.604126 -0.526062 0.597961 -0.025940 1445372976 0.604126 -0.526062 0.597961 -0.025940 1445372976 0.604126 -0.526062 0.597961 -0.025940 1445372976 0.604126 -0.526062 0.597961 -0.025940 1445372976 0.604126 -0.526062 0.597961 -0.025940 1445372976 0.599182 -0.598328 0.530273 0.041931 1445372976 0.599182 -0.598328 0.530273 0.041931 1445372976 0.599182 -0.598328 0.530273 0.041931 1445372976 0.599182 -0.598328 0.530273 0.041931 1445372976 0.599182 -0.598328 0.530273 0.041931 1445372976 0.599182 -0.598328 0.530273 0.041931 1445372976 0.580933 -0.667358 0.452209 0.112549 1445372976 0.580933 -0.667358 0.452209 0.112549 1445372976 0.580933 -0.667358 0.452209 0.112549 1445372976 0.580933 -0.667358 0.452209 0.112549 1445372976 0.580933 -0.667358 0.452209 0.112549 1445372976 0.580933 -0.667358 0.452209 0.112549 1445372976 0.554016 -0.726624 0.366943 0.174500 1445372976 0.554016 -0.726624 0.366943 0.174500 1445372976 0.554016 -0.726624 0.366943 0.174500 1445372976 0.554016 -0.726624 0.366943 0.174500 1445372976 0.554016 -0.726624 0.366943 0.174500 1445372976 0.554016 -0.726624 0.366943 0.174500 1445372976 0.514343 -0.779053 0.276001 0.228821 1445372976 0.514343 -0.779053 0.276001 0.228821 1445372976 0.514343 -0.779053 0.276001 0.228821 1445372976 0.514343 -0.779053 0.276001 0.228821 1445372976 0.514343 -0.779053 0.276001 0.228821 1445372976 0.514343 -0.779053 0.276001 0.228821 1445372976 0.464478 -0.821838 0.188660 0.270569 1445372976 0.464478 -0.821838 0.188660 0.270569 1445372976 0.464478 -0.821838 0.188660 0.270569 1445372976 0.464478 -0.821838 0.188660 0.270569 1445372976 0.464478 -0.821838 0.188660 0.270569 1445372976 0.464478 -0.821838 0.188660 0.270569 1445372976 0.423584 -0.847229 0.119019 0.297668 1445372976 0.423584 -0.847229 0.119019 0.297668 1445372976 0.423584 -0.847229 0.119019 0.297668 1445372976 0.423584 -0.847229 0.119019 0.297668 1445372976 0.423584 -0.847229 0.119019 0.297668 1445372976 0.423584 -0.847229 0.119019 0.297668 1445372976 0.385559 -0.866943 0.066101 0.308777 1445372976 0.385559 -0.866943 0.066101 0.308777 1445372976 0.385559 -0.866943 0.066101 0.308777 1445372976 0.385559 -0.866943 0.066101 0.308777 1445372976 0.385559 -0.866943 0.066101 0.308777 1445372976 0.385559 -0.866943 0.066101 0.308777 1445372976 0.360840 -0.881409 0.041443 0.302124 1445372976 0.360840 -0.881409 0.041443 0.302124 1445372976 0.360840 -0.881409 0.041443 0.302124 1445372976 0.360840 -0.881409 0.041443 0.302124 1445372976 0.360840 -0.881409 0.041443 0.302124 1445372976 0.365967 -0.884033 0.064331 0.283691 1445372976 0.365967 -0.884033 0.064331 0.283691 1445372976 0.365967 -0.884033 0.064331 0.283691 1445372976 0.365967 -0.884033 0.064331 0.283691 1445372976 0.365967 -0.884033 0.064331 0.283691 1445372976 0.365967 -0.884033 0.064331 0.283691 1445372976 0.385986 -0.878662 0.122925 0.252625 1445372976 0.385986 -0.878662 0.122925 0.252625 1445372976 0.385986 -0.878662 0.122925 0.252625 1445372976 0.385986 -0.878662 0.122925 0.252625 1445372976 0.385986 -0.878662 0.122925 0.252625 1445372976 0.385986 -0.878662 0.122925 0.252625 1445372976 0.385986 -0.878662 0.122925 0.252625 1445372976 0.410034 -0.863831 0.201172 0.212585 1445372976 0.410034 -0.863831 0.201172 0.212585 1445372976 0.410034 -0.863831 0.201172 0.212585 1445372976 0.410034 -0.863831 0.201172 0.212585 1445372976 0.410034 -0.863831 0.201172 0.212585 1445372976 0.410034 -0.863831 0.201172 0.212585 1445372976 0.436035 -0.834290 0.293823 0.165833 1445372976 0.436035 -0.834290 0.293823 0.165833 1445372976 0.436035 -0.834290 0.293823 0.165833 1445372976 0.436035 -0.834290 0.293823 0.165833 1445372976 0.436035 -0.834290 0.293823 0.165833 1445372976 0.436035 -0.834290 0.293823 0.165833 1445372976 0.463013 -0.785828 0.393616 0.114929 1445372976 0.463013 -0.785828 0.393616 0.114929 1445372976 0.463013 -0.785828 0.393616 0.114929 1445372976 0.463013 -0.785828 0.393616 0.114929 1445372976 0.463013 -0.785828 0.393616 0.114929 1445372976 0.463013 -0.785828 0.393616 0.114929 1445372976 0.463013 -0.785828 0.393616 0.114929 1445372976 0.483643 -0.723389 0.488770 0.062012 1445372976 0.483643 -0.723389 0.488770 0.062012 1445372977 0.483643 -0.723389 0.488770 0.062012 1445372977 0.483643 -0.723389 0.488770 0.062012 1445372977 0.483643 -0.723389 0.488770 0.062012 1445372977 0.483643 -0.723389 0.488770 0.062012 1445372977 0.495300 -0.656067 0.569397 0.010010 1445372977 0.495300 -0.656067 0.569397 0.010010 1445372977 0.495300 -0.656067 0.569397 0.010010 1445372977 0.495300 -0.656067 0.569397 0.010010 1445372977 0.495300 -0.656067 0.569397 0.010010 1445372977 0.495300 -0.656067 0.569397 0.010010 1445372977 0.499390 -0.588318 0.634583 -0.041748 1445372977 0.499390 -0.588318 0.634583 -0.041748 1445372977 0.499390 -0.588318 0.634583 -0.041748 1445372977 0.499390 -0.588318 0.634583 -0.041748 1445372977 0.499390 -0.588318 0.634583 -0.041748 1445372977 0.499390 -0.588318 0.634583 -0.041748 1445372977 0.498230 -0.514648 0.691284 -0.094727 1445372977 0.498230 -0.514648 0.691284 -0.094727 1445372977 0.498230 -0.514648 0.691284 -0.094727 1445372977 0.498230 -0.514648 0.691284 -0.094727 1445372977 0.498230 -0.514648 0.691284 -0.094727 1445372977 0.498230 -0.514648 0.691284 -0.094727 1445372977 0.497375 -0.439758 0.734863 -0.138489 1445372977 0.497375 -0.439758 0.734863 -0.138489 1445372977 0.497375 -0.439758 0.734863 -0.138489 1445372977 0.497375 -0.439758 0.734863 -0.138489 1445372977 0.497375 -0.439758 0.734863 -0.138489 1445372977 0.497375 -0.439758 0.734863 -0.138489 1445372977 0.500854 -0.366882 0.764038 -0.175232 1445372977 0.500854 -0.366882 0.764038 -0.175232 1445372977 0.500854 -0.366882 0.764038 -0.175232 1445372977 0.500854 -0.366882 0.764038 -0.175232 1445372977 0.500854 -0.366882 0.764038 -0.175232 1445372977 0.500854 -0.366882 0.764038 -0.175232 1445372977 0.508423 -0.311035 0.777222 -0.201721 1445372977 0.508423 -0.311035 0.777222 -0.201721 1445372977 0.508423 -0.311035 0.777222 -0.201721 1445372977 0.508423 -0.311035 0.777222 -0.201721 1445372977 0.508423 -0.311035 0.777222 -0.201721 1445372977 0.515869 -0.287537 0.778931 -0.210815 1445372977 0.515869 -0.287537 0.778931 -0.210815 1445372977 0.515869 -0.287537 0.778931 -0.210815 1445372977 0.515869 -0.287537 0.778931 -0.210815 1445372977 0.515869 -0.287537 0.778931 -0.210815 1445372977 0.515869 -0.287537 0.778931 -0.210815 1445372977 0.515869 -0.287537 0.778931 -0.210815 1445372977 0.525879 -0.296936 0.769897 -0.206299 1445372977 0.525879 -0.296936 0.769897 -0.206299 1445372977 0.525879 -0.296936 0.769897 -0.206299 1445372977 0.525879 -0.296936 0.769897 -0.206299 1445372977 0.525879 -0.296936 0.769897 -0.206299 1445372977 0.525879 -0.296936 0.769897 -0.206299 1445372977 0.538391 -0.332214 0.751892 -0.185303 1445372977 0.538391 -0.332214 0.751892 -0.185303 1445372977 0.538391 -0.332214 0.751892 -0.185303 1445372977 0.538391 -0.332214 0.751892 -0.185303 1445372977 0.538391 -0.332214 0.751892 -0.185303 1445372977 0.538391 -0.332214 0.751892 -0.185303 1445372977 0.538391 -0.332214 0.751892 -0.185303 1445372977 0.553223 -0.385376 0.723328 -0.148926 1445372977 0.553223 -0.385376 0.723328 -0.148926 1445372977 0.553223 -0.385376 0.723328 -0.148926 1445372977 0.553223 -0.385376 0.723328 -0.148926 1445372977 0.553223 -0.385376 0.723328 -0.148926 1445372977 0.553223 -0.385376 0.723328 -0.148926 1445372977 0.567505 -0.452515 0.680420 -0.100708 1445372977 0.567505 -0.452515 0.680420 -0.100708 1445372977 0.567505 -0.452515 0.680420 -0.100708 1445372977 0.567505 -0.452515 0.680420 -0.100708 1445372977 0.567505 -0.452515 0.680420 -0.100708 1445372977 0.567505 -0.452515 0.680420 -0.100708 1445372977 0.574097 -0.528564 0.623901 -0.041748 1445372977 0.574097 -0.528564 0.623901 -0.041748 1445372977 0.574097 -0.528564 0.623901 -0.041748 1445372977 0.574097 -0.528564 0.623901 -0.041748 1445372977 0.574097 -0.528564 0.623901 -0.041748 1445372977 0.574097 -0.528564 0.623901 -0.041748 1445372977 0.569946 -0.604614 0.555908 0.022766 1445372977 0.569946 -0.604614 0.555908 0.022766 1445372977 0.569946 -0.604614 0.555908 0.022766 1445372977 0.569946 -0.604614 0.555908 0.022766 1445372977 0.569946 -0.604614 0.555908 0.022766 1445372977 0.569946 -0.604614 0.555908 0.022766 1445372977 0.556519 -0.673523 0.478516 0.087463 1445372977 0.556519 -0.673523 0.478516 0.087463 1445372977 0.556519 -0.673523 0.478516 0.087463 1445372977 0.556519 -0.673523 0.478516 0.087463 1445372977 0.556519 -0.673523 0.478516 0.087463 1445372977 0.556519 -0.673523 0.478516 0.087463 1445372977 0.536438 -0.730652 0.395569 0.147888 1445372977 0.536438 -0.730652 0.395569 0.147888 1445372977 0.536438 -0.730652 0.395569 0.147888 1445372977 0.536438 -0.730652 0.395569 0.147888 1445372977 0.536438 -0.730652 0.395569 0.147888 1445372977 0.536438 -0.730652 0.395569 0.147888 1445372977 0.536438 -0.730652 0.395569 0.147888 1445372977 0.508240 -0.777466 0.309448 0.203613 1445372977 0.508240 -0.777466 0.309448 0.203613 1445372977 0.508240 -0.777466 0.309448 0.203613 1445372977 0.508240 -0.777466 0.309448 0.203613 1445372977 0.508240 -0.777466 0.309448 0.203613 1445372977 0.508240 -0.777466 0.309448 0.203613 1445372977 0.470947 -0.816650 0.220581 0.250122 1445372977 0.470947 -0.816650 0.220581 0.250122 1445372977 0.470947 -0.816650 0.220581 0.250122 1445372977 0.470947 -0.816650 0.220581 0.250122 1445372977 0.470947 -0.816650 0.220581 0.250122 1445372977 0.470947 -0.816650 0.220581 0.250122 1445372977 0.431763 -0.845825 0.145752 0.277283 1445372977 0.431763 -0.845825 0.145752 0.277283 1445372977 0.431763 -0.845825 0.145752 0.277283 1445372978 0.431763 -0.845825 0.145752 0.277283 1445372978 0.431763 -0.845825 0.145752 0.277283 1445372978 0.431763 -0.845825 0.145752 0.277283 1445372978 0.401367 -0.865356 0.100891 0.282593 1445372978 0.401367 -0.865356 0.100891 0.282593 1445372978 0.401367 -0.865356 0.100891 0.282593 1445372978 0.401367 -0.865356 0.100891 0.282593 1445372978 0.401367 -0.865356 0.100891 0.282593 1445372978 0.401367 -0.865356 0.100891 0.282593 1445372978 0.392517 -0.873779 0.099426 0.269348 1445372978 0.392517 -0.873779 0.099426 0.269348 1445372978 0.392517 -0.873779 0.099426 0.269348 1445372978 0.392517 -0.873779 0.099426 0.269348 1445372978 0.392517 -0.873779 0.099426 0.269348 1445372978 0.392517 -0.873779 0.099426 0.269348 1445372978 0.400208 -0.873718 0.129944 0.244202 1445372978 0.400208 -0.873718 0.129944 0.244202 1445372978 0.400208 -0.873718 0.129944 0.244202 1445372978 0.400208 -0.873718 0.129944 0.244202 1445372978 0.400208 -0.873718 0.129944 0.244202 1445372978 0.400208 -0.873718 0.129944 0.244202 1445372978 0.400208 -0.873718 0.129944 0.244202 1445372978 0.417175 -0.864746 0.186523 0.208191 1445372978 0.417175 -0.864746 0.186523 0.208191 1445372978 0.417175 -0.864746 0.186523 0.208191 1445372978 0.417175 -0.864746 0.186523 0.208191 1445372978 0.417175 -0.864746 0.186523 0.208191 1445372978 0.440186 -0.842407 0.263184 0.165222 1445372978 0.440186 -0.842407 0.263184 0.165222 1445372978 0.440186 -0.842407 0.263184 0.165222 1445372978 0.440186 -0.842407 0.263184 0.165222 1445372978 0.440186 -0.842407 0.263184 0.165222 1445372978 0.440186 -0.842407 0.263184 0.165222 1445372978 0.463501 -0.803955 0.353760 0.117065 1445372978 0.463501 -0.803955 0.353760 0.117065 1445372978 0.463501 -0.803955 0.353760 0.117065 1445372978 0.463501 -0.803955 0.353760 0.117065 1445372978 0.463501 -0.803955 0.353760 0.117065 1445372978 0.463501 -0.803955 0.353760 0.117065 1445372978 0.484619 -0.746521 0.450684 0.068420 1445372978 0.484619 -0.746521 0.450684 0.068420 1445372978 0.484619 -0.746521 0.450684 0.068420 1445372978 0.484619 -0.746521 0.450684 0.068420 1445372978 0.484619 -0.746521 0.450684 0.068420 1445372978 0.484619 -0.746521 0.450684 0.068420 1445372978 0.502075 -0.673157 0.542664 0.016602 1445372978 0.502075 -0.673157 0.542664 0.016602 1445372978 0.502075 -0.673157 0.542664 0.016602 1445372978 0.502075 -0.673157 0.542664 0.016602 1445372978 0.502075 -0.673157 0.542664 0.016602 1445372978 0.502075 -0.673157 0.542664 0.016602 1445372978 0.511963 -0.592102 0.621460 -0.031921 1445372978 0.511963 -0.592102 0.621460 -0.031921 1445372978 0.511963 -0.592102 0.621460 -0.031921 1445372978 0.511963 -0.592102 0.621460 -0.031921 1445372978 0.511963 -0.592102 0.621460 -0.031921 1445372978 0.511963 -0.592102 0.621460 -0.031921 1445372978 0.511963 -0.592102 0.621460 -0.031921 1445372978 0.517822 -0.511536 0.682190 -0.068481 1445372978 0.517822 -0.511536 0.682190 -0.068481 1445372978 0.517822 -0.511536 0.682190 -0.068481 1445372978 0.517822 -0.511536 0.682190 -0.068481 1445372978 0.517822 -0.511536 0.682190 -0.068481 1445372978 0.517822 -0.511536 0.682190 -0.068481 1445372978 0.521179 -0.438538 0.724304 -0.106567 1445372978 0.521179 -0.438538 0.724304 -0.106567 1445372978 0.521179 -0.438538 0.724304 -0.106567 1445372978 0.521179 -0.438538 0.724304 -0.106567 1445372978 0.521179 -0.438538 0.724304 -0.106567 1445372978 0.521179 -0.438538 0.724304 -0.106567 1445372978 0.525635 -0.373047 0.750549 -0.145325 1445372978 0.525635 -0.373047 0.750549 -0.145325 1445372978 0.525635 -0.373047 0.750549 -0.145325 1445372978 0.525635 -0.373047 0.750549 -0.145325 1445372978 0.525635 -0.373047 0.750549 -0.145325 1445372978 0.525635 -0.373047 0.750549 -0.145325 1445372978 0.527588 -0.318604 0.768738 -0.170593 1445372978 0.527588 -0.318604 0.768738 -0.170593 1445372978 0.527588 -0.318604 0.768738 -0.170593 1445372978 0.527588 -0.318604 0.768738 -0.170593 1445372978 0.533875 -0.288757 0.773621 -0.181885 1445372978 0.533875 -0.288757 0.773621 -0.181885 1445372978 0.533875 -0.288757 0.773621 -0.181885 1445372978 0.533875 -0.288757 0.773621 -0.181885 1445372978 0.533875 -0.288757 0.773621 -0.181885 1445372978 0.533875 -0.288757 0.773621 -0.181885 1445372978 0.545898 -0.286377 0.766174 -0.181396 1445372978 0.545898 -0.286377 0.766174 -0.181396 1445372978 0.545898 -0.286377 0.766174 -0.181396 1445372978 0.545898 -0.286377 0.766174 -0.181396 1445372978 0.545898 -0.286377 0.766174 -0.181396 1445372978 0.545898 -0.286377 0.766174 -0.181396 1445372978 0.558472 -0.319397 0.748230 -0.161926 1445372978 0.558472 -0.319397 0.748230 -0.161926 1445372978 0.558472 -0.319397 0.748230 -0.161926 1445372978 0.558472 -0.319397 0.748230 -0.161926 1445372978 0.558472 -0.319397 0.748230 -0.161926 1445372978 0.558472 -0.319397 0.748230 -0.161926 1445372978 0.570435 -0.371887 0.721069 -0.127869 1445372978 0.570435 -0.371887 0.721069 -0.127869 1445372978 0.570435 -0.371887 0.721069 -0.127869 1445372978 0.570435 -0.371887 0.721069 -0.127869 1445372978 0.570435 -0.371887 0.721069 -0.127869 1445372978 0.570435 -0.371887 0.721069 -0.127869 1445372978 0.580933 -0.437012 0.681885 -0.080872 1445372978 0.580933 -0.437012 0.681885 -0.080872 1445372978 0.580933 -0.437012 0.681885 -0.080872 1445372978 0.580933 -0.437012 0.681885 -0.080872 1445372979 0.580933 -0.437012 0.681885 -0.080872 1445372979 0.580933 -0.437012 0.681885 -0.080872 1445372979 0.580933 -0.437012 0.681885 -0.080872 1445372979 0.585266 -0.510986 0.629028 -0.024963 1445372979 0.585266 -0.510986 0.629028 -0.024963 1445372979 0.585266 -0.510986 0.629028 -0.024963 1445372979 0.585266 -0.510986 0.629028 -0.024963 1445372979 0.585266 -0.510986 0.629028 -0.024963 1445372979 0.585266 -0.510986 0.629028 -0.024963 1445372979 0.576782 -0.587402 0.566528 0.035522 1445372979 0.576782 -0.587402 0.566528 0.035522 1445372979 0.576782 -0.587402 0.566528 0.035522 1445372979 0.576782 -0.587402 0.566528 0.035522 1445372979 0.576782 -0.587402 0.566528 0.035522 1445372979 0.576782 -0.587402 0.566528 0.035522 1445372979 0.558167 -0.658264 0.495972 0.095154 1445372979 0.558167 -0.658264 0.495972 0.095154 1445372979 0.558167 -0.658264 0.495972 0.095154 1445372979 0.558167 -0.658264 0.495972 0.095154 1445372979 0.558167 -0.658264 0.495972 0.095154 1445372979 0.537109 -0.715637 0.421692 0.146790 1445372979 0.537109 -0.715637 0.421692 0.146790 1445372979 0.537109 -0.715637 0.421692 0.146790 1445372979 0.537109 -0.715637 0.421692 0.146790 1445372979 0.537109 -0.715637 0.421692 0.146790 1445372979 0.537109 -0.715637 0.421692 0.146790 1445372979 0.537109 -0.715637 0.421692 0.146790 1445372979 0.511475 -0.761719 0.345764 0.196594 1445372979 0.511475 -0.761719 0.345764 0.196594 1445372979 0.511475 -0.761719 0.345764 0.196594 1445372979 0.511475 -0.761719 0.345764 0.196594 1445372979 0.511475 -0.761719 0.345764 0.196594 1445372979 0.511475 -0.761719 0.345764 0.196594 1445372979 0.475708 -0.802612 0.266907 0.241272 1445372979 0.475708 -0.802612 0.266907 0.241272 1445372979 0.475708 -0.802612 0.266907 0.241272 1445372979 0.475708 -0.802612 0.266907 0.241272 1445372979 0.475708 -0.802612 0.266907 0.241272 1445372979 0.442078 -0.832153 0.197876 0.270020 1445372979 0.442078 -0.832153 0.197876 0.270020 1445372979 0.442078 -0.832153 0.197876 0.270020 1445372979 0.442078 -0.832153 0.197876 0.270020 1445372979 0.442078 -0.832153 0.197876 0.270020 1445372979 0.442078 -0.832153 0.197876 0.270020 1445372979 0.442078 -0.832153 0.197876 0.270020 1445372979 0.417786 -0.850037 0.151062 0.282898 1445372979 0.417786 -0.850037 0.151062 0.282898 1445372979 0.417786 -0.850037 0.151062 0.282898 1445372979 0.417786 -0.850037 0.151062 0.282898 1445372979 0.417786 -0.850037 0.151062 0.282898 1445372979 0.402710 -0.861145 0.133057 0.280396 1445372979 0.402710 -0.861145 0.133057 0.280396 1445372979 0.402710 -0.861145 0.133057 0.280396 1445372979 0.402710 -0.861145 0.133057 0.280396 1445372979 0.402710 -0.861145 0.133057 0.280396 1445372979 0.402710 -0.861145 0.133057 0.280396 1445372979 0.404907 -0.862488 0.148926 0.264526 1445372979 0.404907 -0.862488 0.148926 0.264526 1445372979 0.404907 -0.862488 0.148926 0.264526 1445372979 0.404907 -0.862488 0.148926 0.264526 1445372979 0.404907 -0.862488 0.148926 0.264526 1445372979 0.404907 -0.862488 0.148926 0.264526 1445372979 0.416687 -0.856628 0.191406 0.236572 1445372979 0.416687 -0.856628 0.191406 0.236572 1445372979 0.416687 -0.856628 0.191406 0.236572 1445372979 0.416687 -0.856628 0.191406 0.236572 1445372979 0.416687 -0.856628 0.191406 0.236572 1445372979 0.416687 -0.856628 0.191406 0.236572 1445372979 0.416687 -0.856628 0.191406 0.236572 1445372979 0.434265 -0.840332 0.256836 0.198059 1445372979 0.434265 -0.840332 0.256836 0.198059 1445372979 0.434265 -0.840332 0.256836 0.198059 1445372979 0.434265 -0.840332 0.256836 0.198059 1445372979 0.434265 -0.840332 0.256836 0.198059 1445372979 0.434265 -0.840332 0.256836 0.198059 1445372979 0.457275 -0.807983 0.338379 0.153259 1445372979 0.457275 -0.807983 0.338379 0.153259 1445372979 0.457275 -0.807983 0.338379 0.153259 1445372979 0.457275 -0.807983 0.338379 0.153259 1445372979 0.457275 -0.807983 0.338379 0.153259 1445372979 0.457275 -0.807983 0.338379 0.153259 1445372979 0.479553 -0.759705 0.426575 0.104614 1445372979 0.479553 -0.759705 0.426575 0.104614 1445372979 0.479553 -0.759705 0.426575 0.104614 1445372979 0.479553 -0.759705 0.426575 0.104614 1445372979 0.479553 -0.759705 0.426575 0.104614 1445372979 0.479553 -0.759705 0.426575 0.104614 1445372979 0.507507 -0.689087 0.515564 0.041687 1445372979 0.507507 -0.689087 0.515564 0.041687 1445372979 0.507507 -0.689087 0.515564 0.041687 1445372979 0.507507 -0.689087 0.515564 0.041687 1445372979 0.507507 -0.689087 0.515564 0.041687 1445372979 0.521240 -0.607788 0.598877 -0.016785 1445372979 0.521240 -0.607788 0.598877 -0.016785 1445372979 0.521240 -0.607788 0.598877 -0.016785 1445372979 0.521240 -0.607788 0.598877 -0.016785 1445372979 0.521240 -0.607788 0.598877 -0.016785 1445372979 0.521240 -0.607788 0.598877 -0.016785 1445372979 0.516907 -0.534912 0.665344 -0.062439 1445372979 0.516907 -0.534912 0.665344 -0.062439 1445372979 0.516907 -0.534912 0.665344 -0.062439 1445372979 0.516907 -0.534912 0.665344 -0.062439 1445372979 0.516907 -0.534912 0.665344 -0.062439 1445372979 0.516907 -0.534912 0.665344 -0.062439 1445372979 0.513550 -0.460266 0.716431 -0.105530 1445372979 0.513550 -0.460266 0.716431 -0.105530 1445372979 0.513550 -0.460266 0.716431 -0.105530 1445372979 0.513550 -0.460266 0.716431 -0.105530 1445372979 0.513550 -0.460266 0.716431 -0.105530 1445372980 0.510681 -0.388123 0.753357 -0.145081 1445372980 0.510681 -0.388123 0.753357 -0.145081 1445372980 0.510681 -0.388123 0.753357 -0.145081 1445372980 0.510681 -0.388123 0.753357 -0.145081 1445372980 0.510681 -0.388123 0.753357 -0.145081 1445372980 0.510681 -0.388123 0.753357 -0.145081 1445372980 0.510681 -0.388123 0.753357 -0.145081 1445372980 0.513489 -0.321289 0.777161 -0.170593 1445372980 0.513489 -0.321289 0.777161 -0.170593 1445372980 0.513489 -0.321289 0.777161 -0.170593 1445372980 0.513489 -0.321289 0.777161 -0.170593 1445372980 0.513489 -0.321289 0.777161 -0.170593 1445372980 0.523743 -0.271790 0.785461 -0.186584 1445372980 0.523743 -0.271790 0.785461 -0.186584 1445372980 0.523743 -0.271790 0.785461 -0.186584 1445372980 0.523743 -0.271790 0.785461 -0.186584 1445372980 0.537170 -0.251587 0.781372 -0.193726 1445372980 0.537170 -0.251587 0.781372 -0.193726 1445372980 0.537170 -0.251587 0.781372 -0.193726 1445372980 0.537170 -0.251587 0.781372 -0.193726 1445372980 0.537170 -0.251587 0.781372 -0.193726 1445372980 0.537170 -0.251587 0.781372 -0.193726 1445372980 0.537170 -0.251587 0.781372 -0.193726 1445372980 0.551575 -0.266663 0.768799 -0.183289 1445372980 0.551575 -0.266663 0.768799 -0.183289 1445372980 0.551575 -0.266663 0.768799 -0.183289 1445372980 0.551575 -0.266663 0.768799 -0.183289 1445372980 0.551575 -0.266663 0.768799 -0.183289 1445372980 0.551575 -0.266663 0.768799 -0.183289 1445372980 0.568054 -0.308777 0.746033 -0.159424 1445372980 0.568054 -0.308777 0.746033 -0.159424 1445372980 0.568054 -0.308777 0.746033 -0.159424 1445372980 0.568054 -0.308777 0.746033 -0.159424 1445372980 0.568054 -0.308777 0.746033 -0.159424 1445372980 0.568054 -0.308777 0.746033 -0.159424 1445372980 0.568054 -0.308777 0.746033 -0.159424 1445372980 0.583252 -0.369385 0.713379 -0.119873 1445372980 0.583252 -0.369385 0.713379 -0.119873 1445372980 0.583252 -0.369385 0.713379 -0.119873 1445372980 0.583252 -0.369385 0.713379 -0.119873 1445372980 0.583252 -0.369385 0.713379 -0.119873 1445372980 0.592041 -0.444519 0.668701 -0.068420 1445372980 0.592041 -0.444519 0.668701 -0.068420 1445372980 0.592041 -0.444519 0.668701 -0.068420 1445372980 0.592041 -0.444519 0.668701 -0.068420 1445372980 0.592041 -0.444519 0.668701 -0.068420 1445372980 0.592041 -0.444519 0.668701 -0.068420 1445372980 0.592041 -0.444519 0.668701 -0.068420 1445372980 0.592529 -0.523499 0.612122 -0.012024 1445372980 0.592529 -0.523499 0.612122 -0.012024 1445372980 0.592529 -0.523499 0.612122 -0.012024 1445372980 0.592529 -0.523499 0.612122 -0.012024 1445372980 0.592529 -0.523499 0.612122 -0.012024 1445372980 0.592529 -0.523499 0.612122 -0.012024 1445372980 0.581604 -0.600586 0.546753 0.046326 1445372980 0.581604 -0.600586 0.546753 0.046326 1445372980 0.581604 -0.600586 0.546753 0.046326 1445372980 0.581604 -0.600586 0.546753 0.046326 1445372980 0.581604 -0.600586 0.546753 0.046326 1445372980 0.581604 -0.600586 0.546753 0.046326 1445372980 0.562988 -0.667297 0.476990 0.100891 1445372980 0.562988 -0.667297 0.476990 0.100891 1445372980 0.562988 -0.667297 0.476990 0.100891 1445372980 0.562988 -0.667297 0.476990 0.100891 1445372980 0.562988 -0.667297 0.476990 0.100891 1445372980 0.562988 -0.667297 0.476990 0.100891 1445372980 0.562988 -0.667297 0.476990 0.100891 1445372980 0.543518 -0.718506 0.407471 0.149170 1445372980 0.543518 -0.718506 0.407471 0.149170 1445372980 0.543518 -0.718506 0.407471 0.149170 1445372980 
0.531067 -0.718994 0.435486 0.106812 1445372982 0.531067 -0.718994 0.435486 0.106812 1445372982 0.531250 -0.696594 0.476257 0.074890 1445372982 0.531250 -0.696594 0.476257 0.074890 1445372982 0.531250 -0.696594 0.476257 0.074890 1445372982 0.531250 -0.696594 0.476257 0.074890 1445372982 0.531250 -0.696594 0.476257 0.074890 1445372982 0.532043 -0.657288 0.532776 0.031555 1445372982 0.532043 -0.657288 0.532776 0.031555 1445372982 0.532043 -0.657288 0.532776 0.031555 1445372982 0.532043 -0.657288 0.532776 0.031555 1445372982 0.532043 -0.657288 0.532776 0.031555 1445372982 0.532043 -0.657288 0.532776 0.031555 1445372982 0.533081 -0.599426 0.596802 -0.017151 1445372982 0.533081 -0.599426 0.596802 -0.017151 1445372982 0.533081 -0.599426 0.596802 -0.017151 1445372982 0.533081 -0.599426 0.596802 -0.017151 1445372982 0.533081 -0.599426 0.596802 -0.017151 1445372982 0.533081 -0.599426 0.596802 -0.017151 1445372982 0.531677 -0.530518 0.657043 -0.063721 1445372982 0.531677 -0.530518 0.657043 -0.063721 1445372982 0.531677 -0.530518 0.657043 -0.063721 1445372982 0.531677 -0.530518 0.657043 -0.063721 1445372982 0.531677 -0.530518 0.657043 -0.063721 1445372982 0.531677 -0.530518 0.657043 -0.063721 1445372982 0.527466 -0.459290 0.706787 -0.106018 1445372982 0.527466 -0.459290 0.706787 -0.106018 1445372982 0.527466 -0.459290 0.706787 -0.106018 1445372982 0.527466 -0.459290 0.706787 -0.106018 1445372982 0.527466 -0.459290 0.706787 -0.106018 1445372982 0.527466 -0.459290 0.706787 -0.106018 1445372982 0.520264 -0.391846 0.744507 -0.146423 1445372982 0.520264 -0.391846 0.744507 -0.146423 1445372983 0.520264 -0.391846 0.744507 -0.146423 1445372983 0.520264 -0.391846 0.744507 -0.146423 1445372983 0.520264 -0.391846 0.744507 -0.146423 1445372983 0.520264 -0.391846 0.744507 -0.146423 1445372983 0.517090 -0.328125 0.770508 -0.176819 1445372983 0.517090 -0.328125 0.770508 -0.176819 1445372983 0.517090 -0.328125 0.770508 -0.176819 1445372983 0.517090 -0.328125 0.770508 -0.176819 1445372983 0.517090 -0.328125 0.770508 -0.176819 1445372983 0.517090 -0.328125 0.770508 -0.176819 1445372983 0.525513 -0.281921 0.780029 -0.189392 1445372983 0.525513 -0.281921 0.780029 -0.189392 1445372983 0.525513 -0.281921 0.780029 -0.189392 1445372983 0.525513 -0.281921 0.780029 -0.189392 1445372983 0.539551 -0.274170 0.771912 -0.194458 1445372983 0.539551 -0.274170 0.771912 -0.194458 1445372983 0.539551 -0.274170 0.771912 -0.194458 1445372983 0.539551 -0.274170 0.771912 -0.194458 1445372983 0.539551 -0.274170 0.771912 -0.194458 1445372983 0.539551 -0.274170 0.771912 -0.194458 1445372983 0.554321 -0.299133 0.755249 -0.181213 1445372983 0.554321 -0.299133 0.755249 -0.181213 1445372983 0.554321 -0.299133 0.755249 -0.181213 1445372983 0.554321 -0.299133 0.755249 -0.181213 1445372983 0.554321 -0.299133 0.755249 -0.181213 1445372983 0.554321 -0.299133 0.755249 -0.181213 1445372983 0.567688 -0.348938 0.730347 -0.150085 1445372983 0.567688 -0.348938 0.730347 -0.150085 1445372983 0.567688 -0.348938 0.730347 -0.150085 1445372983 0.567688 -0.348938 0.730347 -0.150085 1445372983 0.567688 -0.348938 0.730347 -0.150085 1445372983 0.567688 -0.348938 0.730347 -0.150085 1445372983 0.567688 -0.348938 0.730347 -0.150085 1445372983 0.583435 -0.411255 0.692200 -0.106262 1445372983 0.583435 -0.411255 0.692200 -0.106262 1445372983 0.583435 -0.411255 0.692200 -0.106262 1445372983 0.583435 -0.411255 0.692200 -0.106262 1445372983 0.583435 -0.411255 0.692200 -0.106262 1445372983 0.592773 -0.485596 0.640686 -0.047791 1445372983 0.592773 -0.485596 0.640686 -0.047791 1445372983 0.592773 -0.485596 0.640686 -0.047791 1445372983 0.592773 -0.485596 0.640686 -0.047791 1445372983 0.592773 -0.485596 0.640686 -0.047791 1445372983 0.591492 -0.565247 0.574707 0.018738 1445372983 0.591492 -0.565247 0.574707 0.018738 1445372983 0.591492 -0.565247 0.574707 0.018738 1445372983 0.591492 -0.565247 0.574707 0.018738 1445372983 0.591492 -0.565247 0.574707 0.018738 1445372983 0.591492 -0.565247 0.574707 0.018738 1445372983 0.591492 -0.565247 0.574707 0.018738 1445372983 0.580017 -0.638062 0.498840 0.087036 1445372983 0.580017 -0.638062 0.498840 0.087036 1445372983 0.580017 -0.638062 0.498840 0.087036 1445372983 0.580017 -0.638062 0.498840 0.087036 1445372983 0.580017 -0.638062 0.498840 0.087036 1445372983 0.580017 -0.638062 0.498840 0.087036 1445372983 0.558716 -0.702454 0.412659 0.155396 1445372983 0.558716 -0.702454 0.412659 0.155396 1445372983 0.558716 -0.702454 0.412659 0.155396 1445372983 0.558716 -0.702454 0.412659 0.155396 1445372983 0.558716 -0.702454 0.412659 0.155396 1445372983 0.558716 -0.702454 0.412659 0.155396 1445372983 0.526367 -0.756836 0.320068 0.218262 1445372983 0.526367 -0.756836 0.320068 0.218262 1445372983 0.526367 -0.756836 0.320068 0.218262 1445372983 0.526367 -0.756836 0.320068 0.218262 1445372983 0.526367 -0.756836 0.320068 0.218262 1445372983 0.526367 -0.756836 0.320068 0.218262 1445372983 0.526367 -0.756836 0.320068 0.218262 1445372983 0.476318 -0.805847 0.224976 0.270447 1445372983 0.476318 -0.805847 0.224976 0.270447 1445372983 0.476318 -0.805847 0.224976 0.270447 1445372983 0.476318 -0.805847 0.224976 0.270447 1445372983 0.476318 -0.805847 0.224976 0.270447 1445372983 0.476318 -0.805847 0.224976 0.270447 1445372983 0.432983 -0.835083 0.145996 0.306396 1445372983 0.432983 -0.835083 0.145996 0.306396 1445372983 0.432983 -0.835083 0.145996 0.306396 1445372983 0.432983 -0.835083 0.145996 0.306396 1445372983 0.432983 -0.835083 0.145996 0.306396 1445372983 0.432983 -0.835083 0.145996 0.306396 1445372983 0.400452 -0.851318 0.088867 0.327148 1445372983 0.400452 -0.851318 0.088867 0.327148 1445372983 0.400452 -0.851318 0.088867 0.327148 1445372983 0.400452 -0.851318 0.088867 0.327148 1445372983 0.400452 -0.851318 0.088867 0.327148 1445372983 0.400452 -0.851318 0.088867 0.327148 1445372983 0.373230 -0.865845 0.056824 0.328247 1445372983 0.373230 -0.865845 0.056824 0.328247 1445372983 0.373230 -0.865845 0.056824 0.328247 1445372983 0.373230 -0.865845 0.056824 0.328247 1445372983 0.373230 -0.865845 0.056824 0.328247 1445372983 0.365417 -0.874329 0.063599 0.312988 1445372983 0.365417 -0.874329 0.063599 0.312988 1445372983 0.365417 -0.874329 0.063599 0.312988 1445372983 0.365417 -0.874329 0.063599 0.312988 1445372983 0.365417 -0.874329 0.063599 0.312988 1445372983 0.365417 -0.874329 0.063599 0.312988 1445372983 0.365417 -0.874329 0.063599 0.312988 1445372983 0.379822 -0.873474 0.112183 0.283142 1445372983 0.379822 -0.873474 0.112183 0.283142 1445372983 0.379822 -0.873474 0.112183 0.283142 1445372983 0.379822 -0.873474 0.112183 0.283142 1445372983 0.379822 -0.873474 0.112183 0.283142 1445372983 0.379822 -0.873474 0.112183 0.283142 1445372983 0.405884 -0.860657 0.189087 0.242371 1445372983 0.405884 -0.860657 0.189087 0.242371 1445372983 0.405884 -0.860657 0.189087 0.242371 1445372984 0.405884 -0.860657 0.189087 0.242371 1445372984 0.405884 -0.860657 0.189087 0.242371 1445372984 0.434326 -0.832764 0.281799 0.196228 1445372984 0.434326 -0.832764 0.281799 0.196228 1445372984 0.434326 -0.832764 0.281799 0.196228 1445372984 0.434326 -0.832764 0.281799 0.196228 1445372984 0.434326 -0.832764 0.281799 0.196228 1445372984 0.434326 -0.832764 0.281799 0.196228 1445372984 0.461609 -0.787903 0.380615 0.145752 1445372984 0.461609 -0.787903 0.380615 0.145752 1445372984 0.461609 -0.787903 0.380615 0.145752 1445372984 0.461609 -0.787903 0.380615 0.145752 1445372984 0.461609 -0.787903 0.380615 0.145752 1445372984 0.461609 -0.787903 0.380615 0.145752 1445372984 0.484375 -0.729126 0.474243 0.094116 1445372984 0.484375 -0.729126 0.474243 0.094116 1445372984 0.484375 -0.729126 0.474243 0.094116 1445372984 0.484375 -0.729126 0.474243 0.094116 1445372984 0.484375 -0.729126 0.474243 0.094116 1445372984 0.484375 -0.729126 0.474243 0.094116 1445372984 0.484375 -0.729126 0.474243 0.094116 1445372984 0.499573 -0.664307 0.554077 0.045288 1445372984 0.499573 -0.664307 0.554077 0.045288 1445372984 0.499573 -0.664307 0.554077 0.045288 1445372984 0.499573 -0.664307 0.554077 0.045288 1445372984 0.499573 -0.664307 0.554077 0.045288 1445372984 0.499573 -0.664307 0.554077 0.045288 1445372984 0.508179 -0.596008 0.621643 -0.003662 1445372984 0.508179 -0.596008 0.621643 -0.003662 1445372984 0.508179 -0.596008 0.621643 -0.003662 1445372984 0.508179 -0.596008 0.621643 -0.003662 1445372984 0.508179 -0.596008 0.621643 -0.003662 1445372984 0.508179 -0.596008 0.621643 -0.003662 1445372984 0.508179 -0.596008 0.621643 -0.003662 1445372984 0.511719 -0.524170 0.678528 -0.054688 1445372984 0.511719 -0.524170 0.678528 -0.054688 1445372984 0.511719 -0.524170 0.678528 -0.054688 1445372984 0.511719 -0.524170 0.678528 -0.054688 1445372984 0.511719 -0.524170 0.678528 -0.054688 1445372984 0.511719 -0.524170 0.678528 -0.054688 1445372984 0.514893 -0.449768 0.722717 -0.101257 1445372984 0.514893 -0.449768 0.722717 -0.101257 1445372984 0.514893 -0.449768 0.722717 -0.101257 1445372984 0.514893 -0.449768 0.722717 -0.101257 1445372984 0.514893 -0.449768 0.722717 -0.101257 1445372984 0.514893 -0.449768 0.722717 -0.101257 1445372984 0.521606 -0.383179 0.749634 -0.138123 1445372984 0.521606 -0.383179 0.749634 -0.138123 1445372984 0.521606 -0.383179 0.749634 -0.138123 1445372984 0.521606 -0.383179 0.749634 -0.138123 1445372984 0.521606 -0.383179 0.749634 -0.138123 1445372984 0.521606 -0.383179 0.749634 -0.138123 1445372984 0.532166 -0.330444 0.761841 -0.164917 1445372984 0.532166 -0.330444 0.761841 -0.164917 1445372984 0.532166 -0.330444 0.761841 -0.164917 1445372984 0.532166 -0.330444 0.761841 -0.164917 1445372984 0.532166 -0.330444 0.761841 -0.164917 1445372984 0.532166 -0.330444 0.761841 -0.164917 1445372984 0.546265 -0.301941 0.760193 -0.180054 1445372984 0.546265 -0.301941 0.760193 -0.180054 1445372984 0.546265 -0.301941 0.760193 -0.180054 1445372984 0.546265 -0.301941 0.760193 -0.180054 1445372984 0.546265 -0.301941 0.760193 -0.180054 1445372984 0.546265 -0.301941 0.760193 -0.180054 1445372984 0.562866 -0.305359 0.746704 -0.179810 1445372984 0.562866 -0.305359 0.746704 -0.179810 1445372984 0.562866 -0.305359 0.746704 -0.179810 1445372984 0.562866 -0.305359 0.746704 -0.179810 1445372984 0.562866 -0.305359 0.746704 -0.179810 1445372984 0.562866 -0.305359 0.746704 -0.179810 1445372984 0.562866 -0.305359 0.746704 -0.179810 1445372984 0.575745 -0.338989 0.726929 -0.158386 1445372984 0.575745 -0.338989 0.726929 -0.158386 1445372984 0.575745 -0.338989 0.726929 -0.158386 1445372984 0.575745 -0.338989 0.726929 -0.158386 1445372984 0.575745 -0.338989 0.726929 -0.158386 1445372984 0.575745 -0.338989 0.726929 -0.158386 1445372984 0.587891 -0.391296 0.697327 -0.122192 1445372984 0.587891 -0.391296 0.697327 -0.122192 1445372984 0.587891 -0.391296 0.697327 -0.122192 1445372984 0.587891 -0.391296 0.697327 -0.122192 1445372984 0.587891 -0.391296 0.697327 -0.122192 1445372984 0.587891 -0.391296 0.697327 -0.122192 1445372984 0.597656 -0.453064 0.657104 -0.075500 1445372984 0.597656 -0.453064 0.657104 -0.075500 1445372984 0.597656 -0.453064 0.657104 -0.075500 1445372984 0.597656 -0.453064 0.657104 -0.075500 1445372984 0.597656 -0.453064 0.657104 -0.075500 1445372984 0.597656 -0.453064 0.657104 -0.075500 1445372984 0.600647 -0.523071 0.604370 -0.017578 1445372984 0.600647 -0.523071 0.604370 -0.017578 1445372984 0.600647 -0.523071 0.604370 -0.017578 1445372984 0.600647 -0.523071 0.604370 -0.017578 1445372984 0.600647 -0.523071 0.604370 -0.017578 1445372984 0.600647 -0.523071 0.604370 -0.017578 1445372984 0.600647 -0.523071 0.604370 -0.017578 1445372984 0.595825 -0.594666 0.537598 0.047729 1445372984 0.595825 -0.594666 0.537598 0.047729 1445372984 0.595825 -0.594666 0.537598 0.047729 1445372984 0.595825 -0.594666 0.537598 0.047729 1445372984 0.595825 -0.594666 0.537598 0.047729 1445372984 0.595825 -0.594666 0.537598 0.047729 1445372984 0.580627 -0.660706 0.461853 0.114075 1445372984 0.580627 -0.660706 0.461853 0.114075 1445372984 0.580627 -0.660706 0.461853 0.114075 1445372984 0.580627 -0.660706 0.461853 0.114075 1445372984 0.580627 -0.660706 0.461853 0.114075 1445372984 0.580627 -0.660706 0.461853 0.114075 1445372984 0.580627 -0.660706 0.461853 0.114075 1445372984 0.555420 -0.716431 0.384155 0.175171 1445372984 0.555420 -0.716431 0.384155 0.175171 1445372984 0.555420 -0.716431 0.384155 0.175171 1445372984 0.555420 -0.716431 0.384155 0.175171 1445372984 0.555420 -0.716431 0.384155 0.175171 1445372985 0.555420 -0.716431 0.384155 0.175171 1445372985 0.517700 -0.766235 0.303650 0.229492 1445372985 0.517700 -0.766235 0.303650 0.229492 1445372985 0.517700 -0.766235 0.303650 0.229492 1445372985 0.517700 -0.766235 0.303650 0.229492 1445372985 0.517700 -0.766235 0.303650 0.229492 1445372985 0.517700 -0.766235 0.303650 0.229492 1445372985 0.469727 -0.810425 0.218323 0.273743 1445372985 0.469727 -0.810425 0.218323 0.273743 1445372985 0.469727 -0.810425 0.218323 0.273743 1445372985 0.469727 -0.810425 0.218323 0.273743 1445372985 0.469727 -0.810425 0.218323 0.273743 1445372985 0.469727 -0.810425 0.218323 0.273743 1445372985 0.422058 -0.842285 0.142151 0.303589 1445372985 0.422058 -0.842285 0.142151 0.303589 1445372985 0.422058 -0.842285 0.142151 0.303589 1445372985 0.422058 -0.842285 0.142151 0.303589 1445372985 0.422058 -0.842285 0.142151 0.303589 1445372985 0.422058 -0.842285 0.142151 0.303589 1445372985 0.385254 -0.862244 0.091125 0.315918 1445372985 0.385254 -0.862244 0.091125 0.315918 1445372985 0.385254 -0.862244 0.091125 0.315918 1445372985 0.385254 -0.862244 0.091125 0.315918 1445372985 0.385254 -0.862244 0.091125 0.315918 1445372985 0.385254 -0.862244 0.091125 0.315918 1445372985 0.367798 -0.872803 0.072449 0.312622 1445372985 0.367798 -0.872803 0.072449 0.312622 1445372985 0.367798 -0.872803 0.072449 0.312622 1445372985 0.367798 -0.872803 0.072449 0.312622 1445372985 0.367798 -0.872803 0.072449 0.312622 1445372985 0.367798 -0.872803 0.072449 0.312622 1445372985 0.372131 -0.875122 0.092285 0.295288 1445372985 0.372131 -0.875122 0.092285 0.295288 1445372985 0.372131 -0.875122 0.092285 0.295288 1445372985 0.372131 -0.875122 0.092285 0.295288 1445372985 0.372131 -0.875122 0.092285 0.295288 1445372985 0.372131 -0.875122 0.092285 0.295288 1445372985 0.391785 -0.869080 0.144409 0.265198 1445372985 0.391785 -0.869080 0.144409 0.265198 1445372985 0.391785 -0.869080 0.144409 0.265198 1445372985 0.391785 -0.869080 0.144409 0.265198 1445372985 0.391785 -0.869080 0.144409 0.265198 1445372985 0.391785 -0.869080 0.144409 0.265198 1445372985 0.418518 -0.852539 0.217651 0.225037 1445372985 0.418518 -0.852539 0.217651 0.225037 1445372985 0.418518 -0.852539 0.217651 0.225037 1445372985 0.418518 -0.852539 0.217651 0.225037 1445372985 0.418518 -0.852539 0.217651 0.225037 1445372985 0.418518 -0.852539 0.217651 0.225037 1445372985 0.447205 -0.821350 0.304749 0.180420 1445372985 0.447205 -0.821350 0.304749 0.180420 1445372985 0.447205 -0.821350 0.304749 0.180420 1445372985 0.447205 -0.821350 0.304749 0.180420 1445372985 0.447205 -0.821350 0.304749 0.180420 1445372985 0.447205 -0.821350 0.304749 0.180420 1445372985 0.447205 -0.821350 0.304749 0.180420 1445372985 0.474487 -0.773621 0.398438 0.132507 1445372985 0.474487 -0.773621 0.398438 0.132507 1445372985 0.474487 -0.773621 0.398438 0.132507 1445372985 0.474487 -0.773621 0.398438 0.132507 1445372985 0.474487 -0.773621 0.398438 0.132507 1445372985 0.474487 -0.773621 0.398438 0.132507 1445372985 0.495667 -0.714905 0.485779 0.084717 1445372985 0.495667 -0.714905 0.485779 0.084717 1445372985 0.495667 -0.714905 0.485779 0.084717 1445372985 0.495667 -0.714905 0.485779 0.084717 1445372985 0.495667 -0.714905 0.485779 0.084717 1445372985 0.495667 -0.714905 0.485779 0.084717 1445372985 0.509766 -0.650024 0.562256 0.038574 1445372985 0.509766 -0.650024 0.562256 0.038574 1445372985 0.509766 -0.650024 0.562256 0.038574 1445372985 0.509766 -0.650024 0.562256 0.038574 1445372985 0.509766 -0.650024 0.562256 0.038574 1445372985 0.509766 -0.650024 0.562256 0.038574 1445372985 0.516052 -0.583130 0.627319 -0.008118 1445372985 0.516052 -0.583130 0.627319 -0.008118 1445372985 0.516052 -0.583130 0.627319 -0.008118 1445372985 0.516052 -0.583130 0.627319 -0.008118 1445372985 0.516052 -0.583130 0.627319 -0.008118 1445372985 0.516052 -0.583130 0.627319 -0.008118 1445372985 0.519287 -0.510742 0.682617 -0.059326 1445372985 0.519287 -0.510742 0.682617 -0.059326 1445372985 0.519287 -0.510742 0.682617 -0.059326 1445372985 0.519287 -0.510742 0.682617 -0.059326 1445372985 0.519287 -0.510742 0.682617 -0.059326 1445372985 0.519287 -0.510742 0.682617 -0.059326 1445372985 0.519287 -0.510742 0.682617 -0.059326 1445372985 0.523926 -0.434021 0.725098 -0.106445 1445372985 0.523926 -0.434021 0.725098 -0.106445 1445372985 0.523926 -0.434021 0.725098 -0.106445 1445372985 0.523926 -0.434021 0.725098 -0.106445 1445372985 0.523926 -0.434021 0.725098 -0.106445 1445372985 0.523926 -0.434021 0.725098 -0.106445 1445372985 0.532227 -0.367432 0.750183 -0.137390 1445372985 0.532227 -0.367432 0.750183 -0.137390 1445372985 0.532227 -0.367432 0.750183 -0.137390 1445372985 0.532227 -0.367432 0.750183 -0.137390 1445372985 0.532227 -0.367432 0.750183 -0.137390 1445372985 0.532227 -0.367432 0.750183 -0.137390 1445372985 0.547363 -0.325623 0.754272 -0.159241 1445372985 0.547363 -0.325623 0.754272 -0.159241 1445372985 0.547363 -0.325623 0.754272 -0.159241 1445372985 0.547363 -0.325623 0.754272 -0.159241 1445372985 0.547363 -0.325623 0.754272 -0.159241 1445372985 0.547363 -0.325623 0.754272 -0.159241 1445372985 0.561646 -0.314575 0.746399 -0.168579 1445372985 0.561646 -0.314575 0.746399 -0.168579 1445372985 0.561646 -0.314575 0.746399 -0.168579 1445372985 0.561646 -0.314575 0.746399 -0.168579 1445372985 0.561646 -0.314575 0.746399 -0.168579 1445372985 0.561646 -0.314575 0.746399 -0.168579 1445372986 0.575012 -0.333618 0.729980 -0.158752 1445372986 0.575012 -0.333618 0.729980 -0.158752 1445372986 0.575012 -0.333618 0.729980 -0.158752 1445372986 0.575012 -0.333618 0.729980 -0.158752 1445372986 0.575012 -0.333618 0.729980 -0.158752 1445372986 0.575012 -0.333618 0.729980 -0.158752 1445372986 0.575012 -0.333618 0.729980 -0.158752 1445372986 0.588623 -0.374878 0.703674 -0.133240 1445372986 0.588623 -0.374878 0.703674 -0.133240 1445372986 0.588623 -0.374878 0.703674 -0.133240 1445372986 0.588623 -0.374878 0.703674 -0.133240 1445372986 0.588623 -0.374878 0.703674 -0.133240 1445372986 0.588623 -0.374878 0.703674 -0.133240 1445372986 0.600647 -0.432922 0.665588 -0.093750 1445372986 0.600647 -0.432922 0.665588 -0.093750 1445372986 0.600647 -0.432922 0.665588 -0.093750 1445372986 0.600647 -0.432922 0.665588 -0.093750 1445372986 0.600647 -0.432922 0.665588 -0.093750 1445372986 0.600647 -0.432922 0.665588 -0.093750 1445372986 0.606689 -0.501404 0.615295 -0.043213 1445372986 0.606689 -0.501404 0.615295 -0.043213 1445372986 0.606689 -0.501404 0.615295 -0.043213 1445372986 0.606689 -0.501404 0.615295 -0.043213 1445372986 0.606689 -0.501404 0.615295 -0.043213 1445372986 0.606689 -0.501404 0.615295 -0.043213 1445372986 0.605835 -0.570435 0.554382 0.013184 1445372986 0.605835 -0.570435 0.554382 0.013184 1445372986 0.605835 -0.570435 0.554382 0.013184 1445372986 0.605835 -0.570435 0.554382 0.013184 1445372986 0.605835 -0.570435 0.554382 0.013184 1445372986 0.605835 -0.570435 0.554382 0.013184 1445372986 0.605835 -0.570435 0.554382 0.013184 1445372986 0.593506 -0.638550 0.484009 0.075623 1445372986 0.593506 -0.638550 0.484009 0.075623 1445372986 0.593506 -0.638550 0.484009 0.075623 1445372986 0.593506 -0.638550 0.484009 0.075623 1445372986 0.593506 -0.638550 0.484009 0.075623 1445372986 0.593506 -0.638550 0.484009 0.075623 1445372986 0.572815 -0.698059 0.407715 0.135437 1445372986 0.572815 -0.698059 0.407715 0.135437 1445372986 0.572815 -0.698059 0.407715 0.135437 1445372986 0.572815 -0.698059 0.407715 0.135437 1445372986 0.572815 -0.698059 0.407715 0.135437 1445372986 0.572815 -0.698059 0.407715 0.135437 1445372986 0.544922 -0.746643 0.330811 0.190063 1445372986 0.544922 -0.746643 0.330811 0.190063 1445372986 0.544922 -0.746643 0.330811 0.190063 1445372986 0.544922 -0.746643 0.330811 0.190063 1445372986 0.544922 -0.746643 0.330811 0.190063 1445372986 0.544922 -0.746643 0.330811 0.190063 1445372986 0.544922 -0.746643 0.330811 0.190063 1445372986 0.505493 -0.789673 0.251221 0.240417 1445372986 0.505493 -0.789673 0.251221 0.240417 1445372986 0.505493 -0.789673 0.251221 0.240417 1445372986 0.505493 -0.789673 0.251221 0.240417 1445372986 0.505493 -0.789673 0.251221 0.240417 1445372986 0.457825 -0.824890 0.171143 0.284058 1445372986 0.457825 -0.824890 0.171143 0.284058 1445372986 0.457825 -0.824890 0.171143 0.284058 1445372986 0.457825 -0.824890 0.171143 0.284058 1445372986 0.457825 -0.824890 0.171143 0.284058 1445372986 0.457825 -0.824890 0.171143 0.284058 1445372986 0.408325 -0.850647 0.101074 0.315369 1445372986 0.408325 -0.850647 0.101074 0.315369 1445372986 0.408325 -0.850647 0.101074 0.315369 1445372986 0.408325 -0.850647 0.101074 0.315369 1445372986 0.408325 -0.850647 0.101074 0.315369 1445372986 0.408325 -0.850647 0.101074 0.315369 1445372986 0.378174 -0.864380 0.060486 0.325867 1445372986 0.378174 -0.864380 0.060486 0.325867 1445372986 0.378174 -0.864380 0.060486 0.325867 1445372986 0.378174 -0.864380 0.060486 0.325867 1445372986 0.378174 -0.864380 0.060486 0.325867 1445372986 0.378174 -0.864380 0.060486 0.325867 1445372986 0.378174 -0.864380 0.060486 0.325867 1445372986 0.362122 -0.874939 0.051208 0.317322 1445372986 0.362122 -0.874939 0.051208 0.317322 1445372986 0.362122 -0.874939 0.051208 0.317322 1445372986 0.362122 -0.874939 0.051208 0.317322 1445372986 0.362122 -0.874939 0.051208 0.317322 1445372986 0.367188 -0.877563 0.073242 0.299500 1445372986 0.367188 -0.877563 0.073242 0.299500 1445372986 0.367188 -0.877563 0.073242 0.299500 1445372986 0.367188 -0.877563 0.073242 0.299500 1445372986 0.367188 -0.877563 0.073242 0.299500 1445372986 0.367188 -0.877563 0.073242 0.299500 1445372986 0.367188 -0.877563 0.073242 0.299500 1445372986 0.383972 -0.873840 0.124390 0.271057 1445372986 0.383972 -0.873840 0.124390 0.271057 1445372986 0.383972 -0.873840 0.124390 0.271057 1445372986 0.383972 -0.873840 0.124390 0.271057 1445372986 0.383972 -0.873840 0.124390 0.271057 1445372986 0.383972 -0.873840 0.124390 0.271057 1445372986 0.383972 -0.873840 0.124390 0.271057 1445372986 0.409668 -0.859436 0.196655 0.234314 1445372986 0.409668 -0.859436 0.196655 0.234314 1445372986 0.409668 -0.859436 0.196655 0.234314 1445372986 0.409668 -0.859436 0.196655 0.234314 1445372986 0.439941 -0.830811 0.282288 0.191223 1445372986 0.439941 -0.830811 0.282288 0.191223 1445372986 0.439941 -0.830811 0.282288 0.191223 1445372986 0.439941 -0.830811 0.282288 0.191223 1445372986 0.439941 -0.830811 0.282288 0.191223 1445372986 0.439941 -0.830811 0.282288 0.191223 1445372986 0.466125 -0.791199 0.366516 0.149414 1445372986 0.466125 -0.791199 0.366516 0.149414 1445372986 0.466125 -0.791199 0.366516 0.149414 1445372986 0.466125 -0.791199 0.366516 0.149414 1445372986 0.466125 -0.791199 0.366516 0.149414 1445372986 0.466125 -0.791199 0.366516 0.149414 1445372986 0.485779 -0.741882 0.451172 0.100342 1445372987 0.485779 -0.741882 0.451172 0.100342 1445372987 0.485779 -0.741882 0.451172 0.100342 1445372987 0.485779 -0.741882 0.451172 0.100342 1445372987 0.485779 -0.741882 0.451172 0.100342 1445372987 0.485779 -0.741882 0.451172 0.100342 1445372987 0.501160 -0.679260 0.534119 0.046143 1445372987 0.501160 -0.679260 0.534119 0.046143 1445372987 0.501160 -0.679260 0.534119 0.046143 1445372987 0.501160 -0.679260 0.534119 0.046143 1445372987 0.501160 -0.679260 0.534119 0.046143 1445372987 0.501160 -0.679260 0.534119 0.046143 1445372987 0.501160 -0.679260 0.534119 0.046143 1445372987 0.508484 -0.608704 0.608948 -0.006165 1445372987 0.508484 -0.608704 0.608948 -0.006165 1445372987 0.508484 -0.608704 0.608948 -0.006165 1445372987 0.508484 -0.608704 0.608948 -0.006165 1445372987 0.508484 -0.608704 0.608948 -0.006165 1445372987 0.508484 -0.608704 0.608948 -0.006165 1445372987 0.510559 -0.533752 0.671631 -0.057251 1445372987 0.510559 -0.533752 0.671631 -0.057251 1445372987 0.510559 -0.533752 0.671631 -0.057251 1445372987 0.510559 -0.533752 0.671631 -0.057251 1445372987 0.510559 -0.533752 0.671631 -0.057251 1445372987 0.510559 -0.533752 0.671631 -0.057251 1445372987 0.512390 -0.456299 0.719971 -0.104065 1445372987 0.512390 -0.456299 0.719971 -0.104065 1445372987 0.512390 -0.456299 0.719971 -0.104065 1445372987 0.512390 -0.456299 0.719971 -0.104065 1445372987 0.512390 -0.456299 0.719971 -0.104065 1445372987 0.512390 -0.456299 0.719971 -0.104065 1445372987 0.512390 -0.456299 0.719971 -0.104065 1445372987 0.518738 -0.380127 0.752380 -0.142517 1445372987 0.518738 -0.380127 0.752380 -0.142517 1445372987 0.518738 -0.380127 0.752380 -0.142517 1445372987 0.518738 -0.380127 0.752380 -0.142517 1445372987 0.518738 -0.380127 0.752380 -0.142517 1445372987 0.518738 -0.380127 0.752380 -0.142517 1445372987 0.526184 -0.321167 0.769165 -0.168396 1445372987 0.526184 -0.321167 0.769165 -0.168396 1445372987 0.526184 -0.321167 0.769165 -0.168396 1445372987 0.526184 -0.321167 0.769165 -0.168396 1445372987 0.526184 -0.321167 0.769165 -0.168396 1445372987 0.526184 -0.321167 0.769165 -0.168396 1445372987 0.533569 -0.297485 0.770813 -0.180542 1445372987 0.533569 -0.297485 0.770813 -0.180542 1445372987 0.533569 -0.297485 0.770813 -0.180542 1445372987 0.533569 -0.297485 0.770813 -0.180542 1445372987 0.533569 -0.297485 0.770813 -0.180542 1445372987 0.533569 -0.297485 0.770813 -0.180542 1445372987 0.544556 -0.305908 0.760193 -0.178650 1445372987 0.544556 -0.305908 0.760193 -0.178650 1445372987 0.544556 -0.305908 0.760193 -0.178650 1445372987 0.544556 -0.305908 0.760193 -0.178650 1445372987 0.544556 -0.305908 0.760193 -0.178650 1445372987 0.544556 -0.305908 0.760193 -0.178650 1445372987 0.560852 -0.337524 0.739380 -0.157349 1445372987 0.560852 -0.337524 0.739380 -0.157349 1445372987 0.560852 -0.337524 0.739380 -0.157349 1445372987 0.560852 -0.337524 0.739380 -0.157349 1445372987 0.560852 -0.337524 0.739380 -0.157349 1445372987 0.560852 -0.337524 0.739380 -0.157349 1445372987 0.581055 -0.389282 0.704651 -0.119263 1445372987 0.581055 -0.389282 0.704651 -0.119263 1445372987 0.581055 -0.389282 0.704651 -0.119263 1445372987 0.581055 -0.389282 0.704651 -0.119263 1445372987 0.581055 -0.389282 0.704651 -0.119263 1445372987 0.581055 -0.389282 0.704651 -0.119263 1445372987 0.581055 -0.389282 0.704651 -0.119263 1445372987 0.596130 -0.455383 0.657532 -0.069824 1445372987 0.596130 -0.455383 0.657532 -0.069824 1445372987 0.596130 -0.455383 0.657532 -0.069824 1445372987 0.596130 -0.455383 0.657532 -0.069824 1445372987 0.596130 -0.455383 0.657532 -0.069824 1445372987 0.596130 -0.455383 0.657532 -0.069824 1445372987 0.599670 -0.533386 0.596497 -0.009338 1445372987 0.599670 -0.533386 0.596497 -0.009338 1445372987 0.599670 -0.533386 0.596497 -0.009338 1445372987 0.599670 -0.533386 0.596497 -0.009338 1445372987 0.599670 -0.533386 0.596497 -0.009338 1445372987 0.599670 -0.533386 0.596497 -0.009338 1445372987 0.588867 -0.611938 0.524841 0.057861 1445372987 0.588867 -0.611938 0.524841 0.057861 1445372987 0.588867 -0.611938 0.524841 0.057861 1445372987 0.588867 -0.611938 0.524841 0.057861 1445372987 0.588867 -0.611938 0.524841 0.057861 1445372987 0.588867 -0.611938 0.524841 0.057861 1445372987 0.568298 -0.680969 0.443909 0.127380 1445372987 0.568298 -0.680969 0.443909 0.127380 1445372987 0.568298 -0.680969 0.443909 0.127380 1445372987 0.568298 -0.680969 0.443909 0.127380 1445372987 0.568298 -0.680969 0.443909 0.127380 1445372987 
0.572327 -0.669495 0.462341 0.101929 1445372989 0.572327 -0.669495 0.462341 0.101929 1445372989 0.572327 -0.669495 0.462341 0.101929 1445372989 0.572327 -0.669495 0.462341 0.101929 1445372989 0.572327 -0.669495 0.462341 0.101929 1445372989 0.573364 -0.665710 0.468445 0.093201 1445372989 0.573364 -0.665710 0.468445 0.093201 1445372989 0.573364 -0.665710 0.468445 0.093201 1445372990 0.573364 -0.665710 0.468445 0.093201 1445372990 0.573364 -0.665710 0.468445 0.093201 1445372990 0.573364 -0.665710 0.468445 0.093201 1445372990 0.573364 -0.665710 0.468445 0.093201 1445372990 0.571228 -0.662903 0.477661 0.077637 1445372990 0.571228 -0.662903 0.477661 0.077637 1445372990 0.571228 -0.662903 0.477661 0.077637 1445372990 0.571228 -0.662903 0.477661 0.077637 1445372990 0.571228 -0.662903 0.477661 0.077637 1445372990 0.571228 -0.662903 0.477661 0.077637 1445372990 0.569031 -0.654602 0.494568 0.055603 1445372990 0.569031 -0.654602 0.494568 0.055603 1445372990 0.569031 -0.654602 0.494568 0.055603 1445372990 0.569031 -0.654602 0.494568 0.055603 1445372990 0.569031 -0.654602 0.494568 0.055603 1445372990 0.569031 -0.654602 0.494568 0.055603 1445372990 0.569031 -0.654602 0.494568 0.055603 1445372990 0.570068 -0.637390 0.517578 0.028503 1445372990 0.570068 -0.637390 0.517578 0.028503 1445372990 0.570068 -0.637390 0.517578 0.028503 1445372990 0.570068 -0.637390 0.517578 0.028503 1445372990 0.570068 -0.637390 0.517578 0.028503 1445372990 0.570068 -0.637390 0.517578 0.028503 1445372990 0.571106 -0.613586 0.545227 -0.000183 1445372990 0.571106 -0.613586 0.545227 -0.000183 1445372990 0.571106 -0.613586 0.545227 -0.000183 1445372990 0.571106 -0.613586 0.545227 -0.000183 1445372990 0.571106 -0.613586 0.545227 -0.000183 1445372990 0.571106 -0.613586 0.545227 -0.000183 1445372990 0.571106 -0.613586 0.545227 -0.000183 1445372990 0.567139 -0.586487 0.577515 -0.029480 1445372990 0.567139 -0.586487 0.577515 -0.029480 1445372990 0.567139 -0.586487 0.577515 -0.029480 1445372990 0.567139 -0.586487 0.577515 -0.029480 1445372990 0.567139 -0.586487 0.577515 -0.029480 1445372990 0.567139 -0.586487 0.577515 -0.029480 1445372990 0.563232 -0.551880 0.612061 -0.059570 1445372990 0.563232 -0.551880 0.612061 -0.059570 1445372990 0.563232 -0.551880 0.612061 -0.059570 1445372990 0.563232 -0.551880 0.612061 -0.059570 1445372990 0.563232 -0.551880 0.612061 -0.059570 1445372990 0.563232 -0.551880 0.612061 -0.059570 1445372990 0.559570 -0.509949 0.646851 -0.091431 1445372990 0.559570 -0.509949 0.646851 -0.091431 1445372990 0.559570 -0.509949 0.646851 -0.091431 1445372990 0.559570 -0.509949 0.646851 -0.091431 1445372990 0.559570 -0.509949 0.646851 -0.091431 1445372990 0.559570 -0.509949 0.646851 -0.091431 1445372990 0.556396 -0.464600 0.677979 -0.122070 1445372990 0.556396 -0.464600 0.677979 -0.122070 1445372990 0.556396 -0.464600 0.677979 -0.122070 1445372990 0.556396 -0.464600 0.677979 -0.122070 1445372990 0.556396 -0.464600 0.677979 -0.122070 1445372990 0.556396 -0.464600 0.677979 -0.122070 1445372990 0.556396 -0.464600 0.677979 -0.122070 1445372990 0.554321 -0.423401 0.701477 -0.145996 1445372990 0.554321 -0.423401 0.701477 -0.145996 1445372990 0.554321 -0.423401 0.701477 -0.145996 1445372990 0.554321 -0.423401 0.701477 -0.145996 1445372990 0.554321 -0.423401 0.701477 -0.145996 1445372990 0.554321 -0.423401 0.701477 -0.145996 1445372990 0.551697 -0.392334 0.717896 -0.162109 1445372990 0.551697 -0.392334 0.717896 -0.162109 1445372990 0.551697 -0.392334 0.717896 -0.162109 1445372990 0.551697 -0.392334 0.717896 -0.162109 1445372990 0.551697 -0.392334 0.717896 -0.162109 1445372990 0.551697 -0.392334 0.717896 -0.162109 1445372990 0.555359 -0.373291 0.723022 -0.171753 1445372990 0.555359 -0.373291 0.723022 -0.171753 1445372990 0.555359 -0.373291 0.723022 -0.171753 1445372990 0.555359 -0.373291 0.723022 -0.171753 1445372990 0.555359 -0.373291 0.723022 -0.171753 1445372990 0.555359 -0.373291 0.723022 -0.171753 1445372990 0.555359 -0.373291 0.723022 -0.171753 1445372990 0.562256 -0.370850 0.719360 -0.169800 1445372990 0.562256 -0.370850 0.719360 -0.169800 1445372990 0.562256 -0.370850 0.719360 -0.169800 1445372990 0.562256 -0.370850 0.719360 -0.169800 1445372990 0.562256 -0.370850 0.719360 -0.169800 1445372990 0.574036 -0.390747 0.703125 -0.152832 1445372990 0.574036 -0.390747 0.703125 -0.152832 1445372990 0.574036 -0.390747 0.703125 -0.152832 1445372990 0.574036 -0.390747 0.703125 -0.152832 1445372990 0.574036 -0.390747 0.703125 -0.152832 1445372990 0.574036 -0.390747 0.703125 -0.152832 1445372990 0.586487 -0.428528 0.675964 -0.124207 1445372990 0.586487 -0.428528 0.675964 -0.124207 1445372990 0.586487 -0.428528 0.675964 -0.124207 1445372990 0.586487 -0.428528 0.675964 -0.124207 1445372990 0.586487 -0.428528 0.675964 -0.124207 1445372990 0.586487 -0.428528 0.675964 -0.124207 1445372990 0.595520 -0.481628 0.637573 -0.082886 1445372990 0.595520 -0.481628 0.637573 -0.082886 1445372990 0.595520 -0.481628 0.637573 -0.082886 1445372990 0.595520 -0.481628 0.637573 -0.082886 1445372990 0.595520 -0.481628 0.637573 -0.082886 1445372990 0.595520 -0.481628 0.637573 -0.082886 1445372990 0.595520 -0.481628 0.637573 -0.082886 1445372990 0.597900 -0.543518 0.588379 -0.030273 1445372990 0.597900 -0.543518 0.588379 -0.030273 1445372990 0.597900 -0.543518 0.588379 -0.030273 1445372990 0.597900 -0.543518 0.588379 -0.030273 1445372990 0.597900 -0.543518 0.588379 -0.030273 1445372990 0.597900 -0.543518 0.588379 -0.030273 1445372990 0.594421 -0.605042 0.528992 0.027100 1445372990 0.594421 -0.605042 0.528992 0.027100 1445372990 0.594421 -0.605042 0.528992 0.027100 1445372990 0.594421 -0.605042 0.528992 0.027100 1445372990 0.594421 -0.605042 0.528992 0.027100 1445372990 0.594421 -0.605042 0.528992 0.027100 1445372990 0.594421 -0.605042 0.528992 0.027100 1445372990 0.584656 -0.661682 0.461365 0.086426 1445372990 0.584656 -0.661682 0.461365 0.086426 1445372990 0.584656 -0.661682 0.461365 0.086426 1445372990 0.584656 -0.661682 0.461365 0.086426 1445372991 0.584656 -0.661682 0.461365 0.086426 1445372991 0.565002 -0.713257 0.388428 0.145569 1445372991 0.565002 -0.713257 0.388428 0.145569 1445372991 0.565002 -0.713257 0.388428 0.145569 1445372991 0.565002 -0.713257 0.388428 0.145569 1445372991 0.565002 -0.713257 0.388428 0.145569 1445372991 0.565002 -0.713257 0.388428 0.145569 1445372991 0.533875 -0.760193 0.310974 0.200928 1445372991 0.533875 -0.760193 0.310974 0.200928 1445372991 0.533875 -0.760193 0.310974 0.200928 1445372991 0.533875 -0.760193 0.310974 0.200928 1445372991 0.533875 -0.760193 0.310974 0.200928 1445372991 0.533875 -0.760193 0.310974 0.200928 1445372991 0.533875 -0.760193 0.310974 0.200928 1445372991 0.492432 -0.800415 0.230835 0.252136 1445372991 0.492432 -0.800415 0.230835 0.252136 1445372991 0.492432 -0.800415 0.230835 0.252136 1445372991 0.492432 -0.800415 0.230835 0.252136 1445372991 0.492432 -0.800415 0.230835 0.252136 1445372991 0.492432 -0.800415 0.230835 0.252136 1445372991 0.449768 -0.830078 0.154846 0.290955 1445372991 0.449768 -0.830078 0.154846 0.290955 1445372991 0.449768 -0.830078 0.154846 0.290955 1445372991 0.449768 -0.830078 0.154846 0.290955 1445372991 0.449768 -0.830078 0.154846 0.290955 1445372991 0.449768 -0.830078 0.154846 0.290955 1445372991 0.408997 -0.851746 0.093689 0.313904 1445372991 0.408997 -0.851746 0.093689 0.313904 1445372991 0.408997 -0.851746 0.093689 0.313904 1445372991 0.408997 -0.851746 0.093689 0.313904 1445372991 0.408997 -0.851746 0.093689 0.313904 1445372991 0.408997 -0.851746 0.093689 0.313904 1445372991 0.408997 -0.851746 0.093689 0.313904 1445372991 0.378113 -0.869080 0.058105 0.313721 1445372991 0.378113 -0.869080 0.058105 0.313721 1445372991 0.378113 -0.869080 0.058105 0.313721 1445372991 0.378113 -0.869080 0.058105 0.313721 1445372991 0.378113 -0.869080 0.058105 0.313721 1445372991 0.378113 -0.869080 0.058105 0.313721 1445372991 0.369080 -0.877136 0.058044 0.301758 1445372991 0.369080 -0.877136 0.058044 0.301758 1445372991 0.369080 -0.877136 0.058044 0.301758 1445372991 0.369080 -0.877136 0.058044 0.301758 1445372991 0.369080 -0.877136 0.058044 0.301758 1445372991 0.369080 -0.877136 0.058044 0.301758 1445372991 0.369080 -0.877136 0.058044 0.301758 1445372991 0.381287 -0.875549 0.091125 0.282349 1445372991 0.381287 -0.875549 0.091125 0.282349 1445372991 0.381287 -0.875549 0.091125 0.282349 1445372991 0.381287 -0.875549 0.091125 0.282349 1445372991 0.381287 -0.875549 0.091125 0.282349 1445372991 0.402832 -0.867004 0.148804 0.252747 1445372991 0.402832 -0.867004 0.148804 0.252747 1445372991 0.402832 -0.867004 0.148804 0.252747 1445372991 0.402832 -0.867004 0.148804 0.252747 1445372991 0.402832 -0.867004 0.148804 0.252747 1445372991 0.402832 -0.867004 0.148804 0.252747 1445372991 0.402832 -0.867004 0.148804 0.252747 1445372991 0.430176 -0.846924 0.225220 0.216614 1445372991 0.430176 -0.846924 0.225220 0.216614 1445372991 0.430176 -0.846924 0.225220 0.216614 1445372991 0.430176 -0.846924 0.225220 0.216614 1445372991 0.430176 -0.846924 0.225220 0.216614 1445372991 0.430176 -0.846924 0.225220 0.216614 1445372991 0.461609 -0.810547 0.315857 0.173828 1445372991 0.461609 -0.810547 0.315857 0.173828 1445372991 0.461609 -0.810547 0.315857 0.173828 1445372991 0.461609 -0.810547 0.315857 0.173828 1445372991 0.461609 -0.810547 0.315857 0.173828 1445372991 0.461609 -0.810547 0.315857 0.173828 1445372991 0.489441 -0.759155 0.410217 0.125977 1445372991 0.489441 -0.759155 0.410217 0.125977 1445372991 0.489441 -0.759155 0.410217 0.125977 1445372991 0.489441 -0.759155 0.410217 0.125977 1445372991 0.489441 -0.759155 0.410217 0.125977 1445372991 0.489441 -0.759155 0.410217 0.125977 1445372991 0.508118 -0.699463 0.496521 0.077209 1445372991 0.508118 -0.699463 0.496521 0.077209 1445372991 0.508118 -0.699463 0.496521 0.077209 1445372991 0.508118 -0.699463 0.496521 0.077209 1445372991 0.508118 -0.699463 0.496521 0.077209 1445372991 0.508118 -0.699463 0.496521 0.077209 1445372991 0.508118 -0.699463 0.496521 0.077209 1445372991 0.517151 -0.635193 0.573059 0.025208 1445372991 0.517151 -0.635193 0.573059 0.025208 1445372991 0.517151 -0.635193 0.573059 0.025208 1445372991 0.517151 -0.635193 0.573059 0.025208 1445372991 0.517273 -0.565125 0.641968 -0.030518 1445372991 0.517273 -0.565125 0.641968 -0.030518 1445372991 0.517273 -0.565125 0.641968 -0.030518 1445372991 0.517273 -0.565125 0.641968 -0.030518 1445372991 0.517273 -0.565125 0.641968 -0.030518 1445372991 0.517273 -0.565125 0.641968 -0.030518 1445372991 0.515442 -0.488464 0.699036 -0.083923 1445372991 0.515442 -0.488464 0.699036 -0.083923 1445372991 0.515442 -0.488464 0.699036 -0.083923 1445372991 0.515442 -0.488464 0.699036 -0.083923 1445372991 0.515442 -0.488464 0.699036 -0.083923 1445372991 0.515442 -0.488464 0.699036 -0.083923 1445372991 0.514954 -0.404053 0.743958 -0.134399 1445372991 0.514954 -0.404053 0.743958 -0.134399 1445372991 0.514954 -0.404053 0.743958 -0.134399 1445372991 0.514954 -0.404053 0.743958 -0.134399 1445372991 0.514954 -0.404053 0.743958 -0.134399 1445372991 0.514954 -0.404053 0.743958 -0.134399 1445372991 0.518188 -0.323425 0.772034 -0.175476 1445372991 0.518188 -0.323425 0.772034 -0.175476 1445372991 0.518188 -0.323425 0.772034 -0.175476 1445372991 0.518188 -0.323425 0.772034 -0.175476 1445372991 0.518188 -0.323425 0.772034 -0.175476 1445372991 0.518188 -0.323425 0.772034 -0.175476 1445372991 0.518188 -0.323425 0.772034 -0.175476 1445372992 0.529236 -0.270752 0.779114 -0.198792 1445372992 0.529236 -0.270752 0.779114 -0.198792 1445372992 0.529236 -0.270752 0.779114 -0.198792 1445372992 0.529236 -0.270752 0.779114 -0.198792 1445372992 0.529236 -0.270752 0.779114 -0.198792 1445372992 0.529236 -0.270752 0.779114 -0.198792 1445372992 0.543030 -0.259583 0.771484 -0.206177 1445372992 0.543030 -0.259583 0.771484 -0.206177 1445372992 0.543030 -0.259583 0.771484 -0.206177 1445372992 0.543030 -0.259583 0.771484 -0.206177 1445372992 0.543030 -0.259583 0.771484 -0.206177 1445372992 0.543030 -0.259583 0.771484 -0.206177 1445372992 0.543030 -0.259583 0.771484 -0.206177 1445372992 0.557678 -0.280029 0.755432 -0.199585 1445372992 0.557678 -0.280029 0.755432 -0.199585 1445372992 0.557678 -0.280029 0.755432 -0.199585 1445372992 0.557678 -0.280029 0.755432 -0.199585 1445372992 0.557678 -0.280029 0.755432 -0.199585 1445372992 0.557678 -0.280029 0.755432 -0.199585 1445372992 0.573303 -0.321350 0.733032 -0.175171 1445372992 0.573303 -0.321350 0.733032 -0.175171 1445372992 0.573303 -0.321350 0.733032 -0.175171 1445372992 0.573303 -0.321350 0.733032 -0.175171 1445372992 0.573303 -0.321350 0.733032 -0.175171 1445372992 0.573303 -0.321350 0.733032 -0.175171 1445372992 0.589355 -0.383118 0.699158 -0.130371 1445372992 0.589355 -0.383118 0.699158 -0.130371 1445372992 0.589355 -0.383118 0.699158 -0.130371 1445372992 0.589355 -0.383118 0.699158 -0.130371 1445372992 0.589355 -0.383118 0.699158 -0.130371 1445372992 0.589355 -0.383118 0.699158 -0.130371 1445372992 0.589355 -0.383118 0.699158 -0.130371 1445372992 0.600830 -0.457886 0.651062 -0.073486 1445372992 0.600830 -0.457886 0.651062 -0.073486 1445372992 0.600830 -0.457886 0.651062 -0.073486 1445372992 0.600830 -0.457886 0.651062 -0.073486 1445372992 0.600830 -0.457886 0.651062 -0.073486 1445372992 0.600830 -0.457886 0.651062 -0.073486 1445372992 0.602783 -0.534607 0.592224 -0.010071 1445372992 0.602783 -0.534607 0.592224 -0.010071 1445372992 0.602783 -0.534607 0.592224 -0.010071 1445372992 0.602783 -0.534607 0.592224 -0.010071 1445372992 0.602783 -0.534607 0.592224 -0.010071 1445372992 0.602783 -0.534607 0.592224 -0.010071 1445372992 0.591431 -0.611023 0.522705 0.059814 1445372992 0.591431 -0.611023 0.522705 0.059814 1445372992 0.591431 -0.611023 0.522705 0.059814 1445372992 0.591431 -0.611023 0.522705 0.059814 1445372992 0.591431 -0.611023 0.522705 0.059814 1445372992 0.591431 -0.611023 0.522705 0.059814 1445372992 0.568665 -0.679749 0.445068 0.127991 1445372992 0.568665 -0.679749 0.445068 0.127991 1445372992 0.568665 -0.679749 0.445068 0.127991 1445372992 0.568665 -0.679749 0.445068 0.127991 1445372992 0.568665 -0.679749 0.445068 0.127991 1445372992 0.568665 -0.679749 0.445068 0.127991 1445372992 0.542358 -0.733826 0.363098 0.188477 1445372992 0.542358 -0.733826 0.363098 0.188477 1445372992 0.542358 -0.733826 0.363098 0.188477 1445372992 0.542358 -0.733826 0.363098 0.188477 1445372992 0.542358 -0.733826 0.363098 0.188477 1445372992 0.542358 -0.733826 0.363098 0.188477 1445372992 0.507751 -0.777649 0.279114 0.244080 1445372992 0.507751 -0.777649 0.279114 0.244080 1445372992 0.507751 -0.777649 0.279114 0.244080 1445372992 0.507751 -0.777649 0.279114 0.244080 1445372992 0.507751 -0.777649 0.279114 0.244080 1445372992 0.507751 -0.777649 0.279114 0.244080 1445372992 0.507751 -0.777649 0.279114 0.244080 1445372992 0.462097 -0.815918 0.192139 0.289490 1445372992 0.462097 -0.815918 0.192139 0.289490 1445372992 0.462097 -0.815918 0.192139 0.289490 1445372992 0.462097 -0.815918 0.192139 0.289490 1445372992 0.462097 -0.815918 0.192139 0.289490 1445372992 0.462097 -0.815918 0.192139 0.289490 1445372992 0.417847 -0.841492 0.114136 0.322937 1445372992 0.417847 -0.841492 0.114136 0.322937 1445372992 0.417847 -0.841492 0.114136 0.322937 1445372992 0.417847 -0.841492 0.114136 0.322937 1445372992 0.417847 -0.841492 0.114136 0.322937 1445372992 0.417847 -0.841492 0.114136 0.322937 1445372992 0.375671 -0.862000 0.052551 0.336182 1445372992 0.375671 -0.862000 0.052551 0.336182 1445372992 0.375671 -0.862000 0.052551 0.336182 1445372992 0.375671 -0.862000 0.052551 0.336182 1445372992 0.375671 -0.862000 0.052551 0.336182 1445372992 0.375671 -0.862000 0.052551 0.336182 1445372992 0.349365 -0.875305 0.020996 0.333740 1445372992 0.349365 -0.875305 0.020996 0.333740 1445372992 0.349365 -0.875305 0.020996 0.333740 1445372992 0.349365 -0.875305 0.020996 0.333740 1445372992 0.349365 -0.875305 0.020996 0.333740 1445372992 0.349365 -0.875305 0.020996 0.333740 1445372992 0.348267 -0.882080 0.033081 0.315613 1445372992 0.348267 -0.882080 0.033081 0.315613 1445372992 0.348267 -0.882080 0.033081 0.315613 1445372992 0.348267 -0.882080 0.033081 0.315613 1445372992 0.348267 -0.882080 0.033081 0.315613 1445372992 0.348267 -0.882080 0.033081 0.315613 1445372992 0.365723 -0.882324 0.078369 0.285706 1445372992 0.365723 -0.882324 0.078369 0.285706 1445372992 0.365723 -0.882324 0.078369 0.285706 1445372992 0.365723 -0.882324 0.078369 0.285706 1445372992 0.365723 -0.882324 0.078369 0.285706 1445372992 0.365723 -0.882324 0.078369 0.285706 1445372992 0.365723 -0.882324 0.078369 0.285706 1445372992 0.389465 -0.875305 0.148804 0.244995 1445372992 0.389465 -0.875305 0.148804 0.244995 1445372992 0.389465 -0.875305 0.148804 0.244995 1445372992 0.389465 -0.875305 0.148804 0.244995 1445372992 0.417236 -0.854614 0.236084 0.199585 1445372993 0.417236 -0.854614 0.236084 0.199585 1445372993 0.417236 -0.854614 0.236084 0.199585 1445372993 0.417236 -0.854614 0.236084 0.199585 1445372993 0.417236 -0.854614 0.236084 0.199585 1445372993 0.417236 -0.854614 0.236084 0.199585 1445372993 0.448242 -0.814453 0.337341 0.148071 1445372993 0.448242 -0.814453 0.337341 0.148071 1445372993 0.448242 -0.814453 0.337341 0.148071 1445372993 0.448242 -0.814453 0.337341 0.148071 1445372993 0.448242 -0.814453 0.337341 0.148071 1445372993 0.448242 -0.814453 0.337341 0.148071 1445372993 0.472229 -0.758179 0.439575 0.094360 1445372993 0.472229 -0.758179 0.439575 0.094360 1445372993 0.472229 -0.758179 0.439575 0.094360 1445372993 0.472229 -0.758179 0.439575 0.094360 1445372993 0.472229 -0.758179 0.439575 0.094360 1445372993 0.472229 -0.758179 0.439575 0.094360 1445372993 0.488770 -0.688843 0.533875 0.039368 1445372993 0.488770 -0.688843 0.533875 0.039368 1445372993 0.488770 -0.688843 0.533875 0.039368 1445372993 0.488770 -0.688843 0.533875 0.039368 1445372993 0.488770 -0.688843 0.533875 0.039368 1445372993 0.488770 -0.688843 0.533875 0.039368 1445372993 0.496399 -0.614929 0.612610 -0.011230 1445372993 0.496399 -0.614929 0.612610 -0.011230 1445372993 0.496399 -0.614929 0.612610 -0.011230 1445372993 0.496399 -0.614929 0.612610 -0.011230 1445372993 0.496399 -0.614929 0.612610 -0.011230 1445372993 0.496399 -0.614929 0.612610 -0.011230 1445372993 0.498962 -0.538940 0.675964 -0.060486 1445372993 0.498962 -0.538940 0.675964 -0.060486 1445372993 0.498962 -0.538940 0.675964 -0.060486 1445372993 0.498962 -0.538940 0.675964 -0.060486 1445372993 0.498962 -0.538940 0.675964 -0.060486 1445372993 0.498962 -0.538940 0.675964 -0.060486 1445372993 0.503967 -0.459534 0.723083 -0.109253 1445372993 0.503967 -0.459534 0.723083 -0.109253 1445372993 0.503967 -0.459534 0.723083 -0.109253 1445372993 0.503967 -0.459534 0.723083 -0.109253 1445372993 0.503967 -0.459534 0.723083 -0.109253 1445372993 0.503967 -0.459534 0.723083 -0.109253 1445372993 0.509583 -0.384583 0.755554 -0.146667 1445372993 0.509583 -0.384583 0.755554 -0.146667 1445372993 0.509583 -0.384583 0.755554 -0.146667 1445372993 0.509583 -0.384583 0.755554 -0.146667 1445372993 0.509583 -0.384583 0.755554 -0.146667 1445372993 0.509583 -0.384583 0.755554 -0.146667 1445372993 0.523376 -0.326416 0.767578 -0.174133 1445372993 0.523376 -0.326416 0.767578 -0.174133 1445372993 0.523376 -0.326416 0.767578 -0.174133 1445372993 0.523376 -0.326416 0.767578 -0.174133 1445372993 0.523376 -0.326416 0.767578 -0.174133 1445372993 0.523376 -0.326416 0.767578 -0.174133 1445372993 0.523376 -0.326416 0.767578 -0.174133 1445372993 0.544006 -0.283997 0.763672 -0.200317 1445372993 0.544006 -0.283997 0.763672 -0.200317 1445372993 0.544006 -0.283997 0.763672 -0.200317 1445372993 0.544006 -0.283997 0.763672 -0.200317 1445372993 0.544006 -0.283997 0.763672 -0.200317 1445372993 0.544006 -0.283997 0.763672 -0.200317 1445372993 0.560242 -0.279541 0.753784 -0.199341 1445372993 0.560242 -0.279541 0.753784 -0.199341 1445372993 0.560242 -0.279541 0.753784 -0.199341 1445372993 0.560242 -0.279541 0.753784 -0.199341 1445372993 0.560242 -0.279541 0.753784 -0.199341 1445372993 0.560242 -0.279541 0.753784 -0.199341 1445372993 0.574280 -0.317810 0.735352 -0.168579 1445372993 0.574280 -0.317810 0.735352 -0.168579 1445372993 0.574280 -0.317810 0.735352 -0.168579 1445372993 0.574280 -0.317810 0.735352 -0.168579 1445372993 0.574280 -0.317810 0.735352 -0.168579 1445372993 0.574280 -0.317810 0.735352 -0.168579 1445372993 0.591003 -0.376465 0.702087 -0.126526 1445372993 0.591003 -0.376465 0.702087 -0.126526 1445372993 0.591003 -0.376465 0.702087 -0.126526 1445372993 0.591003 -0.376465 0.702087 -0.126526 1445372993 0.591003 -0.376465 0.702087 -0.126526 1445372993 0.591003 -0.376465 0.702087 -0.126526 1445372993 0.605774 -0.445801 0.654968 -0.072449 1445372993 0.605774 -0.445801 0.654968 -0.072449 1445372993 0.605774 -0.445801 0.654968 -0.072449 1445372993 0.605774 -0.445801 0.654968 -0.072449 1445372993 0.605774 -0.445801 0.654968 -0.072449 1445372993 0.605774 -0.445801 0.654968 -0.072449 1445372993 0.605774 -0.445801 0.654968 -0.072449 1445372993 0.607239 -0.527100 0.594421 -0.005798 1445372993 0.607239 -0.527100 0.594421 -0.005798 1445372993 0.607239 -0.527100 0.594421 -0.005798 1445372993 0.607239 -0.527100 0.594421 -0.005798 1445372993 0.607239 -0.527100 0.594421 -0.005798 1445372993 0.607239 -0.527100 0.594421 -0.005798 1445372993 0.596802 -0.609497 0.517883 0.064087 1445372993 0.596802 -0.609497 0.517883 0.064087 1445372993 0.596802 -0.609497 0.517883 0.064087 1445372993 0.577759 -0.678528 0.434082 0.131531 1445372993 0.577759 -0.678528 0.434082 0.131531 1445372993 0.577759 -0.678528 0.434082 0.131531 1445372993 0.577759 -0.678528 0.434082 0.131531 1445372993 0.577759 -0.678528 0.434082 0.131531 1445372993 0.577759 -0.678528 0.434082 0.131531 1445372993 0.552979 -0.731628 0.346191 0.197632 1445372993 0.552979 -0.731628 0.346191 0.197632 1445372993 0.552979 -0.731628 0.346191 0.197632 1445372993 0.552979 -0.731628 0.346191 0.197632 1445372993 0.552979 -0.731628 0.346191 0.197632 1445372993 0.552979 -0.731628 0.346191 0.197632 1445372993 0.515442 -0.775635 0.254089 0.260986 1445372993 0.515442 -0.775635 0.254089 0.260986 1445372994 0.515442 -0.775635 0.254089 0.260986 1445372994 0.515442 -0.775635 0.254089 0.260986 1445372994 0.515442 -0.775635 0.254089 0.260986 1445372994 0.515442 -0.775635 0.254089 0.260986 1445372994 0.515442 -0.775635 0.254089 0.260986 1445372994 0.464050 -0.812988 0.159485 0.313477 1445372994 0.464050 -0.812988 0.159485 0.313477 1445372994 0.464050 -0.812988 0.159485 0.313477 1445372994 0.464050 -0.812988 0.159485 0.313477 1445372994 0.464050 -0.812988 0.159485 0.313477 1445372994 0.464050 -0.812988 0.159485 0.313477 1445372994 0.412231 -0.837952 0.073486 0.349915 1445372994 0.412231 -0.837952 0.073486 0.349915 1445372994 0.412231 -0.837952 0.073486 0.349915 1445372994 0.412231 -0.837952 0.073486 0.349915 1445372994 0.412231 -0.837952 0.073486 0.349915 1445372994 0.412231 -0.837952 0.073486 0.349915 1445372994 0.366699 -0.853760 0.003113 0.369629 1445372994 0.366699 -0.853760 0.003113 0.369629 1445372994 0.366699 -0.853760 0.003113 0.369629 1445372994 0.366699 -0.853760 0.003113 0.369629 1445372994 0.366699 -0.853760 0.003113 0.369629 1445372994 0.366699 -0.853760 0.003113 0.369629 1445372994 0.366699 -0.853760 0.003113 0.369629 1445372994 0.335327 -0.865173 -0.034241 0.371277 1445372994 0.335327 -0.865173 -0.034241 0.371277 1445372994 0.335327 -0.865173 -0.034241 0.371277 1445372994 0.335327 -0.865173 -0.034241 0.371277 1445372994 0.335327 -0.865173 -0.034241 0.371277 1445372994 0.335327 -0.865173 -0.034241 0.371277 1445372994 0.330811 -0.872253 -0.033325 0.358643 1445372994 0.330811 -0.872253 -0.033325 0.358643 1445372994 0.330811 -0.872253 -0.033325 0.358643 1445372994 0.330811 -0.872253 -0.033325 0.358643 1445372994 0.330811 -0.872253 -0.033325 0.358643 1445372994 0.343933 -0.876953 0.001770 0.335632 1445372994 0.343933 -0.876953 0.001770 0.335632 1445372994 0.343933 -0.876953 0.001770 0.335632 1445372994 0.343933 -0.876953 0.001770 0.335632 1445372994 0.343933 -0.876953 0.001770 0.335632 1445372994 0.343933 -0.876953 0.001770 0.335632 1445372994 0.368896 -0.877136 0.061768 0.301147 1445372994 0.368896 -0.877136 0.061768 0.301147 1445372994 0.368896 -0.877136 0.061768 0.301147 1445372994 0.368896 -0.877136 0.061768 0.301147 1445372994 0.368896 -0.877136 0.061768 0.301147 1445372994 0.368896 -0.877136 0.061768 0.301147 1445372994 0.401184 -0.867004 0.143433 0.258301 1445372994 0.401184 -0.867004 0.143433 0.258301 1445372994 0.401184 -0.867004 0.143433 0.258301 1445372994 0.401184 -0.867004 0.143433 0.258301 1445372994 0.401184 -0.867004 0.143433 0.258301 1445372994 0.401184 -0.867004 0.143433 0.258301 1445372994 0.434937 -0.842590 0.238647 0.209534 1445372994 0.434937 -0.842590 0.238647 0.209534 1445372994 0.434937 -0.842590 0.238647 0.209534 1445372994 0.434937 -0.842590 0.238647 0.209534 1445372994 0.434937 -0.842590 0.238647 0.209534 1445372994 0.434937 -0.842590 0.238647 0.209534 1445372994 0.434937 -0.842590 0.238647 0.209534 1445372994 0.464111 -0.804932 0.335205 0.155945 1445372994 0.464111 -0.804932 0.335205 0.155945 1445372994 0.464111 -0.804932 0.335205 0.155945 1445372994 0.464111 -0.804932 0.335205 0.155945 1445372994 0.464111 -0.804932 0.335205 0.155945 1445372994 0.464111 -0.804932 0.335205 0.155945 1445372994 0.489380 -0.754333 0.425964 0.100342 1445372994 0.489380 -0.754333 0.425964 0.100342 1445372994 0.489380 -0.754333 0.425964 0.100342 1445372994 0.489380 -0.754333 0.425964 0.100342 1445372994 0.489380 -0.754333 0.425964 0.100342 1445372994 0.489380 -0.754333 0.425964 0.100342 1445372994 0.506042 -0.699890 0.501831 0.046997 1445372994 0.506042 -0.699890 0.501831 0.046997 1445372994 0.506042 -0.699890 0.501831 0.046997 1445372994 0.506042 -0.699890 0.501831 0.046997 1445372994 0.506042 -0.699890 0.501831 0.046997 1445372994 0.506042 -0.699890 0.501831 0.046997 1445372994 0.513489 -0.645264 0.565613 -0.001953 1445372994 0.513489 -0.645264 0.565613 -0.001953 1445372994 0.513489 -0.645264 0.565613 -0.001953 1445372994 0.513489 -0.645264 0.565613 -0.001953 1445372994 0.513489 -0.645264 0.565613 -0.001953 1445372994 0.513489 -0.645264 0.565613 -0.001953 1445372994 0.512146 -0.588440 0.623840 -0.046753 1445372994 0.512146 -0.588440 0.623840 -0.046753 1445372994 0.512146 -0.588440 0.623840 -0.046753 1445372994 0.512146 -0.588440 0.623840 -0.046753 1445372994 0.512146 -0.588440 0.623840 -0.046753 1445372994 0.512146 -0.588440 0.623840 -0.046753 1445372994 0.509155 -0.523926 0.675476 -0.099854 1445372994 0.509155 -0.523926 0.675476 -0.099854 1445372994 0.509155 -0.523926 0.675476 -0.099854 1445372994 0.509155 -0.523926 0.675476 -0.099854 1445372994 0.509155 -0.523926 0.675476 -0.099854 1445372994 0.509155 -0.523926 0.675476 -0.099854 1445372994 0.512756 -0.453369 0.712952 -0.152222 1445372994 0.512756 -0.453369 0.712952 -0.152222 1445372994 0.512756 -0.453369 0.712952 -0.152222 1445372994 0.512756 -0.453369 0.712952 -0.152222 1445372994 0.512756 -0.453369 0.712952 -0.152222 1445372994 0.512756 -0.453369 0.712952 -0.152222 1445372994 0.518005 -0.407104 0.731140 -0.176880 1445372994 0.518005 -0.407104 0.731140 -0.176880 1445372994 0.518005 -0.407104 0.731140 -0.176880 1445372994 0.518005 -0.407104 0.731140 -0.176880 1445372994 0.518005 -0.407104 0.731140 -0.176880 1445372994 0.518005 -0.407104 0.731140 -0.176880 1445372994 0.525146 -0.388855 0.733765 -0.185974 1445372994 0.525146 -0.388855 0.733765 -0.185974 1445372994 0.525146 -0.388855 0.733765 -0.185974 1445372994 0.525146 -0.388855 0.733765 -0.185974 1445372995 0.525146 -0.388855 0.733765 -0.185974 1445372995 0.525146 -0.388855 0.733765 -0.185974 1445372995 0.525146 -0.388855 0.733765 -0.185974 1445372995 0.536682 -0.392578 0.724182 -0.182800 1445372995 0.536682 -0.392578 0.724182 -0.182800 1445372995 0.536682 -0.392578 0.724182 -0.182800 1445372995 0.536682 -0.392578 0.724182 -0.182800 1445372995 0.536682 -0.392578 0.724182 -0.182800 1445372995 0.536682 -0.392578 0.724182 -0.182800 1445372995 0.552063 -0.416016 0.704041 -0.162781 1445372995 0.552063 -0.416016 0.704041 -0.162781 1445372995 0.552063 -0.416016 0.704041 -0.162781 1445372995 0.552063 -0.416016 0.704041 -0.162781 1445372995 0.552063 -0.416016 0.704041 -0.162781 1445372995 0.552063 -0.416016 0.704041 -0.162781 1445372995 0.568726 -0.455994 0.671997 -0.130249 1445372995 0.568726 -0.455994 0.671997 -0.130249 1445372995 0.568726 -0.455994 0.671997 -0.130249 1445372995 0.568726 -0.455994 0.671997 -0.130249 1445372995 0.583801 -0.507446 0.627686 -0.087585 1445372995 0.583801 -0.507446 0.627686 -0.087585 1445372995 0.583801 -0.507446 0.627686 -0.087585 1445372995 0.583801 -0.507446 0.627686 -0.087585 1445372995 0.583801 -0.507446 0.627686 -0.087585 1445372995 0.583801 -0.507446 0.627686 -0.087585 1445372995 0.590027 -0.570374 0.570557 -0.030945 1445372995 0.590027 -0.570374 0.570557 -0.030945 1445372995 0.590027 -0.570374 0.570557 -0.030945 1445372995 0.590027 -0.570374 0.570557 -0.030945 1445372995 0.590027 -0.570374 0.570557 -0.030945 1445372995 0.590027 -0.570374 0.570557 -0.030945 1445372995 0.590027 -0.570374 0.570557 -0.030945 1445372995 0.586182 -0.635559 0.501465 0.030823 1445372995 
0.560852 -0.661011 0.496399 0.044617 1445372997 0.560852 -0.661011 0.496399 0.044617 1445372997 0.560852 -0.661011 0.496399 0.044617 1445372997 0.560852 -0.661011 0.496399 0.044617 1445372997 0.560852 -0.661011 0.496399 0.044617 1445372997 0.554443 -0.651733 0.516724 0.028137 1445372997 0.554443 -0.651733 0.516724 0.028137 1445372997 0.554443 -0.651733 0.516724 0.028137 1445372997 0.554443 -0.651733 0.516724 0.028137 1445372997 0.554443 -0.651733 0.516724 0.028137 1445372997 0.554443 -0.651733 0.516724 0.028137 1445372997 0.550110 -0.632324 0.545471 0.003784 1445372997 0.550110 -0.632324 0.545471 0.003784 1445372997 0.550110 -0.632324 0.545471 0.003784 1445372997 0.550110 -0.632324 0.545471 0.003784 1445372997 0.550110 -0.632324 0.545471 0.003784 1445372997 0.550110 -0.632324 0.545471 0.003784 1445372997 0.550110 -0.632324 0.545471 0.003784 1445372997 0.546814 -0.596680 0.586731 -0.027283 1445372997 0.546814 -0.596680 0.586731 -0.027283 1445372997 0.546814 -0.596680 0.586731 -0.027283 1445372997 0.546814 -0.596680 0.586731 -0.027283 1445372997 0.546814 -0.596680 0.586731 -0.027283 1445372997 0.546814 -0.596680 0.586731 -0.027283 1445372997 0.543274 -0.550476 0.630859 -0.062012 1445372997 0.543274 -0.550476 0.630859 -0.062012 1445372997 0.543274 -0.550476 0.630859 -0.062012 1445372997 0.543274 -0.550476 0.630859 -0.062012 1445372997 0.543274 -0.550476 0.630859 -0.062012 1445372997 0.543274 -0.550476 0.630859 -0.062012 1445372997 0.542297 -0.496460 0.670776 -0.097107 1445372997 0.542297 -0.496460 0.670776 -0.097107 1445372997 0.542297 -0.496460 0.670776 -0.097107 1445372997 0.542297 -0.496460 0.670776 -0.097107 1445372997 0.542297 -0.496460 0.670776 -0.097107 1445372997 0.542297 -0.496460 0.670776 -0.097107 1445372997 0.542297 -0.496460 0.670776 -0.097107 1445372997 0.542542 -0.441162 0.702881 -0.130310 1445372997 0.542542 -0.441162 0.702881 -0.130310 1445372997 0.542542 -0.441162 0.702881 -0.130310 1445372997 0.542542 -0.441162 0.702881 -0.130310 1445372997 0.542542 -0.441162 0.702881 -0.130310 1445372997 0.542542 -0.441162 0.702881 -0.130310 1445372998 0.547729 -0.391541 0.722595 -0.156616 1445372998 0.547729 -0.391541 0.722595 -0.156616 1445372998 0.547729 -0.391541 0.722595 -0.156616 1445372998 0.547729 -0.391541 0.722595 -0.156616 1445372998 0.547729 -0.391541 0.722595 -0.156616 1445372998 0.547729 -0.391541 0.722595 -0.156616 1445372998 0.545105 -0.346436 0.743530 -0.173096 1445372998 0.545105 -0.346436 0.743530 -0.173096 1445372998 0.545105 -0.346436 0.743530 -0.173096 1445372998 0.545105 -0.346436 0.743530 -0.173096 1445372998 0.545105 -0.346436 0.743530 -0.173096 1445372998 0.545105 -0.346436 0.743530 -0.173096 1445372998 0.543335 -0.325806 0.754028 -0.173096 1445372998 0.543335 -0.325806 0.754028 -0.173096 1445372998 0.543335 -0.325806 0.754028 -0.173096 1445372998 0.543335 -0.325806 0.754028 -0.173096 1445372998 0.543335 -0.325806 0.754028 -0.173096 1445372998 0.543335 -0.325806 0.754028 -0.173096 1445372998 0.543335 -0.327576 0.754944 -0.165710 1445372998 0.543335 -0.327576 0.754944 -0.165710 1445372998 0.543335 -0.327576 0.754944 -0.165710 1445372998 0.543335 -0.327576 0.754944 -0.165710 1445372998 0.543335 -0.327576 0.754944 -0.165710 1445372998 0.543335 -0.327576 0.754944 -0.165710 1445372998 0.551697 -0.345398 0.745178 -0.144897 1445372998 0.551697 -0.345398 0.745178 -0.144897 1445372998 0.551697 -0.345398 0.745178 -0.144897 1445372998 0.551697 -0.345398 0.745178 -0.144897 1445372998 0.551697 -0.345398 0.745178 -0.144897 1445372998 0.551697 -0.345398 0.745178 -0.144897 1445372998 0.569092 -0.373596 0.723022 -0.117493 1445372998 0.569092 -0.373596 0.723022 -0.117493 1445372998 0.569092 -0.373596 0.723022 -0.117493 1445372998 0.569092 -0.373596 0.723022 -0.117493 1445372998 0.569092 -0.373596 0.723022 -0.117493 1445372998 0.569092 -0.373596 0.723022 -0.117493 1445372998 0.590393 -0.415222 0.687073 -0.082764 1445372998 0.590393 -0.415222 0.687073 -0.082764 1445372998 0.590393 -0.415222 0.687073 -0.082764 1445372998 0.590393 -0.415222 0.687073 -0.082764 1445372998 0.590393 -0.415222 0.687073 -0.082764 1445372998 0.590393 -0.415222 0.687073 -0.082764 1445372998 0.590393 -0.415222 0.687073 -0.082764 1445372998 0.607483 -0.471924 0.637939 -0.035767 1445372998 0.607483 -0.471924 0.637939 -0.035767 1445372998 0.607483 -0.471924 0.637939 -0.035767 1445372998 0.607483 -0.471924 0.637939 -0.035767 1445372998 0.607483 -0.471924 0.637939 -0.035767 1445372998 0.607483 -0.471924 0.637939 -0.035767 1445372998 0.614380 -0.537781 0.576965 0.019714 1445372998 0.614380 -0.537781 0.576965 0.019714 1445372998 0.614380 -0.537781 0.576965 0.019714 1445372998 0.614380 -0.537781 0.576965 0.019714 1445372998 0.614380 -0.537781 0.576965 0.019714 1445372998 0.614380 -0.537781 0.576965 0.019714 1445372998 0.609741 -0.603333 0.507507 0.081116 1445372998 0.609741 -0.603333 0.507507 0.081116 1445372998 0.609741 -0.603333 0.507507 0.081116 1445372998 0.609741 -0.603333 0.507507 0.081116 1445372998 0.609741 -0.603333 0.507507 0.081116 1445372998 0.609741 -0.603333 0.507507 0.081116 1445372998 0.609741 -0.603333 0.507507 0.081116 1445372998 0.590393 -0.665283 0.433960 0.142822 1445372998 0.590393 -0.665283 0.433960 0.142822 1445372998 0.590393 -0.665283 0.433960 0.142822 1445372998 0.590393 -0.665283 0.433960 0.142822 1445372998 0.590393 -0.665283 0.433960 0.142822 1445372998 0.562622 -0.719666 0.357056 0.194885 1445372998 0.562622 -0.719666 0.357056 0.194885 1445372998 0.562622 -0.719666 0.357056 0.194885 1445372998 0.562622 -0.719666 0.357056 0.194885 1445372998 0.562622 -0.719666 0.357056 0.194885 1445372998 0.562622 -0.719666 0.357056 0.194885 1445372998 0.562622 -0.719666 0.357056 0.194885 1445372998 0.532776 -0.761292 0.282715 0.238037 1445372998 0.532776 -0.761292 0.282715 0.238037 1445372998 0.532776 -0.761292 0.282715 0.238037 1445372998 0.532776 -0.761292 0.282715 0.238037 1445372998 0.532776 -0.761292 0.282715 0.238037 1445372998 0.532776 -0.761292 0.282715 0.238037 1445372998 0.488464 -0.801453 0.205933 0.276855 1445372998 0.488464 -0.801453 0.205933 0.276855 1445372998 0.488464 -0.801453 0.205933 0.276855 1445372998 0.488464 -0.801453 0.205933 0.276855 1445372998 0.488464 -0.801453 0.205933 0.276855 1445372998 0.488464 -0.801453 0.205933 0.276855 1445372998 0.444275 -0.832520 0.136047 0.301758 1445372998 0.444275 -0.832520 0.136047 0.301758 1445372998 0.444275 -0.832520 0.136047 0.301758 1445372998 0.444275 -0.832520 0.136047 0.301758 1445372998 0.444275 -0.832520 0.136047 0.301758 1445372998 0.444275 -0.832520 0.136047 0.301758 1445372998 0.444275 -0.832520 0.136047 0.301758 1445372998 0.407227 -0.854736 0.083008 0.311035 1445372998 0.407227 -0.854736 0.083008 0.311035 1445372998 0.407227 -0.854736 0.083008 0.311035 1445372998 0.407227 -0.854736 0.083008 0.311035 1445372998 0.407227 -0.854736 0.083008 0.311035 1445372998 0.407227 -0.854736 0.083008 0.311035 1445372998 0.382141 -0.870728 0.055054 0.304626 1445372998 0.382141 -0.870728 0.055054 0.304626 1445372998 0.382141 -0.870728 0.055054 0.304626 1445372998 0.382141 -0.870728 0.055054 0.304626 1445372998 0.382141 -0.870728 0.055054 0.304626 1445372998 0.382141 -0.870728 0.055054 0.304626 1445372998 0.376160 -0.878113 0.059448 0.289734 1445372998 0.376160 -0.878113 0.059448 0.289734 1445372998 0.376160 -0.878113 0.059448 0.289734 1445372998 0.376160 -0.878113 0.059448 0.289734 1445372998 0.376160 -0.878113 0.059448 0.289734 1445372998 0.376160 -0.878113 0.059448 0.289734 1445372998 0.376160 -0.878113 0.059448 0.289734 1445372999 0.387146 -0.876953 0.094971 0.268555 1445372999 0.387146 -0.876953 0.094971 0.268555 1445372999 0.387146 -0.876953 0.094971 0.268555 1445372999 0.387146 -0.876953 0.094971 0.268555 1445372999 0.387146 -0.876953 0.094971 0.268555 1445372999 0.387146 -0.876953 0.094971 0.268555 1445372999 0.411255 -0.865417 0.156921 0.239441 1445372999 0.411255 -0.865417 0.156921 0.239441 1445372999 0.411255 -0.865417 0.156921 0.239441 1445372999 0.411255 -0.865417 0.156921 0.239441 1445372999 0.411255 -0.865417 0.156921 0.239441 1445372999 0.411255 -0.865417 0.156921 0.239441 1445372999 0.441833 -0.840515 0.237122 0.205078 1445372999 0.441833 -0.840515 0.237122 0.205078 1445372999 0.441833 -0.840515 0.237122 0.205078 1445372999 0.441833 -0.840515 0.237122 0.205078 1445372999 0.441833 -0.840515 0.237122 0.205078 1445372999 0.472778 -0.802185 0.326660 0.162354 1445372999 0.472778 -0.802185 0.326660 0.162354 1445372999 0.472778 -0.802185 0.326660 0.162354 1445372999 0.472778 -0.802185 0.326660 0.162354 1445372999 0.472778 -0.802185 0.326660 0.162354 1445372999 0.472778 -0.802185 0.326660 0.162354 1445372999 0.472778 -0.802185 0.326660 0.162354 1445372999 0.498169 -0.751526 0.417114 0.114258 1445372999 0.498169 -0.751526 0.417114 0.114258 1445372999 0.498169 -0.751526 0.417114 0.114258 1445372999 0.498169 -0.751526 0.417114 0.114258 1445372999 0.498169 -0.751526 0.417114 0.114258 1445372999 0.513489 -0.691956 0.503235 0.064697 1445372999 0.513489 -0.691956 0.503235 0.064697 1445372999 0.513489 -0.691956 0.503235 0.064697 1445372999 0.513489 -0.691956 0.503235 0.064697 1445372999 0.513489 -0.691956 0.503235 0.064697 1445372999 0.513489 -0.691956 0.503235 0.064697 1445372999 0.521423 -0.625793 0.579895 0.014954 1445372999 0.521423 -0.625793 0.579895 0.014954 1445372999 0.521423 -0.625793 0.579895 0.014954 1445372999 0.521423 -0.625793 0.579895 0.014954 1445372999 0.521423 -0.625793 0.579895 0.014954 1445372999 0.521423 -0.625793 0.579895 0.014954 1445372999 0.522156 -0.556702 0.645264 -0.033203 1445372999 0.522156 -0.556702 0.645264 -0.033203 1445372999 0.522156 -0.556702 0.645264 -0.033203 1445372999 0.522156 -0.556702 0.645264 -0.033203 1445372999 0.522156 -0.556702 0.645264 -0.033203 1445372999 0.522156 -0.556702 0.645264 -0.033203 1445372999 0.522156 -0.556702 0.645264 -0.033203 1445372999 0.519287 -0.483826 0.699951 -0.079041 1445372999 0.519287 -0.483826 0.699951 -0.079041 1445372999 0.519287 -0.483826 0.699951 -0.079041 1445372999 0.519287 -0.483826 0.699951 -0.079041 1445372999 0.519287 -0.483826 0.699951 -0.079041 1445372999 0.519287 -0.483826 0.699951 -0.079041 1445372999 0.516846 -0.409241 0.741455 -0.124817 1445372999 0.516846 -0.409241 0.741455 -0.124817 1445372999 0.516846 -0.409241 0.741455 -0.124817 1445372999 0.516846 -0.409241 0.741455 -0.124817 1445372999 0.516846 -0.409241 0.741455 -0.124817 1445372999 0.516846 -0.409241 0.741455 -0.124817 1445372999 0.516724 -0.339355 0.767883 -0.167786 1445372999 0.516724 -0.339355 0.767883 -0.167786 1445372999 0.516724 -0.339355 0.767883 -0.167786 1445372999 0.516724 -0.339355 0.767883 -0.167786 1445372999 0.516724 -0.339355 0.767883 -0.167786 1445372999 0.516724 -0.339355 0.767883 -0.167786 1445372999 0.519897 -0.285889 0.780579 -0.196655 1445372999 0.519897 -0.285889 0.780579 -0.196655 1445372999 0.519897 -0.285889 0.780579 -0.196655 1445372999 0.519897 -0.285889 0.780579 -0.196655 1445372999 0.519897 -0.285889 0.780579 -0.196655 1445372999 0.519897 -0.285889 0.780579 -0.196655 1445372999 0.528015 -0.255066 0.781982 -0.211121 1445372999 0.528015 -0.255066 0.781982 -0.211121 1445372999 0.528015 -0.255066 0.781982 -0.211121 1445372999 0.528015 -0.255066 0.781982 -0.211121 1445372999 0.528015 -0.255066 0.781982 -0.211121 1445372999 0.528015 -0.255066 0.781982 -0.211121 1445372999 0.528015 -0.255066 0.781982 -0.211121 1445372999 0.542664 -0.252319 0.771729 -0.214905 1445372999 0.542664 -0.252319 0.771729 -0.214905 1445372999 0.542664 -0.252319 0.771729 -0.214905 1445372999 0.542664 -0.252319 0.771729 -0.214905 1445372999 0.542664 -0.252319 0.771729 -0.214905 1445372999 0.542664 -0.252319 0.771729 -0.214905 1445372999 0.556213 -0.277344 0.755859 -0.205750 1445372999 0.556213 -0.277344 0.755859 -0.205750 1445372999 0.556213 -0.277344 0.755859 -0.205750 1445372999 0.556213 -0.277344 0.755859 -0.205750 1445372999 0.556213 -0.277344 0.755859 -0.205750 1445372999 0.556213 -0.277344 0.755859 -0.205750 1445372999 0.571716 -0.323914 0.732361 -0.178345 1445372999 0.571716 -0.323914 0.732361 -0.178345 1445372999 0.571716 -0.323914 0.732361 -0.178345 1445372999 0.571716 -0.323914 0.732361 -0.178345 1445372999 0.571716 -0.323914 0.732361 -0.178345 1445372999 0.571716 -0.323914 0.732361 -0.178345 1445372999 0.571716 -0.323914 0.732361 -0.178345 1445372999 0.586487 -0.388428 0.697510 -0.136353 1445372999 0.586487 -0.388428 0.697510 -0.136353 1445372999 0.586487 -0.388428 0.697510 -0.136353 1445372999 0.586487 -0.388428 0.697510 -0.136353 1445372999 0.586487 -0.388428 0.697510 -0.136353 1445372999 0.586487 -0.388428 0.697510 -0.136353 1445372999 0.597107 -0.460693 0.650940 -0.086426 1445372999 0.597107 -0.460693 0.650940 -0.086426 1445372999 0.597107 -0.460693 0.650940 -0.086426 1445372999 0.597107 -0.460693 0.650940 -0.086426 1445372999 0.597107 -0.460693 0.650940 -0.086426 1445372999 0.597107 -0.460693 0.650940 -0.086426 1445372999 0.600647 -0.536438 0.592163 -0.025879 1445373000 0.600647 -0.536438 0.592163 -0.025879 1445373000 0.600647 -0.536438 0.592163 -0.025879 1445373000 0.600647 -0.536438 0.592163 -0.025879 1445373000 0.600647 -0.536438 0.592163 -0.025879 1445373000 0.592407 -0.610046 0.524780 0.037964 1445373000 0.592407 -0.610046 0.524780 0.037964 1445373000 0.592407 -0.610046 0.524780 0.037964 1445373000 0.592407 -0.610046 0.524780 0.037964 1445373000 0.592407 -0.610046 0.524780 0.037964 1445373000 0.592407 -0.610046 0.524780 0.037964 1445373000 0.576538 -0.674500 0.449829 0.101501 1445373000 0.576538 -0.674500 0.449829 0.101501 1445373000 0.576538 -0.674500 0.449829 0.101501 1445373000 0.576538 -0.674500 0.449829 0.101501 1445373000 0.576538 -0.674500 0.449829 0.101501 1445373000 0.551331 -0.729614 0.370422 0.162720 1445373000 0.551331 -0.729614 0.370422 0.162720 1445373000 0.551331 -0.729614 0.370422 0.162720 1445373000 0.551331 -0.729614 0.370422 0.162720 1445373000 0.551331 -0.729614 0.370422 0.162720 1445373000 0.512634 -0.779602 0.283752 0.221252 1445373000 0.512634 -0.779602 0.283752 0.221252 1445373000 0.512634 -0.779602 0.283752 0.221252 1445373000 0.512634 -0.779602 0.283752 0.221252 1445373000 0.512634 -0.779602 0.283752 0.221252 1445373000 0.512634 -0.779602 0.283752 0.221252 1445373000 0.512634 -0.779602 0.283752 0.221252 1445373000 0.463989 -0.820984 0.194641 0.269775 1445373000 0.463989 -0.820984 0.194641 0.269775 1445373000 0.463989 -0.820984 0.194641 0.269775 1445373000 0.463989 -0.820984 0.194641 0.269775 1445373000 0.463989 -0.820984 0.194641 0.269775 1445373000 0.463989 -0.820984 0.194641 0.269775 1445373000 0.414978 -0.850220 0.116211 0.302307 1445373000 0.414978 -0.850220 0.116211 0.302307 1445373000 0.414978 -0.850220 0.116211 0.302307 1445373000 0.414978 -0.850220 0.116211 0.302307 1445373000 0.414978 -0.850220 0.116211 0.302307 1445373000 0.414978 -0.850220 0.116211 0.302307 1445373000 0.393066 -0.862793 0.061096 0.312134 1445373000 0.393066 -0.862793 0.061096 0.312134 1445373000 0.393066 -0.862793 0.061096 0.312134 1445373000 0.393066 -0.862793 0.061096 0.312134 1445373000 0.393066 -0.862793 0.061096 0.312134 1445373000 0.393066 -0.862793 0.061096 0.312134 1445373000 0.370361 -0.872314 0.026367 0.318176 1445373000 0.370361 -0.872314 0.026367 0.318176 1445373000 0.370361 -0.872314 0.026367 0.318176 1445373000 0.370361 -0.872314 0.026367 0.318176 1445373000 0.370361 -0.872314 0.026367 0.318176 1445373000 0.370361 -0.872314 0.026367 0.318176 1445373000 0.362122 -0.878723 0.021240 0.310303 1445373000 0.362122 -0.878723 0.021240 0.310303 1445373000 0.362122 -0.878723 0.021240 0.310303 1445373000 0.362122 -0.878723 0.021240 0.310303 1445373000 0.362122 -0.878723 0.021240 0.310303 1445373000 0.362122 -0.878723 0.021240 0.310303 1445373000 0.362122 -0.878723 0.021240 0.310303 1445373000 0.375000 -0.878296 0.052307 0.292053 1445373000 0.375000 -0.878296 0.052307 0.292053 1445373000 0.375000 -0.878296 0.052307 0.292053 1445373000 0.375000 -0.878296 0.052307 0.292053 1445373000 0.375000 -0.878296 0.052307 0.292053 1445373000 0.375000 -0.878296 0.052307 0.292053 1445373000 0.395874 -0.872681 0.109192 0.264099 1445373000 0.395874 -0.872681 0.109192 0.264099 1445373000 0.395874 -0.872681 0.109192 0.264099 1445373000 0.395874 -0.872681 0.109192 0.264099 1445373000 0.395874 -0.872681 0.109192 0.264099 1445373000 0.395874 -0.872681 0.109192 0.264099 1445373000 0.426514 -0.855103 0.185059 0.229431 1445373000 0.426514 -0.855103 0.185059 0.229431 1445373000 0.426514 -0.855103 0.185059 0.229431 1445373000 0.426514 -0.855103 0.185059 0.229431 1445373000 0.426514 -0.855103 0.185059 0.229431 1445373000 0.426514 -0.855103 0.185059 0.229431 1445373000 0.456787 -0.825684 0.272034 0.188782 1445373000 0.456787 -0.825684 0.272034 0.188782 1445373000 0.456787 -0.825684 0.272034 0.188782 1445373000 0.456787 -0.825684 0.272034 0.188782 1445373000 0.456787 -0.825684 0.272034 0.188782 1445373000 0.456787 -0.825684 0.272034 0.188782 1445373000 0.483032 -0.783630 0.364014 0.141724 1445373000 0.483032 -0.783630 0.364014 0.141724 1445373000 0.483032 -0.783630 0.364014 0.141724 1445373000 0.483032 -0.783630 0.364014 0.141724 1445373000 0.483032 -0.783630 0.364014 0.141724 1445373000 0.483032 -0.783630 0.364014 0.141724 1445373000 0.505859 -0.728027 0.453735 0.090393 1445373000 0.505859 -0.728027 0.453735 0.090393 1445373000 0.505859 -0.728027 0.453735 0.090393 1445373000 0.505859 -0.728027 0.453735 0.090393 1445373000 0.505859 -0.728027 0.453735 0.090393 1445373000 0.505859 -0.728027 0.453735 0.090393 1445373000 0.505859 -0.728027 0.453735 0.090393 1445373000 0.520813 -0.665894 0.532837 0.036682 1445373000 0.520813 -0.665894 0.532837 0.036682 1445373000 0.520813 -0.665894 0.532837 0.036682 1445373000 0.520813 -0.665894 0.532837 0.036682 1445373000 0.520813 -0.665894 0.532837 0.036682 1445373000 0.520813 -0.665894 0.532837 0.036682 1445373000 0.524780 -0.605774 0.597900 -0.009827 1445373000 0.524780 -0.605774 0.597900 -0.009827 1445373000 0.524780 -0.605774 0.597900 -0.009827 1445373000 0.524780 -0.605774 0.597900 -0.009827 1445373000 0.524780 -0.605774 0.597900 -0.009827 1445373000 0.523743 -0.543091 0.653992 -0.055176 1445373000 0.523743 -0.543091 0.653992 -0.055176 1445373001 0.523743 -0.543091 0.653992 -0.055176 1445373001 0.523743 -0.543091 0.653992 -0.055176 1445373001 0.523743 -0.543091 0.653992 -0.055176 1445373001 0.523743 -0.543091 0.653992 -0.055176 1445373001 0.522583 -0.470581 0.703186 -0.104309 1445373001 0.522583 -0.470581 0.703186 -0.104309 1445373001 0.522583 -0.470581 0.703186 -0.104309 1445373001 0.522583 -0.470581 0.703186 -0.104309 1445373001 0.522583 -0.470581 0.703186 -0.104309 1445373001 0.522583 -0.470581 0.703186 -0.104309 1445373001 0.522583 -0.470581 0.703186 -0.104309 1445373001 0.525269 -0.390869 0.741028 -0.148987 1445373001 0.525269 -0.390869 0.741028 -0.148987 1445373001 0.525269 -0.390869 0.741028 -0.148987 1445373001 0.525269 -0.390869 0.741028 -0.148987 1445373001 0.525269 -0.390869 0.741028 -0.148987 1445373001 0.525269 -0.390869 0.741028 -0.148987 1445373001 0.529419 -0.321411 0.763367 -0.183472 1445373001 0.529419 -0.321411 0.763367 -0.183472 1445373001 0.529419 -0.321411 0.763367 -0.183472 1445373001 0.529419 -0.321411 0.763367 -0.183472 1445373001 0.529419 -0.321411 0.763367 -0.183472 1445373001 0.529419 -0.321411 0.763367 -0.183472 1445373001 0.534912 -0.275085 0.771362 -0.207764 1445373001 0.534912 -0.275085 0.771362 -0.207764 1445373001 0.534912 -0.275085 0.771362 -0.207764 1445373001 0.534912 -0.275085 0.771362 -0.207764 1445373001 0.534912 -0.275085 0.771362 -0.207764 1445373001 0.534912 -0.275085 0.771362 -0.207764 1445373001 0.534912 -0.275085 0.771362 -0.207764 1445373001 0.544556 -0.257690 0.767456 -0.219116 1445373001 0.544556 -0.257690 0.767456 -0.219116 1445373001 0.544556 -0.257690 0.767456 -0.219116 1445373001 0.544556 -0.257690 0.767456 -0.219116 1445373001 0.556152 -0.271606 0.754944 -0.216675 1445373001 0.556152 -0.271606 0.754944 -0.216675 1445373001 0.556152 -0.271606 0.754944 -0.216675 1445373001 0.556152 -0.271606 0.754944 -0.216675 1445373001 0.556152 -0.271606 0.754944 -0.216675 1445373001 0.556152 -0.271606 0.754944 -0.216675 1445373001 0.569458 -0.309082 0.735168 -0.199158 1445373001 0.569458 -0.309082 0.735168 -0.199158 1445373001 0.569458 -0.309082 0.735168 -0.199158 1445373001 0.569458 -0.309082 0.735168 -0.199158 1445373001 0.569458 -0.309082 0.735168 -0.199158 1445373001 0.569458 -0.309082 0.735168 -0.199158 1445373001 0.584534 -0.364441 0.704773 -0.169678 1445373001 0.584534 -0.364441 0.704773 -0.169678 1445373001 0.584534 -0.364441 0.704773 -0.169678 1445373001 0.584534 -0.364441 0.704773 -0.169678 1445373001 0.584534 -0.364441 0.704773 -0.169678 1445373001 0.584534 -0.364441 0.704773 -0.169678 1445373001 0.584534 -0.364441 0.704773 -0.169678 1445373001 0.599426 -0.430359 0.662964 -0.126160 1445373001 0.599426 -0.430359 0.662964 -0.126160 1445373001 0.599426 -0.430359 0.662964 -0.126160 1445373001 0.599426 -0.430359 0.662964 -0.126160 1445373001 0.599426 -0.430359 0.662964 -0.126160 1445373001 0.606079 -0.506470 0.609619 -0.067017 1445373001 0.606079 -0.506470 0.609619 -0.067017 1445373001 0.606079 -0.506470 0.609619 -0.067017 1445373001 0.606079 -0.506470 0.609619 -0.067017 1445373001 0.606079 -0.506470 0.609619 -0.067017 1445373001 0.606079 -0.506470 0.609619 -0.067017 1445373001 0.605835 -0.578918 0.545715 -0.003113 1445373001 0.605835 -0.578918 0.545715 -0.003113 1445373001 0.605835 -0.578918 0.545715 -0.003113 1445373001 0.605835 -0.578918 0.545715 -0.003113 1445373001 0.605835 -0.578918 0.545715 -0.003113 1445373001 0.605835 -0.578918 0.545715 -0.003113 1445373001 0.605835 -0.578918 0.545715 -0.003113 1445373001 0.597107 -0.644043 0.474182 0.061279 1445373001 0.597107 -0.644043 0.474182 0.061279 1445373001 0.597107 -0.644043 0.474182 0.061279 1445373001 0.597107 -0.644043 0.474182 0.061279 1445373001 0.597107 -0.644043 0.474182 0.061279 1445373001 0.597107 -0.644043 0.474182 0.061279 1445373001 0.581482 -0.698914 0.396851 0.125916 1445373001 0.581482 -0.698914 0.396851 0.125916 1445373001 0.581482 -0.698914 0.396851 0.125916 1445373001 0.581482 -0.698914 0.396851 0.125916 1445373001 0.581482 -0.698914 0.396851 0.125916 1445373001 0.581482 -0.698914 0.396851 0.125916 1445373001 0.581482 -0.698914 0.396851 0.125916 1445373001 0.555542 -0.745789 0.317444 0.185608 1445373001 0.555542 -0.745789 0.317444 0.185608 1445373001 0.555542 -0.745789 0.317444 0.185608 1445373001 0.555542 -0.745789 0.317444 0.185608 1445373001 0.555542 -0.745789 0.317444 0.185608 1445373001 0.555542 -0.745789 0.317444 0.185608 1445373001 0.519348 -0.786438 0.234985 0.237793 1445373001 0.519348 -0.786438 0.234985 0.237793 1445373001 0.519348 -0.786438 0.234985 0.237793 1445373001 0.519348 -0.786438 0.234985 0.237793 1445373001 0.519348 -0.786438 0.234985 0.237793 1445373001 0.519348 -0.786438 0.234985 0.237793 1445373001 0.519348 -0.786438 0.234985 0.237793 1445373001 0.472595 -0.821106 0.152771 0.281189 1445373001 0.472595 -0.821106 0.152771 0.281189 1445373001 0.472595 -0.821106 0.152771 0.281189 1445373001 0.472595 -0.821106 0.152771 0.281189 1445373001 0.472595 -0.821106 0.152771 0.281189 1445373001 0.472595 -0.821106 0.152771 0.281189 1445373001 0.427856 -0.843750 0.075806 0.315125 1445373001 0.427856 -0.843750 0.075806 0.315125 1445373001 0.427856 -0.843750 0.075806 0.315125 1445373001 0.427856 -0.843750 0.075806 0.315125 1445373001 0.427856 -0.843750 0.075806 0.315125 1445373001 0.427856 -0.843750 0.075806 0.315125 1445373001 0.389221 -0.858826 0.022156 0.332275 1445373002 0.389221 -0.858826 0.022156 0.332275 1445373002 0.389221 -0.858826 0.022156 0.332275 1445373002 0.389221 -0.858826 0.022156 0.332275 1445373002 0.365356 -0.870728 -0.003113 0.329163 1445373002 0.365356 -0.870728 -0.003113 0.329163 1445373002 0.365356 -0.870728 -0.003113 0.329163 1445373002 0.365356 -0.870728 -0.003113 0.329163 1445373002 0.365356 -0.870728 -0.003113 0.329163 1445373002 0.365356 -0.870728 -0.003113 0.329163 1445373002 0.365356 -0.870728 -0.003113 0.329163 1445373002 0.366577 -0.875427 0.009399 0.315002 1445373002 0.366577 -0.875427 0.009399 0.315002 1445373002 0.366577 -0.875427 0.009399 0.315002 1445373002 0.366577 -0.875427 0.009399 0.315002 1445373002 0.366577 -0.875427 0.009399 0.315002 1445373002 0.366577 -0.875427 0.009399 0.315002 1445373002 0.385620 -0.872437 0.050293 0.296021 1445373002 0.385620 -0.872437 0.050293 0.296021 1445373002 0.385620 -0.872437 0.050293 0.296021 1445373002 0.385620 -0.872437 0.050293 0.296021 1445373002 0.385620 -0.872437 0.050293 0.296021 1445373002 0.385620 -0.872437 0.050293 0.296021 1445373002 0.409668 -0.865601 0.111145 0.265686 1445373002 0.409668 -0.865601 0.111145 0.265686 1445373002 0.409668 -0.865601 0.111145 0.265686 1445373002 0.409668 -0.865601 0.111145 0.265686 1445373002 0.409668 -0.865601 0.111145 0.265686 1445373002 0.409668 -0.865601 0.111145 0.265686 1445373002 0.435608 -0.850159 0.188599 0.227844 1445373002 0.435608 -0.850159 0.188599 0.227844 1445373002 0.435608 -0.850159 0.188599 0.227844 1445373002 0.435608 -0.850159 0.188599 0.227844 1445373002 0.435608 -0.850159 0.188599 0.227844 1445373002 0.435608 -0.850159 0.188599 0.227844 1445373002 0.435608 -0.850159 0.188599 0.227844 1445373002 0.462036 -0.822205 0.276794 0.184082 1445373002 0.462036 -0.822205 0.276794 0.184082 1445373002 0.462036 -0.822205 0.276794 0.184082 1445373002 0.462036 -0.822205 0.276794 0.184082 1445373002 0.462036 -0.822205 0.276794 0.184082 1445373002 0.462036 -0.822205 0.276794 0.184082 1445373002 0.484680 -0.781372 0.368591 0.136780 1445373002 0.484680 -0.781372 0.368591 0.136780 1445373002 0.484680 -0.781372 0.368591 0.136780 1445373002 0.484680 -0.781372 0.368591 0.136780 1445373002 0.484680 -0.781372 0.368591 0.136780 1445373002 0.484680 -0.781372 0.368591 0.136780 1445373002 0.502075 -0.729980 0.455688 0.086365 1445373002 0.502075 -0.729980 0.455688 0.086365 1445373002 0.502075 -0.729980 0.455688 0.086365 1445373002 0.502075 -0.729980 0.455688 0.086365 1445373002 0.502075 -0.729980 0.455688 0.086365 1445373002 0.502075 -0.729980 0.455688 0.086365 1445373002 0.502075 -0.729980 0.455688 0.086365 1445373002 0.512146 -0.672974 0.532410 0.036743 1445373002 0.512146 -0.672974 0.532410 0.036743 1445373002 0.512146 -0.672974 0.532410 0.036743 1445373002 0.512146 -0.672974 0.532410 0.036743 1445373002 0.512146 -0.672974 0.532410 0.036743 1445373002 0.512146 -0.672974 0.532410 0.036743 1445373002 0.515564 -0.613281 0.598328 -0.010437 1445373002 0.515564 -0.613281 0.598328 -0.010437 1445373002 0.515564 -0.613281 0.598328 -0.010437 1445373002 0.515564 -0.613281 0.598328 -0.010437 1445373002 0.515564 -0.613281 0.598328 -0.010437 1445373002 0.511597 -0.553833 0.654297 -0.058044 1445373002 0.511597 -0.553833 0.654297 -0.058044 1445373002 0.511597 -0.553833 0.654297 -0.058044 1445373002 0.511597 -0.553833 0.654297 -0.058044 1445373002 0.511597 -0.553833 0.654297 -0.058044 1445373002 0.511597 -0.553833 0.654297 -0.058044 1445373002 0.503662 -0.490479 0.703796 -0.101929 1445373002 0.503662 -0.490479 0.703796 -0.101929 1445373002 0.503662 -0.490479 0.703796 -0.101929 1445373002 0.503662 -0.490479 0.703796 -0.101929 1445373002 0.503662 -0.490479 0.703796 -0.101929 1445373002 0.503662 -0.490479 0.703796 -0.101929 1445373002 0.498535 -0.427551 0.741516 -0.137024 1445373002 0.498535 -0.427551 0.741516 -0.137024 1445373002 0.498535 -0.427551 0.741516 -0.137024 1445373002 0.498535 -0.427551 0.741516 -0.137024 1445373002 0.498535 -0.427551 0.741516 -0.137024 1445373002 0.498535 -0.427551 0.741516 -0.137024 1445373002 0.500183 -0.375977 0.762573 -0.164063 1445373002 0.500183 -0.375977 0.762573 -0.164063 1445373002 0.500183 -0.375977 0.762573 -0.164063 1445373002 0.500183 -0.375977 0.762573 -0.164063 1445373002 0.500183 -0.375977 0.762573 -0.164063 1445373002 0.500183 -0.375977 0.762573 -0.164063 1445373002 0.500183 -0.375977 0.762573 -0.164063 1445373002 0.504517 -0.341370 0.771790 -0.182434 1445373002 0.504517 -0.341370 0.771790 -0.182434 1445373002 0.504517 -0.341370 0.771790 -0.182434 1445373002 0.504517 -0.341370 0.771790 -0.182434 1445373002 0.504517 -0.341370 0.771790 -0.182434 1445373002 0.511902 -0.329773 0.770325 -0.189026 1445373002 0.511902 -0.329773 0.770325 -0.189026 1445373002 0.511902 -0.329773 0.770325 -0.189026 1445373002 0.511902 -0.329773 0.770325 -0.189026 1445373002 0.511902 -0.329773 0.770325 -0.189026 1445373002 0.523376 -0.341919 0.758972 -0.182007 1445373002 0.523376 -0.341919 0.758972 -0.182007 1445373002 0.523376 -0.341919 0.758972 -0.182007 1445373002 0.523376 -0.341919 0.758972 -0.182007 1445373002 0.523376 -0.341919 0.758972 -0.182007 1445373002 0.523376 -0.341919 0.758972 -0.182007 1445373002 0.539246 -0.374878 0.737305 -0.158264 1445373002 0.539246 -0.374878 0.737305 -0.158264 1445373002 0.539246 -0.374878 0.737305 -0.158264 1445373002 0.539246 -0.374878 0.737305 -0.158264 1445373002 
0.572998 -0.641174 0.508789 0.041321 1445373004 0.572998 -0.641174 0.508789 0.041321 1445373004 0.568054 -0.621338 0.539429 0.015686 1445373004 0.568054 -0.621338 0.539429 0.015686 1445373004 0.568054 -0.621338 0.539429 0.015686 1445373004 0.568054 -0.621338 0.539429 0.015686 1445373004 0.568054 -0.621338 0.539429 0.015686 1445373004 0.568054 -0.621338 0.539429 0.015686 1445373004 0.561951 -0.593262 0.576233 -0.013733 1445373004 0.561951 -0.593262 0.576233 -0.013733 1445373004 0.561951 -0.593262 0.576233 -0.013733 1445373004 0.561951 -0.593262 0.576233 -0.013733 1445373004 0.561951 -0.593262 0.576233 -0.013733 1445373004 0.561951 -0.593262 0.576233 -0.013733 1445373004 0.558838 -0.551514 0.617310 -0.049072 1445373005 0.558838 -0.551514 0.617310 -0.049072 1445373005 0.558838 -0.551514 0.617310 -0.049072 1445373005 0.558838 -0.551514 0.617310 -0.049072 1445373005 0.558838 -0.551514 0.617310 -0.049072 1445373005 0.558838 -0.551514 0.617310 -0.049072 1445373005 0.556396 -0.500977 0.657349 -0.085815 1445373005 0.556396 -0.500977 0.657349 -0.085815 1445373005 0.556396 -0.500977 0.657349 -0.085815 1445373005 0.556396 -0.500977 0.657349 -0.085815 1445373005 0.556396 -0.500977 0.657349 -0.085815 1445373005 0.556396 -0.500977 0.657349 -0.085815 1445373005 0.552856 -0.449585 0.690796 -0.122192 1445373005 0.552856 -0.449585 0.690796 -0.122192 1445373005 0.552856 -0.449585 0.690796 -0.122192 1445373005 0.552856 -0.449585 0.690796 -0.122192 1445373005 0.552856 -0.449585 0.690796 -0.122192 1445373005 0.552856 -0.449585 0.690796 -0.122192 1445373005 0.547241 -0.400940 0.717285 -0.158752 1445373005 0.547241 -0.400940 0.717285 -0.158752 1445373005 0.547241 -0.400940 0.717285 -0.158752 1445373005 0.547241 -0.400940 0.717285 -0.158752 1445373005 0.547241 -0.400940 0.717285 -0.158752 1445373005 0.547241 -0.400940 0.717285 -0.158752 1445373005 0.539307 -0.356079 0.739746 -0.187317 1445373005 0.539307 -0.356079 0.739746 -0.187317 1445373005 0.539307 -0.356079 0.739746 -0.187317 1445373005 0.539307 -0.356079 0.739746 -0.187317 1445373005 0.539307 -0.356079 0.739746 -0.187317 1445373005 0.539307 -0.356079 0.739746 -0.187317 1445373005 0.539307 -0.356079 0.739746 -0.187317 1445373005 0.532715 -0.321960 0.755371 -0.204834 1445373005 0.532715 -0.321960 0.755371 -0.204834 1445373005 0.532715 -0.321960 0.755371 -0.204834 1445373005 0.532715 -0.321960 0.755371 -0.204834 1445373005 0.532715 -0.321960 0.755371 -0.204834 1445373005 0.532715 -0.321960 0.755371 -0.204834 1445373005 0.532715 -0.321960 0.755371 -0.204834 1445373005 0.530212 -0.304810 0.761475 -0.214600 1445373005 0.530212 -0.304810 0.761475 -0.214600 1445373005 0.530212 -0.304810 0.761475 -0.214600 1445373005 0.530212 -0.304810 0.761475 -0.214600 1445373005 0.530212 -0.304810 0.761475 -0.214600 1445373005 0.530212 -0.304810 0.761475 -0.214600 1445373005 0.528564 -0.310913 0.760437 -0.213684 1445373005 0.528564 -0.310913 0.760437 -0.213684 1445373005 0.528564 -0.310913 0.760437 -0.213684 1445373005 0.528564 -0.310913 0.760437 -0.213684 1445373005 0.528564 -0.310913 0.760437 -0.213684 1445373005 0.528564 -0.310913 0.760437 -0.213684 1445373005 0.528564 -0.310913 0.760437 -0.213684 1445373005 0.533630 -0.337585 0.750427 -0.195190 1445373005 0.533630 -0.337585 0.750427 -0.195190 1445373005 0.533630 -0.337585 0.750427 -0.195190 1445373005 0.533630 -0.337585 0.750427 -0.195190 1445373005 0.533630 -0.337585 0.750427 -0.195190 1445373005 0.533630 -0.337585 0.750427 -0.195190 1445373005 0.548157 -0.376587 0.728210 -0.165466 1445373005 0.548157 -0.376587 0.728210 -0.165466 1445373005 0.548157 -0.376587 0.728210 -0.165466 1445373005 0.548157 -0.376587 0.728210 -0.165466 1445373005 0.548157 -0.376587 0.728210 -0.165466 1445373005 0.548157 -0.376587 0.728210 -0.165466 1445373005 0.567383 -0.424561 0.694275 -0.125305 1445373005 0.567383 -0.424561 0.694275 -0.125305 1445373005 0.567383 -0.424561 0.694275 -0.125305 1445373005 0.567383 -0.424561 0.694275 -0.125305 1445373005 0.567383 -0.424561 0.694275 -0.125305 1445373005 0.567383 -0.424561 0.694275 -0.125305 1445373005 0.567383 -0.424561 0.694275 -0.125305 1445373005 0.585632 -0.481140 0.647949 -0.074951 1445373005 0.585632 -0.481140 0.647949 -0.074951 1445373005 0.585632 -0.481140 0.647949 -0.074951 1445373005 0.585632 -0.481140 0.647949 -0.074951 1445373005 0.585632 -0.481140 0.647949 -0.074951 1445373005 0.585632 -0.481140 0.647949 -0.074951 1445373005 0.594910 -0.544373 0.591125 -0.015503 1445373005 0.594910 -0.544373 0.591125 -0.015503 1445373005 0.594910 -0.544373 0.591125 -0.015503 1445373005 0.594910 -0.544373 0.591125 -0.015503 1445373005 0.594910 -0.544373 0.591125 -0.015503 1445373005 0.594910 -0.544373 0.591125 -0.015503 1445373005 0.592834 -0.609680 0.523682 0.050598 1445373005 0.592834 -0.609680 0.523682 0.050598 1445373005 0.592834 -0.609680 0.523682 0.050598 1445373005 0.592834 -0.609680 0.523682 0.050598 1445373005 0.592834 -0.609680 0.523682 0.050598 1445373005 0.592834 -0.609680 0.523682 0.050598 1445373005 0.578735 -0.670349 0.449707 0.115906 1445373005 0.578735 -0.670349 0.449707 0.115906 1445373005 0.578735 -0.670349 0.449707 0.115906 1445373005 0.578735 -0.670349 0.449707 0.115906 1445373005 0.578735 -0.670349 0.449707 0.115906 1445373005 0.578735 -0.670349 0.449707 0.115906 1445373005 0.578735 -0.670349 0.449707 0.115906 1445373005 0.554626 -0.724182 0.371216 0.173523 1445373005 0.554626 -0.724182 0.371216 0.173523 1445373005 0.554626 -0.724182 0.371216 0.173523 1445373005 0.554626 -0.724182 0.371216 0.173523 1445373005 0.554626 -0.724182 0.371216 0.173523 1445373005 0.554626 -0.724182 0.371216 0.173523 1445373005 0.521912 -0.768616 0.295288 0.222595 1445373005 0.521912 -0.768616 0.295288 0.222595 1445373005 0.521912 -0.768616 0.295288 0.222595 1445373005 0.521912 -0.768616 0.295288 0.222595 1445373005 0.521912 -0.768616 0.295288 0.222595 1445373005 0.521912 -0.768616 0.295288 0.222595 1445373005 0.485046 -0.804993 0.218811 0.262268 1445373005 0.485046 -0.804993 0.218811 0.262268 1445373005 0.485046 -0.804993 0.218811 0.262268 1445373005 0.485046 -0.804993 0.218811 0.262268 1445373005 0.485046 -0.804993 0.218811 0.262268 1445373005 0.485046 -0.804993 0.218811 0.262268 1445373005 0.445862 -0.833923 0.152954 0.287048 1445373006 0.445862 -0.833923 0.152954 0.287048 1445373006 0.445862 -0.833923 0.152954 0.287048 1445373006 0.445862 -0.833923 0.152954 0.287048 1445373006 0.445862 -0.833923 0.152954 0.287048 1445373006 0.445862 -0.833923 0.152954 0.287048 1445373006 0.403809 -0.860657 0.100037 0.293640 1445373006 0.403809 -0.860657 0.100037 0.293640 1445373006 0.403809 -0.860657 0.100037 0.293640 1445373006 0.403809 -0.860657 0.100037 0.293640 1445373006 0.403809 -0.860657 0.100037 0.293640 1445373006 0.403809 -0.860657 0.100037 0.293640 1445373006 0.375427 -0.879456 0.076843 0.282227 1445373006 0.375427 -0.879456 0.076843 0.282227 1445373006 0.375427 -0.879456 0.076843 0.282227 1445373006 0.375427 -0.879456 0.076843 0.282227 1445373006 0.375427 -0.879456 0.076843 0.282227 1445373006 0.375427 -0.879456 0.076843 0.282227 1445373006 0.375427 -0.879456 0.076843 0.282227 1445373006 0.376953 -0.883545 0.093994 0.261475 1445373006 0.376953 -0.883545 0.093994 0.261475 1445373006 0.376953 -0.883545 0.093994 0.261475 1445373006 0.376953 -0.883545 0.093994 0.261475 1445373006 0.376953 -0.883545 0.093994 0.261475 1445373006 0.376953 -0.883545 0.093994 0.261475 1445373006 0.397583 -0.874756 0.145874 0.235413 1445373006 0.397583 -0.874756 0.145874 0.235413 1445373006 0.397583 -0.874756 0.145874 0.235413 1445373006 0.397583 -0.874756 0.145874 0.235413 1445373006 0.397583 -0.874756 0.145874 0.235413 1445373006 0.397583 -0.874756 0.145874 0.235413 1445373006 0.397583 -0.874756 0.145874 0.235413 1445373006 0.426392 -0.854187 0.216553 0.203979 1445373006 0.426392 -0.854187 0.216553 0.203979 1445373006 0.426392 -0.854187 0.216553 0.203979 1445373006 0.426392 -0.854187 0.216553 0.203979 1445373006 0.426392 -0.854187 0.216553 0.203979 1445373006 0.426392 -0.854187 0.216553 0.203979 1445373006 0.455505 -0.821350 0.299683 0.167480 1445373006 0.455505 -0.821350 0.299683 0.167480 1445373006 0.455505 -0.821350 0.299683 0.167480 1445373006 0.455505 -0.821350 0.299683 0.167480 1445373006 0.455505 -0.821350 0.299683 0.167480 1445373006 0.455505 -0.821350 0.299683 0.167480 1445373006 0.484314 -0.773621 0.388794 0.125427 1445373006 0.484314 -0.773621 0.388794 0.125427 1445373006 0.484314 -0.773621 0.388794 0.125427 1445373006 0.484314 -0.773621 0.388794 0.125427 1445373006 0.484314 -0.773621 0.388794 0.125427 1445373006 0.484314 -0.773621 0.388794 0.125427 1445373006 0.508301 -0.713135 0.476196 0.079285 1445373006 0.508301 -0.713135 0.476196 0.079285 1445373006 0.508301 -0.713135 0.476196 0.079285 1445373006 0.508301 -0.713135 0.476196 0.079285 1445373006 0.508301 -0.713135 0.476196 0.079285 1445373006 0.522949 -0.646973 0.553894 0.033203 1445373006 0.522949 -0.646973 0.553894 0.033203 1445373006 0.522949 -0.646973 0.553894 0.033203 1445373006 0.526550 -0.580933 0.620605 -0.010254 1445373006 0.526550 -0.580933 0.620605 -0.010254 1445373006 0.526550 -0.580933 0.620605 -0.010254 1445373006 0.526550 -0.580933 0.620605 -0.010254 1445373006 0.526550 -0.580933 0.620605 -0.010254 1445373006 0.526550 -0.580933 0.620605 -0.010254 1445373006 0.523010 -0.514771 0.677124 -0.054443 1445373006 0.523010 -0.514771 0.677124 -0.054443 1445373006 0.523010 -0.514771 0.677124 -0.054443 1445373006 0.523010 -0.514771 0.677124 -0.054443 1445373006 0.523010 -0.514771 0.677124 -0.054443 1445373006 0.523010 -0.514771 0.677124 -0.054443 1445373006 0.523010 -0.514771 0.677124 -0.054443 1445373006 0.519714 -0.443237 0.723999 -0.096008 1445373006 0.519714 -0.443237 0.723999 -0.096008 1445373006 0.519714 -0.443237 0.723999 -0.096008 1445373006 0.519714 -0.443237 0.723999 -0.096008 1445373006 0.519714 -0.443237 0.723999 -0.096008 1445373006 0.519714 -0.443237 0.723999 -0.096008 1445373006 0.520386 -0.376465 0.755920 -0.126587 1445373006 0.520386 -0.376465 0.755920 -0.126587 1445373006 0.520386 -0.376465 0.755920 -0.126587 1445373006 0.520386 -0.376465 0.755920 -0.126587 1445373006 0.520386 -0.376465 0.755920 -0.126587 1445373006 0.520386 -0.376465 0.755920 -0.126587 1445373006 0.528198 -0.335693 0.766968 -0.141663 1445373006 0.528198 -0.335693 0.766968 -0.141663 1445373006 0.528198 -0.335693 0.766968 -0.141663 1445373006 0.528198 -0.335693 0.766968 -0.141663 1445373006 0.528198 -0.335693 0.766968 -0.141663 1445373006 0.528198 -0.335693 0.766968 -0.141663 1445373006 0.538818 -0.326355 0.763000 -0.144836 1445373006 0.538818 -0.326355 0.763000 -0.144836 1445373006 0.538818 -0.326355 0.763000 -0.144836 1445373006 0.538818 -0.326355 0.763000 -0.144836 1445373006 0.538818 -0.326355 0.763000 -0.144836 1445373006 0.538818 -0.326355 0.763000 -0.144836 1445373006 0.552490 -0.348816 0.745361 -0.132263 1445373006 0.552490 -0.348816 0.745361 -0.132263 1445373006 0.552490 -0.348816 0.745361 -0.132263 1445373006 0.552490 -0.348816 0.745361 -0.132263 1445373006 0.552490 -0.348816 0.745361 -0.132263 1445373006 0.552490 -0.348816 0.745361 -0.132263 1445373006 0.552490 -0.348816 0.745361 -0.132263 1445373006 0.567566 -0.388306 0.717834 -0.108215 1445373006 0.567566 -0.388306 0.717834 -0.108215 1445373006 0.567566 -0.388306 0.717834 -0.108215 1445373006 0.567566 -0.388306 0.717834 -0.108215 1445373006 0.567566 -0.388306 0.717834 -0.108215 1445373006 0.567566 -0.388306 0.717834 -0.108215 1445373006 0.583496 -0.442383 0.677368 -0.070313 1445373006 0.583496 -0.442383 0.677368 -0.070313 1445373007 0.583496 -0.442383 0.677368 -0.070313 1445373007 0.583496 -0.442383 0.677368 -0.070313 1445373007 0.583496 -0.442383 0.677368 -0.070313 1445373007 0.594055 -0.504944 0.625671 -0.024292 1445373007 0.594055 -0.504944 0.625671 -0.024292 1445373007 0.594055 -0.504944 0.625671 -0.024292 1445373007 0.594055 -0.504944 0.625671 -0.024292 1445373007 0.594055 -0.504944 0.625671 -0.024292 1445373007 0.594055 -0.504944 0.625671 -0.024292 1445373007 0.594055 -0.504944 0.625671 -0.024292 1445373007 0.596680 -0.570740 0.563293 0.029602 1445373007 0.596680 -0.570740 0.563293 0.029602 1445373007 0.596680 -0.570740 0.563293 0.029602 1445373007 0.596680 -0.570740 0.563293 0.029602 1445373007 0.596680 -0.570740 0.563293 0.029602 1445373007 0.596680 -0.570740 0.563293 0.029602 1445373007 0.591980 -0.630127 0.495239 0.084961 1445373007 0.591980 -0.630127 0.495239 0.084961 1445373007 0.591980 -0.630127 0.495239 0.084961 1445373007 0.591980 -0.630127 0.495239 0.084961 1445373007 0.591980 -0.630127 0.495239 0.084961 1445373007 0.591980 -0.630127 0.495239 0.084961 1445373007 0.579651 -0.681274 0.425415 0.137329 1445373007 0.579651 -0.681274 0.425415 0.137329 1445373007 0.579651 -0.681274 0.425415 0.137329 1445373007 0.579651 -0.681274 0.425415 0.137329 1445373007 0.579651 -0.681274 0.425415 0.137329 1445373007 0.579651 -0.681274 0.425415 0.137329 1445373007 0.559448 -0.726746 0.352905 0.185120 1445373007 0.559448 -0.726746 0.352905 0.185120 1445373007 0.559448 -0.726746 0.352905 0.185120 1445373007 0.559448 -0.726746 0.352905 0.185120 1445373007 0.559448 -0.726746 0.352905 0.185120 1445373007 0.559448 -0.726746 0.352905 0.185120 1445373007 0.529602 -0.768127 0.280151 0.225952 1445373007 0.529602 -0.768127 0.280151 0.225952 1445373007 0.529602 -0.768127 0.280151 0.225952 1445373007 0.529602 -0.768127 0.280151 0.225952 1445373007 0.529602 -0.768127 0.280151 0.225952 1445373007 0.529602 -0.768127 0.280151 0.225952 1445373007 0.529602 -0.768127 0.280151 0.225952 1445373007 0.491211 -0.804688 0.209045 0.259827 1445373007 0.491211 -0.804688 0.209045 0.259827 1445373007 0.491211 -0.804688 0.209045 0.259827 1445373007 0.491211 -0.804688 0.209045 0.259827 1445373007 0.491211 -0.804688 0.209045 0.259827 1445373007 0.491211 -0.804688 0.209045 0.259827 1445373007 0.452209 -0.833557 0.149048 0.280151 1445373007 0.452209 -0.833557 0.149048 0.280151 1445373007 0.452209 -0.833557 0.149048 0.280151 1445373007 0.452209 -0.833557 0.149048 0.280151 1445373007 0.452209 -0.833557 0.149048 0.280151 1445373007 0.452209 -0.833557 0.149048 0.280151 1445373007 0.422668 -0.852478 0.112854 0.286133 1445373007 0.422668 -0.852478 0.112854 0.286133 1445373007 0.422668 -0.852478 0.112854 0.286133 1445373007 0.422668 -0.852478 0.112854 0.286133 1445373007 0.422668 -0.852478 0.112854 0.286133 1445373007 0.422668 -0.852478 0.112854 0.286133 1445373007 0.408875 -0.862976 0.106506 0.277161 1445373007 0.408875 -0.862976 0.106506 0.277161 1445373007 0.408875 -0.862976 0.106506 0.277161 1445373007 0.408875 -0.862976 0.106506 0.277161 1445373007 0.408875 -0.862976 0.106506 0.277161 1445373007 0.408875 -0.862976 0.106506 0.277161 1445373007 0.411255 -0.862793 0.132996 0.262207 1445373007 0.411255 -0.862793 0.132996 0.262207 1445373007 0.411255 -0.862793 0.132996 0.262207 1445373007 0.411255 -0.862793 0.132996 0.262207 1445373007 0.411255 -0.862793 0.132996 0.262207 1445373007 0.411255 -0.862793 0.132996 0.262207 1445373007 0.411255 -0.862793 0.132996 0.262207 1445373007 0.428833 -0.851563 0.191895 0.232605 1445373007 0.428833 -0.851563 0.191895 0.232605 1445373007 0.428833 -0.851563 0.191895 0.232605 1445373007 0.428833 -0.851563 0.191895 0.232605 1445373007 0.428833 -0.851563 0.191895 0.232605 1445373007 0.428833 -0.851563 0.191895 0.232605 1445373007 0.428833 -0.851563 0.191895 0.232605 1445373007 0.453003 -0.826782 0.269653 0.196106 1445373007 0.453003 -0.826782 0.269653 0.196106 1445373007 0.453003 -0.826782 0.269653 0.196106 1445373007 0.453003 -0.826782 0.269653 0.196106 1445373007 0.453003 -0.826782 0.269653 0.196106 1445373007 0.474548 -0.790039 0.355957 0.154663 1445373007 0.474548 -0.790039 0.355957 0.154663 1445373007 0.474548 -0.790039 0.355957 0.154663 1445373007 0.474548 -0.790039 0.355957 0.154663 1445373007 0.474548 -0.790039 0.355957 0.154663 1445373007 0.474548 -0.790039 0.355957 0.154663 1445373007 0.474548 -0.790039 0.355957 0.154663 1445373007 0.495667 -0.738403 0.443970 0.109436 1445373007 0.495667 -0.738403 0.443970 0.109436 1445373007 0.495667 -0.738403 0.443970 0.109436 1445373007 0.495667 -0.738403 0.443970 0.109436 1445373007 0.495667 -0.738403 0.443970 0.109436 1445373007 0.510681 -0.677917 0.525024 0.062378 1445373007 0.510681 -0.677917 0.525024 0.062378 1445373007 0.510681 -0.677917 0.525024 0.062378 1445373007 0.520020 -0.613281 0.594238 0.017029 1445373007 0.520020 -0.613281 0.594238 0.017029 1445373007 0.520020 -0.613281 0.594238 0.017029 1445373007 0.520020 -0.613281 0.594238 0.017029 1445373007 0.520020 -0.613281 0.594238 0.017029 1445373007 0.521606 -0.549805 0.651794 -0.027771 1445373007 0.521606 -0.549805 0.651794 -0.027771 1445373007 0.521606 -0.549805 0.651794 -0.027771 1445373007 0.521606 -0.549805 0.651794 -0.027771 1445373008 0.521606 -0.549805 0.651794 -0.027771 1445373008 0.521606 -0.549805 0.651794 -0.027771 1445373008 0.521606 -0.549805 0.651794 -0.027771 1445373008 0.517517 -0.485840 0.700806 -0.070801 1445373008 0.517517 -0.485840 0.700806 -0.070801 1445373008 0.517517 -0.485840 0.700806 -0.070801 1445373008 0.517517 -0.485840 0.700806 -0.070801 1445373008 0.517517 -0.485840 0.700806 -0.070801 1445373008 0.517517 -0.485840 0.700806 -0.070801 1445373008 0.512207 -0.421204 0.740723 -0.107117 1445373008 0.512207 -0.421204 0.740723 -0.107117 1445373008 0.512207 -0.421204 0.740723 -0.107117 1445373008 0.512207 -0.421204 0.740723 -0.107117 1445373008 0.512207 -0.421204 0.740723 -0.107117 1445373008 0.512207 -0.421204 0.740723 -0.107117 1445373008 0.513367 -0.367676 0.763977 -0.132568 1445373008 0.513367 -0.367676 0.763977 -0.132568 1445373008 0.513367 -0.367676 0.763977 -0.132568 1445373008 0.513367 -0.367676 0.763977 -0.132568 1445373008 0.513367 -0.367676 0.763977 -0.132568 1445373008 0.513367 -0.367676 0.763977 -0.132568 1445373008 0.518188 -0.330933 0.773804 -0.152283 1445373008 0.518188 -0.330933 0.773804 -0.152283 1445373008 0.518188 -0.330933 0.773804 -0.152283 1445373008 0.518188 -0.330933 0.773804 -0.152283 1445373008 0.518188 -0.330933 0.773804 -0.152283 1445373008 0.518188 -0.330933 0.773804 -0.152283 1445373008 0.527466 -0.317810 0.771790 -0.158386 1445373008 0.527466 -0.317810 0.771790 -0.158386 1445373008 0.527466 -0.317810 0.771790 -0.158386 1445373008 0.527466 -0.317810 0.771790 -0.158386 1445373008 0.527466 -0.317810 0.771790 -0.158386 1445373008 0.527466 -0.317810 0.771790 -0.158386 1445373008 0.527466 -0.317810 0.771790 -0.158386 1445373008 0.542053 -0.328796 0.758606 -0.150269 1445373008 0.542053 -0.328796 0.758606 -0.150269 1445373008 0.542053 -0.328796 0.758606 -0.150269 1445373008 0.542053 -0.328796 0.758606 -0.150269 1445373008 0.542053 -0.328796 0.758606 -0.150269 1445373008 0.542053 -0.328796 0.758606 -0.150269 1445373008 0.562256 -0.356995 0.734619 -0.129395 1445373008 0.562256 -0.356995 0.734619 -0.129395 1445373008 0.562256 -0.356995 0.734619 -0.129395 1445373008 0.562256 -0.356995 0.734619 -0.129395 1445373008 0.562256 -0.356995 0.734619 -0.129395 1445373008 0.562256 -0.356995 0.734619 -0.129395 1445373008 0.584290 -0.401672 0.698730 -0.094788 1445373008 0.584290 -0.401672 0.698730 -0.094788 1445373008 0.584290 -0.401672 0.698730 -0.094788 1445373008 0.584290 -0.401672 0.698730 -0.094788 1445373008 0.584290 -0.401672 0.698730 -0.094788 1445373008 0.584290 -0.401672 0.698730 -0.094788 1445373008 0.601440 -0.457336 0.652954 -0.052002 1445373008 0.601440 -0.457336 0.652954 -0.052002 1445373008 0.601440 -0.457336 0.652954 -0.052002 1445373008 0.601440 -0.457336 0.652954 -0.052002 1445373008 0.601440 -0.457336 0.652954 -0.052002 1445373008 0.608154 -0.522827 0.597290 0.001770 1445373008 0.608154 -0.522827 0.597290 0.001770 1445373008 0.608154 -0.522827 0.597290 0.001770 1445373008 0.608154 -0.522827 0.597290 0.001770 1445373008 0.608154 -0.522827 0.597290 0.001770 1445373008 0.608154 -0.522827 0.597290 0.001770 1445373008 0.600586 -0.593750 0.531799 0.062500 1445373008 0.600586 -0.593750 0.531799 0.062500 1445373008 0.600586 -0.593750 0.531799 0.062500 1445373008 0.600586 -0.593750 0.531799 0.062500 1445373008 0.600586 -0.593750 0.531799 0.062500 1445373008 0.600586 -0.593750 0.531799 0.062500 1445373008 0.582886 -0.657715 0.461182 0.122253 1445373008 0.582886 -0.657715 0.461182 0.122253 1445373008 0.582886 -0.657715 0.461182 0.122253 1445373008 0.582886 -0.657715 0.461182 0.122253 1445373008 0.582886 -0.657715 0.461182 0.122253 1445373008 0.582886 -0.657715 0.461182 0.122253 1445373008 0.557373 -0.712769 0.387268 0.177063 1445373008 0.557373 -0.712769 0.387268 0.177063 1445373008 0.557373 -0.712769 0.387268 0.177063 1445373008 0.557373 -0.712769 0.387268 0.177063 1445373008 0.557373 -0.712769 0.387268 0.177063 1445373008 0.557373 -0.712769 0.387268 0.177063 1445373008 0.522766 -0.761536 0.309998 0.224976 1445373008 0.522766 -0.761536 0.309998 0.224976 1445373008 0.522766 -0.761536 0.309998 0.224976 1445373008 0.522766 -0.761536 0.309998 0.224976 1445373008 0.522766 -0.761536 0.309998 0.224976 1445373008 0.522766 -0.761536 0.309998 0.224976 1445373008 0.474365 -0.807617 0.225037 0.268433 1445373008 0.474365 -0.807617 0.225037 0.268433 1445373008 0.474365 -0.807617 0.225037 0.268433 1445373008 0.474365 -0.807617 0.225037 0.268433 1445373008 0.474365 -0.807617 0.225037 0.268433 1445373008 0.421143 -0.843506 0.148315 0.298584 1445373008 0.421143 -0.843506 0.148315 0.298584 1445373008 0.421143 -0.843506 0.148315 0.298584 1445373008 0.421143 -0.843506 0.148315 0.298584 1445373008 0.421143 -0.843506 0.148315 0.298584 1445373008 0.389832 -0.860596 0.097717 0.312866 1445373008 0.389832 -0.860596 0.097717 0.312866 1445373008 0.389832 -0.860596 0.097717 0.312866 1445373008 0.389832 -0.860596 0.097717 0.312866 1445373008 0.389832 -0.860596 0.097717 0.312866 1445373008 0.389832 -0.860596 0.097717 0.312866 1445373008 0.389832 -0.860596 0.097717 0.312866 1445373008 0.376221 -0.869751 0.079346 0.309387 1445373008 0.376221 -0.869751 0.079346 0.309387 1445373008 0.376221 -0.869751 0.079346 0.309387 1445373008 0.376221 -0.869751 0.079346 0.309387 1445373008 0.376221 -0.869751 0.079346 0.309387 1445373009 0.376221 -0.869751 0.079346 0.309387 1445373009 0.377380 -0.872864 0.095032 0.294373 1445373009 0.377380 -0.872864 0.095032 0.294373 1445373009 0.377380 -0.872864 0.095032 0.294373 1445373009 0.377380 -0.872864 0.095032 0.294373 1445373009 0.377380 -0.872864 0.095032 0.294373 1445373009 0.377380 -0.872864 0.095032 0.294373 1445373009 0.397644 -0.865356 0.143799 0.268921 1445373009 0.397644 -0.865356 0.143799 0.268921 1445373009 0.397644 -0.865356 0.143799 0.268921 1445373009 0.397644 -0.865356 0.143799 0.268921 1445373009 0.397644 -0.865356 0.143799 0.268921 1445373009 0.397644 -0.865356 0.143799 0.268921 1445373009 0.397644 -0.865356 0.143799 0.268921 1445373009 0.425659 -0.847534 0.213684 0.234192 1445373009 0.425659 -0.847534 0.213684 0.234192 1445373009 0.425659 -0.847534 0.213684 0.234192 1445373009 0.425659 -0.847534 0.213684 0.234192 1445373009 0.425659 -0.847534 0.213684 0.234192 1445373009 0.425659 -0.847534 0.213684 0.234192 1445373009 0.454224 -0.818176 0.293823 0.194702 1445373009 0.454224 -0.818176 0.293823 0.194702 1445373009 0.454224 -0.818176 0.293823 0.194702 1445373009 0.454224 -0.818176 0.293823 0.194702 1445373009 0.454224 -0.818176 0.293823 0.194702 1445373009 0.454224 -0.818176 0.293823 0.194702 1445373009 0.481201 -0.775269 0.380188 0.151123 1445373009 0.481201 -0.775269 0.380188 0.151123 1445373009 0.481201 -0.775269 0.380188 0.151123 1445373009 0.481201 -0.775269 0.380188 0.151123 1445373009 0.481201 -0.775269 0.380188 0.151123 1445373009 0.481201 -0.775269 0.380188 0.151123 1445373009 0.502441 -0.722290 0.463684 0.104126 1445373009 0.502441 -0.722290 0.463684 0.104126 1445373009 0.502441 -0.722290 0.463684 0.104126 1445373009 0.502441 -0.722290 0.463684 0.104126 1445373009 0.502441 -0.722290 0.463684 0.104126 1445373009 0.502441 -0.722290 0.463684 0.104126 1445373009 0.515747 -0.663269 0.538879 0.060669 1445373009 0.515747 -0.663269 0.538879 0.060669 1445373009 0.515747 -0.663269 0.538879 0.060669 1445373009 0.515747 -0.663269 0.538879 0.060669 1445373009 0.515747 -0.663269 0.538879 0.060669 1445373009 0.515747 -0.663269 0.538879 0.060669 1445373009 0.515747 -0.663269 0.538879 0.060669 1445373009 0.524841 -0.595642 0.607849 0.015198 1445373009 0.524841 -0.595642 0.607849 0.015198 1445373009 0.524841 -0.595642 0.607849 0.015198 1445373009 0.524841 -0.595642 0.607849 0.015198 1445373009 0.524841 -0.595642 0.607849 0.015198 1445373009 0.524841 -0.595642 0.607849 0.015198 1445373009 0.528687 -0.524719 0.666382 -0.031250 1445373009 0.528687 -0.524719 0.666382 -0.031250 1445373009 0.528687 -0.524719 0.666382 -0.031250 1445373009 0.528687 -0.524719 0.666382 -0.031250 1445373009 0.528687 -0.524719 0.666382 -0.031250 1445373009 0.528320 -0.457825 0.710999 -0.075500 1445373009 0.528320 -0.457825 0.710999 -0.075500 1445373009 0.528320 -0.457825 0.710999 -0.075500 1445373009 0.528320 -0.457825 0.710999 -0.075500 1445373009 0.528320 -0.457825 0.710999 -0.075500 1445373009 0.528320 -0.457825 0.710999 -0.075500 1445373009 0.528748 -0.394409 0.742798 -0.114502 1445373009 0.528748 -0.394409 0.742798 -0.114502 1445373009 0.528748 -0.394409 0.742798 -0.114502 1445373009 0.528748 -0.394409 0.742798 -0.114502 1445373009 0.528748 -0.394409 0.742798 -0.114502 1445373009 0.528748 -0.394409 0.742798 -0.114502 1445373009 0.529846 -0.336304 0.765137 -0.143616 1445373009 0.529846 -0.336304 0.765137 -0.143616 1445373009 0.529846 -0.336304 0.765137 -0.143616 1445373009 0.529846 -0.336304 0.765137 -0.143616 1445373009 0.529846 -0.336304 0.765137 -0.143616 1445373009 0.529846 -0.336304 0.765137 -0.143616 1445373009 0.539795 -0.300049 0.770569 -0.157288 1445373009 0.539795 -0.300049 0.770569 -0.157288 1445373009 0.539795 -0.300049 0.770569 -0.157288 1445373009 0.539795 -0.300049 0.770569 -0.157288 1445373009 0.539795 -0.300049 0.770569 -0.157288 1445373009 0.539795 -0.300049 0.770569 -0.157288 1445373009 0.539795 -0.300049 0.770569 -0.157288 1445373009 0.551208 -0.295410 0.763062 -0.162964 1445373009 0.551208 -0.295410 0.763062 -0.162964 1445373009 0.551208 -0.295410 0.763062 -0.162964 1445373009 0.551208 -0.295410 0.763062 -0.162964 1445373009 0.551208 -0.295410 0.763062 -0.162964 1445373009 0.551208 -0.295410 0.763062 -0.162964 1445373009 0.564270 -0.318298 0.746765 -0.150208 1445373009 0.564270 -0.318298 0.746765 -0.150208 1445373009 0.564270 -0.318298 0.746765 -0.150208 1445373009 0.564270 -0.318298 0.746765 -0.150208 1445373009 0.564270 -0.318298 0.746765 -0.150208 1445373009 0.579224 -0.359192 0.721130 -0.124084 1445373009 0.579224 -0.359192 0.721130 -0.124084 1445373009 0.579224 -0.359192 0.721130 -0.124084 1445373009 0.579224 -0.359192 0.721130 -0.124084 1445373009 0.579224 -0.359192 0.721130 -0.124084 1445373009 0.579224 -0.359192 0.721130 -0.124084 1445373009 0.579224 -0.359192 0.721130 -0.124084 1445373009 0.596741 -0.413147 0.682373 -0.086548 1445373009 0.596741 -0.413147 0.682373 -0.086548 1445373009 0.596741 -0.413147 0.682373 -0.086548 1445373009 0.596741 -0.413147 0.682373 -0.086548 1445373009 0.596741 -0.413147 0.682373 -0.086548 1445373009 0.596741 -0.413147 0.682373 -0.086548 1445373009 0.596741 -0.413147 0.682373 -0.086548 1445373009 0.608154 -0.476990 0.633240 -0.039124 1445373009 0.608154 -0.476990 0.633240 -0.039124 1445373009 0.608154 -0.476990 0.633240 -0.039124 1445373009 0.608154 -0.476990 0.633240 -0.039124 1445373009 0.608154 -0.476990 0.633240 -0.039124 1445373010 0.608154 -0.547729 0.574341 0.017944 1445373010 0.608154 -0.547729 0.574341 0.017944 1445373010 0.608154 -0.547729 0.574341 0.017944 1445373010 0.608154 -0.547729 0.574341 0.017944 1445373010 0.608154 -0.547729 0.574341 0.017944 1445373010 0.608154 -0.547729 0.574341 0.017944 1445373010 0.594543 -0.617920 0.508057 0.080688 1445373010 0.594543 -0.617920 0.508057 0.080688 1445373010 0.594543 -0.617920 0.508057 0.080688 1445373010 0.594543 -0.617920 0.508057 0.080688 1445373010 
0.539734 -0.700928 0.452698 0.111694 1445373012 0.539734 -0.700928 0.452698 0.111694 1445373012 0.539734 -0.700928 0.452698 0.111694 1445373012 0.549927 -0.660400 0.506287 0.071838 1445373012 0.549927 -0.660400 0.506287 0.071838 1445373012 0.549927 -0.660400 0.506287 0.071838 1445373012 0.549927 -0.660400 0.506287 0.071838 1445373012 0.549927 -0.660400 0.506287 0.071838 1445373012 0.549927 -0.660400 0.506287 0.071838 1445373012 0.557678 -0.612915 0.558777 0.032288 1445373012 0.557678 -0.612915 0.558777 0.032288 1445373012 0.557678 -0.612915 0.558777 0.032288 1445373012 0.557678 -0.612915 0.558777 0.032288 1445373012 0.557678 -0.612915 0.558777 0.032288 1445373012 0.557678 -0.612915 0.558777 0.032288 1445373012 0.557678 -0.612915 0.558777 0.032288 1445373012 0.561462 -0.561035 0.608154 -0.008301 1445373012 0.561462 -0.561035 0.608154 -0.008301 1445373012 0.561462 -0.561035 0.608154 -0.008301 1445373012 0.561462 -0.561035 0.608154 -0.008301 1445373012 0.561462 -0.561035 0.608154 -0.008301 1445373012 0.561462 -0.561035 0.608154 -0.008301 1445373012 0.557251 -0.505554 0.656616 -0.052307 1445373012 0.557251 -0.505554 0.656616 -0.052307 1445373012 0.557251 -0.505554 0.656616 -0.052307 1445373012 0.557251 -0.505554 0.656616 -0.052307 1445373012 0.557251 -0.505554 0.656616 -0.052307 1445373012 0.557251 -0.505554 0.656616 -0.052307 1445373012 0.557251 -0.505554 0.656616 -0.052307 1445373012 0.550720 -0.443054 0.701416 -0.091370 1445373012 0.550720 -0.443054 0.701416 -0.091370 1445373012 0.550720 -0.443054 0.701416 -0.091370 1445373012 0.550720 -0.443054 0.701416 -0.091370 1445373012 0.550720 -0.443054 0.701416 -0.091370 1445373012 0.550720 -0.443054 0.701416 -0.091370 1445373012 0.545227 -0.381958 0.735657 -0.124695 1445373012 0.545227 -0.381958 0.735657 -0.124695 1445373012 0.545227 -0.381958 0.735657 -0.124695 1445373012 0.545227 -0.381958 0.735657 -0.124695 1445373012 0.545227 -0.381958 0.735657 -0.124695 1445373012 0.545227 -0.381958 0.735657 -0.124695 1445373012 0.547424 -0.334106 0.752380 -0.150208 1445373012 0.547424 -0.334106 0.752380 -0.150208 1445373012 0.547424 -0.334106 0.752380 -0.150208 1445373012 0.547424 -0.334106 0.752380 -0.150208 1445373012 0.547424 -0.334106 0.752380 -0.150208 1445373012 0.547424 -0.334106 0.752380 -0.150208 1445373012 0.548767 -0.301758 0.761230 -0.168213 1445373012 0.548767 -0.301758 0.761230 -0.168213 1445373012 0.548767 -0.301758 0.761230 -0.168213 1445373012 0.548767 -0.301758 0.761230 -0.168213 1445373012 0.548767 -0.301758 0.761230 -0.168213 1445373012 0.548767 -0.301758 0.761230 -0.168213 1445373012 0.551086 -0.296143 0.761963 -0.167297 1445373012 0.551086 -0.296143 0.761963 -0.167297 1445373012 0.551086 -0.296143 0.761963 -0.167297 1445373012 0.551086 -0.296143 0.761963 -0.167297 1445373012 0.551086 -0.296143 0.761963 -0.167297 1445373012 0.551086 -0.296143 0.761963 -0.167297 1445373012 0.551086 -0.296143 0.761963 -0.167297 1445373012 0.560242 -0.315918 0.750122 -0.153564 1445373012 0.560242 -0.315918 0.750122 -0.153564 1445373012 0.560242 -0.315918 0.750122 -0.153564 1445373012 0.560242 -0.315918 0.750122 -0.153564 1445373012 0.560242 -0.315918 0.750122 -0.153564 1445373012 0.560242 -0.315918 0.750122 -0.153564 1445373012 0.560242 -0.315918 0.750122 -0.153564 1445373012 0.576294 -0.354736 0.725220 -0.126892 1445373012 0.576294 -0.354736 0.725220 -0.126892 1445373012 0.576294 -0.354736 0.725220 -0.126892 1445373012 0.576294 -0.354736 0.725220 -0.126892 1445373012 0.576294 -0.354736 0.725220 -0.126892 1445373012 0.576294 -0.354736 0.725220 -0.126892 1445373012 0.591309 -0.408020 0.690063 -0.087402 1445373012 0.591309 -0.408020 0.690063 -0.087402 1445373012 0.591309 -0.408020 0.690063 -0.087402 1445373012 0.591309 -0.408020 0.690063 -0.087402 1445373012 0.591309 -0.408020 0.690063 -0.087402 1445373012 0.591309 -0.408020 0.690063 -0.087402 1445373012 0.601501 -0.471680 0.643616 -0.038452 1445373012 0.601501 -0.471680 0.643616 -0.038452 1445373012 0.601501 -0.471680 0.643616 -0.038452 1445373012 0.601501 -0.471680 0.643616 -0.038452 1445373012 0.601501 -0.471680 0.643616 -0.038452 1445373012 0.601501 -0.471680 0.643616 -0.038452 1445373012 0.604248 -0.538574 0.586975 0.016785 1445373012 0.604248 -0.538574 0.586975 0.016785 1445373012 0.604248 -0.538574 0.586975 0.016785 1445373012 0.604248 -0.538574 0.586975 0.016785 1445373012 0.604248 -0.538574 0.586975 0.016785 1445373012 0.604248 -0.538574 0.586975 0.016785 1445373012 0.594849 -0.606995 0.521362 0.076538 1445373012 0.594849 -0.606995 0.521362 0.076538 1445373012 0.594849 -0.606995 0.521362 0.076538 1445373012 0.594849 -0.606995 0.521362 0.076538 1445373012 0.574463 -0.671570 0.447388 0.136902 1445373012 0.574463 -0.671570 0.447388 0.136902 1445373013 0.574463 -0.671570 0.447388 0.136902 1445373013 0.574463 -0.671570 0.447388 0.136902 1445373013 0.574463 -0.671570 0.447388 0.136902 1445373013 0.574463 -0.671570 0.447388 0.136902 1445373013 0.574463 -0.671570 0.447388 0.136902 1445373013 0.550476 -0.724670 0.368225 0.190247 1445373013 0.550476 -0.724670 0.368225 0.190247 1445373013 0.550476 -0.724670 0.368225 0.190247 1445373013 0.550476 -0.724670 0.368225 0.190247 1445373013 0.550476 -0.724670 0.368225 0.190247 1445373013 0.550476 -0.724670 0.368225 0.190247 1445373013 0.550476 -0.724670 0.368225 0.190247 1445373013 0.520935 -0.769775 0.283203 0.236206 1445373013 0.520935 -0.769775 0.283203 0.236206 1445373013 0.520935 -0.769775 0.283203 0.236206 1445373013 0.520935 -0.769775 0.283203 0.236206 1445373013 0.520935 -0.769775 0.283203 0.236206 1445373013 0.520935 -0.769775 0.283203 0.236206 1445373013 0.480652 -0.809265 0.199829 0.272217 1445373013 0.480652 -0.809265 0.199829 0.272217 1445373013 0.480652 -0.809265 0.199829 0.272217 1445373013 0.480652 -0.809265 0.199829 0.272217 1445373013 0.480652 -0.809265 0.199829 0.272217 1445373013 0.480652 -0.809265 0.199829 0.272217 1445373013 0.480652 -0.809265 0.199829 0.272217 1445373013 0.435669 -0.839172 0.122986 0.301331 1445373013 0.435669 -0.839172 0.122986 0.301331 1445373013 0.435669 -0.839172 0.122986 0.301331 1445373013 0.435669 -0.839172 0.122986 0.301331 1445373013 0.435669 -0.839172 0.122986 0.301331 1445373013 0.401001 -0.857727 0.067261 0.314575 1445373013 0.401001 -0.857727 0.067261 0.314575 1445373013 0.401001 -0.857727 0.067261 0.314575 1445373013 0.401001 -0.857727 0.067261 0.314575 1445373013 0.401001 -0.857727 0.067261 0.314575 1445373013 0.401001 -0.857727 0.067261 0.314575 1445373013 0.380493 -0.870911 0.039734 0.308472 1445373013 0.380493 -0.870911 0.039734 0.308472 1445373013 0.380493 -0.870911 0.039734 0.308472 1445373013 0.380493 -0.870911 0.039734 0.308472 1445373013 0.380493 -0.870911 0.039734 0.308472 1445373013 0.380493 -0.870911 0.039734 0.308472 1445373013 0.377258 -0.877441 0.044067 0.292969 1445373013 0.377258 -0.877441 0.044067 0.292969 1445373013 0.377258 -0.877441 0.044067 0.292969 1445373013 0.377258 -0.877441 0.044067 0.292969 1445373013 0.377258 -0.877441 0.044067 0.292969 1445373013 0.377258 -0.877441 0.044067 0.292969 1445373013 0.390991 -0.875366 0.074646 0.274292 1445373013 0.390991 -0.875366 0.074646 0.274292 1445373013 0.390991 -0.875366 0.074646 0.274292 1445373013 0.390991 -0.875366 0.074646 0.274292 1445373013 0.390991 -0.875366 0.074646 0.274292 1445373013 0.390991 -0.875366 0.074646 0.274292 1445373013 0.415283 -0.867249 0.123962 0.245117 1445373013 0.415283 -0.867249 0.123962 0.245117 1445373013 0.415283 -0.867249 0.123962 0.245117 1445373013 0.415283 -0.867249 0.123962 0.245117 1445373013 0.415283 -0.867249 0.123962 0.245117 1445373013 0.415283 -0.867249 0.123962 0.245117 1445373013 0.443176 -0.851440 0.188171 0.208130 1445373013 0.443176 -0.851440 0.188171 0.208130 1445373013 0.443176 -0.851440 0.188171 0.208130 1445373013 0.443176 -0.851440 0.188171 0.208130 1445373013 0.443176 -0.851440 0.188171 0.208130 1445373013 0.443176 -0.851440 0.188171 0.208130 1445373013 0.467651 -0.826782 0.263489 0.168213 1445373013 0.467651 -0.826782 0.263489 0.168213 1445373013 0.467651 -0.826782 0.263489 0.168213 1445373013 0.467651 -0.826782 0.263489 0.168213 1445373013 0.467651 -0.826782 0.263489 0.168213 1445373013 0.467651 -0.826782 0.263489 0.168213 1445373013 0.467651 -0.826782 0.263489 0.168213 1445373013 0.490479 -0.790344 0.345093 0.125061 1445373013 0.490479 -0.790344 0.345093 0.125061 1445373013 0.490479 -0.790344 0.345093 0.125061 1445373013 0.490479 -0.790344 0.345093 0.125061 1445373013 0.490479 -0.790344 0.345093 0.125061 1445373013 0.490479 -0.790344 0.345093 0.125061 1445373013 0.506226 -0.744934 0.426880 0.081116 1445373013 0.506226 -0.744934 0.426880 0.081116 1445373013 0.506226 -0.744934 0.426880 0.081116 1445373013 0.506226 -0.744934 0.426880 0.081116 1445373013 0.506226 -0.744934 0.426880 0.081116 1445373013 0.506226 -0.744934 0.426880 0.081116 1445373013 0.512939 -0.693726 0.504089 0.039124 1445373013 0.512939 -0.693726 0.504089 0.039124 1445373013 0.512939 -0.693726 0.504089 0.039124 1445373013 0.512939 -0.693726 0.504089 0.039124 1445373013 0.512939 -0.693726 0.504089 0.039124 1445373013 0.512939 -0.693726 0.504089 0.039124 1445373013 0.513794 -0.637024 0.574646 -0.000549 1445373013 0.513794 -0.637024 0.574646 -0.000549 1445373013 0.513794 -0.637024 0.574646 -0.000549 1445373013 0.513794 -0.637024 0.574646 -0.000549 1445373013 0.513794 -0.637024 0.574646 -0.000549 1445373013 0.513794 -0.637024 0.574646 -0.000549 1445373013 0.511292 -0.575989 0.636536 -0.040283 1445373013 0.511292 -0.575989 0.636536 -0.040283 1445373013 0.511292 -0.575989 0.636536 -0.040283 1445373013 0.511292 -0.575989 0.636536 -0.040283 1445373013 0.511292 -0.575989 0.636536 -0.040283 1445373013 0.511292 -0.575989 0.636536 -0.040283 1445373013 0.508057 -0.510315 0.689575 -0.076599 1445373013 0.508057 -0.510315 0.689575 -0.076599 1445373013 0.508057 -0.510315 0.689575 -0.076599 1445373013 0.508057 -0.510315 0.689575 -0.076599 1445373013 0.508057 -0.510315 0.689575 -0.076599 1445373013 0.508057 -0.510315 0.689575 -0.076599 1445373013 0.509644 -0.447449 0.727478 -0.104187 1445373013 0.509644 -0.447449 0.727478 -0.104187 1445373013 0.509644 -0.447449 0.727478 -0.104187 1445373014 0.509644 -0.447449 0.727478 -0.104187 1445373014 0.509644 -0.447449 0.727478 -0.104187 1445373014 0.509644 -0.447449 0.727478 -0.104187 1445373014 0.509644 -0.447449 0.727478 -0.104187 1445373014 0.512268 -0.395386 0.751648 -0.127197 1445373014 0.512268 -0.395386 0.751648 -0.127197 1445373014 0.512268 -0.395386 0.751648 -0.127197 1445373014 0.512268 -0.395386 0.751648 -0.127197 1445373014 0.512268 -0.395386 0.751648 -0.127197 1445373014 0.512268 -0.395386 0.751648 -0.127197 1445373014 0.515320 -0.359741 0.764221 -0.144775 1445373014 0.515320 -0.359741 0.764221 -0.144775 1445373014 0.515320 -0.359741 0.764221 -0.144775 1445373014 0.515320 -0.359741 0.764221 -0.144775 1445373014 0.515320 -0.359741 0.764221 -0.144775 1445373014 0.515320 -0.359741 0.764221 -0.144775 1445373014 0.527588 -0.347290 0.760742 -0.149231 1445373014 0.527588 -0.347290 0.760742 -0.149231 1445373014 0.527588 -0.347290 0.760742 -0.149231 1445373014 0.527588 -0.347290 0.760742 -0.149231 1445373014 0.527588 -0.347290 0.760742 -0.149231 1445373014 0.548706 -0.359985 0.741089 -0.141602 1445373014 0.548706 -0.359985 0.741089 -0.141602 1445373014 0.548706 -0.359985 0.741089 -0.141602 1445373014 0.548706 -0.359985 0.741089 -0.141602 1445373014 0.548706 -0.359985 0.741089 -0.141602 1445373014 0.548706 -0.359985 0.741089 -0.141602 1445373014 0.568359 -0.400269 0.709473 -0.115479 1445373014 0.568359 -0.400269 0.709473 -0.115479 1445373014 0.568359 -0.400269 0.709473 -0.115479 1445373014 0.568359 -0.400269 0.709473 -0.115479 1445373014 0.568359 -0.400269 0.709473 -0.115479 1445373014 0.568359 -0.400269 0.709473 -0.115479 1445373014 0.584106 -0.456055 0.666870 -0.078247 1445373014 0.584106 -0.456055 0.666870 -0.078247 1445373014 0.584106 -0.456055 0.666870 -0.078247 1445373014 0.584106 -0.456055 0.666870 -0.078247 1445373014 0.584106 -0.456055 0.666870 -0.078247 1445373014 0.584106 -0.456055 0.666870 -0.078247 1445373014 0.593262 -0.520691 0.613159 -0.030823 1445373014 0.593262 -0.520691 0.613159 -0.030823 1445373014 0.593262 -0.520691 0.613159 -0.030823 1445373014 0.593262 -0.520691 0.613159 -0.030823 1445373014 0.593262 -0.520691 0.613159 -0.030823 1445373014 0.593262 -0.520691 0.613159 -0.030823 1445373014 0.593445 -0.588501 0.548584 0.022888 1445373014 0.593445 -0.588501 0.548584 0.022888 1445373014 0.593445 -0.588501 0.548584 0.022888 1445373014 0.593445 -0.588501 0.548584 0.022888 1445373014 0.593445 -0.588501 0.548584 0.022888 1445373014 0.593445 -0.588501 0.548584 0.022888 1445373014 0.593445 -0.588501 0.548584 0.022888 1445373014 0.583557 -0.651978 0.477844 0.077881 1445373014 0.583557 -0.651978 0.477844 0.077881 1445373014 0.583557 -0.651978 0.477844 0.077881 1445373014 0.583557 -0.651978 0.477844 0.077881 1445373014 0.583557 -0.651978 0.477844 0.077881 1445373014 0.565918 -0.707275 0.403015 0.130798 1445373014 0.565918 -0.707275 0.403015 0.130798 1445373014 0.565918 -0.707275 0.403015 0.130798 1445373014 0.565918 -0.707275 0.403015 0.130798 1445373014 0.565918 -0.707275 0.403015 0.130798 1445373014 0.565918 -0.707275 0.403015 0.130798 1445373014 0.565918 -0.707275 0.403015 0.130798 1445373014 0.541199 -0.754395 0.325317 0.179199 1445373014 0.541199 -0.754395 0.325317 0.179199 1445373014 0.541199 -0.754395 0.325317 0.179199 1445373014 0.541199 -0.754395 0.325317 0.179199 1445373014 0.541199 -0.754395 0.325317 0.179199 1445373014 0.541199 -0.754395 0.325317 0.179199 1445373014 0.510315 -0.793030 0.248230 0.221436 1445373014 0.510315 -0.793030 0.248230 0.221436 1445373014 0.510315 -0.793030 0.248230 0.221436 1445373014 0.510315 -0.793030 0.248230 0.221436 1445373014 0.510315 -0.793030 0.248230 0.221436 1445373014 0.473999 -0.822754 0.177673 0.258484 1445373014 0.473999 -0.822754 0.177673 0.258484 1445373014 0.473999 -0.822754 0.177673 0.258484 1445373014 0.473999 -0.822754 0.177673 0.258484 1445373014 0.473999 -0.822754 0.177673 0.258484 1445373014 0.473999 -0.822754 0.177673 0.258484 1445373014 0.445557 -0.841064 0.125183 0.280151 1445373014 0.445557 -0.841064 0.125183 0.280151 1445373014 0.445557 -0.841064 0.125183 0.280151 1445373014 0.445557 -0.841064 0.125183 0.280151 1445373014 0.445557 -0.841064 0.125183 0.280151 1445373014 0.445557 -0.841064 0.125183 0.280151 1445373014 0.423462 -0.854065 0.093018 0.287415 1445373014 0.423462 -0.854065 0.093018 0.287415 1445373014 0.423462 -0.854065 0.093018 0.287415 1445373014 0.423462 -0.854065 0.093018 0.287415 1445373014 0.423462 -0.854065 0.093018 0.287415 1445373014 0.423462 -0.854065 0.093018 0.287415 1445373014 0.410339 -0.862244 0.084045 0.284851 1445373014 0.410339 -0.862244 0.084045 0.284851 1445373014 0.410339 -0.862244 0.084045 0.284851 1445373014 0.410339 -0.862244 0.084045 0.284851 1445373014 0.410339 -0.862244 0.084045 0.284851 1445373014 0.410339 -0.862244 0.084045 0.284851 1445373014 0.410339 -0.862244 0.084045 0.284851 1445373014 0.414734 -0.861633 0.105408 0.272949 1445373014 0.414734 -0.861633 0.105408 0.272949 1445373014 0.414734 -0.861633 0.105408 0.272949 1445373014 0.414734 -0.861633 0.105408 0.272949 1445373014 0.414734 -0.861633 0.105408 0.272949 1445373014 0.414734 -0.861633 0.105408 0.272949 1445373014 0.430542 -0.854492 0.151672 0.247803 1445373014 0.430542 -0.854492 0.151672 0.247803 1445373014 0.430542 -0.854492 0.151672 0.247803 1445373014 0.430542 -0.854492 0.151672 0.247803 1445373015 0.430542 -0.854492 0.151672 0.247803 1445373015 0.430542 -0.854492 0.151672 0.247803 1445373015 0.430542 -0.854492 0.151672 0.247803 1445373015 0.448914 -0.840942 0.214417 0.212891 1445373015 0.448914 -0.840942 0.214417 0.212891 1445373015 0.448914 -0.840942 0.214417 0.212891 1445373015 0.448914 -0.840942 0.214417 0.212891 1445373015 0.448914 -0.840942 0.214417 0.212891 1445373015 0.469055 -0.815918 0.290833 0.172363 1445373015 0.469055 -0.815918 0.290833 0.172363 1445373015 0.469055 -0.815918 0.290833 0.172363 1445373015 0.469055 -0.815918 0.290833 0.172363 1445373015 0.469055 -0.815918 0.290833 0.172363 1445373015 0.469055 -0.815918 0.290833 0.172363 1445373015 0.469055 -0.815918 0.290833 0.172363 1445373015 0.491455 -0.776184 0.374817 0.124695 1445373015 0.491455 -0.776184 0.374817 0.124695 1445373015 0.491455 -0.776184 0.374817 0.124695 1445373015 0.491455 -0.776184 0.374817 0.124695 1445373015 0.491455 -0.776184 0.374817 0.124695 1445373015 0.491455 -0.776184 0.374817 0.124695 1445373015 0.512756 -0.721558 0.459167 0.074463 1445373015 0.512756 -0.721558 0.459167 0.074463 1445373015 0.512756 -0.721558 0.459167 0.074463 1445373015 0.512756 -0.721558 0.459167 0.074463 1445373015 0.512756 -0.721558 0.459167 0.074463 1445373015 0.512756 -0.721558 0.459167 0.074463 1445373015 0.525879 -0.661682 0.533875 0.025208 1445373015 0.525879 -0.661682 0.533875 0.025208 1445373015 0.525879 -0.661682 0.533875 0.025208 1445373015 0.525879 -0.661682 0.533875 0.025208 1445373015 0.525879 -0.661682 0.533875 0.025208 1445373015 0.525879 -0.661682 0.533875 0.025208 1445373015 0.530579 -0.598450 0.599792 -0.022461 1445373015 0.530579 -0.598450 0.599792 -0.022461 1445373015 0.530579 -0.598450 0.599792 -0.022461 1445373015 0.530579 -0.598450 0.599792 -0.022461 1445373015 0.530579 -0.598450 0.599792 -0.022461 1445373015 0.530579 -0.598450 0.599792 -0.022461 1445373015 0.531067 -0.527954 0.658936 -0.070801 1445373015 0.531067 -0.527954 0.658936 -0.070801 1445373015 0.531067 -0.527954 0.658936 -0.070801 1445373015 0.531067 -0.527954 0.658936 -0.070801 1445373015 0.531067 -0.527954 0.658936 -0.070801 1445373015 0.531067 -0.527954 0.658936 -0.070801 1445373015 0.528748 -0.453613 0.707520 -0.118835 1445373015 0.528748 -0.453613 0.707520 -0.118835 1445373015 0.528748 -0.453613 0.707520 -0.118835 1445373015 0.528748 -0.453613 0.707520 -0.118835 1445373015 0.528748 -0.453613 0.707520 -0.118835 1445373015 0.528748 -0.453613 0.707520 -0.118835 1445373015 0.528748 -0.453613 0.707520 -0.118835 1445373015 0.528381 -0.383606 0.739624 -0.162964 1445373015 0.528381 -0.383606 0.739624 -0.162964 1445373015 0.528381 -0.383606 0.739624 -0.162964 1445373015 0.528381 -0.383606 0.739624 -0.162964 1445373015 0.528381 -0.383606 0.739624 -0.162964 1445373015 0.528381 -0.383606 0.739624 -0.162964 1445373015 0.532349 -0.324524 0.756287 -0.198181 1445373015 0.532349 -0.324524 0.756287 -0.198181 1445373015 0.532349 -0.324524 0.756287 -0.198181 1445373015 0.532349 -0.324524 0.756287 -0.198181 1445373015 0.532349 -0.324524 0.756287 -0.198181 1445373015 0.532349 -0.324524 0.756287 -0.198181 1445373015 0.532349 -0.324524 0.756287 -0.198181 1445373015 0.538391 -0.280518 0.764160 -0.217712 1445373015 0.538391 -0.280518 0.764160 -0.217712 1445373015 0.538391 -0.280518 0.764160 -0.217712 1445373015 0.538391 -0.280518 0.764160 -0.217712 1445373015 0.538391 -0.280518 0.764160 -0.217712 1445373015 0.549438 -0.264221 0.760986 -0.221741 1445373015 0.549438 -0.264221 0.760986 -0.221741 1445373015 0.549438 -0.264221 0.760986 -0.221741 1445373015 0.549438 -0.264221 0.760986 -0.221741 1445373015 0.549438 -0.264221 0.760986 -0.221741 1445373015 0.549438 -0.264221 0.760986 -0.221741 1445373015 0.561707 -0.273193 0.750488 -0.215820 1445373015 0.561707 -0.273193 0.750488 -0.215820 1445373015 0.561707 -0.273193 0.750488 -0.215820 1445373015 0.561707 -0.273193 0.750488 -0.215820 1445373015 0.561707 -0.273193 0.750488 -0.215820 1445373015 0.561707 -0.273193 0.750488 -0.215820 1445373015 0.575867 -0.308228 0.732422 -0.192017 1445373015 0.575867 -0.308228 0.732422 -0.192017 1445373015 0.575867 -0.308228 0.732422 -0.192017 1445373015 0.575867 -0.308228 0.732422 -0.192017 1445373015 0.575867 -0.308228 0.732422 -0.192017 1445373015 0.575867 -0.308228 0.732422 -0.192017 1445373015 0.590088 -0.362610 0.704651 -0.154175 1445373015 0.590088 -0.362610 0.704651 -0.154175 1445373015 0.590088 -0.362610 0.704651 -0.154175 1445373015 0.590088 -0.362610 0.704651 -0.154175 1445373015 0.590088 -0.362610 0.704651 -0.154175 1445373015 0.590088 -0.362610 0.704651 -0.154175 1445373015 0.602722 -0.427734 0.665039 -0.107178 1445373015 0.602722 -0.427734 0.665039 -0.107178 1445373015 0.602722 -0.427734 0.665039 -0.107178 1445373015 0.602722 -0.427734 0.665039 -0.107178 1445373015 0.602722 -0.427734 0.665039 -0.107178 1445373015 0.602722 -0.427734 0.665039 -0.107178 1445373015 0.602722 -0.427734 0.665039 -0.107178 1445373015 0.609985 -0.500000 0.612427 -0.053040 1445373015 0.609985 -0.500000 0.612427 -0.053040 1445373015 0.609985 -0.500000 0.612427 -0.053040 1445373015 0.609985 -0.500000 0.612427 -0.053040 1445373015 0.609985 -0.500000 0.612427 -0.053040 1445373015 0.609985 -0.500000 0.612427 -0.053040 1445373015 0.607544 -0.575439 0.547363 0.009094 1445373015 0.607544 -0.575439 0.547363 0.009094 1445373015 0.607544 -0.575439 0.547363 0.009094 1445373015 0.607544 -0.575439 0.547363 0.009094 1445373015 0.607544 -0.575439 0.547363 0.009094 1445373016 0.595215 -0.649292 0.466675 0.079590 1445373016 0.595215 -0.649292 0.466675 0.079590 1445373016 0.595215 -0.649292 0.466675 0.079590 1445373016 0.595215 -0.649292 0.466675 0.079590 1445373016 0.595215 -0.649292 0.466675 0.079590 1445373016 0.595215 -0.649292 0.466675 0.079590 1445373016 0.595215 -0.649292 0.466675 0.079590 1445373016 0.566956 -0.715088 0.381836 0.146301 1445373016 0.566956 -0.715088 0.381836 0.146301 1445373016 0.566956 -0.715088 0.381836 0.146301 1445373016 0.566956 -0.715088 0.381836 0.146301 1445373016 0.566956 -0.715088 0.381836 0.146301 1445373016 0.566956 -0.715088 0.381836 0.146301 1445373016 0.526978 -0.770752 0.296387 0.200928 1445373016 0.526978 -0.770752 0.296387 0.200928 1445373016 0.526978 -0.770752 0.296387 0.200928 1445373016 0.526978 -0.770752 0.296387 0.200928 1445373016 0.526978 -0.770752 0.296387 0.200928 1445373016 0.526978 -0.770752 0.296387 0.200928 1445373016 0.484253 -0.812195 0.216064 0.243225 1445373016 0.484253 -0.812195 0.216064 0.243225 1445373016 0.484253 -0.812195 0.216064 0.243225 1445373016 0.484253 -0.812195 0.216064 0.243225 1445373016 0.484253 -0.812195 0.216064 0.243225 1445373016 0.484253 -0.812195 0.216064 0.243225 1445373016 0.437317 -0.844788 0.139160 0.275085 1445373016 0.437317 -0.844788 0.139160 0.275085 1445373016 0.437317 -0.844788 0.139160 0.275085 1445373016 0.437317 -0.844788 0.139160 0.275085 1445373016 0.437317 -0.844788 0.139160 0.275085 1445373016 0.437317 -0.844788 0.139160 0.275085 1445373016 0.398804 -0.864746 0.079529 0.294800 1445373016 0.398804 -0.864746 0.079529 0.294800 1445373016 0.398804 -0.864746 0.079529 0.294800 1445373016 0.398804 -0.864746 0.079529 0.294800 1445373016 0.398804 -0.864746 0.079529 0.294800 1445373016 0.398804 -0.864746 0.079529 0.294800 1445373016 0.371765 -0.877075 0.043945 0.301086 1445373016 0.371765 -0.877075 0.043945 0.301086 1445373016 0.371765 -0.877075 0.043945 0.301086 1445373016 0.371765 -0.877075 0.043945 0.301086 1445373016 0.371765 -0.877075 0.043945 0.301086 1445373016 0.371765 -0.877075 0.043945 0.301086 1445373016 0.358765 -0.885376 0.033875 0.293701 1445373016 0.358765 -0.885376 0.033875 0.293701 1445373016 0.358765 -0.885376 0.033875 0.293701 1445373016 0.358765 -0.885376 0.033875 0.293701 1445373016 0.358765 -0.885376 0.033875 0.293701 1445373016 0.358765 -0.885376 0.033875 0.293701 1445373016 0.367188 -0.886230 0.059509 0.276123 1445373016 0.367188 -0.886230 0.059509 0.276123 1445373016 0.367188 -0.886230 0.059509 0.276123 1445373016 0.367188 -0.886230 0.059509 0.276123 1445373016 0.367188 -0.886230 0.059509 0.276123 1445373016 0.367188 -0.886230 0.059509 0.276123 1445373016 0.387695 -0.879761 0.110840 0.251709 1445373016 0.387695 -0.879761 0.110840 0.251709 1445373016 0.387695 -0.879761 0.110840 0.251709 1445373016 0.387695 -0.879761 0.110840 0.251709 1445373016 0.387695 -0.879761 0.110840 0.251709 1445373016 0.387695 -0.879761 0.110840 0.251709 1445373016 0.414551 -0.864563 0.181152 0.218872 1445373016 0.414551 -0.864563 0.181152 0.218872 1445373016 0.414551 -0.864563 0.181152 0.218872 1445373016 0.414551 -0.864563 0.181152 0.218872 1445373016 0.414551 -0.864563 0.181152 0.218872 1445373016 0.414551 -0.864563 0.181152 0.218872 1445373016 0.443909 -0.837219 0.264099 0.179504 1445373016 0.443909 -0.837219 0.264099 0.179504 1445373016 0.443909 -0.837219 0.264099 0.179504 1445373016 0.443909 -0.837219 0.264099 0.179504 1445373016 0.443909 -0.837219 0.264099 0.179504 1445373016 0.443909 -0.837219 0.264099 0.179504 1445373016 0.471375 -0.796997 0.351318 0.138428 1445373016 0.471375 -0.796997 0.351318 0.138428 1445373016 0.471375 -0.796997 0.351318 0.138428 1445373016 0.471375 -0.796997 0.351318 0.138428 1445373016 0.471375 -0.796997 0.351318 0.138428 1445373016 0.471375 -0.796997 0.351318 0.138428 1445373016 0.471375 -0.796997 0.351318 0.138428 1445373016 0.492310 -0.746948 0.436279 0.096741 1445373016 0.492310 -0.746948 0.436279 0.096741 1445373016 0.492310 -0.746948 0.436279 0.096741 1445373016 0.492310 -0.746948 0.436279 0.096741 1445373016 0.492310 -0.746948 0.436279 0.096741 1445373016 0.492310 -0.746948 0.436279 0.096741 1445373016 0.505310 -0.691345 0.513306 0.056519 1445373016 0.505310 -0.691345 0.513306 0.056519 1445373016 0.505310 -0.691345 0.513306 0.056519 1445373016 0.505310 -0.691345 0.513306 0.056519 1445373016 0.505310 -0.691345 0.513306 0.056519 1445373016 0.505310 -0.691345 0.513306 0.056519 1445373016 0.511597 -0.633667 0.580017 0.016296 1445373016 0.511597 -0.633667 0.580017 0.016296 1445373016 0.511597 -0.633667 0.580017 0.016296 1445373016 0.511597 -0.633667 0.580017 0.016296 1445373016 0.511597 -0.633667 0.580017 0.016296 1445373016 0.511597 -0.633667 0.580017 0.016296 1445373016 0.511597 -0.633667 0.580017 0.016296 1445373016 0.509583 -0.574524 0.639832 -0.028564 1445373016 0.509583 -0.574524 0.639832 -0.028564 1445373016 0.509583 -0.574524 0.639832 -0.028564 1445373016 0.509583 -0.574524 0.639832 -0.028564 1445373016 0.509583 -0.574524 0.639832 -0.028564 1445373016 0.509583 -0.574524 0.639832 -0.028564 1445373016 0.503723 -0.509949 0.693359 -0.073486 1445373016 0.503723 -0.509949 0.693359 -0.073486 1445373016 0.503723 -0.509949 0.693359 -0.073486 1445373016 0.503723 -0.509949 0.693359 -0.073486 1445373016 0.503723 -0.509949 0.693359 -0.073486 1445373016 0.503723 -0.509949 0.693359 -0.073486 1445373016 0.504028 -0.438416 0.735168 -0.114868 1445373017 0.504028 -0.438416 0.735168 -0.114868 1445373017 0.504028 -0.438416 0.735168 -0.114868 1445373017 0.504028 -0.438416 0.735168 -0.114868 1445373017 0.504028 -0.438416 0.735168 -0.114868 1445373017 0.504028 -0.438416 0.735168 -0.114868 1445373017 0.504028 -0.438416 0.735168 -0.114868 1445373017 0.514343 -0.370483 0.759033 -0.148254 1445373017 0.514343 -0.370483 0.759033 -0.148254 1445373017 0.514343 -0.370483 0.759033 -0.148254 1445373017 0.514343 -0.370483 0.759033 -0.148254 1445373017 0.514343 -0.370483 0.759033 -0.148254 1445373017 0.514343 -0.370483 0.759033 -0.148254 1445373017 0.529602 -0.323853 0.765076 -0.171082 1445373017 0.529602 -0.323853 0.765076 -0.171082 1445373017 0.529602 -0.323853 0.765076 -0.171082 1445373017 0.529602 -0.323853 0.765076 -0.171082 1445373017 0.529602 -0.323853 0.765076 -0.171082 1445373017 0.529602 -0.323853 0.765076 -0.171082 1445373017 0.539612 -0.311096 0.761658 -0.178467 1445373017 0.539612 -0.311096 0.761658 -0.178467 1445373017 0.539612 -0.311096 0.761658 -0.178467 1445373017 0.539612 -0.311096 0.761658 -0.178467 1445373017 0.539612 -0.311096 0.761658 -0.178467 1445373017 0.539612 -0.311096 0.761658 -0.178467 1445373017 0.555725 -0.322083 0.746521 -0.173645 1445373017 0.555725 -0.322083 0.746521 -0.173645 1445373017 0.555725 -0.322083 0.746521 -0.173645 1445373017 0.555725 -0.322083 0.746521 -0.173645 1445373017 0.555725 -0.322083 0.746521 -0.173645 1445373017 0.555725 -0.322083 0.746521 -0.173645 1445373017 0.571594 -0.353455 0.724854 -0.151428 1445373017 0.571594 -0.353455 0.724854 -0.151428 1445373017 0.571594 -0.353455 0.724854 -0.151428 1445373017 0.571594 -0.353455 0.724854 -0.151428 1445373017 0.571594 -0.353455 0.724854 -0.151428 1445373017 0.571594 -0.353455 0.724854 -0.151428 1445373017 0.571594 -0.353455 0.724854 -0.151428 1445373017 0.586121 -0.404480 0.692444 -0.115417 1445373017 0.586121 -0.404480 0.692444 -0.115417 1445373017 0.586121 -0.404480 0.692444 -0.115417 1445373017 0.586121 -0.404480 0.692444 -0.115417 1445373017 0.586121 -0.404480 0.692444 -0.115417 1445373017 
0.585266 -0.704834 0.394104 0.072693 1445373019 0.585266 -0.704834 0.394104 0.072693 1445373019 0.585266 -0.704834 0.394104 0.072693 1445373019 0.589417 -0.685913 0.424744 0.040955 1445373019 0.589417 -0.685913 0.424744 0.040955 1445373019 0.589417 -0.685913 0.424744 0.040955 1445373019 0.589417 -0.685913 0.424744 0.040955 1445373019 0.589417 -0.685913 0.424744 0.040955 1445373019 0.589417 -0.685913 0.424744 0.040955 1445373019 0.586792 -0.667847 0.457642 0.011658 1445373019 0.586792 -0.667847 0.457642 0.011658 1445373019 0.586792 -0.667847 0.457642 0.011658 1445373019 0.586792 -0.667847 0.457642 0.011658 1445373019 0.586792 -0.667847 0.457642 0.011658 1445373019 0.586792 -0.667847 0.457642 0.011658 1445373019 0.576538 -0.647156 0.498474 -0.016907 1445373019 0.576538 -0.647156 0.498474 -0.016907 1445373019 0.576538 -0.647156 0.498474 -0.016907 1445373019 0.576538 -0.647156 0.498474 -0.016907 1445373019 0.576538 -0.647156 0.498474 -0.016907 1445373019 0.576538 -0.647156 0.498474 -0.016907 1445373019 0.576538 -0.647156 0.498474 -0.016907 1445373019 0.570435 -0.613403 0.544006 -0.049133 1445373019 0.570435 -0.613403 0.544006 -0.049133 1445373019 0.570435 -0.613403 0.544006 -0.049133 1445373019 0.570435 -0.613403 0.544006 -0.049133 1445373019 0.570435 -0.613403 0.544006 -0.049133 1445373019 0.570435 -0.613403 0.544006 -0.049133 1445373019 0.564331 -0.572266 0.589111 -0.083679 1445373019 0.564331 -0.572266 0.589111 -0.083679 1445373019 0.564331 -0.572266 0.589111 -0.083679 1445373019 0.564331 -0.572266 0.589111 -0.083679 1445373019 0.564331 -0.572266 0.589111 -0.083679 1445373019 0.564331 -0.572266 0.589111 -0.083679 1445373019 0.555054 -0.531738 0.629272 -0.114563 1445373019 0.555054 -0.531738 0.629272 -0.114563 1445373019 0.555054 -0.531738 0.629272 -0.114563 1445373020 0.555054 -0.531738 0.629272 -0.114563 1445373020 0.555054 -0.531738 0.629272 -0.114563 1445373020 0.555054 -0.531738 0.629272 -0.114563 1445373020 0.548096 -0.490723 0.661804 -0.144104 1445373020 0.548096 -0.490723 0.661804 -0.144104 1445373020 0.548096 -0.490723 0.661804 -0.144104 1445373020 0.548096 -0.490723 0.661804 -0.144104 1445373020 0.548096 -0.490723 0.661804 -0.144104 1445373020 0.548096 -0.490723 0.661804 -0.144104 1445373020 0.548096 -0.490723 0.661804 -0.144104 1445373020 0.541199 -0.452393 0.688293 -0.169250 1445373020 0.541199 -0.452393 0.688293 -0.169250 1445373020 0.541199 -0.452393 0.688293 -0.169250 1445373020 0.541199 -0.452393 0.688293 -0.169250 1445373020 0.541199 -0.452393 0.688293 -0.169250 1445373020 0.541199 -0.452393 0.688293 -0.169250 1445373020 0.540955 -0.422424 0.703003 -0.186157 1445373020 0.540955 -0.422424 0.703003 -0.186157 1445373020 0.540955 -0.422424 0.703003 -0.186157 1445373020 0.540955 -0.422424 0.703003 -0.186157 1445373020 0.540955 -0.422424 0.703003 -0.186157 1445373020 0.540955 -0.422424 0.703003 -0.186157 1445373020 0.543640 -0.405212 0.707581 -0.198853 1445373020 0.543640 -0.405212 0.707581 -0.198853 1445373020 0.543640 -0.405212 0.707581 -0.198853 1445373020 0.543640 -0.405212 0.707581 -0.198853 1445373020 0.543640 -0.405212 0.707581 -0.198853 1445373020 0.543640 -0.405212 0.707581 -0.198853 1445373020 0.548218 -0.406799 0.703003 -0.199341 1445373020 0.548218 -0.406799 0.703003 -0.199341 1445373020 0.548218 -0.406799 0.703003 -0.199341 1445373020 0.548218 -0.406799 0.703003 -0.199341 1445373020 0.548218 -0.406799 0.703003 -0.199341 1445373020 0.548218 -0.406799 0.703003 -0.199341 1445373020 0.548218 -0.406799 0.703003 -0.199341 1445373020 0.561340 -0.421509 0.686157 -0.190857 1445373020 0.561340 -0.421509 0.686157 -0.190857 1445373020 0.561340 -0.421509 0.686157 -0.190857 1445373020 0.561340 -0.421509 0.686157 -0.190857 1445373020 0.561340 -0.421509 0.686157 -0.190857 1445373020 0.561340 -0.421509 0.686157 -0.190857 1445373020 0.579163 -0.446106 0.659424 -0.175171 1445373020 0.579163 -0.446106 0.659424 -0.175171 1445373020 0.579163 -0.446106 0.659424 -0.175171 1445373020 0.579163 -0.446106 0.659424 -0.175171 1445373020 0.579163 -0.446106 0.659424 -0.175171 1445373020 0.579163 -0.446106 0.659424 -0.175171 1445373020 0.596924 -0.480225 0.625305 -0.148438 1445373020 0.596924 -0.480225 0.625305 -0.148438 1445373020 0.596924 -0.480225 0.625305 -0.148438 1445373020 0.596924 -0.480225 0.625305 -0.148438 1445373020 0.596924 -0.480225 0.625305 -0.148438 1445373020 0.596924 -0.480225 0.625305 -0.148438 1445373020 0.596924 -0.480225 0.625305 -0.148438 1445373020 0.609924 -0.521240 0.586426 -0.111023 1445373020 0.609924 -0.521240 0.586426 -0.111023 1445373020 0.609924 -0.521240 0.586426 -0.111023 1445373020 0.609924 -0.521240 0.586426 -0.111023 1445373020 0.609924 -0.521240 0.586426 -0.111023 1445373020 0.609924 -0.521240 0.586426 -0.111023 1445373020 0.620972 -0.563904 0.539368 -0.074158 1445373020 0.620972 -0.563904 0.539368 -0.074158 1445373020 0.620972 -0.563904 0.539368 -0.074158 1445373020 0.620972 -0.563904 0.539368 -0.074158 1445373020 0.620972 -0.563904 0.539368 -0.074158 1445373020 0.620972 -0.563904 0.539368 -0.074158 1445373020 0.624878 -0.607361 0.489014 -0.037842 1445373020 0.624878 -0.607361 0.489014 -0.037842 1445373020 0.624878 -0.607361 0.489014 -0.037842 1445373020 0.624878 -0.607361 0.489014 -0.037842 1445373020 0.624878 -0.607361 0.489014 -0.037842 1445373020 0.624878 -0.607361 0.489014 -0.037842 1445373020 0.617798 -0.653137 0.437927 0.000305 1445373020 0.617798 -0.653137 0.437927 0.000305 1445373020 0.617798 -0.653137 0.437927 0.000305 1445373020 0.617798 -0.653137 0.437927 0.000305 1445373020 0.617798 -0.653137 0.437927 0.000305 1445373020 0.617798 -0.653137 0.437927 0.000305 1445373020 0.609375 -0.691711 0.386230 0.032410 1445373020 0.609375 -0.691711 0.386230 0.032410 1445373020 0.609375 -0.691711 0.386230 0.032410 1445373020 0.609375 -0.691711 0.386230 0.032410 1445373020 0.609375 -0.691711 0.386230 0.032410 1445373020 0.609375 -0.691711 0.386230 0.032410 1445373020 0.609375 -0.691711 0.386230 0.032410 1445373020 0.596497 -0.727600 0.332825 0.062927 1445373020 0.596497 -0.727600 0.332825 0.062927 1445373020 0.596497 -0.727600 0.332825 0.062927 1445373020 0.596497 -0.727600 0.332825 0.062927 1445373020 0.596497 -0.727600 0.332825 0.062927 1445373020 0.596497 -0.727600 0.332825 0.062927 1445373020 0.577942 -0.760620 0.280090 0.094360 1445373020 0.577942 -0.760620 0.280090 0.094360 1445373020 0.577942 -0.760620 0.280090 0.094360 1445373020 0.577942 -0.760620 0.280090 0.094360 1445373020 0.577942 -0.760620 0.280090 0.094360 1445373020 0.577942 -0.760620 0.280090 0.094360 1445373020 0.562134 -0.783142 0.238770 0.116760 1445373020 0.562134 -0.783142 0.238770 0.116760 1445373020 0.562134 -0.783142 0.238770 0.116760 1445373020 0.562134 -0.783142 0.238770 0.116760 1445373020 0.544373 -0.801208 0.210510 0.131897 1445373020 0.544373 -0.801208 0.210510 0.131897 1445373020 0.544373 -0.801208 0.210510 0.131897 1445373020 0.544373 -0.801208 0.210510 0.131897 1445373020 0.544373 -0.801208 0.210510 0.131897 1445373020 0.544373 -0.801208 0.210510 0.131897 1445373020 0.530823 -0.812012 0.199158 0.138733 1445373020 0.530823 -0.812012 0.199158 0.138733 1445373020 0.530823 -0.812012 0.199158 0.138733 1445373020 0.530823 -0.812012 0.199158 0.138733 1445373021 0.530823 -0.812012 0.199158 0.138733 1445373021 0.530823 -0.812012 0.199158 0.138733 1445373021 0.522278 -0.815125 0.209412 0.137573 1445373021 0.522278 -0.815125 0.209412 0.137573 1445373021 0.522278 -0.815125 0.209412 0.137573 1445373021 0.522278 -0.815125 0.209412 0.137573 1445373021 0.522278 -0.815125 0.209412 0.137573 1445373021 0.522034 -0.807251 0.244507 0.126343 1445373021 0.522034 -0.807251 0.244507 0.126343 1445373021 0.522034 -0.807251 0.244507 0.126343 1445373021 0.522034 -0.807251 0.244507 0.126343 1445373021 0.522034 -0.807251 0.244507 0.126343 1445373021 0.522034 -0.807251 0.244507 0.126343 1445373021 0.523743 -0.790161 0.299561 0.107971 1445373021 0.523743 -0.790161 0.299561 0.107971 1445373021 0.523743 -0.790161 0.299561 0.107971 1445373021 0.523743 -0.790161 0.299561 0.107971 1445373021 0.523743 -0.790161 0.299561 0.107971 1445373021 0.523743 -0.790161 0.299561 0.107971 1445373021 0.523743 -0.790161 0.299561 0.107971 1445373021 0.526367 -0.763794 0.364685 0.081421 1445373021 0.526367 -0.763794 0.364685 0.081421 1445373021 0.526367 -0.763794 0.364685 0.081421 1445373021 0.526367 -0.763794 0.364685 0.081421 1445373021 0.526367 -0.763794 0.364685 0.081421 1445373021 0.530884 -0.724304 0.437317 0.047668 1445373021 0.530884 -0.724304 0.437317 0.047668 1445373021 0.530884 -0.724304 0.437317 0.047668 1445373021 0.530884 -0.724304 0.437317 0.047668 1445373021 0.530884 -0.724304 0.437317 0.047668 1445373021 0.530884 -0.724304 0.437317 0.047668 1445373021 0.530884 -0.724304 0.437317 0.047668 1445373021 0.531311 -0.677856 0.508057 0.010986 1445373021 0.531311 -0.677856 0.508057 0.010986 1445373021 0.531311 -0.677856 0.508057 0.010986 1445373021 0.531311 -0.677856 0.508057 0.010986 1445373021 0.531311 -0.677856 0.508057 0.010986 1445373021 0.531311 -0.677856 0.508057 0.010986 1445373021 0.527954 -0.624268 0.575073 -0.028625 1445373021 0.527954 -0.624268 0.575073 -0.028625 1445373021 0.527954 -0.624268 0.575073 -0.028625 1445373021 0.527954 -0.624268 0.575073 -0.028625 1445373021 0.527954 -0.624268 0.575073 -0.028625 1445373021 0.527954 -0.624268 0.575073 -0.028625 1445373021 0.520996 -0.565491 0.635620 -0.068726 1445373021 0.520996 -0.565491 0.635620 -0.068726 1445373021 0.520996 -0.565491 0.635620 -0.068726 1445373021 0.520996 -0.565491 0.635620 -0.068726 1445373021 0.520996 -0.565491 0.635620 -0.068726 1445373021 0.520996 -0.565491 0.635620 -0.068726 1445373021 0.512024 -0.502808 0.687988 -0.107971 1445373021 0.512024 -0.502808 0.687988 -0.107971 1445373021 0.512024 -0.502808 0.687988 -0.107971 1445373021 0.512024 -0.502808 0.687988 -0.107971 1445373021 0.512024 -0.502808 0.687988 -0.107971 1445373021 0.512024 -0.502808 0.687988 -0.107971 1445373021 0.512024 -0.502808 0.687988 -0.107971 1445373021 0.509277 -0.437134 0.727234 -0.143738 1445373021 0.509277 -0.437134 0.727234 -0.143738 1445373021 0.509277 -0.437134 0.727234 -0.143738 1445373021 0.509277 -0.437134 0.727234 -0.143738 1445373021 0.509277 -0.437134 0.727234 -0.143738 1445373021 0.513733 -0.375671 0.751282 -0.174805 1445373021 0.513733 -0.375671 0.751282 -0.174805 1445373021 0.513733 -0.375671 0.751282 -0.174805 1445373021 0.513733 -0.375671 0.751282 -0.174805 1445373021 0.513733 -0.375671 0.751282 -0.174805 1445373021 0.513733 -0.375671 0.751282 -0.174805 1445373021 0.518188 -0.331726 0.764587 -0.191772 1445373021 0.518188 -0.331726 0.764587 -0.191772 1445373021 0.518188 -0.331726 0.764587 -0.191772 1445373021 0.518188 -0.331726 0.764587 -0.191772 1445373021 0.518188 -0.331726 0.764587 -0.191772 1445373021 0.518188 -0.331726 0.764587 -0.191772 1445373021 0.518188 -0.331726 0.764587 -0.191772 1445373021 0.529541 -0.314453 0.763855 -0.192749 1445373021 0.529541 -0.314453 0.763855 -0.192749 1445373021 0.529541 -0.314453 0.763855 -0.192749 1445373021 0.529541 -0.314453 0.763855 -0.192749 1445373021 0.529541 -0.314453 0.763855 -0.192749 1445373021 0.546753 -0.328613 0.747864 -0.183655 1445373021 0.546753 -0.328613 0.747864 -0.183655 1445373021 0.546753 -0.328613 0.747864 -0.183655 1445373021 0.546753 -0.328613 0.747864 -0.183655 1445373021 0.546753 -0.328613 0.747864 -0.183655 1445373021 0.546753 -0.328613 0.747864 -0.183655 1445373021 0.564148 -0.370117 0.721436 -0.155762 1445373021 0.564148 -0.370117 0.721436 -0.155762 1445373021 0.564148 -0.370117 0.721436 -0.155762 1445373021 0.564148 -0.370117 0.721436 -0.155762 1445373021 0.564148 -0.370117 0.721436 -0.155762 1445373021 0.564148 -0.370117 0.721436 -0.155762 1445373021 0.564148 -0.370117 0.721436 -0.155762 1445373021 0.583679 -0.422424 0.683411 -0.117615 1445373021 0.583679 -0.422424 0.683411 -0.117615 1445373021 0.583679 -0.422424 0.683411 -0.117615 1445373021 0.583679 -0.422424 0.683411 -0.117615 1445373021 0.583679 -0.422424 0.683411 -0.117615 1445373021 0.583679 -0.422424 0.683411 -0.117615 1445373021 0.601318 -0.481567 0.633545 -0.071533 1445373021 0.601318 -0.481567 0.633545 -0.071533 1445373021 0.601318 -0.481567 0.633545 -0.071533 1445373021 0.601318 -0.481567 0.633545 -0.071533 1445373021 0.601318 -0.481567 0.633545 -0.071533 1445373021 0.601318 -0.481567 0.633545 -0.071533 1445373021 0.601318 -0.481567 0.633545 -0.071533 1445373021 0.609680 -0.548035 0.572327 -0.016479 1445373021 0.609680 -0.548035 0.572327 -0.016479 1445373021 0.609680 -0.548035 0.572327 -0.016479 1445373021 0.609680 -0.548035 0.572327 -0.016479 1445373021 0.609680 -0.548035 0.572327 -0.016479 1445373021 0.609680 -0.548035 0.572327 -0.016479 1445373022 0.604309 -0.616760 0.502319 0.045898 1445373022 0.604309 -0.616760 0.502319 0.045898 1445373022 0.604309 -0.616760 0.502319 0.045898 1445373022 0.604309 -0.616760 0.502319 0.045898 1445373022 0.604309 -0.616760 0.502319 0.045898 1445373022 0.604309 -0.616760 0.502319 0.045898 1445373022 0.583374 -0.681519 0.428223 0.108704 1445373022 0.583374 -0.681519 0.428223 0.108704 1445373022 0.583374 -0.681519 0.428223 0.108704 1445373022 0.583374 -0.681519 0.428223 0.108704 1445373022 0.583374 -0.681519 0.428223 0.108704 1445373022 0.583374 -0.681519 0.428223 0.108704 1445373022 0.583374 -0.681519 0.428223 0.108704 1445373022 0.556702 -0.734802 0.350769 0.164490 1445373022 0.556702 -0.734802 0.350769 0.164490 1445373022 0.556702 -0.734802 0.350769 0.164490 1445373022 0.556702 -0.734802 0.350769 0.164490 1445373022 0.556702 -0.734802 0.350769 0.164490 1445373022 0.556702 -0.734802 0.350769 0.164490 1445373022 0.524902 -0.778809 0.274780 0.206055 1445373022 0.524902 -0.778809 0.274780 0.206055 1445373022 0.524902 -0.778809 0.274780 0.206055 1445373022 0.524902 -0.778809 0.274780 0.206055 1445373022 0.524902 -0.778809 0.274780 0.206055 1445373022 0.524902 -0.778809 0.274780 0.206055 1445373022 0.487976 -0.814697 0.197510 0.243225 1445373022 0.487976 -0.814697 0.197510 0.243225 1445373022 0.487976 -0.814697 0.197510 0.243225 1445373022 0.487976 -0.814697 0.197510 0.243225 1445373022 0.487976 -0.814697 0.197510 0.243225 1445373022 0.487976 -0.814697 0.197510 0.243225 1445373022 0.445313 -0.843628 0.121643 0.274292 1445373022 0.445313 -0.843628 0.121643 0.274292 1445373022 0.445313 -0.843628 0.121643 0.274292 1445373022 0.445313 -0.843628 0.121643 0.274292 1445373022 0.445313 -0.843628 0.121643 0.274292 1445373022 0.445313 -0.843628 0.121643 0.274292 1445373022 0.445313 -0.843628 0.121643 0.274292 1445373022 0.410400 -0.861084 0.063721 0.293335 1445373022 0.410400 -0.861084 0.063721 0.293335 1445373022 0.410400 -0.861084 0.063721 0.293335 1445373022 0.410400 -0.861084 0.063721 0.293335 1445373022 0.410400 -0.861084 0.063721 0.293335 1445373022 0.410400 -0.861084 0.063721 0.293335 1445373022 0.386108 -0.873474 0.030457 0.295044 1445373022 0.386108 -0.873474 0.030457 0.295044 1445373022 0.386108 -0.873474 0.030457 0.295044 1445373022 0.386108 -0.873474 0.030457 0.295044 1445373022 0.386108 -0.873474 0.030457 0.295044 1445373022 0.386108 -0.873474 0.030457 0.295044 1445373022 0.382813 -0.879517 0.028870 0.281311 1445373022 0.382813 -0.879517 0.028870 0.281311 1445373022 0.382813 -0.879517 0.028870 0.281311 1445373022 0.382813 -0.879517 0.028870 0.281311 1445373022 0.382813 -0.879517 0.028870 0.281311 1445373022 0.382813 -0.879517 0.028870 0.281311 1445373022 0.396118 -0.878418 0.063171 0.259888 1445373022 0.396118 -0.878418 0.063171 0.259888 1445373022 0.396118 -0.878418 0.063171 0.259888 1445373022 0.396118 -0.878418 0.063171 0.259888 1445373022 0.396118 -0.878418 0.063171 0.259888 1445373022 0.396118 -0.878418 0.063171 0.259888 1445373022 0.396118 -0.878418 0.063171 0.259888 1445373022 0.419128 -0.869507 0.119202 0.232483 1445373022 0.419128 -0.869507 0.119202 0.232483 1445373022 0.419128 -0.869507 0.119202 0.232483 1445373022 0.419128 -0.869507 0.119202 0.232483 1445373022 0.419128 -0.869507 0.119202 0.232483 1445373022 0.419128 -0.869507 0.119202 0.232483 1445373022 0.447876 -0.849976 0.195374 0.196899 1445373022 0.447876 -0.849976 0.195374 0.196899 1445373022 0.447876 -0.849976 0.195374 0.196899 1445373022 0.447876 -0.849976 0.195374 0.196899 1445373022 0.447876 -0.849976 0.195374 0.196899 1445373022 0.447876 -0.849976 0.195374 0.196899 1445373022 0.477234 -0.816040 0.287903 0.152893 1445373022 0.477234 -0.816040 0.287903 0.152893 1445373022 0.477234 -0.816040 0.287903 0.152893 1445373022 0.477234 -0.816040 0.287903 0.152893 1445373022 0.477234 -0.816040 0.287903 0.152893 1445373022 0.477234 -0.816040 0.287903 0.152893 1445373022 0.477234 -0.816040 0.287903 0.152893 1445373022 0.504272 -0.765381 0.386475 0.102661 1445373022 0.504272 -0.765381 0.386475 0.102661 1445373022 0.504272 -0.765381 0.386475 0.102661 1445373022 0.504272 -0.765381 0.386475 0.102661 1445373022 0.504272 -0.765381 0.386475 0.102661 1445373022 0.524048 -0.699585 0.483276 0.048889 1445373022 0.524048 -0.699585 0.483276 0.048889 1445373022 0.524048 -0.699585 0.483276 0.048889 1445373022 0.524048 -0.699585 0.483276 0.048889 1445373022 0.524048 -0.699585 0.483276 0.048889 1445373022 0.524048 -0.699585 0.483276 0.048889 1445373022 0.524048 -0.699585 0.483276 0.048889 1445373022 0.534729 -0.625366 0.568298 -0.004883 1445373022 0.534729 -0.625366 0.568298 -0.004883 1445373022 0.534729 -0.625366 0.568298 -0.004883 1445373022 0.534729 -0.625366 0.568298 -0.004883 1445373022 0.534729 -0.625366 0.568298 -0.004883 1445373022 0.534729 -0.625366 0.568298 -0.004883 1445373022 0.540344 -0.544678 0.638794 -0.057556 1445373022 0.540344 -0.544678 0.638794 -0.057556 1445373022 0.540344 -0.544678 0.638794 -0.057556 1445373022 0.540344 -0.544678 0.638794 -0.057556 1445373022 0.540344 -0.544678 0.638794 -0.057556 1445373022 0.540344 -0.544678 0.638794 -0.057556 1445373022 0.540344 -0.544678 0.638794 -0.057556 1445373022 0.542114 -0.462463 0.692810 -0.110413 1445373022 0.542114 -0.462463 0.692810 -0.110413 1445373022 0.542114 -0.462463 0.692810 -0.110413 1445373022 0.542114 -0.462463 0.692810 -0.110413 1445373022 0.542114 -0.462463 0.692810 -0.110413 1445373022 0.542114 -0.462463 0.692810 -0.110413 1445373022 0.540161 -0.381836 0.733337 -0.156799 1445373023 0.540161 -0.381836 0.733337 -0.156799 1445373023 0.540161 -0.381836 0.733337 -0.156799 1445373023 0.540161 -0.381836 0.733337 -0.156799 1445373023 0.540161 -0.381836 0.733337 -0.156799 1445373023 0.540161 -0.381836 0.733337 -0.156799 1445373023 0.542297 -0.309143 0.756897 -0.193481 1445373023 0.542297 -0.309143 0.756897 -0.193481 1445373023 0.542297 -0.309143 0.756897 -0.193481 1445373023 0.542297 -0.309143 0.756897 -0.193481 1445373023 0.542297 -0.309143 0.756897 -0.193481 1445373023 0.542297 -0.309143 0.756897 -0.193481 1445373023 0.551697 -0.248596 0.765442 -0.218811 1445373023 0.551697 -0.248596 0.765442 -0.218811 1445373023 0.551697 -0.248596 0.765442 -0.218811 1445373023 0.551697 -0.248596 0.765442 -0.218811 1445373023 0.551697 -0.248596 0.765442 -0.218811 1445373023 0.551697 -0.248596 0.765442 -0.218811 1445373023 0.564453 -0.218811 0.761047 -0.232971 1445373023 0.564453 -0.218811 0.761047 -0.232971 1445373023 0.564453 -0.218811 0.761047 -0.232971 1445373023 0.564453 -0.218811 0.761047 -0.232971 1445373023 0.564453 -0.218811 0.761047 -0.232971 1445373023 0.564453 -0.218811 0.761047 -0.232971 1445373023 0.572632 -0.225220 0.751892 -0.236633 1445373023 0.572632 -0.225220 0.751892 -0.236633 1445373023 0.572632 -0.225220 0.751892 -0.236633 1445373023 0.572632 -0.225220 0.751892 -0.236633 1445373023 0.572632 -0.225220 0.751892 -0.236633 1445373023 0.572632 -0.225220 0.751892 -0.236633 1445373023 0.586121 -0.263000 0.734863 -0.217346 1445373023 0.586121 -0.263000 0.734863 -0.217346 1445373023 0.586121 -0.263000 0.734863 -0.217346 1445373023 0.586121 -0.263000 0.734863 -0.217346 1445373023 0.586121 -0.263000 0.734863 -0.217346 1445373023 0.586121 -0.263000 0.734863 -0.217346 1445373023 0.599854 -0.323730 0.709351 -0.179382 1445373023 0.599854 -0.323730 0.709351 -0.179382 1445373023 0.599854 -0.323730 0.709351 -0.179382 1445373023 0.599854 -0.323730 0.709351 -0.179382 1445373023 0.599854 -0.323730 0.709351 -0.179382 1445373023 0.599854 -0.323730 0.709351 -0.179382 1445373023 0.599854 -0.323730 0.709351 -0.179382 1445373023 0.611511 -0.394897 0.672729 -0.132507 1445373023 0.611511 -0.394897 0.672729 -0.132507 1445373023 0.611511 -0.394897 0.672729 -0.132507 1445373023 0.611511 -0.394897 0.672729 -0.132507 1445373023 0.611511 -0.394897 0.672729 -0.132507 1445373023 0.611511 -0.394897 0.672729 -0.132507 1445373023 0.619141 -0.474365 0.621399 -0.073975 1445373023 0.619141 -0.474365 0.621399 -0.073975 1445373023 0.619141 -0.474365 0.621399 -0.073975 1445373023 0.619141 -0.474365 0.621399 -0.073975 1445373023 0.619141 -0.474365 0.621399 -0.073975 1445373023 0.619141 -0.474365 0.621399 -0.073975 1445373023 0.616699 -0.559326 0.553955 -0.002930 1445373023 0.616699 -0.559326 0.553955 -0.002930 1445373023 0.616699 -0.559326 0.553955 -0.002930 1445373023 0.616699 -0.559326 0.553955 -0.002930 1445373023 0.616699 -0.559326 0.553955 -0.002930 1445373023 0.616699 -0.559326 0.553955 -0.002930 1445373023 0.601318 -0.639465 0.474365 0.066650 1445373023 0.601318 -0.639465 0.474365 0.066650 1445373023 0.601318 -0.639465 0.474365 0.066650 1445373023 0.601318 -0.639465 0.474365 0.066650 1445373023 0.601318 -0.639465 0.474365 0.066650 1445373023 0.601318 -0.639465 0.474365 0.066650 1445373023 0.578186 -0.707275 0.383484 0.135864 1445373023 0.578186 -0.707275 0.383484 0.135864 1445373023 0.578186 -0.707275 0.383484 0.135864 1445373023 0.578186 -0.707275 0.383484 0.135864 1445373023 0.578186 -0.707275 0.383484 0.135864 1445373023 0.578186 -0.707275 0.383484 0.135864 1445373023 0.578186 -0.707275 0.383484 0.135864 1445373023 0.545715 -0.759583 0.290649 0.201660 1445373023 0.545715 -0.759583 0.290649 0.201660 1445373023 0.545715 -0.759583 0.290649 0.201660 1445373023 0.545715 -0.759583 0.290649 0.201660 1445373023 0.545715 -0.759583 0.290649 0.201660 1445373023 0.496338 -0.804504 0.193665 0.262512 1445373023 0.496338 -0.804504 0.193665 0.262512 1445373023 0.496338 -0.804504 0.193665 0.262512 1445373023 0.496338 -0.804504 0.193665 0.262512 1445373023 0.496338 -0.804504 0.193665 0.262512 1445373023 0.496338 -0.804504 0.193665 0.262512 1445373023 0.436951 -0.838867 0.103088 0.307800 1445373023 0.436951 -0.838867 0.103088 0.307800 1445373023 0.436951 -0.838867 0.103088 0.307800 1445373023 0.436951 -0.838867 0.103088 0.307800 1445373023 0.436951 -0.838867 0.103088 0.307800 1445373023 0.436951 -0.838867 0.103088 0.307800 1445373023 0.384277 -0.860107 0.033325 0.333801 1445373023 0.384277 -0.860107 0.033325 0.333801 1445373023 0.384277 -0.860107 0.033325 0.333801 1445373023 0.384277 -0.860107 0.033325 0.333801 1445373023 0.384277 -0.860107 0.033325 0.333801 1445373023 0.384277 -0.860107 0.033325 0.333801 1445373023 0.353149 -0.872131 -0.006836 0.338501 1445373023 0.353149 -0.872131 -0.006836 0.338501 1445373023 0.353149 -0.872131 -0.006836 0.338501 1445373023 0.353149 -0.872131 -0.006836 0.338501 1445373023 0.353149 -0.872131 -0.006836 0.338501 1445373023 0.353149 -0.872131 -0.006836 0.338501 1445373023 0.353149 -0.872131 -0.006836 0.338501 1445373023 0.346008 -0.880432 -0.006592 0.324280 1445373023 0.346008 -0.880432 -0.006592 0.324280 1445373023 0.346008 -0.880432 -0.006592 0.324280 1445373023 0.346008 -0.880432 -0.006592 0.324280 1445373023 0.346008 -0.880432 -0.006592 0.324280 1445373023 0.346008 -0.880432 -0.006592 0.324280 1445373023 0.360962 -0.883240 0.036011 0.297058 1445373024 0.360962 -0.883240 0.036011 0.297058 1445373024 0.360962 -0.883240 0.036011 0.297058 1445373024 0.360962 -0.883240 0.036011 0.297058 1445373024 0.360962 -0.883240 0.036011 0.297058 1445373024 0.360962 -0.883240 0.036011 0.297058 1445373024 0.387878 -0.878113 0.103577 0.260193 1445373024 0.387878 -0.878113 0.103577 0.260193 1445373024 0.387878 -0.878113 0.103577 0.260193 1445373024 0.387878 -0.878113 0.103577 0.260193 1445373024 0.387878 -0.878113 0.103577 0.260193 1445373024 0.387878 -0.878113 0.103577 0.260193 1445373024 0.387878 -0.878113 0.103577 0.260193 1445373024 0.418152 -0.862244 0.189575 0.213867 1445373024 0.418152 -0.862244 0.189575 0.213867 1445373024 0.418152 -0.862244 0.189575 0.213867 1445373024 0.418152 -0.862244 0.189575 0.213867 1445373024 0.418152 -0.862244 0.189575 0.213867 1445373024 0.418152 -0.862244 0.189575 0.213867 1445373024 0.448425 -0.831055 0.286682 0.161255 1445373024 0.448425 -0.831055 0.286682 0.161255 1445373024 0.448425 -0.831055 0.286682 0.161255 1445373024 0.448425 -0.831055 0.286682 0.161255 1445373024 0.448425 -0.831055 0.286682 0.161255 1445373024 0.448425 -0.831055 0.286682 0.161255 1445373024 0.476501 -0.781555 0.388611 0.105225 1445373024 0.476501 -0.781555 0.388611 0.105225 1445373024 0.476501 -0.781555 0.388611 0.105225 1445373024 0.476501 -0.781555 0.388611 0.105225 1445373024 0.498718 -0.713867 0.489319 0.046753 1445373024 0.498718 -0.713867 0.489319 0.046753 1445373024 0.498718 -0.713867 0.489319 0.046753 1445373024 0.498718 -0.713867 0.489319 0.046753 1445373024 0.498718 -0.713867 0.489319 0.046753 1445373024 0.498718 -0.713867 0.489319 0.046753 1445373024 0.498718 -0.713867 0.489319 0.046753 1445373024 0.511414 -0.635803 0.578003 -0.008911 1445373024 0.511414 -0.635803 0.578003 -0.008911 1445373024 0.511414 -0.635803 0.578003 -0.008911 1445373024 0.511414 -0.635803 0.578003 -0.008911 1445373024 0.515808 -0.553406 0.651001 -0.062134 1445373024 0.515808 -0.553406 0.651001 -0.062134 1445373024 0.515808 -0.553406 0.651001 -0.062134 1445373024 0.515808 -0.553406 0.651001 -0.062134 1445373024 0.515808 -0.553406 0.651001 -0.062134 1445373024 0.517395 -0.466919 0.708008 -0.113647 1445373024 0.517395 -0.466919 0.708008 -0.113647 1445373024 0.517395 -0.466919 0.708008 -0.113647 1445373024 0.517395 -0.466919 0.708008 -0.113647 1445373024 0.517395 -0.466919 0.708008 -0.113647 1445373024 0.517395 -0.466919 0.708008 -0.113647 1445373024 0.517639 -0.382141 0.748291 -0.161255 1445373024 0.517639 -0.382141 0.748291 -0.161255 1445373024 0.517639 -0.382141 0.748291 -0.161255 1445373024 0.517639 -0.382141 0.748291 -0.161255 1445373024 0.517639 -0.382141 0.748291 -0.161255 1445373024 0.517639 -0.382141 0.748291 -0.161255 1445373024 0.518982 -0.308167 0.771790 -0.200012 1445373024 0.518982 -0.308167 0.771790 -0.200012 1445373024 0.518982 -0.308167 0.771790 -0.200012 1445373024 0.518982 -0.308167 0.771790 -0.200012 1445373024 0.518982 -0.308167 0.771790 -0.200012 1445373024 0.522827 -0.239624 0.782043 -0.239990 1445373024 0.522827 -0.239624 0.782043 -0.239990 1445373024 0.522827 -0.239624 0.782043 -0.239990 1445373024 0.522827 -0.239624 0.782043 -0.239990 1445373024 0.522827 -0.239624 0.782043 -0.239990 1445373024 0.522827 -0.239624 0.782043 -0.239990 1445373024 0.529785 -0.198669 0.780334 -0.266174 1445373024 0.529785 -0.198669 0.780334 -0.266174 1445373024 0.529785 -0.198669 0.780334 -0.266174 1445373024 0.529785 -0.198669 0.780334 -0.266174 1445373024 0.529785 -0.198669 0.780334 -0.266174 1445373024 0.529785 -0.198669 0.780334 -0.266174 1445373024 0.535278 -0.202393 0.773926 -0.271118 1445373024 0.535278 -0.202393 0.773926 -0.271118 1445373024 0.535278 -0.202393 0.773926 -0.271118 1445373024 0.535278 -0.202393 0.773926 -0.271118 1445373024 0.535278 -0.202393 0.773926 -0.271118 1445373024 0.535278 -0.202393 0.773926 -0.271118 1445373024 0.551086 -0.236206 0.756775 -0.260254 1445373024 0.551086 -0.236206 0.756775 -0.260254 1445373024 0.551086 -0.236206 0.756775 -0.260254 1445373024 0.551086 -0.236206 0.756775 -0.260254 1445373024 0.551086 -0.236206 0.756775 -0.260254 1445373024 0.551086 -0.236206 0.756775 -0.260254 1445373024 0.551086 -0.236206 0.756775 -0.260254 1445373024 0.569275 -0.292786 0.733521 -0.228271 1445373024 0.569275 -0.292786 0.733521 -0.228271 1445373024 0.569275 -0.292786 0.733521 -0.228271 1445373024 0.569275 -0.292786 0.733521 -0.228271 1445373024 0.569275 -0.292786 0.733521 -0.228271 1445373024 0.585327 -0.364624 0.701782 -0.178406 1445373024 0.585327 -0.364624 0.701782 -0.178406 1445373024 0.585327 -0.364624 0.701782 -0.178406 1445373024 0.585327 -0.364624 0.701782 -0.178406 1445373024 0.585327 -0.364624 0.701782 -0.178406 1445373024 0.585327 -0.364624 0.701782 -0.178406 1445373024 0.598816 -0.440063 0.657837 -0.122314 1445373024 0.598816 -0.440063 0.657837 -0.122314 1445373024 0.598816 -0.440063 0.657837 -0.122314 1445373024 0.598816 -0.440063 0.657837 -0.122314 1445373024 0.598816 -0.440063 0.657837 -0.122314 1445373024 0.598816 -0.440063 0.657837 -0.122314 1445373024
[truncated: 168,922 more chars]
