# Supplementary material for: Quaternion-Based Gesture Recognition Using Wireless Wearable Motion Capture Sensors
Source: Sensors (Basel). 2016 Apr 28;16(5):605. doi: 10.3390/s16050605 (PMC4883296; doi:10.3390/s16050605)
Supplement: Supplementary file 1 [file sensors-16-00605-s001.zip › MultiSensorGestureData/P10/6. Sway/Training17.txt]

0.721741 0.564819 -0.177612 0.358276 1445372919 0.724121 0.563110 -0.179871 0.355164 1445372919 0.724121 0.563110 -0.179871 0.355164 1445372919 0.724121 0.563110 -0.179871 0.355164 1445372920 0.724121 0.563110 -0.179871 0.355164 1445372920 0.724121 0.563110 -0.179871 0.355164 1445372920 0.724121 0.563110 -0.179871 0.355164 1445372920 0.724426 0.562561 -0.182190 0.354187 1445372920 0.724426 0.562561 -0.182190 0.354187 1445372920 0.724426 0.562561 -0.182190 0.354187 1445372920 0.724426 0.562561 -0.182190 0.354187 1445372920 0.724426 0.562561 -0.182190 0.354187 1445372920 0.724426 0.562561 -0.182190 0.354187 1445372920 0.725952 0.559143 -0.182190 0.356506 1445372920 0.725952 0.559143 -0.182190 0.356506 1445372920 0.725952 0.559143 -0.182190 0.356506 1445372920 0.725952 0.559143 -0.182190 0.356506 1445372920 0.725952 0.559143 -0.182190 0.356506 1445372920 0.725952 0.559143 -0.182190 0.356506 1445372920 0.725952 0.559143 -0.182190 0.356506 1445372920 0.727295 0.556396 -0.180908 0.358643 1445372920 0.727295 0.556396 -0.180908 0.358643 1445372920 0.727295 0.556396 -0.180908 0.358643 1445372920 0.727295 0.556396 -0.180908 0.358643 1445372920 0.727295 0.556396 -0.180908 0.358643 1445372920 0.727295 0.556396 -0.180908 0.358643 1445372920 0.729004 0.554626 -0.181641 0.357605 1445372920 0.729004 0.554626 -0.181641 0.357605 1445372920 0.729004 0.554626 -0.181641 0.357605 1445372920 0.729004 0.554626 -0.181641 0.357605 1445372920 0.729004 0.554626 -0.181641 0.357605 1445372920 0.729004 0.554626 -0.181641 0.357605 1445372920 0.729187 0.556152 -0.184570 0.353271 1445372920 0.729187 0.556152 -0.184570 0.353271 1445372920 0.729187 0.556152 -0.184570 0.353271 1445372920 0.729187 0.556152 -0.184570 0.353271 1445372920 0.729187 0.556152 -0.184570 0.353271 1445372920 0.729187 0.556152 -0.184570 0.353271 1445372920 0.728455 0.559387 -0.188416 0.347595 1445372920 0.728455 0.559387 -0.188416 0.347595 1445372920 0.728455 0.559387 -0.188416 0.347595 1445372920 0.728455 0.559387 -0.188416 0.347595 1445372920 0.728455 0.559387 -0.188416 0.347595 1445372920 0.728455 0.559387 -0.188416 0.347595 1445372920 0.729980 0.558655 -0.192566 0.343323 1445372920 0.729980 0.558655 -0.192566 0.343323 1445372920 0.729980 0.558655 -0.192566 0.343323 1445372920 0.729980 0.558655 -0.192566 0.343323 1445372920 0.729980 0.558655 -0.192566 0.343323 1445372920 0.729980 0.558655 -0.192566 0.343323 1445372920 0.730286 0.558594 -0.193115 0.342529 1445372920 0.730286 0.558594 -0.193115 0.342529 1445372920 0.730286 0.558594 -0.193115 0.342529 1445372920 0.730286 0.558594 -0.193115 0.342529 1445372920 0.730286 0.558594 -0.193115 0.342529 1445372920 0.730286 0.558594 -0.193115 0.342529 1445372920 0.726501 0.562805 -0.191101 0.344727 1445372920 0.726501 0.562805 -0.191101 0.344727 1445372920 0.726501 0.562805 -0.191101 0.344727 1445372920 0.726501 0.562805 -0.191101 0.344727 1445372920 0.726501 0.562805 -0.191101 0.344727 1445372920 0.726501 0.562805 -0.191101 0.344727 1445372920 0.716431 0.575745 -0.188293 0.346069 1445372920 0.716431 0.575745 -0.188293 0.346069 1445372920 0.716431 0.575745 -0.188293 0.346069 1445372920 0.716431 0.575745 -0.188293 0.346069 1445372920 0.712463 0.586304 -0.197021 0.331299 1445372920 0.712463 0.586304 -0.197021 0.331299 1445372920 0.712463 0.586304 -0.197021 0.331299 1445372920 0.712463 0.586304 -0.197021 0.331299 1445372920 0.712463 0.586304 -0.197021 0.331299 1445372920 0.712463 0.586304 -0.197021 0.331299 1445372920 0.724243 0.579712 -0.225830 0.297180 1445372920 0.724243 0.579712 -0.225830 0.297180 1445372920 0.724243 0.579712 -0.225830 0.297180 1445372920 0.724243 0.579712 -0.225830 0.297180 1445372920 0.724243 0.579712 -0.225830 0.297180 1445372920 0.724243 0.579712 -0.225830 0.297180 1445372920 0.724243 0.579712 -0.225830 0.297180 1445372920 0.737610 0.567993 -0.267517 0.248352 1445372920 0.737610 0.567993 -0.267517 0.248352 1445372920 0.737610 0.567993 -0.267517 0.248352 1445372920 0.737610 0.567993 -0.267517 0.248352 1445372920 0.737610 0.567993 -0.267517 0.248352 1445372920 0.737610 0.567993 -0.267517 0.248352 1445372920 0.747986 0.548523 -0.319763 0.193115 1445372920 0.747986 0.548523 -0.319763 0.193115 1445372920 0.747986 0.548523 -0.319763 0.193115 1445372920 0.747986 0.548523 -0.319763 0.193115 1445372920 0.747986 0.548523 -0.319763 0.193115 1445372920 0.747986 0.548523 -0.319763 0.193115 1445372920 0.753174 0.523315 -0.374207 0.136902 1445372920 0.753174 0.523315 -0.374207 0.136902 1445372920 0.753174 0.523315 -0.374207 0.136902 1445372920 0.753174 0.523315 -0.374207 0.136902 1445372920 0.753174 0.523315 -0.374207 0.136902 1445372920 0.753174 0.523315 -0.374207 0.136902 1445372920 0.755859 0.488342 -0.429504 0.074951 1445372920 0.755859 0.488342 -0.429504 0.074951 1445372920 0.755859 0.488342 -0.429504 0.074951 1445372920 0.755859 0.488342 -0.429504 0.074951 1445372920 0.755859 0.488342 -0.429504 0.074951 1445372920 0.755859 0.488342 -0.429504 0.074951 1445372920 0.751221 0.451599 -0.481079 0.013367 1445372920 0.751221 0.451599 -0.481079 0.013367 1445372920 0.751221 0.451599 -0.481079 0.013367 1445372920 0.751221 0.451599 -0.481079 0.013367 1445372920 0.751221 0.451599 -0.481079 0.013367 1445372920 0.751221 0.451599 -0.481079 0.013367 1445372920 0.738403 0.417236 -0.528259 -0.038818 1445372920 0.738403 0.417236 -0.528259 -0.038818 1445372920 0.738403 0.417236 -0.528259 -0.038818 1445372920 0.738403 0.417236 -0.528259 -0.038818 1445372921 0.738403 0.417236 -0.528259 -0.038818 1445372921 0.738403 0.417236 -0.528259 -0.038818 1445372921 0.717957 0.396484 -0.567932 -0.068909 1445372921 0.717957 0.396484 -0.567932 -0.068909 1445372921 0.717957 0.396484 -0.567932 -0.068909 1445372921 0.717957 0.396484 -0.567932 -0.068909 1445372921 0.717957 0.396484 -0.567932 -0.068909 1445372921 0.717957 0.396484 -0.567932 -0.068909 1445372921 0.699158 0.399719 -0.589172 -0.064880 1445372921 0.699158 0.399719 -0.589172 -0.064880 1445372921 0.699158 0.399719 -0.589172 -0.064880 1445372921 0.699158 0.399719 -0.589172 -0.064880 1445372921 0.699158 0.399719 -0.589172 -0.064880 1445372921 0.699158 0.399719 -0.589172 -0.064880 1445372921 0.699158 0.399719 -0.589172 -0.064880 1445372921 0.702820 0.411377 -0.579163 -0.036743 1445372921 0.702820 0.411377 -0.579163 -0.036743 1445372921 0.702820 0.411377 -0.579163 -0.036743 1445372921 0.702820 0.411377 -0.579163 -0.036743 1445372921 0.702820 0.411377 -0.579163 -0.036743 1445372921 0.702820 0.411377 -0.579163 -0.036743 1445372921 0.719849 0.433044 -0.542114 0.019043 1445372921 0.719849 0.433044 -0.542114 0.019043 1445372921 0.719849 0.433044 -0.542114 0.019043 1445372921 0.719849 0.433044 -0.542114 0.019043 1445372921 0.719849 0.433044 -0.542114 0.019043 1445372921 0.719849 0.433044 -0.542114 0.019043 1445372921 0.734863 0.466858 -0.480652 0.104553 1445372921 0.734863 0.466858 -0.480652 0.104553 1445372921 0.734863 0.466858 -0.480652 0.104553 1445372921 0.734863 0.466858 -0.480652 0.104553 1445372921 0.734863 0.466858 -0.480652 0.104553 1445372921 0.734863 0.466858 -0.480652 0.104553 1445372921 0.734436 0.507324 -0.398865 0.210022 1445372921 0.734436 0.507324 -0.398865 0.210022 1445372921 0.734436 0.507324 -0.398865 0.210022 1445372921 0.734436 0.507324 -0.398865 0.210022 1445372921 0.734436 0.507324 -0.398865 0.210022 1445372921 0.734436 0.507324 -0.398865 0.210022 1445372921 0.712402 0.546814 -0.297363 0.323975 1445372921 0.712402 0.546814 -0.297363 0.323975 1445372921 0.712402 0.546814 -0.297363 0.323975 1445372921 0.712402 0.546814 -0.297363 0.323975 1445372921 0.712402 0.546814 -0.297363 0.323975 1445372921 0.712402 0.546814 -0.297363 0.323975 1445372921 0.673523 0.570313 -0.185913 0.431885 1445372921 0.673523 0.570313 -0.185913 0.431885 1445372921 0.673523 0.570313 -0.185913 0.431885 1445372921 0.673523 0.570313 -0.185913 0.431885 1445372921 0.673523 0.570313 -0.185913 0.431885 1445372921 0.673523 0.570313 -0.185913 0.431885 1445372921 0.618958 0.578186 -0.076843 0.525940 1445372921 0.618958 0.578186 -0.076843 0.525940 1445372921 0.618958 0.578186 -0.076843 0.525940 1445372921 0.618958 0.578186 -0.076843 0.525940 1445372921 0.618958 0.578186 -0.076843 0.525940 1445372921 0.618958 0.578186 -0.076843 0.525940 1445372921 0.552551 0.574097 0.019775 0.603821 1445372921 0.552551 0.574097 0.019775 0.603821 1445372921 0.552551 0.574097 0.019775 0.603821 1445372921 0.552551 0.574097 0.019775 0.603821 1445372921 0.552551 0.574097 0.019775 0.603821 1445372921 0.480469 0.563477 0.104675 0.663757 1445372921 0.480469 0.563477 0.104675 0.663757 1445372921 0.480469 0.563477 0.104675 0.663757 1445372921 0.480469 0.563477 0.104675 0.663757 1445372921 0.480469 0.563477 0.104675 0.663757 1445372921 0.480469 0.563477 0.104675 0.663757 1445372921 0.411865 0.542114 0.175781 0.710938 1445372921 0.411865 0.542114 0.175781 0.710938 1445372921 0.411865 0.542114 0.175781 0.710938 1445372921 0.411865 0.542114 0.175781 0.710938 1445372921 0.411865 0.542114 0.175781 0.710938 1445372921 0.351440 0.515259 0.231018 0.746643 1445372921 0.351440 0.515259 0.231018 0.746643 1445372921 0.351440 0.515259 0.231018 0.746643 1445372921 0.351440 0.515259 0.231018 0.746643 1445372921 0.351440 0.515259 0.231018 0.746643 1445372921 0.351440 0.515259 0.231018 0.746643 1445372921 0.351440 0.515259 0.231018 0.746643 1445372921 0.305054 0.484680 0.274048 0.772522 1445372921 0.305054 0.484680 0.274048 0.772522 1445372921 0.305054 0.484680 0.274048 0.772522 1445372921 0.305054 0.484680 0.274048 0.772522 1445372921 0.305054 0.484680 0.274048 0.772522 1445372921 0.305054 0.484680 0.274048 0.772522 1445372921 0.284851 0.458313 0.298767 0.787048 1445372921 0.284851 0.458313 0.298767 0.787048 1445372921 0.284851 0.458313 0.298767 0.787048 1445372921 0.284851 0.458313 0.298767 0.787048 1445372921 0.284851 0.458313 0.298767 0.787048 1445372921 0.284851 0.458313 0.298767 0.787048 1445372921 0.298950 0.453918 0.295410 0.785645 1445372921 0.298950 0.453918 0.295410 0.785645 1445372921 0.298950 0.453918 0.295410 0.785645 1445372921 0.298950 0.453918 0.295410 0.785645 1445372921 0.298950 0.453918 0.295410 0.785645 1445372921 0.298950 0.453918 0.295410 0.785645 1445372921 0.298950 0.453918 0.295410 0.785645 1445372921 0.341187 0.478210 0.275879 0.760681 1445372921 0.341187 0.478210 0.275879 0.760681 1445372921 0.341187 0.478210 0.275879 0.760681 1445372921 0.341187 0.478210 0.275879 0.760681 1445372921 0.341187 0.478210 0.275879 0.760681 1445372921 0.341187 0.478210 0.275879 0.760681 1445372921 0.341187 0.478210 0.275879 0.760681 1445372921 0.407471 0.515381 0.232483 0.717102 1445372921 0.407471 0.515381 0.232483 0.717102 1445372921 0.407471 0.515381 0.232483 0.717102 1445372921 0.407471 0.515381 0.232483 0.717102 1445372921 0.407471 0.515381 0.232483 0.717102 1445372922 0.484375 0.556763 0.166138 0.653992 1445372922 0.484375 0.556763 0.166138 0.653992 1445372922 0.484375 0.556763 0.166138 0.653992 1445372922 0.484375 0.556763 0.166138 0.653992 1445372922 0.484375 0.556763 0.166138 0.653992 1445372922 0.484375 0.556763 0.166138 0.653992 1445372922 0.563904 0.589966 0.077515 0.572571 1445372922 0.563904 0.589966 0.077515 0.572571 1445372922 0.563904 0.589966 0.077515 0.572571 1445372922 0.563904 0.589966 0.077515 0.572571 1445372922 0.563904 0.589966 0.077515 0.572571 1445372922 0.563904 0.589966 0.077515 0.572571 1445372922 0.632690 0.611450 -0.029785 0.474182 1445372922 0.632690 0.611450 -0.029785 0.474182 1445372922 0.632690 0.611450 -0.029785 0.474182 1445372922 0.632690 0.611450 -0.029785 0.474182 1445372922 0.675781 0.622131 -0.138245 0.370239 1445372922 0.675781 0.622131 -0.138245 0.370239 1445372922 0.675781 0.622131 -0.138245 0.370239 1445372922 0.675781 0.622131 -0.138245 0.370239 1445372922 0.675781 0.622131 -0.138245 0.370239 1445372922 0.704590 0.608215 -0.244019 0.272034 1445372922 0.704590 0.608215 -0.244019 0.272034 1445372922 0.704590 0.608215 -0.244019 0.272034 1445372922 0.704590 0.608215 -0.244019 0.272034 1445372922 0.704590 0.608215 -0.244019 0.272034 1445372922 0.704590 0.608215 -0.244019 0.272034 1445372922 0.704590 0.608215 -0.244019 0.272034 1445372922 0.724243 0.574646 -0.337280 0.177429 1445372922 0.724243 0.574646 -0.337280 0.177429 1445372922 0.724243 0.574646 -0.337280 0.177429 1445372922 0.724243 0.574646 -0.337280 0.177429 1445372922 0.724243 0.574646 -0.337280 0.177429 1445372922 0.724243 0.574646 -0.337280 0.177429 1445372922 0.734131 0.526001 -0.421509 0.081360 1445372922 0.734131 0.526001 -0.421509 0.081360 1445372922 0.734131 0.526001 -0.421509 0.081360 1445372922 0.734131 0.526001 -0.421509 0.081360 1445372922 0.734131 0.526001 -0.421509 0.081360 1445372922 0.734131 0.526001 -0.421509 0.081360 1445372922 0.725464 0.470581 -0.502014 -0.013123 1445372922 0.725464 0.470581 -0.502014 -0.013123 1445372922 0.725464 0.470581 -0.502014 -0.013123 1445372922 0.725464 0.470581 -0.502014 -0.013123 1445372922 0.725464 0.470581 -0.502014 -0.013123 1445372922 0.725464 0.470581 -0.502014 -0.013123 1445372922 0.696045 0.422729 -0.574219 -0.083740 1445372922 0.696045 0.422729 -0.574219 -0.083740 1445372922 0.696045 0.422729 -0.574219 -0.083740 1445372922 0.696045 0.422729 -0.574219 -0.083740 1445372922 0.696045 0.422729 -0.574219 -0.083740 1445372922 0.670288 0.394409 -0.617737 -0.116394 1445372922 0.670288 0.394409 -0.617737 -0.116394 1445372922 0.670288 0.394409 -0.617737 -0.116394 1445372922 0.670288 0.394409 -0.617737 -0.116394 1445372922 0.667603 0.387207 -0.625427 -0.114807 1445372922 0.667603 0.387207 -0.625427 -0.114807 1445372922 0.667603 0.387207 -0.625427 -0.114807 1445372922 0.667603 0.387207 -0.625427 -0.114807 1445372922 0.667603 0.387207 -0.625427 -0.114807 1445372922 0.667603 0.387207 -0.625427 -0.114807 1445372922 0.667603 0.387207 -0.625427 -0.114807 1445372922 0.682007 0.403320 -0.604492 -0.082275 1445372922 0.682007 0.403320 -0.604492 -0.082275 1445372922 0.682007 0.403320 -0.604492 -0.082275 1445372922 0.682007 0.403320 -0.604492 -0.082275 1445372922 0.682007 0.403320 -0.604492 -0.082275 1445372922 0.682007 0.403320 -0.604492 -0.082275 1445372922 0.704102 0.438477 -0.558167 -0.020081 1445372922 0.704102 0.438477 -0.558167 -0.020081 1445372922 0.704102 0.438477 -0.558167 -0.020081 1445372922 0.704102 0.438477 -0.558167 -0.020081 1445372922 0.704102 0.438477 -0.558167 -0.020081 1445372922 0.704102 0.438477 -0.558167 -0.020081 1445372922 0.719299 0.488953 -0.487610 0.075745 1445372922 0.719299 0.488953 -0.487610 0.075745 1445372922 0.719299 0.488953 -0.487610 0.075745 1445372922 0.719299 0.488953 -0.487610 0.075745 1445372922 0.719299 0.488953 -0.487610 0.075745 1445372922 0.719299 0.488953 -0.487610 0.075745 1445372922 0.714172 0.546326 -0.390442 0.197388 1445372922 0.714172 0.546326 -0.390442 0.197388 1445372922 0.714172 0.546326 -0.390442 0.197388 1445372922 0.714172 0.546326 -0.390442 0.197388 1445372922 0.714172 0.546326 -0.390442 0.197388 1445372922 0.714172 0.546326 -0.390442 0.197388 1445372922 0.685425 0.589600 -0.281494 0.321350 1445372922 0.685425 0.589600 -0.281494 0.321350 1445372922 0.685425 0.589600 -0.281494 0.321350 1445372922 0.685425 0.589600 -0.281494 0.321350 1445372922 0.685425 0.589600 -0.281494 0.321350 1445372922 0.685425 0.589600 -0.281494 0.321350 1445372922 0.685425 0.589600 -0.281494 0.321350 1445372922 0.633789 0.616211 -0.169250 0.435669 1445372922 0.633789 0.616211 -0.169250 0.435669 1445372922 0.633789 0.616211 -0.169250 0.435669 1445372922 0.633789 0.616211 -0.169250 0.435669 1445372922 0.633789 0.616211 -0.169250 0.435669 1445372922 0.633789 0.616211 -0.169250 0.435669 1445372922 0.597839 0.604553 -0.077698 0.520569 1445372922 0.597839 0.604553 -0.077698 0.520569 1445372922 0.597839 0.604553 -0.077698 0.520569 1445372922 0.597839 0.604553 -0.077698 0.520569 1445372922 0.597839 0.604553 -0.077698 0.520569 1445372922 0.597839 0.604553 -0.077698 0.520569 1445372923 0.554321 0.580017 -0.003906 0.596802 1445372923 0.554321 0.580017 -0.003906 0.596802 1445372923 0.554321 0.580017 -0.003906 0.596802 1445372923 0.554321 0.580017 -0.003906 0.596802 1445372923 0.554321 0.580017 -0.003906 0.596802 1445372923 0.554321 0.580017 -0.003906 0.596802 1445372923 0.494812 0.553833 0.066650 0.666260 1445372923 0.494812 0.553833 0.066650 0.666260 1445372923 0.494812 0.553833 0.066650 0.666260 1445372923 0.494812 0.553833 0.066650 0.666260 1445372923 0.494812 0.553833 0.066650 0.666260 1445372923 0.494812 0.553833 0.066650 0.666260 1445372923 0.431030 0.513184 0.138367 0.729126 1445372923 0.431030 0.513184 0.138367 0.729126 1445372923 0.431030 0.513184 0.138367 0.729126 1445372923 0.431030 0.513184 0.138367 0.729126 1445372923 0.431030 0.513184 0.138367 0.729126 1445372923 0.431030 0.513184 0.138367 0.729126 1445372923 0.392212 0.458069 0.182617 0.776428 1445372923 0.392212 0.458069 0.182617 0.776428 1445372923 0.392212 0.458069 0.182617 0.776428 1445372923 0.392212 0.458069 0.182617 0.776428 1445372923 0.392212 0.458069 0.182617 0.776428 1445372923 0.392212 0.458069 0.182617 0.776428 1445372923 0.392212 0.458069 0.182617 0.776428 1445372923 0.385315 0.421570 0.196289 0.796997 1445372923 0.385315 0.421570 0.196289 0.796997 1445372923 0.385315 0.421570 0.196289 0.796997 1445372923 0.385315 0.421570 0.196289 0.796997 1445372923 0.385315 0.421570 0.196289 0.796997 1445372923 0.385315 0.421570 0.196289 0.796997 1445372923 0.415222 0.429260 0.192810 0.778503 1445372923 0.415222 0.429260 0.192810 0.778503 1445372923 0.415222 0.429260 0.192810 0.778503 1445372923 0.415222 0.429260 0.192810 0.778503 1445372923 0.415222 0.429260 0.192810 0.778503 1445372923 0.415222 0.429260 0.192810 0.778503 1445372923 0.470764 0.461426 0.160889 0.734497 1445372923 0.470764 0.461426 0.160889 0.734497 1445372923 0.470764 0.461426 0.160889 0.734497 1445372923 0.470764 0.461426 0.160889 0.734497 1445372923 0.470764 0.461426 0.160889 0.734497 1445372923 0.470764 0.461426 0.160889 0.734497 1445372923 0.540405 0.492310 0.114563 0.672546 1445372923 0.540405 0.492310 0.114563 0.672546 1445372923 0.540405 0.492310 0.114563 0.672546 1445372923 0.540405 0.492310 0.114563 0.672546 1445372923 0.540405 0.492310 0.114563 0.672546 1445372923 0.540405 0.492310 0.114563 0.672546 1445372923 0.620911 0.510803 0.052002 0.592285 1445372923 0.620911 0.510803 0.052002 0.592285 1445372923 0.620911 0.510803 0.052002 0.592285 1445372923 0.620911 0.510803 0.052002 0.592285 1445372923 0.620911 0.510803 0.052002 0.592285 1445372923 0.620911 0.510803 0.052002 0.592285 1445372923 0.620911 0.510803 0.052002 0.592285 1445372923 0.710693 0.505432 -0.038940 0.487732 1445372923 0.710693 0.505432 -0.038940 0.487732 1445372923 0.710693 0.505432 -0.038940 0.487732 1445372923 0.710693 0.505432 -0.038940 0.487732 1445372923 0.710693 0.505432 -0.038940 0.487732 1445372923 0.710693 0.505432 -0.038940 0.487732 1445372923 0.763794 0.509277 -0.138367 0.371582 1445372923 0.763794 0.509277 -0.138367 0.371582 1445372923 0.763794 0.509277 -0.138367 0.371582 1445372923 0.763794 0.509277 -0.138367 0.371582 1445372923 0.763794 0.509277 -0.138367 0.371582 1445372923 0.777405 0.523254 -0.223267 0.268188 1445372923 0.777405 0.523254 -0.223267 0.268188 1445372923 0.777405 0.523254 -0.223267 0.268188 1445372923 0.777405 0.523254 -0.223267 0.268188 1445372923 0.777405 0.523254 -0.223267 0.268188 1445372923 0.777405 0.523254 -0.223267 0.268188 1445372923 0.777405 0.523254 -0.223267 0.268188 1445372923 0.781433 0.515869 -0.305542 0.172913 1445372923 0.781433 0.515869 -0.305542 0.172913 1445372923 0.781433 0.515869 -0.305542 0.172913 1445372923 0.781433 0.515869 -0.305542 0.172913 1445372923 0.781433 0.515869 -0.305542 0.172913 1445372923 0.781433 0.515869 -0.305542 0.172913 1445372923 0.773499 0.498779 -0.381653 0.084900 1445372923 0.773499 0.498779 -0.381653 0.084900 1445372923 0.773499 0.498779 -0.381653 0.084900 1445372923 0.773499 0.498779 -0.381653 0.084900 1445372923 0.773499 0.498779 -0.381653 0.084900 1445372923 0.773499 0.498779 -0.381653 0.084900 1445372923 0.760315 0.466003 -0.452393 0.001343 1445372923 0.760315 0.466003 -0.452393 0.001343 1445372923 0.760315 0.466003 -0.452393 0.001343 1445372923 0.760315 0.466003 -0.452393 0.001343 1445372923 0.760315 0.466003 -0.452393 0.001343 1445372923 0.742126 0.426941 -0.512207 -0.068176 1445372923 0.742126 0.426941 -0.512207 -0.068176 1445372923 0.742126 0.426941 -0.512207 -0.068176 1445372923 0.742126 0.426941 -0.512207 -0.068176 1445372923 0.742126 0.426941 -0.512207 -0.068176 1445372923 0.742126 0.426941 -0.512207 -0.068176 1445372923 0.742126 0.426941 -0.512207 -0.068176 1445372923 0.718689 0.401062 -0.558350 -0.104065 1445372923 0.718689 0.401062 -0.558350 -0.104065 1445372923 0.718689 0.401062 -0.558350 -0.104065 1445372923 0.718689 0.401062 -0.558350 -0.104065 1445372923 0.718689 0.401062 -0.558350 -0.104065 1445372923 0.718689 0.401062 -0.558350 -0.104065 1445372923 0.718689 0.401062 -0.558350 -0.104065 1445372923 0.710266 0.389221 -0.575928 -0.110657 1445372923 0.710266 0.389221 -0.575928 -0.110657 1445372923 0.710266 0.389221 -0.575928 -0.110657 1445372923 0.710266 0.389221 -0.575928 -0.110657 1445372923 0.710266 0.389221 -0.575928 -0.110657 1445372923 0.710266 0.389221 -0.575928 -0.110657 1445372923 0.714294 0.400879 -0.567261 -0.085632 1445372924 0.714294 0.400879 -0.567261 -0.085632 1445372924 0.714294 0.400879 -0.567261 -0.085632 1445372924 0.714294 0.400879 -0.567261 -0.085632 1445372924 0.714294 0.400879 -0.567261 -0.085632 1445372924 0.714294 0.400879 -0.567261 -0.085632 1445372924 0.725159 0.431824 -0.535461 -0.030945 1445372924 0.725159 0.431824 -0.535461 -0.030945 1445372924 0.725159 0.431824 -0.535461 -0.030945 1445372924 0.725159 0.431824 -0.535461 -0.030945 1445372924 0.725159 0.431824 -0.535461 -0.030945 1445372924 0.725159 0.431824 -0.535461 -0.030945 1445372924 0.734741 0.478638 -0.477905 0.051575 1445372924 0.734741 0.478638 -0.477905 0.051575 1445372924 0.734741 0.478638 -0.477905 0.051575 1445372924 0.734741 0.478638 -0.477905 0.051575 1445372924 0.734741 0.478638 -0.477905 0.051575 1445372924 0.734741 0.478638 -0.477905 0.051575 1445372924 0.734741 0.478638 -0.477905 0.051575 1445372924 0.735352 0.529724 -0.392944 0.155457 1445372924 0.735352 0.529724 -0.392944 0.155457 1445372924 0.735352 0.529724 -0.392944 0.155457 1445372924 0.735352 0.529724 -0.392944 0.155457 1445372924 0.735352 0.529724 -0.392944 0.155457 1445372924 0.735352 0.529724 -0.392944 0.155457 1445372924 0.714539 0.577148 -0.288330 0.270325 1445372924 0.714539 0.577148 -0.288330 0.270325 1445372924 0.714539 0.577148 -0.288330 0.270325 1445372924 0.714539 0.577148 -0.288330 0.270325 1445372924 0.714539 0.577148 -0.288330 0.270325 1445372924 0.714539 0.577148 -0.288330 0.270325 1445372924 0.679077 0.603027 -0.176941 0.379272 1445372924 0.679077 0.603027 -0.176941 0.379272 1445372924 0.679077 0.603027 -0.176941 0.379272 1445372924 0.679077 0.603027 -0.176941 0.379272 1445372924 0.679077 0.603027 -0.176941 0.379272 1445372924 0.679077 0.603027 -0.176941 0.379272 1445372924 0.679077 0.603027 -0.176941 0.379272 1445372924 0.637634 0.601563 -0.079163 0.474548 1445372924 0.637634 0.601563 -0.079163 0.474548 1445372924 0.637634 0.601563 -0.079163 0.474548 1445372924 0.637634 0.601563 -0.079163 0.474548 1445372924 0.637634 0.601563 -0.079163 0.474548 1445372924 0.637634 0.601563 -0.079163 0.474548 1445372924 0.582336 0.587280 0.001953 0.562012 1445372924 0.582336 0.587280 0.001953 0.562012 1445372924 0.582336 0.587280 0.001953 0.562012 1445372924 0.582336 0.587280 0.001953 0.562012 1445372924 0.582336 0.587280 0.001953 0.562012 1445372924 0.582336 0.587280 0.001953 0.562012 1445372924 0.505615 0.572144 0.087036 0.639771 1445372924 0.505615 0.572144 0.087036 0.639771 1445372924 0.505615 0.572144 0.087036 0.639771 1445372924 0.505615 0.572144 0.087036 0.639771 1445372924 0.505615 0.572144 0.087036 0.639771 1445372924 0.505615 0.572144 0.087036 0.639771 1445372924 0.422729 0.544189 0.171814 0.703918 1445372924 0.422729 0.544189 0.171814 0.703918 1445372924 0.422729 0.544189 0.171814 0.703918 1445372924 0.422729 0.544189 0.171814 0.703918 1445372924 0.422729 0.544189 0.171814 0.703918 1445372924 0.422729 0.544189 0.171814 0.703918 1445372924 0.350037 0.504639 0.246094 0.749695 1445372924 0.350037 0.504639 0.246094 0.749695 1445372924 0.350037 0.504639 0.246094 0.749695 1445372924 0.350037 0.504639 0.246094 0.749695 1445372924 0.350037 0.504639 0.246094 0.749695 1445372924 0.350037 0.504639 0.246094 0.749695 1445372924 0.350037 0.504639 0.246094 0.749695 1445372924 0.313782 0.458435 0.283691 0.781494 1445372924 0.313782 0.458435 0.283691 0.781494 1445372924 0.313782 0.458435 0.283691 0.781494 1445372924 0.313782 0.458435 0.283691 0.781494 1445372924 0.313782 0.458435 0.283691 0.781494 1445372924 0.313782 0.458435 0.283691 0.781494 1445372924 0.314819 0.431641 0.283447 0.796326 1445372924 0.314819 0.431641 0.283447 0.796326 1445372924 0.314819 0.431641 0.283447 0.796326 1445372924 0.314819 0.431641 0.283447 0.796326 1445372924 0.314819 0.431641 0.283447 0.796326 1445372924 0.314819 0.431641 0.283447 0.796326 1445372924 0.338013 0.442810 0.272034 0.784546 1445372924 0.338013 0.442810 0.272034 0.784546 1445372924 0.338013 0.442810 0.272034 0.784546 1445372924 0.338013 0.442810 0.272034 0.784546 1445372924 0.338013 0.442810 0.272034 0.784546 1445372924 0.338013 0.442810 0.272034 0.784546 1445372924 0.387268 0.471191 0.248718 0.752319 1445372924 0.387268 0.471191 0.248718 0.752319 1445372924 0.387268 0.471191 0.248718 0.752319 1445372924 0.387268 0.471191 0.248718 0.752319 1445372924 0.387268 0.471191 0.248718 0.752319 1445372924 0.387268 0.471191 0.248718 0.752319 1445372924 0.387268 0.471191 0.248718 0.752319 1445372924 0.458740 0.502686 0.198914 0.705078 1445372924 0.458740 0.502686 0.198914 0.705078 1445372924 0.458740 0.502686 0.198914 0.705078 1445372924 0.458740 0.502686 0.198914 0.705078 1445372924 0.458740 0.502686 0.198914 0.705078 1445372924 0.458740 0.502686 0.198914 0.705078 1445372924 0.534485 0.538086 0.133606 0.637817 1445372924 0.534485 0.538086 0.133606 0.637817 1445372924 0.534485 0.538086 0.133606 0.637817 1445372924 0.534485 0.538086 0.133606 0.637817 1445372924 0.534485 0.538086 0.133606 0.637817 1445372924 0.534485 0.538086 0.133606 0.637817 1445372924 0.602112 0.572876 0.055237 0.553284 1445372924 0.602112 0.572876 0.055237 0.553284 1445372924 0.602112 0.572876 0.055237 0.553284 1445372924 0.602112 0.572876 0.055237 0.553284 1445372924 0.602112 0.572876 0.055237 0.553284 1445372924 0.602112 0.572876 0.055237 0.553284 1445372924 0.666626 0.587830 -0.038025 0.456604 1445372924 0.666626 0.587830 -0.038025 0.456604 1445372924 0.666626 0.587830 -0.038025 0.456604 1445372925 0.666626 0.587830 -0.038025 0.456604 1445372925 0.666626 0.587830 -0.038025 0.456604 1445372925 0.666626 0.587830 -0.038025 0.456604 1445372925 0.666626 0.587830 -0.038025 0.456604 1445372925 0.716614 0.585144 -0.132751 0.355530 1445372925 0.716614 0.585144 -0.132751 0.355530 1445372925 0.716614 0.585144 -0.132751 0.355530 1445372925 0.716614 0.585144 -0.132751 0.355530 1445372925 0.716614 0.585144 -0.132751 0.355530 1445372925 0.716614 0.585144 -0.132751 0.355530 1445372925 0.752563 0.564697 -0.223694 0.254150 1445372925 0.752563 0.564697 -0.223694 0.254150 1445372925 0.752563 0.564697 -0.223694 0.254150 1445372925 0.752563 0.564697 -0.223694 0.254150 1445372925 0.752563 0.564697 -0.223694 0.254150 1445372925 0.774109 0.529480 -0.311890 0.151855 1445372925 0.774109 0.529480 -0.311890 0.151855 1445372925 
0.721619 0.573608 -0.209473 0.326050 1445372927 0.718811 0.572205 -0.204651 0.337463 1445372927 0.718811 0.572205 -0.204651 0.337463 1445372927 0.718811 0.572205 -0.204651 0.337463 1445372927 0.718811 0.572205 -0.204651 0.337463 1445372927 0.718811 0.572205 -0.204651 0.337463 1445372927 0.718811 0.572205 -0.204651 0.337463 1445372927 0.708374 0.574951 -0.186218 0.364441 1445372927 0.708374 0.574951 -0.186218 0.364441 1445372927 0.708374 0.574951 -0.186218 0.364441 1445372927 0.708374 0.574951 -0.186218 0.364441 1445372927 0.708374 0.574951 -0.186218 0.364441 1445372927 0.708374 0.574951 -0.186218 0.364441 1445372927 0.690125 0.578247 -0.153564 0.407104 1445372927 0.690125 0.578247 -0.153564 0.407104 1445372927 0.690125 0.578247 -0.153564 0.407104 1445372927 0.690125 0.578247 -0.153564 0.407104 1445372927 0.690125 0.578247 -0.153564 0.407104 1445372927 0.659119 0.585205 -0.105469 0.460266 1445372927 0.659119 0.585205 -0.105469 0.460266 1445372927 0.659119 0.585205 -0.105469 0.460266 1445372927 0.659119 0.585205 -0.105469 0.460266 1445372927 0.659119 0.585205 -0.105469 0.460266 1445372927 0.659119 0.585205 -0.105469 0.460266 1445372927 0.612854 0.594055 -0.045105 0.519043 1445372927 0.612854 0.594055 -0.045105 0.519043 1445372927 0.612854 0.594055 -0.045105 0.519043 1445372927 0.612854 0.594055 -0.045105 0.519043 1445372927 0.612854 0.594055 -0.045105 0.519043 1445372927 0.612854 0.594055 -0.045105 0.519043 1445372927 0.552856 0.598999 0.026855 0.578552 1445372927 0.552856 0.598999 0.026855 0.578552 1445372927 0.552856 0.598999 0.026855 0.578552 1445372927 0.552856 0.598999 0.026855 0.578552 1445372927 0.552856 0.598999 0.026855 0.578552 1445372927 0.509766 0.575745 0.081482 0.633972 1445372927 0.509766 0.575745 0.081482 0.633972 1445372927 0.509766 0.575745 0.081482 0.633972 1445372927 0.509766 0.575745 0.081482 0.633972 1445372927 0.509766 0.575745 0.081482 0.633972 1445372927 0.509766 0.575745 0.081482 0.633972 1445372927 0.509766 0.575745 0.081482 0.633972 1445372927 0.466003 0.542297 0.118713 0.688843 1445372927 0.466003 0.542297 0.118713 0.688843 1445372927 0.466003 0.542297 0.118713 0.688843 1445372927 0.466003 0.542297 0.118713 0.688843 1445372927 0.466003 0.542297 0.118713 0.688843 1445372927 0.466003 0.542297 0.118713 0.688843 1445372927 0.422180 0.512024 0.147400 0.733276 1445372927 0.422180 0.512024 0.147400 0.733276 1445372927 0.422180 0.512024 0.147400 0.733276 1445372927 0.422180 0.512024 0.147400 0.733276 1445372927 0.422180 0.512024 0.147400 0.733276 1445372928 0.422180 0.512024 0.147400 0.733276 1445372928 0.386719 0.492554 0.172119 0.760315 1445372928 0.386719 0.492554 0.172119 0.760315 1445372928 0.386719 0.492554 0.172119 0.760315 1445372928 0.386719 0.492554 0.172119 0.760315 1445372928 0.386719 0.492554 0.172119 0.760315 1445372928 0.386719 0.492554 0.172119 0.760315 1445372928 0.377686 0.481445 0.183044 0.769348 1445372928 0.377686 0.481445 0.183044 0.769348 1445372928 0.377686 0.481445 0.183044 0.769348 1445372928 0.377686 0.481445 0.183044 0.769348 1445372928 0.377686 0.481445 0.183044 0.769348 1445372928 0.377686 0.481445 0.183044 0.769348 1445372928 0.397522 0.484070 0.179321 0.758545 1445372928 0.397522 0.484070 0.179321 0.758545 1445372928 0.397522 0.484070 0.179321 0.758545 1445372928 0.397522 0.484070 0.179321 0.758545 1445372928 0.397522 0.484070 0.179321 0.758545 1445372928 0.397522 0.484070 0.179321 0.758545 1445372928 0.435120 0.501648 0.166016 0.728943 1445372928 0.435120 0.501648 0.166016 0.728943 1445372928 0.435120 0.501648 0.166016 0.728943 1445372928 0.435120 0.501648 0.166016 0.728943 1445372928 0.435120 0.501648 0.166016 0.728943 1445372928 0.435120 0.501648 0.166016 0.728943 1445372928 0.435120 0.501648 0.166016 0.728943 1445372928 0.501953 0.518433 0.121460 0.681458 1445372928 0.501953 0.518433 0.121460 0.681458 1445372928 0.501953 0.518433 0.121460 0.681458 1445372928 0.501953 0.518433 0.121460 0.681458 1445372928 0.501953 0.518433 0.121460 0.681458 1445372928 0.501953 0.518433 0.121460 0.681458 1445372928 0.577271 0.537231 0.057007 0.612122 1445372928 0.577271 0.537231 0.057007 0.612122 1445372928 0.577271 0.537231 0.057007 0.612122 1445372928 0.651611 0.547546 -0.026917 0.524231 1445372928 0.651611 0.547546 -0.026917 0.524231 1445372928 0.651611 0.547546 -0.026917 0.524231 1445372928 0.651611 0.547546 -0.026917 0.524231 1445372928 0.651611 0.547546 -0.026917 0.524231 1445372928 0.712158 0.543152 -0.122559 0.427429 1445372928 0.712158 0.543152 -0.122559 0.427429 1445372928 0.712158 0.543152 -0.122559 0.427429 1445372928 0.712158 0.543152 -0.122559 0.427429 1445372928 0.712158 0.543152 -0.122559 0.427429 1445372928 0.750183 0.533325 -0.201965 0.334534 1445372928 0.750183 0.533325 -0.201965 0.334534 1445372928 0.750183 0.533325 -0.201965 0.334534 1445372928 0.750183 0.533325 -0.201965 0.334534 1445372928 0.750183 0.533325 -0.201965 0.334534 1445372928 0.750183 0.533325 -0.201965 0.334534 1445372928 0.773315 0.516846 -0.277466 0.240356 1445372928 0.773315 0.516846 -0.277466 0.240356 1445372928 0.773315 0.516846 -0.277466 0.240356 1445372928 0.773315 0.516846 -0.277466 0.240356 1445372928 0.773315 0.516846 -0.277466 0.240356 1445372928 0.773315 0.516846 -0.277466 0.240356 1445372928 0.781982 0.492249 -0.353149 0.146179 1445372928 0.781982 0.492249 -0.353149 0.146179 1445372928 0.781982 0.492249 -0.353149 0.146179 1445372928 0.781982 0.492249 -0.353149 0.146179 1445372928 0.781982 0.492249 -0.353149 0.146179 1445372928 0.781982 0.492249 -0.353149 0.146179 1445372928 0.781982 0.492249 -0.353149 0.146179 1445372928 0.774170 0.462219 -0.429077 0.053284 1445372928 0.774170 0.462219 -0.429077 0.053284 1445372928 0.774170 0.462219 -0.429077 0.053284 1445372928 0.774170 0.462219 -0.429077 0.053284 1445372928 0.774170 0.462219 -0.429077 0.053284 1445372928 0.774170 0.462219 -0.429077 0.053284 1445372928 0.757080 0.426453 -0.494324 -0.022949 1445372928 0.757080 0.426453 -0.494324 -0.022949 1445372928 0.757080 0.426453 -0.494324 -0.022949 1445372928 0.757080 0.426453 -0.494324 -0.022949 1445372928 0.757080 0.426453 -0.494324 -0.022949 1445372928 0.757080 0.426453 -0.494324 -0.022949 1445372928 0.738770 0.403748 -0.536316 -0.059692 1445372928 0.738770 0.403748 -0.536316 -0.059692 1445372928 0.738770 0.403748 -0.536316 -0.059692 1445372928 0.738770 0.403748 -0.536316 -0.059692 1445372928 0.738770 0.403748 -0.536316 -0.059692 1445372928 0.738770 0.403748 -0.536316 -0.059692 1445372928 0.734009 0.397644 -0.547424 -0.058167 1445372928 0.734009 0.397644 -0.547424 -0.058167 1445372928 0.734009 0.397644 -0.547424 -0.058167 1445372928 0.734009 0.397644 -0.547424 -0.058167 1445372928 0.734009 0.397644 -0.547424 -0.058167 1445372928 0.734009 0.397644 -0.547424 -0.058167 1445372928 0.734009 0.397644 -0.547424 -0.058167 1445372928 0.735840 0.413696 -0.535645 -0.020203 1445372928 0.735840 0.413696 -0.535645 -0.020203 1445372928 0.735840 0.413696 -0.535645 -0.020203 1445372928 0.735840 0.413696 -0.535645 -0.020203 1445372928 0.735840 0.413696 -0.535645 -0.020203 1445372928 0.735840 0.413696 -0.535645 -0.020203 1445372928 0.735840 0.413696 -0.535645 -0.020203 1445372928 0.740479 0.444641 -0.501892 0.045837 1445372928 0.740479 0.444641 -0.501892 0.045837 1445372928 0.740479 0.444641 -0.501892 0.045837 1445372928 0.740479 0.444641 -0.501892 0.045837 1445372928 0.740479 0.444641 -0.501892 0.045837 1445372928 0.740479 0.444641 -0.501892 0.045837 1445372928 0.738220 0.487732 -0.445618 0.136047 1445372928 0.738220 0.487732 -0.445618 0.136047 1445372928 0.738220 0.487732 -0.445618 0.136047 1445372928 0.738220 0.487732 -0.445618 0.136047 1445372928 0.738220 0.487732 -0.445618 0.136047 1445372928 0.738220 0.487732 -0.445618 0.136047 1445372928 0.721313 0.536987 -0.364319 0.241943 1445372929 0.721313 0.536987 -0.364319 0.241943 1445372929 0.721313 0.536987 -0.364319 0.241943 1445372929 0.721313 0.536987 -0.364319 0.241943 1445372929 0.721313 0.536987 -0.364319 0.241943 1445372929 0.721313 0.536987 -0.364319 0.241943 1445372929 0.721313 0.536987 -0.364319 0.241943 1445372929 0.691406 0.574158 -0.266724 0.347961 1445372929 0.691406 0.574158 -0.266724 0.347961 1445372929 0.691406 0.574158 -0.266724 0.347961 1445372929 0.691406 0.574158 -0.266724 0.347961 1445372929 0.691406 0.574158 -0.266724 0.347961 1445372929 0.691406 0.574158 -0.266724 0.347961 1445372929 0.691406 0.574158 -0.266724 0.347961 1445372929 0.674805 0.564941 -0.187195 0.436340 1445372929 0.674805 0.564941 -0.187195 0.436340 1445372929 0.674805 0.564941 -0.187195 0.436340 1445372929 0.674805 0.564941 -0.187195 0.436340 1445372929 0.674805 0.564941 -0.187195 0.436340 1445372929 0.630371 0.559509 -0.112366 0.526184 1445372929 0.630371 0.559509 -0.112366 0.526184 1445372929 0.630371 0.559509 -0.112366 0.526184 1445372929 0.630371 0.559509 -0.112366 0.526184 1445372929 0.630371 0.559509 -0.112366 0.526184 1445372929 0.630371 0.559509 -0.112366 0.526184 1445372929 0.630371 0.559509 -0.112366 0.526184 1445372929 0.567383 0.556702 -0.038574 0.605469 1445372929 0.567383 0.556702 -0.038574 0.605469 1445372929 0.567383 0.556702 -0.038574 0.605469 1445372929 0.567383 0.556702 -0.038574 0.605469 1445372929 0.567383 0.556702 -0.038574 0.605469 1445372929 0.567383 0.556702 -0.038574 0.605469 1445372929 0.497803 0.548279 0.031799 0.671143 1445372929 0.497803 0.548279 0.031799 0.671143 1445372929 0.497803 0.548279 0.031799 0.671143 1445372929 0.497803 0.548279 0.031799 0.671143 1445372929 0.497803 0.548279 0.031799 0.671143 1445372929 0.497803 0.548279 0.031799 0.671143 1445372929 0.433655 0.530457 0.092529 0.722412 1445372929 0.433655 0.530457 0.092529 0.722412 1445372929 0.433655 0.530457 0.092529 0.722412 1445372929 0.433655 0.530457 0.092529 0.722412 1445372929 0.433655 0.530457 0.092529 0.722412 1445372929 0.433655 0.530457 0.092529 0.722412 1445372929 0.385986 0.510376 0.138672 0.755798 1445372929 0.385986 0.510376 0.138672 0.755798 1445372929 0.385986 0.510376 0.138672 0.755798 1445372929 0.385986 0.510376 0.138672 0.755798 1445372929 0.385986 0.510376 0.138672 0.755798 1445372929 0.385986 0.510376 0.138672 0.755798 1445372929 0.369934 0.496948 0.156921 0.769043 1445372929 0.369934 0.496948 0.156921 0.769043 1445372929 0.369934 0.496948 0.156921 0.769043 1445372929 0.369934 0.496948 0.156921 0.769043 1445372929 0.369934 0.496948 0.156921 0.769043 1445372929 0.369934 0.496948 0.156921 0.769043 1445372929 0.369934 0.496948 0.156921 0.769043 1445372929 0.387939 0.502808 0.154175 0.756836 1445372929 0.387939 0.502808 0.154175 0.756836 1445372929 0.387939 0.502808 0.154175 0.756836 1445372929 0.387939 0.502808 0.154175 0.756836 1445372929 0.387939 0.502808 0.154175 0.756836 1445372929 0.387939 0.502808 0.154175 0.756836 1445372929 0.436401 0.515320 0.130676 0.725830 1445372929 0.436401 0.515320 0.130676 0.725830 1445372929 0.436401 0.515320 0.130676 0.725830 1445372929 0.436401 0.515320 0.130676 0.725830 1445372929 0.436401 0.515320 0.130676 0.725830 1445372929 0.509033 0.525696 0.081177 0.676636 1445372929 0.509033 0.525696 0.081177 0.676636 1445372929 0.509033 0.525696 0.081177 0.676636 1445372929 0.509033 0.525696 0.081177 0.676636 1445372929 0.509033 0.525696 0.081177 0.676636 1445372929 0.509033 0.525696 0.081177 0.676636 1445372929 0.595886 0.529175 0.007751 0.603882 1445372929 0.595886 0.529175 0.007751 0.603882 1445372929 0.595886 0.529175 0.007751 0.603882 1445372929 0.595886 0.529175 0.007751 0.603882 1445372929 0.595886 0.529175 0.007751 0.603882 1445372929 0.595886 0.529175 0.007751 0.603882 1445372929 0.675720 0.528870 -0.078308 0.507446 1445372929 0.675720 0.528870 -0.078308 0.507446 1445372929 0.675720 0.528870 -0.078308 0.507446 1445372929 0.675720 0.528870 -0.078308 0.507446 1445372929 0.675720 0.528870 -0.078308 0.507446 1445372929 0.675720 0.528870 -0.078308 0.507446 1445372929 0.735107 0.520386 -0.166138 0.401367 1445372929 0.735107 0.520386 -0.166138 0.401367 1445372929 0.735107 0.520386 -0.166138 0.401367 1445372929 0.735107 0.520386 -0.166138 0.401367 1445372929 0.735107 0.520386 -0.166138 0.401367 1445372929 0.735107 0.520386 -0.166138 0.401367 1445372929 0.735107 0.520386 -0.166138 0.401367 1445372929 0.776672 0.498047 -0.247253 0.295837 1445372929 0.776672 0.498047 -0.247253 0.295837 1445372929 0.776672 0.498047 -0.247253 0.295837 1445372929 0.776672 0.498047 -0.247253 0.295837 1445372929 0.776672 0.498047 -0.247253 0.295837 1445372929 0.776672 0.498047 -0.247253 0.295837 1445372929 0.803040 0.466064 -0.317810 0.191895 1445372929 0.803040 0.466064 -0.317810 0.191895 1445372929 0.803040 0.466064 -0.317810 0.191895 1445372929 0.803040 0.466064 -0.317810 0.191895 1445372929 0.803040 0.466064 -0.317810 0.191895 1445372929 0.803040 0.466064 -0.317810 0.191895 1445372929 0.812195 0.431458 -0.380676 0.095825 1445372929 0.812195 0.431458 -0.380676 0.095825 1445372929 0.812195 0.431458 -0.380676 0.095825 1445372929 0.812195 0.431458 -0.380676 0.095825 1445372929 0.812195 0.431458 -0.380676 0.095825 1445372929 0.812195 0.431458 -0.380676 0.095825 1445372929 0.804993 0.401550 -0.436523 0.010925 1445372929 0.804993 0.401550 -0.436523 0.010925 1445372930 0.804993 0.401550 -0.436523 0.010925 1445372930 0.804993 0.401550 -0.436523 0.010925 1445372930 0.804993 0.401550 -0.436523 0.010925 1445372930 0.804993 0.401550 -0.436523 0.010925 1445372930 0.785217 0.378601 -0.486938 -0.053955 1445372930 0.785217 0.378601 -0.486938 -0.053955 1445372930 0.785217 0.378601 -0.486938 -0.053955 1445372930 0.785217 0.378601 -0.486938 -0.053955 1445372930 0.785217 0.378601 -0.486938 -0.053955 1445372930 0.785217 0.378601 -0.486938 -0.053955 1445372930 0.766785 0.361389 -0.522888 -0.089478 1445372930 0.766785 0.361389 -0.522888 -0.089478 1445372930 0.766785 0.361389 -0.522888 -0.089478 1445372930 0.766785 0.361389 -0.522888 -0.089478 1445372930 0.766785 0.361389 -0.522888 -0.089478 1445372930 0.766785 0.361389 -0.522888 -0.089478 1445372930 0.758789 0.361450 -0.534973 -0.085815 1445372930 0.758789 0.361450 -0.534973 -0.085815 1445372930 0.758789 0.361450 -0.534973 -0.085815 1445372930 0.758789 0.361450 -0.534973 -0.085815 1445372930 0.758789 0.361450 -0.534973 -0.085815 1445372930 0.758789 0.361450 -0.534973 -0.085815 1445372930 0.763550 0.378967 -0.520752 -0.046997 1445372930 0.763550 0.378967 -0.520752 -0.046997 1445372930 0.763550 0.378967 -0.520752 -0.046997 1445372930 0.763550 0.378967 -0.520752 -0.046997 1445372930 0.763550 0.378967 -0.520752 -0.046997 1445372930 0.763550 0.378967 -0.520752 -0.046997 1445372930 0.770020 0.411438 -0.487122 0.020996 1445372930 0.770020 0.411438 -0.487122 0.020996 1445372930 0.770020 0.411438 -0.487122 0.020996 1445372930 0.770020 0.411438 -0.487122 0.020996 1445372930 0.770020 0.411438 -0.487122 0.020996 1445372930 0.770020 0.411438 -0.487122 0.020996 1445372930 0.770020 0.411438 -0.487122 0.020996 1445372930 0.766357 0.457825 -0.436768 0.110840 1445372930 0.766357 0.457825 -0.436768 0.110840 1445372930 0.766357 0.457825 -0.436768 0.110840 1445372930 0.766357 0.457825 -0.436768 0.110840 1445372930 0.766357 0.457825 -0.436768 0.110840 1445372930 0.766357 0.457825 -0.436768 0.110840 1445372930 0.746277 0.511047 -0.368103 0.215271 1445372930 0.746277 0.511047 -0.368103 0.215271 1445372930 0.746277 0.511047 -0.368103 0.215271 1445372930 0.746277 0.511047 -0.368103 0.215271 1445372930 0.746277 0.511047 -0.368103 0.215271 1445372930 0.746277 0.511047 -0.368103 0.215271 1445372930 0.712952 0.554871 -0.283142 0.321838 1445372930 0.712952 0.554871 -0.283142 0.321838 1445372930 0.712952 0.554871 -0.283142 0.321838 1445372930 0.712952 0.554871 -0.283142 0.321838 1445372930 0.712952 0.554871 -0.283142 0.321838 1445372930 0.712952 0.554871 -0.283142 0.321838 1445372930 0.668640 0.581055 -0.194153 0.421326 1445372930 0.668640 0.581055 -0.194153 0.421326 1445372930 0.668640 0.581055 -0.194153 0.421326 1445372930 0.668640 0.581055 -0.194153 0.421326 1445372930 0.668640 0.581055 -0.194153 0.421326 1445372930 0.668640 0.581055 -0.194153 0.421326 1445372930 0.668640 0.581055 -0.194153 0.421326 1445372930 0.616455 0.592896 -0.112793 0.505615 1445372930 0.616455 0.592896 -0.112793 0.505615 1445372930 0.616455 0.592896 -0.112793 0.505615 1445372930 0.616455 0.592896 -0.112793 0.505615 1445372930 0.551147 0.600647 -0.033752 0.578125 1445372930 0.551147 0.600647 -0.033752 0.578125 1445372930 0.551147 0.600647 -0.033752 0.578125 1445372930 0.551147 0.600647 -0.033752 0.578125 1445372930 0.551147 0.600647 -0.033752 0.578125 1445372930 0.551147 0.600647 -0.033752 0.578125 1445372930 0.478027 0.598267 0.048645 0.641113 1445372930 0.478027 0.598267 0.048645 0.641113 1445372930 0.478027 0.598267 0.048645 0.641113 1445372930 0.478027 0.598267 0.048645 0.641113 1445372930 0.478027 0.598267 0.048645 0.641113 1445372930 0.478027 0.598267 0.048645 0.641113 1445372930 0.404236 0.586365 0.130005 0.689758 1445372930 0.404236 0.586365 0.130005 0.689758 1445372930 0.404236 0.586365 0.130005 0.689758 1445372930 0.404236 0.586365 0.130005 0.689758 1445372930 0.404236 0.586365 0.130005 0.689758 1445372930 0.404236 0.586365 0.130005 0.689758 1445372930 0.404236 0.586365 0.130005 0.689758 1445372930 0.354553 0.560425 0.189331 0.724060 1445372930 0.354553 0.560425 0.189331 0.724060 1445372930 0.354553 0.560425 0.189331 0.724060 1445372930 0.354553 0.560425 0.189331 0.724060 1445372930 0.354553 0.560425 0.189331 0.724060 1445372930 0.354553 0.560425 0.189331 0.724060 1445372930 0.355042 0.526245 0.196045 0.747314 1445372930 0.355042 0.526245 0.196045 0.747314 1445372930 0.355042 0.526245 0.196045 0.747314 1445372930 0.355042 0.526245 0.196045 0.747314 1445372930 0.355042 0.526245 0.196045 0.747314 1445372930 0.355042 0.526245 0.196045 0.747314 1445372930 0.388000 0.519897 0.178772 0.739685 1445372930 0.388000 0.519897 0.178772 0.739685 1445372930 0.388000 0.519897 0.178772 0.739685 1445372930 0.388000 0.519897 0.178772 0.739685 1445372930 0.388000 0.519897 0.178772 0.739685 1445372930 0.388000 0.519897 0.178772 0.739685 1445372930 0.441895 0.527039 0.145264 0.711182 1445372930 0.441895 0.527039 0.145264 0.711182 1445372930 0.441895 0.527039 0.145264 0.711182 1445372930 0.441895 0.527039 0.145264 0.711182 1445372930 0.441895 0.527039 0.145264 0.711182 1445372930 0.441895 0.527039 0.145264 0.711182 1445372930 0.441895 0.527039 0.145264 0.711182 1445372930 0.510132 0.535095 0.094788 0.666626 1445372931 0.510132 0.535095 0.094788 0.666626 1445372931 0.510132 0.535095 0.094788 0.666626 1445372931 0.510132 0.535095 0.094788 0.666626 1445372931 0.510132 0.535095 0.094788 0.666626 1445372931 0.510132 0.535095 0.094788 0.666626 1445372931 0.581482 0.543335 0.034241 0.604492 1445372931 0.581482 0.543335 0.034241 0.604492 1445372931 0.581482 0.543335 0.034241 0.604492 1445372931 0.581482 0.543335 0.034241 0.604492 1445372931 0.581482 0.543335 0.034241 0.604492 1445372931 0.581482 0.543335 0.034241 0.604492 1445372931 0.650635 0.546143 -0.040161 0.526062 1445372931 0.650635 0.546143 -0.040161 0.526062 1445372931 0.650635 0.546143 -0.040161 0.526062 1445372931 0.650635 0.546143 -0.040161 0.526062 1445372931 0.650635 0.546143 -0.040161 0.526062 1445372931 0.650635 0.546143 -0.040161 0.526062 1445372931 0.706909 0.544861 -0.119568 0.434753 1445372931 0.706909 0.544861 -0.119568 0.434753 1445372931 0.706909 0.544861 -0.119568 0.434753 1445372931 0.706909 0.544861 -0.119568 0.434753 1445372931 0.706909 0.544861 -0.119568 0.434753 1445372931 0.706909 0.544861 -0.119568 0.434753 1445372931 0.733948 0.552124 -0.188232 0.347778 1445372931 0.733948 0.552124 -0.188232 0.347778 1445372931 0.733948 0.552124 -0.188232 0.347778 1445372931 0.733948 0.552124 -0.188232 0.347778 1445372931 0.733948 0.552124 -0.188232 0.347778 1445372931 0.733948 0.552124 -0.188232 0.347778 1445372931 0.733948 0.552124 -0.188232 0.347778 1445372931 0.759033 0.536011 -0.262695 0.259705 1445372931 0.759033 0.536011 -0.262695 0.259705 1445372931 0.759033 0.536011 -0.262695 0.259705 1445372931 0.759033 0.536011 -0.262695 0.259705 1445372931 0.759033 0.536011 -0.262695 0.259705 1445372931 0.759033 0.536011 -0.262695 0.259705 1445372931 0.775452 0.506042 -0.331543 0.180481 1445372931 0.775452 0.506042 -0.331543 0.180481 1445372931 0.775452 0.506042 -0.331543 0.180481 1445372931 0.775452 0.506042 -0.331543 0.180481 1445372931 0.775452 0.506042 -0.331543 0.180481 1445372931 0.775452 0.506042 -0.331543 0.180481 1445372931 0.785522 0.468262 -0.390564 0.105347 1445372931 0.785522 0.468262 -0.390564 0.105347 1445372931 0.785522 0.468262 -0.390564 0.105347 1445372931 0.785522 0.468262 -0.390564 0.105347 1445372931 0.785522 0.468262 -0.390564 0.105347 1445372931 0.785522 0.468262 -0.390564 0.105347 1445372931 0.783325 0.433594 -0.443665 0.038025 1445372931 0.783325 0.433594 -0.443665 0.038025 1445372931 0.783325 0.433594 -0.443665 0.038025 1445372931 0.783325 0.433594 -0.443665 0.038025 1445372931 0.783325 0.433594 -0.443665 0.038025 1445372931 0.783325 0.433594 -0.443665 0.038025 1445372931 0.783325 0.433594 -0.443665 0.038025 1445372931 0.771606 0.410034 -0.486267 -0.006470 1445372931 0.771606 0.410034 -0.486267 -0.006470 1445372931 0.771606 0.410034 -0.486267 -0.006470 1445372931 0.771606 0.410034 -0.486267 -0.006470 1445372931 0.771606 0.410034 -0.486267 -0.006470 1445372931 0.771606 0.410034 -0.486267 -0.006470 1445372931 0.766418 0.402405 -0.500610 -0.010071 1445372931 0.766418 0.402405 -0.500610 -0.010071 1445372931 0.766418 0.402405 -0.500610 -0.010071 1445372931 0.766418 0.402405 -0.500610 -0.010071 1445372931 0.766418 0.402405 -0.500610 -0.010071 1445372931 0.766418 0.402405 -0.500610 -0.010071 1445372931 0.773499 0.414551 -0.478760 0.024475 1445372931 0.773499 0.414551 -0.478760 0.024475 1445372931 0.773499 0.414551 -0.478760 0.024475 1445372931 0.773499 0.414551 -0.478760 0.024475 1445372931 0.772644 0.452026 -0.435669 0.093811 1445372931 0.772644 0.452026 -0.435669 0.093811 1445372931 0.772644 0.452026 -0.435669 0.093811 1445372931 0.772644 0.452026 -0.435669 0.093811 1445372931 0.772644 0.452026 -0.435669 0.093811 1445372931 0.772644 0.452026 -0.435669 0.093811 1445372931 0.772644 0.452026 -0.435669 0.093811 1445372931 0.761108 0.496704 -0.375549 0.181335 1445372931 0.761108 0.496704 -0.375549 0.181335 1445372931 0.761108 0.496704 -0.375549 0.181335 1445372931 0.761108 0.496704 -0.375549 0.181335 1445372931 0.761108 0.496704 -0.375549 0.181335 1445372931 0.761108 0.496704 -0.375549 0.181335 1445372931 0.735107 0.541260 -0.300842 0.275818 1445372931 0.735107 0.541260 -0.300842 0.275818 1445372931 0.735107 0.541260 -0.300842 0.275818 1445372931 0.735107 0.541260 -0.300842 0.275818 1445372931 0.735107 0.541260 -0.300842 0.275818 1445372931 0.735107 0.541260 -0.300842 0.275818 1445372931 0.690857 0.582153 -0.214905 0.370911 1445372931 0.690857 0.582153 -0.214905 0.370911 1445372931 0.690857 0.582153 -0.214905 0.370911 1445372931 0.690857 0.582153 -0.214905 0.370911 1445372931 0.690857 0.582153 -0.214905 0.370911 1445372931 0.690857 0.582153 -0.214905 0.370911 1445372931 0.641357 0.603821 -0.131897 0.454407 1445372931 0.641357 0.603821 -0.131897 0.454407 1445372931 0.641357 0.603821 -0.131897 0.454407 1445372931 0.641357 0.603821 -0.131897 0.454407 1445372931 0.641357 0.603821 -0.131897 0.454407 1445372931 0.641357 0.603821 -0.131897 0.454407 1445372931 0.580383 0.617371 -0.054321 0.528137 1445372931 0.580383 0.617371 -0.054321 0.528137 1445372931 0.580383 0.617371 -0.054321 0.528137 1445372931 0.580383 0.617371 -0.054321 0.528137 1445372931 0.580383 0.617371 -0.054321 0.528137 1445372931 0.580383 0.617371 -0.054321 0.528137 1445372931 0.580383 0.617371 -0.054321 0.528137 1445372931 0.511047 0.623108 0.021606 0.591675 1445372931 0.511047 0.623108 0.021606 0.591675 1445372931 0.511047 0.623108 0.021606 0.591675 1445372932 0.511047 0.623108 0.021606 0.591675 1445372932 0.511047 0.623108 0.021606 0.591675 1445372932 0.511047 0.623108 0.021606 0.591675 1445372932 0.511047 0.623108 0.021606 0.591675 1445372932 0.445618 0.617493 0.090698 0.641724 1445372932 0.445618 0.617493 0.090698 0.641724 1445372932 0.445618 0.617493 0.090698 0.641724 1445372932 0.445618 0.617493 0.090698 0.641724 1445372932 0.445618 0.617493 0.090698 0.641724 1445372932 0.445618 0.617493 0.090698 0.641724 1445372932 0.400940 0.592590 0.137878 0.684814 1445372932 0.400940 0.592590 0.137878 0.684814 1445372932 0.400940 0.592590 0.137878 0.684814 1445372932 0.400940 0.592590 0.137878 0.684814 1445372932 0.400940 0.592590 0.137878 0.684814 1445372932 0.400940 0.592590 0.137878 0.684814 1445372932 0.400940 0.592590 0.137878 0.684814 1445372932 0.367493 0.574707 0.183594 0.707703 1445372932 0.367493 0.574707 0.183594 0.707703 1445372932 0.367493 0.574707 0.183594 0.707703 1445372932 0.367493 0.574707 0.183594 0.707703 1445372932 0.367493 0.574707 0.183594 0.707703 1445372932 0.367493 0.574707 0.183594 0.707703 1445372932 0.372192 0.562378 0.190613 0.713257 1445372932 0.372192 0.562378 0.190613 0.713257 1445372932 0.372192 0.562378 0.190613 0.713257 1445372932 0.372192 0.562378 0.190613 0.713257 1445372932 0.372192 0.562378 0.190613 0.713257 1445372932 0.372192 0.562378 0.190613 0.713257 1445372932 0.403198 0.568115 0.172668 0.696289 1445372932 0.403198 0.568115 0.172668 0.696289 1445372932 0.403198 0.568115 0.172668 0.696289 1445372932 0.403198 0.568115 0.172668 0.696289 1445372932 0.403198 0.568115 0.172668 0.696289 1445372932 0.403198 0.568115 0.172668 0.696289 1445372932 0.463379 0.574707 0.122559 0.663208 1445372932 0.463379 0.574707 0.122559 0.663208 1445372932 0.463379 0.574707 0.122559 0.663208 1445372932 0.463379 0.574707 0.122559 0.663208 1445372932 0.463379 0.574707 0.122559 0.663208 1445372932 0.463379 0.574707 0.122559 0.663208 1445372932 0.531128 0.580383 0.060242 0.614258 1445372932 0.531128 0.580383 0.060242 0.614258 1445372932 0.531128 0.580383 0.060242 0.614258 1445372932 0.531128 0.580383 0.060242 0.614258 1445372932 0.531128 0.580383 0.060242 0.614258 1445372932 0.531128 0.580383 0.060242 0.614258 1445372932 0.531128 0.580383 0.060242 0.614258 1445372932 0.595459 0.585388 -0.008301 0.550049 1445372932 0.595459 0.585388 -0.008301 0.550049 1445372932 0.595459 0.585388 -0.008301 0.550049 1445372932 0.595459 0.585388 -0.008301 0.550049 1445372932 0.595459 0.585388 -0.008301 0.550049 1445372932 0.595459 0.585388 -0.008301 0.550049 1445372932 0.655090 0.581360 -0.085510 0.474792 1445372932 0.655090 0.581360 -0.085510 0.474792 1445372932 0.655090 0.581360 -0.085510 0.474792 1445372932 0.655090 0.581360 -0.085510 0.474792 1445372932 0.655090 0.581360 -0.085510 0.474792 1445372932 0.655090 0.581360 -0.085510 0.474792 1445372932 0.702942 0.569641 -0.164734 0.392639 1445372932 0.702942 0.569641 -0.164734 0.392639 1445372932 0.702942 0.569641 -0.164734 0.392639 1445372932 0.702942 0.569641 -0.164734 0.392639 1445372932 0.702942 0.569641 -0.164734 0.392639 1445372932 0.702942 0.569641 -0.164734 0.392639 1445372932 0.743530 0.544128 -0.242493 0.303589 1445372932 0.743530 0.544128 -0.242493 0.303589 1445372932 0.743530 0.544128 -0.242493 0.303589 1445372932 0.764526 0.523682 -0.302917 0.222290 1445372932 0.764526 0.523682 -0.302917 0.222290 1445372932 
0.742065 0.540222 -0.226013 0.326111 1445372940 0.742065 0.540222 -0.226013 0.326111 1445372940 0.742065 0.540222 -0.226013 0.326111 1445372940 0.742065 0.540222 -0.226013 0.326111 1445372940 0.742065 0.540222 -0.226013 0.326111 1445372940 0.742065 0.540222 -0.226013 0.326111 1445372940 0.742126 0.539368 -0.226929 0.326721 1445372940 0.742126 0.539368 -0.226929 0.326721 1445372940 0.742126 0.539368 -0.226929 0.326721 1445372940 0.742126 0.539368 -0.226929 0.326721 1445372940 0.742126 0.539368 -0.226929 0.326721 1445372940 0.742126 0.539368 -0.226929 0.326721 1445372940 0.740845 0.538818 -0.227295 0.330261 1445372940 0.740845 0.538818 -0.227295 0.330261 1445372940 0.740845 0.538818 -0.227295 0.330261 1445372940 0.740845 0.538818 -0.227295 0.330261 1445372940 0.740845 0.538818 -0.227295 0.330261 1445372940 0.740845 0.538818 -0.227295 0.330261 1445372940 0.740662 0.535583 -0.227234 0.335876 1445372940 0.740662 0.535583 -0.227234 0.335876 1445372940 0.740662 0.535583 -0.227234 0.335876 1445372940 0.740662 0.535583 -0.227234 0.335876 1445372940 0.740662 0.535583 -0.227234 0.335876 1445372940 0.740662 0.535583 -0.227234 0.335876 1445372940 0.732727 0.535828 -0.220032 0.357056 1445372940 0.732727 0.535828 -0.220032 0.357056 1445372940 0.732727 0.535828 -0.220032 0.357056 1445372940 0.732727 0.535828 -0.220032 0.357056 1445372940 0.732727 0.535828 -0.220032 0.357056 1445372940 0.732727 0.535828 -0.220032 0.357056 1445372940 0.712952 0.544250 -0.199951 0.394226 1445372940 0.712952 0.544250 -0.199951 0.394226 1445372940 0.712952 0.544250 -0.199951 0.394226 1445372940 0.712952 0.544250 -0.199951 0.394226 1445372940 0.712952 0.544250 -0.199951 0.394226 1445372940 0.712952 0.544250 -0.199951 0.394226 1445372940 0.681152 0.557068 -0.164978 0.445435 1445372940 0.681152 0.557068 -0.164978 0.445435 1445372940 0.681152 0.557068 -0.164978 0.445435 1445372940 0.681152 0.557068 -0.164978 0.445435 1445372940 0.681152 0.557068 -0.164978 0.445435 1445372940 0.681152 0.557068 -0.164978 0.445435 1445372940 0.634216 0.573547 -0.115112 0.505432 1445372940 0.634216 0.573547 -0.115112 0.505432 1445372940 0.634216 0.573547 -0.115112 0.505432 1445372940 0.634216 0.573547 -0.115112 0.505432 1445372940 0.634216 0.573547 -0.115112 0.505432 1445372940 0.634216 0.573547 -0.115112 0.505432 1445372940 0.576050 0.585205 -0.051392 0.568298 1445372940 0.576050 0.585205 -0.051392 0.568298 1445372940 0.576050 0.585205 -0.051392 0.568298 1445372940 0.576050 0.585205 -0.051392 0.568298 1445372940 0.576050 0.585205 -0.051392 0.568298 1445372940 0.576050 0.585205 -0.051392 0.568298 1445372940 0.576050 0.585205 -0.051392 0.568298 1445372940 0.507263 0.590820 0.021851 0.626953 1445372940 0.507263 0.590820 0.021851 0.626953 1445372940 0.507263 0.590820 0.021851 0.626953 1445372940 0.507263 0.590820 0.021851 0.626953 1445372940 0.431702 0.586243 0.096191 0.678711 1445372940 0.431702 0.586243 0.096191 0.678711 1445372940 0.431702 0.586243 0.096191 0.678711 1445372940 0.431702 0.586243 0.096191 0.678711 1445372940 0.431702 0.586243 0.096191 0.678711 1445372940 0.431702 0.586243 0.096191 0.678711 1445372940 0.364441 0.566162 0.157227 0.722351 1445372940 0.364441 0.566162 0.157227 0.722351 1445372940 0.364441 0.566162 0.157227 0.722351 1445372940 0.364441 0.566162 0.157227 0.722351 1445372940 0.364441 0.566162 0.157227 0.722351 1445372940 0.364441 0.566162 0.157227 0.722351 1445372940 0.364441 0.566162 0.157227 0.722351 1445372940 0.313843 0.550415 0.201965 0.746765 1445372940 0.313843 0.550415 0.201965 0.746765 1445372940 0.313843 0.550415 0.201965 0.746765 1445372940 0.313843 0.550415 0.201965 0.746765 1445372940 0.313843 0.550415 0.201965 0.746765 1445372940 0.313843 0.550415 0.201965 0.746765 1445372940 0.304199 0.535461 0.217285 0.757263 1445372940 0.304199 0.535461 0.217285 0.757263 1445372940 0.304199 0.535461 0.217285 0.757263 1445372940 0.304199 0.535461 0.217285 0.757263 1445372940 0.304199 0.535461 0.217285 0.757263 1445372940 0.304199 0.535461 0.217285 0.757263 1445372940 0.328796 0.528870 0.208069 0.754150 1445372940 0.328796 0.528870 0.208069 0.754150 1445372940 0.328796 0.528870 0.208069 0.754150 1445372940 0.328796 0.528870 0.208069 0.754150 1445372940 0.328796 0.528870 0.208069 0.754150 1445372940 0.328796 0.528870 0.208069 0.754150 1445372941 0.328796 0.528870 0.208069 0.754150 1445372941 0.378723 0.531860 0.183716 0.734741 1445372941 0.378723 0.531860 0.183716 0.734741 1445372941 0.378723 0.531860 0.183716 0.734741 1445372941 0.378723 0.531860 0.183716 0.734741 1445372941 0.378723 0.531860 0.183716 0.734741 1445372941 0.378723 0.531860 0.183716 0.734741 1445372941 0.449036 0.536377 0.141541 0.700378 1445372941 0.449036 0.536377 0.141541 0.700378 1445372941 0.449036 0.536377 0.141541 0.700378 1445372941 0.449036 0.536377 0.141541 0.700378 1445372941 0.449036 0.536377 0.141541 0.700378 1445372941 0.449036 0.536377 0.141541 0.700378 1445372941 0.449036 0.536377 0.141541 0.700378 1445372941 0.529724 0.545288 0.077637 0.644897 1445372941 0.529724 0.545288 0.077637 0.644897 1445372941 0.529724 0.545288 0.077637 0.644897 1445372941 0.529724 0.545288 0.077637 0.644897 1445372941 0.529724 0.545288 0.077637 0.644897 1445372941 0.529724 0.545288 0.077637 0.644897 1445372941 0.608948 0.555908 -0.004822 0.565674 1445372941 0.608948 0.555908 -0.004822 0.565674 1445372941 0.608948 0.555908 -0.004822 0.565674 1445372941 0.608948 0.555908 -0.004822 0.565674 1445372941 0.608948 0.555908 -0.004822 0.565674 1445372941 0.608948 0.555908 -0.004822 0.565674 1445372941 0.671326 0.564636 -0.096497 0.470215 1445372941 0.671326 0.564636 -0.096497 0.470215 1445372941 0.671326 0.564636 -0.096497 0.470215 1445372941 0.671326 0.564636 -0.096497 0.470215 1445372941 0.671326 0.564636 -0.096497 0.470215 1445372941 0.671326 0.564636 -0.096497 0.470215 1445372941 0.716858 0.557556 -0.188171 0.373840 1445372941 0.716858 0.557556 -0.188171 0.373840 1445372941 0.716858 0.557556 -0.188171 0.373840 1445372941 0.716858 0.557556 -0.188171 0.373840 1445372941 0.716858 0.557556 -0.188171 0.373840 1445372941 0.716858 0.557556 -0.188171 0.373840 1445372941 0.716858 0.557556 -0.188171 0.373840 1445372941 0.750244 0.537842 -0.263123 0.280273 1445372941 0.750244 0.537842 -0.263123 0.280273 1445372941 0.750244 0.537842 -0.263123 0.280273 1445372941 0.750244 0.537842 -0.263123 0.280273 1445372941 0.750244 0.537842 -0.263123 0.280273 1445372941 0.750244 0.537842 -0.263123 0.280273 1445372941 0.772278 0.509277 -0.329041 0.189392 1445372941 0.772278 0.509277 -0.329041 0.189392 1445372941 0.772278 0.509277 -0.329041 0.189392 1445372941 0.772278 0.509277 -0.329041 0.189392 1445372941 0.772278 0.509277 -0.329041 0.189392 1445372941 0.772278 0.509277 -0.329041 0.189392 1445372941 0.782898 0.473145 -0.389771 0.106201 1445372941 0.782898 0.473145 -0.389771 0.106201 1445372941 0.782898 0.473145 -0.389771 0.106201 1445372941 0.782898 0.473145 -0.389771 0.106201 1445372941 0.782898 0.473145 -0.389771 0.106201 1445372941 0.782898 0.473145 -0.389771 0.106201 1445372941 0.780884 0.441956 -0.438965 0.046692 1445372941 0.780884 0.441956 -0.438965 0.046692 1445372941 0.780884 0.441956 -0.438965 0.046692 1445372941 0.780884 0.441956 -0.438965 0.046692 1445372941 0.780884 0.441956 -0.438965 0.046692 1445372941 0.774963 0.428406 -0.463623 0.031372 1445372941 0.774963 0.428406 -0.463623 0.031372 1445372941 0.774963 0.428406 -0.463623 0.031372 1445372941 0.774963 0.428406 -0.463623 0.031372 1445372941 0.774963 0.428406 -0.463623 0.031372 1445372941 0.774963 0.428406 -0.463623 0.031372 1445372941 0.770386 0.441406 -0.455688 0.062866 1445372941 0.770386 0.441406 -0.455688 0.062866 1445372941 0.770386 0.441406 -0.455688 0.062866 1445372941 0.770386 0.441406 -0.455688 0.062866 1445372941 0.770386 0.441406 -0.455688 0.062866 1445372941 0.758789 0.479126 -0.421143 0.131470 1445372941 0.758789 0.479126 -0.421143 0.131470 1445372941 0.758789 0.479126 -0.421143 0.131470 1445372941 0.758789 0.479126 -0.421143 0.131470 1445372941 0.758789 0.479126 -0.421143 0.131470 1445372941 0.758789 0.479126 -0.421143 0.131470 1445372941 0.758789 0.479126 -0.421143 0.131470 1445372941 0.738403 0.524536 -0.361694 0.220825 1445372941 0.738403 0.524536 -0.361694 0.220825 1445372941 0.738403 0.524536 -0.361694 0.220825 1445372941 0.738403 0.524536 -0.361694 0.220825 1445372941 0.738403 0.524536 -0.361694 0.220825 1445372941 0.738403 0.524536 -0.361694 0.220825 1445372941 0.704956 0.567810 -0.281311 0.318542 1445372941 0.704956 0.567810 -0.281311 0.318542 1445372941 0.704956 0.567810 -0.281311 0.318542 1445372941 0.704956 0.567810 -0.281311 0.318542 1445372941 0.704956 0.567810 -0.281311 0.318542 1445372941 0.704956 0.567810 -0.281311 0.318542 1445372941 0.658020 0.599182 -0.188416 0.415222 1445372941 0.658020 0.599182 -0.188416 0.415222 1445372941 0.658020 0.599182 -0.188416 0.415222 1445372941 0.658020 0.599182 -0.188416 0.415222 1445372941 0.658020 0.599182 -0.188416 0.415222 1445372941 0.658020 0.599182 -0.188416 0.415222 1445372941 0.658020 0.599182 -0.188416 0.415222 1445372941 0.596924 0.617065 -0.093018 0.504150 1445372941 0.596924 0.617065 -0.093018 0.504150 1445372941 0.596924 0.617065 -0.093018 0.504150 1445372941 0.596924 0.617065 -0.093018 0.504150 1445372941 0.596924 0.617065 -0.093018 0.504150 1445372941 0.520874 0.624695 -0.000977 0.581665 1445372941 0.520874 0.624695 -0.000977 0.581665 1445372941 0.520874 0.624695 -0.000977 0.581665 1445372941 0.520874 0.624695 -0.000977 0.581665 1445372941 0.520874 0.624695 -0.000977 0.581665 1445372941 0.520874 0.624695 -0.000977 0.581665 1445372941 0.520874 0.624695 -0.000977 0.581665 1445372942 0.441406 0.622253 0.088257 0.640381 1445372942 0.441406 0.622253 0.088257 0.640381 1445372942 0.441406 0.622253 0.088257 0.640381 1445372942 0.441406 0.622253 0.088257 0.640381 1445372942 0.441406 0.622253 0.088257 0.640381 1445372942 0.441406 0.622253 0.088257 0.640381 1445372942 0.378540 0.604065 0.157837 0.683228 1445372942 0.378540 0.604065 0.157837 0.683228 1445372942 0.378540 0.604065 0.157837 0.683228 1445372942 0.378540 0.604065 0.157837 0.683228 1445372942 0.378540 0.604065 0.157837 0.683228 1445372942 0.343506 0.575439 0.202515 0.713989 1445372942 0.343506 0.575439 0.202515 0.713989 1445372942 0.343506 0.575439 0.202515 0.713989 1445372942 0.343506 0.575439 0.202515 0.713989 1445372942 0.343506 0.575439 0.202515 0.713989 1445372942 0.343506 0.575439 0.202515 0.713989 1445372942 0.343506 0.575439 0.202515 0.713989 1445372942 0.331787 0.554810 0.225525 0.728760 1445372942 0.331787 0.554810 0.225525 0.728760 1445372942 0.331787 0.554810 0.225525 0.728760 1445372942 0.331787 0.554810 0.225525 0.728760 1445372942 0.331787 0.554810 0.225525 0.728760 1445372942 0.331787 0.554810 0.225525 0.728760 1445372942 0.352661 0.549622 0.221741 0.724060 1445372942 0.352661 0.549622 0.221741 0.724060 1445372942 0.352661 0.549622 0.221741 0.724060 1445372942 0.352661 0.549622 0.221741 0.724060 1445372942 0.352661 0.549622 0.221741 0.724060 1445372942 0.352661 0.549622 0.221741 0.724060 1445372942 0.402161 0.562012 0.189148 0.697510 1445372942 0.402161 0.562012 0.189148 0.697510 1445372942 0.402161 0.562012 0.189148 0.697510 1445372942 0.402161 0.562012 0.189148 0.697510 1445372942 0.402161 0.562012 0.189148 0.697510 1445372942 0.402161 0.562012 0.189148 0.697510 1445372942 0.472900 0.577942 0.127258 0.652710 1445372942 0.472900 0.577942 0.127258 0.652710 1445372942 0.472900 0.577942 0.127258 0.652710 1445372942 0.472900 0.577942 0.127258 0.652710 1445372942 0.472900 0.577942 0.127258 0.652710 1445372942 0.472900 0.577942 0.127258 0.652710 1445372942 0.549805 0.586304 0.052795 0.592529 1445372942 0.549805 0.586304 0.052795 0.592529 1445372942 0.549805 0.586304 0.052795 0.592529 1445372942 0.549805 0.586304 0.052795 0.592529 1445372942 0.549805 0.586304 0.052795 0.592529 1445372942 0.549805 0.586304 0.052795 0.592529 1445372942 0.549805 0.586304 0.052795 0.592529 1445372942 0.615906 0.592651 -0.027283 0.518188 1445372942 0.615906 0.592651 -0.027283 0.518188 1445372942 0.615906 0.592651 -0.027283 0.518188 1445372942 0.615906 0.592651 -0.027283 0.518188 1445372942 0.615906 0.592651 -0.027283 0.518188 1445372942 0.615906 0.592651 -0.027283 0.518188 1445372942 0.672180 0.587219 -0.105469 0.438293 1445372942 0.672180 0.587219 -0.105469 0.438293 1445372942 0.672180 0.587219 -0.105469 0.438293 1445372942 0.672180 0.587219 -0.105469 0.438293 1445372942 0.672180 0.587219 -0.105469 0.438293 1445372942 0.672180 0.587219 -0.105469 0.438293 1445372942 0.718079 0.570679 -0.175659 0.357361 1445372942 0.718079 0.570679 -0.175659 0.357361 1445372942 0.718079 0.570679 -0.175659 0.357361 1445372942 0.718079 0.570679 -0.175659 0.357361 1445372942 0.718079 0.570679 -0.175659 0.357361 1445372942 0.718079 0.570679 -0.175659 0.357361 1445372942 0.758728 0.542603 -0.241272 0.267578 1445372942 0.758728 0.542603 -0.241272 0.267578 1445372942 0.758728 0.542603 -0.241272 0.267578 1445372942 0.758728 0.542603 -0.241272 0.267578 1445372942 0.758728 0.542603 -0.241272 0.267578 1445372942 0.758728 0.542603 -0.241272 0.267578 1445372942 0.758728 0.542603 -0.241272 0.267578 1445372942 0.787109 0.504883 -0.307861 0.175415 1445372942 0.787109 0.504883 -0.307861 0.175415 1445372942 0.787109 0.504883 -0.307861 0.175415 1445372942 0.787109 0.504883 -0.307861 0.175415 1445372942 0.787109 0.504883 -0.307861 0.175415 1445372942 0.787109 0.504883 -0.307861 0.175415 1445372942 0.796997 0.468811 -0.366821 0.102356 1445372942 0.796997 0.468811 -0.366821 0.102356 1445372942 0.796997 0.468811 -0.366821 0.102356 1445372942 0.796997 0.468811 -0.366821 0.102356 1445372942 0.796997 0.468811 -0.366821 0.102356 1445372942 0.792908 0.443909 -0.412842 0.061279 1445372942 0.792908 0.443909 -0.412842 0.061279 1445372942 0.792908 0.443909 -0.412842 0.061279 1445372942 0.792908 0.443909 -0.412842 0.061279 1445372942 0.792908 0.443909 -0.412842 0.061279 1445372942 0.792908 0.443909 -0.412842 0.061279 1445372942 0.792908 0.443909 -0.412842 0.061279 1445372942 0.783691 0.439941 -0.434265 0.059998 1445372942 0.783691 0.439941 -0.434265 0.059998 1445372942 0.783691 0.439941 -0.434265 0.059998 1445372942 0.783691 0.439941 -0.434265 0.059998 1445372942 0.783691 0.439941 -0.434265 0.059998 1445372942 0.783691 0.439941 -0.434265 0.059998 1445372942 0.773010 0.457642 -0.428345 0.097412 1445372942 0.773010 0.457642 -0.428345 0.097412 1445372942 0.773010 0.457642 -0.428345 0.097412 1445372942 0.773010 0.457642 -0.428345 0.097412 1445372942 0.773010 0.457642 -0.428345 0.097412 1445372942 0.773010 0.457642 -0.428345 0.097412 1445372942 0.773010 0.457642 -0.428345 0.097412 1445372942 0.757690 0.493774 -0.392273 0.167664 1445372942 0.757690 0.493774 -0.392273 0.167664 1445372942 0.757690 0.493774 -0.392273 0.167664 1445372942 0.757690 0.493774 -0.392273 0.167664 1445372942 0.757690 0.493774 -0.392273 0.167664 1445372942 0.757690 0.493774 -0.392273 0.167664 1445372942 0.732605 0.536194 -0.330017 0.258484 1445372943 0.732605 0.536194 -0.330017 0.258484 1445372943 0.732605 0.536194 -0.330017 0.258484 1445372943 0.732605 0.536194 -0.330017 0.258484 1445372943 0.732605 0.536194 -0.330017 0.258484 1445372943 0.732605 0.536194 -0.330017 0.258484 1445372943 0.697388 0.571106 -0.247803 0.354919 1445372943 0.697388 0.571106 -0.247803 0.354919 1445372943 0.697388 0.571106 -0.247803 0.354919 1445372943 0.697388 0.571106 -0.247803 0.354919 1445372943 0.697388 0.571106 -0.247803 0.354919 1445372943 0.697388 0.571106 -0.247803 0.354919 1445372943 0.647705 0.595154 -0.155518 0.449524 1445372943 0.647705 0.595154 -0.155518 0.449524 1445372943 0.647705 0.595154 -0.155518 0.449524 1445372943 0.647705 0.595154 -0.155518 0.449524 1445372943 0.647705 0.595154 -0.155518 0.449524 1445372943 0.647705 0.595154 -0.155518 0.449524 1445372943 0.586853 0.604431 -0.061035 0.535217 1445372943 0.586853 0.604431 -0.061035 0.535217 1445372943 0.586853 0.604431 -0.061035 0.535217 1445372943 0.586853 0.604431 -0.061035 0.535217 1445372943 0.586853 0.604431 -0.061035 0.535217 1445372943 0.519165 0.599487 0.027832 0.608459 1445372943 0.519165 0.599487 0.027832 0.608459 1445372943 0.519165 0.599487 0.027832 0.608459 1445372943 0.519165 0.599487 0.027832 0.608459 1445372943 0.519165 0.599487 0.027832 0.608459 1445372943 0.519165 0.599487 0.027832 0.608459 1445372943 0.519165 0.599487 0.027832 0.608459 1445372943 0.441345 0.587524 0.113342 0.668579 1445372943 0.441345 0.587524 0.113342 0.668579 1445372943 0.441345 0.587524 0.113342 0.668579 1445372943 0.441345 0.587524 0.113342 0.668579 1445372943 0.441345 0.587524 0.113342 0.668579 1445372943 0.441345 0.587524 0.113342 0.668579 1445372943 0.361816 0.565430 0.195251 0.714966 1445372943 0.361816 0.565430 0.195251 0.714966 1445372943 0.361816 0.565430 0.195251 0.714966 1445372943 0.361816 0.565430 0.195251 0.714966 1445372943 0.361816 0.565430 0.195251 0.714966 1445372943 0.361816 0.565430 0.195251 0.714966 1445372943 0.316162 0.529236 0.247009 0.747559 1445372943 0.316162 0.529236 0.247009 0.747559 1445372943 0.316162 0.529236 0.247009 0.747559 1445372943 0.316162 0.529236 0.247009 0.747559 1445372943 0.316162 0.529236 0.247009 0.747559 1445372943 0.316162 0.529236 0.247009 0.747559 1445372943 0.302002 0.503967 0.270142 0.762695 1445372943 0.302002 0.503967 0.270142 0.762695 1445372943 0.302002 0.503967 0.270142 0.762695 1445372943 0.302002 0.503967 0.270142 0.762695 1445372943 0.302002 0.503967 0.270142 0.762695 1445372943 0.302002 0.503967 0.270142 0.762695 1445372943 0.324402 0.505127 0.260254 0.756165 1445372943 0.324402 0.505127 0.260254 0.756165 1445372943 0.324402 0.505127 0.260254 0.756165 1445372943 0.324402 0.505127 0.260254 0.756165 1445372943 0.324402 0.505127 0.260254 0.756165 1445372943 0.324402 0.505127 0.260254 0.756165 1445372943 0.377441 0.527344 0.225403 0.726990 1445372943 0.377441 0.527344 0.225403 0.726990 1445372943 0.377441 0.527344 0.225403 0.726990 1445372943 0.377441 0.527344 0.225403 0.726990 1445372943 0.377441 0.527344 0.225403 0.726990 1445372943 0.377441 0.527344 0.225403 0.726990 1445372943 0.451660 0.548645 0.166992 0.683350 1445372943 0.451660 0.548645 0.166992 0.683350 1445372943 0.451660 0.548645 0.166992 0.683350 1445372943 0.451660 0.548645 0.166992 0.683350 1445372943 0.451660 0.548645 0.166992 0.683350 1445372943 0.451660 0.548645 0.166992 0.683350 1445372943 0.451660 0.548645 0.166992 0.683350 1445372943 0.530579 0.566589 0.097717 0.622742 1445372943 0.530579 0.566589 0.097717 0.622742 1445372943 0.530579 0.566589 0.097717 0.622742 1445372943 0.530579 0.566589 0.097717 0.622742 1445372943 0.530579 0.566589 0.097717 0.622742 1445372943 0.530579 0.566589 0.097717 0.622742 1445372943 0.603699 0.582764 0.016113 0.543701 1445372943 0.603699 0.582764 0.016113 0.543701 1445372943 0.603699 0.582764 0.016113 0.543701 1445372943 0.603699 0.582764 0.016113 0.543701 1445372943 0.603699 0.582764 0.016113 0.543701 1445372943 0.603699 0.582764 0.016113 0.543701 1445372943 0.665466 0.588867 -0.077637 0.451965 1445372943 0.665466 0.588867 -0.077637 0.451965 1445372943 0.665466 0.588867 -0.077637 0.451965 1445372943 0.665466 0.588867 -0.077637 0.451965 1445372943 0.665466 0.588867 -0.077637 0.451965 1445372943 0.665466 0.588867 -0.077637 0.451965 1445372943 0.708557 0.583008 -0.170410 0.359009 1445372943 0.708557 0.583008 -0.170410 0.359009 1445372943 0.708557 0.583008 -0.170410 0.359009 1445372943 0.708557 0.583008 -0.170410 0.359009 1445372943 0.708557 0.583008 -0.170410 0.359009 1445372943 0.708557 0.583008 -0.170410 0.359009 1445372943 0.708557 0.583008 -0.170410 0.359009 1445372943 0.740295 0.560364 -0.256287 0.268616 1445372943 0.740295 0.560364 -0.256287 0.268616 1445372943 0.740295 0.560364 -0.256287 0.268616 1445372943 0.740295 0.560364 -0.256287 0.268616 1445372943 0.740295 0.560364 -0.256287 0.268616 1445372943 0.740295 0.560364 -0.256287 0.268616 1445372943 0.761780 0.524902 -0.335876 0.176697 1445372943 0.761780 0.524902 -0.335876 0.176697 1445372943 0.761780 0.524902 -0.335876 0.176697 1445372943 0.761780 0.524902 -0.335876 0.176697 1445372943 0.761780 0.524902 -0.335876 0.176697 1445372943 0.761780 0.524902 -0.335876 0.176697 1445372943 0.770935 0.475708 -0.415039 0.084290 1445372943 0.770935 0.475708 -0.415039 0.084290 1445372944 0.770935 0.475708 -0.415039 0.084290 1445372944 0.770935 0.475708 -0.415039 0.084290 1445372944 0.770935 0.475708 -0.415039 0.084290 1445372944 0.770935 0.475708 -0.415039 0.084290 1445372944 0.756958 0.434204 -0.488159 0.012329 1445372944 0.756958 0.434204 -0.488159 0.012329 1445372944 0.756958 0.434204 -0.488159 0.012329 1445372944 0.756958 0.434204 -0.488159 0.012329 1445372944 0.756958 0.434204 -0.488159 0.012329 1445372944 0.756958 0.434204 -0.488159 0.012329 1445372944 0.739197 0.396973 -0.542297 -0.042847 1445372944 0.739197 0.396973 -0.542297 -0.042847 1445372944 0.739197 0.396973 -0.542297 -0.042847 1445372944 0.739197 0.396973 -0.542297 -0.042847 1445372944 0.739197 0.396973 -0.542297 -0.042847 1445372944 0.739197 0.396973 -0.542297 -0.042847 1445372944 0.720093 0.384583 -0.574890 -0.055237 1445372944 0.720093 0.384583 -0.574890 -0.055237 1445372944 0.720093 0.384583 -0.574890 -0.055237 1445372944 0.720093 0.384583 -0.574890 -0.055237 1445372944 0.720093 0.384583 -0.574890 -0.055237 1445372944 0.720093 0.384583 -0.574890 -0.055237 1445372944 0.720093 0.384583 -0.574890 -0.055237 1445372944 0.719910 0.394836 -0.569763 -0.034302 1445372944 0.719910 0.394836 -0.569763 -0.034302 1445372944 0.719910 0.394836 -0.569763 -0.034302 1445372944 0.719910 0.394836 -0.569763 -0.034302 1445372944 0.719910 0.394836 -0.569763 -0.034302 1445372944 0.719910 0.394836 -0.569763 -0.034302 1445372944 0.729919 0.423035 -0.536621 0.017700 1445372944 0.729919 0.423035 -0.536621 0.017700 1445372944 0.729919 0.423035 -0.536621 0.017700 1445372944 0.729919 0.423035 -0.536621 0.017700 1445372944 0.729919 0.423035 -0.536621 0.017700 1445372944 0.729919 0.423035 -0.536621 0.017700 1445372944 0.728760 0.475830 -0.482239 0.099487 1445372944 0.728760 0.475830 -0.482239 0.099487 1445372944 0.728760 0.475830 -0.482239 0.099487 1445372944 0.728760 0.475830 -0.482239 0.099487 1445372944 0.728760 0.475830 -0.482239 0.099487 1445372944 0.728760 0.475830 -0.482239 0.099487 1445372944 0.728760 0.475830 -0.482239 0.099487 1445372944 0.713135 0.536804 -0.405640 0.196655 1445372944 0.713135 0.536804 -0.405640 0.196655 1445372944 0.713135 0.536804 -0.405640 0.196655 1445372944 0.713135 0.536804 -0.405640 0.196655 1445372944 0.713135 0.536804 -0.405640 0.196655 1445372944 0.713135 0.536804 -0.405640 0.196655 1445372944 0.675110 0.599060 -0.304871 0.303894 1445372944 0.675110 0.599060 -0.304871 0.303894 1445372944 0.675110 0.599060 -0.304871 0.303894 1445372944 0.675110 0.599060 -0.304871 0.303894 1445372944 0.620667 0.648071 -0.178040 0.403687 1445372944 0.620667 0.648071 -0.178040 0.403687 1445372944 0.620667 0.648071 -0.178040 0.403687 1445372944 0.620667 0.648071 -0.178040 0.403687 1445372944 0.620667 0.648071 -0.178040 0.403687 1445372944 0.620667 0.648071 -0.178040 0.403687 1445372944 0.558594 0.666443 -0.053589 0.490784 1445372944 0.558594 0.666443 -0.053589 0.490784 1445372944 0.558594 0.666443 -0.053589 0.490784 1445372944 0.558594 0.666443 -0.053589 0.490784 1445372944 0.558594 0.666443 -0.053589 0.490784 1445372944 0.558594 0.666443 -0.053589 0.490784 1445372944 0.558594 0.666443 -0.053589 0.490784 1445372944 0.493347 0.659424 0.051331 0.564819 1445372944 0.493347 0.659424 0.051331 0.564819 1445372944 0.493347 0.659424 0.051331 0.564819 1445372944 0.493347 0.659424 0.051331 0.564819 1445372944 0.493347 0.659424 0.051331 0.564819 1445372944 0.493347 0.659424 0.051331 0.564819 1445372944 0.409790 0.647583 0.150269 0.624512 1445372944 0.409790 0.647583 0.150269 0.624512 1445372944 0.409790 0.647583 0.150269 0.624512 1445372944 0.409790 0.647583 0.150269 0.624512 1445372944 0.409790 0.647583 0.150269 0.624512 1445372944 0.409790 0.647583 0.150269 0.624512 1445372944 0.330688 0.619324 0.240906 0.669983 1445372944 0.330688 0.619324 0.240906 0.669983 1445372944 0.330688 0.619324 0.240906 0.669983 1445372944 0.330688 0.619324 0.240906 0.669983 1445372944 0.330688 0.619324 0.240906 0.669983 1445372944 0.330688 0.619324 0.240906 0.669983 1445372944 0.265564 0.576904 0.312866 0.706177 1445372944 0.265564 0.576904 0.312866 0.706177 1445372944 0.265564 0.576904 0.312866 0.706177 1445372944 0.265564 0.576904 0.312866 0.706177 1445372944 0.265564 0.576904 0.312866 0.706177 1445372944 0.265564 0.576904 0.312866 0.706177 1445372944 0.265564 0.576904 0.312866 0.706177 1445372944 0.215088 0.536804 0.371643 0.726196 1445372944 0.215088 0.536804 0.371643 0.726196 1445372944 0.215088 0.536804 0.371643 0.726196 1445372944 0.215088 0.536804 0.371643 0.726196 1445372944 0.215088 0.536804 0.371643 0.726196 1445372944 0.215088 0.536804 0.371643 0.726196 1445372944 0.199219 0.511963 0.399963 0.733582 1445372944 0.199219 0.511963 0.399963 0.733582 1445372944 0.199219 0.511963 0.399963 0.733582 1445372944 0.199219 0.511963 0.399963 0.733582 1445372944 0.199219 0.511963 0.399963 0.733582 1445372944 0.199219 0.511963 0.399963 0.733582 1445372944 0.228027 0.520691 0.393555 0.722412 1445372944 0.228027 0.520691 0.393555 0.722412 1445372944 0.228027 0.520691 0.393555 0.722412 1445372944 0.228027 0.520691 0.393555 0.722412 1445372944 0.228027 0.520691 0.393555 0.722412 1445372944 0.228027 0.520691 0.393555 0.722412 1445372944 0.228027 0.520691 0.393555 0.722412 1445372944 0.295654 0.549377 0.348389 0.699463 1445372944 0.295654 0.549377 0.348389 0.699463 1445372944 0.295654 0.549377 0.348389 0.699463 1445372945 0.295654 0.549377 0.348389 0.699463 1445372945 0.295654 0.549377 0.348389 0.699463 1445372945 0.295654 0.549377 0.348389 0.699463 1445372945 0.372498 0.585205 0.288147 0.660034 1445372945 0.372498 0.585205 0.288147 0.660034 1445372945 0.372498 0.585205 0.288147 0.660034 1445372945 0.372498 0.585205 0.288147 0.660034 1445372945 0.372498 0.585205 0.288147 0.660034 1445372945 0.372498 0.585205 0.288147 0.660034 1445372945 0.444275 0.618042 0.220581 0.609863 1445372945 0.444275 0.618042 0.220581 0.609863 1445372945 0.444275 0.618042 0.220581 0.609863 1445372945 0.444275 0.618042 0.220581 0.609863 1445372945 0.444275 0.618042 0.220581 0.609863 1445372945 0.444275 0.618042 0.220581 0.609863 1445372945 0.514221 0.643188 0.140015 0.549683 1445372945 0.514221 0.643188 0.140015 0.549683 1445372945 0.514221 0.643188 0.140015 0.549683 1445372945 0.514221 0.643188 0.140015 0.549683 1445372945 0.514221 0.643188 0.140015 0.549683 1445372945 0.514221 0.643188 0.140015 0.549683 1445372945 0.514221 0.643188 0.140015 0.549683 1445372945 0.575684 0.662292 0.043945 0.477417 1445372945 0.575684 0.662292 0.043945 0.477417 1445372945 0.575684 0.662292 0.043945 0.477417 1445372945 0.575684 0.662292 0.043945 0.477417 1445372945 0.575684 0.662292 0.043945 0.477417 1445372945 0.632751 0.660583 -0.062622 0.398987 1445372945 0.632751 0.660583 -0.062622 0.398987 1445372945 0.632751 0.660583 -0.062622 0.398987 1445372945 0.632751 0.660583 -0.062622 0.398987 1445372945 0.632751 0.660583 -0.062622 0.398987 1445372945 0.632751 0.660583 -0.062622 0.398987 1445372945 0.632751 0.660583 -0.062622 0.398987 1445372945 0.679443 0.640564 -0.166077 0.316772 1445372945 0.679443 0.640564 -0.166077 0.316772 1445372945 0.679443 0.640564 -0.166077 0.316772 1445372945 0.679443 0.640564 -0.166077 0.316772 1445372945 0.679443 0.640564 -0.166077 0.316772 1445372945 
0.645630 0.626709 -0.138000 0.413757 1445372947 0.645630 0.626709 -0.138000 0.413757 1445372947 0.645630 0.626709 -0.138000 0.413757 1445372947 0.646240 0.630981 -0.149292 0.402283 1445372947 0.646240 0.630981 -0.149292 0.402283 1445372947 0.646240 0.630981 -0.149292 0.402283 1445372947 0.646240 0.630981 -0.149292 0.402283 1445372947 0.646240 0.630981 -0.149292 0.402283 1445372947 0.646240 0.630981 -0.149292 0.402283 1445372947 0.655762 0.628235 -0.169922 0.382568 1445372947 0.655762 0.628235 -0.169922 0.382568 1445372947 0.655762 0.628235 -0.169922 0.382568 1445372947 0.655762 0.628235 -0.169922 0.382568 1445372947 0.655762 0.628235 -0.169922 0.382568 1445372947 0.674316 0.615784 -0.201660 0.354065 1445372947 0.674316 0.615784 -0.201660 0.354065 1445372947 0.674316 0.615784 -0.201660 0.354065 1445372947 0.674316 0.615784 -0.201660 0.354065 1445372947 0.674316 0.615784 -0.201660 0.354065 1445372947 0.674316 0.615784 -0.201660 0.354065 1445372947 0.674316 0.615784 -0.201660 0.354065 1445372947 0.697937 0.596252 -0.242004 0.314148 1445372947 0.697937 0.596252 -0.242004 0.314148 1445372947 0.697937 0.596252 -0.242004 0.314148 1445372947 0.697937 0.596252 -0.242004 0.314148 1445372947 0.697937 0.596252 -0.242004 0.314148 1445372947 0.697937 0.596252 -0.242004 0.314148 1445372947 0.719238 0.572571 -0.288940 0.266907 1445372947 0.719238 0.572571 -0.288940 0.266907 1445372947 0.719238 0.572571 -0.288940 0.266907 1445372947 0.719238 0.572571 -0.288940 0.266907 1445372947 0.719238 0.572571 -0.288940 0.266907 1445372947 0.719238 0.572571 -0.288940 0.266907 1445372947 0.739258 0.541443 -0.342529 0.207153 1445372947 0.739258 0.541443 -0.342529 0.207153 1445372947 0.739258 0.541443 -0.342529 0.207153 1445372947 0.739258 0.541443 -0.342529 0.207153 1445372947 0.739258 0.541443 -0.342529 0.207153 1445372947 0.739258 0.541443 -0.342529 0.207153 1445372947 0.755005 0.502014 -0.398926 0.136902 1445372947 0.755005 0.502014 -0.398926 0.136902 1445372947 0.755005 0.502014 -0.398926 0.136902 1445372947 0.755005 0.502014 -0.398926 0.136902 1445372947 0.755005 0.502014 -0.398926 0.136902 1445372947 0.755005 0.502014 -0.398926 0.136902 1445372947 0.755005 0.502014 -0.398926 0.136902 1445372947 0.763367 0.456848 -0.452026 0.064758 1445372947 0.763367 0.456848 -0.452026 0.064758 1445372947 0.763367 0.456848 -0.452026 0.064758 1445372947 0.763367 0.456848 -0.452026 0.064758 1445372947 0.763367 0.456848 -0.452026 0.064758 1445372947 0.763367 0.456848 -0.452026 0.064758 1445372947 0.756409 0.425903 -0.496094 0.019409 1445372947 0.756409 0.425903 -0.496094 0.019409 1445372947 0.756409 0.425903 -0.496094 0.019409 1445372947 0.756409 0.425903 -0.496094 0.019409 1445372947 0.748535 0.418640 -0.514099 0.010986 1445372947 0.748535 0.418640 -0.514099 0.010986 1445372947 0.748535 0.418640 -0.514099 0.010986 1445372947 0.748535 0.418640 -0.514099 0.010986 1445372947 0.748535 0.418640 -0.514099 0.010986 1445372947 0.747070 0.427185 -0.508240 0.031677 1445372947 0.747070 0.427185 -0.508240 0.031677 1445372947 0.747070 0.427185 -0.508240 0.031677 1445372947 0.747070 0.427185 -0.508240 0.031677 1445372947 0.747070 0.427185 -0.508240 0.031677 1445372947 0.747070 0.427185 -0.508240 0.031677 1445372947 0.747681 0.454102 -0.477783 0.080017 1445372947 0.747681 0.454102 -0.477783 0.080017 1445372947 0.747681 0.454102 -0.477783 0.080017 1445372947 0.747681 0.454102 -0.477783 0.080017 1445372947 0.747681 0.454102 -0.477783 0.080017 1445372947 0.747681 0.454102 -0.477783 0.080017 1445372947 0.744202 0.491577 -0.426147 0.151306 1445372947 0.744202 0.491577 -0.426147 0.151306 1445372947 0.744202 0.491577 -0.426147 0.151306 1445372947 0.744202 0.491577 -0.426147 0.151306 1445372947 0.744202 0.491577 -0.426147 0.151306 1445372947 0.744202 0.491577 -0.426147 0.151306 1445372948 0.744202 0.491577 -0.426147 0.151306 1445372948 0.732056 0.531006 -0.356018 0.235107 1445372948 0.732056 0.531006 -0.356018 0.235107 1445372948 0.732056 0.531006 -0.356018 0.235107 1445372948 0.732056 0.531006 -0.356018 0.235107 1445372948 0.732056 0.531006 -0.356018 0.235107 1445372948 0.732056 0.531006 -0.356018 0.235107 1445372948 0.715210 0.554749 -0.277771 0.321716 1445372948 0.715210 0.554749 -0.277771 0.321716 1445372948 0.715210 0.554749 -0.277771 0.321716 1445372948 0.715210 0.554749 -0.277771 0.321716 1445372948 0.715210 0.554749 -0.277771 0.321716 1445372948 0.715210 0.554749 -0.277771 0.321716 1445372948 0.687561 0.567993 -0.195007 0.408081 1445372948 0.687561 0.567993 -0.195007 0.408081 1445372948 0.687561 0.567993 -0.195007 0.408081 1445372948 0.687561 0.567993 -0.195007 0.408081 1445372948 0.687561 0.567993 -0.195007 0.408081 1445372948 0.687561 0.567993 -0.195007 0.408081 1445372948 0.642700 0.580444 -0.110168 0.487671 1445372948 0.642700 0.580444 -0.110168 0.487671 1445372948 0.642700 0.580444 -0.110168 0.487671 1445372948 0.642700 0.580444 -0.110168 0.487671 1445372948 0.642700 0.580444 -0.110168 0.487671 1445372948 0.642700 0.580444 -0.110168 0.487671 1445372948 0.581848 0.590759 -0.027039 0.558167 1445372948 0.581848 0.590759 -0.027039 0.558167 1445372948 0.581848 0.590759 -0.027039 0.558167 1445372948 0.581848 0.590759 -0.027039 0.558167 1445372948 0.581848 0.590759 -0.027039 0.558167 1445372948 0.581848 0.590759 -0.027039 0.558167 1445372948 0.581848 0.590759 -0.027039 0.558167 1445372948 0.512817 0.597778 0.052551 0.613831 1445372948 0.512817 0.597778 0.052551 0.613831 1445372948 0.512817 0.597778 0.052551 0.613831 1445372948 0.512817 0.597778 0.052551 0.613831 1445372948 0.512817 0.597778 0.052551 0.613831 1445372948 0.512817 0.597778 0.052551 0.613831 1445372948 0.451599 0.592651 0.125244 0.655029 1445372948 0.451599 0.592651 0.125244 0.655029 1445372948 0.451599 0.592651 0.125244 0.655029 1445372948 0.451599 0.592651 0.125244 0.655029 1445372948 0.451599 0.592651 0.125244 0.655029 1445372948 0.451599 0.592651 0.125244 0.655029 1445372948 0.417297 0.572571 0.173584 0.683960 1445372948 0.417297 0.572571 0.173584 0.683960 1445372948 0.417297 0.572571 0.173584 0.683960 1445372948 0.417297 0.572571 0.173584 0.683960 1445372948 0.417297 0.572571 0.173584 0.683960 1445372948 0.417297 0.572571 0.173584 0.683960 1445372948 0.417297 0.572571 0.173584 0.683960 1445372948 0.407166 0.557983 0.189819 0.697632 1445372948 0.407166 0.557983 0.189819 0.697632 1445372948 0.407166 0.557983 0.189819 0.697632 1445372948 0.407166 0.557983 0.189819 0.697632 1445372948 0.407166 0.557983 0.189819 0.697632 1445372948 0.407166 0.557983 0.189819 0.697632 1445372948 0.436951 0.559021 0.169006 0.684021 1445372948 0.436951 0.559021 0.169006 0.684021 1445372948 0.436951 0.559021 0.169006 0.684021 1445372948 0.436951 0.559021 0.169006 0.684021 1445372948 0.436951 0.559021 0.169006 0.684021 1445372948 0.436951 0.559021 0.169006 0.684021 1445372948 0.493958 0.568420 0.118713 0.647034 1445372948 0.493958 0.568420 0.118713 0.647034 1445372948 0.493958 0.568420 0.118713 0.647034 1445372948 0.493958 0.568420 0.118713 0.647034 1445372948 0.493958 0.568420 0.118713 0.647034 1445372948 0.493958 0.568420 0.118713 0.647034 1445372948 0.561096 0.578674 0.051270 0.589600 1445372948 0.561096 0.578674 0.051270 0.589600 1445372948 0.561096 0.578674 0.051270 0.589600 1445372948 0.561096 0.578674 0.051270 0.589600 1445372948 0.561096 0.578674 0.051270 0.589600 1445372948 0.561096 0.578674 0.051270 0.589600 1445372948 0.561096 0.578674 0.051270 0.589600 1445372948 0.629578 0.582275 -0.031311 0.513245 1445372948 0.629578 0.582275 -0.031311 0.513245 1445372948 0.629578 0.582275 -0.031311 0.513245 1445372948 0.629578 0.582275 -0.031311 0.513245 1445372948 0.629578 0.582275 -0.031311 0.513245 1445372948 0.690613 0.573730 -0.118530 0.423950 1445372948 0.690613 0.573730 -0.118530 0.423950 1445372948 0.690613 0.573730 -0.118530 0.423950 1445372948 0.690613 0.573730 -0.118530 0.423950 1445372948 0.690613 0.573730 -0.118530 0.423950 1445372948 0.690613 0.573730 -0.118530 0.423950 1445372948 0.735779 0.554077 -0.202637 0.332336 1445372948 0.735779 0.554077 -0.202637 0.332336 1445372948 0.735779 0.554077 -0.202637 0.332336 1445372948 0.735779 0.554077 -0.202637 0.332336 1445372948 0.735779 0.554077 -0.202637 0.332336 1445372948 0.735779 0.554077 -0.202637 0.332336 1445372948 0.765381 0.527222 -0.274963 0.245972 1445372948 0.765381 0.527222 -0.274963 0.245972 1445372948 0.765381 0.527222 -0.274963 0.245972 1445372948 0.765381 0.527222 -0.274963 0.245972 1445372948 0.765381 0.527222 -0.274963 0.245972 1445372948 0.765381 0.527222 -0.274963 0.245972 1445372948 0.765381 0.527222 -0.274963 0.245972 1445372948 0.778564 0.498901 -0.343140 0.164673 1445372948 0.778564 0.498901 -0.343140 0.164673 1445372948 0.778564 0.498901 -0.343140 0.164673 1445372948 0.778564 0.498901 -0.343140 0.164673 1445372948 0.778564 0.498901 -0.343140 0.164673 1445372948 0.778564 0.498901 -0.343140 0.164673 1445372948 0.778748 0.465393 -0.411560 0.086731 1445372948 0.778748 0.465393 -0.411560 0.086731 1445372948 0.778748 0.465393 -0.411560 0.086731 1445372948 0.778748 0.465393 -0.411560 0.086731 1445372948 0.778748 0.465393 -0.411560 0.086731 1445372948 0.778748 0.465393 -0.411560 0.086731 1445372948 0.778748 0.465393 -0.411560 0.086731 1445372948 0.764771 0.433411 -0.475830 0.027893 1445372949 0.764771 0.433411 -0.475830 0.027893 1445372949 0.764771 0.433411 -0.475830 0.027893 1445372949 0.764771 0.433411 -0.475830 0.027893 1445372949 0.764771 0.433411 -0.475830 0.027893 1445372949 0.764771 0.433411 -0.475830 0.027893 1445372949 0.750000 0.413330 -0.516357 0.000732 1445372949 0.750000 0.413330 -0.516357 0.000732 1445372949 0.750000 0.413330 -0.516357 0.000732 1445372949 0.750000 0.413330 -0.516357 0.000732 1445372949 0.750000 0.413330 -0.516357 0.000732 1445372949 0.743469 0.414063 -0.525085 0.010010 1445372949 0.743469 0.414063 -0.525085 0.010010 1445372949 0.743469 0.414063 -0.525085 0.010010 1445372949 0.743469 0.414063 -0.525085 0.010010 1445372949 0.743469 0.414063 -0.525085 0.010010 1445372949 0.743469 0.414063 -0.525085 0.010010 1445372949 0.742126 0.436951 -0.505432 0.052734 1445372949 0.742126 0.436951 -0.505432 0.052734 1445372949 0.742126 0.436951 -0.505432 0.052734 1445372949 0.742126 0.436951 -0.505432 0.052734 1445372949 0.742126 0.436951 -0.505432 0.052734 1445372949 0.738037 0.476440 -0.461914 0.121948 1445372949 0.738037 0.476440 -0.461914 0.121948 1445372949 0.738037 0.476440 -0.461914 0.121948 1445372949 0.738037 0.476440 -0.461914 0.121948 1445372949 0.738037 0.476440 -0.461914 0.121948 1445372949 0.738037 0.476440 -0.461914 0.121948 1445372949 0.725037 0.524109 -0.395996 0.206726 1445372949 0.725037 0.524109 -0.395996 0.206726 1445372949 0.725037 0.524109 -0.395996 0.206726 1445372949 0.725037 0.524109 -0.395996 0.206726 1445372949 0.725037 0.524109 -0.395996 0.206726 1445372949 0.725037 0.524109 -0.395996 0.206726 1445372949 0.697449 0.572693 -0.312195 0.296631 1445372949 0.697449 0.572693 -0.312195 0.296631 1445372949 0.697449 0.572693 -0.312195 0.296631 1445372949 0.697449 0.572693 -0.312195 0.296631 1445372949 0.697449 0.572693 -0.312195 0.296631 1445372949 0.697449 0.572693 -0.312195 0.296631 1445372949 0.655090 0.613342 -0.222412 0.380920 1445372949 0.655090 0.613342 -0.222412 0.380920 1445372949 0.655090 0.613342 -0.222412 0.380920 1445372949 0.655090 0.613342 -0.222412 0.380920 1445372949 0.655090 0.613342 -0.222412 0.380920 1445372949 0.655090 0.613342 -0.222412 0.380920 1445372949 0.607483 0.640381 -0.137634 0.449219 1445372949 0.607483 0.640381 -0.137634 0.449219 1445372949 0.607483 0.640381 -0.137634 0.449219 1445372949 0.607483 0.640381 -0.137634 0.449219 1445372949 0.607483 0.640381 -0.137634 0.449219 1445372949 0.607483 0.640381 -0.137634 0.449219 1445372949 0.558899 0.655640 -0.065125 0.503357 1445372949 0.558899 0.655640 -0.065125 0.503357 1445372949 0.558899 0.655640 -0.065125 0.503357 1445372949 0.558899 0.655640 -0.065125 0.503357 1445372949 0.558899 0.655640 -0.065125 0.503357 1445372949 0.558899 0.655640 -0.065125 0.503357 1445372949 0.507141 0.664551 0.002930 0.548706 1445372949 0.507141 0.664551 0.002930 0.548706 1445372949 0.507141 0.664551 0.002930 0.548706 1445372949 0.507141 0.664551 0.002930 0.548706 1445372949 0.507141 0.664551 0.002930 0.548706 1445372949 0.507141 0.664551 0.002930 0.548706 1445372949 0.507141 0.664551 0.002930 0.548706 1445372949 0.457703 0.663940 0.067383 0.587402 1445372949 0.457703 0.663940 0.067383 0.587402 1445372949 0.457703 0.663940 0.067383 0.587402 1445372949 0.457703 0.663940 0.067383 0.587402 1445372949 0.457703 0.663940 0.067383 0.587402 1445372949 0.457703 0.663940 0.067383 0.587402 1445372949 0.420654 0.659607 0.117432 0.611633 1445372949 0.420654 0.659607 0.117432 0.611633 1445372949 0.420654 0.659607 0.117432 0.611633 1445372949 0.420654 0.659607 0.117432 0.611633 1445372949 0.420654 0.659607 0.117432 0.611633 1445372949 0.420654 0.659607 0.117432 0.611633 1445372949 0.413025 0.645630 0.141846 0.626343 1445372949 0.413025 0.645630 0.141846 0.626343 1445372949 0.413025 0.645630 0.141846 0.626343 1445372949 0.413025 0.645630 0.141846 0.626343 1445372949 0.413025 0.645630 0.141846 0.626343 1445372949 0.413025 0.645630 0.141846 0.626343 1445372949 0.413025 0.645630 0.141846 0.626343 1445372949 0.437683 0.634033 0.134521 0.623108 1445372949 0.437683 0.634033 0.134521 0.623108 1445372949 0.437683 0.634033 0.134521 0.623108 1445372949 0.437683 0.634033 0.134521 0.623108 1445372949 0.437683 0.634033 0.134521 0.623108 1445372949 0.437683 0.634033 0.134521 0.623108 1445372949 0.485718 0.626587 0.102478 0.600708 1445372949 0.485718 0.626587 0.102478 0.600708 1445372949 0.485718 0.626587 0.102478 0.600708 1445372949 0.485718 0.626587 0.102478 0.600708 1445372949 0.485718 0.626587 0.102478 0.600708 1445372949 0.485718 0.626587 0.102478 0.600708 1445372949 0.485718 0.626587 0.102478 0.600708 1445372949 0.542786 0.624573 0.049988 0.559204 1445372949 0.542786 0.624573 0.049988 0.559204 1445372949 0.542786 0.624573 0.049988 0.559204 1445372949 0.542786 0.624573 0.049988 0.559204 1445372949 0.542786 0.624573 0.049988 0.559204 1445372949 0.542786 0.624573 0.049988 0.559204 1445372949 0.601379 0.621033 -0.018188 0.502197 1445372949 0.601379 0.621033 -0.018188 0.502197 1445372949 0.601379 0.621033 -0.018188 0.502197 1445372949 0.601379 0.621033 -0.018188 0.502197 1445372949 0.601379 0.621033 -0.018188 0.502197 1445372949 0.601379 0.621033 -0.018188 0.502197 1445372949 0.655457 0.610229 -0.094727 0.434692 1445372949 0.655457 0.610229 -0.094727 0.434692 1445372949 0.655457 0.610229 -0.094727 0.434692 1445372950 0.655457 0.610229 -0.094727 0.434692 1445372950 0.655457 0.610229 -0.094727 0.434692 1445372950 0.655457 0.610229 -0.094727 0.434692 1445372950 0.699768 0.591797 -0.174255 0.360046 1445372950 0.699768 0.591797 -0.174255 0.360046 1445372950 0.699768 0.591797 -0.174255 0.360046 1445372950 0.699768 0.591797 -0.174255 0.360046 1445372950 0.699768 0.591797 -0.174255 0.360046 1445372950 0.699768 0.591797 -0.174255 0.360046 1445372950 0.699768 0.591797 -0.174255 0.360046 1445372950 0.731812 0.566895 -0.252319 0.281738 1445372950 0.731812 0.566895 -0.252319 0.281738 1445372950 0.731812 0.566895 -0.252319 0.281738 1445372950 0.731812 0.566895 -0.252319 0.281738 1445372950 0.731812 0.566895 -0.252319 0.281738 1445372950 0.731812 0.566895 -0.252319 0.281738 1445372950 0.731812 0.566895 -0.252319 0.281738 1445372950 0.749390 0.537476 -0.328308 0.204102 1445372950 0.749390 0.537476 -0.328308 0.204102 1445372950 0.749390 0.537476 -0.328308 0.204102 1445372950 0.749390 0.537476 -0.328308 0.204102 1445372950 0.749390 0.537476 -0.328308 0.204102 1445372950 0.749390 0.537476 -0.328308 0.204102 1445372950 0.756287 0.501221 -0.400391 0.127991 1445372950 0.756287 0.501221 -0.400391 0.127991 1445372950 0.756287 0.501221 -0.400391 0.127991 1445372950 0.756287 0.501221 -0.400391 0.127991 1445372950 0.756287 0.501221 -0.400391 0.127991 1445372950 0.756287 0.501221 -0.400391 0.127991 1445372950 0.750061 0.464600 -0.466492 0.062439 1445372950 0.750061 0.464600 -0.466492 0.062439 1445372950 0.750061 0.464600 -0.466492 0.062439 1445372950 0.750061 0.464600 -0.466492 0.062439 1445372950 0.750061 0.464600 -0.466492 0.062439 1445372950 0.750061 0.464600 -0.466492 0.062439 1445372950 0.732849 0.446777 -0.511963 0.033752 1445372950 0.732849 0.446777 -0.511963 0.033752 1445372950 0.732849 0.446777 -0.511963 0.033752 1445372950 0.732849 0.446777 -0.511963 0.033752 1445372950 0.732849 0.446777 -0.511963 0.033752 1445372950 0.732849 0.446777 -0.511963 0.033752 1445372950 0.722778 0.449524 -0.523315 0.040100 1445372950 0.722778 0.449524 -0.523315 0.040100 1445372950 0.722778 0.449524 -0.523315 0.040100 1445372950 0.722778 0.449524 -0.523315 0.040100 1445372950 0.722778 0.449524 -0.523315 0.040100 1445372950 0.722778 0.449524 -0.523315 0.040100 1445372950 0.721924 0.468445 -0.503540 0.076355 1445372950 0.721924 0.468445 -0.503540 0.076355 1445372950 0.721924 0.468445 -0.503540 0.076355 1445372950 0.721924 0.468445 -0.503540 0.076355 1445372950 0.721924 0.468445 -0.503540 0.076355 1445372950 0.721924 0.468445 -0.503540 0.076355 1445372950 0.720154 0.500793 -0.460510 0.135986 1445372950 0.720154 0.500793 -0.460510 0.135986 1445372950 0.720154 0.500793 -0.460510 0.135986 1445372950 0.720154 0.500793 -0.460510 0.135986 1445372950 0.720154 0.500793 -0.460510 0.135986 1445372950 0.720154 0.500793 -0.460510 0.135986 1445372950 0.713013 0.538391 -0.396240 0.211243 1445372950 0.713013 0.538391 -0.396240 0.211243 1445372950 0.713013 0.538391 -0.396240 0.211243 1445372950 0.713013 0.538391 -0.396240 0.211243 1445372950 0.713013 0.538391 -0.396240 0.211243 1445372950 0.713013 0.538391 -0.396240 0.211243 1445372950 0.691650 0.579529 -0.310852 0.298462 1445372950 0.691650 0.579529 -0.310852 0.298462 1445372950 0.691650 0.579529 -0.310852 0.298462 1445372950 0.691650 0.579529 -0.310852 0.298462 1445372950 0.691650 0.579529 -0.310852 0.298462 1445372950 0.691650 0.579529 -0.310852 0.298462 1445372950 0.652466 0.616516 -0.213196 0.385620 1445372950 0.652466 0.616516 -0.213196 0.385620 1445372950 0.652466 0.616516 -0.213196 0.385620 1445372950 0.652466 0.616516 -0.213196 0.385620 1445372950 0.652466 0.616516 -0.213196 0.385620 1445372950 0.652466 0.616516 -0.213196 0.385620 1445372950 0.605835 0.637390 -0.115601 0.461731 1445372950 0.605835 0.637390 -0.115601 0.461731 1445372950 0.605835 0.637390 -0.115601 0.461731 1445372950 0.605835 0.637390 -0.115601 0.461731 1445372950 0.605835 0.637390 -0.115601 0.461731 1445372950 0.605835 0.637390 -0.115601 0.461731 1445372950 0.560425 0.639160 -0.031860 0.525574 1445372950 0.560425 0.639160 -0.031860 0.525574 1445372950 0.560425 0.639160 -0.031860 0.525574 1445372950 0.560425 0.639160 -0.031860 0.525574 1445372950 0.560425 0.639160 -0.031860 0.525574 1445372950 0.560425 0.639160 -0.031860 0.525574 1445372950 0.513123 0.631958 0.045959 0.578857 1445372950 0.513123 0.631958 0.045959 0.578857 1445372950 0.513123 0.631958 0.045959 0.578857 1445372950 0.513123 0.631958 0.045959 0.578857 1445372950 0.470459 0.611877 0.114746 0.625305 1445372950 0.470459 0.611877 0.114746 0.625305 1445372950 0.470459 0.611877 0.114746 0.625305 1445372950 0.470459 0.611877 0.114746 0.625305 1445372950 0.470459 0.611877 0.114746 0.625305 1445372950 0.470459 0.611877 0.114746 0.625305 1445372950 0.433411 0.594543 0.169373 0.655640 1445372950 0.433411 0.594543 0.169373 0.655640 1445372950 0.433411 0.594543 0.169373 0.655640 1445372950 0.433411 0.594543 0.169373 0.655640 1445372950 0.433411 0.594543 0.169373 0.655640 1445372950 0.433411 0.594543 0.169373 0.655640 1445372950 0.433411 0.594543 0.169373 0.655640 1445372950 0.412598 0.589050 0.207458 0.663086 1445372950 0.412598 0.589050 0.207458 0.663086 1445372951 0.412598 0.589050 0.207458 0.663086 1445372951 0.412598 0.589050 0.207458 0.663086 1445372951 0.412598 0.589050 0.207458 0.663086 1445372951 0.425110 0.590576 0.205811 0.654175 1445372951 0.425110 0.590576 0.205811 0.654175 1445372951 0.425110 0.590576 0.205811 0.654175 1445372951 0.425110 0.590576 0.205811 0.654175 1445372951 0.425110 0.590576 0.205811 0.654175 1445372951 0.425110 0.590576 0.205811 0.654175 1445372951 0.425110 0.590576 0.205811 0.654175 1445372951 0.468811 0.597717 0.165344 0.628906 1445372951 0.468811 0.597717 0.165344 0.628906 1445372951 0.468811 0.597717 0.165344 0.628906 1445372951 0.468811 0.597717 0.165344 0.628906 1445372951 0.468811 0.597717 0.165344 0.628906 1445372951 0.468811 0.597717 0.165344 0.628906 1445372951 0.468811 0.597717 0.165344 0.628906 1445372951 0.529297 0.603638 0.099365 0.587830 1445372951 0.529297 0.603638 0.099365 0.587830 1445372951 0.529297 0.603638 0.099365 0.587830 1445372951 0.529297 0.603638 0.099365 0.587830 1445372951 0.529297 0.603638 0.099365 0.587830 1445372951 0.529297 0.603638 0.099365 0.587830 1445372951 0.589172 0.608582 0.019348 0.531067 1445372951 0.589172 0.608582 0.019348 0.531067 1445372951 0.589172 0.608582 0.019348 0.531067 1445372951 0.589172 0.608582 0.019348 0.531067 1445372951 0.589172 0.608582 0.019348 0.531067 1445372951 0.589172 0.608582 0.019348 0.531067 1445372951 0.642761 0.606812 -0.070374 0.462158 1445372951 0.642761 0.606812 -0.070374 0.462158 1445372951 0.642761 0.606812 -0.070374 0.462158 1445372951 0.642761 0.606812 -0.070374 0.462158 1445372951 0.642761 0.606812 -0.070374 0.462158 1445372951 0.642761 0.606812 -0.070374 0.462158 1445372951 0.642761 0.606812 -0.070374 0.462158 1445372951 0.683167 0.598083 -0.161133 0.386719 1445372951 0.683167 0.598083 -0.161133 0.386719 1445372951 0.683167 0.598083 -0.161133 0.386719 1445372951 0.683167 0.598083 -0.161133 0.386719 1445372951 0.683167 0.598083 -0.161133 0.386719 1445372951 0.683167 0.598083 -0.161133 0.386719 1445372951 0.714783 0.576538 -0.252258 0.304932 1445372951 0.714783 0.576538 -0.252258 0.304932 1445372951 0.714783 0.576538 -0.252258 0.304932 1445372951 0.714783 0.576538 -0.252258 0.304932 1445372951 0.714783 0.576538 -0.252258 0.304932 1445372951 0.714783 0.576538 -0.252258 0.304932 1445372951 0.714783 0.576538 -0.252258 0.304932 1445372951 0.736450 0.543335 -0.335938 0.222473 1445372951 0.736450 0.543335 -0.335938 0.222473 1445372951 0.736450 0.543335 -0.335938 0.222473 1445372951 0.736450 0.543335 -0.335938 0.222473 1445372951 0.736450 0.543335 -0.335938 0.222473 1445372951 0.736450 0.543335 -0.335938 0.222473 1445372951 0.746765 0.504517 -0.409058 0.143066 1445372951 0.746765 0.504517 -0.409058 0.143066 1445372951 0.746765 0.504517 -0.409058 0.143066 1445372951 0.746765 0.504517 -0.409058 0.143066 1445372951 0.746765 0.504517 -0.409058 0.143066 1445372951 0.746765 0.504517 -0.409058 0.143066 1445372951 0.742920 0.470093 -0.471252 0.070435 1445372951 0.742920 0.470093 -0.471252 0.070435 1445372951 0.742920 0.470093 -0.471252 0.070435 1445372951 0.742920 0.470093 -0.471252 0.070435 1445372951 0.742920 0.470093 -0.471252 0.070435 1445372951 0.723694 0.451233 -0.521606 0.022278 1445372951 0.723694 0.451233 -0.521606 0.022278 1445372951 0.723694 0.451233 -0.521606 0.022278 1445372951 0.723694 0.451233 -0.521606 0.022278 1445372951 0.723694 0.451233 -0.521606 0.022278 1445372951 0.723694 0.451233 -0.521606 0.022278 1445372951 0.723694 0.451233 -0.521606 0.022278 1445372951 0.694153 0.464661 -0.549255 0.021912 1445372951 0.694153 0.464661 -0.549255 0.021912 1445372951 0.694153 0.464661 -0.549255 0.021912 1445372951 0.694153 0.464661 -0.549255 0.021912 1445372951 0.694153 0.464661 -0.549255 0.021912 1445372951 0.694153 0.464661 -0.549255 0.021912 1445372951 0.693726 0.480896 -0.534180 0.045044 1445372951 0.693726 0.480896 -0.534180 0.045044 1445372951 0.693726 0.480896 -0.534180 0.045044 1445372951 0.693726 0.480896 -0.534180 0.045044 1445372951 0.693726 0.480896 -0.534180 0.045044 1445372951 0.693726 0.480896 -0.534180 0.045044 1445372951 0.704468 0.503662 -0.491394 0.092346 1445372951 0.704468 0.503662 -0.491394 0.092346 1445372951 0.704468 0.503662 -0.491394 0.092346 1445372951 0.704468 0.503662 -0.491394 0.092346 1445372951 0.704468 0.503662 -0.491394 0.092346 1445372951 0.704468 0.503662 -0.491394 0.092346 1445372951 0.704468 0.503662 -0.491394 0.092346 1445372951 0.707764 0.536987 -0.429626 0.161377 1445372951 0.707764 0.536987 -0.429626 0.161377 1445372951 0.707764 0.536987 -0.429626 0.161377 1445372951 0.707764 0.536987 -0.429626 0.161377 1445372951 0.707764 0.536987 -0.429626 0.161377 1445372951 0.695862 0.576599 -0.351074 0.244995 1445372951 0.695862 0.576599 -0.351074 0.244995 1445372951 0.695862 0.576599 -0.351074 0.244995 1445372951 0.695862 0.576599 -0.351074 0.244995 1445372951 0.695862 0.576599 -0.351074 0.244995 1445372951 0.695862 0.576599 -0.351074 0.244995 1445372951 0.667664 0.614075 -0.262878 0.328552 1445372951 0.667664 0.614075 -0.262878 0.328552 1445372951 0.667664 0.614075 -0.262878 0.328552 1445372951 0.667664 0.614075 -0.262878 0.328552 1445372951 0.667664 0.614075 -0.262878 0.328552 1445372951 0.667664 0.614075 -0.262878 0.328552 1445372951 0.629517 0.639893 -0.173401 0.405151 1445372951 0.629517 0.639893 -0.173401 0.405151 1445372951 0.629517 0.639893 -0.173401 0.405151 1445372951 0.629517 0.639893 -0.173401 0.405151 1445372952 0.629517 0.639893 -0.173401 0.405151 1445372952 0.587891 0.650391 -0.088013 0.472778 1445372952 0.587891 0.650391 -0.088013 0.472778 1445372952 0.587891 0.650391 -0.088013 0.472778 1445372952 0.587891 0.650391 -0.088013 0.472778 1445372952 0.587891 0.650391 -0.088013 0.472778 1445372952 0.587891 0.650391 -0.088013 0.472778 1445372952 0.587891 0.650391 -0.088013 0.472778 1445372952 0.539917 0.651001 -0.015625 0.533264 1445372952 0.539917 0.651001 -0.015625 0.533264 1445372952 0.539917 0.651001 -0.015625 0.533264 1445372952 0.539917 0.651001 -0.015625 0.533264 1445372952 0.539917 0.651001 -0.015625 0.533264 1445372952 0.539917 0.651001 -0.015625 0.533264 1445372952 0.477539 0.652649 0.053223 0.585754 1445372952 0.477539 0.652649 0.053223 0.585754 1445372952 0.477539 0.652649 0.053223 0.585754 1445372952 0.477539 0.652649 0.053223 0.585754 1445372952 0.477539 0.652649 0.053223 0.585754 1445372952 0.477539 0.652649 0.053223 0.585754 1445372952 0.413452 0.648010 0.121582 0.627869 1445372952 0.413452 0.648010 0.121582 0.627869 1445372952 0.413452 0.648010 0.121582 0.627869 1445372952 0.413452 0.648010 0.121582 0.627869 1445372952 0.413452 0.648010 0.121582 0.627869 1445372952 0.413452 0.648010 0.121582 0.627869 1445372952 0.360229 0.630981 0.180542 0.662903 1445372952 0.360229 0.630981 0.180542 0.662903 1445372952 0.360229 0.630981 0.180542 0.662903 1445372952 0.360229 0.630981 0.180542 0.662903 1445372952 0.360229 0.630981 0.180542 0.662903 1445372952 0.360229 0.630981 0.180542 0.662903 1445372952 0.360229 0.630981 0.180542 0.662903 1445372952 0.330383 0.608948 0.217529 0.687500 1445372952 0.330383 0.608948 0.217529 0.687500 1445372952 
0.647339 0.580078 -0.110474 0.481873 1445372954 0.647339 0.580078 -0.110474 0.481873 1445372954 0.650635 0.582092 -0.113464 0.474182 1445372954 0.650635 0.582092 -0.113464 0.474182 1445372954 0.650635 0.582092 -0.113464 0.474182 1445372954 0.650635 0.582092 -0.113464 0.474182 1445372954 0.650635 0.582092 -0.113464 0.474182 1445372954 0.650635 0.582092 -0.113464 0.474182 1445372954 0.650513 0.586060 -0.114136 0.469299 1445372954 0.650513 0.586060 -0.114136 0.469299 1445372954 0.650513 0.586060 -0.114136 0.469299 1445372954 0.650513 0.586060 -0.114136 0.469299 1445372954 0.650513 0.586060 -0.114136 0.469299 1445372954 0.650513 0.586060 -0.114136 0.469299 1445372954 0.653320 0.587830 -0.116272 0.462585 1445372954 0.653320 0.587830 -0.116272 0.462585 1445372954 0.653320 0.587830 -0.116272 0.462585 1445372954 0.653320 0.587830 -0.116272 0.462585 1445372954 0.653320 0.587830 -0.116272 0.462585 1445372954 0.653320 0.587830 -0.116272 0.462585 1445372954 0.660706 0.588562 -0.125305 0.448669 1445372954 0.660706 0.588562 -0.125305 0.448669 1445372954 0.660706 0.588562 -0.125305 0.448669 1445372954 0.660706 0.588562 -0.125305 0.448669 1445372954 0.660706 0.588562 -0.125305 0.448669 1445372954 0.660706 0.588562 -0.125305 0.448669 1445372954 0.660706 0.588562 -0.125305 0.448669 1445372954 0.678772 0.581543 -0.147827 0.423279 1445372954 0.678772 0.581543 -0.147827 0.423279 1445372954 0.678772 0.581543 -0.147827 0.423279 1445372954 0.678772 0.581543 -0.147827 0.423279 1445372954 0.678772 0.581543 -0.147827 0.423279 1445372954 0.678772 0.581543 -0.147827 0.423279 1445372954 0.701843 0.570190 -0.181824 0.386292 1445372954 0.701843 0.570190 -0.181824 0.386292 1445372954 0.701843 0.570190 -0.181824 0.386292 1445372954 0.701843 0.570190 -0.181824 0.386292 1445372954 0.701843 0.570190 -0.181824 0.386292 1445372954 0.701843 0.570190 -0.181824 0.386292 1445372954 0.701843 0.570190 -0.181824 0.386292 1445372954 0.726257 0.554749 -0.223206 0.338989 1445372954 0.726257 0.554749 -0.223206 0.338989 1445372954 0.726257 0.554749 -0.223206 0.338989 1445372954 0.726257 0.554749 -0.223206 0.338989 1445372954 0.726257 0.554749 -0.223206 0.338989 1445372954 0.726257 0.554749 -0.223206 0.338989 1445372954 0.750122 0.534363 -0.268127 0.282532 1445372954 0.750122 0.534363 -0.268127 0.282532 1445372954 0.750122 0.534363 -0.268127 0.282532 1445372954 0.750122 0.534363 -0.268127 0.282532 1445372954 0.750122 0.534363 -0.268127 0.282532 1445372954 0.750122 0.534363 -0.268127 0.282532 1445372954 0.771790 0.506714 -0.316162 0.218140 1445372954 0.771790 0.506714 -0.316162 0.218140 1445372954 0.771790 0.506714 -0.316162 0.218140 1445372954 0.771790 0.506714 -0.316162 0.218140 1445372954 0.771790 0.506714 -0.316162 0.218140 1445372954 0.771790 0.506714 -0.316162 0.218140 1445372954 0.771790 0.506714 -0.316162 0.218140 1445372954 0.785156 0.478516 -0.362122 0.152893 1445372954 0.785156 0.478516 -0.362122 0.152893 1445372954 0.785156 0.478516 -0.362122 0.152893 1445372954 0.785156 0.478516 -0.362122 0.152893 1445372954 0.785156 0.478516 -0.362122 0.152893 1445372954 0.785156 0.478516 -0.362122 0.152893 1445372954 0.791321 0.448730 -0.404907 0.091675 1445372954 0.791321 0.448730 -0.404907 0.091675 1445372954 0.791321 0.448730 -0.404907 0.091675 1445372954 0.791321 0.448730 -0.404907 0.091675 1445372954 0.791321 0.448730 -0.404907 0.091675 1445372954 0.791321 0.448730 -0.404907 0.091675 1445372954 0.792053 0.420837 -0.439941 0.044312 1445372954 0.792053 0.420837 -0.439941 0.044312 1445372954 0.792053 0.420837 -0.439941 0.044312 1445372954 0.792053 0.420837 -0.439941 0.044312 1445372954 0.792053 0.420837 -0.439941 0.044312 1445372954 0.792053 0.420837 -0.439941 0.044312 1445372954 0.789734 0.398926 -0.465820 0.011475 1445372954 0.789734 0.398926 -0.465820 0.011475 1445372954 0.789734 0.398926 -0.465820 0.011475 1445372954 0.789734 0.398926 -0.465820 0.011475 1445372954 0.789734 0.398926 -0.465820 0.011475 1445372954 0.789734 0.398926 -0.465820 0.011475 1445372954 0.786804 0.386963 -0.480774 0.001099 1445372955 0.786804 0.386963 -0.480774 0.001099 1445372955 0.786804 0.386963 -0.480774 0.001099 1445372955 0.786804 0.386963 -0.480774 0.001099 1445372955 0.786804 0.386963 -0.480774 0.001099 1445372955 0.786804 0.386963 -0.480774 0.001099 1445372955 0.779846 0.398621 -0.481995 0.023621 1445372955 0.779846 0.398621 -0.481995 0.023621 1445372955 0.779846 0.398621 -0.481995 0.023621 1445372955 0.779846 0.398621 -0.481995 0.023621 1445372955 0.779846 0.398621 -0.481995 0.023621 1445372955 0.779846 0.398621 -0.481995 0.023621 1445372955 0.779846 0.398621 -0.481995 0.023621 1445372955 0.772156 0.429688 -0.462158 0.074402 1445372955 0.772156 0.429688 -0.462158 0.074402 1445372955 0.772156 0.429688 -0.462158 0.074402 1445372955 0.772156 0.429688 -0.462158 0.074402 1445372955 0.772156 0.429688 -0.462158 0.074402 1445372955 0.772156 0.429688 -0.462158 0.074402 1445372955 0.762085 0.468384 -0.422913 0.144592 1445372955 0.762085 0.468384 -0.422913 0.144592 1445372955 0.762085 0.468384 -0.422913 0.144592 1445372955 0.762085 0.468384 -0.422913 0.144592 1445372955 0.762085 0.468384 -0.422913 0.144592 1445372955 0.762085 0.468384 -0.422913 0.144592 1445372955 0.745178 0.506531 -0.369568 0.226929 1445372955 0.745178 0.506531 -0.369568 0.226929 1445372955 0.745178 0.506531 -0.369568 0.226929 1445372955 0.745178 0.506531 -0.369568 0.226929 1445372955 0.745178 0.506531 -0.369568 0.226929 1445372955 0.745178 0.506531 -0.369568 0.226929 1445372955 0.717651 0.542542 -0.302856 0.314453 1445372955 0.717651 0.542542 -0.302856 0.314453 1445372955 0.717651 0.542542 -0.302856 0.314453 1445372955 0.717651 0.542542 -0.302856 0.314453 1445372955 0.717651 0.542542 -0.302856 0.314453 1445372955 0.717651 0.542542 -0.302856 0.314453 1445372955 0.717651 0.542542 -0.302856 0.314453 1445372955 0.681885 0.568909 -0.228516 0.398804 1445372955 0.681885 0.568909 -0.228516 0.398804 1445372955 0.681885 0.568909 -0.228516 0.398804 1445372955 0.681885 0.568909 -0.228516 0.398804 1445372955 0.681885 0.568909 -0.228516 0.398804 1445372955 0.681885 0.568909 -0.228516 0.398804 1445372955 0.636658 0.586975 -0.151245 0.476624 1445372955 0.636658 0.586975 -0.151245 0.476624 1445372955 0.636658 0.586975 -0.151245 0.476624 1445372955 0.636658 0.586975 -0.151245 0.476624 1445372955 0.636658 0.586975 -0.151245 0.476624 1445372955 0.636658 0.586975 -0.151245 0.476624 1445372955 0.582886 0.597656 -0.074280 0.545410 1445372955 0.582886 0.597656 -0.074280 0.545410 1445372955 0.582886 0.597656 -0.074280 0.545410 1445372955 0.582886 0.597656 -0.074280 0.545410 1445372955 0.582886 0.597656 -0.074280 0.545410 1445372955 0.582886 0.597656 -0.074280 0.545410 1445372955 0.520142 0.602844 0.002625 0.604858 1445372955 0.520142 0.602844 0.002625 0.604858 1445372955 0.520142 0.602844 0.002625 0.604858 1445372955 0.520142 0.602844 0.002625 0.604858 1445372955 0.520142 0.602844 0.002625 0.604858 1445372955 0.520142 0.602844 0.002625 0.604858 1445372955 0.520142 0.602844 0.002625 0.604858 1445372955 0.449097 0.601257 0.080627 0.655945 1445372955 0.449097 0.601257 0.080627 0.655945 1445372955 0.449097 0.601257 0.080627 0.655945 1445372955 0.449097 0.601257 0.080627 0.655945 1445372955 0.449097 0.601257 0.080627 0.655945 1445372955 0.449097 0.601257 0.080627 0.655945 1445372955 0.387512 0.586426 0.149353 0.695374 1445372955 0.387512 0.586426 0.149353 0.695374 1445372955 0.387512 0.586426 0.149353 0.695374 1445372955 0.387512 0.586426 0.149353 0.695374 1445372955 0.387512 0.586426 0.149353 0.695374 1445372955 0.387512 0.586426 0.149353 0.695374 1445372955 0.350159 0.566040 0.195313 0.720215 1445372955 0.350159 0.566040 0.195313 0.720215 1445372955 0.350159 0.566040 0.195313 0.720215 1445372955 0.350159 0.566040 0.195313 0.720215 1445372955 0.350159 0.566040 0.195313 0.720215 1445372955 0.350159 0.566040 0.195313 0.720215 1445372955 0.350159 0.566040 0.195313 0.720215 1445372955 0.341675 0.553040 0.213196 0.729248 1445372955 0.341675 0.553040 0.213196 0.729248 1445372955 0.341675 0.553040 0.213196 0.729248 1445372955 0.341675 0.553040 0.213196 0.729248 1445372955 0.341675 0.553040 0.213196 0.729248 1445372955 0.341675 0.553040 0.213196 0.729248 1445372955 0.361877 0.552368 0.204224 0.722534 1445372955 0.361877 0.552368 0.204224 0.722534 1445372955 0.361877 0.552368 0.204224 0.722534 1445372955 0.361877 0.552368 0.204224 0.722534 1445372955 0.361877 0.552368 0.204224 0.722534 1445372955 0.361877 0.552368 0.204224 0.722534 1445372955 0.405884 0.559021 0.174744 0.701538 1445372955 0.405884 0.559021 0.174744 0.701538 1445372955 0.405884 0.559021 0.174744 0.701538 1445372955 0.405884 0.559021 0.174744 0.701538 1445372955 0.405884 0.559021 0.174744 0.701538 1445372955 0.405884 0.559021 0.174744 0.701538 1445372955 0.463867 0.568970 0.129211 0.666565 1445372955 0.463867 0.568970 0.129211 0.666565 1445372955 0.463867 0.568970 0.129211 0.666565 1445372955 0.463867 0.568970 0.129211 0.666565 1445372955 0.463867 0.568970 0.129211 0.666565 1445372955 0.463867 0.568970 0.129211 0.666565 1445372955 0.463867 0.568970 0.129211 0.666565 1445372955 0.532410 0.575806 0.065247 0.616943 1445372955 0.532410 0.575806 0.065247 0.616943 1445372955 0.532410 0.575806 0.065247 0.616943 1445372955 0.532410 0.575806 0.065247 0.616943 1445372955 0.532410 0.575806 0.065247 0.616943 1445372955 0.532410 0.575806 0.065247 0.616943 1445372955 0.601318 0.578674 -0.015137 0.550659 1445372956 0.601318 0.578674 -0.015137 0.550659 1445372956 0.601318 0.578674 -0.015137 0.550659 1445372956 0.601318 0.578674 -0.015137 0.550659 1445372956 0.601318 0.578674 -0.015137 0.550659 1445372956 0.601318 0.578674 -0.015137 0.550659 1445372956 0.660461 0.573608 -0.095886 0.474854 1445372956 0.660461 0.573608 -0.095886 0.474854 1445372956 0.660461 0.573608 -0.095886 0.474854 1445372956 0.660461 0.573608 -0.095886 0.474854 1445372956 0.660461 0.573608 -0.095886 0.474854 1445372956 0.660461 0.573608 -0.095886 0.474854 1445372956 0.710266 0.557495 -0.172302 0.393616 1445372956 0.710266 0.557495 -0.172302 0.393616 1445372956 0.710266 0.557495 -0.172302 0.393616 1445372956 0.710266 0.557495 -0.172302 0.393616 1445372956 0.710266 0.557495 -0.172302 0.393616 1445372956 0.710266 0.557495 -0.172302 0.393616 1445372956 0.710266 0.557495 -0.172302 0.393616 1445372956 0.744568 0.537476 -0.241089 0.313904 1445372956 0.744568 0.537476 -0.241089 0.313904 1445372956 0.744568 0.537476 -0.241089 0.313904 1445372956 0.744568 0.537476 -0.241089 0.313904 1445372956 0.744568 0.537476 -0.241089 0.313904 1445372956 0.744568 0.537476 -0.241089 0.313904 1445372956 0.762146 0.520203 -0.298950 0.243103 1445372956 0.762146 0.520203 -0.298950 0.243103 1445372956 0.762146 0.520203 -0.298950 0.243103 1445372956 0.762146 0.520203 -0.298950 0.243103 1445372956 0.762146 0.520203 -0.298950 0.243103 1445372956 0.762146 0.520203 -0.298950 0.243103 1445372956 0.777954 0.489746 -0.353699 0.172668 1445372956 0.777954 0.489746 -0.353699 0.172668 1445372956 0.777954 0.489746 -0.353699 0.172668 1445372956 0.777954 0.489746 -0.353699 0.172668 1445372956 0.777954 0.489746 -0.353699 0.172668 1445372956 0.777954 0.489746 -0.353699 0.172668 1445372956 0.784851 0.455078 -0.406067 0.109558 1445372956 0.784851 0.455078 -0.406067 0.109558 1445372956 0.784851 0.455078 -0.406067 0.109558 1445372956 0.784851 0.455078 -0.406067 0.109558 1445372956 0.784851 0.455078 -0.406067 0.109558 1445372956 0.784851 0.455078 -0.406067 0.109558 1445372956 0.783386 0.421082 -0.453186 0.060181 1445372956 0.783386 0.421082 -0.453186 0.060181 1445372956 0.783386 0.421082 -0.453186 0.060181 1445372956 0.783386 0.421082 -0.453186 0.060181 1445372956 0.783386 0.421082 -0.453186 0.060181 1445372956 0.783386 0.421082 -0.453186 0.060181 1445372956 0.783386 0.421082 -0.453186 0.060181 1445372956 0.773376 0.407715 -0.483459 0.044128 1445372956 0.773376 0.407715 -0.483459 0.044128 1445372956 0.773376 0.407715 -0.483459 0.044128 1445372956 0.773376 0.407715 -0.483459 0.044128 1445372956 0.773376 0.407715 -0.483459 0.044128 1445372956 0.773376 0.407715 -0.483459 0.044128 1445372956 0.766479 0.415833 -0.485596 0.061523 1445372956 0.766479 0.415833 -0.485596 0.061523 1445372956 0.766479 0.415833 -0.485596 0.061523 1445372956 0.766479 0.415833 -0.485596 0.061523 1445372956 0.766479 0.415833 -0.485596 0.061523 1445372956 0.766479 0.415833 -0.485596 0.061523 1445372956 0.760376 0.442993 -0.462158 0.109436 1445372956 0.760376 0.442993 -0.462158 0.109436 1445372956 0.760376 0.442993 -0.462158 0.109436 1445372956 0.760376 0.442993 -0.462158 0.109436 1445372956 0.760376 0.442993 -0.462158 0.109436 1445372956 0.760376 0.442993 -0.462158 0.109436 1445372956 0.760376 0.442993 -0.462158 0.109436 1445372956 0.750366 0.479187 -0.420349 0.174744 1445372956 0.750366 0.479187 -0.420349 0.174744 1445372956 0.750366 0.479187 -0.420349 0.174744 1445372956 0.750366 0.479187 -0.420349 0.174744 1445372956 0.750366 0.479187 -0.420349 0.174744 1445372956 0.750366 0.479187 -0.420349 0.174744 1445372956 0.750366 0.479187 -0.420349 0.174744 1445372956 0.730042 0.520569 -0.363586 0.252563 1445372956 0.730042 0.520569 -0.363586 0.252563 1445372956 0.730042 0.520569 -0.363586 0.252563 1445372956 0.730042 0.520569 -0.363586 0.252563 1445372956 0.730042 0.520569 -0.363586 0.252563 1445372956 0.730042 0.520569 -0.363586 0.252563 1445372956 0.699707 0.559692 -0.289795 0.336304 1445372956 0.699707 0.559692 -0.289795 0.336304 1445372956 0.699707 0.559692 -0.289795 0.336304 1445372956 0.699707 0.559692 -0.289795 0.336304 1445372956 0.699707 0.559692 -0.289795 0.336304 1445372956 0.699707 0.559692 -0.289795 0.336304 1445372956 0.660400 0.588074 -0.205078 0.419312 1445372956 0.660400 0.588074 -0.205078 0.419312 1445372956 0.660400 0.588074 -0.205078 0.419312 1445372956 0.660400 0.588074 -0.205078 0.419312 1445372956 0.660400 0.588074 -0.205078 0.419312 1445372956 0.660400 0.588074 -0.205078 0.419312 1445372956 0.612305 0.604370 -0.122253 0.494751 1445372956 0.612305 0.604370 -0.122253 0.494751 1445372956 0.612305 0.604370 -0.122253 0.494751 1445372956 0.612305 0.604370 -0.122253 0.494751 1445372956 0.612305 0.604370 -0.122253 0.494751 1445372956 0.612305 0.604370 -0.122253 0.494751 1445372956 0.560364 0.611023 -0.039063 0.557739 1445372956 0.560364 0.611023 -0.039063 0.557739 1445372956 0.560364 0.611023 -0.039063 0.557739 1445372956 0.560364 0.611023 -0.039063 0.557739 1445372956 0.560364 0.611023 -0.039063 0.557739 1445372956 0.560364 0.611023 -0.039063 0.557739 1445372956 0.508667 0.603821 0.033630 0.612671 1445372956 0.508667 0.603821 0.033630 0.612671 1445372956 0.508667 0.603821 0.033630 0.612671 1445372956 0.508667 0.603821 0.033630 0.612671 1445372956 0.508667 0.603821 0.033630 0.612671 1445372956 0.508667 0.603821 0.033630 0.612671 1445372956 0.455688 0.591370 0.101624 0.657471 1445372956 0.455688 0.591370 0.101624 0.657471 1445372956 0.455688 0.591370 0.101624 0.657471 1445372957 0.455688 0.591370 0.101624 0.657471 1445372957 0.455688 0.591370 0.101624 0.657471 1445372957 0.455688 0.591370 0.101624 0.657471 1445372957 0.416748 0.570190 0.153809 0.690979 1445372957 0.416748 0.570190 0.153809 0.690979 1445372957 0.416748 0.570190 0.153809 0.690979 1445372957 0.416748 0.570190 0.153809 0.690979 1445372957 0.416748 0.570190 0.153809 0.690979 1445372957 0.416748 0.570190 0.153809 0.690979 1445372957 0.416748 0.570190 0.153809 0.690979 1445372957 0.407288 0.546814 0.169678 0.711487 1445372957 0.407288 0.546814 0.169678 0.711487 1445372957 0.407288 0.546814 0.169678 0.711487 1445372957 0.407288 0.546814 0.169678 0.711487 1445372957 0.407288 0.546814 0.169678 0.711487 1445372957 0.407288 0.546814 0.169678 0.711487 1445372957 0.413574 0.544556 0.167419 0.710144 1445372957 0.413574 0.544556 0.167419 0.710144 1445372957 0.413574 0.544556 0.167419 0.710144 1445372957 0.413574 0.544556 0.167419 0.710144 1445372957 0.413574 0.544556 0.167419 0.710144 1445372957 0.413574 0.544556 0.167419 0.710144 1445372957 0.440369 0.555664 0.145264 0.690002 1445372957 0.440369 0.555664 0.145264 0.690002 1445372957 0.440369 0.555664 0.145264 0.690002 1445372957 0.440369 0.555664 0.145264 0.690002 1445372957 0.440369 0.555664 0.145264 0.690002 1445372957 0.440369 0.555664 0.145264 0.690002 1445372957 0.490479 0.564026 0.099182 0.656738 1445372957 0.490479 0.564026 0.099182 0.656738 1445372957 0.490479 0.564026 0.099182 0.656738 1445372957 0.490479 0.564026 0.099182 0.656738 1445372957 0.490479 0.564026 0.099182 0.656738 1445372957 0.490479 0.564026 0.099182 0.656738 1445372957 0.490479 0.564026 0.099182 0.656738 1445372957 0.551331 0.570618 0.038086 0.607361 1445372957 0.551331 0.570618 0.038086 0.607361 1445372957 0.551331 0.570618 0.038086 0.607361 1445372957 0.551331 0.570618 0.038086 0.607361 1445372957 0.551331 0.570618 0.038086 0.607361 1445372957 0.551331 0.570618 0.038086 0.607361 1445372957 0.616577 0.570862 -0.035767 0.540833 1445372957 0.616577 0.570862 -0.035767 0.540833 1445372957 0.616577 0.570862 -0.035767 0.540833 1445372957 0.616577 0.570862 -0.035767 0.540833 1445372957 0.616577 0.570862 -0.035767 0.540833 1445372957 0.616577 0.570862 -0.035767 0.540833 1445372957 0.679077 0.560181 -0.115845 0.459961 1445372957 0.679077 0.560181 -0.115845 0.459961 1445372957 0.679077 0.560181 -0.115845 0.459961 1445372957 0.679077 0.560181 -0.115845 0.459961 1445372957 0.679077 0.560181 -0.115845 0.459961 1445372957 0.679077 0.560181 -0.115845 0.459961 1445372957 0.727600 0.542908 -0.196106 0.370544 1445372957 0.727600 0.542908 -0.196106 0.370544 1445372957 0.727600 0.542908 -0.196106 0.370544 1445372957 0.727600 0.542908 -0.196106 0.370544 1445372957 0.727600 0.542908 -0.196106 0.370544 1445372957 0.727600 0.542908 -0.196106 0.370544 1445372957 0.758362 0.522583 -0.268127 0.282471 1445372957 0.758362 0.522583 -0.268127 0.282471 1445372957 0.758362 0.522583 -0.268127 0.282471 1445372957 0.758362 0.522583 -0.268127 0.282471 1445372957 0.758362 0.522583 -0.268127 0.282471 1445372957 0.758362 0.522583 -0.268127 0.282471 1445372957 0.773987 0.502502 -0.327759 0.202454 1445372957 0.773987 0.502502 -0.327759 0.202454 1445372957 0.773987 0.502502 -0.327759 0.202454 1445372957 0.773987 0.502502 -0.327759 0.202454 1445372957 0.773987 0.502502 -0.327759 0.202454 1445372957 0.773987 0.502502 -0.327759 0.202454 1445372957 0.773987 0.502502 -0.327759 0.202454 1445372957 0.783142 0.473267 -0.383911 0.123535 1445372957 0.783142 0.473267 -0.383911 0.123535 1445372957 0.783142 0.473267 -0.383911 0.123535 1445372957 0.783142 0.473267 -0.383911 0.123535 1445372957 0.783142 0.473267 -0.383911 0.123535 1445372957 0.783142 0.473267 -0.383911 0.123535 1445372957 0.781982 0.441956 -0.435730 0.057373 1445372957 0.781982 0.441956 -0.435730 0.057373 1445372957 0.781982 0.441956 -0.435730 0.057373 1445372957 0.781982 0.441956 -0.435730 0.057373 1445372957 0.777344 0.416077 -0.471680 0.009277 1445372957 0.777344 0.416077 -0.471680 0.009277 1445372957 0.777344 0.416077 -0.471680 0.009277 1445372957 0.777344 0.416077 -0.471680 0.009277 1445372957 0.777344 0.416077 -0.471680 0.009277 1445372957 0.777344 0.416077 -0.471680 0.009277 1445372957 0.773438 0.396545 -0.494202 -0.017395 1445372957 0.773438 0.396545 -0.494202 -0.017395 1445372957 0.773438 0.396545 -0.494202 -0.017395 1445372957 0.773438 0.396545 -0.494202 -0.017395 1445372957 0.773438 0.396545 -0.494202 -0.017395 1445372957 0.773438 0.396545 -0.494202 -0.017395 1445372957 0.765869 0.399414 -0.503723 -0.011597 1445372957 0.765869 0.399414 -0.503723 -0.011597 1445372957 0.765869 0.399414 -0.503723 -0.011597 1445372957 0.765869 0.399414 -0.503723 -0.011597 1445372957 0.765869 0.399414 -0.503723 -0.011597 1445372957 0.762085 0.420532 -0.491760 0.022949 1445372957 0.762085 0.420532 -0.491760 0.022949 1445372957 0.762085 0.420532 -0.491760 0.022949 1445372957 0.762085 0.420532 -0.491760 0.022949 1445372957 0.762085 0.420532 -0.491760 0.022949 1445372957 0.762085 0.420532 -0.491760 0.022949 1445372957 0.756287 0.456299 -0.461548 0.082214 1445372957 0.756287 0.456299 -0.461548 0.082214 1445372957 0.756287 0.456299 -0.461548 0.082214 1445372957 0.756287 0.456299 -0.461548 0.082214 1445372957 0.756287 0.456299 -0.461548 0.082214 1445372958 0.756287 0.456299 -0.461548 0.082214 1445372958 0.756287 0.456299 -0.461548 0.082214 1445372958 0.744202 0.500671 -0.412415 0.159241 1445372958 0.744202 0.500671 -0.412415 0.159241 1445372958 0.744202 0.500671 -0.412415 0.159241 1445372958 0.744202 0.500671 -0.412415 0.159241 1445372958 0.744202 0.500671 -0.412415 0.159241 1445372958 0.744202 0.500671 -0.412415 0.159241 1445372958 0.727539 0.539001 -0.347534 0.243530 1445372958 0.727539 0.539001 -0.347534 0.243530 1445372958 0.727539 0.539001 -0.347534 0.243530 1445372958 0.727539 0.539001 -0.347534 0.243530 1445372958 0.727539 0.539001 -0.347534 0.243530 1445372958 0.727539 0.539001 -0.347534 0.243530 1445372958 0.697937 0.573547 -0.272278 0.331238 1445372958 0.697937 0.573547 -0.272278 0.331238 1445372958 0.697937 0.573547 -0.272278 0.331238 1445372958 0.697937 0.573547 -0.272278 0.331238 1445372958 0.697937 0.573547 -0.272278 0.331238 1445372958 0.697937 0.573547 -0.272278 0.331238 1445372958 0.655640 0.600342 -0.190918 0.416138 1445372958 0.655640 0.600342 -0.190918 0.416138 1445372958 0.655640 0.600342 -0.190918 0.416138 1445372958 0.655640 0.600342 -0.190918 0.416138 1445372958 0.655640 0.600342 -0.190918 0.416138 1445372958 0.655640 0.600342 -0.190918 0.416138 1445372958 0.603149 0.617371 -0.105347 0.493896 1445372958 0.603149 0.617371 -0.105347 0.493896 1445372958 0.603149 0.617371 -0.105347 0.493896 1445372958 0.603149 0.617371 -0.105347 0.493896 1445372958 0.603149 0.617371 -0.105347 0.493896 1445372958 0.603149 0.617371 -0.105347 0.493896 1445372958 0.603149 0.617371 -0.105347 0.493896 1445372958 0.547180 0.621399 -0.025452 0.560120 1445372958 0.547180 0.621399 -0.025452 0.560120 1445372958 0.547180 0.621399 -0.025452 0.560120 1445372958 0.547180 0.621399 -0.025452 0.560120 1445372958 0.547180 0.621399 -0.025452 0.560120 1445372958 0.547180 0.621399 -0.025452 0.560120 1445372958 0.487732 0.617310 0.050598 0.615112 1445372958 0.487732 0.617310 0.050598 0.615112 1445372958 0.487732 0.617310 0.050598 0.615112 1445372958 0.487732 0.617310 0.050598 0.615112 1445372958 0.487732 0.617310 0.050598 0.615112 1445372958 0.487732 0.617310 0.050598 0.615112 1445372958 0.429810 0.605713 0.119568 0.658752 1445372958 0.429810 0.605713 0.119568 0.658752 1445372958 0.429810 0.605713 0.119568 0.658752 1445372958 0.429810 0.605713 0.119568 0.658752 1445372958 0.429810 0.605713 0.119568 0.658752 1445372958 0.429810 0.605713 0.119568 0.658752 1445372958 0.382080 0.591003 0.177429 0.687866 1445372958 0.382080 0.591003 0.177429 0.687866 1445372958 0.382080 0.591003 0.177429 0.687866 1445372958 0.382080 0.591003 0.177429 0.687866 1445372958 0.382080 0.591003 0.177429 0.687866 1445372958 0.382080 0.591003 0.177429 0.687866 1445372958 0.382080 0.591003 0.177429 0.687866 1445372958 0.359497 0.575684 0.210876 0.703430 1445372958 0.359497 0.575684 0.210876 0.703430 1445372958 0.359497 0.575684 0.210876 0.703430 1445372958 0.359497 0.575684 0.210876 0.703430 1445372958 0.359497 0.575684 0.210876 0.703430 1445372958 0.359497 0.575684 0.210876 0.703430 1445372958 0.359497 0.575684 0.210876 0.703430 1445372958 0.367371 0.567749 0.212952 0.705139 1445372958 0.367371 0.567749 0.212952 0.705139 1445372958 0.367371 0.567749 0.212952 0.705139 1445372958 0.367371 0.567749 0.212952 0.705139 1445372958 0.367371 0.567749 0.212952 0.705139 1445372958 0.367371 0.567749 0.212952 0.705139 1445372958 0.402161 0.572876 0.188049 0.688904 1445372958 0.402161 0.572876 0.188049 0.688904 1445372958 0.402161 0.572876 0.188049 0.688904 1445372958 0.402161 0.572876 0.188049 0.688904 1445372958 0.402161 0.572876 0.188049 0.688904 1445372958 0.402161 0.572876 0.188049 0.688904 1445372958 0.457214 0.581238 0.140869 0.658142 1445372958 0.457214 0.581238 0.140869 0.658142 1445372958 0.457214 0.581238 0.140869 0.658142 1445372958 0.457214 0.581238 0.140869 0.658142 1445372958 0.457214 0.581238 0.140869 0.658142 1445372958 0.519714 0.590332 0.078735 0.612427 1445372958 0.519714 0.590332 0.078735 0.612427 1445372958 0.519714 0.590332 0.078735 0.612427 1445372958 0.519714 0.590332 0.078735 0.612427 1445372958 0.519714 0.590332 0.078735 0.612427 1445372958 0.519714 0.590332 0.078735 0.612427 1445372958 0.519714 0.590332 0.078735 0.612427 1445372958 0.582764 0.594788 0.008118 0.553528 1445372958 0.582764 0.594788 0.008118 0.553528 1445372958 0.582764 0.594788 0.008118 0.553528 1445372958 0.582764 0.594788 0.008118 0.553528 1445372958 0.582764 0.594788 0.008118 0.553528 1445372958 0.582764 0.594788 0.008118 0.553528 1445372958 0.637817 0.595703 -0.065857 0.483643 1445372958 0.637817 0.595703 -0.065857 0.483643 1445372958 0.637817 0.595703 -0.065857 0.483643 1445372958 0.637817 0.595703 -0.065857 0.483643 1445372958 0.637817 0.595703 -0.065857 0.483643 1445372958 0.637817 0.595703 -0.065857 0.483643 1445372958 0.683105 0.587952 -0.143066 0.408813 1445372958 0.683105 0.587952 -0.143066 0.408813 1445372958 0.683105 0.587952 -0.143066 0.408813 1445372958 0.683105 0.587952 -0.143066 0.408813 1445372958 0.683105 0.587952 -0.143066 0.408813 1445372958 0.720093 0.569702 -0.212708 0.333923 1445372958 0.720093 0.569702 -0.212708 0.333923 1445372958 0.720093 0.569702 -0.212708 0.333923 1445372958 0.720093 0.569702 -0.212708 0.333923 1445372958 0.720093 0.569702 -0.212708 0.333923 1445372958 0.720093 0.569702 -0.212708 0.333923 1445372959 0.720093 0.569702 -0.212708 0.333923 1445372959 0.749634 0.543579 -0.277649 0.255615 1445372959 0.749634 0.543579 -0.277649 0.255615 1445372959 0.749634 0.543579 -0.277649 0.255615 1445372959 0.749634 0.543579 -0.277649 0.255615 1445372959 0.749634 0.543579 -0.277649 0.255615 1445372959 0.749634 0.543579 -0.277649 0.255615 1445372959 0.766541 0.515381 -0.336914 0.182373 1445372959 0.766541 0.515381 -0.336914 0.182373 1445372959 0.766541 0.515381 -0.336914 0.182373 1445372959 0.766541 0.515381 -0.336914 0.182373 1445372959 0.766541 0.515381 -0.336914 0.182373 1445372959 0.766541 0.515381 -0.336914 0.182373 1445372959 0.773621 0.484375 -0.391479 0.116882 1445372959 0.773621 0.484375 -0.391479 0.116882 1445372959 0.773621 0.484375 -0.391479 0.116882 1445372959 0.773621 0.484375 -0.391479 0.116882 1445372959 0.773621 0.484375 -0.391479 0.116882 1445372959 0.773010 0.456421 -0.434937 0.070068 1445372959 0.773010 0.456421 -0.434937 0.070068 1445372959 0.773010 0.456421 -0.434937 0.070068 1445372959 0.773010 0.456421 -0.434937 0.070068 1445372959 0.773010 0.456421 -0.434937 0.070068 1445372959 0.773010 0.456421 -0.434937 0.070068 1445372959 0.773010 0.456421 -0.434937 0.070068 1445372959 0.767517 0.440613 -0.462830 0.050415 1445372959 0.767517 0.440613 -0.462830 0.050415 1445372959 0.767517 0.440613 -0.462830 0.050415 1445372959 0.767517 0.440613 -0.462830 0.050415 1445372959 0.767517 0.440613 -0.462830 0.050415 1445372959 0.767517 0.440613 -0.462830 0.050415 1445372959 0.760986 0.444580 -0.468140 0.063477 1445372959 0.760986 0.444580 -0.468140 0.063477 1445372959 0.760986 0.444580 -0.468140 0.063477 1445372959 0.760986 0.444580 -0.468140 0.063477 1445372959 0.760986 0.444580 -0.468140 0.063477 1445372959 0.760986 0.444580 -0.468140 0.063477 1445372959 0.753418 0.468750 -0.448303 0.107422 1445372959 0.753418 0.468750 -0.448303 0.107422 1445372959 0.753418 0.468750 -0.448303 0.107422 1445372959 0.753418 0.468750 -0.448303 0.107422 1445372959 0.753418 0.468750 -0.448303 0.107422 1445372959 0.753418 0.468750 -0.448303 0.107422 1445372959 0.753418 0.468750 -0.448303 0.107422 1445372959 0.741211 0.505920 -0.405273 0.174133 1445372959 0.741211 0.505920 -0.405273 0.174133 1445372959 0.741211 0.505920 -0.405273 0.174133 1445372959 0.741211 0.505920 -0.405273 0.174133 1445372959 0.741211 0.505920 -0.405273 0.174133 1445372959 0.718933 0.549194 -0.340698 0.255615 1445372959 0.718933 0.549194 -0.340698 0.255615 1445372959 0.718933 0.549194 -0.340698 0.255615 1445372959 0.718933 0.549194 -0.340698 0.255615 1445372959 0.718933 0.549194 -0.340698 0.255615 1445372959 0.718933 0.549194 -0.340698 0.255615 1445372959 0.718933 0.549194 -0.340698 0.255615 1445372959 0.684387 0.589783 -0.258728 0.341614 1445372959 0.684387 0.589783 -0.258728 0.341614 1445372959 0.684387 0.589783 -0.258728 0.341614 1445372959 0.684387 0.589783 -0.258728 0.341614 1445372959 0.684387 0.589783 -0.258728 0.341614 1445372959 0.638489 0.620361 -0.170166 0.422424 1445372959 0.638489 0.620361 -0.170166 0.422424 1445372959 0.638489 0.620361 -0.170166 0.422424 1445372959 
0.682373 0.611389 -0.219299 0.335327 1445372961 0.682373 0.611389 -0.219299 0.335327 1445372961 0.703613 0.591248 -0.263123 0.293335 1445372961 0.703613 0.591248 -0.263123 0.293335 1445372961 0.703613 0.591248 -0.263123 0.293335 1445372961 0.703613 0.591248 -0.263123 0.293335 1445372961 0.703613 0.591248 -0.263123 0.293335 1445372961 0.723877 0.565247 -0.313660 0.240967 1445372961 0.723877 0.565247 -0.313660 0.240967 1445372961 0.723877 0.565247 -0.313660 0.240967 1445372961 0.723877 0.565247 -0.313660 0.240967 1445372961 0.723877 0.565247 -0.313660 0.240967 1445372961 0.723877 0.565247 -0.313660 0.240967 1445372961 0.723877 0.565247 -0.313660 0.240967 1445372961 0.738647 0.534546 -0.368286 0.181641 1445372961 0.738647 0.534546 -0.368286 0.181641 1445372961 0.738647 0.534546 -0.368286 0.181641 1445372961 0.738647 0.534546 -0.368286 0.181641 1445372961 0.738647 0.534546 -0.368286 0.181641 1445372961 0.738647 0.534546 -0.368286 0.181641 1445372961 0.745178 0.496582 -0.426880 0.125610 1445372961 0.745178 0.496582 -0.426880 0.125610 1445372961 0.745178 0.496582 -0.426880 0.125610 1445372961 0.745178 0.496582 -0.426880 0.125610 1445372961 0.745178 0.496582 -0.426880 0.125610 1445372961 0.745178 0.496582 -0.426880 0.125610 1445372961 0.745178 0.496582 -0.426880 0.125610 1445372961 0.742920 0.465088 -0.473511 0.086426 1445372961 0.742920 0.465088 -0.473511 0.086426 1445372961 0.742920 0.465088 -0.473511 0.086426 1445372961 0.742920 0.465088 -0.473511 0.086426 1445372961 0.742920 0.465088 -0.473511 0.086426 1445372961 0.737732 0.443604 -0.504333 0.067566 1445372961 0.737732 0.443604 -0.504333 0.067566 1445372961 0.737732 0.443604 -0.504333 0.067566 1445372961 0.737732 0.443604 -0.504333 0.067566 1445372961 0.737732 0.443604 -0.504333 0.067566 1445372961 0.737732 0.443604 -0.504333 0.067566 1445372961 0.732056 0.439270 -0.515869 0.070007 1445372961 0.732056 0.439270 -0.515869 0.070007 1445372961 0.732056 0.439270 -0.515869 0.070007 1445372961 0.732056 0.439270 -0.515869 0.070007 1445372961 0.732056 0.439270 -0.515869 0.070007 1445372961 0.733032 0.441040 -0.510559 0.085938 1445372961 0.733032 0.441040 -0.510559 0.085938 1445372961 0.733032 0.441040 -0.510559 0.085938 1445372961 0.733032 0.441040 -0.510559 0.085938 1445372961 0.733032 0.441040 -0.510559 0.085938 1445372961 0.734253 0.456116 -0.487610 0.122742 1445372961 0.734253 0.456116 -0.487610 0.122742 1445372961 0.734253 0.456116 -0.487610 0.122742 1445372962 0.734253 0.456116 -0.487610 0.122742 1445372962 0.734253 0.456116 -0.487610 0.122742 1445372962 0.734253 0.456116 -0.487610 0.122742 1445372962 0.734253 0.456116 -0.487610 0.122742 1445372962 0.724060 0.494385 -0.443787 0.185120 1445372962 0.724060 0.494385 -0.443787 0.185120 1445372962 0.724060 0.494385 -0.443787 0.185120 1445372962 0.724060 0.494385 -0.443787 0.185120 1445372962 0.724060 0.494385 -0.443787 0.185120 1445372962 0.724060 0.494385 -0.443787 0.185120 1445372962 0.702637 0.541687 -0.379272 0.262634 1445372962 0.702637 0.541687 -0.379272 0.262634 1445372962 0.702637 0.541687 -0.379272 0.262634 1445372962 0.702637 0.541687 -0.379272 0.262634 1445372962 0.702637 0.541687 -0.379272 0.262634 1445372962 0.702637 0.541687 -0.379272 0.262634 1445372962 0.672241 0.583252 -0.299194 0.343994 1445372962 0.672241 0.583252 -0.299194 0.343994 1445372962 0.672241 0.583252 -0.299194 0.343994 1445372962 0.672241 0.583252 -0.299194 0.343994 1445372962 0.672241 0.583252 -0.299194 0.343994 1445372962 0.672241 0.583252 -0.299194 0.343994 1445372962 0.631958 0.614014 -0.212341 0.422485 1445372962 0.631958 0.614014 -0.212341 0.422485 1445372962 0.631958 0.614014 -0.212341 0.422485 1445372962 0.631958 0.614014 -0.212341 0.422485 1445372962 0.631958 0.614014 -0.212341 0.422485 1445372962 0.631958 0.614014 -0.212341 0.422485 1445372962 0.587219 0.630432 -0.128906 0.490906 1445372962 0.587219 0.630432 -0.128906 0.490906 1445372962 0.587219 0.630432 -0.128906 0.490906 1445372962 0.587219 0.630432 -0.128906 0.490906 1445372962 0.587219 0.630432 -0.128906 0.490906 1445372962 0.541138 0.634094 -0.053467 0.549683 1445372962 0.541138 0.634094 -0.053467 0.549683 1445372962 0.541138 0.634094 -0.053467 0.549683 1445372962 0.541138 0.634094 -0.053467 0.549683 1445372962 0.541138 0.634094 -0.053467 0.549683 1445372962 0.541138 0.634094 -0.053467 0.549683 1445372962 0.541138 0.634094 -0.053467 0.549683 1445372962 0.488403 0.632507 0.021851 0.600708 1445372962 0.488403 0.632507 0.021851 0.600708 1445372962 0.488403 0.632507 0.021851 0.600708 1445372962 0.488403 0.632507 0.021851 0.600708 1445372962 0.488403 0.632507 0.021851 0.600708 1445372962 0.488403 0.632507 0.021851 0.600708 1445372962 0.433350 0.622070 0.095093 0.645081 1445372962 0.433350 0.622070 0.095093 0.645081 1445372962 0.433350 0.622070 0.095093 0.645081 1445372962 0.433350 0.622070 0.095093 0.645081 1445372962 0.433350 0.622070 0.095093 0.645081 1445372962 0.433350 0.622070 0.095093 0.645081 1445372962 0.433350 0.622070 0.095093 0.645081 1445372962 0.381897 0.599854 0.166382 0.683044 1445372962 0.381897 0.599854 0.166382 0.683044 1445372962 0.381897 0.599854 0.166382 0.683044 1445372962 0.381897 0.599854 0.166382 0.683044 1445372962 0.381897 0.599854 0.166382 0.683044 1445372962 0.381897 0.599854 0.166382 0.683044 1445372962 0.346741 0.569275 0.219666 0.712280 1445372962 0.346741 0.569275 0.219666 0.712280 1445372962 0.346741 0.569275 0.219666 0.712280 1445372962 0.346741 0.569275 0.219666 0.712280 1445372962 0.346741 0.569275 0.219666 0.712280 1445372962 0.346741 0.569275 0.219666 0.712280 1445372962 0.330688 0.548096 0.248718 0.726807 1445372962 0.330688 0.548096 0.248718 0.726807 1445372962 0.330688 0.548096 0.248718 0.726807 1445372962 0.330688 0.548096 0.248718 0.726807 1445372962 0.330688 0.548096 0.248718 0.726807 1445372962 0.330688 0.548096 0.248718 0.726807 1445372962 0.343140 0.544617 0.250732 0.722961 1445372962 0.343140 0.544617 0.250732 0.722961 1445372962 0.343140 0.544617 0.250732 0.722961 1445372962 0.343140 0.544617 0.250732 0.722961 1445372962 0.343140 0.544617 0.250732 0.722961 1445372962 0.343140 0.544617 0.250732 0.722961 1445372962 0.383423 0.554016 0.223877 0.704163 1445372962 0.383423 0.554016 0.223877 0.704163 1445372962 0.383423 0.554016 0.223877 0.704163 1445372962 0.383423 0.554016 0.223877 0.704163 1445372962 0.383423 0.554016 0.223877 0.704163 1445372962 0.383423 0.554016 0.223877 0.704163 1445372962 0.441528 0.566406 0.177124 0.672852 1445372962 0.441528 0.566406 0.177124 0.672852 1445372962 0.441528 0.566406 0.177124 0.672852 1445372962 0.441528 0.566406 0.177124 0.672852 1445372962 0.441528 0.566406 0.177124 0.672852 1445372962 0.441528 0.566406 0.177124 0.672852 1445372962 0.504456 0.578491 0.118164 0.629944 1445372962 0.504456 0.578491 0.118164 0.629944 1445372962 0.504456 0.578491 0.118164 0.629944 1445372962 0.504456 0.578491 0.118164 0.629944 1445372962 0.504456 0.578491 0.118164 0.629944 1445372962 0.504456 0.578491 0.118164 0.629944 1445372962 0.569031 0.585815 0.045654 0.575134 1445372962 0.569031 0.585815 0.045654 0.575134 1445372962 0.569031 0.585815 0.045654 0.575134 1445372962 0.569031 0.585815 0.045654 0.575134 1445372962 0.569031 0.585815 0.045654 0.575134 1445372962 0.569031 0.585815 0.045654 0.575134 1445372962 0.627502 0.587708 -0.035278 0.509399 1445372962 0.627502 0.587708 -0.035278 0.509399 1445372962 0.627502 0.587708 -0.035278 0.509399 1445372962 0.627502 0.587708 -0.035278 0.509399 1445372962 0.627502 0.587708 -0.035278 0.509399 1445372962 0.627502 0.587708 -0.035278 0.509399 1445372962 0.673767 0.583130 -0.116089 0.438660 1445372962 0.673767 0.583130 -0.116089 0.438660 1445372963 0.673767 0.583130 -0.116089 0.438660 1445372963 0.673767 0.583130 -0.116089 0.438660 1445372963 0.673767 0.583130 -0.116089 0.438660 1445372963 0.709961 0.570007 -0.191711 0.366333 1445372963 0.709961 0.570007 -0.191711 0.366333 1445372963 0.709961 0.570007 -0.191711 0.366333 1445372963 0.709961 0.570007 -0.191711 0.366333 1445372963 0.709961 0.570007 -0.191711 0.366333 1445372963 0.709961 0.570007 -0.191711 0.366333 1445372963 0.709961 0.570007 -0.191711 0.366333 1445372963 0.740051 0.545471 -0.261047 0.294189 1445372963 0.740051 0.545471 -0.261047 0.294189 1445372963 0.740051 0.545471 -0.261047 0.294189 1445372963 0.740051 0.545471 -0.261047 0.294189 1445372963 0.740051 0.545471 -0.261047 0.294189 1445372963 0.740051 0.545471 -0.261047 0.294189 1445372963 0.763000 0.514160 -0.321594 0.223572 1445372963 0.763000 0.514160 -0.321594 0.223572 1445372963 0.763000 0.514160 -0.321594 0.223572 1445372963 0.763000 0.514160 -0.321594 0.223572 1445372963 0.763000 0.514160 -0.321594 0.223572 1445372963 0.763000 0.514160 -0.321594 0.223572 1445372963 0.763000 0.514160 -0.321594 0.223572 1445372963 0.777161 0.478882 -0.376831 0.157043 1445372963 0.777161 0.478882 -0.376831 0.157043 1445372963 0.777161 0.478882 -0.376831 0.157043 1445372963 0.777161 0.478882 -0.376831 0.157043 1445372963 0.777161 0.478882 -0.376831 0.157043 1445372963 0.777161 0.478882 -0.376831 0.157043 1445372963 0.775940 0.450012 -0.429382 0.104736 1445372963 0.775940 0.450012 -0.429382 0.104736 1445372963 0.775940 0.450012 -0.429382 0.104736 1445372963 0.775940 0.450012 -0.429382 0.104736 1445372963 0.775940 0.450012 -0.429382 0.104736 1445372963 0.775940 0.450012 -0.429382 0.104736 1445372963 0.775940 0.450012 -0.429382 0.104736 1445372963 0.768982 0.434937 -0.461304 0.081970 1445372963 0.768982 0.434937 -0.461304 0.081970 1445372963 0.768982 0.434937 -0.461304 0.081970 1445372963 0.768982 0.434937 -0.461304 0.081970 1445372963 0.768982 0.434937 -0.461304 0.081970 1445372963 0.760681 0.442627 -0.464661 0.097351 1445372963 0.760681 0.442627 -0.464661 0.097351 1445372963 0.760681 0.442627 -0.464661 0.097351 1445372963 0.760681 0.442627 -0.464661 0.097351 1445372963 0.760681 0.442627 -0.464661 0.097351 1445372963 0.760681 0.442627 -0.464661 0.097351 1445372963 0.760681 0.442627 -0.464661 0.097351 1445372963 0.756531 0.465088 -0.437134 0.142029 1445372963 0.756531 0.465088 -0.437134 0.142029 1445372963 0.756531 0.465088 -0.437134 0.142029 1445372963 0.756531 0.465088 -0.437134 0.142029 1445372963 0.756531 0.465088 -0.437134 0.142029 1445372963 0.756531 0.465088 -0.437134 0.142029 1445372963 0.746033 0.498596 -0.389343 0.207886 1445372963 0.746033 0.498596 -0.389343 0.207886 1445372963 0.746033 0.498596 -0.389343 0.207886 1445372963 0.746033 0.498596 -0.389343 0.207886 1445372963 0.746033 0.498596 -0.389343 0.207886 1445372963 0.746033 0.498596 -0.389343 0.207886 1445372963 0.723755 0.538269 -0.323914 0.285339 1445372963 0.723755 0.538269 -0.323914 0.285339 1445372963 0.723755 0.538269 -0.323914 0.285339 1445372963 0.723755 0.538269 -0.323914 0.285339 1445372963 0.723755 0.538269 -0.323914 0.285339 1445372963 0.723755 0.538269 -0.323914 0.285339 1445372963 0.723755 0.538269 -0.323914 0.285339 1445372963 0.691040 0.572754 -0.245605 0.366089 1445372963 0.691040 0.572754 -0.245605 0.366089 1445372963 0.691040 0.572754 -0.245605 0.366089 1445372963 0.691040 0.572754 -0.245605 0.366089 1445372963 0.691040 0.572754 -0.245605 0.366089 1445372963 0.691040 0.572754 -0.245605 0.366089 1445372963 0.648804 0.597107 -0.159729 0.443787 1445372963 0.648804 0.597107 -0.159729 0.443787 1445372963 0.648804 0.597107 -0.159729 0.443787 1445372963 0.648804 0.597107 -0.159729 0.443787 1445372963 0.648804 0.597107 -0.159729 0.443787 1445372963 0.648804 0.597107 -0.159729 0.443787 1445372963 0.598450 0.609009 -0.074768 0.515076 1445372963 0.598450 0.609009 -0.074768 0.515076 1445372963 0.598450 0.609009 -0.074768 0.515076 1445372963 0.598450 0.609009 -0.074768 0.515076 1445372963 0.598450 0.609009 -0.074768 0.515076 1445372963 0.598450 0.609009 -0.074768 0.515076 1445372963 0.543823 0.609131 0.004211 0.577148 1445372963 0.543823 0.609131 0.004211 0.577148 1445372963 0.543823 0.609131 0.004211 0.577148 1445372963 0.543823 0.609131 0.004211 0.577148 1445372963 0.543823 0.609131 0.004211 0.577148 1445372963 0.543823 0.609131 0.004211 0.577148 1445372963 0.543823 0.609131 0.004211 0.577148 1445372963 0.483459 0.601501 0.077515 0.631165 1445372963 0.483459 0.601501 0.077515 0.631165 1445372963 0.483459 0.601501 0.077515 0.631165 1445372963 0.483459 0.601501 0.077515 0.631165 1445372963 0.483459 0.601501 0.077515 0.631165 1445372963 0.421692 0.592651 0.145691 0.670532 1445372963 0.421692 0.592651 0.145691 0.670532 1445372963 0.421692 0.592651 0.145691 0.670532 1445372963 0.421692 0.592651 0.145691 0.670532 1445372963 0.421692 0.592651 0.145691 0.670532 1445372963 0.421692 0.592651 0.145691 0.670532 1445372963 0.383484 0.578674 0.194641 0.692932 1445372963 0.383484 0.578674 0.194641 0.692932 1445372963 0.383484 0.578674 0.194641 0.692932 1445372963 0.383484 0.578674 0.194641 0.692932 1445372963 0.383484 0.578674 0.194641 0.692932 1445372963 0.383484 0.578674 0.194641 0.692932 1445372963 0.383484 0.578674 0.194641 0.692932 1445372963 0.379272 0.565857 0.208313 0.701721 1445372963 0.379272 0.565857 0.208313 0.701721 1445372963 0.379272 0.565857 0.208313 0.701721 1445372963 0.379272 0.565857 0.208313 0.701721 1445372964 0.379272 0.565857 0.208313 0.701721 1445372964 0.379272 0.565857 0.208313 0.701721 1445372964 0.404053 0.562317 0.193298 0.695068 1445372964 0.404053 0.562317 0.193298 0.695068 1445372964 0.404053 0.562317 0.193298 0.695068 1445372964 0.404053 0.562317 0.193298 0.695068 1445372964 0.404053 0.562317 0.193298 0.695068 1445372964 0.404053 0.562317 0.193298 0.695068 1445372964 0.448486 0.568237 0.156494 0.671814 1445372964 0.448486 0.568237 0.156494 0.671814 1445372964 0.448486 0.568237 0.156494 0.671814 1445372964 0.448486 0.568237 0.156494 0.671814 1445372964 0.448486 0.568237 0.156494 0.671814 1445372964 0.448486 0.568237 0.156494 0.671814 1445372964 0.448486 0.568237 0.156494 0.671814 1445372964 0.505859 0.577515 0.101746 0.632507 1445372964 0.505859 0.577515 0.101746 0.632507 1445372964 0.505859 0.577515 0.101746 0.632507 1445372964 0.505859 0.577515 0.101746 0.632507 1445372964 0.505859 0.577515 0.101746 0.632507 1445372964 0.567749 0.585022 0.032532 0.578064 1445372964 0.567749 0.585022 0.032532 0.578064 1445372964 0.567749 0.585022 0.032532 0.578064 1445372964 0.567749 0.585022 0.032532 0.578064 1445372964 0.567749 0.585022 0.032532 0.578064 1445372964 0.567749 0.585022 0.032532 0.578064 1445372964 0.625427 0.586792 -0.044922 0.512268 1445372964 0.625427 0.586792 -0.044922 0.512268 1445372964 0.625427 0.586792 -0.044922 0.512268 1445372964 0.625427 0.586792 -0.044922 0.512268 1445372964 0.625427 0.586792 -0.044922 0.512268 1445372964 0.625427 0.586792 -0.044922 0.512268 1445372964 0.675903 0.578369 -0.122253 0.440002 1445372964 0.675903 0.578369 -0.122253 0.440002 1445372964 0.675903 0.578369 -0.122253 0.440002 1445372964 0.675903 0.578369 -0.122253 0.440002 1445372964 0.675903 0.578369 -0.122253 0.440002 1445372964 0.675903 0.578369 -0.122253 0.440002 1445372964 0.716492 0.561646 -0.193115 0.365845 1445372964 0.716492 0.561646 -0.193115 0.365845 1445372964 0.716492 0.561646 -0.193115 0.365845 1445372964 0.716492 0.561646 -0.193115 0.365845 1445372964 0.716492 0.561646 -0.193115 0.365845 1445372964 0.716492 0.561646 -0.193115 0.365845 1445372964 0.745911 0.541016 -0.259460 0.289001 1445372964 0.745911 0.541016 -0.259460 0.289001 1445372964 0.745911 0.541016 -0.259460 0.289001 1445372964 0.745911 0.541016 -0.259460 0.289001 1445372964 0.745911 0.541016 -0.259460 0.289001 1445372964 0.764038 0.514893 -0.323853 0.214844 1445372964 0.764038 0.514893 -0.323853 0.214844 1445372964 0.764038 0.514893 -0.323853 0.214844 1445372964 0.764038 0.514893 -0.323853 0.214844 1445372964 0.764038 0.514893 -0.323853 0.214844 1445372964 0.770996 0.484680 -0.384521 0.150574 1445372964 0.770996 0.484680 -0.384521 0.150574 1445372964 0.770996 0.484680 -0.384521 0.150574 1445372964 0.770996 0.484680 -0.384521 0.150574 1445372964 0.770996 0.484680 -0.384521 0.150574 1445372964 0.770996 0.484680 -0.384521 0.150574 1445372964 0.769897 0.458374 -0.430481 0.108643 1445372964 0.769897 0.458374 -0.430481 0.108643 1445372964 0.769897 0.458374 -0.430481 0.108643 1445372964 0.769897 0.458374 -0.430481 0.108643 1445372964 0.769897 0.458374 -0.430481 0.108643 1445372964 0.769897 0.458374 -0.430481 0.108643 1445372964 0.769897 0.458374 -0.430481 0.108643 1445372964 0.764160 0.443604 -0.458374 0.095703 1445372964 0.764160 0.443604 -0.458374 0.095703 1445372964 0.764160 0.443604 -0.458374 0.095703 1445372964 0.764160 0.443604 -0.458374 0.095703 1445372964 0.764160 0.443604 -0.458374 0.095703 1445372964 0.756653 0.448486 -0.461792 0.114258 1445372964 0.756653 0.448486 -0.461792 0.114258 1445372964 0.756653 0.448486 -0.461792 0.114258 1445372964 0.756653 0.448486 -0.461792 0.114258 1445372964 0.756653 0.448486 -0.461792 0.114258 1445372964 0.756653 0.448486 -0.461792 0.114258 1445372964 0.756653 0.448486 -0.461792 0.114258 1445372964 0.746765 0.471863 -0.440857 0.158752 1445372964 0.746765 0.471863 -0.440857 0.158752 1445372964 0.746765 0.471863 -0.440857 0.158752 1445372964 0.746765 0.471863 -0.440857 0.158752 1445372964 0.746765 0.471863 -0.440857 0.158752 1445372964 0.746765 0.471863 -0.440857 0.158752 1445372964 0.731140 0.507324 -0.397095 0.224304 1445372964 0.731140 0.507324 -0.397095 0.224304 1445372964 0.731140 0.507324 -0.397095 0.224304 1445372964 0.731140 0.507324 -0.397095 0.224304 1445372964 0.731140 0.507324 -0.397095 0.224304 1445372964 0.731140 0.507324 -0.397095 0.224304 1445372964 0.704102 0.547791 -0.333008 0.305298 1445372964 0.704102 0.547791 -0.333008 0.305298 1445372964 0.704102 0.547791 -0.333008 0.305298 1445372964 0.663452 0.587402 -0.251099 0.389526 1445372964 0.663452 0.587402 -0.251099 0.389526 1445372964 0.663452 0.587402 -0.251099 0.389526 1445372964 0.663452 0.587402 -0.251099 0.389526 1445372964 0.663452 0.587402 -0.251099 0.389526 1445372964 0.663452 0.587402 -0.251099 0.389526 1445372964 0.611145 0.616516 -0.159851 0.469849 1445372964 0.611145 0.616516 -0.159851 0.469849 1445372965 0.611145 0.616516 -0.159851 0.469849 1445372965 0.551697 0.630920 -0.069092 0.541016 1445372965 0.551697 0.630920 -0.069092 0.541016 1445372965 0.551697 0.630920 -0.069092 0.541016 1445372965 0.551697 0.630920 -0.069092 0.541016 1445372965 0.551697 0.630920 -0.069092 0.541016 1445372965 0.551697 0.630920 -0.069092 0.541016 1445372965 0.486511 0.631836 0.015747 0.603027 1445372965 0.486511 0.631836 0.015747 0.603027 1445372965 0.486511 0.631836 0.015747 0.603027 1445372965 0.486511 0.631836 0.015747 0.603027 1445372965 0.486511 0.631836 0.015747 0.603027 1445372965 0.486511 0.631836 0.015747 0.603027 1445372965 0.416565 0.623901 0.095459 0.654236 1445372965 0.416565 0.623901 0.095459 0.654236 1445372965 0.416565 0.623901 0.095459 0.654236 1445372965 0.416565 0.623901 0.095459 0.654236 1445372965 0.416565 0.623901 0.095459 0.654236 1445372965 0.347961 0.609924 0.169861 0.691345 1445372965 0.347961 0.609924 0.169861 0.691345 1445372965 0.347961 0.609924 0.169861 0.691345 1445372965 0.347961 0.609924 0.169861 0.691345 1445372965 0.347961 0.609924 0.169861 0.691345 1445372965 0.347961 0.609924 0.169861 0.691345 1445372965 0.347961 0.609924 0.169861 0.691345 1445372965 0.304810 0.583557 0.223877 0.718567 1445372965 0.304810 0.583557 0.223877 0.718567 1445372965 0.304810 0.583557 0.223877 0.718567 1445372965 0.304810 0.583557 0.223877 0.718567 1445372965 0.304810 0.583557 0.223877 0.718567 1445372965 0.304810 0.583557 0.223877 0.718567 1445372965 0.283691 0.559937 0.254639 0.735535 1445372965 0.283691 0.559937 0.254639 0.735535 1445372965 0.283691 0.559937 0.254639 0.735535 1445372965 0.283691 0.559937 0.254639 0.735535 1445372965 0.283691 0.559937 0.254639 0.735535 1445372965 0.283691 0.559937 0.254639 0.735535 1445372965 0.290283 0.549316 0.266357 0.736877 1445372965 0.290283 0.549316 0.266357 0.736877 1445372965 0.290283 0.549316 0.266357 0.736877 1445372965 0.290283 0.549316 0.266357 0.736877 1445372965 0.290283 0.549316 0.266357 0.736877 1445372965 0.290283 0.549316 0.266357 0.736877 1445372965 0.327576 0.554016 0.246399 0.724548 1445372965 0.327576 0.554016 0.246399 0.724548 1445372965 0.327576 0.554016 0.246399 0.724548 1445372965 0.327576 0.554016 0.246399 0.724548 1445372965 0.327576 0.554016 0.246399 0.724548 1445372965 0.327576 0.554016 0.246399 0.724548 1445372965 0.327576 0.554016 0.246399 0.724548 1445372965 0.385010 0.573730 0.204041 0.693481 1445372965 0.385010 0.573730 0.204041 0.693481 1445372965 0.385010 0.573730 0.204041 0.693481 1445372965 0.385010 0.573730 0.204041 0.693481 1445372965 0.385010 0.573730 0.204041 0.693481 1445372965 0.452332 0.594238 0.145081 0.648865 1445372965 0.452332 0.594238 0.145081 0.648865 1445372965 0.452332 0.594238 0.145081 0.648865 1445372965 0.452332 0.594238 0.145081 0.648865 1445372965 0.452332 0.594238 0.145081 0.648865 1445372965 0.452332 0.594238 0.145081 0.648865 1445372965 0.452332 0.594238 0.145081 0.648865 1445372965 0.523804 0.607727 0.072876 0.592346 1445372965 0.523804 0.607727 0.072876 0.592346 1445372965 0.523804 0.607727 0.072876 0.592346 1445372965 0.523804 0.607727 0.072876 0.592346 1445372965 0.523804 0.607727 0.072876 0.592346 1445372965 0.523804 0.607727 0.072876 0.592346 1445372965 0.592407 0.611267 -0.008484 0.524597 1445372965 0.592407 0.611267 -0.008484 0.524597 1445372965 0.592407 0.611267 -0.008484 0.524597 1445372965 0.592407 0.611267 -0.008484 0.524597 1445372965 0.592407 0.611267 -0.008484 0.524597 1445372965 0.592407 0.611267 -0.008484 0.524597 1445372965 0.648621 0.606934 -0.088196 0.450623 1445372965 0.648621 0.606934 -0.088196 0.450623 1445372965 0.648621 0.606934 -0.088196 0.450623 1445372965 0.648621 0.606934 -0.088196 0.450623 1445372965 0.648621 0.606934 -0.088196 0.450623 1445372965 0.648621 0.606934 -0.088196 0.450623 1445372965 0.689697 0.595825 -0.162537 0.377869 1445372965 0.689697 0.595825 -0.162537 0.377869 1445372965 0.689697 0.595825 -0.162537 0.377869 1445372965 0.689697 0.595825 -0.162537 0.377869 1445372965 0.689697 0.595825 -0.162537 0.377869 1445372965 0.689697 0.595825 -0.162537 0.377869 1445372965 0.689697 0.595825 -0.162537 0.377869 1445372965 0.727051 0.572083 -0.228699 0.302917 1445372965 0.727051 0.572083 -0.228699 0.302917 1445372965 0.727051 0.572083 -0.228699 0.302917 1445372965 0.727051 0.572083 -0.228699 0.302917 1445372965 0.727051 0.572083 -0.228699 0.302917 1445372965 0.727051 0.572083 -0.228699 0.302917 1445372965 0.762146 0.533691 -0.292664 0.220398 1445372965 0.762146 0.533691 -0.292664 0.220398 1445372965 0.762146 0.533691 -0.292664 0.220398 1445372965 0.762146 0.533691 -0.292664 0.220398 1445372965 0.762146 0.533691 -0.292664 0.220398 1445372965 0.762146 0.533691 -0.292664 0.220398 1445372965 0.779724 0.493164 -0.357605 0.144531 1445372965 0.779724 0.493164 -0.357605 0.144531 1445372965 0.779724 0.493164 -0.357605 0.144531 1445372965 0.779724 0.493164 -0.357605 0.144531 1445372965 0.779724 0.493164 -0.357605 0.144531 1445372965 0.779724 0.493164 -0.357605 0.144531 1445372965 0.775085 0.474854 -0.403076 0.106140 1445372965 0.775085 0.474854 -0.403076 0.106140 1445372965 0.775085 0.474854 -0.403076 0.106140 1445372965 0.775085 0.474854 -0.403076 0.106140 1445372965 0.775085 0.474854 -0.403076 0.106140 1445372965 0.775085 0.474854 -0.403076 0.106140 1445372965 0.775085 0.474854 -0.403076 0.106140 1445372966 0.765808 0.475037 -0.420166 0.106506 1445372966 0.765808 0.475037 -0.420166 0.106506 1445372966 0.765808 0.475037 -0.420166 0.106506 1445372966 0.765808 0.475037 -0.420166 0.106506 1445372966 0.765808 0.475037 -0.420166 0.106506 1445372966 0.765808 0.475037 -0.420166 0.106506 1445372966 0.755554 0.493286 -0.407410 0.140564 1445372966 0.755554 0.493286 -0.407410 0.140564 1445372966 0.755554 0.493286 -0.407410 0.140564 1445372966 0.755554 0.493286 -0.407410 0.140564 1445372966 0.755554 0.493286 -0.407410 0.140564 1445372966 0.755554 0.493286 -0.407410 0.140564 1445372966 0.738098 0.524170 -0.373840 0.201721 1445372966 0.738098 0.524170 -0.373840 0.201721 1445372966 0.738098 0.524170 -0.373840 0.201721 1445372966 0.738098 0.524170 -0.373840 0.201721 1445372966 0.738098 0.524170 -0.373840 0.201721 1445372966 0.708374 0.563904 -0.318481 0.280579 1445372966 0.708374 0.563904 -0.318481 0.280579 1445372966 0.708374 0.563904 -0.318481 0.280579 1445372966 0.708374 0.563904 -0.318481 0.280579 1445372966 0.708374 0.563904 -0.318481 0.280579 1445372966 0.708374 0.563904 -0.318481 0.280579 1445372966 0.708374 0.563904 -0.318481 0.280579 1445372966 0.669128 0.599915 -0.245239 0.363525 1445372966 0.669128 0.599915 -0.245239 0.363525 1445372966 0.669128 0.599915 -0.245239 0.363525 1445372966 0.669128 0.599915 -0.245239 0.363525 1445372966 0.669128 0.599915 -0.245239 0.363525 1445372966 0.620239 0.625305 -0.161194 0.445251 1445372966 0.620239 0.625305 -0.161194 0.445251 1445372966 0.620239 0.625305 -0.161194 0.445251 1445372966 0.620239 0.625305 -0.161194 0.445251 1445372966 0.620239 0.625305 -0.161194 0.445251 1445372966 0.620239 0.625305 -0.161194 0.445251 1445372966 0.620239 0.625305 -0.161194 0.445251 1445372966 0.561157 0.639160 -0.073975 0.520569 1445372966 0.561157 0.639160 -0.073975 0.520569 1445372966 0.561157 0.639160 -0.073975 0.520569 1445372966 0.561157 0.639160 -0.073975 0.520569 1445372966 0.561157 0.639160 -0.073975 0.520569 1445372966 0.497803 0.641357 0.009460 0.583679 1445372966 0.497803 0.641357 0.009460 0.583679 1445372966 0.497803 0.641357 0.009460 0.583679 1445372966 0.497803 0.641357 0.009460 0.583679 1445372966 0.426086 0.635315 0.089233 0.637756 1445372966 0.426086 0.635315 0.089233 0.637756 1445372966 0.426086 0.635315 0.089233 0.637756 1445372966 0.426086 0.635315 0.089233 0.637756 1445372966 
0.634033 0.603149 -0.112976 0.470398 1445372968 0.634033 0.603149 -0.112976 0.470398 1445372968 0.634033 0.603149 -0.112976 0.470398 1445372968 0.634033 0.603149 -0.112976 0.470398 1445372968 0.634033 0.603149 -0.112976 0.470398 1445372968 0.634827 0.611816 -0.126038 0.454651 1445372968 0.634827 0.611816 -0.126038 0.454651 1445372968 0.634827 0.611816 -0.126038 0.454651 1445372968 0.634827 0.611816 -0.126038 0.454651 1445372968 0.634827 0.611816 -0.126038 0.454651 1445372968 0.651611 0.606506 -0.152710 0.429138 1445372968 0.651611 0.606506 -0.152710 0.429138 1445372968 0.651611 0.606506 -0.152710 0.429138 1445372968 0.651611 0.606506 -0.152710 0.429138 1445372968 0.651611 0.606506 -0.152710 0.429138 1445372968 0.651611 0.606506 -0.152710 0.429138 1445372968 0.673401 0.596375 -0.189514 0.393433 1445372968 0.673401 0.596375 -0.189514 0.393433 1445372968 0.673401 0.596375 -0.189514 0.393433 1445372968 0.673401 0.596375 -0.189514 0.393433 1445372968 0.673401 0.596375 -0.189514 0.393433 1445372968 0.700012 0.577942 -0.234802 0.347473 1445372968 0.700012 0.577942 -0.234802 0.347473 1445372968 0.700012 0.577942 -0.234802 0.347473 1445372968 0.700012 0.577942 -0.234802 0.347473 1445372968 0.700012 0.577942 -0.234802 0.347473 1445372968 0.700012 0.577942 -0.234802 0.347473 1445372968 0.726501 0.551819 -0.284973 0.293884 1445372968 0.726501 0.551819 -0.284973 0.293884 1445372968 0.726501 0.551819 -0.284973 0.293884 1445372968 0.726501 0.551819 -0.284973 0.293884 1445372968 0.726501 0.551819 -0.284973 0.293884 1445372968 0.726501 0.551819 -0.284973 0.293884 1445372968 0.726501 0.551819 -0.284973 0.293884 1445372968 0.748352 0.521729 -0.334839 0.235840 1445372968 0.748352 0.521729 -0.334839 0.235840 1445372968 0.748352 0.521729 -0.334839 0.235840 1445372968 0.748352 0.521729 -0.334839 0.235840 1445372968 0.748352 0.521729 -0.334839 0.235840 1445372968 0.748352 0.521729 -0.334839 0.235840 1445372968 0.758057 0.498047 -0.379333 0.182739 1445372968 0.758057 0.498047 -0.379333 0.182739 1445372968 0.758057 0.498047 -0.379333 0.182739 1445372968 0.763367 0.473083 -0.418335 0.135437 1445372968 0.763367 0.473083 -0.418335 0.135437 1445372968 0.764526 0.448608 -0.452209 0.098633 1445372968 0.764526 0.448608 -0.452209 0.098633 1445372969 0.764526 0.448608 -0.452209 0.098633 1445372969 0.764526 0.448608 -0.452209 0.098633 1445372969 0.764526 0.448608 -0.452209 0.098633 1445372969 0.764526 0.448608 -0.452209 0.098633 1445372969 0.765808 0.426514 -0.475220 0.075928 1445372969 0.765808 0.426514 -0.475220 0.075928 1445372969 0.765808 0.426514 -0.475220 0.075928 1445372969 0.765808 0.426514 -0.475220 0.075928 1445372969 0.765808 0.426514 -0.475220 0.075928 1445372969 0.765808 0.426514 -0.475220 0.075928 1445372969 0.765808 0.426514 -0.475220 0.075928 1445372969 0.762085 0.422424 -0.484192 0.079224 1445372969 0.762085 0.422424 -0.484192 0.079224 1445372969 0.762085 0.422424 -0.484192 0.079224 1445372969 0.762085 0.422424 -0.484192 0.079224 1445372969 0.761536 0.434570 -0.468811 0.106628 1445372969 0.761536 0.434570 -0.468811 0.106628 1445372969 0.761536 0.434570 -0.468811 0.106628 1445372969 0.761536 0.434570 -0.468811 0.106628 1445372969 0.761536 0.434570 -0.468811 0.106628 1445372969 0.761536 0.434570 -0.468811 0.106628 1445372969 0.751709 0.466064 -0.435974 0.165894 1445372969 0.751709 0.466064 -0.435974 0.165894 1445372969 0.751709 0.466064 -0.435974 0.165894 1445372969 0.751709 0.466064 -0.435974 0.165894 1445372969 0.751709 0.466064 -0.435974 0.165894 1445372969 0.751709 0.466064 -0.435974 0.165894 1445372969 0.734680 0.504517 -0.385620 0.238647 1445372969 0.734680 0.504517 -0.385620 0.238647 1445372969 0.734680 0.504517 -0.385620 0.238647 1445372969 0.734680 0.504517 -0.385620 0.238647 1445372969 0.734680 0.504517 -0.385620 0.238647 1445372969 0.734680 0.504517 -0.385620 0.238647 1445372969 0.704773 0.547363 -0.318909 0.319275 1445372969 0.704773 0.547363 -0.318909 0.319275 1445372969 0.704773 0.547363 -0.318909 0.319275 1445372969 0.704773 0.547363 -0.318909 0.319275 1445372969 0.704773 0.547363 -0.318909 0.319275 1445372969 0.704773 0.547363 -0.318909 0.319275 1445372969 0.663757 0.584106 -0.240601 0.400330 1445372969 0.663757 0.584106 -0.240601 0.400330 1445372969 0.663757 0.584106 -0.240601 0.400330 1445372969 0.663757 0.584106 -0.240601 0.400330 1445372969 0.663757 0.584106 -0.240601 0.400330 1445372969 0.663757 0.584106 -0.240601 0.400330 1445372969 0.663757 0.584106 -0.240601 0.400330 1445372969 0.615662 0.608582 -0.157104 0.475220 1445372969 0.615662 0.608582 -0.157104 0.475220 1445372969 0.615662 0.608582 -0.157104 0.475220 1445372969 0.615662 0.608582 -0.157104 0.475220 1445372969 0.615662 0.608582 -0.157104 0.475220 1445372969 0.615662 0.608582 -0.157104 0.475220 1445372969 0.560913 0.621582 -0.075195 0.541565 1445372969 0.560913 0.621582 -0.075195 0.541565 1445372969 0.560913 0.621582 -0.075195 0.541565 1445372969 0.560913 0.621582 -0.075195 0.541565 1445372969 0.560913 0.621582 -0.075195 0.541565 1445372969 0.560913 0.621582 -0.075195 0.541565 1445372969 0.499939 0.625000 0.002747 0.599426 1445372969 0.499939 0.625000 0.002747 0.599426 1445372969 0.499939 0.625000 0.002747 0.599426 1445372969 0.499939 0.625000 0.002747 0.599426 1445372969 0.499939 0.625000 0.002747 0.599426 1445372969 0.499939 0.625000 0.002747 0.599426 1445372969 0.432190 0.622437 0.078735 0.647644 1445372969 0.432190 0.622437 0.078735 0.647644 1445372969 0.432190 0.622437 0.078735 0.647644 1445372969 0.432190 0.622437 0.078735 0.647644 1445372969 0.432190 0.622437 0.078735 0.647644 1445372969 0.432190 0.622437 0.078735 0.647644 1445372969 0.369507 0.608826 0.147095 0.686340 1445372969 0.369507 0.608826 0.147095 0.686340 1445372969 0.369507 0.608826 0.147095 0.686340 1445372969 0.369507 0.608826 0.147095 0.686340 1445372969 0.369507 0.608826 0.147095 0.686340 1445372969 0.369507 0.608826 0.147095 0.686340 1445372969 0.320374 0.589050 0.202759 0.713562 1445372969 0.320374 0.589050 0.202759 0.713562 1445372969 0.320374 0.589050 0.202759 0.713562 1445372969 0.320374 0.589050 0.202759 0.713562 1445372969 0.320374 0.589050 0.202759 0.713562 1445372969 0.320374 0.589050 0.202759 0.713562 1445372969 0.300049 0.566101 0.234131 0.731140 1445372969 0.300049 0.566101 0.234131 0.731140 1445372969 0.300049 0.566101 0.234131 0.731140 1445372969 0.300049 0.566101 0.234131 0.731140 1445372969 0.300049 0.566101 0.234131 0.731140 1445372969 0.300049 0.566101 0.234131 0.731140 1445372969 0.300049 0.566101 0.234131 0.731140 1445372969 0.305969 0.555420 0.240845 0.734680 1445372969 0.305969 0.555420 0.240845 0.734680 1445372969 0.305969 0.555420 0.240845 0.734680 1445372969 0.305969 0.555420 0.240845 0.734680 1445372969 0.305969 0.555420 0.240845 0.734680 1445372969 0.305969 0.555420 0.240845 0.734680 1445372969 0.343750 0.557068 0.219055 0.723450 1445372969 0.343750 0.557068 0.219055 0.723450 1445372969 0.343750 0.557068 0.219055 0.723450 1445372969 0.343750 0.557068 0.219055 0.723450 1445372969 0.343750 0.557068 0.219055 0.723450 1445372969 0.343750 0.557068 0.219055 0.723450 1445372969 0.401978 0.565918 0.176147 0.697815 1445372969 0.401978 0.565918 0.176147 0.697815 1445372969 0.401978 0.565918 0.176147 0.697815 1445372969 0.401978 0.565918 0.176147 0.697815 1445372969 0.401978 0.565918 0.176147 0.697815 1445372969 0.401978 0.565918 0.176147 0.697815 1445372969 0.472595 0.575806 0.113525 0.657349 1445372969 0.472595 0.575806 0.113525 0.657349 1445372969 0.472595 0.575806 0.113525 0.657349 1445372970 0.472595 0.575806 0.113525 0.657349 1445372970 0.472595 0.575806 0.113525 0.657349 1445372970 0.472595 0.575806 0.113525 0.657349 1445372970 0.544434 0.582520 0.038330 0.602234 1445372970 0.544434 0.582520 0.038330 0.602234 1445372970 0.544434 0.582520 0.038330 0.602234 1445372970 0.544434 0.582520 0.038330 0.602234 1445372970 0.544434 0.582520 0.038330 0.602234 1445372970 0.544434 0.582520 0.038330 0.602234 1445372970 0.610352 0.581360 -0.042114 0.536316 1445372970 0.610352 0.581360 -0.042114 0.536316 1445372970 0.610352 0.581360 -0.042114 0.536316 1445372970 0.610352 0.581360 -0.042114 0.536316 1445372970 0.610352 0.581360 -0.042114 0.536316 1445372970 0.610352 0.581360 -0.042114 0.536316 1445372970 0.610352 0.581360 -0.042114 0.536316 1445372970 0.666138 0.569519 -0.121338 0.465881 1445372970 0.666138 0.569519 -0.121338 0.465881 1445372970 0.666138 0.569519 -0.121338 0.465881 1445372970 0.666138 0.569519 -0.121338 0.465881 1445372970 0.666138 0.569519 -0.121338 0.465881 1445372970 0.666138 0.569519 -0.121338 0.465881 1445372970 0.712097 0.547852 -0.195618 0.393005 1445372970 0.712097 0.547852 -0.195618 0.393005 1445372970 0.712097 0.547852 -0.195618 0.393005 1445372970 0.712097 0.547852 -0.195618 0.393005 1445372970 0.712097 0.547852 -0.195618 0.393005 1445372970 0.712097 0.547852 -0.195618 0.393005 1445372970 0.712097 0.547852 -0.195618 0.393005 1445372970 0.743530 0.525940 -0.257019 0.323242 1445372970 0.743530 0.525940 -0.257019 0.323242 1445372970 0.743530 0.525940 -0.257019 0.323242 1445372970 0.743530 0.525940 -0.257019 0.323242 1445372970 0.743530 0.525940 -0.257019 0.323242 1445372970 0.743530 0.525940 -0.257019 0.323242 1445372970 0.772095 0.492920 -0.312744 0.250977 1445372970 0.772095 0.492920 -0.312744 0.250977 1445372970 0.772095 0.492920 -0.312744 0.250977 1445372970 0.772095 0.492920 -0.312744 0.250977 1445372970 0.772095 0.492920 -0.312744 0.250977 1445372970 0.772095 0.492920 -0.312744 0.250977 1445372970 0.792786 0.453674 -0.365295 0.179199 1445372970 0.792786 0.453674 -0.365295 0.179199 1445372970 0.792786 0.453674 -0.365295 0.179199 1445372970 0.792786 0.453674 -0.365295 0.179199 1445372970 0.792786 0.453674 -0.365295 0.179199 1445372970 0.806702 0.407471 -0.410095 0.122070 1445372970 0.806702 0.407471 -0.410095 0.122070 1445372970 0.806702 0.407471 -0.410095 0.122070 1445372970 0.806702 0.407471 -0.410095 0.122070 1445372970 0.806702 0.407471 -0.410095 0.122070 1445372970 0.806702 0.407471 -0.410095 0.122070 1445372970 0.806702 0.407471 -0.410095 0.122070 1445372970 0.811279 0.380127 -0.431946 0.103516 1445372970 0.811279 0.380127 -0.431946 0.103516 1445372970 0.811279 0.380127 -0.431946 0.103516 1445372970 0.811279 0.380127 -0.431946 0.103516 1445372970 0.811279 0.380127 -0.431946 0.103516 1445372970 0.804871 0.390686 -0.428345 0.126709 1445372970 0.804871 0.390686 -0.428345 0.126709 1445372970 0.804871 0.390686 -0.428345 0.126709 1445372970 0.804871 0.390686 -0.428345 0.126709 1445372970 0.804871 0.390686 -0.428345 0.126709 1445372970 0.804871 0.390686 -0.428345 0.126709 1445372970 0.796143 0.414673 -0.406494 0.170166 1445372970 0.796143 0.414673 -0.406494 0.170166 1445372970 0.796143 0.414673 -0.406494 0.170166 1445372970 0.796143 0.414673 -0.406494 0.170166 1445372970 0.796143 0.414673 -0.406494 0.170166 1445372970 0.781311 0.446045 -0.371155 0.229797 1445372970 0.781311 0.446045 -0.371155 0.229797 1445372970 0.781311 0.446045 -0.371155 0.229797 1445372970 0.781311 0.446045 -0.371155 0.229797 1445372970 0.781311 0.446045 -0.371155 0.229797 1445372970 0.781311 0.446045 -0.371155 0.229797 1445372970 0.781311 0.446045 -0.371155 0.229797 1445372970 0.756775 0.482971 -0.318298 0.304443 1445372970 0.756775 0.482971 -0.318298 0.304443 1445372970 0.756775 0.482971 -0.318298 0.304443 1445372970 0.756775 0.482971 -0.318298 0.304443 1445372970 0.756775 0.482971 -0.318298 0.304443 1445372970 0.756775 0.482971 -0.318298 0.304443 1445372970 0.728210 0.508850 -0.243469 0.389221 1445372970 0.728210 0.508850 -0.243469 0.389221 1445372970 0.728210 0.508850 -0.243469 0.389221 1445372970 0.728210 0.508850 -0.243469 0.389221 1445372970 0.728210 0.508850 -0.243469 0.389221 1445372970 0.728210 0.508850 -0.243469 0.389221 1445372970 0.681458 0.530579 -0.160889 0.477600 1445372970 0.681458 0.530579 -0.160889 0.477600 1445372970 0.681458 0.530579 -0.160889 0.477600 1445372970 0.681458 0.530579 -0.160889 0.477600 1445372970 0.681458 0.530579 -0.160889 0.477600 1445372970 0.681458 0.530579 -0.160889 0.477600 1445372970 0.619080 0.550720 -0.079895 0.554016 1445372970 0.619080 0.550720 -0.079895 0.554016 1445372970 0.619080 0.550720 -0.079895 0.554016 1445372970 0.619080 0.550720 -0.079895 0.554016 1445372970 0.619080 0.550720 -0.079895 0.554016 1445372970 0.619080 0.550720 -0.079895 0.554016 1445372970 0.619080 0.550720 -0.079895 0.554016 1445372970 0.556274 0.560669 -0.004517 0.613220 1445372970 0.556274 0.560669 -0.004517 0.613220 1445372970 0.556274 0.560669 -0.004517 0.613220 1445372970 0.556274 0.560669 -0.004517 0.613220 1445372970 0.556274 0.560669 -0.004517 0.613220 1445372970 0.556274 0.560669 -0.004517 0.613220 1445372970 0.495544 0.557007 0.058899 0.663818 1445372970 0.495544 0.557007 0.058899 0.663818 1445372970 0.495544 0.557007 0.058899 0.663818 1445372970 0.495544 0.557007 0.058899 0.663818 1445372970 0.495544 0.557007 0.058899 0.663818 1445372971 0.495544 0.557007 0.058899 0.663818 1445372971 0.431091 0.554810 0.121399 0.701111 1445372971 0.431091 0.554810 0.121399 0.701111 1445372971 0.431091 0.554810 0.121399 0.701111 1445372971 0.431091 0.554810 0.121399 0.701111 1445372971 0.431091 0.554810 0.121399 0.701111 1445372971 0.431091 0.554810 0.121399 0.701111 1445372971 0.369263 0.551514 0.189087 0.723633 1445372971 0.369263 0.551514 0.189087 0.723633 1445372971 0.369263 0.551514 0.189087 0.723633 1445372971 0.369263 0.551514 0.189087 0.723633 1445372971 0.369263 0.551514 0.189087 0.723633 1445372971 0.369263 0.551514 0.189087 0.723633 1445372971 0.330872 0.542664 0.243042 0.732666 1445372971 0.330872 0.542664 0.243042 0.732666 1445372971 0.330872 0.542664 0.243042 0.732666 1445372971 0.330872 0.542664 0.243042 0.732666 1445372971 0.330872 0.542664 0.243042 0.732666 1445372971 0.330872 0.542664 0.243042 0.732666 1445372971 0.330872 0.542664 0.243042 0.732666 1445372971 0.339172 0.527405 0.255249 0.735901 1445372971 0.339172 0.527405 0.255249 0.735901 1445372971 0.339172 0.527405 0.255249 0.735901 1445372971 0.339172 0.527405 0.255249 0.735901 1445372971 0.339172 0.527405 0.255249 0.735901 1445372971 0.339172 0.527405 0.255249 0.735901 1445372971 0.373779 0.526733 0.238403 0.725159 1445372971 0.373779 0.526733 0.238403 0.725159 1445372971 0.373779 0.526733 0.238403 0.725159 1445372971 0.373779 0.526733 0.238403 0.725159 1445372971 0.373779 0.526733 0.238403 0.725159 1445372971 0.429871 0.535217 0.200256 0.698914 1445372971 0.429871 0.535217 0.200256 0.698914 1445372971 0.429871 0.535217 0.200256 0.698914 1445372971 0.429871 0.535217 0.200256 0.698914 1445372971 0.429871 0.535217 0.200256 0.698914 1445372971 0.499451 0.545410 0.142639 0.657715 1445372971 0.499451 0.545410 0.142639 0.657715 1445372971 0.499451 0.545410 0.142639 0.657715 1445372971 0.499451 0.545410 0.142639 0.657715 1445372971 0.499451 0.545410 0.142639 0.657715 1445372971 0.499451 0.545410 0.142639 0.657715 1445372971 0.499451 0.545410 0.142639 0.657715 1445372971 0.572815 0.552490 0.069946 0.601379 1445372971 0.572815 0.552490 0.069946 0.601379 1445372971 0.572815 0.552490 0.069946 0.601379 1445372971 0.572815 0.552490 0.069946 0.601379 1445372971 0.572815 0.552490 0.069946 0.601379 1445372971 0.572815 0.552490 0.069946 0.601379 1445372971 0.640991 0.554443 -0.010681 0.530579 1445372971 0.640991 0.554443 -0.010681 0.530579 1445372971 0.640991 0.554443 -0.010681 0.530579 1445372971 0.640991 0.554443 -0.010681 0.530579 1445372971 0.640991 0.554443 -0.010681 0.530579 1445372971 0.640991 0.554443 -0.010681 0.530579 1445372971 0.697083 0.549194 -0.090881 0.451721 1445372971 0.697083 0.549194 -0.090881 0.451721 1445372971 0.697083 0.549194 -0.090881 0.451721 1445372971 0.697083 0.549194 -0.090881 0.451721 1445372971 0.697083 0.549194 -0.090881 0.451721 1445372971 0.697083 0.549194 -0.090881 0.451721 1445372971 0.739502 0.537231 -0.163574 0.371033 1445372971 0.739502 0.537231 -0.163574 0.371033 1445372971 0.739502 0.537231 -0.163574 0.371033 1445372971 0.739502 0.537231 -0.163574 0.371033 1445372971 0.739502 0.537231 -0.163574 0.371033 1445372971 0.739502 0.537231 -0.163574 0.371033 1445372971 0.770142 0.519775 -0.228333 0.290710 1445372971 0.770142 0.519775 -0.228333 0.290710 1445372971 0.770142 0.519775 -0.228333 0.290710 1445372971 0.770142 0.519775 -0.228333 0.290710 1445372971 0.770142 0.519775 -0.228333 0.290710 1445372971 0.770142 0.519775 -0.228333 0.290710 1445372971 0.791382 0.493591 -0.295288 0.206787 1445372971 0.791382 0.493591 -0.295288 0.206787 1445372971 0.791382 0.493591 -0.295288 0.206787 1445372971 0.791382 0.493591 -0.295288 0.206787 1445372971 0.791382 0.493591 -0.295288 0.206787 1445372971 0.791382 0.493591 -0.295288 0.206787 1445372971 0.791382 0.493591 -0.295288 0.206787 1445372971 0.806519 0.451599 -0.362427 0.119141 1445372971 0.806519 0.451599 -0.362427 0.119141 1445372971 0.806519 0.451599 -0.362427 0.119141 1445372971 0.806519 0.451599 -0.362427 0.119141 1445372971 0.806519 0.451599 -0.362427 0.119141 1445372971 0.806519 0.451599 -0.362427 0.119141 1445372971 0.810486 0.404114 -0.420715 0.052368 1445372971 0.810486 0.404114 -0.420715 0.052368 1445372971 0.810486 0.404114 -0.420715 0.052368 1445372971 0.810486 0.404114 -0.420715 0.052368 1445372971 0.801514 0.388306 -0.453308 0.034363 1445372971 0.801514 0.388306 -0.453308 0.034363 1445372971 0.801514 0.388306 -0.453308 0.034363 1445372971 0.801514 0.388306 -0.453308 0.034363 1445372971 0.801514 0.388306 -0.453308 0.034363 1445372971 0.801514 0.388306 -0.453308 0.034363 1445372971 0.801514 0.388306 -0.453308 0.034363 1445372971 0.795471 0.395142 -0.456360 0.052307 1445372971 0.795471 0.395142 -0.456360 0.052307 1445372971 0.795471 0.395142 -0.456360 0.052307 1445372971 0.795471 0.395142 -0.456360 0.052307 1445372971 0.795471 0.395142 -0.456360 0.052307 1445372971 0.795471 0.395142 -0.456360 0.052307 1445372971 0.789368 0.415039 -0.441956 0.095947 1445372971 0.789368 0.415039 -0.441956 0.095947 1445372971 0.789368 0.415039 -0.441956 0.095947 1445372971 0.789368 0.415039 -0.441956 0.095947 1445372971 0.789368 0.415039 -0.441956 0.095947 1445372972 0.789368 0.415039 -0.441956 0.095947 1445372972 0.778503 0.447205 -0.410889 0.158325 1445372972 0.778503 0.447205 -0.410889 0.158325 1445372972 0.778503 0.447205 -0.410889 0.158325 1445372972 0.778503 0.447205 -0.410889 0.158325 1445372972 0.778503 0.447205 -0.410889 0.158325 1445372972 0.778503 0.447205 -0.410889 0.158325 1445372972 0.778503 0.447205 -0.410889 0.158325 1445372972 0.759399 0.485291 -0.363342 0.236084 1445372972 0.759399 0.485291 -0.363342 0.236084 1445372972 0.759399 0.485291 -0.363342 0.236084 1445372972 0.759399 0.485291 -0.363342 0.236084 1445372972 0.759399 0.485291 -0.363342 0.236084 1445372972 0.727112 0.527100 -0.296631 0.324768 1445372972 0.727112 0.527100 -0.296631 0.324768 1445372972 0.727112 0.527100 -0.296631 0.324768 1445372972 0.727112 0.527100 -0.296631 0.324768 1445372972 0.727112 0.527100 -0.296631 0.324768 1445372972 0.727112 0.527100 -0.296631 0.324768 1445372972 0.727112 0.527100 -0.296631 0.324768 1445372972 0.679077 0.564880 -0.215942 0.415955 1445372972 0.679077 0.564880 -0.215942 0.415955 1445372972 0.679077 0.564880 -0.215942 0.415955 1445372972 0.679077 0.564880 -0.215942 0.415955 1445372972 0.679077 0.564880 -0.215942 0.415955 1445372972 0.626587 0.586365 -0.134094 0.495483 1445372972 0.626587 0.586365 -0.134094 0.495483 1445372972 0.626587 0.586365 -0.134094 0.495483 1445372972 0.626587 0.586365 -0.134094 0.495483 1445372972 0.626587 0.586365 -0.134094 0.495483 1445372972 0.626587 0.586365 -0.134094 0.495483 1445372972 0.573669 0.594910 -0.060486 0.559692 1445372972 0.573669 0.594910 -0.060486 0.559692 1445372972 0.573669 0.594910 -0.060486 0.559692 1445372972 0.573669 0.594910 -0.060486 0.559692 1445372972 0.573669 0.594910 -0.060486 0.559692 1445372972 0.573669 0.594910 -0.060486 0.559692 1445372972 0.526489 0.587280 -0.003906 0.614624 1445372972 0.526489 0.587280 -0.003906 0.614624 1445372972 0.526489 0.587280 -0.003906 0.614624 1445372972 0.526489 0.587280 -0.003906 0.614624 1445372972 0.526489 0.587280 -0.003906 0.614624 1445372972 0.526489 0.587280 -0.003906 0.614624 1445372972 0.526489 0.587280 -0.003906 0.614624 1445372972 0.469543 0.580811 0.048889 0.663086 1445372972 0.469543 0.580811 0.048889 0.663086 1445372972 0.469543 0.580811 0.048889 0.663086 1445372972 0.469543 0.580811 0.048889 0.663086 1445372972 0.469543 0.580811 0.048889 0.663086 1445372972 0.469543 0.580811 0.048889 0.663086 1445372972 0.404297 0.572998 0.108337 0.704529 1445372972 0.404297 0.572998 0.108337 0.704529 1445372972 0.404297 0.572998 0.108337 0.704529 1445372972 0.404297 0.572998 0.108337 0.704529 1445372972 0.404297 0.572998 0.108337 0.704529 1445372972 0.345459 0.558533 0.168457 0.734985 1445372972 0.345459 0.558533 0.168457 0.734985 1445372972 0.345459 0.558533 0.168457 0.734985 1445372972 0.345459 0.558533 0.168457 0.734985 1445372972 0.345459 0.558533 0.168457 0.734985 1445372972 0.345459 0.558533 0.168457 0.734985 1445372972 0.345459 0.558533 0.168457 0.734985 1445372972 0.310242 0.540222 0.212097 0.752869 1445372972 0.310242 0.540222 0.212097 0.752869 1445372972 0.310242 0.540222 0.212097 0.752869 1445372972 0.310242 0.540222 0.212097 0.752869 1445372972 0.310242 0.540222 0.212097 0.752869 1445372972 0.310242 0.540222 0.212097 0.752869 1445372972 0.308960 0.530884 0.228821 0.755127 1445372972 0.308960 0.530884 0.228821 0.755127 1445372972 0.308960 0.530884 0.228821 0.755127 1445372972 0.308960 0.530884 0.228821 0.755127 1445372972 0.308960 0.530884 0.228821 0.755127 1445372972 0.308960 0.530884 0.228821 0.755127 1445372972 0.346741 0.534546 0.209290 0.741699 1445372972 0.346741 0.534546 0.209290 0.741699 1445372972 0.346741 0.534546 0.209290 0.741699 1445372972 0.346741 0.534546 0.209290 0.741699 1445372972 0.346741 0.534546 0.209290 0.741699 1445372972 0.346741 0.534546 0.209290 0.741699 1445372972 0.346741 0.534546 0.209290 0.741699 1445372972 0.405945 0.545288 0.170166 0.713318 1445372972 0.405945 0.545288 0.170166 0.713318 1445372972 0.405945 0.545288 0.170166 0.713318 1445372972 0.405945 0.545288 0.170166 0.713318 1445372972 0.405945 0.545288 0.170166 0.713318 1445372972 0.405945 0.545288 0.170166 0.713318 1445372972 0.473999 0.557800 0.118713 0.670776 1445372972 0.473999 0.557800 0.118713 0.670776 1445372972 0.473999 0.557800 0.118713 0.670776 1445372972 0.473999 0.557800 0.118713 0.670776 1445372972 0.473999 0.557800 0.118713 0.670776 1445372972 0.473999 0.557800 0.118713 0.670776 1445372972 0.545227 0.568420 0.055359 0.613525 1445372972 0.545227 0.568420 0.055359 0.613525 1445372972 0.545227 0.568420 0.055359 0.613525 1445372972 0.545227 0.568420 0.055359 0.613525 1445372972 0.545227 0.568420 0.055359 0.613525 1445372972 0.545227 0.568420 0.055359 0.613525 1445372972 0.545227 0.568420 0.055359 0.613525 1445372972 0.610291 0.573792 -0.015015 0.545837 1445372972 0.610291 0.573792 -0.015015 0.545837 1445372972 0.610291 0.573792 -0.015015 0.545837 1445372972 0.610291 0.573792 -0.015015 0.545837 1445372972 0.610291 0.573792 -0.015015 0.545837 1445372972 0.610291 0.573792 -0.015015 0.545837 1445372972 0.664001 0.571777 -0.086853 0.473877 1445372972 0.664001 0.571777 -0.086853 0.473877 1445372972 0.664001 0.571777 -0.086853 0.473877 1445372972 0.664001 0.571777 -0.086853 0.473877 1445372972 0.664001 0.571777 -0.086853 0.473877 1445372973 0.704468 0.563354 -0.156677 0.402100 1445372973 0.704468 0.563354 -0.156677 0.402100 1445372973 0.704468 0.563354 -0.156677 0.402100 1445372973 0.704468 0.563354 -0.156677 0.402100 1445372973 0.704468 0.563354 -0.156677 0.402100 1445372973 0.704468 0.563354 -0.156677 0.402100 1445372973 0.704468 0.563354 -0.156677 0.402100 1445372973 0.734680 0.549011 -0.223816 0.329590 1445372973 0.734680 0.549011 -0.223816 0.329590 1445372973 0.734680 0.549011 -0.223816 0.329590 1445372973 0.734680 0.549011 -0.223816 0.329590 1445372973 0.734680 0.549011 -0.223816 0.329590 1445372973 0.734680 0.549011 -0.223816 0.329590 1445372973 0.761719 0.520996 -0.290955 0.252197 1445372973 0.761719 0.520996 -0.290955 0.252197 1445372973 0.761719 0.520996 -0.290955 0.252197 1445372973 0.761719 0.520996 -0.290955 0.252197 1445372973 0.761719 0.520996 -0.290955 0.252197 1445372973 0.761719 0.520996 -0.290955 0.252197 1445372973 0.761719 0.520996 -0.290955 0.252197 1445372973 0.781067 0.481628 -0.356812 0.174805 1445372973 0.781067 0.481628 -0.356812 0.174805 1445372973 0.781067 0.481628 -0.356812 0.174805 1445372973 0.781067 0.481628 -0.356812 0.174805 1445372973 0.781067 0.481628 -0.356812 0.174805 1445372973 0.781067 0.481628 -0.356812 0.174805 1445372973 0.786865 0.445984 -0.410950 0.113770 1445372973 0.786865 0.445984 -0.410950 0.113770 1445372973 0.786865 0.445984 -0.410950 0.113770 1445372973 0.786865 0.445984 -0.410950 0.113770 1445372973 0.786865 0.445984 -0.410950 0.113770 1445372973 0.786865 0.445984 -0.410950 0.113770 1445372973 0.778748 0.427246 -0.451294 0.085510 1445372973 0.778748 0.427246 -0.451294 0.085510 1445372973 0.778748 0.427246 -0.451294 0.085510 1445372973 0.778748 0.427246 -0.451294 0.085510 1445372973 0.778748 0.427246 -0.451294 0.085510 1445372973 0.778748 0.427246 -0.451294 0.085510 1445372973 0.764648 0.438599 -0.461853 0.098145 1445372973 0.764648 0.438599 -0.461853 0.098145 1445372973 0.764648 0.438599 -0.461853 0.098145 1445372973 0.764648 0.438599 -0.461853 0.098145 1445372973 0.764648 0.438599 -0.461853 0.098145 1445372973 0.764648 0.438599 -0.461853 0.098145 1445372973 0.756409 0.460632 -0.443909 0.136353 1445372973 0.756409 0.460632 -0.443909 0.136353 1445372973 0.756409 0.460632 -0.443909 0.136353 1445372973 0.756409 0.460632 -0.443909 0.136353 1445372973 0.756409 0.460632 -0.443909 0.136353 1445372973 0.756409 0.460632 -0.443909 0.136353 1445372973 0.756409 0.460632 -0.443909 0.136353 1445372973 0.741455 0.497559 -0.403687 0.199158 1445372973 0.741455 0.497559 -0.403687 0.199158 1445372973 0.741455 0.497559 -0.403687 0.199158 1445372973 0.741455 0.497559 -0.403687 0.199158 1445372973 0.741455 0.497559 -0.403687 0.199158 1445372973 0.714783 0.541931 -0.345154 0.275940 1445372973 0.714783 0.541931 -0.345154 0.275940 1445372973 0.714783 0.541931 -0.345154 0.275940 1445372973 0.714783 0.541931 -0.345154 0.275940 1445372973 0.714783 0.541931 -0.345154 0.275940 1445372973 0.714783 0.541931 -0.345154 0.275940 1445372973 0.714783 0.541931 -0.345154 0.275940 1445372973 0.676086 0.584961 -0.269775 0.357544 1445372973 0.676086 0.584961 -0.269775 0.357544 1445372973 0.676086 0.584961 -0.269775 0.357544 1445372973 0.676086 0.584961 -0.269775 0.357544 1445372973 0.627563 0.618103 -0.184021 0.436035 1445372973 0.627563 0.618103 -0.184021 0.436035 1445372973 0.627563 0.618103 -0.184021 0.436035 1445372973 0.627563 0.618103 -0.184021 0.436035 1445372973 0.627563 0.618103 -0.184021 0.436035 1445372973 0.627563 0.618103 -0.184021 0.436035 1445372973 0.573364 0.637085 -0.097168 0.505798 1445372973 0.573364 0.637085 -0.097168 0.505798 1445372973 0.573364 0.637085 -0.097168 0.505798 1445372973 0.573364 0.637085 -0.097168 0.505798 1445372973 0.573364 0.637085 -0.097168 0.505798 1445372973 0.573364 0.637085 -0.097168 0.505798 1445372973 
0.665527 0.608643 -0.176819 0.394043 1445372975 0.665527 0.608643 -0.176819 0.394043 1445372975 0.665527 0.608643 -0.176819 0.394043 1445372975 0.665527 0.608643 -0.176819 0.394043 1445372975 0.665527 0.608643 -0.176819 0.394043 1445372975 0.665527 0.608643 -0.176819 0.394043 1445372975 0.677856 0.599243 -0.201416 0.375244 1445372975 0.677856 0.599243 -0.201416 0.375244 1445372975 0.677856 0.599243 -0.201416 0.375244 1445372975 0.677856 0.599243 -0.201416 0.375244 1445372975 0.677856 0.599243 -0.201416 0.375244 1445372975 0.677856 0.599243 -0.201416 0.375244 1445372975 0.693970 0.587280 -0.235535 0.343384 1445372975 0.693970 0.587280 -0.235535 0.343384 1445372975 0.693970 0.587280 -0.235535 0.343384 1445372975 0.693970 0.587280 -0.235535 0.343384 1445372975 0.693970 0.587280 -0.235535 0.343384 1445372975 0.693970 0.587280 -0.235535 0.343384 1445372975 0.717224 0.565430 -0.279419 0.296143 1445372975 0.717224 0.565430 -0.279419 0.296143 1445372975 0.717224 0.565430 -0.279419 0.296143 1445372975 0.717224 0.565430 -0.279419 0.296143 1445372975 0.717224 0.565430 -0.279419 0.296143 1445372975 0.717224 0.565430 -0.279419 0.296143 1445372975 0.717224 0.565430 -0.279419 0.296143 1445372975 0.741577 0.535828 -0.326172 0.237671 1445372975 0.741577 0.535828 -0.326172 0.237671 1445372975 0.741577 0.535828 -0.326172 0.237671 1445372975 0.741577 0.535828 -0.326172 0.237671 1445372975 0.762573 0.500977 -0.369446 0.175842 1445372975 0.762573 0.500977 -0.369446 0.175842 1445372975 0.762573 0.500977 -0.369446 0.175842 1445372975 0.762573 0.500977 -0.369446 0.175842 1445372975 0.762573 0.500977 -0.369446 0.175842 1445372975 0.762573 0.500977 -0.369446 0.175842 1445372975 0.762573 0.500977 -0.369446 0.175842 1445372975 0.776306 0.464478 -0.408813 0.120117 1445372975 0.776306 0.464478 -0.408813 0.120117 1445372975 0.776306 0.464478 -0.408813 0.120117 1445372975 0.776306 0.464478 -0.408813 0.120117 1445372975 0.776306 0.464478 -0.408813 0.120117 1445372975 0.776306 0.464478 -0.408813 0.120117 1445372975 0.778503 0.440186 -0.439514 0.083313 1445372975 0.778503 0.440186 -0.439514 0.083313 1445372975 0.778503 0.440186 -0.439514 0.083313 1445372975 0.778503 0.440186 -0.439514 0.083313 1445372975 0.778503 0.440186 -0.439514 0.083313 1445372975 0.778503 0.440186 -0.439514 0.083313 1445372975 0.778503 0.440186 -0.439514 0.083313 1445372975 0.776611 0.425720 -0.459290 0.067749 1445372975 0.776611 0.425720 -0.459290 0.067749 1445372975 0.776611 0.425720 -0.459290 0.067749 1445372975 0.776611 0.425720 -0.459290 0.067749 1445372975 0.776611 0.425720 -0.459290 0.067749 1445372975 0.776611 0.425720 -0.459290 0.067749 1445372975 0.770508 0.429138 -0.464722 0.078430 1445372975 0.770508 0.429138 -0.464722 0.078430 1445372975 0.770508 0.429138 -0.464722 0.078430 1445372976 0.770508 0.429138 -0.464722 0.078430 1445372976 0.770508 0.429138 -0.464722 0.078430 1445372976 0.770508 0.429138 -0.464722 0.078430 1445372976 0.765747 0.442505 -0.454163 0.107361 1445372976 0.765747 0.442505 -0.454163 0.107361 1445372976 0.765747 0.442505 -0.454163 0.107361 1445372976 0.765747 0.442505 -0.454163 0.107361 1445372976 0.765747 0.442505 -0.454163 0.107361 1445372976 0.765747 0.442505 -0.454163 0.107361 1445372976 0.765747 0.442505 -0.454163 0.107361 1445372976 0.757446 0.467346 -0.427551 0.158081 1445372976 0.757446 0.467346 -0.427551 0.158081 1445372976 0.757446 0.467346 -0.427551 0.158081 1445372976 0.757446 0.467346 -0.427551 0.158081 1445372976 0.757446 0.467346 -0.427551 0.158081 1445372976 0.757446 0.467346 -0.427551 0.158081 1445372976 0.739136 0.505127 -0.381836 0.229431 1445372976 0.739136 0.505127 -0.381836 0.229431 1445372976 0.739136 0.505127 -0.381836 0.229431 1445372976 0.739136 0.505127 -0.381836 0.229431 1445372976 0.739136 0.505127 -0.381836 0.229431 1445372976 0.739136 0.505127 -0.381836 0.229431 1445372976 0.708679 0.546082 -0.316833 0.314758 1445372976 0.708679 0.546082 -0.316833 0.314758 1445372976 0.708679 0.546082 -0.316833 0.314758 1445372976 0.708679 0.546082 -0.316833 0.314758 1445372976 0.708679 0.546082 -0.316833 0.314758 1445372976 0.708679 0.546082 -0.316833 0.314758 1445372976 0.664490 0.582886 -0.237610 0.402649 1445372976 0.664490 0.582886 -0.237610 0.402649 1445372976 0.664490 0.582886 -0.237610 0.402649 1445372976 0.664490 0.582886 -0.237610 0.402649 1445372976 0.664490 0.582886 -0.237610 0.402649 1445372976 0.605713 0.611755 -0.149414 0.486206 1445372976 0.605713 0.611755 -0.149414 0.486206 1445372976 0.605713 0.611755 -0.149414 0.486206 1445372976 0.605713 0.611755 -0.149414 0.486206 1445372976 0.605713 0.611755 -0.149414 0.486206 1445372976 0.605713 0.611755 -0.149414 0.486206 1445372976 0.605713 0.611755 -0.149414 0.486206 1445372976 0.535706 0.627930 -0.054688 0.561829 1445372976 0.535706 0.627930 -0.054688 0.561829 1445372976 0.535706 0.627930 -0.054688 0.561829 1445372976 0.535706 0.627930 -0.054688 0.561829 1445372976 0.535706 0.627930 -0.054688 0.561829 1445372976 0.535706 0.627930 -0.054688 0.561829 1445372976 0.458984 0.627991 0.040588 0.627014 1445372976 0.458984 0.627991 0.040588 0.627014 1445372976 0.458984 0.627991 0.040588 0.627014 1445372976 0.458984 0.627991 0.040588 0.627014 1445372976 0.458984 0.627991 0.040588 0.627014 1445372976 0.458984 0.627991 0.040588 0.627014 1445372976 0.381592 0.616821 0.126587 0.676575 1445372976 0.381592 0.616821 0.126587 0.676575 1445372976 0.381592 0.616821 0.126587 0.676575 1445372976 0.381592 0.616821 0.126587 0.676575 1445372976 0.381592 0.616821 0.126587 0.676575 1445372976 0.381592 0.616821 0.126587 0.676575 1445372976 0.381592 0.616821 0.126587 0.676575 1445372976 0.319336 0.597656 0.192200 0.709778 1445372976 0.319336 0.597656 0.192200 0.709778 1445372976 0.319336 0.597656 0.192200 0.709778 1445372976 0.319336 0.597656 0.192200 0.709778 1445372976 0.319336 0.597656 0.192200 0.709778 1445372976 0.319336 0.597656 0.192200 0.709778 1445372976 0.280823 0.575134 0.239075 0.730164 1445372976 0.280823 0.575134 0.239075 0.730164 1445372976 0.280823 0.575134 0.239075 0.730164 1445372976 0.280823 0.575134 0.239075 0.730164 1445372976 0.280823 0.575134 0.239075 0.730164 1445372976 0.280823 0.575134 0.239075 0.730164 1445372976 0.273071 0.560120 0.254883 0.739319 1445372976 0.273071 0.560120 0.254883 0.739319 1445372976 0.273071 0.560120 0.254883 0.739319 1445372976 0.273071 0.560120 0.254883 0.739319 1445372976 0.273071 0.560120 0.254883 0.739319 1445372976 0.289001 0.555847 0.248962 0.738525 1445372976 0.289001 0.555847 0.248962 0.738525 1445372976 0.289001 0.555847 0.248962 0.738525 1445372976 0.289001 0.555847 0.248962 0.738525 1445372976 0.289001 0.555847 0.248962 0.738525 1445372976 0.329834 0.561340 0.223083 0.725403 1445372976 0.329834 0.561340 0.223083 0.725403 1445372976 0.329834 0.561340 0.223083 0.725403 1445372976 0.329834 0.561340 0.223083 0.725403 1445372976 0.329834 0.561340 0.223083 0.725403 1445372976 0.329834 0.561340 0.223083 0.725403 1445372976 0.329834 0.561340 0.223083 0.725403 1445372976 0.390930 0.572693 0.177368 0.698303 1445372976 0.390930 0.572693 0.177368 0.698303 1445372976 0.390930 0.572693 0.177368 0.698303 1445372976 0.390930 0.572693 0.177368 0.698303 1445372976 0.390930 0.572693 0.177368 0.698303 1445372976 0.390930 0.572693 0.177368 0.698303 1445372976 0.460938 0.588318 0.112732 0.654663 1445372976 0.460938 0.588318 0.112732 0.654663 1445372976 0.460938 0.588318 0.112732 0.654663 1445372976 0.460938 0.588318 0.112732 0.654663 1445372976 0.460938 0.588318 0.112732 0.654663 1445372976 0.460938 0.588318 0.112732 0.654663 1445372976 0.534546 0.600220 0.032349 0.593994 1445372976 0.534546 0.600220 0.032349 0.593994 1445372976 0.534546 0.600220 0.032349 0.593994 1445372976 0.534546 0.600220 0.032349 0.593994 1445372976 0.534546 0.600220 0.032349 0.593994 1445372976 0.534546 0.600220 0.032349 0.593994 1445372976 0.534546 0.600220 0.032349 0.593994 1445372976 0.600098 0.604370 -0.052185 0.521362 1445372976 0.600098 0.604370 -0.052185 0.521362 1445372976 0.600098 0.604370 -0.052185 0.521362 1445372976 0.600098 0.604370 -0.052185 0.521362 1445372977 0.600098 0.604370 -0.052185 0.521362 1445372977 0.600098 0.604370 -0.052185 0.521362 1445372977 0.652588 0.600403 -0.135681 0.441711 1445372977 0.652588 0.600403 -0.135681 0.441711 1445372977 0.652588 0.600403 -0.135681 0.441711 1445372977 0.652588 0.600403 -0.135681 0.441711 1445372977 0.652588 0.600403 -0.135681 0.441711 1445372977 0.652588 0.600403 -0.135681 0.441711 1445372977 0.652588 0.600403 -0.135681 0.441711 1445372977 0.693665 0.586243 -0.212524 0.360474 1445372977 0.693665 0.586243 -0.212524 0.360474 1445372977 0.693665 0.586243 -0.212524 0.360474 1445372977 0.693665 0.586243 -0.212524 0.360474 1445372977 0.693665 0.586243 -0.212524 0.360474 1445372977 0.693665 0.586243 -0.212524 0.360474 1445372977 0.725525 0.563232 -0.282349 0.276672 1445372977 0.725525 0.563232 -0.282349 0.276672 1445372977 0.725525 0.563232 -0.282349 0.276672 1445372977 0.725525 0.563232 -0.282349 0.276672 1445372977 0.725525 0.563232 -0.282349 0.276672 1445372977 0.725525 0.563232 -0.282349 0.276672 1445372977 0.745422 0.536743 -0.342957 0.196289 1445372977 0.745422 0.536743 -0.342957 0.196289 1445372977 0.745422 0.536743 -0.342957 0.196289 1445372977 0.745422 0.536743 -0.342957 0.196289 1445372977 0.745422 0.536743 -0.342957 0.196289 1445372977 0.745422 0.536743 -0.342957 0.196289 1445372977 0.756836 0.502075 -0.400635 0.120667 1445372977 0.756836 0.502075 -0.400635 0.120667 1445372977 0.756836 0.502075 -0.400635 0.120667 1445372977 0.756836 0.502075 -0.400635 0.120667 1445372977 0.756836 0.502075 -0.400635 0.120667 1445372977 0.756836 0.502075 -0.400635 0.120667 1445372977 0.756836 0.502075 -0.400635 0.120667 1445372977 0.759705 0.464172 -0.451721 0.056763 1445372977 0.759705 0.464172 -0.451721 0.056763 1445372977 0.759705 0.464172 -0.451721 0.056763 1445372977 0.759705 0.464172 -0.451721 0.056763 1445372977 0.759705 0.464172 -0.451721 0.056763 1445372977 0.759705 0.464172 -0.451721 0.056763 1445372977 0.761536 0.428345 -0.486145 0.014771 1445372977 0.761536 0.428345 -0.486145 0.014771 1445372977 0.761536 0.428345 -0.486145 0.014771 1445372977 0.761536 0.428345 -0.486145 0.014771 1445372977 0.761536 0.428345 -0.486145 0.014771 1445372977 0.761536 0.428345 -0.486145 0.014771 1445372977 0.756409 0.420837 -0.500305 0.019714 1445372977 0.756409 0.420837 -0.500305 0.019714 1445372977 0.756409 0.420837 -0.500305 0.019714 1445372977 0.756409 0.420837 -0.500305 0.019714 1445372977 0.756409 0.420837 -0.500305 0.019714 1445372977 0.756409 0.420837 -0.500305 0.019714 1445372977 0.756409 0.420837 -0.500305 0.019714 1445372977 0.748779 0.444702 -0.487549 0.062073 1445372977 0.748779 0.444702 -0.487549 0.062073 1445372977 0.748779 0.444702 -0.487549 0.062073 1445372977 0.748779 0.444702 -0.487549 0.062073 1445372977 0.748779 0.444702 -0.487549 0.062073 1445372977 0.748779 0.444702 -0.487549 0.062073 1445372977 0.737793 0.482422 -0.454773 0.127014 1445372977 0.737793 0.482422 -0.454773 0.127014 1445372977 0.737793 0.482422 -0.454773 0.127014 1445372977 0.737793 0.482422 -0.454773 0.127014 1445372977 0.737793 0.482422 -0.454773 0.127014 1445372977 0.737793 0.482422 -0.454773 0.127014 1445372977 0.737793 0.482422 -0.454773 0.127014 1445372977 0.718750 0.526611 -0.404541 0.205811 1445372977 0.718750 0.526611 -0.404541 0.205811 1445372977 0.718750 0.526611 -0.404541 0.205811 1445372977 0.718750 0.526611 -0.404541 0.205811 1445372977 0.718750 0.526611 -0.404541 0.205811 1445372977 0.718750 0.526611 -0.404541 0.205811 1445372977 0.687317 0.572754 -0.336182 0.294067 1445372977 0.687317 0.572754 -0.336182 0.294067 1445372977 0.687317 0.572754 -0.336182 0.294067 1445372977 0.687317 0.572754 -0.336182 0.294067 1445372977 0.687317 0.572754 -0.336182 0.294067 1445372977 0.643738 0.612244 -0.252380 0.383484 1445372977 0.643738 0.612244 -0.252380 0.383484 1445372977 0.643738 0.612244 -0.252380 0.383484 1445372977 0.643738 0.612244 -0.252380 0.383484 1445372977 0.643738 0.612244 -0.252380 0.383484 1445372977 0.643738 0.612244 -0.252380 0.383484 1445372977 0.589172 0.639709 -0.159912 0.466858 1445372977 0.589172 0.639709 -0.159912 0.466858 1445372977 0.589172 0.639709 -0.159912 0.466858 1445372977 0.589172 0.639709 -0.159912 0.466858 1445372977 0.589172 0.639709 -0.159912 0.466858 1445372977 0.589172 0.639709 -0.159912 0.466858 1445372977 0.526001 0.654663 -0.066162 0.538818 1445372977 0.526001 0.654663 -0.066162 0.538818 1445372977 0.526001 0.654663 -0.066162 0.538818 1445372977 0.526001 0.654663 -0.066162 0.538818 1445372977 0.526001 0.654663 -0.066162 0.538818 1445372977 0.526001 0.654663 -0.066162 0.538818 1445372977 0.459778 0.656128 0.021912 0.597961 1445372977 0.459778 0.656128 0.021912 0.597961 1445372977 0.459778 0.656128 0.021912 0.597961 1445372977 0.459778 0.656128 0.021912 0.597961 1445372977 0.459778 0.656128 0.021912 0.597961 1445372977 0.459778 0.656128 0.021912 0.597961 1445372977 0.459778 0.656128 0.021912 0.597961 1445372977 0.392944 0.645996 0.102966 0.646179 1445372977 0.392944 0.645996 0.102966 0.646179 1445372977 0.392944 0.645996 0.102966 0.646179 1445372977 0.392944 0.645996 0.102966 0.646179 1445372977 0.392944 0.645996 0.102966 0.646179 1445372977 0.330078 0.629700 0.175476 0.680908 1445372977 0.330078 0.629700 0.175476 0.680908 1445372977 0.330078 0.629700 0.175476 0.680908 1445372977 0.330078 0.629700 0.175476 0.680908 1445372977 0.330078 0.629700 0.175476 0.680908 1445372977 0.330078 0.629700 0.175476 0.680908 1445372978 0.330078 0.629700 0.175476 0.680908 1445372978 0.287415 0.607239 0.230957 0.703735 1445372978 0.287415 0.607239 0.230957 0.703735 1445372978 0.287415 0.607239 0.230957 0.703735 1445372978 0.287415 0.607239 0.230957 0.703735 1445372978 0.287415 0.607239 0.230957 0.703735 1445372978 0.287415 0.607239 0.230957 0.703735 1445372978 0.275085 0.588989 0.264587 0.712219 1445372978 0.275085 0.588989 0.264587 0.712219 1445372978 0.275085 0.588989 0.264587 0.712219 1445372978 0.275085 0.588989 0.264587 0.712219 1445372978 0.275085 0.588989 0.264587 0.712219 1445372978 0.275085 0.588989 0.264587 0.712219 1445372978 0.309021 0.584473 0.249084 0.707642 1445372978 0.309021 0.584473 0.249084 0.707642 1445372978 0.309021 0.584473 0.249084 0.707642 1445372978 0.309021 0.584473 0.249084 0.707642 1445372978 0.309021 0.584473 0.249084 0.707642 1445372978 0.309021 0.584473 0.249084 0.707642 1445372978 0.368286 0.593018 0.203308 0.686462 1445372978 0.368286 0.593018 0.203308 0.686462 1445372978 0.368286 0.593018 0.203308 0.686462 1445372978 0.368286 0.593018 0.203308 0.686462 1445372978 0.368286 0.593018 0.203308 0.686462 1445372978 0.368286 0.593018 0.203308 0.686462 1445372978 0.436035 0.605408 0.144043 0.649963 1445372978 0.436035 0.605408 0.144043 0.649963 1445372978 0.436035 0.605408 0.144043 0.649963 1445372978 0.436035 0.605408 0.144043 0.649963 1445372978 0.436035 0.605408 0.144043 0.649963 1445372978 0.436035 0.605408 0.144043 0.649963 1445372978 0.504211 0.619263 0.071594 0.597534 1445372978 0.504211 0.619263 0.071594 0.597534 1445372978 0.504211 0.619263 0.071594 0.597534 1445372978 0.504211 0.619263 0.071594 0.597534 1445372978 0.504211 0.619263 0.071594 0.597534 1445372978 0.570557 0.625671 -0.014465 0.531677 1445372978 0.570557 0.625671 -0.014465 0.531677 1445372978 0.570557 0.625671 -0.014465 0.531677 1445372978 0.570557 0.625671 -0.014465 0.531677 1445372978 0.570557 0.625671 -0.014465 0.531677 1445372978 0.570557 0.625671 -0.014465 0.531677 1445372978 0.570557 0.625671 -0.014465 0.531677 1445372978 0.636169 0.613037 -0.108459 0.455627 1445372978 0.636169 0.613037 -0.108459 0.455627 1445372978 0.636169 0.613037 -0.108459 0.455627 1445372978 0.636169 0.613037 -0.108459 0.455627 1445372978 0.636169 0.613037 -0.108459 0.455627 1445372978 0.636169 0.613037 -0.108459 0.455627 1445372978 0.687317 0.589661 -0.195007 0.376526 1445372978 0.687317 0.589661 -0.195007 0.376526 1445372978 0.687317 0.589661 -0.195007 0.376526 1445372978 0.687317 0.589661 -0.195007 0.376526 1445372978 0.687317 0.589661 -0.195007 0.376526 1445372978 0.687317 0.589661 -0.195007 0.376526 1445372978 0.725586 0.557922 -0.273438 0.295593 1445372978 0.725586 0.557922 -0.273438 0.295593 1445372978 0.725586 0.557922 -0.273438 0.295593 1445372978 0.725586 0.557922 -0.273438 0.295593 1445372978 0.725586 0.557922 -0.273438 0.295593 1445372978 0.725586 0.557922 -0.273438 0.295593 1445372978 0.725586 0.557922 -0.273438 0.295593 1445372978 0.742798 0.532471 -0.342346 0.217773 1445372978 0.742798 0.532471 -0.342346 0.217773 1445372978 0.742798 0.532471 -0.342346 0.217773 1445372978 0.742798 0.532471 -0.342346 0.217773 1445372978 0.742798 0.532471 -0.342346 0.217773 1445372978 0.742798 0.532471 -0.342346 0.217773 1445372978 0.750183 0.504700 -0.401428 0.145935 1445372978 0.750183 0.504700 -0.401428 0.145935 1445372978 0.750183 0.504700 -0.401428 0.145935 1445372978 0.750183 0.504700 -0.401428 0.145935 1445372978 0.750183 0.504700 -0.401428 0.145935 1445372978 0.754761 0.469788 -0.450256 0.082825 1445372978 0.754761 0.469788 -0.450256 0.082825 1445372978 0.754761 0.469788 -0.450256 0.082825 1445372978 0.754761 0.469788 -0.450256 0.082825 1445372978 0.754761 0.469788 -0.450256 0.082825 1445372978 0.754761 0.469788 -0.450256 0.082825 1445372978 0.754028 0.441711 -0.484131 0.044189 1445372978 0.754028 0.441711 -0.484131 0.044189 1445372978 0.754028 0.441711 -0.484131 0.044189 1445372978 0.754028 0.441711 -0.484131 0.044189 1445372978 0.754028 0.441711 -0.484131 0.044189 1445372978 0.754028 0.441711 -0.484131 0.044189 1445372978 0.748230 0.434509 -0.499573 0.041504 1445372978 0.748230 0.434509 -0.499573 0.041504 1445372978 0.748230 0.434509 -0.499573 0.041504 1445372978 0.748230 0.434509 -0.499573 0.041504 1445372978 0.748230 0.434509 -0.499573 0.041504 1445372978 0.748230 0.434509 -0.499573 0.041504 1445372978 0.736633 0.457458 -0.491882 0.077698 1445372978 0.736633 0.457458 -0.491882 0.077698 1445372978 0.736633 0.457458 -0.491882 0.077698 1445372978 0.736633 0.457458 -0.491882 0.077698 1445372978 0.736633 0.457458 -0.491882 0.077698 1445372978 0.736633 0.457458 -0.491882 0.077698 1445372978 0.736633 0.457458 -0.491882 0.077698 1445372978 0.725403 0.492249 -0.461487 0.135803 1445372978 0.725403 0.492249 -0.461487 0.135803 1445372978 0.725403 0.492249 -0.461487 0.135803 1445372978 0.725403 0.492249 -0.461487 0.135803 1445372978 0.725403 0.492249 -0.461487 0.135803 1445372978 0.707825 0.533386 -0.413269 0.208679 1445372978 0.707825 0.533386 -0.413269 0.208679 1445372978 0.707825 0.533386 -0.413269 0.208679 1445372978 0.707825 0.533386 -0.413269 0.208679 1445372978 0.707825 0.533386 -0.413269 0.208679 1445372978 0.707825 0.533386 -0.413269 0.208679 1445372979 0.707825 0.533386 -0.413269 0.208679 1445372979 0.677002 0.578796 -0.349487 0.290588 1445372979 0.677002 0.578796 -0.349487 0.290588 1445372979 0.677002 0.578796 -0.349487 0.290588 1445372979 0.677002 0.578796 -0.349487 0.290588 1445372979 0.677002 0.578796 -0.349487 0.290588 1445372979 0.677002 0.578796 -0.349487 0.290588 1445372979 0.637634 0.617432 -0.272156 0.371582 1445372979 0.637634 0.617432 -0.272156 0.371582 1445372979 0.637634 0.617432 -0.272156 0.371582 1445372979 0.637634 0.617432 -0.272156 0.371582 1445372979 0.637634 0.617432 -0.272156 0.371582 1445372979 0.637634 0.617432 -0.272156 0.371582 1445372979 0.590759 0.645203 -0.188477 0.446228 1445372979 0.590759 0.645203 -0.188477 0.446228 1445372979 0.590759 0.645203 -0.188477 0.446228 1445372979 0.590759 0.645203 -0.188477 0.446228 1445372979 0.590759 0.645203 -0.188477 0.446228 1445372979 0.590759 0.645203 -0.188477 0.446228 1445372979 0.590759 0.645203 -0.188477 0.446228 1445372979 0.537598 0.662537 -0.104675 0.510925 1445372979 0.537598 0.662537 -0.104675 0.510925 1445372979 0.537598 0.662537 -0.104675 0.510925 1445372979 0.537598 0.662537 -0.104675 0.510925 1445372979 0.537598 0.662537 -0.104675 0.510925 1445372979 0.537598 0.662537 -0.104675 0.510925 1445372979 0.479248 0.668945 -0.026306 0.567505 1445372979 0.479248 0.668945 -0.026306 0.567505 1445372979 0.479248 0.668945 -0.026306 0.567505 1445372979 0.479248 0.668945 -0.026306 0.567505 1445372979 0.479248 0.668945 -0.026306 0.567505 1445372979 0.479248 0.668945 -0.026306 0.567505 1445372979 0.418762 0.668396 0.048584 0.612732 1445372979 0.418762 0.668396 0.048584 0.612732 1445372979 0.418762 0.668396 0.048584 0.612732 1445372979 0.418762 0.668396 0.048584 0.612732 1445372979 0.418762 0.668396 0.048584 0.612732 1445372979 0.418762 0.668396 0.048584 0.612732 1445372979 0.367310 0.661072 0.110352 0.644836 1445372979 0.367310 0.661072 0.110352 0.644836 1445372979 0.367310 0.661072 0.110352 0.644836 1445372979 0.367310 0.661072 0.110352 0.644836 1445372979 0.367310 0.661072 0.110352 0.644836 1445372979 0.367310 0.661072 0.110352 0.644836 1445372979 0.367310 0.661072 0.110352 0.644836 1445372979 0.337646 0.642822 0.152222 0.670471 1445372979 0.337646 0.642822 0.152222 0.670471 1445372979 0.337646 0.642822 0.152222 0.670471 1445372979 0.337646 0.642822 0.152222 0.670471 1445372979 0.337646 0.642822 0.152222 0.670471 1445372979 0.337646 0.642822 0.152222 0.670471 1445372979 0.326843 0.626526 0.175598 0.685303 1445372979 0.326843 0.626526 0.175598 0.685303 1445372979 0.326843 0.626526 0.175598 0.685303 1445372979 0.326843 0.626526 0.175598 0.685303 1445372979 0.326843 0.626526 0.175598 0.685303 1445372979 0.326843 0.626526 0.175598 0.685303 1445372979 0.326843 0.626526 0.175598 0.685303 1445372979 0.337952 0.616333 0.179688 0.688110 1445372979 0.337952 0.616333 0.179688 0.688110 1445372979 0.337952 0.616333 0.179688 0.688110 1445372979 0.337952 0.616333 0.179688 0.688110 1445372979 0.337952 0.616333 0.179688 0.688110 1445372979 0.337952 0.616333 0.179688 0.688110 1445372979 0.375122 0.611877 0.158997 0.677856 1445372979 0.375122 0.611877 0.158997 0.677856 1445372979 0.375122 0.611877 0.158997 0.677856 1445372979 0.375122 0.611877 0.158997 0.677856 1445372979 0.375122 0.611877 0.158997 0.677856 1445372979 0.375122 0.611877 0.158997 0.677856 1445372979 0.428955 0.614380 0.117676 0.651611 1445372979 0.428955 0.614380 0.117676 0.651611 1445372979 0.428955 0.614380 0.117676 0.651611 1445372979 0.428955 0.614380 0.117676 0.651611 1445372979 0.428955 0.614380 0.117676 0.651611 1445372979 0.428955 0.614380 0.117676 0.651611 1445372979 0.428955 0.614380 0.117676 0.651611 1445372979 0.489563 0.619324 0.061890 0.610657 1445372979 0.489563 0.619324 0.061890 0.610657 1445372979 0.489563 0.619324 0.061890 0.610657 1445372979 0.489563 0.619324 0.061890 0.610657 1445372979 0.489563 0.619324 0.061890 0.610657 1445372979 0.489563 0.619324 0.061890 0.610657 1445372979 0.550537 0.622192 -0.005615 0.556458 1445372979 0.550537 0.622192 -0.005615 0.556458 1445372979 0.550537 0.622192 -0.005615 0.556458 1445372979 0.550537 0.622192 -0.005615 0.556458 1445372979 0.550537 0.622192 -0.005615 0.556458 1445372979 0.550537 0.622192 -0.005615 0.556458 1445372979 0.606934 0.617859 -0.083069 0.492798 1445372979 0.606934 0.617859 -0.083069 0.492798 1445372979 0.606934 0.617859 -0.083069 0.492798 1445372979 0.606934 0.617859 -0.083069 0.492798 1445372979 0.606934 0.617859 -0.083069 0.492798 1445372979 0.654785 0.604553 -0.163452 0.423035 1445372979 0.654785 0.604553 -0.163452 0.423035 1445372979 0.654785 0.604553 -0.163452 0.423035 1445372979 0.654785 0.604553 -0.163452 0.423035 1445372979 0.654785 0.604553 -0.163452 0.423035 1445372979 0.687317 0.587830 -0.243164 0.350403 1445372979 0.687317 0.587830 -0.243164 0.350403 1445372979 0.687317 0.587830 -0.243164 0.350403 1445372979 0.687317 0.587830 -0.243164 0.350403 1445372979 0.687317 0.587830 -0.243164 0.350403 1445372979 0.687317 0.587830 -0.243164 0.350403 1445372979 0.710754 0.563843 -0.314453 0.279114 1445372979 0.710754 0.563843 -0.314453 0.279114 1445372979 0.710754 0.563843 -0.314453 0.279114 1445372979 0.710754 0.563843 -0.314453 0.279114 1445372979 0.710754 0.563843 -0.314453 0.279114 1445372979 0.710754 0.563843 -0.314453 0.279114 1445372979 0.710754 0.563843 -0.314453 0.279114 1445372980 0.731445 0.528076 -0.378174 0.207397 1445372980 0.731445 0.528076 -0.378174 0.207397 1445372980 0.731445 0.528076 -0.378174 0.207397 1445372980 0.731445 0.528076 -0.378174 0.207397 1445372980 0.731445 0.528076 -0.378174 0.207397 1445372980 0.731445 0.528076 -0.378174 0.207397 1445372980 0.742493 0.489929 -0.434448 0.141052 1445372980 0.742493 0.489929 -0.434448 0.141052 1445372980 0.742493 0.489929 -0.434448 0.141052 1445372980 0.742493 0.489929 -0.434448 0.141052 1445372980 0.742493 0.489929 -0.434448 0.141052 1445372980 0.747192 0.449219 -0.482178 0.085876 1445372980 0.747192 0.449219 -0.482178 0.085876 1445372980 0.747192 0.449219 -0.482178 0.085876 1445372980 0.747192 0.449219 -0.482178 0.085876 1445372980 0.747192 0.449219 -0.482178 0.085876 1445372980 0.747192 0.449219 -0.482178 0.085876 1445372980 0.747253 0.419983 -0.512024 0.055420 1445372980 0.747253 0.419983 -0.512024 0.055420 1445372980 0.747253 0.419983 -0.512024 0.055420 1445372980 0.747253 0.419983 -0.512024 0.055420 1445372980 0.747253 0.419983 -0.512024 0.055420 1445372980 0.747253 0.419983 -0.512024 0.055420 1445372980 0.742188 0.419434 -0.518860 0.063232 1445372980 0.742188 0.419434 -0.518860 0.063232 1445372980 0.742188 0.419434 -0.518860 0.063232 1445372980 0.742188 0.419434 -0.518860 0.063232 1445372980 0.742188 0.419434 -0.518860 0.063232 1445372980 0.742188 0.419434 -0.518860 0.063232 1445372980 0.733582 0.446838 -0.501343 0.104248 1445372980 0.733582 0.446838 -0.501343 0.104248 1445372980 0.733582 0.446838 -0.501343 0.104248 1445372980 0.733582 0.446838 -0.501343 0.104248 1445372980 0.733582 0.446838 -0.501343 0.104248 1445372980 0.733582 0.446838 -0.501343 0.104248 1445372980 0.733582 0.446838 -0.501343 0.104248 1445372980 0.718811 0.491455 -0.461670 0.168945 1445372980 0.718811 0.491455 -0.461670 0.168945 1445372980 0.718811 0.491455 -0.461670 0.168945 1445372980 0.718811 0.491455 -0.461670 0.168945 1445372980 0.718811 0.491455 -0.461670 0.168945 1445372980 0.718811 0.491455 -0.461670 0.168945 1445372980 0.718811 0.491455 -0.461670 0.168945 1445372980 0.694214 0.545288 -0.399353 0.247437 1445372980 0.694214 0.545288 -0.399353 0.247437 1445372980 0.694214 0.545288 -0.399353 0.247437 1445372980 0.694214 0.545288 -0.399353 0.247437 1445372980 0.694214 0.545288 -0.399353 0.247437 1445372980 0.694214 0.545288 -0.399353 0.247437 1445372980 0.660645 0.594604 -0.319214 0.328674 1445372980 0.660645 0.594604 -0.319214 0.328674 1445372980 0.660645 0.594604 -0.319214 0.328674 1445372980 0.660645 0.594604 -0.319214 0.328674 1445372980 0.617798 0.633179 -0.227844 0.406677 1445372980 0.617798 0.633179 -0.227844 0.406677 1445372980 0.617798 0.633179 -0.227844 0.406677 1445372980 0.617798 0.633179 -0.227844 0.406677 1445372980 0.617798 0.633179 -0.227844 0.406677 1445372980 0.617798 0.633179 -0.227844 0.406677 1445372980 0.569031 0.657837 -0.136047 0.474243 1445372980 0.569031 0.657837 -0.136047 0.474243 1445372980 0.569031 0.657837 -0.136047 0.474243 1445372980 0.569031 0.657837 -0.136047 0.474243 1445372980 0.569031 0.657837 -0.136047 0.474243 1445372980 0.569031 0.657837 -0.136047 0.474243 1445372980 0.523315 0.665222 -0.053711 0.529724 1445372980 0.523315 0.665222 -0.053711 0.529724 1445372980 0.523315 0.665222 -0.053711 0.529724 1445372980 0.523315 0.665222 -0.053711 0.529724 1445372980 0.523315 0.665222 -0.053711 0.529724 1445372980 
0.598877 0.634460 -0.080994 0.481750 1445372982 0.598877 0.634460 -0.080994 0.481750 1445372982 0.598877 0.634460 -0.080994 0.481750 1445372982 0.598877 0.634460 -0.080994 0.481750 1445372982 0.598877 0.634460 -0.080994 0.481750 1445372982 0.598877 0.634460 -0.080994 0.481750 1445372982 0.619324 0.631042 -0.115723 0.452454 1445372982 0.619324 0.631042 -0.115723 0.452454 1445372982 0.619324 0.631042 -0.115723 0.452454 1445372982 0.619324 0.631042 -0.115723 0.452454 1445372982 0.619324 0.631042 -0.115723 0.452454 1445372982 0.619324 0.631042 -0.115723 0.452454 1445372982 0.619324 0.631042 -0.115723 0.452454 1445372982 0.645264 0.620911 -0.162659 0.414124 1445372982 0.645264 0.620911 -0.162659 0.414124 1445372982 0.645264 0.620911 -0.162659 0.414124 1445372982 0.645264 0.620911 -0.162659 0.414124 1445372982 0.645264 0.620911 -0.162659 0.414124 1445372982 0.645264 0.620911 -0.162659 0.414124 1445372982 0.680969 0.597107 -0.223999 0.359863 1445372982 0.680969 0.597107 -0.223999 0.359863 1445372982 0.680969 0.597107 -0.223999 0.359863 1445372982 0.680969 0.597107 -0.223999 0.359863 1445372982 0.680969 0.597107 -0.223999 0.359863 1445372982 0.680969 0.597107 -0.223999 0.359863 1445372982 0.716187 0.560852 -0.293335 0.294006 1445372982 0.716187 0.560852 -0.293335 0.294006 1445372982 0.716187 0.560852 -0.293335 0.294006 1445372982 0.716187 0.560852 -0.293335 0.294006 1445372982 0.716187 0.560852 -0.293335 0.294006 1445372982 0.716187 0.560852 -0.293335 0.294006 1445372982 0.746094 0.517883 -0.357544 0.217407 1445372982 0.746094 0.517883 -0.357544 0.217407 1445372982 0.746094 0.517883 -0.357544 0.217407 1445372982 0.746094 0.517883 -0.357544 0.217407 1445372983 0.746094 0.517883 -0.357544 0.217407 1445372983 0.746094 0.517883 -0.357544 0.217407 1445372983 0.766907 0.470215 -0.414246 0.138367 1445372983 0.766907 0.470215 -0.414246 0.138367 1445372983 0.766907 0.470215 -0.414246 0.138367 1445372983 0.766907 0.470215 -0.414246 0.138367 1445372983 0.766907 0.470215 -0.414246 0.138367 1445372983 0.766907 0.470215 -0.414246 0.138367 1445372983 0.774170 0.430298 -0.457947 0.075439 1445372983 0.774170 0.430298 -0.457947 0.075439 1445372983 0.774170 0.430298 -0.457947 0.075439 1445372983 0.774170 0.430298 -0.457947 0.075439 1445372983 0.774170 0.430298 -0.457947 0.075439 1445372983 0.774170 0.430298 -0.457947 0.075439 1445372983 0.774170 0.430298 -0.457947 0.075439 1445372983 0.772705 0.405273 -0.486328 0.046204 1445372983 0.772705 0.405273 -0.486328 0.046204 1445372983 0.772705 0.405273 -0.486328 0.046204 1445372983 0.772705 0.405273 -0.486328 0.046204 1445372983 0.772705 0.405273 -0.486328 0.046204 1445372983 0.772705 0.405273 -0.486328 0.046204 1445372983 0.768677 0.405029 -0.491943 0.054993 1445372983 0.768677 0.405029 -0.491943 0.054993 1445372983 0.768677 0.405029 -0.491943 0.054993 1445372983 0.768677 0.405029 -0.491943 0.054993 1445372983 0.768677 0.405029 -0.491943 0.054993 1445372983 0.768677 0.405029 -0.491943 0.054993 1445372983 0.759583 0.435425 -0.471191 0.106628 1445372983 0.759583 0.435425 -0.471191 0.106628 1445372983 0.759583 0.435425 -0.471191 0.106628 1445372983 0.759583 0.435425 -0.471191 0.106628 1445372983 0.759583 0.435425 -0.471191 0.106628 1445372983 0.759583 0.435425 -0.471191 0.106628 1445372983 0.742554 0.482849 -0.425110 0.186157 1445372983 0.742554 0.482849 -0.425110 0.186157 1445372983 0.742554 0.482849 -0.425110 0.186157 1445372983 0.742554 0.482849 -0.425110 0.186157 1445372983 0.742554 0.482849 -0.425110 0.186157 1445372983 0.742554 0.482849 -0.425110 0.186157 1445372983 0.710144 0.538391 -0.356201 0.280823 1445372983 0.710144 0.538391 -0.356201 0.280823 1445372983 0.710144 0.538391 -0.356201 0.280823 1445372983 0.710144 0.538391 -0.356201 0.280823 1445372983 0.710144 0.538391 -0.356201 0.280823 1445372983 0.710144 0.538391 -0.356201 0.280823 1445372983 0.665588 0.586060 -0.270447 0.374573 1445372983 0.665588 0.586060 -0.270447 0.374573 1445372983 0.665588 0.586060 -0.270447 0.374573 1445372983 0.665588 0.586060 -0.270447 0.374573 1445372983 0.665588 0.586060 -0.270447 0.374573 1445372983 0.665588 0.586060 -0.270447 0.374573 1445372983 0.614136 0.616394 -0.176575 0.460022 1445372983 0.614136 0.616394 -0.176575 0.460022 1445372983 0.614136 0.616394 -0.176575 0.460022 1445372983 0.614136 0.616394 -0.176575 0.460022 1445372983 0.614136 0.616394 -0.176575 0.460022 1445372983 0.556335 0.631958 -0.082397 0.533142 1445372983 0.556335 0.631958 -0.082397 0.533142 1445372983 0.556335 0.631958 -0.082397 0.533142 1445372983 0.556335 0.631958 -0.082397 0.533142 1445372983 0.556335 0.631958 -0.082397 0.533142 1445372983 0.490479 0.635986 0.008057 0.595581 1445372983 0.490479 0.635986 0.008057 0.595581 1445372983 0.490479 0.635986 0.008057 0.595581 1445372983 0.490479 0.635986 0.008057 0.595581 1445372983 0.490479 0.635986 0.008057 0.595581 1445372983 0.490479 0.635986 0.008057 0.595581 1445372983 0.490479 0.635986 0.008057 0.595581 1445372983 0.422058 0.624695 0.095764 0.649902 1445372983 0.422058 0.624695 0.095764 0.649902 1445372983 0.422058 0.624695 0.095764 0.649902 1445372983 0.422058 0.624695 0.095764 0.649902 1445372983 0.422058 0.624695 0.095764 0.649902 1445372983 0.422058 0.624695 0.095764 0.649902 1445372983 0.353699 0.606262 0.174377 0.690552 1445372983 0.353699 0.606262 0.174377 0.690552 1445372983 0.353699 0.606262 0.174377 0.690552 1445372983 0.353699 0.606262 0.174377 0.690552 1445372983 0.353699 0.606262 0.174377 0.690552 1445372983 0.353699 0.606262 0.174377 0.690552 1445372983 0.289978 0.584106 0.247986 0.716309 1445372983 0.289978 0.584106 0.247986 0.716309 1445372983 0.289978 0.584106 0.247986 0.716309 1445372983 0.289978 0.584106 0.247986 0.716309 1445372983 0.289978 0.584106 0.247986 0.716309 1445372983 0.289978 0.584106 0.247986 0.716309 1445372983 0.251282 0.560486 0.295898 0.731506 1445372983 0.251282 0.560486 0.295898 0.731506 1445372983 0.251282 0.560486 0.295898 0.731506 1445372983 0.251282 0.560486 0.295898 0.731506 1445372983 0.251282 0.560486 0.295898 0.731506 1445372983 0.251282 0.560486 0.295898 0.731506 1445372983 0.258240 0.543274 0.305664 0.737976 1445372983 0.258240 0.543274 0.305664 0.737976 1445372983 0.258240 0.543274 0.305664 0.737976 1445372983 0.258240 0.543274 0.305664 0.737976 1445372983 0.258240 0.543274 0.305664 0.737976 1445372983 0.258240 0.543274 0.305664 0.737976 1445372983 0.298035 0.543152 0.279114 0.733582 1445372983 0.298035 0.543152 0.279114 0.733582 1445372983 0.298035 0.543152 0.279114 0.733582 1445372983 0.298035 0.543152 0.279114 0.733582 1445372983 0.298035 0.543152 0.279114 0.733582 1445372983 0.298035 0.543152 0.279114 0.733582 1445372983 0.298035 0.543152 0.279114 0.733582 1445372983 0.359009 0.558960 0.226990 0.712036 1445372983 0.359009 0.558960 0.226990 0.712036 1445372983 0.359009 0.558960 0.226990 0.712036 1445372983 0.359009 0.558960 0.226990 0.712036 1445372983 0.359009 0.558960 0.226990 0.712036 1445372984 0.359009 0.558960 0.226990 0.712036 1445372984 0.433411 0.580322 0.154602 0.671814 1445372984 0.433411 0.580322 0.154602 0.671814 1445372984 0.433411 0.580322 0.154602 0.671814 1445372984 0.433411 0.580322 0.154602 0.671814 1445372984 0.433411 0.580322 0.154602 0.671814 1445372984 0.433411 0.580322 0.154602 0.671814 1445372984 0.513794 0.595337 0.062073 0.614563 1445372984 0.513794 0.595337 0.062073 0.614563 1445372984 0.513794 0.595337 0.062073 0.614563 1445372984 0.513794 0.595337 0.062073 0.614563 1445372984 0.513794 0.595337 0.062073 0.614563 1445372984 0.513794 0.595337 0.062073 0.614563 1445372984 0.513794 0.595337 0.062073 0.614563 1445372984 0.587097 0.598022 -0.030762 0.544678 1445372984 0.587097 0.598022 -0.030762 0.544678 1445372984 0.587097 0.598022 -0.030762 0.544678 1445372984 0.587097 0.598022 -0.030762 0.544678 1445372984 0.587097 0.598022 -0.030762 0.544678 1445372984 0.587097 0.598022 -0.030762 0.544678 1445372984 0.647278 0.590393 -0.119934 0.466919 1445372984 0.647278 0.590393 -0.119934 0.466919 1445372984 0.647278 0.590393 -0.119934 0.466919 1445372984 0.647278 0.590393 -0.119934 0.466919 1445372984 0.647278 0.590393 -0.119934 0.466919 1445372984 0.688171 0.580322 -0.197632 0.388000 1445372984 0.688171 0.580322 -0.197632 0.388000 1445372984 0.688171 0.580322 -0.197632 0.388000 1445372984 0.688171 0.580322 -0.197632 0.388000 1445372984 0.688171 0.580322 -0.197632 0.388000 1445372984 0.711792 0.571167 -0.265259 0.310852 1445372984 0.711792 0.571167 -0.265259 0.310852 1445372984 0.711792 0.571167 -0.265259 0.310852 1445372984 0.711792 0.571167 -0.265259 0.310852 1445372984 0.711792 0.571167 -0.265259 0.310852 1445372984 0.711792 0.571167 -0.265259 0.310852 1445372984 0.711792 0.571167 -0.265259 0.310852 1445372984 0.729004 0.552002 -0.329956 0.234375 1445372984 0.729004 0.552002 -0.329956 0.234375 1445372984 0.729004 0.552002 -0.329956 0.234375 1445372984 0.729004 0.552002 -0.329956 0.234375 1445372984 0.729004 0.552002 -0.329956 0.234375 1445372984 0.739868 0.524109 -0.388367 0.164185 1445372984 0.739868 0.524109 -0.388367 0.164185 1445372984 0.739868 0.524109 -0.388367 0.164185 1445372984 0.739868 0.524109 -0.388367 0.164185 1445372984 0.739868 0.524109 -0.388367 0.164185 1445372984 0.739868 0.524109 -0.388367 0.164185 1445372984 0.745789 0.492371 -0.435730 0.107056 1445372984 0.745789 0.492371 -0.435730 0.107056 1445372984 0.745789 0.492371 -0.435730 0.107056 1445372984 0.745789 0.492371 -0.435730 0.107056 1445372984 0.745789 0.492371 -0.435730 0.107056 1445372984 0.745789 0.492371 -0.435730 0.107056 1445372984 0.747559 0.466675 -0.467346 0.070007 1445372984 0.747559 0.466675 -0.467346 0.070007 1445372984 0.747559 0.466675 -0.467346 0.070007 1445372984 0.747559 0.466675 -0.467346 0.070007 1445372984 0.747559 0.466675 -0.467346 0.070007 1445372984 0.747559 0.466675 -0.467346 0.070007 1445372984 0.748474 0.453857 -0.479614 0.060730 1445372984 0.748474 0.453857 -0.479614 0.060730 1445372984 0.748474 0.453857 -0.479614 0.060730 1445372984 0.748474 0.453857 -0.479614 0.060730 1445372984 0.748474 0.453857 -0.479614 0.060730 1445372984 0.748474 0.453857 -0.479614 0.060730 1445372984 0.748474 0.453857 -0.479614 0.060730 1445372984 0.740906 0.468445 -0.472778 0.089661 1445372984 0.740906 0.468445 -0.472778 0.089661 1445372984 0.740906 0.468445 -0.472778 0.089661 1445372984 0.740906 0.468445 -0.472778 0.089661 1445372984 0.740906 0.468445 -0.472778 0.089661 1445372984 0.740906 0.468445 -0.472778 0.089661 1445372984 0.740906 0.468445 -0.472778 0.089661 1445372984 0.726685 0.504822 -0.441956 0.147339 1445372984 0.726685 0.504822 -0.441956 0.147339 1445372984 0.726685 0.504822 -0.441956 0.147339 1445372984 0.726685 0.504822 -0.441956 0.147339 1445372984 0.726685 0.504822 -0.441956 0.147339 1445372984 0.726685 0.504822 -0.441956 0.147339 1445372984 0.705994 0.548645 -0.389771 0.220459 1445372984 0.705994 0.548645 -0.389771 0.220459 1445372984 0.705994 0.548645 -0.389771 0.220459 1445372984 0.705994 0.548645 -0.389771 0.220459 1445372984 0.705994 0.548645 -0.389771 0.220459 1445372984 0.705994 0.548645 -0.389771 0.220459 1445372984 0.674561 0.592651 -0.320251 0.301697 1445372984 0.674561 0.592651 -0.320251 0.301697 1445372984 0.674561 0.592651 -0.320251 0.301697 1445372984 0.674561 0.592651 -0.320251 0.301697 1445372984 0.674561 0.592651 -0.320251 0.301697 1445372984 0.631775 0.629883 -0.237366 0.384277 1445372984 0.631775 0.629883 -0.237366 0.384277 1445372984 0.631775 0.629883 -0.237366 0.384277 1445372984 0.631775 0.629883 -0.237366 0.384277 1445372984 0.631775 0.629883 -0.237366 0.384277 1445372984 0.631775 0.629883 -0.237366 0.384277 1445372984 0.631775 0.629883 -0.237366 0.384277 1445372984 0.580627 0.654297 -0.149414 0.460876 1445372984 0.580627 0.654297 -0.149414 0.460876 1445372984 0.580627 0.654297 -0.149414 0.460876 1445372984 0.580627 0.654297 -0.149414 0.460876 1445372984 0.580627 0.654297 -0.149414 0.460876 1445372984 0.580627 0.654297 -0.149414 0.460876 1445372984 0.524963 0.664917 -0.066956 0.526978 1445372984 0.524963 0.664917 -0.066956 0.526978 1445372984 0.524963 0.664917 -0.066956 0.526978 1445372984 0.524963 0.664917 -0.066956 0.526978 1445372984 0.524963 0.664917 -0.066956 0.526978 1445372984 0.524963 0.664917 -0.066956 0.526978 1445372984 0.524963 0.664917 -0.066956 0.526978 1445372985 0.466248 0.665222 0.007019 0.583069 1445372985 0.466248 0.665222 0.007019 0.583069 1445372985 0.466248 0.665222 0.007019 0.583069 1445372985 0.466248 0.665222 0.007019 0.583069 1445372985 0.466248 0.665222 0.007019 0.583069 1445372985 0.466248 0.665222 0.007019 0.583069 1445372985 0.403259 0.659485 0.077698 0.629517 1445372985 0.403259 0.659485 0.077698 0.629517 1445372985 0.403259 0.659485 0.077698 0.629517 1445372985 0.403259 0.659485 0.077698 0.629517 1445372985 0.403259 0.659485 0.077698 0.629517 1445372985 0.403259 0.659485 0.077698 0.629517 1445372985 0.346741 0.646423 0.142822 0.664368 1445372985 0.346741 0.646423 0.142822 0.664368 1445372985 0.346741 0.646423 0.142822 0.664368 1445372985 0.346741 0.646423 0.142822 0.664368 1445372985 0.346741 0.646423 0.142822 0.664368 1445372985 0.346741 0.646423 0.142822 0.664368 1445372985 0.311523 0.625305 0.190430 0.689636 1445372985 0.311523 0.625305 0.190430 0.689636 1445372985 0.311523 0.625305 0.190430 0.689636 1445372985 0.311523 0.625305 0.190430 0.689636 1445372985 0.311523 0.625305 0.190430 0.689636 1445372985 0.311523 0.625305 0.190430 0.689636 1445372985 0.304871 0.604797 0.211975 0.704407 1445372985 0.304871 0.604797 0.211975 0.704407 1445372985 0.304871 0.604797 0.211975 0.704407 1445372985 0.304871 0.604797 0.211975 0.704407 1445372985 0.304871 0.604797 0.211975 0.704407 1445372985 0.304871 0.604797 0.211975 0.704407 1445372985 0.320496 0.596680 0.210266 0.704956 1445372985 0.320496 0.596680 0.210266 0.704956 1445372985 0.320496 0.596680 0.210266 0.704956 1445372985 0.320496 0.596680 0.210266 0.704956 1445372985 0.320496 0.596680 0.210266 0.704956 1445372985 0.320496 0.596680 0.210266 0.704956 1445372985 0.356018 0.597290 0.191040 0.692749 1445372985 0.356018 0.597290 0.191040 0.692749 1445372985 0.356018 0.597290 0.191040 0.692749 1445372985 0.356018 0.597290 0.191040 0.692749 1445372985 0.356018 0.597290 0.191040 0.692749 1445372985 0.356018 0.597290 0.191040 0.692749 1445372985 0.356018 0.597290 0.191040 0.692749 1445372985 0.405273 0.603333 0.155945 0.668762 1445372985 0.405273 0.603333 0.155945 0.668762 1445372985 0.405273 0.603333 0.155945 0.668762 1445372985 0.405273 0.603333 0.155945 0.668762 1445372985 0.405273 0.603333 0.155945 0.668762 1445372985 0.405273 0.603333 0.155945 0.668762 1445372985 0.464966 0.611755 0.102661 0.631653 1445372985 0.464966 0.611755 0.102661 0.631653 1445372985 0.464966 0.611755 0.102661 0.631653 1445372985 0.464966 0.611755 0.102661 0.631653 1445372985 0.464966 0.611755 0.102661 0.631653 1445372985 0.464966 0.611755 0.102661 0.631653 1445372985 0.527649 0.619080 0.034912 0.580505 1445372985 0.527649 0.619080 0.034912 0.580505 1445372985 0.527649 0.619080 0.034912 0.580505 1445372985 0.527649 0.619080 0.034912 0.580505 1445372985 0.527649 0.619080 0.034912 0.580505 1445372985 0.527649 0.619080 0.034912 0.580505 1445372985 0.586792 0.619324 -0.041443 0.519897 1445372985 0.586792 0.619324 -0.041443 0.519897 1445372985 0.586792 0.619324 -0.041443 0.519897 1445372985 0.586792 0.619324 -0.041443 0.519897 1445372985 0.586792 0.619324 -0.041443 0.519897 1445372985 0.586792 0.619324 -0.041443 0.519897 1445372985 0.586792 0.619324 -0.041443 0.519897 1445372985 0.637878 0.611145 -0.116272 0.453857 1445372985 0.637878 0.611145 -0.116272 0.453857 1445372985 0.637878 0.611145 -0.116272 0.453857 1445372985 0.637878 0.611145 -0.116272 0.453857 1445372985 0.637878 0.611145 -0.116272 0.453857 1445372985 0.637878 0.611145 -0.116272 0.453857 1445372985 0.679688 0.595520 -0.181458 0.387756 1445372985 0.679688 0.595520 -0.181458 0.387756 1445372985 0.679688 0.595520 -0.181458 0.387756 1445372985 0.679688 0.595520 -0.181458 0.387756 1445372985 0.679688 0.595520 -0.181458 0.387756 1445372985 0.679688 0.595520 -0.181458 0.387756 1445372985 0.679688 0.595520 -0.181458 0.387756 1445372985 0.706726 0.581787 -0.239136 0.323792 1445372985 0.706726 0.581787 -0.239136 0.323792 1445372985 0.706726 0.581787 -0.239136 0.323792 1445372985 0.706726 0.581787 -0.239136 0.323792 1445372985 0.706726 0.581787 -0.239136 0.323792 1445372985 0.706726 0.581787 -0.239136 0.323792 1445372985 0.728577 0.561523 -0.296997 0.256042 1445372985 0.728577 0.561523 -0.296997 0.256042 1445372985 0.728577 0.561523 -0.296997 0.256042 1445372985 0.728577 0.561523 -0.296997 0.256042 1445372985 0.728577 0.561523 -0.296997 0.256042 1445372985 0.728577 0.561523 -0.296997 0.256042 1445372985 0.728577 0.561523 -0.296997 0.256042 1445372985 0.749756 0.526794 -0.355591 0.183838 1445372985 0.749756 0.526794 -0.355591 0.183838 1445372985 0.749756 0.526794 -0.355591 0.183838 1445372985 0.749756 0.526794 -0.355591 0.183838 1445372985 0.749756 0.526794 -0.355591 0.183838 1445372985 0.749756 0.526794 -0.355591 0.183838 1445372985 0.771179 0.480408 -0.400635 0.117676 1445372985 0.771179 0.480408 -0.400635 0.117676 1445372985 0.771179 0.480408 -0.400635 0.117676 1445372985 0.771179 0.480408 -0.400635 0.117676 1445372985 0.771179 0.480408 -0.400635 0.117676 1445372985 0.771179 0.480408 -0.400635 0.117676 1445372985 0.785522 0.443359 -0.423889 0.081421 1445372985 0.785522 0.443359 -0.423889 0.081421 1445372985 0.785522 0.443359 -0.423889 0.081421 1445372985 0.785522 0.443359 -0.423889 0.081421 1445372985 0.785522 0.443359 -0.423889 0.081421 1445372985 0.785522 0.443359 -0.423889 0.081421 1445372985 0.787170 0.437378 -0.425842 0.087891 1445372986 0.787170 0.437378 -0.425842 0.087891 1445372986 0.787170 0.437378 -0.425842 0.087891 1445372986 0.787170 0.437378 -0.425842 0.087891 1445372986 0.787170 0.437378 -0.425842 0.087891 1445372986 0.787170 0.437378 -0.425842 0.087891 1445372986 0.787170 0.437378 -0.425842 0.087891 1445372986 0.775879 0.464355 -0.405396 0.134155 1445372986 0.775879 0.464355 -0.405396 0.134155 1445372986 0.775879 0.464355 -0.405396 0.134155 1445372986 0.775879 0.464355 -0.405396 0.134155 1445372986 0.775879 0.464355 -0.405396 0.134155 1445372986 0.775879 0.464355 -0.405396 0.134155 1445372986 0.753662 0.508911 -0.362305 0.204163 1445372986 0.753662 0.508911 -0.362305 0.204163 1445372986 0.753662 0.508911 -0.362305 0.204163 1445372986 0.753662 0.508911 -0.362305 0.204163 1445372986 0.753662 0.508911 -0.362305 0.204163 1445372986 0.720886 0.557373 -0.298706 0.283508 1445372986 0.720886 0.557373 -0.298706 0.283508 1445372986 0.720886 0.557373 -0.298706 0.283508 1445372986 0.720886 0.557373 -0.298706 0.283508 1445372986 0.720886 0.557373 -0.298706 0.283508 1445372986 0.720886 0.557373 -0.298706 0.283508 1445372986 0.680725 0.596252 -0.220947 0.363525 1445372986 0.680725 0.596252 -0.220947 0.363525 1445372986 0.680725 0.596252 -0.220947 0.363525 1445372986 0.680725 0.596252 -0.220947 0.363525 1445372986 0.680725 0.596252 -0.220947 0.363525 1445372986 0.633484 0.621582 -0.137756 0.439636 1445372986 0.633484 0.621582 -0.137756 0.439636 1445372986 0.633484 0.621582 -0.137756 0.439636 1445372986 0.633484 0.621582 -0.137756 0.439636 1445372986 0.633484 0.621582 -0.137756 0.439636 1445372986 0.633484 0.621582 -0.137756 0.439636 1445372986 0.575256 0.637207 -0.054321 0.509949 1445372986 0.575256 0.637207 -0.054321 0.509949 1445372986 0.575256 0.637207 -0.054321 0.509949 1445372986 0.575256 0.637207 -0.054321 0.509949 1445372986 0.575256 0.637207 -0.054321 0.509949 1445372986 0.575256 0.637207 -0.054321 0.509949 1445372986 0.575256 0.637207 -0.054321 0.509949 1445372986 0.513855 0.639404 0.024414 0.571350 1445372986 0.513855 0.639404 0.024414 0.571350 1445372986 0.513855 0.639404 0.024414 0.571350 1445372986 0.513855 0.639404 0.024414 0.571350 1445372986 0.513855 0.639404 0.024414 0.571350 1445372986 0.513855 0.639404 0.024414 0.571350 1445372986 0.513855 0.639404 0.024414 0.571350 1445372986 0.447144 0.632507 0.096252 0.625000 1445372986 0.447144 0.632507 0.096252 0.625000 1445372986 0.447144 0.632507 0.096252 0.625000 1445372986 0.447144 0.632507 0.096252 0.625000 1445372986 0.447144 0.632507 0.096252 0.625000 1445372986 0.447144 0.632507 0.096252 0.625000 1445372986 0.373779 0.621887 0.160706 0.669067 1445372986 0.373779 0.621887 0.160706 0.669067 1445372986 0.373779 0.621887 0.160706 0.669067 1445372986 0.373779 0.621887 0.160706 0.669067 1445372986 0.373779 0.621887 0.160706 0.669067 1445372986 0.373779 0.621887 0.160706 0.669067 1445372986 0.294128 0.611633 0.225952 0.698730 1445372986 0.294128 0.611633 0.225952 0.698730 1445372986 0.294128 0.611633 0.225952 0.698730 1445372986 0.294128 0.611633 0.225952 0.698730 1445372986 0.294128 0.611633 0.225952 0.698730 1445372986 0.294128 0.611633 0.225952 0.698730 1445372986 0.294128 0.611633 0.225952 0.698730 1445372986 0.235596 0.598938 0.274414 0.714417 1445372986 0.235596 0.598938 0.274414 0.714417 1445372986 0.235596 0.598938 0.274414 0.714417 1445372986 0.235596 0.598938 0.274414 0.714417 1445372986 0.235596 0.598938 0.274414 0.714417 1445372986 0.235596 0.598938 0.274414 0.714417 1445372986 0.227783 0.575378 0.294983 0.727966 1445372986 0.227783 0.575378 0.294983 0.727966 1445372986 0.227783 0.575378 0.294983 0.727966 1445372986 0.227783 0.575378 0.294983 0.727966 1445372986 0.227783 0.575378 0.294983 0.727966 1445372986 0.227783 0.575378 0.294983 0.727966 1445372986 0.264832 0.563599 0.270752 0.734009 1445372986 0.264832 0.563599 0.270752 0.734009 1445372986 0.264832 0.563599 0.270752 0.734009 1445372986 0.264832 0.563599 0.270752 0.734009 1445372986 0.264832 0.563599 0.270752 0.734009 1445372986 0.264832 0.563599 0.270752 0.734009 1445372986 0.315735 0.572693 0.231445 0.720215 1445372986 0.315735 0.572693 0.231445 0.720215 1445372986 0.315735 0.572693 0.231445 0.720215 1445372986 0.315735 0.572693 0.231445 0.720215 1445372986 0.315735 0.572693 0.231445 0.720215 1445372986 0.315735 0.572693 0.231445 0.720215 1445372986 0.376770 0.586792 0.183105 0.692871 1445372986 0.376770 0.586792 0.183105 0.692871 1445372986 0.376770 0.586792 0.183105 0.692871 1445372986 0.376770 0.586792 0.183105 0.692871 1445372986 0.376770 0.586792 0.183105 0.692871 1445372986 0.376770 0.586792 0.183105 0.692871 1445372986 0.376770 0.586792 0.183105 0.692871 1445372986 0.442017 0.601440 0.125305 0.653503 1445372986 0.442017 0.601440 0.125305 0.653503 1445372986 0.442017 0.601440 0.125305 0.653503 1445372986 0.442017 0.601440 0.125305 0.653503 1445372986 0.442017 0.601440 0.125305 0.653503 1445372986 0.442017 0.601440 0.125305 0.653503 1445372986 0.509888 0.613953 0.055115 0.599915 1445372986 0.509888 0.613953 0.055115 0.599915 1445372986 0.509888 0.613953 0.055115 0.599915 1445372986 0.509888 0.613953 0.055115 0.599915 1445372986 0.509888 0.613953 0.055115 0.599915 1445372986 0.509888 0.613953 0.055115 0.599915 1445372986 0.578247 0.617798 -0.026367 0.532104 1445372986 0.578247 0.617798 -0.026367 0.532104 1445372987 0.578247 0.617798 -0.026367 0.532104 1445372987 0.578247 0.617798 -0.026367 0.532104 1445372987 0.578247 0.617798 -0.026367 0.532104 1445372987 0.578247 0.617798 -0.026367 0.532104 1445372987 0.637268 0.610779 -0.111145 0.456543 1445372987 0.637268 0.610779 -0.111145 0.456543 1445372987 0.637268 0.610779 -0.111145 0.456543 1445372987 0.637268 0.610779 -0.111145 0.456543 1445372987 0.637268 0.610779 -0.111145 0.456543 1445372987 0.637268 0.610779 -0.111145 0.456543 1445372987 0.679321 0.597778 -0.189819 0.380920 1445372987 0.679321 0.597778 -0.189819 0.380920 1445372987 0.679321 0.597778 -0.189819 0.380920 1445372987 0.679321 0.597778 -0.189819 0.380920 1445372987 0.679321 0.597778 -0.189819 0.380920 1445372987 0.679321 0.597778 -0.189819 0.380920 1445372987 0.706543 0.581665 -0.262268 0.305969 1445372987 0.706543 0.581665 -0.262268 0.305969 1445372987 0.706543 0.581665 -0.262268 0.305969 1445372987 0.706543 0.581665 -0.262268 0.305969 1445372987 0.706543 0.581665 -0.262268 0.305969 1445372987 0.706543 0.581665 -0.262268 0.305969 1445372987 0.724365 0.557922 -0.331848 0.231934 1445372987 0.724365 0.557922 -0.331848 0.231934 1445372987 0.724365 0.557922 -0.331848 0.231934 1445372987 0.724365 0.557922 -0.331848 0.231934 1445372987 0.724365 0.557922 -0.331848 0.231934 1445372987 0.724365 0.557922 -0.331848 0.231934 1445372987 0.734436 0.526123 -0.395447 0.165588 1445372987 0.734436 0.526123 -0.395447 0.165588 1445372987 0.734436 0.526123 -0.395447 0.165588 1445372987 0.734436 0.526123 -0.395447 0.165588 1445372987 0.734436 0.526123 -0.395447 0.165588 1445372987 0.734436 0.526123 -0.395447 0.165588 1445372987 0.743713 0.483459 -0.449219 0.106262 1445372987 0.743713 0.483459 -0.449219 0.106262 1445372987 0.743713 0.483459 -0.449219 0.106262 1445372987 0.743713 0.483459 -0.449219 0.106262 1445372987 0.743713 0.483459 -0.449219 0.106262 1445372987 0.743713 0.483459 -0.449219 0.106262 1445372987 0.745789 0.454407 -0.480774 0.078003 1445372987 0.745789 0.454407 -0.480774 0.078003 1445372987 0.745789 0.454407 -0.480774 0.078003 1445372987 0.745789 0.454407 -0.480774 0.078003 1445372987 0.745789 0.454407 -0.480774 0.078003 1445372987 0.745789 0.454407 -0.480774 0.078003 1445372987 0.741516 0.452637 -0.488464 0.081360 1445372987 0.741516 0.452637 -0.488464 0.081360 1445372987 0.741516 0.452637 -0.488464 0.081360 1445372987 0.741516 0.452637 -0.488464 0.081360 1445372987 0.741516 0.452637 -0.488464 0.081360 1445372987 0.741516 0.452637 -0.488464 0.081360 1445372987 0.732178 0.476257 -0.472168 0.118652 1445372987 0.732178 0.476257 -0.472168 0.118652 1445372987 0.732178 0.476257 -0.472168 0.118652 1445372987 0.732178 0.476257 -0.472168 0.118652 1445372987 0.732178 0.476257 -0.472168 0.118652 1445372987 0.732178 0.476257 -0.472168 0.118652 1445372987 0.720154 0.512268 -0.432495 0.178406 1445372987 0.720154 0.512268 -0.432495 0.178406 1445372987 0.720154 0.512268 -0.432495 0.178406 1445372987 0.720154 0.512268 -0.432495 0.178406 1445372987 0.720154 0.512268 -0.432495 0.178406 1445372987 0.720154 0.512268 -0.432495 0.178406 1445372987 0.698669 0.555664 -0.371521 0.254944 1445372987 0.698669 0.555664 -0.371521 0.254944 1445372987 0.698669 0.555664 -0.371521 0.254944 1445372987 0.698669 0.555664 -0.371521 0.254944 1445372987 0.698669 0.555664 -0.371521 0.254944 1445372987 0.698669 0.555664 -0.371521 0.254944 1445372987 0.665100 0.597046 -0.294617 0.338013 1445372987 0.665100 0.597046 -0.294617 0.338013 1445372987 0.665100 0.597046 -0.294617 0.338013 1445372987 0.665100 0.597046 -0.294617 0.338013 1445372987 0.665100 0.597046 -0.294617 0.338013 1445372987 0.665100 0.597046 -0.294617 0.338013 1445372987 0.665100 0.597046 -0.294617 0.338013 1445372987 0.612427 0.635193 -0.204224 0.423889 1445372987 0.612427 0.635193 -0.204224 0.423889 1445372987 0.612427 0.635193 -0.204224 0.423889 1445372987 0.612427 0.635193 -0.204224 0.423889 1445372987 0.612427 0.635193 -0.204224 0.423889 1445372987 0.612427 0.635193 -0.204224 0.423889 1445372987 0.546387 0.664307 -0.106995 0.498657 1445372987 0.546387 0.664307 -0.106995 0.498657 1445372987 0.546387 0.664307 -0.106995 0.498657 1445372987 0.546387 0.664307 -0.106995 0.498657 1445372987 0.546387 0.664307 -0.106995 0.498657 1445372987 0.546387 0.664307 -0.106995 0.498657 1445372987 0.476807 0.678894 -0.017944 0.557983 1445372987 
0.578125 0.655090 -0.057983 0.482788 1445372989 0.578125 0.655090 -0.057983 0.482788 1445372989 0.578125 0.655090 -0.057983 0.482788 1445372989 0.578125 0.655090 -0.057983 0.482788 1445372989 0.577026 0.660706 -0.058533 0.476379 1445372989 0.577026 0.660706 -0.058533 0.476379 1445372989 0.577026 0.660706 -0.058533 0.476379 1445372989 0.577026 0.660706 -0.058533 0.476379 1445372989 0.577026 0.660706 -0.058533 0.476379 1445372990 0.577026 0.660706 -0.058533 0.476379 1445372990 0.577881 0.665649 -0.061157 0.468079 1445372990 0.577881 0.665649 -0.061157 0.468079 1445372990 0.577881 0.665649 -0.061157 0.468079 1445372990 0.577881 0.665649 -0.061157 0.468079 1445372990 0.577881 0.665649 -0.061157 0.468079 1445372990 0.577881 0.665649 -0.061157 0.468079 1445372990 0.579346 0.671448 -0.067688 0.456970 1445372990 0.579346 0.671448 -0.067688 0.456970 1445372990 0.579346 0.671448 -0.067688 0.456970 1445372990 0.579346 0.671448 -0.067688 0.456970 1445372990 0.579346 0.671448 -0.067688 0.456970 1445372990 0.579346 0.671448 -0.067688 0.456970 1445372990 0.579346 0.671448 -0.067688 0.456970 1445372990 0.583313 0.677673 -0.078186 0.440796 1445372990 0.583313 0.677673 -0.078186 0.440796 1445372990 0.583313 0.677673 -0.078186 0.440796 1445372990 0.583313 0.677673 -0.078186 0.440796 1445372990 0.591736 0.680054 -0.098083 0.421448 1445372990 0.591736 0.680054 -0.098083 0.421448 1445372990 0.591736 0.680054 -0.098083 0.421448 1445372990 0.591736 0.680054 -0.098083 0.421448 1445372990 0.591736 0.680054 -0.098083 0.421448 1445372990 0.591736 0.680054 -0.098083 0.421448 1445372990 0.606079 0.677185 -0.126160 0.397583 1445372990 0.606079 0.677185 -0.126160 0.397583 1445372990 0.606079 0.677185 -0.126160 0.397583 1445372990 0.606079 0.677185 -0.126160 0.397583 1445372990 0.606079 0.677185 -0.126160 0.397583 1445372990 0.627869 0.667053 -0.164246 0.365784 1445372990 0.627869 0.667053 -0.164246 0.365784 1445372990 0.627869 0.667053 -0.164246 0.365784 1445372990 0.627869 0.667053 -0.164246 0.365784 1445372990 0.627869 0.667053 -0.164246 0.365784 1445372990 0.627869 0.667053 -0.164246 0.365784 1445372990 0.627869 0.667053 -0.164246 0.365784 1445372990 0.650879 0.651062 -0.208313 0.330078 1445372990 0.650879 0.651062 -0.208313 0.330078 1445372990 0.650879 0.651062 -0.208313 0.330078 1445372990 0.650879 0.651062 -0.208313 0.330078 1445372990 0.650879 0.651062 -0.208313 0.330078 1445372990 0.673706 0.629761 -0.255005 0.290527 1445372990 0.673706 0.629761 -0.255005 0.290527 1445372990 0.673706 0.629761 -0.255005 0.290527 1445372990 0.673706 0.629761 -0.255005 0.290527 1445372990 0.673706 0.629761 -0.255005 0.290527 1445372990 0.673706 0.629761 -0.255005 0.290527 1445372990 0.673706 0.629761 -0.255005 0.290527 1445372990 0.693298 0.605408 -0.298950 0.251709 1445372990 0.693298 0.605408 -0.298950 0.251709 1445372990 0.693298 0.605408 -0.298950 0.251709 1445372990 0.693298 0.605408 -0.298950 0.251709 1445372990 0.693298 0.605408 -0.298950 0.251709 1445372990 0.693298 0.605408 -0.298950 0.251709 1445372990 0.707153 0.583740 -0.333923 0.218262 1445372990 0.707153 0.583740 -0.333923 0.218262 1445372990 0.707153 0.583740 -0.333923 0.218262 1445372990 0.707153 0.583740 -0.333923 0.218262 1445372990 0.707153 0.583740 -0.333923 0.218262 1445372990 0.707153 0.583740 -0.333923 0.218262 1445372990 0.717590 0.565186 -0.356384 0.196228 1445372990 0.717590 0.565186 -0.356384 0.196228 1445372990 0.717590 0.565186 -0.356384 0.196228 1445372990 0.717590 0.565186 -0.356384 0.196228 1445372990 0.717590 0.565186 -0.356384 0.196228 1445372990 0.719421 0.558655 -0.364502 0.193542 1445372990 0.719421 0.558655 -0.364502 0.193542 1445372990 0.719421 0.558655 -0.364502 0.193542 1445372990 0.719421 0.558655 -0.364502 0.193542 1445372990 0.719421 0.558655 -0.364502 0.193542 1445372990 0.719421 0.558655 -0.364502 0.193542 1445372990 0.719421 0.558655 -0.364502 0.193542 1445372990 0.713806 0.563843 -0.357727 0.211060 1445372990 0.713806 0.563843 -0.357727 0.211060 1445372990 0.713806 0.563843 -0.357727 0.211060 1445372990 0.713806 0.563843 -0.357727 0.211060 1445372990 0.713806 0.563843 -0.357727 0.211060 1445372990 0.713806 0.563843 -0.357727 0.211060 1445372990 0.699097 0.581604 -0.331909 0.250549 1445372990 0.699097 0.581604 -0.331909 0.250549 1445372990 0.699097 0.581604 -0.331909 0.250549 1445372990 0.699097 0.581604 -0.331909 0.250549 1445372990 0.699097 0.581604 -0.331909 0.250549 1445372990 0.699097 0.581604 -0.331909 0.250549 1445372990 0.673279 0.608948 -0.284668 0.307861 1445372990 0.673279 0.608948 -0.284668 0.307861 1445372990 0.673279 0.608948 -0.284668 0.307861 1445372990 0.673279 0.608948 -0.284668 0.307861 1445372990 0.673279 0.608948 -0.284668 0.307861 1445372990 0.673279 0.608948 -0.284668 0.307861 1445372990 0.633545 0.639893 -0.219238 0.375427 1445372990 0.633545 0.639893 -0.219238 0.375427 1445372990 0.633545 0.639893 -0.219238 0.375427 1445372990 0.633545 0.639893 -0.219238 0.375427 1445372990 0.633545 0.639893 -0.219238 0.375427 1445372990 0.633545 0.639893 -0.219238 0.375427 1445372990 0.590393 0.659607 -0.142578 0.442688 1445372990 0.590393 0.659607 -0.142578 0.442688 1445372990 0.590393 0.659607 -0.142578 0.442688 1445372990 0.590393 0.659607 -0.142578 0.442688 1445372990 0.590393 0.659607 -0.142578 0.442688 1445372990 0.590393 0.659607 -0.142578 0.442688 1445372990 0.542542 0.666138 -0.062805 0.507813 1445372990 0.542542 0.666138 -0.062805 0.507813 1445372990 0.542542 0.666138 -0.062805 0.507813 1445372990 0.542542 0.666138 -0.062805 0.507813 1445372990 0.542542 0.666138 -0.062805 0.507813 1445372990 0.542542 0.666138 -0.062805 0.507813 1445372990 0.481079 0.667603 0.020203 0.567749 1445372991 0.481079 0.667603 0.020203 0.567749 1445372991 0.481079 0.667603 0.020203 0.567749 1445372991 0.481079 0.667603 0.020203 0.567749 1445372991 0.481079 0.667603 0.020203 0.567749 1445372991 0.481079 0.667603 0.020203 0.567749 1445372991 0.415039 0.657898 0.099976 0.620300 1445372991 0.415039 0.657898 0.099976 0.620300 1445372991 0.415039 0.657898 0.099976 0.620300 1445372991 0.415039 0.657898 0.099976 0.620300 1445372991 0.415039 0.657898 0.099976 0.620300 1445372991 0.415039 0.657898 0.099976 0.620300 1445372991 0.415039 0.657898 0.099976 0.620300 1445372991 0.342285 0.641724 0.175171 0.663452 1445372991 0.342285 0.641724 0.175171 0.663452 1445372991 0.342285 0.641724 0.175171 0.663452 1445372991 0.342285 0.641724 0.175171 0.663452 1445372991 0.342285 0.641724 0.175171 0.663452 1445372991 0.342285 0.641724 0.175171 0.663452 1445372991 0.267517 0.620850 0.248169 0.693726 1445372991 0.267517 0.620850 0.248169 0.693726 1445372991 0.267517 0.620850 0.248169 0.693726 1445372991 0.267517 0.620850 0.248169 0.693726 1445372991 0.267517 0.620850 0.248169 0.693726 1445372991 0.267517 0.620850 0.248169 0.693726 1445372991 0.206909 0.593994 0.309204 0.713196 1445372991 0.206909 0.593994 0.309204 0.713196 1445372991 0.206909 0.593994 0.309204 0.713196 1445372991 0.206909 0.593994 0.309204 0.713196 1445372991 0.206909 0.593994 0.309204 0.713196 1445372991 0.206909 0.593994 0.309204 0.713196 1445372991 0.206909 0.593994 0.309204 0.713196 1445372991 0.168274 0.570129 0.350586 0.723633 1445372991 0.168274 0.570129 0.350586 0.723633 1445372991 0.168274 0.570129 0.350586 0.723633 1445372991 0.168274 0.570129 0.350586 0.723633 1445372991 0.168274 0.570129 0.350586 0.723633 1445372991 0.168274 0.570129 0.350586 0.723633 1445372991 0.166138 0.556091 0.364990 0.727905 1445372991 0.166138 0.556091 0.364990 0.727905 1445372991 0.166138 0.556091 0.364990 0.727905 1445372991 0.166138 0.556091 0.364990 0.727905 1445372991 0.166138 0.556091 0.364990 0.727905 1445372991 0.166138 0.556091 0.364990 0.727905 1445372991 0.201538 0.557068 0.345276 0.727844 1445372991 0.201538 0.557068 0.345276 0.727844 1445372991 0.201538 0.557068 0.345276 0.727844 1445372991 0.201538 0.557068 0.345276 0.727844 1445372991 0.201538 0.557068 0.345276 0.727844 1445372991 0.201538 0.557068 0.345276 0.727844 1445372991 0.263672 0.570068 0.301758 0.717102 1445372991 0.263672 0.570068 0.301758 0.717102 1445372991 0.263672 0.570068 0.301758 0.717102 1445372991 0.263672 0.570068 0.301758 0.717102 1445372991 0.263672 0.570068 0.301758 0.717102 1445372991 0.263672 0.570068 0.301758 0.717102 1445372991 0.340820 0.587097 0.240356 0.693726 1445372991 0.340820 0.587097 0.240356 0.693726 1445372991 0.340820 0.587097 0.240356 0.693726 1445372991 0.340820 0.587097 0.240356 0.693726 1445372991 0.340820 0.587097 0.240356 0.693726 1445372991 0.340820 0.587097 0.240356 0.693726 1445372991 0.422424 0.603638 0.165283 0.655518 1445372991 0.422424 0.603638 0.165283 0.655518 1445372991 0.422424 0.603638 0.165283 0.655518 1445372991 0.422424 0.603638 0.165283 0.655518 1445372991 0.422424 0.603638 0.165283 0.655518 1445372991 0.503540 0.613403 0.076477 0.603516 1445372991 0.503540 0.613403 0.076477 0.603516 1445372991 0.503540 0.613403 0.076477 0.603516 1445372991 0.503540 0.613403 0.076477 0.603516 1445372991 0.503540 0.613403 0.076477 0.603516 1445372991 0.503540 0.613403 0.076477 0.603516 1445372991 0.573120 0.616638 -0.014343 0.539429 1445372991 0.573120 0.616638 -0.014343 0.539429 1445372991 0.573120 0.616638 -0.014343 0.539429 1445372991 0.573120 0.616638 -0.014343 0.539429 1445372991 0.573120 0.616638 -0.014343 0.539429 1445372991 0.573120 0.616638 -0.014343 0.539429 1445372991 0.626770 0.612793 -0.101074 0.470459 1445372991 0.626770 0.612793 -0.101074 0.470459 1445372991 0.626770 0.612793 -0.101074 0.470459 1445372991 0.626770 0.612793 -0.101074 0.470459 1445372991 0.626770 0.612793 -0.101074 0.470459 1445372991 0.626770 0.612793 -0.101074 0.470459 1445372991 0.668518 0.600586 -0.180054 0.399841 1445372991 0.668518 0.600586 -0.180054 0.399841 1445372991 0.668518 0.600586 -0.180054 0.399841 1445372991 0.668518 0.600586 -0.180054 0.399841 1445372991 0.668518 0.600586 -0.180054 0.399841 1445372991 0.702637 0.580383 -0.249084 0.327637 1445372991 0.702637 0.580383 -0.249084 0.327637 1445372991 0.702637 0.580383 -0.249084 0.327637 1445372991 0.702637 0.580383 -0.249084 0.327637 1445372991 0.702637 0.580383 -0.249084 0.327637 1445372991 0.702637 0.580383 -0.249084 0.327637 1445372991 0.702637 0.580383 -0.249084 0.327637 1445372991 0.732056 0.549866 -0.317078 0.247253 1445372991 0.732056 0.549866 -0.317078 0.247253 1445372991 0.732056 0.549866 -0.317078 0.247253 1445372991 0.732056 0.549866 -0.317078 0.247253 1445372991 0.732056 0.549866 -0.317078 0.247253 1445372991 0.732056 0.549866 -0.317078 0.247253 1445372991 0.752014 0.509460 -0.384216 0.165100 1445372991 0.752014 0.509460 -0.384216 0.165100 1445372991 0.752014 0.509460 -0.384216 0.165100 1445372991 0.752014 0.509460 -0.384216 0.165100 1445372991 0.752014 0.509460 -0.384216 0.165100 1445372991 0.752014 0.509460 -0.384216 0.165100 1445372991 0.752014 0.509460 -0.384216 0.165100 1445372991 0.756836 0.472839 -0.438843 0.104858 1445372992 0.756836 0.472839 -0.438843 0.104858 1445372992 0.756836 0.472839 -0.438843 0.104858 1445372992 0.756836 0.472839 -0.438843 0.104858 1445372992 0.756836 0.472839 -0.438843 0.104858 1445372992 0.756836 0.472839 -0.438843 0.104858 1445372992 0.753357 0.454956 -0.467346 0.083618 1445372992 0.753357 0.454956 -0.467346 0.083618 1445372992 0.753357 0.454956 -0.467346 0.083618 1445372992 0.753357 0.454956 -0.467346 0.083618 1445372992 0.753357 0.454956 -0.467346 0.083618 1445372992 0.753357 0.454956 -0.467346 0.083618 1445372992 0.753357 0.454956 -0.467346 0.083618 1445372992 0.747131 0.462402 -0.467224 0.098145 1445372992 0.747131 0.462402 -0.467224 0.098145 1445372992 0.747131 0.462402 -0.467224 0.098145 1445372992 0.747131 0.462402 -0.467224 0.098145 1445372992 0.747131 0.462402 -0.467224 0.098145 1445372992 0.747131 0.462402 -0.467224 0.098145 1445372992 0.737671 0.485352 -0.448425 0.138367 1445372992 0.737671 0.485352 -0.448425 0.138367 1445372992 0.737671 0.485352 -0.448425 0.138367 1445372992 0.737671 0.485352 -0.448425 0.138367 1445372992 0.737671 0.485352 -0.448425 0.138367 1445372992 0.737671 0.485352 -0.448425 0.138367 1445372992 0.719666 0.522156 -0.411682 0.199585 1445372992 0.719666 0.522156 -0.411682 0.199585 1445372992 0.719666 0.522156 -0.411682 0.199585 1445372992 0.719666 0.522156 -0.411682 0.199585 1445372992 0.719666 0.522156 -0.411682 0.199585 1445372992 0.719666 0.522156 -0.411682 0.199585 1445372992 0.719666 0.522156 -0.411682 0.199585 1445372992 0.694946 0.562622 -0.354736 0.273132 1445372992 0.694946 0.562622 -0.354736 0.273132 1445372992 0.694946 0.562622 -0.354736 0.273132 1445372992 0.694946 0.562622 -0.354736 0.273132 1445372992 0.694946 0.562622 -0.354736 0.273132 1445372992 0.694946 0.562622 -0.354736 0.273132 1445372992 0.657532 0.602905 -0.280701 0.353882 1445372992 0.657532 0.602905 -0.280701 0.353882 1445372992 0.657532 0.602905 -0.280701 0.353882 1445372992 0.657532 0.602905 -0.280701 0.353882 1445372992 0.657532 0.602905 -0.280701 0.353882 1445372992 0.657532 0.602905 -0.280701 0.353882 1445372992 0.657532 0.602905 -0.280701 0.353882 1445372992 0.606750 0.637268 -0.192627 0.434204 1445372992 0.606750 0.637268 -0.192627 0.434204 1445372992 0.606750 0.637268 -0.192627 0.434204 1445372992 0.606750 0.637268 -0.192627 0.434204 1445372992 0.606750 0.637268 -0.192627 0.434204 1445372992 0.548401 0.658081 -0.098145 0.506348 1445372992 0.548401 0.658081 -0.098145 0.506348 1445372992 0.548401 0.658081 -0.098145 0.506348 1445372992 0.548401 0.658081 -0.098145 0.506348 1445372992 0.548401 0.658081 -0.098145 0.506348 1445372992 0.548401 0.658081 -0.098145 0.506348 1445372992 0.486877 0.662903 -0.007507 0.568604 1445372992 0.486877 0.662903 -0.007507 0.568604 1445372992 0.486877 0.662903 -0.007507 0.568604 1445372992 0.486877 0.662903 -0.007507 0.568604 1445372992 0.486877 0.662903 -0.007507 0.568604 1445372992 0.486877 0.662903 -0.007507 0.568604 1445372992 0.420898 0.655701 0.075562 0.622131 1445372992 0.420898 0.655701 0.075562 0.622131 1445372992 0.420898 0.655701 0.075562 0.622131 1445372992 0.420898 0.655701 0.075562 0.622131 1445372992 0.420898 0.655701 0.075562 0.622131 1445372992 0.420898 0.655701 0.075562 0.622131 1445372992 0.420898 0.655701 0.075562 0.622131 1445372992 0.352112 0.641602 0.150757 0.664490 1445372992 0.352112 0.641602 0.150757 0.664490 1445372992 0.352112 0.641602 0.150757 0.664490 1445372992 0.352112 0.641602 0.150757 0.664490 1445372992 0.352112 0.641602 0.150757 0.664490 1445372992 0.352112 0.641602 0.150757 0.664490 1445372992 0.290039 0.620300 0.218811 0.695068 1445372992 0.290039 0.620300 0.218811 0.695068 1445372992 0.290039 0.620300 0.218811 0.695068 1445372992 0.290039 0.620300 0.218811 0.695068 1445372992 0.290039 0.620300 0.218811 0.695068 1445372992 0.290039 0.620300 0.218811 0.695068 1445372992 0.254395 0.593079 0.263184 0.717041 1445372992 0.254395 0.593079 0.263184 0.717041 1445372992 0.254395 0.593079 0.263184 0.717041 1445372992 0.254395 0.593079 0.263184 0.717041 1445372992 0.254395 0.593079 0.263184 0.717041 1445372992 0.254395 0.593079 0.263184 0.717041 1445372992 0.254395 0.593079 0.263184 0.717041 1445372992 0.240173 0.575562 0.285767 0.727478 1445372992 0.240173 0.575562 0.285767 0.727478 1445372992 0.240173 0.575562 0.285767 0.727478 1445372992 0.240173 0.575562 0.285767 0.727478 1445372992 0.240173 0.575562 0.285767 0.727478 1445372992 0.240173 0.575562 0.285767 0.727478 1445372992 0.255554 0.573364 0.280640 0.726013 1445372992 0.255554 0.573364 0.280640 0.726013 1445372992 0.255554 0.573364 0.280640 0.726013 1445372992 0.255554 0.573364 0.280640 0.726013 1445372992 0.255554 0.573364 0.280640 0.726013 1445372992 0.255554 0.573364 0.280640 0.726013 1445372992 0.298462 0.585083 0.248596 0.711792 1445372992 0.298462 0.585083 0.248596 0.711792 1445372992 0.298462 0.585083 0.248596 0.711792 1445372992 0.298462 0.585083 0.248596 0.711792 1445372992 0.298462 0.585083 0.248596 0.711792 1445372992 0.357239 0.603088 0.199402 0.684631 1445372992 0.357239 0.603088 0.199402 0.684631 1445372992 0.357239 0.603088 0.199402 0.684631 1445372992 0.357239 0.603088 0.199402 0.684631 1445372992 0.357239 0.603088 0.199402 0.684631 1445372992 0.425781 0.621460 0.134827 0.643616 1445372992 0.425781 0.621460 0.134827 0.643616 1445372993 0.425781 0.621460 0.134827 0.643616 1445372993 0.425781 0.621460 0.134827 0.643616 1445372993 0.425781 0.621460 0.134827 0.643616 1445372993 0.425781 0.621460 0.134827 0.643616 1445372993 0.496399 0.636292 0.056152 0.587769 1445372993 0.496399 0.636292 0.056152 0.587769 1445372993 0.496399 0.636292 0.056152 0.587769 1445372993 0.496399 0.636292 0.056152 0.587769 1445372993 0.496399 0.636292 0.056152 0.587769 1445372993 0.496399 0.636292 0.056152 0.587769 1445372993 0.496399 0.636292 0.056152 0.587769 1445372993 0.561829 0.642029 -0.031433 0.520630 1445372993 0.561829 0.642029 -0.031433 0.520630 1445372993 0.561829 0.642029 -0.031433 0.520630 1445372993 0.561829 0.642029 -0.031433 0.520630 1445372993 0.561829 0.642029 -0.031433 0.520630 1445372993 0.561829 0.642029 -0.031433 0.520630 1445372993 0.615356 0.638062 -0.117859 0.447510 1445372993 0.615356 0.638062 -0.117859 0.447510 1445372993 0.615356 0.638062 -0.117859 0.447510 1445372993 0.615356 0.638062 -0.117859 0.447510 1445372993 0.615356 0.638062 -0.117859 0.447510 1445372993 0.615356 0.638062 -0.117859 0.447510 1445372993 0.653564 0.627502 -0.196350 0.374756 1445372993 0.653564 0.627502 -0.196350 0.374756 1445372993 0.653564 0.627502 -0.196350 0.374756 1445372993 0.653564 0.627502 -0.196350 0.374756 1445372993 0.653564 0.627502 -0.196350 0.374756 1445372993 0.653564 0.627502 -0.196350 0.374756 1445372993 0.677673 0.613220 -0.267151 0.305298 1445372993 0.677673 0.613220 -0.267151 0.305298 1445372993 0.677673 0.613220 -0.267151 0.305298 1445372993 0.677673 0.613220 -0.267151 0.305298 1445372993 0.677673 0.613220 -0.267151 0.305298 1445372993 0.677673 0.613220 -0.267151 0.305298 1445372993 0.701843 0.585266 -0.334900 0.229492 1445372993 0.701843 0.585266 -0.334900 0.229492 1445372993 0.701843 0.585266 -0.334900 0.229492 1445372993 0.701843 0.585266 -0.334900 0.229492 1445372993 0.701843 0.585266 -0.334900 0.229492 1445372993 0.701843 0.585266 -0.334900 0.229492 1445372993 0.717773 0.547607 -0.401001 0.155273 1445372993 0.717773 0.547607 -0.401001 0.155273 1445372993 0.717773 0.547607 -0.401001 0.155273 1445372993 0.717773 0.547607 -0.401001 0.155273 1445372993 0.717773 0.547607 -0.401001 0.155273 1445372993 0.717773 0.547607 -0.401001 0.155273 1445372993 0.717773 0.547607 -0.401001 0.155273 1445372993 0.718018 0.511169 -0.463745 0.089722 1445372993 0.718018 0.511169 -0.463745 0.089722 1445372993 0.718018 0.511169 -0.463745 0.089722 1445372993 0.718018 0.511169 -0.463745 0.089722 1445372993 0.718018 0.511169 -0.463745 0.089722 1445372993 0.712219 0.485535 -0.503540 0.058960 1445372993 0.712219 0.485535 -0.503540 0.058960 1445372993 0.712219 0.485535 -0.503540 0.058960 1445372993 0.712219 0.485535 -0.503540 0.058960 1445372993 0.712219 0.485535 -0.503540 0.058960 1445372993 0.712219 0.485535 -0.503540 0.058960 1445372993 0.708862 0.481384 -0.511292 0.065735 1445372993 0.708862 0.481384 -0.511292 0.065735 1445372993 0.708862 0.481384 -0.511292 0.065735 1445372993 0.708862 0.481384 -0.511292 0.065735 1445372993 0.708862 0.481384 -0.511292 0.065735 1445372993 0.708862 0.481384 -0.511292 0.065735 1445372993 0.708862 0.481384 -0.511292 0.065735 1445372993 0.709351 0.495056 -0.491333 0.101196 1445372993 0.709351 0.495056 -0.491333 0.101196 1445372993 0.709351 0.495056 -0.491333 0.101196 1445372993 0.709351 0.495056 -0.491333 0.101196 1445372993 0.709351 0.495056 -0.491333 0.101196 1445372993 0.709351 0.495056 -0.491333 0.101196 1445372993 0.699707 0.528870 -0.451233 0.164368 1445372993 0.699707 0.528870 -0.451233 0.164368 1445372993 0.699707 0.528870 -0.451233 0.164368 1445372993 0.699707 0.528870 -0.451233 0.164368 1445372993 0.699707 0.528870 -0.451233 0.164368 1445372993 0.699707 0.528870 -0.451233 0.164368 1445372993 0.699707 0.528870 -0.451233 0.164368 1445372993 0.677124 0.575134 -0.388123 0.244934 1445372993 0.677124 0.575134 -0.388123 0.244934 1445372993 0.677124 0.575134 -0.388123 0.244934 1445372993 0.677124 0.575134 -0.388123 0.244934 1445372993 0.677124 0.575134 -0.388123 0.244934 1445372993 0.677124 0.575134 -0.388123 0.244934 1445372993 0.677124 0.575134 -0.388123 0.244934 1445372993 0.647156 0.616394 -0.302979 0.330688 1445372993 0.647156 0.616394 -0.302979 0.330688 1445372993 0.647156 0.616394 -0.302979 0.330688 1445372993 0.647156 0.616394 -0.302979 0.330688 1445372993 0.647156 0.616394 -0.302979 0.330688 1445372993 0.647156 0.616394 -0.302979 0.330688 1445372993 0.612488 0.640503 -0.206177 0.414734 1445372993 0.612488 0.640503 -0.206177 0.414734 1445372993 0.612488 0.640503 -0.206177 0.414734 1445372993 0.612488 0.640503 -0.206177 0.414734 1445372993 0.612488 0.640503 -0.206177 0.414734 1445372993 0.612488 0.640503 -0.206177 0.414734 1445372993 0.568481 0.648438 -0.110779 0.493896 1445372993 0.568481 0.648438 -0.110779 0.493896 1445372993 0.568481 0.648438 -0.110779 0.493896 1445372993 0.568481 0.648438 -0.110779 0.493896 1445372993 0.568481 0.648438 -0.110779 0.493896 1445372993 0.568481 0.648438 -0.110779 0.493896 1445372993 0.568481 0.648438 -0.110779 0.493896 1445372993 0.515137 0.644409 -0.024719 0.564514 1445372993 0.515137 0.644409 -0.024719 0.564514 1445372993 0.515137 0.644409 -0.024719 0.564514 1445372993 0.515137 0.644409 -0.024719 0.564514 1445372993 0.515137 0.644409 -0.024719 0.564514 1445372993 0.515137 0.644409 -0.024719 0.564514 1445372993 0.449768 0.633118 0.058655 0.627136 1445372993 0.449768 0.633118 0.058655 0.627136 1445372993 0.449768 0.633118 0.058655 0.627136 1445372994 0.449768 0.633118 0.058655 0.627136 1445372994 0.449768 0.633118 0.058655 0.627136 1445372994 0.449768 0.633118 0.058655 0.627136 1445372994 0.373047 0.615112 0.144287 0.679382 1445372994 0.373047 0.615112 0.144287 0.679382 1445372994 0.373047 0.615112 0.144287 0.679382 1445372994 0.373047 0.615112 0.144287 0.679382 1445372994 0.373047 0.615112 0.144287 0.679382 1445372994 0.373047 0.615112 0.144287 0.679382 1445372994 0.291504 0.589600 0.229248 0.717468 1445372994 0.291504 0.589600 0.229248 0.717468 1445372994 0.291504 0.589600 0.229248 0.717468 1445372994 0.291504 0.589600 0.229248 0.717468 1445372994 0.291504 0.589600 0.229248 0.717468 1445372994 0.291504 0.589600 0.229248 0.717468 1445372994 0.224670 0.555664 0.296509 0.743469 1445372994 0.224670 0.555664 0.296509 0.743469 1445372994 0.224670 0.555664 0.296509 0.743469 1445372994 0.224670 0.555664 0.296509 0.743469 1445372994 0.224670 0.555664 0.296509 0.743469 1445372994 0.224670 0.555664 0.296509 0.743469 1445372994 0.180054 0.524963 0.345703 0.756592 1445372994 0.180054 0.524963 0.345703 0.756592 1445372994 0.180054 0.524963 0.345703 0.756592 1445372994 0.180054 0.524963 0.345703 0.756592 1445372994 0.180054 0.524963 0.345703 0.756592 1445372994 0.180054 0.524963 0.345703 0.756592 1445372994 0.173523 0.506958 0.362244 0.762634 1445372994 0.173523 0.506958 0.362244 0.762634 1445372994 0.173523 0.506958 0.362244 0.762634 1445372994 0.173523 0.506958 0.362244 0.762634 1445372994 0.173523 0.506958 0.362244 0.762634 1445372994 0.173523 0.506958 0.362244 0.762634 1445372994 0.201538 0.510803 0.348145 0.759705 1445372994 0.201538 0.510803 0.348145 0.759705 1445372994 0.201538 0.510803 0.348145 0.759705 1445372994 0.201538 0.510803 0.348145 0.759705 1445372994 0.201538 0.510803 0.348145 0.759705 1445372994 0.201538 0.510803 0.348145 0.759705 1445372994 0.201538 0.510803 0.348145 0.759705 1445372994 0.256714 0.531128 0.308899 0.745972 1445372994 0.256714 0.531128 0.308899 0.745972 1445372994 0.256714 0.531128 0.308899 0.745972 1445372994 0.256714 0.531128 0.308899 0.745972 1445372994 0.256714 0.531128 0.308899 0.745972 1445372994 0.256714 0.531128 0.308899 0.745972 1445372994 0.326843 0.560181 0.251099 0.718445 1445372994 0.326843 0.560181 0.251099 0.718445 1445372994 0.326843 0.560181 0.251099 0.718445 1445372994 0.326843 0.560181 0.251099 0.718445 1445372994 0.326843 0.560181 0.251099 0.718445 1445372994 0.403320 0.590210 0.176392 0.676575 1445372994 0.403320 0.590210 0.176392 0.676575 1445372994 0.403320 0.590210 0.176392 0.676575 1445372994 0.403320 0.590210 0.176392 0.676575 1445372994 0.403320 0.590210 0.176392 0.676575 1445372994 0.403320 0.590210 0.176392 0.676575 1445372994 0.403320 0.590210 0.176392 0.676575 1445372994 0.480347 0.615173 0.087402 0.618958 1445372994 0.480347 0.615173 0.087402 0.618958 1445372994 0.480347 0.615173 0.087402 0.618958 1445372994 0.480347 0.615173 0.087402 0.618958 1445372994 0.480347 0.615173 0.087402 0.618958 1445372994 0.480347 0.615173 0.087402 0.618958 1445372994 0.549438 0.626587 -0.005188 0.552551 1445372994 0.549438 0.626587 -0.005188 0.552551 1445372994 0.549438 0.626587 -0.005188 0.552551 1445372994 0.549438 0.626587 -0.005188 0.552551 1445372994 0.549438 0.626587 -0.005188 0.552551 1445372994 0.549438 0.626587 -0.005188 0.552551 1445372994 0.607300 0.625000 -0.092651 0.481567 1445372994 0.607300 0.625000 -0.092651 0.481567 1445372994 0.607300 0.625000 -0.092651 0.481567 1445372994 0.607300 0.625000 -0.092651 0.481567 1445372994 0.649170 0.616150 -0.166565 0.413574 1445372994 0.649170 0.616150 -0.166565 0.413574 1445372994 0.649170 0.616150 -0.166565 0.413574 1445372994 0.649170 0.616150 -0.166565 0.413574 1445372994 0.649170 0.616150 -0.166565 0.413574 1445372994 0.649170 0.616150 -0.166565 0.413574 1445372994 0.682129 0.600952 -0.232117 0.345825 1445372994 0.682129 0.600952 -0.232117 0.345825 1445372994 0.682129 0.600952 -0.232117 0.345825 1445372994 0.682129 0.600952 -0.232117 0.345825 1445372994 0.682129 0.600952 -0.232117 0.345825 1445372994 0.682129 0.600952 -0.232117 0.345825 1445372994 0.682129 0.600952 -0.232117 0.345825 1445372994 0.709839 0.575745 -0.299561 0.273682 1445372994 0.709839 0.575745 -0.299561 0.273682 1445372994 0.709839 0.575745 -0.299561 0.273682 1445372994 0.709839 0.575745 -0.299561 0.273682 1445372994 0.709839 0.575745 -0.299561 0.273682 1445372994 0.731628 0.539856 -0.363770 0.202393 1445372994 0.731628 0.539856 -0.363770 0.202393 1445372994 0.731628 0.539856 -0.363770 0.202393 1445372994 0.731628 0.539856 -0.363770 0.202393 1445372994 0.731628 0.539856 -0.363770 0.202393 1445372994 0.731628 0.539856 -0.363770 0.202393 1445372994 0.748230 0.498901 -0.413757 0.141418 1445372994 0.748230 0.498901 -0.413757 0.141418 1445372994 0.748230 0.498901 -0.413757 0.141418 1445372994 0.748230 0.498901 -0.413757 0.141418 1445372994 0.748230 0.498901 -0.413757 0.141418 1445372994 0.748230 0.498901 -0.413757 0.141418 1445372994 0.757629 0.468079 -0.441833 0.107971 1445372994 0.757629 0.468079 -0.441833 0.107971 1445372994 0.757629 0.468079 -0.441833 0.107971 1445372994 0.757629 0.468079 -0.441833 0.107971 1445372995 0.757629 0.468079 -0.441833 0.107971 1445372995 0.757629 0.468079 -0.441833 0.107971 1445372995 0.751892 0.471252 -0.445129 0.119995 1445372995 0.751892 0.471252 -0.445129 0.119995 1445372995 0.751892 0.471252 -0.445129 0.119995 1445372995 0.751892 0.471252 -0.445129 0.119995 1445372995 0.751892 0.471252 -0.445129 0.119995 1445372995 0.751892 0.471252 -0.445129 0.119995 1445372995 0.751892 0.471252 -0.445129 0.119995 1445372995 0.738403 0.498535 -0.424927 0.160034 1445372995 0.738403 0.498535 -0.424927 0.160034 1445372995 0.738403 0.498535 -0.424927 0.160034 1445372995 0.738403 0.498535 -0.424927 0.160034 1445372995 0.738403 0.498535 -0.424927 0.160034 1445372995 0.738403 0.498535 -0.424927 0.160034 1445372995 0.717773 0.536743 -0.386536 0.217285 1445372995 0.717773 0.536743 -0.386536 0.217285 1445372995 0.717773 0.536743 -0.386536 0.217285 1445372995 0.717773 0.536743 -0.386536 0.217285 1445372995 0.717773 0.536743 -0.386536 0.217285 1445372995 0.717773 0.536743 -0.386536 0.217285 1445372995 0.717773 0.536743 -0.386536 0.217285 1445372995 0.696106 0.571655 -0.333191 0.278442 1445372995 0.696106 0.571655 -0.333191 0.278442 1445372995 0.696106 0.571655 -0.333191 0.278442 1445372995 0.696106 0.571655 -0.333191 0.278442 1445372995 0.696106 0.571655 -0.333191 0.278442 1445372995 0.696106 0.571655 -0.333191 0.278442 1445372995 0.664795 0.605530 -0.265747 0.347351 1445372995 0.664795 0.605530 -0.265747 0.347351 1445372995 0.664795 0.605530 -0.265747 0.347351 1445372995 0.618225 0.637329 -0.184937 0.421082 1445372995 0.618225 0.637329 -0.184937 0.421082 1445372995 0.618225 0.637329 -0.184937 0.421082 1445372995 
0.615662 0.639160 -0.127686 0.442749 1445372997 0.615662 0.639160 -0.127686 0.442749 1445372997 0.623535 0.636597 -0.145325 0.429810 1445372997 0.623535 0.636597 -0.145325 0.429810 1445372997 0.623535 0.636597 -0.145325 0.429810 1445372997 0.623535 0.636597 -0.145325 0.429810 1445372997 0.623535 0.636597 -0.145325 0.429810 1445372997 0.623535 0.636597 -0.145325 0.429810 1445372997 0.634460 0.634338 -0.162659 0.410583 1445372997 0.634460 0.634338 -0.162659 0.410583 1445372997 0.634460 0.634338 -0.162659 0.410583 1445372997 0.634460 0.634338 -0.162659 0.410583 1445372997 0.634460 0.634338 -0.162659 0.410583 1445372997 0.634460 0.634338 -0.162659 0.410583 1445372997 0.655762 0.622986 -0.193481 0.379883 1445372997 0.655762 0.622986 -0.193481 0.379883 1445372997 0.655762 0.622986 -0.193481 0.379883 1445372997 0.655762 0.622986 -0.193481 0.379883 1445372997 0.655762 0.622986 -0.193481 0.379883 1445372997 0.655762 0.622986 -0.193481 0.379883 1445372997 0.679993 0.605408 -0.234192 0.340881 1445372997 0.679993 0.605408 -0.234192 0.340881 1445372997 0.679993 0.605408 -0.234192 0.340881 1445372997 0.679993 0.605408 -0.234192 0.340881 1445372997 0.679993 0.605408 -0.234192 0.340881 1445372997 0.679993 0.605408 -0.234192 0.340881 1445372997 0.703064 0.582703 -0.282959 0.293274 1445372997 0.703064 0.582703 -0.282959 0.293274 1445372997 0.703064 0.582703 -0.282959 0.293274 1445372997 0.703064 0.582703 -0.282959 0.293274 1445372997 0.703064 0.582703 -0.282959 0.293274 1445372997 0.721436 0.557007 -0.331848 0.243103 1445372997 0.721436 0.557007 -0.331848 0.243103 1445372997 0.721436 0.557007 -0.331848 0.243103 1445372997 0.721436 0.557007 -0.331848 0.243103 1445372997 0.736877 0.526978 -0.373596 0.199036 1445372998 0.736877 0.526978 -0.373596 0.199036 1445372998 0.736877 0.526978 -0.373596 0.199036 1445372998 0.736877 0.526978 -0.373596 0.199036 1445372998 0.736877 0.526978 -0.373596 0.199036 1445372998 0.747559 0.494263 -0.411743 0.165405 1445372998 0.747559 0.494263 -0.411743 0.165405 1445372998 0.747559 0.494263 -0.411743 0.165405 1445372998 0.747559 0.494263 -0.411743 0.165405 1445372998 0.747559 0.494263 -0.411743 0.165405 1445372998 0.747559 0.494263 -0.411743 0.165405 1445372998 0.747559 0.494263 -0.411743 0.165405 1445372998 0.749451 0.469543 -0.442322 0.148865 1445372998 0.749451 0.469543 -0.442322 0.148865 1445372998 0.749451 0.469543 -0.442322 0.148865 1445372998 0.749451 0.469543 -0.442322 0.148865 1445372998 0.749451 0.469543 -0.442322 0.148865 1445372998 0.749451 0.469543 -0.442322 0.148865 1445372998 0.744385 0.461365 -0.457520 0.153931 1445372998 0.744385 0.461365 -0.457520 0.153931 1445372998 0.744385 0.461365 -0.457520 0.153931 1445372998 0.744385 0.461365 -0.457520 0.153931 1445372998 0.744385 0.461365 -0.457520 0.153931 1445372998 0.744385 0.461365 -0.457520 0.153931 1445372998 0.735535 0.471191 -0.452148 0.180054 1445372998 0.735535 0.471191 -0.452148 0.180054 1445372998 0.735535 0.471191 -0.452148 0.180054 1445372998 0.735535 0.471191 -0.452148 0.180054 1445372998 0.735535 0.471191 -0.452148 0.180054 1445372998 0.735535 0.471191 -0.452148 0.180054 1445372998 0.727051 0.491089 -0.425842 0.220886 1445372998 0.727051 0.491089 -0.425842 0.220886 1445372998 0.727051 0.491089 -0.425842 0.220886 1445372998 0.727051 0.491089 -0.425842 0.220886 1445372998 0.727051 0.491089 -0.425842 0.220886 1445372998 0.727051 0.491089 -0.425842 0.220886 1445372998 0.715332 0.517334 -0.383606 0.270935 1445372998 0.715332 0.517334 -0.383606 0.270935 1445372998 0.715332 0.517334 -0.383606 0.270935 1445372998 0.715332 0.517334 -0.383606 0.270935 1445372998 0.715332 0.517334 -0.383606 0.270935 1445372998 0.715332 0.517334 -0.383606 0.270935 1445372998 0.715332 0.517334 -0.383606 0.270935 1445372998 0.694031 0.550354 -0.323608 0.332581 1445372998 0.694031 0.550354 -0.323608 0.332581 1445372998 0.694031 0.550354 -0.323608 0.332581 1445372998 0.694031 0.550354 -0.323608 0.332581 1445372998 0.694031 0.550354 -0.323608 0.332581 1445372998 0.658936 0.587158 -0.244995 0.401184 1445372998 0.658936 0.587158 -0.244995 0.401184 1445372998 0.658936 0.587158 -0.244995 0.401184 1445372998 0.658936 0.587158 -0.244995 0.401184 1445372998 0.658936 0.587158 -0.244995 0.401184 1445372998 0.658936 0.587158 -0.244995 0.401184 1445372998 0.606934 0.622742 -0.150024 0.470398 1445372998 0.606934 0.622742 -0.150024 0.470398 1445372998 0.606934 0.622742 -0.150024 0.470398 1445372998 0.606934 0.622742 -0.150024 0.470398 1445372998 0.606934 0.622742 -0.150024 0.470398 1445372998 0.606934 0.622742 -0.150024 0.470398 1445372998 0.606934 0.622742 -0.150024 0.470398 1445372998 0.548157 0.643677 -0.049744 0.531616 1445372998 0.548157 0.643677 -0.049744 0.531616 1445372998 0.548157 0.643677 -0.049744 0.531616 1445372998 0.548157 0.643677 -0.049744 0.531616 1445372998 0.548157 0.643677 -0.049744 0.531616 1445372998 0.491211 0.645386 0.041687 0.583374 1445372998 0.491211 0.645386 0.041687 0.583374 1445372998 0.491211 0.645386 0.041687 0.583374 1445372998 0.491211 0.645386 0.041687 0.583374 1445372998 0.491211 0.645386 0.041687 0.583374 1445372998 0.491211 0.645386 0.041687 0.583374 1445372998 0.431946 0.636780 0.119385 0.627319 1445372998 0.431946 0.636780 0.119385 0.627319 1445372998 0.431946 0.636780 0.119385 0.627319 1445372998 0.431946 0.636780 0.119385 0.627319 1445372998 0.431946 0.636780 0.119385 0.627319 1445372998 0.431946 0.636780 0.119385 0.627319 1445372998 0.365662 0.625671 0.187134 0.663086 1445372998 0.365662 0.625671 0.187134 0.663086 1445372998 0.365662 0.625671 0.187134 0.663086 1445372998 0.365662 0.625671 0.187134 0.663086 1445372998 0.365662 0.625671 0.187134 0.663086 1445372998 0.365662 0.625671 0.187134 0.663086 1445372998 0.300354 0.611328 0.247559 0.688965 1445372998 0.300354 0.611328 0.247559 0.688965 1445372998 0.300354 0.611328 0.247559 0.688965 1445372998 0.300354 0.611328 0.247559 0.688965 1445372998 0.300354 0.611328 0.247559 0.688965 1445372998 0.300354 0.611328 0.247559 0.688965 1445372998 0.300354 0.611328 0.247559 0.688965 1445372998 0.237427 0.596069 0.306396 0.703064 1445372998 0.237427 0.596069 0.306396 0.703064 1445372998 0.237427 0.596069 0.306396 0.703064 1445372998 0.237427 0.596069 0.306396 0.703064 1445372998 0.237427 0.596069 0.306396 0.703064 1445372998 0.237427 0.596069 0.306396 0.703064 1445372998 0.207336 0.579346 0.338989 0.711548 1445372998 0.207336 0.579346 0.338989 0.711548 1445372998 0.207336 0.579346 0.338989 0.711548 1445372998 0.207336 0.579346 0.338989 0.711548 1445372998 0.207336 0.579346 0.338989 0.711548 1445372998 0.207336 0.579346 0.338989 0.711548 1445372998 0.213501 0.570679 0.342407 0.715088 1445372998 0.213501 0.570679 0.342407 0.715088 1445372998 0.213501 0.570679 0.342407 0.715088 1445372998 0.213501 0.570679 0.342407 0.715088 1445372998 0.213501 0.570679 0.342407 0.715088 1445372998 0.213501 0.570679 0.342407 0.715088 1445372998 0.213501 0.570679 0.342407 0.715088 1445372998 0.253113 0.574219 0.314697 0.712097 1445372998 0.253113 0.574219 0.314697 0.712097 1445372999 0.253113 0.574219 0.314697 0.712097 1445372999 0.253113 0.574219 0.314697 0.712097 1445372999 0.253113 0.574219 0.314697 0.712097 1445372999 0.253113 0.574219 0.314697 0.712097 1445372999 0.311218 0.587280 0.268738 0.697083 1445372999 0.311218 0.587280 0.268738 0.697083 1445372999 0.311218 0.587280 0.268738 0.697083 1445372999 0.311218 0.587280 0.268738 0.697083 1445372999 0.311218 0.587280 0.268738 0.697083 1445372999 0.311218 0.587280 0.268738 0.697083 1445372999 0.311218 0.587280 0.268738 0.697083 1445372999 0.380981 0.601868 0.209412 0.669800 1445372999 0.380981 0.601868 0.209412 0.669800 1445372999 0.380981 0.601868 0.209412 0.669800 1445372999 0.380981 0.601868 0.209412 0.669800 1445372999 0.380981 0.601868 0.209412 0.669800 1445372999 0.380981 0.601868 0.209412 0.669800 1445372999 0.454529 0.615051 0.135315 0.629883 1445372999 0.454529 0.615051 0.135315 0.629883 1445372999 0.454529 0.615051 0.135315 0.629883 1445372999 0.454529 0.615051 0.135315 0.629883 1445372999 0.454529 0.615051 0.135315 0.629883 1445372999 0.454529 0.615051 0.135315 0.629883 1445372999 0.528381 0.620605 0.048462 0.577209 1445372999 0.528381 0.620605 0.048462 0.577209 1445372999 0.528381 0.620605 0.048462 0.577209 1445372999 0.528381 0.620605 0.048462 0.577209 1445372999 0.528381 0.620605 0.048462 0.577209 1445372999 0.528381 0.620605 0.048462 0.577209 1445372999 0.589294 0.622253 -0.043030 0.513428 1445372999 0.589294 0.622253 -0.043030 0.513428 1445372999 0.589294 0.622253 -0.043030 0.513428 1445372999 0.589294 0.622253 -0.043030 0.513428 1445372999 0.589294 0.622253 -0.043030 0.513428 1445372999 0.589294 0.622253 -0.043030 0.513428 1445372999 0.589294 0.622253 -0.043030 0.513428 1445372999 0.635010 0.617126 -0.129211 0.446228 1445372999 0.635010 0.617126 -0.129211 0.446228 1445372999 0.635010 0.617126 -0.129211 0.446228 1445372999 0.635010 0.617126 -0.129211 0.446228 1445372999 0.635010 0.617126 -0.129211 0.446228 1445372999 0.664856 0.609131 -0.203003 0.381653 1445372999 0.664856 0.609131 -0.203003 0.381653 1445372999 0.664856 0.609131 -0.203003 0.381653 1445372999 0.664856 0.609131 -0.203003 0.381653 1445372999 0.664856 0.609131 -0.203003 0.381653 1445372999 0.664856 0.609131 -0.203003 0.381653 1445372999 0.683533 0.599243 -0.265381 0.321167 1445372999 0.683533 0.599243 -0.265381 0.321167 1445372999 0.683533 0.599243 -0.265381 0.321167 1445372999 0.683533 0.599243 -0.265381 0.321167 1445372999 0.683533 0.599243 -0.265381 0.321167 1445372999 0.683533 0.599243 -0.265381 0.321167 1445372999 0.683533 0.599243 -0.265381 0.321167 1445372999 0.692627 0.588257 -0.322388 0.265015 1445372999 0.692627 0.588257 -0.322388 0.265015 1445372999 0.692627 0.588257 -0.322388 0.265015 1445372999 0.692627 0.588257 -0.322388 0.265015 1445372999 0.692627 0.588257 -0.322388 0.265015 1445372999 0.692627 0.588257 -0.322388 0.265015 1445372999 0.706055 0.563049 -0.376526 0.206482 1445372999 0.706055 0.563049 -0.376526 0.206482 1445372999 0.706055 0.563049 -0.376526 0.206482 1445372999 0.716248 0.532349 -0.424988 0.151489 1445372999 0.716248 0.532349 -0.424988 0.151489 1445372999 0.723145 0.504395 -0.458313 0.112122 1445372999 0.723145 0.504395 -0.458313 0.112122 1445372999 0.723145 0.504395 -0.458313 0.112122 1445372999 0.720093 0.498840 -0.469971 0.107971 1445372999 0.720093 0.498840 -0.469971 0.107971 1445372999 0.720093 0.498840 -0.469971 0.107971 1445372999 0.720093 0.498840 -0.469971 0.107971 1445372999 0.720093 0.498840 -0.469971 0.107971 1445372999 0.720093 0.498840 -0.469971 0.107971 1445372999 0.710205 0.518250 -0.456909 0.134766 1445372999 0.710205 0.518250 -0.456909 0.134766 1445372999 0.710205 0.518250 -0.456909 0.134766 1445372999 0.710205 0.518250 -0.456909 0.134766 1445372999 0.710205 0.518250 -0.456909 0.134766 1445372999 0.710205 0.518250 -0.456909 0.134766 1445372999 0.710205 0.518250 -0.456909 0.134766 1445372999 0.699158 0.547241 -0.423340 0.180115 1445372999 0.699158 0.547241 -0.423340 0.180115 1445372999 0.699158 0.547241 -0.423340 0.180115 1445372999 0.699158 0.547241 -0.423340 0.180115 1445372999 0.699158 0.547241 -0.423340 0.180115 1445372999 0.699158 0.547241 -0.423340 0.180115 1445372999 0.683472 0.579102 -0.374634 0.238953 1445372999 0.683472 0.579102 -0.374634 0.238953 1445372999 0.683472 0.579102 -0.374634 0.238953 1445372999 0.683472 0.579102 -0.374634 0.238953 1445372999 0.683472 0.579102 -0.374634 0.238953 1445372999 0.657166 0.613342 -0.310425 0.309021 1445372999 0.657166 0.613342 -0.310425 0.309021 1445372999 0.657166 0.613342 -0.310425 0.309021 1445372999 0.657166 0.613342 -0.310425 0.309021 1445372999 0.657166 0.613342 -0.310425 0.309021 1445372999 0.657166 0.613342 -0.310425 0.309021 1445372999 0.620361 0.643494 -0.232422 0.383423 1445372999 0.620361 0.643494 -0.232422 0.383423 1445372999 0.620361 0.643494 -0.232422 0.383423 1445373000 0.620361 0.643494 -0.232422 0.383423 1445373000 0.620361 0.643494 -0.232422 0.383423 1445373000 0.620361 0.643494 -0.232422 0.383423 1445373000 0.571533 0.665344 -0.144653 0.457825 1445373000 0.571533 0.665344 -0.144653 0.457825 1445373000 0.571533 0.665344 -0.144653 0.457825 1445373000 0.571533 0.665344 -0.144653 0.457825 1445373000 0.571533 0.665344 -0.144653 0.457825 1445373000 0.571533 0.665344 -0.144653 0.457825 1445373000 0.512512 0.676697 -0.053833 0.525696 1445373000 0.512512 0.676697 -0.053833 0.525696 1445373000 0.512512 0.676697 -0.053833 0.525696 1445373000 0.512512 0.676697 -0.053833 0.525696 1445373000 0.512512 0.676697 -0.053833 0.525696 1445373000 0.512512 0.676697 -0.053833 0.525696 1445373000 0.448303 0.675293 0.034302 0.584534 1445373000 0.448303 0.675293 0.034302 0.584534 1445373000 0.448303 0.675293 0.034302 0.584534 1445373000 0.448303 0.675293 0.034302 0.584534 1445373000 0.379089 0.662659 0.115173 0.635498 1445373000 0.379089 0.662659 0.115173 0.635498 1445373000 0.379089 0.662659 0.115173 0.635498 1445373000 0.379089 0.662659 0.115173 0.635498 1445373000 0.379089 0.662659 0.115173 0.635498 1445373000 0.306580 0.644714 0.190857 0.673645 1445373000 0.306580 0.644714 0.190857 0.673645 1445373000 0.306580 0.644714 0.190857 0.673645 1445373000 0.306580 0.644714 0.190857 0.673645 1445373000 0.306580 0.644714 0.190857 0.673645 1445373000 0.306580 0.644714 0.190857 0.673645 1445373000 0.240417 0.622375 0.258484 0.698547 1445373000 0.240417 0.622375 0.258484 0.698547 1445373000 0.240417 0.622375 0.258484 0.698547 1445373000 0.240417 0.622375 0.258484 0.698547 1445373000 0.240417 0.622375 0.258484 0.698547 1445373000 0.240417 0.622375 0.258484 0.698547 1445373000 0.240417 0.622375 0.258484 0.698547 1445373000 0.200134 0.591003 0.305603 0.719116 1445373000 0.200134 0.591003 0.305603 0.719116 1445373000 0.200134 0.591003 0.305603 0.719116 1445373000 0.200134 0.591003 0.305603 0.719116 1445373000 0.200134 0.591003 0.305603 0.719116 1445373000 0.200134 0.591003 0.305603 0.719116 1445373000 0.174683 0.563721 0.338379 0.732849 1445373000 0.174683 0.563721 0.338379 0.732849 1445373000 0.174683 0.563721 0.338379 0.732849 1445373000 0.174683 0.563721 0.338379 0.732849 1445373000 0.174683 0.563721 0.338379 0.732849 1445373000 0.174683 0.563721 0.338379 0.732849 1445373000 0.173950 0.546997 0.354248 0.738220 1445373000 0.173950 0.546997 0.354248 0.738220 1445373000 0.173950 0.546997 0.354248 0.738220 1445373000 0.173950 0.546997 0.354248 0.738220 1445373000 0.203857 0.546387 0.343567 0.736023 1445373000 0.203857 0.546387 0.343567 0.736023 1445373000 0.203857 0.546387 0.343567 0.736023 1445373000 0.203857 0.546387 0.343567 0.736023 1445373000 0.203857 0.546387 0.343567 0.736023 1445373000 0.257507 0.560730 0.309326 0.723511 1445373000 0.257507 0.560730 0.309326 0.723511 1445373000 0.257507 0.560730 0.309326 0.723511 1445373000 0.257507 0.560730 0.309326 0.723511 1445373000 0.257507 0.560730 0.309326 0.723511 1445373000 0.257507 0.560730 0.309326 0.723511 1445373000 0.257507 0.560730 0.309326 0.723511 1445373000 0.327881 0.582642 0.253906 0.698914 1445373000 0.327881 0.582642 0.253906 0.698914 1445373000 0.327881 0.582642 0.253906 0.698914 1445373000 0.327881 0.582642 0.253906 0.698914 1445373000 0.327881 0.582642 0.253906 0.698914 1445373000 0.327881 0.582642 0.253906 0.698914 1445373000 0.404480 0.606201 0.180969 0.660339 1445373000 0.404480 0.606201 0.180969 0.660339 1445373000 0.404480 0.606201 0.180969 0.660339 1445373000 0.404480 0.606201 0.180969 0.660339 1445373000 0.404480 0.606201 0.180969 0.660339 1445373000 0.404480 0.606201 0.180969 0.660339 1445373000 0.482117 0.623840 0.094666 0.607727 1445373000 0.482117 0.623840 0.094666 0.607727 1445373000 0.482117 0.623840 0.094666 0.607727 1445373000 0.482117 0.623840 0.094666 0.607727 1445373000 0.482117 0.623840 0.094666 0.607727 1445373000 0.556946 0.630371 -0.000977 0.540649 1445373000 0.556946 0.630371 -0.000977 0.540649 1445373000 0.556946 0.630371 -0.000977 0.540649 1445373000 0.556946 0.630371 -0.000977 0.540649 1445373000 0.556946 0.630371 -0.000977 0.540649 1445373000 0.556946 0.630371 -0.000977 0.540649 1445373000 0.616577 0.627197 -0.093262 0.466614 1445373000 0.616577 0.627197 -0.093262 0.466614 1445373000 0.616577 0.627197 -0.093262 0.466614 1445373000 0.616577 0.627197 -0.093262 0.466614 1445373000 0.616577 0.627197 -0.093262 0.466614 1445373000 0.616577 0.627197 -0.093262 0.466614 1445373000 0.658569 0.618164 -0.172363 0.392883 1445373000 0.658569 0.618164 -0.172363 0.392883 1445373000 0.658569 0.618164 -0.172363 0.392883 1445373000 0.658569 0.618164 -0.172363 0.392883 1445373000 0.658569 0.618164 -0.172363 0.392883 1445373000 0.658569 0.618164 -0.172363 0.392883 1445373000 0.688477 0.603333 -0.237976 0.324463 1445373000 0.688477 0.603333 -0.237976 0.324463 1445373000 0.688477 0.603333 -0.237976 0.324463 1445373001 0.688477 0.603333 -0.237976 0.324463 1445373001 0.688477 0.603333 -0.237976 0.324463 1445373001 0.688477 0.603333 -0.237976 0.324463 1445373001 0.688477 0.603333 -0.237976 0.324463 1445373001 0.708069 0.584778 -0.298584 0.259705 1445373001 0.708069 0.584778 -0.298584 0.259705 1445373001 0.708069 0.584778 -0.298584 0.259705 1445373001 0.708069 0.584778 -0.298584 0.259705 1445373001 0.722229 0.558594 -0.359253 0.193115 1445373001 0.722229 0.558594 -0.359253 0.193115 1445373001 0.722229 0.558594 -0.359253 0.193115 1445373001 0.722229 0.558594 -0.359253 0.193115 1445373001 0.722229 0.558594 -0.359253 0.193115 1445373001 0.722229 0.558594 -0.359253 0.193115 1445373001 0.722229 0.558594 -0.359253 0.193115 1445373001 0.741028 0.510803 -0.418945 0.119629 1445373001 0.741028 0.510803 -0.418945 0.119629 1445373001 0.741028 0.510803 -0.418945 0.119629 1445373001 0.741028 0.510803 -0.418945 0.119629 1445373001 0.741028 0.510803 -0.418945 0.119629 1445373001 0.741028 0.510803 -0.418945 0.119629 1445373001 0.750854 0.466919 -0.463318 0.058777 1445373001 0.750854 0.466919 -0.463318 0.058777 1445373001 0.750854 0.466919 -0.463318 0.058777 1445373001 0.750854 0.466919 -0.463318 0.058777 1445373001 0.750854 0.466919 -0.463318 0.058777 1445373001 0.752625 0.440369 -0.488464 0.030518 1445373001 0.752625 0.440369 -0.488464 0.030518 1445373001 0.752625 0.440369 -0.488464 0.030518 1445373001 0.752625 0.440369 -0.488464 0.030518 1445373001 0.746826 0.444397 -0.492859 0.042847 1445373001 0.746826 0.444397 -0.492859 0.042847 1445373001 0.746826 0.444397 -0.492859 0.042847 1445373001 0.746826 0.444397 -0.492859 0.042847 1445373001 0.746826 0.444397 -0.492859 0.042847 1445373001 0.746826 0.444397 -0.492859 0.042847 1445373001 0.737122 0.473694 -0.474243 0.085327 1445373001 0.737122 0.473694 -0.474243 0.085327 1445373001 0.737122 0.473694 -0.474243 0.085327 1445373001 0.737122 0.473694 -0.474243 0.085327 1445373001 0.737122 0.473694 -0.474243 0.085327 1445373001 0.737122 0.473694 -0.474243 0.085327 1445373001 0.737122 0.473694 -0.474243 0.085327 1445373001 0.727112 0.510559 -0.436218 0.142395 1445373001 0.727112 0.510559 -0.436218 0.142395 1445373001 0.727112 0.510559 -0.436218 0.142395 1445373001 0.727112 0.510559 -0.436218 0.142395 1445373001 0.727112 0.510559 -0.436218 0.142395 1445373001 0.727112 0.510559 -0.436218 0.142395 1445373001 0.712585 0.548584 -0.384155 0.208923 1445373001 0.712585 0.548584 -0.384155 0.208923 1445373001 0.712585 0.548584 -0.384155 0.208923 1445373001 0.712585 0.548584 -0.384155 0.208923 1445373001 0.712585 0.548584 -0.384155 0.208923 1445373001 0.684509 0.590454 -0.316162 0.287720 1445373001 0.684509 0.590454 -0.316162 0.287720 1445373001 0.684509 0.590454 -0.316162 0.287720 1445373001 0.684509 0.590454 -0.316162 0.287720 1445373001 0.684509 0.590454 -0.316162 0.287720 1445373001 0.684509 0.590454 -0.316162 0.287720 1445373001 0.684509 0.590454 -0.316162 0.287720 1445373001 0.640686 0.630188 -0.234253 0.370667 1445373001 0.640686 0.630188 -0.234253 0.370667 1445373001 0.640686 0.630188 -0.234253 0.370667 1445373001 0.640686 0.630188 -0.234253 0.370667 1445373001 0.640686 0.630188 -0.234253 0.370667 1445373001 0.640686 0.630188 -0.234253 0.370667 1445373001 0.592468 0.654846 -0.144714 0.446228 1445373001 0.592468 0.654846 -0.144714 0.446228 1445373001 0.592468 0.654846 -0.144714 0.446228 1445373001 0.592468 0.654846 -0.144714 0.446228 1445373001 0.592468 0.654846 -0.144714 0.446228 1445373001 0.592468 0.654846 -0.144714 0.446228 1445373001 0.550964 0.656189 -0.061462 0.511902 1445373001 0.550964 0.656189 -0.061462 0.511902 1445373001 0.550964 0.656189 -0.061462 0.511902 1445373001 0.550964 0.656189 -0.061462 0.511902 1445373001 0.550964 0.656189 -0.061462 0.511902 1445373001 0.550964 0.656189 -0.061462 0.511902 1445373001 0.550964 0.656189 -0.061462 0.511902 1445373001 0.505554 0.647461 0.012695 0.570068 1445373001 0.505554 0.647461 0.012695 0.570068 1445373001 0.505554 0.647461 0.012695 0.570068 1445373001 0.505554 0.647461 0.012695 0.570068 1445373001 0.452820 0.633667 0.079590 0.622070 1445373001 0.452820 0.633667 0.079590 0.622070 1445373001 0.452820 0.633667 0.079590 0.622070 1445373001 0.452820 0.633667 0.079590 0.622070 1445373001 0.452820 0.633667 0.079590 0.622070 1445373001 0.452820 0.633667 0.079590 0.622070 1445373001 0.388367 0.617981 0.144836 0.668030 1445373001 0.388367 0.617981 0.144836 0.668030 1445373001 0.388367 0.617981 0.144836 0.668030 1445373001 0.388367 0.617981 0.144836 0.668030 1445373001 0.388367 0.617981 0.144836 0.668030 1445373001 0.388367 0.617981 0.144836 0.668030 1445373001 0.313721 0.598267 0.216736 0.704651 1445373001 0.313721 0.598267 0.216736 0.704651 1445373001 0.313721 0.598267 0.216736 0.704651 1445373001 0.313721 0.598267 0.216736 0.704651 1445373001 0.313721 0.598267 0.216736 0.704651 1445373001 0.313721 0.598267 0.216736 0.704651 1445373001 0.313721 0.598267 0.216736 0.704651 1445373001 0.252502 0.568237 0.284302 0.729675 1445373001 0.252502 0.568237 0.284302 0.729675 1445373001 0.252502 0.568237 0.284302 0.729675 1445373002 0.252502 0.568237 0.284302 0.729675 1445373002 0.252502 0.568237 0.284302 0.729675 1445373002 0.252502 0.568237 0.284302 0.729675 1445373002 0.225098 0.533813 0.323853 0.747925 1445373002 0.225098 0.533813 0.323853 0.747925 1445373002 0.225098 0.533813 0.323853 0.747925 1445373002 0.225098 0.533813 0.323853 0.747925 1445373002 0.225098 0.533813 0.323853 0.747925 1445373002 0.225098 0.533813 0.323853 0.747925 1445373002 0.231262 0.514221 0.332947 0.755737 1445373002 0.231262 0.514221 0.332947 0.755737 1445373002 0.231262 0.514221 0.332947 0.755737 1445373002 0.231262 0.514221 0.332947 0.755737 1445373002 0.231262 0.514221 0.332947 0.755737 1445373002 0.231262 0.514221 0.332947 0.755737 1445373002 0.268555 0.516541 0.310974 0.751160 1445373002 0.268555 0.516541 0.310974 0.751160 1445373002 0.268555 0.516541 0.310974 0.751160 1445373002 0.268555 0.516541 0.310974 0.751160 1445373002 0.268555 0.516541 0.310974 0.751160 1445373002 0.268555 0.516541 0.310974 0.751160 1445373002 0.268555 0.516541 0.310974 0.751160 1445373002 0.326111 0.532043 0.267944 0.733948 1445373002 0.326111 0.532043 0.267944 0.733948 1445373002 0.326111 0.532043 0.267944 0.733948 1445373002 0.326111 0.532043 0.267944 0.733948 1445373002 0.326111 0.532043 0.267944 0.733948 1445373002 0.326111 0.532043 0.267944 0.733948 1445373002 0.393372 0.552490 0.210571 0.703979 1445373002 0.393372 0.552490 0.210571 0.703979 1445373002 0.393372 0.552490 0.210571 0.703979 1445373002 0.393372 0.552490 0.210571 0.703979 1445373002 0.393372 0.552490 0.210571 0.703979 1445373002 0.393372 0.552490 0.210571 0.703979 1445373002 0.393372 0.552490 0.210571 0.703979 1445373002 0.462830 0.572632 0.141113 0.661743 1445373002 0.462830 0.572632 0.141113 0.661743 1445373002 0.462830 0.572632 0.141113 0.661743 1445373002 0.462830 0.572632 0.141113 0.661743 1445373002 0.462830 0.572632 0.141113 0.661743 1445373002 0.462830 0.572632 0.141113 0.661743 1445373002 0.529480 0.589600 0.061523 0.606689 1445373002 0.529480 0.589600 0.061523 0.606689 1445373002 0.529480 0.589600 0.061523 0.606689 1445373002 0.529480 0.589600 0.061523 0.606689 1445373002 0.529480 0.589600 0.061523 0.606689 1445373002 0.529480 0.589600 0.061523 0.606689 1445373002 0.587830 0.599854 -0.022339 0.542236 1445373002 0.587830 0.599854 -0.022339 0.542236 1445373002 0.587830 0.599854 -0.022339 0.542236 1445373002 0.587830 0.599854 -0.022339 0.542236 1445373002 0.587830 0.599854 -0.022339 0.542236 1445373002 0.587830 0.599854 -0.022339 0.542236 1445373002 0.587830 0.599854 -0.022339 0.542236 1445373002 0.634583 0.601929 -0.101624 0.473877 1445373002 0.634583 0.601929 -0.101624 0.473877 1445373002 0.634583 0.601929 -0.101624 0.473877 1445373002 0.634583 0.601929 -0.101624 0.473877 1445373002 0.634583 0.601929 -0.101624 0.473877 1445373002 0.634583 0.601929 -0.101624 0.473877 1445373002 0.669189 0.598755 -0.169373 0.406128 1445373002 0.669189 0.598755 -0.169373 0.406128 1445373002 0.669189 0.598755 -0.169373 0.406128 1445373002 0.669189 0.598755 -0.169373 0.406128 1445373002 0.669189 0.598755 -0.169373 0.406128 1445373002 0.669189 0.598755 -0.169373 0.406128 1445373002 0.669189 0.598755 -0.169373 0.406128 1445373002 0.697571 0.588196 -0.232544 0.336548 1445373002 0.697571 0.588196 -0.232544 0.336548 1445373002 0.697571 0.588196 -0.232544 0.336548 1445373002 0.697571 0.588196 -0.232544 0.336548 1445373002 0.697571 0.588196 -0.232544 0.336548 1445373002 0.697571 0.588196 -0.232544 0.336548 1445373002 0.717102 0.571350 -0.295837 0.267822 1445373002 0.717102 0.571350 -0.295837 0.267822 1445373002 0.717102 0.571350 -0.295837 0.267822 1445373002 0.717102 0.571350 -0.295837 0.267822 1445373002 0.717102 0.571350 -0.295837 0.267822 1445373002 0.717102 0.571350 -0.295837 0.267822 1445373002 0.729858 0.545654 -0.357971 0.203308 1445373002 0.729858 0.545654 -0.357971 0.203308 1445373002 0.729858 0.545654 -0.357971 0.203308 1445373002 0.729858 0.545654 -0.357971 0.203308 1445373002 0.729858 0.545654 -0.357971 0.203308 1445373002 0.729858 0.545654 -0.357971 0.203308 1445373002 0.729858 0.545654 -0.357971 0.203308 1445373002 0.732971 0.522034 -0.407837 0.154541 1445373002 0.732971 0.522034 -0.407837 0.154541 1445373002 0.732971 0.522034 -0.407837 0.154541 1445373002 0.732971 0.522034 -0.407837 0.154541 1445373002 0.732971 0.522034 -0.407837 0.154541 1445373002 0.732971 0.522034 -0.407837 0.154541 1445373002 0.731262 0.505188 -0.441040 0.124573 1445373002 0.731262 0.505188 -0.441040 0.124573 1445373002 0.731262 0.505188 -0.441040 0.124573 1445373002 0.731262 0.505188 -0.441040 0.124573 1445373002 0.731262 0.505188 -0.441040 0.124573 1445373002 0.731262 0.505188 -0.441040 0.124573 1445373002 0.731262 0.505188 -0.441040 0.124573 1445373002 0.726929 0.499268 -0.456848 0.116455 1445373002 0.726929 0.499268 -0.456848 0.116455 1445373002 0.726929 0.499268 -0.456848 0.116455 1445373002 0.726929 0.499268 -0.456848 0.116455 1445373002 0.726929 0.499268 -0.456848 0.116455 1445373002 0.726929 0.499268 -0.456848 0.116455 1445373002 0.726929 0.499268 -0.456848 0.116455 1445373002 0.721069 0.505432 -0.455078 0.132324 1445373002 0.721069 0.505432 -0.455078 0.132324 1445373002 0.721069 0.505432 -0.455078 0.132324 1445373002 0.721069 0.505432 -0.455078 0.132324 1445373002 0.721069 0.505432 -0.455078 0.132324 1445373002 0.721069 0.505432 -0.455078 0.132324 1445373002 0.711914 0.524719 -0.435303 0.168335 1445373002 0.711914 0.524719 -0.435303 0.168335 1445373002 0.711914 0.524719 -0.435303 0.168335 1445373002 0.711914 0.524719 -0.435303 0.168335 1445373002 0.701111 0.549805 -0.398132 0.218140 1445373003 
0.566956 0.679443 -0.066650 0.460876 1445373004 0.566956 0.679443 -0.066650 0.460876 1445373004 0.587280 0.674988 -0.094177 0.436462 1445373004 0.587280 0.674988 -0.094177 0.436462 1445373004 0.587280 0.674988 -0.094177 0.436462 1445373004 0.587280 0.674988 -0.094177 0.436462 1445373004 0.587280 0.674988 -0.094177 0.436462 1445373004 0.587280 0.674988 -0.094177 0.436462 1445373004 0.609741 0.668091 -0.131897 0.405396 1445373004 0.609741 0.668091 -0.131897 0.405396 1445373004 0.609741 0.668091 -0.131897 0.405396 1445373004 0.609741 0.668091 -0.131897 0.405396 1445373004 0.609741 0.668091 -0.131897 0.405396 1445373004 0.609741 0.668091 -0.131897 0.405396 1445373004 0.632996 0.657715 -0.177307 0.367676 1445373005 0.632996 0.657715 -0.177307 0.367676 1445373005 0.632996 0.657715 -0.177307 0.367676 1445373005 0.632996 0.657715 -0.177307 0.367676 1445373005 0.632996 0.657715 -0.177307 0.367676 1445373005 0.632996 0.657715 -0.177307 0.367676 1445373005 0.632996 0.657715 -0.177307 0.367676 1445373005 0.659363 0.639221 -0.229553 0.322266 1445373005 0.659363 0.639221 -0.229553 0.322266 1445373005 0.659363 0.639221 -0.229553 0.322266 1445373005 0.659363 0.639221 -0.229553 0.322266 1445373005 0.659363 0.639221 -0.229553 0.322266 1445373005 0.659363 0.639221 -0.229553 0.322266 1445373005 0.681335 0.617310 -0.284729 0.271301 1445373005 0.681335 0.617310 -0.284729 0.271301 1445373005 0.681335 0.617310 -0.284729 0.271301 1445373005 0.681335 0.617310 -0.284729 0.271301 1445373005 0.681335 0.617310 -0.284729 0.271301 1445373005 0.699768 0.590576 -0.339294 0.215271 1445373005 0.699768 0.590576 -0.339294 0.215271 1445373005 0.699768 0.590576 -0.339294 0.215271 1445373005 0.699768 0.590576 -0.339294 0.215271 1445373005 0.699768 0.590576 -0.339294 0.215271 1445373005 0.699768 0.590576 -0.339294 0.215271 1445373005 0.711426 0.560303 -0.392212 0.161133 1445373005 0.711426 0.560303 -0.392212 0.161133 1445373005 0.711426 0.560303 -0.392212 0.161133 1445373005 0.711426 0.560303 -0.392212 0.161133 1445373005 0.711426 0.560303 -0.392212 0.161133 1445373005 0.711426 0.560303 -0.392212 0.161133 1445373005 0.711426 0.560303 -0.392212 0.161133 1445373005 0.716797 0.530457 -0.437134 0.117188 1445373005 0.716797 0.530457 -0.437134 0.117188 1445373005 0.716797 0.530457 -0.437134 0.117188 1445373005 0.716797 0.530457 -0.437134 0.117188 1445373005 0.716797 0.530457 -0.437134 0.117188 1445373005 0.716797 0.530457 -0.437134 0.117188 1445373005 0.715088 0.513245 -0.464661 0.096375 1445373005 0.715088 0.513245 -0.464661 0.096375 1445373005 0.715088 0.513245 -0.464661 0.096375 1445373005 0.715088 0.513245 -0.464661 0.096375 1445373005 0.715088 0.513245 -0.464661 0.096375 1445373005 0.715088 0.513245 -0.464661 0.096375 1445373005 0.710327 0.510864 -0.473572 0.100586 1445373005 0.710327 0.510864 -0.473572 0.100586 1445373005 0.710327 0.510864 -0.473572 0.100586 1445373005 0.710327 0.510864 -0.473572 0.100586 1445373005 0.710327 0.510864 -0.473572 0.100586 1445373005 0.710327 0.510864 -0.473572 0.100586 1445373005 0.710327 0.510864 -0.473572 0.100586 1445373005 0.701782 0.524841 -0.463562 0.130737 1445373005 0.701782 0.524841 -0.463562 0.130737 1445373005 0.701782 0.524841 -0.463562 0.130737 1445373005 0.701782 0.524841 -0.463562 0.130737 1445373005 0.701782 0.524841 -0.463562 0.130737 1445373005 0.701782 0.524841 -0.463562 0.130737 1445373005 0.693176 0.546936 -0.434875 0.176392 1445373005 0.693176 0.546936 -0.434875 0.176392 1445373005 0.693176 0.546936 -0.434875 0.176392 1445373005 0.693176 0.546936 -0.434875 0.176392 1445373005 0.682739 0.573608 -0.387207 0.234070 1445373005 0.682739 0.573608 -0.387207 0.234070 1445373005 0.682739 0.573608 -0.387207 0.234070 1445373005 0.682739 0.573608 -0.387207 0.234070 1445373005 0.682739 0.573608 -0.387207 0.234070 1445373005 0.682739 0.573608 -0.387207 0.234070 1445373005 0.667786 0.598816 -0.324036 0.300720 1445373005 0.667786 0.598816 -0.324036 0.300720 1445373005 0.667786 0.598816 -0.324036 0.300720 1445373005 0.667786 0.598816 -0.324036 0.300720 1445373005 0.667786 0.598816 -0.324036 0.300720 1445373005 0.667786 0.598816 -0.324036 0.300720 1445373005 0.640076 0.623047 -0.247070 0.375488 1445373005 0.640076 0.623047 -0.247070 0.375488 1445373005 0.640076 0.623047 -0.247070 0.375488 1445373005 0.640076 0.623047 -0.247070 0.375488 1445373005 0.640076 0.623047 -0.247070 0.375488 1445373005 0.640076 0.623047 -0.247070 0.375488 1445373005 0.594299 0.645447 -0.160828 0.451904 1445373005 0.594299 0.645447 -0.160828 0.451904 1445373005 0.594299 0.645447 -0.160828 0.451904 1445373005 0.594299 0.645447 -0.160828 0.451904 1445373005 0.594299 0.645447 -0.160828 0.451904 1445373005 0.594299 0.645447 -0.160828 0.451904 1445373005 0.538086 0.660645 -0.071960 0.518433 1445373005 0.538086 0.660645 -0.071960 0.518433 1445373005 0.538086 0.660645 -0.071960 0.518433 1445373005 0.538086 0.660645 -0.071960 0.518433 1445373005 0.538086 0.660645 -0.071960 0.518433 1445373005 0.538086 0.660645 -0.071960 0.518433 1445373005 0.538086 0.660645 -0.071960 0.518433 1445373005 0.481018 0.664307 0.014893 0.571838 1445373005 0.481018 0.664307 0.014893 0.571838 1445373005 0.481018 0.664307 0.014893 0.571838 1445373005 0.481018 0.664307 0.014893 0.571838 1445373005 0.481018 0.664307 0.014893 0.571838 1445373005 0.481018 0.664307 0.014893 0.571838 1445373005 0.423218 0.656860 0.093079 0.617004 1445373005 0.423218 0.656860 0.093079 0.617004 1445373005 0.423218 0.656860 0.093079 0.617004 1445373005 0.423218 0.656860 0.093079 0.617004 1445373005 0.423218 0.656860 0.093079 0.617004 1445373005 0.423218 0.656860 0.093079 0.617004 1445373005 0.360962 0.644836 0.164734 0.653198 1445373005 0.360962 0.644836 0.164734 0.653198 1445373005 0.360962 0.644836 0.164734 0.653198 1445373005 0.360962 0.644836 0.164734 0.653198 1445373005 0.360962 0.644836 0.164734 0.653198 1445373005 0.360962 0.644836 0.164734 0.653198 1445373005 0.360962 0.644836 0.164734 0.653198 1445373005 0.311951 0.627991 0.223389 0.677002 1445373005 0.311951 0.627991 0.223389 0.677002 1445373006 0.311951 0.627991 0.223389 0.677002 1445373006 0.311951 0.627991 0.223389 0.677002 1445373006 0.311951 0.627991 0.223389 0.677002 1445373006 0.311951 0.627991 0.223389 0.677002 1445373006 0.291321 0.607788 0.255676 0.692993 1445373006 0.291321 0.607788 0.255676 0.692993 1445373006 0.291321 0.607788 0.255676 0.692993 1445373006 0.291321 0.607788 0.255676 0.692993 1445373006 0.291321 0.607788 0.255676 0.692993 1445373006 0.291321 0.607788 0.255676 0.692993 1445373006 0.291321 0.607788 0.255676 0.692993 1445373006 0.291748 0.594116 0.265076 0.701111 1445373006 0.291748 0.594116 0.265076 0.701111 1445373006 0.291748 0.594116 0.265076 0.701111 1445373006 0.291748 0.594116 0.265076 0.701111 1445373006 0.291748 0.594116 0.265076 0.701111 1445373006 0.291748 0.594116 0.265076 0.701111 1445373006 0.305359 0.592590 0.262207 0.697632 1445373006 0.305359 0.592590 0.262207 0.697632 1445373006 0.305359 0.592590 0.262207 0.697632 1445373006 0.305359 0.592590 0.262207 0.697632 1445373006 0.305359 0.592590 0.262207 0.697632 1445373006 0.305359 0.592590 0.262207 0.697632 1445373006 0.341736 0.598206 0.241394 0.683350 1445373006 0.341736 0.598206 0.241394 0.683350 1445373006 0.341736 0.598206 0.241394 0.683350 1445373006 0.341736 0.598206 0.241394 0.683350 1445373006 0.341736 0.598206 0.241394 0.683350 1445373006 0.341736 0.598206 0.241394 0.683350 1445373006 0.399536 0.605408 0.198303 0.659119 1445373006 0.399536 0.605408 0.198303 0.659119 1445373006 0.399536 0.605408 0.198303 0.659119 1445373006 0.399536 0.605408 0.198303 0.659119 1445373006 0.399536 0.605408 0.198303 0.659119 1445373006 0.399536 0.605408 0.198303 0.659119 1445373006 0.461731 0.615295 0.141113 0.623047 1445373006 0.461731 0.615295 0.141113 0.623047 1445373006 0.461731 0.615295 0.141113 0.623047 1445373006 0.461731 0.615295 0.141113 0.623047 1445373006 0.461731 0.615295 0.141113 0.623047 1445373006 0.461731 0.615295 0.141113 0.623047 1445373006 0.527039 0.621277 0.068054 0.575745 1445373006 0.527039 0.621277 0.068054 0.575745 1445373006 0.527039 0.621277 0.068054 0.575745 1445373006 0.527039 0.621277 0.068054 0.575745 1445373006 0.527039 0.621277 0.068054 0.575745 1445373006 0.527039 0.621277 0.068054 0.575745 1445373006 0.587097 0.620483 -0.012085 0.519714 1445373006 0.587097 0.620483 -0.012085 0.519714 1445373006 0.587097 0.620483 -0.012085 0.519714 1445373006 0.587097 0.620483 -0.012085 0.519714 1445373006 0.587097 0.620483 -0.012085 0.519714 1445373006 0.587097 0.620483 -0.012085 0.519714 1445373006 0.587097 0.620483 -0.012085 0.519714 1445373006 0.635193 0.613403 -0.091370 0.460266 1445373006 0.635193 0.613403 -0.091370 0.460266 1445373006 0.635193 0.613403 -0.091370 0.460266 1445373006 0.635193 0.613403 -0.091370 0.460266 1445373006 0.635193 0.613403 -0.091370 0.460266 1445373006 0.672363 0.600342 -0.164429 0.400513 1445373006 0.672363 0.600342 -0.164429 0.400513 1445373006 0.672363 0.600342 -0.164429 0.400513 1445373006 0.672363 0.600342 -0.164429 0.400513 1445373006 0.697632 0.585266 -0.229370 0.343628 1445373006 0.697632 0.585266 -0.229370 0.343628 1445373006 0.697632 0.585266 -0.229370 0.343628 1445373006 0.697632 0.585266 -0.229370 0.343628 1445373006 0.697632 0.585266 -0.229370 0.343628 1445373006 0.697632 0.585266 -0.229370 0.343628 1445373006 0.716553 0.566528 -0.289185 0.286194 1445373006 0.716553 0.566528 -0.289185 0.286194 1445373006 0.716553 0.566528 -0.289185 0.286194 1445373006 0.716553 0.566528 -0.289185 0.286194 1445373006 0.716553 0.566528 -0.289185 0.286194 1445373006 0.716553 0.566528 -0.289185 0.286194 1445373006 0.716553 0.566528 -0.289185 0.286194 1445373006 0.734314 0.536682 -0.349792 0.224243 1445373006 0.734314 0.536682 -0.349792 0.224243 1445373006 0.734314 0.536682 -0.349792 0.224243 1445373006 0.734314 0.536682 -0.349792 0.224243 1445373006 0.734314 0.536682 -0.349792 0.224243 1445373006 0.734314 0.536682 -0.349792 0.224243 1445373006 0.746094 0.503906 -0.397949 0.175903 1445373006 0.746094 0.503906 -0.397949 0.175903 1445373006 0.746094 0.503906 -0.397949 0.175903 1445373006 0.746094 0.503906 -0.397949 0.175903 1445373006 0.746094 0.503906 -0.397949 0.175903 1445373006 0.746094 0.503906 -0.397949 0.175903 1445373006 0.743652 0.490051 -0.422668 0.167664 1445373006 0.743652 0.490051 -0.422668 0.167664 1445373006 0.743652 0.490051 -0.422668 0.167664 1445373006 0.743652 0.490051 -0.422668 0.167664 1445373006 0.743652 0.490051 -0.422668 0.167664 1445373006 0.743652 0.490051 -0.422668 0.167664 1445373006 0.743652 0.490051 -0.422668 0.167664 1445373006 0.727173 0.509460 -0.413147 0.202332 1445373006 0.727173 0.509460 -0.413147 0.202332 1445373006 0.727173 0.509460 -0.413147 0.202332 1445373006 0.727173 0.509460 -0.413147 0.202332 1445373006 0.727173 0.509460 -0.413147 0.202332 1445373006 0.727173 0.509460 -0.413147 0.202332 1445373006 0.709412 0.538574 -0.377808 0.252625 1445373006 0.709412 0.538574 -0.377808 0.252625 1445373006 0.709412 0.538574 -0.377808 0.252625 1445373006 0.709412 0.538574 -0.377808 0.252625 1445373006 0.709412 0.538574 -0.377808 0.252625 1445373006 0.709412 0.538574 -0.377808 0.252625 1445373006 0.685852 0.571716 -0.325317 0.311157 1445373006 0.685852 0.571716 -0.325317 0.311157 1445373006 0.685852 0.571716 -0.325317 0.311157 1445373007 0.685852 0.571716 -0.325317 0.311157 1445373007 0.685852 0.571716 -0.325317 0.311157 1445373007 0.685852 0.571716 -0.325317 0.311157 1445373007 0.685852 0.571716 -0.325317 0.311157 1445373007 0.655518 0.604553 -0.257324 0.372131 1445373007 0.655518 0.604553 -0.257324 0.372131 1445373007 0.655518 0.604553 -0.257324 0.372131 1445373007 0.655518 0.604553 -0.257324 0.372131 1445373007 0.655518 0.604553 -0.257324 0.372131 1445373007 0.655518 0.604553 -0.257324 0.372131 1445373007 0.617004 0.631775 -0.178833 0.433716 1445373007 0.617004 0.631775 -0.178833 0.433716 1445373007 0.617004 0.631775 -0.178833 0.433716 1445373007 0.617004 0.631775 -0.178833 0.433716 1445373007 0.617004 0.631775 -0.178833 0.433716 1445373007 0.617004 0.631775 -0.178833 0.433716 1445373007 0.568115 0.650818 -0.093384 0.494812 1445373007 0.568115 0.650818 -0.093384 0.494812 1445373007 0.568115 0.650818 -0.093384 0.494812 1445373007 0.568115 0.650818 -0.093384 0.494812 1445373007 0.568115 0.650818 -0.093384 0.494812 1445373007 0.568115 0.650818 -0.093384 0.494812 1445373007 0.514282 0.658325 -0.008057 0.549500 1445373007 0.514282 0.658325 -0.008057 0.549500 1445373007 0.514282 0.658325 -0.008057 0.549500 1445373007 0.514282 0.658325 -0.008057 0.549500 1445373007 0.514282 0.658325 -0.008057 0.549500 1445373007 0.514282 0.658325 -0.008057 0.549500 1445373007 0.461975 0.655518 0.068115 0.593384 1445373007 0.461975 0.655518 0.068115 0.593384 1445373007 0.461975 0.655518 0.068115 0.593384 1445373007 0.461975 0.655518 0.068115 0.593384 1445373007 0.461975 0.655518 0.068115 0.593384 1445373007 0.461975 0.655518 0.068115 0.593384 1445373007 0.409058 0.647461 0.135437 0.628540 1445373007 0.409058 0.647461 0.135437 0.628540 1445373007 0.409058 0.647461 0.135437 0.628540 1445373007 0.409058 0.647461 0.135437 0.628540 1445373007 0.409058 0.647461 0.135437 0.628540 1445373007 0.409058 0.647461 0.135437 0.628540 1445373007 0.349792 0.635742 0.200195 0.658264 1445373007 0.349792 0.635742 0.200195 0.658264 1445373007 0.349792 0.635742 0.200195 0.658264 1445373007 0.349792 0.635742 0.200195 0.658264 1445373007 0.349792 0.635742 0.200195 0.658264 1445373007 0.349792 0.635742 0.200195 0.658264 1445373007 0.294617 0.621521 0.259460 0.677856 1445373007 0.294617 0.621521 0.259460 0.677856 1445373007 0.294617 0.621521 0.259460 0.677856 1445373007 0.294617 0.621521 0.259460 0.677856 1445373007 0.265869 0.611450 0.295959 0.683960 1445373007 0.265869 0.611450 0.295959 0.683960 1445373007 0.265869 0.611450 0.295959 0.683960 1445373007 0.265869 0.611450 0.295959 0.683960 1445373007 0.265869 0.611450 0.295959 0.683960 1445373007 0.265869 0.611450 0.295959 0.683960 1445373007 0.287231 0.604126 0.285034 0.686462 1445373007 0.287231 0.604126 0.285034 0.686462 1445373007 0.287231 0.604126 0.285034 0.686462 1445373007 0.287231 0.604126 0.285034 0.686462 1445373007 0.287231 0.604126 0.285034 0.686462 1445373007 0.287231 0.604126 0.285034 0.686462 1445373007 0.332336 0.606384 0.242981 0.680237 1445373007 0.332336 0.606384 0.242981 0.680237 1445373007 0.332336 0.606384 0.242981 0.680237 1445373007 0.332336 0.606384 0.242981 0.680237 1445373007 0.332336 0.606384 0.242981 0.680237 1445373007 0.380554 0.617859 0.194885 0.659790 1445373007 0.380554 0.617859 0.194885 0.659790 1445373007 0.380554 0.617859 0.194885 0.659790 1445373007 0.380554 0.617859 0.194885 0.659790 1445373007 0.380554 0.617859 0.194885 0.659790 1445373007 0.380554 0.617859 0.194885 0.659790 1445373007 0.435974 0.629150 0.137939 0.628418 1445373007 0.435974 0.629150 0.137939 0.628418 1445373007 0.435974 0.629150 0.137939 0.628418 1445373007 0.435974 0.629150 0.137939 0.628418 1445373007 0.435974 0.629150 0.137939 0.628418 1445373007 0.435974 0.629150 0.137939 0.628418 1445373007 0.435974 0.629150 0.137939 0.628418 1445373007 0.495605 0.636719 0.067932 0.586731 1445373007 0.495605 0.636719 0.067932 0.586731 1445373007 0.495605 0.636719 0.067932 0.586731 1445373007 0.495605 0.636719 0.067932 0.586731 1445373007 0.495605 0.636719 0.067932 0.586731 1445373007 0.495605 0.636719 0.067932 0.586731 1445373007 0.554810 0.638367 -0.011719 0.533325 1445373007 0.554810 0.638367 -0.011719 0.533325 1445373007 0.554810 0.638367 -0.011719 0.533325 1445373007 0.554810 0.638367 -0.011719 0.533325 1445373007 0.554810 0.638367 -0.011719 0.533325 1445373007 0.554810 0.638367 -0.011719 0.533325 1445373007 0.607605 0.631958 -0.094910 0.471558 1445373007 0.607605 0.631958 -0.094910 0.471558 1445373007 0.607605 0.631958 -0.094910 0.471558 1445373007 0.607605 0.631958 -0.094910 0.471558 1445373007 0.607605 0.631958 -0.094910 0.471558 1445373007 0.607605 0.631958 -0.094910 0.471558 1445373007 0.647949 0.620117 -0.172424 0.407166 1445373007 0.647949 0.620117 -0.172424 0.407166 1445373007 0.647949 0.620117 -0.172424 0.407166 1445373007 0.647949 0.620117 -0.172424 0.407166 1445373007 0.647949 0.620117 -0.172424 0.407166 1445373007 0.647949 0.620117 -0.172424 0.407166 1445373007 0.677856 0.603149 -0.242371 0.343384 1445373007 0.677856 0.603149 -0.242371 0.343384 1445373007 0.677856 0.603149 -0.242371 0.343384 1445373007 0.677856 0.603149 -0.242371 0.343384 1445373007 0.677856 0.603149 -0.242371 0.343384 1445373008 0.677856 0.603149 -0.242371 0.343384 1445373008 0.699524 0.581116 -0.306335 0.281189 1445373008 0.699524 0.581116 -0.306335 0.281189 1445373008 0.699524 0.581116 -0.306335 0.281189 1445373008 0.699524 0.581116 -0.306335 0.281189 1445373008 0.699524 0.581116 -0.306335 0.281189 1445373008 0.699524 0.581116 -0.306335 0.281189 1445373008 0.699524 0.581116 -0.306335 0.281189 1445373008 0.714050 0.553833 -0.365356 0.223267 1445373008 0.714050 0.553833 -0.365356 0.223267 1445373008 0.714050 0.553833 -0.365356 0.223267 1445373008 0.714050 0.553833 -0.365356 0.223267 1445373008 0.714050 0.553833 -0.365356 0.223267 1445373008 0.714050 0.553833 -0.365356 0.223267 1445373008 0.721375 0.524963 -0.415955 0.175842 1445373008 0.721375 0.524963 -0.415955 0.175842 1445373008 0.721375 0.524963 -0.415955 0.175842 1445373008 0.721375 0.524963 -0.415955 0.175842 1445373008 0.721375 0.524963 -0.415955 0.175842 1445373008 0.718811 0.505188 -0.453674 0.149109 1445373008 0.718811 0.505188 -0.453674 0.149109 1445373008 0.718811 0.505188 -0.453674 0.149109 1445373008 0.718811 0.505188 -0.453674 0.149109 1445373008 0.718811 0.505188 -0.453674 0.149109 1445373008 0.718811 0.505188 -0.453674 0.149109 1445373008 0.715088 0.499329 -0.467896 0.142883 1445373008 0.715088 0.499329 -0.467896 0.142883 1445373008 0.715088 0.499329 -0.467896 0.142883 1445373008 0.715088 0.499329 -0.467896 0.142883 1445373008 0.715088 0.499329 -0.467896 0.142883 1445373008 0.715088 0.499329 -0.467896 0.142883 1445373008 0.715088 0.499329 -0.467896 0.142883 1445373008 0.711487 0.507385 -0.458435 0.161743 1445373008 0.711487 0.507385 -0.458435 0.161743 1445373008 0.711487 0.507385 -0.458435 0.161743 1445373008 0.711487 0.507385 -0.458435 0.161743 1445373008 0.711487 0.507385 -0.458435 0.161743 1445373008 0.711487 0.507385 -0.458435 0.161743 1445373008 0.702881 0.530579 -0.426697 0.205688 1445373008 0.702881 0.530579 -0.426697 0.205688 1445373008 0.702881 0.530579 -0.426697 0.205688 1445373008 0.702881 0.530579 -0.426697 0.205688 1445373008 0.702881 0.530579 -0.426697 0.205688 1445373008 0.702881 0.530579 -0.426697 0.205688 1445373008 0.702881 0.530579 -0.426697 0.205688 1445373008 0.685913 0.563965 -0.374634 0.266541 1445373008 0.685913 0.563965 -0.374634 0.266541 1445373008 0.685913 0.563965 -0.374634 0.266541 1445373008 0.685913 0.563965 -0.374634 0.266541 1445373008 0.685913 0.563965 -0.374634 0.266541 1445373008 0.685913 0.563965 -0.374634 0.266541 1445373008 0.657227 0.601624 -0.304871 0.336243 1445373008 0.657227 0.601624 -0.304871 0.336243 1445373008 0.657227 0.601624 -0.304871 0.336243 1445373008 0.657227 0.601624 -0.304871 0.336243 1445373008 0.657227 0.601624 -0.304871 0.336243 1445373008 0.657227 0.601624 -0.304871 0.336243 1445373008 0.616150 0.636108 -0.220581 0.408691 1445373008 0.616150 0.636108 -0.220581 0.408691 1445373008 0.616150 0.636108 -0.220581 0.408691 1445373008 0.616150 0.636108 -0.220581 0.408691 1445373008 0.616150 0.636108 -0.220581 0.408691 1445373008 0.616150 0.636108 -0.220581 0.408691 1445373008 0.562744 0.662292 -0.125916 0.478210 1445373008 0.562744 0.662292 -0.125916 0.478210 1445373008 0.562744 0.662292 -0.125916 0.478210 1445373008 0.562744 0.662292 -0.125916 0.478210 1445373008 0.562744 0.662292 -0.125916 0.478210 1445373008 0.562744 0.662292 -0.125916 0.478210 1445373008 0.501892 0.676025 -0.029236 0.538635 1445373008 0.501892 0.676025 -0.029236 0.538635 1445373008 0.501892 0.676025 -0.029236 0.538635 1445373008 0.501892 0.676025 -0.029236 0.538635 1445373008 0.501892 0.676025 -0.029236 0.538635 1445373008 0.501892 0.676025 -0.029236 0.538635 1445373008 0.501892 0.676025 -0.029236 0.538635 1445373008 0.442505 0.675049 0.056824 0.587524 1445373008 0.442505 0.675049 0.056824 0.587524 1445373008 0.442505 0.675049 0.056824 0.587524 1445373008 0.442505 0.675049 0.056824 0.587524 1445373008 0.442505 0.675049 0.056824 0.587524 1445373008 0.442505 0.675049 0.056824 0.587524 1445373008 0.379517 0.666504 0.132080 0.627869 1445373008 0.379517 0.666504 0.132080 0.627869 1445373008 0.379517 0.666504 0.132080 0.627869 1445373008 0.379517 0.666504 0.132080 0.627869 1445373008 0.379517 0.666504 0.132080 0.627869 1445373008 0.379517 0.666504 0.132080 0.627869 1445373008 0.379517 0.666504 0.132080 0.627869 1445373008 0.309692 0.652893 0.203308 0.660583 1445373008 0.309692 0.652893 0.203308 0.660583 1445373008 0.309692 0.652893 0.203308 0.660583 1445373008 0.309692 0.652893 0.203308 0.660583 1445373008 0.309692 0.652893 0.203308 0.660583 1445373008 0.309692 0.652893 0.203308 0.660583 1445373008 0.309692 0.652893 0.203308 0.660583 1445373008 0.242249 0.639160 0.274292 0.676331 1445373008 0.242249 0.639160 0.274292 0.676331 1445373008 0.242249 0.639160 0.274292 0.676331 1445373008 0.242249 0.639160 0.274292 0.676331 1445373008 0.242249 0.639160 0.274292 0.676331 1445373008 0.242249 0.639160 0.274292 0.676331 1445373008 0.222595 0.615601 0.312866 0.688110 1445373008 0.222595 0.615601 0.312866 0.688110 1445373008 0.222595 0.615601 0.312866 0.688110 1445373008 0.222595 0.615601 0.312866 0.688110 1445373008 0.222595 0.615601 0.312866 0.688110 1445373008 0.222595 0.615601 0.312866 0.688110 1445373008 0.236877 0.594666 0.317993 0.699280 1445373008 0.236877 0.594666 0.317993 0.699280 1445373008 0.236877 0.594666 0.317993 0.699280 1445373008 0.236877 0.594666 0.317993 0.699280 1445373008 0.236877 0.594666 0.317993 0.699280 1445373008 0.236877 0.594666 0.317993 0.699280 1445373009 0.266602 0.589050 0.302795 0.700073 1445373009 0.266602 0.589050 0.302795 0.700073 1445373009 0.266602 0.589050 0.302795 0.700073 1445373009 0.266602 0.589050 0.302795 0.700073 1445373009 0.266602 0.589050 0.302795 0.700073 1445373009 0.266602 0.589050 0.302795 0.700073 1445373009 0.266602 0.589050 0.302795 0.700073 1445373009 0.308533 0.598450 0.271118 0.687805 1445373009 0.308533 0.598450 0.271118 0.687805 1445373009 0.308533 0.598450 0.271118 0.687805 1445373009 0.308533 0.598450 0.271118 0.687805 1445373009 0.362305 0.614014 0.224182 0.664368 1445373009 0.362305 0.614014 0.224182 0.664368 1445373009 0.362305 0.614014 0.224182 0.664368 1445373009 0.362305 0.614014 0.224182 0.664368 1445373009 0.362305 0.614014 0.224182 0.664368 1445373009 0.362305 0.614014 0.224182 0.664368 1445373009 0.424744 0.628784 0.161499 0.630859 1445373009 0.424744 0.628784 0.161499 0.630859 1445373009 0.424744 0.628784 0.161499 0.630859 1445373009 0.424744 0.628784 0.161499 0.630859 1445373009 0.424744 0.628784 0.161499 0.630859 1445373009 0.488770 0.641113 0.084839 0.585510 1445373009 0.488770 0.641113 0.084839 0.585510 1445373009 0.488770 0.641113 0.084839 0.585510 1445373009 0.488770 0.641113 0.084839 0.585510 1445373009 0.488770 0.641113 0.084839 0.585510 1445373009 0.488770 0.641113 0.084839 0.585510 1445373009 0.488770 0.641113 0.084839 0.585510 1445373009 0.548645 0.645996 -0.000488 0.530640 1445373009 0.548645 0.645996 -0.000488 0.530640 1445373009 0.548645 0.645996 -0.000488 0.530640 1445373009 0.548645 0.645996 -0.000488 0.530640 1445373009 0.548645 0.645996 -0.000488 0.530640 1445373009 0.548645 0.645996 -0.000488 0.530640 1445373009 0.596802 0.642456 -0.083313 0.473389 1445373009 0.596802 0.642456 -0.083313 0.473389 1445373009 0.596802 0.642456 -0.083313 0.473389 1445373009 0.596802 0.642456 -0.083313 0.473389 1445373009 0.596802 0.642456 -0.083313 0.473389 1445373009 0.596802 0.642456 -0.083313 0.473389 1445373009 0.596802 0.642456 -0.083313 0.473389 1445373009 0.628967 0.636719 -0.154724 0.418335 1445373009 0.628967 0.636719 -0.154724 0.418335 1445373009 0.628967 0.636719 -0.154724 0.418335 1445373009 0.628967 0.636719 -0.154724 0.418335 1445373009 0.628967 0.636719 -0.154724 0.418335 1445373009 0.652161 0.626831 -0.218994 0.365662 1445373009 0.652161 0.626831 -0.218994 0.365662 1445373009 0.652161 0.626831 -0.218994 0.365662 1445373009 0.652161 0.626831 -0.218994 0.365662 1445373009 0.652161 0.626831 -0.218994 0.365662 1445373009 0.669373 0.613037 -0.280762 0.311768 1445373009 0.669373 0.613037 -0.280762 0.311768 1445373009 0.669373 0.613037 -0.280762 0.311768 1445373009 0.669373 0.613037 -0.280762 0.311768 1445373009 0.669373 0.613037 -0.280762 0.311768 1445373009 0.669373 0.613037 -0.280762 0.311768 1445373009 0.686829 0.588867 -0.342773 0.252747 1445373009 0.686829 0.588867 -0.342773 0.252747 1445373009 0.686829 0.588867 -0.342773 0.252747 1445373009 0.686829 0.588867 -0.342773 0.252747 1445373009 0.686829 0.588867 -0.342773 0.252747 1445373009 0.686829 0.588867 -0.342773 0.252747 1445373009 0.686829 0.588867 -0.342773 0.252747 1445373009 0.705139 0.552551 -0.400757 0.191711 1445373009 0.705139 0.552551 -0.400757 0.191711 1445373009 0.705139 0.552551 -0.400757 0.191711 1445373009 0.705139 0.552551 -0.400757 0.191711 1445373009 0.705139 0.552551 -0.400757 0.191711 1445373009 0.720093 0.515747 -0.441345 0.143799 1445373009 0.720093 0.515747 -0.441345 0.143799 1445373009 0.720093 0.515747 -0.441345 0.143799 1445373009 0.720093 0.515747 -0.441345 0.143799 1445373009 0.720093 0.515747 -0.441345 0.143799 1445373009 0.720093 0.515747 -0.441345 0.143799 1445373009 0.724915 0.500244 -0.454712 0.132141 1445373009 0.724915 0.500244 -0.454712 0.132141 1445373009 0.724915 0.500244 -0.454712 0.132141 1445373009 0.724915 0.500244 -0.454712 0.132141 1445373009 0.724915 0.500244 -0.454712 0.132141 1445373009 0.724915 0.500244 -0.454712 0.132141 1445373009 0.724915 0.500244 -0.454712 0.132141 1445373009 0.716553 0.513489 -0.444031 0.160217 1445373009 0.716553 0.513489 -0.444031 0.160217 1445373009 0.716553 0.513489 -0.444031 0.160217 1445373009 0.716553 0.513489 -0.444031 0.160217 1445373009 0.716553 0.513489 -0.444031 0.160217 1445373009 0.716553 0.513489 -0.444031 0.160217 1445373009 0.700806 0.544861 -0.410583 0.208191 1445373009 0.700806 0.544861 -0.410583 0.208191 1445373009 0.700806 0.544861 -0.410583 0.208191 1445373009 0.700806 0.544861 -0.410583 0.208191 1445373009 0.700806 0.544861 -0.410583 0.208191 1445373009 0.675964 0.585205 -0.357056 0.270264 1445373009 0.675964 0.585205 -0.357056 0.270264 1445373009 0.675964 0.585205 -0.357056 0.270264 1445373009 0.675964 0.585205 -0.357056 0.270264 1445373009 0.675964 0.585205 -0.357056 0.270264 1445373009 0.675964 0.585205 -0.357056 0.270264 1445373009 0.675964 0.585205 -0.357056 0.270264 1445373009 0.644409 0.623718 -0.287598 0.335999 1445373009 0.644409 0.623718 -0.287598 0.335999 1445373009 0.644409 0.623718 -0.287598 0.335999 1445373009 0.644409 0.623718 -0.287598 0.335999 1445373009 0.644409 0.623718 -0.287598 0.335999 1445373009 0.644409 0.623718 -0.287598 0.335999 1445373009 0.603149 0.657227 -0.204651 0.402832 1445373010 0.603149 0.657227 -0.204651 0.402832 1445373010 0.603149 0.657227 -0.204651 0.402832 1445373010 0.603149 0.657227 -0.204651 0.402832 1445373010 0.603149 0.657227 -0.204651 0.402832 1445373010 0.603149 0.657227 -0.204651 0.402832 1445373010 0.550476 0.682373 -0.113220 0.467407 1445373010 0.550476 0.682373 -0.113220 0.467407 1445373010 0.550476 0.682373 -0.113220 0.467407 1445373010 0.550476 0.682373 -0.113220 0.467407 1445373010 0.550476 0.682373 -0.113220 0.467407 1445373010 
0.492981 0.669922 0.068665 0.550781 1445373012 0.492981 0.669922 0.068665 0.550781 1445373012 0.492981 0.669922 0.068665 0.550781 1445373012 0.492981 0.669922 0.068665 0.550781 1445373012 0.492981 0.669922 0.068665 0.550781 1445373012 0.492981 0.669922 0.068665 0.550781 1445373012 0.492981 0.669922 0.068665 0.550781 1445373012 0.537598 0.668152 0.016724 0.513977 1445373012 0.537598 0.668152 0.016724 0.513977 1445373012 0.537598 0.668152 0.016724 0.513977 1445373012 0.537598 0.668152 0.016724 0.513977 1445373012 0.537598 0.668152 0.016724 0.513977 1445373012 0.583984 0.661255 -0.049805 0.468079 1445373012 0.583984 0.661255 -0.049805 0.468079 1445373012 0.583984 0.661255 -0.049805 0.468079 1445373012 0.583984 0.661255 -0.049805 0.468079 1445373012 0.583984 0.661255 -0.049805 0.468079 1445373012 0.583984 0.661255 -0.049805 0.468079 1445373012 0.583984 0.661255 -0.049805 0.468079 1445373012 0.626404 0.648315 -0.121155 0.415344 1445373012 0.626404 0.648315 -0.121155 0.415344 1445373012 0.626404 0.648315 -0.121155 0.415344 1445373012 0.626404 0.648315 -0.121155 0.415344 1445373012 0.626404 0.648315 -0.121155 0.415344 1445373012 0.626404 0.648315 -0.121155 0.415344 1445373012 0.662720 0.628723 -0.190308 0.359436 1445373012 0.662720 0.628723 -0.190308 0.359436 1445373012 0.662720 0.628723 -0.190308 0.359436 1445373012 0.662720 0.628723 -0.190308 0.359436 1445373012 0.662720 0.628723 -0.190308 0.359436 1445373012 0.662720 0.628723 -0.190308 0.359436 1445373012 0.690552 0.604126 -0.254761 0.305298 1445373012 0.690552 0.604126 -0.254761 0.305298 1445373012 0.690552 0.604126 -0.254761 0.305298 1445373012 0.690552 0.604126 -0.254761 0.305298 1445373012 0.690552 0.604126 -0.254761 0.305298 1445373012 0.690552 0.604126 -0.254761 0.305298 1445373012 0.690552 0.604126 -0.254761 0.305298 1445373012 0.705322 0.581055 -0.312561 0.259094 1445373012 0.705322 0.581055 -0.312561 0.259094 1445373012 0.705322 0.581055 -0.312561 0.259094 1445373012 0.705322 0.581055 -0.312561 0.259094 1445373012 0.705322 0.581055 -0.312561 0.259094 1445373012 0.705322 0.581055 -0.312561 0.259094 1445373012 0.713440 0.558289 -0.361572 0.220215 1445373012 0.713440 0.558289 -0.361572 0.220215 1445373012 0.713440 0.558289 -0.361572 0.220215 1445373012 0.713440 0.558289 -0.361572 0.220215 1445373012 0.713440 0.558289 -0.361572 0.220215 1445373012 0.713440 0.558289 -0.361572 0.220215 1445373012 0.713440 0.558289 -0.361572 0.220215 1445373012 0.718994 0.535583 -0.399170 0.192017 1445373012 0.718994 0.535583 -0.399170 0.192017 1445373012 0.718994 0.535583 -0.399170 0.192017 1445373012 0.718994 0.535583 -0.399170 0.192017 1445373012 0.718994 0.535583 -0.399170 0.192017 1445373012 0.718994 0.535583 -0.399170 0.192017 1445373012 0.725647 0.514893 -0.419861 0.178955 1445373012 0.725647 0.514893 -0.419861 0.178955 1445373012 0.725647 0.514893 -0.419861 0.178955 1445373012 0.725647 0.514893 -0.419861 0.178955 1445373012 0.725647 0.514893 -0.419861 0.178955 1445373012 0.725647 0.514893 -0.419861 0.178955 1445373012 0.722961 0.512146 -0.420227 0.195984 1445373012 0.722961 0.512146 -0.420227 0.195984 1445373012 0.703430 0.536743 -0.394897 0.247131 1445373012 0.703430 0.536743 -0.394897 0.247131 1445373012 0.703430 0.536743 -0.394897 0.247131 1445373012 0.703430 0.536743 -0.394897 0.247131 1445373012 0.703430 0.536743 -0.394897 0.247131 1445373012 0.703430 0.536743 -0.394897 0.247131 1445373012 0.671570 0.576416 -0.341980 0.315735 1445373012 0.671570 0.576416 -0.341980 0.315735 1445373012 0.671570 0.576416 -0.341980 0.315735 1445373012 0.671570 0.576416 -0.341980 0.315735 1445373012 0.671570 0.576416 -0.341980 0.315735 1445373012 0.671570 0.576416 -0.341980 0.315735 1445373012 0.671570 0.576416 -0.341980 0.315735 1445373012 0.623718 0.622864 -0.265198 0.390686 1445373012 0.623718 0.622864 -0.265198 0.390686 1445373012 0.623718 0.622864 -0.265198 0.390686 1445373012 0.623718 0.622864 -0.265198 0.390686 1445373012 0.623718 0.622864 -0.265198 0.390686 1445373012 0.623718 0.622864 -0.265198 0.390686 1445373012 0.572266 0.657104 -0.176880 0.457581 1445373012 0.572266 0.657104 -0.176880 0.457581 1445373012 0.572266 0.657104 -0.176880 0.457581 1445373012 0.572266 0.657104 -0.176880 0.457581 1445373012 0.572266 0.657104 -0.176880 0.457581 1445373012 0.572266 0.657104 -0.176880 0.457581 1445373012 0.572266 0.657104 -0.176880 0.457581 1445373012 0.515259 0.680054 -0.080444 0.515198 1445373012 0.515259 0.680054 -0.080444 0.515198 1445373012 0.515259 0.680054 -0.080444 0.515198 1445373012 0.515259 0.680054 -0.080444 0.515198 1445373012 0.515259 0.680054 -0.080444 0.515198 1445373012 0.515259 0.680054 -0.080444 0.515198 1445373012 0.456116 0.688110 0.014954 0.563965 1445373012 0.456116 0.688110 0.014954 0.563965 1445373013 0.456116 0.688110 0.014954 0.563965 1445373013 0.456116 0.688110 0.014954 0.563965 1445373013 0.456116 0.688110 0.014954 0.563965 1445373013 0.456116 0.688110 0.014954 0.563965 1445373013 0.392273 0.684570 0.105835 0.605103 1445373013 0.392273 0.684570 0.105835 0.605103 1445373013 0.392273 0.684570 0.105835 0.605103 1445373013 0.392273 0.684570 0.105835 0.605103 1445373013 0.392273 0.684570 0.105835 0.605103 1445373013 0.392273 0.684570 0.105835 0.605103 1445373013 0.392273 0.684570 0.105835 0.605103 1445373013 0.318665 0.676086 0.190125 0.636475 1445373013 0.318665 0.676086 0.190125 0.636475 1445373013 0.318665 0.676086 0.190125 0.636475 1445373013 0.318665 0.676086 0.190125 0.636475 1445373013 0.318665 0.676086 0.190125 0.636475 1445373013 0.318665 0.676086 0.190125 0.636475 1445373013 0.236328 0.660950 0.271973 0.658142 1445373013 0.236328 0.660950 0.271973 0.658142 1445373013 0.236328 0.660950 0.271973 0.658142 1445373013 0.236328 0.660950 0.271973 0.658142 1445373013 0.236328 0.660950 0.271973 0.658142 1445373013 0.236328 0.660950 0.271973 0.658142 1445373013 0.236328 0.660950 0.271973 0.658142 1445373013 0.160095 0.636536 0.352112 0.667175 1445373013 0.160095 0.636536 0.352112 0.667175 1445373013 0.160095 0.636536 0.352112 0.667175 1445373013 0.160095 0.636536 0.352112 0.667175 1445373013 0.160095 0.636536 0.352112 0.667175 1445373013 0.160095 0.636536 0.352112 0.667175 1445373013 0.099487 0.605896 0.422852 0.666382 1445373013 0.099487 0.605896 0.422852 0.666382 1445373013 0.099487 0.605896 0.422852 0.666382 1445373013 0.099487 0.605896 0.422852 0.666382 1445373013 0.099487 0.605896 0.422852 0.666382 1445373013 0.099487 0.605896 0.422852 0.666382 1445373013 0.099487 0.605896 0.422852 0.666382 1445373013 0.064819 0.579712 0.473755 0.659729 1445373013 0.064819 0.579712 0.473755 0.659729 1445373013 0.064819 0.579712 0.473755 0.659729 1445373013 0.064819 0.579712 0.473755 0.659729 1445373013 0.064819 0.579712 0.473755 0.659729 1445373013 0.064819 0.579712 0.473755 0.659729 1445373013 0.076782 0.564636 0.482666 0.665039 1445373013 0.076782 0.564636 0.482666 0.665039 1445373013 0.076782 0.564636 0.482666 0.665039 1445373013 0.076782 0.564636 0.482666 0.665039 1445373013 0.076782 0.564636 0.482666 0.665039 1445373013 0.076782 0.564636 0.482666 0.665039 1445373013 0.114502 0.571777 0.461731 0.668335 1445373013 0.114502 0.571777 0.461731 0.668335 1445373013 0.114502 0.571777 0.461731 0.668335 1445373013 0.114502 0.571777 0.461731 0.668335 1445373013 0.114502 0.571777 0.461731 0.668335 1445373013 0.114502 0.571777 0.461731 0.668335 1445373013 0.170044 0.592651 0.419128 0.666443 1445373013 0.170044 0.592651 0.419128 0.666443 1445373013 0.170044 0.592651 0.419128 0.666443 1445373013 0.170044 0.592651 0.419128 0.666443 1445373013 0.234314 0.619934 0.361633 0.655640 1445373013 0.234314 0.619934 0.361633 0.655640 1445373013 0.234314 0.619934 0.361633 0.655640 1445373013 0.234314 0.619934 0.361633 0.655640 1445373013 0.234314 0.619934 0.361633 0.655640 1445373013 0.234314 0.619934 0.361633 0.655640 1445373013 0.307068 0.645691 0.287415 0.637207 1445373013 0.307068 0.645691 0.287415 0.637207 1445373013 0.307068 0.645691 0.287415 0.637207 1445373013 0.307068 0.645691 0.287415 0.637207 1445373013 0.307068 0.645691 0.287415 0.637207 1445373013 0.307068 0.645691 0.287415 0.637207 1445373013 0.307068 0.645691 0.287415 0.637207 1445373013 0.380066 0.665833 0.202393 0.609192 1445373013 0.380066 0.665833 0.202393 0.609192 1445373013 0.380066 0.665833 0.202393 0.609192 1445373013 0.380066 0.665833 0.202393 0.609192 1445373013 0.380066 0.665833 0.202393 0.609192 1445373013 0.380066 0.665833 0.202393 0.609192 1445373013 0.449280 0.676270 0.112610 0.572754 1445373013 0.449280 0.676270 0.112610 0.572754 1445373013 0.449280 0.676270 0.112610 0.572754 1445373013 0.449280 0.676270 0.112610 0.572754 1445373013 0.449280 0.676270 0.112610 0.572754 1445373013 0.449280 0.676270 0.112610 0.572754 1445373013 0.449280 0.676270 0.112610 0.572754 1445373013 0.503845 0.680237 0.028076 0.531555 1445373013 0.503845 0.680237 0.028076 0.531555 1445373013 0.503845 0.680237 0.028076 0.531555 1445373013 0.503845 0.680237 0.028076 0.531555 1445373013 0.503845 0.680237 0.028076 0.531555 1445373013 0.503845 0.680237 0.028076 0.531555 1445373013 0.542175 0.681030 -0.047974 0.489746 1445373013 0.542175 0.681030 -0.047974 0.489746 1445373013 0.542175 0.681030 -0.047974 0.489746 1445373013 0.542175 0.681030 -0.047974 0.489746 1445373013 0.542175 0.681030 -0.047974 0.489746 1445373013 0.542175 0.681030 -0.047974 0.489746 1445373013 0.572388 0.676025 -0.119385 0.448303 1445373013 0.572388 0.676025 -0.119385 0.448303 1445373013 0.572388 0.676025 -0.119385 0.448303 1445373013 0.572388 0.676025 -0.119385 0.448303 1445373013 0.572388 0.676025 -0.119385 0.448303 1445373013 0.572388 0.676025 -0.119385 0.448303 1445373013 0.603699 0.660400 -0.189148 0.404419 1445373013 0.603699 0.660400 -0.189148 0.404419 1445373013 0.603699 0.660400 -0.189148 0.404419 1445373013 0.603699 0.660400 -0.189148 0.404419 1445373013 0.603699 0.660400 -0.189148 0.404419 1445373013 0.603699 0.660400 -0.189148 0.404419 1445373013 0.631714 0.637146 -0.257141 0.358887 1445373013 0.631714 0.637146 -0.257141 0.358887 1445373013 0.631714 0.637146 -0.257141 0.358887 1445373014 0.631714 0.637146 -0.257141 0.358887 1445373014 0.631714 0.637146 -0.257141 0.358887 1445373014 0.631714 0.637146 -0.257141 0.358887 1445373014 0.654907 0.610535 -0.314758 0.314941 1445373014 0.654907 0.610535 -0.314758 0.314941 1445373014 0.654907 0.610535 -0.314758 0.314941 1445373014 0.654907 0.610535 -0.314758 0.314941 1445373014 0.654907 0.610535 -0.314758 0.314941 1445373014 0.654907 0.610535 -0.314758 0.314941 1445373014 0.676147 0.583191 -0.353699 0.278503 1445373014 0.676147 0.583191 -0.353699 0.278503 1445373014 0.676147 0.583191 -0.353699 0.278503 1445373014 0.676147 0.583191 -0.353699 0.278503 1445373014 0.676147 0.583191 -0.353699 0.278503 1445373014 0.676147 0.583191 -0.353699 0.278503 1445373014 0.690430 0.564880 -0.369446 0.260132 1445373014 0.690430 0.564880 -0.369446 0.260132 1445373014 0.690430 0.564880 -0.369446 0.260132 1445373014 0.690430 0.564880 -0.369446 0.260132 1445373014 0.690430 0.564880 -0.369446 0.260132 1445373014 0.687439 0.567383 -0.360413 0.274719 1445373014 0.687439 0.567383 -0.360413 0.274719 1445373014 0.687439 0.567383 -0.360413 0.274719 1445373014 0.687439 0.567383 -0.360413 0.274719 1445373014 0.687439 0.567383 -0.360413 0.274719 1445373014 0.687439 0.567383 -0.360413 0.274719 1445373014 0.687439 0.567383 -0.360413 0.274719 1445373014 0.663513 0.593323 -0.325867 0.318542 1445373014 0.663513 0.593323 -0.325867 0.318542 1445373014 0.663513 0.593323 -0.325867 0.318542 1445373014 0.663513 0.593323 -0.325867 0.318542 1445373014 0.663513 0.593323 -0.325867 0.318542 1445373014 0.663513 0.593323 -0.325867 0.318542 1445373014 0.631653 0.624268 -0.269531 0.372253 1445373014 0.631653 0.624268 -0.269531 0.372253 1445373014 0.631653 0.624268 -0.269531 0.372253 1445373014 0.631653 0.624268 -0.269531 0.372253 1445373014 0.631653 0.624268 -0.269531 0.372253 1445373014 0.631653 0.624268 -0.269531 0.372253 1445373014 0.594421 0.650940 -0.198669 0.428284 1445373014 0.594421 0.650940 -0.198669 0.428284 1445373014 0.594421 0.650940 -0.198669 0.428284 1445373014 0.594421 0.650940 -0.198669 0.428284 1445373014 0.594421 0.650940 -0.198669 0.428284 1445373014 0.594421 0.650940 -0.198669 0.428284 1445373014 0.547791 0.672302 -0.117065 0.483887 1445373014 0.547791 0.672302 -0.117065 0.483887 1445373014 0.547791 0.672302 -0.117065 0.483887 1445373014 0.547791 0.672302 -0.117065 0.483887 1445373014 0.547791 0.672302 -0.117065 0.483887 1445373014 0.547791 0.672302 -0.117065 0.483887 1445373014 0.490540 0.686523 -0.027344 0.535950 1445373014 0.490540 0.686523 -0.027344 0.535950 1445373014 0.490540 0.686523 -0.027344 0.535950 1445373014 0.490540 0.686523 -0.027344 0.535950 1445373014 0.490540 0.686523 -0.027344 0.535950 1445373014 0.490540 0.686523 -0.027344 0.535950 1445373014 0.490540 0.686523 -0.027344 0.535950 1445373014 0.430786 0.688416 0.062866 0.580017 1445373014 0.430786 0.688416 0.062866 0.580017 1445373014 0.430786 0.688416 0.062866 0.580017 1445373014 0.430786 0.688416 0.062866 0.580017 1445373014 0.430786 0.688416 0.062866 0.580017 1445373014 0.430786 0.688416 0.062866 0.580017 1445373014 0.430786 0.688416 0.062866 0.580017 1445373014 0.369812 0.679382 0.144226 0.617065 1445373014 0.369812 0.679382 0.144226 0.617065 1445373014 0.369812 0.679382 0.144226 0.617065 1445373014 0.369812 0.679382 0.144226 0.617065 1445373014 0.369812 0.679382 0.144226 0.617065 1445373014 0.301208 0.664063 0.222656 0.647034 1445373014 0.301208 0.664063 0.222656 0.647034 1445373014 0.301208 0.664063 0.222656 0.647034 1445373014 0.301208 0.664063 0.222656 0.647034 1445373014 0.301208 0.664063 0.222656 0.647034 1445373014 0.301208 0.664063 0.222656 0.647034 1445373014 0.301208 0.664063 0.222656 0.647034 1445373014 0.229065 0.642456 0.301025 0.666382 1445373014 0.229065 0.642456 0.301025 0.666382 1445373014 0.229065 0.642456 0.301025 0.666382 1445373014 0.229065 0.642456 0.301025 0.666382 1445373014 0.229065 0.642456 0.301025 0.666382 1445373014 0.229065 0.642456 0.301025 0.666382 1445373014 0.181702 0.610840 0.364014 0.679138 1445373014 0.181702 0.610840 0.364014 0.679138 1445373014 0.181702 0.610840 0.364014 0.679138 1445373014 0.181702 0.610840 0.364014 0.679138 1445373014 0.181702 0.610840 0.364014 0.679138 1445373014 0.181702 0.610840 0.364014 0.679138 1445373014 0.167725 0.580872 0.392517 0.692993 1445373014 0.167725 0.580872 0.392517 0.692993 1445373014 0.167725 0.580872 0.392517 0.692993 1445373014 0.167725 0.580872 0.392517 0.692993 1445373014 0.167725 0.580872 0.392517 0.692993 1445373014 0.167725 0.580872 0.392517 0.692993 1445373014 0.168030 0.565918 0.402832 0.699341 1445373014 0.168030 0.565918 0.402832 0.699341 1445373014 0.168030 0.565918 0.402832 0.699341 1445373014 0.168030 0.565918 0.402832 0.699341 1445373014 0.168030 0.565918 0.402832 0.699341 1445373014 0.168030 0.565918 0.402832 0.699341 1445373014 0.168030 0.565918 0.402832 0.699341 1445373014 0.189209 0.565735 0.393677 0.699280 1445373014 0.189209 0.565735 0.393677 0.699280 1445373014 0.189209 0.565735 0.393677 0.699280 1445373014 0.189209 0.565735 0.393677 0.699280 1445373014 0.189209 0.565735 0.393677 0.699280 1445373014 0.189209 0.565735 0.393677 0.699280 1445373014 0.233337 0.577515 0.363525 0.692627 1445373014 0.233337 0.577515 0.363525 0.692627 1445373014 0.233337 0.577515 0.363525 0.692627 1445373015 0.233337 0.577515 0.363525 0.692627 1445373015 0.295837 0.596924 0.312500 0.677063 1445373015 0.295837 0.596924 0.312500 0.677063 1445373015 0.295837 0.596924 0.312500 0.677063 1445373015 0.295837 0.596924 0.312500 0.677063 1445373015 0.295837 0.596924 0.312500 0.677063 1445373015 0.295837 0.596924 0.312500 0.677063 1445373015 0.371765 0.619751 0.240540 0.647827 1445373015 0.371765 0.619751 0.240540 0.647827 1445373015 0.371765 0.619751 0.240540 0.647827 1445373015 0.371765 0.619751 0.240540 0.647827 1445373015 0.371765 0.619751 0.240540 0.647827 1445373015 0.371765 0.619751 0.240540 0.647827 1445373015 0.451111 0.640320 0.149963 0.603210 1445373015 0.451111 0.640320 0.149963 0.603210 1445373015 0.451111 0.640320 0.149963 0.603210 1445373015 0.451111 0.640320 0.149963 0.603210 1445373015 0.451111 0.640320 0.149963 0.603210 1445373015 0.451111 0.640320 0.149963 0.603210 1445373015 0.523987 0.651001 0.054932 0.546387 1445373015 0.523987 0.651001 0.054932 0.546387 1445373015 0.523987 0.651001 0.054932 0.546387 1445373015 0.523987 0.651001 0.054932 0.546387 1445373015 0.523987 0.651001 0.054932 0.546387 1445373015 0.523987 0.651001 0.054932 0.546387 1445373015 0.583191 0.650818 -0.034241 0.484802 1445373015 0.583191 0.650818 -0.034241 0.484802 1445373015 0.583191 0.650818 -0.034241 0.484802 1445373015 0.583191 0.650818 -0.034241 0.484802 1445373015 0.583191 0.650818 -0.034241 0.484802 1445373015 0.583191 0.650818 -0.034241 0.484802 1445373015 0.619873 0.650513 -0.110413 0.424683 1445373015 0.619873 0.650513 -0.110413 0.424683 1445373015 0.619873 0.650513 -0.110413 0.424683 1445373015 0.619873 0.650513 -0.110413 0.424683 1445373015 0.619873 0.650513 -0.110413 0.424683 1445373015 0.619873 0.650513 -0.110413 0.424683 1445373015 0.643127 0.647034 -0.179871 0.367737 1445373015 0.643127 0.647034 -0.179871 0.367737 1445373015 0.643127 0.647034 -0.179871 0.367737 1445373015 0.643127 0.647034 -0.179871 0.367737 1445373015 0.643127 0.647034 -0.179871 0.367737 1445373015 0.643127 0.647034 -0.179871 0.367737 1445373015 0.643127 0.647034 -0.179871 0.367737 1445373015 0.664551 0.633789 -0.247253 0.309021 1445373015 0.664551 0.633789 -0.247253 0.309021 1445373015 0.664551 0.633789 -0.247253 0.309021 1445373015 0.664551 0.633789 -0.247253 0.309021 1445373015 0.664551 0.633789 -0.247253 0.309021 1445373015 0.664551 0.633789 -0.247253 0.309021 1445373015 0.683228 0.611328 -0.310669 0.250732 1445373015 0.683228 0.611328 -0.310669 0.250732 1445373015 0.683228 0.611328 -0.310669 0.250732 1445373015 0.683228 0.611328 -0.310669 0.250732 1445373015 0.683228 0.611328 -0.310669 0.250732 1445373015 0.683228 0.611328 -0.310669 0.250732 1445373015 0.695801 0.584534 -0.366638 0.199097 1445373015 0.695801 0.584534 -0.366638 0.199097 1445373015 0.695801 0.584534 -0.366638 0.199097 1445373015 0.695801 0.584534 -0.366638 0.199097 1445373015 0.695801 0.584534 -0.366638 0.199097 1445373015 0.695801 0.584534 -0.366638 0.199097 1445373015 0.704956 0.555786 -0.409607 0.162048 1445373015 0.704956 0.555786 -0.409607 0.162048 1445373015 0.704956 0.555786 -0.409607 0.162048 1445373015 0.704956 0.555786 -0.409607 0.162048 1445373015 0.704956 0.555786 -0.409607 0.162048 1445373015 0.704956 0.555786 -0.409607 0.162048 1445373015 0.709229 0.537231 -0.430847 0.150635 1445373015 0.709229 0.537231 -0.430847 0.150635 1445373015 0.709229 0.537231 -0.430847 0.150635 1445373015 0.709229 0.537231 -0.430847 0.150635 1445373015 0.709229 0.537231 -0.430847 0.150635 1445373015 0.709229 0.537231 -0.430847 0.150635 1445373015 0.702881 0.541809 -0.428101 0.170532 1445373015 0.702881 0.541809 -0.428101 0.170532 1445373015 0.702881 0.541809 -0.428101 0.170532 1445373015 0.702881 0.541809 -0.428101 0.170532 1445373015 0.702881 0.541809 -0.428101 0.170532 1445373015 0.702881 0.541809 -0.428101 0.170532 1445373015 0.687256 0.564880 -0.403015 0.214661 1445373015 0.687256 0.564880 -0.403015 0.214661 1445373015 0.687256 0.564880 -0.403015 0.214661 1445373015 0.687256 0.564880 -0.403015 0.214661 1445373015 0.687256 0.564880 -0.403015 0.214661 1445373015 0.687256 0.564880 -0.403015 0.214661 1445373015 0.665405 0.596436 -0.356934 0.272034 1445373015 0.665405 0.596436 -0.356934 0.272034 1445373015 0.665405 0.596436 -0.356934 0.272034 1445373015 0.665405 0.596436 -0.356934 0.272034 1445373015 0.665405 0.596436 -0.356934 0.272034 1445373015 0.665405 0.596436 -0.356934 0.272034 1445373015 0.634521 0.631165 -0.292664 0.336670 1445373015 0.634521 0.631165 -0.292664 0.336670 1445373015 0.634521 0.631165 -0.292664 0.336670 1445373015 0.634521 0.631165 -0.292664 0.336670 1445373015 0.634521 0.631165 -0.292664 0.336670 1445373015 0.634521 0.631165 -0.292664 0.336670 1445373015 0.634521 0.631165 -0.292664 0.336670 1445373015 0.596741 0.661194 -0.213379 0.401367 1445373015 0.596741 0.661194 -0.213379 0.401367 1445373015 0.596741 0.661194 -0.213379 0.401367 1445373015 0.596741 0.661194 -0.213379 0.401367 1445373015 0.596741 0.661194 -0.213379 0.401367 1445373015 0.596741 0.661194 -0.213379 0.401367 1445373015 0.547791 0.684509 -0.122803 0.465027 1445373015 0.547791 0.684509 -0.122803 0.465027 1445373015 0.547791 0.684509 -0.122803 0.465027 1445373015 0.547791 0.684509 -0.122803 0.465027 1445373015 0.547791 0.684509 -0.122803 0.465027 1445373015 0.491394 0.696655 -0.027771 0.521912 1445373016 0.491394 0.696655 -0.027771 0.521912 1445373016 0.491394 0.696655 -0.027771 0.521912 1445373016 0.491394 0.696655 -0.027771 0.521912 1445373016 0.491394 0.696655 -0.027771 0.521912 1445373016 0.491394 0.696655 -0.027771 0.521912 1445373016 0.491394 0.696655 -0.027771 0.521912 1445373016 0.438354 0.693054 0.058228 0.569214 1445373016 0.438354 0.693054 0.058228 0.569214 1445373016 0.438354 0.693054 0.058228 0.569214 1445373016 0.438354 0.693054 0.058228 0.569214 1445373016 0.438354 0.693054 0.058228 0.569214 1445373016 0.438354 0.693054 0.058228 0.569214 1445373016 0.386475 0.678528 0.130188 0.610901 1445373016 0.386475 0.678528 0.130188 0.610901 1445373016 0.386475 0.678528 0.130188 0.610901 1445373016 0.386475 0.678528 0.130188 0.610901 1445373016 0.386475 0.678528 0.130188 0.610901 1445373016 0.386475 0.678528 0.130188 0.610901 1445373016 0.323486 0.662537 0.195740 0.646545 1445373016 0.323486 0.662537 0.195740 0.646545 1445373016 0.323486 0.662537 0.195740 0.646545 1445373016 0.323486 0.662537 0.195740 0.646545 1445373016 0.323486 0.662537 0.195740 0.646545 1445373016 0.323486 0.662537 0.195740 0.646545 1445373016 0.249084 0.645447 0.265564 0.671326 1445373016 0.249084 0.645447 0.265564 0.671326 1445373016 0.249084 0.645447 0.265564 0.671326 1445373016 0.249084 0.645447 0.265564 0.671326 1445373016 0.249084 0.645447 0.265564 0.671326 1445373016 0.249084 0.645447 0.265564 0.671326 1445373016 0.249084 0.645447 0.265564 0.671326 1445373016 0.181335 0.621033 0.336792 0.684021 1445373016 0.181335 0.621033 0.336792 0.684021 1445373016 0.181335 0.621033 0.336792 0.684021 1445373016 0.181335 0.621033 0.336792 0.684021 1445373016 0.181335 0.621033 0.336792 0.684021 1445373016 0.181335 0.621033 0.336792 0.684021 1445373016 0.143555 0.591980 0.385010 0.693298 1445373016 0.143555 0.591980 0.385010 0.693298 1445373016 0.143555 0.591980 0.385010 0.693298 1445373016 0.143555 0.591980 0.385010 0.693298 1445373016 0.143555 0.591980 0.385010 0.693298 1445373016 0.143555 0.591980 0.385010 0.693298 1445373016 0.143555 0.591980 0.385010 0.693298 1445373016 0.142700 0.572876 0.403076 0.699219 1445373016 0.142700 0.572876 0.403076 0.699219 1445373016 0.142700 0.572876 0.403076 0.699219 1445373016 0.142700 0.572876 0.403076 0.699219 1445373016 0.142700 0.572876 0.403076 0.699219 1445373016 0.142700 0.572876 0.403076 0.699219 1445373016 0.177490 0.572083 0.385315 0.701904 1445373016 0.177490 0.572083 0.385315 0.701904 1445373016 0.177490 0.572083 0.385315 0.701904 1445373016 0.177490 0.572083 0.385315 0.701904 1445373016 0.177490 0.572083 0.385315 0.701904 1445373016 0.177490 0.572083 0.385315 0.701904 1445373016 0.177490 0.572083 0.385315 0.701904 1445373016 0.234497 0.587646 0.341797 0.694824 1445373016 0.234497 0.587646 0.341797 0.694824 1445373016 0.234497 0.587646 0.341797 0.694824 1445373016 0.234497 0.587646 0.341797 0.694824 1445373016 0.234497 0.587646 0.341797 0.694824 1445373016 0.234497 0.587646 0.341797 0.694824 1445373016 0.301086 0.609863 0.284241 0.675659 1445373016 0.301086 0.609863 0.284241 0.675659 1445373016 0.301086 0.609863 0.284241 0.675659 1445373016 0.301086 0.609863 0.284241 0.675659 1445373016 0.301086 0.609863 0.284241 0.675659 1445373016 0.301086 0.609863 0.284241 0.675659 1445373016 0.301086 0.609863 0.284241 0.675659 1445373016 0.374207 0.630737 0.211426 0.646057 1445373016 0.374207 0.630737 0.211426 0.646057 1445373016 0.374207 0.630737 0.211426 0.646057 1445373016 0.374207 0.630737 0.211426 0.646057 1445373016 0.374207 0.630737 0.211426 0.646057 1445373016 0.374207 0.630737 0.211426 0.646057 1445373016 0.446655 0.646667 0.125916 0.605286 1445373016 0.446655 0.646667 0.125916 0.605286 1445373016 0.446655 0.646667 0.125916 0.605286 1445373016 0.446655 0.646667 0.125916 0.605286 1445373016 0.446655 0.646667 0.125916 0.605286 1445373016 0.446655 0.646667 0.125916 0.605286 1445373016 0.512451 0.655029 0.034119 0.554199 1445373016 0.512451 0.655029 0.034119 0.554199 1445373016 0.512451 0.655029 0.034119 0.554199 1445373016 0.512451 0.655029 0.034119 0.554199 1445373016 0.512451 0.655029 0.034119 0.554199 1445373016 0.512451 0.655029 0.034119 0.554199 1445373016 0.566833 0.653442 -0.052124 0.498840 1445373016 0.566833 0.653442 -0.052124 0.498840 1445373016 0.566833 0.653442 -0.052124 0.498840 1445373016 0.566833 0.653442 -0.052124 0.498840 1445373016 0.566833 0.653442 -0.052124 0.498840 1445373016 0.566833 0.653442 -0.052124 0.498840 1445373016 0.609192 0.644470 -0.129272 0.443481 1445373016 0.609192 0.644470 -0.129272 0.443481 1445373016 0.609192 0.644470 -0.129272 0.443481 1445373016 0.609192 0.644470 -0.129272 0.443481 1445373016 0.609192 0.644470 -0.129272 0.443481 1445373016 0.609192 0.644470 -0.129272 0.443481 1445373016 0.637024 0.635132 -0.196228 0.390137 1445373016 0.637024 0.635132 -0.196228 0.390137 1445373016 0.637024 0.635132 -0.196228 0.390137 1445373016 0.637024 0.635132 -0.196228 0.390137 1445373016 0.637024 0.635132 -0.196228 0.390137 1445373016 0.637024 0.635132 -0.196228 0.390137 1445373016 0.661560 0.619934 -0.261292 0.331238 1445373016 0.661560 0.619934 -0.261292 0.331238 1445373016 0.661560 0.619934 -0.261292 0.331238 1445373016 0.661560 0.619934 -0.261292 0.331238 1445373016 0.661560 0.619934 -0.261292 0.331238 1445373016 0.661560 0.619934 -0.261292 0.331238 1445373016 0.661560 0.619934 -0.261292 0.331238 1445373016 0.683899 0.595703 -0.325562 0.267090 1445373017 0.683899 0.595703 -0.325562 0.267090 1445373017 0.683899 0.595703 -0.325562 0.267090 1445373017 0.683899 0.595703 -0.325562 0.267090 1445373017 0.683899 0.595703 -0.325562 0.267090 1445373017 0.683899 0.595703 -0.325562 0.267090 1445373017 0.702637 0.561646 -0.385620 0.205261 1445373017 0.702637 0.561646 -0.385620 0.205261 1445373017 0.702637 0.561646 -0.385620 0.205261 1445373017 0.702637 0.561646 -0.385620 0.205261 1445373017 0.702637 0.561646 -0.385620 0.205261 1445373017 0.702637 0.561646 -0.385620 0.205261 1445373017 0.712891 0.531494 -0.426880 0.164368 1445373017 0.712891 0.531494 -0.426880 0.164368 1445373017 0.712891 0.531494 -0.426880 0.164368 1445373017 0.712891 0.531494 -0.426880 0.164368 1445373017 0.712891 0.531494 -0.426880 0.164368 1445373017 0.712891 0.531494 -0.426880 0.164368 1445373017 0.712891 0.531494 -0.426880 0.164368 1445373017 0.716919 0.518921 -0.439758 0.152649 1445373017 0.716919 0.518921 -0.439758 0.152649 1445373017 0.716919 0.518921 -0.439758 0.152649 1445373017 0.716919 0.518921 -0.439758 0.152649 1445373017 0.716919 0.518921 -0.439758 0.152649 1445373017 0.716919 0.518921 -0.439758 0.152649 1445373017 0.715942 0.522766 -0.431641 0.166687 1445373017 0.715942 0.522766 -0.431641 0.166687 1445373017 0.715942 0.522766 -0.431641 0.166687 1445373017 0.715942 0.522766 -0.431641 0.166687 1445373017 0.715942 0.522766 -0.431641 0.166687 1445373017 0.715942 0.522766 -0.431641 0.166687 1445373017 0.702759 0.544922 -0.407227 0.208130 1445373017 0.702759 0.544922 -0.407227 0.208130 1445373017 0.702759 0.544922 -0.407227 0.208130 1445373017 0.702759 0.544922 -0.407227 0.208130 1445373017 0.702759 0.544922 -0.407227 0.208130 1445373017 0.702759 0.544922 -0.407227 0.208130 1445373017 0.702759 0.544922 -0.407227 0.208130 1445373017 0.677673 0.581604 -0.361511 0.267822 1445373017 0.677673 0.581604 -0.361511 0.267822 1445373017 0.677673 0.581604 -0.361511 0.267822 1445373017 0.677673 0.581604 -0.361511 0.267822 1445373017 0.677673 0.581604 -0.361511 0.267822 1445373017 0.677673 0.581604 -0.361511 0.267822 1445373017 
0.567261 0.610718 0.074463 0.547363 1445373019 0.567261 0.610718 0.074463 0.547363 1445373019 0.567261 0.610718 0.074463 0.547363 1445373019 0.650940 0.546997 0.008362 0.526184 1445373019 0.650940 0.546997 0.008362 0.526184 1445373019 0.650940 0.546997 0.008362 0.526184 1445373019 0.650940 0.546997 0.008362 0.526184 1445373019 0.650940 0.546997 0.008362 0.526184 1445373019 0.650940 0.546997 0.008362 0.526184 1445373019 0.661072 0.560303 -0.002869 0.498962 1445373019 0.661072 0.560303 -0.002869 0.498962 1445373019 0.661072 0.560303 -0.002869 0.498962 1445373019 0.661072 0.560303 -0.002869 0.498962 1445373019 0.661072 0.560303 -0.002869 0.498962 1445373019 0.661072 0.560303 -0.002869 0.498962 1445373019 0.609253 0.636963 0.000610 0.472229 1445373019 0.609253 0.636963 0.000610 0.472229 1445373019 0.609253 0.636963 0.000610 0.472229 1445373019 0.609253 0.636963 0.000610 0.472229 1445373019 0.609253 0.636963 0.000610 0.472229 1445373019 0.609253 0.636963 0.000610 0.472229 1445373019 0.612732 0.656555 -0.037415 0.438232 1445373019 0.612732 0.656555 -0.037415 0.438232 1445373019 0.612732 0.656555 -0.037415 0.438232 1445373019 0.612732 0.656555 -0.037415 0.438232 1445373019 0.612732 0.656555 -0.037415 0.438232 1445373019 0.612732 0.656555 -0.037415 0.438232 1445373019 0.605164 0.673584 -0.081848 0.416260 1445373019 0.605164 0.673584 -0.081848 0.416260 1445373019 0.605164 0.673584 -0.081848 0.416260 1445373019 0.605164 0.673584 -0.081848 0.416260 1445373019 0.605164 0.673584 -0.081848 0.416260 1445373019 0.605164 0.673584 -0.081848 0.416260 1445373019 0.605164 0.673584 -0.081848 0.416260 1445373019 0.616150 0.673523 -0.135925 0.384827 1445373019 0.616150 0.673523 -0.135925 0.384827 1445373019 0.616150 0.673523 -0.135925 0.384827 1445373019 0.616150 0.673523 -0.135925 0.384827 1445373020 0.616150 0.673523 -0.135925 0.384827 1445373020 0.616150 0.673523 -0.135925 0.384827 1445373020 0.634705 0.657837 -0.199646 0.352722 1445373020 0.634705 0.657837 -0.199646 0.352722 1445373020 0.634705 0.657837 -0.199646 0.352722 1445373020 0.634705 0.657837 -0.199646 0.352722 1445373020 0.634705 0.657837 -0.199646 0.352722 1445373020 0.634705 0.657837 -0.199646 0.352722 1445373020 0.661865 0.625000 -0.262085 0.320190 1445373020 0.661865 0.625000 -0.262085 0.320190 1445373020 0.661865 0.625000 -0.262085 0.320190 1445373020 0.661865 0.625000 -0.262085 0.320190 1445373020 0.661865 0.625000 -0.262085 0.320190 1445373020 0.661865 0.625000 -0.262085 0.320190 1445373020 0.693054 0.580750 -0.319580 0.283264 1445373020 0.693054 0.580750 -0.319580 0.283264 1445373020 0.693054 0.580750 -0.319580 0.283264 1445373020 0.693054 0.580750 -0.319580 0.283264 1445373020 0.693054 0.580750 -0.319580 0.283264 1445373020 0.693054 0.580750 -0.319580 0.283264 1445373020 0.711670 0.550903 -0.353333 0.255249 1445373020 0.711670 0.550903 -0.353333 0.255249 1445373020 0.711670 0.550903 -0.353333 0.255249 1445373020 0.711670 0.550903 -0.353333 0.255249 1445373020 0.711670 0.550903 -0.353333 0.255249 1445373020 0.711670 0.550903 -0.353333 0.255249 1445373020 0.719543 0.537354 -0.364624 0.245911 1445373020 0.719543 0.537354 -0.364624 0.245911 1445373020 0.719543 0.537354 -0.364624 0.245911 1445373020 0.719543 0.537354 -0.364624 0.245911 1445373020 0.719543 0.537354 -0.364624 0.245911 1445373020 0.719543 0.537354 -0.364624 0.245911 1445373020 0.713745 0.543640 -0.357178 0.259644 1445373020 0.713745 0.543640 -0.357178 0.259644 1445373020 0.713745 0.543640 -0.357178 0.259644 1445373020 0.713745 0.543640 -0.357178 0.259644 1445373020 0.713745 0.543640 -0.357178 0.259644 1445373020 0.713745 0.543640 -0.357178 0.259644 1445373020 0.689758 0.571838 -0.330933 0.296082 1445373020 0.689758 0.571838 -0.330933 0.296082 1445373020 0.689758 0.571838 -0.330933 0.296082 1445373020 0.689758 0.571838 -0.330933 0.296082 1445373020 0.689758 0.571838 -0.330933 0.296082 1445373020 0.689758 0.571838 -0.330933 0.296082 1445373020 0.656311 0.610840 -0.283997 0.339722 1445373020 0.656311 0.610840 -0.283997 0.339722 1445373020 0.656311 0.610840 -0.283997 0.339722 1445373020 0.656311 0.610840 -0.283997 0.339722 1445373020 0.656311 0.610840 -0.283997 0.339722 1445373020 0.656311 0.610840 -0.283997 0.339722 1445373020 0.645203 0.626404 -0.237610 0.367188 1445373020 0.645203 0.626404 -0.237610 0.367188 1445373020 0.645203 0.626404 -0.237610 0.367188 1445373020 0.645203 0.626404 -0.237610 0.367188 1445373020 0.645203 0.626404 -0.237610 0.367188 1445373020 0.645203 0.626404 -0.237610 0.367188 1445373020 0.627686 0.644653 -0.183350 0.395813 1445373020 0.627686 0.644653 -0.183350 0.395813 1445373020 0.627686 0.644653 -0.183350 0.395813 1445373020 0.627686 0.644653 -0.183350 0.395813 1445373020 0.627686 0.644653 -0.183350 0.395813 1445373020 0.627686 0.644653 -0.183350 0.395813 1445373020 0.628540 0.640076 -0.132507 0.421448 1445373020 0.628540 0.640076 -0.132507 0.421448 1445373020 0.628540 0.640076 -0.132507 0.421448 1445373020 0.628540 0.640076 -0.132507 0.421448 1445373020 0.628540 0.640076 -0.132507 0.421448 1445373020 0.628540 0.640076 -0.132507 0.421448 1445373020 0.626038 0.632446 -0.094910 0.445984 1445373020 0.626038 0.632446 -0.094910 0.445984 1445373020 0.626038 0.632446 -0.094910 0.445984 1445373020 0.626038 0.632446 -0.094910 0.445984 1445373020 0.626038 0.632446 -0.094910 0.445984 1445373020 0.626038 0.632446 -0.094910 0.445984 1445373020 0.626038 0.632446 -0.094910 0.445984 1445373020 0.626526 0.620972 -0.062439 0.466736 1445373020 0.626526 0.620972 -0.062439 0.466736 1445373020 0.626526 0.620972 -0.062439 0.466736 1445373020 0.626526 0.620972 -0.062439 0.466736 1445373020 0.626526 0.620972 -0.062439 0.466736 1445373020 0.626526 0.620972 -0.062439 0.466736 1445373020 0.629272 0.605103 -0.047424 0.485291 1445373020 0.629272 0.605103 -0.047424 0.485291 1445373020 0.629272 0.605103 -0.047424 0.485291 1445373020 0.629272 0.605103 -0.047424 0.485291 1445373020 0.629272 0.605103 -0.047424 0.485291 1445373020 0.629272 0.605103 -0.047424 0.485291 1445373020 0.604919 0.605408 -0.017639 0.516846 1445373020 0.604919 0.605408 -0.017639 0.516846 1445373020 0.604919 0.605408 -0.017639 0.516846 1445373020 0.604919 0.605408 -0.017639 0.516846 1445373020 0.604919 0.605408 -0.017639 0.516846 1445373020 0.604919 0.605408 -0.017639 0.516846 1445373020 0.590027 0.596802 0.011292 0.543579 1445373020 0.590027 0.596802 0.011292 0.543579 1445373020 0.590027 0.596802 0.011292 0.543579 1445373020 0.590027 0.596802 0.011292 0.543579 1445373020 0.590027 0.596802 0.011292 0.543579 1445373020 0.590027 0.596802 0.011292 0.543579 1445373020 0.577698 0.585815 0.030090 0.567505 1445373020 0.577698 0.585815 0.030090 0.567505 1445373020 0.577698 0.585815 0.030090 0.567505 1445373020 0.577698 0.585815 0.030090 0.567505 1445373020 0.577698 0.585815 0.030090 0.567505 1445373020 0.577698 0.585815 0.030090 0.567505 1445373020 0.577698 0.585815 0.030090 0.567505 1445373020 0.548157 0.597290 0.058228 0.582458 1445373020 0.548157 0.597290 0.058228 0.582458 1445373020 0.548157 0.597290 0.058228 0.582458 1445373020 0.548157 0.597290 0.058228 0.582458 1445373020 0.548157 0.597290 0.058228 0.582458 1445373021 0.548157 0.597290 0.058228 0.582458 1445373021 0.535767 0.602783 0.071899 0.586853 1445373021 0.535767 0.602783 0.071899 0.586853 1445373021 0.535767 0.602783 0.071899 0.586853 1445373021 0.535767 0.602783 0.071899 0.586853 1445373021 0.535767 0.602783 0.071899 0.586853 1445373021 0.535767 0.602783 0.071899 0.586853 1445373021 0.513733 0.628845 0.091492 0.576355 1445373021 0.513733 0.628845 0.091492 0.576355 1445373021 0.513733 0.628845 0.091492 0.576355 1445373021 0.513733 0.628845 0.091492 0.576355 1445373021 0.513733 0.628845 0.091492 0.576355 1445373021 0.513733 0.628845 0.091492 0.576355 1445373021 0.536926 0.632263 0.059387 0.555237 1445373021 0.536926 0.632263 0.059387 0.555237 1445373021 0.536926 0.632263 0.059387 0.555237 1445373021 0.536926 0.632263 0.059387 0.555237 1445373021 0.536926 0.632263 0.059387 0.555237 1445373021 0.536926 0.632263 0.059387 0.555237 1445373021 0.553894 0.644958 0.019104 0.526062 1445373021 0.553894 0.644958 0.019104 0.526062 1445373021 0.553894 0.644958 0.019104 0.526062 1445373021 0.553894 0.644958 0.019104 0.526062 1445373021 0.553894 0.644958 0.019104 0.526062 1445373021 0.553894 0.644958 0.019104 0.526062 1445373021 0.567749 0.660522 -0.021667 0.490723 1445373021 0.567749 0.660522 -0.021667 0.490723 1445373021 0.567749 0.660522 -0.021667 0.490723 1445373021 0.567749 0.660522 -0.021667 0.490723 1445373021 0.567749 0.660522 -0.021667 0.490723 1445373021 0.567749 0.660522 -0.021667 0.490723 1445373021 0.604797 0.656494 -0.093262 0.440979 1445373021 0.604797 0.656494 -0.093262 0.440979 1445373021 0.604797 0.656494 -0.093262 0.440979 1445373021 0.604797 0.656494 -0.093262 0.440979 1445373021 0.604797 0.656494 -0.093262 0.440979 1445373021 0.604797 0.656494 -0.093262 0.440979 1445373021 0.640320 0.644836 -0.171997 0.380066 1445373021 0.640320 0.644836 -0.171997 0.380066 1445373021 0.640320 0.644836 -0.171997 0.380066 1445373021 0.640320 0.644836 -0.171997 0.380066 1445373021 0.640320 0.644836 -0.171997 0.380066 1445373021 0.640320 0.644836 -0.171997 0.380066 1445373021 0.669678 0.622253 -0.251404 0.317810 1445373021 0.669678 0.622253 -0.251404 0.317810 1445373021 0.669678 0.622253 -0.251404 0.317810 1445373021 0.669678 0.622253 -0.251404 0.317810 1445373021 0.669678 0.622253 -0.251404 0.317810 1445373021 0.669678 0.622253 -0.251404 0.317810 1445373021 0.669678 0.622253 -0.251404 0.317810 1445373021 0.685547 0.601257 -0.317566 0.260010 1445373021 0.685547 0.601257 -0.317566 0.260010 1445373021 0.685547 0.601257 -0.317566 0.260010 1445373021 0.685547 0.601257 -0.317566 0.260010 1445373021 0.685547 0.601257 -0.317566 0.260010 1445373021 0.693115 0.577332 -0.377014 0.210022 1445373021 0.693115 0.577332 -0.377014 0.210022 1445373021 0.693115 0.577332 -0.377014 0.210022 1445373021 0.693115 0.577332 -0.377014 0.210022 1445373021 0.693115 0.577332 -0.377014 0.210022 1445373021 0.693115 0.577332 -0.377014 0.210022 1445373021 0.693115 0.577332 -0.377014 0.210022 1445373021 0.695679 0.551819 -0.428040 0.167908 1445373021 0.695679 0.551819 -0.428040 0.167908 1445373021 0.695679 0.551819 -0.428040 0.167908 1445373021 0.695679 0.551819 -0.428040 0.167908 1445373021 0.695679 0.551819 -0.428040 0.167908 1445373021 0.697937 0.527527 -0.464905 0.135620 1445373021 0.697937 0.527527 -0.464905 0.135620 1445373021 0.697937 0.527527 -0.464905 0.135620 1445373021 0.697937 0.527527 -0.464905 0.135620 1445373021 0.697937 0.527527 -0.464905 0.135620 1445373021 0.697937 0.527527 -0.464905 0.135620 1445373021 0.697937 0.527527 -0.464905 0.135620 1445373021 0.701477 0.510803 -0.481567 0.122498 1445373021 0.701477 0.510803 -0.481567 0.122498 1445373021 0.701477 0.510803 -0.481567 0.122498 1445373021 0.701477 0.510803 -0.481567 0.122498 1445373021 0.701477 0.510803 -0.481567 0.122498 1445373021 0.701477 0.510803 -0.481567 0.122498 1445373021 0.705078 0.509155 -0.475098 0.133545 1445373021 0.705078 0.509155 -0.475098 0.133545 1445373021 0.705078 0.509155 -0.475098 0.133545 1445373021 0.705078 0.509155 -0.475098 0.133545 1445373021 0.705078 0.509155 -0.475098 0.133545 1445373021 0.705078 0.509155 -0.475098 0.133545 1445373021 0.705078 0.509155 -0.475098 0.133545 1445373021 0.698120 0.530884 -0.447266 0.175232 1445373021 0.698120 0.530884 -0.447266 0.175232 1445373021 0.698120 0.530884 -0.447266 0.175232 1445373021 0.698120 0.530884 -0.447266 0.175232 1445373021 0.698120 0.530884 -0.447266 0.175232 1445373021 0.698120 0.530884 -0.447266 0.175232 1445373021 0.687622 0.562866 -0.396973 0.229553 1445373021 0.687622 0.562866 -0.396973 0.229553 1445373021 0.687622 0.562866 -0.396973 0.229553 1445373021 0.687622 0.562866 -0.396973 0.229553 1445373021 0.687622 0.562866 -0.396973 0.229553 1445373021 0.687622 0.562866 -0.396973 0.229553 1445373021 0.687622 0.562866 -0.396973 0.229553 1445373021 0.666138 0.602295 -0.322937 0.298523 1445373021 0.666138 0.602295 -0.322937 0.298523 1445373021 0.666138 0.602295 -0.322937 0.298523 1445373021 0.666138 0.602295 -0.322937 0.298523 1445373021 0.666138 0.602295 -0.322937 0.298523 1445373021 0.666138 0.602295 -0.322937 0.298523 1445373021 0.635315 0.636047 -0.234497 0.369751 1445373021 0.635315 0.636047 -0.234497 0.369751 1445373021 0.635315 0.636047 -0.234497 0.369751 1445373021 0.635315 0.636047 -0.234497 0.369751 1445373021 0.635315 0.636047 -0.234497 0.369751 1445373021 0.635315 0.636047 -0.234497 0.369751 1445373021 0.635315 0.636047 -0.234497 0.369751 1445373022 0.588867 0.663330 -0.135986 0.441162 1445373022 0.588867 0.663330 -0.135986 0.441162 1445373022 0.588867 0.663330 -0.135986 0.441162 1445373022 0.588867 0.663330 -0.135986 0.441162 1445373022 0.588867 0.663330 -0.135986 0.441162 1445373022 0.588867 0.663330 -0.135986 0.441162 1445373022 0.532288 0.676331 -0.034119 0.507874 1445373022 0.532288 0.676331 -0.034119 0.507874 1445373022 0.532288 0.676331 -0.034119 0.507874 1445373022 0.532288 0.676331 -0.034119 0.507874 1445373022 0.532288 0.676331 -0.034119 0.507874 1445373022 0.532288 0.676331 -0.034119 0.507874 1445373022 0.473938 0.673645 0.058350 0.563965 1445373022 0.473938 0.673645 0.058350 0.563965 1445373022 0.473938 0.673645 0.058350 0.563965 1445373022 0.473938 0.673645 0.058350 0.563965 1445373022 0.473938 0.673645 0.058350 0.563965 1445373022 0.473938 0.673645 0.058350 0.563965 1445373022 0.413940 0.659058 0.138184 0.612427 1445373022 0.413940 0.659058 0.138184 0.612427 1445373022 0.413940 0.659058 0.138184 0.612427 1445373022 0.413940 0.659058 0.138184 0.612427 1445373022 0.413940 0.659058 0.138184 0.612427 1445373022 0.413940 0.659058 0.138184 0.612427 1445373022 0.354004 0.637695 0.207397 0.651855 1445373022 0.354004 0.637695 0.207397 0.651855 1445373022 0.354004 0.637695 0.207397 0.651855 1445373022 0.354004 0.637695 0.207397 0.651855 1445373022 0.354004 0.637695 0.207397 0.651855 1445373022 0.354004 0.637695 0.207397 0.651855 1445373022 0.354004 0.637695 0.207397 0.651855 1445373022 0.290833 0.612122 0.281738 0.679138 1445373022 0.290833 0.612122 0.281738 0.679138 1445373022 0.290833 0.612122 0.281738 0.679138 1445373022 0.290833 0.612122 0.281738 0.679138 1445373022 0.290833 0.612122 0.281738 0.679138 1445373022 0.290833 0.612122 0.281738 0.679138 1445373022 0.247742 0.580383 0.343262 0.695557 1445373022 0.247742 0.580383 0.343262 0.695557 1445373022 0.247742 0.580383 0.343262 0.695557 1445373022 0.247742 0.580383 0.343262 0.695557 1445373022 0.247742 0.580383 0.343262 0.695557 1445373022 0.247742 0.580383 0.343262 0.695557 1445373022 0.229736 0.554688 0.378479 0.704407 1445373022 0.229736 0.554688 0.378479 0.704407 1445373022 0.229736 0.554688 0.378479 0.704407 1445373022 0.229736 0.554688 0.378479 0.704407 1445373022 0.229736 0.554688 0.378479 0.704407 1445373022 0.229736 0.554688 0.378479 0.704407 1445373022 0.241638 0.545959 0.381836 0.705383 1445373022 0.241638 0.545959 0.381836 0.705383 1445373022 0.241638 0.545959 0.381836 0.705383 1445373022 0.241638 0.545959 0.381836 0.705383 1445373022 0.241638 0.545959 0.381836 0.705383 1445373022 0.241638 0.545959 0.381836 0.705383 1445373022 0.241638 0.545959 0.381836 0.705383 1445373022 0.275146 0.556213 0.360779 0.696167 1445373022 0.275146 0.556213 0.360779 0.696167 1445373022 0.275146 0.556213 0.360779 0.696167 1445373022 0.275146 0.556213 0.360779 0.696167 1445373022 0.275146 0.556213 0.360779 0.696167 1445373022 0.275146 0.556213 0.360779 0.696167 1445373022 0.325012 0.574707 0.322693 0.678101 1445373022 0.325012 0.574707 0.322693 0.678101 1445373022 0.325012 0.574707 0.322693 0.678101 1445373022 0.325012 0.574707 0.322693 0.678101 1445373022 0.325012 0.574707 0.322693 0.678101 1445373022 0.325012 0.574707 0.322693 0.678101 1445373022 0.386902 0.597961 0.267761 0.648743 1445373022 0.386902 0.597961 0.267761 0.648743 1445373022 0.386902 0.597961 0.267761 0.648743 1445373022 0.386902 0.597961 0.267761 0.648743 1445373022 0.386902 0.597961 0.267761 0.648743 1445373022 0.386902 0.597961 0.267761 0.648743 1445373022 0.454895 0.620728 0.192627 0.608704 1445373022 0.454895 0.620728 0.192627 0.608704 1445373022 0.454895 0.620728 0.192627 0.608704 1445373022 0.454895 0.620728 0.192627 0.608704 1445373022 0.454895 0.620728 0.192627 0.608704 1445373022 0.454895 0.620728 0.192627 0.608704 1445373022 0.454895 0.620728 0.192627 0.608704 1445373022 0.522949 0.637512 0.100037 0.556763 1445373022 0.522949 0.637512 0.100037 0.556763 1445373022 0.522949 0.637512 0.100037 0.556763 1445373022 0.581238 0.645447 0.003540 0.495422 1445373022 0.581238 0.645447 0.003540 0.495422 1445373022 0.581238 0.645447 0.003540 0.495422 1445373022 0.581238 0.645447 0.003540 0.495422 1445373022 0.581238 0.645447 0.003540 0.495422 1445373022 0.581238 0.645447 0.003540 0.495422 1445373022 0.632324 0.639709 -0.095459 0.426270 1445373022 0.632324 0.639709 -0.095459 0.426270 1445373022 0.632324 0.639709 -0.095459 0.426270 1445373022 0.632324 0.639709 -0.095459 0.426270 1445373022 0.632324 0.639709 -0.095459 0.426270 1445373022 0.632324 0.639709 -0.095459 0.426270 1445373022 0.632324 0.639709 -0.095459 0.426270 1445373022 0.668396 0.625854 -0.188293 0.354919 1445373022 0.668396 0.625854 -0.188293 0.354919 1445373022 0.668396 0.625854 -0.188293 0.354919 1445373022 0.668396 0.625854 -0.188293 0.354919 1445373022 0.668396 0.625854 -0.188293 0.354919 1445373022 0.668396 0.625854 -0.188293 0.354919 1445373022 0.690552 0.606689 -0.273499 0.283081 1445373022 0.690552 0.606689 -0.273499 0.283081 1445373022 0.690552 0.606689 -0.273499 0.283081 1445373022 0.690552 0.606689 -0.273499 0.283081 1445373022 0.690552 0.606689 -0.273499 0.283081 1445373022 0.690552 0.606689 -0.273499 0.283081 1445373022 0.698853 0.584717 -0.350708 0.215881 1445373023 0.698853 0.584717 -0.350708 0.215881 1445373023 0.698853 0.584717 -0.350708 0.215881 1445373023 0.698853 0.584717 -0.350708 0.215881 1445373023 0.698853 0.584717 -0.350708 0.215881 1445373023 0.698853 0.584717 -0.350708 0.215881 1445373023 0.704956 0.551758 -0.418091 0.153992 1445373023 0.704956 0.551758 -0.418091 0.153992 1445373023 0.704956 0.551758 -0.418091 0.153992 1445373023 0.704956 0.551758 -0.418091 0.153992 1445373023 0.704956 0.551758 -0.418091 0.153992 1445373023 0.704956 0.551758 -0.418091 0.153992 1445373023 0.704956 0.551758 -0.418091 0.153992 1445373023 0.705933 0.518127 -0.471008 0.106506 1445373023 0.705933 0.518127 -0.471008 0.106506 1445373023 0.705933 0.518127 -0.471008 0.106506 1445373023 0.705933 0.518127 -0.471008 0.106506 1445373023 0.705811 0.496399 -0.497925 0.086121 1445373023 0.705811 0.496399 -0.497925 0.086121 1445373023 0.705811 0.496399 -0.497925 0.086121 1445373023 0.705811 0.496399 -0.497925 0.086121 1445373023 0.705811 0.496399 -0.497925 0.086121 1445373023 0.705811 0.496399 -0.497925 0.086121 1445373023 0.702942 0.500854 -0.494629 0.101196 1445373023 0.702942 0.500854 -0.494629 0.101196 1445373023 0.702942 0.500854 -0.494629 0.101196 1445373023 0.702942 0.500854 -0.494629 0.101196 1445373023 0.702942 0.500854 -0.494629 0.101196 1445373023 0.702942 0.500854 -0.494629 0.101196 1445373023 0.693054 0.529663 -0.466553 0.146301 1445373023 0.693054 0.529663 -0.466553 0.146301 1445373023 0.693054 0.529663 -0.466553 0.146301 1445373023 0.693054 0.529663 -0.466553 0.146301 1445373023 0.693054 0.529663 -0.466553 0.146301 1445373023 0.693054 0.529663 -0.466553 0.146301 1445373023 0.693054 0.529663 -0.466553 0.146301 1445373023 0.677490 0.569336 -0.416260 0.208679 1445373023 0.677490 0.569336 -0.416260 0.208679 1445373023 0.677490 0.569336 -0.416260 0.208679 1445373023 0.677490 0.569336 -0.416260 0.208679 1445373023 0.677490 0.569336 -0.416260 0.208679 1445373023 0.677490 0.569336 -0.416260 0.208679 1445373023 0.651855 0.612671 -0.346497 0.282104 1445373023 0.651855 0.612671 -0.346497 0.282104 1445373023 0.651855 0.612671 -0.346497 0.282104 1445373023 0.651855 0.612671 -0.346497 0.282104 1445373023 0.651855 0.612671 -0.346497 0.282104 1445373023 0.651855 0.612671 -0.346497 0.282104 1445373023 0.616211 0.651123 -0.257263 0.360657 1445373023 0.616211 0.651123 -0.257263 0.360657 1445373023 0.616211 0.651123 -0.257263 0.360657 1445373023 0.616211 0.651123 -0.257263 0.360657 1445373023 0.616211 0.651123 -0.257263 0.360657 1445373023 0.616211 0.651123 -0.257263 0.360657 1445373023 0.616211 0.651123 -0.257263 0.360657 1445373023 0.570862 0.676208 -0.154175 0.439331 1445373023 0.570862 0.676208 -0.154175 0.439331 1445373023 0.570862 0.676208 -0.154175 0.439331 1445373023 0.570862 0.676208 -0.154175 0.439331 1445373023 0.570862 0.676208 -0.154175 0.439331 1445373023 0.570862 0.676208 -0.154175 0.439331 1445373023 0.516418 0.684570 -0.044495 0.512451 1445373023 0.516418 0.684570 -0.044495 0.512451 1445373023 0.516418 0.684570 -0.044495 0.512451 1445373023 0.516418 0.684570 -0.044495 0.512451 1445373023 0.516418 0.684570 -0.044495 0.512451 1445373023 0.516418 0.684570 -0.044495 0.512451 1445373023 0.516418 0.684570 -0.044495 0.512451 1445373023 0.453918 0.678772 0.055481 0.574524 1445373023 0.453918 0.678772 0.055481 0.574524 1445373023 0.453918 0.678772 0.055481 0.574524 1445373023 0.453918 0.678772 0.055481 0.574524 1445373023 0.453918 0.678772 0.055481 0.574524 1445373023 0.453918 0.678772 0.055481 0.574524 1445373023 0.391724 0.656006 0.140198 0.629639 1445373023 0.391724 0.656006 0.140198 0.629639 1445373023 0.391724 0.656006 0.140198 0.629639 1445373023 0.391724 0.656006 0.140198 0.629639 1445373023 0.391724 0.656006 0.140198 0.629639 1445373023 0.391724 0.656006 0.140198 0.629639 1445373023 0.391724 0.656006 0.140198 0.629639 1445373023 0.325256 0.627991 0.216675 0.672913 1445373023 0.325256 0.627991 0.216675 0.672913 1445373023 0.325256 0.627991 0.216675 0.672913 1445373023 0.325256 0.627991 0.216675 0.672913 1445373023 0.325256 0.627991 0.216675 0.672913 1445373023 0.325256 0.627991 0.216675 0.672913 1445373023 0.262024 0.590332 0.289978 0.706177 1445373023 0.262024 0.590332 0.289978 0.706177 1445373023 0.262024 0.590332 0.289978 0.706177 1445373023 0.262024 0.590332 0.289978 0.706177 1445373023 0.262024 0.590332 0.289978 0.706177 1445373023 0.262024 0.590332 0.289978 0.706177 1445373023 0.212891 0.546631 0.348572 0.730896 1445373023 0.212891 0.546631 0.348572 0.730896 1445373023 0.212891 0.546631 0.348572 0.730896 1445373023 0.212891 0.546631 0.348572 0.730896 1445373023 0.212891 0.546631 0.348572 0.730896 1445373023 0.212891 0.546631 0.348572 0.730896 1445373023 0.177856 0.511719 0.390564 0.744202 1445373023 0.177856 0.511719 0.390564 0.744202 1445373023 0.177856 0.511719 0.390564 0.744202 1445373023 0.177856 0.511719 0.390564 0.744202 1445373023 0.177856 0.511719 0.390564 0.744202 1445373023 0.177856 0.511719 0.390564 0.744202 1445373023 0.177856 0.511719 0.390564 0.744202 1445373023 0.175781 0.496521 0.403442 0.748108 1445373023 0.175781 0.496521 0.403442 0.748108 1445373023 0.175781 0.496521 0.403442 0.748108 1445373023 0.175781 0.496521 0.403442 0.748108 1445373023 0.175781 0.496521 0.403442 0.748108 1445373023 0.175781 0.496521 0.403442 0.748108 1445373023 0.209839 0.512817 0.382446 0.739319 1445373024 0.209839 0.512817 0.382446 0.739319 1445373024 0.209839 0.512817 0.382446 0.739319 1445373024 0.209839 0.512817 0.382446 0.739319 1445373024 0.209839 0.512817 0.382446 0.739319 1445373024 0.272827 0.544678 0.333496 0.719421 1445373024 0.272827 0.544678 0.333496 0.719421 1445373024 0.272827 0.544678 0.333496 0.719421 1445373024 0.272827 0.544678 0.333496 0.719421 1445373024 0.272827 0.544678 0.333496 0.719421 1445373024 0.272827 0.544678 0.333496 0.719421 1445373024 0.349243 0.579895 0.265625 0.686401 1445373024 0.349243 0.579895 0.265625 0.686401 1445373024 0.349243 0.579895 0.265625 0.686401 1445373024 0.349243 0.579895 0.265625 0.686401 1445373024 0.349243 0.579895 0.265625 0.686401 1445373024 0.428711 0.611816 0.181335 0.639465 1445373024 0.428711 0.611816 0.181335 0.639465 1445373024 0.428711 0.611816 0.181335 0.639465 1445373024 0.428711 0.611816 0.181335 0.639465 1445373024 0.428711 0.611816 0.181335 0.639465 1445373024 0.428711 0.611816 0.181335 0.639465 1445373024 0.508362 0.633118 0.081116 0.577942 1445373024 0.508362 0.633118 0.081116 0.577942 1445373024 0.508362 0.633118 0.081116 0.577942 1445373024 0.508362 0.633118 0.081116 0.577942 1445373024 0.508362 0.633118 0.081116 0.577942 1445373024 0.508362 0.633118 0.081116 0.577942 1445373024 0.508362 0.633118 0.081116 0.577942 1445373024 0.578369 0.639832 -0.023010 0.505432 1445373024 0.578369 0.639832 -0.023010 0.505432 1445373024 0.578369 0.639832 -0.023010 0.505432 1445373024 0.578369 0.639832 -0.023010 0.505432 1445373024 0.578369 0.639832 -0.023010 0.505432 1445373024 0.578369 0.639832 -0.023010 0.505432 1445373024 0.634277 0.632874 -0.121277 0.427063 1445373024 0.634277 0.632874 -0.121277 0.427063 1445373024 0.634277 0.632874 -0.121277 0.427063 1445373024 0.634277 0.632874 -0.121277 0.427063 1445373024 0.634277 0.632874 -0.121277 0.427063 1445373024 0.677063 0.613831 -0.213318 0.345215 1445373024 0.677063 0.613831 -0.213318 0.345215 1445373024 0.677063 0.613831 -0.213318 0.345215 1445373024 0.677063 0.613831 -0.213318 0.345215 1445373024 0.677063 0.613831 -0.213318 0.345215 1445373024 0.703308 0.588196 -0.300293 0.262939 1445373024 0.703308 0.588196 -0.300293 0.262939 1445373024 0.703308 0.588196 -0.300293 0.262939 1445373024 0.703308 0.588196 -0.300293 0.262939 1445373024 0.703308 0.588196 -0.300293 0.262939 1445373024 0.703308 0.588196 -0.300293 0.262939 1445373024 0.707092 0.563660 -0.383240 0.187927 1445373024 0.707092 0.563660 -0.383240 0.187927 1445373024 0.707092 0.563660 -0.383240 0.187927 1445373024 0.707092 0.563660 -0.383240 0.187927 1445373024 0.707092 0.563660 -0.383240 0.187927 1445373024 0.707092 0.563660 -0.383240 0.187927 1445373024 0.703369 0.533691 -0.452515 0.125122 1445373024 0.703369 0.533691 -0.452515 0.125122 1445373024 0.703369 0.533691 -0.452515 0.125122 1445373024 0.698853 0.503052 -0.503113 0.072876 1445373024 0.698853 0.503052 -0.503113 0.072876 1445373024 0.698853 0.503052 -0.503113 0.072876 1445373024 0.698853 0.503052 -0.503113 0.072876 1445373024 0.698853 0.503052 -0.503113 0.072876 1445373024 0.698853 0.503052 -0.503113 0.072876 1445373024 0.693848 0.484131 -0.531250 0.044128 1445373024 0.693848 0.484131 -0.531250 0.044128 1445373024 0.693848 0.484131 -0.531250 0.044128 1445373024 0.693848 0.484131 -0.531250 0.044128 1445373024 0.693848 0.484131 -0.531250 0.044128 1445373024 0.693848 0.484131 -0.531250 0.044128 1445373024 0.694275 0.483276 -0.531555 0.041931 1445373024 0.694275 0.483276 -0.531555 0.041931 1445373024 0.694275 0.483276 -0.531555 0.041931 1445373024 0.694275 0.483276 -0.531555 0.041931 1445373024 0.694275 0.483276 -0.531555 0.041931 1445373024 0.694275 0.483276 -0.531555 0.041931 1445373024 0.689941 0.504822 -0.513245 0.075317 1445373024 0.689941 0.504822 -0.513245 0.075317 1445373024 0.689941 0.504822 -0.513245 0.075317 1445373024 0.689941 0.504822 -0.513245 0.075317 1445373024 0.689941 0.504822 -0.513245 0.075317 1445373024 0.676270 0.546997 -0.474304 0.135803 1445373024 0.676270 0.546997 -0.474304 0.135803 1445373024 0.676270 0.546997 -0.474304 0.135803 1445373024 0.676270 0.546997 -0.474304 0.135803 1445373024 0.676270 0.546997 -0.474304 0.135803 1445373024 0.676270 0.546997 -0.474304 0.135803 1445373024 0.676270 0.546997 -0.474304 0.135803 1445373024 0.648560 0.601013 -0.414734 0.214600 1445373024 0.648560 0.601013 -0.414734 0.214600 1445373024 0.648560 0.601013 -0.414734 0.214600 1445373024 0.648560 0.601013 -0.414734 0.214600 1445373024 0.648560 0.601013 -0.414734 0.214600 1445373024 0.612915 0.651367 -0.334839 0.296448 1445373024 0.612915 0.651367 -0.334839 0.296448 1445373024 0.612915 0.651367 -0.334839 0.296448 1445373024 0.612915 0.651367 -0.334839 0.296448 1445373024 0.612915 0.651367 -0.334839 0.296448 1445373024 0.612915 0.651367 -0.334839 0.296448 1445373024
[truncated: 165,715 more chars]
