# Supplementary material for: Quaternion-Based Gesture Recognition Using Wireless Wearable Motion Capture Sensors
Source: Sensors (Basel). 2016 Apr 28;16(5):605. doi: 10.3390/s16050605 (PMC4883296; doi:10.3390/s16050605)
Supplement: Supplementary file 1 [file sensors-16-00605-s001.zip › MultiSensorGestureData/P10/6. Sway/Training18.txt]

0.102783 -0.426270 0.199707 0.876282 1445372919 0.108276 -0.425049 0.197144 0.876770 1445372919 0.108276 -0.425049 0.197144 0.876770 1445372920 0.108276 -0.425049 0.197144 0.876770 1445372920 0.108276 -0.425049 0.197144 0.876770 1445372920 0.108276 -0.425049 0.197144 0.876770 1445372920 0.108276 -0.425049 0.197144 0.876770 1445372920 0.111267 -0.425537 0.192322 0.877197 1445372920 0.111267 -0.425537 0.192322 0.877197 1445372920 0.111267 -0.425537 0.192322 0.877197 1445372920 0.111267 -0.425537 0.192322 0.877197 1445372920 0.111267 -0.425537 0.192322 0.877197 1445372920 0.111267 -0.425537 0.192322 0.877197 1445372920 0.111267 -0.425537 0.192322 0.877197 1445372920 0.109619 -0.426575 0.185791 0.878296 1445372920 0.109619 -0.426575 0.185791 0.878296 1445372920 0.109619 -0.426575 0.185791 0.878296 1445372920 0.109619 -0.426575 0.185791 0.878296 1445372920 0.109619 -0.426575 0.185791 0.878296 1445372920 0.109619 -0.426575 0.185791 0.878296 1445372920 0.108826 -0.426086 0.182373 0.879333 1445372920 0.108826 -0.426086 0.182373 0.879333 1445372920 0.108826 -0.426086 0.182373 0.879333 1445372920 0.108826 -0.426086 0.182373 0.879333 1445372920 0.108826 -0.426086 0.182373 0.879333 1445372920 0.108826 -0.426086 0.182373 0.879333 1445372920 0.108826 -0.426086 0.182373 0.879333 1445372920 0.111328 -0.423889 0.185059 0.879578 1445372920 0.111328 -0.423889 0.185059 0.879578 1445372920 0.111328 -0.423889 0.185059 0.879578 1445372920 0.111328 -0.423889 0.185059 0.879578 1445372920 0.111328 -0.423889 0.185059 0.879578 1445372920 0.111328 -0.423889 0.185059 0.879578 1445372920 0.114319 -0.422729 0.190125 0.878662 1445372920 0.114319 -0.422729 0.190125 0.878662 1445372920 0.114319 -0.422729 0.190125 0.878662 1445372920 0.114319 -0.422729 0.190125 0.878662 1445372920 0.114319 -0.422729 0.190125 0.878662 1445372920 0.114319 -0.422729 0.190125 0.878662 1445372920 0.118713 -0.422241 0.197510 0.876648 1445372920 0.118713 -0.422241 0.197510 0.876648 1445372920 0.118713 -0.422241 0.197510 0.876648 1445372920 0.118713 -0.422241 0.197510 0.876648 1445372920 0.118713 -0.422241 0.197510 0.876648 1445372920 0.118713 -0.422241 0.197510 0.876648 1445372920 0.118713 -0.422241 0.197510 0.876648 1445372920 0.122498 -0.421448 0.202026 0.875488 1445372920 0.122498 -0.421448 0.202026 0.875488 1445372920 0.122498 -0.421448 0.202026 0.875488 1445372920 0.122498 -0.421448 0.202026 0.875488 1445372920 0.122498 -0.421448 0.202026 0.875488 1445372920 0.122498 -0.421448 0.202026 0.875488 1445372920 0.122498 -0.421448 0.202026 0.875488 1445372920 0.121948 -0.421936 0.202942 0.875122 1445372920 0.121948 -0.421936 0.202942 0.875122 1445372920 0.121948 -0.421936 0.202942 0.875122 1445372920 0.121948 -0.421936 0.202942 0.875122 1445372920 0.121948 -0.421936 0.202942 0.875122 1445372920 0.121948 -0.421936 0.202942 0.875122 1445372920 0.119385 -0.424194 0.198608 0.875366 1445372920 0.119385 -0.424194 0.198608 0.875366 1445372920 0.119385 -0.424194 0.198608 0.875366 1445372920 0.119385 -0.424194 0.198608 0.875366 1445372920 0.119385 -0.424194 0.198608 0.875366 1445372920 0.119385 -0.424194 0.198608 0.875366 1445372920 0.124878 -0.423340 0.192078 0.876465 1445372920 0.124878 -0.423340 0.192078 0.876465 1445372920 0.124878 -0.423340 0.192078 0.876465 1445372920 0.124878 -0.423340 0.192078 0.876465 1445372920 0.124878 -0.423340 0.192078 0.876465 1445372920 0.124878 -0.423340 0.192078 0.876465 1445372920 0.147278 -0.417480 0.191711 0.875916 1445372920 0.147278 -0.417480 0.191711 0.875916 1445372920 0.147278 -0.417480 0.191711 0.875916 1445372920 0.147278 -0.417480 0.191711 0.875916 1445372920 0.147278 -0.417480 0.191711 0.875916 1445372920 0.147278 -0.417480 0.191711 0.875916 1445372920 0.147278 -0.417480 0.191711 0.875916 1445372920 0.192566 -0.404358 0.213745 0.868164 1445372920 0.192566 -0.404358 0.213745 0.868164 1445372920 0.192566 -0.404358 0.213745 0.868164 1445372920 0.192566 -0.404358 0.213745 0.868164 1445372920 0.192566 -0.404358 0.213745 0.868164 1445372920 0.192566 -0.404358 0.213745 0.868164 1445372920 0.250244 -0.387207 0.248169 0.851929 1445372920 0.250244 -0.387207 0.248169 0.851929 1445372920 0.250244 -0.387207 0.248169 0.851929 1445372920 0.250244 -0.387207 0.248169 0.851929 1445372920 0.250244 -0.387207 0.248169 0.851929 1445372920 0.250244 -0.387207 0.248169 0.851929 1445372920 0.314087 -0.366272 0.285583 0.828003 1445372920 0.314087 -0.366272 0.285583 0.828003 1445372920 0.314087 -0.366272 0.285583 0.828003 1445372920 0.314087 -0.366272 0.285583 0.828003 1445372920 0.314087 -0.366272 0.285583 0.828003 1445372920 0.314087 -0.366272 0.285583 0.828003 1445372920 0.377319 -0.341431 0.326843 0.796326 1445372920 0.377319 -0.341431 0.326843 0.796326 1445372920 0.377319 -0.341431 0.326843 0.796326 1445372920 0.377319 -0.341431 0.326843 0.796326 1445372920 0.377319 -0.341431 0.326843 0.796326 1445372920 0.377319 -0.341431 0.326843 0.796326 1445372920 0.439392 -0.308105 0.370972 0.757813 1445372920 0.439392 -0.308105 0.370972 0.757813 1445372920 0.439392 -0.308105 0.370972 0.757813 1445372920 0.439392 -0.308105 0.370972 0.757813 1445372920 0.439392 -0.308105 0.370972 0.757813 1445372920 0.439392 -0.308105 0.370972 0.757813 1445372920 0.439392 -0.308105 0.370972 0.757813 1445372920 0.492188 -0.267883 0.418213 0.714844 1445372920 0.492188 -0.267883 0.418213 0.714844 1445372920 0.492188 -0.267883 0.418213 0.714844 1445372920 0.492188 -0.267883 0.418213 0.714844 1445372920 0.492188 -0.267883 0.418213 0.714844 1445372920 0.492188 -0.267883 0.418213 0.714844 1445372920 0.529663 -0.221252 0.471069 0.669678 1445372920 0.529663 -0.221252 0.471069 0.669678 1445372920 0.529663 -0.221252 0.471069 0.669678 1445372920 0.529663 -0.221252 0.471069 0.669678 1445372921 0.529663 -0.221252 0.471069 0.669678 1445372921 0.529663 -0.221252 0.471069 0.669678 1445372921 0.540710 -0.178772 0.515198 0.640442 1445372921 0.540710 -0.178772 0.515198 0.640442 1445372921 0.540710 -0.178772 0.515198 0.640442 1445372921 0.540710 -0.178772 0.515198 0.640442 1445372921 0.540710 -0.178772 0.515198 0.640442 1445372921 0.540710 -0.178772 0.515198 0.640442 1445372921 0.540710 -0.178772 0.515198 0.640442 1445372921 0.520386 -0.157166 0.549438 0.634460 1445372921 0.520386 -0.157166 0.549438 0.634460 1445372921 0.520386 -0.157166 0.549438 0.634460 1445372921 0.520386 -0.157166 0.549438 0.634460 1445372921 0.520386 -0.157166 0.549438 0.634460 1445372921 0.520386 -0.157166 0.549438 0.634460 1445372921 0.475952 -0.161377 0.566345 0.653137 1445372921 0.475952 -0.161377 0.566345 0.653137 1445372921 0.475952 -0.161377 0.566345 0.653137 1445372921 0.475952 -0.161377 0.566345 0.653137 1445372921 0.475952 -0.161377 0.566345 0.653137 1445372921 0.403748 -0.209351 0.537842 0.709778 1445372921 0.403748 -0.209351 0.537842 0.709778 1445372921 0.403748 -0.209351 0.537842 0.709778 1445372921 0.403748 -0.209351 0.537842 0.709778 1445372921 0.403748 -0.209351 0.537842 0.709778 1445372921 0.403748 -0.209351 0.537842 0.709778 1445372921 0.309204 -0.281433 0.474426 0.774597 1445372921 0.309204 -0.281433 0.474426 0.774597 1445372921 0.309204 -0.281433 0.474426 0.774597 1445372921 0.309204 -0.281433 0.474426 0.774597 1445372921 0.309204 -0.281433 0.474426 0.774597 1445372921 0.309204 -0.281433 0.474426 0.774597 1445372921 0.200684 -0.350098 0.400574 0.822571 1445372921 0.200684 -0.350098 0.400574 0.822571 1445372921 0.200684 -0.350098 0.400574 0.822571 1445372921 0.200684 -0.350098 0.400574 0.822571 1445372921 0.200684 -0.350098 0.400574 0.822571 1445372921 0.200684 -0.350098 0.400574 0.822571 1445372921 0.083252 -0.411194 0.321411 0.848877 1445372921 0.083252 -0.411194 0.321411 0.848877 1445372921 0.083252 -0.411194 0.321411 0.848877 1445372921 0.083252 -0.411194 0.321411 0.848877 1445372921 0.083252 -0.411194 0.321411 0.848877 1445372921 0.083252 -0.411194 0.321411 0.848877 1445372921 -0.035217 -0.462219 0.231018 0.855408 1445372921 -0.035217 -0.462219 0.231018 0.855408 1445372921 -0.035217 -0.462219 0.231018 0.855408 1445372921 -0.035217 -0.462219 0.231018 0.855408 1445372921 -0.035217 -0.462219 0.231018 0.855408 1445372921 -0.035217 -0.462219 0.231018 0.855408 1445372921 -0.149353 -0.494385 0.136292 0.845398 1445372921 -0.149353 -0.494385 0.136292 0.845398 1445372921 -0.149353 -0.494385 0.136292 0.845398 1445372921 -0.149353 -0.494385 0.136292 0.845398 1445372921 -0.149353 -0.494385 0.136292 0.845398 1445372921 -0.149353 -0.494385 0.136292 0.845398 1445372921 -0.252075 -0.511414 0.053467 0.819763 1445372921 -0.252075 -0.511414 0.053467 0.819763 1445372921 -0.252075 -0.511414 0.053467 0.819763 1445372921 -0.252075 -0.511414 0.053467 0.819763 1445372921 -0.252075 -0.511414 0.053467 0.819763 1445372921 -0.339905 -0.513611 -0.022339 0.787537 1445372921 -0.339905 -0.513611 -0.022339 0.787537 1445372921 -0.339905 -0.513611 -0.022339 0.787537 1445372921 -0.339905 -0.513611 -0.022339 0.787537 1445372921 -0.339905 -0.513611 -0.022339 0.787537 1445372921 -0.339905 -0.513611 -0.022339 0.787537 1445372921 -0.414246 -0.501770 -0.094788 0.753418 1445372921 -0.414246 -0.501770 -0.094788 0.753418 1445372921 -0.414246 -0.501770 -0.094788 0.753418 1445372921 -0.414246 -0.501770 -0.094788 0.753418 1445372921 -0.414246 -0.501770 -0.094788 0.753418 1445372921 -0.414246 -0.501770 -0.094788 0.753418 1445372921 -0.414246 -0.501770 -0.094788 0.753418 1445372921 -0.471924 -0.475464 -0.164001 0.724121 1445372921 -0.471924 -0.475464 -0.164001 0.724121 1445372921 -0.471924 -0.475464 -0.164001 0.724121 1445372921 -0.471924 -0.475464 -0.164001 0.724121 1445372921 -0.471924 -0.475464 -0.164001 0.724121 1445372921 -0.471924 -0.475464 -0.164001 0.724121 1445372921 -0.510681 -0.443481 -0.217834 0.703613 1445372921 -0.510681 -0.443481 -0.217834 0.703613 1445372921 -0.510681 -0.443481 -0.217834 0.703613 1445372921 -0.510681 -0.443481 -0.217834 0.703613 1445372921 -0.510681 -0.443481 -0.217834 0.703613 1445372921 -0.510681 -0.443481 -0.217834 0.703613 1445372921 -0.510681 -0.443481 -0.217834 0.703613 1445372921 -0.523499 -0.411438 -0.253784 0.701599 1445372921 -0.523499 -0.411438 -0.253784 0.701599 1445372921 -0.523499 -0.411438 -0.253784 0.701599 1445372921 -0.523499 -0.411438 -0.253784 0.701599 1445372921 -0.523499 -0.411438 -0.253784 0.701599 1445372921 -0.523499 -0.411438 -0.253784 0.701599 1445372921 -0.509033 -0.390869 -0.258911 0.721863 1445372921 -0.509033 -0.390869 -0.258911 0.721863 1445372921 -0.509033 -0.390869 -0.258911 0.721863 1445372921 -0.509033 -0.390869 -0.258911 0.721863 1445372921 -0.509033 -0.390869 -0.258911 0.721863 1445372921 -0.509033 -0.390869 -0.258911 0.721863 1445372921 -0.460022 -0.388977 -0.239990 0.761230 1445372921 -0.460022 -0.388977 -0.239990 0.761230 1445372921 -0.460022 -0.388977 -0.239990 0.761230 1445372921 -0.460022 -0.388977 -0.239990 0.761230 1445372921 -0.460022 -0.388977 -0.239990 0.761230 1445372921 -0.460022 -0.388977 -0.239990 0.761230 1445372921 -0.377563 -0.407898 -0.192505 0.808716 1445372921 -0.377563 -0.407898 -0.192505 0.808716 1445372921 -0.377563 -0.407898 -0.192505 0.808716 1445372921 -0.377563 -0.407898 -0.192505 0.808716 1445372921 -0.377563 -0.407898 -0.192505 0.808716 1445372922 -0.377563 -0.407898 -0.192505 0.808716 1445372922 -0.377563 -0.407898 -0.192505 0.808716 1445372922 -0.273193 -0.429016 -0.123840 0.852051 1445372922 -0.273193 -0.429016 -0.123840 0.852051 1445372922 -0.273193 -0.429016 -0.123840 0.852051 1445372922 -0.273193 -0.429016 -0.123840 0.852051 1445372922 -0.273193 -0.429016 -0.123840 0.852051 1445372922 -0.273193 -0.429016 -0.123840 0.852051 1445372922 -0.153137 -0.447388 -0.047852 0.879822 1445372922 -0.153137 -0.447388 -0.047852 0.879822 1445372922 -0.153137 -0.447388 -0.047852 0.879822 1445372922 -0.153137 -0.447388 -0.047852 0.879822 1445372922 -0.153137 -0.447388 -0.047852 0.879822 1445372922 -0.024902 -0.457764 0.037903 0.887878 1445372922 -0.024902 -0.457764 0.037903 0.887878 1445372922 -0.024902 -0.457764 0.037903 0.887878 1445372922 -0.024902 -0.457764 0.037903 0.887878 1445372922 -0.024902 -0.457764 0.037903 0.887878 1445372922 -0.024902 -0.457764 0.037903 0.887878 1445372922 0.107422 -0.451172 0.144836 0.874023 1445372922 0.107422 -0.451172 0.144836 0.874023 1445372922 0.107422 -0.451172 0.144836 0.874023 1445372922 0.107422 -0.451172 0.144836 0.874023 1445372922 0.107422 -0.451172 0.144836 0.874023 1445372922 0.107422 -0.451172 0.144836 0.874023 1445372922 0.231201 -0.421326 0.245056 0.841980 1445372922 0.231201 -0.421326 0.245056 0.841980 1445372922 0.231201 -0.421326 0.245056 0.841980 1445372922 0.231201 -0.421326 0.245056 0.841980 1445372922 0.231201 -0.421326 0.245056 0.841980 1445372922 0.341614 -0.375610 0.320313 0.799744 1445372922 0.341614 -0.375610 0.320313 0.799744 1445372922 0.341614 -0.375610 0.320313 0.799744 1445372922 0.341614 -0.375610 0.320313 0.799744 1445372922 0.341614 -0.375610 0.320313 0.799744 1445372922 0.439697 -0.325195 0.378479 0.746704 1445372922 0.439697 -0.325195 0.378479 0.746704 1445372922 0.439697 -0.325195 0.378479 0.746704 1445372922 0.439697 -0.325195 0.378479 0.746704 1445372922 0.439697 -0.325195 0.378479 0.746704 1445372922 0.439697 -0.325195 0.378479 0.746704 1445372922 0.520447 -0.267151 0.437561 0.682800 1445372922 0.520447 -0.267151 0.437561 0.682800 1445372922 0.520447 -0.267151 0.437561 0.682800 1445372922 0.520447 -0.267151 0.437561 0.682800 1445372922 0.520447 -0.267151 0.437561 0.682800 1445372922 0.520447 -0.267151 0.437561 0.682800 1445372922 0.520447 -0.267151 0.437561 0.682800 1445372922 0.574646 -0.197754 0.505859 0.612122 1445372922 0.574646 -0.197754 0.505859 0.612122 1445372922 0.574646 -0.197754 0.505859 0.612122 1445372922 0.574646 -0.197754 0.505859 0.612122 1445372922 0.574646 -0.197754 0.505859 0.612122 1445372922 0.574646 -0.197754 0.505859 0.612122 1445372922 0.588562 -0.136353 0.562256 0.564636 1445372922 0.588562 -0.136353 0.562256 0.564636 1445372922 0.588562 -0.136353 0.562256 0.564636 1445372922 0.588562 -0.136353 0.562256 0.564636 1445372922 0.588562 -0.136353 0.562256 0.564636 1445372922 0.588562 -0.136353 0.562256 0.564636 1445372922 0.565552 -0.125732 0.579529 0.573059 1445372922 0.565552 -0.125732 0.579529 0.573059 1445372922 0.565552 -0.125732 0.579529 0.573059 1445372922 0.565552 -0.125732 0.579529 0.573059 1445372922 0.565552 -0.125732 0.579529 0.573059 1445372922 0.565552 -0.125732 0.579529 0.573059 1445372922 0.565552 -0.125732 0.579529 0.573059 1445372922 0.515564 -0.156494 0.571655 0.618713 1445372922 0.515564 -0.156494 0.571655 0.618713 1445372922 0.515564 -0.156494 0.571655 0.618713 1445372922 0.515564 -0.156494 0.571655 0.618713 1445372922 0.515564 -0.156494 0.571655 0.618713 1445372922 0.515564 -0.156494 0.571655 0.618713 1445372922 0.435730 -0.213928 0.546570 0.682312 1445372922 0.435730 -0.213928 0.546570 0.682312 1445372922 0.435730 -0.213928 0.546570 0.682312 1445372922 0.435730 -0.213928 0.546570 0.682312 1445372922 0.435730 -0.213928 0.546570 0.682312 1445372922 0.435730 -0.213928 0.546570 0.682312 1445372922 0.323547 -0.289734 0.499268 0.749695 1445372922 0.323547 -0.289734 0.499268 0.749695 1445372922 0.323547 -0.289734 0.499268 0.749695 1445372922 0.323547 -0.289734 0.499268 0.749695 1445372922 0.323547 -0.289734 0.499268 0.749695 1445372922 0.323547 -0.289734 0.499268 0.749695 1445372922 0.187073 -0.369629 0.419617 0.807617 1445372922 0.187073 -0.369629 0.419617 0.807617 1445372922 0.187073 -0.369629 0.419617 0.807617 1445372922 0.187073 -0.369629 0.419617 0.807617 1445372922 0.187073 -0.369629 0.419617 0.807617 1445372922 0.187073 -0.369629 0.419617 0.807617 1445372922 0.187073 -0.369629 0.419617 0.807617 1445372922 0.051514 -0.432983 0.330444 0.837036 1445372922 0.051514 -0.432983 0.330444 0.837036 1445372922 0.051514 -0.432983 0.330444 0.837036 1445372922 0.051514 -0.432983 0.330444 0.837036 1445372922 0.051514 -0.432983 0.330444 0.837036 1445372922 -0.073730 -0.475403 0.240417 0.843079 1445372922 -0.073730 -0.475403 0.240417 0.843079 1445372922 -0.073730 -0.475403 0.240417 0.843079 1445372922 -0.073730 -0.475403 0.240417 0.843079 1445372922 -0.073730 -0.475403 0.240417 0.843079 1445372922 -0.073730 -0.475403 0.240417 0.843079 1445372922 -0.183105 -0.500244 0.149902 0.832947 1445372922 -0.183105 -0.500244 0.149902 0.832947 1445372922 -0.183105 -0.500244 0.149902 0.832947 1445372922 -0.183105 -0.500244 0.149902 0.832947 1445372922 -0.183105 -0.500244 0.149902 0.832947 1445372922 -0.183105 -0.500244 0.149902 0.832947 1445372923 -0.183105 -0.500244 0.149902 0.832947 1445372923 -0.278992 -0.510376 0.068115 0.810547 1445372923 -0.278992 -0.510376 0.068115 0.810547 1445372923 -0.278992 -0.510376 0.068115 0.810547 1445372923 -0.278992 -0.510376 0.068115 0.810547 1445372923 -0.278992 -0.510376 0.068115 0.810547 1445372923 -0.363770 -0.505249 -0.015442 0.782410 1445372923 -0.363770 -0.505249 -0.015442 0.782410 1445372923 -0.363770 -0.505249 -0.015442 0.782410 1445372923 -0.363770 -0.505249 -0.015442 0.782410 1445372923 -0.363770 -0.505249 -0.015442 0.782410 1445372923 -0.363770 -0.505249 -0.015442 0.782410 1445372923 -0.363770 -0.505249 -0.015442 0.782410 1445372923 -0.430847 -0.477234 -0.112183 0.757629 1445372923 -0.430847 -0.477234 -0.112183 0.757629 1445372923 -0.430847 -0.477234 -0.112183 0.757629 1445372923 -0.430847 -0.477234 -0.112183 0.757629 1445372923 -0.430847 -0.477234 -0.112183 0.757629 1445372923 -0.430847 -0.477234 -0.112183 0.757629 1445372923 -0.470276 -0.427185 -0.202759 0.745178 1445372923 -0.470276 -0.427185 -0.202759 0.745178 1445372923 -0.470276 -0.427185 -0.202759 0.745178 1445372923 -0.470276 -0.427185 -0.202759 0.745178 1445372923 -0.470276 -0.427185 -0.202759 0.745178 1445372923 -0.481079 -0.383484 -0.251221 0.747253 1445372923 -0.481079 -0.383484 -0.251221 0.747253 1445372923 -0.481079 -0.383484 -0.251221 0.747253 1445372923 -0.481079 -0.383484 -0.251221 0.747253 1445372923 -0.481079 -0.383484 -0.251221 0.747253 1445372923 -0.481079 -0.383484 -0.251221 0.747253 1445372923 -0.446960 -0.372681 -0.251221 0.773438 1445372923 -0.446960 -0.372681 -0.251221 0.773438 1445372923 -0.446960 -0.372681 -0.251221 0.773438 1445372923 -0.446960 -0.372681 -0.251221 0.773438 1445372923 -0.446960 -0.372681 -0.251221 0.773438 1445372923 -0.446960 -0.372681 -0.251221 0.773438 1445372923 -0.446960 -0.372681 -0.251221 0.773438 1445372923 -0.370667 -0.397705 -0.195251 0.816284 1445372923 -0.370667 -0.397705 -0.195251 0.816284 1445372923 -0.370667 -0.397705 -0.195251 0.816284 1445372923 -0.370667 -0.397705 -0.195251 0.816284 1445372923 -0.370667 -0.397705 -0.195251 0.816284 1445372923 -0.370667 -0.397705 -0.195251 0.816284 1445372923 -0.277344 -0.422058 -0.136108 0.852295 1445372923 -0.277344 -0.422058 -0.136108 0.852295 1445372923 -0.277344 -0.422058 -0.136108 0.852295 1445372923 -0.277344 -0.422058 -0.136108 0.852295 1445372923 -0.277344 -0.422058 -0.136108 0.852295 1445372923 -0.277344 -0.422058 -0.136108 0.852295 1445372923 -0.277344 -0.422058 -0.136108 0.852295 1445372923 -0.165710 -0.440857 -0.077820 0.878662 1445372923 -0.165710 -0.440857 -0.077820 0.878662 1445372923 -0.165710 -0.440857 -0.077820 0.878662 1445372923 -0.165710 -0.440857 -0.077820 0.878662 1445372923 -0.165710 -0.440857 -0.077820 0.878662 1445372923 -0.165710 -0.440857 -0.077820 0.878662 1445372923 -0.041504 -0.458130 -0.004700 0.887878 1445372923 -0.041504 -0.458130 -0.004700 0.887878 1445372923 -0.041504 -0.458130 -0.004700 0.887878 1445372923 -0.041504 -0.458130 -0.004700 0.887878 1445372923 -0.041504 -0.458130 -0.004700 0.887878 1445372923 -0.041504 -0.458130 -0.004700 0.887878 1445372923 -0.041504 -0.458130 -0.004700 0.887878 1445372923 0.089600 -0.455383 0.088440 0.881348 1445372923 0.089600 -0.455383 0.088440 0.881348 1445372923 0.089600 -0.455383 0.088440 0.881348 1445372923 0.089600 -0.455383 0.088440 0.881348 1445372923 0.089600 -0.455383 0.088440 0.881348 1445372923 0.089600 -0.455383 0.088440 0.881348 1445372923 0.089600 -0.455383 0.088440 0.881348 1445372923 0.207336 -0.438721 0.184692 0.854614 1445372923 0.207336 -0.438721 0.184692 0.854614 1445372923 0.207336 -0.438721 0.184692 0.854614 1445372923 0.207336 -0.438721 0.184692 0.854614 1445372923 0.207336 -0.438721 0.184692 0.854614 1445372923 0.207336 -0.438721 0.184692 0.854614 1445372923 0.308777 -0.409302 0.261963 0.817566 1445372923 0.308777 -0.409302 0.261963 0.817566 1445372923 0.308777 -0.409302 0.261963 0.817566 1445372923 0.308777 -0.409302 0.261963 0.817566 1445372923 0.308777 -0.409302 0.261963 0.817566 1445372923 0.308777 -0.409302 0.261963 0.817566 1445372923 0.395996 -0.367493 0.337402 0.770813 1445372923 0.395996 -0.367493 0.337402 0.770813 1445372923 0.395996 -0.367493 0.337402 0.770813 1445372923 0.395996 -0.367493 0.337402 0.770813 1445372923 0.395996 -0.367493 0.337402 0.770813 1445372923 0.395996 -0.367493 0.337402 0.770813 1445372923 0.395996 -0.367493 0.337402 0.770813 1445372923 0.467529 -0.311951 0.414978 0.715393 1445372923 0.467529 -0.311951 0.414978 0.715393 1445372923 0.467529 -0.311951 0.414978 0.715393 1445372923 0.467529 -0.311951 0.414978 0.715393 1445372923 0.467529 -0.311951 0.414978 0.715393 1445372923 0.517334 -0.247986 0.486755 0.658691 1445372923 0.517334 -0.247986 0.486755 0.658691 1445372923 0.517334 -0.247986 0.486755 0.658691 1445372923 0.517334 -0.247986 0.486755 0.658691 1445372923 0.517334 -0.247986 0.486755 0.658691 1445372923 0.517334 -0.247986 0.486755 0.658691 1445372923 0.539124 -0.198120 0.532776 0.621399 1445372923 0.539124 -0.198120 0.532776 0.621399 1445372923 0.539124 -0.198120 0.532776 0.621399 1445372923 0.539124 -0.198120 0.532776 0.621399 1445372923 0.539124 -0.198120 0.532776 0.621399 1445372923 0.532593 -0.177002 0.557739 0.611450 1445372923 0.532593 -0.177002 0.557739 0.611450 1445372923 0.532593 -0.177002 0.557739 0.611450 1445372923 0.532593 -0.177002 0.557739 0.611450 1445372923 0.532593 -0.177002 0.557739 0.611450 1445372923 0.497559 -0.193481 0.556274 0.636780 1445372924 0.497559 -0.193481 0.556274 0.636780 1445372924 0.497559 -0.193481 0.556274 0.636780 1445372924 0.497559 -0.193481 0.556274 0.636780 1445372924 0.497559 -0.193481 0.556274 0.636780 1445372924 0.497559 -0.193481 0.556274 0.636780 1445372924 0.436584 -0.238647 0.533691 0.683777 1445372924 0.436584 -0.238647 0.533691 0.683777 1445372924 0.436584 -0.238647 0.533691 0.683777 1445372924 0.436584 -0.238647 0.533691 0.683777 1445372924 0.436584 -0.238647 0.533691 0.683777 1445372924 0.436584 -0.238647 0.533691 0.683777 1445372924 0.348083 -0.298645 0.495544 0.737610 1445372924 0.348083 -0.298645 0.495544 0.737610 1445372924 0.348083 -0.298645 0.495544 0.737610 1445372924 0.348083 -0.298645 0.495544 0.737610 1445372924 0.348083 -0.298645 0.495544 0.737610 1445372924 0.348083 -0.298645 0.495544 0.737610 1445372924 0.233948 -0.370300 0.428467 0.790283 1445372924 0.233948 -0.370300 0.428467 0.790283 1445372924 0.233948 -0.370300 0.428467 0.790283 1445372924 0.233948 -0.370300 0.428467 0.790283 1445372924 0.233948 -0.370300 0.428467 0.790283 1445372924 0.233948 -0.370300 0.428467 0.790283 1445372924 0.113037 -0.433716 0.343323 0.825378 1445372924 0.113037 -0.433716 0.343323 0.825378 1445372924 0.113037 -0.433716 0.343323 0.825378 1445372924 0.113037 -0.433716 0.343323 0.825378 1445372924 0.113037 -0.433716 0.343323 0.825378 1445372924 0.113037 -0.433716 0.343323 0.825378 1445372924 -0.002197 -0.481079 0.253479 0.839233 1445372924 -0.002197 -0.481079 0.253479 0.839233 1445372924 -0.002197 -0.481079 0.253479 0.839233 1445372924 -0.002197 -0.481079 0.253479 0.839233 1445372924 -0.002197 -0.481079 0.253479 0.839233 1445372924 -0.002197 -0.481079 0.253479 0.839233 1445372924 -0.002197 -0.481079 0.253479 0.839233 1445372924 -0.110901 -0.511047 0.158691 0.837463 1445372924 -0.110901 -0.511047 0.158691 0.837463 1445372924 -0.110901 -0.511047 0.158691 0.837463 1445372924 -0.110901 -0.511047 0.158691 0.837463 1445372924 -0.110901 -0.511047 0.158691 0.837463 1445372924 -0.110901 -0.511047 0.158691 0.837463 1445372924 -0.217896 -0.526306 0.075562 0.818420 1445372924 -0.217896 -0.526306 0.075562 0.818420 1445372924 -0.217896 -0.526306 0.075562 0.818420 1445372924 -0.217896 -0.526306 0.075562 0.818420 1445372924 -0.217896 -0.526306 0.075562 0.818420 1445372924 -0.321960 -0.530029 -0.005615 0.784424 1445372924 -0.321960 -0.530029 -0.005615 0.784424 1445372924 -0.321960 -0.530029 -0.005615 0.784424 1445372924 -0.321960 -0.530029 -0.005615 0.784424 1445372924 -0.321960 -0.530029 -0.005615 0.784424 1445372924 -0.321960 -0.530029 -0.005615 0.784424 1445372924 -0.411377 -0.516663 -0.088928 0.745605 1445372924 -0.411377 -0.516663 -0.088928 0.745605 1445372924 -0.411377 -0.516663 -0.088928 0.745605 1445372924 -0.411377 -0.516663 -0.088928 0.745605 1445372924 -0.411377 -0.516663 -0.088928 0.745605 1445372924 -0.411377 -0.516663 -0.088928 0.745605 1445372924 -0.411377 -0.516663 -0.088928 0.745605 1445372924 -0.473572 -0.472290 -0.174866 0.722595 1445372924 -0.473572 -0.472290 -0.174866 0.722595 1445372924 -0.473572 -0.472290 -0.174866 0.722595 1445372924 -0.473572 -0.472290 -0.174866 0.722595 1445372924 -0.473572 -0.472290 -0.174866 0.722595 1445372924 -0.473572 -0.472290 -0.174866 0.722595 1445372924 -0.510376 -0.413269 -0.240906 0.714661 1445372924 -0.510376 -0.413269 -0.240906 0.714661 1445372924 -0.510376 -0.413269 -0.240906 0.714661 1445372924 -0.510376 -0.413269 -0.240906 0.714661 1445372924 -0.510376 -0.413269 -0.240906 0.714661 1445372924 -0.510376 -0.413269 -0.240906 0.714661 1445372924 -0.512329 -0.373779 -0.270569 0.724304 1445372924 -0.512329 -0.373779 -0.270569 0.724304 1445372924 -0.512329 -0.373779 -0.270569 0.724304 1445372924 -0.512329 -0.373779 -0.270569 0.724304 1445372924 -0.512329 -0.373779 -0.270569 0.724304 1445372924 -0.512329 -0.373779 -0.270569 0.724304 1445372924 -0.512329 -0.373779 -0.270569 0.724304 1445372924 -0.480957 -0.363953 -0.260071 0.754028 1445372924 -0.480957 -0.363953 -0.260071 0.754028 1445372924 -0.480957 -0.363953 -0.260071 0.754028 1445372924 -0.480957 -0.363953 -0.260071 0.754028 1445372924 -0.480957 -0.363953 -0.260071 0.754028 1445372924 -0.418030 -0.377014 -0.225159 0.795227 1445372924 -0.418030 -0.377014 -0.225159 0.795227 1445372924 -0.418030 -0.377014 -0.225159 0.795227 1445372924 -0.418030 -0.377014 -0.225159 0.795227 1445372924 -0.418030 -0.377014 -0.225159 0.795227 1445372924 -0.418030 -0.377014 -0.225159 0.795227 1445372924 -0.418030 -0.377014 -0.225159 0.795227 1445372924 -0.335510 -0.398621 -0.172668 0.835876 1445372924 -0.335510 -0.398621 -0.172668 0.835876 1445372924 -0.335510 -0.398621 -0.172668 0.835876 1445372924 -0.335510 -0.398621 -0.172668 0.835876 1445372924 -0.335510 -0.398621 -0.172668 0.835876 1445372924 -0.335510 -0.398621 -0.172668 0.835876 1445372924 -0.236206 -0.427795 -0.106934 0.865906 1445372924 -0.236206 -0.427795 -0.106934 0.865906 1445372924 -0.236206 -0.427795 -0.106934 0.865906 1445372924 -0.236206 -0.427795 -0.106934 0.865906 1445372924 -0.124756 -0.449646 -0.035034 0.883789 1445372924 -0.124756 -0.449646 -0.035034 0.883789 1445372924 -0.124756 -0.449646 -0.035034 0.883789 1445372924 -0.124756 -0.449646 -0.035034 0.883789 1445372924 -0.124756 -0.449646 -0.035034 0.883789 1445372924 -0.124756 -0.449646 -0.035034 0.883789 1445372924 -0.000854 -0.460571 0.050659 0.886169 1445372924 -0.000854 -0.460571 0.050659 0.886169 1445372925 -0.000854 -0.460571 0.050659 0.886169 1445372925 -0.000854 -0.460571 0.050659 0.886169 1445372925 -0.000854 -0.460571 0.050659 0.886169 1445372925 -0.000854 -0.460571 0.050659 0.886169 1445372925 0.121704 -0.453552 0.134705 0.872498 1445372925 0.121704 -0.453552 0.134705 0.872498 1445372925 0.121704 -0.453552 0.134705 0.872498 1445372925 0.121704 -0.453552 0.134705 0.872498 1445372925 0.121704 -0.453552 0.134705 0.872498 1445372925 0.121704 -0.453552 0.134705 0.872498 1445372925 0.236755 -0.428589 0.209717 0.846313 1445372925 0.236755 -0.428589 0.209717 0.846313 1445372925 0.236755 -0.428589 0.209717 0.846313 1445372925 0.236755 -0.428589 0.209717 0.846313 1445372925 0.236755 -0.428589 0.209717 0.846313 1445372925 0.236755 -0.428589 0.209717 0.846313 1445372925 0.343201 -0.390686 0.280945 0.806641 1445372925 
0.120972 -0.425049 0.223816 0.868652 1445372927 0.094055 -0.432251 0.229126 0.867065 1445372927 0.094055 -0.432251 0.229126 0.867065 1445372927 0.094055 -0.432251 0.229126 0.867065 1445372927 0.094055 -0.432251 0.229126 0.867065 1445372927 0.094055 -0.432251 0.229126 0.867065 1445372927 0.094055 -0.432251 0.229126 0.867065 1445372927 0.049133 -0.445557 0.217346 0.867065 1445372927 0.049133 -0.445557 0.217346 0.867065 1445372927 0.049133 -0.445557 0.217346 0.867065 1445372927 0.049133 -0.445557 0.217346 0.867065 1445372927 0.049133 -0.445557 0.217346 0.867065 1445372927 0.049133 -0.445557 0.217346 0.867065 1445372927 -0.009155 -0.462219 0.192993 0.865417 1445372927 -0.009155 -0.462219 0.192993 0.865417 1445372927 -0.009155 -0.462219 0.192993 0.865417 1445372927 -0.009155 -0.462219 0.192993 0.865417 1445372927 -0.009155 -0.462219 0.192993 0.865417 1445372927 -0.009155 -0.462219 0.192993 0.865417 1445372927 -0.080261 -0.479858 0.152161 0.860291 1445372927 -0.080261 -0.479858 0.152161 0.860291 1445372927 -0.080261 -0.479858 0.152161 0.860291 1445372927 -0.080261 -0.479858 0.152161 0.860291 1445372927 -0.080261 -0.479858 0.152161 0.860291 1445372927 -0.080261 -0.479858 0.152161 0.860291 1445372927 -0.080261 -0.479858 0.152161 0.860291 1445372927 -0.161682 -0.497253 0.101257 0.846375 1445372927 -0.161682 -0.497253 0.101257 0.846375 1445372927 -0.161682 -0.497253 0.101257 0.846375 1445372927 -0.161682 -0.497253 0.101257 0.846375 1445372927 -0.161682 -0.497253 0.101257 0.846375 1445372927 -0.161682 -0.497253 0.101257 0.846375 1445372927 -0.244385 -0.510376 0.047424 0.823120 1445372927 -0.244385 -0.510376 0.047424 0.823120 1445372927 -0.244385 -0.510376 0.047424 0.823120 1445372927 -0.244385 -0.510376 0.047424 0.823120 1445372927 -0.244385 -0.510376 0.047424 0.823120 1445372927 -0.244385 -0.510376 0.047424 0.823120 1445372927 -0.244385 -0.510376 0.047424 0.823120 1445372927 -0.317505 -0.512024 -0.006470 0.798096 1445372927 -0.317505 -0.512024 -0.006470 0.798096 1445372927 -0.317505 -0.512024 -0.006470 0.798096 1445372927 -0.317505 -0.512024 -0.006470 0.798096 1445372927 -0.317505 -0.512024 -0.006470 0.798096 1445372927 -0.383667 -0.500793 -0.066711 0.773010 1445372927 -0.383667 -0.500793 -0.066711 0.773010 1445372927 -0.383667 -0.500793 -0.066711 0.773010 1445372927 -0.383667 -0.500793 -0.066711 0.773010 1445372927 -0.440857 -0.473083 -0.123413 0.752747 1445372927 -0.440857 -0.473083 -0.123413 0.752747 1445372927 -0.440857 -0.473083 -0.123413 0.752747 1445372927 -0.440857 -0.473083 -0.123413 0.752747 1445372927 -0.440857 -0.473083 -0.123413 0.752747 1445372928 -0.440857 -0.473083 -0.123413 0.752747 1445372928 -0.440857 -0.473083 -0.123413 0.752747 1445372928 -0.474365 -0.441467 -0.162537 0.744141 1445372928 -0.474365 -0.441467 -0.162537 0.744141 1445372928 -0.474365 -0.441467 -0.162537 0.744141 1445372928 -0.474365 -0.441467 -0.162537 0.744141 1445372928 -0.474365 -0.441467 -0.162537 0.744141 1445372928 -0.474365 -0.441467 -0.162537 0.744141 1445372928 -0.476257 -0.419067 -0.175232 0.752930 1445372928 -0.476257 -0.419067 -0.175232 0.752930 1445372928 -0.476257 -0.419067 -0.175232 0.752930 1445372928 -0.476257 -0.419067 -0.175232 0.752930 1445372928 -0.476257 -0.419067 -0.175232 0.752930 1445372928 -0.476257 -0.419067 -0.175232 0.752930 1445372928 -0.447998 -0.407410 -0.171936 0.777039 1445372928 -0.447998 -0.407410 -0.171936 0.777039 1445372928 -0.447998 -0.407410 -0.171936 0.777039 1445372928 -0.447998 -0.407410 -0.171936 0.777039 1445372928 -0.447998 -0.407410 -0.171936 0.777039 1445372928 -0.447998 -0.407410 -0.171936 0.777039 1445372928 -0.390503 -0.409973 -0.150024 0.810486 1445372928 -0.390503 -0.409973 -0.150024 0.810486 1445372928 -0.390503 -0.409973 -0.150024 0.810486 1445372928 -0.390503 -0.409973 -0.150024 0.810486 1445372928 -0.390503 -0.409973 -0.150024 0.810486 1445372928 -0.390503 -0.409973 -0.150024 0.810486 1445372928 -0.390503 -0.409973 -0.150024 0.810486 1445372928 -0.312195 -0.417358 -0.118591 0.845154 1445372928 -0.312195 -0.417358 -0.118591 0.845154 1445372928 -0.312195 -0.417358 -0.118591 0.845154 1445372928 -0.312195 -0.417358 -0.118591 0.845154 1445372928 -0.312195 -0.417358 -0.118591 0.845154 1445372928 -0.312195 -0.417358 -0.118591 0.845154 1445372928 -0.213684 -0.433899 -0.072754 0.872192 1445372928 -0.213684 -0.433899 -0.072754 0.872192 1445372928 -0.213684 -0.433899 -0.072754 0.872192 1445372928 -0.213684 -0.433899 -0.072754 0.872192 1445372928 -0.213684 -0.433899 -0.072754 0.872192 1445372928 -0.099182 -0.455322 0.004883 0.884766 1445372928 -0.099182 -0.455322 0.004883 0.884766 1445372928 -0.099182 -0.455322 0.004883 0.884766 1445372928 -0.099182 -0.455322 0.004883 0.884766 1445372928 -0.099182 -0.455322 0.004883 0.884766 1445372928 -0.099182 -0.455322 0.004883 0.884766 1445372928 0.019592 -0.453308 0.108643 0.884460 1445372928 0.019592 -0.453308 0.108643 0.884460 1445372928 0.019592 -0.453308 0.108643 0.884460 1445372928 0.019592 -0.453308 0.108643 0.884460 1445372928 0.019592 -0.453308 0.108643 0.884460 1445372928 0.019592 -0.453308 0.108643 0.884460 1445372928 0.122192 -0.437683 0.188660 0.870544 1445372928 0.122192 -0.437683 0.188660 0.870544 1445372928 0.122192 -0.437683 0.188660 0.870544 1445372928 0.122192 -0.437683 0.188660 0.870544 1445372928 0.122192 -0.437683 0.188660 0.870544 1445372928 0.122192 -0.437683 0.188660 0.870544 1445372928 0.122192 -0.437683 0.188660 0.870544 1445372928 0.218933 -0.413391 0.249023 0.848022 1445372928 0.218933 -0.413391 0.249023 0.848022 1445372928 0.218933 -0.413391 0.249023 0.848022 1445372928 0.218933 -0.413391 0.249023 0.848022 1445372928 0.218933 -0.413391 0.249023 0.848022 1445372928 0.218933 -0.413391 0.249023 0.848022 1445372928 0.312866 -0.375671 0.319580 0.811646 1445372928 0.312866 -0.375671 0.319580 0.811646 1445372928 0.312866 -0.375671 0.319580 0.811646 1445372928 0.312866 -0.375671 0.319580 0.811646 1445372928 0.312866 -0.375671 0.319580 0.811646 1445372928 0.312866 -0.375671 0.319580 0.811646 1445372928 0.392700 -0.329041 0.396606 0.761658 1445372928 0.392700 -0.329041 0.396606 0.761658 1445372928 0.392700 -0.329041 0.396606 0.761658 1445372928 0.392700 -0.329041 0.396606 0.761658 1445372928 0.392700 -0.329041 0.396606 0.761658 1445372928 0.392700 -0.329041 0.396606 0.761658 1445372928 0.447754 -0.274414 0.475952 0.705383 1445372928 0.447754 -0.274414 0.475952 0.705383 1445372928 0.447754 -0.274414 0.475952 0.705383 1445372928 0.447754 -0.274414 0.475952 0.705383 1445372928 0.447754 -0.274414 0.475952 0.705383 1445372928 0.447754 -0.274414 0.475952 0.705383 1445372928 0.447754 -0.274414 0.475952 0.705383 1445372928 0.466431 -0.228027 0.535278 0.666260 1445372928 0.466431 -0.228027 0.535278 0.666260 1445372928 0.466431 -0.228027 0.535278 0.666260 1445372928 0.466431 -0.228027 0.535278 0.666260 1445372928 0.466431 -0.228027 0.535278 0.666260 1445372928 0.466431 -0.228027 0.535278 0.666260 1445372928 0.448120 -0.216248 0.550720 0.670044 1445372928 0.448120 -0.216248 0.550720 0.670044 1445372928 0.448120 -0.216248 0.550720 0.670044 1445372928 0.448120 -0.216248 0.550720 0.670044 1445372928 0.448120 -0.216248 0.550720 0.670044 1445372928 0.448120 -0.216248 0.550720 0.670044 1445372928 0.403748 -0.242493 0.530273 0.704956 1445372928 0.403748 -0.242493 0.530273 0.704956 1445372928 0.403748 -0.242493 0.530273 0.704956 1445372928 0.403748 -0.242493 0.530273 0.704956 1445372928 0.403748 -0.242493 0.530273 0.704956 1445372928 0.403748 -0.242493 0.530273 0.704956 1445372928 0.403748 -0.242493 0.530273 0.704956 1445372928 0.340454 -0.282715 0.501343 0.743469 1445372928 0.340454 -0.282715 0.501343 0.743469 1445372928 0.340454 -0.282715 0.501343 0.743469 1445372928 0.340454 -0.282715 0.501343 0.743469 1445372928 0.340454 -0.282715 0.501343 0.743469 1445372928 0.254883 -0.336609 0.451538 0.786011 1445372928 0.254883 -0.336609 0.451538 0.786011 1445372928 0.254883 -0.336609 0.451538 0.786011 1445372928 0.254883 -0.336609 0.451538 0.786011 1445372928 0.254883 -0.336609 0.451538 0.786011 1445372929 0.254883 -0.336609 0.451538 0.786011 1445372929 0.149109 -0.397278 0.371643 0.825684 1445372929 0.149109 -0.397278 0.371643 0.825684 1445372929 0.149109 -0.397278 0.371643 0.825684 1445372929 0.149109 -0.397278 0.371643 0.825684 1445372929 0.149109 -0.397278 0.371643 0.825684 1445372929 0.037048 -0.448242 0.283508 0.846924 1445372929 0.037048 -0.448242 0.283508 0.846924 1445372929 0.037048 -0.448242 0.283508 0.846924 1445372929 0.037048 -0.448242 0.283508 0.846924 1445372929 0.037048 -0.448242 0.283508 0.846924 1445372929 0.037048 -0.448242 0.283508 0.846924 1445372929 -0.073792 -0.483398 0.193726 0.850464 1445372929 -0.073792 -0.483398 0.193726 0.850464 1445372929 -0.073792 -0.483398 0.193726 0.850464 1445372929 -0.073792 -0.483398 0.193726 0.850464 1445372929 -0.073792 -0.483398 0.193726 0.850464 1445372929 -0.073792 -0.483398 0.193726 0.850464 1445372929 -0.073792 -0.483398 0.193726 0.850464 1445372929 -0.181702 -0.500916 0.112183 0.838745 1445372929 -0.181702 -0.500916 0.112183 0.838745 1445372929 -0.181702 -0.500916 0.112183 0.838745 1445372929 -0.181702 -0.500916 0.112183 0.838745 1445372929 -0.181702 -0.500916 0.112183 0.838745 1445372929 -0.181702 -0.500916 0.112183 0.838745 1445372929 -0.285522 -0.504883 0.035278 0.813843 1445372929 -0.285522 -0.504883 0.035278 0.813843 1445372929 -0.285522 -0.504883 0.035278 0.813843 1445372929 -0.285522 -0.504883 0.035278 0.813843 1445372929 -0.285522 -0.504883 0.035278 0.813843 1445372929 -0.285522 -0.504883 0.035278 0.813843 1445372929 -0.374573 -0.500610 -0.031799 0.779785 1445372929 -0.374573 -0.500610 -0.031799 0.779785 1445372929 -0.374573 -0.500610 -0.031799 0.779785 1445372929 -0.374573 -0.500610 -0.031799 0.779785 1445372929 -0.374573 -0.500610 -0.031799 0.779785 1445372929 -0.442871 -0.481995 -0.094116 0.750122 1445372929 -0.442871 -0.481995 -0.094116 0.750122 1445372929 -0.442871 -0.481995 -0.094116 0.750122 1445372929 -0.442871 -0.481995 -0.094116 0.750122 1445372929 -0.442871 -0.481995 -0.094116 0.750122 1445372929 -0.442871 -0.481995 -0.094116 0.750122 1445372929 -0.486755 -0.447327 -0.146423 0.735901 1445372929 -0.486755 -0.447327 -0.146423 0.735901 1445372929 -0.486755 -0.447327 -0.146423 0.735901 1445372929 -0.486755 -0.447327 -0.146423 0.735901 1445372929 -0.486755 -0.447327 -0.146423 0.735901 1445372929 -0.486755 -0.447327 -0.146423 0.735901 1445372929 -0.486755 -0.447327 -0.146423 0.735901 1445372929 -0.495483 -0.418945 -0.169189 0.741882 1445372929 -0.495483 -0.418945 -0.169189 0.741882 1445372929 -0.495483 -0.418945 -0.169189 0.741882 1445372929 -0.495483 -0.418945 -0.169189 0.741882 1445372929 -0.495483 -0.418945 -0.169189 0.741882 1445372929 -0.495483 -0.418945 -0.169189 0.741882 1445372929 -0.466553 -0.408264 -0.161987 0.767700 1445372929 -0.466553 -0.408264 -0.161987 0.767700 1445372929 -0.466553 -0.408264 -0.161987 0.767700 1445372929 -0.466553 -0.408264 -0.161987 0.767700 1445372929 -0.466553 -0.408264 -0.161987 0.767700 1445372929 -0.466553 -0.408264 -0.161987 0.767700 1445372929 -0.405457 -0.413574 -0.136169 0.803772 1445372929 -0.405457 -0.413574 -0.136169 0.803772 1445372929 -0.405457 -0.413574 -0.136169 0.803772 1445372929 -0.405457 -0.413574 -0.136169 0.803772 1445372929 -0.405457 -0.413574 -0.136169 0.803772 1445372929 -0.405457 -0.413574 -0.136169 0.803772 1445372929 -0.320374 -0.423950 -0.101685 0.841003 1445372929 -0.320374 -0.423950 -0.101685 0.841003 1445372929 -0.320374 -0.423950 -0.101685 0.841003 1445372929 -0.320374 -0.423950 -0.101685 0.841003 1445372929 -0.320374 -0.423950 -0.101685 0.841003 1445372929 -0.215759 -0.437317 -0.051208 0.871521 1445372929 -0.215759 -0.437317 -0.051208 0.871521 1445372929 -0.215759 -0.437317 -0.051208 0.871521 1445372929 -0.215759 -0.437317 -0.051208 0.871521 1445372929 -0.215759 -0.437317 -0.051208 0.871521 1445372929 -0.215759 -0.437317 -0.051208 0.871521 1445372929 -0.094910 -0.447998 0.020508 0.888733 1445372929 -0.094910 -0.447998 0.020508 0.888733 1445372929 -0.094910 -0.447998 0.020508 0.888733 1445372929 -0.094910 -0.447998 0.020508 0.888733 1445372929 -0.094910 -0.447998 0.020508 0.888733 1445372929 -0.094910 -0.447998 0.020508 0.888733 1445372929 -0.094910 -0.447998 0.020508 0.888733 1445372929 0.029358 -0.448669 0.106934 0.886780 1445372929 0.029358 -0.448669 0.106934 0.886780 1445372929 0.029358 -0.448669 0.106934 0.886780 1445372929 0.029358 -0.448669 0.106934 0.886780 1445372929 0.029358 -0.448669 0.106934 0.886780 1445372929 0.029358 -0.448669 0.106934 0.886780 1445372929 0.149231 -0.429932 0.190308 0.869812 1445372929 0.149231 -0.429932 0.190308 0.869812 1445372929 0.149231 -0.429932 0.190308 0.869812 1445372929 0.149231 -0.429932 0.190308 0.869812 1445372929 0.149231 -0.429932 0.190308 0.869812 1445372929 0.149231 -0.429932 0.190308 0.869812 1445372929 0.255676 -0.403076 0.255249 0.840820 1445372929 0.255676 -0.403076 0.255249 0.840820 1445372929 0.255676 -0.403076 0.255249 0.840820 1445372929 0.255676 -0.403076 0.255249 0.840820 1445372929 0.255676 -0.403076 0.255249 0.840820 1445372929 0.255676 -0.403076 0.255249 0.840820 1445372929 0.349548 -0.366394 0.323242 0.799377 1445372929 0.349548 -0.366394 0.323242 0.799377 1445372929 0.349548 -0.366394 0.323242 0.799377 1445372929 0.349548 -0.366394 0.323242 0.799377 1445372929 0.349548 -0.366394 0.323242 0.799377 1445372929 0.349548 -0.366394 0.323242 0.799377 1445372929 0.349548 -0.366394 0.323242 0.799377 1445372929 0.425842 -0.319702 0.389038 0.751648 1445372930 0.425842 -0.319702 0.389038 0.751648 1445372930 0.425842 -0.319702 0.389038 0.751648 1445372930 0.425842 -0.319702 0.389038 0.751648 1445372930 0.425842 -0.319702 0.389038 0.751648 1445372930 0.425842 -0.319702 0.389038 0.751648 1445372930 0.478333 -0.275513 0.446472 0.704224 1445372930 0.478333 -0.275513 0.446472 0.704224 1445372930 0.478333 -0.275513 0.446472 0.704224 1445372930 0.478333 -0.275513 0.446472 0.704224 1445372930 0.478333 -0.275513 0.446472 0.704224 1445372930 0.478333 -0.275513 0.446472 0.704224 1445372930 0.478333 -0.275513 0.446472 0.704224 1445372930 0.496399 -0.240967 0.493225 0.672424 1445372930 0.496399 -0.240967 0.493225 0.672424 1445372930 0.496399 -0.240967 0.493225 0.672424 1445372930 0.496399 -0.240967 0.493225 0.672424 1445372930 0.496399 -0.240967 0.493225 0.672424 1445372930 0.496399 -0.240967 0.493225 0.672424 1445372930 0.480164 -0.226074 0.520081 0.669128 1445372930 0.480164 -0.226074 0.520081 0.669128 1445372930 0.480164 -0.226074 0.520081 0.669128 1445372930 0.480164 -0.226074 0.520081 0.669128 1445372930 0.480164 -0.226074 0.520081 0.669128 1445372930 0.480164 -0.226074 0.520081 0.669128 1445372930 0.480164 -0.226074 0.520081 0.669128 1445372930 0.427185 -0.254333 0.505920 0.704834 1445372930 0.427185 -0.254333 0.505920 0.704834 1445372930 0.427185 -0.254333 0.505920 0.704834 1445372930 0.427185 -0.254333 0.505920 0.704834 1445372930 0.353638 -0.301392 0.468506 0.751343 1445372930 0.353638 -0.301392 0.468506 0.751343 1445372930 0.353638 -0.301392 0.468506 0.751343 1445372930 0.353638 -0.301392 0.468506 0.751343 1445372930 0.353638 -0.301392 0.468506 0.751343 1445372930 0.262451 -0.352905 0.423523 0.791931 1445372930 0.262451 -0.352905 0.423523 0.791931 1445372930 0.262451 -0.352905 0.423523 0.791931 1445372930 0.262451 -0.352905 0.423523 0.791931 1445372930 0.262451 -0.352905 0.423523 0.791931 1445372930 0.262451 -0.352905 0.423523 0.791931 1445372930 0.262451 -0.352905 0.423523 0.791931 1445372930 0.155151 -0.406189 0.361694 0.824646 1445372930 0.155151 -0.406189 0.361694 0.824646 1445372930 0.155151 -0.406189 0.361694 0.824646 1445372930 0.155151 -0.406189 0.361694 0.824646 1445372930 0.155151 -0.406189 0.361694 0.824646 1445372930 0.155151 -0.406189 0.361694 0.824646 1445372930 0.040771 -0.453186 0.286133 0.843201 1445372930 0.040771 -0.453186 0.286133 0.843201 1445372930 0.040771 -0.453186 0.286133 0.843201 1445372930 0.040771 -0.453186 0.286133 0.843201 1445372930 0.040771 -0.453186 0.286133 0.843201 1445372930 0.040771 -0.453186 0.286133 0.843201 1445372930 0.040771 -0.453186 0.286133 0.843201 1445372930 -0.072449 -0.486877 0.203674 0.846313 1445372930 -0.072449 -0.486877 0.203674 0.846313 1445372930 -0.072449 -0.486877 0.203674 0.846313 1445372930 -0.072449 -0.486877 0.203674 0.846313 1445372930 -0.072449 -0.486877 0.203674 0.846313 1445372930 -0.072449 -0.486877 0.203674 0.846313 1445372930 -0.179443 -0.506042 0.125732 0.834167 1445372930 -0.179443 -0.506042 0.125732 0.834167 1445372930 -0.179443 -0.506042 0.125732 0.834167 1445372930 -0.179443 -0.506042 0.125732 0.834167 1445372930 -0.179443 -0.506042 0.125732 0.834167 1445372930 -0.179443 -0.506042 0.125732 0.834167 1445372930 -0.277161 -0.515137 0.057678 0.809021 1445372930 -0.277161 -0.515137 0.057678 0.809021 1445372930 -0.277161 -0.515137 0.057678 0.809021 1445372930 -0.277161 -0.515137 0.057678 0.809021 1445372930 -0.277161 -0.515137 0.057678 0.809021 1445372930 -0.277161 -0.515137 0.057678 0.809021 1445372930 -0.367004 -0.516479 -0.009460 0.773621 1445372930 -0.367004 -0.516479 -0.009460 0.773621 1445372930 -0.367004 -0.516479 -0.009460 0.773621 1445372930 -0.367004 -0.516479 -0.009460 0.773621 1445372930 -0.367004 -0.516479 -0.009460 0.773621 1445372930 -0.367004 -0.516479 -0.009460 0.773621 1445372930 -0.367004 -0.516479 -0.009460 0.773621 1445372930 -0.443298 -0.497498 -0.085144 0.740784 1445372930 -0.443298 -0.497498 -0.085144 0.740784 1445372930 -0.443298 -0.497498 -0.085144 0.740784 1445372930 -0.443298 -0.497498 -0.085144 0.740784 1445372930 -0.443298 -0.497498 -0.085144 0.740784 1445372930 -0.483276 -0.469788 -0.135620 0.726196 1445372930 -0.483276 -0.469788 -0.135620 0.726196 1445372930 -0.483276 -0.469788 -0.135620 0.726196 1445372930 -0.483276 -0.469788 -0.135620 0.726196 1445372930 -0.483276 -0.469788 -0.135620 0.726196 1445372930 -0.488342 -0.440674 -0.154114 0.737305 1445372930 -0.488342 -0.440674 -0.154114 0.737305 1445372930 -0.488342 -0.440674 -0.154114 0.737305 1445372930 -0.488342 -0.440674 -0.154114 0.737305 1445372930 -0.488342 -0.440674 -0.154114 0.737305 1445372930 -0.488342 -0.440674 -0.154114 0.737305 1445372930 -0.458130 -0.426941 -0.148010 0.765503 1445372930 -0.458130 -0.426941 -0.148010 0.765503 1445372930 -0.458130 -0.426941 -0.148010 0.765503 1445372930 -0.458130 -0.426941 -0.148010 0.765503 1445372930 -0.458130 -0.426941 -0.148010 0.765503 1445372930 -0.458130 -0.426941 -0.148010 0.765503 1445372930 -0.399170 -0.429443 -0.125610 0.800293 1445372930 -0.399170 -0.429443 -0.125610 0.800293 1445372930 -0.399170 -0.429443 -0.125610 0.800293 1445372930 -0.399170 -0.429443 -0.125610 0.800293 1445372930 -0.399170 -0.429443 -0.125610 0.800293 1445372930 -0.399170 -0.429443 -0.125610 0.800293 1445372930 -0.317871 -0.438904 -0.086792 0.835938 1445372931 -0.317871 -0.438904 -0.086792 0.835938 1445372931 -0.317871 -0.438904 -0.086792 0.835938 1445372931 -0.317871 -0.438904 -0.086792 0.835938 1445372931 -0.317871 -0.438904 -0.086792 0.835938 1445372931 -0.317871 -0.438904 -0.086792 0.835938 1445372931 -0.224243 -0.445007 -0.042236 0.865967 1445372931 -0.224243 -0.445007 -0.042236 0.865967 1445372931 -0.224243 -0.445007 -0.042236 0.865967 1445372931 -0.224243 -0.445007 -0.042236 0.865967 1445372931 -0.224243 -0.445007 -0.042236 0.865967 1445372931 -0.224243 -0.445007 -0.042236 0.865967 1445372931 -0.118469 -0.448547 0.013611 0.885742 1445372931 -0.118469 -0.448547 0.013611 0.885742 1445372931 -0.118469 -0.448547 0.013611 0.885742 1445372931 -0.118469 -0.448547 0.013611 0.885742 1445372931 -0.118469 -0.448547 0.013611 0.885742 1445372931 -0.118469 -0.448547 0.013611 0.885742 1445372931 -0.007080 -0.447876 0.084656 0.890015 1445372931 -0.007080 -0.447876 0.084656 0.890015 1445372931 -0.007080 -0.447876 0.084656 0.890015 1445372931 -0.007080 -0.447876 0.084656 0.890015 1445372931 -0.007080 -0.447876 0.084656 0.890015 1445372931 0.100891 -0.435913 0.169006 0.878174 1445372931 0.100891 -0.435913 0.169006 0.878174 1445372931 0.100891 -0.435913 0.169006 0.878174 1445372931 0.100891 -0.435913 0.169006 0.878174 1445372931 0.100891 -0.435913 0.169006 0.878174 1445372931 0.100891 -0.435913 0.169006 0.878174 1445372931 0.196960 -0.409851 0.243408 0.856689 1445372931 0.196960 -0.409851 0.243408 0.856689 1445372931 0.196960 -0.409851 0.243408 0.856689 1445372931 0.196960 -0.409851 0.243408 0.856689 1445372931 0.196960 -0.409851 0.243408 0.856689 1445372931 0.280518 -0.375977 0.304688 0.828857 1445372931 0.280518 -0.375977 0.304688 0.828857 1445372931 0.280518 -0.375977 0.304688 0.828857 1445372931 0.280518 -0.375977 0.304688 0.828857 1445372931 0.280518 -0.375977 0.304688 0.828857 1445372931 0.280518 -0.375977 0.304688 0.828857 1445372931 0.351135 -0.339478 0.356262 0.796509 1445372931 0.351135 -0.339478 0.356262 0.796509 1445372931 0.351135 -0.339478 0.356262 0.796509 1445372931 0.351135 -0.339478 0.356262 0.796509 1445372931 0.351135 -0.339478 0.356262 0.796509 1445372931 0.406433 -0.302490 0.403259 0.761963 1445372931 0.406433 -0.302490 0.403259 0.761963 1445372931 0.406433 -0.302490 0.403259 0.761963 1445372931 0.406433 -0.302490 0.403259 0.761963 1445372931 0.406433 -0.302490 0.403259 0.761963 1445372931 0.406433 -0.302490 0.403259 0.761963 1445372931 0.406433 -0.302490 0.403259 0.761963 1445372931 0.435913 -0.273376 0.451050 0.729187 1445372931 0.435913 -0.273376 0.451050 0.729187 1445372931 0.435913 -0.273376 0.451050 0.729187 1445372931 0.435913 -0.273376 0.451050 0.729187 1445372931 0.435913 -0.273376 0.451050 0.729187 1445372931 0.435913 -0.273376 0.451050 0.729187 1445372931 0.435913 -0.273376 0.451050 0.729187 1445372931 0.429993 -0.254150 0.483093 0.719055 1445372931 0.429993 -0.254150 0.483093 0.719055 1445372931 0.429993 -0.254150 0.483093 0.719055 1445372931 0.429993 -0.254150 0.483093 0.719055 1445372931 0.429993 -0.254150 0.483093 0.719055 1445372931 0.429993 -0.254150 0.483093 0.719055 1445372931 0.379211 -0.276672 0.462280 0.752197 1445372931 0.379211 -0.276672 0.462280 0.752197 1445372931 0.379211 -0.276672 0.462280 0.752197 1445372931 0.379211 -0.276672 0.462280 0.752197 1445372931 0.379211 -0.276672 0.462280 0.752197 1445372931 0.379211 -0.276672 0.462280 0.752197 1445372931 0.301270 -0.325439 0.413574 0.795166 1445372931 0.301270 -0.325439 0.413574 0.795166 1445372931 0.301270 -0.325439 0.413574 0.795166 1445372931 0.301270 -0.325439 0.413574 0.795166 1445372931 0.301270 -0.325439 0.413574 0.795166 1445372931 0.301270 -0.325439 0.413574 0.795166 1445372931 0.210266 -0.371216 0.366821 0.826660 1445372931 0.210266 -0.371216 0.366821 0.826660 1445372931 0.210266 -0.371216 0.366821 0.826660 1445372931 0.210266 -0.371216 0.366821 0.826660 1445372931 0.210266 -0.371216 0.366821 0.826660 1445372931 0.210266 -0.371216 0.366821 0.826660 1445372931 0.108398 -0.417969 0.309998 0.846985 1445372931 0.108398 -0.417969 0.309998 0.846985 1445372931 0.108398 -0.417969 0.309998 0.846985 1445372931 0.108398 -0.417969 0.309998 0.846985 1445372931 0.108398 -0.417969 0.309998 0.846985 1445372931 0.108398 -0.417969 0.309998 0.846985 1445372931 0.001709 -0.457458 0.237976 0.856812 1445372931 0.001709 -0.457458 0.237976 0.856812 1445372931 0.001709 -0.457458 0.237976 0.856812 1445372931 0.001709 -0.457458 0.237976 0.856812 1445372931 0.001709 -0.457458 0.237976 0.856812 1445372931 0.001709 -0.457458 0.237976 0.856812 1445372931 0.001709 -0.457458 0.237976 0.856812 1445372931 -0.102966 -0.484009 0.165283 0.853088 1445372931 -0.102966 -0.484009 0.165283 0.853088 1445372931 -0.102966 -0.484009 0.165283 0.853088 1445372931 -0.102966 -0.484009 0.165283 0.853088 1445372931 -0.102966 -0.484009 0.165283 0.853088 1445372931 -0.102966 -0.484009 0.165283 0.853088 1445372931 -0.201660 -0.500366 0.103638 0.835571 1445372931 -0.201660 -0.500366 0.103638 0.835571 1445372931 -0.201660 -0.500366 0.103638 0.835571 1445372931 -0.201660 -0.500366 0.103638 0.835571 1445372931 -0.201660 -0.500366 0.103638 0.835571 1445372931 -0.201660 -0.500366 0.103638 0.835571 1445372931 -0.295959 -0.505798 0.044189 0.809082 1445372932 -0.295959 -0.505798 0.044189 0.809082 1445372932 -0.295959 -0.505798 0.044189 0.809082 1445372932 -0.295959 -0.505798 0.044189 0.809082 1445372932 -0.295959 -0.505798 0.044189 0.809082 1445372932 -0.367310 -0.494812 -0.014587 0.787415 1445372932 -0.367310 -0.494812 -0.014587 0.787415 1445372932 -0.367310 -0.494812 -0.014587 0.787415 1445372932 -0.367310 -0.494812 -0.014587 0.787415 1445372932 -0.367310 -0.494812 -0.014587 0.787415 1445372932 -0.367310 -0.494812 -0.014587 0.787415 1445372932 -0.412781 -0.475037 -0.058716 0.774902 1445372932 -0.412781 -0.475037 -0.058716 0.774902 1445372932 -0.412781 -0.475037 -0.058716 0.774902 1445372932 -0.412781 -0.475037 -0.058716 0.774902 1445372932 -0.412781 -0.475037 -0.058716 0.774902 1445372932 -0.436646 -0.449524 -0.097656 0.773132 1445372932 -0.436646 -0.449524 -0.097656 0.773132 1445372932 -0.436646 -0.449524 -0.097656 0.773132 1445372932 -0.436646 -0.449524 -0.097656 0.773132 1445372932 -0.436646 -0.449524 -0.097656 0.773132 1445372932 -0.436646 -0.449524 -0.097656 0.773132 1445372932 -0.436646 -0.449524 -0.097656 0.773132 1445372932 -0.434509 -0.428467 -0.117859 0.783447 1445372932 -0.434509 -0.428467 -0.117859 0.783447 1445372932 -0.434509 -0.428467 -0.117859 0.783447 1445372932 -0.434509 -0.428467 -0.117859 0.783447 1445372932 -0.392822 -0.422913 -0.101501 0.810242 1445372932 -0.392822 -0.422913 -0.101501 0.810242 1445372932 -0.392822 -0.422913 -0.101501 0.810242 1445372932 -0.392822 -0.422913 -0.101501 0.810242 1445372932 -0.392822 -0.422913 -0.101501 0.810242 1445372932 -0.392822 -0.422913 -0.101501 0.810242 1445372932 -0.326111 -0.425293 -0.067383 0.841553 1445372932 -0.326111 -0.425293 -0.067383 0.841553 1445372932 -0.326111 -0.425293 -0.067383 0.841553 1445372932 -0.326111 -0.425293 -0.067383 0.841553 1445372932 -0.326111 -0.425293 -0.067383 0.841553 1445372932 -0.326111 -0.425293 -0.067383 0.841553 1445372932 -0.326111 -0.425293 -0.067383 0.841553 1445372932 -0.243103 -0.428528 -0.030273 0.869690 1445372932 -0.243103 -0.428528 -0.030273 0.869690 1445372932 -0.243103 -0.428528 -0.030273 0.869690 1445372932 -0.243103 -0.428528 -0.030273 0.869690 1445372932 -0.243103 -0.428528 -0.030273 0.869690 1445372932 -0.243103 -0.428528 -0.030273 0.869690 1445372932 -0.145630 -0.432556 0.019226 0.889526 1445372932 -0.145630 -0.432556 0.019226 0.889526 1445372932 -0.145630 -0.432556 0.019226 0.889526 1445372932 -0.145630 -0.432556 0.019226 0.889526 1445372932 -0.145630 -0.432556 0.019226 0.889526 1445372932 -0.145630 -0.432556 0.019226 0.889526 1445372932 -0.145630 -0.432556 0.019226 0.889526 1445372932 -0.041748 -0.432068 0.082825 0.897034 1445372932 -0.041748 -0.432068 0.082825 0.897034 1445372932 -0.041748 -0.432068 0.082825 0.897034 1445372932 -0.041748 -0.432068 0.082825 0.897034 1445372932 -0.041748 -0.432068 0.082825 0.897034 1445372932 -0.041748 -0.432068 0.082825 0.897034 1445372932 0.062744 -0.421448 0.149719 0.892151 1445372932 0.062744 -0.421448 0.149719 0.892151 1445372932 0.062744 -0.421448 0.149719 0.892151 1445372932 0.062744 -0.421448 0.149719 0.892151 1445372932 0.062744 -0.421448 0.149719 0.892151 1445372932 0.062744 -0.421448 0.149719 0.892151 1445372932 0.164795 -0.404480 0.213867 0.873718 1445372932 0.164795 -0.404480 0.213867 0.873718 1445372932 0.164795 -0.404480 0.213867 0.873718 1445372932 0.164795 -0.404480 0.213867 0.873718 1445372932 0.259033 -0.380493 0.275635 0.843872 1445372932 
0.110840 -0.432190 0.190247 0.874451 1445372940 0.110535 -0.432007 0.190430 0.874573 1445372940 0.110535 -0.432007 0.190430 0.874573 1445372940 0.110535 -0.432007 0.190430 0.874573 1445372940 0.110535 -0.432007 0.190430 0.874573 1445372940 0.110535 -0.432007 0.190430 0.874573 1445372940 0.110535 -0.432007 0.190430 0.874573 1445372940 0.109924 -0.431213 0.191284 0.874878 1445372940 0.109924 -0.431213 0.191284 0.874878 1445372940 0.109924 -0.431213 0.191284 0.874878 1445372940 0.109924 -0.431213 0.191284 0.874878 1445372940 0.109924 -0.431213 0.191284 0.874878 1445372940 0.109924 -0.431213 0.191284 0.874878 1445372940 0.106995 -0.428772 0.194336 0.875732 1445372940 0.106995 -0.428772 0.194336 0.875732 1445372940 0.106995 -0.428772 0.194336 0.875732 1445372940 0.106995 -0.428772 0.194336 0.875732 1445372940 0.106995 -0.428772 0.194336 0.875732 1445372940 0.106995 -0.428772 0.194336 0.875732 1445372940 0.094849 -0.430786 0.202209 0.874390 1445372940 0.094849 -0.430786 0.202209 0.874390 1445372940 0.094849 -0.430786 0.202209 0.874390 1445372940 0.094849 -0.430786 0.202209 0.874390 1445372940 0.094849 -0.430786 0.202209 0.874390 1445372940 0.094849 -0.430786 0.202209 0.874390 1445372940 0.094849 -0.430786 0.202209 0.874390 1445372940 0.061401 -0.438232 0.201477 0.873779 1445372940 0.061401 -0.438232 0.201477 0.873779 1445372940 0.061401 -0.438232 0.201477 0.873779 1445372940 0.061401 -0.438232 0.201477 0.873779 1445372940 0.061401 -0.438232 0.201477 0.873779 1445372940 0.061401 -0.438232 0.201477 0.873779 1445372940 0.013672 -0.447754 0.188904 0.873840 1445372940 0.013672 -0.447754 0.188904 0.873840 1445372940 0.013672 -0.447754 0.188904 0.873840 1445372940 0.013672 -0.447754 0.188904 0.873840 1445372940 0.013672 -0.447754 0.188904 0.873840 1445372940 0.013672 -0.447754 0.188904 0.873840 1445372940 -0.052307 -0.461426 0.160645 0.870911 1445372940 -0.052307 -0.461426 0.160645 0.870911 1445372940 -0.052307 -0.461426 0.160645 0.870911 1445372940 -0.052307 -0.461426 0.160645 0.870911 1445372940 -0.052307 -0.461426 0.160645 0.870911 1445372940 -0.052307 -0.461426 0.160645 0.870911 1445372940 -0.132385 -0.476379 0.117737 0.861206 1445372940 -0.132385 -0.476379 0.117737 0.861206 1445372940 -0.132385 -0.476379 0.117737 0.861206 1445372940 -0.132385 -0.476379 0.117737 0.861206 1445372940 -0.222046 -0.489014 0.061401 0.841309 1445372940 -0.222046 -0.489014 0.061401 0.841309 1445372940 -0.222046 -0.489014 0.061401 0.841309 1445372940 -0.222046 -0.489014 0.061401 0.841309 1445372940 -0.222046 -0.489014 0.061401 0.841309 1445372940 -0.222046 -0.489014 0.061401 0.841309 1445372940 -0.222046 -0.489014 0.061401 0.841309 1445372940 -0.309937 -0.494446 -0.000610 0.812073 1445372940 -0.309937 -0.494446 -0.000610 0.812073 1445372940 -0.309937 -0.494446 -0.000610 0.812073 1445372940 -0.309937 -0.494446 -0.000610 0.812073 1445372940 -0.309937 -0.494446 -0.000610 0.812073 1445372940 -0.388672 -0.490479 -0.060730 0.777649 1445372940 -0.388672 -0.490479 -0.060730 0.777649 1445372940 -0.388672 -0.490479 -0.060730 0.777649 1445372940 -0.388672 -0.490479 -0.060730 0.777649 1445372940 -0.388672 -0.490479 -0.060730 0.777649 1445372940 -0.388672 -0.490479 -0.060730 0.777649 1445372940 -0.456360 -0.468323 -0.121887 0.746704 1445372940 -0.456360 -0.468323 -0.121887 0.746704 1445372940 -0.456360 -0.468323 -0.121887 0.746704 1445372940 -0.456360 -0.468323 -0.121887 0.746704 1445372940 -0.456360 -0.468323 -0.121887 0.746704 1445372940 -0.456360 -0.468323 -0.121887 0.746704 1445372940 -0.456360 -0.468323 -0.121887 0.746704 1445372940 -0.496582 -0.435303 -0.165283 0.732544 1445372940 -0.496582 -0.435303 -0.165283 0.732544 1445372940 -0.496582 -0.435303 -0.165283 0.732544 1445372940 -0.496582 -0.435303 -0.165283 0.732544 1445372940 -0.496582 -0.435303 -0.165283 0.732544 1445372940 -0.496582 -0.435303 -0.165283 0.732544 1445372940 -0.506836 -0.418213 -0.173767 0.733459 1445372940 -0.506836 -0.418213 -0.173767 0.733459 1445372940 -0.506836 -0.418213 -0.173767 0.733459 1445372940 -0.506836 -0.418213 -0.173767 0.733459 1445372940 -0.506836 -0.418213 -0.173767 0.733459 1445372940 -0.506836 -0.418213 -0.173767 0.733459 1445372940 -0.506836 -0.418213 -0.173767 0.733459 1445372940 -0.484070 -0.409424 -0.169006 0.754639 1445372940 -0.484070 -0.409424 -0.169006 0.754639 1445372940 -0.484070 -0.409424 -0.169006 0.754639 1445372940 -0.484070 -0.409424 -0.169006 0.754639 1445372940 -0.484070 -0.409424 -0.169006 0.754639 1445372941 -0.431946 -0.409241 -0.151428 0.789307 1445372941 -0.431946 -0.409241 -0.151428 0.789307 1445372941 -0.431946 -0.409241 -0.151428 0.789307 1445372941 -0.431946 -0.409241 -0.151428 0.789307 1445372941 -0.431946 -0.409241 -0.151428 0.789307 1445372941 -0.358093 -0.411560 -0.129761 0.828003 1445372941 -0.358093 -0.411560 -0.129761 0.828003 1445372941 -0.358093 -0.411560 -0.129761 0.828003 1445372941 -0.358093 -0.411560 -0.129761 0.828003 1445372941 -0.358093 -0.411560 -0.129761 0.828003 1445372941 -0.358093 -0.411560 -0.129761 0.828003 1445372941 -0.258972 -0.418518 -0.091919 0.865662 1445372941 -0.258972 -0.418518 -0.091919 0.865662 1445372941 -0.258972 -0.418518 -0.091919 0.865662 1445372941 -0.258972 -0.418518 -0.091919 0.865662 1445372941 -0.258972 -0.418518 -0.091919 0.865662 1445372941 -0.258972 -0.418518 -0.091919 0.865662 1445372941 -0.258972 -0.418518 -0.091919 0.865662 1445372941 -0.143188 -0.429871 -0.029907 0.890991 1445372941 -0.143188 -0.429871 -0.029907 0.890991 1445372941 -0.143188 -0.429871 -0.029907 0.890991 1445372941 -0.143188 -0.429871 -0.029907 0.890991 1445372941 -0.143188 -0.429871 -0.029907 0.890991 1445372941 -0.018799 -0.438843 0.053223 0.896790 1445372941 -0.018799 -0.438843 0.053223 0.896790 1445372941 -0.018799 -0.438843 0.053223 0.896790 1445372941 -0.018799 -0.438843 0.053223 0.896790 1445372941 -0.018799 -0.438843 0.053223 0.896790 1445372941 -0.018799 -0.438843 0.053223 0.896790 1445372941 0.104187 -0.428528 0.156921 0.883667 1445372941 0.104187 -0.428528 0.156921 0.883667 1445372941 0.104187 -0.428528 0.156921 0.883667 1445372941 0.104187 -0.428528 0.156921 0.883667 1445372941 0.104187 -0.428528 0.156921 0.883667 1445372941 0.104187 -0.428528 0.156921 0.883667 1445372941 0.208191 -0.402771 0.238525 0.858765 1445372941 0.208191 -0.402771 0.238525 0.858765 1445372941 0.208191 -0.402771 0.238525 0.858765 1445372941 0.208191 -0.402771 0.238525 0.858765 1445372941 0.208191 -0.402771 0.238525 0.858765 1445372941 0.208191 -0.402771 0.238525 0.858765 1445372941 0.299072 -0.372986 0.297180 0.826477 1445372941 0.299072 -0.372986 0.297180 0.826477 1445372941 0.299072 -0.372986 0.297180 0.826477 1445372941 0.299072 -0.372986 0.297180 0.826477 1445372941 0.299072 -0.372986 0.297180 0.826477 1445372941 0.299072 -0.372986 0.297180 0.826477 1445372941 0.372986 -0.338745 0.356689 0.786682 1445372941 0.372986 -0.338745 0.356689 0.786682 1445372941 0.372986 -0.338745 0.356689 0.786682 1445372941 0.372986 -0.338745 0.356689 0.786682 1445372941 0.372986 -0.338745 0.356689 0.786682 1445372941 0.372986 -0.338745 0.356689 0.786682 1445372941 0.416504 -0.303284 0.415833 0.749390 1445372941 0.416504 -0.303284 0.415833 0.749390 1445372941 0.416504 -0.303284 0.415833 0.749390 1445372941 0.416504 -0.303284 0.415833 0.749390 1445372941 0.416504 -0.303284 0.415833 0.749390 1445372941 0.416504 -0.303284 0.415833 0.749390 1445372941 0.416809 -0.286377 0.451050 0.735352 1445372941 0.416809 -0.286377 0.451050 0.735352 1445372941 0.416809 -0.286377 0.451050 0.735352 1445372941 0.416809 -0.286377 0.451050 0.735352 1445372941 0.416809 -0.286377 0.451050 0.735352 1445372941 0.416809 -0.286377 0.451050 0.735352 1445372941 0.371582 -0.304016 0.444397 0.756226 1445372941 0.371582 -0.304016 0.444397 0.756226 1445372941 0.371582 -0.304016 0.444397 0.756226 1445372941 0.371582 -0.304016 0.444397 0.756226 1445372941 0.371582 -0.304016 0.444397 0.756226 1445372941 0.371582 -0.304016 0.444397 0.756226 1445372941 0.297058 -0.343079 0.410950 0.790649 1445372941 0.297058 -0.343079 0.410950 0.790649 1445372941 0.297058 -0.343079 0.410950 0.790649 1445372941 0.297058 -0.343079 0.410950 0.790649 1445372941 0.297058 -0.343079 0.410950 0.790649 1445372941 0.297058 -0.343079 0.410950 0.790649 1445372941 0.202393 -0.387817 0.363098 0.822632 1445372941 0.202393 -0.387817 0.363098 0.822632 1445372941 0.202393 -0.387817 0.363098 0.822632 1445372941 0.202393 -0.387817 0.363098 0.822632 1445372941 0.202393 -0.387817 0.363098 0.822632 1445372941 0.202393 -0.387817 0.363098 0.822632 1445372941 0.093506 -0.435120 0.292480 0.846375 1445372941 0.093506 -0.435120 0.292480 0.846375 1445372941 0.093506 -0.435120 0.292480 0.846375 1445372941 0.093506 -0.435120 0.292480 0.846375 1445372941 0.093506 -0.435120 0.292480 0.846375 1445372941 0.093506 -0.435120 0.292480 0.846375 1445372941 -0.019897 -0.475159 0.211060 0.854004 1445372941 -0.019897 -0.475159 0.211060 0.854004 1445372941 -0.019897 -0.475159 0.211060 0.854004 1445372941 -0.019897 -0.475159 0.211060 0.854004 1445372941 -0.019897 -0.475159 0.211060 0.854004 1445372941 -0.019897 -0.475159 0.211060 0.854004 1445372941 -0.019897 -0.475159 0.211060 0.854004 1445372941 -0.135681 -0.500305 0.127380 0.845581 1445372941 -0.135681 -0.500305 0.127380 0.845581 1445372941 -0.135681 -0.500305 0.127380 0.845581 1445372941 -0.135681 -0.500305 0.127380 0.845581 1445372941 -0.135681 -0.500305 0.127380 0.845581 1445372941 -0.135681 -0.500305 0.127380 0.845581 1445372941 -0.246643 -0.508667 0.050171 0.823364 1445372941 -0.246643 -0.508667 0.050171 0.823364 1445372941 -0.246643 -0.508667 0.050171 0.823364 1445372941 -0.246643 -0.508667 0.050171 0.823364 1445372941 -0.246643 -0.508667 0.050171 0.823364 1445372942 -0.246643 -0.508667 0.050171 0.823364 1445372942 -0.342407 -0.501038 -0.028809 0.794250 1445372942 -0.342407 -0.501038 -0.028809 0.794250 1445372942 -0.342407 -0.501038 -0.028809 0.794250 1445372942 -0.342407 -0.501038 -0.028809 0.794250 1445372942 -0.342407 -0.501038 -0.028809 0.794250 1445372942 -0.342407 -0.501038 -0.028809 0.794250 1445372942 -0.342407 -0.501038 -0.028809 0.794250 1445372942 -0.411438 -0.480469 -0.089905 0.769287 1445372942 -0.411438 -0.480469 -0.089905 0.769287 1445372942 -0.411438 -0.480469 -0.089905 0.769287 1445372942 -0.411438 -0.480469 -0.089905 0.769287 1445372942 -0.411438 -0.480469 -0.089905 0.769287 1445372942 -0.411438 -0.480469 -0.089905 0.769287 1445372942 -0.451904 -0.454163 -0.136353 0.755615 1445372942 -0.451904 -0.454163 -0.136353 0.755615 1445372942 -0.451904 -0.454163 -0.136353 0.755615 1445372942 -0.451904 -0.454163 -0.136353 0.755615 1445372942 -0.451904 -0.454163 -0.136353 0.755615 1445372942 -0.451904 -0.454163 -0.136353 0.755615 1445372942 -0.467163 -0.428040 -0.167847 0.755249 1445372942 -0.467163 -0.428040 -0.167847 0.755249 1445372942 -0.467163 -0.428040 -0.167847 0.755249 1445372942 -0.467163 -0.428040 -0.167847 0.755249 1445372942 -0.467163 -0.428040 -0.167847 0.755249 1445372942 -0.467163 -0.428040 -0.167847 0.755249 1445372942 -0.467163 -0.428040 -0.167847 0.755249 1445372942 -0.446289 -0.414795 -0.173584 0.773743 1445372942 -0.446289 -0.414795 -0.173584 0.773743 1445372942 -0.446289 -0.414795 -0.173584 0.773743 1445372942 -0.446289 -0.414795 -0.173584 0.773743 1445372942 -0.446289 -0.414795 -0.173584 0.773743 1445372942 -0.446289 -0.414795 -0.173584 0.773743 1445372942 -0.389954 -0.421143 -0.154175 0.804260 1445372942 -0.389954 -0.421143 -0.154175 0.804260 1445372942 -0.389954 -0.421143 -0.154175 0.804260 1445372942 -0.389954 -0.421143 -0.154175 0.804260 1445372942 -0.389954 -0.421143 -0.154175 0.804260 1445372942 -0.389954 -0.421143 -0.154175 0.804260 1445372942 -0.302063 -0.441284 -0.104187 0.838562 1445372942 -0.302063 -0.441284 -0.104187 0.838562 1445372942 -0.302063 -0.441284 -0.104187 0.838562 1445372942 -0.302063 -0.441284 -0.104187 0.838562 1445372942 -0.302063 -0.441284 -0.104187 0.838562 1445372942 -0.201050 -0.460876 -0.044739 0.863220 1445372942 -0.201050 -0.460876 -0.044739 0.863220 1445372942 -0.201050 -0.460876 -0.044739 0.863220 1445372942 -0.201050 -0.460876 -0.044739 0.863220 1445372942 -0.201050 -0.460876 -0.044739 0.863220 1445372942 -0.201050 -0.460876 -0.044739 0.863220 1445372942 -0.093750 -0.465820 0.026428 0.879456 1445372942 -0.093750 -0.465820 0.026428 0.879456 1445372942 -0.093750 -0.465820 0.026428 0.879456 1445372942 -0.093750 -0.465820 0.026428 0.879456 1445372942 -0.093750 -0.465820 0.026428 0.879456 1445372942 -0.093750 -0.465820 0.026428 0.879456 1445372942 0.010376 -0.461426 0.097778 0.881714 1445372942 0.010376 -0.461426 0.097778 0.881714 1445372942 0.010376 -0.461426 0.097778 0.881714 1445372942 0.010376 -0.461426 0.097778 0.881714 1445372942 0.010376 -0.461426 0.097778 0.881714 1445372942 0.010376 -0.461426 0.097778 0.881714 1445372942 0.010376 -0.461426 0.097778 0.881714 1445372942 0.107788 -0.451599 0.157349 0.871582 1445372942 0.107788 -0.451599 0.157349 0.871582 1445372942 0.107788 -0.451599 0.157349 0.871582 1445372942 0.107788 -0.451599 0.157349 0.871582 1445372942 0.107788 -0.451599 0.157349 0.871582 1445372942 0.107788 -0.451599 0.157349 0.871582 1445372942 0.208130 -0.431946 0.215698 0.850586 1445372942 0.208130 -0.431946 0.215698 0.850586 1445372942 0.208130 -0.431946 0.215698 0.850586 1445372942 0.208130 -0.431946 0.215698 0.850586 1445372942 0.208130 -0.431946 0.215698 0.850586 1445372942 0.208130 -0.431946 0.215698 0.850586 1445372942 0.302124 -0.399475 0.288269 0.816040 1445372942 0.302124 -0.399475 0.288269 0.816040 1445372942 0.302124 -0.399475 0.288269 0.816040 1445372942 0.302124 -0.399475 0.288269 0.816040 1445372942 0.302124 -0.399475 0.288269 0.816040 1445372942 0.302124 -0.399475 0.288269 0.816040 1445372942 0.367737 -0.365356 0.352844 0.778931 1445372942 0.367737 -0.365356 0.352844 0.778931 1445372942 0.367737 -0.365356 0.352844 0.778931 1445372942 0.367737 -0.365356 0.352844 0.778931 1445372942 0.367737 -0.365356 0.352844 0.778931 1445372942 0.367737 -0.365356 0.352844 0.778931 1445372942 0.367737 -0.365356 0.352844 0.778931 1445372942 0.396729 -0.333313 0.399475 0.756165 1445372942 0.396729 -0.333313 0.399475 0.756165 1445372942 0.396729 -0.333313 0.399475 0.756165 1445372942 0.396729 -0.333313 0.399475 0.756165 1445372942 0.396729 -0.333313 0.399475 0.756165 1445372942 0.396729 -0.333313 0.399475 0.756165 1445372942 0.386108 -0.322449 0.427124 0.751282 1445372942 0.386108 -0.322449 0.427124 0.751282 1445372942 0.386108 -0.322449 0.427124 0.751282 1445372942 0.386108 -0.322449 0.427124 0.751282 1445372942 0.339600 -0.333252 0.430481 0.766968 1445372942 0.339600 -0.333252 0.430481 0.766968 1445372942 0.339600 -0.333252 0.430481 0.766968 1445372942 0.339600 -0.333252 0.430481 0.766968 1445372942 0.339600 -0.333252 0.430481 0.766968 1445372942 0.339600 -0.333252 0.430481 0.766968 1445372942 0.258728 -0.368713 0.398743 0.798828 1445372942 0.258728 -0.368713 0.398743 0.798828 1445372942 0.258728 -0.368713 0.398743 0.798828 1445372942 0.258728 -0.368713 0.398743 0.798828 1445372942 0.258728 -0.368713 0.398743 0.798828 1445372942 0.258728 -0.368713 0.398743 0.798828 1445372942 0.160645 -0.413147 0.345886 0.826904 1445372943 0.160645 -0.413147 0.345886 0.826904 1445372943 0.160645 -0.413147 0.345886 0.826904 1445372943 0.160645 -0.413147 0.345886 0.826904 1445372943 0.160645 -0.413147 0.345886 0.826904 1445372943 0.160645 -0.413147 0.345886 0.826904 1445372943 0.160645 -0.413147 0.345886 0.826904 1445372943 0.053528 -0.455872 0.274780 0.844849 1445372943 0.053528 -0.455872 0.274780 0.844849 1445372943 0.053528 -0.455872 0.274780 0.844849 1445372943 0.053528 -0.455872 0.274780 0.844849 1445372943 0.053528 -0.455872 0.274780 0.844849 1445372943 0.053528 -0.455872 0.274780 0.844849 1445372943 -0.056702 -0.488708 0.188599 0.849915 1445372943 -0.056702 -0.488708 0.188599 0.849915 1445372943 -0.056702 -0.488708 0.188599 0.849915 1445372943 -0.056702 -0.488708 0.188599 0.849915 1445372943 -0.056702 -0.488708 0.188599 0.849915 1445372943 -0.056702 -0.488708 0.188599 0.849915 1445372943 -0.165100 -0.508301 0.101318 0.839111 1445372943 -0.165100 -0.508301 0.101318 0.839111 1445372943 -0.165100 -0.508301 0.101318 0.839111 1445372943 -0.165100 -0.508301 0.101318 0.839111 1445372943 -0.165100 -0.508301 0.101318 0.839111 1445372943 -0.165100 -0.508301 0.101318 0.839111 1445372943 -0.266174 -0.513672 0.018311 0.815491 1445372943 -0.266174 -0.513672 0.018311 0.815491 1445372943 -0.266174 -0.513672 0.018311 0.815491 1445372943 -0.266174 -0.513672 0.018311 0.815491 1445372943 -0.266174 -0.513672 0.018311 0.815491 1445372943 -0.266174 -0.513672 0.018311 0.815491 1445372943 -0.356934 -0.503845 -0.062622 0.784119 1445372943 -0.356934 -0.503845 -0.062622 0.784119 1445372943 -0.356934 -0.503845 -0.062622 0.784119 1445372943 -0.356934 -0.503845 -0.062622 0.784119 1445372943 -0.356934 -0.503845 -0.062622 0.784119 1445372943 -0.356934 -0.503845 -0.062622 0.784119 1445372943 -0.428955 -0.477051 -0.134827 0.755188 1445372943 -0.428955 -0.477051 -0.134827 0.755188 1445372943 -0.428955 -0.477051 -0.134827 0.755188 1445372943 -0.428955 -0.477051 -0.134827 0.755188 1445372943 -0.428955 -0.477051 -0.134827 0.755188 1445372943 -0.428955 -0.477051 -0.134827 0.755188 1445372943 -0.476257 -0.431702 -0.204407 0.738281 1445372943 -0.476257 -0.431702 -0.204407 0.738281 1445372943 -0.476257 -0.431702 -0.204407 0.738281 1445372943 -0.476257 -0.431702 -0.204407 0.738281 1445372943 -0.476257 -0.431702 -0.204407 0.738281 1445372943 -0.476257 -0.431702 -0.204407 0.738281 1445372943 -0.476257 -0.431702 -0.204407 0.738281 1445372943 -0.485901 -0.399048 -0.238098 0.740234 1445372943 -0.485901 -0.399048 -0.238098 0.740234 1445372943 -0.485901 -0.399048 -0.238098 0.740234 1445372943 -0.485901 -0.399048 -0.238098 0.740234 1445372943 -0.485901 -0.399048 -0.238098 0.740234 1445372943 -0.466736 -0.383606 -0.234558 0.761597 1445372943 -0.466736 -0.383606 -0.234558 0.761597 1445372943 -0.466736 -0.383606 -0.234558 0.761597 1445372943 -0.466736 -0.383606 -0.234558 0.761597 1445372943 -0.466736 -0.383606 -0.234558 0.761597 1445372943 -0.466736 -0.383606 -0.234558 0.761597 1445372943 -0.408203 -0.397949 -0.197937 0.797363 1445372943 -0.408203 -0.397949 -0.197937 0.797363 1445372943 -0.408203 -0.397949 -0.197937 0.797363 1445372943 -0.408203 -0.397949 -0.197937 0.797363 1445372943 -0.408203 -0.397949 -0.197937 0.797363 1445372943 -0.408203 -0.397949 -0.197937 0.797363 1445372943 -0.408203 -0.397949 -0.197937 0.797363 1445372943 -0.324036 -0.423035 -0.148193 0.833130 1445372943 -0.324036 -0.423035 -0.148193 0.833130 1445372943 -0.324036 -0.423035 -0.148193 0.833130 1445372943 -0.324036 -0.423035 -0.148193 0.833130 1445372943 -0.324036 -0.423035 -0.148193 0.833130 1445372943 -0.324036 -0.423035 -0.148193 0.833130 1445372943 -0.324036 -0.423035 -0.148193 0.833130 1445372943 -0.227661 -0.441895 -0.093689 0.862610 1445372943 -0.227661 -0.441895 -0.093689 0.862610 1445372943 -0.227661 -0.441895 -0.093689 0.862610 1445372943 -0.227661 -0.441895 -0.093689 0.862610 1445372943 -0.227661 -0.441895 -0.093689 0.862610 1445372943 -0.227661 -0.441895 -0.093689 0.862610 1445372943 -0.118469 -0.455627 -0.031067 0.881714 1445372943 -0.118469 -0.455627 -0.031067 0.881714 1445372943 -0.118469 -0.455627 -0.031067 0.881714 1445372943 -0.118469 -0.455627 -0.031067 0.881714 1445372943 -0.118469 -0.455627 -0.031067 0.881714 1445372943 -0.118469 -0.455627 -0.031067 0.881714 1445372943 -0.001404 -0.463135 0.052856 0.884705 1445372943 -0.001404 -0.463135 0.052856 0.884705 1445372943 -0.001404 -0.463135 0.052856 0.884705 1445372943 -0.001404 -0.463135 0.052856 0.884705 1445372943 -0.001404 -0.463135 0.052856 0.884705 1445372943 -0.001404 -0.463135 0.052856 0.884705 1445372943 0.112732 -0.456726 0.141968 0.870911 1445372943 0.112732 -0.456726 0.141968 0.870911 1445372943 0.112732 -0.456726 0.141968 0.870911 1445372943 0.112732 -0.456726 0.141968 0.870911 1445372943 0.112732 -0.456726 0.141968 0.870911 1445372943 0.112732 -0.456726 0.141968 0.870911 1445372943 0.221558 -0.433228 0.218506 0.845825 1445372943 0.221558 -0.433228 0.218506 0.845825 1445372943 0.221558 -0.433228 0.218506 0.845825 1445372943 0.221558 -0.433228 0.218506 0.845825 1445372943 0.221558 -0.433228 0.218506 0.845825 1445372943 0.221558 -0.433228 0.218506 0.845825 1445372943 0.326294 -0.397034 0.279785 0.810913 1445372943 0.326294 -0.397034 0.279785 0.810913 1445372943 0.326294 -0.397034 0.279785 0.810913 1445372943 0.326294 -0.397034 0.279785 0.810913 1445372943 0.326294 -0.397034 0.279785 0.810913 1445372943 0.326294 -0.397034 0.279785 0.810913 1445372943 0.420837 -0.353638 0.337280 0.764221 1445372944 0.420837 -0.353638 0.337280 0.764221 1445372944 0.420837 -0.353638 0.337280 0.764221 1445372944 0.420837 -0.353638 0.337280 0.764221 1445372944 0.420837 -0.353638 0.337280 0.764221 1445372944 0.420837 -0.353638 0.337280 0.764221 1445372944 0.420837 -0.353638 0.337280 0.764221 1445372944 0.491943 -0.301941 0.402344 0.710510 1445372944 0.491943 -0.301941 0.402344 0.710510 1445372944 0.491943 -0.301941 0.402344 0.710510 1445372944 0.491943 -0.301941 0.402344 0.710510 1445372944 0.491943 -0.301941 0.402344 0.710510 1445372944 0.491943 -0.301941 0.402344 0.710510 1445372944 0.526367 -0.249756 0.465393 0.666260 1445372944 0.526367 -0.249756 0.465393 0.666260 1445372944 0.526367 -0.249756 0.465393 0.666260 1445372944 0.526367 -0.249756 0.465393 0.666260 1445372944 0.526367 -0.249756 0.465393 0.666260 1445372944 0.526367 -0.249756 0.465393 0.666260 1445372944 0.525452 -0.217651 0.507324 0.647339 1445372944 0.525452 -0.217651 0.507324 0.647339 1445372944 0.525452 -0.217651 0.507324 0.647339 1445372944 0.525452 -0.217651 0.507324 0.647339 1445372944 0.525452 -0.217651 0.507324 0.647339 1445372944 0.525452 -0.217651 0.507324 0.647339 1445372944 0.488098 -0.224915 0.513855 0.668640 1445372944 0.488098 -0.224915 0.513855 0.668640 1445372944 0.488098 -0.224915 0.513855 0.668640 1445372944 0.488098 -0.224915 0.513855 0.668640 1445372944 0.488098 -0.224915 0.513855 0.668640 1445372944 0.488098 -0.224915 0.513855 0.668640 1445372944 0.488098 -0.224915 0.513855 0.668640 1445372944 0.421570 -0.267944 0.484924 0.717834 1445372944 0.421570 -0.267944 0.484924 0.717834 1445372944 0.421570 -0.267944 0.484924 0.717834 1445372944 0.421570 -0.267944 0.484924 0.717834 1445372944 0.421570 -0.267944 0.484924 0.717834 1445372944 0.421570 -0.267944 0.484924 0.717834 1445372944 0.335083 -0.323059 0.439819 0.768005 1445372944 0.335083 -0.323059 0.439819 0.768005 1445372944 0.335083 -0.323059 0.439819 0.768005 1445372944 0.335083 -0.323059 0.439819 0.768005 1445372944 0.335083 -0.323059 0.439819 0.768005 1445372944 0.335083 -0.323059 0.439819 0.768005 1445372944 0.230164 -0.377808 0.385681 0.809631 1445372944 0.230164 -0.377808 0.385681 0.809631 1445372944 0.230164 -0.377808 0.385681 0.809631 1445372944 0.230164 -0.377808 0.385681 0.809631 1445372944 0.230164 -0.377808 0.385681 0.809631 1445372944 0.230164 -0.377808 0.385681 0.809631 1445372944 0.106689 -0.427185 0.317017 0.839966 1445372944 0.106689 -0.427185 0.317017 0.839966 1445372944 0.106689 -0.427185 0.317017 0.839966 1445372944 0.106689 -0.427185 0.317017 0.839966 1445372944 0.106689 -0.427185 0.317017 0.839966 1445372944 0.106689 -0.427185 0.317017 0.839966 1445372944 -0.028748 -0.474731 0.229797 0.849121 1445372944 -0.028748 -0.474731 0.229797 0.849121 1445372944 -0.028748 -0.474731 0.229797 0.849121 1445372944 -0.028748 -0.474731 0.229797 0.849121 1445372944 -0.028748 -0.474731 0.229797 0.849121 1445372944 -0.028748 -0.474731 0.229797 0.849121 1445372944 -0.028748 -0.474731 0.229797 0.849121 1445372944 -0.150696 -0.509216 0.143921 0.835022 1445372944 -0.150696 -0.509216 0.143921 0.835022 1445372944 -0.150696 -0.509216 0.143921 0.835022 1445372944 -0.150696 -0.509216 0.143921 0.835022 1445372944 -0.254333 -0.528503 0.065308 0.807312 1445372944 -0.254333 -0.528503 0.065308 0.807312 1445372944 -0.254333 -0.528503 0.065308 0.807312 1445372944 -0.254333 -0.528503 0.065308 0.807312 1445372944 -0.254333 -0.528503 0.065308 0.807312 1445372944 -0.254333 -0.528503 0.065308 0.807312 1445372944 -0.348389 -0.529175 -0.012695 0.773560 1445372944 -0.348389 -0.529175 -0.012695 0.773560 1445372944 -0.348389 -0.529175 -0.012695 0.773560 1445372944 -0.348389 -0.529175 -0.012695 0.773560 1445372944 -0.348389 -0.529175 -0.012695 0.773560 1445372944 -0.348389 -0.529175 -0.012695 0.773560 1445372944 -0.434387 -0.516174 -0.088928 0.732788 1445372944 -0.434387 -0.516174 -0.088928 0.732788 1445372944 -0.434387 -0.516174 -0.088928 0.732788 1445372944 -0.434387 -0.516174 -0.088928 0.732788 1445372944 -0.434387 -0.516174 -0.088928 0.732788 1445372944 -0.434387 -0.516174 -0.088928 0.732788 1445372944 -0.434387 -0.516174 -0.088928 0.732788 1445372944 -0.502930 -0.485352 -0.166504 0.695557 1445372944 -0.502930 -0.485352 -0.166504 0.695557 1445372944 -0.502930 -0.485352 -0.166504 0.695557 1445372944 -0.502930 -0.485352 -0.166504 0.695557 1445372944 -0.502930 -0.485352 -0.166504 0.695557 1445372944 -0.502930 -0.485352 -0.166504 0.695557 1445372944 -0.547180 -0.446655 -0.221802 0.672241 1445372944 -0.547180 -0.446655 -0.221802 0.672241 1445372944 -0.547180 -0.446655 -0.221802 0.672241 1445372944 -0.547180 -0.446655 -0.221802 0.672241 1445372944 -0.547180 -0.446655 -0.221802 0.672241 1445372944 -0.547180 -0.446655 -0.221802 0.672241 1445372944 -0.556946 -0.411804 -0.254211 0.675049 1445372944 -0.556946 -0.411804 -0.254211 0.675049 1445372944 -0.556946 -0.411804 -0.254211 0.675049 1445372944 -0.556946 -0.411804 -0.254211 0.675049 1445372944 -0.556946 -0.411804 -0.254211 0.675049 1445372944 -0.556946 -0.411804 -0.254211 0.675049 1445372944 -0.522339 -0.403809 -0.247253 0.709229 1445372944 -0.522339 -0.403809 -0.247253 0.709229 1445372944 -0.522339 -0.403809 -0.247253 0.709229 1445372944 -0.522339 -0.403809 -0.247253 0.709229 1445372944 -0.522339 -0.403809 -0.247253 0.709229 1445372944 -0.522339 -0.403809 -0.247253 0.709229 1445372944 -0.454895 -0.424622 -0.214233 0.752930 1445372944 -0.454895 -0.424622 -0.214233 0.752930 1445372945 -0.454895 -0.424622 -0.214233 0.752930 1445372945 -0.454895 -0.424622 -0.214233 0.752930 1445372945 -0.454895 -0.424622 -0.214233 0.752930 1445372945 -0.454895 -0.424622 -0.214233 0.752930 1445372945 -0.369141 -0.455627 -0.165833 0.792908 1445372945 -0.369141 -0.455627 -0.165833 0.792908 1445372945 -0.369141 -0.455627 -0.165833 0.792908 1445372945 -0.369141 -0.455627 -0.165833 0.792908 1445372945 -0.369141 -0.455627 -0.165833 0.792908 1445372945 -0.369141 -0.455627 -0.165833 0.792908 1445372945 -0.369141 -0.455627 -0.165833 0.792908 1445372945 -0.276428 -0.474365 -0.106445 0.828979 1445372945 -0.276428 -0.474365 -0.106445 0.828979 1445372945 -0.276428 -0.474365 -0.106445 0.828979 1445372945 -0.276428 -0.474365 -0.106445 0.828979 1445372945 -0.276428 -0.474365 -0.106445 0.828979 1445372945 -0.176880 -0.483948 -0.046082 0.855774 1445372945 -0.176880 -0.483948 -0.046082 0.855774 1445372945 -0.176880 -0.483948 -0.046082 0.855774 1445372945 -0.176880 -0.483948 -0.046082 0.855774 1445372945 -0.176880 -0.483948 -0.046082 0.855774 1445372945 -0.176880 -0.483948 -0.046082 0.855774 1445372945 -0.066589 -0.487244 0.027466 0.870239 1445372945 -0.066589 -0.487244 0.027466 0.870239 1445372945 -0.066589 -0.487244 0.027466 0.870239 1445372945 -0.066589 -0.487244 0.027466 0.870239 1445372945 -0.066589 -0.487244 0.027466 0.870239 1445372945 -0.066589 -0.487244 0.027466 0.870239 1445372945 -0.066589 -0.487244 0.027466 0.870239 1445372945 0.047546 -0.479492 0.110962 0.869141 1445372945 0.047546 -0.479492 0.110962 0.869141 1445372945 0.047546 -0.479492 0.110962 0.869141 1445372945 0.047546 -0.479492 0.110962 0.869141 1445372945 0.047546 -0.479492 0.110962 0.869141 1445372945 0.047546 -0.479492 0.110962 0.869141 1445372945 0.161804 -0.452332 0.190918 0.856018 1445372945 0.161804 -0.452332 0.190918 0.856018 1445372945 0.161804 -0.452332 0.190918 0.856018 1445372945 0.161804 -0.452332 0.190918 0.856018 1445372945 0.161804 -0.452332 0.190918 0.856018 1445372945 
0.046204 -0.441284 0.145264 0.884338 1445372947 0.046204 -0.441284 0.145264 0.884338 1445372947 0.046204 -0.441284 0.145264 0.884338 1445372947 0.063538 -0.437256 0.149597 0.884521 1445372947 0.063538 -0.437256 0.149597 0.884521 1445372947 0.063538 -0.437256 0.149597 0.884521 1445372947 0.063538 -0.437256 0.149597 0.884521 1445372947 0.063538 -0.437256 0.149597 0.884521 1445372947 0.063538 -0.437256 0.149597 0.884521 1445372947 0.090637 -0.431580 0.159485 0.883179 1445372947 0.090637 -0.431580 0.159485 0.883179 1445372947 0.090637 -0.431580 0.159485 0.883179 1445372947 0.090637 -0.431580 0.159485 0.883179 1445372947 0.090637 -0.431580 0.159485 0.883179 1445372947 0.132935 -0.421326 0.175720 0.879700 1445372947 0.132935 -0.421326 0.175720 0.879700 1445372947 0.132935 -0.421326 0.175720 0.879700 1445372947 0.132935 -0.421326 0.175720 0.879700 1445372947 0.132935 -0.421326 0.175720 0.879700 1445372947 0.132935 -0.421326 0.175720 0.879700 1445372947 0.184692 -0.406433 0.197144 0.872803 1445372947 0.184692 -0.406433 0.197144 0.872803 1445372947 0.184692 -0.406433 0.197144 0.872803 1445372947 0.184692 -0.406433 0.197144 0.872803 1445372947 0.184692 -0.406433 0.197144 0.872803 1445372947 0.184692 -0.406433 0.197144 0.872803 1445372947 0.184692 -0.406433 0.197144 0.872803 1445372947 0.243286 -0.388306 0.223572 0.860229 1445372947 0.243286 -0.388306 0.223572 0.860229 1445372947 0.243286 -0.388306 0.223572 0.860229 1445372947 0.243286 -0.388306 0.223572 0.860229 1445372947 0.243286 -0.388306 0.223572 0.860229 1445372947 0.243286 -0.388306 0.223572 0.860229 1445372947 0.307373 -0.366028 0.260010 0.838989 1445372947 0.307373 -0.366028 0.260010 0.838989 1445372947 0.307373 -0.366028 0.260010 0.838989 1445372947 0.307373 -0.366028 0.260010 0.838989 1445372947 0.307373 -0.366028 0.260010 0.838989 1445372947 0.307373 -0.366028 0.260010 0.838989 1445372947 0.371643 -0.340088 0.308594 0.806763 1445372947 0.371643 -0.340088 0.308594 0.806763 1445372947 0.371643 -0.340088 0.308594 0.806763 1445372947 0.371643 -0.340088 0.308594 0.806763 1445372947 0.371643 -0.340088 0.308594 0.806763 1445372947 0.371643 -0.340088 0.308594 0.806763 1445372947 0.426208 -0.306458 0.373718 0.764648 1445372947 0.426208 -0.306458 0.373718 0.764648 1445372947 0.426208 -0.306458 0.373718 0.764648 1445372947 0.426208 -0.306458 0.373718 0.764648 1445372947 0.426208 -0.306458 0.373718 0.764648 1445372947 0.426208 -0.306458 0.373718 0.764648 1445372947 0.456482 -0.272217 0.421875 0.734497 1445372947 0.456482 -0.272217 0.421875 0.734497 1445372947 0.456482 -0.272217 0.421875 0.734497 1445372947 0.456482 -0.272217 0.421875 0.734497 1445372947 0.456482 -0.272217 0.421875 0.734497 1445372947 0.456482 -0.272217 0.421875 0.734497 1445372947 0.455872 -0.251770 0.451538 0.724426 1445372947 0.455872 -0.251770 0.451538 0.724426 1445372947 0.455872 -0.251770 0.451538 0.724426 1445372947 0.455872 -0.251770 0.451538 0.724426 1445372947 0.455872 -0.251770 0.451538 0.724426 1445372947 0.455872 -0.251770 0.451538 0.724426 1445372947 0.422791 -0.262817 0.448486 0.742249 1445372947 0.422791 -0.262817 0.448486 0.742249 1445372947 0.422791 -0.262817 0.448486 0.742249 1445372947 0.422791 -0.262817 0.448486 0.742249 1445372947 0.422791 -0.262817 0.448486 0.742249 1445372947 0.422791 -0.262817 0.448486 0.742249 1445372947 0.422791 -0.262817 0.448486 0.742249 1445372947 0.363098 -0.296570 0.425903 0.773743 1445372947 0.363098 -0.296570 0.425903 0.773743 1445372947 0.363098 -0.296570 0.425903 0.773743 1445372947 0.363098 -0.296570 0.425903 0.773743 1445372947 0.363098 -0.296570 0.425903 0.773743 1445372947 0.363098 -0.296570 0.425903 0.773743 1445372947 0.283569 -0.339294 0.391602 0.806885 1445372947 0.283569 -0.339294 0.391602 0.806885 1445372947 0.283569 -0.339294 0.391602 0.806885 1445372947 0.283569 -0.339294 0.391602 0.806885 1445372948 0.283569 -0.339294 0.391602 0.806885 1445372948 0.283569 -0.339294 0.391602 0.806885 1445372948 0.187256 -0.387573 0.334595 0.838257 1445372948 0.187256 -0.387573 0.334595 0.838257 1445372948 0.187256 -0.387573 0.334595 0.838257 1445372948 0.187256 -0.387573 0.334595 0.838257 1445372948 0.187256 -0.387573 0.334595 0.838257 1445372948 0.187256 -0.387573 0.334595 0.838257 1445372948 0.084717 -0.433899 0.261230 0.858093 1445372948 0.084717 -0.433899 0.261230 0.858093 1445372948 0.084717 -0.433899 0.261230 0.858093 1445372948 0.084717 -0.433899 0.261230 0.858093 1445372948 0.084717 -0.433899 0.261230 0.858093 1445372948 0.084717 -0.433899 0.261230 0.858093 1445372948 -0.020447 -0.471497 0.179626 0.863098 1445372948 -0.020447 -0.471497 0.179626 0.863098 1445372948 -0.020447 -0.471497 0.179626 0.863098 1445372948 -0.020447 -0.471497 0.179626 0.863098 1445372948 -0.020447 -0.471497 0.179626 0.863098 1445372948 -0.020447 -0.471497 0.179626 0.863098 1445372948 -0.119812 -0.496582 0.101746 0.853638 1445372948 -0.119812 -0.496582 0.101746 0.853638 1445372948 -0.119812 -0.496582 0.101746 0.853638 1445372948 -0.119812 -0.496582 0.101746 0.853638 1445372948 -0.119812 -0.496582 0.101746 0.853638 1445372948 -0.119812 -0.496582 0.101746 0.853638 1445372948 -0.209656 -0.509277 0.031494 0.834045 1445372948 -0.209656 -0.509277 0.031494 0.834045 1445372948 -0.209656 -0.509277 0.031494 0.834045 1445372948 -0.209656 -0.509277 0.031494 0.834045 1445372948 -0.209656 -0.509277 0.031494 0.834045 1445372948 -0.288208 -0.506470 -0.033630 0.811951 1445372948 -0.288208 -0.506470 -0.033630 0.811951 1445372948 -0.288208 -0.506470 -0.033630 0.811951 1445372948 -0.288208 -0.506470 -0.033630 0.811951 1445372948 -0.288208 -0.506470 -0.033630 0.811951 1445372948 -0.288208 -0.506470 -0.033630 0.811951 1445372948 -0.349548 -0.491638 -0.098145 0.791504 1445372948 -0.349548 -0.491638 -0.098145 0.791504 1445372948 -0.349548 -0.491638 -0.098145 0.791504 1445372948 -0.349548 -0.491638 -0.098145 0.791504 1445372948 -0.349548 -0.491638 -0.098145 0.791504 1445372948 -0.349548 -0.491638 -0.098145 0.791504 1445372948 -0.387817 -0.466370 -0.151794 0.780457 1445372948 -0.387817 -0.466370 -0.151794 0.780457 1445372948 -0.387817 -0.466370 -0.151794 0.780457 1445372948 -0.387817 -0.466370 -0.151794 0.780457 1445372948 -0.387817 -0.466370 -0.151794 0.780457 1445372948 -0.387817 -0.466370 -0.151794 0.780457 1445372948 -0.396118 -0.443176 -0.171204 0.785767 1445372948 -0.396118 -0.443176 -0.171204 0.785767 1445372948 -0.396118 -0.443176 -0.171204 0.785767 1445372948 -0.396118 -0.443176 -0.171204 0.785767 1445372948 -0.396118 -0.443176 -0.171204 0.785767 1445372948 -0.396118 -0.443176 -0.171204 0.785767 1445372948 -0.359314 -0.431396 -0.160095 0.811890 1445372948 -0.359314 -0.431396 -0.160095 0.811890 1445372948 -0.359314 -0.431396 -0.160095 0.811890 1445372948 -0.359314 -0.431396 -0.160095 0.811890 1445372948 -0.359314 -0.431396 -0.160095 0.811890 1445372948 -0.359314 -0.431396 -0.160095 0.811890 1445372948 -0.359314 -0.431396 -0.160095 0.811890 1445372948 -0.287537 -0.437195 -0.117859 0.843994 1445372948 -0.287537 -0.437195 -0.117859 0.843994 1445372948 -0.287537 -0.437195 -0.117859 0.843994 1445372948 -0.287537 -0.437195 -0.117859 0.843994 1445372948 -0.287537 -0.437195 -0.117859 0.843994 1445372948 -0.287537 -0.437195 -0.117859 0.843994 1445372948 -0.195007 -0.445618 -0.066406 0.871155 1445372948 -0.195007 -0.445618 -0.066406 0.871155 1445372948 -0.195007 -0.445618 -0.066406 0.871155 1445372948 -0.195007 -0.445618 -0.066406 0.871155 1445372948 -0.195007 -0.445618 -0.066406 0.871155 1445372948 -0.195007 -0.445618 -0.066406 0.871155 1445372948 -0.086365 -0.451660 0.000732 0.888000 1445372948 -0.086365 -0.451660 0.000732 0.888000 1445372948 -0.086365 -0.451660 0.000732 0.888000 1445372948 -0.086365 -0.451660 0.000732 0.888000 1445372948 -0.086365 -0.451660 0.000732 0.888000 1445372948 -0.086365 -0.451660 0.000732 0.888000 1445372948 0.027588 -0.447632 0.079224 0.890259 1445372948 0.027588 -0.447632 0.079224 0.890259 1445372948 0.027588 -0.447632 0.079224 0.890259 1445372948 0.027588 -0.447632 0.079224 0.890259 1445372948 0.027588 -0.447632 0.079224 0.890259 1445372948 0.027588 -0.447632 0.079224 0.890259 1445372948 0.027588 -0.447632 0.079224 0.890259 1445372948 0.136292 -0.433044 0.151794 0.877991 1445372948 0.136292 -0.433044 0.151794 0.877991 1445372948 0.136292 -0.433044 0.151794 0.877991 1445372948 0.136292 -0.433044 0.151794 0.877991 1445372948 0.136292 -0.433044 0.151794 0.877991 1445372948 0.136292 -0.433044 0.151794 0.877991 1445372948 0.234314 -0.409912 0.212524 0.855469 1445372948 0.234314 -0.409912 0.212524 0.855469 1445372948 0.234314 -0.409912 0.212524 0.855469 1445372948 0.234314 -0.409912 0.212524 0.855469 1445372948 0.234314 -0.409912 0.212524 0.855469 1445372948 0.234314 -0.409912 0.212524 0.855469 1445372948 0.324890 -0.376648 0.273010 0.823425 1445372948 0.324890 -0.376648 0.273010 0.823425 1445372948 0.324890 -0.376648 0.273010 0.823425 1445372948 0.324890 -0.376648 0.273010 0.823425 1445372948 0.324890 -0.376648 0.273010 0.823425 1445372948 0.324890 -0.376648 0.273010 0.823425 1445372948 0.399902 -0.335754 0.335327 0.784119 1445372948 0.399902 -0.335754 0.335327 0.784119 1445372948 0.399902 -0.335754 0.335327 0.784119 1445372948 0.399902 -0.335754 0.335327 0.784119 1445372948 0.399902 -0.335754 0.335327 0.784119 1445372948 0.399902 -0.335754 0.335327 0.784119 1445372949 0.448303 -0.294556 0.403137 0.741394 1445372949 0.448303 -0.294556 0.403137 0.741394 1445372949 0.448303 -0.294556 0.403137 0.741394 1445372949 0.448303 -0.294556 0.403137 0.741394 1445372949 0.448303 -0.294556 0.403137 0.741394 1445372949 0.448303 -0.294556 0.403137 0.741394 1445372949 0.461792 -0.257446 0.460083 0.713257 1445372949 0.461792 -0.257446 0.460083 0.713257 1445372949 0.461792 -0.257446 0.460083 0.713257 1445372949 0.461792 -0.257446 0.460083 0.713257 1445372949 0.461792 -0.257446 0.460083 0.713257 1445372949 0.461792 -0.257446 0.460083 0.713257 1445372949 0.438843 -0.250977 0.480103 0.716797 1445372949 0.438843 -0.250977 0.480103 0.716797 1445372949 0.438843 -0.250977 0.480103 0.716797 1445372949 0.438843 -0.250977 0.480103 0.716797 1445372949 0.438843 -0.250977 0.480103 0.716797 1445372949 0.438843 -0.250977 0.480103 0.716797 1445372949 0.438843 -0.250977 0.480103 0.716797 1445372949 0.382080 -0.284668 0.457153 0.750916 1445372949 0.382080 -0.284668 0.457153 0.750916 1445372949 0.382080 -0.284668 0.457153 0.750916 1445372949 0.382080 -0.284668 0.457153 0.750916 1445372949 0.382080 -0.284668 0.457153 0.750916 1445372949 0.382080 -0.284668 0.457153 0.750916 1445372949 0.305481 -0.333557 0.416992 0.788330 1445372949 0.305481 -0.333557 0.416992 0.788330 1445372949 0.305481 -0.333557 0.416992 0.788330 1445372949 0.305481 -0.333557 0.416992 0.788330 1445372949 0.305481 -0.333557 0.416992 0.788330 1445372949 0.305481 -0.333557 0.416992 0.788330 1445372949 0.214783 -0.384888 0.362671 0.821045 1445372949 0.214783 -0.384888 0.362671 0.821045 1445372949 0.214783 -0.384888 0.362671 0.821045 1445372949 0.214783 -0.384888 0.362671 0.821045 1445372949 0.214783 -0.384888 0.362671 0.821045 1445372949 0.214783 -0.384888 0.362671 0.821045 1445372949 0.111755 -0.437073 0.287781 0.844788 1445372949 0.111755 -0.437073 0.287781 0.844788 1445372949 0.111755 -0.437073 0.287781 0.844788 1445372949 0.111755 -0.437073 0.287781 0.844788 1445372949 0.111755 -0.437073 0.287781 0.844788 1445372949 0.111755 -0.437073 0.287781 0.844788 1445372949 0.010559 -0.474548 0.208740 0.855042 1445372949 0.010559 -0.474548 0.208740 0.855042 1445372949 0.010559 -0.474548 0.208740 0.855042 1445372949 0.010559 -0.474548 0.208740 0.855042 1445372949 0.010559 -0.474548 0.208740 0.855042 1445372949 0.010559 -0.474548 0.208740 0.855042 1445372949 -0.079773 -0.498108 0.150330 0.850220 1445372949 -0.079773 -0.498108 0.150330 0.850220 1445372949 -0.079773 -0.498108 0.150330 0.850220 1445372949 -0.079773 -0.498108 0.150330 0.850220 1445372949 -0.079773 -0.498108 0.150330 0.850220 1445372949 -0.079773 -0.498108 0.150330 0.850220 1445372949 -0.161682 -0.515381 0.103394 0.835205 1445372949 -0.161682 -0.515381 0.103394 0.835205 1445372949 -0.161682 -0.515381 0.103394 0.835205 1445372949 -0.161682 -0.515381 0.103394 0.835205 1445372949 -0.161682 -0.515381 0.103394 0.835205 1445372949 -0.161682 -0.515381 0.103394 0.835205 1445372949 -0.238281 -0.526733 0.054382 0.814148 1445372949 -0.238281 -0.526733 0.054382 0.814148 1445372949 -0.238281 -0.526733 0.054382 0.814148 1445372949 -0.238281 -0.526733 0.054382 0.814148 1445372949 -0.238281 -0.526733 0.054382 0.814148 1445372949 -0.238281 -0.526733 0.054382 0.814148 1445372949 -0.305420 -0.529175 0.003113 0.791626 1445372949 -0.305420 -0.529175 0.003113 0.791626 1445372949 -0.305420 -0.529175 0.003113 0.791626 1445372949 -0.305420 -0.529175 0.003113 0.791626 1445372949 -0.305420 -0.529175 0.003113 0.791626 1445372949 -0.305420 -0.529175 0.003113 0.791626 1445372949 -0.305420 -0.529175 0.003113 0.791626 1445372949 -0.344360 -0.518677 -0.041748 0.781433 1445372949 -0.344360 -0.518677 -0.041748 0.781433 1445372949 -0.344360 -0.518677 -0.041748 0.781433 1445372949 -0.344360 -0.518677 -0.041748 0.781433 1445372949 -0.344360 -0.518677 -0.041748 0.781433 1445372949 -0.344360 -0.518677 -0.041748 0.781433 1445372949 -0.350708 -0.508057 -0.057922 0.784546 1445372949 -0.350708 -0.508057 -0.057922 0.784546 1445372949 -0.350708 -0.508057 -0.057922 0.784546 1445372949 -0.350708 -0.508057 -0.057922 0.784546 1445372949 -0.350708 -0.508057 -0.057922 0.784546 1445372949 -0.350708 -0.508057 -0.057922 0.784546 1445372949 -0.325439 -0.494629 -0.061829 0.803467 1445372949 -0.325439 -0.494629 -0.061829 0.803467 1445372949 -0.325439 -0.494629 -0.061829 0.803467 1445372949 -0.325439 -0.494629 -0.061829 0.803467 1445372949 -0.325439 -0.494629 -0.061829 0.803467 1445372949 -0.325439 -0.494629 -0.061829 0.803467 1445372949 -0.325439 -0.494629 -0.061829 0.803467 1445372949 -0.270996 -0.485962 -0.049988 0.829407 1445372949 -0.270996 -0.485962 -0.049988 0.829407 1445372949 -0.270996 -0.485962 -0.049988 0.829407 1445372949 -0.270996 -0.485962 -0.049988 0.829407 1445372949 -0.270996 -0.485962 -0.049988 0.829407 1445372949 -0.270996 -0.485962 -0.049988 0.829407 1445372949 -0.190674 -0.481140 -0.020569 0.855408 1445372949 -0.190674 -0.481140 -0.020569 0.855408 1445372949 -0.190674 -0.481140 -0.020569 0.855408 1445372949 -0.190674 -0.481140 -0.020569 0.855408 1445372949 -0.190674 -0.481140 -0.020569 0.855408 1445372949 -0.190674 -0.481140 -0.020569 0.855408 1445372949 -0.095886 -0.476501 0.028381 0.873474 1445372949 -0.095886 -0.476501 0.028381 0.873474 1445372949 -0.095886 -0.476501 0.028381 0.873474 1445372949 -0.095886 -0.476501 0.028381 0.873474 1445372949 -0.095886 -0.476501 0.028381 0.873474 1445372949 -0.095886 -0.476501 0.028381 0.873474 1445372949 0.003174 -0.467773 0.085388 0.879700 1445372949 0.003174 -0.467773 0.085388 0.879700 1445372950 0.003174 -0.467773 0.085388 0.879700 1445372950 0.003174 -0.467773 0.085388 0.879700 1445372950 0.003174 -0.467773 0.085388 0.879700 1445372950 0.003174 -0.467773 0.085388 0.879700 1445372950 0.106384 -0.447510 0.147461 0.875549 1445372950 0.106384 -0.447510 0.147461 0.875549 1445372950 0.106384 -0.447510 0.147461 0.875549 1445372950 0.106384 -0.447510 0.147461 0.875549 1445372950 0.106384 -0.447510 0.147461 0.875549 1445372950 0.208069 -0.419189 0.206421 0.859253 1445372950 0.208069 -0.419189 0.206421 0.859253 1445372950 0.208069 -0.419189 0.206421 0.859253 1445372950 0.208069 -0.419189 0.206421 0.859253 1445372950 0.208069 -0.419189 0.206421 0.859253 1445372950 0.208069 -0.419189 0.206421 0.859253 1445372950 0.301514 -0.385010 0.268372 0.829895 1445372950 0.301514 -0.385010 0.268372 0.829895 1445372950 0.301514 -0.385010 0.268372 0.829895 1445372950 0.301514 -0.385010 0.268372 0.829895 1445372950 0.301514 -0.385010 0.268372 0.829895 1445372950 0.301514 -0.385010 0.268372 0.829895 1445372950 0.377014 -0.346558 0.327393 0.794006 1445372950 0.377014 -0.346558 0.327393 0.794006 1445372950 0.377014 -0.346558 0.327393 0.794006 1445372950 0.377014 -0.346558 0.327393 0.794006 1445372950 0.377014 -0.346558 0.327393 0.794006 1445372950 0.377014 -0.346558 0.327393 0.794006 1445372950 0.432251 -0.306824 0.390259 0.752808 1445372950 0.432251 -0.306824 0.390259 0.752808 1445372950 0.432251 -0.306824 0.390259 0.752808 1445372950 0.432251 -0.306824 0.390259 0.752808 1445372950 0.432251 -0.306824 0.390259 0.752808 1445372950 0.432251 -0.306824 0.390259 0.752808 1445372950 0.453369 -0.270020 0.444946 0.723511 1445372950 0.453369 -0.270020 0.444946 0.723511 1445372950 0.453369 -0.270020 0.444946 0.723511 1445372950 0.453369 -0.270020 0.444946 0.723511 1445372950 0.453369 -0.270020 0.444946 0.723511 1445372950 0.435486 -0.262329 0.466003 0.724121 1445372950 0.435486 -0.262329 0.466003 0.724121 1445372950 0.435486 -0.262329 0.466003 0.724121 1445372950 0.435486 -0.262329 0.466003 0.724121 1445372950 0.435486 -0.262329 0.466003 0.724121 1445372950 0.435486 -0.262329 0.466003 0.724121 1445372950 0.385498 -0.288635 0.450806 0.751526 1445372950 0.385498 -0.288635 0.450806 0.751526 1445372950 0.385498 -0.288635 0.450806 0.751526 1445372950 0.385498 -0.288635 0.450806 0.751526 1445372950 0.385498 -0.288635 0.450806 0.751526 1445372950 0.385498 -0.288635 0.450806 0.751526 1445372950 0.314209 -0.331848 0.413879 0.787231 1445372950 0.314209 -0.331848 0.413879 0.787231 1445372950 0.314209 -0.331848 0.413879 0.787231 1445372950 0.314209 -0.331848 0.413879 0.787231 1445372950 0.314209 -0.331848 0.413879 0.787231 1445372950 0.314209 -0.331848 0.413879 0.787231 1445372950 0.225342 -0.380371 0.362000 0.820618 1445372950 0.225342 -0.380371 0.362000 0.820618 1445372950 0.225342 -0.380371 0.362000 0.820618 1445372950 0.225342 -0.380371 0.362000 0.820618 1445372950 0.225342 -0.380371 0.362000 0.820618 1445372950 0.225342 -0.380371 0.362000 0.820618 1445372950 0.122925 -0.430176 0.288574 0.846497 1445372950 0.122925 -0.430176 0.288574 0.846497 1445372950 0.122925 -0.430176 0.288574 0.846497 1445372950 0.122925 -0.430176 0.288574 0.846497 1445372950 0.122925 -0.430176 0.288574 0.846497 1445372950 0.122925 -0.430176 0.288574 0.846497 1445372950 0.019653 -0.469666 0.207092 0.857971 1445372950 0.019653 -0.469666 0.207092 0.857971 1445372950 0.019653 -0.469666 0.207092 0.857971 1445372950 0.019653 -0.469666 0.207092 0.857971 1445372950 0.019653 -0.469666 0.207092 0.857971 1445372950 0.019653 -0.469666 0.207092 0.857971 1445372950 -0.077942 -0.494324 0.131042 0.855774 1445372950 -0.077942 -0.494324 0.131042 0.855774 1445372950 -0.077942 -0.494324 0.131042 0.855774 1445372950 -0.077942 -0.494324 0.131042 0.855774 1445372950 -0.077942 -0.494324 0.131042 0.855774 1445372950 -0.163086 -0.505005 0.061768 0.845337 1445372950 -0.163086 -0.505005 0.061768 0.845337 1445372950 -0.163086 -0.505005 0.061768 0.845337 1445372950 -0.163086 -0.505005 0.061768 0.845337 1445372950 -0.163086 -0.505005 0.061768 0.845337 1445372950 -0.163086 -0.505005 0.061768 0.845337 1445372950 -0.231506 -0.505432 -0.003174 0.831238 1445372950 -0.231506 -0.505432 -0.003174 0.831238 1445372950 -0.231506 -0.505432 -0.003174 0.831238 1445372950 -0.231506 -0.505432 -0.003174 0.831238 1445372950 -0.231506 -0.505432 -0.003174 0.831238 1445372950 -0.231506 -0.505432 -0.003174 0.831238 1445372950 -0.288269 -0.493042 -0.071838 0.817688 1445372950 -0.288269 -0.493042 -0.071838 0.817688 1445372950 -0.288269 -0.493042 -0.071838 0.817688 1445372950 -0.288269 -0.493042 -0.071838 0.817688 1445372950 -0.288269 -0.493042 -0.071838 0.817688 1445372950 -0.288269 -0.493042 -0.071838 0.817688 1445372950 -0.326172 -0.466980 -0.135620 0.810669 1445372950 -0.326172 -0.466980 -0.135620 0.810669 1445372950 -0.326172 -0.466980 -0.135620 0.810669 1445372950 -0.326172 -0.466980 -0.135620 0.810669 1445372950 -0.326172 -0.466980 -0.135620 0.810669 1445372950 -0.326172 -0.466980 -0.135620 0.810669 1445372950 -0.337646 -0.453369 -0.160522 0.809143 1445372950 -0.337646 -0.453369 -0.160522 0.809143 1445372950 -0.337646 -0.453369 -0.160522 0.809143 1445372951 -0.337646 -0.453369 -0.160522 0.809143 1445372951 -0.337646 -0.453369 -0.160522 0.809143 1445372951 -0.337646 -0.453369 -0.160522 0.809143 1445372951 -0.317078 -0.446167 -0.152527 0.822876 1445372951 -0.317078 -0.446167 -0.152527 0.822876 1445372951 -0.317078 -0.446167 -0.152527 0.822876 1445372951 -0.317078 -0.446167 -0.152527 0.822876 1445372951 -0.317078 -0.446167 -0.152527 0.822876 1445372951 -0.317078 -0.446167 -0.152527 0.822876 1445372951 -0.264954 -0.447998 -0.121338 0.845215 1445372951 -0.264954 -0.447998 -0.121338 0.845215 1445372951 -0.264954 -0.447998 -0.121338 0.845215 1445372951 -0.264954 -0.447998 -0.121338 0.845215 1445372951 -0.264954 -0.447998 -0.121338 0.845215 1445372951 -0.264954 -0.447998 -0.121338 0.845215 1445372951 -0.194153 -0.451965 -0.082947 0.866699 1445372951 -0.194153 -0.451965 -0.082947 0.866699 1445372951 -0.194153 -0.451965 -0.082947 0.866699 1445372951 -0.194153 -0.451965 -0.082947 0.866699 1445372951 -0.194153 -0.451965 -0.082947 0.866699 1445372951 -0.194153 -0.451965 -0.082947 0.866699 1445372951 -0.107727 -0.454346 -0.025696 0.883911 1445372951 -0.107727 -0.454346 -0.025696 0.883911 1445372951 -0.107727 -0.454346 -0.025696 0.883911 1445372951 -0.107727 -0.454346 -0.025696 0.883911 1445372951 -0.107727 -0.454346 -0.025696 0.883911 1445372951 -0.107727 -0.454346 -0.025696 0.883911 1445372951 -0.012817 -0.451416 0.043091 0.891174 1445372951 -0.012817 -0.451416 0.043091 0.891174 1445372951 -0.012817 -0.451416 0.043091 0.891174 1445372951 -0.012817 -0.451416 0.043091 0.891174 1445372951 -0.012817 -0.451416 0.043091 0.891174 1445372951 -0.012817 -0.451416 0.043091 0.891174 1445372951 0.086548 -0.438354 0.114746 0.887207 1445372951 0.086548 -0.438354 0.114746 0.887207 1445372951 0.086548 -0.438354 0.114746 0.887207 1445372951 0.086548 -0.438354 0.114746 0.887207 1445372951 0.086548 -0.438354 0.114746 0.887207 1445372951 0.086548 -0.438354 0.114746 0.887207 1445372951 0.086548 -0.438354 0.114746 0.887207 1445372951 0.188416 -0.416748 0.190308 0.868652 1445372951 0.188416 -0.416748 0.190308 0.868652 1445372951 0.188416 -0.416748 0.190308 0.868652 1445372951 0.188416 -0.416748 0.190308 0.868652 1445372951 0.188416 -0.416748 0.190308 0.868652 1445372951 0.188416 -0.416748 0.190308 0.868652 1445372951 0.281006 -0.387329 0.263672 0.837524 1445372951 0.281006 -0.387329 0.263672 0.837524 1445372951 0.281006 -0.387329 0.263672 0.837524 1445372951 0.281006 -0.387329 0.263672 0.837524 1445372951 0.281006 -0.387329 0.263672 0.837524 1445372951 0.281006 -0.387329 0.263672 0.837524 1445372951 0.357056 -0.353638 0.323181 0.801819 1445372951 0.357056 -0.353638 0.323181 0.801819 1445372951 0.357056 -0.353638 0.323181 0.801819 1445372951 0.357056 -0.353638 0.323181 0.801819 1445372951 0.357056 -0.353638 0.323181 0.801819 1445372951 0.357056 -0.353638 0.323181 0.801819 1445372951 0.415649 -0.315918 0.381714 0.762695 1445372951 0.415649 -0.315918 0.381714 0.762695 1445372951 0.415649 -0.315918 0.381714 0.762695 1445372951 0.415649 -0.315918 0.381714 0.762695 1445372951 0.415649 -0.315918 0.381714 0.762695 1445372951 0.415649 -0.315918 0.381714 0.762695 1445372951 0.442505 -0.280396 0.447083 0.725037 1445372951 0.442505 -0.280396 0.447083 0.725037 1445372951 0.442505 -0.280396 0.447083 0.725037 1445372951 0.442505 -0.280396 0.447083 0.725037 1445372951 0.442505 -0.280396 0.447083 0.725037 1445372951 0.442505 -0.280396 0.447083 0.725037 1445372951 0.434509 -0.254395 0.499268 0.705078 1445372951 0.434509 -0.254395 0.499268 0.705078 1445372951 0.434509 -0.254395 0.499268 0.705078 1445372951 0.434509 -0.254395 0.499268 0.705078 1445372951 0.434509 -0.254395 0.499268 0.705078 1445372951 0.434509 -0.254395 0.499268 0.705078 1445372951 0.390869 -0.266724 0.502991 0.723206 1445372951 0.390869 -0.266724 0.502991 0.723206 1445372951 0.390869 -0.266724 0.502991 0.723206 1445372951 0.390869 -0.266724 0.502991 0.723206 1445372951 0.390869 -0.266724 0.502991 0.723206 1445372951 0.390869 -0.266724 0.502991 0.723206 1445372951 0.326050 -0.313721 0.462158 0.762634 1445372951 0.326050 -0.313721 0.462158 0.762634 1445372951 0.326050 -0.313721 0.462158 0.762634 1445372951 0.326050 -0.313721 0.462158 0.762634 1445372951 0.326050 -0.313721 0.462158 0.762634 1445372951 0.326050 -0.313721 0.462158 0.762634 1445372951 0.326050 -0.313721 0.462158 0.762634 1445372951 0.248718 -0.366699 0.408264 0.798096 1445372951 0.248718 -0.366699 0.408264 0.798096 1445372951 0.248718 -0.366699 0.408264 0.798096 1445372951 0.248718 -0.366699 0.408264 0.798096 1445372951 0.248718 -0.366699 0.408264 0.798096 1445372951 0.248718 -0.366699 0.408264 0.798096 1445372951 0.156189 -0.415710 0.345215 0.826782 1445372951 0.156189 -0.415710 0.345215 0.826782 1445372951 0.156189 -0.415710 0.345215 0.826782 1445372951 0.156189 -0.415710 0.345215 0.826782 1445372951 0.156189 -0.415710 0.345215 0.826782 1445372951 0.156189 -0.415710 0.345215 0.826782 1445372951 0.059509 -0.458923 0.272217 0.843628 1445372951 0.059509 -0.458923 0.272217 0.843628 1445372951 0.059509 -0.458923 0.272217 0.843628 1445372951 0.059509 -0.458923 0.272217 0.843628 1445372951 0.059509 -0.458923 0.272217 0.843628 1445372951 0.059509 -0.458923 0.272217 0.843628 1445372951 -0.032654 -0.490295 0.204651 0.846497 1445372951 -0.032654 -0.490295 0.204651 0.846497 1445372951 -0.032654 -0.490295 0.204651 0.846497 1445372952 -0.032654 -0.490295 0.204651 0.846497 1445372952 -0.032654 -0.490295 0.204651 0.846497 1445372952 -0.120728 -0.511963 0.139832 0.838928 1445372952 -0.120728 -0.511963 0.139832 0.838928 1445372952 -0.120728 -0.511963 0.139832 0.838928 1445372952 -0.120728 -0.511963 0.139832 0.838928 1445372952 -0.120728 -0.511963 0.139832 0.838928 1445372952 -0.120728 -0.511963 0.139832 0.838928 1445372952 -0.205017 -0.522705 0.078918 0.823730 1445372952 -0.205017 -0.522705 0.078918 0.823730 1445372952 -0.205017 -0.522705 0.078918 0.823730 1445372952 -0.205017 -0.522705 0.078918 0.823730 1445372952 -0.205017 -0.522705 0.078918 0.823730 1445372952 -0.285156 -0.523499 0.023376 0.802551 1445372952 -0.285156 -0.523499 0.023376 0.802551 1445372952 -0.285156 -0.523499 0.023376 0.802551 1445372952 -0.285156 -0.523499 0.023376 0.802551 1445372952 -0.285156 -0.523499 0.023376 0.802551 1445372952 -0.285156 -0.523499 0.023376 0.802551 1445372952 -0.285156 -0.523499 0.023376 0.802551 1445372952 -0.356934 -0.516113 -0.034058 0.777893 1445372952 -0.356934 -0.516113 -0.034058 0.777893 1445372952 -0.356934 -0.516113 -0.034058 0.777893 1445372952 -0.356934 -0.516113 -0.034058 0.777893 1445372952 -0.356934 -0.516113 -0.034058 0.777893 1445372952 -0.408936 -0.495789 -0.082214 0.761719 1445372952 -0.408936 -0.495789 -0.082214 0.761719 1445372952 -0.408936 -0.495789 -0.082214 0.761719 1445372952 -0.408936 -0.495789 -0.082214 0.761719 1445372952 -0.408936 -0.495789 -0.082214 0.761719 1445372952 -0.408936 -0.495789 -0.082214 0.761719 1445372952 -0.408936 -0.495789 -0.082214 0.761719 1445372952 -0.439941 -0.467896 -0.121338 0.756836 1445372952 -0.439941 -0.467896 -0.121338 0.756836 1445372952 
-0.032837 -0.451965 0.069519 0.888733 1445372954 -0.032837 -0.451965 0.069519 0.888733 1445372954 -0.032837 -0.451965 0.069519 0.888733 1445372954 -0.032837 -0.451965 0.069519 0.888733 1445372954 -0.025696 -0.453674 0.075317 0.887573 1445372954 -0.025696 -0.453674 0.075317 0.887573 1445372954 -0.025696 -0.453674 0.075317 0.887573 1445372954 -0.025696 -0.453674 0.075317 0.887573 1445372954 -0.025696 -0.453674 0.075317 0.887573 1445372954 -0.025696 -0.453674 0.075317 0.887573 1445372954 -0.025696 -0.453674 0.075317 0.887573 1445372954 -0.018188 -0.455322 0.078308 0.886658 1445372954 -0.018188 -0.455322 0.078308 0.886658 1445372954 -0.018188 -0.455322 0.078308 0.886658 1445372954 -0.018188 -0.455322 0.078308 0.886658 1445372954 -0.018188 -0.455322 0.078308 0.886658 1445372954 -0.018188 -0.455322 0.078308 0.886658 1445372954 -0.008850 -0.454041 0.077393 0.887573 1445372954 -0.008850 -0.454041 0.077393 0.887573 1445372954 -0.008850 -0.454041 0.077393 0.887573 1445372954 -0.008850 -0.454041 0.077393 0.887573 1445372954 -0.008850 -0.454041 0.077393 0.887573 1445372954 -0.008850 -0.454041 0.077393 0.887573 1445372954 0.013123 -0.450867 0.081116 0.888794 1445372954 0.013123 -0.450867 0.081116 0.888794 1445372954 0.013123 -0.450867 0.081116 0.888794 1445372954 0.013123 -0.450867 0.081116 0.888794 1445372954 0.013123 -0.450867 0.081116 0.888794 1445372954 0.013123 -0.450867 0.081116 0.888794 1445372954 0.048096 -0.445374 0.095398 0.888916 1445372954 0.048096 -0.445374 0.095398 0.888916 1445372954 0.048096 -0.445374 0.095398 0.888916 1445372954 0.048096 -0.445374 0.095398 0.888916 1445372954 0.048096 -0.445374 0.095398 0.888916 1445372954 0.048096 -0.445374 0.095398 0.888916 1445372954 0.094116 -0.438416 0.116943 0.886108 1445372954 0.094116 -0.438416 0.116943 0.886108 1445372954 0.094116 -0.438416 0.116943 0.886108 1445372954 0.094116 -0.438416 0.116943 0.886108 1445372954 0.094116 -0.438416 0.116943 0.886108 1445372954 0.094116 -0.438416 0.116943 0.886108 1445372954 0.148499 -0.430786 0.143188 0.878540 1445372954 0.148499 -0.430786 0.143188 0.878540 1445372954 0.148499 -0.430786 0.143188 0.878540 1445372954 0.148499 -0.430786 0.143188 0.878540 1445372954 0.148499 -0.430786 0.143188 0.878540 1445372954 0.148499 -0.430786 0.143188 0.878540 1445372954 0.148499 -0.430786 0.143188 0.878540 1445372954 0.211548 -0.419373 0.178101 0.864624 1445372954 0.211548 -0.419373 0.178101 0.864624 1445372954 0.211548 -0.419373 0.178101 0.864624 1445372954 0.211548 -0.419373 0.178101 0.864624 1445372954 0.211548 -0.419373 0.178101 0.864624 1445372954 0.211548 -0.419373 0.178101 0.864624 1445372954 0.279785 -0.403198 0.219116 0.843262 1445372954 0.279785 -0.403198 0.219116 0.843262 1445372954 0.279785 -0.403198 0.219116 0.843262 1445372954 0.279785 -0.403198 0.219116 0.843262 1445372954 0.279785 -0.403198 0.219116 0.843262 1445372954 0.279785 -0.403198 0.219116 0.843262 1445372954 0.344971 -0.382813 0.263916 0.815308 1445372954 0.344971 -0.382813 0.263916 0.815308 1445372954 0.344971 -0.382813 0.263916 0.815308 1445372954 0.344971 -0.382813 0.263916 0.815308 1445372954 0.344971 -0.382813 0.263916 0.815308 1445372954 0.344971 -0.382813 0.263916 0.815308 1445372954 0.401917 -0.361084 0.308350 0.782898 1445372954 0.401917 -0.361084 0.308350 0.782898 1445372954 0.401917 -0.361084 0.308350 0.782898 1445372954 0.401917 -0.361084 0.308350 0.782898 1445372954 0.401917 -0.361084 0.308350 0.782898 1445372954 0.401917 -0.361084 0.308350 0.782898 1445372954 0.442871 -0.341248 0.346802 0.752991 1445372954 0.442871 -0.341248 0.346802 0.752991 1445372954 0.442871 -0.341248 0.346802 0.752991 1445372954 0.442871 -0.341248 0.346802 0.752991 1445372954 0.442871 -0.341248 0.346802 0.752991 1445372954 0.442871 -0.341248 0.346802 0.752991 1445372954 0.468262 -0.321228 0.380371 0.729858 1445372954 0.468262 -0.321228 0.380371 0.729858 1445372954 0.468262 -0.321228 0.380371 0.729858 1445372954 0.468262 -0.321228 0.380371 0.729858 1445372954 0.468262 -0.321228 0.380371 0.729858 1445372954 0.468262 -0.321228 0.380371 0.729858 1445372955 0.468262 -0.321228 0.380371 0.729858 1445372955 0.466858 -0.312927 0.398865 0.724487 1445372955 0.466858 -0.312927 0.398865 0.724487 1445372955 0.466858 -0.312927 0.398865 0.724487 1445372955 0.466858 -0.312927 0.398865 0.724487 1445372955 0.466858 -0.312927 0.398865 0.724487 1445372955 0.466858 -0.312927 0.398865 0.724487 1445372955 0.438049 -0.319214 0.402832 0.737488 1445372955 0.438049 -0.319214 0.402832 0.737488 1445372955 0.438049 -0.319214 0.402832 0.737488 1445372955 0.438049 -0.319214 0.402832 0.737488 1445372955 0.438049 -0.319214 0.402832 0.737488 1445372955 0.438049 -0.319214 0.402832 0.737488 1445372955 0.382141 -0.342407 0.389099 0.765015 1445372955 0.382141 -0.342407 0.389099 0.765015 1445372955 0.382141 -0.342407 0.389099 0.765015 1445372955 0.382141 -0.342407 0.389099 0.765015 1445372955 0.382141 -0.342407 0.389099 0.765015 1445372955 0.382141 -0.342407 0.389099 0.765015 1445372955 0.307678 -0.376099 0.356873 0.797791 1445372955 0.307678 -0.376099 0.356873 0.797791 1445372955 0.307678 -0.376099 0.356873 0.797791 1445372955 0.307678 -0.376099 0.356873 0.797791 1445372955 0.307678 -0.376099 0.356873 0.797791 1445372955 0.307678 -0.376099 0.356873 0.797791 1445372955 0.307678 -0.376099 0.356873 0.797791 1445372955 0.220947 -0.410217 0.307922 0.829468 1445372955 0.220947 -0.410217 0.307922 0.829468 1445372955 0.220947 -0.410217 0.307922 0.829468 1445372955 0.220947 -0.410217 0.307922 0.829468 1445372955 0.220947 -0.410217 0.307922 0.829468 1445372955 0.220947 -0.410217 0.307922 0.829468 1445372955 0.126831 -0.441956 0.247314 0.852844 1445372955 0.126831 -0.441956 0.247314 0.852844 1445372955 0.126831 -0.441956 0.247314 0.852844 1445372955 0.126831 -0.441956 0.247314 0.852844 1445372955 0.126831 -0.441956 0.247314 0.852844 1445372955 0.126831 -0.441956 0.247314 0.852844 1445372955 0.031006 -0.468262 0.179443 0.864624 1445372955 0.031006 -0.468262 0.179443 0.864624 1445372955 0.031006 -0.468262 0.179443 0.864624 1445372955 0.031006 -0.468262 0.179443 0.864624 1445372955 0.031006 -0.468262 0.179443 0.864624 1445372955 0.031006 -0.468262 0.179443 0.864624 1445372955 0.031006 -0.468262 0.179443 0.864624 1445372955 -0.063477 -0.486267 0.109436 0.864624 1445372955 -0.063477 -0.486267 0.109436 0.864624 1445372955 -0.063477 -0.486267 0.109436 0.864624 1445372955 -0.063477 -0.486267 0.109436 0.864624 1445372955 -0.063477 -0.486267 0.109436 0.864624 1445372955 -0.063477 -0.486267 0.109436 0.864624 1445372955 -0.154663 -0.495667 0.044617 0.853455 1445372955 -0.154663 -0.495667 0.044617 0.853455 1445372955 -0.154663 -0.495667 0.044617 0.853455 1445372955 -0.154663 -0.495667 0.044617 0.853455 1445372955 -0.154663 -0.495667 0.044617 0.853455 1445372955 -0.154663 -0.495667 0.044617 0.853455 1445372955 -0.241882 -0.499329 -0.020142 0.831726 1445372955 -0.241882 -0.499329 -0.020142 0.831726 1445372955 -0.241882 -0.499329 -0.020142 0.831726 1445372955 -0.241882 -0.499329 -0.020142 0.831726 1445372955 -0.241882 -0.499329 -0.020142 0.831726 1445372955 -0.241882 -0.499329 -0.020142 0.831726 1445372955 -0.322571 -0.493164 -0.082642 0.803650 1445372955 -0.322571 -0.493164 -0.082642 0.803650 1445372955 -0.322571 -0.493164 -0.082642 0.803650 1445372955 -0.322571 -0.493164 -0.082642 0.803650 1445372955 -0.322571 -0.493164 -0.082642 0.803650 1445372955 -0.322571 -0.493164 -0.082642 0.803650 1445372955 -0.322571 -0.493164 -0.082642 0.803650 1445372955 -0.388428 -0.473022 -0.141418 0.778076 1445372955 -0.388428 -0.473022 -0.141418 0.778076 1445372955 -0.388428 -0.473022 -0.141418 0.778076 1445372955 -0.388428 -0.473022 -0.141418 0.778076 1445372955 -0.388428 -0.473022 -0.141418 0.778076 1445372955 -0.388428 -0.473022 -0.141418 0.778076 1445372955 -0.427490 -0.445984 -0.184998 0.764282 1445372955 -0.427490 -0.445984 -0.184998 0.764282 1445372955 -0.427490 -0.445984 -0.184998 0.764282 1445372955 -0.427490 -0.445984 -0.184998 0.764282 1445372955 -0.427490 -0.445984 -0.184998 0.764282 1445372955 -0.427490 -0.445984 -0.184998 0.764282 1445372955 -0.436523 -0.428772 -0.197266 0.765991 1445372955 -0.436523 -0.428772 -0.197266 0.765991 1445372955 -0.436523 -0.428772 -0.197266 0.765991 1445372955 -0.436523 -0.428772 -0.197266 0.765991 1445372955 -0.436523 -0.428772 -0.197266 0.765991 1445372955 -0.436523 -0.428772 -0.197266 0.765991 1445372955 -0.436523 -0.428772 -0.197266 0.765991 1445372955 -0.417542 -0.420532 -0.193298 0.781921 1445372955 -0.417542 -0.420532 -0.193298 0.781921 1445372955 -0.417542 -0.420532 -0.193298 0.781921 1445372955 -0.417542 -0.420532 -0.193298 0.781921 1445372955 -0.417542 -0.420532 -0.193298 0.781921 1445372955 -0.417542 -0.420532 -0.193298 0.781921 1445372955 -0.370483 -0.425720 -0.169556 0.807983 1445372955 -0.370483 -0.425720 -0.169556 0.807983 1445372955 -0.370483 -0.425720 -0.169556 0.807983 1445372955 -0.370483 -0.425720 -0.169556 0.807983 1445372955 -0.370483 -0.425720 -0.169556 0.807983 1445372955 -0.370483 -0.425720 -0.169556 0.807983 1445372955 -0.370483 -0.425720 -0.169556 0.807983 1445372955 -0.304077 -0.433411 -0.137085 0.837219 1445372955 -0.304077 -0.433411 -0.137085 0.837219 1445372955 -0.304077 -0.433411 -0.137085 0.837219 1445372955 -0.304077 -0.433411 -0.137085 0.837219 1445372955 -0.304077 -0.433411 -0.137085 0.837219 1445372955 -0.222168 -0.442505 -0.096313 0.863403 1445372955 -0.222168 -0.442505 -0.096313 0.863403 1445372955 -0.222168 -0.442505 -0.096313 0.863403 1445372955 -0.222168 -0.442505 -0.096313 0.863403 1445372955 -0.222168 -0.442505 -0.096313 0.863403 1445372955 -0.222168 -0.442505 -0.096313 0.863403 1445372955 -0.124756 -0.452271 -0.035522 0.882385 1445372956 -0.124756 -0.452271 -0.035522 0.882385 1445372956 -0.124756 -0.452271 -0.035522 0.882385 1445372956 -0.124756 -0.452271 -0.035522 0.882385 1445372956 -0.124756 -0.452271 -0.035522 0.882385 1445372956 -0.124756 -0.452271 -0.035522 0.882385 1445372956 -0.021484 -0.459045 0.038635 0.887268 1445372956 -0.021484 -0.459045 0.038635 0.887268 1445372956 -0.021484 -0.459045 0.038635 0.887268 1445372956 -0.021484 -0.459045 0.038635 0.887268 1445372956 -0.021484 -0.459045 0.038635 0.887268 1445372956 -0.021484 -0.459045 0.038635 0.887268 1445372956 0.081421 -0.453857 0.109314 0.880554 1445372956 0.081421 -0.453857 0.109314 0.880554 1445372956 0.081421 -0.453857 0.109314 0.880554 1445372956 0.081421 -0.453857 0.109314 0.880554 1445372956 0.081421 -0.453857 0.109314 0.880554 1445372956 0.081421 -0.453857 0.109314 0.880554 1445372956 0.176941 -0.439514 0.170349 0.863953 1445372956 0.176941 -0.439514 0.170349 0.863953 1445372956 0.176941 -0.439514 0.170349 0.863953 1445372956 0.176941 -0.439514 0.170349 0.863953 1445372956 0.176941 -0.439514 0.170349 0.863953 1445372956 0.176941 -0.439514 0.170349 0.863953 1445372956 0.259583 -0.419861 0.226563 0.839600 1445372956 0.259583 -0.419861 0.226563 0.839600 1445372956 0.259583 -0.419861 0.226563 0.839600 1445372956 0.259583 -0.419861 0.226563 0.839600 1445372956 0.331055 -0.395447 0.276001 0.811035 1445372956 0.331055 -0.395447 0.276001 0.811035 1445372956 0.331055 -0.395447 0.276001 0.811035 1445372956 0.331055 -0.395447 0.276001 0.811035 1445372956 0.331055 -0.395447 0.276001 0.811035 1445372956 0.331055 -0.395447 0.276001 0.811035 1445372956 0.389893 -0.367737 0.323059 0.779968 1445372956 0.389893 -0.367737 0.323059 0.779968 1445372956 0.389893 -0.367737 0.323059 0.779968 1445372956 0.389893 -0.367737 0.323059 0.779968 1445372956 0.389893 -0.367737 0.323059 0.779968 1445372956 0.426147 -0.339966 0.369873 0.752319 1445372956 0.426147 -0.339966 0.369873 0.752319 1445372956 0.426147 -0.339966 0.369873 0.752319 1445372956 0.426147 -0.339966 0.369873 0.752319 1445372956 0.426147 -0.339966 0.369873 0.752319 1445372956 0.426147 -0.339966 0.369873 0.752319 1445372956 0.433716 -0.318970 0.407898 0.737366 1445372956 0.433716 -0.318970 0.407898 0.737366 1445372956 0.433716 -0.318970 0.407898 0.737366 1445372956 0.433716 -0.318970 0.407898 0.737366 1445372956 0.433716 -0.318970 0.407898 0.737366 1445372956 0.433716 -0.318970 0.407898 0.737366 1445372956 0.407898 -0.318909 0.423035 0.743530 1445372956 0.407898 -0.318909 0.423035 0.743530 1445372956 0.407898 -0.318909 0.423035 0.743530 1445372956 0.407898 -0.318909 0.423035 0.743530 1445372956 0.407898 -0.318909 0.423035 0.743530 1445372956 0.407898 -0.318909 0.423035 0.743530 1445372956 0.350647 -0.345581 0.397034 0.774536 1445372956 0.350647 -0.345581 0.397034 0.774536 1445372956 0.350647 -0.345581 0.397034 0.774536 1445372956 0.350647 -0.345581 0.397034 0.774536 1445372956 0.350647 -0.345581 0.397034 0.774536 1445372956 0.350647 -0.345581 0.397034 0.774536 1445372956 0.278076 -0.381409 0.351990 0.808228 1445372956 0.278076 -0.381409 0.351990 0.808228 1445372956 0.278076 -0.381409 0.351990 0.808228 1445372956 0.278076 -0.381409 0.351990 0.808228 1445372956 0.278076 -0.381409 0.351990 0.808228 1445372956 0.278076 -0.381409 0.351990 0.808228 1445372956 0.194885 -0.417542 0.304932 0.833435 1445372956 0.194885 -0.417542 0.304932 0.833435 1445372956 0.194885 -0.417542 0.304932 0.833435 1445372956 0.194885 -0.417542 0.304932 0.833435 1445372956 0.194885 -0.417542 0.304932 0.833435 1445372956 0.194885 -0.417542 0.304932 0.833435 1445372956 0.099487 -0.453308 0.246887 0.850647 1445372956 0.099487 -0.453308 0.246887 0.850647 1445372956 0.099487 -0.453308 0.246887 0.850647 1445372956 0.099487 -0.453308 0.246887 0.850647 1445372956 0.099487 -0.453308 0.246887 0.850647 1445372956 0.099487 -0.453308 0.246887 0.850647 1445372956 -0.004456 -0.483398 0.172058 0.858276 1445372956 -0.004456 -0.483398 0.172058 0.858276 1445372956 -0.004456 -0.483398 0.172058 0.858276 1445372956 -0.004456 -0.483398 0.172058 0.858276 1445372956 -0.004456 -0.483398 0.172058 0.858276 1445372956 -0.004456 -0.483398 0.172058 0.858276 1445372956 -0.102234 -0.500732 0.097656 0.853943 1445372956 -0.102234 -0.500732 0.097656 0.853943 1445372956 -0.102234 -0.500732 0.097656 0.853943 1445372956 -0.102234 -0.500732 0.097656 0.853943 1445372956 -0.102234 -0.500732 0.097656 0.853943 1445372956 -0.102234 -0.500732 0.097656 0.853943 1445372956 -0.189331 -0.507874 0.034912 0.839600 1445372956 -0.189331 -0.507874 0.034912 0.839600 1445372956 -0.189331 -0.507874 0.034912 0.839600 1445372956 -0.189331 -0.507874 0.034912 0.839600 1445372956 -0.189331 -0.507874 0.034912 0.839600 1445372956 -0.270325 -0.502625 -0.033203 0.820496 1445372956 -0.270325 -0.502625 -0.033203 0.820496 1445372956 -0.270325 -0.502625 -0.033203 0.820496 1445372956 -0.270325 -0.502625 -0.033203 0.820496 1445372956 -0.270325 -0.502625 -0.033203 0.820496 1445372956 -0.270325 -0.502625 -0.033203 0.820496 1445372956 -0.270325 -0.502625 -0.033203 0.820496 1445372956 -0.332275 -0.482117 -0.104370 0.803894 1445372957 -0.332275 -0.482117 -0.104370 0.803894 1445372957 -0.332275 -0.482117 -0.104370 0.803894 1445372957 -0.332275 -0.482117 -0.104370 0.803894 1445372957 -0.332275 -0.482117 -0.104370 0.803894 1445372957 -0.332275 -0.482117 -0.104370 0.803894 1445372957 -0.367676 -0.450134 -0.158936 0.798096 1445372957 -0.367676 -0.450134 -0.158936 0.798096 1445372957 -0.367676 -0.450134 -0.158936 0.798096 1445372957 -0.367676 -0.450134 -0.158936 0.798096 1445372957 -0.367676 -0.450134 -0.158936 0.798096 1445372957 -0.367676 -0.450134 -0.158936 0.798096 1445372957 -0.380981 -0.418701 -0.187622 0.802734 1445372957 -0.380981 -0.418701 -0.187622 0.802734 1445372957 -0.380981 -0.418701 -0.187622 0.802734 1445372957 -0.380981 -0.418701 -0.187622 0.802734 1445372957 -0.380981 -0.418701 -0.187622 0.802734 1445372957 -0.380981 -0.418701 -0.187622 0.802734 1445372957 -0.368042 -0.401428 -0.189148 0.817078 1445372957 -0.368042 -0.401428 -0.189148 0.817078 1445372957 -0.368042 -0.401428 -0.189148 0.817078 1445372957 -0.368042 -0.401428 -0.189148 0.817078 1445372957 -0.368042 -0.401428 -0.189148 0.817078 1445372957 -0.368042 -0.401428 -0.189148 0.817078 1445372957 -0.327209 -0.400391 -0.166138 0.839661 1445372957 -0.327209 -0.400391 -0.166138 0.839661 1445372957 -0.327209 -0.400391 -0.166138 0.839661 1445372957 -0.327209 -0.400391 -0.166138 0.839661 1445372957 -0.327209 -0.400391 -0.166138 0.839661 1445372957 -0.327209 -0.400391 -0.166138 0.839661 1445372957 -0.327209 -0.400391 -0.166138 0.839661 1445372957 -0.264771 -0.406067 -0.131104 0.864746 1445372957 -0.264771 -0.406067 -0.131104 0.864746 1445372957 -0.264771 -0.406067 -0.131104 0.864746 1445372957 -0.264771 -0.406067 -0.131104 0.864746 1445372957 -0.264771 -0.406067 -0.131104 0.864746 1445372957 -0.264771 -0.406067 -0.131104 0.864746 1445372957 -0.185669 -0.412231 -0.091248 0.887268 1445372957 -0.185669 -0.412231 -0.091248 0.887268 1445372957 -0.185669 -0.412231 -0.091248 0.887268 1445372957 -0.185669 -0.412231 -0.091248 0.887268 1445372957 -0.185669 -0.412231 -0.091248 0.887268 1445372957 -0.185669 -0.412231 -0.091248 0.887268 1445372957 -0.089783 -0.419006 -0.036865 0.902771 1445372957 -0.089783 -0.419006 -0.036865 0.902771 1445372957 -0.089783 -0.419006 -0.036865 0.902771 1445372957 -0.089783 -0.419006 -0.036865 0.902771 1445372957 -0.089783 -0.419006 -0.036865 0.902771 1445372957 0.014771 -0.420959 0.026489 0.906555 1445372957 0.014771 -0.420959 0.026489 0.906555 1445372957 0.014771 -0.420959 0.026489 0.906555 1445372957 0.014771 -0.420959 0.026489 0.906555 1445372957 0.014771 -0.420959 0.026489 0.906555 1445372957 0.014771 -0.420959 0.026489 0.906555 1445372957 0.014771 -0.420959 0.026489 0.906555 1445372957 0.119751 -0.416504 0.093018 0.896362 1445372957 0.119751 -0.416504 0.093018 0.896362 1445372957 0.119751 -0.416504 0.093018 0.896362 1445372957 0.119751 -0.416504 0.093018 0.896362 1445372957 0.119751 -0.416504 0.093018 0.896362 1445372957 0.216064 -0.407104 0.158813 0.873108 1445372957 0.216064 -0.407104 0.158813 0.873108 1445372957 0.216064 -0.407104 0.158813 0.873108 1445372957 0.216064 -0.407104 0.158813 0.873108 1445372957 0.216064 -0.407104 0.158813 0.873108 1445372957 0.302551 -0.391174 0.222534 0.840149 1445372957 0.302551 -0.391174 0.222534 0.840149 1445372957 0.302551 -0.391174 0.222534 0.840149 1445372957 0.302551 -0.391174 0.222534 0.840149 1445372957 0.302551 -0.391174 0.222534 0.840149 1445372957 0.302551 -0.391174 0.222534 0.840149 1445372957 0.302551 -0.391174 0.222534 0.840149 1445372957 0.380188 -0.368225 0.273621 0.803101 1445372957 0.380188 -0.368225 0.273621 0.803101 1445372957 0.380188 -0.368225 0.273621 0.803101 1445372957 0.380188 -0.368225 0.273621 0.803101 1445372957 0.380188 -0.368225 0.273621 0.803101 1445372957 0.380188 -0.368225 0.273621 0.803101 1445372957 0.445435 -0.338684 0.324158 0.762695 1445372957 0.445435 -0.338684 0.324158 0.762695 1445372957 0.445435 -0.338684 0.324158 0.762695 1445372957 0.445435 -0.338684 0.324158 0.762695 1445372957 0.488220 -0.309570 0.367981 0.728210 1445372957 0.488220 -0.309570 0.367981 0.728210 1445372957 0.488220 -0.309570 0.367981 0.728210 1445372957 0.488220 -0.309570 0.367981 0.728210 1445372957 0.488220 -0.309570 0.367981 0.728210 1445372957 0.488220 -0.309570 0.367981 0.728210 1445372957 0.502136 -0.294617 0.391968 0.712280 1445372957 0.502136 -0.294617 0.391968 0.712280 1445372957 0.502136 -0.294617 0.391968 0.712280 1445372957 0.502136 -0.294617 0.391968 0.712280 1445372957 0.502136 -0.294617 0.391968 0.712280 1445372957 0.502136 -0.294617 0.391968 0.712280 1445372957 0.488708 -0.293274 0.404663 0.715088 1445372957 0.488708 -0.293274 0.404663 0.715088 1445372957 0.488708 -0.293274 0.404663 0.715088 1445372957 0.488708 -0.293274 0.404663 0.715088 1445372957 0.488708 -0.293274 0.404663 0.715088 1445372957 0.488708 -0.293274 0.404663 0.715088 1445372957 0.446411 -0.310059 0.401611 0.737061 1445372957 0.446411 -0.310059 0.401611 0.737061 1445372957 0.446411 -0.310059 0.401611 0.737061 1445372957 0.446411 -0.310059 0.401611 0.737061 1445372957 0.446411 -0.310059 0.401611 0.737061 1445372957 0.446411 -0.310059 0.401611 0.737061 1445372957 0.381470 -0.341492 0.378052 0.771301 1445372957 0.381470 -0.341492 0.378052 0.771301 1445372957 0.381470 -0.341492 0.378052 0.771301 1445372957 0.381470 -0.341492 0.378052 0.771301 1445372958 0.381470 -0.341492 0.378052 0.771301 1445372958 0.381470 -0.341492 0.378052 0.771301 1445372958 0.381470 -0.341492 0.378052 0.771301 1445372958 0.298889 -0.378357 0.340698 0.807068 1445372958 0.298889 -0.378357 0.340698 0.807068 1445372958 0.298889 -0.378357 0.340698 0.807068 1445372958 0.298889 -0.378357 0.340698 0.807068 1445372958 0.298889 -0.378357 0.340698 0.807068 1445372958 0.298889 -0.378357 0.340698 0.807068 1445372958 0.201111 -0.417908 0.285522 0.838623 1445372958 0.201111 -0.417908 0.285522 0.838623 1445372958 0.201111 -0.417908 0.285522 0.838623 1445372958 0.201111 -0.417908 0.285522 0.838623 1445372958 0.201111 -0.417908 0.285522 0.838623 1445372958 0.201111 -0.417908 0.285522 0.838623 1445372958 0.201111 -0.417908 0.285522 0.838623 1445372958 0.098999 -0.452148 0.219604 0.858765 1445372958 0.098999 -0.452148 0.219604 0.858765 1445372958 0.098999 -0.452148 0.219604 0.858765 1445372958 0.098999 -0.452148 0.219604 0.858765 1445372958 0.098999 -0.452148 0.219604 0.858765 1445372958 0.098999 -0.452148 0.219604 0.858765 1445372958 -0.003784 -0.477783 0.150757 0.865417 1445372958 -0.003784 -0.477783 0.150757 0.865417 1445372958 -0.003784 -0.477783 0.150757 0.865417 1445372958 -0.003784 -0.477783 0.150757 0.865417 1445372958 -0.003784 -0.477783 0.150757 0.865417 1445372958 -0.003784 -0.477783 0.150757 0.865417 1445372958 -0.104187 -0.493591 0.083008 0.859436 1445372958 -0.104187 -0.493591 0.083008 0.859436 1445372958 -0.104187 -0.493591 0.083008 0.859436 1445372958 -0.104187 -0.493591 0.083008 0.859436 1445372958 -0.104187 -0.493591 0.083008 0.859436 1445372958 -0.104187 -0.493591 0.083008 0.859436 1445372958 -0.104187 -0.493591 0.083008 0.859436 1445372958 -0.196655 -0.498962 0.016418 0.843872 1445372958 -0.196655 -0.498962 0.016418 0.843872 1445372958 -0.196655 -0.498962 0.016418 0.843872 1445372958 -0.196655 -0.498962 0.016418 0.843872 1445372958 -0.196655 -0.498962 0.016418 0.843872 1445372958 -0.278137 -0.495178 -0.045044 0.821838 1445372958 -0.278137 -0.495178 -0.045044 0.821838 1445372958 -0.278137 -0.495178 -0.045044 0.821838 1445372958 -0.278137 -0.495178 -0.045044 0.821838 1445372958 -0.278137 -0.495178 -0.045044 0.821838 1445372958 -0.346252 -0.479980 -0.099976 0.799805 1445372958 -0.346252 -0.479980 -0.099976 0.799805 1445372958 -0.346252 -0.479980 -0.099976 0.799805 1445372958 -0.346252 -0.479980 -0.099976 0.799805 1445372958 -0.346252 -0.479980 -0.099976 0.799805 1445372958 -0.346252 -0.479980 -0.099976 0.799805 1445372958 -0.346252 -0.479980 -0.099976 0.799805 1445372958 -0.391602 -0.459106 -0.144531 0.784241 1445372958 -0.391602 -0.459106 -0.144531 0.784241 1445372958 -0.391602 -0.459106 -0.144531 0.784241 1445372958 -0.391602 -0.459106 -0.144531 0.784241 1445372958 -0.391602 -0.459106 -0.144531 0.784241 1445372958 -0.391602 -0.459106 -0.144531 0.784241 1445372958 -0.411377 -0.438721 -0.171143 0.780396 1445372958 -0.411377 -0.438721 -0.171143 0.780396 1445372958 -0.411377 -0.438721 -0.171143 0.780396 1445372958 -0.411377 -0.438721 -0.171143 0.780396 1445372958 -0.411377 -0.438721 -0.171143 0.780396 1445372958 -0.403503 -0.424866 -0.176147 0.790955 1445372958 -0.403503 -0.424866 -0.176147 0.790955 1445372958 -0.403503 -0.424866 -0.176147 0.790955 1445372958 -0.403503 -0.424866 -0.176147 0.790955 1445372958 -0.403503 -0.424866 -0.176147 0.790955 1445372958 -0.403503 -0.424866 -0.176147 0.790955 1445372958 -0.403503 -0.424866 -0.176147 0.790955 1445372958 -0.364441 -0.422485 -0.160889 0.814148 1445372958 -0.364441 -0.422485 -0.160889 0.814148 1445372958 -0.364441 -0.422485 -0.160889 0.814148 1445372958 -0.364441 -0.422485 -0.160889 0.814148 1445372958 -0.364441 -0.422485 -0.160889 0.814148 1445372958 -0.303040 -0.429565 -0.129456 0.840759 1445372958 -0.303040 -0.429565 -0.129456 0.840759 1445372958 -0.303040 -0.429565 -0.129456 0.840759 1445372958 -0.303040 -0.429565 -0.129456 0.840759 1445372958 -0.303040 -0.429565 -0.129456 0.840759 1445372958 -0.303040 -0.429565 -0.129456 0.840759 1445372958 -0.303040 -0.429565 -0.129456 0.840759 1445372958 -0.225525 -0.438660 -0.088501 0.865356 1445372958 -0.225525 -0.438660 -0.088501 0.865356 1445372958 -0.225525 -0.438660 -0.088501 0.865356 1445372958 -0.225525 -0.438660 -0.088501 0.865356 1445372958 -0.225525 -0.438660 -0.088501 0.865356 1445372958 -0.225525 -0.438660 -0.088501 0.865356 1445372958 -0.136414 -0.449402 -0.034058 0.882202 1445372958 -0.136414 -0.449402 -0.034058 0.882202 1445372958 -0.136414 -0.449402 -0.034058 0.882202 1445372958 -0.136414 -0.449402 -0.034058 0.882202 1445372958 -0.136414 -0.449402 -0.034058 0.882202 1445372958 -0.136414 -0.449402 -0.034058 0.882202 1445372958 -0.040710 -0.453552 0.027710 0.889832 1445372958 -0.040710 -0.453552 0.027710 0.889832 1445372958 -0.040710 -0.453552 0.027710 0.889832 1445372958 -0.040710 -0.453552 0.027710 0.889832 1445372958 -0.040710 -0.453552 0.027710 0.889832 1445372958 -0.040710 -0.453552 0.027710 0.889832 1445372958 -0.040710 -0.453552 0.027710 0.889832 1445372958 0.058472 -0.451233 0.091553 0.885742 1445372958 0.058472 -0.451233 0.091553 0.885742 1445372958 0.058472 -0.451233 0.091553 0.885742 1445372958 0.058472 -0.451233 0.091553 0.885742 1445372958 0.058472 -0.451233 0.091553 0.885742 1445372958 0.058472 -0.451233 0.091553 0.885742 1445372958 0.153748 -0.440613 0.152283 0.871216 1445372958 0.153748 -0.440613 0.152283 0.871216 1445372958 0.153748 -0.440613 0.152283 0.871216 1445372958 0.153748 -0.440613 0.152283 0.871216 1445372959 0.153748 -0.440613 0.152283 0.871216 1445372959 0.153748 -0.440613 0.152283 0.871216 1445372959 0.242859 -0.424194 0.205139 0.847900 1445372959 0.242859 -0.424194 0.205139 0.847900 1445372959 0.242859 -0.424194 0.205139 0.847900 1445372959 0.242859 -0.424194 0.205139 0.847900 1445372959 0.321411 -0.401978 0.261719 0.816406 1445372959 0.321411 -0.401978 0.261719 0.816406 1445372959 0.321411 -0.401978 0.261719 0.816406 1445372959 0.321411 -0.401978 0.261719 0.816406 1445372959 0.321411 -0.401978 0.261719 0.816406 1445372959 0.321411 -0.401978 0.261719 0.816406 1445372959 0.321411 -0.401978 0.261719 0.816406 1445372959 0.383972 -0.375488 0.311646 0.783813 1445372959 0.383972 -0.375488 0.311646 0.783813 1445372959 0.383972 -0.375488 0.311646 0.783813 1445372959 0.383972 -0.375488 0.311646 0.783813 1445372959 0.383972 -0.375488 0.311646 0.783813 1445372959 0.383972 -0.375488 0.311646 0.783813 1445372959 0.423584 -0.346802 0.359802 0.755493 1445372959 0.423584 -0.346802 0.359802 0.755493 1445372959 0.423584 -0.346802 0.359802 0.755493 1445372959 0.423584 -0.346802 0.359802 0.755493 1445372959 0.423584 -0.346802 0.359802 0.755493 1445372959 0.423584 -0.346802 0.359802 0.755493 1445372959 0.434448 -0.326660 0.392151 0.742065 1445372959 0.434448 -0.326660 0.392151 0.742065 1445372959 0.434448 -0.326660 0.392151 0.742065 1445372959 0.434448 -0.326660 0.392151 0.742065 1445372959 0.434448 -0.326660 0.392151 0.742065 1445372959 0.434448 -0.326660 0.392151 0.742065 1445372959 0.412720 -0.327087 0.401062 0.749451 1445372959 0.412720 -0.327087 0.401062 0.749451 1445372959 0.412720 -0.327087 0.401062 0.749451 1445372959 0.412720 -0.327087 0.401062 0.749451 1445372959 0.412720 -0.327087 0.401062 0.749451 1445372959 0.361328 -0.349976 0.384338 0.774048 1445372959 0.361328 -0.349976 0.384338 0.774048 1445372959 0.361328 -0.349976 0.384338 0.774048 1445372959 0.361328 -0.349976 0.384338 0.774048 1445372959 0.361328 -0.349976 0.384338 0.774048 1445372959 0.361328 -0.349976 0.384338 0.774048 1445372959 0.287537 -0.385071 0.348206 0.804810 1445372959 0.287537 -0.385071 0.348206 0.804810 1445372959 0.287537 -0.385071 0.348206 0.804810 1445372959 0.287537 -0.385071 0.348206 0.804810 1445372959 0.287537 -0.385071 0.348206 0.804810 1445372959 0.287537 -0.385071 0.348206 0.804810 1445372959 0.195374 -0.424377 0.295837 0.833130 1445372959 0.195374 -0.424377 0.295837 0.833130 1445372959 0.195374 -0.424377 0.295837 0.833130 1445372959 0.195374 -0.424377 0.295837 0.833130 1445372959 0.195374 -0.424377 0.295837 0.833130 1445372959 0.195374 -0.424377 0.295837 0.833130 1445372959 0.091125 -0.463135 0.226563 0.851990 1445372959 0.091125 -0.463135 0.226563 0.851990 1445372959 0.091125 -0.463135 0.226563 0.851990 1445372959 0.091125 -0.463135 0.226563 0.851990 1445372959 0.091125 -0.463135 0.226563 0.851990 1445372959 0.091125 -0.463135 0.226563 0.851990 1445372959 0.091125 -0.463135 0.226563 0.851990 1445372959 -0.011780 -0.491882 0.154297 0.856750 1445372959 
0.155701 -0.455261 0.170044 0.859985 1445372961 0.155701 -0.455261 0.170044 0.859985 1445372961 0.155701 -0.455261 0.170044 0.859985 1445372961 0.204346 -0.442871 0.197632 0.850281 1445372961 0.204346 -0.442871 0.197632 0.850281 1445372961 0.204346 -0.442871 0.197632 0.850281 1445372961 0.204346 -0.442871 0.197632 0.850281 1445372961 0.204346 -0.442871 0.197632 0.850281 1445372961 0.262939 -0.427551 0.234375 0.832520 1445372961 0.262939 -0.427551 0.234375 0.832520 1445372961 0.262939 -0.427551 0.234375 0.832520 1445372961 0.262939 -0.427551 0.234375 0.832520 1445372961 0.262939 -0.427551 0.234375 0.832520 1445372961 0.262939 -0.427551 0.234375 0.832520 1445372961 0.327393 -0.404541 0.278442 0.807190 1445372961 0.327393 -0.404541 0.278442 0.807190 1445372961 0.327393 -0.404541 0.278442 0.807190 1445372961 0.327393 -0.404541 0.278442 0.807190 1445372961 0.327393 -0.404541 0.278442 0.807190 1445372961 0.388489 -0.374512 0.340881 0.769775 1445372961 0.388489 -0.374512 0.340881 0.769775 1445372961 0.388489 -0.374512 0.340881 0.769775 1445372961 0.388489 -0.374512 0.340881 0.769775 1445372961 0.388489 -0.374512 0.340881 0.769775 1445372961 0.388489 -0.374512 0.340881 0.769775 1445372961 0.424500 -0.343018 0.386414 0.743469 1445372961 0.424500 -0.343018 0.386414 0.743469 1445372961 0.424500 -0.343018 0.386414 0.743469 1445372961 0.424500 -0.343018 0.386414 0.743469 1445372961 0.424500 -0.343018 0.386414 0.743469 1445372961 0.437744 -0.321960 0.411926 0.731384 1445372961 0.437744 -0.321960 0.411926 0.731384 1445372961 0.437744 -0.321960 0.411926 0.731384 1445372961 0.437744 -0.321960 0.411926 0.731384 1445372961 0.437744 -0.321960 0.411926 0.731384 1445372961 0.437744 -0.321960 0.411926 0.731384 1445372961 0.429626 -0.315552 0.422424 0.733032 1445372961 0.429626 -0.315552 0.422424 0.733032 1445372961 0.429626 -0.315552 0.422424 0.733032 1445372961 0.429626 -0.315552 0.422424 0.733032 1445372961 0.429626 -0.315552 0.422424 0.733032 1445372961 0.429626 -0.315552 0.422424 0.733032 1445372961 0.405762 -0.320068 0.423157 0.744141 1445372961 0.405762 -0.320068 0.423157 0.744141 1445372961 0.405762 -0.320068 0.423157 0.744141 1445372961 0.405762 -0.320068 0.423157 0.744141 1445372961 0.405762 -0.320068 0.423157 0.744141 1445372961 0.405762 -0.320068 0.423157 0.744141 1445372961 0.357422 -0.338135 0.407471 0.769287 1445372962 0.357422 -0.338135 0.407471 0.769287 1445372962 0.357422 -0.338135 0.407471 0.769287 1445372962 0.357422 -0.338135 0.407471 0.769287 1445372962 0.357422 -0.338135 0.407471 0.769287 1445372962 0.284302 -0.373474 0.368164 0.802551 1445372962 0.284302 -0.373474 0.368164 0.802551 1445372962 0.284302 -0.373474 0.368164 0.802551 1445372962 0.284302 -0.373474 0.368164 0.802551 1445372962 0.284302 -0.373474 0.368164 0.802551 1445372962 0.197876 -0.411011 0.318787 0.830811 1445372962 0.197876 -0.411011 0.318787 0.830811 1445372962 0.197876 -0.411011 0.318787 0.830811 1445372962 0.197876 -0.411011 0.318787 0.830811 1445372962 0.197876 -0.411011 0.318787 0.830811 1445372962 0.197876 -0.411011 0.318787 0.830811 1445372962 0.197876 -0.411011 0.318787 0.830811 1445372962 0.101807 -0.447510 0.256653 0.850525 1445372962 0.101807 -0.447510 0.256653 0.850525 1445372962 0.101807 -0.447510 0.256653 0.850525 1445372962 0.101807 -0.447510 0.256653 0.850525 1445372962 0.101807 -0.447510 0.256653 0.850525 1445372962 0.101807 -0.447510 0.256653 0.850525 1445372962 0.101807 -0.447510 0.256653 0.850525 1445372962 0.005188 -0.478149 0.186462 0.858215 1445372962 0.005188 -0.478149 0.186462 0.858215 1445372962 0.005188 -0.478149 0.186462 0.858215 1445372962 0.005188 -0.478149 0.186462 0.858215 1445372962 0.005188 -0.478149 0.186462 0.858215 1445372962 0.005188 -0.478149 0.186462 0.858215 1445372962 -0.085571 -0.498047 0.117310 0.854919 1445372962 -0.085571 -0.498047 0.117310 0.854919 1445372962 -0.085571 -0.498047 0.117310 0.854919 1445372962 -0.085571 -0.498047 0.117310 0.854919 1445372962 -0.085571 -0.498047 0.117310 0.854919 1445372962 -0.085571 -0.498047 0.117310 0.854919 1445372962 -0.171509 -0.507935 0.054199 0.842407 1445372962 -0.171509 -0.507935 0.054199 0.842407 1445372962 -0.171509 -0.507935 0.054199 0.842407 1445372962 -0.171509 -0.507935 0.054199 0.842407 1445372962 -0.171509 -0.507935 0.054199 0.842407 1445372962 -0.171509 -0.507935 0.054199 0.842407 1445372962 -0.251404 -0.511108 -0.008484 0.821899 1445372962 -0.251404 -0.511108 -0.008484 0.821899 1445372962 -0.251404 -0.511108 -0.008484 0.821899 1445372962 -0.251404 -0.511108 -0.008484 0.821899 1445372962 -0.251404 -0.511108 -0.008484 0.821899 1445372962 -0.323181 -0.506653 -0.071411 0.796143 1445372962 -0.323181 -0.506653 -0.071411 0.796143 1445372962 -0.323181 -0.506653 -0.071411 0.796143 1445372962 -0.323181 -0.506653 -0.071411 0.796143 1445372962 -0.323181 -0.506653 -0.071411 0.796143 1445372962 -0.323181 -0.506653 -0.071411 0.796143 1445372962 -0.323181 -0.506653 -0.071411 0.796143 1445372962 -0.383423 -0.490234 -0.134277 0.771118 1445372962 -0.383423 -0.490234 -0.134277 0.771118 1445372962 -0.383423 -0.490234 -0.134277 0.771118 1445372962 -0.383423 -0.490234 -0.134277 0.771118 1445372962 -0.383423 -0.490234 -0.134277 0.771118 1445372962 -0.383423 -0.490234 -0.134277 0.771118 1445372962 -0.424622 -0.463684 -0.191223 0.753723 1445372962 -0.424622 -0.463684 -0.191223 0.753723 1445372962 -0.424622 -0.463684 -0.191223 0.753723 1445372962 -0.424622 -0.463684 -0.191223 0.753723 1445372962 -0.424622 -0.463684 -0.191223 0.753723 1445372962 -0.424622 -0.463684 -0.191223 0.753723 1445372962 -0.441772 -0.435852 -0.225891 0.750916 1445372962 -0.441772 -0.435852 -0.225891 0.750916 1445372962 -0.441772 -0.435852 -0.225891 0.750916 1445372962 -0.441772 -0.435852 -0.225891 0.750916 1445372962 -0.441772 -0.435852 -0.225891 0.750916 1445372962 -0.441772 -0.435852 -0.225891 0.750916 1445372962 -0.441772 -0.435852 -0.225891 0.750916 1445372962 -0.427734 -0.423828 -0.227600 0.765259 1445372962 -0.427734 -0.423828 -0.227600 0.765259 1445372962 -0.427734 -0.423828 -0.227600 0.765259 1445372962 -0.427734 -0.423828 -0.227600 0.765259 1445372962 -0.427734 -0.423828 -0.227600 0.765259 1445372962 -0.427734 -0.423828 -0.227600 0.765259 1445372962 -0.383118 -0.428040 -0.203796 0.792786 1445372962 -0.383118 -0.428040 -0.203796 0.792786 1445372962 -0.383118 -0.428040 -0.203796 0.792786 1445372962 -0.383118 -0.428040 -0.203796 0.792786 1445372962 -0.318604 -0.439331 -0.167358 0.823059 1445372962 -0.318604 -0.439331 -0.167358 0.823059 1445372962 -0.318604 -0.439331 -0.167358 0.823059 1445372962 -0.318604 -0.439331 -0.167358 0.823059 1445372962 -0.318604 -0.439331 -0.167358 0.823059 1445372962 -0.318604 -0.439331 -0.167358 0.823059 1445372962 -0.240784 -0.450867 -0.124695 0.850403 1445372962 -0.240784 -0.450867 -0.124695 0.850403 1445372962 -0.240784 -0.450867 -0.124695 0.850403 1445372962 -0.240784 -0.450867 -0.124695 0.850403 1445372962 -0.240784 -0.450867 -0.124695 0.850403 1445372962 -0.240784 -0.450867 -0.124695 0.850403 1445372962 -0.240784 -0.450867 -0.124695 0.850403 1445372962 -0.151489 -0.457947 -0.071899 0.872986 1445372962 -0.151489 -0.457947 -0.071899 0.872986 1445372962 -0.151489 -0.457947 -0.071899 0.872986 1445372962 -0.151489 -0.457947 -0.071899 0.872986 1445372962 -0.151489 -0.457947 -0.071899 0.872986 1445372962 -0.151489 -0.457947 -0.071899 0.872986 1445372962 -0.055481 -0.460632 -0.009644 0.885803 1445372962 -0.055481 -0.460632 -0.009644 0.885803 1445372962 -0.055481 -0.460632 -0.009644 0.885803 1445372962 -0.055481 -0.460632 -0.009644 0.885803 1445372962 -0.055481 -0.460632 -0.009644 0.885803 1445372962 -0.055481 -0.460632 -0.009644 0.885803 1445372962 0.039246 -0.459351 0.057312 0.885498 1445372962 0.039246 -0.459351 0.057312 0.885498 1445372962 0.039246 -0.459351 0.057312 0.885498 1445372963 0.039246 -0.459351 0.057312 0.885498 1445372963 0.039246 -0.459351 0.057312 0.885498 1445372963 0.039246 -0.459351 0.057312 0.885498 1445372963 0.039246 -0.459351 0.057312 0.885498 1445372963 0.129761 -0.450562 0.123901 0.874512 1445372963 0.129761 -0.450562 0.123901 0.874512 1445372963 0.129761 -0.450562 0.123901 0.874512 1445372963 0.129761 -0.450562 0.123901 0.874512 1445372963 0.129761 -0.450562 0.123901 0.874512 1445372963 0.129761 -0.450562 0.123901 0.874512 1445372963 0.213989 -0.431763 0.188416 0.855713 1445372963 0.213989 -0.431763 0.188416 0.855713 1445372963 0.213989 -0.431763 0.188416 0.855713 1445372963 0.213989 -0.431763 0.188416 0.855713 1445372963 0.213989 -0.431763 0.188416 0.855713 1445372963 0.289551 -0.406799 0.246277 0.830627 1445372963 0.289551 -0.406799 0.246277 0.830627 1445372963 0.289551 -0.406799 0.246277 0.830627 1445372963 0.289551 -0.406799 0.246277 0.830627 1445372963 0.289551 -0.406799 0.246277 0.830627 1445372963 0.289551 -0.406799 0.246277 0.830627 1445372963 0.289551 -0.406799 0.246277 0.830627 1445372963 0.351868 -0.379333 0.296631 0.802673 1445372963 0.351868 -0.379333 0.296631 0.802673 1445372963 0.351868 -0.379333 0.296631 0.802673 1445372963 0.351868 -0.379333 0.296631 0.802673 1445372963 0.351868 -0.379333 0.296631 0.802673 1445372963 0.351868 -0.379333 0.296631 0.802673 1445372963 0.399658 -0.348999 0.343262 0.774963 1445372963 0.399658 -0.348999 0.343262 0.774963 1445372963 0.399658 -0.348999 0.343262 0.774963 1445372963 0.399658 -0.348999 0.343262 0.774963 1445372963 0.399658 -0.348999 0.343262 0.774963 1445372963 0.399658 -0.348999 0.343262 0.774963 1445372963 0.413879 -0.326660 0.387329 0.756226 1445372963 0.413879 -0.326660 0.387329 0.756226 1445372963 0.413879 -0.326660 0.387329 0.756226 1445372963 0.413879 -0.326660 0.387329 0.756226 1445372963 0.413879 -0.326660 0.387329 0.756226 1445372963 0.413879 -0.326660 0.387329 0.756226 1445372963 0.391174 -0.330139 0.398682 0.760864 1445372963 0.391174 -0.330139 0.398682 0.760864 1445372963 0.391174 -0.330139 0.398682 0.760864 1445372963 0.391174 -0.330139 0.398682 0.760864 1445372963 0.391174 -0.330139 0.398682 0.760864 1445372963 0.391174 -0.330139 0.398682 0.760864 1445372963 0.340088 -0.354309 0.376038 0.785706 1445372963 0.340088 -0.354309 0.376038 0.785706 1445372963 0.340088 -0.354309 0.376038 0.785706 1445372963 0.340088 -0.354309 0.376038 0.785706 1445372963 0.340088 -0.354309 0.376038 0.785706 1445372963 0.340088 -0.354309 0.376038 0.785706 1445372963 0.267090 -0.391907 0.327271 0.817261 1445372963 0.267090 -0.391907 0.327271 0.817261 1445372963 0.267090 -0.391907 0.327271 0.817261 1445372963 0.267090 -0.391907 0.327271 0.817261 1445372963 0.267090 -0.391907 0.327271 0.817261 1445372963 0.179993 -0.429993 0.268433 0.842957 1445372963 0.179993 -0.429993 0.268433 0.842957 1445372963 0.179993 -0.429993 0.268433 0.842957 1445372963 0.179993 -0.429993 0.268433 0.842957 1445372963 0.179993 -0.429993 0.268433 0.842957 1445372963 0.179993 -0.429993 0.268433 0.842957 1445372963 0.086121 -0.464233 0.205078 0.857300 1445372963 0.086121 -0.464233 0.205078 0.857300 1445372963 0.086121 -0.464233 0.205078 0.857300 1445372963 0.086121 -0.464233 0.205078 0.857300 1445372963 0.086121 -0.464233 0.205078 0.857300 1445372963 0.086121 -0.464233 0.205078 0.857300 1445372963 0.086121 -0.464233 0.205078 0.857300 1445372963 -0.012024 -0.490967 0.132690 0.860901 1445372963 -0.012024 -0.490967 0.132690 0.860901 1445372963 -0.012024 -0.490967 0.132690 0.860901 1445372963 -0.012024 -0.490967 0.132690 0.860901 1445372963 -0.012024 -0.490967 0.132690 0.860901 1445372963 -0.012024 -0.490967 0.132690 0.860901 1445372963 -0.107788 -0.506897 0.059692 0.853149 1445372963 -0.107788 -0.506897 0.059692 0.853149 1445372963 -0.107788 -0.506897 0.059692 0.853149 1445372963 -0.107788 -0.506897 0.059692 0.853149 1445372963 -0.107788 -0.506897 0.059692 0.853149 1445372963 -0.107788 -0.506897 0.059692 0.853149 1445372963 -0.195374 -0.513306 -0.007568 0.835632 1445372963 -0.195374 -0.513306 -0.007568 0.835632 1445372963 -0.195374 -0.513306 -0.007568 0.835632 1445372963 -0.195374 -0.513306 -0.007568 0.835632 1445372963 -0.195374 -0.513306 -0.007568 0.835632 1445372963 -0.195374 -0.513306 -0.007568 0.835632 1445372963 -0.195374 -0.513306 -0.007568 0.835632 1445372963 -0.277344 -0.507507 -0.074341 0.812378 1445372963 -0.277344 -0.507507 -0.074341 0.812378 1445372963 -0.277344 -0.507507 -0.074341 0.812378 1445372963 -0.277344 -0.507507 -0.074341 0.812378 1445372963 -0.277344 -0.507507 -0.074341 0.812378 1445372963 -0.277344 -0.507507 -0.074341 0.812378 1445372963 -0.344116 -0.489197 -0.137390 0.789551 1445372963 -0.344116 -0.489197 -0.137390 0.789551 1445372963 -0.344116 -0.489197 -0.137390 0.789551 1445372963 -0.344116 -0.489197 -0.137390 0.789551 1445372963 -0.344116 -0.489197 -0.137390 0.789551 1445372963 -0.344116 -0.489197 -0.137390 0.789551 1445372963 -0.383301 -0.466431 -0.177979 0.777100 1445372963 -0.383301 -0.466431 -0.177979 0.777100 1445372963 -0.383301 -0.466431 -0.177979 0.777100 1445372963 -0.383301 -0.466431 -0.177979 0.777100 1445372963 -0.383301 -0.466431 -0.177979 0.777100 1445372963 -0.383301 -0.466431 -0.177979 0.777100 1445372963 -0.387695 -0.447205 -0.192810 0.782654 1445372963 -0.387695 -0.447205 -0.192810 0.782654 1445372963 -0.387695 -0.447205 -0.192810 0.782654 1445372964 -0.387695 -0.447205 -0.192810 0.782654 1445372964 -0.387695 -0.447205 -0.192810 0.782654 1445372964 -0.387695 -0.447205 -0.192810 0.782654 1445372964 -0.362427 -0.436829 -0.186584 0.801880 1445372964 -0.362427 -0.436829 -0.186584 0.801880 1445372964 -0.362427 -0.436829 -0.186584 0.801880 1445372964 -0.362427 -0.436829 -0.186584 0.801880 1445372964 -0.362427 -0.436829 -0.186584 0.801880 1445372964 -0.362427 -0.436829 -0.186584 0.801880 1445372964 -0.311584 -0.436157 -0.162170 0.828491 1445372964 -0.311584 -0.436157 -0.162170 0.828491 1445372964 -0.311584 -0.436157 -0.162170 0.828491 1445372964 -0.311584 -0.436157 -0.162170 0.828491 1445372964 -0.311584 -0.436157 -0.162170 0.828491 1445372964 -0.311584 -0.436157 -0.162170 0.828491 1445372964 -0.311584 -0.436157 -0.162170 0.828491 1445372964 -0.239563 -0.442749 -0.121582 0.855469 1445372964 -0.239563 -0.442749 -0.121582 0.855469 1445372964 -0.239563 -0.442749 -0.121582 0.855469 1445372964 -0.239563 -0.442749 -0.121582 0.855469 1445372964 -0.239563 -0.442749 -0.121582 0.855469 1445372964 -0.153320 -0.451904 -0.071655 0.875854 1445372964 -0.153320 -0.451904 -0.071655 0.875854 1445372964 -0.153320 -0.451904 -0.071655 0.875854 1445372964 -0.153320 -0.451904 -0.071655 0.875854 1445372964 -0.153320 -0.451904 -0.071655 0.875854 1445372964 -0.153320 -0.451904 -0.071655 0.875854 1445372964 -0.056946 -0.458618 -0.006531 0.886780 1445372964 -0.056946 -0.458618 -0.006531 0.886780 1445372964 -0.056946 -0.458618 -0.006531 0.886780 1445372964 -0.056946 -0.458618 -0.006531 0.886780 1445372964 -0.056946 -0.458618 -0.006531 0.886780 1445372964 -0.056946 -0.458618 -0.006531 0.886780 1445372964 0.040344 -0.457581 0.062988 0.885986 1445372964 0.040344 -0.457581 0.062988 0.885986 1445372964 0.040344 -0.457581 0.062988 0.885986 1445372964 0.040344 -0.457581 0.062988 0.885986 1445372964 0.040344 -0.457581 0.062988 0.885986 1445372964 0.040344 -0.457581 0.062988 0.885986 1445372964 0.131592 -0.446838 0.126099 0.875854 1445372964 0.131592 -0.446838 0.126099 0.875854 1445372964 0.131592 -0.446838 0.126099 0.875854 1445372964 0.131592 -0.446838 0.126099 0.875854 1445372964 0.131592 -0.446838 0.126099 0.875854 1445372964 0.131592 -0.446838 0.126099 0.875854 1445372964 0.131592 -0.446838 0.126099 0.875854 1445372964 0.219727 -0.429443 0.186035 0.855896 1445372964 0.219727 -0.429443 0.186035 0.855896 1445372964 0.219727 -0.429443 0.186035 0.855896 1445372964 0.219727 -0.429443 0.186035 0.855896 1445372964 0.219727 -0.429443 0.186035 0.855896 1445372964 0.219727 -0.429443 0.186035 0.855896 1445372964 0.297485 -0.404724 0.251953 0.827148 1445372964 0.297485 -0.404724 0.251953 0.827148 1445372964 0.297485 -0.404724 0.251953 0.827148 1445372964 0.297485 -0.404724 0.251953 0.827148 1445372964 0.297485 -0.404724 0.251953 0.827148 1445372964 0.297485 -0.404724 0.251953 0.827148 1445372964 0.358459 -0.376953 0.313110 0.794556 1445372964 0.358459 -0.376953 0.313110 0.794556 1445372964 0.358459 -0.376953 0.313110 0.794556 1445372964 0.358459 -0.376953 0.313110 0.794556 1445372964 0.358459 -0.376953 0.313110 0.794556 1445372964 0.358459 -0.376953 0.313110 0.794556 1445372964 0.395142 -0.348328 0.367004 0.766663 1445372964 0.395142 -0.348328 0.367004 0.766663 1445372964 0.395142 -0.348328 0.367004 0.766663 1445372964 0.395142 -0.348328 0.367004 0.766663 1445372964 0.395142 -0.348328 0.367004 0.766663 1445372964 0.395142 -0.348328 0.367004 0.766663 1445372964 0.402832 -0.331970 0.394409 0.756226 1445372964 0.402832 -0.331970 0.394409 0.756226 1445372964 0.402832 -0.331970 0.394409 0.756226 1445372964 0.402832 -0.331970 0.394409 0.756226 1445372964 0.402832 -0.331970 0.394409 0.756226 1445372964 0.402832 -0.331970 0.394409 0.756226 1445372964 0.377441 -0.335144 0.397583 0.766174 1445372964 0.377441 -0.335144 0.397583 0.766174 1445372964 0.377441 -0.335144 0.397583 0.766174 1445372964 0.377441 -0.335144 0.397583 0.766174 1445372964 0.377441 -0.335144 0.397583 0.766174 1445372964 0.377441 -0.335144 0.397583 0.766174 1445372964 0.326660 -0.357239 0.380127 0.788086 1445372964 0.326660 -0.357239 0.380127 0.788086 1445372964 0.326660 -0.357239 0.380127 0.788086 1445372964 0.326660 -0.357239 0.380127 0.788086 1445372964 0.326660 -0.357239 0.380127 0.788086 1445372964 0.253540 -0.389709 0.346313 0.814758 1445372964 0.253540 -0.389709 0.346313 0.814758 1445372964 0.253540 -0.389709 0.346313 0.814758 1445372964 0.253540 -0.389709 0.346313 0.814758 1445372964 0.253540 -0.389709 0.346313 0.814758 1445372964 0.253540 -0.389709 0.346313 0.814758 1445372964 0.159668 -0.426697 0.289185 0.841858 1445372964 0.159668 -0.426697 0.289185 0.841858 1445372964 0.159668 -0.426697 0.289185 0.841858 1445372964 0.159668 -0.426697 0.289185 0.841858 1445372964 0.159668 -0.426697 0.289185 0.841858 1445372964 0.054504 -0.463257 0.216553 0.857605 1445372964 0.054504 -0.463257 0.216553 0.857605 1445372964 0.054504 -0.463257 0.216553 0.857605 1445372964 0.054504 -0.463257 0.216553 0.857605 1445372964 0.054504 -0.463257 0.216553 0.857605 1445372964 -0.050354 -0.490723 0.145142 0.857666 1445372964 -0.050354 -0.490723 0.145142 0.857666 1445372964 -0.050354 -0.490723 0.145142 0.857666 1445372964 -0.050354 -0.490723 0.145142 0.857666 1445372965 -0.050354 -0.490723 0.145142 0.857666 1445372965 -0.050354 -0.490723 0.145142 0.857666 1445372965 -0.152466 -0.506775 0.074707 0.845154 1445372965 -0.152466 -0.506775 0.074707 0.845154 1445372965 -0.152466 -0.506775 0.074707 0.845154 1445372965 -0.152466 -0.506775 0.074707 0.845154 1445372965 -0.152466 -0.506775 0.074707 0.845154 1445372965 -0.152466 -0.506775 0.074707 0.845154 1445372965 -0.152466 -0.506775 0.074707 0.845154 1445372965 -0.250793 -0.510376 0.005249 0.822571 1445372965 -0.250793 -0.510376 0.005249 0.822571 1445372965 -0.250793 -0.510376 0.005249 0.822571 1445372965 -0.250793 -0.510376 0.005249 0.822571 1445372965 -0.250793 -0.510376 0.005249 0.822571 1445372965 -0.337830 -0.501465 -0.060486 0.794189 1445372965 -0.337830 -0.501465 -0.060486 0.794189 1445372965 -0.337830 -0.501465 -0.060486 0.794189 1445372965 -0.337830 -0.501465 -0.060486 0.794189 1445372965 -0.337830 -0.501465 -0.060486 0.794189 1445372965 -0.407593 -0.480286 -0.120728 0.767273 1445372965 -0.407593 -0.480286 -0.120728 0.767273 1445372965 -0.407593 -0.480286 -0.120728 0.767273 1445372965 -0.407593 -0.480286 -0.120728 0.767273 1445372965 -0.407593 -0.480286 -0.120728 0.767273 1445372965 -0.407593 -0.480286 -0.120728 0.767273 1445372965 -0.453491 -0.453430 -0.168701 0.748535 1445372965 -0.453491 -0.453430 -0.168701 0.748535 1445372965 -0.453491 -0.453430 -0.168701 0.748535 1445372965 -0.453491 -0.453430 -0.168701 0.748535 1445372965 -0.453491 -0.453430 -0.168701 0.748535 1445372965 -0.453491 -0.453430 -0.168701 0.748535 1445372965 -0.475281 -0.425049 -0.202698 0.743225 1445372965 -0.475281 -0.425049 -0.202698 0.743225 1445372965 -0.475281 -0.425049 -0.202698 0.743225 1445372965 -0.475281 -0.425049 -0.202698 0.743225 1445372965 -0.475281 -0.425049 -0.202698 0.743225 1445372965 -0.475281 -0.425049 -0.202698 0.743225 1445372965 -0.475281 -0.425049 -0.202698 0.743225 1445372965 -0.469238 -0.407959 -0.217163 0.752502 1445372965 -0.469238 -0.407959 -0.217163 0.752502 1445372965 -0.469238 -0.407959 -0.217163 0.752502 1445372965 -0.469238 -0.407959 -0.217163 0.752502 1445372965 -0.469238 -0.407959 -0.217163 0.752502 1445372965 -0.433289 -0.405945 -0.203796 0.778381 1445372965 -0.433289 -0.405945 -0.203796 0.778381 1445372965 -0.433289 -0.405945 -0.203796 0.778381 1445372965 -0.433289 -0.405945 -0.203796 0.778381 1445372965 -0.433289 -0.405945 -0.203796 0.778381 1445372965 -0.433289 -0.405945 -0.203796 0.778381 1445372965 -0.370422 -0.420288 -0.166626 0.811401 1445372965 -0.370422 -0.420288 -0.166626 0.811401 1445372965 -0.370422 -0.420288 -0.166626 0.811401 1445372965 -0.370422 -0.420288 -0.166626 0.811401 1445372965 -0.370422 -0.420288 -0.166626 0.811401 1445372965 -0.287231 -0.444336 -0.114014 0.840881 1445372965 -0.287231 -0.444336 -0.114014 0.840881 1445372965 -0.287231 -0.444336 -0.114014 0.840881 1445372965 -0.287231 -0.444336 -0.114014 0.840881 1445372965 -0.287231 -0.444336 -0.114014 0.840881 1445372965 -0.287231 -0.444336 -0.114014 0.840881 1445372965 -0.193420 -0.461731 -0.057373 0.863770 1445372965 -0.193420 -0.461731 -0.057373 0.863770 1445372965 -0.193420 -0.461731 -0.057373 0.863770 1445372965 -0.193420 -0.461731 -0.057373 0.863770 1445372965 -0.193420 -0.461731 -0.057373 0.863770 1445372965 -0.193420 -0.461731 -0.057373 0.863770 1445372965 -0.092285 -0.467285 0.005066 0.879272 1445372965 -0.092285 -0.467285 0.005066 0.879272 1445372965 -0.092285 -0.467285 0.005066 0.879272 1445372965 -0.092285 -0.467285 0.005066 0.879272 1445372965 -0.092285 -0.467285 0.005066 0.879272 1445372965 -0.092285 -0.467285 0.005066 0.879272 1445372965 0.008484 -0.468018 0.068970 0.880981 1445372965 0.008484 -0.468018 0.068970 0.880981 1445372965 0.008484 -0.468018 0.068970 0.880981 1445372965 0.008484 -0.468018 0.068970 0.880981 1445372965 0.008484 -0.468018 0.068970 0.880981 1445372965 0.008484 -0.468018 0.068970 0.880981 1445372965 0.008484 -0.468018 0.068970 0.880981 1445372965 0.105591 -0.461243 0.130432 0.871216 1445372965 0.105591 -0.461243 0.130432 0.871216 1445372965 0.105591 -0.461243 0.130432 0.871216 1445372965 0.105591 -0.461243 0.130432 0.871216 1445372965 0.105591 -0.461243 0.130432 0.871216 1445372965 0.105591 -0.461243 0.130432 0.871216 1445372965 0.199097 -0.440674 0.194763 0.853333 1445372965 0.199097 -0.440674 0.194763 0.853333 1445372965 0.199097 -0.440674 0.194763 0.853333 1445372965 0.199097 -0.440674 0.194763 0.853333 1445372965 0.199097 -0.440674 0.194763 0.853333 1445372965 0.199097 -0.440674 0.194763 0.853333 1445372965 0.281372 -0.419495 0.246826 0.826965 1445372965 0.281372 -0.419495 0.246826 0.826965 1445372965 0.281372 -0.419495 0.246826 0.826965 1445372965 0.281372 -0.419495 0.246826 0.826965 1445372965 0.281372 -0.419495 0.246826 0.826965 1445372965 0.281372 -0.419495 0.246826 0.826965 1445372965 0.281372 -0.419495 0.246826 0.826965 1445372965 0.349915 -0.390747 0.307983 0.793701 1445372965 0.349915 -0.390747 0.307983 0.793701 1445372965 0.349915 -0.390747 0.307983 0.793701 1445372965 0.349915 -0.390747 0.307983 0.793701 1445372965 0.349915 -0.390747 0.307983 0.793701 1445372965 0.380127 -0.363098 0.369934 0.765991 1445372965 0.380127 -0.363098 0.369934 0.765991 1445372965 0.380127 -0.363098 0.369934 0.765991 1445372965 0.380127 -0.363098 0.369934 0.765991 1445372965 0.380127 -0.363098 0.369934 0.765991 1445372966 0.380127 -0.363098 0.369934 0.765991 1445372966 0.370239 -0.351990 0.398560 0.761658 1445372966 0.370239 -0.351990 0.398560 0.761658 1445372966 0.370239 -0.351990 0.398560 0.761658 1445372966 0.370239 -0.351990 0.398560 0.761658 1445372966 0.370239 -0.351990 0.398560 0.761658 1445372966 0.370239 -0.351990 0.398560 0.761658 1445372966 0.370239 -0.351990 0.398560 0.761658 1445372966 0.322388 -0.371399 0.383728 0.781555 1445372966 0.322388 -0.371399 0.383728 0.781555 1445372966 0.322388 -0.371399 0.383728 0.781555 1445372966 0.322388 -0.371399 0.383728 0.781555 1445372966 0.322388 -0.371399 0.383728 0.781555 1445372966 0.322388 -0.371399 0.383728 0.781555 1445372966 0.253662 -0.399231 0.354065 0.806763 1445372966 0.253662 -0.399231 0.354065 0.806763 1445372966 0.253662 -0.399231 0.354065 0.806763 1445372966 0.253662 -0.399231 0.354065 0.806763 1445372966 0.253662 -0.399231 0.354065 0.806763 1445372966 0.253662 -0.399231 0.354065 0.806763 1445372966 0.165649 -0.431885 0.309204 0.830872 1445372966 0.165649 -0.431885 0.309204 0.830872 1445372966 0.165649 -0.431885 0.309204 0.830872 1445372966 0.165649 -0.431885 0.309204 0.830872 1445372966 0.165649 -0.431885 0.309204 0.830872 1445372966 0.063538 -0.465698 0.244568 0.848083 1445372966 0.063538 -0.465698 0.244568 0.848083 1445372966 0.063538 -0.465698 0.244568 0.848083 1445372966 0.063538 -0.465698 0.244568 0.848083 1445372966 0.063538 -0.465698 0.244568 0.848083 1445372966 0.063538 -0.465698 0.244568 0.848083 1445372966 0.063538 -0.465698 0.244568 0.848083 1445372966 -0.042358 -0.492676 0.173218 0.851746 1445372966 -0.042358 -0.492676 0.173218 0.851746 1445372966 -0.042358 -0.492676 0.173218 0.851746 1445372966 -0.042358 -0.492676 0.173218 0.851746 1445372966 -0.042358 -0.492676 0.173218 0.851746 1445372966 -0.042358 -0.492676 0.173218 0.851746 1445372966 -0.042358 -0.492676 0.173218 0.851746 1445372966 -0.145081 -0.508728 0.101746 0.842468 1445372966 -0.145081 -0.508728 0.101746 0.842468 1445372966 -0.145081 -0.508728 0.101746 0.842468 1445372966 -0.145081 -0.508728 0.101746 0.842468 1445372966 -0.145081 -0.508728 0.101746 0.842468 1445372966 -0.145081 -0.508728 0.101746 0.842468 1445372966 -0.241577 -0.515076 0.034424 0.821655 1445372966 -0.241577 -0.515076 0.034424 0.821655 1445372966 -0.241577 -0.515076 0.034424 0.821655 1445372966 -0.241577 -0.515076 0.034424 0.821655 1445372966 -0.241577 -0.515076 0.034424 0.821655 1445372966 -0.241577 -0.515076 0.034424 0.821655 1445372966 -0.329529 -0.512939 -0.028015 0.792175 1445372966 -0.329529 -0.512939 -0.028015 0.792175 1445372966 -0.329529 -0.512939 -0.028015 0.792175 1445372966 
-0.007446 -0.467285 0.061096 0.881958 1445372968 -0.007446 -0.467285 0.061096 0.881958 1445372968 -0.007446 -0.467285 0.061096 0.881958 1445372968 -0.007446 -0.467285 0.061096 0.881958 1445372968 -0.007446 -0.467285 0.061096 0.881958 1445372968 0.015137 -0.464600 0.072815 0.882385 1445372968 0.015137 -0.464600 0.072815 0.882385 1445372968 0.015137 -0.464600 0.072815 0.882385 1445372968 0.015137 -0.464600 0.072815 0.882385 1445372968 0.015137 -0.464600 0.072815 0.882385 1445372968 0.048218 -0.459412 0.093262 0.881958 1445372968 0.048218 -0.459412 0.093262 0.881958 1445372968 0.048218 -0.459412 0.093262 0.881958 1445372968 0.048218 -0.459412 0.093262 0.881958 1445372968 0.048218 -0.459412 0.093262 0.881958 1445372968 0.048218 -0.459412 0.093262 0.881958 1445372968 0.093872 -0.452759 0.117859 0.878784 1445372968 0.093872 -0.452759 0.117859 0.878784 1445372968 0.093872 -0.452759 0.117859 0.878784 1445372968 0.093872 -0.452759 0.117859 0.878784 1445372968 0.093872 -0.452759 0.117859 0.878784 1445372968 0.093872 -0.452759 0.117859 0.878784 1445372968 0.148987 -0.443970 0.149719 0.870789 1445372968 0.148987 -0.443970 0.149719 0.870789 1445372968 0.148987 -0.443970 0.149719 0.870789 1445372968 0.148987 -0.443970 0.149719 0.870789 1445372968 0.148987 -0.443970 0.149719 0.870789 1445372968 0.210449 -0.431702 0.188416 0.856628 1445372968 0.210449 -0.431702 0.188416 0.856628 1445372968 0.210449 -0.431702 0.188416 0.856628 1445372968 0.210449 -0.431702 0.188416 0.856628 1445372968 0.210449 -0.431702 0.188416 0.856628 1445372968 0.210449 -0.431702 0.188416 0.856628 1445372968 0.269470 -0.416138 0.230103 0.837402 1445372968 0.269470 -0.416138 0.230103 0.837402 1445372968 0.269470 -0.416138 0.230103 0.837402 1445372968 0.269470 -0.416138 0.230103 0.837402 1445372968 0.269470 -0.416138 0.230103 0.837402 1445372968 0.269470 -0.416138 0.230103 0.837402 1445372968 0.323608 -0.398132 0.276001 0.812744 1445372968 0.323608 -0.398132 0.276001 0.812744 1445372968 0.323608 -0.398132 0.276001 0.812744 1445372968 0.323608 -0.398132 0.276001 0.812744 1445372968 0.323608 -0.398132 0.276001 0.812744 1445372968 0.367493 -0.377319 0.318848 0.787964 1445372968 0.367493 -0.377319 0.318848 0.787964 1445372968 0.402222 -0.354919 0.357056 0.764648 1445372969 0.402222 -0.354919 0.357056 0.764648 1445372969 0.402222 -0.354919 0.357056 0.764648 1445372969 0.402222 -0.354919 0.357056 0.764648 1445372969 0.402222 -0.354919 0.357056 0.764648 1445372969 0.411072 -0.338806 0.380554 0.755859 1445372969 0.411072 -0.338806 0.380554 0.755859 1445372969 0.411072 -0.338806 0.380554 0.755859 1445372969 0.411072 -0.338806 0.380554 0.755859 1445372969 0.411072 -0.338806 0.380554 0.755859 1445372969 0.411072 -0.338806 0.380554 0.755859 1445372969 0.411072 -0.338806 0.380554 0.755859 1445372969 0.397400 -0.335754 0.392456 0.758484 1445372969 0.397400 -0.335754 0.392456 0.758484 1445372969 0.397400 -0.335754 0.392456 0.758484 1445372969 0.397400 -0.335754 0.392456 0.758484 1445372969 0.397400 -0.335754 0.392456 0.758484 1445372969 0.397400 -0.335754 0.392456 0.758484 1445372969 0.360107 -0.349182 0.388550 0.772888 1445372969 0.360107 -0.349182 0.388550 0.772888 1445372969 0.360107 -0.349182 0.388550 0.772888 1445372969 0.360107 -0.349182 0.388550 0.772888 1445372969 0.360107 -0.349182 0.388550 0.772888 1445372969 0.360107 -0.349182 0.388550 0.772888 1445372969 0.360107 -0.349182 0.388550 0.772888 1445372969 0.299500 -0.375244 0.356873 0.801270 1445372969 0.299500 -0.375244 0.356873 0.801270 1445372969 0.299500 -0.375244 0.356873 0.801270 1445372969 0.299500 -0.375244 0.356873 0.801270 1445372969 0.299500 -0.375244 0.356873 0.801270 1445372969 0.299500 -0.375244 0.356873 0.801270 1445372969 0.217224 -0.411377 0.308716 0.829590 1445372969 0.217224 -0.411377 0.308716 0.829590 1445372969 0.217224 -0.411377 0.308716 0.829590 1445372969 0.217224 -0.411377 0.308716 0.829590 1445372969 0.217224 -0.411377 0.308716 0.829590 1445372969 0.217224 -0.411377 0.308716 0.829590 1445372969 0.126770 -0.446594 0.252502 0.848938 1445372969 0.126770 -0.446594 0.252502 0.848938 1445372969 0.126770 -0.446594 0.252502 0.848938 1445372969 0.126770 -0.446594 0.252502 0.848938 1445372969 0.126770 -0.446594 0.252502 0.848938 1445372969 0.030273 -0.476624 0.191040 0.857544 1445372969 0.030273 -0.476624 0.191040 0.857544 1445372969 0.030273 -0.476624 0.191040 0.857544 1445372969 0.030273 -0.476624 0.191040 0.857544 1445372969 0.030273 -0.476624 0.191040 0.857544 1445372969 -0.069092 -0.499573 0.120056 0.855103 1445372969 -0.069092 -0.499573 0.120056 0.855103 1445372969 -0.069092 -0.499573 0.120056 0.855103 1445372969 -0.069092 -0.499573 0.120056 0.855103 1445372969 -0.069092 -0.499573 0.120056 0.855103 1445372969 -0.069092 -0.499573 0.120056 0.855103 1445372969 -0.163208 -0.513306 0.051880 0.840942 1445372969 -0.163208 -0.513306 0.051880 0.840942 1445372969 -0.163208 -0.513306 0.051880 0.840942 1445372969 -0.163208 -0.513306 0.051880 0.840942 1445372969 -0.163208 -0.513306 0.051880 0.840942 1445372969 -0.163208 -0.513306 0.051880 0.840942 1445372969 -0.250916 -0.518433 -0.011536 0.817383 1445372969 -0.250916 -0.518433 -0.011536 0.817383 1445372969 -0.250916 -0.518433 -0.011536 0.817383 1445372969 -0.250916 -0.518433 -0.011536 0.817383 1445372969 -0.250916 -0.518433 -0.011536 0.817383 1445372969 -0.250916 -0.518433 -0.011536 0.817383 1445372969 -0.250916 -0.518433 -0.011536 0.817383 1445372969 -0.329651 -0.513062 -0.072083 0.789246 1445372969 -0.329651 -0.513062 -0.072083 0.789246 1445372969 -0.329651 -0.513062 -0.072083 0.789246 1445372969 -0.329651 -0.513062 -0.072083 0.789246 1445372969 -0.329651 -0.513062 -0.072083 0.789246 1445372969 -0.329651 -0.513062 -0.072083 0.789246 1445372969 -0.395813 -0.496887 -0.128296 0.761536 1445372969 -0.395813 -0.496887 -0.128296 0.761536 1445372969 -0.395813 -0.496887 -0.128296 0.761536 1445372969 -0.395813 -0.496887 -0.128296 0.761536 1445372969 -0.395813 -0.496887 -0.128296 0.761536 1445372969 -0.395813 -0.496887 -0.128296 0.761536 1445372969 -0.395813 -0.496887 -0.128296 0.761536 1445372969 -0.443909 -0.468750 -0.181396 0.741821 1445372969 -0.443909 -0.468750 -0.181396 0.741821 1445372969 -0.443909 -0.468750 -0.181396 0.741821 1445372969 -0.443909 -0.468750 -0.181396 0.741821 1445372969 -0.443909 -0.468750 -0.181396 0.741821 1445372969 -0.443909 -0.468750 -0.181396 0.741821 1445372969 -0.467529 -0.443604 -0.213867 0.734131 1445372969 -0.467529 -0.443604 -0.213867 0.734131 1445372969 -0.467529 -0.443604 -0.213867 0.734131 1445372969 -0.467529 -0.443604 -0.213867 0.734131 1445372969 -0.467529 -0.443604 -0.213867 0.734131 1445372969 -0.467529 -0.443604 -0.213867 0.734131 1445372969 -0.467529 -0.443604 -0.213867 0.734131 1445372969 -0.460693 -0.427246 -0.220093 0.746216 1445372969 -0.460693 -0.427246 -0.220093 0.746216 1445372969 -0.460693 -0.427246 -0.220093 0.746216 1445372969 -0.460693 -0.427246 -0.220093 0.746216 1445372969 -0.460693 -0.427246 -0.220093 0.746216 1445372969 -0.460693 -0.427246 -0.220093 0.746216 1445372969 -0.424255 -0.424133 -0.206665 0.772949 1445372969 -0.424255 -0.424133 -0.206665 0.772949 1445372969 -0.424255 -0.424133 -0.206665 0.772949 1445372969 -0.424255 -0.424133 -0.206665 0.772949 1445372969 -0.424255 -0.424133 -0.206665 0.772949 1445372969 -0.424255 -0.424133 -0.206665 0.772949 1445372969 -0.362854 -0.431702 -0.177673 0.806458 1445372969 -0.362854 -0.431702 -0.177673 0.806458 1445372969 -0.362854 -0.431702 -0.177673 0.806458 1445372969 -0.362854 -0.431702 -0.177673 0.806458 1445372969 -0.362854 -0.431702 -0.177673 0.806458 1445372969 -0.362854 -0.431702 -0.177673 0.806458 1445372969 -0.281860 -0.444031 -0.133301 0.840027 1445372970 -0.281860 -0.444031 -0.133301 0.840027 1445372970 -0.281860 -0.444031 -0.133301 0.840027 1445372970 -0.281860 -0.444031 -0.133301 0.840027 1445372970 -0.187500 -0.455688 -0.074280 0.867004 1445372970 -0.187500 -0.455688 -0.074280 0.867004 1445372970 -0.187500 -0.455688 -0.074280 0.867004 1445372970 -0.187500 -0.455688 -0.074280 0.867004 1445372970 -0.187500 -0.455688 -0.074280 0.867004 1445372970 -0.187500 -0.455688 -0.074280 0.867004 1445372970 -0.187500 -0.455688 -0.074280 0.867004 1445372970 -0.088196 -0.462708 -0.007751 0.882080 1445372970 -0.088196 -0.462708 -0.007751 0.882080 1445372970 -0.088196 -0.462708 -0.007751 0.882080 1445372970 -0.088196 -0.462708 -0.007751 0.882080 1445372970 -0.088196 -0.462708 -0.007751 0.882080 1445372970 -0.088196 -0.462708 -0.007751 0.882080 1445372970 0.009277 -0.462463 0.057495 0.884705 1445372970 0.009277 -0.462463 0.057495 0.884705 1445372970 0.009277 -0.462463 0.057495 0.884705 1445372970 0.009277 -0.462463 0.057495 0.884705 1445372970 0.009277 -0.462463 0.057495 0.884705 1445372970 0.009277 -0.462463 0.057495 0.884705 1445372970 0.009277 -0.462463 0.057495 0.884705 1445372970 0.100281 -0.453857 0.114807 0.877930 1445372970 0.100281 -0.453857 0.114807 0.877930 1445372970 0.100281 -0.453857 0.114807 0.877930 1445372970 0.100281 -0.453857 0.114807 0.877930 1445372970 0.100281 -0.453857 0.114807 0.877930 1445372970 0.100281 -0.453857 0.114807 0.877930 1445372970 0.183105 -0.439819 0.169617 0.862671 1445372970 0.183105 -0.439819 0.169617 0.862671 1445372970 0.183105 -0.439819 0.169617 0.862671 1445372970 0.183105 -0.439819 0.169617 0.862671 1445372970 0.183105 -0.439819 0.169617 0.862671 1445372970 0.183105 -0.439819 0.169617 0.862671 1445372970 0.183105 -0.439819 0.169617 0.862671 1445372970 0.257629 -0.420776 0.220825 0.841248 1445372970 0.257629 -0.420776 0.220825 0.841248 1445372970 0.257629 -0.420776 0.220825 0.841248 1445372970 0.257629 -0.420776 0.220825 0.841248 1445372970 0.257629 -0.420776 0.220825 0.841248 1445372970 0.257629 -0.420776 0.220825 0.841248 1445372970 0.321167 -0.400269 0.270935 0.814392 1445372970 0.321167 -0.400269 0.270935 0.814392 1445372970 0.321167 -0.400269 0.270935 0.814392 1445372970 0.321167 -0.400269 0.270935 0.814392 1445372970 0.321167 -0.400269 0.270935 0.814392 1445372970 0.321167 -0.400269 0.270935 0.814392 1445372970 0.360352 -0.378662 0.318970 0.790527 1445372970 0.360352 -0.378662 0.318970 0.790527 1445372970 0.360352 -0.378662 0.318970 0.790527 1445372970 0.360352 -0.378662 0.318970 0.790527 1445372970 0.360352 -0.378662 0.318970 0.790527 1445372970 0.360352 -0.378662 0.318970 0.790527 1445372970 0.364685 -0.369019 0.341797 0.783508 1445372970 0.364685 -0.369019 0.341797 0.783508 1445372970 0.364685 -0.369019 0.341797 0.783508 1445372970 0.364685 -0.369019 0.341797 0.783508 1445372970 0.364685 -0.369019 0.341797 0.783508 1445372970 0.364685 -0.369019 0.341797 0.783508 1445372970 0.364685 -0.369019 0.341797 0.783508 1445372970 0.337585 -0.378479 0.335144 0.794006 1445372970 0.337585 -0.378479 0.335144 0.794006 1445372970 0.337585 -0.378479 0.335144 0.794006 1445372970 0.337585 -0.378479 0.335144 0.794006 1445372970 0.337585 -0.378479 0.335144 0.794006 1445372970 0.289429 -0.398621 0.311462 0.812561 1445372970 0.289429 -0.398621 0.311462 0.812561 1445372970 0.289429 -0.398621 0.311462 0.812561 1445372970 0.289429 -0.398621 0.311462 0.812561 1445372970 0.289429 -0.398621 0.311462 0.812561 1445372970 0.289429 -0.398621 0.311462 0.812561 1445372970 0.224365 -0.422546 0.281189 0.831848 1445372970 0.224365 -0.422546 0.281189 0.831848 1445372970 0.224365 -0.422546 0.281189 0.831848 1445372970 0.224365 -0.422546 0.281189 0.831848 1445372970 0.224365 -0.422546 0.281189 0.831848 1445372970 0.224365 -0.422546 0.281189 0.831848 1445372970 0.136414 -0.452454 0.237000 0.848816 1445372970 0.136414 -0.452454 0.237000 0.848816 1445372970 0.136414 -0.452454 0.237000 0.848816 1445372970 0.136414 -0.452454 0.237000 0.848816 1445372970 0.136414 -0.452454 0.237000 0.848816 1445372970 0.136414 -0.452454 0.237000 0.848816 1445372970 0.022949 -0.483704 0.172852 0.857666 1445372970 0.022949 -0.483704 0.172852 0.857666 1445372970 0.022949 -0.483704 0.172852 0.857666 1445372970 0.022949 -0.483704 0.172852 0.857666 1445372970 0.022949 -0.483704 0.172852 0.857666 1445372970 0.022949 -0.483704 0.172852 0.857666 1445372970 0.022949 -0.483704 0.172852 0.857666 1445372970 -0.092285 -0.503967 0.090210 0.854004 1445372970 -0.092285 -0.503967 0.090210 0.854004 1445372970 -0.092285 -0.503967 0.090210 0.854004 1445372970 -0.092285 -0.503967 0.090210 0.854004 1445372970 -0.092285 -0.503967 0.090210 0.854004 1445372970 -0.092285 -0.503967 0.090210 0.854004 1445372970 -0.192749 -0.511597 0.019287 0.837097 1445372970 -0.192749 -0.511597 0.019287 0.837097 1445372970 -0.192749 -0.511597 0.019287 0.837097 1445372970 -0.192749 -0.511597 0.019287 0.837097 1445372970 -0.192749 -0.511597 0.019287 0.837097 1445372970 -0.192749 -0.511597 0.019287 0.837097 1445372970 -0.192749 -0.511597 0.019287 0.837097 1445372970 -0.277588 -0.515686 -0.035889 0.809753 1445372970 -0.277588 -0.515686 -0.035889 0.809753 1445372970 -0.277588 -0.515686 -0.035889 0.809753 1445372970 -0.277588 -0.515686 -0.035889 0.809753 1445372970 -0.277588 -0.515686 -0.035889 0.809753 1445372970 -0.277588 -0.515686 -0.035889 0.809753 1445372970 -0.356323 -0.511841 -0.088318 0.776733 1445372970 -0.356323 -0.511841 -0.088318 0.776733 1445372970 -0.356323 -0.511841 -0.088318 0.776733 1445372970 -0.356323 -0.511841 -0.088318 0.776733 1445372971 -0.356323 -0.511841 -0.088318 0.776733 1445372971 -0.427429 -0.497009 -0.144592 0.741211 1445372971 -0.427429 -0.497009 -0.144592 0.741211 1445372971 -0.427429 -0.497009 -0.144592 0.741211 1445372971 -0.427429 -0.497009 -0.144592 0.741211 1445372971 -0.427429 -0.497009 -0.144592 0.741211 1445372971 -0.427429 -0.497009 -0.144592 0.741211 1445372971 -0.476807 -0.483154 -0.188171 0.709778 1445372971 -0.476807 -0.483154 -0.188171 0.709778 1445372971 -0.476807 -0.483154 -0.188171 0.709778 1445372971 -0.476807 -0.483154 -0.188171 0.709778 1445372971 -0.476807 -0.483154 -0.188171 0.709778 1445372971 -0.476807 -0.483154 -0.188171 0.709778 1445372971 -0.495850 -0.470947 -0.212585 0.697998 1445372971 -0.495850 -0.470947 -0.212585 0.697998 1445372971 -0.495850 -0.470947 -0.212585 0.697998 1445372971 -0.495850 -0.470947 -0.212585 0.697998 1445372971 -0.495850 -0.470947 -0.212585 0.697998 1445372971 -0.491028 -0.459839 -0.223206 0.705444 1445372971 -0.491028 -0.459839 -0.223206 0.705444 1445372971 -0.491028 -0.459839 -0.223206 0.705444 1445372971 -0.491028 -0.459839 -0.223206 0.705444 1445372971 -0.491028 -0.459839 -0.223206 0.705444 1445372971 -0.458435 -0.455505 -0.216064 0.731934 1445372971 -0.458435 -0.455505 -0.216064 0.731934 1445372971 -0.458435 -0.455505 -0.216064 0.731934 1445372971 -0.458435 -0.455505 -0.216064 0.731934 1445372971 -0.458435 -0.455505 -0.216064 0.731934 1445372971 -0.458435 -0.455505 -0.216064 0.731934 1445372971 -0.401184 -0.460815 -0.189392 0.768677 1445372971 -0.401184 -0.460815 -0.189392 0.768677 1445372971 -0.401184 -0.460815 -0.189392 0.768677 1445372971 -0.401184 -0.460815 -0.189392 0.768677 1445372971 -0.401184 -0.460815 -0.189392 0.768677 1445372971 -0.322998 -0.471252 -0.148071 0.807251 1445372971 -0.322998 -0.471252 -0.148071 0.807251 1445372971 -0.322998 -0.471252 -0.148071 0.807251 1445372971 -0.322998 -0.471252 -0.148071 0.807251 1445372971 -0.322998 -0.471252 -0.148071 0.807251 1445372971 -0.322998 -0.471252 -0.148071 0.807251 1445372971 -0.230591 -0.481018 -0.093933 0.840576 1445372971 -0.230591 -0.481018 -0.093933 0.840576 1445372971 -0.230591 -0.481018 -0.093933 0.840576 1445372971 -0.230591 -0.481018 -0.093933 0.840576 1445372971 -0.130493 -0.488037 -0.031006 0.862427 1445372971 -0.130493 -0.488037 -0.031006 0.862427 1445372971 -0.130493 -0.488037 -0.031006 0.862427 1445372971 -0.130493 -0.488037 -0.031006 0.862427 1445372971 -0.130493 -0.488037 -0.031006 0.862427 1445372971 -0.130493 -0.488037 -0.031006 0.862427 1445372971 -0.030090 -0.489319 0.036072 0.870850 1445372971 -0.030090 -0.489319 0.036072 0.870850 1445372971 -0.030090 -0.489319 0.036072 0.870850 1445372971 -0.030090 -0.489319 0.036072 0.870850 1445372971 -0.030090 -0.489319 0.036072 0.870850 1445372971 -0.030090 -0.489319 0.036072 0.870850 1445372971 -0.030090 -0.489319 0.036072 0.870850 1445372971 0.066284 -0.483337 0.105286 0.866516 1445372971 0.066284 -0.483337 0.105286 0.866516 1445372971 0.066284 -0.483337 0.105286 0.866516 1445372971 0.066284 -0.483337 0.105286 0.866516 1445372971 0.066284 -0.483337 0.105286 0.866516 1445372971 0.156067 -0.467041 0.164490 0.854675 1445372971 0.156067 -0.467041 0.164490 0.854675 1445372971 0.156067 -0.467041 0.164490 0.854675 1445372971 0.156067 -0.467041 0.164490 0.854675 1445372971 0.156067 -0.467041 0.164490 0.854675 1445372971 0.156067 -0.467041 0.164490 0.854675 1445372971 0.156067 -0.467041 0.164490 0.854675 1445372971 0.242126 -0.448914 0.218018 0.832031 1445372971 0.242126 -0.448914 0.218018 0.832031 1445372971 0.242126 -0.448914 0.218018 0.832031 1445372971 0.242126 -0.448914 0.218018 0.832031 1445372971 0.242126 -0.448914 0.218018 0.832031 1445372971 0.242126 -0.448914 0.218018 0.832031 1445372971 0.318787 -0.423462 0.284058 0.798950 1445372971 0.318787 -0.423462 0.284058 0.798950 1445372971 0.318787 -0.423462 0.284058 0.798950 1445372971 0.318787 -0.423462 0.284058 0.798950 1445372971 0.318787 -0.423462 0.284058 0.798950 1445372971 0.318787 -0.423462 0.284058 0.798950 1445372971 0.318787 -0.423462 0.284058 0.798950 1445372971 0.375122 -0.388062 0.353210 0.764099 1445372971 0.375122 -0.388062 0.353210 0.764099 1445372971 0.375122 -0.388062 0.353210 0.764099 1445372971 0.375122 -0.388062 0.353210 0.764099 1445372971 0.391479 -0.364075 0.393127 0.748047 1445372971 0.391479 -0.364075 0.393127 0.748047 1445372971 0.391479 -0.364075 0.393127 0.748047 1445372971 0.391479 -0.364075 0.393127 0.748047 1445372971 0.391479 -0.364075 0.393127 0.748047 1445372971 0.391479 -0.364075 0.393127 0.748047 1445372971 0.368835 -0.366516 0.391663 0.759033 1445372971 0.368835 -0.366516 0.391663 0.759033 1445372971 0.368835 -0.366516 0.391663 0.759033 1445372971 0.368835 -0.366516 0.391663 0.759033 1445372971 0.368835 -0.366516 0.391663 0.759033 1445372971 0.324219 -0.383240 0.369751 0.781799 1445372971 0.324219 -0.383240 0.369751 0.781799 1445372971 0.324219 -0.383240 0.369751 0.781799 1445372972 0.324219 -0.383240 0.369751 0.781799 1445372972 0.324219 -0.383240 0.369751 0.781799 1445372972 0.324219 -0.383240 0.369751 0.781799 1445372972 0.261536 -0.407837 0.340637 0.805725 1445372972 0.261536 -0.407837 0.340637 0.805725 1445372972 0.261536 -0.407837 0.340637 0.805725 1445372972 0.261536 -0.407837 0.340637 0.805725 1445372972 0.261536 -0.407837 0.340637 0.805725 1445372972 0.180847 -0.438293 0.296936 0.828857 1445372972 0.180847 -0.438293 0.296936 0.828857 1445372972 0.180847 -0.438293 0.296936 0.828857 1445372972 0.180847 -0.438293 0.296936 0.828857 1445372972 0.180847 -0.438293 0.296936 0.828857 1445372972 0.180847 -0.438293 0.296936 0.828857 1445372972 0.083618 -0.470581 0.235291 0.846252 1445372972 0.083618 -0.470581 0.235291 0.846252 1445372972 0.083618 -0.470581 0.235291 0.846252 1445372972 0.083618 -0.470581 0.235291 0.846252 1445372972 0.083618 -0.470581 0.235291 0.846252 1445372972 0.083618 -0.470581 0.235291 0.846252 1445372972 -0.021118 -0.497131 0.163635 0.851807 1445372972 -0.021118 -0.497131 0.163635 0.851807 1445372972 -0.021118 -0.497131 0.163635 0.851807 1445372972 -0.021118 -0.497131 0.163635 0.851807 1445372972 -0.021118 -0.497131 0.163635 0.851807 1445372972 -0.021118 -0.497131 0.163635 0.851807 1445372972 -0.123962 -0.511902 0.091003 0.845154 1445372972 -0.123962 -0.511902 0.091003 0.845154 1445372972 -0.123962 -0.511902 0.091003 0.845154 1445372972 -0.123962 -0.511902 0.091003 0.845154 1445372972 -0.123962 -0.511902 0.091003 0.845154 1445372972 -0.123962 -0.511902 0.091003 0.845154 1445372972 -0.212097 -0.517578 0.026001 0.828552 1445372972 -0.212097 -0.517578 0.026001 0.828552 1445372972 -0.212097 -0.517578 0.026001 0.828552 1445372972 -0.212097 -0.517578 0.026001 0.828552 1445372972 -0.212097 -0.517578 0.026001 0.828552 1445372972 -0.212097 -0.517578 0.026001 0.828552 1445372972 -0.212097 -0.517578 0.026001 0.828552 1445372972 -0.290649 -0.517273 -0.026367 0.804504 1445372972 -0.290649 -0.517273 -0.026367 0.804504 1445372972 -0.290649 -0.517273 -0.026367 0.804504 1445372972 -0.290649 -0.517273 -0.026367 0.804504 1445372972 -0.290649 -0.517273 -0.026367 0.804504 1445372972 -0.362976 -0.509583 -0.075684 0.776428 1445372972 -0.362976 -0.509583 -0.075684 0.776428 1445372972 -0.362976 -0.509583 -0.075684 0.776428 1445372972 -0.362976 -0.509583 -0.075684 0.776428 1445372972 -0.362976 -0.509583 -0.075684 0.776428 1445372972 -0.362976 -0.509583 -0.075684 0.776428 1445372972 -0.429932 -0.492065 -0.127197 0.746216 1445372972 -0.429932 -0.492065 -0.127197 0.746216 1445372972 -0.429932 -0.492065 -0.127197 0.746216 1445372972 -0.429932 -0.492065 -0.127197 0.746216 1445372972 -0.429932 -0.492065 -0.127197 0.746216 1445372972 -0.429932 -0.492065 -0.127197 0.746216 1445372972 -0.483154 -0.462036 -0.179443 0.721741 1445372972 -0.483154 -0.462036 -0.179443 0.721741 1445372972 -0.483154 -0.462036 -0.179443 0.721741 1445372972 -0.483154 -0.462036 -0.179443 0.721741 1445372972 -0.483154 -0.462036 -0.179443 0.721741 1445372972 -0.483154 -0.462036 -0.179443 0.721741 1445372972 -0.483154 -0.462036 -0.179443 0.721741 1445372972 -0.512451 -0.431213 -0.216248 0.710449 1445372972 -0.512451 -0.431213 -0.216248 0.710449 1445372972 -0.512451 -0.431213 -0.216248 0.710449 1445372972 -0.512451 -0.431213 -0.216248 0.710449 1445372972 -0.512451 -0.431213 -0.216248 0.710449 1445372972 -0.512451 -0.431213 -0.216248 0.710449 1445372972 -0.507813 -0.416809 -0.220886 0.720886 1445372972 -0.507813 -0.416809 -0.220886 0.720886 1445372972 -0.507813 -0.416809 -0.220886 0.720886 1445372972 -0.507813 -0.416809 -0.220886 0.720886 1445372972 -0.507813 -0.416809 -0.220886 0.720886 1445372972 -0.507813 -0.416809 -0.220886 0.720886 1445372972 -0.471069 -0.417297 -0.203796 0.749939 1445372972 -0.471069 -0.417297 -0.203796 0.749939 1445372972 -0.471069 -0.417297 -0.203796 0.749939 1445372972 -0.471069 -0.417297 -0.203796 0.749939 1445372972 -0.471069 -0.417297 -0.203796 0.749939 1445372972 -0.411194 -0.431091 -0.171265 0.784729 1445372972 -0.411194 -0.431091 -0.171265 0.784729 1445372972 -0.411194 -0.431091 -0.171265 0.784729 1445372972 -0.334351 -0.447327 -0.129028 0.819458 1445372972 -0.334351 -0.447327 -0.129028 0.819458 1445372972 -0.334351 -0.447327 -0.129028 0.819458 1445372972 -0.334351 -0.447327 -0.129028 0.819458 1445372972 -0.334351 -0.447327 -0.129028 0.819458 1445372972 -0.334351 -0.447327 -0.129028 0.819458 1445372972 -0.334351 -0.447327 -0.129028 0.819458 1445372972 -0.243347 -0.461121 -0.077026 0.849854 1445372972 -0.243347 -0.461121 -0.077026 0.849854 1445372972 -0.243347 -0.461121 -0.077026 0.849854 1445372972 -0.243347 -0.461121 -0.077026 0.849854 1445372972 -0.243347 -0.461121 -0.077026 0.849854 1445372972 -0.243347 -0.461121 -0.077026 0.849854 1445372972 -0.145447 -0.471924 -0.017395 0.869385 1445372972 -0.145447 -0.471924 -0.017395 0.869385 1445372972 -0.145447 -0.471924 -0.017395 0.869385 1445372972 -0.145447 -0.471924 -0.017395 0.869385 1445372972 -0.145447 -0.471924 -0.017395 0.869385 1445372972 -0.145447 -0.471924 -0.017395 0.869385 1445372972 -0.145447 -0.471924 -0.017395 0.869385 1445372972 -0.046997 -0.474243 0.044128 0.877991 1445372972 -0.046997 -0.474243 0.044128 0.877991 1445372972 -0.046997 -0.474243 0.044128 0.877991 1445372972 -0.046997 -0.474243 0.044128 0.877991 1445372972 -0.046997 -0.474243 0.044128 0.877991 1445372973 -0.046997 -0.474243 0.044128 0.877991 1445372973 0.049011 -0.467896 0.102966 0.876343 1445372973 0.049011 -0.467896 0.102966 0.876343 1445372973 0.049011 -0.467896 0.102966 0.876343 1445372973 0.049011 -0.467896 0.102966 0.876343 1445372973 0.049011 -0.467896 0.102966 0.876343 1445372973 0.049011 -0.467896 0.102966 0.876343 1445372973 0.142151 -0.455566 0.157043 0.864624 1445372973 0.142151 -0.455566 0.157043 0.864624 1445372973 0.142151 -0.455566 0.157043 0.864624 1445372973 0.142151 -0.455566 0.157043 0.864624 1445372973 0.142151 -0.455566 0.157043 0.864624 1445372973 0.142151 -0.455566 0.157043 0.864624 1445372973 0.230835 -0.433899 0.219849 0.842651 1445372973 0.230835 -0.433899 0.219849 0.842651 1445372973 0.230835 -0.433899 0.219849 0.842651 1445372973 0.230835 -0.433899 0.219849 0.842651 1445372973 0.230835 -0.433899 0.219849 0.842651 1445372973 0.230835 -0.433899 0.219849 0.842651 1445372973 0.306335 -0.406067 0.283630 0.812866 1445372973 0.306335 -0.406067 0.283630 0.812866 1445372973 0.306335 -0.406067 0.283630 0.812866 1445372973 0.306335 -0.406067 0.283630 0.812866 1445372973 0.306335 -0.406067 0.283630 0.812866 1445372973 0.306335 -0.406067 0.283630 0.812866 1445372973 0.306335 -0.406067 0.283630 0.812866 1445372973 0.355713 -0.379150 0.339661 0.783752 1445372973 0.355713 -0.379150 0.339661 0.783752 1445372973 0.355713 -0.379150 0.339661 0.783752 1445372973 0.355713 -0.379150 0.339661 0.783752 1445372973 0.355713 -0.379150 0.339661 0.783752 1445372973 0.355713 -0.379150 0.339661 0.783752 1445372973 0.378540 -0.357300 0.378662 0.765259 1445372973 0.378540 -0.357300 0.378662 0.765259 1445372973 0.378540 -0.357300 0.378662 0.765259 1445372973 0.378540 -0.357300 0.378662 0.765259 1445372973 0.378540 -0.357300 0.378662 0.765259 1445372973 0.378540 -0.357300 0.378662 0.765259 1445372973 0.364319 -0.353394 0.395508 0.765442 1445372973 0.364319 -0.353394 0.395508 0.765442 1445372973 0.364319 -0.353394 0.395508 0.765442 1445372973 0.364319 -0.353394 0.395508 0.765442 1445372973 0.364319 -0.353394 0.395508 0.765442 1445372973 0.364319 -0.353394 0.395508 0.765442 1445372973 0.316528 -0.373779 0.379883 0.784668 1445372973 0.316528 -0.373779 0.379883 0.784668 1445372973 0.316528 -0.373779 0.379883 0.784668 1445372973 0.316528 -0.373779 0.379883 0.784668 1445372973 0.316528 -0.373779 0.379883 0.784668 1445372973 0.316528 -0.373779 0.379883 0.784668 1445372973 0.248840 -0.403442 0.343872 0.810547 1445372973 0.248840 -0.403442 0.343872 0.810547 1445372973 0.248840 -0.403442 0.343872 0.810547 1445372973 0.248840 -0.403442 0.343872 0.810547 1445372973 0.248840 -0.403442 0.343872 0.810547 1445372973 0.248840 -0.403442 0.343872 0.810547 1445372973 0.163818 -0.438782 0.292908 0.833557 1445372973 0.163818 -0.438782 0.292908 0.833557 1445372973 0.163818 -0.438782 0.292908 0.833557 1445372973 0.163818 -0.438782 0.292908 0.833557 1445372973 0.163818 -0.438782 0.292908 0.833557 1445372973 0.163818 -0.438782 0.292908 0.833557 1445372973 0.067444 -0.472412 0.230591 0.847961 1445372973 0.067444 -0.472412 0.230591 0.847961 1445372973 0.067444 -0.472412 0.230591 0.847961 1445372973 0.067444 -0.472412 0.230591 0.847961 1445372973 0.067444 -0.472412 0.230591 0.847961 1445372973 0.067444 -0.472412 0.230591 0.847961 1445372973 -0.032898 -0.499329 0.160950 0.850647 1445372973 -0.032898 -0.499329 0.160950 0.850647 1445372973 -0.032898 -0.499329 0.160950 0.850647 1445372973 -0.032898 -0.499329 0.160950 0.850647 1445372973 -0.032898 -0.499329 0.160950 0.850647 1445372973 -0.032898 -0.499329 0.160950 0.850647 1445372973 -0.032898 -0.499329 0.160950 0.850647 1445372973 -0.130066 -0.516113 0.092590 0.841492 1445372973 -0.130066 -0.516113 0.092590 0.841492 1445372973 
0.101257 -0.459961 0.111206 0.875061 1445372975 0.101257 -0.459961 0.111206 0.875061 1445372975 0.101257 -0.459961 0.111206 0.875061 1445372975 0.101257 -0.459961 0.111206 0.875061 1445372975 0.101257 -0.459961 0.111206 0.875061 1445372975 0.126953 -0.453430 0.115479 0.874634 1445372975 0.126953 -0.453430 0.115479 0.874634 1445372975 0.126953 -0.453430 0.115479 0.874634 1445372975 0.126953 -0.453430 0.115479 0.874634 1445372975 0.126953 -0.453430 0.115479 0.874634 1445372975 0.126953 -0.453430 0.115479 0.874634 1445372975 0.167664 -0.444397 0.138000 0.869080 1445372975 0.167664 -0.444397 0.138000 0.869080 1445372975 0.167664 -0.444397 0.138000 0.869080 1445372975 0.167664 -0.444397 0.138000 0.869080 1445372975 0.167664 -0.444397 0.138000 0.869080 1445372975 0.218689 -0.433899 0.169800 0.857361 1445372975 0.218689 -0.433899 0.169800 0.857361 1445372975 0.218689 -0.433899 0.169800 0.857361 1445372975 0.218689 -0.433899 0.169800 0.857361 1445372975 0.218689 -0.433899 0.169800 0.857361 1445372975 0.218689 -0.433899 0.169800 0.857361 1445372975 0.275879 -0.422180 0.208801 0.837830 1445372975 0.275879 -0.422180 0.208801 0.837830 1445372975 0.275879 -0.422180 0.208801 0.837830 1445372975 0.275879 -0.422180 0.208801 0.837830 1445372975 0.275879 -0.422180 0.208801 0.837830 1445372975 0.275879 -0.422180 0.208801 0.837830 1445372975 0.332336 -0.406677 0.259277 0.810486 1445372975 0.332336 -0.406677 0.259277 0.810486 1445372975 0.332336 -0.406677 0.259277 0.810486 1445372975 0.332336 -0.406677 0.259277 0.810486 1445372975 0.332336 -0.406677 0.259277 0.810486 1445372975 0.332336 -0.406677 0.259277 0.810486 1445372975 0.332336 -0.406677 0.259277 0.810486 1445372975 0.375977 -0.388855 0.302185 0.784851 1445372975 0.375977 -0.388855 0.302185 0.784851 1445372975 0.375977 -0.388855 0.302185 0.784851 1445372975 0.375977 -0.388855 0.302185 0.784851 1445372975 0.375977 -0.388855 0.302185 0.784851 1445372975 0.375977 -0.388855 0.302185 0.784851 1445372975 0.401306 -0.374512 0.334473 0.765991 1445372975 0.401306 -0.374512 0.334473 0.765991 1445372975 0.401306 -0.374512 0.334473 0.765991 1445372975 0.401306 -0.374512 0.334473 0.765991 1445372975 0.401306 -0.374512 0.334473 0.765991 1445372975 0.401306 -0.374512 0.334473 0.765991 1445372975 0.407227 -0.363281 0.360107 0.756653 1445372975 0.407227 -0.363281 0.360107 0.756653 1445372975 0.407227 -0.363281 0.360107 0.756653 1445372975 0.407227 -0.363281 0.360107 0.756653 1445372975 0.407227 -0.363281 0.360107 0.756653 1445372975 0.407227 -0.363281 0.360107 0.756653 1445372975 0.390930 -0.361328 0.371582 0.760559 1445372975 0.390930 -0.361328 0.371582 0.760559 1445372975 0.390930 -0.361328 0.371582 0.760559 1445372976 0.390930 -0.361328 0.371582 0.760559 1445372976 0.390930 -0.361328 0.371582 0.760559 1445372976 0.390930 -0.361328 0.371582 0.760559 1445372976 0.390930 -0.361328 0.371582 0.760559 1445372976 0.351868 -0.372192 0.363708 0.778015 1445372976 0.351868 -0.372192 0.363708 0.778015 1445372976 0.351868 -0.372192 0.363708 0.778015 1445372976 0.351868 -0.372192 0.363708 0.778015 1445372976 0.351868 -0.372192 0.363708 0.778015 1445372976 0.294556 -0.393860 0.344543 0.799561 1445372976 0.294556 -0.393860 0.344543 0.799561 1445372976 0.294556 -0.393860 0.344543 0.799561 1445372976 0.294556 -0.393860 0.344543 0.799561 1445372976 0.294556 -0.393860 0.344543 0.799561 1445372976 0.294556 -0.393860 0.344543 0.799561 1445372976 0.294556 -0.393860 0.344543 0.799561 1445372976 0.217529 -0.424072 0.306885 0.823730 1445372976 0.217529 -0.424072 0.306885 0.823730 1445372976 0.217529 -0.424072 0.306885 0.823730 1445372976 0.217529 -0.424072 0.306885 0.823730 1445372976 0.217529 -0.424072 0.306885 0.823730 1445372976 0.217529 -0.424072 0.306885 0.823730 1445372976 0.122803 -0.457703 0.247070 0.845154 1445372976 0.122803 -0.457703 0.247070 0.845154 1445372976 0.122803 -0.457703 0.247070 0.845154 1445372976 0.122803 -0.457703 0.247070 0.845154 1445372976 0.122803 -0.457703 0.247070 0.845154 1445372976 0.122803 -0.457703 0.247070 0.845154 1445372976 0.018555 -0.486633 0.174133 0.855835 1445372976 0.018555 -0.486633 0.174133 0.855835 1445372976 0.018555 -0.486633 0.174133 0.855835 1445372976 0.018555 -0.486633 0.174133 0.855835 1445372976 0.018555 -0.486633 0.174133 0.855835 1445372976 0.018555 -0.486633 0.174133 0.855835 1445372976 -0.087524 -0.507874 0.100525 0.851013 1445372976 -0.087524 -0.507874 0.100525 0.851013 1445372976 -0.087524 -0.507874 0.100525 0.851013 1445372976 -0.087524 -0.507874 0.100525 0.851013 1445372976 -0.087524 -0.507874 0.100525 0.851013 1445372976 -0.087524 -0.507874 0.100525 0.851013 1445372976 -0.190247 -0.522522 0.031067 0.830505 1445372976 -0.190247 -0.522522 0.031067 0.830505 1445372976 -0.190247 -0.522522 0.031067 0.830505 1445372976 -0.190247 -0.522522 0.031067 0.830505 1445372976 -0.190247 -0.522522 0.031067 0.830505 1445372976 -0.190247 -0.522522 0.031067 0.830505 1445372976 -0.288757 -0.522888 -0.043030 0.800842 1445372976 -0.288757 -0.522888 -0.043030 0.800842 1445372976 -0.288757 -0.522888 -0.043030 0.800842 1445372976 -0.288757 -0.522888 -0.043030 0.800842 1445372976 -0.288757 -0.522888 -0.043030 0.800842 1445372976 -0.288757 -0.522888 -0.043030 0.800842 1445372976 -0.375854 -0.504700 -0.117554 0.768250 1445372976 -0.375854 -0.504700 -0.117554 0.768250 1445372976 -0.375854 -0.504700 -0.117554 0.768250 1445372976 -0.375854 -0.504700 -0.117554 0.768250 1445372976 -0.375854 -0.504700 -0.117554 0.768250 1445372976 -0.375854 -0.504700 -0.117554 0.768250 1445372976 -0.439758 -0.475830 -0.170044 0.742493 1445372976 -0.439758 -0.475830 -0.170044 0.742493 1445372976 -0.439758 -0.475830 -0.170044 0.742493 1445372976 -0.439758 -0.475830 -0.170044 0.742493 1445372976 -0.439758 -0.475830 -0.170044 0.742493 1445372976 -0.439758 -0.475830 -0.170044 0.742493 1445372976 -0.475098 -0.447021 -0.200378 0.730957 1445372976 -0.475098 -0.447021 -0.200378 0.730957 1445372976 -0.475098 -0.447021 -0.200378 0.730957 1445372976 -0.475098 -0.447021 -0.200378 0.730957 1445372976 -0.475098 -0.447021 -0.200378 0.730957 1445372976 -0.475098 -0.447021 -0.200378 0.730957 1445372976 -0.483948 -0.426392 -0.214600 0.733459 1445372976 -0.483948 -0.426392 -0.214600 0.733459 1445372976 -0.483948 -0.426392 -0.214600 0.733459 1445372976 -0.483948 -0.426392 -0.214600 0.733459 1445372976 -0.483948 -0.426392 -0.214600 0.733459 1445372976 -0.469910 -0.415161 -0.212402 0.749451 1445372976 -0.469910 -0.415161 -0.212402 0.749451 1445372976 -0.469910 -0.415161 -0.212402 0.749451 1445372976 -0.469910 -0.415161 -0.212402 0.749451 1445372976 -0.469910 -0.415161 -0.212402 0.749451 1445372976 -0.428833 -0.413330 -0.197205 0.778687 1445372976 -0.428833 -0.413330 -0.197205 0.778687 1445372976 -0.428833 -0.413330 -0.197205 0.778687 1445372976 -0.428833 -0.413330 -0.197205 0.778687 1445372976 -0.428833 -0.413330 -0.197205 0.778687 1445372976 -0.428833 -0.413330 -0.197205 0.778687 1445372976 -0.365845 -0.419678 -0.168457 0.813416 1445372976 -0.365845 -0.419678 -0.168457 0.813416 1445372976 -0.365845 -0.419678 -0.168457 0.813416 1445372976 -0.365845 -0.419678 -0.168457 0.813416 1445372976 -0.365845 -0.419678 -0.168457 0.813416 1445372976 -0.365845 -0.419678 -0.168457 0.813416 1445372976 -0.283020 -0.431946 -0.125977 0.847046 1445372976 -0.283020 -0.431946 -0.125977 0.847046 1445372976 -0.283020 -0.431946 -0.125977 0.847046 1445372976 -0.283020 -0.431946 -0.125977 0.847046 1445372976 -0.283020 -0.431946 -0.125977 0.847046 1445372976 -0.283020 -0.431946 -0.125977 0.847046 1445372976 -0.183167 -0.446655 -0.065002 0.873352 1445372976 -0.183167 -0.446655 -0.065002 0.873352 1445372976 -0.183167 -0.446655 -0.065002 0.873352 1445372976 -0.183167 -0.446655 -0.065002 0.873352 1445372976 -0.183167 -0.446655 -0.065002 0.873352 1445372976 -0.183167 -0.446655 -0.065002 0.873352 1445372976 -0.073608 -0.457825 0.008423 0.885925 1445372976 -0.073608 -0.457825 0.008423 0.885925 1445372976 -0.073608 -0.457825 0.008423 0.885925 1445372976 -0.073608 -0.457825 0.008423 0.885925 1445372977 -0.073608 -0.457825 0.008423 0.885925 1445372977 -0.073608 -0.457825 0.008423 0.885925 1445372977 0.037048 -0.457642 0.081909 0.884583 1445372977 0.037048 -0.457642 0.081909 0.884583 1445372977 0.037048 -0.457642 0.081909 0.884583 1445372977 0.037048 -0.457642 0.081909 0.884583 1445372977 0.037048 -0.457642 0.081909 0.884583 1445372977 0.037048 -0.457642 0.081909 0.884583 1445372977 0.037048 -0.457642 0.081909 0.884583 1445372977 0.139099 -0.447937 0.150269 0.870300 1445372977 0.139099 -0.447937 0.150269 0.870300 1445372977 0.139099 -0.447937 0.150269 0.870300 1445372977 0.139099 -0.447937 0.150269 0.870300 1445372977 0.139099 -0.447937 0.150269 0.870300 1445372977 0.139099 -0.447937 0.150269 0.870300 1445372977 0.231689 -0.433716 0.209595 0.845154 1445372977 0.231689 -0.433716 0.209595 0.845154 1445372977 0.231689 -0.433716 0.209595 0.845154 1445372977 0.231689 -0.433716 0.209595 0.845154 1445372977 0.231689 -0.433716 0.209595 0.845154 1445372977 0.231689 -0.433716 0.209595 0.845154 1445372977 0.315491 -0.414001 0.272278 0.809265 1445372977 0.315491 -0.414001 0.272278 0.809265 1445372977 0.315491 -0.414001 0.272278 0.809265 1445372977 0.315491 -0.414001 0.272278 0.809265 1445372977 0.315491 -0.414001 0.272278 0.809265 1445372977 0.315491 -0.414001 0.272278 0.809265 1445372977 0.385925 -0.387329 0.327820 0.770447 1445372977 0.385925 -0.387329 0.327820 0.770447 1445372977 0.385925 -0.387329 0.327820 0.770447 1445372977 0.385925 -0.387329 0.327820 0.770447 1445372977 0.385925 -0.387329 0.327820 0.770447 1445372977 0.439148 -0.356750 0.379028 0.732239 1445372977 0.439148 -0.356750 0.379028 0.732239 1445372977 0.439148 -0.356750 0.379028 0.732239 1445372977 0.439148 -0.356750 0.379028 0.732239 1445372977 0.439148 -0.356750 0.379028 0.732239 1445372977 0.439148 -0.356750 0.379028 0.732239 1445372977 0.460266 -0.333252 0.423584 0.705383 1445372977 0.460266 -0.333252 0.423584 0.705383 1445372977 0.460266 -0.333252 0.423584 0.705383 1445372977 0.460266 -0.333252 0.423584 0.705383 1445372977 0.460266 -0.333252 0.423584 0.705383 1445372977 0.460266 -0.333252 0.423584 0.705383 1445372977 0.460266 -0.333252 0.423584 0.705383 1445372977 0.446167 -0.325745 0.443359 0.705811 1445372977 0.446167 -0.325745 0.443359 0.705811 1445372977 0.446167 -0.325745 0.443359 0.705811 1445372977 0.446167 -0.325745 0.443359 0.705811 1445372977 0.446167 -0.325745 0.443359 0.705811 1445372977 0.399597 -0.343750 0.429871 0.732971 1445372977 0.399597 -0.343750 0.429871 0.732971 1445372977 0.399597 -0.343750 0.429871 0.732971 1445372977 0.399597 -0.343750 0.429871 0.732971 1445372977 0.399597 -0.343750 0.429871 0.732971 1445372977 0.333191 -0.376404 0.397949 0.767395 1445372977 0.333191 -0.376404 0.397949 0.767395 1445372977 0.333191 -0.376404 0.397949 0.767395 1445372977 0.333191 -0.376404 0.397949 0.767395 1445372977 0.333191 -0.376404 0.397949 0.767395 1445372977 0.252441 -0.411926 0.357178 0.799377 1445372977 0.252441 -0.411926 0.357178 0.799377 1445372977 0.252441 -0.411926 0.357178 0.799377 1445372977 0.252441 -0.411926 0.357178 0.799377 1445372977 0.252441 -0.411926 0.357178 0.799377 1445372977 0.252441 -0.411926 0.357178 0.799377 1445372977 0.156494 -0.450317 0.298828 0.826660 1445372977 0.156494 -0.450317 0.298828 0.826660 1445372977 0.156494 -0.450317 0.298828 0.826660 1445372977 0.156494 -0.450317 0.298828 0.826660 1445372977 0.156494 -0.450317 0.298828 0.826660 1445372977 0.156494 -0.450317 0.298828 0.826660 1445372977 0.049622 -0.485901 0.223022 0.843628 1445372977 0.049622 -0.485901 0.223022 0.843628 1445372977 0.049622 -0.485901 0.223022 0.843628 1445372977 0.049622 -0.485901 0.223022 0.843628 1445372977 0.049622 -0.485901 0.223022 0.843628 1445372977 0.049622 -0.485901 0.223022 0.843628 1445372977 -0.059265 -0.511108 0.141724 0.845642 1445372977 -0.059265 -0.511108 0.141724 0.845642 1445372977 -0.059265 -0.511108 0.141724 0.845642 1445372977 -0.059265 -0.511108 0.141724 0.845642 1445372977 -0.059265 -0.511108 0.141724 0.845642 1445372977 -0.059265 -0.511108 0.141724 0.845642 1445372977 -0.162476 -0.524597 0.063660 0.833252 1445372977 -0.162476 -0.524597 0.063660 0.833252 1445372977 -0.162476 -0.524597 0.063660 0.833252 1445372977 -0.162476 -0.524597 0.063660 0.833252 1445372977 -0.162476 -0.524597 0.063660 0.833252 1445372977 -0.254822 -0.527222 -0.009644 0.810547 1445372977 -0.254822 -0.527222 -0.009644 0.810547 1445372977 -0.254822 -0.527222 -0.009644 0.810547 1445372977 -0.254822 -0.527222 -0.009644 0.810547 1445372977 -0.254822 -0.527222 -0.009644 0.810547 1445372977 -0.254822 -0.527222 -0.009644 0.810547 1445372977 -0.336487 -0.518250 -0.076538 0.782532 1445372977 -0.336487 -0.518250 -0.076538 0.782532 1445372977 -0.336487 -0.518250 -0.076538 0.782532 1445372977 -0.336487 -0.518250 -0.076538 0.782532 1445372977 -0.336487 -0.518250 -0.076538 0.782532 1445372977 -0.336487 -0.518250 -0.076538 0.782532 1445372977 -0.403137 -0.496521 -0.139648 0.755920 1445372977 -0.403137 -0.496521 -0.139648 0.755920 1445372977 -0.403137 -0.496521 -0.139648 0.755920 1445372978 -0.403137 -0.496521 -0.139648 0.755920 1445372978 -0.403137 -0.496521 -0.139648 0.755920 1445372978 -0.448120 -0.468323 -0.186646 0.738281 1445372978 -0.448120 -0.468323 -0.186646 0.738281 1445372978 -0.448120 -0.468323 -0.186646 0.738281 1445372978 -0.448120 -0.468323 -0.186646 0.738281 1445372978 -0.448120 -0.468323 -0.186646 0.738281 1445372978 -0.448120 -0.468323 -0.186646 0.738281 1445372978 -0.465332 -0.439392 -0.218323 0.736694 1445372978 -0.465332 -0.439392 -0.218323 0.736694 1445372978 -0.465332 -0.439392 -0.218323 0.736694 1445372978 -0.465332 -0.439392 -0.218323 0.736694 1445372978 -0.465332 -0.439392 -0.218323 0.736694 1445372978 -0.465332 -0.439392 -0.218323 0.736694 1445372978 -0.436462 -0.429871 -0.213440 0.761047 1445372978 -0.436462 -0.429871 -0.213440 0.761047 1445372978 -0.436462 -0.429871 -0.213440 0.761047 1445372978 -0.436462 -0.429871 -0.213440 0.761047 1445372978 -0.436462 -0.429871 -0.213440 0.761047 1445372978 -0.436462 -0.429871 -0.213440 0.761047 1445372978 -0.436462 -0.429871 -0.213440 0.761047 1445372978 -0.375854 -0.440979 -0.176941 0.795593 1445372978 -0.375854 -0.440979 -0.176941 0.795593 1445372978 -0.375854 -0.440979 -0.176941 0.795593 1445372978 -0.375854 -0.440979 -0.176941 0.795593 1445372978 -0.375854 -0.440979 -0.176941 0.795593 1445372978 -0.375854 -0.440979 -0.176941 0.795593 1445372978 -0.298645 -0.454956 -0.136597 0.827759 1445372978 -0.298645 -0.454956 -0.136597 0.827759 1445372978 -0.298645 -0.454956 -0.136597 0.827759 1445372978 -0.298645 -0.454956 -0.136597 0.827759 1445372978 -0.298645 -0.454956 -0.136597 0.827759 1445372978 -0.298645 -0.454956 -0.136597 0.827759 1445372978 -0.208679 -0.468506 -0.084167 0.854309 1445372978 -0.208679 -0.468506 -0.084167 0.854309 1445372978 -0.208679 -0.468506 -0.084167 0.854309 1445372978 -0.208679 -0.468506 -0.084167 0.854309 1445372978 -0.208679 -0.468506 -0.084167 0.854309 1445372978 -0.208679 -0.468506 -0.084167 0.854309 1445372978 -0.208679 -0.468506 -0.084167 0.854309 1445372978 -0.103394 -0.479065 -0.010498 0.871582 1445372978 -0.103394 -0.479065 -0.010498 0.871582 1445372978 -0.103394 -0.479065 -0.010498 0.871582 1445372978 -0.103394 -0.479065 -0.010498 0.871582 1445372978 -0.103394 -0.479065 -0.010498 0.871582 1445372978 -0.103394 -0.479065 -0.010498 0.871582 1445372978 0.009094 -0.479858 0.068054 0.874634 1445372978 0.009094 -0.479858 0.068054 0.874634 1445372978 0.009094 -0.479858 0.068054 0.874634 1445372978 0.009094 -0.479858 0.068054 0.874634 1445372978 0.009094 -0.479858 0.068054 0.874634 1445372978 0.009094 -0.479858 0.068054 0.874634 1445372978 0.116455 -0.466309 0.141418 0.865417 1445372978 0.116455 -0.466309 0.141418 0.865417 1445372978 0.116455 -0.466309 0.141418 0.865417 1445372978 0.116455 -0.466309 0.141418 0.865417 1445372978 0.116455 -0.466309 0.141418 0.865417 1445372978 0.116455 -0.466309 0.141418 0.865417 1445372978 0.116455 -0.466309 0.141418 0.865417 1445372978 0.209839 -0.443848 0.200989 0.847656 1445372978 0.209839 -0.443848 0.200989 0.847656 1445372978 0.209839 -0.443848 0.200989 0.847656 1445372978 0.209839 -0.443848 0.200989 0.847656 1445372978 0.209839 -0.443848 0.200989 0.847656 1445372978 0.292358 -0.417175 0.259888 0.820313 1445372978 0.292358 -0.417175 0.259888 0.820313 1445372978 0.292358 -0.417175 0.259888 0.820313 1445372978 0.292358 -0.417175 0.259888 0.820313 1445372978 0.292358 -0.417175 0.259888 0.820313 1445372978 0.292358 -0.417175 0.259888 0.820313 1445372978 0.292358 -0.417175 0.259888 0.820313 1445372978 0.360352 -0.386963 0.324707 0.784119 1445372978 0.360352 -0.386963 0.324707 0.784119 1445372978 0.360352 -0.386963 0.324707 0.784119 1445372978 0.360352 -0.386963 0.324707 0.784119 1445372978 0.409546 -0.358826 0.380859 0.747253 1445372978 0.409546 -0.358826 0.380859 0.747253 1445372978 0.409546 -0.358826 0.380859 0.747253 1445372978 0.409546 -0.358826 0.380859 0.747253 1445372978 0.429810 -0.336792 0.417725 0.726135 1445372978 0.429810 -0.336792 0.417725 0.726135 1445372978 0.429810 -0.336792 0.417725 0.726135 1445372978 0.429810 -0.336792 0.417725 0.726135 1445372978 0.429810 -0.336792 0.417725 0.726135 1445372978 0.429810 -0.336792 0.417725 0.726135 1445372978 0.418152 -0.333069 0.431702 0.726501 1445372978 0.418152 -0.333069 0.431702 0.726501 1445372978 0.418152 -0.333069 0.431702 0.726501 1445372978 0.418152 -0.333069 0.431702 0.726501 1445372978 0.418152 -0.333069 0.431702 0.726501 1445372978 0.418152 -0.333069 0.431702 0.726501 1445372978 0.378418 -0.346924 0.428101 0.743713 1445372978 0.378418 -0.346924 0.428101 0.743713 1445372978 0.378418 -0.346924 0.428101 0.743713 1445372978 0.378418 -0.346924 0.428101 0.743713 1445372978 0.378418 -0.346924 0.428101 0.743713 1445372978 0.378418 -0.346924 0.428101 0.743713 1445372978 0.317566 -0.375183 0.404846 0.770996 1445372978 0.317566 -0.375183 0.404846 0.770996 1445372978 0.317566 -0.375183 0.404846 0.770996 1445372978 0.317566 -0.375183 0.404846 0.770996 1445372978 0.317566 -0.375183 0.404846 0.770996 1445372978 0.239136 -0.411560 0.361572 0.801636 1445372978 0.239136 -0.411560 0.361572 0.801636 1445372978 0.239136 -0.411560 0.361572 0.801636 1445372978 0.239136 -0.411560 0.361572 0.801636 1445372978 0.239136 -0.411560 0.361572 0.801636 1445372979 0.239136 -0.411560 0.361572 0.801636 1445372979 0.147827 -0.448792 0.305481 0.826660 1445372979 0.147827 -0.448792 0.305481 0.826660 1445372979 0.147827 -0.448792 0.305481 0.826660 1445372979 0.147827 -0.448792 0.305481 0.826660 1445372979 0.147827 -0.448792 0.305481 0.826660 1445372979 0.147827 -0.448792 0.305481 0.826660 1445372979 0.147827 -0.448792 0.305481 0.826660 1445372979 0.050171 -0.481140 0.242920 0.840820 1445372979 0.050171 -0.481140 0.242920 0.840820 1445372979 0.050171 -0.481140 0.242920 0.840820 1445372979 0.050171 -0.481140 0.242920 0.840820 1445372979 0.050171 -0.481140 0.242920 0.840820 1445372979 0.050171 -0.481140 0.242920 0.840820 1445372979 -0.047791 -0.506104 0.174927 0.843140 1445372979 -0.047791 -0.506104 0.174927 0.843140 1445372979 -0.047791 -0.506104 0.174927 0.843140 1445372979 -0.047791 -0.506104 0.174927 0.843140 1445372979 -0.047791 -0.506104 0.174927 0.843140 1445372979 -0.047791 -0.506104 0.174927 0.843140 1445372979 -0.142090 -0.522278 0.108337 0.833862 1445372979 -0.142090 -0.522278 0.108337 0.833862 1445372979 -0.142090 -0.522278 0.108337 0.833862 1445372979 -0.142090 -0.522278 0.108337 0.833862 1445372979 -0.142090 -0.522278 0.108337 0.833862 1445372979 -0.142090 -0.522278 0.108337 0.833862 1445372979 -0.142090 -0.522278 0.108337 0.833862 1445372979 -0.228638 -0.529175 0.047119 0.815735 1445372979 -0.228638 -0.529175 0.047119 0.815735 1445372979 -0.228638 -0.529175 0.047119 0.815735 1445372979 -0.228638 -0.529175 0.047119 0.815735 1445372979 -0.228638 -0.529175 0.047119 0.815735 1445372979 -0.228638 -0.529175 0.047119 0.815735 1445372979 -0.304993 -0.523987 -0.013733 0.795105 1445372979 -0.304993 -0.523987 -0.013733 0.795105 1445372979 -0.304993 -0.523987 -0.013733 0.795105 1445372979 -0.304993 -0.523987 -0.013733 0.795105 1445372979 -0.304993 -0.523987 -0.013733 0.795105 1445372979 -0.304993 -0.523987 -0.013733 0.795105 1445372979 -0.361084 -0.512268 -0.061951 0.776733 1445372979 -0.361084 -0.512268 -0.061951 0.776733 1445372979 -0.361084 -0.512268 -0.061951 0.776733 1445372979 -0.361084 -0.512268 -0.061951 0.776733 1445372979 -0.361084 -0.512268 -0.061951 0.776733 1445372979 -0.361084 -0.512268 -0.061951 0.776733 1445372979 -0.400085 -0.495789 -0.100525 0.764221 1445372979 -0.400085 -0.495789 -0.100525 0.764221 1445372979 -0.400085 -0.495789 -0.100525 0.764221 1445372979 -0.400085 -0.495789 -0.100525 0.764221 1445372979 -0.400085 -0.495789 -0.100525 0.764221 1445372979 -0.415894 -0.477112 -0.128479 0.763489 1445372979 -0.415894 -0.477112 -0.128479 0.763489 1445372979 -0.415894 -0.477112 -0.128479 0.763489 1445372979 -0.415894 -0.477112 -0.128479 0.763489 1445372979 -0.415894 -0.477112 -0.128479 0.763489 1445372979 -0.415894 -0.477112 -0.128479 0.763489 1445372979 -0.415894 -0.477112 -0.128479 0.763489 1445372979 -0.404846 -0.463684 -0.138062 0.775879 1445372979 -0.404846 -0.463684 -0.138062 0.775879 1445372979 -0.404846 -0.463684 -0.138062 0.775879 1445372979 -0.404846 -0.463684 -0.138062 0.775879 1445372979 -0.404846 -0.463684 -0.138062 0.775879 1445372979 -0.404846 -0.463684 -0.138062 0.775879 1445372979 -0.367432 -0.457214 -0.129761 0.799438 1445372979 -0.367432 -0.457214 -0.129761 0.799438 1445372979 -0.367432 -0.457214 -0.129761 0.799438 1445372979 -0.367432 -0.457214 -0.129761 0.799438 1445372979 -0.367432 -0.457214 -0.129761 0.799438 1445372979 -0.367432 -0.457214 -0.129761 0.799438 1445372979 -0.307190 -0.457336 -0.105164 0.827881 1445372979 -0.307190 -0.457336 -0.105164 0.827881 1445372979 -0.307190 -0.457336 -0.105164 0.827881 1445372979 -0.307190 -0.457336 -0.105164 0.827881 1445372979 -0.307190 -0.457336 -0.105164 0.827881 1445372979 -0.307190 -0.457336 -0.105164 0.827881 1445372979 -0.229065 -0.462830 -0.067139 0.853699 1445372979 -0.229065 -0.462830 -0.067139 0.853699 1445372979 -0.229065 -0.462830 -0.067139 0.853699 1445372979 -0.229065 -0.462830 -0.067139 0.853699 1445372979 -0.229065 -0.462830 -0.067139 0.853699 1445372979 -0.229065 -0.462830 -0.067139 0.853699 1445372979 -0.137329 -0.467896 -0.015076 0.872925 1445372979 -0.137329 -0.467896 -0.015076 0.872925 1445372979 -0.137329 -0.467896 -0.015076 0.872925 1445372979 -0.137329 -0.467896 -0.015076 0.872925 1445372979 -0.137329 -0.467896 -0.015076 0.872925 1445372979 -0.137329 -0.467896 -0.015076 0.872925 1445372979 -0.040222 -0.466125 0.045837 0.882568 1445372979 -0.040222 -0.466125 0.045837 0.882568 1445372979 -0.040222 -0.466125 0.045837 0.882568 1445372979 -0.040222 -0.466125 0.045837 0.882568 1445372979 -0.040222 -0.466125 0.045837 0.882568 1445372979 -0.040222 -0.466125 0.045837 0.882568 1445372979 0.059692 -0.458191 0.105652 0.880554 1445372979 0.059692 -0.458191 0.105652 0.880554 1445372979 0.059692 -0.458191 0.105652 0.880554 1445372979 0.059692 -0.458191 0.105652 0.880554 1445372979 0.059692 -0.458191 0.105652 0.880554 1445372979 0.059692 -0.458191 0.105652 0.880554 1445372979 0.059692 -0.458191 0.105652 0.880554 1445372979 0.162903 -0.441711 0.174622 0.864746 1445372979 0.162903 -0.441711 0.174622 0.864746 1445372979 0.162903 -0.441711 0.174622 0.864746 1445372979 0.162903 -0.441711 0.174622 0.864746 1445372979 0.162903 -0.441711 0.174622 0.864746 1445372979 0.253540 -0.415588 0.242126 0.839233 1445372979 0.253540 -0.415588 0.242126 0.839233 1445372979 0.253540 -0.415588 0.242126 0.839233 1445372979 0.253540 -0.415588 0.242126 0.839233 1445372979 0.253540 -0.415588 0.242126 0.839233 1445372979 0.253540 -0.415588 0.242126 0.839233 1445372980 0.253540 -0.415588 0.242126 0.839233 1445372980 0.329346 -0.388672 0.298584 0.807007 1445372980 0.329346 -0.388672 0.298584 0.807007 1445372980 0.329346 -0.388672 0.298584 0.807007 1445372980 0.329346 -0.388672 0.298584 0.807007 1445372980 0.329346 -0.388672 0.298584 0.807007 1445372980 0.329346 -0.388672 0.298584 0.807007 1445372980 0.389771 -0.361816 0.346008 0.772888 1445372980 0.389771 -0.361816 0.346008 0.772888 1445372980 0.389771 -0.361816 0.346008 0.772888 1445372980 0.389771 -0.361816 0.346008 0.772888 1445372980 0.389771 -0.361816 0.346008 0.772888 1445372980 0.389771 -0.361816 0.346008 0.772888 1445372980 0.431274 -0.332703 0.391968 0.741333 1445372980 0.431274 -0.332703 0.391968 0.741333 1445372980 0.431274 -0.332703 0.391968 0.741333 1445372980 0.431274 -0.332703 0.391968 0.741333 1445372980 0.431274 -0.332703 0.391968 0.741333 1445372980 0.431274 -0.332703 0.391968 0.741333 1445372980 0.443176 -0.313416 0.424194 0.724792 1445372980 0.443176 -0.313416 0.424194 0.724792 1445372980 0.443176 -0.313416 0.424194 0.724792 1445372980 0.443176 -0.313416 0.424194 0.724792 1445372980 0.443176 -0.313416 0.424194 0.724792 1445372980 0.443176 -0.313416 0.424194 0.724792 1445372980 0.424927 -0.313965 0.436401 0.728210 1445372980 0.424927 -0.313965 0.436401 0.728210 1445372980 0.424927 -0.313965 0.436401 0.728210 1445372980 0.424927 -0.313965 0.436401 0.728210 1445372980 0.424927 -0.313965 0.436401 0.728210 1445372980 0.424927 -0.313965 0.436401 0.728210 1445372980 0.378540 -0.334595 0.424011 0.751587 1445372980 0.378540 -0.334595 0.424011 0.751587 1445372980 0.378540 -0.334595 0.424011 0.751587 1445372980 0.378540 -0.334595 0.424011 0.751587 1445372980 0.378540 -0.334595 0.424011 0.751587 1445372980 0.378540 -0.334595 0.424011 0.751587 1445372980 0.308289 -0.370544 0.388611 0.785217 1445372980 0.308289 -0.370544 0.388611 0.785217 1445372980 0.308289 -0.370544 0.388611 0.785217 1445372980 0.308289 -0.370544 0.388611 0.785217 1445372980 0.308289 -0.370544 0.388611 0.785217 1445372980 0.308289 -0.370544 0.388611 0.785217 1445372980 0.221558 -0.411316 0.340698 0.815857 1445372980 0.221558 -0.411316 0.340698 0.815857 1445372980 0.221558 -0.411316 0.340698 0.815857 1445372980 0.221558 -0.411316 0.340698 0.815857 1445372980 0.221558 -0.411316 0.340698 0.815857 1445372980 0.125427 -0.451416 0.278442 0.838379 1445372980 0.125427 -0.451416 0.278442 0.838379 1445372980 0.125427 -0.451416 0.278442 0.838379 1445372980 0.125427 -0.451416 0.278442 0.838379 1445372980 0.125427 -0.451416 0.278442 0.838379 1445372980 0.125427 -0.451416 0.278442 0.838379 1445372980 0.025024 -0.484314 0.207092 0.849609 1445372980 0.025024 -0.484314 0.207092 0.849609 1445372980 0.025024 -0.484314 0.207092 0.849609 1445372980 0.025024 -0.484314 0.207092 0.849609 1445372980 0.025024 -0.484314 0.207092 0.849609 1445372980 0.025024 -0.484314 0.207092 0.849609 1445372980 -0.072754 -0.507080 0.134460 0.848206 1445372980 -0.072754 -0.507080 0.134460 0.848206 1445372980 -0.072754 -0.507080 0.134460 0.848206 1445372980 -0.072754 -0.507080 0.134460 0.848206 1445372980 -0.072754 -0.507080 0.134460 0.848206 1445372980 -0.161438 -0.519958 0.070984 0.835754 1445372980 -0.161438 -0.519958 0.070984 0.835754 1445372980 -0.161438 -0.519958 0.070984 0.835754 1445372980 -0.161438 -0.519958 0.070984 0.835754 1445372980 
-0.074280 -0.474060 0.036621 0.876587 1445372982 -0.042175 -0.472046 0.049194 0.879150 1445372982 -0.042175 -0.472046 0.049194 0.879150 1445372982 -0.042175 -0.472046 0.049194 0.879150 1445372982 -0.042175 -0.472046 0.049194 0.879150 1445372982 -0.042175 -0.472046 0.049194 0.879150 1445372982 -0.042175 -0.472046 0.049194 0.879150 1445372982 0.002625 -0.470642 0.069946 0.879517 1445372982 0.002625 -0.470642 0.069946 0.879517 1445372982 0.002625 -0.470642 0.069946 0.879517 1445372982 0.002625 -0.470642 0.069946 0.879517 1445372982 0.002625 -0.470642 0.069946 0.879517 1445372982 0.002625 -0.470642 0.069946 0.879517 1445372982 0.063599 -0.464233 0.106201 0.877014 1445372982 0.063599 -0.464233 0.106201 0.877014 1445372982 0.063599 -0.464233 0.106201 0.877014 1445372982 0.063599 -0.464233 0.106201 0.877014 1445372982 0.063599 -0.464233 0.106201 0.877014 1445372982 0.063599 -0.464233 0.106201 0.877014 1445372982 0.063599 -0.464233 0.106201 0.877014 1445372982 0.134766 -0.454773 0.145752 0.868164 1445372982 0.134766 -0.454773 0.145752 0.868164 1445372982 0.134766 -0.454773 0.145752 0.868164 1445372982 0.134766 -0.454773 0.145752 0.868164 1445372982 0.134766 -0.454773 0.145752 0.868164 1445372982 0.213684 -0.438843 0.199585 0.849609 1445372982 0.213684 -0.438843 0.199585 0.849609 1445372982 0.213684 -0.438843 0.199585 0.849609 1445372982 0.213684 -0.438843 0.199585 0.849609 1445372982 0.213684 -0.438843 0.199585 0.849609 1445372982 0.213684 -0.438843 0.199585 0.849609 1445372982 0.293335 -0.412415 0.264038 0.821045 1445372982 0.293335 -0.412415 0.264038 0.821045 1445372982 0.293335 -0.412415 0.264038 0.821045 1445372982 0.293335 -0.412415 0.264038 0.821045 1445372983 0.293335 -0.412415 0.264038 0.821045 1445372983 0.293335 -0.412415 0.264038 0.821045 1445372983 0.293335 -0.412415 0.264038 0.821045 1445372983 0.361023 -0.384033 0.325500 0.784912 1445372983 0.361023 -0.384033 0.325500 0.784912 1445372983 0.361023 -0.384033 0.325500 0.784912 1445372983 0.361023 -0.384033 0.325500 0.784912 1445372983 0.361023 -0.384033 0.325500 0.784912 1445372983 0.361023 -0.384033 0.325500 0.784912 1445372983 0.404358 -0.356689 0.374939 0.754028 1445372983 0.404358 -0.356689 0.374939 0.754028 1445372983 0.404358 -0.356689 0.374939 0.754028 1445372983 0.404358 -0.356689 0.374939 0.754028 1445372983 0.404358 -0.356689 0.374939 0.754028 1445372983 0.404358 -0.356689 0.374939 0.754028 1445372983 0.404358 -0.356689 0.374939 0.754028 1445372983 0.414978 -0.338257 0.408142 0.739380 1445372983 0.414978 -0.338257 0.408142 0.739380 1445372983 0.414978 -0.338257 0.408142 0.739380 1445372983 0.414978 -0.338257 0.408142 0.739380 1445372983 0.414978 -0.338257 0.408142 0.739380 1445372983 0.414978 -0.338257 0.408142 0.739380 1445372983 0.390564 -0.340088 0.418762 0.745911 1445372983 0.390564 -0.340088 0.418762 0.745911 1445372983 0.390564 -0.340088 0.418762 0.745911 1445372983 0.390564 -0.340088 0.418762 0.745911 1445372983 0.390564 -0.340088 0.418762 0.745911 1445372983 0.390564 -0.340088 0.418762 0.745911 1445372983 0.332764 -0.364197 0.401184 0.771790 1445372983 0.332764 -0.364197 0.401184 0.771790 1445372983 0.332764 -0.364197 0.401184 0.771790 1445372983 0.332764 -0.364197 0.401184 0.771790 1445372983 0.332764 -0.364197 0.401184 0.771790 1445372983 0.332764 -0.364197 0.401184 0.771790 1445372983 0.332764 -0.364197 0.401184 0.771790 1445372983 0.248413 -0.401733 0.355713 0.806396 1445372983 0.248413 -0.401733 0.355713 0.806396 1445372983 0.248413 -0.401733 0.355713 0.806396 1445372983 0.248413 -0.401733 0.355713 0.806396 1445372983 0.248413 -0.401733 0.355713 0.806396 1445372983 0.248413 -0.401733 0.355713 0.806396 1445372983 0.149475 -0.440491 0.293884 0.834961 1445372983 0.149475 -0.440491 0.293884 0.834961 1445372983 0.149475 -0.440491 0.293884 0.834961 1445372983 0.149475 -0.440491 0.293884 0.834961 1445372983 0.149475 -0.440491 0.293884 0.834961 1445372983 0.149475 -0.440491 0.293884 0.834961 1445372983 0.149475 -0.440491 0.293884 0.834961 1445372983 0.043213 -0.475830 0.221069 0.850159 1445372983 0.043213 -0.475830 0.221069 0.850159 1445372983 0.043213 -0.475830 0.221069 0.850159 1445372983 0.043213 -0.475830 0.221069 0.850159 1445372983 0.043213 -0.475830 0.221069 0.850159 1445372983 0.043213 -0.475830 0.221069 0.850159 1445372983 -0.065002 -0.501892 0.140198 0.851013 1445372983 -0.065002 -0.501892 0.140198 0.851013 1445372983 -0.065002 -0.501892 0.140198 0.851013 1445372983 -0.065002 -0.501892 0.140198 0.851013 1445372983 -0.065002 -0.501892 0.140198 0.851013 1445372983 -0.065002 -0.501892 0.140198 0.851013 1445372983 -0.168091 -0.516541 0.059265 0.837463 1445372983 -0.168091 -0.516541 0.059265 0.837463 1445372983 -0.168091 -0.516541 0.059265 0.837463 1445372983 -0.168091 -0.516541 0.059265 0.837463 1445372983 -0.168091 -0.516541 0.059265 0.837463 1445372983 -0.168091 -0.516541 0.059265 0.837463 1445372983 -0.257751 -0.522095 -0.011658 0.812927 1445372983 -0.257751 -0.522095 -0.011658 0.812927 1445372983 -0.257751 -0.522095 -0.011658 0.812927 1445372983 -0.257751 -0.522095 -0.011658 0.812927 1445372983 -0.257751 -0.522095 -0.011658 0.812927 1445372983 -0.342102 -0.512329 -0.081543 0.783447 1445372983 -0.342102 -0.512329 -0.081543 0.783447 1445372983 -0.342102 -0.512329 -0.081543 0.783447 1445372983 -0.342102 -0.512329 -0.081543 0.783447 1445372983 -0.342102 -0.512329 -0.081543 0.783447 1445372983 -0.342102 -0.512329 -0.081543 0.783447 1445372983 -0.416504 -0.487732 -0.153198 0.751831 1445372983 -0.416504 -0.487732 -0.153198 0.751831 1445372983 -0.416504 -0.487732 -0.153198 0.751831 1445372983 -0.416504 -0.487732 -0.153198 0.751831 1445372983 -0.416504 -0.487732 -0.153198 0.751831 1445372983 -0.416504 -0.487732 -0.153198 0.751831 1445372983 -0.473389 -0.457764 -0.207947 0.723328 1445372983 -0.473389 -0.457764 -0.207947 0.723328 1445372983 -0.473389 -0.457764 -0.207947 0.723328 1445372983 -0.473389 -0.457764 -0.207947 0.723328 1445372983 -0.473389 -0.457764 -0.207947 0.723328 1445372983 -0.473389 -0.457764 -0.207947 0.723328 1445372983 -0.500732 -0.430298 -0.238281 0.712280 1445372983 -0.500732 -0.430298 -0.238281 0.712280 1445372983 -0.500732 -0.430298 -0.238281 0.712280 1445372983 -0.500732 -0.430298 -0.238281 0.712280 1445372983 -0.495422 -0.409729 -0.245850 0.725464 1445372983 -0.495422 -0.409729 -0.245850 0.725464 1445372983 -0.495422 -0.409729 -0.245850 0.725464 1445372983 -0.495422 -0.409729 -0.245850 0.725464 1445372983 -0.495422 -0.409729 -0.245850 0.725464 1445372983 -0.495422 -0.409729 -0.245850 0.725464 1445372983 -0.495422 -0.409729 -0.245850 0.725464 1445372983 -0.461975 -0.400085 -0.238220 0.754822 1445372983 -0.461975 -0.400085 -0.238220 0.754822 1445372983 -0.461975 -0.400085 -0.238220 0.754822 1445372983 -0.461975 -0.400085 -0.238220 0.754822 1445372983 -0.461975 -0.400085 -0.238220 0.754822 1445372983 -0.461975 -0.400085 -0.238220 0.754822 1445372983 -0.403076 -0.403687 -0.210754 0.793823 1445372983 -0.403076 -0.403687 -0.210754 0.793823 1445372983 -0.403076 -0.403687 -0.210754 0.793823 1445372983 -0.403076 -0.403687 -0.210754 0.793823 1445372983 -0.403076 -0.403687 -0.210754 0.793823 1445372984 -0.403076 -0.403687 -0.210754 0.793823 1445372984 -0.403076 -0.403687 -0.210754 0.793823 1445372984 -0.320313 -0.420715 -0.158752 0.833801 1445372984 -0.320313 -0.420715 -0.158752 0.833801 1445372984 -0.320313 -0.420715 -0.158752 0.833801 1445372984 -0.320313 -0.420715 -0.158752 0.833801 1445372984 -0.320313 -0.420715 -0.158752 0.833801 1445372984 -0.219421 -0.440491 -0.090515 0.865845 1445372984 -0.219421 -0.440491 -0.090515 0.865845 1445372984 -0.219421 -0.440491 -0.090515 0.865845 1445372984 -0.219421 -0.440491 -0.090515 0.865845 1445372984 -0.219421 -0.440491 -0.090515 0.865845 1445372984 -0.219421 -0.440491 -0.090515 0.865845 1445372984 -0.219421 -0.440491 -0.090515 0.865845 1445372984 -0.111328 -0.453552 -0.015320 0.884094 1445372984 -0.111328 -0.453552 -0.015320 0.884094 1445372984 -0.111328 -0.453552 -0.015320 0.884094 1445372984 -0.111328 -0.453552 -0.015320 0.884094 1445372984 -0.111328 -0.453552 -0.015320 0.884094 1445372984 -0.111328 -0.453552 -0.015320 0.884094 1445372984 -0.003357 -0.455505 0.055115 0.888489 1445372984 -0.003357 -0.455505 0.055115 0.888489 1445372984 -0.003357 -0.455505 0.055115 0.888489 1445372984 -0.003357 -0.455505 0.055115 0.888489 1445372984 -0.003357 -0.455505 0.055115 0.888489 1445372984 -0.003357 -0.455505 0.055115 0.888489 1445372984 0.098999 -0.449768 0.120972 0.879333 1445372984 0.098999 -0.449768 0.120972 0.879333 1445372984 0.098999 -0.449768 0.120972 0.879333 1445372984 0.098999 -0.449768 0.120972 0.879333 1445372984 0.098999 -0.449768 0.120972 0.879333 1445372984 0.098999 -0.449768 0.120972 0.879333 1445372984 0.098999 -0.449768 0.120972 0.879333 1445372984 0.193298 -0.438843 0.184998 0.857788 1445372984 0.193298 -0.438843 0.184998 0.857788 1445372984 0.193298 -0.438843 0.184998 0.857788 1445372984 0.193298 -0.438843 0.184998 0.857788 1445372984 0.193298 -0.438843 0.184998 0.857788 1445372984 0.193298 -0.438843 0.184998 0.857788 1445372984 0.278259 -0.416504 0.253357 0.827576 1445372984 0.278259 -0.416504 0.253357 0.827576 1445372984 0.278259 -0.416504 0.253357 0.827576 1445372984 0.278259 -0.416504 0.253357 0.827576 1445372984 0.278259 -0.416504 0.253357 0.827576 1445372984 0.278259 -0.416504 0.253357 0.827576 1445372984 0.278259 -0.416504 0.253357 0.827576 1445372984 0.348694 -0.391296 0.314697 0.791321 1445372984 0.348694 -0.391296 0.314697 0.791321 1445372984 0.348694 -0.391296 0.314697 0.791321 1445372984 0.348694 -0.391296 0.314697 0.791321 1445372984 0.348694 -0.391296 0.314697 0.791321 1445372984 0.348694 -0.391296 0.314697 0.791321 1445372984 0.397888 -0.365845 0.364258 0.758362 1445372984 0.397888 -0.365845 0.364258 0.758362 1445372984 0.397888 -0.365845 0.364258 0.758362 1445372984 0.397888 -0.365845 0.364258 0.758362 1445372984 0.397888 -0.365845 0.364258 0.758362 1445372984 0.397888 -0.365845 0.364258 0.758362 1445372984 0.423523 -0.346313 0.399658 0.735474 1445372984 0.423523 -0.346313 0.399658 0.735474 1445372984 0.423523 -0.346313 0.399658 0.735474 1445372984 0.423523 -0.346313 0.399658 0.735474 1445372984 0.423523 -0.346313 0.399658 0.735474 1445372984 0.423523 -0.346313 0.399658 0.735474 1445372984 0.417664 -0.341553 0.414551 0.732788 1445372984 0.417664 -0.341553 0.414551 0.732788 1445372984 0.417664 -0.341553 0.414551 0.732788 1445372984 0.417664 -0.341553 0.414551 0.732788 1445372984 0.417664 -0.341553 0.414551 0.732788 1445372984 0.417664 -0.341553 0.414551 0.732788 1445372984 0.417664 -0.341553 0.414551 0.732788 1445372984 0.381165 -0.355408 0.408569 0.749268 1445372984 0.381165 -0.355408 0.408569 0.749268 1445372984 0.381165 -0.355408 0.408569 0.749268 1445372984 0.381165 -0.355408 0.408569 0.749268 1445372984 0.381165 -0.355408 0.408569 0.749268 1445372984 0.319885 -0.383118 0.384460 0.776550 1445372984 0.319885 -0.383118 0.384460 0.776550 1445372984 0.319885 -0.383118 0.384460 0.776550 1445372984 0.319885 -0.383118 0.384460 0.776550 1445372984 0.319885 -0.383118 0.384460 0.776550 1445372984 0.319885 -0.383118 0.384460 0.776550 1445372984 0.319885 -0.383118 0.384460 0.776550 1445372984 0.239075 -0.420166 0.341614 0.805908 1445372984 0.239075 -0.420166 0.341614 0.805908 1445372984 0.239075 -0.420166 0.341614 0.805908 1445372984 0.239075 -0.420166 0.341614 0.805908 1445372984 0.239075 -0.420166 0.341614 0.805908 1445372984 0.143982 -0.459229 0.280334 0.830505 1445372984 0.143982 -0.459229 0.280334 0.830505 1445372984 0.143982 -0.459229 0.280334 0.830505 1445372984 0.143982 -0.459229 0.280334 0.830505 1445372984 0.143982 -0.459229 0.280334 0.830505 1445372984 0.143982 -0.459229 0.280334 0.830505 1445372984 0.042236 -0.491760 0.210510 0.843811 1445372984 0.042236 -0.491760 0.210510 0.843811 1445372984 0.042236 -0.491760 0.210510 0.843811 1445372984 0.042236 -0.491760 0.210510 0.843811 1445372984 0.042236 -0.491760 0.210510 0.843811 1445372984 0.042236 -0.491760 0.210510 0.843811 1445372984 0.042236 -0.491760 0.210510 0.843811 1445372984 -0.060303 -0.514160 0.136963 0.844543 1445372984 -0.060303 -0.514160 0.136963 0.844543 1445372984 -0.060303 -0.514160 0.136963 0.844543 1445372984 -0.060303 -0.514160 0.136963 0.844543 1445372984 -0.060303 -0.514160 0.136963 0.844543 1445372984 -0.156860 -0.523865 0.068542 0.834412 1445372984 -0.156860 -0.523865 0.068542 0.834412 1445372984 -0.156860 -0.523865 0.068542 0.834412 1445372984 -0.156860 -0.523865 0.068542 0.834412 1445372984 -0.156860 -0.523865 0.068542 0.834412 1445372984 -0.156860 -0.523865 0.068542 0.834412 1445372985 -0.247986 -0.523987 0.007019 0.814819 1445372985 -0.247986 -0.523987 0.007019 0.814819 1445372985 -0.247986 -0.523987 0.007019 0.814819 1445372985 -0.247986 -0.523987 0.007019 0.814819 1445372985 -0.247986 -0.523987 0.007019 0.814819 1445372985 -0.247986 -0.523987 0.007019 0.814819 1445372985 -0.330383 -0.511475 -0.049500 0.791687 1445372985 -0.330383 -0.511475 -0.049500 0.791687 1445372985 -0.330383 -0.511475 -0.049500 0.791687 1445372985 -0.330383 -0.511475 -0.049500 0.791687 1445372985 -0.330383 -0.511475 -0.049500 0.791687 1445372985 -0.330383 -0.511475 -0.049500 0.791687 1445372985 -0.330383 -0.511475 -0.049500 0.791687 1445372985 -0.394409 -0.487183 -0.106445 0.771912 1445372985 -0.394409 -0.487183 -0.106445 0.771912 1445372985 -0.394409 -0.487183 -0.106445 0.771912 1445372985 -0.394409 -0.487183 -0.106445 0.771912 1445372985 -0.394409 -0.487183 -0.106445 0.771912 1445372985 -0.394409 -0.487183 -0.106445 0.771912 1445372985 -0.433777 -0.460571 -0.144653 0.760742 1445372985 -0.433777 -0.460571 -0.144653 0.760742 1445372985 -0.433777 -0.460571 -0.144653 0.760742 1445372985 -0.433777 -0.460571 -0.144653 0.760742 1445372985 -0.433777 -0.460571 -0.144653 0.760742 1445372985 -0.449707 -0.437439 -0.171387 0.759644 1445372985 -0.449707 -0.437439 -0.171387 0.759644 1445372985 -0.449707 -0.437439 -0.171387 0.759644 1445372985 -0.449707 -0.437439 -0.171387 0.759644 1445372985 -0.449707 -0.437439 -0.171387 0.759644 1445372985 -0.449707 -0.437439 -0.171387 0.759644 1445372985 -0.436157 -0.427307 -0.174683 0.772461 1445372985 -0.436157 -0.427307 -0.174683 0.772461 1445372985 -0.436157 -0.427307 -0.174683 0.772461 1445372985 -0.436157 -0.427307 -0.174683 0.772461 1445372985 -0.436157 -0.427307 -0.174683 0.772461 1445372985 -0.436157 -0.427307 -0.174683 0.772461 1445372985 -0.404785 -0.427002 -0.165527 0.791504 1445372985 -0.404785 -0.427002 -0.165527 0.791504 1445372985 -0.404785 -0.427002 -0.165527 0.791504 1445372985 -0.404785 -0.427002 -0.165527 0.791504 1445372985 -0.404785 -0.427002 -0.165527 0.791504 1445372985 -0.404785 -0.427002 -0.165527 0.791504 1445372985 -0.353821 -0.429871 -0.157593 0.815613 1445372985 -0.353821 -0.429871 -0.157593 0.815613 1445372985 -0.353821 -0.429871 -0.157593 0.815613 1445372985 -0.353821 -0.429871 -0.157593 0.815613 1445372985 -0.353821 -0.429871 -0.157593 0.815613 1445372985 -0.353821 -0.429871 -0.157593 0.815613 1445372985 -0.275879 -0.442688 -0.112915 0.845703 1445372985 -0.275879 -0.442688 -0.112915 0.845703 1445372985 -0.275879 -0.442688 -0.112915 0.845703 1445372985 -0.275879 -0.442688 -0.112915 0.845703 1445372985 -0.275879 -0.442688 -0.112915 0.845703 1445372985 -0.275879 -0.442688 -0.112915 0.845703 1445372985 -0.275879 -0.442688 -0.112915 0.845703 1445372985 -0.185181 -0.454834 -0.058472 0.869141 1445372985 -0.185181 -0.454834 -0.058472 0.869141 1445372985 -0.185181 -0.454834 -0.058472 0.869141 1445372985 -0.185181 -0.454834 -0.058472 0.869141 1445372985 -0.185181 -0.454834 -0.058472 0.869141 1445372985 -0.185181 -0.454834 -0.058472 0.869141 1445372985 -0.085693 -0.459717 0.008667 0.883850 1445372985 -0.085693 -0.459717 0.008667 0.883850 1445372985 -0.085693 -0.459717 0.008667 0.883850 1445372985 -0.085693 -0.459717 0.008667 0.883850 1445372985 -0.085693 -0.459717 0.008667 0.883850 1445372985 -0.085693 -0.459717 0.008667 0.883850 1445372985 0.014465 -0.455017 0.082031 0.886597 1445372985 0.014465 -0.455017 0.082031 0.886597 1445372985 0.014465 -0.455017 0.082031 0.886597 1445372985 0.014465 -0.455017 0.082031 0.886597 1445372985 0.014465 -0.455017 0.082031 0.886597 1445372985 0.014465 -0.455017 0.082031 0.886597 1445372985 0.103394 -0.442261 0.141418 0.879578 1445372985 0.103394 -0.442261 0.141418 0.879578 1445372985 0.103394 -0.442261 0.141418 0.879578 1445372985 0.103394 -0.442261 0.141418 0.879578 1445372985 0.103394 -0.442261 0.141418 0.879578 1445372985 0.103394 -0.442261 0.141418 0.879578 1445372985 0.184082 -0.430115 0.184265 0.864380 1445372985 0.184082 -0.430115 0.184265 0.864380 1445372985 0.184082 -0.430115 0.184265 0.864380 1445372985 0.184082 -0.430115 0.184265 0.864380 1445372985 0.184082 -0.430115 0.184265 0.864380 1445372985 0.184082 -0.430115 0.184265 0.864380 1445372985 0.262878 -0.413696 0.232605 0.839966 1445372985 0.262878 -0.413696 0.232605 0.839966 1445372985 0.262878 -0.413696 0.232605 0.839966 1445372985 0.262878 -0.413696 0.232605 0.839966 1445372985 0.262878 -0.413696 0.232605 0.839966 1445372985 0.262878 -0.413696 0.232605 0.839966 1445372985 0.262878 -0.413696 0.232605 0.839966 1445372985 0.334045 -0.393066 0.285278 0.807800 1445372985 0.334045 -0.393066 0.285278 0.807800 1445372985 0.334045 -0.393066 0.285278 0.807800 1445372985 0.334045 -0.393066 0.285278 0.807800 1445372985 0.334045 -0.393066 0.285278 0.807800 1445372985 0.334045 -0.393066 0.285278 0.807800 1445372985 0.380432 -0.372742 0.335510 0.776978 1445372985 0.380432 -0.372742 0.335510 0.776978 1445372985 0.380432 -0.372742 0.335510 0.776978 1445372985 0.380432 -0.372742 0.335510 0.776978 1445372985 0.380432 -0.372742 0.335510 0.776978 1445372985 0.392212 -0.364014 0.359497 0.764404 1445372985 0.392212 -0.364014 0.359497 0.764404 1445372985 0.392212 -0.364014 0.359497 0.764404 1445372985 0.392212 -0.364014 0.359497 0.764404 1445372985 0.392212 -0.364014 0.359497 0.764404 1445372985 0.392212 -0.364014 0.359497 0.764404 1445372985 0.392212 -0.364014 0.359497 0.764404 1445372985 0.369324 -0.372986 0.357178 0.772583 1445372986 0.369324 -0.372986 0.357178 0.772583 1445372986 0.369324 -0.372986 0.357178 0.772583 1445372986 0.369324 -0.372986 0.357178 0.772583 1445372986 0.369324 -0.372986 0.357178 0.772583 1445372986 0.369324 -0.372986 0.357178 0.772583 1445372986 0.369324 -0.372986 0.357178 0.772583 1445372986 0.317444 -0.394653 0.337891 0.793213 1445372986 0.317444 -0.394653 0.337891 0.793213 1445372986 0.317444 -0.394653 0.337891 0.793213 1445372986 0.317444 -0.394653 0.337891 0.793213 1445372986 0.317444 -0.394653 0.337891 0.793213 1445372986 0.317444 -0.394653 0.337891 0.793213 1445372986 0.244446 -0.423950 0.305542 0.816772 1445372986 0.244446 -0.423950 0.305542 0.816772 1445372986 0.244446 -0.423950 0.305542 0.816772 1445372986 0.244446 -0.423950 0.305542 0.816772 1445372986 0.244446 -0.423950 0.305542 0.816772 1445372986 0.244446 -0.423950 0.305542 0.816772 1445372986 0.244446 -0.423950 0.305542 0.816772 1445372986 0.155457 -0.456299 0.257263 0.837524 1445372986 0.155457 -0.456299 0.257263 0.837524 1445372986 0.155457 -0.456299 0.257263 0.837524 1445372986 0.155457 -0.456299 0.257263 0.837524 1445372986 0.155457 -0.456299 0.257263 0.837524 1445372986 0.155457 -0.456299 0.257263 0.837524 1445372986 0.055908 -0.486145 0.194336 0.850098 1445372986 0.055908 -0.486145 0.194336 0.850098 1445372986 0.055908 -0.486145 0.194336 0.850098 1445372986 0.055908 -0.486145 0.194336 0.850098 1445372986 0.055908 -0.486145 0.194336 0.850098 1445372986 0.055908 -0.486145 0.194336 0.850098 1445372986 -0.045715 -0.508972 0.124573 0.850464 1445372986 -0.045715 -0.508972 0.124573 0.850464 1445372986 -0.045715 -0.508972 0.124573 0.850464 1445372986 -0.045715 -0.508972 0.124573 0.850464 1445372986 -0.045715 -0.508972 0.124573 0.850464 1445372986 -0.045715 -0.508972 0.124573 0.850464 1445372986 -0.045715 -0.508972 0.124573 0.850464 1445372986 -0.143616 -0.522278 0.057190 0.838684 1445372986 -0.143616 -0.522278 0.057190 0.838684 1445372986 -0.143616 -0.522278 0.057190 0.838684 1445372986 -0.143616 -0.522278 0.057190 0.838684 1445372986 -0.143616 -0.522278 0.057190 0.838684 1445372986 -0.143616 -0.522278 0.057190 0.838684 1445372986 -0.237305 -0.526306 -0.005737 0.816467 1445372986 -0.237305 -0.526306 -0.005737 0.816467 1445372986 -0.237305 -0.526306 -0.005737 0.816467 1445372986 -0.237305 -0.526306 -0.005737 0.816467 1445372986 -0.237305 -0.526306 -0.005737 0.816467 1445372986 -0.324524 -0.519653 -0.061951 0.787903 1445372986 -0.324524 -0.519653 -0.061951 0.787903 1445372986 -0.324524 -0.519653 -0.061951 0.787903 1445372986 -0.324524 -0.519653 -0.061951 0.787903 1445372986 -0.324524 -0.519653 -0.061951 0.787903 1445372986 -0.324524 -0.519653 -0.061951 0.787903 1445372986 -0.404297 -0.503662 -0.115479 0.754639 1445372986 -0.404297 -0.503662 -0.115479 0.754639 1445372986 -0.404297 -0.503662 -0.115479 0.754639 1445372986 -0.404297 -0.503662 -0.115479 0.754639 1445372986 -0.404297 -0.503662 -0.115479 0.754639 1445372986 -0.404297 -0.503662 -0.115479 0.754639 1445372986 -0.473816 -0.476135 -0.157593 0.723877 1445372986 -0.473816 -0.476135 -0.157593 0.723877 1445372986 -0.473816 -0.476135 -0.157593 0.723877 1445372986 -0.473816 -0.476135 -0.157593 0.723877 1445372986 -0.473816 -0.476135 -0.157593 0.723877 1445372986 -0.518860 -0.437927 -0.201599 0.705933 1445372986 -0.518860 -0.437927 -0.201599 0.705933 1445372986 -0.518860 -0.437927 -0.201599 0.705933 1445372986 -0.518860 -0.437927 -0.201599 0.705933 1445372986 -0.518860 -0.437927 -0.201599 0.705933 1445372986 -0.518860 -0.437927 -0.201599 0.705933 1445372986 -0.522644 -0.419617 -0.210449 0.711731 1445372986 -0.522644 -0.419617 -0.210449 0.711731 1445372986 -0.522644 -0.419617 -0.210449 0.711731 1445372986 -0.522644 -0.419617 -0.210449 0.711731 1445372986 -0.522644 -0.419617 -0.210449 0.711731 1445372986 -0.498901 -0.404175 -0.208984 0.737610 1445372986 -0.498901 -0.404175 -0.208984 0.737610 1445372986 -0.498901 -0.404175 -0.208984 0.737610 1445372986 -0.498901 -0.404175 -0.208984 0.737610 1445372986 -0.498901 -0.404175 -0.208984 0.737610 1445372986 -0.498901 -0.404175 -0.208984 0.737610 1445372986 -0.498901 -0.404175 -0.208984 0.737610 1445372986 -0.452881 -0.404419 -0.191040 0.771301 1445372986 -0.452881 -0.404419 -0.191040 0.771301 1445372986 -0.452881 -0.404419 -0.191040 0.771301 1445372986 -0.452881 -0.404419 -0.191040 0.771301 1445372986 -0.452881 -0.404419 -0.191040 0.771301 1445372986 -0.387939 -0.418518 -0.159485 0.805542 1445372986 -0.387939 -0.418518 -0.159485 0.805542 1445372986 -0.387939 -0.418518 -0.159485 0.805542 1445372986 -0.387939 -0.418518 -0.159485 0.805542 1445372986 -0.387939 -0.418518 -0.159485 0.805542 1445372986 -0.387939 -0.418518 -0.159485 0.805542 1445372986 -0.309387 -0.433228 -0.116760 0.838440 1445372986 -0.309387 -0.433228 -0.116760 0.838440 1445372986 -0.309387 -0.433228 -0.116760 0.838440 1445372986 -0.309387 -0.433228 -0.116760 0.838440 1445372986 -0.309387 -0.433228 -0.116760 0.838440 1445372986 -0.309387 -0.433228 -0.116760 0.838440 1445372986 -0.218384 -0.444275 -0.068542 0.866150 1445372986 -0.218384 -0.444275 -0.068542 0.866150 1445372986 -0.218384 -0.444275 -0.068542 0.866150 1445372986 -0.218384 -0.444275 -0.068542 0.866150 1445372986 -0.218384 -0.444275 -0.068542 0.866150 1445372986 -0.218384 -0.444275 -0.068542 0.866150 1445372986 -0.112854 -0.452698 -0.004028 0.884460 1445372986 -0.112854 -0.452698 -0.004028 0.884460 1445372987 -0.112854 -0.452698 -0.004028 0.884460 1445372987 -0.112854 -0.452698 -0.004028 0.884460 1445372987 -0.112854 -0.452698 -0.004028 0.884460 1445372987 -0.112854 -0.452698 -0.004028 0.884460 1445372987 -0.112854 -0.452698 -0.004028 0.884460 1445372987 -0.005249 -0.454346 0.070740 0.888000 1445372987 -0.005249 -0.454346 0.070740 0.888000 1445372987 -0.005249 -0.454346 0.070740 0.888000 1445372987 -0.005249 -0.454346 0.070740 0.888000 1445372987 -0.005249 -0.454346 0.070740 0.888000 1445372987 -0.005249 -0.454346 0.070740 0.888000 1445372987 0.092041 -0.445129 0.134033 0.880554 1445372987 0.092041 -0.445129 0.134033 0.880554 1445372987 0.092041 -0.445129 0.134033 0.880554 1445372987 0.092041 -0.445129 0.134033 0.880554 1445372987 0.092041 -0.445129 0.134033 0.880554 1445372987 0.092041 -0.445129 0.134033 0.880554 1445372987 0.181824 -0.430969 0.191528 0.862854 1445372987 0.181824 -0.430969 0.191528 0.862854 1445372987 0.181824 -0.430969 0.191528 0.862854 1445372987 0.181824 -0.430969 0.191528 0.862854 1445372987 0.181824 -0.430969 0.191528 0.862854 1445372987 0.181824 -0.430969 0.191528 0.862854 1445372987 0.264648 -0.410217 0.256653 0.834167 1445372987 0.264648 -0.410217 0.256653 0.834167 1445372987 0.264648 -0.410217 0.256653 0.834167 1445372987 0.264648 -0.410217 0.256653 0.834167 1445372987 0.264648 -0.410217 0.256653 0.834167 1445372987 0.264648 -0.410217 0.256653 0.834167 1445372987 0.335632 -0.382263 0.322021 0.798401 1445372987 0.335632 -0.382263 0.322021 0.798401 1445372987 0.335632 -0.382263 0.322021 0.798401 1445372987 0.335632 -0.382263 0.322021 0.798401 1445372987 0.335632 -0.382263 0.322021 0.798401 1445372987 0.383911 -0.351563 0.376282 0.766418 1445372987 0.383911 -0.351563 0.376282 0.766418 1445372987 0.383911 -0.351563 0.376282 0.766418 1445372987 0.383911 -0.351563 0.376282 0.766418 1445372987 0.383911 -0.351563 0.376282 0.766418 1445372987 0.383911 -0.351563 0.376282 0.766418 1445372987 0.398376 -0.330994 0.412048 0.749573 1445372987 0.398376 -0.330994 0.412048 0.749573 1445372987 0.398376 -0.330994 0.412048 0.749573 1445372987 0.398376 -0.330994 0.412048 0.749573 1445372987 0.398376 -0.330994 0.412048 0.749573 1445372987 0.398376 -0.330994 0.412048 0.749573 1445372987 0.380493 -0.331360 0.422546 0.752869 1445372987 0.380493 -0.331360 0.422546 0.752869 1445372987 0.380493 -0.331360 0.422546 0.752869 1445372987 0.380493 -0.331360 0.422546 0.752869 1445372987 0.380493 -0.331360 0.422546 0.752869 1445372987 0.380493 -0.331360 0.422546 0.752869 1445372987 0.336365 -0.348450 0.412048 0.771729 1445372987 0.336365 -0.348450 0.412048 0.771729 1445372987 0.336365 -0.348450 0.412048 0.771729 1445372987 0.336365 -0.348450 0.412048 0.771729 1445372987 0.336365 -0.348450 0.412048 0.771729 1445372987 0.336365 -0.348450 0.412048 0.771729 1445372987 0.336365 -0.348450 0.412048 0.771729 1445372987 0.270142 -0.379211 0.381653 0.798462 1445372987 0.270142 -0.379211 0.381653 0.798462 1445372987 0.270142 -0.379211 0.381653 0.798462 1445372987 0.270142 -0.379211 0.381653 0.798462 1445372987 0.270142 -0.379211 0.381653 0.798462 1445372987 0.270142 -0.379211 0.381653 0.798462 1445372987 0.183533 -0.419617 0.328674 0.825928 1445372987 0.183533 -0.419617 0.328674 0.825928 1445372987 0.183533 -0.419617 0.328674 0.825928 1445372987 0.183533 -0.419617 0.328674 0.825928 1445372987 0.183533 -0.419617 0.328674 0.825928 1445372987 0.183533 -0.419617 0.328674 0.825928 1445372987 0.082458 -0.460022 0.259766 0.845032 1445372987 0.082458 -0.460022 0.259766 0.845032 1445372987 0.082458 -0.460022 0.259766 0.845032 1445372987 0.082458 -0.460022 0.259766 0.845032 1445372987 0.082458 -0.460022 0.259766 0.845032 1445372987 0.082458 -0.460022 0.259766 0.845032 1445372987 -0.026062 -0.492432 0.187195 0.849548 1445372987 -0.026062 -0.492432 0.187195 0.849548 1445372987 -0.026062 -0.492432 0.187195 0.849548 1445372987 -0.026062 -0.492432 0.187195 0.849548 1445372987 -0.026062 -0.492432 0.187195 0.849548 1445372987 -0.026062 -0.492432 0.187195 0.849548 1445372987 -0.134460 -0.513428 0.114685 0.839722 1445372987 -0.134460 -0.513428 0.114685 0.839722 1445372987 -0.134460 -0.513428 0.114685 0.839722 1445372987 -0.134460 -0.513428 0.114685 0.839722 1445372987 -0.134460 -0.513428 0.114685 0.839722 1445372987 
-0.033813 -0.488525 0.058533 0.869934 1445372989 -0.033813 -0.488525 0.058533 0.869934 1445372989 -0.033813 -0.488525 0.058533 0.869934 1445372989 -0.033813 -0.488525 0.058533 0.869934 1445372989 -0.033813 -0.488525 0.058533 0.869934 1445372989 -0.027893 -0.489929 0.064270 0.868896 1445372989 -0.027893 -0.489929 0.064270 0.868896 1445372989 -0.027893 -0.489929 0.064270 0.868896 1445372990 -0.027893 -0.489929 0.064270 0.868896 1445372990 -0.027893 -0.489929 0.064270 0.868896 1445372990 -0.027893 -0.489929 0.064270 0.868896 1445372990 -0.020935 -0.491028 0.071472 0.867920 1445372990 -0.020935 -0.491028 0.071472 0.867920 1445372990 -0.020935 -0.491028 0.071472 0.867920 1445372990 -0.020935 -0.491028 0.071472 0.867920 1445372990 -0.020935 -0.491028 0.071472 0.867920 1445372990 -0.020935 -0.491028 0.071472 0.867920 1445372990 -0.008972 -0.491455 0.080627 0.867126 1445372990 -0.008972 -0.491455 0.080627 0.867126 1445372990 -0.008972 -0.491455 0.080627 0.867126 1445372990 -0.008972 -0.491455 0.080627 0.867126 1445372990 -0.008972 -0.491455 0.080627 0.867126 1445372990 -0.008972 -0.491455 0.080627 0.867126 1445372990 -0.008972 -0.491455 0.080627 0.867126 1445372990 0.010925 -0.491821 0.093628 0.865540 1445372990 0.010925 -0.491821 0.093628 0.865540 1445372990 0.010925 -0.491821 0.093628 0.865540 1445372990 0.010925 -0.491821 0.093628 0.865540 1445372990 0.010925 -0.491821 0.093628 0.865540 1445372990 0.039124 -0.490234 0.108826 0.863892 1445372990 0.039124 -0.490234 0.108826 0.863892 1445372990 0.039124 -0.490234 0.108826 0.863892 1445372990 0.039124 -0.490234 0.108826 0.863892 1445372990 0.039124 -0.490234 0.108826 0.863892 1445372990 0.039124 -0.490234 0.108826 0.863892 1445372990 0.074280 -0.485779 0.127686 0.861511 1445372990 0.074280 -0.485779 0.127686 0.861511 1445372990 0.074280 -0.485779 0.127686 0.861511 1445372990 0.074280 -0.485779 0.127686 0.861511 1445372990 0.074280 -0.485779 0.127686 0.861511 1445372990 0.074280 -0.485779 0.127686 0.861511 1445372990 0.074280 -0.485779 0.127686 0.861511 1445372990 0.122498 -0.478027 0.158508 0.855164 1445372990 0.122498 -0.478027 0.158508 0.855164 1445372990 0.122498 -0.478027 0.158508 0.855164 1445372990 0.122498 -0.478027 0.158508 0.855164 1445372990 0.122498 -0.478027 0.158508 0.855164 1445372990 0.171936 -0.467163 0.190430 0.846130 1445372990 0.171936 -0.467163 0.190430 0.846130 1445372990 0.171936 -0.467163 0.190430 0.846130 1445372990 0.171936 -0.467163 0.190430 0.846130 1445372990 0.171936 -0.467163 0.190430 0.846130 1445372990 0.171936 -0.467163 0.190430 0.846130 1445372990 0.171936 -0.467163 0.190430 0.846130 1445372990 0.220764 -0.453064 0.222900 0.834412 1445372990 0.220764 -0.453064 0.222900 0.834412 1445372990 0.220764 -0.453064 0.222900 0.834412 1445372990 0.220764 -0.453064 0.222900 0.834412 1445372990 0.220764 -0.453064 0.222900 0.834412 1445372990 0.220764 -0.453064 0.222900 0.834412 1445372990 0.264465 -0.437439 0.259338 0.819397 1445372990 0.264465 -0.437439 0.259338 0.819397 1445372990 0.264465 -0.437439 0.259338 0.819397 1445372990 0.264465 -0.437439 0.259338 0.819397 1445372990 0.264465 -0.437439 0.259338 0.819397 1445372990 0.264465 -0.437439 0.259338 0.819397 1445372990 0.264465 -0.437439 0.259338 0.819397 1445372990 0.296082 -0.424255 0.293335 0.803894 1445372990 0.296082 -0.424255 0.293335 0.803894 1445372990 0.296082 -0.424255 0.293335 0.803894 1445372990 0.296082 -0.424255 0.293335 0.803894 1445372990 0.296082 -0.424255 0.293335 0.803894 1445372990 0.296082 -0.424255 0.293335 0.803894 1445372990 0.310791 -0.415283 0.317017 0.794006 1445372990 0.310791 -0.415283 0.317017 0.794006 1445372990 0.310791 -0.415283 0.317017 0.794006 1445372990 0.310791 -0.415283 0.317017 0.794006 1445372990 0.310791 -0.415283 0.317017 0.794006 1445372990 0.310791 -0.415283 0.317017 0.794006 1445372990 0.310791 -0.415283 0.317017 0.794006 1445372990 0.304565 -0.413940 0.326355 0.793274 1445372990 0.304565 -0.413940 0.326355 0.793274 1445372990 0.304565 -0.413940 0.326355 0.793274 1445372990 0.304565 -0.413940 0.326355 0.793274 1445372990 0.304565 -0.413940 0.326355 0.793274 1445372990 0.304565 -0.413940 0.326355 0.793274 1445372990 0.275513 -0.422424 0.322876 0.800842 1445372990 0.275513 -0.422424 0.322876 0.800842 1445372990 0.275513 -0.422424 0.322876 0.800842 1445372990 0.275513 -0.422424 0.322876 0.800842 1445372990 0.275513 -0.422424 0.322876 0.800842 1445372990 0.275513 -0.422424 0.322876 0.800842 1445372990 0.275513 -0.422424 0.322876 0.800842 1445372990 0.225403 -0.440796 0.305786 0.813232 1445372990 0.225403 -0.440796 0.305786 0.813232 1445372990 0.225403 -0.440796 0.305786 0.813232 1445372990 0.225403 -0.440796 0.305786 0.813232 1445372990 0.225403 -0.440796 0.305786 0.813232 1445372990 0.225403 -0.440796 0.305786 0.813232 1445372990 0.152344 -0.467529 0.267212 0.828674 1445372990 0.152344 -0.467529 0.267212 0.828674 1445372990 0.152344 -0.467529 0.267212 0.828674 1445372990 0.152344 -0.467529 0.267212 0.828674 1445372990 0.152344 -0.467529 0.267212 0.828674 1445372990 0.152344 -0.467529 0.267212 0.828674 1445372990 0.066040 -0.495422 0.213257 0.839478 1445372990 0.066040 -0.495422 0.213257 0.839478 1445372990 0.066040 -0.495422 0.213257 0.839478 1445372990 0.066040 -0.495422 0.213257 0.839478 1445372990 0.066040 -0.495422 0.213257 0.839478 1445372990 0.066040 -0.495422 0.213257 0.839478 1445372990 -0.028076 -0.519958 0.152527 0.839966 1445372990 -0.028076 -0.519958 0.152527 0.839966 1445372990 -0.028076 -0.519958 0.152527 0.839966 1445372990 -0.028076 -0.519958 0.152527 0.839966 1445372990 -0.028076 -0.519958 0.152527 0.839966 1445372990 -0.028076 -0.519958 0.152527 0.839966 1445372990 -0.127136 -0.537842 0.080444 0.829529 1445372990 -0.127136 -0.537842 0.080444 0.829529 1445372990 -0.127136 -0.537842 0.080444 0.829529 1445372990 -0.127136 -0.537842 0.080444 0.829529 1445372990 -0.127136 -0.537842 0.080444 0.829529 1445372990 -0.127136 -0.537842 0.080444 0.829529 1445372991 -0.221863 -0.544189 0.009216 0.809082 1445372991 -0.221863 -0.544189 0.009216 0.809082 1445372991 -0.221863 -0.544189 0.009216 0.809082 1445372991 -0.221863 -0.544189 0.009216 0.809082 1445372991 -0.221863 -0.544189 0.009216 0.809082 1445372991 -0.312195 -0.540833 -0.057312 0.778992 1445372991 -0.312195 -0.540833 -0.057312 0.778992 1445372991 -0.312195 -0.540833 -0.057312 0.778992 1445372991 -0.312195 -0.540833 -0.057312 0.778992 1445372991 -0.312195 -0.540833 -0.057312 0.778992 1445372991 -0.312195 -0.540833 -0.057312 0.778992 1445372991 -0.394531 -0.527405 -0.119507 0.742920 1445372991 -0.394531 -0.527405 -0.119507 0.742920 1445372991 -0.394531 -0.527405 -0.119507 0.742920 1445372991 -0.394531 -0.527405 -0.119507 0.742920 1445372991 -0.394531 -0.527405 -0.119507 0.742920 1445372991 -0.394531 -0.527405 -0.119507 0.742920 1445372991 -0.465576 -0.506531 -0.174744 0.704346 1445372991 -0.465576 -0.506531 -0.174744 0.704346 1445372991 -0.465576 -0.506531 -0.174744 0.704346 1445372991 -0.465576 -0.506531 -0.174744 0.704346 1445372991 -0.465576 -0.506531 -0.174744 0.704346 1445372991 -0.465576 -0.506531 -0.174744 0.704346 1445372991 -0.524048 -0.469360 -0.224121 0.674438 1445372991 -0.524048 -0.469360 -0.224121 0.674438 1445372991 -0.524048 -0.469360 -0.224121 0.674438 1445372991 -0.524048 -0.469360 -0.224121 0.674438 1445372991 -0.524048 -0.469360 -0.224121 0.674438 1445372991 -0.524048 -0.469360 -0.224121 0.674438 1445372991 -0.556824 -0.436584 -0.254883 0.659058 1445372991 -0.556824 -0.436584 -0.254883 0.659058 1445372991 -0.556824 -0.436584 -0.254883 0.659058 1445372991 -0.556824 -0.436584 -0.254883 0.659058 1445372991 -0.556824 -0.436584 -0.254883 0.659058 1445372991 -0.556824 -0.436584 -0.254883 0.659058 1445372991 -0.558594 -0.418274 -0.264465 0.665649 1445372991 -0.558594 -0.418274 -0.264465 0.665649 1445372991 -0.558594 -0.418274 -0.264465 0.665649 1445372991 -0.558594 -0.418274 -0.264465 0.665649 1445372991 -0.558594 -0.418274 -0.264465 0.665649 1445372991 -0.558594 -0.418274 -0.264465 0.665649 1445372991 -0.531311 -0.412048 -0.254456 0.695129 1445372991 -0.531311 -0.412048 -0.254456 0.695129 1445372991 -0.531311 -0.412048 -0.254456 0.695129 1445372991 -0.531311 -0.412048 -0.254456 0.695129 1445372991 -0.531311 -0.412048 -0.254456 0.695129 1445372991 -0.531311 -0.412048 -0.254456 0.695129 1445372991 -0.531311 -0.412048 -0.254456 0.695129 1445372991 -0.480469 -0.417236 -0.230957 0.736023 1445372991 -0.480469 -0.417236 -0.230957 0.736023 1445372991 -0.480469 -0.417236 -0.230957 0.736023 1445372991 -0.480469 -0.417236 -0.230957 0.736023 1445372991 -0.480469 -0.417236 -0.230957 0.736023 1445372991 -0.408386 -0.430908 -0.199158 0.779663 1445372991 -0.408386 -0.430908 -0.199158 0.779663 1445372991 -0.408386 -0.430908 -0.199158 0.779663 1445372991 -0.408386 -0.430908 -0.199158 0.779663 1445372991 -0.408386 -0.430908 -0.199158 0.779663 1445372991 -0.408386 -0.430908 -0.199158 0.779663 1445372991 -0.316284 -0.448792 -0.146240 0.822876 1445372991 -0.316284 -0.448792 -0.146240 0.822876 1445372991 -0.316284 -0.448792 -0.146240 0.822876 1445372991 -0.316284 -0.448792 -0.146240 0.822876 1445372991 -0.316284 -0.448792 -0.146240 0.822876 1445372991 -0.316284 -0.448792 -0.146240 0.822876 1445372991 -0.214600 -0.462524 -0.084839 0.856018 1445372991 -0.214600 -0.462524 -0.084839 0.856018 1445372991 -0.214600 -0.462524 -0.084839 0.856018 1445372991 -0.214600 -0.462524 -0.084839 0.856018 1445372991 -0.214600 -0.462524 -0.084839 0.856018 1445372991 -0.214600 -0.462524 -0.084839 0.856018 1445372991 -0.109619 -0.472046 -0.019043 0.874512 1445372991 -0.109619 -0.472046 -0.019043 0.874512 1445372991 -0.109619 -0.472046 -0.019043 0.874512 1445372991 -0.109619 -0.472046 -0.019043 0.874512 1445372991 -0.109619 -0.472046 -0.019043 0.874512 1445372991 -0.109619 -0.472046 -0.019043 0.874512 1445372991 -0.005188 -0.474670 0.052979 0.878540 1445372991 -0.005188 -0.474670 0.052979 0.878540 1445372991 -0.005188 -0.474670 0.052979 0.878540 1445372991 -0.005188 -0.474670 0.052979 0.878540 1445372991 0.092957 -0.466248 0.121155 0.871338 1445372991 0.092957 -0.466248 0.121155 0.871338 1445372991 0.092957 -0.466248 0.121155 0.871338 1445372991 0.092957 -0.466248 0.121155 0.871338 1445372991 0.092957 -0.466248 0.121155 0.871338 1445372991 0.092957 -0.466248 0.121155 0.871338 1445372991 0.182312 -0.452454 0.182312 0.853699 1445372991 0.182312 -0.452454 0.182312 0.853699 1445372991 0.182312 -0.452454 0.182312 0.853699 1445372991 0.182312 -0.452454 0.182312 0.853699 1445372991 0.182312 -0.452454 0.182312 0.853699 1445372991 0.182312 -0.452454 0.182312 0.853699 1445372991 0.264465 -0.431885 0.236816 0.829102 1445372991 0.264465 -0.431885 0.236816 0.829102 1445372991 0.264465 -0.431885 0.236816 0.829102 1445372991 0.264465 -0.431885 0.236816 0.829102 1445372991 0.264465 -0.431885 0.236816 0.829102 1445372991 0.264465 -0.431885 0.236816 0.829102 1445372991 0.264465 -0.431885 0.236816 0.829102 1445372991 0.338074 -0.408325 0.295532 0.794739 1445372991 0.338074 -0.408325 0.295532 0.794739 1445372991 0.338074 -0.408325 0.295532 0.794739 1445372991 0.338074 -0.408325 0.295532 0.794739 1445372991 0.338074 -0.408325 0.295532 0.794739 1445372991 0.338074 -0.408325 0.295532 0.794739 1445372991 0.387329 -0.380737 0.356750 0.760010 1445372992 0.387329 -0.380737 0.356750 0.760010 1445372992 0.387329 -0.380737 0.356750 0.760010 1445372992 0.387329 -0.380737 0.356750 0.760010 1445372992 0.387329 -0.380737 0.356750 0.760010 1445372992 0.387329 -0.380737 0.356750 0.760010 1445372992 0.398804 -0.363220 0.393127 0.744568 1445372992 0.398804 -0.363220 0.393127 0.744568 1445372992 0.398804 -0.363220 0.393127 0.744568 1445372992 0.398804 -0.363220 0.393127 0.744568 1445372992 0.398804 -0.363220 0.393127 0.744568 1445372992 0.372498 -0.370239 0.394470 0.754028 1445372992 0.372498 -0.370239 0.394470 0.754028 1445372992 0.372498 -0.370239 0.394470 0.754028 1445372992 0.372498 -0.370239 0.394470 0.754028 1445372992 0.372498 -0.370239 0.394470 0.754028 1445372992 0.321899 -0.389465 0.373718 0.777771 1445372992 0.321899 -0.389465 0.373718 0.777771 1445372992 0.321899 -0.389465 0.373718 0.777771 1445372992 0.321899 -0.389465 0.373718 0.777771 1445372992 0.321899 -0.389465 0.373718 0.777771 1445372992 0.321899 -0.389465 0.373718 0.777771 1445372992 0.321899 -0.389465 0.373718 0.777771 1445372992 0.254517 -0.416443 0.343872 0.802124 1445372992 0.254517 -0.416443 0.343872 0.802124 1445372992 0.254517 -0.416443 0.343872 0.802124 1445372992 0.254517 -0.416443 0.343872 0.802124 1445372992 0.254517 -0.416443 0.343872 0.802124 1445372992 0.254517 -0.416443 0.343872 0.802124 1445372992 0.254517 -0.416443 0.343872 0.802124 1445372992 0.168030 -0.449463 0.298401 0.825012 1445372992 0.168030 -0.449463 0.298401 0.825012 1445372992 0.168030 -0.449463 0.298401 0.825012 1445372992 0.168030 -0.449463 0.298401 0.825012 1445372992 0.168030 -0.449463 0.298401 0.825012 1445372992 0.069458 -0.483215 0.231995 0.841309 1445372992 0.069458 -0.483215 0.231995 0.841309 1445372992 0.069458 -0.483215 0.231995 0.841309 1445372992 0.069458 -0.483215 0.231995 0.841309 1445372992 0.069458 -0.483215 0.231995 0.841309 1445372992 0.069458 -0.483215 0.231995 0.841309 1445372992 -0.033386 -0.509460 0.160522 0.844727 1445372992 -0.033386 -0.509460 0.160522 0.844727 1445372992 -0.033386 -0.509460 0.160522 0.844727 1445372992 -0.033386 -0.509460 0.160522 0.844727 1445372992 -0.033386 -0.509460 0.160522 0.844727 1445372992 -0.033386 -0.509460 0.160522 0.844727 1445372992 -0.033386 -0.509460 0.160522 0.844727 1445372992 -0.135437 -0.526672 0.088135 0.834595 1445372992 -0.135437 -0.526672 0.088135 0.834595 1445372992 -0.135437 -0.526672 0.088135 0.834595 1445372992 -0.135437 -0.526672 0.088135 0.834595 1445372992 -0.135437 -0.526672 0.088135 0.834595 1445372992 -0.135437 -0.526672 0.088135 0.834595 1445372992 -0.234314 -0.531860 0.015564 0.813599 1445372992 -0.234314 -0.531860 0.015564 0.813599 1445372992 -0.234314 -0.531860 0.015564 0.813599 1445372992 -0.234314 -0.531860 0.015564 0.813599 1445372992 -0.234314 -0.531860 0.015564 0.813599 1445372992 -0.324585 -0.526489 -0.053711 0.783936 1445372992 -0.324585 -0.526489 -0.053711 0.783936 1445372992 -0.324585 -0.526489 -0.053711 0.783936 1445372992 -0.324585 -0.526489 -0.053711 0.783936 1445372992 -0.324585 -0.526489 -0.053711 0.783936 1445372992 -0.324585 -0.526489 -0.053711 0.783936 1445372992 -0.324585 -0.526489 -0.053711 0.783936 1445372992 -0.403015 -0.506897 -0.118469 0.752747 1445372992 -0.403015 -0.506897 -0.118469 0.752747 1445372992 -0.403015 -0.506897 -0.118469 0.752747 1445372992 -0.403015 -0.506897 -0.118469 0.752747 1445372992 -0.403015 -0.506897 -0.118469 0.752747 1445372992 -0.461487 -0.477966 -0.171692 0.727417 1445372992 -0.461487 -0.477966 -0.171692 0.727417 1445372992 -0.461487 -0.477966 -0.171692 0.727417 1445372992 -0.461487 -0.477966 -0.171692 0.727417 1445372992 -0.461487 -0.477966 -0.171692 0.727417 1445372992 -0.461487 -0.477966 -0.171692 0.727417 1445372992 -0.501160 -0.446350 -0.212585 0.710205 1445372992 -0.501160 -0.446350 -0.212585 0.710205 1445372992 -0.501160 -0.446350 -0.212585 0.710205 1445372992 -0.501160 -0.446350 -0.212585 0.710205 1445372992 -0.501160 -0.446350 -0.212585 0.710205 1445372992 -0.501160 -0.446350 -0.212585 0.710205 1445372992 -0.501160 -0.446350 -0.212585 0.710205 1445372992 -0.515198 -0.421204 -0.235840 0.708191 1445372992 -0.515198 -0.421204 -0.235840 0.708191 1445372992 -0.515198 -0.421204 -0.235840 0.708191 1445372992 -0.515198 -0.421204 -0.235840 0.708191 1445372992 -0.515198 -0.421204 -0.235840 0.708191 1445372992 -0.515198 -0.421204 -0.235840 0.708191 1445372992 -0.501221 -0.410889 -0.232605 0.725159 1445372992 -0.501221 -0.410889 -0.232605 0.725159 1445372992 -0.501221 -0.410889 -0.232605 0.725159 1445372992 -0.501221 -0.410889 -0.232605 0.725159 1445372992 -0.501221 -0.410889 -0.232605 0.725159 1445372992 -0.501221 -0.410889 -0.232605 0.725159 1445372992 -0.458679 -0.415833 -0.209595 0.756836 1445372992 -0.458679 -0.415833 -0.209595 0.756836 1445372992 -0.458679 -0.415833 -0.209595 0.756836 1445372992 -0.458679 -0.415833 -0.209595 0.756836 1445372992 -0.458679 -0.415833 -0.209595 0.756836 1445372992 -0.458679 -0.415833 -0.209595 0.756836 1445372992 -0.396423 -0.427673 -0.177002 0.792847 1445372992 -0.396423 -0.427673 -0.177002 0.792847 1445372992 -0.396423 -0.427673 -0.177002 0.792847 1445372992 -0.396423 -0.427673 -0.177002 0.792847 1445372992 -0.396423 -0.427673 -0.177002 0.792847 1445372992 -0.396423 -0.427673 -0.177002 0.792847 1445372992 -0.314270 -0.445251 -0.133179 0.827820 1445372993 -0.314270 -0.445251 -0.133179 0.827820 1445372993 -0.314270 -0.445251 -0.133179 0.827820 1445372993 -0.314270 -0.445251 -0.133179 0.827820 1445372993 -0.314270 -0.445251 -0.133179 0.827820 1445372993 -0.215210 -0.464661 -0.071167 0.855957 1445372993 -0.215210 -0.464661 -0.071167 0.855957 1445372993 -0.215210 -0.464661 -0.071167 0.855957 1445372993 -0.215210 -0.464661 -0.071167 0.855957 1445372993 -0.215210 -0.464661 -0.071167 0.855957 1445372993 -0.215210 -0.464661 -0.071167 0.855957 1445372993 -0.108704 -0.478821 0.005554 0.871155 1445372993 -0.108704 -0.478821 0.005554 0.871155 1445372993 -0.108704 -0.478821 0.005554 0.871155 1445372993 -0.108704 -0.478821 0.005554 0.871155 1445372993 -0.108704 -0.478821 0.005554 0.871155 1445372993 -0.108704 -0.478821 0.005554 0.871155 1445372993 -0.003662 -0.482178 0.082031 0.872192 1445372993 -0.003662 -0.482178 0.082031 0.872192 1445372993 -0.003662 -0.482178 0.082031 0.872192 1445372993 -0.003662 -0.482178 0.082031 0.872192 1445372993 -0.003662 -0.482178 0.082031 0.872192 1445372993 -0.003662 -0.482178 0.082031 0.872192 1445372993 0.092896 -0.472717 0.153076 0.862793 1445372993 0.092896 -0.472717 0.153076 0.862793 1445372993 0.092896 -0.472717 0.153076 0.862793 1445372993 0.092896 -0.472717 0.153076 0.862793 1445372993 0.092896 -0.472717 0.153076 0.862793 1445372993 0.092896 -0.472717 0.153076 0.862793 1445372993 0.092896 -0.472717 0.153076 0.862793 1445372993 0.185303 -0.455505 0.219360 0.842590 1445372993 0.185303 -0.455505 0.219360 0.842590 1445372993 0.185303 -0.455505 0.219360 0.842590 1445372993 0.185303 -0.455505 0.219360 0.842590 1445372993 0.185303 -0.455505 0.219360 0.842590 1445372993 0.185303 -0.455505 0.219360 0.842590 1445372993 0.267639 -0.430420 0.280151 0.815247 1445372993 0.267639 -0.430420 0.280151 0.815247 1445372993 0.267639 -0.430420 0.280151 0.815247 1445372993 0.267639 -0.430420 0.280151 0.815247 1445372993 0.267639 -0.430420 0.280151 0.815247 1445372993 0.267639 -0.430420 0.280151 0.815247 1445372993 0.267639 -0.430420 0.280151 0.815247 1445372993 0.344116 -0.399292 0.340576 0.778503 1445372993 0.344116 -0.399292 0.340576 0.778503 1445372993 0.344116 -0.399292 0.340576 0.778503 1445372993 0.344116 -0.399292 0.340576 0.778503 1445372993 0.399902 -0.371521 0.399963 0.736206 1445372993 0.399902 -0.371521 0.399963 0.736206 1445372993 0.399902 -0.371521 0.399963 0.736206 1445372993 0.399902 -0.371521 0.399963 0.736206 1445372993 0.399902 -0.371521 0.399963 0.736206 1445372993 0.399902 -0.371521 0.399963 0.736206 1445372993 0.419128 -0.341370 0.453918 0.708313 1445372993 0.419128 -0.341370 0.453918 0.708313 1445372993 0.419128 -0.341370 0.453918 0.708313 1445372993 0.419128 -0.341370 0.453918 0.708313 1445372993 0.419128 -0.341370 0.453918 0.708313 1445372993 0.419128 -0.341370 0.453918 0.708313 1445372993 0.403442 -0.336548 0.470642 0.708740 1445372993 0.403442 -0.336548 0.470642 0.708740 1445372993 0.403442 -0.336548 0.470642 0.708740 1445372993 0.403442 -0.336548 0.470642 0.708740 1445372993 0.403442 -0.336548 0.470642 0.708740 1445372993 0.403442 -0.336548 0.470642 0.708740 1445372993 0.356018 -0.358398 0.447083 0.738159 1445372993 0.356018 -0.358398 0.447083 0.738159 1445372993 0.356018 -0.358398 0.447083 0.738159 1445372993 0.356018 -0.358398 0.447083 0.738159 1445372993 0.356018 -0.358398 0.447083 0.738159 1445372993 0.356018 -0.358398 0.447083 0.738159 1445372993 0.356018 -0.358398 0.447083 0.738159 1445372993 0.286560 -0.394348 0.406555 0.772644 1445372993 0.286560 -0.394348 0.406555 0.772644 1445372993 0.286560 -0.394348 0.406555 0.772644 1445372993 0.286560 -0.394348 0.406555 0.772644 1445372993 0.286560 -0.394348 0.406555 0.772644 1445372993 0.286560 -0.394348 0.406555 0.772644 1445372993 0.196411 -0.435059 0.357178 0.802795 1445372993 0.196411 -0.435059 0.357178 0.802795 1445372993 0.196411 -0.435059 0.357178 0.802795 1445372993 0.196411 -0.435059 0.357178 0.802795 1445372993 0.196411 -0.435059 0.357178 0.802795 1445372993 0.196411 -0.435059 0.357178 0.802795 1445372993 0.087891 -0.478333 0.288208 0.824829 1445372993 0.087891 -0.478333 0.288208 0.824829 1445372993 0.087891 -0.478333 0.288208 0.824829 1445372993 0.087891 -0.478333 0.288208 0.824829 1445372993 0.087891 -0.478333 0.288208 0.824829 1445372993 0.087891 -0.478333 0.288208 0.824829 1445372993 0.087891 -0.478333 0.288208 0.824829 1445372993 -0.032471 -0.514587 0.197021 0.833862 1445372993 -0.032471 -0.514587 0.197021 0.833862 1445372993 -0.032471 -0.514587 0.197021 0.833862 1445372993 -0.032471 -0.514587 0.197021 0.833862 1445372993 -0.032471 -0.514587 0.197021 0.833862 1445372993 -0.032471 -0.514587 0.197021 0.833862 1445372993 -0.148987 -0.533020 0.102539 0.826538 1445372993 -0.148987 -0.533020 0.102539 0.826538 1445372993 -0.148987 -0.533020 0.102539 0.826538 1445372993 -0.148987 -0.533020 0.102539 0.826538 1445372993 -0.148987 -0.533020 0.102539 0.826538 1445372993 -0.148987 -0.533020 0.102539 0.826538 1445372993 -0.250122 -0.539795 0.025024 0.803406 1445372993 -0.250122 -0.539795 0.025024 0.803406 1445372993 -0.250122 -0.539795 0.025024 0.803406 1445372993 -0.250122 -0.539795 0.025024 0.803406 1445372993 -0.250122 -0.539795 0.025024 0.803406 1445372993 -0.342224 -0.537231 -0.048096 0.769409 1445372993 -0.342224 -0.537231 -0.048096 0.769409 1445372993 -0.342224 -0.537231 -0.048096 0.769409 1445372994 -0.342224 -0.537231 -0.048096 0.769409 1445372994 -0.342224 -0.537231 -0.048096 0.769409 1445372994 -0.342224 -0.537231 -0.048096 0.769409 1445372994 -0.427246 -0.519531 -0.122070 0.729797 1445372994 -0.427246 -0.519531 -0.122070 0.729797 1445372994 -0.427246 -0.519531 -0.122070 0.729797 1445372994 -0.427246 -0.519531 -0.122070 0.729797 1445372994 -0.427246 -0.519531 -0.122070 0.729797 1445372994 -0.427246 -0.519531 -0.122070 0.729797 1445372994 -0.497498 -0.486816 -0.190857 0.692200 1445372994 -0.497498 -0.486816 -0.190857 0.692200 1445372994 -0.497498 -0.486816 -0.190857 0.692200 1445372994 -0.497498 -0.486816 -0.190857 0.692200 1445372994 -0.497498 -0.486816 -0.190857 0.692200 1445372994 -0.497498 -0.486816 -0.190857 0.692200 1445372994 -0.497498 -0.486816 -0.190857 0.692200 1445372994 -0.554993 -0.434814 -0.254272 0.662048 1445372994 -0.554993 -0.434814 -0.254272 0.662048 1445372994 -0.554993 -0.434814 -0.254272 0.662048 1445372994 -0.554993 -0.434814 -0.254272 0.662048 1445372994 -0.554993 -0.434814 -0.254272 0.662048 1445372994 -0.554993 -0.434814 -0.254272 0.662048 1445372994 -0.588501 -0.385437 -0.296021 0.646179 1445372994 -0.588501 -0.385437 -0.296021 0.646179 1445372994 -0.588501 -0.385437 -0.296021 0.646179 1445372994 -0.588501 -0.385437 -0.296021 0.646179 1445372994 -0.588501 -0.385437 -0.296021 0.646179 1445372994 -0.588501 -0.385437 -0.296021 0.646179 1445372994 -0.590454 -0.362671 -0.304138 0.653687 1445372994 -0.590454 -0.362671 -0.304138 0.653687 1445372994 -0.590454 -0.362671 -0.304138 0.653687 1445372994 -0.590454 -0.362671 -0.304138 0.653687 1445372994 -0.590454 -0.362671 -0.304138 0.653687 1445372994 -0.590454 -0.362671 -0.304138 0.653687 1445372994 -0.565002 -0.357544 -0.291992 0.683899 1445372994 -0.565002 -0.357544 -0.291992 0.683899 1445372994 -0.565002 -0.357544 -0.291992 0.683899 1445372994 -0.565002 -0.357544 -0.291992 0.683899 1445372994 -0.565002 -0.357544 -0.291992 0.683899 1445372994 -0.516113 -0.368103 -0.266907 0.725891 1445372994 -0.516113 -0.368103 -0.266907 0.725891 1445372994 -0.516113 -0.368103 -0.266907 0.725891 1445372994 -0.516113 -0.368103 -0.266907 0.725891 1445372994 -0.516113 -0.368103 -0.266907 0.725891 1445372994 -0.516113 -0.368103 -0.266907 0.725891 1445372994 -0.445007 -0.391418 -0.228149 0.772461 1445372994 -0.445007 -0.391418 -0.228149 0.772461 1445372994 -0.445007 -0.391418 -0.228149 0.772461 1445372994 -0.445007 -0.391418 -0.228149 0.772461 1445372994 -0.354370 -0.421997 -0.167908 0.817444 1445372994 -0.354370 -0.421997 -0.167908 0.817444 1445372994 -0.354370 -0.421997 -0.167908 0.817444 1445372994 -0.354370 -0.421997 -0.167908 0.817444 1445372994 -0.354370 -0.421997 -0.167908 0.817444 1445372994 -0.354370 -0.421997 -0.167908 0.817444 1445372994 -0.251343 -0.445801 -0.092285 0.854126 1445372994 -0.251343 -0.445801 -0.092285 0.854126 1445372994 -0.251343 -0.445801 -0.092285 0.854126 1445372994 -0.251343 -0.445801 -0.092285 0.854126 1445372994 -0.251343 -0.445801 -0.092285 0.854126 1445372994 -0.251343 -0.445801 -0.092285 0.854126 1445372994 -0.145447 -0.461487 -0.013367 0.875000 1445372994 -0.145447 -0.461487 -0.013367 0.875000 1445372994 -0.145447 -0.461487 -0.013367 0.875000 1445372994 -0.145447 -0.461487 -0.013367 0.875000 1445372994 -0.145447 -0.461487 -0.013367 0.875000 1445372994 -0.145447 -0.461487 -0.013367 0.875000 1445372994 -0.041931 -0.464294 0.057617 0.882813 1445372994 -0.041931 -0.464294 0.057617 0.882813 1445372994 -0.041931 -0.464294 0.057617 0.882813 1445372994 -0.041931 -0.464294 0.057617 0.882813 1445372994 -0.041931 -0.464294 0.057617 0.882813 1445372994 -0.041931 -0.464294 0.057617 0.882813 1445372994 0.055542 -0.457886 0.122925 0.878723 1445372994 0.055542 -0.457886 0.122925 0.878723 1445372994 0.055542 -0.457886 0.122925 0.878723 1445372994 0.055542 -0.457886 0.122925 0.878723 1445372994 0.055542 -0.457886 0.122925 0.878723 1445372994 0.055542 -0.457886 0.122925 0.878723 1445372994 0.055542 -0.457886 0.122925 0.878723 1445372994 0.143188 -0.445251 0.175354 0.866272 1445372994 0.143188 -0.445251 0.175354 0.866272 1445372994 0.143188 -0.445251 0.175354 0.866272 1445372994 0.143188 -0.445251 0.175354 0.866272 1445372994 0.143188 -0.445251 0.175354 0.866272 1445372994 0.228271 -0.428284 0.230286 0.843445 1445372994 0.228271 -0.428284 0.230286 0.843445 1445372994 0.228271 -0.428284 0.230286 0.843445 1445372994 0.228271 -0.428284 0.230286 0.843445 1445372994 0.302673 -0.405823 0.290710 0.811829 1445372994 0.302673 -0.405823 0.290710 0.811829 1445372994 0.302673 -0.405823 0.290710 0.811829 1445372994 0.302673 -0.405823 0.290710 0.811829 1445372994 0.302673 -0.405823 0.290710 0.811829 1445372994 0.302673 -0.405823 0.290710 0.811829 1445372994 0.352905 -0.383484 0.340637 0.782471 1445372994 0.352905 -0.383484 0.340637 0.782471 1445372994 0.352905 -0.383484 0.340637 0.782471 1445372994 0.352905 -0.383484 0.340637 0.782471 1445372994 0.352905 -0.383484 0.340637 0.782471 1445372994 0.370789 -0.370728 0.371277 0.766296 1445372994 0.370789 -0.370728 0.371277 0.766296 1445372994 0.370789 -0.370728 0.371277 0.766296 1445372994 0.370789 -0.370728 0.371277 0.766296 1445372995 0.370789 -0.370728 0.371277 0.766296 1445372995 0.370789 -0.370728 0.371277 0.766296 1445372995 0.370789 -0.370728 0.371277 0.766296 1445372995 0.352844 -0.373962 0.373596 0.772034 1445372995 0.352844 -0.373962 0.373596 0.772034 1445372995 0.352844 -0.373962 0.373596 0.772034 1445372995 0.352844 -0.373962 0.373596 0.772034 1445372995 0.352844 -0.373962 0.373596 0.772034 1445372995 0.352844 -0.373962 0.373596 0.772034 1445372995 0.307007 -0.392578 0.354004 0.791382 1445372995 0.307007 -0.392578 0.354004 0.791382 1445372995 0.307007 -0.392578 0.354004 0.791382 1445372995 0.307007 -0.392578 0.354004 0.791382 1445372995 0.307007 -0.392578 0.354004 0.791382 1445372995 0.307007 -0.392578 0.354004 0.791382 1445372995 0.246460 -0.416992 0.326599 0.811584 1445372995 0.246460 -0.416992 0.326599 0.811584 1445372995 0.246460 -0.416992 0.326599 0.811584 1445372995 0.246460 -0.416992 0.326599 0.811584 1445372995 0.246460 -0.416992 0.326599 0.811584 1445372995 0.246460 -0.416992 0.326599 0.811584 1445372995 0.246460 -0.416992 0.326599 0.811584 1445372995 0.170898 -0.447205 0.288086 0.829346 1445372995 0.170898 -0.447205 0.288086 0.829346 1445372995 0.170898 -0.447205 0.288086 0.829346 1445372995 0.170898 -0.447205 0.288086 0.829346 1445372995 0.170898 -0.447205 0.288086 0.829346 1445372995 0.170898 -0.447205 0.288086 0.829346 1445372995 0.081604 -0.479614 0.233459 0.841858 1445372995 0.081604 -0.479614 0.233459 0.841858 1445372995 0.081604 -0.479614 0.233459 0.841858 1445372995 0.081604 -0.479614 0.233459 0.841858 1445372995 -0.015869 -0.506470 0.169189 0.845337 1445372995 -0.015869 -0.506470 0.169189 0.845337 1445372995 
0.015564 -0.481995 0.080505 0.872314 1445372997 0.015564 -0.481995 0.080505 0.872314 1445372997 0.015564 -0.481995 0.080505 0.872314 1445372997 0.015564 -0.481995 0.080505 0.872314 1445372997 0.015564 -0.481995 0.080505 0.872314 1445372997 0.036255 -0.477356 0.089233 0.873352 1445372997 0.036255 -0.477356 0.089233 0.873352 1445372997 0.036255 -0.477356 0.089233 0.873352 1445372997 0.036255 -0.477356 0.089233 0.873352 1445372997 0.036255 -0.477356 0.089233 0.873352 1445372997 0.036255 -0.477356 0.089233 0.873352 1445372997 0.065369 -0.472534 0.103516 0.872742 1445372997 0.065369 -0.472534 0.103516 0.872742 1445372997 0.065369 -0.472534 0.103516 0.872742 1445372997 0.065369 -0.472534 0.103516 0.872742 1445372997 0.065369 -0.472534 0.103516 0.872742 1445372997 0.065369 -0.472534 0.103516 0.872742 1445372997 0.108154 -0.465271 0.123169 0.869812 1445372997 0.108154 -0.465271 0.123169 0.869812 1445372997 0.108154 -0.465271 0.123169 0.869812 1445372997 0.108154 -0.465271 0.123169 0.869812 1445372997 0.108154 -0.465271 0.123169 0.869812 1445372997 0.108154 -0.465271 0.123169 0.869812 1445372997 0.159180 -0.455200 0.149353 0.863220 1445372997 0.159180 -0.455200 0.149353 0.863220 1445372997 0.159180 -0.455200 0.149353 0.863220 1445372997 0.159180 -0.455200 0.149353 0.863220 1445372997 0.159180 -0.455200 0.149353 0.863220 1445372997 0.159180 -0.455200 0.149353 0.863220 1445372997 0.216064 -0.442932 0.184570 0.850281 1445372997 0.216064 -0.442932 0.184570 0.850281 1445372997 0.216064 -0.442932 0.184570 0.850281 1445372997 0.216064 -0.442932 0.184570 0.850281 1445372997 0.216064 -0.442932 0.184570 0.850281 1445372997 0.216064 -0.442932 0.184570 0.850281 1445372997 0.272339 -0.429810 0.231201 0.829224 1445372997 0.272339 -0.429810 0.231201 0.829224 1445372997 0.272339 -0.429810 0.231201 0.829224 1445372997 0.272339 -0.429810 0.231201 0.829224 1445372997 0.272339 -0.429810 0.231201 0.829224 1445372997 0.272339 -0.429810 0.231201 0.829224 1445372997 0.320251 -0.412170 0.283752 0.804382 1445372998 0.320251 -0.412170 0.283752 0.804382 1445372998 0.320251 -0.412170 0.283752 0.804382 1445372998 0.320251 -0.412170 0.283752 0.804382 1445372998 0.320251 -0.412170 0.283752 0.804382 1445372998 0.320251 -0.412170 0.283752 0.804382 1445372998 0.348816 -0.388794 0.313416 0.793030 1445372998 0.348816 -0.388794 0.313416 0.793030 1445372998 0.348816 -0.388794 0.313416 0.793030 1445372998 0.348816 -0.388794 0.313416 0.793030 1445372998 0.348816 -0.388794 0.313416 0.793030 1445372998 0.348816 -0.388794 0.313416 0.793030 1445372998 0.355042 -0.375000 0.330627 0.789917 1445372998 0.355042 -0.375000 0.330627 0.789917 1445372998 0.355042 -0.375000 0.330627 0.789917 1445372998 0.355042 -0.375000 0.330627 0.789917 1445372998 0.346375 -0.366028 0.349365 0.789856 1445372998 0.346375 -0.366028 0.349365 0.789856 1445372998 0.346375 -0.366028 0.349365 0.789856 1445372998 0.346375 -0.366028 0.349365 0.789856 1445372998 0.319580 -0.365173 0.354614 0.799194 1445372998 0.319580 -0.365173 0.354614 0.799194 1445372998 0.319580 -0.365173 0.354614 0.799194 1445372998 0.319580 -0.365173 0.354614 0.799194 1445372998 0.319580 -0.365173 0.354614 0.799194 1445372998 0.319580 -0.365173 0.354614 0.799194 1445372998 0.272278 -0.382446 0.329285 0.819214 1445372998 0.272278 -0.382446 0.329285 0.819214 1445372998 0.272278 -0.382446 0.329285 0.819214 1445372998 0.272278 -0.382446 0.329285 0.819214 1445372998 0.272278 -0.382446 0.329285 0.819214 1445372998 0.272278 -0.382446 0.329285 0.819214 1445372998 0.212891 -0.409363 0.288391 0.838989 1445372998 0.212891 -0.409363 0.288391 0.838989 1445372998 0.212891 -0.409363 0.288391 0.838989 1445372998 0.212891 -0.409363 0.288391 0.838989 1445372998 0.212891 -0.409363 0.288391 0.838989 1445372998 0.212891 -0.409363 0.288391 0.838989 1445372998 0.138916 -0.440552 0.238220 0.854309 1445372998 0.138916 -0.440552 0.238220 0.854309 1445372998 0.138916 -0.440552 0.238220 0.854309 1445372998 0.138916 -0.440552 0.238220 0.854309 1445372998 0.138916 -0.440552 0.238220 0.854309 1445372998 0.138916 -0.440552 0.238220 0.854309 1445372998 0.050171 -0.472595 0.173523 0.862549 1445372998 0.050171 -0.472595 0.173523 0.862549 1445372998 0.050171 -0.472595 0.173523 0.862549 1445372998 0.050171 -0.472595 0.173523 0.862549 1445372998 0.050171 -0.472595 0.173523 0.862549 1445372998 0.050171 -0.472595 0.173523 0.862549 1445372998 0.050171 -0.472595 0.173523 0.862549 1445372998 -0.046997 -0.499207 0.101379 0.859253 1445372998 -0.046997 -0.499207 0.101379 0.859253 1445372998 -0.046997 -0.499207 0.101379 0.859253 1445372998 -0.046997 -0.499207 0.101379 0.859253 1445372998 -0.046997 -0.499207 0.101379 0.859253 1445372998 -0.046997 -0.499207 0.101379 0.859253 1445372998 -0.143005 -0.516541 0.031433 0.843628 1445372998 -0.143005 -0.516541 0.031433 0.843628 1445372998 -0.143005 -0.516541 0.031433 0.843628 1445372998 -0.143005 -0.516541 0.031433 0.843628 1445372998 -0.143005 -0.516541 0.031433 0.843628 1445372998 -0.143005 -0.516541 0.031433 0.843628 1445372998 -0.233521 -0.522034 -0.035583 0.819580 1445372998 -0.233521 -0.522034 -0.035583 0.819580 1445372998 -0.233521 -0.522034 -0.035583 0.819580 1445372998 -0.233521 -0.522034 -0.035583 0.819580 1445372998 -0.233521 -0.522034 -0.035583 0.819580 1445372998 -0.233521 -0.522034 -0.035583 0.819580 1445372998 -0.317322 -0.515991 -0.095398 0.789917 1445372998 -0.317322 -0.515991 -0.095398 0.789917 1445372998 -0.317322 -0.515991 -0.095398 0.789917 1445372998 -0.317322 -0.515991 -0.095398 0.789917 1445372998 -0.317322 -0.515991 -0.095398 0.789917 1445372998 -0.317322 -0.515991 -0.095398 0.789917 1445372998 -0.390991 -0.504517 -0.145874 0.755859 1445372998 -0.390991 -0.504517 -0.145874 0.755859 1445372998 -0.390991 -0.504517 -0.145874 0.755859 1445372998 -0.390991 -0.504517 -0.145874 0.755859 1445372998 -0.390991 -0.504517 -0.145874 0.755859 1445372998 -0.390991 -0.504517 -0.145874 0.755859 1445372998 -0.452759 -0.489136 -0.190308 0.720825 1445372998 -0.452759 -0.489136 -0.190308 0.720825 1445372998 -0.452759 -0.489136 -0.190308 0.720825 1445372998 -0.452759 -0.489136 -0.190308 0.720825 1445372998 -0.452759 -0.489136 -0.190308 0.720825 1445372998 -0.452759 -0.489136 -0.190308 0.720825 1445372998 -0.452759 -0.489136 -0.190308 0.720825 1445372998 -0.497803 -0.468689 -0.226257 0.693787 1445372998 -0.497803 -0.468689 -0.226257 0.693787 1445372998 -0.497803 -0.468689 -0.226257 0.693787 1445372998 -0.497803 -0.468689 -0.226257 0.693787 1445372998 -0.497803 -0.468689 -0.226257 0.693787 1445372998 -0.497803 -0.468689 -0.226257 0.693787 1445372998 -0.519043 -0.447571 -0.245300 0.685608 1445372998 -0.519043 -0.447571 -0.245300 0.685608 1445372998 -0.519043 -0.447571 -0.245300 0.685608 1445372998 -0.519043 -0.447571 -0.245300 0.685608 1445372998 -0.519043 -0.447571 -0.245300 0.685608 1445372998 -0.519043 -0.447571 -0.245300 0.685608 1445372998 -0.513733 -0.431946 -0.250549 0.697632 1445372998 -0.513733 -0.431946 -0.250549 0.697632 1445372998 -0.513733 -0.431946 -0.250549 0.697632 1445372998 -0.513733 -0.431946 -0.250549 0.697632 1445372998 -0.513733 -0.431946 -0.250549 0.697632 1445372998 -0.513733 -0.431946 -0.250549 0.697632 1445372998 -0.482788 -0.426086 -0.239075 0.726807 1445372999 -0.482788 -0.426086 -0.239075 0.726807 1445372999 -0.482788 -0.426086 -0.239075 0.726807 1445372999 -0.482788 -0.426086 -0.239075 0.726807 1445372999 -0.482788 -0.426086 -0.239075 0.726807 1445372999 -0.482788 -0.426086 -0.239075 0.726807 1445372999 -0.429260 -0.431335 -0.212769 0.764465 1445372999 -0.429260 -0.431335 -0.212769 0.764465 1445372999 -0.429260 -0.431335 -0.212769 0.764465 1445372999 -0.429260 -0.431335 -0.212769 0.764465 1445372999 -0.429260 -0.431335 -0.212769 0.764465 1445372999 -0.358337 -0.441040 -0.176086 0.803772 1445372999 -0.358337 -0.441040 -0.176086 0.803772 1445372999 -0.358337 -0.441040 -0.176086 0.803772 1445372999 -0.358337 -0.441040 -0.176086 0.803772 1445372999 -0.358337 -0.441040 -0.176086 0.803772 1445372999 -0.358337 -0.441040 -0.176086 0.803772 1445372999 -0.270630 -0.451355 -0.129150 0.840454 1445372999 -0.270630 -0.451355 -0.129150 0.840454 1445372999 -0.270630 -0.451355 -0.129150 0.840454 1445372999 -0.270630 -0.451355 -0.129150 0.840454 1445372999 -0.270630 -0.451355 -0.129150 0.840454 1445372999 -0.270630 -0.451355 -0.129150 0.840454 1445372999 -0.174866 -0.459045 -0.070251 0.868164 1445372999 -0.174866 -0.459045 -0.070251 0.868164 1445372999 -0.174866 -0.459045 -0.070251 0.868164 1445372999 -0.174866 -0.459045 -0.070251 0.868164 1445372999 -0.174866 -0.459045 -0.070251 0.868164 1445372999 -0.174866 -0.459045 -0.070251 0.868164 1445372999 -0.174866 -0.459045 -0.070251 0.868164 1445372999 -0.071777 -0.465454 -0.000732 0.882141 1445372999 -0.071777 -0.465454 -0.000732 0.882141 1445372999 -0.071777 -0.465454 -0.000732 0.882141 1445372999 -0.071777 -0.465454 -0.000732 0.882141 1445372999 -0.071777 -0.465454 -0.000732 0.882141 1445372999 -0.071777 -0.465454 -0.000732 0.882141 1445372999 0.027893 -0.465515 0.075623 0.881348 1445372999 0.027893 -0.465515 0.075623 0.881348 1445372999 0.027893 -0.465515 0.075623 0.881348 1445372999 0.027893 -0.465515 0.075623 0.881348 1445372999 0.027893 -0.465515 0.075623 0.881348 1445372999 0.027893 -0.465515 0.075623 0.881348 1445372999 0.117798 -0.455872 0.144226 0.870300 1445372999 0.117798 -0.455872 0.144226 0.870300 1445372999 0.117798 -0.455872 0.144226 0.870300 1445372999 0.117798 -0.455872 0.144226 0.870300 1445372999 0.117798 -0.455872 0.144226 0.870300 1445372999 0.117798 -0.455872 0.144226 0.870300 1445372999 0.117798 -0.455872 0.144226 0.870300 1445372999 0.195007 -0.441040 0.202881 0.852234 1445372999 0.195007 -0.441040 0.202881 0.852234 1445372999 0.195007 -0.441040 0.202881 0.852234 1445372999 0.195007 -0.441040 0.202881 0.852234 1445372999 0.195007 -0.441040 0.202881 0.852234 1445372999 0.195007 -0.441040 0.202881 0.852234 1445372999 0.265259 -0.421387 0.258728 0.827698 1445372999 0.265259 -0.421387 0.258728 0.827698 1445372999 0.265259 -0.421387 0.258728 0.827698 1445372999 0.265259 -0.421387 0.258728 0.827698 1445372999 0.265259 -0.421387 0.258728 0.827698 1445372999 0.325562 -0.398071 0.309265 0.799927 1445372999 0.325562 -0.398071 0.309265 0.799927 1445372999 0.325562 -0.398071 0.309265 0.799927 1445372999 0.325562 -0.398071 0.309265 0.799927 1445372999 0.325562 -0.398071 0.309265 0.799927 1445372999 0.372620 -0.374329 0.354919 0.771362 1445372999 0.372620 -0.374329 0.354919 0.771362 1445372999 0.394836 -0.357849 0.392700 0.749512 1445372999 0.394836 -0.357849 0.392700 0.749512 1445372999 0.394836 -0.357849 0.392700 0.749512 1445372999 0.386353 -0.355530 0.409241 0.746216 1445372999 0.386353 -0.355530 0.409241 0.746216 1445372999 0.386353 -0.355530 0.409241 0.746216 1445372999 0.386353 -0.355530 0.409241 0.746216 1445372999 0.386353 -0.355530 0.409241 0.746216 1445372999 0.386353 -0.355530 0.409241 0.746216 1445372999 0.386353 -0.355530 0.409241 0.746216 1445372999 0.350525 -0.370911 0.402954 0.759705 1445372999 0.350525 -0.370911 0.402954 0.759705 1445372999 0.350525 -0.370911 0.402954 0.759705 1445372999 0.350525 -0.370911 0.402954 0.759705 1445372999 0.350525 -0.370911 0.402954 0.759705 1445372999 0.350525 -0.370911 0.402954 0.759705 1445372999 0.295837 -0.397644 0.379089 0.781372 1445372999 0.295837 -0.397644 0.379089 0.781372 1445372999 0.295837 -0.397644 0.379089 0.781372 1445372999 0.295837 -0.397644 0.379089 0.781372 1445372999 0.295837 -0.397644 0.379089 0.781372 1445372999 0.295837 -0.397644 0.379089 0.781372 1445372999 0.225586 -0.429810 0.340637 0.805176 1445372999 0.225586 -0.429810 0.340637 0.805176 1445372999 0.225586 -0.429810 0.340637 0.805176 1445372999 0.225586 -0.429810 0.340637 0.805176 1445372999 0.225586 -0.429810 0.340637 0.805176 1445372999 0.140747 -0.465637 0.285278 0.825806 1445372999 0.140747 -0.465637 0.285278 0.825806 1445372999 0.140747 -0.465637 0.285278 0.825806 1445372999 0.140747 -0.465637 0.285278 0.825806 1445372999 0.140747 -0.465637 0.285278 0.825806 1445372999 0.140747 -0.465637 0.285278 0.825806 1445372999 0.047119 -0.498779 0.218140 0.837463 1445372999 0.047119 -0.498779 0.218140 0.837463 1445373000 0.047119 -0.498779 0.218140 0.837463 1445373000 0.047119 -0.498779 0.218140 0.837463 1445373000 0.047119 -0.498779 0.218140 0.837463 1445373000 0.047119 -0.498779 0.218140 0.837463 1445373000 -0.053955 -0.524414 0.142517 0.837708 1445373000 -0.053955 -0.524414 0.142517 0.837708 1445373000 -0.053955 -0.524414 0.142517 0.837708 1445373000 -0.053955 -0.524414 0.142517 0.837708 1445373000 -0.053955 -0.524414 0.142517 0.837708 1445373000 -0.053955 -0.524414 0.142517 0.837708 1445373000 -0.053955 -0.524414 0.142517 0.837708 1445373000 -0.156616 -0.538208 0.064880 0.825562 1445373000 -0.156616 -0.538208 0.064880 0.825562 1445373000 -0.156616 -0.538208 0.064880 0.825562 1445373000 -0.156616 -0.538208 0.064880 0.825562 1445373000 -0.253235 -0.541260 -0.006348 0.801819 1445373000 -0.253235 -0.541260 -0.006348 0.801819 1445373000 -0.253235 -0.541260 -0.006348 0.801819 1445373000 -0.253235 -0.541260 -0.006348 0.801819 1445373000 -0.343445 -0.531921 -0.071106 0.770752 1445373000 -0.343445 -0.531921 -0.071106 0.770752 1445373000 -0.343445 -0.531921 -0.071106 0.770752 1445373000 -0.343445 -0.531921 -0.071106 0.770752 1445373000 -0.343445 -0.531921 -0.071106 0.770752 1445373000 -0.422729 -0.512085 -0.131836 0.736023 1445373000 -0.422729 -0.512085 -0.131836 0.736023 1445373000 -0.422729 -0.512085 -0.131836 0.736023 1445373000 -0.422729 -0.512085 -0.131836 0.736023 1445373000 -0.422729 -0.512085 -0.131836 0.736023 1445373000 -0.480957 -0.482849 -0.185913 0.707825 1445373000 -0.480957 -0.482849 -0.185913 0.707825 1445373000 -0.480957 -0.482849 -0.185913 0.707825 1445373000 -0.480957 -0.482849 -0.185913 0.707825 1445373000 -0.480957 -0.482849 -0.185913 0.707825 1445373000 -0.480957 -0.482849 -0.185913 0.707825 1445373000 -0.480957 -0.482849 -0.185913 0.707825 1445373000 -0.521118 -0.450500 -0.231262 0.687012 1445373000 -0.521118 -0.450500 -0.231262 0.687012 1445373000 -0.521118 -0.450500 -0.231262 0.687012 1445373000 -0.521118 -0.450500 -0.231262 0.687012 1445373000 -0.543640 -0.416931 -0.267151 0.677673 1445373000 -0.543640 -0.416931 -0.267151 0.677673 1445373000 -0.543640 -0.416931 -0.267151 0.677673 1445373000 -0.543640 -0.416931 -0.267151 0.677673 1445373000 -0.543640 -0.416931 -0.267151 0.677673 1445373000 -0.543640 -0.416931 -0.267151 0.677673 1445373000 -0.545044 -0.395264 -0.281921 0.683533 1445373000 -0.545044 -0.395264 -0.281921 0.683533 1445373000 -0.545044 -0.395264 -0.281921 0.683533 1445373000 -0.545044 -0.395264 -0.281921 0.683533 1445373000 -0.545044 -0.395264 -0.281921 0.683533 1445373000 -0.519836 -0.387634 -0.278015 0.708679 1445373000 -0.519836 -0.387634 -0.278015 0.708679 1445373000 -0.519836 -0.387634 -0.278015 0.708679 1445373000 -0.519836 -0.387634 -0.278015 0.708679 1445373000 -0.519836 -0.387634 -0.278015 0.708679 1445373000 -0.519836 -0.387634 -0.278015 0.708679 1445373000 -0.470886 -0.394104 -0.256226 0.746521 1445373000 -0.470886 -0.394104 -0.256226 0.746521 1445373000 -0.470886 -0.394104 -0.256226 0.746521 1445373000 -0.470886 -0.394104 -0.256226 0.746521 1445373000 -0.470886 -0.394104 -0.256226 0.746521 1445373000 -0.470886 -0.394104 -0.256226 0.746521 1445373000 -0.403137 -0.409424 -0.222046 0.787781 1445373000 -0.403137 -0.409424 -0.222046 0.787781 1445373000 -0.403137 -0.409424 -0.222046 0.787781 1445373000 -0.403137 -0.409424 -0.222046 0.787781 1445373000 -0.403137 -0.409424 -0.222046 0.787781 1445373000 -0.403137 -0.409424 -0.222046 0.787781 1445373000 -0.318176 -0.428284 -0.172180 0.828064 1445373000 -0.318176 -0.428284 -0.172180 0.828064 1445373000 -0.318176 -0.428284 -0.172180 0.828064 1445373000 -0.318176 -0.428284 -0.172180 0.828064 1445373000 -0.318176 -0.428284 -0.172180 0.828064 1445373000 -0.217957 -0.443787 -0.110229 0.862183 1445373000 -0.217957 -0.443787 -0.110229 0.862183 1445373000 -0.217957 -0.443787 -0.110229 0.862183 1445373000 -0.217957 -0.443787 -0.110229 0.862183 1445373000 -0.217957 -0.443787 -0.110229 0.862183 1445373000 -0.106506 -0.452820 -0.041992 0.884216 1445373000 -0.106506 -0.452820 -0.041992 0.884216 1445373000 -0.106506 -0.452820 -0.041992 0.884216 1445373000 -0.106506 -0.452820 -0.041992 0.884216 1445373000 -0.106506 -0.452820 -0.041992 0.884216 1445373000 -0.106506 -0.452820 -0.041992 0.884216 1445373000 -0.106506 -0.452820 -0.041992 0.884216 1445373000 0.002747 -0.455078 0.032288 0.889832 1445373000 0.002747 -0.455078 0.032288 0.889832 1445373000 0.002747 -0.455078 0.032288 0.889832 1445373000 0.002747 -0.455078 0.032288 0.889832 1445373000 0.002747 -0.455078 0.032288 0.889832 1445373000 0.002747 -0.455078 0.032288 0.889832 1445373000 0.105469 -0.449097 0.109375 0.880432 1445373000 0.105469 -0.449097 0.109375 0.880432 1445373000 0.105469 -0.449097 0.109375 0.880432 1445373000 0.105469 -0.449097 0.109375 0.880432 1445373000 0.105469 -0.449097 0.109375 0.880432 1445373000 0.105469 -0.449097 0.109375 0.880432 1445373000 0.192871 -0.436829 0.162903 0.863342 1445373000 0.192871 -0.436829 0.162903 0.863342 1445373001 0.192871 -0.436829 0.162903 0.863342 1445373001 0.192871 -0.436829 0.162903 0.863342 1445373001 0.192871 -0.436829 0.162903 0.863342 1445373001 0.192871 -0.436829 0.162903 0.863342 1445373001 0.274719 -0.420044 0.208862 0.839294 1445373001 0.274719 -0.420044 0.208862 0.839294 1445373001 0.274719 -0.420044 0.208862 0.839294 1445373001 0.274719 -0.420044 0.208862 0.839294 1445373001 0.274719 -0.420044 0.208862 0.839294 1445373001 0.274719 -0.420044 0.208862 0.839294 1445373001 0.350708 -0.399414 0.258789 0.806519 1445373001 0.350708 -0.399414 0.258789 0.806519 1445373001 0.350708 -0.399414 0.258789 0.806519 1445373001 0.350708 -0.399414 0.258789 0.806519 1445373001 0.350708 -0.399414 0.258789 0.806519 1445373001 0.350708 -0.399414 0.258789 0.806519 1445373001 0.350708 -0.399414 0.258789 0.806519 1445373001 0.413879 -0.373291 0.311768 0.769470 1445373001 0.413879 -0.373291 0.311768 0.769470 1445373001 0.413879 -0.373291 0.311768 0.769470 1445373001 0.413879 -0.373291 0.311768 0.769470 1445373001 0.413879 -0.373291 0.311768 0.769470 1445373001 0.413879 -0.373291 0.311768 0.769470 1445373001 0.451782 -0.350281 0.356689 0.738892 1445373001 0.451782 -0.350281 0.356689 0.738892 1445373001 0.451782 -0.350281 0.356689 0.738892 1445373001 0.451782 -0.350281 0.356689 0.738892 1445373001 0.451782 -0.350281 0.356689 0.738892 1445373001 0.451782 -0.350281 0.356689 0.738892 1445373001 0.463074 -0.338013 0.386719 0.722290 1445373001 0.463074 -0.338013 0.386719 0.722290 1445373001 0.463074 -0.338013 0.386719 0.722290 1445373001 0.463074 -0.338013 0.386719 0.722290 1445373001 0.463074 -0.338013 0.386719 0.722290 1445373001 0.463074 -0.338013 0.386719 0.722290 1445373001 0.446106 -0.338989 0.394592 0.728210 1445373001 0.446106 -0.338989 0.394592 0.728210 1445373001 0.446106 -0.338989 0.394592 0.728210 1445373001 0.446106 -0.338989 0.394592 0.728210 1445373001 0.446106 -0.338989 0.394592 0.728210 1445373001 0.446106 -0.338989 0.394592 0.728210 1445373001 0.446106 -0.338989 0.394592 0.728210 1445373001 0.401978 -0.358887 0.379761 0.751892 1445373001 0.401978 -0.358887 0.379761 0.751892 1445373001 0.401978 -0.358887 0.379761 0.751892 1445373001 0.401978 -0.358887 0.379761 0.751892 1445373001 0.401978 -0.358887 0.379761 0.751892 1445373001 0.401978 -0.358887 0.379761 0.751892 1445373001 0.341064 -0.386780 0.354675 0.779846 1445373001 0.341064 -0.386780 0.354675 0.779846 1445373001 0.341064 -0.386780 0.354675 0.779846 1445373001 0.341064 -0.386780 0.354675 0.779846 1445373001 0.341064 -0.386780 0.354675 0.779846 1445373001 0.341064 -0.386780 0.354675 0.779846 1445373001 0.341064 -0.386780 0.354675 0.779846 1445373001 0.266663 -0.418701 0.315735 0.808594 1445373001 0.266663 -0.418701 0.315735 0.808594 1445373001 0.266663 -0.418701 0.315735 0.808594 1445373001 0.266663 -0.418701 0.315735 0.808594 1445373001 0.266663 -0.418701 0.315735 0.808594 1445373001 0.266663 -0.418701 0.315735 0.808594 1445373001 0.177002 -0.452881 0.260254 0.834167 1445373001 0.177002 -0.452881 0.260254 0.834167 1445373001 0.177002 -0.452881 0.260254 0.834167 1445373001 0.177002 -0.452881 0.260254 0.834167 1445373001 0.177002 -0.452881 0.260254 0.834167 1445373001 0.177002 -0.452881 0.260254 0.834167 1445373001 0.079529 -0.482483 0.195251 0.850098 1445373001 0.079529 -0.482483 0.195251 0.850098 1445373001 0.079529 -0.482483 0.195251 0.850098 1445373001 0.079529 -0.482483 0.195251 0.850098 1445373001 0.079529 -0.482483 0.195251 0.850098 1445373001 0.079529 -0.482483 0.195251 0.850098 1445373001 -0.023132 -0.504211 0.124329 0.854248 1445373001 -0.023132 -0.504211 0.124329 0.854248 1445373001 -0.023132 -0.504211 0.124329 0.854248 1445373001 -0.023132 -0.504211 0.124329 0.854248 1445373001 -0.023132 -0.504211 0.124329 0.854248 1445373001 -0.023132 -0.504211 0.124329 0.854248 1445373001 -0.125427 -0.516113 0.047913 0.845886 1445373001 -0.125427 -0.516113 0.047913 0.845886 1445373001 -0.125427 -0.516113 0.047913 0.845886 1445373001 -0.125427 -0.516113 0.047913 0.845886 1445373001 -0.125427 -0.516113 0.047913 0.845886 1445373001 -0.125427 -0.516113 0.047913 0.845886 1445373001 -0.125427 -0.516113 0.047913 0.845886 1445373001 -0.218201 -0.517944 -0.024170 0.826782 1445373001 -0.218201 -0.517944 -0.024170 0.826782 1445373001 -0.218201 -0.517944 -0.024170 0.826782 1445373001 -0.303040 -0.512939 -0.083008 0.798889 1445373001 -0.303040 -0.512939 -0.083008 0.798889 1445373001 -0.303040 -0.512939 -0.083008 0.798889 1445373001 -0.303040 -0.512939 -0.083008 0.798889 1445373001 -0.303040 -0.512939 -0.083008 0.798889 1445373001 -0.303040 -0.512939 -0.083008 0.798889 1445373001 -0.382996 -0.500000 -0.139099 0.764221 1445373001 -0.382996 -0.500000 -0.139099 0.764221 1445373001 -0.382996 -0.500000 -0.139099 0.764221 1445373001 -0.382996 -0.500000 -0.139099 0.764221 1445373001 -0.382996 -0.500000 -0.139099 0.764221 1445373001 -0.382996 -0.500000 -0.139099 0.764221 1445373001 -0.454956 -0.476746 -0.196350 0.726074 1445373001 -0.454956 -0.476746 -0.196350 0.726074 1445373001 -0.454956 -0.476746 -0.196350 0.726074 1445373001 -0.454956 -0.476746 -0.196350 0.726074 1445373001 -0.454956 -0.476746 -0.196350 0.726074 1445373001 -0.454956 -0.476746 -0.196350 0.726074 1445373001 -0.511292 -0.439087 -0.253296 0.693970 1445373001 -0.511292 -0.439087 -0.253296 0.693970 1445373001 -0.511292 -0.439087 -0.253296 0.693970 1445373002 -0.511292 -0.439087 -0.253296 0.693970 1445373002 -0.511292 -0.439087 -0.253296 0.693970 1445373002 -0.511292 -0.439087 -0.253296 0.693970 1445373002 -0.535461 -0.403931 -0.289307 0.682983 1445373002 -0.535461 -0.403931 -0.289307 0.682983 1445373002 -0.535461 -0.403931 -0.289307 0.682983 1445373002 -0.535461 -0.403931 -0.289307 0.682983 1445373002 -0.535461 -0.403931 -0.289307 0.682983 1445373002 -0.535461 -0.403931 -0.289307 0.682983 1445373002 -0.535461 -0.403931 -0.289307 0.682983 1445373002 -0.530762 -0.380798 -0.301575 0.694580 1445373002 -0.530762 -0.380798 -0.301575 0.694580 1445373002 -0.530762 -0.380798 -0.301575 0.694580 1445373002 -0.530762 -0.380798 -0.301575 0.694580 1445373002 -0.530762 -0.380798 -0.301575 0.694580 1445373002 -0.530762 -0.380798 -0.301575 0.694580 1445373002 -0.498413 -0.373413 -0.294495 0.724854 1445373002 -0.498413 -0.373413 -0.294495 0.724854 1445373002 -0.498413 -0.373413 -0.294495 0.724854 1445373002 -0.498413 -0.373413 -0.294495 0.724854 1445373002 -0.498413 -0.373413 -0.294495 0.724854 1445373002 -0.498413 -0.373413 -0.294495 0.724854 1445373002 -0.442749 -0.384277 -0.265686 0.765320 1445373002 -0.442749 -0.384277 -0.265686 0.765320 1445373002 -0.442749 -0.384277 -0.265686 0.765320 1445373002 -0.442749 -0.384277 -0.265686 0.765320 1445373002 -0.442749 -0.384277 -0.265686 0.765320 1445373002 -0.371399 -0.402466 -0.226074 0.805603 1445373002 -0.371399 -0.402466 -0.226074 0.805603 1445373002 -0.371399 -0.402466 -0.226074 0.805603 1445373002 -0.371399 -0.402466 -0.226074 0.805603 1445373002 -0.371399 -0.402466 -0.226074 0.805603 1445373002 -0.371399 -0.402466 -0.226074 0.805603 1445373002 -0.288757 -0.419983 -0.178711 0.841614 1445373002 -0.288757 -0.419983 -0.178711 0.841614 1445373002 -0.288757 -0.419983 -0.178711 0.841614 1445373002 -0.288757 -0.419983 -0.178711 0.841614 1445373002 -0.288757 -0.419983 -0.178711 0.841614 1445373002 -0.288757 -0.419983 -0.178711 0.841614 1445373002 -0.195801 -0.435913 -0.117004 0.870605 1445373002 -0.195801 -0.435913 -0.117004 0.870605 1445373002 -0.195801 -0.435913 -0.117004 0.870605 1445373002 -0.195801 -0.435913 -0.117004 0.870605 1445373002 -0.195801 -0.435913 -0.117004 0.870605 1445373002 -0.099548 -0.446899 -0.046448 0.887817 1445373002 -0.099548 -0.446899 -0.046448 0.887817 1445373002 -0.099548 -0.446899 -0.046448 0.887817 1445373002 -0.099548 -0.446899 -0.046448 0.887817 1445373002 -0.003662 -0.451660 0.024170 0.891846 1445373002 -0.003662 -0.451660 0.024170 0.891846 1445373002 -0.003662 -0.451660 0.024170 0.891846 1445373002 -0.003662 -0.451660 0.024170 0.891846 1445373002 -0.003662 -0.451660 0.024170 0.891846 1445373002 -0.003662 -0.451660 0.024170 0.891846 1445373002 0.087341 -0.447388 0.090027 0.885498 1445373002 0.087341 -0.447388 0.090027 0.885498 1445373002 0.087341 -0.447388 0.090027 0.885498 1445373002 0.087341 -0.447388 0.090027 0.885498 1445373002 0.087341 -0.447388 0.090027 0.885498 1445373002 0.171143 -0.437988 0.148071 0.869995 1445373002 0.171143 -0.437988 0.148071 0.869995 1445373002 0.171143 -0.437988 0.148071 0.869995 1445373002 0.171143 -0.437988 0.148071 0.869995 1445373002 0.171143 -0.437988 0.148071 0.869995 1445373002 0.171143 -0.437988 0.148071 0.869995 1445373002 0.246582 -0.422913 0.204407 0.847656 1445373002 0.246582 -0.422913 0.204407 0.847656 1445373002 0.246582 -0.422913 0.204407 0.847656 1445373002 0.246582 -0.422913 0.204407 0.847656 1445373002 0.311829 -0.401611 0.266968 0.818604 1445373002 0.311829 -0.401611 0.266968 0.818604 1445373002 0.311829 -0.401611 0.266968 0.818604 1445373002 0.311829 -0.401611 0.266968 0.818604 1445373002 0.311829 -0.401611 0.266968 0.818604 1445373002 0.311829 -0.401611 0.266968 0.818604 1445373002 0.354370 -0.381226 0.316162 0.793152 1445373002 0.354370 -0.381226 0.316162 0.793152 1445373002 0.354370 -0.381226 0.316162 0.793152 1445373002 0.354370 -0.381226 0.316162 0.793152 1445373002 0.374939 -0.367188 0.348999 0.776367 1445373002 0.374939 -0.367188 0.348999 0.776367 1445373002 0.374939 -0.367188 0.348999 0.776367 1445373002 0.374939 -0.367188 0.348999 0.776367 1445373002 0.374939 -0.367188 0.348999 0.776367 1445373002 0.374939 -0.367188 0.348999 0.776367 1445373002 0.374939 -0.367188 0.348999 0.776367 1445373002 0.374573 -0.361206 0.369873 0.769592 1445373002 0.374573 -0.361206 0.369873 0.769592 1445373002 0.374573 -0.361206 0.369873 0.769592 1445373002 0.374573 -0.361206 0.369873 0.769592 1445373002 0.374573 -0.361206 0.369873 0.769592 1445373002 0.352478 -0.365295 0.373657 0.776306 1445373002 0.352478 -0.365295 0.373657 0.776306 1445373002 0.352478 -0.365295 0.373657 0.776306 1445373002 0.352478 -0.365295 0.373657 0.776306 1445373002 0.352478 -0.365295 0.373657 0.776306 1445373002 0.352478 -0.365295 0.373657 0.776306 1445373002 0.313477 -0.380371 0.358337 0.792786 1445373002 0.313477 -0.380371 0.358337 0.792786 1445373002 0.313477 -0.380371 0.358337 0.792786 1445373002 0.313477 -0.380371 0.358337 0.792786 1445373002 0.258606 -0.403564 0.329956 0.813232 1445373003 
0.010010 -0.488159 0.044189 0.871582 1445373004 0.010010 -0.488159 0.044189 0.871582 1445373004 0.044983 -0.484314 0.064697 0.871277 1445373004 0.044983 -0.484314 0.064697 0.871277 1445373004 0.044983 -0.484314 0.064697 0.871277 1445373004 0.044983 -0.484314 0.064697 0.871277 1445373004 0.044983 -0.484314 0.064697 0.871277 1445373004 0.089111 -0.478943 0.092407 0.868408 1445373004 0.089111 -0.478943 0.092407 0.868408 1445373004 0.089111 -0.478943 0.092407 0.868408 1445373004 0.089111 -0.478943 0.092407 0.868408 1445373004 0.089111 -0.478943 0.092407 0.868408 1445373004 0.089111 -0.478943 0.092407 0.868408 1445373004 0.139465 -0.472046 0.122620 0.861755 1445373005 0.139465 -0.472046 0.122620 0.861755 1445373005 0.139465 -0.472046 0.122620 0.861755 1445373005 0.139465 -0.472046 0.122620 0.861755 1445373005 0.139465 -0.472046 0.122620 0.861755 1445373005 0.139465 -0.472046 0.122620 0.861755 1445373005 0.195435 -0.461975 0.159058 0.850281 1445373005 0.195435 -0.461975 0.159058 0.850281 1445373005 0.195435 -0.461975 0.159058 0.850281 1445373005 0.195435 -0.461975 0.159058 0.850281 1445373005 0.195435 -0.461975 0.159058 0.850281 1445373005 0.195435 -0.461975 0.159058 0.850281 1445373005 0.253662 -0.445862 0.205505 0.833435 1445373005 0.253662 -0.445862 0.205505 0.833435 1445373005 0.253662 -0.445862 0.205505 0.833435 1445373005 0.253662 -0.445862 0.205505 0.833435 1445373005 0.253662 -0.445862 0.205505 0.833435 1445373005 0.253662 -0.445862 0.205505 0.833435 1445373005 0.304993 -0.430054 0.252014 0.811462 1445373005 0.304993 -0.430054 0.252014 0.811462 1445373005 0.304993 -0.430054 0.252014 0.811462 1445373005 0.304993 -0.430054 0.252014 0.811462 1445373005 0.304993 -0.430054 0.252014 0.811462 1445373005 0.349792 -0.408813 0.305298 0.785645 1445373005 0.349792 -0.408813 0.305298 0.785645 1445373005 0.349792 -0.408813 0.305298 0.785645 1445373005 0.349792 -0.408813 0.305298 0.785645 1445373005 0.349792 -0.408813 0.305298 0.785645 1445373005 0.349792 -0.408813 0.305298 0.785645 1445373005 0.378418 -0.386353 0.356750 0.761719 1445373005 0.378418 -0.386353 0.356750 0.761719 1445373005 0.378418 -0.386353 0.356750 0.761719 1445373005 0.378418 -0.386353 0.356750 0.761719 1445373005 0.378418 -0.386353 0.356750 0.761719 1445373005 0.378418 -0.386353 0.356750 0.761719 1445373005 0.383545 -0.369934 0.394775 0.748413 1445373005 0.383545 -0.369934 0.394775 0.748413 1445373005 0.383545 -0.369934 0.394775 0.748413 1445373005 0.383545 -0.369934 0.394775 0.748413 1445373005 0.383545 -0.369934 0.394775 0.748413 1445373005 0.383545 -0.369934 0.394775 0.748413 1445373005 0.383545 -0.369934 0.394775 0.748413 1445373005 0.367188 -0.367126 0.409119 0.750305 1445373005 0.367188 -0.367126 0.409119 0.750305 1445373005 0.367188 -0.367126 0.409119 0.750305 1445373005 0.367188 -0.367126 0.409119 0.750305 1445373005 0.367188 -0.367126 0.409119 0.750305 1445373005 0.333862 -0.373901 0.406372 0.763916 1445373005 0.333862 -0.373901 0.406372 0.763916 1445373005 0.333862 -0.373901 0.406372 0.763916 1445373005 0.333862 -0.373901 0.406372 0.763916 1445373005 0.333862 -0.373901 0.406372 0.763916 1445373005 0.333862 -0.373901 0.406372 0.763916 1445373005 0.283875 -0.393860 0.384216 0.785217 1445373005 0.283875 -0.393860 0.384216 0.785217 1445373005 0.283875 -0.393860 0.384216 0.785217 1445373005 0.283875 -0.393860 0.384216 0.785217 1445373005 0.283875 -0.393860 0.384216 0.785217 1445373005 0.283875 -0.393860 0.384216 0.785217 1445373005 0.283875 -0.393860 0.384216 0.785217 1445373005 0.220215 -0.422974 0.343018 0.809265 1445373005 0.220215 -0.422974 0.343018 0.809265 1445373005 0.220215 -0.422974 0.343018 0.809265 1445373005 0.220215 -0.422974 0.343018 0.809265 1445373005 0.220215 -0.422974 0.343018 0.809265 1445373005 0.220215 -0.422974 0.343018 0.809265 1445373005 0.143066 -0.455078 0.286133 0.830994 1445373005 0.143066 -0.455078 0.286133 0.830994 1445373005 0.143066 -0.455078 0.286133 0.830994 1445373005 0.143066 -0.455078 0.286133 0.830994 1445373005 0.143066 -0.455078 0.286133 0.830994 1445373005 0.143066 -0.455078 0.286133 0.830994 1445373005 0.051208 -0.484375 0.212646 0.847046 1445373005 0.051208 -0.484375 0.212646 0.847046 1445373005 0.051208 -0.484375 0.212646 0.847046 1445373005 0.051208 -0.484375 0.212646 0.847046 1445373005 0.051208 -0.484375 0.212646 0.847046 1445373005 0.051208 -0.484375 0.212646 0.847046 1445373005 0.051208 -0.484375 0.212646 0.847046 1445373005 -0.046021 -0.504456 0.133850 0.851746 1445373005 -0.046021 -0.504456 0.133850 0.851746 1445373005 -0.046021 -0.504456 0.133850 0.851746 1445373005 -0.046021 -0.504456 0.133850 0.851746 1445373005 -0.046021 -0.504456 0.133850 0.851746 1445373005 -0.140503 -0.514771 0.059143 0.843628 1445373005 -0.140503 -0.514771 0.059143 0.843628 1445373005 -0.140503 -0.514771 0.059143 0.843628 1445373005 -0.140503 -0.514771 0.059143 0.843628 1445373005 -0.140503 -0.514771 0.059143 0.843628 1445373005 -0.140503 -0.514771 0.059143 0.843628 1445373005 -0.140503 -0.514771 0.059143 0.843628 1445373005 -0.227905 -0.520142 -0.006958 0.823059 1445373005 -0.227905 -0.520142 -0.006958 0.823059 1445373005 -0.227905 -0.520142 -0.006958 0.823059 1445373005 -0.227905 -0.520142 -0.006958 0.823059 1445373005 -0.227905 -0.520142 -0.006958 0.823059 1445373005 -0.227905 -0.520142 -0.006958 0.823059 1445373005 -0.308105 -0.518005 -0.069336 0.794983 1445373005 -0.308105 -0.518005 -0.069336 0.794983 1445373005 -0.308105 -0.518005 -0.069336 0.794983 1445373005 -0.308105 -0.518005 -0.069336 0.794983 1445373005 -0.308105 -0.518005 -0.069336 0.794983 1445373005 -0.308105 -0.518005 -0.069336 0.794983 1445373005 -0.308105 -0.518005 -0.069336 0.794983 1445373005 -0.380493 -0.504211 -0.126038 0.764954 1445373005 -0.380493 -0.504211 -0.126038 0.764954 1445373005 -0.380493 -0.504211 -0.126038 0.764954 1445373005 -0.380493 -0.504211 -0.126038 0.764954 1445373005 -0.380493 -0.504211 -0.126038 0.764954 1445373005 -0.380493 -0.504211 -0.126038 0.764954 1445373005 -0.435364 -0.477356 -0.176270 0.742676 1445373006 -0.435364 -0.477356 -0.176270 0.742676 1445373006 -0.435364 -0.477356 -0.176270 0.742676 1445373006 -0.435364 -0.477356 -0.176270 0.742676 1445373006 -0.435364 -0.477356 -0.176270 0.742676 1445373006 -0.435364 -0.477356 -0.176270 0.742676 1445373006 -0.461853 -0.458313 -0.202942 0.731750 1445373006 -0.461853 -0.458313 -0.202942 0.731750 1445373006 -0.461853 -0.458313 -0.202942 0.731750 1445373006 -0.461853 -0.458313 -0.202942 0.731750 1445373006 -0.461853 -0.458313 -0.202942 0.731750 1445373006 -0.461853 -0.458313 -0.202942 0.731750 1445373006 -0.468384 -0.446594 -0.211853 0.732300 1445373006 -0.468384 -0.446594 -0.211853 0.732300 1445373006 -0.468384 -0.446594 -0.211853 0.732300 1445373006 -0.468384 -0.446594 -0.211853 0.732300 1445373006 -0.468384 -0.446594 -0.211853 0.732300 1445373006 -0.468384 -0.446594 -0.211853 0.732300 1445373006 -0.468384 -0.446594 -0.211853 0.732300 1445373006 -0.455261 -0.438538 -0.211548 0.745483 1445373006 -0.455261 -0.438538 -0.211548 0.745483 1445373006 -0.455261 -0.438538 -0.211548 0.745483 1445373006 -0.455261 -0.438538 -0.211548 0.745483 1445373006 -0.455261 -0.438538 -0.211548 0.745483 1445373006 -0.455261 -0.438538 -0.211548 0.745483 1445373006 -0.415466 -0.439209 -0.196350 0.771973 1445373006 -0.415466 -0.439209 -0.196350 0.771973 1445373006 -0.415466 -0.439209 -0.196350 0.771973 1445373006 -0.415466 -0.439209 -0.196350 0.771973 1445373006 -0.415466 -0.439209 -0.196350 0.771973 1445373006 -0.415466 -0.439209 -0.196350 0.771973 1445373006 -0.355042 -0.443848 -0.172607 0.804443 1445373006 -0.355042 -0.443848 -0.172607 0.804443 1445373006 -0.355042 -0.443848 -0.172607 0.804443 1445373006 -0.355042 -0.443848 -0.172607 0.804443 1445373006 -0.355042 -0.443848 -0.172607 0.804443 1445373006 -0.355042 -0.443848 -0.172607 0.804443 1445373006 -0.279419 -0.452759 -0.135803 0.835754 1445373006 -0.279419 -0.452759 -0.135803 0.835754 1445373006 -0.279419 -0.452759 -0.135803 0.835754 1445373006 -0.279419 -0.452759 -0.135803 0.835754 1445373006 -0.279419 -0.452759 -0.135803 0.835754 1445373006 -0.279419 -0.452759 -0.135803 0.835754 1445373006 -0.192139 -0.460815 -0.084351 0.862305 1445373006 -0.192139 -0.460815 -0.084351 0.862305 1445373006 -0.192139 -0.460815 -0.084351 0.862305 1445373006 -0.192139 -0.460815 -0.084351 0.862305 1445373006 -0.192139 -0.460815 -0.084351 0.862305 1445373006 -0.192139 -0.460815 -0.084351 0.862305 1445373006 -0.192139 -0.460815 -0.084351 0.862305 1445373006 -0.097961 -0.464111 -0.024109 0.880005 1445373006 -0.097961 -0.464111 -0.024109 0.880005 1445373006 -0.097961 -0.464111 -0.024109 0.880005 1445373006 -0.097961 -0.464111 -0.024109 0.880005 1445373006 -0.097961 -0.464111 -0.024109 0.880005 1445373006 -0.097961 -0.464111 -0.024109 0.880005 1445373006 -0.005554 -0.463257 0.033691 0.885559 1445373006 -0.005554 -0.463257 0.033691 0.885559 1445373006 -0.005554 -0.463257 0.033691 0.885559 1445373006 -0.005554 -0.463257 0.033691 0.885559 1445373006 -0.005554 -0.463257 0.033691 0.885559 1445373006 -0.005554 -0.463257 0.033691 0.885559 1445373006 0.081238 -0.456055 0.095032 0.881104 1445373006 0.081238 -0.456055 0.095032 0.881104 1445373006 0.081238 -0.456055 0.095032 0.881104 1445373006 0.081238 -0.456055 0.095032 0.881104 1445373006 0.081238 -0.456055 0.095032 0.881104 1445373006 0.081238 -0.456055 0.095032 0.881104 1445373006 0.157654 -0.441772 0.153076 0.869751 1445373006 0.157654 -0.441772 0.153076 0.869751 1445373006 0.157654 -0.441772 0.153076 0.869751 1445373006 0.157654 -0.441772 0.153076 0.869751 1445373006 0.157654 -0.441772 0.153076 0.869751 1445373006 0.225647 -0.424500 0.206116 0.852295 1445373006 0.225647 -0.424500 0.206116 0.852295 1445373006 0.225647 -0.424500 0.206116 0.852295 1445373006 0.225647 -0.424500 0.206116 0.852295 1445373006 0.225647 -0.424500 0.206116 0.852295 1445373006 0.225647 -0.424500 0.206116 0.852295 1445373006 0.225647 -0.424500 0.206116 0.852295 1445373006 0.284363 -0.402527 0.263733 0.829163 1445373006 0.284363 -0.402527 0.263733 0.829163 1445373006 0.284363 -0.402527 0.263733 0.829163 1445373006 0.284363 -0.402527 0.263733 0.829163 1445373006 0.284363 -0.402527 0.263733 0.829163 1445373006 0.317932 -0.379333 0.323669 0.806335 1445373006 0.317932 -0.379333 0.323669 0.806335 1445373006 0.317932 -0.379333 0.323669 0.806335 1445373006 0.317932 -0.379333 0.323669 0.806335 1445373006 0.317932 -0.379333 0.323669 0.806335 1445373006 0.317932 -0.379333 0.323669 0.806335 1445373006 0.317932 -0.379333 0.323669 0.806335 1445373006 0.319153 -0.364502 0.354126 0.799866 1445373006 0.319153 -0.364502 0.354126 0.799866 1445373006 0.319153 -0.364502 0.354126 0.799866 1445373006 0.319153 -0.364502 0.354126 0.799866 1445373006 0.319153 -0.364502 0.354126 0.799866 1445373006 0.319153 -0.364502 0.354126 0.799866 1445373006 0.283691 -0.375671 0.343811 0.812500 1445373006 0.283691 -0.375671 0.343811 0.812500 1445373006 0.283691 -0.375671 0.343811 0.812500 1445373006 0.283691 -0.375671 0.343811 0.812500 1445373006 0.283691 -0.375671 0.343811 0.812500 1445373006 0.283691 -0.375671 0.343811 0.812500 1445373006 0.226013 -0.401611 0.308105 0.832275 1445373006 0.226013 -0.401611 0.308105 0.832275 1445373006 0.226013 -0.401611 0.308105 0.832275 1445373006 0.226013 -0.401611 0.308105 0.832275 1445373006 0.226013 -0.401611 0.308105 0.832275 1445373006 0.226013 -0.401611 0.308105 0.832275 1445373006 0.158875 -0.428345 0.267578 0.848328 1445373006 0.158875 -0.428345 0.267578 0.848328 1445373006 0.158875 -0.428345 0.267578 0.848328 1445373007 0.158875 -0.428345 0.267578 0.848328 1445373007 0.158875 -0.428345 0.267578 0.848328 1445373007 0.158875 -0.428345 0.267578 0.848328 1445373007 0.158875 -0.428345 0.267578 0.848328 1445373007 0.079346 -0.458191 0.216064 0.858521 1445373007 0.079346 -0.458191 0.216064 0.858521 1445373007 0.079346 -0.458191 0.216064 0.858521 1445373007 0.079346 -0.458191 0.216064 0.858521 1445373007 0.079346 -0.458191 0.216064 0.858521 1445373007 0.079346 -0.458191 0.216064 0.858521 1445373007 -0.007141 -0.486145 0.151855 0.860535 1445373007 -0.007141 -0.486145 0.151855 0.860535 1445373007 -0.007141 -0.486145 0.151855 0.860535 1445373007 -0.007141 -0.486145 0.151855 0.860535 1445373007 -0.007141 -0.486145 0.151855 0.860535 1445373007 -0.007141 -0.486145 0.151855 0.860535 1445373007 -0.007141 -0.486145 0.151855 0.860535 1445373007 -0.096558 -0.507019 0.082886 0.852478 1445373007 -0.096558 -0.507019 0.082886 0.852478 1445373007 -0.096558 -0.507019 0.082886 0.852478 1445373007 -0.096558 -0.507019 0.082886 0.852478 1445373007 -0.096558 -0.507019 0.082886 0.852478 1445373007 -0.096558 -0.507019 0.082886 0.852478 1445373007 -0.184753 -0.519348 0.012207 0.834290 1445373007 -0.184753 -0.519348 0.012207 0.834290 1445373007 -0.184753 -0.519348 0.012207 0.834290 1445373007 -0.184753 -0.519348 0.012207 0.834290 1445373007 -0.184753 -0.519348 0.012207 0.834290 1445373007 -0.184753 -0.519348 0.012207 0.834290 1445373007 -0.265442 -0.521606 -0.052856 0.809143 1445373007 -0.265442 -0.521606 -0.052856 0.809143 1445373007 -0.265442 -0.521606 -0.052856 0.809143 1445373007 -0.265442 -0.521606 -0.052856 0.809143 1445373007 -0.265442 -0.521606 -0.052856 0.809143 1445373007 -0.265442 -0.521606 -0.052856 0.809143 1445373007 -0.265442 -0.521606 -0.052856 0.809143 1445373007 -0.335571 -0.518555 -0.102356 0.779785 1445373007 -0.335571 -0.518555 -0.102356 0.779785 1445373007 -0.335571 -0.518555 -0.102356 0.779785 1445373007 -0.335571 -0.518555 -0.102356 0.779785 1445373007 -0.335571 -0.518555 -0.102356 0.779785 1445373007 -0.335571 -0.518555 -0.102356 0.779785 1445373007 -0.400024 -0.509949 -0.144836 0.747681 1445373007 -0.400024 -0.509949 -0.144836 0.747681 1445373007 -0.400024 -0.509949 -0.144836 0.747681 1445373007 -0.400024 -0.509949 -0.144836 0.747681 1445373007 -0.400024 -0.509949 -0.144836 0.747681 1445373007 -0.400024 -0.509949 -0.144836 0.747681 1445373007 -0.454834 -0.485901 -0.188110 0.722290 1445373007 -0.454834 -0.485901 -0.188110 0.722290 1445373007 -0.454834 -0.485901 -0.188110 0.722290 1445373007 -0.454834 -0.485901 -0.188110 0.722290 1445373007 -0.475159 -0.453552 -0.221252 0.720825 1445373007 -0.475159 -0.453552 -0.221252 0.720825 1445373007 -0.475159 -0.453552 -0.221252 0.720825 1445373007 -0.475159 -0.453552 -0.221252 0.720825 1445373007 -0.475159 -0.453552 -0.221252 0.720825 1445373007 -0.475159 -0.453552 -0.221252 0.720825 1445373007 -0.457703 -0.444214 -0.209412 0.741150 1445373007 -0.457703 -0.444214 -0.209412 0.741150 1445373007 -0.457703 -0.444214 -0.209412 0.741150 1445373007 -0.457703 -0.444214 -0.209412 0.741150 1445373007 -0.457703 -0.444214 -0.209412 0.741150 1445373007 -0.457703 -0.444214 -0.209412 0.741150 1445373007 -0.457703 -0.444214 -0.209412 0.741150 1445373007 -0.420471 -0.437012 -0.193970 0.771118 1445373007 -0.420471 -0.437012 -0.193970 0.771118 1445373007 -0.420471 -0.437012 -0.193970 0.771118 1445373007 -0.420471 -0.437012 -0.193970 0.771118 1445373007 -0.420471 -0.437012 -0.193970 0.771118 1445373007 -0.420471 -0.437012 -0.193970 0.771118 1445373007 -0.364258 -0.438293 -0.163635 0.805298 1445373007 -0.364258 -0.438293 -0.163635 0.805298 1445373007 -0.364258 -0.438293 -0.163635 0.805298 1445373007 -0.364258 -0.438293 -0.163635 0.805298 1445373007 -0.364258 -0.438293 -0.163635 0.805298 1445373007 -0.364258 -0.438293 -0.163635 0.805298 1445373007 -0.364258 -0.438293 -0.163635 0.805298 1445373007 -0.293396 -0.445740 -0.123596 0.836609 1445373007 -0.293396 -0.445740 -0.123596 0.836609 1445373007 -0.293396 -0.445740 -0.123596 0.836609 1445373007 -0.293396 -0.445740 -0.123596 0.836609 1445373007 -0.293396 -0.445740 -0.123596 0.836609 1445373007 -0.293396 -0.445740 -0.123596 0.836609 1445373007 -0.212097 -0.451050 -0.077332 0.863464 1445373007 -0.212097 -0.451050 -0.077332 0.863464 1445373007 -0.212097 -0.451050 -0.077332 0.863464 1445373007 -0.212097 -0.451050 -0.077332 0.863464 1445373007 -0.212097 -0.451050 -0.077332 0.863464 1445373007 -0.212097 -0.451050 -0.077332 0.863464 1445373007 -0.121155 -0.453308 -0.020081 0.882813 1445373007 -0.121155 -0.453308 -0.020081 0.882813 1445373007 -0.121155 -0.453308 -0.020081 0.882813 1445373007 -0.121155 -0.453308 -0.020081 0.882813 1445373007 -0.121155 -0.453308 -0.020081 0.882813 1445373007 -0.121155 -0.453308 -0.020081 0.882813 1445373007 -0.023499 -0.452209 0.046875 0.890381 1445373007 -0.023499 -0.452209 0.046875 0.890381 1445373007 -0.023499 -0.452209 0.046875 0.890381 1445373007 -0.023499 -0.452209 0.046875 0.890381 1445373007 -0.023499 -0.452209 0.046875 0.890381 1445373007 0.068176 -0.445435 0.108704 0.886047 1445373007 0.068176 -0.445435 0.108704 0.886047 1445373007 0.068176 -0.445435 0.108704 0.886047 1445373007 0.068176 -0.445435 0.108704 0.886047 1445373007 0.068176 -0.445435 0.108704 0.886047 1445373007 0.068176 -0.445435 0.108704 0.886047 1445373007 0.150818 -0.433716 0.168762 0.872131 1445373007 0.150818 -0.433716 0.168762 0.872131 1445373007 0.150818 -0.433716 0.168762 0.872131 1445373007 0.150818 -0.433716 0.168762 0.872131 1445373007 0.150818 -0.433716 0.168762 0.872131 1445373008 0.150818 -0.433716 0.168762 0.872131 1445373008 0.150818 -0.433716 0.168762 0.872131 1445373008 0.222839 -0.416565 0.225891 0.851929 1445373008 0.222839 -0.416565 0.225891 0.851929 1445373008 0.222839 -0.416565 0.225891 0.851929 1445373008 0.222839 -0.416565 0.225891 0.851929 1445373008 0.222839 -0.416565 0.225891 0.851929 1445373008 0.222839 -0.416565 0.225891 0.851929 1445373008 0.284912 -0.395874 0.280762 0.826538 1445373008 0.284912 -0.395874 0.280762 0.826538 1445373008 0.284912 -0.395874 0.280762 0.826538 1445373008 0.284912 -0.395874 0.280762 0.826538 1445373008 0.284912 -0.395874 0.280762 0.826538 1445373008 0.284912 -0.395874 0.280762 0.826538 1445373008 0.329773 -0.372986 0.329224 0.802307 1445373008 0.329773 -0.372986 0.329224 0.802307 1445373008 0.329773 -0.372986 0.329224 0.802307 1445373008 0.329773 -0.372986 0.329224 0.802307 1445373008 0.329773 -0.372986 0.329224 0.802307 1445373008 0.353821 -0.354614 0.364807 0.784790 1445373008 0.353821 -0.354614 0.364807 0.784790 1445373008 0.353821 -0.354614 0.364807 0.784790 1445373008 0.353516 -0.346863 0.387756 0.777344 1445373008 0.353516 -0.346863 0.387756 0.777344 1445373008 0.353516 -0.346863 0.387756 0.777344 1445373008 0.353516 -0.346863 0.387756 0.777344 1445373008 0.353516 -0.346863 0.387756 0.777344 1445373008 0.353516 -0.346863 0.387756 0.777344 1445373008 0.328857 -0.355225 0.386597 0.784912 1445373008 0.328857 -0.355225 0.386597 0.784912 1445373008 0.328857 -0.355225 0.386597 0.784912 1445373008 0.328857 -0.355225 0.386597 0.784912 1445373008 0.328857 -0.355225 0.386597 0.784912 1445373008 0.328857 -0.355225 0.386597 0.784912 1445373008 0.280273 -0.379639 0.357239 0.806030 1445373008 0.280273 -0.379639 0.357239 0.806030 1445373008 0.280273 -0.379639 0.357239 0.806030 1445373008 0.280273 -0.379639 0.357239 0.806030 1445373008 0.280273 -0.379639 0.357239 0.806030 1445373008 0.280273 -0.379639 0.357239 0.806030 1445373008 0.212280 -0.412781 0.310730 0.829407 1445373008 0.212280 -0.412781 0.310730 0.829407 1445373008 0.212280 -0.412781 0.310730 0.829407 1445373008 0.212280 -0.412781 0.310730 0.829407 1445373008 0.212280 -0.412781 0.310730 0.829407 1445373008 0.212280 -0.412781 0.310730 0.829407 1445373008 0.128906 -0.448914 0.252258 0.847473 1445373008 0.128906 -0.448914 0.252258 0.847473 1445373008 0.128906 -0.448914 0.252258 0.847473 1445373008 0.128906 -0.448914 0.252258 0.847473 1445373008 0.128906 -0.448914 0.252258 0.847473 1445373008 0.128906 -0.448914 0.252258 0.847473 1445373008 0.034485 -0.481201 0.184570 0.856262 1445373008 0.034485 -0.481201 0.184570 0.856262 1445373008 0.034485 -0.481201 0.184570 0.856262 1445373008 0.034485 -0.481201 0.184570 0.856262 1445373008 0.034485 -0.481201 0.184570 0.856262 1445373008 0.034485 -0.481201 0.184570 0.856262 1445373008 -0.065674 -0.505127 0.110718 0.853394 1445373008 -0.065674 -0.505127 0.110718 0.853394 1445373008 -0.065674 -0.505127 0.110718 0.853394 1445373008 -0.065674 -0.505127 0.110718 0.853394 1445373008 -0.065674 -0.505127 0.110718 0.853394 1445373008 -0.065674 -0.505127 0.110718 0.853394 1445373008 -0.163452 -0.518311 0.037415 0.838562 1445373008 -0.163452 -0.518311 0.037415 0.838562 1445373008 -0.163452 -0.518311 0.037415 0.838562 1445373008 -0.163452 -0.518311 0.037415 0.838562 1445373008 -0.163452 -0.518311 0.037415 0.838562 1445373008 -0.163452 -0.518311 0.037415 0.838562 1445373008 -0.163452 -0.518311 0.037415 0.838562 1445373008 -0.254272 -0.521729 -0.027344 0.813904 1445373008 -0.254272 -0.521729 -0.027344 0.813904 1445373008 -0.254272 -0.521729 -0.027344 0.813904 1445373008 -0.254272 -0.521729 -0.027344 0.813904 1445373008 -0.336060 -0.518616 -0.078979 0.782227 1445373008 -0.336060 -0.518616 -0.078979 0.782227 1445373008 -0.336060 -0.518616 -0.078979 0.782227 1445373008 -0.336060 -0.518616 -0.078979 0.782227 1445373008 -0.336060 -0.518616 -0.078979 0.782227 1445373008 -0.336060 -0.518616 -0.078979 0.782227 1445373008 -0.413025 -0.508850 -0.128540 0.744324 1445373008 -0.413025 -0.508850 -0.128540 0.744324 1445373008 -0.413025 -0.508850 -0.128540 0.744324 1445373008 -0.413025 -0.508850 -0.128540 0.744324 1445373008 -0.413025 -0.508850 -0.128540 0.744324 1445373008 -0.413025 -0.508850 -0.128540 0.744324 1445373008 -0.470825 -0.474182 -0.182739 0.721191 1445373008 -0.470825 -0.474182 -0.182739 0.721191 1445373008 -0.470825 -0.474182 -0.182739 0.721191 1445373008 -0.470825 -0.474182 -0.182739 0.721191 1445373008 -0.470825 -0.474182 -0.182739 0.721191 1445373008 -0.491821 -0.450500 -0.212280 0.714233 1445373008 -0.491821 -0.450500 -0.212280 0.714233 1445373008 -0.491821 -0.450500 -0.212280 0.714233 1445373008 -0.491821 -0.450500 -0.212280 0.714233 1445373008 -0.491821 -0.450500 -0.212280 0.714233 1445373008 -0.491821 -0.450500 -0.212280 0.714233 1445373008 -0.491821 -0.450500 -0.212280 0.714233 1445373008 -0.487183 -0.430115 -0.226257 0.725586 1445373008 -0.487183 -0.430115 -0.226257 0.725586 1445373008 -0.487183 -0.430115 -0.226257 0.725586 1445373008 -0.487183 -0.430115 -0.226257 0.725586 1445373008 -0.487183 -0.430115 -0.226257 0.725586 1445373009 -0.487183 -0.430115 -0.226257 0.725586 1445373009 -0.465271 -0.415588 -0.228088 0.747498 1445373009 -0.465271 -0.415588 -0.228088 0.747498 1445373009 -0.465271 -0.415588 -0.228088 0.747498 1445373009 -0.465271 -0.415588 -0.228088 0.747498 1445373009 -0.465271 -0.415588 -0.228088 0.747498 1445373009 -0.465271 -0.415588 -0.228088 0.747498 1445373009 -0.423645 -0.414490 -0.210693 0.777344 1445373009 -0.423645 -0.414490 -0.210693 0.777344 1445373009 -0.423645 -0.414490 -0.210693 0.777344 1445373009 -0.423645 -0.414490 -0.210693 0.777344 1445373009 -0.423645 -0.414490 -0.210693 0.777344 1445373009 -0.363525 -0.422913 -0.180786 0.810181 1445373009 -0.363525 -0.422913 -0.180786 0.810181 1445373009 -0.363525 -0.422913 -0.180786 0.810181 1445373009 -0.363525 -0.422913 -0.180786 0.810181 1445373009 -0.363525 -0.422913 -0.180786 0.810181 1445373009 -0.363525 -0.422913 -0.180786 0.810181 1445373009 -0.363525 -0.422913 -0.180786 0.810181 1445373009 -0.289673 -0.433838 -0.140686 0.841492 1445373009 -0.289673 -0.433838 -0.140686 0.841492 1445373009 -0.289673 -0.433838 -0.140686 0.841492 1445373009 -0.289673 -0.433838 -0.140686 0.841492 1445373009 -0.289673 -0.433838 -0.140686 0.841492 1445373009 -0.289673 -0.433838 -0.140686 0.841492 1445373009 -0.204041 -0.445068 -0.090027 0.867249 1445373009 -0.204041 -0.445068 -0.090027 0.867249 1445373009 -0.204041 -0.445068 -0.090027 0.867249 1445373009 -0.204041 -0.445068 -0.090027 0.867249 1445373009 -0.204041 -0.445068 -0.090027 0.867249 1445373009 -0.204041 -0.445068 -0.090027 0.867249 1445373009 -0.112732 -0.452515 -0.025757 0.884216 1445373009 -0.112732 -0.452515 -0.025757 0.884216 1445373009 -0.112732 -0.452515 -0.025757 0.884216 1445373009 -0.112732 -0.452515 -0.025757 0.884216 1445373009 -0.112732 -0.452515 -0.025757 0.884216 1445373009 -0.112732 -0.452515 -0.025757 0.884216 1445373009 -0.025940 -0.456909 0.045959 0.887939 1445373009 -0.025940 -0.456909 0.045959 0.887939 1445373009 -0.025940 -0.456909 0.045959 0.887939 1445373009 -0.025940 -0.456909 0.045959 0.887939 1445373009 -0.025940 -0.456909 0.045959 0.887939 1445373009 -0.025940 -0.456909 0.045959 0.887939 1445373009 -0.025940 -0.456909 0.045959 0.887939 1445373009 0.052734 -0.454041 0.099915 0.883789 1445373009 0.052734 -0.454041 0.099915 0.883789 1445373009 0.052734 -0.454041 0.099915 0.883789 1445373009 0.052734 -0.454041 0.099915 0.883789 1445373009 0.052734 -0.454041 0.099915 0.883789 1445373009 0.052734 -0.454041 0.099915 0.883789 1445373009 0.129150 -0.443726 0.151794 0.873718 1445373009 0.129150 -0.443726 0.151794 0.873718 1445373009 0.129150 -0.443726 0.151794 0.873718 1445373009 0.129150 -0.443726 0.151794 0.873718 1445373009 0.129150 -0.443726 0.151794 0.873718 1445373009 0.129150 -0.443726 0.151794 0.873718 1445373009 0.129150 -0.443726 0.151794 0.873718 1445373009 0.203308 -0.428589 0.205017 0.856079 1445373009 0.203308 -0.428589 0.205017 0.856079 1445373009 0.203308 -0.428589 0.205017 0.856079 1445373009 0.203308 -0.428589 0.205017 0.856079 1445373009 0.203308 -0.428589 0.205017 0.856079 1445373009 0.273804 -0.407227 0.262024 0.830933 1445373009 0.273804 -0.407227 0.262024 0.830933 1445373009 0.273804 -0.407227 0.262024 0.830933 1445373009 0.273804 -0.407227 0.262024 0.830933 1445373009 0.273804 -0.407227 0.262024 0.830933 1445373009 0.273804 -0.407227 0.262024 0.830933 1445373009 0.329285 -0.381775 0.316162 0.803589 1445373009 0.329285 -0.381775 0.316162 0.803589 1445373009 0.329285 -0.381775 0.316162 0.803589 1445373009 0.329285 -0.381775 0.316162 0.803589 1445373009 0.329285 -0.381775 0.316162 0.803589 1445373009 0.329285 -0.381775 0.316162 0.803589 1445373009 0.329285 -0.381775 0.316162 0.803589 1445373009 0.357544 -0.362793 0.359314 0.781921 1445373009 0.357544 -0.362793 0.359314 0.781921 1445373009 0.357544 -0.362793 0.359314 0.781921 1445373009 0.357544 -0.362793 0.359314 0.781921 1445373009 0.357544 -0.362793 0.359314 0.781921 1445373009 0.357544 -0.362793 0.359314 0.781921 1445373009 0.353821 -0.358215 0.377136 0.777344 1445373009 0.353821 -0.358215 0.377136 0.777344 1445373009 0.353821 -0.358215 0.377136 0.777344 1445373009 0.353821 -0.358215 0.377136 0.777344 1445373009 0.353821 -0.358215 0.377136 0.777344 1445373009 0.353821 -0.358215 0.377136 0.777344 1445373009 0.353821 -0.358215 0.377136 0.777344 1445373009 0.321960 -0.369507 0.367737 0.790283 1445373009 0.321960 -0.369507 0.367737 0.790283 1445373009 0.321960 -0.369507 0.367737 0.790283 1445373009 0.321960 -0.369507 0.367737 0.790283 1445373009 0.321960 -0.369507 0.367737 0.790283 1445373009 0.321960 -0.369507 0.367737 0.790283 1445373009 0.268677 -0.393127 0.340637 0.810669 1445373009 0.268677 -0.393127 0.340637 0.810669 1445373009 0.268677 -0.393127 0.340637 0.810669 1445373009 0.268677 -0.393127 0.340637 0.810669 1445373009 0.268677 -0.393127 0.340637 0.810669 1445373009 0.268677 -0.393127 0.340637 0.810669 1445373009 0.198303 -0.422058 0.300537 0.831970 1445373009 0.198303 -0.422058 0.300537 0.831970 1445373009 0.198303 -0.422058 0.300537 0.831970 1445373009 0.198303 -0.422058 0.300537 0.831970 1445373009 0.198303 -0.422058 0.300537 0.831970 1445373009 0.198303 -0.422058 0.300537 0.831970 1445373009 0.198303 -0.422058 0.300537 0.831970 1445373009 0.114441 -0.452942 0.248230 0.848572 1445373009 0.114441 -0.452942 0.248230 0.848572 1445373009 0.114441 -0.452942 0.248230 0.848572 1445373009 0.114441 -0.452942 0.248230 0.848572 1445373009 0.114441 -0.452942 0.248230 0.848572 1445373009 0.114441 -0.452942 0.248230 0.848572 1445373009 0.114441 -0.452942 0.248230 0.848572 1445373010 0.022217 -0.480896 0.186829 0.856323 1445373010 0.022217 -0.480896 0.186829 0.856323 1445373010 0.022217 -0.480896 0.186829 0.856323 1445373010 0.022217 -0.480896 0.186829 0.856323 1445373010 0.022217 -0.480896 0.186829 0.856323 1445373010 0.022217 -0.480896 0.186829 0.856323 1445373010 -0.075134 -0.502319 0.121277 0.852844 1445373010 -0.075134 -0.502319 0.121277 0.852844 1445373010 -0.075134 -0.502319 0.121277 0.852844 1445373010 
-0.199707 -0.475708 -0.076233 0.853210 1445373012 -0.156494 -0.477966 -0.055359 0.862549 1445373012 -0.156494 -0.477966 -0.055359 0.862549 1445373012 -0.156494 -0.477966 -0.055359 0.862549 1445373012 -0.156494 -0.477966 -0.055359 0.862549 1445373012 -0.156494 -0.477966 -0.055359 0.862549 1445373012 -0.156494 -0.477966 -0.055359 0.862549 1445373012 -0.092590 -0.478760 -0.021179 0.872803 1445373012 -0.092590 -0.478760 -0.021179 0.872803 1445373012 -0.092590 -0.478760 -0.021179 0.872803 1445373012 -0.092590 -0.478760 -0.021179 0.872803 1445373012 -0.092590 -0.478760 -0.021179 0.872803 1445373012 -0.092590 -0.478760 -0.021179 0.872803 1445373012 -0.092590 -0.478760 -0.021179 0.872803 1445373012 -0.017822 -0.476929 0.023254 0.878418 1445373012 -0.017822 -0.476929 0.023254 0.878418 1445373012 -0.017822 -0.476929 0.023254 0.878418 1445373012 -0.017822 -0.476929 0.023254 0.878418 1445373012 -0.017822 -0.476929 0.023254 0.878418 1445373012 -0.017822 -0.476929 0.023254 0.878418 1445373012 0.060425 -0.472473 0.077698 0.875793 1445373012 0.060425 -0.472473 0.077698 0.875793 1445373012 0.060425 -0.472473 0.077698 0.875793 1445373012 0.060425 -0.472473 0.077698 0.875793 1445373012 0.060425 -0.472473 0.077698 0.875793 1445373012 0.060425 -0.472473 0.077698 0.875793 1445373012 0.060425 -0.472473 0.077698 0.875793 1445373012 0.133606 -0.463318 0.132874 0.865906 1445373012 0.133606 -0.463318 0.132874 0.865906 1445373012 0.133606 -0.463318 0.132874 0.865906 1445373012 0.133606 -0.463318 0.132874 0.865906 1445373012 0.133606 -0.463318 0.132874 0.865906 1445373012 0.133606 -0.463318 0.132874 0.865906 1445373012 0.199036 -0.449402 0.189453 0.849976 1445373012 0.199036 -0.449402 0.189453 0.849976 1445373012 0.199036 -0.449402 0.189453 0.849976 1445373012 0.199036 -0.449402 0.189453 0.849976 1445373012 0.199036 -0.449402 0.189453 0.849976 1445373012 0.199036 -0.449402 0.189453 0.849976 1445373012 0.257629 -0.430420 0.248840 0.828491 1445373012 0.257629 -0.430420 0.248840 0.828491 1445373012 0.257629 -0.430420 0.248840 0.828491 1445373012 0.257629 -0.430420 0.248840 0.828491 1445373012 0.257629 -0.430420 0.248840 0.828491 1445373012 0.257629 -0.430420 0.248840 0.828491 1445373012 0.298767 -0.411377 0.291992 0.810059 1445373012 0.298767 -0.411377 0.291992 0.810059 1445373012 0.298767 -0.411377 0.291992 0.810059 1445373012 0.298767 -0.411377 0.291992 0.810059 1445373012 0.298767 -0.411377 0.291992 0.810059 1445373012 0.298767 -0.411377 0.291992 0.810059 1445373012 0.298767 -0.411377 0.291992 0.810059 1445373012 0.322754 -0.397766 0.327515 0.793884 1445373012 0.322754 -0.397766 0.327515 0.793884 1445373012 0.322754 -0.397766 0.327515 0.793884 1445373012 0.322754 -0.397766 0.327515 0.793884 1445373012 0.322754 -0.397766 0.327515 0.793884 1445373012 0.324219 -0.386597 0.354187 0.787354 1445373012 0.324219 -0.386597 0.354187 0.787354 1445373012 0.324219 -0.386597 0.354187 0.787354 1445373012 0.324219 -0.386597 0.354187 0.787354 1445373012 0.324219 -0.386597 0.354187 0.787354 1445373012 0.324219 -0.386597 0.354187 0.787354 1445373012 0.324219 -0.386597 0.354187 0.787354 1445373012 0.295898 -0.391357 0.352356 0.796936 1445373012 0.243408 -0.407837 0.327026 0.816956 1445373012 0.243408 -0.407837 0.327026 0.816956 1445373012 0.243408 -0.407837 0.327026 0.816956 1445373012 0.243408 -0.407837 0.327026 0.816956 1445373012 0.243408 -0.407837 0.327026 0.816956 1445373012 0.243408 -0.407837 0.327026 0.816956 1445373012 0.172852 -0.431885 0.285583 0.837830 1445373012 0.172852 -0.431885 0.285583 0.837830 1445373012 0.172852 -0.431885 0.285583 0.837830 1445373012 0.172852 -0.431885 0.285583 0.837830 1445373012 0.172852 -0.431885 0.285583 0.837830 1445373012 0.172852 -0.431885 0.285583 0.837830 1445373012 0.172852 -0.431885 0.285583 0.837830 1445373012 0.087341 -0.460510 0.226746 0.853699 1445373012 0.087341 -0.460510 0.226746 0.853699 1445373012 0.087341 -0.460510 0.226746 0.853699 1445373012 0.087341 -0.460510 0.226746 0.853699 1445373012 0.087341 -0.460510 0.226746 0.853699 1445373012 0.087341 -0.460510 0.226746 0.853699 1445373012 -0.005859 -0.485657 0.159302 0.859497 1445373012 -0.005859 -0.485657 0.159302 0.859497 1445373012 -0.005859 -0.485657 0.159302 0.859497 1445373012 -0.005859 -0.485657 0.159302 0.859497 1445373012 -0.005859 -0.485657 0.159302 0.859497 1445373012 -0.005859 -0.485657 0.159302 0.859497 1445373012 -0.005859 -0.485657 0.159302 0.859497 1445373012 -0.101563 -0.504578 0.088135 0.852783 1445373012 -0.101563 -0.504578 0.088135 0.852783 1445373012 -0.101563 -0.504578 0.088135 0.852783 1445373012 -0.101563 -0.504578 0.088135 0.852783 1445373012 -0.101563 -0.504578 0.088135 0.852783 1445373012 -0.101563 -0.504578 0.088135 0.852783 1445373012 -0.194336 -0.516663 0.018250 0.833618 1445373013 -0.194336 -0.516663 0.018250 0.833618 1445373013 -0.194336 -0.516663 0.018250 0.833618 1445373013 -0.194336 -0.516663 0.018250 0.833618 1445373013 -0.194336 -0.516663 0.018250 0.833618 1445373013 -0.194336 -0.516663 0.018250 0.833618 1445373013 -0.281982 -0.520996 -0.046082 0.804321 1445373013 -0.281982 -0.520996 -0.046082 0.804321 1445373013 -0.281982 -0.520996 -0.046082 0.804321 1445373013 -0.281982 -0.520996 -0.046082 0.804321 1445373013 -0.281982 -0.520996 -0.046082 0.804321 1445373013 -0.281982 -0.520996 -0.046082 0.804321 1445373013 -0.281982 -0.520996 -0.046082 0.804321 1445373013 -0.362366 -0.518921 -0.100525 0.767639 1445373013 -0.362366 -0.518921 -0.100525 0.767639 1445373013 -0.362366 -0.518921 -0.100525 0.767639 1445373013 -0.362366 -0.518921 -0.100525 0.767639 1445373013 -0.362366 -0.518921 -0.100525 0.767639 1445373013 -0.436951 -0.510559 -0.151184 0.724976 1445373013 -0.436951 -0.510559 -0.151184 0.724976 1445373013 -0.436951 -0.510559 -0.151184 0.724976 1445373013 -0.436951 -0.510559 -0.151184 0.724976 1445373013 -0.436951 -0.510559 -0.151184 0.724976 1445373013 -0.436951 -0.510559 -0.151184 0.724976 1445373013 -0.436951 -0.510559 -0.151184 0.724976 1445373013 -0.500488 -0.491577 -0.201416 0.683594 1445373013 -0.500488 -0.491577 -0.201416 0.683594 1445373013 -0.500488 -0.491577 -0.201416 0.683594 1445373013 -0.500488 -0.491577 -0.201416 0.683594 1445373013 -0.500488 -0.491577 -0.201416 0.683594 1445373013 -0.500488 -0.491577 -0.201416 0.683594 1445373013 -0.547119 -0.462402 -0.246704 0.652710 1445373013 -0.547119 -0.462402 -0.246704 0.652710 1445373013 -0.547119 -0.462402 -0.246704 0.652710 1445373013 -0.547119 -0.462402 -0.246704 0.652710 1445373013 -0.547119 -0.462402 -0.246704 0.652710 1445373013 -0.547119 -0.462402 -0.246704 0.652710 1445373013 -0.569092 -0.440186 -0.274536 0.638000 1445373013 -0.569092 -0.440186 -0.274536 0.638000 1445373013 -0.569092 -0.440186 -0.274536 0.638000 1445373013 -0.569092 -0.440186 -0.274536 0.638000 1445373013 -0.569092 -0.440186 -0.274536 0.638000 1445373013 -0.569092 -0.440186 -0.274536 0.638000 1445373013 -0.568176 -0.427795 -0.283997 0.643066 1445373013 -0.568176 -0.427795 -0.283997 0.643066 1445373013 -0.568176 -0.427795 -0.283997 0.643066 1445373013 -0.568176 -0.427795 -0.283997 0.643066 1445373013 -0.568176 -0.427795 -0.283997 0.643066 1445373013 -0.568176 -0.427795 -0.283997 0.643066 1445373013 -0.568176 -0.427795 -0.283997 0.643066 1445373013 -0.541016 -0.424866 -0.276489 0.671082 1445373013 -0.541016 -0.424866 -0.276489 0.671082 1445373013 -0.541016 -0.424866 -0.276489 0.671082 1445373013 -0.541016 -0.424866 -0.276489 0.671082 1445373013 -0.541016 -0.424866 -0.276489 0.671082 1445373013 -0.541016 -0.424866 -0.276489 0.671082 1445373013 -0.494507 -0.433533 -0.254089 0.709229 1445373013 -0.494507 -0.433533 -0.254089 0.709229 1445373013 -0.494507 -0.433533 -0.254089 0.709229 1445373013 -0.494507 -0.433533 -0.254089 0.709229 1445373013 -0.494507 -0.433533 -0.254089 0.709229 1445373013 -0.494507 -0.433533 -0.254089 0.709229 1445373013 -0.433777 -0.446289 -0.220215 0.751099 1445373013 -0.433777 -0.446289 -0.220215 0.751099 1445373013 -0.433777 -0.446289 -0.220215 0.751099 1445373013 -0.433777 -0.446289 -0.220215 0.751099 1445373013 -0.433777 -0.446289 -0.220215 0.751099 1445373013 -0.433777 -0.446289 -0.220215 0.751099 1445373013 -0.433777 -0.446289 -0.220215 0.751099 1445373013 -0.359985 -0.460266 -0.172729 0.792969 1445373013 -0.359985 -0.460266 -0.172729 0.792969 1445373013 -0.359985 -0.460266 -0.172729 0.792969 1445373013 -0.359985 -0.460266 -0.172729 0.792969 1445373013 -0.359985 -0.460266 -0.172729 0.792969 1445373013 -0.359985 -0.460266 -0.172729 0.792969 1445373013 -0.275635 -0.472107 -0.114868 0.829407 1445373013 -0.275635 -0.472107 -0.114868 0.829407 1445373013 -0.275635 -0.472107 -0.114868 0.829407 1445373013 -0.275635 -0.472107 -0.114868 0.829407 1445373013 -0.275635 -0.472107 -0.114868 0.829407 1445373013 -0.275635 -0.472107 -0.114868 0.829407 1445373013 -0.188721 -0.479309 -0.052185 0.855530 1445373013 -0.188721 -0.479309 -0.052185 0.855530 1445373013 -0.188721 -0.479309 -0.052185 0.855530 1445373013 -0.188721 -0.479309 -0.052185 0.855530 1445373013 -0.188721 -0.479309 -0.052185 0.855530 1445373013 -0.188721 -0.479309 -0.052185 0.855530 1445373013 -0.188721 -0.479309 -0.052185 0.855530 1445373013 -0.105652 -0.480103 0.004761 0.870789 1445373013 -0.105652 -0.480103 0.004761 0.870789 1445373013 -0.105652 -0.480103 0.004761 0.870789 1445373013 -0.105652 -0.480103 0.004761 0.870789 1445373013 -0.105652 -0.480103 0.004761 0.870789 1445373013 -0.105652 -0.480103 0.004761 0.870789 1445373013 -0.025452 -0.476013 0.061218 0.876953 1445373013 -0.025452 -0.476013 0.061218 0.876953 1445373013 -0.025452 -0.476013 0.061218 0.876953 1445373013 -0.025452 -0.476013 0.061218 0.876953 1445373013 -0.025452 -0.476013 0.061218 0.876953 1445373013 -0.025452 -0.476013 0.061218 0.876953 1445373013 0.050903 -0.466980 0.117737 0.874878 1445373013 0.050903 -0.466980 0.117737 0.874878 1445373013 0.050903 -0.466980 0.117737 0.874878 1445373013 0.050903 -0.466980 0.117737 0.874878 1445373013 0.050903 -0.466980 0.117737 0.874878 1445373013 0.050903 -0.466980 0.117737 0.874878 1445373013 0.120178 -0.452393 0.170837 0.867004 1445373013 0.120178 -0.452393 0.170837 0.867004 1445373013 0.120178 -0.452393 0.170837 0.867004 1445373013 0.120178 -0.452393 0.170837 0.867004 1445373013 0.120178 -0.452393 0.170837 0.867004 1445373013 0.120178 -0.452393 0.170837 0.867004 1445373013 0.180847 -0.434509 0.223267 0.853577 1445373013 0.180847 -0.434509 0.223267 0.853577 1445373014 0.180847 -0.434509 0.223267 0.853577 1445373014 0.180847 -0.434509 0.223267 0.853577 1445373014 0.180847 -0.434509 0.223267 0.853577 1445373014 0.229004 -0.414978 0.275452 0.836304 1445373014 0.229004 -0.414978 0.275452 0.836304 1445373014 0.229004 -0.414978 0.275452 0.836304 1445373014 0.229004 -0.414978 0.275452 0.836304 1445373014 0.229004 -0.414978 0.275452 0.836304 1445373014 0.229004 -0.414978 0.275452 0.836304 1445373014 0.229004 -0.414978 0.275452 0.836304 1445373014 0.255005 -0.400696 0.312622 0.822571 1445373014 0.255005 -0.400696 0.312622 0.822571 1445373014 0.255005 -0.400696 0.312622 0.822571 1445373014 0.255005 -0.400696 0.312622 0.822571 1445373014 0.255005 -0.400696 0.312622 0.822571 1445373014 0.255005 -0.400696 0.312622 0.822571 1445373014 0.253845 -0.400757 0.324524 0.818237 1445373014 0.253845 -0.400757 0.324524 0.818237 1445373014 0.253845 -0.400757 0.324524 0.818237 1445373014 0.253845 -0.400757 0.324524 0.818237 1445373014 0.253845 -0.400757 0.324524 0.818237 1445373014 0.253845 -0.400757 0.324524 0.818237 1445373014 0.225342 -0.413025 0.314209 0.824524 1445373014 0.225342 -0.413025 0.314209 0.824524 1445373014 0.225342 -0.413025 0.314209 0.824524 1445373014 0.225342 -0.413025 0.314209 0.824524 1445373014 0.225342 -0.413025 0.314209 0.824524 1445373014 0.225342 -0.413025 0.314209 0.824524 1445373014 0.174927 -0.433655 0.285889 0.836426 1445373014 0.174927 -0.433655 0.285889 0.836426 1445373014 0.174927 -0.433655 0.285889 0.836426 1445373014 0.174927 -0.433655 0.285889 0.836426 1445373014 0.174927 -0.433655 0.285889 0.836426 1445373014 0.174927 -0.433655 0.285889 0.836426 1445373014 0.106812 -0.460266 0.241882 0.847473 1445373014 0.106812 -0.460266 0.241882 0.847473 1445373014 0.106812 -0.460266 0.241882 0.847473 1445373014 0.106812 -0.460266 0.241882 0.847473 1445373014 0.106812 -0.460266 0.241882 0.847473 1445373014 0.106812 -0.460266 0.241882 0.847473 1445373014 0.106812 -0.460266 0.241882 0.847473 1445373014 0.026306 -0.487061 0.184570 0.853210 1445373014 0.026306 -0.487061 0.184570 0.853210 1445373014 0.026306 -0.487061 0.184570 0.853210 1445373014 0.026306 -0.487061 0.184570 0.853210 1445373014 0.026306 -0.487061 0.184570 0.853210 1445373014 0.026306 -0.487061 0.184570 0.853210 1445373014 -0.062439 -0.509338 0.119995 0.849854 1445373014 -0.062439 -0.509338 0.119995 0.849854 1445373014 -0.062439 -0.509338 0.119995 0.849854 1445373014 -0.062439 -0.509338 0.119995 0.849854 1445373014 -0.062439 -0.509338 0.119995 0.849854 1445373014 -0.062439 -0.509338 0.119995 0.849854 1445373014 -0.153320 -0.525391 0.054382 0.835144 1445373014 -0.153320 -0.525391 0.054382 0.835144 1445373014 -0.153320 -0.525391 0.054382 0.835144 1445373014 -0.153320 -0.525391 0.054382 0.835144 1445373014 -0.242004 -0.534119 -0.010437 0.809937 1445373014 -0.242004 -0.534119 -0.010437 0.809937 1445373014 -0.242004 -0.534119 -0.010437 0.809937 1445373014 -0.242004 -0.534119 -0.010437 0.809937 1445373014 -0.242004 -0.534119 -0.010437 0.809937 1445373014 -0.242004 -0.534119 -0.010437 0.809937 1445373014 -0.324097 -0.534241 -0.072693 0.777344 1445373014 -0.324097 -0.534241 -0.072693 0.777344 1445373014 -0.324097 -0.534241 -0.072693 0.777344 1445373014 -0.324097 -0.534241 -0.072693 0.777344 1445373014 -0.324097 -0.534241 -0.072693 0.777344 1445373014 -0.324097 -0.534241 -0.072693 0.777344 1445373014 -0.399780 -0.525024 -0.131470 0.739746 1445373014 -0.399780 -0.525024 -0.131470 0.739746 1445373014 -0.399780 -0.525024 -0.131470 0.739746 1445373014 -0.399780 -0.525024 -0.131470 0.739746 1445373014 -0.399780 -0.525024 -0.131470 0.739746 1445373014 -0.399780 -0.525024 -0.131470 0.739746 1445373014 -0.466003 -0.503479 -0.186951 0.703125 1445373014 -0.466003 -0.503479 -0.186951 0.703125 1445373014 -0.466003 -0.503479 -0.186951 0.703125 1445373014 -0.466003 -0.503479 -0.186951 0.703125 1445373014 -0.466003 -0.503479 -0.186951 0.703125 1445373014 -0.466003 -0.503479 -0.186951 0.703125 1445373014 -0.512329 -0.472839 -0.235229 0.677246 1445373014 -0.512329 -0.472839 -0.235229 0.677246 1445373014 -0.512329 -0.472839 -0.235229 0.677246 1445373014 -0.512329 -0.472839 -0.235229 0.677246 1445373014 -0.512329 -0.472839 -0.235229 0.677246 1445373014 -0.512329 -0.472839 -0.235229 0.677246 1445373014 -0.532166 -0.443787 -0.267090 0.669739 1445373014 -0.532166 -0.443787 -0.267090 0.669739 1445373014 -0.532166 -0.443787 -0.267090 0.669739 1445373014 -0.532166 -0.443787 -0.267090 0.669739 1445373014 -0.532166 -0.443787 -0.267090 0.669739 1445373014 -0.532166 -0.443787 -0.267090 0.669739 1445373014 -0.532166 -0.443787 -0.267090 0.669739 1445373014 -0.533997 -0.424622 -0.277161 0.676575 1445373014 -0.533997 -0.424622 -0.277161 0.676575 1445373014 -0.533997 -0.424622 -0.277161 0.676575 1445373014 -0.533997 -0.424622 -0.277161 0.676575 1445373014 -0.533997 -0.424622 -0.277161 0.676575 1445373014 -0.533997 -0.424622 -0.277161 0.676575 1445373014 -0.517090 -0.414124 -0.276672 0.696167 1445373014 -0.517090 -0.414124 -0.276672 0.696167 1445373014 -0.517090 -0.414124 -0.276672 0.696167 1445373014 -0.517090 -0.414124 -0.276672 0.696167 1445373014 -0.517090 -0.414124 -0.276672 0.696167 1445373014 -0.517090 -0.414124 -0.276672 0.696167 1445373014 -0.477722 -0.414612 -0.261353 0.729126 1445373014 -0.477722 -0.414612 -0.261353 0.729126 1445373014 -0.477722 -0.414612 -0.261353 0.729126 1445373015 -0.477722 -0.414612 -0.261353 0.729126 1445373015 -0.477722 -0.414612 -0.261353 0.729126 1445373015 -0.419556 -0.424438 -0.234131 0.767456 1445373015 -0.419556 -0.424438 -0.234131 0.767456 1445373015 -0.419556 -0.424438 -0.234131 0.767456 1445373015 -0.419556 -0.424438 -0.234131 0.767456 1445373015 -0.343018 -0.440247 -0.192139 0.807251 1445373015 -0.343018 -0.440247 -0.192139 0.807251 1445373015 -0.343018 -0.440247 -0.192139 0.807251 1445373015 -0.343018 -0.440247 -0.192139 0.807251 1445373015 -0.343018 -0.440247 -0.192139 0.807251 1445373015 -0.343018 -0.440247 -0.192139 0.807251 1445373015 -0.244995 -0.461365 -0.127747 0.843079 1445373015 -0.244995 -0.461365 -0.127747 0.843079 1445373015 -0.244995 -0.461365 -0.127747 0.843079 1445373015 -0.244995 -0.461365 -0.127747 0.843079 1445373015 -0.244995 -0.461365 -0.127747 0.843079 1445373015 -0.138184 -0.479248 -0.043457 0.865662 1445373015 -0.138184 -0.479248 -0.043457 0.865662 1445373015 -0.138184 -0.479248 -0.043457 0.865662 1445373015 -0.138184 -0.479248 -0.043457 0.865662 1445373015 -0.138184 -0.479248 -0.043457 0.865662 1445373015 -0.138184 -0.479248 -0.043457 0.865662 1445373015 -0.138184 -0.479248 -0.043457 0.865662 1445373015 -0.042847 -0.484619 0.028870 0.873169 1445373015 -0.042847 -0.484619 0.028870 0.873169 1445373015 -0.042847 -0.484619 0.028870 0.873169 1445373015 -0.042847 -0.484619 0.028870 0.873169 1445373015 -0.042847 -0.484619 0.028870 0.873169 1445373015 -0.042847 -0.484619 0.028870 0.873169 1445373015 0.043457 -0.480469 0.084229 0.871826 1445373015 0.043457 -0.480469 0.084229 0.871826 1445373015 0.043457 -0.480469 0.084229 0.871826 1445373015 0.043457 -0.480469 0.084229 0.871826 1445373015 0.043457 -0.480469 0.084229 0.871826 1445373015 0.126953 -0.472107 0.141357 0.860840 1445373015 0.126953 -0.472107 0.141357 0.860840 1445373015 0.126953 -0.472107 0.141357 0.860840 1445373015 0.126953 -0.472107 0.141357 0.860840 1445373015 0.126953 -0.472107 0.141357 0.860840 1445373015 0.204285 -0.456421 0.205322 0.841309 1445373015 0.204285 -0.456421 0.205322 0.841309 1445373015 0.204285 -0.456421 0.205322 0.841309 1445373015 0.204285 -0.456421 0.205322 0.841309 1445373015 0.204285 -0.456421 0.205322 0.841309 1445373015 0.204285 -0.456421 0.205322 0.841309 1445373015 0.204285 -0.456421 0.205322 0.841309 1445373015 0.267822 -0.437805 0.257263 0.818787 1445373015 0.267822 -0.437805 0.257263 0.818787 1445373015 0.267822 -0.437805 0.257263 0.818787 1445373015 0.267822 -0.437805 0.257263 0.818787 1445373015 0.267822 -0.437805 0.257263 0.818787 1445373015 0.267822 -0.437805 0.257263 0.818787 1445373015 0.318420 -0.418579 0.304810 0.794006 1445373015 0.318420 -0.418579 0.304810 0.794006 1445373015 0.318420 -0.418579 0.304810 0.794006 1445373015 0.318420 -0.418579 0.304810 0.794006 1445373015 0.350342 -0.399109 0.349609 0.771790 1445373015 0.350342 -0.399109 0.349609 0.771790 1445373015 0.350342 -0.399109 0.349609 0.771790 1445373015 0.350342 -0.399109 0.349609 0.771790 1445373015 0.350342 -0.399109 0.349609 0.771790 1445373015 0.350342 -0.399109 0.349609 0.771790 1445373015 0.352722 -0.388489 0.371948 0.765686 1445373015 0.352722 -0.388489 0.371948 0.765686 1445373015 0.325500 -0.396240 0.365906 0.776611 1445373015 0.325500 -0.396240 0.365906 0.776611 1445373015 0.325500 -0.396240 0.365906 0.776611 1445373015 0.325500 -0.396240 0.365906 0.776611 1445373015 0.325500 -0.396240 0.365906 0.776611 1445373015 0.325500 -0.396240 0.365906 0.776611 1445373015 0.280151 -0.411743 0.349609 0.793518 1445373015 0.280151 -0.411743 0.349609 0.793518 1445373015 0.280151 -0.411743 0.349609 0.793518 1445373015 0.280151 -0.411743 0.349609 0.793518 1445373015 0.280151 -0.411743 0.349609 0.793518 1445373015 0.280151 -0.411743 0.349609 0.793518 1445373015 0.280151 -0.411743 0.349609 0.793518 1445373015 0.214355 -0.437378 0.314392 0.814758 1445373015 0.214355 -0.437378 0.314392 0.814758 1445373015 0.214355 -0.437378 0.314392 0.814758 1445373015 0.214355 -0.437378 0.314392 0.814758 1445373015 0.214355 -0.437378 0.314392 0.814758 1445373015 0.214355 -0.437378 0.314392 0.814758 1445373015 0.132507 -0.468323 0.261780 0.833374 1445373015 0.132507 -0.468323 0.261780 0.833374 1445373015 0.132507 -0.468323 0.261780 0.833374 1445373015 0.132507 -0.468323 0.261780 0.833374 1445373015 0.132507 -0.468323 0.261780 0.833374 1445373015 0.132507 -0.468323 0.261780 0.833374 1445373015 0.041260 -0.497498 0.199829 0.843079 1445373015 0.041260 -0.497498 0.199829 0.843079 1445373015 0.041260 -0.497498 0.199829 0.843079 1445373015 0.041260 -0.497498 0.199829 0.843079 1445373015 0.041260 -0.497498 0.199829 0.843079 1445373015 0.041260 -0.497498 0.199829 0.843079 1445373015 -0.056763 -0.521118 0.130676 0.841492 1445373015 -0.056763 -0.521118 0.130676 0.841492 1445373015 -0.056763 -0.521118 0.130676 0.841492 1445373015 -0.056763 -0.521118 0.130676 0.841492 1445373015 -0.056763 -0.521118 0.130676 0.841492 1445373015 -0.056763 -0.521118 0.130676 0.841492 1445373016 -0.156067 -0.535461 0.057251 0.828064 1445373016 -0.156067 -0.535461 0.057251 0.828064 1445373016 -0.156067 -0.535461 0.057251 0.828064 1445373016 -0.156067 -0.535461 0.057251 0.828064 1445373016 -0.156067 -0.535461 0.057251 0.828064 1445373016 -0.156067 -0.535461 0.057251 0.828064 1445373016 -0.248230 -0.540833 -0.012329 0.803589 1445373016 -0.248230 -0.540833 -0.012329 0.803589 1445373016 -0.248230 -0.540833 -0.012329 0.803589 1445373016 -0.248230 -0.540833 -0.012329 0.803589 1445373016 -0.248230 -0.540833 -0.012329 0.803589 1445373016 -0.248230 -0.540833 -0.012329 0.803589 1445373016 -0.329651 -0.538818 -0.069031 0.772217 1445373016 -0.329651 -0.538818 -0.069031 0.772217 1445373016 -0.329651 -0.538818 -0.069031 0.772217 1445373016 -0.329651 -0.538818 -0.069031 0.772217 1445373016 -0.329651 -0.538818 -0.069031 0.772217 1445373016 -0.406799 -0.528931 -0.121277 0.734863 1445373016 -0.406799 -0.528931 -0.121277 0.734863 1445373016 -0.406799 -0.528931 -0.121277 0.734863 1445373016 -0.406799 -0.528931 -0.121277 0.734863 1445373016 -0.406799 -0.528931 -0.121277 0.734863 1445373016 -0.406799 -0.528931 -0.121277 0.734863 1445373016 -0.477661 -0.510925 -0.171875 0.693726 1445373016 -0.477661 -0.510925 -0.171875 0.693726 1445373016 -0.477661 -0.510925 -0.171875 0.693726 1445373016 -0.477661 -0.510925 -0.171875 0.693726 1445373016 -0.477661 -0.510925 -0.171875 0.693726 1445373016 -0.477661 -0.510925 -0.171875 0.693726 1445373016 -0.533569 -0.483521 -0.217651 0.658936 1445373016 -0.533569 -0.483521 -0.217651 0.658936 1445373016 -0.533569 -0.483521 -0.217651 0.658936 1445373016 -0.533569 -0.483521 -0.217651 0.658936 1445373016 -0.533569 -0.483521 -0.217651 0.658936 1445373016 -0.533569 -0.483521 -0.217651 0.658936 1445373016 -0.566101 -0.451965 -0.255859 0.640198 1445373016 -0.566101 -0.451965 -0.255859 0.640198 1445373016 -0.566101 -0.451965 -0.255859 0.640198 1445373016 -0.566101 -0.451965 -0.255859 0.640198 1445373016 -0.566101 -0.451965 -0.255859 0.640198 1445373016 -0.566101 -0.451965 -0.255859 0.640198 1445373016 -0.567810 -0.431152 -0.270081 0.647156 1445373016 -0.567810 -0.431152 -0.270081 0.647156 1445373016 -0.567810 -0.431152 -0.270081 0.647156 1445373016 -0.567810 -0.431152 -0.270081 0.647156 1445373016 -0.567810 -0.431152 -0.270081 0.647156 1445373016 -0.567810 -0.431152 -0.270081 0.647156 1445373016 -0.567810 -0.431152 -0.270081 0.647156 1445373016 -0.544189 -0.422241 -0.264648 0.674927 1445373016 -0.544189 -0.422241 -0.264648 0.674927 1445373016 -0.544189 -0.422241 -0.264648 0.674927 1445373016 -0.544189 -0.422241 -0.264648 0.674927 1445373016 -0.544189 -0.422241 -0.264648 0.674927 1445373016 -0.544189 -0.422241 -0.264648 0.674927 1445373016 -0.497742 -0.426697 -0.244324 0.714539 1445373016 -0.497742 -0.426697 -0.244324 0.714539 1445373016 -0.497742 -0.426697 -0.244324 0.714539 1445373016 -0.497742 -0.426697 -0.244324 0.714539 1445373016 -0.497742 -0.426697 -0.244324 0.714539 1445373016 -0.497742 -0.426697 -0.244324 0.714539 1445373016 -0.433533 -0.441345 -0.211182 0.756775 1445373016 -0.433533 -0.441345 -0.211182 0.756775 1445373016 -0.433533 -0.441345 -0.211182 0.756775 1445373016 -0.433533 -0.441345 -0.211182 0.756775 1445373016 -0.433533 -0.441345 -0.211182 0.756775 1445373016 -0.433533 -0.441345 -0.211182 0.756775 1445373016 -0.352234 -0.458313 -0.163147 0.799561 1445373016 -0.352234 -0.458313 -0.163147 0.799561 1445373016 -0.352234 -0.458313 -0.163147 0.799561 1445373016 -0.352234 -0.458313 -0.163147 0.799561 1445373016 -0.352234 -0.458313 -0.163147 0.799561 1445373016 -0.352234 -0.458313 -0.163147 0.799561 1445373016 -0.259216 -0.470825 -0.104492 0.836792 1445373016 -0.259216 -0.470825 -0.104492 0.836792 1445373016 -0.259216 -0.470825 -0.104492 0.836792 1445373016 -0.259216 -0.470825 -0.104492 0.836792 1445373016 -0.259216 -0.470825 -0.104492 0.836792 1445373016 -0.259216 -0.470825 -0.104492 0.836792 1445373016 -0.159607 -0.478516 -0.036255 0.862671 1445373016 -0.159607 -0.478516 -0.036255 0.862671 1445373016 -0.159607 -0.478516 -0.036255 0.862671 1445373016 -0.159607 -0.478516 -0.036255 0.862671 1445373016 -0.159607 -0.478516 -0.036255 0.862671 1445373016 -0.159607 -0.478516 -0.036255 0.862671 1445373016 -0.159607 -0.478516 -0.036255 0.862671 1445373016 -0.063660 -0.478271 0.032532 0.875244 1445373016 -0.063660 -0.478271 0.032532 0.875244 1445373016 -0.063660 -0.478271 0.032532 0.875244 1445373016 -0.063660 -0.478271 0.032532 0.875244 1445373016 -0.063660 -0.478271 0.032532 0.875244 1445373016 -0.063660 -0.478271 0.032532 0.875244 1445373016 0.023071 -0.470886 0.091553 0.877075 1445373016 0.023071 -0.470886 0.091553 0.877075 1445373016 0.023071 -0.470886 0.091553 0.877075 1445373016 0.023071 -0.470886 0.091553 0.877075 1445373016 0.023071 -0.470886 0.091553 0.877075 1445373016 0.023071 -0.470886 0.091553 0.877075 1445373016 0.101196 -0.459839 0.143494 0.870422 1445373016 0.101196 -0.459839 0.143494 0.870422 1445373016 0.101196 -0.459839 0.143494 0.870422 1445373016 0.101196 -0.459839 0.143494 0.870422 1445373016 0.101196 -0.459839 0.143494 0.870422 1445373016 0.101196 -0.459839 0.143494 0.870422 1445373016 0.174561 -0.445801 0.195984 0.855774 1445373016 0.174561 -0.445801 0.195984 0.855774 1445373016 0.174561 -0.445801 0.195984 0.855774 1445373016 0.174561 -0.445801 0.195984 0.855774 1445373016 0.174561 -0.445801 0.195984 0.855774 1445373016 0.174561 -0.445801 0.195984 0.855774 1445373016 0.174561 -0.445801 0.195984 0.855774 1445373017 0.243042 -0.426575 0.254395 0.833191 1445373017 0.243042 -0.426575 0.254395 0.833191 1445373017 0.243042 -0.426575 0.254395 0.833191 1445373017 0.243042 -0.426575 0.254395 0.833191 1445373017 0.243042 -0.426575 0.254395 0.833191 1445373017 0.243042 -0.426575 0.254395 0.833191 1445373017 0.301453 -0.405090 0.310913 0.805176 1445373017 0.301453 -0.405090 0.310913 0.805176 1445373017 0.301453 -0.405090 0.310913 0.805176 1445373017 0.301453 -0.405090 0.310913 0.805176 1445373017 0.301453 -0.405090 0.310913 0.805176 1445373017 0.301453 -0.405090 0.310913 0.805176 1445373017 0.301453 -0.405090 0.310913 0.805176 1445373017 0.335571 -0.383789 0.354675 0.783752 1445373017 0.335571 -0.383789 0.354675 0.783752 1445373017 0.335571 -0.383789 0.354675 0.783752 1445373017 0.335571 -0.383789 0.354675 0.783752 1445373017 0.335571 -0.383789 0.354675 0.783752 1445373017 0.335571 -0.383789 0.354675 0.783752 1445373017 0.337280 -0.380737 0.366394 0.779053 1445373017 0.337280 -0.380737 0.366394 0.779053 1445373017 0.337280 -0.380737 0.366394 0.779053 1445373017 0.337280 -0.380737 0.366394 0.779053 1445373017 0.337280 -0.380737 0.366394 0.779053 1445373017 0.313782 -0.390930 0.358154 0.787598 1445373017 0.313782 -0.390930 0.358154 0.787598 1445373017 0.313782 -0.390930 0.358154 0.787598 1445373017 0.313782 -0.390930 0.358154 0.787598 1445373017 0.313782 -0.390930 0.358154 0.787598 1445373017 0.313782 -0.390930 0.358154 0.787598 1445373017 0.313782 -0.390930 0.358154 0.787598 1445373017 0.268982 -0.408264 0.338867 0.803772 1445373017 0.268982 -0.408264 0.338867 0.803772 1445373017 0.268982 -0.408264 0.338867 0.803772 1445373017 0.268982 -0.408264 0.338867 0.803772 1445373017 0.268982 -0.408264 0.338867 0.803772 1445373017 0.202393 -0.433472 0.304810 0.823486 1445373017 0.202393 -0.433472 0.304810 0.823486 1445373017 0.202393 -0.433472 0.304810 0.823486 1445373017 0.202393 -0.433472 0.304810 0.823486 1445373017 0.202393 -0.433472 0.304810 0.823486 1445373017 
-0.168213 -0.460693 -0.064209 0.869080 1445373019 -0.168213 -0.460693 -0.064209 0.869080 1445373019 -0.168213 -0.460693 -0.064209 0.869080 1445373019 -0.168213 -0.460693 -0.064209 0.869080 1445373019 -0.146667 -0.460388 -0.056641 0.873718 1445373019 -0.146667 -0.460388 -0.056641 0.873718 1445373019 -0.146667 -0.460388 -0.056641 0.873718 1445373019 -0.146667 -0.460388 -0.056641 0.873718 1445373019 -0.146667 -0.460388 -0.056641 0.873718 1445373019 -0.146667 -0.460388 -0.056641 0.873718 1445373019 -0.114868 -0.463013 -0.042175 0.877869 1445373019 -0.114868 -0.463013 -0.042175 0.877869 1445373019 -0.114868 -0.463013 -0.042175 0.877869 1445373019 -0.114868 -0.463013 -0.042175 0.877869 1445373019 -0.114868 -0.463013 -0.042175 0.877869 1445373019 -0.114868 -0.463013 -0.042175 0.877869 1445373019 -0.070435 -0.471191 -0.003601 0.879211 1445373019 -0.070435 -0.471191 -0.003601 0.879211 1445373019 -0.070435 -0.471191 -0.003601 0.879211 1445373019 -0.070435 -0.471191 -0.003601 0.879211 1445373019 -0.070435 -0.471191 -0.003601 0.879211 1445373019 -0.070435 -0.471191 -0.003601 0.879211 1445373019 -0.070435 -0.471191 -0.003601 0.879211 1445373019 -0.026855 -0.474609 0.045349 0.878601 1445373019 -0.026855 -0.474609 0.045349 0.878601 1445373019 -0.026855 -0.474609 0.045349 0.878601 1445373019 -0.026855 -0.474609 0.045349 0.878601 1445373019 -0.026855 -0.474609 0.045349 0.878601 1445373019 -0.026855 -0.474609 0.045349 0.878601 1445373019 0.014160 -0.473694 0.087097 0.876221 1445373019 0.014160 -0.473694 0.087097 0.876221 1445373019 0.014160 -0.473694 0.087097 0.876221 1445373019 0.014160 -0.473694 0.087097 0.876221 1445373019 0.014160 -0.473694 0.087097 0.876221 1445373019 0.014160 -0.473694 0.087097 0.876221 1445373019 0.055603 -0.468323 0.123108 0.873169 1445373019 0.055603 -0.468323 0.123108 0.873169 1445373019 0.055603 -0.468323 0.123108 0.873169 1445373019 0.055603 -0.468323 0.123108 0.873169 1445373020 0.055603 -0.468323 0.123108 0.873169 1445373020 0.055603 -0.468323 0.123108 0.873169 1445373020 0.055603 -0.468323 0.123108 0.873169 1445373020 0.101990 -0.456360 0.176636 0.866089 1445373020 0.101990 -0.456360 0.176636 0.866089 1445373020 0.101990 -0.456360 0.176636 0.866089 1445373020 0.101990 -0.456360 0.176636 0.866089 1445373020 0.101990 -0.456360 0.176636 0.866089 1445373020 0.101990 -0.456360 0.176636 0.866089 1445373020 0.138428 -0.437012 0.211060 0.863281 1445373020 0.138428 -0.437012 0.211060 0.863281 1445373020 0.138428 -0.437012 0.211060 0.863281 1445373020 0.138428 -0.437012 0.211060 0.863281 1445373020 0.138428 -0.437012 0.211060 0.863281 1445373020 0.138428 -0.437012 0.211060 0.863281 1445373020 0.171814 -0.415466 0.242981 0.859558 1445373020 0.171814 -0.415466 0.242981 0.859558 1445373020 0.171814 -0.415466 0.242981 0.859558 1445373020 0.171814 -0.415466 0.242981 0.859558 1445373020 0.171814 -0.415466 0.242981 0.859558 1445373020 0.171814 -0.415466 0.242981 0.859558 1445373020 0.196777 -0.397949 0.269897 0.854431 1445373020 0.196777 -0.397949 0.269897 0.854431 1445373020 0.196777 -0.397949 0.269897 0.854431 1445373020 0.196777 -0.397949 0.269897 0.854431 1445373020 0.196777 -0.397949 0.269897 0.854431 1445373020 0.196777 -0.397949 0.269897 0.854431 1445373020 0.205505 -0.392517 0.286560 0.849426 1445373020 0.205505 -0.392517 0.286560 0.849426 1445373020 0.205505 -0.392517 0.286560 0.849426 1445373020 0.205505 -0.392517 0.286560 0.849426 1445373020 0.205505 -0.392517 0.286560 0.849426 1445373020 0.205505 -0.392517 0.286560 0.849426 1445373020 0.194031 -0.394470 0.280457 0.853271 1445373020 0.194031 -0.394470 0.280457 0.853271 1445373020 0.194031 -0.394470 0.280457 0.853271 1445373020 0.194031 -0.394470 0.280457 0.853271 1445373020 0.194031 -0.394470 0.280457 0.853271 1445373020 0.194031 -0.394470 0.280457 0.853271 1445373020 0.194031 -0.394470 0.280457 0.853271 1445373020 0.165588 -0.404175 0.255920 0.862366 1445373020 0.165588 -0.404175 0.255920 0.862366 1445373020 0.165588 -0.404175 0.255920 0.862366 1445373020 0.165588 -0.404175 0.255920 0.862366 1445373020 0.165588 -0.404175 0.255920 0.862366 1445373020 0.165588 -0.404175 0.255920 0.862366 1445373020 0.165588 -0.404175 0.255920 0.862366 1445373020 0.125366 -0.418152 0.227600 0.870422 1445373020 0.125366 -0.418152 0.227600 0.870422 1445373020 0.125366 -0.418152 0.227600 0.870422 1445373020 0.125366 -0.418152 0.227600 0.870422 1445373020 0.125366 -0.418152 0.227600 0.870422 1445373020 0.125366 -0.418152 0.227600 0.870422 1445373020 0.075989 -0.434387 0.190735 0.877014 1445373020 0.075989 -0.434387 0.190735 0.877014 1445373020 0.075989 -0.434387 0.190735 0.877014 1445373020 0.075989 -0.434387 0.190735 0.877014 1445373020 0.075989 -0.434387 0.190735 0.877014 1445373020 0.075989 -0.434387 0.190735 0.877014 1445373020 0.021667 -0.452942 0.151367 0.878296 1445373020 0.021667 -0.452942 0.151367 0.878296 1445373020 0.021667 -0.452942 0.151367 0.878296 1445373020 0.021667 -0.452942 0.151367 0.878296 1445373020 0.021667 -0.452942 0.151367 0.878296 1445373020 0.021667 -0.452942 0.151367 0.878296 1445373020 0.021667 -0.452942 0.151367 0.878296 1445373020 -0.037842 -0.470825 0.111145 0.874390 1445373020 -0.037842 -0.470825 0.111145 0.874390 1445373020 -0.037842 -0.470825 0.111145 0.874390 1445373020 -0.037842 -0.470825 0.111145 0.874390 1445373020 -0.037842 -0.470825 0.111145 0.874390 1445373020 -0.097229 -0.483276 0.071045 0.867126 1445373020 -0.097229 -0.483276 0.071045 0.867126 1445373020 -0.097229 -0.483276 0.071045 0.867126 1445373020 -0.097229 -0.483276 0.071045 0.867126 1445373020 -0.097229 -0.483276 0.071045 0.867126 1445373020 -0.097229 -0.483276 0.071045 0.867126 1445373020 -0.097229 -0.483276 0.071045 0.867126 1445373020 -0.156311 -0.494019 0.042114 0.854248 1445373020 -0.156311 -0.494019 0.042114 0.854248 1445373020 -0.156311 -0.494019 0.042114 0.854248 1445373020 -0.156311 -0.494019 0.042114 0.854248 1445373020 -0.156311 -0.494019 0.042114 0.854248 1445373020 -0.156311 -0.494019 0.042114 0.854248 1445373020 -0.156311 -0.494019 0.042114 0.854248 1445373020 -0.211182 -0.503845 0.017456 0.837402 1445373020 -0.211182 -0.503845 0.017456 0.837402 1445373020 -0.211182 -0.503845 0.017456 0.837402 1445373020 -0.211182 -0.503845 0.017456 0.837402 1445373020 -0.211182 -0.503845 0.017456 0.837402 1445373020 -0.211182 -0.503845 0.017456 0.837402 1445373020 -0.263062 -0.509399 -0.006409 0.819336 1445373020 -0.263062 -0.509399 -0.006409 0.819336 1445373020 -0.263062 -0.509399 -0.006409 0.819336 1445373020 -0.263062 -0.509399 -0.006409 0.819336 1445373020 -0.263062 -0.509399 -0.006409 0.819336 1445373020 -0.263062 -0.509399 -0.006409 0.819336 1445373020 -0.302917 -0.503540 -0.040649 0.808105 1445373020 -0.302917 -0.503540 -0.040649 0.808105 1445373020 -0.302917 -0.503540 -0.040649 0.808105 1445373020 -0.302917 -0.503540 -0.040649 0.808105 1445373020 -0.302917 -0.503540 -0.040649 0.808105 1445373020 -0.302917 -0.503540 -0.040649 0.808105 1445373020 -0.302917 -0.503540 -0.040649 0.808105 1445373020 -0.323853 -0.493713 -0.064148 0.804504 1445373020 -0.323853 -0.493713 -0.064148 0.804504 1445373020 -0.323853 -0.493713 -0.064148 0.804504 1445373020 -0.323853 -0.493713 -0.064148 0.804504 1445373020 -0.323853 -0.493713 -0.064148 0.804504 1445373020 -0.323853 -0.493713 -0.064148 0.804504 1445373020 -0.330872 -0.479004 -0.080322 0.809082 1445373020 -0.330872 -0.479004 -0.080322 0.809082 1445373020 -0.330872 -0.479004 -0.080322 0.809082 1445373020 -0.330872 -0.479004 -0.080322 0.809082 1445373020 -0.330872 -0.479004 -0.080322 0.809082 1445373021 -0.330872 -0.479004 -0.080322 0.809082 1445373021 -0.321472 -0.465820 -0.087097 0.819763 1445373021 -0.321472 -0.465820 -0.087097 0.819763 1445373021 -0.321472 -0.465820 -0.087097 0.819763 1445373021 -0.321472 -0.465820 -0.087097 0.819763 1445373021 -0.321472 -0.465820 -0.087097 0.819763 1445373021 -0.321472 -0.465820 -0.087097 0.819763 1445373021 -0.292297 -0.454224 -0.082214 0.837585 1445373021 -0.292297 -0.454224 -0.082214 0.837585 1445373021 -0.292297 -0.454224 -0.082214 0.837585 1445373021 -0.292297 -0.454224 -0.082214 0.837585 1445373021 -0.292297 -0.454224 -0.082214 0.837585 1445373021 -0.292297 -0.454224 -0.082214 0.837585 1445373021 -0.292297 -0.454224 -0.082214 0.837585 1445373021 -0.243469 -0.448853 -0.060303 0.857666 1445373021 -0.243469 -0.448853 -0.060303 0.857666 1445373021 -0.243469 -0.448853 -0.060303 0.857666 1445373021 -0.243469 -0.448853 -0.060303 0.857666 1445373021 -0.243469 -0.448853 -0.060303 0.857666 1445373021 -0.243469 -0.448853 -0.060303 0.857666 1445373021 -0.181030 -0.444397 -0.026428 0.876953 1445373021 -0.181030 -0.444397 -0.026428 0.876953 1445373021 -0.181030 -0.444397 -0.026428 0.876953 1445373021 -0.181030 -0.444397 -0.026428 0.876953 1445373021 -0.181030 -0.444397 -0.026428 0.876953 1445373021 -0.181030 -0.444397 -0.026428 0.876953 1445373021 -0.109741 -0.439148 0.016663 0.891479 1445373021 -0.109741 -0.439148 0.016663 0.891479 1445373021 -0.109741 -0.439148 0.016663 0.891479 1445373021 -0.109741 -0.439148 0.016663 0.891479 1445373021 -0.109741 -0.439148 0.016663 0.891479 1445373021 -0.109741 -0.439148 0.016663 0.891479 1445373021 -0.109741 -0.439148 0.016663 0.891479 1445373021 -0.029114 -0.431396 0.066589 0.899231 1445373021 -0.029114 -0.431396 0.066589 0.899231 1445373021 -0.029114 -0.431396 0.066589 0.899231 1445373021 -0.029114 -0.431396 0.066589 0.899231 1445373021 -0.029114 -0.431396 0.066589 0.899231 1445373021 0.054016 -0.422485 0.127380 0.895752 1445373021 0.054016 -0.422485 0.127380 0.895752 1445373021 0.054016 -0.422485 0.127380 0.895752 1445373021 0.054016 -0.422485 0.127380 0.895752 1445373021 0.054016 -0.422485 0.127380 0.895752 1445373021 0.054016 -0.422485 0.127380 0.895752 1445373021 0.054016 -0.422485 0.127380 0.895752 1445373021 0.130676 -0.410706 0.193176 0.881409 1445373021 0.130676 -0.410706 0.193176 0.881409 1445373021 0.130676 -0.410706 0.193176 0.881409 1445373021 0.130676 -0.410706 0.193176 0.881409 1445373021 0.130676 -0.410706 0.193176 0.881409 1445373021 0.130676 -0.410706 0.193176 0.881409 1445373021 0.197693 -0.394653 0.246826 0.862671 1445373021 0.197693 -0.394653 0.246826 0.862671 1445373021 0.197693 -0.394653 0.246826 0.862671 1445373021 0.197693 -0.394653 0.246826 0.862671 1445373021 0.197693 -0.394653 0.246826 0.862671 1445373021 0.197693 -0.394653 0.246826 0.862671 1445373021 0.255371 -0.377380 0.296265 0.839355 1445373021 0.255371 -0.377380 0.296265 0.839355 1445373021 0.255371 -0.377380 0.296265 0.839355 1445373021 0.255371 -0.377380 0.296265 0.839355 1445373021 0.255371 -0.377380 0.296265 0.839355 1445373021 0.255371 -0.377380 0.296265 0.839355 1445373021 0.299011 -0.356201 0.342529 0.816284 1445373021 0.299011 -0.356201 0.342529 0.816284 1445373021 0.299011 -0.356201 0.342529 0.816284 1445373021 0.299011 -0.356201 0.342529 0.816284 1445373021 0.299011 -0.356201 0.342529 0.816284 1445373021 0.299011 -0.356201 0.342529 0.816284 1445373021 0.325012 -0.339783 0.380981 0.796021 1445373021 0.325012 -0.339783 0.380981 0.796021 1445373021 0.325012 -0.339783 0.380981 0.796021 1445373021 0.325012 -0.339783 0.380981 0.796021 1445373021 0.325012 -0.339783 0.380981 0.796021 1445373021 0.325012 -0.339783 0.380981 0.796021 1445373021 0.325012 -0.339783 0.380981 0.796021 1445373021 0.330811 -0.330566 0.407166 0.784485 1445373021 0.330811 -0.330566 0.407166 0.784485 1445373021 0.330811 -0.330566 0.407166 0.784485 1445373021 0.330811 -0.330566 0.407166 0.784485 1445373021 0.330811 -0.330566 0.407166 0.784485 1445373021 0.330811 -0.330566 0.407166 0.784485 1445373021 0.307068 -0.337708 0.402832 0.793274 1445373021 0.307068 -0.337708 0.402832 0.793274 1445373021 0.307068 -0.337708 0.402832 0.793274 1445373021 0.307068 -0.337708 0.402832 0.793274 1445373021 0.307068 -0.337708 0.402832 0.793274 1445373021 0.307068 -0.337708 0.402832 0.793274 1445373021 0.259827 -0.361206 0.372803 0.814209 1445373021 0.259827 -0.361206 0.372803 0.814209 1445373021 0.259827 -0.361206 0.372803 0.814209 1445373021 0.259827 -0.361206 0.372803 0.814209 1445373021 0.259827 -0.361206 0.372803 0.814209 1445373021 0.259827 -0.361206 0.372803 0.814209 1445373021 0.259827 -0.361206 0.372803 0.814209 1445373021 0.197327 -0.391724 0.335388 0.833740 1445373021 0.197327 -0.391724 0.335388 0.833740 1445373021 0.197327 -0.391724 0.335388 0.833740 1445373021 0.197327 -0.391724 0.335388 0.833740 1445373021 0.197327 -0.391724 0.335388 0.833740 1445373021 0.117920 -0.427490 0.280518 0.851257 1445373021 0.117920 -0.427490 0.280518 0.851257 1445373021 0.117920 -0.427490 0.280518 0.851257 1445373021 0.117920 -0.427490 0.280518 0.851257 1445373021 0.117920 -0.427490 0.280518 0.851257 1445373021 0.117920 -0.427490 0.280518 0.851257 1445373021 0.027039 -0.461060 0.208069 0.862183 1445373021 0.027039 -0.461060 0.208069 0.862183 1445373021 0.027039 -0.461060 0.208069 0.862183 1445373021 0.027039 -0.461060 0.208069 0.862183 1445373021 0.027039 -0.461060 0.208069 0.862183 1445373021 0.027039 -0.461060 0.208069 0.862183 1445373022 -0.069885 -0.487854 0.135498 0.859497 1445373022 -0.069885 -0.487854 0.135498 0.859497 1445373022 -0.069885 -0.487854 0.135498 0.859497 1445373022 -0.069885 -0.487854 0.135498 0.859497 1445373022 -0.069885 -0.487854 0.135498 0.859497 1445373022 -0.069885 -0.487854 0.135498 0.859497 1445373022 -0.069885 -0.487854 0.135498 0.859497 1445373022 -0.168945 -0.506042 0.060120 0.843628 1445373022 -0.168945 -0.506042 0.060120 0.843628 1445373022 -0.168945 -0.506042 0.060120 0.843628 1445373022 -0.168945 -0.506042 0.060120 0.843628 1445373022 -0.168945 -0.506042 0.060120 0.843628 1445373022 -0.168945 -0.506042 0.060120 0.843628 1445373022 -0.262390 -0.511230 -0.015625 0.818237 1445373022 -0.262390 -0.511230 -0.015625 0.818237 1445373022 -0.262390 -0.511230 -0.015625 0.818237 1445373022 -0.262390 -0.511230 -0.015625 0.818237 1445373022 -0.262390 -0.511230 -0.015625 0.818237 1445373022 -0.345764 -0.506042 -0.080139 0.786133 1445373022 -0.345764 -0.506042 -0.080139 0.786133 1445373022 -0.345764 -0.506042 -0.080139 0.786133 1445373022 -0.345764 -0.506042 -0.080139 0.786133 1445373022 -0.345764 -0.506042 -0.080139 0.786133 1445373022 -0.345764 -0.506042 -0.080139 0.786133 1445373022 -0.345764 -0.506042 -0.080139 0.786133 1445373022 -0.420837 -0.491089 -0.144043 0.749023 1445373022 -0.420837 -0.491089 -0.144043 0.749023 1445373022 -0.420837 -0.491089 -0.144043 0.749023 1445373022 -0.420837 -0.491089 -0.144043 0.749023 1445373022 -0.420837 -0.491089 -0.144043 0.749023 1445373022 -0.420837 -0.491089 -0.144043 0.749023 1445373022 -0.485352 -0.464600 -0.207520 0.710999 1445373022 -0.485352 -0.464600 -0.207520 0.710999 1445373022 -0.485352 -0.464600 -0.207520 0.710999 1445373022 -0.485352 -0.464600 -0.207520 0.710999 1445373022 -0.485352 -0.464600 -0.207520 0.710999 1445373022 -0.528259 -0.434875 -0.262878 0.680298 1445373022 -0.528259 -0.434875 -0.262878 0.680298 1445373022 -0.528259 -0.434875 -0.262878 0.680298 1445373022 -0.528259 -0.434875 -0.262878 0.680298 1445373022 -0.528259 -0.434875 -0.262878 0.680298 1445373022 -0.528259 -0.434875 -0.262878 0.680298 1445373022 -0.528259 -0.434875 -0.262878 0.680298 1445373022 -0.544312 -0.412537 -0.291931 0.669617 1445373022 -0.544312 -0.412537 -0.291931 0.669617 1445373022 -0.544312 -0.412537 -0.291931 0.669617 1445373022 -0.544312 -0.412537 -0.291931 0.669617 1445373022 -0.544312 -0.412537 -0.291931 0.669617 1445373022 -0.535828 -0.399292 -0.296082 0.682495 1445373022 -0.535828 -0.399292 -0.296082 0.682495 1445373022 -0.535828 -0.399292 -0.296082 0.682495 1445373022 -0.535828 -0.399292 -0.296082 0.682495 1445373022 -0.535828 -0.399292 -0.296082 0.682495 1445373022 -0.535828 -0.399292 -0.296082 0.682495 1445373022 -0.535828 -0.399292 -0.296082 0.682495 1445373022 -0.503113 -0.399292 -0.282654 0.712463 1445373022 -0.503113 -0.399292 -0.282654 0.712463 1445373022 -0.503113 -0.399292 -0.282654 0.712463 1445373022 -0.503113 -0.399292 -0.282654 0.712463 1445373022 -0.450623 -0.408691 -0.256836 0.750977 1445373022 -0.450623 -0.408691 -0.256836 0.750977 1445373022 -0.450623 -0.408691 -0.256836 0.750977 1445373022 -0.450623 -0.408691 -0.256836 0.750977 1445373022 -0.450623 -0.408691 -0.256836 0.750977 1445373022 -0.450623 -0.408691 -0.256836 0.750977 1445373022 -0.380859 -0.420593 -0.222229 0.792908 1445373022 -0.380859 -0.420593 -0.222229 0.792908 1445373022 -0.380859 -0.420593 -0.222229 0.792908 1445373022 -0.380859 -0.420593 -0.222229 0.792908 1445373022 -0.380859 -0.420593 -0.222229 0.792908 1445373022 -0.380859 -0.420593 -0.222229 0.792908 1445373022 -0.380859 -0.420593 -0.222229 0.792908 1445373022 -0.291748 -0.436462 -0.171997 0.833557 1445373022 -0.291748 -0.436462 -0.171997 0.833557 1445373022 -0.291748 -0.436462 -0.171997 0.833557 1445373022 -0.291748 -0.436462 -0.171997 0.833557 1445373022 -0.291748 -0.436462 -0.171997 0.833557 1445373022 -0.291748 -0.436462 -0.171997 0.833557 1445373022 -0.190002 -0.450745 -0.104248 0.865967 1445373022 -0.190002 -0.450745 -0.104248 0.865967 1445373022 -0.190002 -0.450745 -0.104248 0.865967 1445373022 -0.190002 -0.450745 -0.104248 0.865967 1445373022 -0.190002 -0.450745 -0.104248 0.865967 1445373022 -0.190002 -0.450745 -0.104248 0.865967 1445373022 -0.085999 -0.459717 -0.030090 0.883362 1445373022 -0.085999 -0.459717 -0.030090 0.883362 1445373022 -0.085999 -0.459717 -0.030090 0.883362 1445373022 -0.085999 -0.459717 -0.030090 0.883362 1445373022 -0.085999 -0.459717 -0.030090 0.883362 1445373022 -0.085999 -0.459717 -0.030090 0.883362 1445373022 -0.085999 -0.459717 -0.030090 0.883362 1445373022 0.016724 -0.458435 0.044495 0.887451 1445373022 0.016724 -0.458435 0.044495 0.887451 1445373022 0.016724 -0.458435 0.044495 0.887451 1445373022 0.016724 -0.458435 0.044495 0.887451 1445373022 0.016724 -0.458435 0.044495 0.887451 1445373022 0.016724 -0.458435 0.044495 0.887451 1445373022 0.115234 -0.448364 0.119324 0.878296 1445373022 0.115234 -0.448364 0.119324 0.878296 1445373022 0.115234 -0.448364 0.119324 0.878296 1445373022 0.115234 -0.448364 0.119324 0.878296 1445373022 0.115234 -0.448364 0.119324 0.878296 1445373022 0.115234 -0.448364 0.119324 0.878296 1445373022 0.115234 -0.448364 0.119324 0.878296 1445373022 0.205688 -0.430847 0.189209 0.858032 1445373022 0.205688 -0.430847 0.189209 0.858032 1445373022 0.205688 -0.430847 0.189209 0.858032 1445373022 0.205688 -0.430847 0.189209 0.858032 1445373022 0.205688 -0.430847 0.189209 0.858032 1445373022 0.205688 -0.430847 0.189209 0.858032 1445373023 0.289612 -0.406677 0.262512 0.825684 1445373023 0.289612 -0.406677 0.262512 0.825684 1445373023 0.289612 -0.406677 0.262512 0.825684 1445373023 0.289612 -0.406677 0.262512 0.825684 1445373023 0.289612 -0.406677 0.262512 0.825684 1445373023 0.289612 -0.406677 0.262512 0.825684 1445373023 0.356079 -0.374756 0.331177 0.789307 1445373023 0.356079 -0.374756 0.331177 0.789307 1445373023 0.356079 -0.374756 0.331177 0.789307 1445373023 0.356079 -0.374756 0.331177 0.789307 1445373023 0.356079 -0.374756 0.331177 0.789307 1445373023 0.395996 -0.347595 0.382385 0.758972 1445373023 0.395996 -0.347595 0.382385 0.758972 1445373023 0.395996 -0.347595 0.382385 0.758972 1445373023 0.395996 -0.347595 0.382385 0.758972 1445373023 0.395996 -0.347595 0.382385 0.758972 1445373023 0.395996 -0.347595 0.382385 0.758972 1445373023 0.395996 -0.347595 0.382385 0.758972 1445373023 0.404419 -0.334229 0.412292 0.744751 1445373023 0.404419 -0.334229 0.412292 0.744751 1445373023 0.404419 -0.334229 0.412292 0.744751 1445373023 0.404419 -0.334229 0.412292 0.744751 1445373023 0.404419 -0.334229 0.412292 0.744751 1445373023 0.404419 -0.334229 0.412292 0.744751 1445373023 0.379700 -0.339844 0.416443 0.752869 1445373023 0.379700 -0.339844 0.416443 0.752869 1445373023 0.379700 -0.339844 0.416443 0.752869 1445373023 0.379700 -0.339844 0.416443 0.752869 1445373023 0.379700 -0.339844 0.416443 0.752869 1445373023 0.379700 -0.339844 0.416443 0.752869 1445373023 0.327332 -0.364807 0.393738 0.777649 1445373023 0.327332 -0.364807 0.393738 0.777649 1445373023 0.327332 -0.364807 0.393738 0.777649 1445373023 0.327332 -0.364807 0.393738 0.777649 1445373023 0.327332 -0.364807 0.393738 0.777649 1445373023 0.327332 -0.364807 0.393738 0.777649 1445373023 0.255432 -0.397339 0.357666 0.805542 1445373023 0.255432 -0.397339 0.357666 0.805542 1445373023 0.255432 -0.397339 0.357666 0.805542 1445373023 0.255432 -0.397339 0.357666 0.805542 1445373023 0.255432 -0.397339 0.357666 0.805542 1445373023 0.255432 -0.397339 0.357666 0.805542 1445373023 0.164673 -0.435547 0.306091 0.830322 1445373023 0.164673 -0.435547 0.306091 0.830322 1445373023 0.164673 -0.435547 0.306091 0.830322 1445373023 0.164673 -0.435547 0.306091 0.830322 1445373023 0.164673 -0.435547 0.306091 0.830322 1445373023 0.164673 -0.435547 0.306091 0.830322 1445373023 0.058411 -0.472778 0.237488 0.846558 1445373023 0.058411 -0.472778 0.237488 0.846558 1445373023 0.058411 -0.472778 0.237488 0.846558 1445373023 0.058411 -0.472778 0.237488 0.846558 1445373023 0.058411 -0.472778 0.237488 0.846558 1445373023 0.058411 -0.472778 0.237488 0.846558 1445373023 -0.054749 -0.503418 0.156128 0.848022 1445373023 -0.054749 -0.503418 0.156128 0.848022 1445373023 -0.054749 -0.503418 0.156128 0.848022 1445373023 -0.054749 -0.503418 0.156128 0.848022 1445373023 -0.054749 -0.503418 0.156128 0.848022 1445373023 -0.054749 -0.503418 0.156128 0.848022 1445373023 -0.167114 -0.521912 0.062622 0.834106 1445373023 -0.167114 -0.521912 0.062622 0.834106 1445373023 -0.167114 -0.521912 0.062622 0.834106 1445373023 -0.167114 -0.521912 0.062622 0.834106 1445373023 -0.167114 -0.521912 0.062622 0.834106 1445373023 -0.167114 -0.521912 0.062622 0.834106 1445373023 -0.265991 -0.520569 -0.024719 0.810913 1445373023 -0.265991 -0.520569 -0.024719 0.810913 1445373023 -0.265991 -0.520569 -0.024719 0.810913 1445373023 -0.265991 -0.520569 -0.024719 0.810913 1445373023 -0.265991 -0.520569 -0.024719 0.810913 1445373023 -0.265991 -0.520569 -0.024719 0.810913 1445373023 -0.359314 -0.504517 -0.104614 0.778076 1445373023 -0.359314 -0.504517 -0.104614 0.778076 1445373023 -0.359314 -0.504517 -0.104614 0.778076 1445373023 -0.359314 -0.504517 -0.104614 0.778076 1445373023 -0.359314 -0.504517 -0.104614 0.778076 1445373023 -0.359314 -0.504517 -0.104614 0.778076 1445373023 -0.359314 -0.504517 -0.104614 0.778076 1445373023 -0.435120 -0.478149 -0.174194 0.742737 1445373023 -0.435120 -0.478149 -0.174194 0.742737 1445373023 -0.435120 -0.478149 -0.174194 0.742737 1445373023 -0.435120 -0.478149 -0.174194 0.742737 1445373023 -0.435120 -0.478149 -0.174194 0.742737 1445373023 -0.435120 -0.478149 -0.174194 0.742737 1445373023 -0.494019 -0.443237 -0.239014 0.708801 1445373023 -0.494019 -0.443237 -0.239014 0.708801 1445373023 -0.494019 -0.443237 -0.239014 0.708801 1445373023 -0.494019 -0.443237 -0.239014 0.708801 1445373023 -0.494019 -0.443237 -0.239014 0.708801 1445373023 -0.494019 -0.443237 -0.239014 0.708801 1445373023 -0.536804 -0.392700 -0.302734 0.682678 1445373023 -0.536804 -0.392700 -0.302734 0.682678 1445373023 -0.536804 -0.392700 -0.302734 0.682678 1445373023 -0.536804 -0.392700 -0.302734 0.682678 1445373023 -0.536804 -0.392700 -0.302734 0.682678 1445373023 -0.560608 -0.346497 -0.346313 0.667664 1445373023 -0.560608 -0.346497 -0.346313 0.667664 1445373023 -0.560608 -0.346497 -0.346313 0.667664 1445373023 -0.560608 -0.346497 -0.346313 0.667664 1445373023 -0.560608 -0.346497 -0.346313 0.667664 1445373023 -0.563049 -0.319824 -0.358337 0.672546 1445373023 -0.563049 -0.319824 -0.358337 0.672546 1445373023 -0.563049 -0.319824 -0.358337 0.672546 1445373023 -0.563049 -0.319824 -0.358337 0.672546 1445373023 -0.563049 -0.319824 -0.358337 0.672546 1445373023 -0.563049 -0.319824 -0.358337 0.672546 1445373023 -0.563049 -0.319824 -0.358337 0.672546 1445373023 -0.531677 -0.321899 -0.340271 0.705688 1445373024 -0.531677 -0.321899 -0.340271 0.705688 1445373024 -0.531677 -0.321899 -0.340271 0.705688 1445373024 -0.531677 -0.321899 -0.340271 0.705688 1445373024 -0.531677 -0.321899 -0.340271 0.705688 1445373024 -0.531677 -0.321899 -0.340271 0.705688 1445373024 -0.472107 -0.348450 -0.297852 0.752991 1445373024 -0.472107 -0.348450 -0.297852 0.752991 1445373024 -0.472107 -0.348450 -0.297852 0.752991 1445373024 -0.472107 -0.348450 -0.297852 0.752991 1445373024 -0.472107 -0.348450 -0.297852 0.752991 1445373024 -0.472107 -0.348450 -0.297852 0.752991 1445373024 -0.394287 -0.380005 -0.248840 0.798889 1445373024 -0.394287 -0.380005 -0.248840 0.798889 1445373024 -0.394287 -0.380005 -0.248840 0.798889 1445373024 -0.394287 -0.380005 -0.248840 0.798889 1445373024 -0.394287 -0.380005 -0.248840 0.798889 1445373024 -0.394287 -0.380005 -0.248840 0.798889 1445373024 -0.300293 -0.409485 -0.187378 0.840881 1445373024 -0.300293 -0.409485 -0.187378 0.840881 1445373024 -0.300293 -0.409485 -0.187378 0.840881 1445373024 -0.300293 -0.409485 -0.187378 0.840881 1445373024 -0.300293 -0.409485 -0.187378 0.840881 1445373024 -0.300293 -0.409485 -0.187378 0.840881 1445373024 -0.192932 -0.432007 -0.110962 0.873962 1445373024 -0.192932 -0.432007 -0.110962 0.873962 1445373024 -0.192932 -0.432007 -0.110962 0.873962 1445373024 -0.192932 -0.432007 -0.110962 0.873962 1445373024 -0.192932 -0.432007 -0.110962 0.873962 1445373024 -0.192932 -0.432007 -0.110962 0.873962 1445373024 -0.192932 -0.432007 -0.110962 0.873962 1445373024 -0.080627 -0.447632 -0.031921 0.890015 1445373024 -0.080627 -0.447632 -0.031921 0.890015 1445373024 -0.080627 -0.447632 -0.031921 0.890015 1445373024 -0.080627 -0.447632 -0.031921 0.890015 1445373024 -0.080627 -0.447632 -0.031921 0.890015 1445373024 -0.080627 -0.447632 -0.031921 0.890015 1445373024 0.032532 -0.452515 0.049988 0.889709 1445373024 0.032532 -0.452515 0.049988 0.889709 1445373024 0.032532 -0.452515 0.049988 0.889709 1445373024 0.032532 -0.452515 0.049988 0.889709 1445373024 0.032532 -0.452515 0.049988 0.889709 1445373024 0.141785 -0.444702 0.126648 0.875244 1445373024 0.141785 -0.444702 0.126648 0.875244 1445373024 0.141785 -0.444702 0.126648 0.875244 1445373024 0.141785 -0.444702 0.126648 0.875244 1445373024 0.141785 -0.444702 0.126648 0.875244 1445373024 0.141785 -0.444702 0.126648 0.875244 1445373024 0.244568 -0.424866 0.198730 0.848572 1445373024 0.244568 -0.424866 0.198730 0.848572 1445373024 0.244568 -0.424866 0.198730 0.848572 1445373024 0.244568 -0.424866 0.198730 0.848572 1445373024 0.244568 -0.424866 0.198730 0.848572 1445373024 0.244568 -0.424866 0.198730 0.848572 1445373024 0.340210 -0.397644 0.270874 0.807922 1445373024 0.340210 -0.397644 0.270874 0.807922 1445373024 0.340210 -0.397644 0.270874 0.807922 1445373024 0.340210 -0.397644 0.270874 0.807922 1445373024 0.340210 -0.397644 0.270874 0.807922 1445373024 0.340210 -0.397644 0.270874 0.807922 1445373024 0.413757 -0.357117 0.348999 0.761169 1445373024 0.413757 -0.357117 0.348999 0.761169 1445373024 0.413757 -0.357117 0.348999 0.761169 1445373024 0.413757 -0.357117 0.348999 0.761169 1445373024 0.413757 -0.357117 0.348999 0.761169 1445373024 0.413757 -0.357117 0.348999 0.761169 1445373024 0.453918 -0.331543 0.397766 0.725037 1445373024 0.453918 -0.331543 0.397766 0.725037 1445373024 0.453918 -0.331543 0.397766 0.725037 1445373024 0.453918 -0.331543 0.397766 0.725037 1445373024 0.453918 -0.331543 0.397766 0.725037 1445373024 0.453918 -0.331543 0.397766 0.725037 1445373024 0.467041 -0.317810 0.428894 0.704834 1445373024 0.467041 -0.317810 0.428894 0.704834 1445373024 0.467041 -0.317810 0.428894 0.704834 1445373024 0.467041 -0.317810 0.428894 0.704834 1445373024 0.467041 -0.317810 0.428894 0.704834 1445373024 0.467041 -0.317810 0.428894 0.704834 1445373024 0.467041 -0.317810 0.428894 0.704834 1445373024 0.450195 -0.321045 0.442566 0.705933 1445373024 0.450195 -0.321045 0.442566 0.705933 1445373024 0.450195 -0.321045 0.442566 0.705933 1445373024 0.450195 -0.321045 0.442566 0.705933 1445373024 0.450195 -0.321045 0.442566 0.705933 1445373024 0.450195 -0.321045 0.442566 0.705933 1445373024 0.404785 -0.343811 0.429077 0.730591 1445373024 0.404785 -0.343811 0.429077 0.730591 1445373024 0.404785 -0.343811 0.429077 0.730591 1445373024 0.404785 -0.343811 0.429077 0.730591 1445373024 0.404785 -0.343811 0.429077 0.730591 1445373024 0.404785 -0.343811 0.429077 0.730591 1445373024 0.338013 -0.376648 0.399231 0.764526 1445373024 0.338013 -0.376648 0.399231 0.764526 1445373024 0.338013 -0.376648 0.399231 0.764526 1445373024 0.338013 -0.376648 0.399231 0.764526 1445373024 0.338013 -0.376648 0.399231 0.764526 1445373024 0.338013 -0.376648 0.399231 0.764526 1445373024 0.338013 -0.376648 0.399231 0.764526 1445373024 0.257446 -0.414246 0.359924 0.795288 1445373024 0.257446 -0.414246 0.359924 0.795288 1445373024 0.257446 -0.414246 0.359924 0.795288 1445373024 0.257446 -0.414246 0.359924 0.795288 1445373024 0.257446 -0.414246 0.359924 0.795288 1445373024 0.257446 -0.414246 0.359924 0.795288 1445373024 0.161865 -0.453064 0.305481 0.821716 1445373024 0.161865 -0.453064 0.305481 0.821716 1445373024 0.161865 -0.453064 0.305481 0.821716 1445373024 0.161865 -0.453064 0.305481 0.821716 1445373024 0.161865 -0.453064 0.305481 0.821716 1445373024
[truncated: 168,560 more chars]
