# Supplementary material for: Quaternion-Based Gesture Recognition Using Wireless Wearable Motion Capture Sensors
Source: Sensors (Basel). 2016 Apr 28;16(5):605. doi: 10.3390/s16050605 (PMC4883296; doi:10.3390/s16050605)
Supplement: Supplementary file 1 [file sensors-16-00605-s001.zip › MultiSensorGestureData/P10/6. Sway/Training19.txt]

0.253235 0.656372 -0.216248 0.676880 1445372919 0.253235 0.656372 -0.216248 0.676880 1445372919 0.253235 0.656372 -0.216248 0.676880 1445372919 0.253235 0.656372 -0.216248 0.676880 1445372920 0.253235 0.656372 -0.216248 0.676880 1445372920 0.253235 0.656372 -0.216248 0.676880 1445372920 0.253418 0.658081 -0.216309 0.675171 1445372920 0.253418 0.658081 -0.216309 0.675171 1445372920 0.253418 0.658081 -0.216309 0.675171 1445372920 0.253418 0.658081 -0.216309 0.675171 1445372920 0.253418 0.658081 -0.216309 0.675171 1445372920 0.253418 0.658081 -0.216309 0.675171 1445372920 0.257385 0.656555 -0.217041 0.674866 1445372920 0.257385 0.656555 -0.217041 0.674866 1445372920 0.257385 0.656555 -0.217041 0.674866 1445372920 0.257385 0.656555 -0.217041 0.674866 1445372920 0.257385 0.656555 -0.217041 0.674866 1445372920 0.257385 0.656555 -0.217041 0.674866 1445372920 0.261169 0.654602 -0.219849 0.674438 1445372920 0.261169 0.654602 -0.219849 0.674438 1445372920 0.261169 0.654602 -0.219849 0.674438 1445372920 0.261169 0.654602 -0.219849 0.674438 1445372920 0.261169 0.654602 -0.219849 0.674438 1445372920 0.261169 0.654602 -0.219849 0.674438 1445372920 0.263977 0.652344 -0.222961 0.674500 1445372920 0.263977 0.652344 -0.222961 0.674500 1445372920 0.263977 0.652344 -0.222961 0.674500 1445372920 0.263977 0.652344 -0.222961 0.674500 1445372920 0.263977 0.652344 -0.222961 0.674500 1445372920 0.263977 0.652344 -0.222961 0.674500 1445372920 0.265442 0.651001 -0.225647 0.674377 1445372920 0.265442 0.651001 -0.225647 0.674377 1445372920 0.265442 0.651001 -0.225647 0.674377 1445372920 0.265442 0.651001 -0.225647 0.674377 1445372920 0.265442 0.651001 -0.225647 0.674377 1445372920 0.265442 0.651001 -0.225647 0.674377 1445372920 0.265747 0.650940 -0.226379 0.674011 1445372920 0.265747 0.650940 -0.226379 0.674011 1445372920 0.265747 0.650940 -0.226379 0.674011 1445372920 0.265747 0.650940 -0.226379 0.674011 1445372920 0.265747 0.650940 -0.226379 0.674011 1445372920 0.265747 0.650940 -0.226379 0.674011 1445372920 0.265930 0.652161 -0.226074 0.672852 1445372920 0.265930 0.652161 -0.226074 0.672852 1445372920 0.265930 0.652161 -0.226074 0.672852 1445372920 0.265930 0.652161 -0.226074 0.672852 1445372920 0.265930 0.652161 -0.226074 0.672852 1445372920 0.265930 0.652161 -0.226074 0.672852 1445372920 0.266785 0.651733 -0.225342 0.673157 1445372920 0.266785 0.651733 -0.225342 0.673157 1445372920 0.266785 0.651733 -0.225342 0.673157 1445372920 0.266785 0.651733 -0.225342 0.673157 1445372920 0.266785 0.651733 -0.225342 0.673157 1445372920 0.266785 0.651733 -0.225342 0.673157 1445372920 0.269531 0.645813 -0.219910 0.679565 1445372920 0.269531 0.645813 -0.219910 0.679565 1445372920 0.269531 0.645813 -0.219910 0.679565 1445372920 0.269531 0.645813 -0.219910 0.679565 1445372920 0.269531 0.645813 -0.219910 0.679565 1445372920 0.267761 0.651367 -0.221069 0.674622 1445372920 0.267761 0.651367 -0.221069 0.674622 1445372920 0.267761 0.651367 -0.221069 0.674622 1445372920 0.267761 0.651367 -0.221069 0.674622 1445372920 0.267761 0.651367 -0.221069 0.674622 1445372920 0.267761 0.651367 -0.221069 0.674622 1445372920 0.267761 0.651367 -0.221069 0.674622 1445372920 0.275452 0.657410 -0.227905 0.663269 1445372920 0.275452 0.657410 -0.227905 0.663269 1445372920 0.275452 0.657410 -0.227905 0.663269 1445372920 0.275452 0.657410 -0.227905 0.663269 1445372920 0.275452 0.657410 -0.227905 0.663269 1445372920 0.275452 0.657410 -0.227905 0.663269 1445372920 0.298035 0.653503 -0.245056 0.651123 1445372920 0.298035 0.653503 -0.245056 0.651123 1445372920 0.298035 0.653503 -0.245056 0.651123 1445372920 0.298035 0.653503 -0.245056 0.651123 1445372920 0.298035 0.653503 -0.245056 0.651123 1445372920 0.298035 0.653503 -0.245056 0.651123 1445372920 0.335327 0.640381 -0.274719 0.633972 1445372920 0.335327 0.640381 -0.274719 0.633972 1445372920 0.335327 0.640381 -0.274719 0.633972 1445372920 0.335327 0.640381 -0.274719 0.633972 1445372920 0.335327 0.640381 -0.274719 0.633972 1445372920 0.335327 0.640381 -0.274719 0.633972 1445372920 0.376648 0.622681 -0.317688 0.607788 1445372920 0.376648 0.622681 -0.317688 0.607788 1445372920 0.376648 0.622681 -0.317688 0.607788 1445372920 0.376648 0.622681 -0.317688 0.607788 1445372920 0.376648 0.622681 -0.317688 0.607788 1445372920 0.376648 0.622681 -0.317688 0.607788 1445372920 0.419434 0.598083 -0.365601 0.576721 1445372920 0.419434 0.598083 -0.365601 0.576721 1445372920 0.419434 0.598083 -0.365601 0.576721 1445372920 0.419434 0.598083 -0.365601 0.576721 1445372920 0.419434 0.598083 -0.365601 0.576721 1445372920 0.419434 0.598083 -0.365601 0.576721 1445372920 0.462646 0.567993 -0.414490 0.539856 1445372920 0.462646 0.567993 -0.414490 0.539856 1445372920 0.462646 0.567993 -0.414490 0.539856 1445372920 0.462646 0.567993 -0.414490 0.539856 1445372920 0.462646 0.567993 -0.414490 0.539856 1445372920 0.462646 0.567993 -0.414490 0.539856 1445372920 0.505798 0.532715 -0.453613 0.504517 1445372920 0.505798 0.532715 -0.453613 0.504517 1445372920 0.505798 0.532715 -0.453613 0.504517 1445372920 0.505798 0.532715 -0.453613 0.504517 1445372920 0.505798 0.532715 -0.453613 0.504517 1445372920 0.505798 0.532715 -0.453613 0.504517 1445372920 0.505798 0.532715 -0.453613 0.504517 1445372920 0.539612 0.499329 -0.481445 0.477051 1445372920 0.539612 0.499329 -0.481445 0.477051 1445372920 0.539612 0.499329 -0.481445 0.477051 1445372920 0.539612 0.499329 -0.481445 0.477051 1445372920 0.539612 0.499329 -0.481445 0.477051 1445372920 0.539612 0.499329 -0.481445 0.477051 1445372921 0.539612 0.499329 -0.481445 0.477051 1445372921 0.557129 0.479736 -0.498474 0.459290 1445372921 0.557129 0.479736 -0.498474 0.459290 1445372921 0.557129 0.479736 -0.498474 0.459290 1445372921 0.557129 0.479736 -0.498474 0.459290 1445372921 0.557129 0.479736 -0.498474 0.459290 1445372921 0.557129 0.479736 -0.498474 0.459290 1445372921 0.555603 0.470398 -0.502563 0.466187 1445372921 0.555603 0.470398 -0.502563 0.466187 1445372921 0.555603 0.470398 -0.502563 0.466187 1445372921 0.555603 0.470398 -0.502563 0.466187 1445372921 0.555603 0.470398 -0.502563 0.466187 1445372921 0.555603 0.470398 -0.502563 0.466187 1445372921 0.551147 0.469238 -0.482849 0.492737 1445372921 0.551147 0.469238 -0.482849 0.492737 1445372921 0.551147 0.469238 -0.482849 0.492737 1445372921 0.551147 0.469238 -0.482849 0.492737 1445372921 0.551147 0.469238 -0.482849 0.492737 1445372921 0.551147 0.469238 -0.482849 0.492737 1445372921 0.521729 0.489502 -0.463074 0.523132 1445372921 0.521729 0.489502 -0.463074 0.523132 1445372921 0.521729 0.489502 -0.463074 0.523132 1445372921 0.521729 0.489502 -0.463074 0.523132 1445372921 0.521729 0.489502 -0.463074 0.523132 1445372921 0.521729 0.489502 -0.463074 0.523132 1445372921 0.473022 0.521667 -0.436096 0.560242 1445372921 0.473022 0.521667 -0.436096 0.560242 1445372921 0.473022 0.521667 -0.436096 0.560242 1445372921 0.473022 0.521667 -0.436096 0.560242 1445372921 0.473022 0.521667 -0.436096 0.560242 1445372921 0.473022 0.521667 -0.436096 0.560242 1445372921 0.409424 0.559082 -0.397644 0.601318 1445372921 0.409424 0.559082 -0.397644 0.601318 1445372921 0.409424 0.559082 -0.397644 0.601318 1445372921 0.409424 0.559082 -0.397644 0.601318 1445372921 0.409424 0.559082 -0.397644 0.601318 1445372921 0.409424 0.559082 -0.397644 0.601318 1445372921 0.409424 0.559082 -0.397644 0.601318 1445372921 0.330505 0.599487 -0.347778 0.640564 1445372921 0.330505 0.599487 -0.347778 0.640564 1445372921 0.330505 0.599487 -0.347778 0.640564 1445372921 0.330505 0.599487 -0.347778 0.640564 1445372921 0.330505 0.599487 -0.347778 0.640564 1445372921 0.330505 0.599487 -0.347778 0.640564 1445372921 0.245056 0.635315 -0.286621 0.673889 1445372921 0.245056 0.635315 -0.286621 0.673889 1445372921 0.245056 0.635315 -0.286621 0.673889 1445372921 0.245056 0.635315 -0.286621 0.673889 1445372921 0.245056 0.635315 -0.286621 0.673889 1445372921 0.245056 0.635315 -0.286621 0.673889 1445372921 0.245056 0.635315 -0.286621 0.673889 1445372921 0.161377 0.676331 -0.207214 0.688171 1445372921 0.161377 0.676331 -0.207214 0.688171 1445372921 0.161377 0.676331 -0.207214 0.688171 1445372921 0.161377 0.676331 -0.207214 0.688171 1445372921 0.161377 0.676331 -0.207214 0.688171 1445372921 0.161377 0.676331 -0.207214 0.688171 1445372921 0.077759 0.698608 -0.120605 0.700867 1445372921 0.077759 0.698608 -0.120605 0.700867 1445372921 0.077759 0.698608 -0.120605 0.700867 1445372921 0.077759 0.698608 -0.120605 0.700867 1445372921 0.077759 0.698608 -0.120605 0.700867 1445372921 0.077759 0.698608 -0.120605 0.700867 1445372921 -0.006958 0.720154 -0.035095 0.692810 1445372921 -0.006958 0.720154 -0.035095 0.692810 1445372921 -0.006958 0.720154 -0.035095 0.692810 1445372921 -0.006958 0.720154 -0.035095 0.692810 1445372921 -0.006958 0.720154 -0.035095 0.692810 1445372921 -0.006958 0.720154 -0.035095 0.692810 1445372921 -0.079651 0.721924 0.042603 0.685974 1445372921 -0.079651 0.721924 0.042603 0.685974 1445372921 -0.079651 0.721924 0.042603 0.685974 1445372921 -0.079651 0.721924 0.042603 0.685974 1445372921 -0.079651 0.721924 0.042603 0.685974 1445372921 -0.079651 0.721924 0.042603 0.685974 1445372921 -0.146851 0.723083 0.104980 0.666687 1445372921 -0.146851 0.723083 0.104980 0.666687 1445372921 -0.146851 0.723083 0.104980 0.666687 1445372921 -0.146851 0.723083 0.104980 0.666687 1445372921 -0.188171 0.714050 0.154053 0.656433 1445372921 -0.188171 0.714050 0.154053 0.656433 1445372921 -0.188171 0.714050 0.154053 0.656433 1445372921 -0.188171 0.714050 0.154053 0.656433 1445372921 -0.188171 0.714050 0.154053 0.656433 1445372921 -0.188171 0.714050 0.154053 0.656433 1445372921 -0.203491 0.695374 0.177124 0.666077 1445372921 -0.203491 0.695374 0.177124 0.666077 1445372921 -0.203491 0.695374 0.177124 0.666077 1445372921 -0.203491 0.695374 0.177124 0.666077 1445372921 -0.203491 0.695374 0.177124 0.666077 1445372921 -0.203491 0.695374 0.177124 0.666077 1445372921 -0.199646 0.690369 0.183350 0.670715 1445372921 -0.199646 0.690369 0.183350 0.670715 1445372921 -0.199646 0.690369 0.183350 0.670715 1445372921 -0.199646 0.690369 0.183350 0.670715 1445372921 -0.199646 0.690369 0.183350 0.670715 1445372921 -0.164551 0.699707 0.166687 0.674866 1445372921 -0.164551 0.699707 0.166687 0.674866 1445372921 -0.164551 0.699707 0.166687 0.674866 1445372921 -0.164551 0.699707 0.166687 0.674866 1445372921 -0.164551 0.699707 0.166687 0.674866 1445372921 -0.164551 0.699707 0.166687 0.674866 1445372921 -0.108643 0.712769 0.130493 0.680481 1445372921 -0.108643 0.712769 0.130493 0.680481 1445372921 -0.108643 0.712769 0.130493 0.680481 1445372921 -0.108643 0.712769 0.130493 0.680481 1445372921 -0.108643 0.712769 0.130493 0.680481 1445372922 -0.033447 0.725464 0.072144 0.683594 1445372922 -0.033447 0.725464 0.072144 0.683594 1445372922 -0.033447 0.725464 0.072144 0.683594 1445372922 -0.033447 0.725464 0.072144 0.683594 1445372922 -0.033447 0.725464 0.072144 0.683594 1445372922 -0.033447 0.725464 0.072144 0.683594 1445372922 -0.033447 0.725464 0.072144 0.683594 1445372922 0.053345 0.734314 -0.004028 0.676636 1445372922 0.053345 0.734314 -0.004028 0.676636 1445372922 0.053345 0.734314 -0.004028 0.676636 1445372922 0.053345 0.734314 -0.004028 0.676636 1445372922 0.053345 0.734314 -0.004028 0.676636 1445372922 0.053345 0.734314 -0.004028 0.676636 1445372922 0.135803 0.737183 -0.091003 0.655579 1445372922 0.135803 0.737183 -0.091003 0.655579 1445372922 0.135803 0.737183 -0.091003 0.655579 1445372922 0.135803 0.737183 -0.091003 0.655579 1445372922 0.135803 0.737183 -0.091003 0.655579 1445372922 0.135803 0.737183 -0.091003 0.655579 1445372922 0.216309 0.722046 -0.179810 0.632019 1445372922 0.216309 0.722046 -0.179810 0.632019 1445372922 0.216309 0.722046 -0.179810 0.632019 1445372922 0.216309 0.722046 -0.179810 0.632019 1445372922 0.216309 0.722046 -0.179810 0.632019 1445372922 0.216309 0.722046 -0.179810 0.632019 1445372922 0.216309 0.722046 -0.179810 0.632019 1445372922 0.295166 0.696289 -0.279602 0.591492 1445372922 0.295166 0.696289 -0.279602 0.591492 1445372922 0.295166 0.696289 -0.279602 0.591492 1445372922 0.295166 0.696289 -0.279602 0.591492 1445372922 0.295166 0.696289 -0.279602 0.591492 1445372922 0.295166 0.696289 -0.279602 0.591492 1445372922 0.372131 0.652100 -0.377808 0.541748 1445372922 0.372131 0.652100 -0.377808 0.541748 1445372922 0.372131 0.652100 -0.377808 0.541748 1445372922 0.372131 0.652100 -0.377808 0.541748 1445372922 0.372131 0.652100 -0.377808 0.541748 1445372922 0.372131 0.652100 -0.377808 0.541748 1445372922 0.440613 0.595459 -0.459106 0.490356 1445372922 0.440613 0.595459 -0.459106 0.490356 1445372922 0.440613 0.595459 -0.459106 0.490356 1445372922 0.440613 0.595459 -0.459106 0.490356 1445372922 0.440613 0.595459 -0.459106 0.490356 1445372922 0.440613 0.595459 -0.459106 0.490356 1445372922 0.498718 0.535461 -0.514587 0.446960 1445372922 0.498718 0.535461 -0.514587 0.446960 1445372922 0.498718 0.535461 -0.514587 0.446960 1445372922 0.498718 0.535461 -0.514587 0.446960 1445372922 0.498718 0.535461 -0.514587 0.446960 1445372922 0.498718 0.535461 -0.514587 0.446960 1445372922 0.538147 0.491211 -0.547302 0.411682 1445372922 0.538147 0.491211 -0.547302 0.411682 1445372922 0.538147 0.491211 -0.547302 0.411682 1445372922 0.538147 0.491211 -0.547302 0.411682 1445372922 0.538147 0.491211 -0.547302 0.411682 1445372922 0.538147 0.491211 -0.547302 0.411682 1445372922 0.538147 0.491211 -0.547302 0.411682 1445372922 0.542480 0.467041 -0.577637 0.392273 1445372922 0.542480 0.467041 -0.577637 0.392273 1445372922 0.542480 0.467041 -0.577637 0.392273 1445372922 0.542480 0.467041 -0.577637 0.392273 1445372922 0.542480 0.467041 -0.577637 0.392273 1445372922 0.542480 0.467041 -0.577637 0.392273 1445372922 0.547607 0.456116 -0.566467 0.413696 1445372922 0.547607 0.456116 -0.566467 0.413696 1445372922 0.547607 0.456116 -0.566467 0.413696 1445372922 0.547607 0.456116 -0.566467 0.413696 1445372922 0.547607 0.456116 -0.566467 0.413696 1445372922 0.547607 0.456116 -0.566467 0.413696 1445372922 0.530212 0.469971 -0.554565 0.436279 1445372922 0.530212 0.469971 -0.554565 0.436279 1445372922 0.530212 0.469971 -0.554565 0.436279 1445372922 0.530212 0.469971 -0.554565 0.436279 1445372922 0.530212 0.469971 -0.554565 0.436279 1445372922 0.530212 0.469971 -0.554565 0.436279 1445372922 0.530212 0.469971 -0.554565 0.436279 1445372922 0.498291 0.499756 -0.521484 0.479492 1445372922 0.498291 0.499756 -0.521484 0.479492 1445372922 0.498291 0.499756 -0.521484 0.479492 1445372922 0.498291 0.499756 -0.521484 0.479492 1445372922 0.498291 0.499756 -0.521484 0.479492 1445372922 0.498291 0.499756 -0.521484 0.479492 1445372922 0.443726 0.542786 -0.479675 0.527588 1445372922 0.443726 0.542786 -0.479675 0.527588 1445372922 0.443726 0.542786 -0.479675 0.527588 1445372922 0.443726 0.542786 -0.479675 0.527588 1445372922 0.443726 0.542786 -0.479675 0.527588 1445372922 0.443726 0.542786 -0.479675 0.527588 1445372922 0.443726 0.542786 -0.479675 0.527588 1445372922 0.366821 0.598206 -0.426392 0.570740 1445372922 0.366821 0.598206 -0.426392 0.570740 1445372922 0.366821 0.598206 -0.426392 0.570740 1445372922 0.366821 0.598206 -0.426392 0.570740 1445372922 0.366821 0.598206 -0.426392 0.570740 1445372922 0.366821 0.598206 -0.426392 0.570740 1445372922 0.283203 0.644897 -0.356628 0.613708 1445372922 0.283203 0.644897 -0.356628 0.613708 1445372922 0.283203 0.644897 -0.356628 0.613708 1445372922 0.283203 0.644897 -0.356628 0.613708 1445372922 0.283203 0.644897 -0.356628 0.613708 1445372922 0.283203 0.644897 -0.356628 0.613708 1445372922 0.283203 0.644897 -0.356628 0.613708 1445372922 0.199219 0.688904 -0.278931 0.638672 1445372922 0.199219 0.688904 -0.278931 0.638672 1445372922 0.199219 0.688904 -0.278931 0.638672 1445372922 0.199219 0.688904 -0.278931 0.638672 1445372922 0.199219 0.688904 -0.278931 0.638672 1445372922 0.114624 0.724365 -0.184082 0.654358 1445372922 0.114624 0.724365 -0.184082 0.654358 1445372922 0.114624 0.724365 -0.184082 0.654358 1445372922 0.114624 0.724365 -0.184082 0.654358 1445372922 0.114624 0.724365 -0.184082 0.654358 1445372922 0.114624 0.724365 -0.184082 0.654358 1445372922 0.024475 0.749268 -0.094421 0.655029 1445372923 0.024475 0.749268 -0.094421 0.655029 1445372923 0.024475 0.749268 -0.094421 0.655029 1445372923 0.024475 0.749268 -0.094421 0.655029 1445372923 0.024475 0.749268 -0.094421 0.655029 1445372923 0.024475 0.749268 -0.094421 0.655029 1445372923 -0.045715 0.760132 -0.014526 0.647888 1445372923 -0.045715 0.760132 -0.014526 0.647888 1445372923 -0.045715 0.760132 -0.014526 0.647888 1445372923 -0.045715 0.760132 -0.014526 0.647888 1445372923 -0.045715 0.760132 -0.014526 0.647888 1445372923 -0.096497 0.760010 0.037476 0.641541 1445372923 -0.096497 0.760010 0.037476 0.641541 1445372923 -0.096497 0.760010 0.037476 0.641541 1445372923 -0.096497 0.760010 0.037476 0.641541 1445372923 -0.096497 0.760010 0.037476 0.641541 1445372923 -0.096497 0.760010 0.037476 0.641541 1445372923 -0.121582 0.759888 0.068848 0.634827 1445372923 -0.121582 0.759888 0.068848 0.634827 1445372923 -0.121582 0.759888 0.068848 0.634827 1445372923 -0.121582 0.759888 0.068848 0.634827 1445372923 -0.121582 0.759888 0.068848 0.634827 1445372923 -0.121582 0.759888 0.068848 0.634827 1445372923 -0.121582 0.759888 0.068848 0.634827 1445372923 -0.131287 0.740723 0.086670 0.653076 1445372923 -0.131287 0.740723 0.086670 0.653076 1445372923 -0.131287 0.740723 0.086670 0.653076 1445372923 -0.131287 0.740723 0.086670 0.653076 1445372923 -0.131287 0.740723 0.086670 0.653076 1445372923 -0.131287 0.740723 0.086670 0.653076 1445372923 -0.131287 0.740723 0.086670 0.653076 1445372923 -0.118225 0.743652 0.084106 0.652588 1445372923 -0.118225 0.743652 0.084106 0.652588 1445372923 -0.118225 0.743652 0.084106 0.652588 1445372923 -0.118225 0.743652 0.084106 0.652588 1445372923 -0.118225 0.743652 0.084106 0.652588 1445372923 -0.118225 0.743652 0.084106 0.652588 1445372923 -0.073608 0.756348 0.059265 0.647278 1445372923 -0.073608 0.756348 0.059265 0.647278 1445372923 -0.073608 0.756348 0.059265 0.647278 1445372923 -0.073608 0.756348 0.059265 0.647278 1445372923 -0.073608 0.756348 0.059265 0.647278 1445372923 -0.008118 0.761108 0.011230 0.648376 1445372923 -0.008118 0.761108 0.011230 0.648376 1445372923 -0.008118 0.761108 0.011230 0.648376 1445372923 -0.008118 0.761108 0.011230 0.648376 1445372923 -0.008118 0.761108 0.011230 0.648376 1445372923 0.068848 0.762756 -0.057495 0.640381 1445372923 0.068848 0.762756 -0.057495 0.640381 1445372923 0.068848 0.762756 -0.057495 0.640381 1445372923 0.068848 0.762756 -0.057495 0.640381 1445372923 0.068848 0.762756 -0.057495 0.640381 1445372923 0.068848 0.762756 -0.057495 0.640381 1445372923 0.146240 0.755310 -0.134338 0.624451 1445372923 0.146240 0.755310 -0.134338 0.624451 1445372923 0.146240 0.755310 -0.134338 0.624451 1445372923 0.146240 0.755310 -0.134338 0.624451 1445372923 0.146240 0.755310 -0.134338 0.624451 1445372923 0.146240 0.755310 -0.134338 0.624451 1445372923 0.218018 0.736938 -0.212891 0.603271 1445372923 0.218018 0.736938 -0.212891 0.603271 1445372923 0.218018 0.736938 -0.212891 0.603271 1445372923 0.218018 0.736938 -0.212891 0.603271 1445372923 0.218018 0.736938 -0.212891 0.603271 1445372923 0.218018 0.736938 -0.212891 0.603271 1445372923 0.292786 0.705566 -0.288025 0.577393 1445372923 0.292786 0.705566 -0.288025 0.577393 1445372923 0.292786 0.705566 -0.288025 0.577393 1445372923 0.292786 0.705566 -0.288025 0.577393 1445372923 0.292786 0.705566 -0.288025 0.577393 1445372923 0.292786 0.705566 -0.288025 0.577393 1445372923 0.356567 0.671570 -0.375366 0.529968 1445372923 0.356567 0.671570 -0.375366 0.529968 1445372923 0.356567 0.671570 -0.375366 0.529968 1445372923 0.356567 0.671570 -0.375366 0.529968 1445372923 0.356567 0.671570 -0.375366 0.529968 1445372923 0.356567 0.671570 -0.375366 0.529968 1445372923 0.356567 0.671570 -0.375366 0.529968 1445372923 0.405823 0.630249 -0.466431 0.469543 1445372923 0.405823 0.630249 -0.466431 0.469543 1445372923 0.405823 0.630249 -0.466431 0.469543 1445372923 0.405823 0.630249 -0.466431 0.469543 1445372923 0.405823 0.630249 -0.466431 0.469543 1445372923 0.405823 0.630249 -0.466431 0.469543 1445372923 0.450867 0.575500 -0.528564 0.431335 1445372923 0.450867 0.575500 -0.528564 0.431335 1445372923 0.450867 0.575500 -0.528564 0.431335 1445372923 0.450867 0.575500 -0.528564 0.431335 1445372923 0.450867 0.575500 -0.528564 0.431335 1445372923 0.450867 0.575500 -0.528564 0.431335 1445372923 0.489685 0.527405 -0.566589 0.401184 1445372923 0.489685 0.527405 -0.566589 0.401184 1445372923 0.489685 0.527405 -0.566589 0.401184 1445372923 0.489685 0.527405 -0.566589 0.401184 1445372923 0.489685 0.527405 -0.566589 0.401184 1445372923 0.489685 0.527405 -0.566589 0.401184 1445372923 0.489685 0.527405 -0.566589 0.401184 1445372923 0.521057 0.492859 -0.576172 0.391907 1445372923 0.521057 0.492859 -0.576172 0.391907 1445372923 0.521057 0.492859 -0.576172 0.391907 1445372923 0.521057 0.492859 -0.576172 0.391907 1445372923 0.521057 0.492859 -0.576172 0.391907 1445372923 0.521057 0.492859 -0.576172 0.391907 1445372923 0.526550 0.484619 -0.584656 0.382080 1445372923 0.526550 0.484619 -0.584656 0.382080 1445372923 0.526550 0.484619 -0.584656 0.382080 1445372923 0.526550 0.484619 -0.584656 0.382080 1445372923 0.526550 0.484619 -0.584656 0.382080 1445372923 0.526550 0.484619 -0.584656 0.382080 1445372923 0.522278 0.488403 -0.572021 0.401794 1445372923 0.522278 0.488403 -0.572021 0.401794 1445372924 0.522278 0.488403 -0.572021 0.401794 1445372924 0.522278 0.488403 -0.572021 0.401794 1445372924 0.522278 0.488403 -0.572021 0.401794 1445372924 0.522278 0.488403 -0.572021 0.401794 1445372924 0.522278 0.488403 -0.572021 0.401794 1445372924 0.495605 0.512329 -0.551941 0.432678 1445372924 0.495605 0.512329 -0.551941 0.432678 1445372924 0.495605 0.512329 -0.551941 0.432678 1445372924 0.495605 0.512329 -0.551941 0.432678 1445372924 0.495605 0.512329 -0.551941 0.432678 1445372924 0.495605 0.512329 -0.551941 0.432678 1445372924 0.457642 0.547485 -0.509033 0.481262 1445372924 0.457642 0.547485 -0.509033 0.481262 1445372924 0.457642 0.547485 -0.509033 0.481262 1445372924 0.457642 0.547485 -0.509033 0.481262 1445372924 0.457642 0.547485 -0.509033 0.481262 1445372924 0.457642 0.547485 -0.509033 0.481262 1445372924 0.397766 0.591492 -0.458801 0.530457 1445372924 0.397766 0.591492 -0.458801 0.530457 1445372924 0.397766 0.591492 -0.458801 0.530457 1445372924 0.397766 0.591492 -0.458801 0.530457 1445372924 0.397766 0.591492 -0.458801 0.530457 1445372924 0.397766 0.591492 -0.458801 0.530457 1445372924 0.397766 0.591492 -0.458801 0.530457 1445372924 0.319275 0.634766 -0.403625 0.576355 1445372924 0.319275 0.634766 -0.403625 0.576355 1445372924 0.319275 0.634766 -0.403625 0.576355 1445372924 0.319275 0.634766 -0.403625 0.576355 1445372924 0.319275 0.634766 -0.403625 0.576355 1445372924 0.251953 0.678772 -0.327576 0.606995 1445372924 0.251953 0.678772 -0.327576 0.606995 1445372924 0.251953 0.678772 -0.327576 0.606995 1445372924 0.251953 0.678772 -0.327576 0.606995 1445372924 0.251953 0.678772 -0.327576 0.606995 1445372924 0.251953 0.678772 -0.327576 0.606995 1445372924 0.179077 0.711975 -0.242310 0.634216 1445372924 0.179077 0.711975 -0.242310 0.634216 1445372924 0.179077 0.711975 -0.242310 0.634216 1445372924 0.179077 0.711975 -0.242310 0.634216 1445372924 0.179077 0.711975 -0.242310 0.634216 1445372924 0.179077 0.711975 -0.242310 0.634216 1445372924 0.093018 0.742615 -0.155884 0.644592 1445372924 0.093018 0.742615 -0.155884 0.644592 1445372924 0.093018 0.742615 -0.155884 0.644592 1445372924 0.093018 0.742615 -0.155884 0.644592 1445372924 0.093018 0.742615 -0.155884 0.644592 1445372924 0.093018 0.742615 -0.155884 0.644592 1445372924 0.093018 0.742615 -0.155884 0.644592 1445372924 0.010681 0.756958 -0.075195 0.648926 1445372924 0.010681 0.756958 -0.075195 0.648926 1445372924 0.010681 0.756958 -0.075195 0.648926 1445372924 0.010681 0.756958 -0.075195 0.648926 1445372924 0.010681 0.756958 -0.075195 0.648926 1445372924 -0.063904 0.768127 -0.003967 0.637024 1445372924 -0.063904 0.768127 -0.003967 0.637024 1445372924 -0.063904 0.768127 -0.003967 0.637024 1445372924 -0.063904 0.768127 -0.003967 0.637024 1445372924 -0.063904 0.768127 -0.003967 0.637024 1445372924 -0.063904 0.768127 -0.003967 0.637024 1445372924 -0.063904 0.768127 -0.003967 0.637024 1445372924 -0.119812 0.765015 0.052246 0.630554 1445372924 -0.119812 0.765015 0.052246 0.630554 1445372924 -0.119812 0.765015 0.052246 0.630554 1445372924 -0.119812 0.765015 0.052246 0.630554 1445372924 -0.119812 0.765015 0.052246 0.630554 1445372924 -0.119812 0.765015 0.052246 0.630554 1445372924 -0.153259 0.750488 0.096130 0.635620 1445372924 -0.153259 0.750488 0.096130 0.635620 1445372924 -0.153259 0.750488 0.096130 0.635620 1445372924 -0.153259 0.750488 0.096130 0.635620 1445372924 -0.153259 0.750488 0.096130 0.635620 1445372924 -0.153259 0.750488 0.096130 0.635620 1445372924 -0.166321 0.740723 0.122131 0.639282 1445372924 -0.166321 0.740723 0.122131 0.639282 1445372924 -0.166321 0.740723 0.122131 0.639282 1445372924 -0.166321 0.740723 0.122131 0.639282 1445372924 -0.166321 0.740723 0.122131 0.639282 1445372924 -0.157532 0.745911 0.125244 0.634827 1445372924 -0.157532 0.745911 0.125244 0.634827 1445372924 -0.157532 0.745911 0.125244 0.634827 1445372924 -0.157532 0.745911 0.125244 0.634827 1445372924 -0.157532 0.745911 0.125244 0.634827 1445372924 -0.157532 0.745911 0.125244 0.634827 1445372924 -0.157532 0.745911 0.125244 0.634827 1445372924 -0.121704 0.757935 0.106934 0.631836 1445372924 -0.121704 0.757935 0.106934 0.631836 1445372924 -0.121704 0.757935 0.106934 0.631836 1445372924 -0.121704 0.757935 0.106934 0.631836 1445372924 -0.121704 0.757935 0.106934 0.631836 1445372924 -0.060181 0.768982 0.062988 0.633240 1445372924 -0.060181 0.768982 0.062988 0.633240 1445372924 -0.060181 0.768982 0.062988 0.633240 1445372924 -0.060181 0.768982 0.062988 0.633240 1445372924 -0.060181 0.768982 0.062988 0.633240 1445372924 -0.060181 0.768982 0.062988 0.633240 1445372924 0.016296 0.777161 -0.003723 0.629028 1445372924 0.016296 0.777161 -0.003723 0.629028 1445372924 0.016296 0.777161 -0.003723 0.629028 1445372924 0.016296 0.777161 -0.003723 0.629028 1445372924 0.016296 0.777161 -0.003723 0.629028 1445372924 0.016296 0.777161 -0.003723 0.629028 1445372924 0.092651 0.776917 -0.078369 0.617676 1445372924 0.092651 0.776917 -0.078369 0.617676 1445372924 0.092651 0.776917 -0.078369 0.617676 1445372924 0.092651 0.776917 -0.078369 0.617676 1445372924 0.092651 0.776917 -0.078369 0.617676 1445372924 0.092651 0.776917 -0.078369 0.617676 1445372924 0.174500 0.760986 -0.160706 0.603760 1445372924 0.174500 0.760986 -0.160706 0.603760 1445372924 0.174500 0.760986 -0.160706 0.603760 1445372925 0.174500 0.760986 -0.160706 0.603760 1445372925 0.174500 0.760986 -0.160706 0.603760 1445372925 0.174500 0.760986 -0.160706 0.603760 1445372925 0.252441 0.737427 -0.248169 0.575134 1445372925 0.252441 0.737427 -0.248169 0.575134 1445372925 0.252441 0.737427 -0.248169 0.575134 1445372925 0.252441 0.737427 -0.248169 0.575134 1445372925 0.252441 0.737427 -0.248169 0.575134 1445372925 0.252441 0.737427 -0.248169 0.575134 1445372925 0.252441 0.737427 -0.248169 0.575134 1445372925 0.323364 0.699585 -0.343628 0.536560 1445372925 0.323364 0.699585 -0.343628 0.536560 1445372925 0.323364 0.699585 -0.343628 0.536560 1445372925 0.323364 0.699585 -0.343628 0.536560 1445372925 0.323364 0.699585 -0.343628 0.536560 1445372925 0.323364 0.699585 -0.343628 0.536560 1445372925 0.381958 0.650940 -0.433350 0.492432 1445372925 0.381958 0.650940 -0.433350 0.492432 1445372925 0.381958 0.650940 -0.433350 0.492432 1445372925 
0.264282 0.687744 -0.273926 0.618103 1445372927 0.264282 0.687744 -0.273926 0.618103 1445372927 0.264282 0.687744 -0.273926 0.618103 1445372927 0.264282 0.687744 -0.273926 0.618103 1445372927 0.264282 0.687744 -0.273926 0.618103 1445372927 0.240723 0.697693 -0.262939 0.621338 1445372927 0.240723 0.697693 -0.262939 0.621338 1445372927 0.240723 0.697693 -0.262939 0.621338 1445372927 0.240723 0.697693 -0.262939 0.621338 1445372927 0.240723 0.697693 -0.262939 0.621338 1445372927 0.205933 0.709412 -0.238525 0.630310 1445372927 0.205933 0.709412 -0.238525 0.630310 1445372927 0.205933 0.709412 -0.238525 0.630310 1445372927 0.205933 0.709412 -0.238525 0.630310 1445372927 0.205933 0.709412 -0.238525 0.630310 1445372927 0.205933 0.709412 -0.238525 0.630310 1445372927 0.205933 0.709412 -0.238525 0.630310 1445372927 0.163330 0.723267 -0.198364 0.640930 1445372927 0.163330 0.723267 -0.198364 0.640930 1445372927 0.163330 0.723267 -0.198364 0.640930 1445372927 0.163330 0.723267 -0.198364 0.640930 1445372927 0.163330 0.723267 -0.198364 0.640930 1445372927 0.163330 0.723267 -0.198364 0.640930 1445372927 0.108887 0.739807 -0.146667 0.647522 1445372927 0.108887 0.739807 -0.146667 0.647522 1445372927 0.108887 0.739807 -0.146667 0.647522 1445372927 0.108887 0.739807 -0.146667 0.647522 1445372927 0.108887 0.739807 -0.146667 0.647522 1445372927 0.108887 0.739807 -0.146667 0.647522 1445372927 0.048218 0.752014 -0.085938 0.651733 1445372927 0.048218 0.752014 -0.085938 0.651733 1445372927 0.048218 0.752014 -0.085938 0.651733 1445372927 0.048218 0.752014 -0.085938 0.651733 1445372927 0.048218 0.752014 -0.085938 0.651733 1445372927 0.048218 0.752014 -0.085938 0.651733 1445372927 -0.017151 0.758301 -0.024170 0.651184 1445372927 -0.017151 0.758301 -0.024170 0.651184 1445372927 -0.017151 0.758301 -0.024170 0.651184 1445372927 -0.017151 0.758301 -0.024170 0.651184 1445372927 -0.017151 0.758301 -0.024170 0.651184 1445372927 -0.017151 0.758301 -0.024170 0.651184 1445372927 -0.077881 0.762390 0.037170 0.641296 1445372927 -0.077881 0.762390 0.037170 0.641296 1445372927 -0.077881 0.762390 0.037170 0.641296 1445372927 -0.077881 0.762390 0.037170 0.641296 1445372927 -0.077881 0.762390 0.037170 0.641296 1445372927 -0.077881 0.762390 0.037170 0.641296 1445372927 -0.077881 0.762390 0.037170 0.641296 1445372927 -0.129822 0.757935 0.091003 0.632751 1445372927 -0.129822 0.757935 0.091003 0.632751 1445372927 -0.129822 0.757935 0.091003 0.632751 1445372927 -0.129822 0.757935 0.091003 0.632751 1445372927 -0.129822 0.757935 0.091003 0.632751 1445372927 -0.171875 0.750549 0.132935 0.624023 1445372928 -0.171875 0.750549 0.132935 0.624023 1445372928 -0.171875 0.750549 0.132935 0.624023 1445372928 -0.171875 0.750549 0.132935 0.624023 1445372928 -0.171875 0.750549 0.132935 0.624023 1445372928 -0.171875 0.750549 0.132935 0.624023 1445372928 -0.186401 0.745911 0.156677 0.619873 1445372928 -0.186401 0.745911 0.156677 0.619873 1445372928 -0.186401 0.745911 0.156677 0.619873 1445372928 -0.186401 0.745911 0.156677 0.619873 1445372928 -0.186401 0.745911 0.156677 0.619873 1445372928 -0.186401 0.745911 0.156677 0.619873 1445372928 -0.173279 0.737793 0.150208 0.634827 1445372928 -0.173279 0.737793 0.150208 0.634827 1445372928 -0.173279 0.737793 0.150208 0.634827 1445372928 -0.173279 0.737793 0.150208 0.634827 1445372928 -0.173279 0.737793 0.150208 0.634827 1445372928 -0.133423 0.740906 0.121094 0.646912 1445372928 -0.133423 0.740906 0.121094 0.646912 1445372928 -0.133423 0.740906 0.121094 0.646912 1445372928 -0.133423 0.740906 0.121094 0.646912 1445372928 -0.133423 0.740906 0.121094 0.646912 1445372928 -0.133423 0.740906 0.121094 0.646912 1445372928 -0.068420 0.751648 0.069336 0.652222 1445372928 -0.068420 0.751648 0.069336 0.652222 1445372928 -0.068420 0.751648 0.069336 0.652222 1445372928 -0.068420 0.751648 0.069336 0.652222 1445372928 -0.068420 0.751648 0.069336 0.652222 1445372928 -0.068420 0.751648 0.069336 0.652222 1445372928 0.006775 0.760254 -0.000610 0.649475 1445372928 0.006775 0.760254 -0.000610 0.649475 1445372928 0.006775 0.760254 -0.000610 0.649475 1445372928 0.006775 0.760254 -0.000610 0.649475 1445372928 0.006775 0.760254 -0.000610 0.649475 1445372928 0.006775 0.760254 -0.000610 0.649475 1445372928 0.089783 0.760315 -0.081299 0.638123 1445372928 0.089783 0.760315 -0.081299 0.638123 1445372928 0.089783 0.760315 -0.081299 0.638123 1445372928 0.089783 0.760315 -0.081299 0.638123 1445372928 0.089783 0.760315 -0.081299 0.638123 1445372928 0.089783 0.760315 -0.081299 0.638123 1445372928 0.089783 0.760315 -0.081299 0.638123 1445372928 0.174011 0.747131 -0.166809 0.619324 1445372928 0.174011 0.747131 -0.166809 0.619324 1445372928 0.174011 0.747131 -0.166809 0.619324 1445372928 0.174011 0.747131 -0.166809 0.619324 1445372928 0.174011 0.747131 -0.166809 0.619324 1445372928 0.174011 0.747131 -0.166809 0.619324 1445372928 0.251343 0.718628 -0.251770 0.597412 1445372928 0.251343 0.718628 -0.251770 0.597412 1445372928 0.251343 0.718628 -0.251770 0.597412 1445372928 0.251343 0.718628 -0.251770 0.597412 1445372928 0.251343 0.718628 -0.251770 0.597412 1445372928 0.251343 0.718628 -0.251770 0.597412 1445372928 0.315308 0.685364 -0.340698 0.560974 1445372928 0.315308 0.685364 -0.340698 0.560974 1445372928 0.315308 0.685364 -0.340698 0.560974 1445372928 0.315308 0.685364 -0.340698 0.560974 1445372928 0.315308 0.685364 -0.340698 0.560974 1445372928 0.315308 0.685364 -0.340698 0.560974 1445372928 0.381226 0.636841 -0.412903 0.527832 1445372928 0.381226 0.636841 -0.412903 0.527832 1445372928 0.381226 0.636841 -0.412903 0.527832 1445372928 0.429321 0.591370 -0.471497 0.493530 1445372928 0.429321 0.591370 -0.471497 0.493530 1445372928 0.429321 0.591370 -0.471497 0.493530 1445372928 0.429321 0.591370 -0.471497 0.493530 1445372928 0.429321 0.591370 -0.471497 0.493530 1445372928 0.429321 0.591370 -0.471497 0.493530 1445372928 0.429321 0.591370 -0.471497 0.493530 1445372928 0.457581 0.559875 -0.513306 0.462158 1445372928 0.457581 0.559875 -0.513306 0.462158 1445372928 0.457581 0.559875 -0.513306 0.462158 1445372928 0.457581 0.559875 -0.513306 0.462158 1445372928 0.457581 0.559875 -0.513306 0.462158 1445372928 0.457581 0.559875 -0.513306 0.462158 1445372928 0.474609 0.540710 -0.535522 0.442261 1445372928 0.474609 0.540710 -0.535522 0.442261 1445372928 0.474609 0.540710 -0.535522 0.442261 1445372928 0.474609 0.540710 -0.535522 0.442261 1445372928 0.474609 0.540710 -0.535522 0.442261 1445372928 0.474609 0.540710 -0.535522 0.442261 1445372928 0.481689 0.526611 -0.539917 0.446167 1445372928 0.481689 0.526611 -0.539917 0.446167 1445372928 0.481689 0.526611 -0.539917 0.446167 1445372928 0.481689 0.526611 -0.539917 0.446167 1445372928 0.481689 0.526611 -0.539917 0.446167 1445372928 0.481689 0.526611 -0.539917 0.446167 1445372928 0.466858 0.532410 -0.529907 0.466614 1445372928 0.466858 0.532410 -0.529907 0.466614 1445372928 0.466858 0.532410 -0.529907 0.466614 1445372928 0.466858 0.532410 -0.529907 0.466614 1445372928 0.466858 0.532410 -0.529907 0.466614 1445372928 0.466858 0.532410 -0.529907 0.466614 1445372928 0.435913 0.554138 -0.500549 0.502319 1445372928 0.435913 0.554138 -0.500549 0.502319 1445372928 0.435913 0.554138 -0.500549 0.502319 1445372928 0.435913 0.554138 -0.500549 0.502319 1445372928 0.435913 0.554138 -0.500549 0.502319 1445372928 0.435913 0.554138 -0.500549 0.502319 1445372928 0.435913 0.554138 -0.500549 0.502319 1445372928 0.387268 0.588074 -0.454651 0.545349 1445372928 0.387268 0.588074 -0.454651 0.545349 1445372928 0.387268 0.588074 -0.454651 0.545349 1445372928 0.387268 0.588074 -0.454651 0.545349 1445372928 0.387268 0.588074 -0.454651 0.545349 1445372928 0.387268 0.588074 -0.454651 0.545349 1445372928 0.317810 0.627869 -0.399292 0.587585 1445372928 0.317810 0.627869 -0.399292 0.587585 1445372929 0.317810 0.627869 -0.399292 0.587585 1445372929 0.317810 0.627869 -0.399292 0.587585 1445372929 0.317810 0.627869 -0.399292 0.587585 1445372929 0.317810 0.627869 -0.399292 0.587585 1445372929 0.244629 0.662659 -0.332336 0.624878 1445372929 0.244629 0.662659 -0.332336 0.624878 1445372929 0.244629 0.662659 -0.332336 0.624878 1445372929 0.244629 0.662659 -0.332336 0.624878 1445372929 0.244629 0.662659 -0.332336 0.624878 1445372929 0.244629 0.662659 -0.332336 0.624878 1445372929 0.244629 0.662659 -0.332336 0.624878 1445372929 0.172119 0.700989 -0.251648 0.644653 1445372929 0.172119 0.700989 -0.251648 0.644653 1445372929 0.172119 0.700989 -0.251648 0.644653 1445372929 0.172119 0.700989 -0.251648 0.644653 1445372929 0.172119 0.700989 -0.251648 0.644653 1445372929 0.172119 0.700989 -0.251648 0.644653 1445372929 0.090271 0.730103 -0.163330 0.657288 1445372929 0.090271 0.730103 -0.163330 0.657288 1445372929 0.090271 0.730103 -0.163330 0.657288 1445372929 0.090271 0.730103 -0.163330 0.657288 1445372929 0.090271 0.730103 -0.163330 0.657288 1445372929 0.090271 0.730103 -0.163330 0.657288 1445372929 0.005798 0.756287 -0.077209 0.649597 1445372929 0.005798 0.756287 -0.077209 0.649597 1445372929 0.005798 0.756287 -0.077209 0.649597 1445372929 0.005798 0.756287 -0.077209 0.649597 1445372929 0.005798 0.756287 -0.077209 0.649597 1445372929 0.005798 0.756287 -0.077209 0.649597 1445372929 -0.067810 0.762085 0.005432 0.643799 1445372929 -0.067810 0.762085 0.005432 0.643799 1445372929 -0.067810 0.762085 0.005432 0.643799 1445372929 -0.067810 0.762085 0.005432 0.643799 1445372929 -0.067810 0.762085 0.005432 0.643799 1445372929 -0.067810 0.762085 0.005432 0.643799 1445372929 -0.131287 0.757935 0.073242 0.634705 1445372929 -0.131287 0.757935 0.073242 0.634705 1445372929 -0.131287 0.757935 0.073242 0.634705 1445372929 -0.131287 0.757935 0.073242 0.634705 1445372929 -0.131287 0.757935 0.073242 0.634705 1445372929 -0.131287 0.757935 0.073242 0.634705 1445372929 -0.131287 0.757935 0.073242 0.634705 1445372929 -0.172363 0.755310 0.120605 0.620605 1445372929 -0.172363 0.755310 0.120605 0.620605 1445372929 -0.172363 0.755310 0.120605 0.620605 1445372929 -0.172363 0.755310 0.120605 0.620605 1445372929 -0.172363 0.755310 0.120605 0.620605 1445372929 -0.185303 0.748596 0.145569 0.619690 1445372929 -0.185303 0.748596 0.145569 0.619690 1445372929 -0.185303 0.748596 0.145569 0.619690 1445372929 -0.185303 0.748596 0.145569 0.619690 1445372929 -0.185303 0.748596 0.145569 0.619690 1445372929 -0.185303 0.748596 0.145569 0.619690 1445372929 -0.176941 0.747803 0.148071 0.622437 1445372929 -0.176941 0.747803 0.148071 0.622437 1445372929 -0.176941 0.747803 0.148071 0.622437 1445372929 -0.176941 0.747803 0.148071 0.622437 1445372929 -0.137756 0.754761 0.122253 0.629578 1445372929 -0.137756 0.754761 0.122253 0.629578 1445372929 -0.137756 0.754761 0.122253 0.629578 1445372929 -0.137756 0.754761 0.122253 0.629578 1445372929 -0.137756 0.754761 0.122253 0.629578 1445372929 -0.137756 0.754761 0.122253 0.629578 1445372929 -0.137756 0.754761 0.122253 0.629578 1445372929 -0.073975 0.761719 0.073242 0.639465 1445372929 -0.073975 0.761719 0.073242 0.639465 1445372929 -0.073975 0.761719 0.073242 0.639465 1445372929 -0.073975 0.761719 0.073242 0.639465 1445372929 -0.073975 0.761719 0.073242 0.639465 1445372929 0.005676 0.766968 0.004028 0.641541 1445372929 0.005676 0.766968 0.004028 0.641541 1445372929 0.005676 0.766968 0.004028 0.641541 1445372929 0.005676 0.766968 0.004028 0.641541 1445372929 0.086853 0.766663 -0.076599 0.631470 1445372929 0.086853 0.766663 -0.076599 0.631470 1445372929 0.086853 0.766663 -0.076599 0.631470 1445372929 0.086853 0.766663 -0.076599 0.631470 1445372929 0.086853 0.766663 -0.076599 0.631470 1445372929 0.086853 0.766663 -0.076599 0.631470 1445372929 0.164307 0.750793 -0.159729 0.619446 1445372929 0.164307 0.750793 -0.159729 0.619446 1445372929 0.164307 0.750793 -0.159729 0.619446 1445372929 0.164307 0.750793 -0.159729 0.619446 1445372929 0.164307 0.750793 -0.159729 0.619446 1445372929 0.164307 0.750793 -0.159729 0.619446 1445372929 0.164307 0.750793 -0.159729 0.619446 1445372929 0.238159 0.728699 -0.244202 0.593811 1445372929 0.238159 0.728699 -0.244202 0.593811 1445372929 0.238159 0.728699 -0.244202 0.593811 1445372929 0.238159 0.728699 -0.244202 0.593811 1445372929 0.238159 0.728699 -0.244202 0.593811 1445372929 0.238159 0.728699 -0.244202 0.593811 1445372929 0.311646 0.690918 -0.327454 0.564087 1445372929 0.311646 0.690918 -0.327454 0.564087 1445372929 0.311646 0.690918 -0.327454 0.564087 1445372929 0.311646 0.690918 -0.327454 0.564087 1445372929 0.311646 0.690918 -0.327454 0.564087 1445372929 0.311646 0.690918 -0.327454 0.564087 1445372929 0.375732 0.646912 -0.405640 0.525085 1445372929 0.375732 0.646912 -0.405640 0.525085 1445372929 0.375732 0.646912 -0.405640 0.525085 1445372929 0.375732 0.646912 -0.405640 0.525085 1445372929 0.375732 0.646912 -0.405640 0.525085 1445372929 0.375732 0.646912 -0.405640 0.525085 1445372929 0.426514 0.600769 -0.473816 0.482361 1445372929 0.426514 0.600769 -0.473816 0.482361 1445372929 0.426514 0.600769 -0.473816 0.482361 1445372929 0.426514 0.600769 -0.473816 0.482361 1445372930 0.426514 0.600769 -0.473816 0.482361 1445372930 0.426514 0.600769 -0.473816 0.482361 1445372930 0.426514 0.600769 -0.473816 0.482361 1445372930 0.459412 0.557983 -0.528687 0.445068 1445372930 0.459412 0.557983 -0.528687 0.445068 1445372930 0.459412 0.557983 -0.528687 0.445068 1445372930 0.459412 0.557983 -0.528687 0.445068 1445372930 0.459412 0.557983 -0.528687 0.445068 1445372930 0.459412 0.557983 -0.528687 0.445068 1445372930 0.472473 0.528320 -0.558411 0.431030 1445372930 0.472473 0.528320 -0.558411 0.431030 1445372930 0.472473 0.528320 -0.558411 0.431030 1445372930 0.472473 0.528320 -0.558411 0.431030 1445372930 0.472473 0.528320 -0.558411 0.431030 1445372930 0.474365 0.518005 -0.564209 0.433899 1445372930 0.474365 0.518005 -0.564209 0.433899 1445372930 0.474365 0.518005 -0.564209 0.433899 1445372930 0.474365 0.518005 -0.564209 0.433899 1445372930 0.474365 0.518005 -0.564209 0.433899 1445372930 0.460388 0.527405 -0.553223 0.451416 1445372930 0.460388 0.527405 -0.553223 0.451416 1445372930 0.460388 0.527405 -0.553223 0.451416 1445372930 0.460388 0.527405 -0.553223 0.451416 1445372930 0.460388 0.527405 -0.553223 0.451416 1445372930 0.460388 0.527405 -0.553223 0.451416 1445372930 0.430176 0.551697 -0.524048 0.485718 1445372930 0.430176 0.551697 -0.524048 0.485718 1445372930 0.430176 0.551697 -0.524048 0.485718 1445372930 0.430176 0.551697 -0.524048 0.485718 1445372930 0.430176 0.551697 -0.524048 0.485718 1445372930 0.430176 0.551697 -0.524048 0.485718 1445372930 0.384155 0.587402 -0.476685 0.529236 1445372930 0.384155 0.587402 -0.476685 0.529236 1445372930 0.384155 0.587402 -0.476685 0.529236 1445372930 0.384155 0.587402 -0.476685 0.529236 1445372930 0.384155 0.587402 -0.476685 0.529236 1445372930 0.384155 0.587402 -0.476685 0.529236 1445372930 0.384155 0.587402 -0.476685 0.529236 1445372930 0.321716 0.630859 -0.416199 0.570313 1445372930 0.321716 0.630859 -0.416199 0.570313 1445372930 0.321716 0.630859 -0.416199 0.570313 1445372930 0.321716 0.630859 -0.416199 0.570313 1445372930 0.321716 0.630859 -0.416199 0.570313 1445372930 0.321716 0.630859 -0.416199 0.570313 1445372930 0.252869 0.672546 -0.342102 0.605469 1445372930 0.252869 0.672546 -0.342102 0.605469 1445372930 0.252869 0.672546 -0.342102 0.605469 1445372930 0.252869 0.672546 -0.342102 0.605469 1445372930 0.252869 0.672546 -0.342102 0.605469 1445372930 0.252869 0.672546 -0.342102 0.605469 1445372930 0.176575 0.710876 -0.260559 0.628906 1445372930 0.176575 0.710876 -0.260559 0.628906 1445372930 0.176575 0.710876 -0.260559 0.628906 1445372930 0.176575 0.710876 -0.260559 0.628906 1445372930 0.176575 0.710876 -0.260559 0.628906 1445372930 0.176575 0.710876 -0.260559 0.628906 1445372930 0.093506 0.744995 -0.169983 0.638184 1445372930 0.093506 0.744995 -0.169983 0.638184 1445372930 0.093506 0.744995 -0.169983 0.638184 1445372930 0.093506 0.744995 -0.169983 0.638184 1445372930 0.093506 0.744995 -0.169983 0.638184 1445372930 0.093506 0.744995 -0.169983 0.638184 1445372930 0.008301 0.770691 -0.076965 0.632446 1445372930 0.008301 0.770691 -0.076965 0.632446 1445372930 0.008301 0.770691 -0.076965 0.632446 1445372930 0.008301 0.770691 -0.076965 0.632446 1445372930 0.008301 0.770691 -0.076965 0.632446 1445372930 0.008301 0.770691 -0.076965 0.632446 1445372930 -0.065002 0.776794 0.011536 0.626221 1445372930 -0.065002 0.776794 0.011536 0.626221 1445372930 -0.065002 0.776794 0.011536 0.626221 1445372930 -0.065002 0.776794 0.011536 0.626221 1445372930 -0.065002 0.776794 0.011536 0.626221 1445372930 -0.065002 0.776794 0.011536 0.626221 1445372930 -0.128052 0.767456 0.080383 0.622986 1445372930 -0.128052 0.767456 0.080383 0.622986 1445372930 -0.128052 0.767456 0.080383 0.622986 1445372930 -0.128052 0.767456 0.080383 0.622986 1445372930 -0.128052 0.767456 0.080383 0.622986 1445372930 -0.128052 0.767456 0.080383 0.622986 1445372930 -0.173645 0.763184 0.126953 0.609314 1445372930 -0.173645 0.763184 0.126953 0.609314 1445372930 -0.173645 0.763184 0.126953 0.609314 1445372930 -0.173645 0.763184 0.126953 0.609314 1445372930 -0.173645 0.763184 0.126953 0.609314 1445372930 -0.173645 0.763184 0.126953 0.609314 1445372930 -0.173645 0.763184 0.126953 0.609314 1445372930 -0.182800 0.751770 0.147827 0.616089 1445372930 -0.182800 0.751770 0.147827 0.616089 1445372930 -0.182800 0.751770 0.147827 0.616089 1445372930 -0.182800 0.751770 0.147827 0.616089 1445372930 -0.182800 0.751770 0.147827 0.616089 1445372930 -0.182800 0.751770 0.147827 0.616089 1445372930 -0.167480 0.748779 0.143066 0.625122 1445372930 -0.167480 0.748779 0.143066 0.625122 1445372930 -0.167480 0.748779 0.143066 0.625122 1445372930 -0.167480 0.748779 0.143066 0.625122 1445372930 -0.167480 0.748779 0.143066 0.625122 1445372930 -0.167480 0.748779 0.143066 0.625122 1445372930 -0.167480 0.748779 0.143066 0.625122 1445372930 -0.129272 0.753723 0.115234 0.633911 1445372930 -0.129272 0.753723 0.115234 0.633911 1445372930 -0.129272 0.753723 0.115234 0.633911 1445372930 -0.129272 0.753723 0.115234 0.633911 1445372930 -0.129272 0.753723 0.115234 0.633911 1445372930 -0.066711 0.759888 0.066833 0.643066 1445372930 -0.066711 0.759888 0.066833 0.643066 1445372930 -0.066711 0.759888 0.066833 0.643066 1445372930 -0.066711 0.759888 0.066833 0.643066 1445372931 -0.066711 0.759888 0.066833 0.643066 1445372931 -0.066711 0.759888 0.066833 0.643066 1445372931 -0.066711 0.759888 0.066833 0.643066 1445372931 0.007080 0.763611 0.001953 0.645569 1445372931 0.007080 0.763611 0.001953 0.645569 1445372931 0.007080 0.763611 0.001953 0.645569 1445372931 0.007080 0.763611 0.001953 0.645569 1445372931 0.007080 0.763611 0.001953 0.645569 1445372931 0.007080 0.763611 0.001953 0.645569 1445372931 0.081970 0.761719 -0.072449 0.638550 1445372931 0.081970 0.761719 -0.072449 0.638550 1445372931 0.081970 0.761719 -0.072449 0.638550 1445372931 0.081970 0.761719 -0.072449 0.638550 1445372931 0.081970 0.761719 -0.072449 0.638550 1445372931 0.081970 0.761719 -0.072449 0.638550 1445372931 0.157043 0.751343 -0.148682 0.623413 1445372931 0.157043 0.751343 -0.148682 0.623413 1445372931 0.157043 0.751343 -0.148682 0.623413 1445372931 0.157043 0.751343 -0.148682 0.623413 1445372931 0.157043 0.751343 -0.148682 0.623413 1445372931 0.157043 0.751343 -0.148682 0.623413 1445372931 0.157043 0.751343 -0.148682 0.623413 1445372931 0.226990 0.727234 -0.229797 0.605530 1445372931 0.226990 0.727234 -0.229797 0.605530 1445372931 0.226990 0.727234 -0.229797 0.605530 1445372931 0.226990 0.727234 -0.229797 0.605530 1445372931 0.226990 0.727234 -0.229797 0.605530 1445372931 0.226990 0.727234 -0.229797 0.605530 1445372931 0.290039 0.698914 -0.311584 0.574646 1445372931 0.290039 0.698914 -0.311584 0.574646 1445372931 0.290039 0.698914 -0.311584 0.574646 1445372931 0.290039 0.698914 -0.311584 0.574646 1445372931 0.290039 0.698914 -0.311584 0.574646 1445372931 0.290039 0.698914 -0.311584 0.574646 1445372931 0.290039 0.698914 -0.311584 0.574646 1445372931 0.352295 0.654785 -0.383118 0.548035 1445372931 0.352295 0.654785 -0.383118 0.548035 1445372931 0.352295 0.654785 -0.383118 0.548035 1445372931 0.352295 0.654785 -0.383118 0.548035 1445372931 0.352295 0.654785 -0.383118 0.548035 1445372931 0.352295 0.654785 -0.383118 0.548035 1445372931 0.401123 0.612305 -0.445007 0.515869 1445372931 0.401123 0.612305 -0.445007 0.515869 1445372931 0.401123 0.612305 -0.445007 0.515869 1445372931 0.401123 0.612305 -0.445007 0.515869 1445372931 0.401123 0.612305 -0.445007 0.515869 1445372931 0.439331 0.573425 -0.489502 0.488342 1445372931 0.439331 0.573425 -0.489502 0.488342 1445372931 0.439331 0.573425 -0.489502 0.488342 1445372931 0.439331 0.573425 -0.489502 0.488342 1445372931 0.439331 0.573425 -0.489502 0.488342 1445372931 0.439331 0.573425 -0.489502 0.488342 1445372931 0.463013 0.546936 -0.502747 0.483398 1445372931 0.463013 0.546936 -0.502747 0.483398 1445372931 0.463013 0.546936 -0.502747 0.483398 1445372931 0.463013 0.546936 -0.502747 0.483398 1445372931 0.463013 0.546936 -0.502747 0.483398 1445372931 0.463013 0.546936 -0.502747 0.483398 1445372931 0.461731 0.540222 -0.510559 0.484070 1445372931 0.461731 0.540222 -0.510559 0.484070 1445372931 0.461731 0.540222 -0.510559 0.484070 1445372931 0.461731 0.540222 -0.510559 0.484070 1445372931 0.461731 0.540222 -0.510559 0.484070 1445372931 0.461731 0.540222 -0.510559 0.484070 1445372931 0.461731 0.540222 -0.510559 0.484070 1445372931 0.450073 0.546265 -0.498169 0.500854 1445372931 0.450073 0.546265 -0.498169 0.500854 1445372931 0.450073 0.546265 -0.498169 0.500854 1445372931 0.450073 0.546265 -0.498169 0.500854 1445372931 0.450073 0.546265 -0.498169 0.500854 1445372931 0.421082 0.564636 -0.474731 0.527649 1445372931 0.421082 0.564636 -0.474731 0.527649 1445372931 0.421082 0.564636 -0.474731 0.527649 1445372931 0.421082 0.564636 -0.474731 0.527649 1445372931 0.421082 0.564636 -0.474731 0.527649 1445372931 0.421082 0.564636 -0.474731 0.527649 1445372931 0.421082 0.564636 -0.474731 0.527649 1445372931 0.372498 0.596191 -0.435181 0.562500 1445372931 0.372498 0.596191 -0.435181 0.562500 1445372931 0.372498 0.596191 -0.435181 0.562500 1445372931 0.372498 0.596191 -0.435181 0.562500 1445372931 0.372498 0.596191 -0.435181 0.562500 1445372931 0.372498 0.596191 -0.435181 0.562500 1445372931 0.312988 0.634705 -0.377563 0.597107 1445372931 0.312988 0.634705 -0.377563 0.597107 1445372931 0.312988 0.634705 -0.377563 0.597107 1445372931 0.312988 0.634705 -0.377563 0.597107 1445372931 0.312988 0.634705 -0.377563 0.597107 1445372931 0.312988 0.634705 -0.377563 0.597107 1445372931 0.243408 0.674866 -0.308716 0.624451 1445372931 0.243408 0.674866 -0.308716 0.624451 1445372931 0.243408 0.674866 -0.308716 0.624451 1445372931 0.243408 0.674866 -0.308716 0.624451 1445372931 0.243408 0.674866 -0.308716 0.624451 1445372931 0.243408 0.674866 -0.308716 0.624451 1445372931 0.166504 0.710266 -0.232117 0.643250 1445372931 0.166504 0.710266 -0.232117 0.643250 1445372931 0.166504 0.710266 -0.232117 0.643250 1445372931 0.166504 0.710266 -0.232117 0.643250 1445372931 0.166504 0.710266 -0.232117 0.643250 1445372931 0.166504 0.710266 -0.232117 0.643250 1445372931 0.166504 0.710266 -0.232117 0.643250 1445372931 0.082031 0.742676 -0.146240 0.648254 1445372931 0.082031 0.742676 -0.146240 0.648254 1445372931 0.082031 0.742676 -0.146240 0.648254 1445372931 0.082031 0.742676 -0.146240 0.648254 1445372931 0.082031 0.742676 -0.146240 0.648254 1445372931 0.082031 0.742676 -0.146240 0.648254 1445372931 0.003296 0.762573 -0.060303 0.644043 1445372931 0.003296 0.762573 -0.060303 0.644043 1445372931 0.003296 0.762573 -0.060303 0.644043 1445372931 0.003296 0.762573 -0.060303 0.644043 1445372931 0.003296 0.762573 -0.060303 0.644043 1445372932 0.003296 0.762573 -0.060303 0.644043 1445372932 -0.071350 0.766602 0.017700 0.637817 1445372932 -0.071350 0.766602 0.017700 0.637817 1445372932 -0.071350 0.766602 0.017700 0.637817 1445372932 -0.071350 0.766602 0.017700 0.637817 1445372932 -0.071350 0.766602 0.017700 0.637817 1445372932 -0.071350 0.766602 0.017700 0.637817 1445372932 -0.071350 0.766602 0.017700 0.637817 1445372932 -0.131409 0.759399 0.076843 0.632507 1445372932 -0.131409 0.759399 0.076843 0.632507 1445372932 -0.131409 0.759399 0.076843 0.632507 1445372932 -0.131409 0.759399 0.076843 0.632507 1445372932 -0.131409 0.759399 0.076843 0.632507 1445372932 -0.162598 0.753357 0.114685 0.626709 1445372932 -0.162598 0.753357 0.114685 0.626709 1445372932 -0.162598 0.753357 0.114685 0.626709 1445372932 -0.162598 0.753357 0.114685 0.626709 1445372932 -0.162598 0.753357 0.114685 0.626709 1445372932 -0.162598 0.753357 0.114685 0.626709 1445372932 -0.162720 0.738037 0.122314 0.643250 1445372932 -0.162720 0.738037 0.122314 0.643250 1445372932 -0.162720 0.738037 0.122314 0.643250 1445372932 -0.162720 0.738037 0.122314 0.643250 1445372932 -0.162720 0.738037 0.122314 0.643250 1445372932 -0.162720 0.738037 0.122314 0.643250 1445372932 -0.138306 0.740845 0.108643 0.648193 1445372932 -0.138306 0.740845 0.108643 0.648193 1445372932 -0.138306 0.740845 0.108643 0.648193 1445372932 -0.138306 0.740845 0.108643 0.648193 1445372932 -0.138306 0.740845 0.108643 0.648193 1445372932 -0.091064 0.749695 0.075684 0.651062 1445372932 -0.091064 0.749695 0.075684 0.651062 1445372932 -0.091064 0.749695 0.075684 0.651062 1445372932 -0.091064 0.749695 0.075684 0.651062 1445372932 -0.091064 0.749695 0.075684 0.651062 1445372932 -0.026672 0.755737 0.022949 0.653809 1445372932 -0.026672 0.755737 0.022949 0.653809 1445372932 -0.026672 0.755737 0.022949 0.653809 1445372932 -0.026672 0.755737 0.022949 0.653809 1445372932 -0.026672 0.755737 0.022949 0.653809 1445372932 -0.026672 0.755737 0.022949 0.653809 1445372932 0.044678 0.757263 -0.043579 0.650024 1445372932 0.044678 0.757263 -0.043579 0.650024 1445372932 0.044678 0.757263 -0.043579 0.650024 1445372932 0.044678 0.757263 -0.043579 0.650024 1445372932 0.044678 0.757263 -0.043579 0.650024 1445372932 0.044678 0.757263 -0.043579 0.650024 1445372932 0.123657 0.748901 -0.119080 0.639954 1445372932 0.123657 0.748901 -0.119080 0.639954 1445372932 0.123657 0.748901 -0.119080 0.639954 1445372932 0.123657 0.748901 -0.119080 0.639954 1445372932 0.123657 0.748901 -0.119080 0.639954 1445372932 0.123657 0.748901 -0.119080 0.639954 1445372932 0.123657 0.748901 -0.119080 0.639954 1445372932 0.199219 0.731873 -0.199829 0.620239 1445372932 0.199219 0.731873 -0.199829 0.620239 1445372932 0.199219 0.731873 -0.199829 0.620239 1445372932 0.199219 0.731873 -0.199829 0.620239 1445372932 0.199219 0.731873 -0.199829 0.620239 1445372932 0.199219 0.731873 -0.199829 0.620239 1445372932 0.267761 0.704895 -0.278992 0.594543 1445372932 0.267761 0.704895 -0.278992 0.594543 1445372932 0.267761 0.704895 -0.278992 0.594543 1445372932 0.267761 0.704895 -0.278992 0.594543 1445372932 0.267761 0.704895 -0.278992 0.594543 1445372932 0.267761 0.704895 -0.278992 0.594543 1445372932 0.267761 0.704895 -0.278992 0.594543 1445372932 0.338135 0.667480 -0.355408 0.560120 1445372932 0.338135 0.667480 -0.355408 0.560120 1445372932 0.338135 0.667480 -0.355408 0.560120 1445372932 0.338135 0.667480 -0.355408 0.560120 1445372932 
0.286499 0.666809 -0.284607 0.626282 1445372940 0.286499 0.666809 -0.284607 0.626282 1445372940 0.286621 0.666626 -0.284790 0.626343 1445372940 0.286621 0.666626 -0.284790 0.626343 1445372940 0.286621 0.666626 -0.284790 0.626343 1445372940 0.286621 0.666626 -0.284790 0.626343 1445372940 0.286621 0.666626 -0.284790 0.626343 1445372940 0.286621 0.666626 -0.284790 0.626343 1445372940 0.286621 0.666626 -0.284790 0.626343 1445372940 0.287903 0.665283 -0.284973 0.627075 1445372940 0.287903 0.665283 -0.284973 0.627075 1445372940 0.287903 0.665283 -0.284973 0.627075 1445372940 0.287903 0.665283 -0.284973 0.627075 1445372940 0.287903 0.665283 -0.284973 0.627075 1445372940 0.287903 0.665283 -0.284973 0.627075 1445372940 0.286316 0.665527 -0.285767 0.627197 1445372940 0.286316 0.665527 -0.285767 0.627197 1445372940 0.286316 0.665527 -0.285767 0.627197 1445372940 0.286316 0.665527 -0.285767 0.627197 1445372940 0.286316 0.665527 -0.285767 0.627197 1445372940 0.286316 0.665527 -0.285767 0.627197 1445372940 0.286316 0.665527 -0.285767 0.627197 1445372940 0.272034 0.672302 -0.285461 0.626404 1445372940 0.272034 0.672302 -0.285461 0.626404 1445372940 0.272034 0.672302 -0.285461 0.626404 1445372940 0.272034 0.672302 -0.285461 0.626404 1445372940 0.272034 0.672302 -0.285461 0.626404 1445372940 0.272034 0.672302 -0.285461 0.626404 1445372940 0.244202 0.686829 -0.277039 0.625977 1445372940 0.244202 0.686829 -0.277039 0.625977 1445372940 0.244202 0.686829 -0.277039 0.625977 1445372940 0.244202 0.686829 -0.277039 0.625977 1445372940 0.244202 0.686829 -0.277039 0.625977 1445372940 0.244202 0.686829 -0.277039 0.625977 1445372940 0.200073 0.704224 -0.249634 0.633728 1445372940 0.200073 0.704224 -0.249634 0.633728 1445372940 0.200073 0.704224 -0.249634 0.633728 1445372940 0.200073 0.704224 -0.249634 0.633728 1445372940 0.200073 0.704224 -0.249634 0.633728 1445372940 0.200073 0.704224 -0.249634 0.633728 1445372940 0.146118 0.721741 -0.204773 0.644775 1445372940 0.146118 0.721741 -0.204773 0.644775 1445372940 0.146118 0.721741 -0.204773 0.644775 1445372940 0.146118 0.721741 -0.204773 0.644775 1445372940 0.146118 0.721741 -0.204773 0.644775 1445372940 0.146118 0.721741 -0.204773 0.644775 1445372940 0.081360 0.741943 -0.147522 0.648926 1445372940 0.081360 0.741943 -0.147522 0.648926 1445372940 0.081360 0.741943 -0.147522 0.648926 1445372940 0.081360 0.741943 -0.147522 0.648926 1445372940 0.081360 0.741943 -0.147522 0.648926 1445372940 0.081360 0.741943 -0.147522 0.648926 1445372940 0.015320 0.753540 -0.079895 0.652283 1445372940 0.015320 0.753540 -0.079895 0.652283 1445372940 0.015320 0.753540 -0.079895 0.652283 1445372940 0.015320 0.753540 -0.079895 0.652283 1445372940 0.015320 0.753540 -0.079895 0.652283 1445372940 0.015320 0.753540 -0.079895 0.652283 1445372940 -0.047485 0.760010 -0.011963 0.648010 1445372940 -0.047485 0.760010 -0.011963 0.648010 1445372940 -0.047485 0.760010 -0.011963 0.648010 1445372940 -0.047485 0.760010 -0.011963 0.648010 1445372940 -0.047485 0.760010 -0.011963 0.648010 1445372940 -0.047485 0.760010 -0.011963 0.648010 1445372940 -0.098938 0.753479 0.052124 0.647827 1445372940 -0.098938 0.753479 0.052124 0.647827 1445372940 -0.098938 0.753479 0.052124 0.647827 1445372940 -0.098938 0.753479 0.052124 0.647827 1445372940 -0.098938 0.753479 0.052124 0.647827 1445372940 -0.098938 0.753479 0.052124 0.647827 1445372940 -0.144409 0.751038 0.101440 0.636230 1445372940 -0.144409 0.751038 0.101440 0.636230 1445372940 -0.144409 0.751038 0.101440 0.636230 1445372940 -0.144409 0.751038 0.101440 0.636230 1445372940 -0.144409 0.751038 0.101440 0.636230 1445372940 -0.144409 0.751038 0.101440 0.636230 1445372940 -0.144409 0.751038 0.101440 0.636230 1445372940 -0.178833 0.746704 0.138611 0.625427 1445372940 -0.178833 0.746704 0.138611 0.625427 1445372940 -0.178833 0.746704 0.138611 0.625427 1445372940 -0.178833 0.746704 0.138611 0.625427 1445372940 -0.178833 0.746704 0.138611 0.625427 1445372940 -0.178833 0.746704 0.138611 0.625427 1445372940 -0.177063 0.741333 0.148560 0.630005 1445372940 -0.177063 0.741333 0.148560 0.630005 1445372940 -0.177063 0.741333 0.148560 0.630005 1445372940 -0.177063 0.741333 0.148560 0.630005 1445372940 -0.177063 0.741333 0.148560 0.630005 1445372940 -0.177063 0.741333 0.148560 0.630005 1445372940 -0.177063 0.741333 0.148560 0.630005 1445372940 -0.147095 0.738220 0.131348 0.645020 1445372940 -0.147095 0.738220 0.131348 0.645020 1445372940 -0.147095 0.738220 0.131348 0.645020 1445372941 -0.147095 0.738220 0.131348 0.645020 1445372941 -0.147095 0.738220 0.131348 0.645020 1445372941 -0.147095 0.738220 0.131348 0.645020 1445372941 -0.147095 0.738220 0.131348 0.645020 1445372941 -0.089172 0.739502 0.088501 0.661255 1445372941 -0.089172 0.739502 0.088501 0.661255 1445372941 -0.089172 0.739502 0.088501 0.661255 1445372941 -0.089172 0.739502 0.088501 0.661255 1445372941 -0.009460 0.741089 0.023254 0.670837 1445372941 -0.009460 0.741089 0.023254 0.670837 1445372941 -0.009460 0.741089 0.023254 0.670837 1445372941 -0.009460 0.741089 0.023254 0.670837 1445372941 -0.009460 0.741089 0.023254 0.670837 1445372941 -0.009460 0.741089 0.023254 0.670837 1445372941 0.077209 0.742310 -0.058594 0.662964 1445372941 0.077209 0.742310 -0.058594 0.662964 1445372941 0.077209 0.742310 -0.058594 0.662964 1445372941 0.077209 0.742310 -0.058594 0.662964 1445372941 0.077209 0.742310 -0.058594 0.662964 1445372941 0.077209 0.742310 -0.058594 0.662964 1445372941 0.077209 0.742310 -0.058594 0.662964 1445372941 0.156921 0.733459 -0.147888 0.644531 1445372941 0.156921 0.733459 -0.147888 0.644531 1445372941 0.156921 0.733459 -0.147888 0.644531 1445372941 0.156921 0.733459 -0.147888 0.644531 1445372941 0.156921 0.733459 -0.147888 0.644531 1445372941 0.156921 0.733459 -0.147888 0.644531 1445372941 0.237122 0.711182 -0.236877 0.617920 1445372941 0.237122 0.711182 -0.236877 0.617920 1445372941 0.237122 0.711182 -0.236877 0.617920 1445372941 0.237122 0.711182 -0.236877 0.617920 1445372941 0.237122 0.711182 -0.236877 0.617920 1445372941 0.237122 0.711182 -0.236877 0.617920 1445372941 0.317200 0.674744 -0.321167 0.583862 1445372941 0.317200 0.674744 -0.321167 0.583862 1445372941 0.317200 0.674744 -0.321167 0.583862 1445372941 0.317200 0.674744 -0.321167 0.583862 1445372941 0.317200 0.674744 -0.321167 0.583862 1445372941 0.317200 0.674744 -0.321167 0.583862 1445372941 0.384521 0.633728 -0.398865 0.539856 1445372941 0.384521 0.633728 -0.398865 0.539856 1445372941 0.384521 0.633728 -0.398865 0.539856 1445372941 0.384521 0.633728 -0.398865 0.539856 1445372941 0.384521 0.633728 -0.398865 0.539856 1445372941 0.384521 0.633728 -0.398865 0.539856 1445372941 0.448181 0.581299 -0.447571 0.510742 1445372941 0.448181 0.581299 -0.447571 0.510742 1445372941 0.448181 0.581299 -0.447571 0.510742 1445372941 0.448181 0.581299 -0.447571 0.510742 1445372941 0.448181 0.581299 -0.447571 0.510742 1445372941 0.448181 0.581299 -0.447571 0.510742 1445372941 0.478210 0.549500 -0.494751 0.473877 1445372941 0.478210 0.549500 -0.494751 0.473877 1445372941 0.478210 0.549500 -0.494751 0.473877 1445372941 0.478210 0.549500 -0.494751 0.473877 1445372941 0.478210 0.549500 -0.494751 0.473877 1445372941 0.478210 0.549500 -0.494751 0.473877 1445372941 0.492798 0.526306 -0.510010 0.469055 1445372941 0.492798 0.526306 -0.510010 0.469055 1445372941 0.492798 0.526306 -0.510010 0.469055 1445372941 0.492798 0.526306 -0.510010 0.469055 1445372941 0.492798 0.526306 -0.510010 0.469055 1445372941 0.492798 0.526306 -0.510010 0.469055 1445372941 0.492798 0.526306 -0.510010 0.469055 1445372941 0.482117 0.526306 -0.510925 0.479065 1445372941 0.482117 0.526306 -0.510925 0.479065 1445372941 0.482117 0.526306 -0.510925 0.479065 1445372941 0.482117 0.526306 -0.510925 0.479065 1445372941 0.482117 0.526306 -0.510925 0.479065 1445372941 0.482117 0.526306 -0.510925 0.479065 1445372941 0.452148 0.543335 -0.492798 0.507446 1445372941 0.452148 0.543335 -0.492798 0.507446 1445372941 0.452148 0.543335 -0.492798 0.507446 1445372941 0.452148 0.543335 -0.492798 0.507446 1445372941 0.452148 0.543335 -0.492798 0.507446 1445372941 0.452148 0.543335 -0.492798 0.507446 1445372941 0.404968 0.573853 -0.454834 0.547485 1445372941 0.404968 0.573853 -0.454834 0.547485 1445372941 0.404968 0.573853 -0.454834 0.547485 1445372941 0.404968 0.573853 -0.454834 0.547485 1445372941 0.404968 0.573853 -0.454834 0.547485 1445372941 0.404968 0.573853 -0.454834 0.547485 1445372941 0.404968 0.573853 -0.454834 0.547485 1445372941 0.345642 0.611084 -0.397217 0.590942 1445372941 0.345642 0.611084 -0.397217 0.590942 1445372941 0.345642 0.611084 -0.397217 0.590942 1445372941 0.345642 0.611084 -0.397217 0.590942 1445372941 0.345642 0.611084 -0.397217 0.590942 1445372941 0.345642 0.611084 -0.397217 0.590942 1445372941 0.275391 0.647644 -0.326050 0.631165 1445372941 0.275391 0.647644 -0.326050 0.631165 1445372941 0.275391 0.647644 -0.326050 0.631165 1445372941 0.275391 0.647644 -0.326050 0.631165 1445372941 0.275391 0.647644 -0.326050 0.631165 1445372941 0.275391 0.647644 -0.326050 0.631165 1445372941 0.275391 0.647644 -0.326050 0.631165 1445372941 0.193481 0.684082 -0.247742 0.658142 1445372941 0.193481 0.684082 -0.247742 0.658142 1445372941 0.193481 0.684082 -0.247742 0.658142 1445372941 0.193481 0.684082 -0.247742 0.658142 1445372941 0.193481 0.684082 -0.247742 0.658142 1445372941 0.193481 0.684082 -0.247742 0.658142 1445372941 0.100952 0.717651 -0.163086 0.669434 1445372941 0.100952 0.717651 -0.163086 0.669434 1445372941 0.100952 0.717651 -0.163086 0.669434 1445372941 0.100952 0.717651 -0.163086 0.669434 1445372941 0.100952 0.717651 -0.163086 0.669434 1445372941 0.009888 0.738037 -0.069946 0.671021 1445372941 0.009888 0.738037 -0.069946 0.671021 1445372941 0.009888 0.738037 -0.069946 0.671021 1445372942 0.009888 0.738037 -0.069946 0.671021 1445372942 0.009888 0.738037 -0.069946 0.671021 1445372942 0.009888 0.738037 -0.069946 0.671021 1445372942 -0.064880 0.741577 0.011902 0.667603 1445372942 -0.064880 0.741577 0.011902 0.667603 1445372942 -0.064880 0.741577 0.011902 0.667603 1445372942 -0.064880 0.741577 0.011902 0.667603 1445372942 -0.064880 0.741577 0.011902 0.667603 1445372942 -0.064880 0.741577 0.011902 0.667603 1445372942 -0.123535 0.735718 0.072571 0.661865 1445372942 -0.123535 0.735718 0.072571 0.661865 1445372942 -0.123535 0.735718 0.072571 0.661865 1445372942 -0.123535 0.735718 0.072571 0.661865 1445372942 -0.123535 0.735718 0.072571 0.661865 1445372942 -0.123535 0.735718 0.072571 0.661865 1445372942 -0.123535 0.735718 0.072571 0.661865 1445372942 -0.151367 0.735657 0.108154 0.651245 1445372942 -0.151367 0.735657 0.108154 0.651245 1445372942 -0.151367 0.735657 0.108154 0.651245 1445372942 -0.151367 0.735657 0.108154 0.651245 1445372942 -0.151367 0.735657 0.108154 0.651245 1445372942 -0.151367 0.735657 0.108154 0.651245 1445372942 -0.139526 0.733276 0.111450 0.656006 1445372942 -0.139526 0.733276 0.111450 0.656006 1445372942 -0.139526 0.733276 0.111450 0.656006 1445372942 -0.139526 0.733276 0.111450 0.656006 1445372942 -0.139526 0.733276 0.111450 0.656006 1445372942 -0.139526 0.733276 0.111450 0.656006 1445372942 -0.104553 0.738037 0.091309 0.660217 1445372942 -0.104553 0.738037 0.091309 0.660217 1445372942 -0.104553 0.738037 0.091309 0.660217 1445372942 -0.104553 0.738037 0.091309 0.660217 1445372942 -0.104553 0.738037 0.091309 0.660217 1445372942 -0.104553 0.738037 0.091309 0.660217 1445372942 -0.046570 0.741943 0.048828 0.666992 1445372942 -0.046570 0.741943 0.048828 0.666992 1445372942 -0.046570 0.741943 0.048828 0.666992 1445372942 -0.046570 0.741943 0.048828 0.666992 1445372942 -0.046570 0.741943 0.048828 0.666992 1445372942 -0.046570 0.741943 0.048828 0.666992 1445372942 0.029053 0.744080 -0.011475 0.667297 1445372942 0.029053 0.744080 -0.011475 0.667297 1445372942 0.029053 0.744080 -0.011475 0.667297 1445372942 0.029053 0.744080 -0.011475 0.667297 1445372942 0.029053 0.744080 -0.011475 0.667297 1445372942 0.029053 0.744080 -0.011475 0.667297 1445372942 0.109131 0.737183 -0.084045 0.661438 1445372942 0.109131 0.737183 -0.084045 0.661438 1445372942 0.109131 0.737183 -0.084045 0.661438 1445372942 0.109131 0.737183 -0.084045 0.661438 1445372942 0.109131 0.737183 -0.084045 0.661438 1445372942 0.109131 0.737183 -0.084045 0.661438 1445372942 0.109131 0.737183 -0.084045 0.661438 1445372942 0.184692 0.724670 -0.166199 0.642639 1445372942 0.184692 0.724670 -0.166199 0.642639 1445372942 0.184692 0.724670 -0.166199 0.642639 1445372942 0.184692 0.724670 -0.166199 0.642639 1445372942 0.184692 0.724670 -0.166199 0.642639 1445372942 0.184692 0.724670 -0.166199 0.642639 1445372942 0.262146 0.698975 -0.249634 0.616699 1445372942 0.262146 0.698975 -0.249634 0.616699 1445372942 0.262146 0.698975 -0.249634 0.616699 1445372942 0.262146 0.698975 -0.249634 0.616699 1445372942 0.262146 0.698975 -0.249634 0.616699 1445372942 0.262146 0.698975 -0.249634 0.616699 1445372942 0.339355 0.661072 -0.328552 0.582886 1445372942 0.339355 0.661072 -0.328552 0.582886 1445372942 0.339355 0.661072 -0.328552 0.582886 1445372942 0.339355 0.661072 -0.328552 0.582886 1445372942 0.339355 0.661072 -0.328552 0.582886 1445372942 0.339355 0.661072 -0.328552 0.582886 1445372942 0.339355 0.661072 -0.328552 0.582886 1445372942 0.409241 0.614075 -0.392273 0.549072 1445372942 0.409241 0.614075 -0.392273 0.549072 1445372942 0.409241 0.614075 -0.392273 0.549072 1445372942 0.409241 0.614075 -0.392273 0.549072 1445372942 0.409241 0.614075 -0.392273 0.549072 1445372942 0.409241 0.614075 -0.392273 0.549072 1445372942 0.456360 0.573975 -0.447083 0.512146 1445372942 0.456360 0.573975 -0.447083 0.512146 1445372942 0.456360 0.573975 -0.447083 0.512146 1445372942 0.456360 0.573975 -0.447083 0.512146 1445372942 0.456360 0.573975 -0.447083 0.512146 1445372942 0.456360 0.573975 -0.447083 0.512146 1445372942 0.456360 0.573975 -0.447083 0.512146 1445372942 0.479858 0.541748 -0.489624 0.486267 1445372942 0.479858 0.541748 -0.489624 0.486267 1445372942 0.479858 0.541748 -0.489624 0.486267 1445372942 0.479858 0.541748 -0.489624 0.486267 1445372942 0.479858 0.541748 -0.489624 0.486267 1445372942 0.479858 0.541748 -0.489624 0.486267 1445372942 0.486389 0.526733 -0.503845 0.481750 1445372942 0.486389 0.526733 -0.503845 0.481750 1445372942 0.486389 0.526733 -0.503845 0.481750 1445372942 0.486389 0.526733 -0.503845 0.481750 1445372942 0.486389 0.526733 -0.503845 0.481750 1445372942 0.486389 0.526733 -0.503845 0.481750 1445372942 0.486389 0.526733 -0.503845 0.481750 1445372942 0.470703 0.531494 -0.503906 0.491882 1445372942 0.470703 0.531494 -0.503906 0.491882 1445372942 0.470703 0.531494 -0.503906 0.491882 1445372942 0.470703 0.531494 -0.503906 0.491882 1445372942 0.470703 0.531494 -0.503906 0.491882 1445372942 0.470703 0.531494 -0.503906 0.491882 1445372942 0.439026 0.550415 -0.483398 0.520142 1445372942 0.439026 0.550415 -0.483398 0.520142 1445372942 0.439026 0.550415 -0.483398 0.520142 1445372942 0.439026 0.550415 -0.483398 0.520142 1445372942 0.439026 0.550415 -0.483398 0.520142 1445372942 0.439026 0.550415 -0.483398 0.520142 1445372942 0.389771 0.580505 -0.444275 0.560059 1445372942 0.389771 0.580505 -0.444275 0.560059 1445372942 0.389771 0.580505 -0.444275 0.560059 1445372942 0.389771 0.580505 -0.444275 0.560059 1445372943 0.389771 0.580505 -0.444275 0.560059 1445372943 0.325562 0.617371 -0.389038 0.601196 1445372943 0.325562 0.617371 -0.389038 0.601196 1445372943 0.325562 0.617371 -0.389038 0.601196 1445372943 0.325562 0.617371 -0.389038 0.601196 1445372943 0.325562 0.617371 -0.389038 0.601196 1445372943 0.325562 0.617371 -0.389038 0.601196 1445372943 0.325562 0.617371 -0.389038 0.601196 1445372943 0.252869 0.654419 -0.321899 0.635681 1445372943 0.252869 0.654419 -0.321899 0.635681 1445372943 0.252869 0.654419 -0.321899 0.635681 1445372943 0.252869 0.654419 -0.321899 0.635681 1445372943 0.252869 0.654419 -0.321899 0.635681 1445372943 0.252869 0.654419 -0.321899 0.635681 1445372943 0.170288 0.692322 -0.247803 0.655884 1445372943 0.170288 0.692322 -0.247803 0.655884 1445372943 0.170288 0.692322 -0.247803 0.655884 1445372943 0.170288 0.692322 -0.247803 0.655884 1445372943 0.170288 0.692322 -0.247803 0.655884 1445372943 0.170288 0.692322 -0.247803 0.655884 1445372943 0.087891 0.720520 -0.164246 0.667908 1445372943 0.087891 0.720520 -0.164246 0.667908 1445372943 0.087891 0.720520 -0.164246 0.667908 1445372943 0.087891 0.720520 -0.164246 0.667908 1445372943 0.087891 0.720520 -0.164246 0.667908 1445372943 0.087891 0.720520 -0.164246 0.667908 1445372943 0.008179 0.742798 -0.082031 0.664368 1445372943 0.008179 0.742798 -0.082031 0.664368 1445372943 0.008179 0.742798 -0.082031 0.664368 1445372943 0.008179 0.742798 -0.082031 0.664368 1445372943 0.008179 0.742798 -0.082031 0.664368 1445372943 0.008179 0.742798 -0.082031 0.664368 1445372943 -0.059998 0.747986 -0.004211 0.660889 1445372943 -0.059998 0.747986 -0.004211 0.660889 1445372943 -0.059998 0.747986 -0.004211 0.660889 1445372943 -0.059998 0.747986 -0.004211 0.660889 1445372943 -0.059998 0.747986 -0.004211 0.660889 1445372943 -0.059998 0.747986 -0.004211 0.660889 1445372943 -0.115540 0.746155 0.049805 0.653687 1445372943 -0.115540 0.746155 0.049805 0.653687 1445372943 -0.115540 0.746155 0.049805 0.653687 1445372943 -0.115540 0.746155 0.049805 0.653687 1445372943 -0.115540 0.746155 0.049805 0.653687 1445372943 -0.115540 0.746155 0.049805 0.653687 1445372943 -0.115540 0.746155 0.049805 0.653687 1445372943 -0.150085 0.745178 0.091980 0.643127 1445372943 -0.150085 0.745178 0.091980 0.643127 1445372943 -0.150085 0.745178 0.091980 0.643127 1445372943 -0.150085 0.745178 0.091980 0.643127 1445372943 -0.150085 0.745178 0.091980 0.643127 1445372943 -0.147705 0.731812 0.104248 0.657043 1445372943 -0.147705 0.731812 0.104248 0.657043 1445372943 -0.147705 0.731812 0.104248 0.657043 1445372943 -0.147705 0.731812 0.104248 0.657043 1445372943 -0.147705 0.731812 0.104248 0.657043 1445372943 -0.147705 0.731812 0.104248 0.657043 1445372943 -0.147705 0.731812 0.104248 0.657043 1445372943 -0.122986 0.736694 0.093384 0.658325 1445372943 -0.122986 0.736694 0.093384 0.658325 1445372943 -0.122986 0.736694 0.093384 0.658325 1445372943 -0.122986 0.736694 0.093384 0.658325 1445372943 -0.122986 0.736694 0.093384 0.658325 1445372943 -0.122986 0.736694 0.093384 0.658325 1445372943 -0.067322 0.741150 0.057434 0.665466 1445372943 -0.067322 0.741150 0.057434 0.665466 1445372943 -0.067322 0.741150 0.057434 0.665466 1445372943 -0.067322 0.741150 0.057434 0.665466 1445372943 -0.067322 0.741150 0.057434 0.665466 1445372943 -0.067322 0.741150 0.057434 0.665466 1445372943 0.005493 0.743774 0.002808 0.668335 1445372943 0.005493 0.743774 0.002808 0.668335 1445372943 0.005493 0.743774 0.002808 0.668335 1445372943 0.005493 0.743774 0.002808 0.668335 1445372943 0.005493 0.743774 0.002808 0.668335 1445372943 0.005493 0.743774 0.002808 0.668335 1445372943 0.087891 0.739197 -0.064697 0.664490 1445372943 0.087891 0.739197 -0.064697 0.664490 1445372943 0.087891 0.739197 -0.064697 0.664490 1445372943 0.087891 0.739197 -0.064697 0.664490 1445372943 0.087891 0.739197 -0.064697 0.664490 1445372943 0.169373 0.725464 -0.135559 0.653137 1445372943 0.169373 0.725464 -0.135559 0.653137 1445372943 0.169373 0.725464 -0.135559 0.653137 1445372943 0.169373 0.725464 -0.135559 0.653137 1445372943 0.169373 0.725464 -0.135559 0.653137 1445372943 0.169373 0.725464 -0.135559 0.653137 1445372943 0.242676 0.703918 -0.216187 0.631531 1445372943 0.242676 0.703918 -0.216187 0.631531 1445372943 0.242676 0.703918 -0.216187 0.631531 1445372943 0.242676 0.703918 -0.216187 0.631531 1445372943 0.242676 0.703918 -0.216187 0.631531 1445372943 0.242676 0.703918 -0.216187 0.631531 1445372943 0.312622 0.672913 -0.296326 0.601318 1445372943 0.312622 0.672913 -0.296326 0.601318 1445372943 0.312622 0.672913 -0.296326 0.601318 1445372943 0.312622 0.672913 -0.296326 0.601318 1445372943 0.312622 0.672913 -0.296326 0.601318 1445372943 0.312622 0.672913 -0.296326 0.601318 1445372943 0.312622 0.672913 -0.296326 0.601318 1445372943 0.382507 0.628967 -0.368469 0.567688 1445372943 0.382507 0.628967 -0.368469 0.567688 1445372943 0.382507 0.628967 -0.368469 0.567688 1445372943 0.382507 0.628967 -0.368469 0.567688 1445372943 0.382507 0.628967 -0.368469 0.567688 1445372943 0.382507 0.628967 -0.368469 0.567688 1445372943 0.443054 0.582275 -0.432495 0.526794 1445372943 0.443054 0.582275 -0.432495 0.526794 1445372943 0.443054 0.582275 -0.432495 0.526794 1445372943 0.443054 0.582275 -0.432495 0.526794 1445372943 0.443054 0.582275 -0.432495 0.526794 1445372943 0.443054 0.582275 -0.432495 0.526794 1445372944 0.489014 0.539734 -0.480103 0.488892 1445372944 0.489014 0.539734 -0.480103 0.488892 1445372944 0.489014 0.539734 -0.480103 0.488892 1445372944 0.489014 0.539734 -0.480103 0.488892 1445372944 0.489014 0.539734 -0.480103 0.488892 1445372944 0.489014 0.539734 -0.480103 0.488892 1445372944 0.518860 0.511841 -0.512329 0.454224 1445372944 0.518860 0.511841 -0.512329 0.454224 1445372944 0.518860 0.511841 -0.512329 0.454224 1445372944 0.518860 0.511841 -0.512329 0.454224 1445372944 0.518860 0.511841 -0.512329 0.454224 1445372944 0.518860 0.511841 -0.512329 0.454224 1445372944 0.518860 0.511841 -0.512329 0.454224 1445372944 0.538818 0.489746 -0.513733 0.453735 1445372944 0.538818 0.489746 -0.513733 0.453735 1445372944 0.538818 0.489746 -0.513733 0.453735 1445372944 0.538818 0.489746 -0.513733 0.453735 1445372944 0.538818 0.489746 -0.513733 0.453735 1445372944 0.538818 0.489746 -0.513733 0.453735 1445372944 0.534241 0.485840 -0.515625 0.461060 1445372944 0.534241 0.485840 -0.515625 0.461060 1445372944 0.534241 0.485840 -0.515625 0.461060 1445372944 0.534241 0.485840 -0.515625 0.461060 1445372944 0.534241 0.485840 -0.515625 0.461060 1445372944 0.534241 0.485840 -0.515625 0.461060 1445372944 0.534241 0.485840 -0.515625 0.461060 1445372944 0.515015 0.497131 -0.503113 0.484192 1445372944 0.515015 0.497131 -0.503113 0.484192 1445372944 0.515015 0.497131 -0.503113 0.484192 1445372944 0.515015 0.497131 -0.503113 0.484192 1445372944 0.515015 0.497131 -0.503113 0.484192 1445372944 0.515015 0.497131 -0.503113 0.484192 1445372944 0.478271 0.524841 -0.476013 0.518799 1445372944 0.478271 0.524841 -0.476013 0.518799 1445372944 0.478271 0.524841 -0.476013 0.518799 1445372944 0.478271 0.524841 -0.476013 0.518799 1445372944 0.478271 0.524841 -0.476013 0.518799 1445372944 0.478271 0.524841 -0.476013 0.518799 1445372944 0.421082 0.562805 -0.436401 0.561584 1445372944 0.421082 0.562805 -0.436401 0.561584 1445372944 0.421082 0.562805 -0.436401 0.561584 1445372944 0.421082 0.562805 -0.436401 0.561584 1445372944 0.421082 0.562805 -0.436401 0.561584 1445372944 0.421082 0.562805 -0.436401 0.561584 1445372944 0.343811 0.608887 -0.387268 0.600830 1445372944 0.343811 0.608887 -0.387268 0.600830 1445372944 0.343811 0.608887 -0.387268 0.600830 1445372944 0.343811 0.608887 -0.387268 0.600830 1445372944 0.343811 0.608887 -0.387268 0.600830 1445372944 0.343811 0.608887 -0.387268 0.600830 1445372944 0.343811 0.608887 -0.387268 0.600830 1445372944 0.258789 0.650696 -0.320374 0.637878 1445372944 0.258789 0.650696 -0.320374 0.637878 1445372944 0.258789 0.650696 -0.320374 0.637878 1445372944 0.258789 0.650696 -0.320374 0.637878 1445372944 0.258789 0.650696 -0.320374 0.637878 1445372944 0.258789 0.650696 -0.320374 0.637878 1445372944 0.178101 0.688843 -0.245300 0.658386 1445372944 0.178101 0.688843 -0.245300 0.658386 1445372944 0.178101 0.688843 -0.245300 0.658386 1445372944 0.178101 0.688843 -0.245300 0.658386 1445372944 0.178101 0.688843 -0.245300 0.658386 1445372944 0.178101 0.688843 -0.245300 0.658386 1445372944 0.098511 0.721558 -0.156799 0.667053 1445372944 0.098511 0.721558 -0.156799 0.667053 1445372944 0.098511 0.721558 -0.156799 0.667053 1445372944 0.098511 0.721558 -0.156799 0.667053 1445372944 0.098511 0.721558 -0.156799 0.667053 1445372944 0.098511 0.721558 -0.156799 0.667053 1445372944 0.098511 0.721558 -0.156799 0.667053 1445372944 0.010498 0.748047 -0.066162 0.660156 1445372944 0.010498 0.748047 -0.066162 0.660156 1445372944 0.010498 0.748047 -0.066162 0.660156 1445372944 0.010498 0.748047 -0.066162 0.660156 1445372944 0.010498 0.748047 -0.066162 0.660156 1445372944 -0.063293 0.754639 0.017029 0.652771 1445372944 -0.063293 0.754639 0.017029 0.652771 1445372944 -0.063293 0.754639 0.017029 0.652771 1445372944 -0.063293 0.754639 0.017029 0.652771 1445372944 -0.063293 0.754639 0.017029 0.652771 1445372944 -0.063293 0.754639 0.017029 0.652771 1445372944 -0.121826 0.750549 0.082642 0.644165 1445372944 -0.121826 0.750549 0.082642 0.644165 1445372944 -0.121826 0.750549 0.082642 0.644165 1445372944 -0.121826 0.750549 0.082642 0.644165 1445372944 -0.121826 0.750549 0.082642 0.644165 1445372944 -0.121826 0.750549 0.082642 0.644165 1445372944 -0.177063 0.740234 0.134338 0.634521 1445372944 -0.177063 0.740234 0.134338 0.634521 1445372944 -0.177063 0.740234 0.134338 0.634521 1445372944 -0.177063 0.740234 0.134338 0.634521 1445372944 -0.177063 0.740234 0.134338 0.634521 1445372944 -0.177063 0.740234 0.134338 0.634521 1445372944 -0.177063 0.740234 0.134338 0.634521 1445372944 -0.203796 0.732117 0.163086 0.629150 1445372944 -0.203796 0.732117 0.163086 0.629150 1445372944 -0.203796 0.732117 0.163086 0.629150 1445372944 -0.203796 0.732117 0.163086 0.629150 1445372944 -0.203796 0.732117 0.163086 0.629150 1445372944 -0.203796 0.732117 0.163086 0.629150 1445372944 -0.192505 0.722961 0.167358 0.642029 1445372944 -0.192505 0.722961 0.167358 0.642029 1445372944 -0.192505 0.722961 0.167358 0.642029 1445372944 -0.192505 0.722961 0.167358 0.642029 1445372944 -0.192505 0.722961 0.167358 0.642029 1445372944 -0.192505 0.722961 0.167358 0.642029 1445372944 -0.158936 0.724060 0.154846 0.652954 1445372944 -0.158936 0.724060 0.154846 0.652954 1445372944 -0.158936 0.724060 0.154846 0.652954 1445372944 -0.158936 0.724060 0.154846 0.652954 1445372944 -0.158936 0.724060 0.154846 0.652954 1445372944 -0.158936 0.724060 0.154846 0.652954 1445372944 -0.095825 0.728149 0.118835 0.668152 1445372945 -0.095825 0.728149 0.118835 0.668152 1445372945 -0.095825 0.728149 0.118835 0.668152 1445372945 -0.095825 0.728149 0.118835 0.668152 1445372945 -0.016968 0.728271 0.063110 0.682068 1445372945 -0.016968 0.728271 0.063110 0.682068 1445372945 -0.016968 0.728271 0.063110 0.682068 1445372945 -0.016968 0.728271 0.063110 0.682068 1445372945 -0.016968 0.728271 0.063110 0.682068 1445372945 -0.016968 0.728271 0.063110 0.682068 1445372945 -0.016968 0.728271 0.063110 0.682068 1445372945 0.071716 0.722107 -0.005798 0.687988 1445372945 0.071716 0.722107 -0.005798 0.687988 1445372945 0.071716 0.722107 -0.005798 0.687988 1445372945 0.071716 0.722107 -0.005798 0.687988 1445372945 0.071716 0.722107 -0.005798 0.687988 1445372945 0.071716 0.722107 -0.005798 0.687988 1445372945 0.155945 0.717590 -0.085205 0.673340 1445372945 0.155945 0.717590 -0.085205 0.673340 1445372945 0.155945 0.717590 -0.085205 0.673340 1445372945 0.155945 0.717590 -0.085205 0.673340 1445372945 0.155945 0.717590 -0.085205 0.673340 1445372945 0.155945 0.717590 -0.085205 0.673340 1445372945 0.155945 0.717590 -0.085205 0.673340 1445372945 0.232422 0.700867 -0.168518 0.652893 1445372945 0.232422 0.700867 -0.168518 0.652893 1445372945 0.232422 0.700867 -0.168518 0.652893 1445372945 0.232422 0.700867 -0.168518 0.652893 1445372945 0.232422 0.700867 -0.168518 0.652893 1445372945 0.232422 0.700867 -0.168518 0.652893 1445372945 0.302795 0.677124 -0.257019 0.619446 1445372945 0.302795 0.677124 -0.257019 0.619446 1445372945 0.302795 0.677124 -0.257019 0.619446 1445372945 0.302795 0.677124 -0.257019 0.619446 1445372945 0.302795 0.677124 -0.257019 0.619446 1445372945 0.302795 0.677124 -0.257019 0.619446 1445372945 0.375488 0.636536 -0.343079 0.579651 1445372945 0.375488 0.636536 -0.343079 0.579651 1445372945 0.375488 0.636536 -0.343079 0.579651 1445372945 
0.237000 0.672058 -0.225342 0.664307 1445372947 0.237000 0.672058 -0.225342 0.664307 1445372947 0.237000 0.672058 -0.225342 0.664307 1445372947 0.237000 0.672058 -0.225342 0.664307 1445372947 0.237000 0.672058 -0.225342 0.664307 1445372947 0.237000 0.672058 -0.225342 0.664307 1445372947 0.246033 0.675049 -0.235474 0.654419 1445372947 0.246033 0.675049 -0.235474 0.654419 1445372947 0.246033 0.675049 -0.235474 0.654419 1445372947 0.246033 0.675049 -0.235474 0.654419 1445372947 0.246033 0.675049 -0.235474 0.654419 1445372947 0.246033 0.675049 -0.235474 0.654419 1445372947 0.266357 0.670837 -0.255798 0.643066 1445372947 0.266357 0.670837 -0.255798 0.643066 1445372947 0.266357 0.670837 -0.255798 0.643066 1445372947 0.266357 0.670837 -0.255798 0.643066 1445372947 0.266357 0.670837 -0.255798 0.643066 1445372947 0.266357 0.670837 -0.255798 0.643066 1445372947 0.298462 0.658813 -0.289368 0.626953 1445372947 0.298462 0.658813 -0.289368 0.626953 1445372947 0.298462 0.658813 -0.289368 0.626953 1445372947 0.298462 0.658813 -0.289368 0.626953 1445372947 0.298462 0.658813 -0.289368 0.626953 1445372947 0.298462 0.658813 -0.289368 0.626953 1445372947 0.337402 0.639648 -0.334290 0.604309 1445372947 0.337402 0.639648 -0.334290 0.604309 1445372947 0.337402 0.639648 -0.334290 0.604309 1445372947 0.337402 0.639648 -0.334290 0.604309 1445372947 0.337402 0.639648 -0.334290 0.604309 1445372947 0.337402 0.639648 -0.334290 0.604309 1445372947 0.337402 0.639648 -0.334290 0.604309 1445372947 0.378296 0.614380 -0.382263 0.577271 1445372947 0.378296 0.614380 -0.382263 0.577271 1445372947 0.378296 0.614380 -0.382263 0.577271 1445372947 0.378296 0.614380 -0.382263 0.577271 1445372947 0.378296 0.614380 -0.382263 0.577271 1445372947 0.378296 0.614380 -0.382263 0.577271 1445372947 0.419861 0.585205 -0.428528 0.545471 1445372947 0.419861 0.585205 -0.428528 0.545471 1445372947 0.419861 0.585205 -0.428528 0.545471 1445372947 0.419861 0.585205 -0.428528 0.545471 1445372947 0.419861 0.585205 -0.428528 0.545471 1445372947 0.419861 0.585205 -0.428528 0.545471 1445372947 0.419861 0.585205 -0.428528 0.545471 1445372947 0.460205 0.554382 -0.465881 0.513550 1445372947 0.460205 0.554382 -0.465881 0.513550 1445372947 0.460205 0.554382 -0.465881 0.513550 1445372947 0.460205 0.554382 -0.465881 0.513550 1445372947 0.460205 0.554382 -0.465881 0.513550 1445372947 0.460205 0.554382 -0.465881 0.513550 1445372947 0.489075 0.527527 -0.493652 0.488647 1445372947 0.489075 0.527527 -0.493652 0.488647 1445372947 0.489075 0.527527 -0.493652 0.488647 1445372947 0.489075 0.527527 -0.493652 0.488647 1445372947 0.489075 0.527527 -0.493652 0.488647 1445372947 0.489075 0.527527 -0.493652 0.488647 1445372947 0.503540 0.512451 -0.518982 0.463074 1445372947 0.503540 0.512451 -0.518982 0.463074 1445372947 0.503540 0.512451 -0.518982 0.463074 1445372947 0.503540 0.512451 -0.518982 0.463074 1445372947 0.503540 0.512451 -0.518982 0.463074 1445372947 0.503540 0.512451 -0.518982 0.463074 1445372947 0.503540 0.512451 -0.518982 0.463074 1445372947 0.513550 0.500854 -0.515198 0.468933 1445372947 0.513550 0.500854 -0.515198 0.468933 1445372947 0.513550 0.500854 -0.515198 0.468933 1445372947 0.513550 0.500854 -0.515198 0.468933 1445372947 0.513550 0.500854 -0.515198 0.468933 1445372947 0.513550 0.500854 -0.515198 0.468933 1445372947 0.491760 0.513367 -0.508545 0.485657 1445372947 0.491760 0.513367 -0.508545 0.485657 1445372947 0.491760 0.513367 -0.508545 0.485657 1445372947 0.491760 0.513367 -0.508545 0.485657 1445372947 0.491760 0.513367 -0.508545 0.485657 1445372947 0.491760 0.513367 -0.508545 0.485657 1445372947 0.455261 0.540222 -0.487183 0.513306 1445372947 0.455261 0.540222 -0.487183 0.513306 1445372947 0.455261 0.540222 -0.487183 0.513306 1445372947 0.455261 0.540222 -0.487183 0.513306 1445372947 0.455261 0.540222 -0.487183 0.513306 1445372947 0.455261 0.540222 -0.487183 0.513306 1445372947 0.455261 0.540222 -0.487183 0.513306 1445372947 0.407288 0.573303 -0.451050 0.549500 1445372947 0.407288 0.573303 -0.451050 0.549500 1445372947 0.407288 0.573303 -0.451050 0.549500 1445372948 0.407288 0.573303 -0.451050 0.549500 1445372948 0.407288 0.573303 -0.451050 0.549500 1445372948 0.407288 0.573303 -0.451050 0.549500 1445372948 0.343506 0.609558 -0.403687 0.589417 1445372948 0.343506 0.609558 -0.403687 0.589417 1445372948 0.343506 0.609558 -0.403687 0.589417 1445372948 0.343506 0.609558 -0.403687 0.589417 1445372948 0.343506 0.609558 -0.403687 0.589417 1445372948 0.343506 0.609558 -0.403687 0.589417 1445372948 0.275513 0.645142 -0.341919 0.625244 1445372948 0.275513 0.645142 -0.341919 0.625244 1445372948 0.275513 0.645142 -0.341919 0.625244 1445372948 0.275513 0.645142 -0.341919 0.625244 1445372948 0.275513 0.645142 -0.341919 0.625244 1445372948 0.275513 0.645142 -0.341919 0.625244 1445372948 0.275513 0.645142 -0.341919 0.625244 1445372948 0.212891 0.681946 -0.263062 0.648315 1445372948 0.212891 0.681946 -0.263062 0.648315 1445372948 0.212891 0.681946 -0.263062 0.648315 1445372948 0.212891 0.681946 -0.263062 0.648315 1445372948 0.212891 0.681946 -0.263062 0.648315 1445372948 0.212891 0.681946 -0.263062 0.648315 1445372948 0.140747 0.713013 -0.179993 0.662842 1445372948 0.140747 0.713013 -0.179993 0.662842 1445372948 0.140747 0.713013 -0.179993 0.662842 1445372948 0.140747 0.713013 -0.179993 0.662842 1445372948 0.140747 0.713013 -0.179993 0.662842 1445372948 0.140747 0.713013 -0.179993 0.662842 1445372948 0.069702 0.735229 -0.096863 0.667114 1445372948 0.069702 0.735229 -0.096863 0.667114 1445372948 0.069702 0.735229 -0.096863 0.667114 1445372948 0.069702 0.735229 -0.096863 0.667114 1445372948 0.069702 0.735229 -0.096863 0.667114 1445372948 0.008789 0.742981 -0.022461 0.668823 1445372948 0.008789 0.742981 -0.022461 0.668823 1445372948 0.008789 0.742981 -0.022461 0.668823 1445372948 0.008789 0.742981 -0.022461 0.668823 1445372948 0.008789 0.742981 -0.022461 0.668823 1445372948 -0.049622 0.745544 0.032776 0.663757 1445372948 -0.049622 0.745544 0.032776 0.663757 1445372948 -0.049622 0.745544 0.032776 0.663757 1445372948 -0.049622 0.745544 0.032776 0.663757 1445372948 -0.049622 0.745544 0.032776 0.663757 1445372948 -0.049622 0.745544 0.032776 0.663757 1445372948 -0.073120 0.746948 0.062927 0.657776 1445372948 -0.073120 0.746948 0.062927 0.657776 1445372948 -0.073120 0.746948 0.062927 0.657776 1445372948 -0.073120 0.746948 0.062927 0.657776 1445372948 -0.073120 0.746948 0.062927 0.657776 1445372948 -0.073120 0.746948 0.062927 0.657776 1445372948 -0.073120 0.746948 0.062927 0.657776 1445372948 -0.060791 0.745361 0.063049 0.660828 1445372948 -0.060791 0.745361 0.063049 0.660828 1445372948 -0.060791 0.745361 0.063049 0.660828 1445372948 -0.060791 0.745361 0.063049 0.660828 1445372948 -0.060791 0.745361 0.063049 0.660828 1445372948 -0.060791 0.745361 0.063049 0.660828 1445372948 -0.024780 0.747925 0.038635 0.662170 1445372948 -0.024780 0.747925 0.038635 0.662170 1445372948 -0.024780 0.747925 0.038635 0.662170 1445372948 -0.024780 0.747925 0.038635 0.662170 1445372948 -0.024780 0.747925 0.038635 0.662170 1445372948 0.036743 0.745972 -0.007751 0.664856 1445372948 0.036743 0.745972 -0.007751 0.664856 1445372948 0.036743 0.745972 -0.007751 0.664856 1445372948 0.036743 0.745972 -0.007751 0.664856 1445372948 0.036743 0.745972 -0.007751 0.664856 1445372948 0.036743 0.745972 -0.007751 0.664856 1445372948 0.110596 0.737793 -0.070618 0.662048 1445372948 0.110596 0.737793 -0.070618 0.662048 1445372948 0.110596 0.737793 -0.070618 0.662048 1445372948 0.110596 0.737793 -0.070618 0.662048 1445372948 0.110596 0.737793 -0.070618 0.662048 1445372948 0.110596 0.737793 -0.070618 0.662048 1445372948 0.110596 0.737793 -0.070618 0.662048 1445372948 0.185303 0.724365 -0.147522 0.647400 1445372948 0.185303 0.724365 -0.147522 0.647400 1445372948 0.185303 0.724365 -0.147522 0.647400 1445372948 0.185303 0.724365 -0.147522 0.647400 1445372948 0.185303 0.724365 -0.147522 0.647400 1445372948 0.185303 0.724365 -0.147522 0.647400 1445372948 0.256653 0.700195 -0.227539 0.626099 1445372948 0.256653 0.700195 -0.227539 0.626099 1445372948 0.256653 0.700195 -0.227539 0.626099 1445372948 0.256653 0.700195 -0.227539 0.626099 1445372948 0.256653 0.700195 -0.227539 0.626099 1445372948 0.256653 0.700195 -0.227539 0.626099 1445372948 0.256653 0.700195 -0.227539 0.626099 1445372948 0.324524 0.667664 -0.306274 0.595825 1445372948 0.324524 0.667664 -0.306274 0.595825 1445372948 0.324524 0.667664 -0.306274 0.595825 1445372948 0.324524 0.667664 -0.306274 0.595825 1445372948 0.324524 0.667664 -0.306274 0.595825 1445372948 0.324524 0.667664 -0.306274 0.595825 1445372948 0.389526 0.624573 -0.378357 0.561218 1445372948 0.389526 0.624573 -0.378357 0.561218 1445372948 0.389526 0.624573 -0.378357 0.561218 1445372948 0.389526 0.624573 -0.378357 0.561218 1445372948 0.389526 0.624573 -0.378357 0.561218 1445372948 0.389526 0.624573 -0.378357 0.561218 1445372948 0.442078 0.579956 -0.433777 0.529175 1445372948 0.442078 0.579956 -0.433777 0.529175 1445372948 0.442078 0.579956 -0.433777 0.529175 1445372948 0.442078 0.579956 -0.433777 0.529175 1445372948 0.442078 0.579956 -0.433777 0.529175 1445372948 0.442078 0.579956 -0.433777 0.529175 1445372948 0.478699 0.541870 -0.474243 0.502197 1445372948 0.478699 0.541870 -0.474243 0.502197 1445372948 0.478699 0.541870 -0.474243 0.502197 1445372948 0.478699 0.541870 -0.474243 0.502197 1445372948 0.478699 0.541870 -0.474243 0.502197 1445372949 0.478699 0.541870 -0.474243 0.502197 1445372949 0.478699 0.541870 -0.474243 0.502197 1445372949 0.488892 0.522095 -0.509766 0.477966 1445372949 0.488892 0.522095 -0.509766 0.477966 1445372949 0.488892 0.522095 -0.509766 0.477966 1445372949 0.488892 0.522095 -0.509766 0.477966 1445372949 0.488892 0.522095 -0.509766 0.477966 1445372949 0.488892 0.522095 -0.509766 0.477966 1445372949 0.483582 0.515930 -0.521240 0.477783 1445372949 0.483582 0.515930 -0.521240 0.477783 1445372949 0.483582 0.515930 -0.521240 0.477783 1445372949 0.483582 0.515930 -0.521240 0.477783 1445372949 0.483582 0.515930 -0.521240 0.477783 1445372949 0.483582 0.515930 -0.521240 0.477783 1445372949 0.483582 0.515930 -0.521240 0.477783 1445372949 0.468323 0.522522 -0.512634 0.494751 1445372949 0.468323 0.522522 -0.512634 0.494751 1445372949 0.468323 0.522522 -0.512634 0.494751 1445372949 0.468323 0.522522 -0.512634 0.494751 1445372949 0.468323 0.522522 -0.512634 0.494751 1445372949 0.468323 0.522522 -0.512634 0.494751 1445372949 0.437134 0.545044 -0.485046 0.525818 1445372949 0.437134 0.545044 -0.485046 0.525818 1445372949 0.437134 0.545044 -0.485046 0.525818 1445372949 0.437134 0.545044 -0.485046 0.525818 1445372949 0.437134 0.545044 -0.485046 0.525818 1445372949 0.437134 0.545044 -0.485046 0.525818 1445372949 0.387085 0.579407 -0.444580 0.562805 1445372949 0.387085 0.579407 -0.444580 0.562805 1445372949 0.387085 0.579407 -0.444580 0.562805 1445372949 0.387085 0.579407 -0.444580 0.562805 1445372949 0.387085 0.579407 -0.444580 0.562805 1445372949 0.387085 0.579407 -0.444580 0.562805 1445372949 0.387085 0.579407 -0.444580 0.562805 1445372949 0.328247 0.619080 -0.387756 0.598816 1445372949 0.328247 0.619080 -0.387756 0.598816 1445372949 0.328247 0.619080 -0.387756 0.598816 1445372949 0.328247 0.619080 -0.387756 0.598816 1445372949 0.328247 0.619080 -0.387756 0.598816 1445372949 0.328247 0.619080 -0.387756 0.598816 1445372949 0.269226 0.653687 -0.318848 0.631226 1445372949 0.269226 0.653687 -0.318848 0.631226 1445372949 0.269226 0.653687 -0.318848 0.631226 1445372949 0.269226 0.653687 -0.318848 0.631226 1445372949 0.269226 0.653687 -0.318848 0.631226 1445372949 0.269226 0.653687 -0.318848 0.631226 1445372949 0.201233 0.689026 -0.245789 0.651306 1445372949 0.201233 0.689026 -0.245789 0.651306 1445372949 0.201233 0.689026 -0.245789 0.651306 1445372949 0.201233 0.689026 -0.245789 0.651306 1445372949 0.201233 0.689026 -0.245789 0.651306 1445372949 0.128845 0.720337 -0.168274 0.660339 1445372949 0.128845 0.720337 -0.168274 0.660339 1445372949 0.128845 0.720337 -0.168274 0.660339 1445372949 0.128845 0.720337 -0.168274 0.660339 1445372949 0.056702 0.746887 -0.089539 0.656372 1445372949 0.056702 0.746887 -0.089539 0.656372 1445372949 0.056702 0.746887 -0.089539 0.656372 1445372949 0.056702 0.746887 -0.089539 0.656372 1445372949 0.056702 0.746887 -0.089539 0.656372 1445372949 0.056702 0.746887 -0.089539 0.656372 1445372949 0.056702 0.746887 -0.089539 0.656372 1445372949 -0.002930 0.759033 -0.020081 0.650635 1445372949 -0.002930 0.759033 -0.020081 0.650635 1445372949 -0.002930 0.759033 -0.020081 0.650635 1445372949 -0.002930 0.759033 -0.020081 0.650635 1445372949 -0.002930 0.759033 -0.020081 0.650635 1445372949 -0.002930 0.759033 -0.020081 0.650635 1445372949 -0.048462 0.763550 0.035156 0.642883 1445372949 -0.048462 0.763550 0.035156 0.642883 1445372949 -0.048462 0.763550 0.035156 0.642883 1445372949 -0.048462 0.763550 0.035156 0.642883 1445372949 -0.048462 0.763550 0.035156 0.642883 1445372949 -0.048462 0.763550 0.035156 0.642883 1445372949 -0.069214 0.767761 0.069031 0.633179 1445372949 -0.069214 0.767761 0.069031 0.633179 1445372949 -0.069214 0.767761 0.069031 0.633179 1445372949 -0.069214 0.767761 0.069031 0.633179 1445372949 -0.069214 0.767761 0.069031 0.633179 1445372949 -0.069214 0.767761 0.069031 0.633179 1445372949 -0.064697 0.765503 0.075134 0.635681 1445372949 -0.064697 0.765503 0.075134 0.635681 1445372949 -0.064697 0.765503 0.075134 0.635681 1445372949 -0.064697 0.765503 0.075134 0.635681 1445372949 -0.064697 0.765503 0.075134 0.635681 1445372949 -0.064697 0.765503 0.075134 0.635681 1445372949 -0.031250 0.763916 0.052185 0.642334 1445372949 -0.031250 0.763916 0.052185 0.642334 1445372949 -0.031250 0.763916 0.052185 0.642334 1445372949 -0.031250 0.763916 0.052185 0.642334 1445372949 -0.031250 0.763916 0.052185 0.642334 1445372949 -0.031250 0.763916 0.052185 0.642334 1445372949 0.019775 0.758484 0.009827 0.651245 1445372949 0.019775 0.758484 0.009827 0.651245 1445372949 0.019775 0.758484 0.009827 0.651245 1445372949 0.019775 0.758484 0.009827 0.651245 1445372949 0.019775 0.758484 0.009827 0.651245 1445372949 0.019775 0.758484 0.009827 0.651245 1445372949 0.019775 0.758484 0.009827 0.651245 1445372949 0.085449 0.750549 -0.050110 0.653320 1445372949 0.085449 0.750549 -0.050110 0.653320 1445372949 0.085449 0.750549 -0.050110 0.653320 1445372949 0.085449 0.750549 -0.050110 0.653320 1445372949 0.085449 0.750549 -0.050110 0.653320 1445372949 0.085449 0.750549 -0.050110 0.653320 1445372949 0.155518 0.733643 -0.118225 0.650757 1445372949 0.155518 0.733643 -0.118225 0.650757 1445372949 0.155518 0.733643 -0.118225 0.650757 1445372949 0.155518 0.733643 -0.118225 0.650757 1445372949 0.155518 0.733643 -0.118225 0.650757 1445372949 0.155518 0.733643 -0.118225 0.650757 1445372950 0.219299 0.715027 -0.191895 0.635376 1445372950 0.219299 0.715027 -0.191895 0.635376 1445372950 0.219299 0.715027 -0.191895 0.635376 1445372950 0.219299 0.715027 -0.191895 0.635376 1445372950 0.219299 0.715027 -0.191895 0.635376 1445372950 0.219299 0.715027 -0.191895 0.635376 1445372950 0.286377 0.682373 -0.265686 0.617798 1445372950 0.286377 0.682373 -0.265686 0.617798 1445372950 0.286377 0.682373 -0.265686 0.617798 1445372950 0.286377 0.682373 -0.265686 0.617798 1445372950 0.286377 0.682373 -0.265686 0.617798 1445372950 0.286377 0.682373 -0.265686 0.617798 1445372950 0.286377 0.682373 -0.265686 0.617798 1445372950 0.345520 0.648926 -0.337158 0.588013 1445372950 0.345520 0.648926 -0.337158 0.588013 1445372950 0.345520 0.648926 -0.337158 0.588013 1445372950 0.345520 0.648926 -0.337158 0.588013 1445372950 0.345520 0.648926 -0.337158 0.588013 1445372950 0.345520 0.648926 -0.337158 0.588013 1445372950 0.400879 0.609985 -0.397705 0.555847 1445372950 0.400879 0.609985 -0.397705 0.555847 1445372950 0.400879 0.609985 -0.397705 0.555847 1445372950 0.400879 0.609985 -0.397705 0.555847 1445372950 0.400879 0.609985 -0.397705 0.555847 1445372950 0.400879 0.609985 -0.397705 0.555847 1445372950 0.441101 0.578735 -0.441406 0.525024 1445372950 0.441101 0.578735 -0.441406 0.525024 1445372950 0.441101 0.578735 -0.441406 0.525024 1445372950 0.441101 0.578735 -0.441406 0.525024 1445372950 0.441101 0.578735 -0.441406 0.525024 1445372950 0.441101 0.578735 -0.441406 0.525024 1445372950 0.441101 0.578735 -0.441406 0.525024 1445372950 0.469177 0.551697 -0.461975 0.511963 1445372950 0.469177 0.551697 -0.461975 0.511963 1445372950 0.469177 0.551697 -0.461975 0.511963 1445372950 0.469177 0.551697 -0.461975 0.511963 1445372950 0.469177 0.551697 -0.461975 0.511963 1445372950 0.469177 0.551697 -0.461975 0.511963 1445372950 0.467712 0.545654 -0.479370 0.503662 1445372950 0.467712 0.545654 -0.479370 0.503662 1445372950 0.467712 0.545654 -0.479370 0.503662 1445372950 0.467712 0.545654 -0.479370 0.503662 1445372950 0.467712 0.545654 -0.479370 0.503662 1445372950 0.467712 0.545654 -0.479370 0.503662 1445372950 0.467712 0.545654 -0.479370 0.503662 1445372950 0.457825 0.547668 -0.474243 0.515259 1445372950 0.457825 0.547668 -0.474243 0.515259 1445372950 0.457825 0.547668 -0.474243 0.515259 1445372950 0.457825 0.547668 -0.474243 0.515259 1445372950 0.457825 0.547668 -0.474243 0.515259 1445372950 0.457825 0.547668 -0.474243 0.515259 1445372950 0.429504 0.566772 -0.454773 0.536133 1445372950 0.429504 0.566772 -0.454773 0.536133 1445372950 0.429504 0.566772 -0.454773 0.536133 1445372950 0.429504 0.566772 -0.454773 0.536133 1445372950 0.429504 0.566772 -0.454773 0.536133 1445372950 0.429504 0.566772 -0.454773 0.536133 1445372950 0.385132 0.595581 -0.421997 0.564636 1445372950 0.385132 0.595581 -0.421997 0.564636 1445372950 0.385132 0.595581 -0.421997 0.564636 1445372950 0.385132 0.595581 -0.421997 0.564636 1445372950 0.385132 0.595581 -0.421997 0.564636 1445372950 0.385132 0.595581 -0.421997 0.564636 1445372950 0.327698 0.629272 -0.381714 0.592346 1445372950 0.327698 0.629272 -0.381714 0.592346 1445372950 0.327698 0.629272 -0.381714 0.592346 1445372950 0.327698 0.629272 -0.381714 0.592346 1445372950 0.327698 0.629272 -0.381714 0.592346 1445372950 0.327698 0.629272 -0.381714 0.592346 1445372950 0.259949 0.661804 -0.334229 0.618591 1445372950 0.259949 0.661804 -0.334229 0.618591 1445372950 0.259949 0.661804 -0.334229 0.618591 1445372950 0.259949 0.661804 -0.334229 0.618591 1445372950 0.259949 0.661804 -0.334229 0.618591 1445372950 0.259949 0.661804 -0.334229 0.618591 1445372950 0.259949 0.661804 -0.334229 0.618591 1445372950 0.197021 0.701965 -0.276123 0.626160 1445372950 0.197021 0.701965 -0.276123 0.626160 1445372950 0.197021 0.701965 -0.276123 0.626160 1445372950 0.197021 0.701965 -0.276123 0.626160 1445372950 0.197021 0.701965 -0.276123 0.626160 1445372950 0.197021 0.701965 -0.276123 0.626160 1445372950 0.139648 0.730164 -0.212219 0.634216 1445372950 0.139648 0.730164 -0.212219 0.634216 1445372950 0.139648 0.730164 -0.212219 0.634216 1445372950 0.139648 0.730164 -0.212219 0.634216 1445372950 0.139648 0.730164 -0.212219 0.634216 1445372950 0.139648 0.730164 -0.212219 0.634216 1445372950 0.082092 0.756104 -0.147644 0.632263 1445372950 0.082092 0.756104 -0.147644 0.632263 1445372950 0.082092 0.756104 -0.147644 0.632263 1445372950 0.082092 0.756104 -0.147644 0.632263 1445372950 0.082092 0.756104 -0.147644 0.632263 1445372950 0.082092 0.756104 -0.147644 0.632263 1445372950 0.082092 0.756104 -0.147644 0.632263 1445372950 0.042175 0.764099 -0.091187 0.637146 1445372950 0.042175 0.764099 -0.091187 0.637146 1445372950 0.042175 0.764099 -0.091187 0.637146 1445372950 0.042175 0.764099 -0.091187 0.637146 1445372950 0.042175 0.764099 -0.091187 0.637146 1445372950 0.042175 0.764099 -0.091187 0.637146 1445372950 0.017212 0.761475 -0.054932 0.645569 1445372950 0.017212 0.761475 -0.054932 0.645569 1445372950 0.017212 0.761475 -0.054932 0.645569 1445372950 0.017212 0.761475 -0.054932 0.645569 1445372950 0.017212 0.761475 -0.054932 0.645569 1445372950 0.017212 0.761475 -0.054932 0.645569 1445372950 0.002258 0.757446 -0.031860 0.652039 1445372950 0.002258 0.757446 -0.031860 0.652039 1445372950 0.002258 0.757446 -0.031860 0.652039 1445372950 0.010742 0.759888 -0.030579 0.649231 1445372951 0.010742 0.759888 -0.030579 0.649231 1445372951 0.010742 0.759888 -0.030579 0.649231 1445372951 0.010742 0.759888 -0.030579 0.649231 1445372951 0.010742 0.759888 -0.030579 0.649231 1445372951 0.010742 0.759888 -0.030579 0.649231 1445372951 0.037292 0.760742 -0.046936 0.646179 1445372951 0.037292 0.760742 -0.046936 0.646179 1445372951 0.037292 0.760742 -0.046936 0.646179 1445372951 0.037292 0.760742 -0.046936 0.646179 1445372951 0.037292 0.760742 -0.046936 0.646179 1445372951 0.037292 0.760742 -0.046936 0.646179 1445372951 0.077576 0.755554 -0.080322 0.645447 1445372951 0.077576 0.755554 -0.080322 0.645447 1445372951 0.077576 0.755554 -0.080322 0.645447 1445372951 0.077576 0.755554 -0.080322 0.645447 1445372951 0.077576 0.755554 -0.080322 0.645447 1445372951 0.077576 0.755554 -0.080322 0.645447 1445372951 0.125671 0.748291 -0.125488 0.639099 1445372951 0.125671 0.748291 -0.125488 0.639099 1445372951 0.125671 0.748291 -0.125488 0.639099 1445372951 0.125671 0.748291 -0.125488 0.639099 1445372951 0.125671 0.748291 -0.125488 0.639099 1445372951 0.125671 0.748291 -0.125488 0.639099 1445372951 0.125671 0.748291 -0.125488 0.639099 1445372951 0.180054 0.735779 -0.180298 0.627380 1445372951 0.180054 0.735779 -0.180298 0.627380 1445372951 0.180054 0.735779 -0.180298 0.627380 1445372951 0.180054 0.735779 -0.180298 0.627380 1445372951 0.180054 0.735779 -0.180298 0.627380 1445372951 0.180054 0.735779 -0.180298 0.627380 1445372951 0.231384 0.718750 -0.243103 0.608826 1445372951 0.231384 0.718750 -0.243103 0.608826 1445372951 0.231384 0.718750 -0.243103 0.608826 1445372951 0.231384 0.718750 -0.243103 0.608826 1445372951 0.231384 0.718750 -0.243103 0.608826 1445372951 0.231384 0.718750 -0.243103 0.608826 1445372951 0.280029 0.694214 -0.306824 0.587708 1445372951 0.280029 0.694214 -0.306824 0.587708 1445372951 0.280029 0.694214 -0.306824 0.587708 1445372951 0.280029 0.694214 -0.306824 0.587708 1445372951 0.280029 0.694214 -0.306824 0.587708 1445372951 0.280029 0.694214 -0.306824 0.587708 1445372951 0.280029 0.694214 -0.306824 0.587708 1445372951 0.326721 0.665283 -0.368652 0.560974 1445372951 0.326721 0.665283 -0.368652 0.560974 1445372951 0.326721 0.665283 -0.368652 0.560974 1445372951 0.326721 0.665283 -0.368652 0.560974 1445372951 0.326721 0.665283 -0.368652 0.560974 1445372951 0.326721 0.665283 -0.368652 0.560974 1445372951 0.378357 0.627930 -0.420105 0.534851 1445372951 0.378357 0.627930 -0.420105 0.534851 1445372951 0.378357 0.627930 -0.420105 0.534851 1445372951 0.378357 0.627930 -0.420105 0.534851 1445372951 0.378357 0.627930 -0.420105 0.534851 1445372951 0.378357 0.627930 -0.420105 0.534851 1445372951 0.417419 0.596558 -0.460632 0.507507 1445372951 0.417419 0.596558 -0.460632 0.507507 1445372951 0.417419 0.596558 -0.460632 0.507507 1445372951 0.417419 0.596558 -0.460632 0.507507 1445372951 0.417419 0.596558 -0.460632 0.507507 1445372951 0.417419 0.596558 -0.460632 0.507507 1445372951 0.417419 0.596558 -0.460632 0.507507 1445372951 0.450317 0.568115 -0.477905 0.495972 1445372951 0.450317 0.568115 -0.477905 0.495972 1445372951 0.450317 0.568115 -0.477905 0.495972 1445372951 0.450317 0.568115 -0.477905 0.495972 1445372951 0.450317 0.568115 -0.477905 0.495972 1445372951 0.450317 0.568115 -0.477905 0.495972 1445372951 0.455139 0.551758 -0.479187 0.508667 1445372951 0.455139 0.551758 -0.479187 0.508667 1445372951 0.455139 0.551758 -0.479187 0.508667 1445372951 0.455139 0.551758 -0.479187 0.508667 1445372951 0.455139 0.551758 -0.479187 0.508667 1445372951 0.455139 0.551758 -0.479187 0.508667 1445372951 0.456665 0.543579 -0.483643 0.511841 1445372951 0.456665 0.543579 -0.483643 0.511841 1445372951 0.456665 0.543579 -0.483643 0.511841 1445372951 0.456665 0.543579 -0.483643 0.511841 1445372951 0.456665 0.543579 -0.483643 0.511841 1445372951 0.456665 0.543579 -0.483643 0.511841 1445372951 0.441284 0.554260 -0.463074 0.532532 1445372951 0.441284 0.554260 -0.463074 0.532532 1445372951 0.441284 0.554260 -0.463074 0.532532 1445372951 0.441284 0.554260 -0.463074 0.532532 1445372951 0.441284 0.554260 -0.463074 0.532532 1445372951 0.441284 0.554260 -0.463074 0.532532 1445372951 0.441284 0.554260 -0.463074 0.532532 1445372951 0.408813 0.580811 -0.434753 0.553528 1445372951 0.408813 0.580811 -0.434753 0.553528 1445372951 0.408813 0.580811 -0.434753 0.553528 1445372951 0.408813 0.580811 -0.434753 0.553528 1445372951 0.408813 0.580811 -0.434753 0.553528 1445372951 0.408813 0.580811 -0.434753 0.553528 1445372951 0.364807 0.610413 -0.402344 0.576538 1445372951 0.364807 0.610413 -0.402344 0.576538 1445372951 0.364807 0.610413 -0.402344 0.576538 1445372951 0.364807 0.610413 -0.402344 0.576538 1445372951 0.364807 0.610413 -0.402344 0.576538 1445372951 0.364807 0.610413 -0.402344 0.576538 1445372951 0.308044 0.644409 -0.362488 0.598694 1445372951 0.308044 0.644409 -0.362488 0.598694 1445372951 0.308044 0.644409 -0.362488 0.598694 1445372951 0.308044 0.644409 -0.362488 0.598694 1445372951 0.308044 0.644409 -0.362488 0.598694 1445372951 0.308044 0.644409 -0.362488 0.598694 1445372951 0.241455 0.675720 -0.305359 0.625916 1445372951 0.241455 0.675720 -0.305359 0.625916 1445372951 0.241455 0.675720 -0.305359 0.625916 1445372951 0.241455 0.675720 -0.305359 0.625916 1445372951 0.241455 0.675720 -0.305359 0.625916 1445372951 0.241455 0.675720 -0.305359 0.625916 1445372951 0.173828 0.706543 -0.241821 0.641907 1445372951 0.173828 0.706543 -0.241821 0.641907 1445372952 0.173828 0.706543 -0.241821 0.641907 1445372952 0.173828 0.706543 -0.241821 0.641907 1445372952 0.173828 0.706543 -0.241821 0.641907 1445372952 0.173828 0.706543 -0.241821 0.641907 1445372952 0.108337 0.734192 -0.167969 0.648743 1445372952 0.108337 0.734192 -0.167969 0.648743 1445372952 0.108337 0.734192 -0.167969 0.648743 1445372952 0.108337 0.734192 -0.167969 0.648743 1445372952 0.108337 0.734192 -0.167969 0.648743 1445372952 0.108337 0.734192 -0.167969 0.648743 1445372952 0.038025 0.759827 -0.096008 0.641846 1445372952 0.038025 0.759827 -0.096008 0.641846 1445372952 0.038025 0.759827 -0.096008 0.641846 1445372952 0.038025 0.759827 -0.096008 0.641846 1445372952 0.038025 0.759827 -0.096008 0.641846 1445372952 0.038025 0.759827 -0.096008 0.641846 1445372952 -0.028015 0.769287 -0.021301 0.637817 1445372952 -0.028015 0.769287 -0.021301 0.637817 1445372952 -0.028015 0.769287 -0.021301 0.637817 1445372952 -0.028015 0.769287 -0.021301 0.637817 1445372952 -0.028015 0.769287 -0.021301 0.637817 1445372952 -0.028015 0.769287 -0.021301 0.637817 1445372952 -0.084412 0.770203 0.038757 0.630920 1445372952 -0.084412 0.770203 0.038757 0.630920 1445372952 -0.084412 0.770203 0.038757 0.630920 1445372952 -0.084412 0.770203 0.038757 0.630920 1445372952 -0.084412 0.770203 0.038757 0.630920 1445372952 -0.084412 0.770203 0.038757 0.630920 1445372952 -0.123596 0.765930 0.081177 0.625610 1445372952 -0.123596 0.765930 0.081177 0.625610 1445372952 -0.123596 0.765930 0.081177 0.625610 1445372952 -0.123596 0.765930 0.081177 0.625610 1445372952 -0.123596 0.765930 0.081177 0.625610 1445372952 -0.123596 0.765930 0.081177 0.625610 1445372952 -0.123596 0.765930 0.081177 0.625610 1445372952 -0.134033 0.766724 0.100159 0.619751 1445372952 
0.162537 0.695801 -0.159363 0.681152 1445372954 0.162537 0.695801 -0.159363 0.681152 1445372954 0.162537 0.695801 -0.159363 0.681152 1445372954 0.162537 0.695801 -0.159363 0.681152 1445372954 0.162537 0.695801 -0.159363 0.681152 1445372954 0.171387 0.690857 -0.162903 0.683167 1445372954 0.171387 0.690857 -0.162903 0.683167 1445372954 0.171387 0.690857 -0.162903 0.683167 1445372954 0.171387 0.690857 -0.162903 0.683167 1445372954 0.171387 0.690857 -0.162903 0.683167 1445372954 0.171387 0.690857 -0.162903 0.683167 1445372954 0.180420 0.687744 -0.169373 0.682434 1445372954 0.180420 0.687744 -0.169373 0.682434 1445372954 0.180420 0.687744 -0.169373 0.682434 1445372954 0.180420 0.687744 -0.169373 0.682434 1445372954 0.180420 0.687744 -0.169373 0.682434 1445372954 0.180420 0.687744 -0.169373 0.682434 1445372954 0.193237 0.687744 -0.181274 0.675842 1445372954 0.193237 0.687744 -0.181274 0.675842 1445372954 0.193237 0.687744 -0.181274 0.675842 1445372954 0.193237 0.687744 -0.181274 0.675842 1445372954 0.193237 0.687744 -0.181274 0.675842 1445372954 0.193237 0.687744 -0.181274 0.675842 1445372954 0.212830 0.687012 -0.200317 0.665222 1445372954 0.212830 0.687012 -0.200317 0.665222 1445372954 0.212830 0.687012 -0.200317 0.665222 1445372954 0.212830 0.687012 -0.200317 0.665222 1445372954 0.212830 0.687012 -0.200317 0.665222 1445372954 0.212830 0.687012 -0.200317 0.665222 1445372954 0.212830 0.687012 -0.200317 0.665222 1445372954 0.241272 0.680481 -0.226624 0.653687 1445372954 0.241272 0.680481 -0.226624 0.653687 1445372954 0.241272 0.680481 -0.226624 0.653687 1445372954 0.241272 0.680481 -0.226624 0.653687 1445372954 0.241272 0.680481 -0.226624 0.653687 1445372954 0.241272 0.680481 -0.226624 0.653687 1445372954 0.277771 0.669434 -0.260010 0.638000 1445372954 0.277771 0.669434 -0.260010 0.638000 1445372954 0.277771 0.669434 -0.260010 0.638000 1445372954 0.277771 0.669434 -0.260010 0.638000 1445372954 0.277771 0.669434 -0.260010 0.638000 1445372954 0.277771 0.669434 -0.260010 0.638000 1445372954 0.277771 0.669434 -0.260010 0.638000 1445372954 0.320251 0.652649 -0.301147 0.617004 1445372954 0.320251 0.652649 -0.301147 0.617004 1445372954 0.320251 0.652649 -0.301147 0.617004 1445372954 0.320251 0.652649 -0.301147 0.617004 1445372954 0.320251 0.652649 -0.301147 0.617004 1445372954 0.320251 0.652649 -0.301147 0.617004 1445372954 0.362610 0.632446 -0.346619 0.590210 1445372954 0.362610 0.632446 -0.346619 0.590210 1445372954 0.362610 0.632446 -0.346619 0.590210 1445372954 0.362610 0.632446 -0.346619 0.590210 1445372954 0.362610 0.632446 -0.346619 0.590210 1445372954 0.362610 0.632446 -0.346619 0.590210 1445372954 0.405640 0.606018 -0.390869 0.561523 1445372954 0.405640 0.606018 -0.390869 0.561523 1445372954 0.405640 0.606018 -0.390869 0.561523 1445372954 0.405640 0.606018 -0.390869 0.561523 1445372954 0.405640 0.606018 -0.390869 0.561523 1445372954 0.405640 0.606018 -0.390869 0.561523 1445372954 0.445801 0.578491 -0.431152 0.529785 1445372954 0.445801 0.578491 -0.431152 0.529785 1445372954 0.445801 0.578491 -0.431152 0.529785 1445372954 0.445801 0.578491 -0.431152 0.529785 1445372954 0.445801 0.578491 -0.431152 0.529785 1445372954 0.445801 0.578491 -0.431152 0.529785 1445372954 0.445801 0.578491 -0.431152 0.529785 1445372954 0.483826 0.548096 -0.460571 0.503296 1445372954 0.483826 0.548096 -0.460571 0.503296 1445372954 0.483826 0.548096 -0.460571 0.503296 1445372954 0.483826 0.548096 -0.460571 0.503296 1445372954 0.483826 0.548096 -0.460571 0.503296 1445372954 0.483826 0.548096 -0.460571 0.503296 1445372954 0.512390 0.522156 -0.478271 0.485840 1445372954 0.512390 0.522156 -0.478271 0.485840 1445372954 0.512390 0.522156 -0.478271 0.485840 1445372954 0.512390 0.522156 -0.478271 0.485840 1445372954 0.512390 0.522156 -0.478271 0.485840 1445372954 0.512390 0.522156 -0.478271 0.485840 1445372954 0.512390 0.522156 -0.478271 0.485840 1445372954 0.525391 0.509521 -0.494690 0.468567 1445372954 0.525391 0.509521 -0.494690 0.468567 1445372954 0.525391 0.509521 -0.494690 0.468567 1445372954 0.525391 0.509521 -0.494690 0.468567 1445372954 0.525391 0.509521 -0.494690 0.468567 1445372955 0.525391 0.509521 -0.494690 0.468567 1445372955 0.521973 0.507996 -0.500366 0.468079 1445372955 0.521973 0.507996 -0.500366 0.468079 1445372955 0.521973 0.507996 -0.500366 0.468079 1445372955 0.521973 0.507996 -0.500366 0.468079 1445372955 0.521973 0.507996 -0.500366 0.468079 1445372955 0.521973 0.507996 -0.500366 0.468079 1445372955 0.502014 0.518738 -0.493958 0.484619 1445372955 0.502014 0.518738 -0.493958 0.484619 1445372955 0.502014 0.518738 -0.493958 0.484619 1445372955 0.502014 0.518738 -0.493958 0.484619 1445372955 0.502014 0.518738 -0.493958 0.484619 1445372955 0.502014 0.518738 -0.493958 0.484619 1445372955 0.502014 0.518738 -0.493958 0.484619 1445372955 0.473145 0.539612 -0.472473 0.511597 1445372955 0.473145 0.539612 -0.472473 0.511597 1445372955 0.473145 0.539612 -0.472473 0.511597 1445372955 0.473145 0.539612 -0.472473 0.511597 1445372955 0.473145 0.539612 -0.472473 0.511597 1445372955 0.473145 0.539612 -0.472473 0.511597 1445372955 0.426941 0.568176 -0.443726 0.545837 1445372955 0.426941 0.568176 -0.443726 0.545837 1445372955 0.426941 0.568176 -0.443726 0.545837 1445372955 0.426941 0.568176 -0.443726 0.545837 1445372955 0.426941 0.568176 -0.443726 0.545837 1445372955 0.426941 0.568176 -0.443726 0.545837 1445372955 0.368347 0.598450 -0.403748 0.585754 1445372955 0.368347 0.598450 -0.403748 0.585754 1445372955 0.368347 0.598450 -0.403748 0.585754 1445372955 0.368347 0.598450 -0.403748 0.585754 1445372955 0.368347 0.598450 -0.403748 0.585754 1445372955 0.368347 0.598450 -0.403748 0.585754 1445372955 0.368347 0.598450 -0.403748 0.585754 1445372955 0.303589 0.630249 -0.353149 0.621155 1445372955 0.303589 0.630249 -0.353149 0.621155 1445372955 0.303589 0.630249 -0.353149 0.621155 1445372955 0.303589 0.630249 -0.353149 0.621155 1445372955 0.303589 0.630249 -0.353149 0.621155 1445372955 0.303589 0.630249 -0.353149 0.621155 1445372955 0.236450 0.663696 -0.292480 0.646484 1445372955 0.236450 0.663696 -0.292480 0.646484 1445372955 0.236450 0.663696 -0.292480 0.646484 1445372955 0.236450 0.663696 -0.292480 0.646484 1445372955 0.236450 0.663696 -0.292480 0.646484 1445372955 0.236450 0.663696 -0.292480 0.646484 1445372955 0.160645 0.696228 -0.223694 0.662842 1445372955 0.160645 0.696228 -0.223694 0.662842 1445372955 0.160645 0.696228 -0.223694 0.662842 1445372955 0.160645 0.696228 -0.223694 0.662842 1445372955 0.160645 0.696228 -0.223694 0.662842 1445372955 0.160645 0.696228 -0.223694 0.662842 1445372955 0.085510 0.722839 -0.148560 0.669312 1445372955 0.085510 0.722839 -0.148560 0.669312 1445372955 0.085510 0.722839 -0.148560 0.669312 1445372955 0.085510 0.722839 -0.148560 0.669312 1445372955 0.085510 0.722839 -0.148560 0.669312 1445372955 0.085510 0.722839 -0.148560 0.669312 1445372955 0.016052 0.738708 -0.071960 0.669922 1445372955 0.016052 0.738708 -0.071960 0.669922 1445372955 0.016052 0.738708 -0.071960 0.669922 1445372955 0.016052 0.738708 -0.071960 0.669922 1445372955 0.016052 0.738708 -0.071960 0.669922 1445372955 0.016052 0.738708 -0.071960 0.669922 1445372955 -0.039856 0.748962 -0.005493 0.661316 1445372955 -0.039856 0.748962 -0.005493 0.661316 1445372955 -0.039856 0.748962 -0.005493 0.661316 1445372955 -0.039856 0.748962 -0.005493 0.661316 1445372955 -0.039856 0.748962 -0.005493 0.661316 1445372955 -0.039856 0.748962 -0.005493 0.661316 1445372955 -0.085327 0.748962 0.047913 0.655334 1445372955 -0.085327 0.748962 0.047913 0.655334 1445372955 -0.085327 0.748962 0.047913 0.655334 1445372955 -0.085327 0.748962 0.047913 0.655334 1445372955 -0.085327 0.748962 0.047913 0.655334 1445372955 -0.085327 0.748962 0.047913 0.655334 1445372955 -0.085327 0.748962 0.047913 0.655334 1445372955 -0.116638 0.739441 0.088623 0.657043 1445372955 -0.116638 0.739441 0.088623 0.657043 1445372955 -0.116638 0.739441 0.088623 0.657043 1445372955 -0.116638 0.739441 0.088623 0.657043 1445372955 -0.116638 0.739441 0.088623 0.657043 1445372955 -0.116638 0.739441 0.088623 0.657043 1445372955 -0.117554 0.736145 0.101685 0.658691 1445372955 -0.117554 0.736145 0.101685 0.658691 1445372955 -0.117554 0.736145 0.101685 0.658691 1445372955 -0.117554 0.736145 0.101685 0.658691 1445372955 -0.117554 0.736145 0.101685 0.658691 1445372955 -0.117554 0.736145 0.101685 0.658691 1445372955 -0.099854 0.737061 0.094177 0.661621 1445372955 -0.099854 0.737061 0.094177 0.661621 1445372955 -0.099854 0.737061 0.094177 0.661621 1445372955 -0.099854 0.737061 0.094177 0.661621 1445372955 -0.099854 0.737061 0.094177 0.661621 1445372955 -0.099854 0.737061 0.094177 0.661621 1445372955 -0.058533 0.737610 0.064880 0.669495 1445372955 -0.058533 0.737610 0.064880 0.669495 1445372955 -0.058533 0.737610 0.064880 0.669495 1445372955 -0.058533 0.737610 0.064880 0.669495 1445372955 -0.058533 0.737610 0.064880 0.669495 1445372955 -0.058533 0.737610 0.064880 0.669495 1445372955 0.000427 0.739319 0.017334 0.673096 1445372955 0.000427 0.739319 0.017334 0.673096 1445372955 0.000427 0.739319 0.017334 0.673096 1445372955 0.000427 0.739319 0.017334 0.673096 1445372955 0.000427 0.739319 0.017334 0.673096 1445372955 0.000427 0.739319 0.017334 0.673096 1445372955 0.000427 0.739319 0.017334 0.673096 1445372955 0.067627 0.738525 -0.043396 0.669373 1445372955 0.067627 0.738525 -0.043396 0.669373 1445372955 0.067627 0.738525 -0.043396 0.669373 1445372955 0.067627 0.738525 -0.043396 0.669373 1445372955 0.067627 0.738525 -0.043396 0.669373 1445372955 0.067627 0.738525 -0.043396 0.669373 1445372956 0.137756 0.729553 -0.114014 0.660095 1445372956 0.137756 0.729553 -0.114014 0.660095 1445372956 0.137756 0.729553 -0.114014 0.660095 1445372956 0.137756 0.729553 -0.114014 0.660095 1445372956 0.137756 0.729553 -0.114014 0.660095 1445372956 0.137756 0.729553 -0.114014 0.660095 1445372956 0.203918 0.717224 -0.187805 0.639221 1445372956 0.203918 0.717224 -0.187805 0.639221 1445372956 0.203918 0.717224 -0.187805 0.639221 1445372956 0.203918 0.717224 -0.187805 0.639221 1445372956 0.203918 0.717224 -0.187805 0.639221 1445372956 0.203918 0.717224 -0.187805 0.639221 1445372956 0.274414 0.689148 -0.257813 0.619019 1445372956 0.274414 0.689148 -0.257813 0.619019 1445372956 0.274414 0.689148 -0.257813 0.619019 1445372956 0.274414 0.689148 -0.257813 0.619019 1445372956 0.274414 0.689148 -0.257813 0.619019 1445372956 0.274414 0.689148 -0.257813 0.619019 1445372956 0.338257 0.657104 -0.328125 0.588257 1445372956 0.338257 0.657104 -0.328125 0.588257 1445372956 0.338257 0.657104 -0.328125 0.588257 1445372956 0.338257 0.657104 -0.328125 0.588257 1445372956 0.338257 0.657104 -0.328125 0.588257 1445372956 0.338257 0.657104 -0.328125 0.588257 1445372956 0.395996 0.618042 -0.390686 0.555420 1445372956 0.395996 0.618042 -0.390686 0.555420 1445372956 0.395996 0.618042 -0.390686 0.555420 1445372956 0.395996 0.618042 -0.390686 0.555420 1445372956 0.395996 0.618042 -0.390686 0.555420 1445372956 0.395996 0.618042 -0.390686 0.555420 1445372956 0.442871 0.577454 -0.445251 0.521606 1445372956 0.442871 0.577454 -0.445251 0.521606 1445372956 0.442871 0.577454 -0.445251 0.521606 1445372956 0.442871 0.577454 -0.445251 0.521606 1445372956 0.442871 0.577454 -0.445251 0.521606 1445372956 0.476868 0.544250 -0.483459 0.492554 1445372956 0.476868 0.544250 -0.483459 0.492554 1445372956 0.476868 0.544250 -0.483459 0.492554 1445372956 0.476868 0.544250 -0.483459 0.492554 1445372956 0.476868 0.544250 -0.483459 0.492554 1445372956 0.476868 0.544250 -0.483459 0.492554 1445372956 0.476868 0.544250 -0.483459 0.492554 1445372956 0.491760 0.525391 -0.506714 0.474731 1445372956 0.491760 0.525391 -0.506714 0.474731 1445372956 0.491760 0.525391 -0.506714 0.474731 1445372956 0.491760 0.525391 -0.506714 0.474731 1445372956 0.491760 0.525391 -0.506714 0.474731 1445372956 0.491760 0.525391 -0.506714 0.474731 1445372956 0.495300 0.517273 -0.510620 0.475708 1445372956 0.495300 0.517273 -0.510620 0.475708 1445372956 0.495300 0.517273 -0.510620 0.475708 1445372956 0.495300 0.517273 -0.510620 0.475708 1445372956 0.495300 0.517273 -0.510620 0.475708 1445372956 0.495300 0.517273 -0.510620 0.475708 1445372956 0.479248 0.525574 -0.503540 0.490417 1445372956 0.479248 0.525574 -0.503540 0.490417 1445372956 0.479248 0.525574 -0.503540 0.490417 1445372956 0.479248 0.525574 -0.503540 0.490417 1445372956 0.479248 0.525574 -0.503540 0.490417 1445372956 0.479248 0.525574 -0.503540 0.490417 1445372956 0.448730 0.544556 -0.481689 0.519653 1445372956 0.448730 0.544556 -0.481689 0.519653 1445372956 0.448730 0.544556 -0.481689 0.519653 1445372956 0.448730 0.544556 -0.481689 0.519653 1445372956 0.448730 0.544556 -0.481689 0.519653 1445372956 0.448730 0.544556 -0.481689 0.519653 1445372956 0.448730 0.544556 -0.481689 0.519653 1445372956 0.404541 0.571472 -0.443848 0.559204 1445372956 0.404541 0.571472 -0.443848 0.559204 1445372956 0.404541 0.571472 -0.443848 0.559204 1445372956 0.404541 0.571472 -0.443848 0.559204 1445372956 0.404541 0.571472 -0.443848 0.559204 1445372956 0.347961 0.605408 -0.396118 0.596191 1445372956 0.347961 0.605408 -0.396118 0.596191 1445372956 0.347961 0.605408 -0.396118 0.596191 1445372956 0.347961 0.605408 -0.396118 0.596191 1445372956 0.347961 0.605408 -0.396118 0.596191 1445372956 0.347961 0.605408 -0.396118 0.596191 1445372956 0.347961 0.605408 -0.396118 0.596191 1445372956 0.287354 0.640564 -0.338928 0.626282 1445372956 0.287354 0.640564 -0.338928 0.626282 1445372956 0.287354 0.640564 -0.338928 0.626282 1445372956 0.287354 0.640564 -0.338928 0.626282 1445372956 0.287354 0.640564 -0.338928 0.626282 1445372956 0.287354 0.640564 -0.338928 0.626282 1445372956 0.220337 0.672241 -0.274658 0.651123 1445372956 0.220337 0.672241 -0.274658 0.651123 1445372956 0.220337 0.672241 -0.274658 0.651123 1445372956 0.220337 0.672241 -0.274658 0.651123 1445372956 0.220337 0.672241 -0.274658 0.651123 1445372956 0.220337 0.672241 -0.274658 0.651123 1445372956 0.151367 0.698730 -0.204834 0.668457 1445372956 0.151367 0.698730 -0.204834 0.668457 1445372956 0.151367 0.698730 -0.204834 0.668457 1445372956 0.151367 0.698730 -0.204834 0.668457 1445372956 0.151367 0.698730 -0.204834 0.668457 1445372956 0.151367 0.698730 -0.204834 0.668457 1445372956 0.079895 0.721375 -0.134766 0.674500 1445372956 0.079895 0.721375 -0.134766 0.674500 1445372956 0.079895 0.721375 -0.134766 0.674500 1445372956 0.079895 0.721375 -0.134766 0.674500 1445372956 0.079895 0.721375 -0.134766 0.674500 1445372956 0.079895 0.721375 -0.134766 0.674500 1445372956 0.014526 0.734680 -0.065186 0.675110 1445372956 0.014526 0.734680 -0.065186 0.675110 1445372956 0.014526 0.734680 -0.065186 0.675110 1445372956 0.014526 0.734680 -0.065186 0.675110 1445372956 0.014526 0.734680 -0.065186 0.675110 1445372956 0.014526 0.734680 -0.065186 0.675110 1445372956 0.014526 0.734680 -0.065186 0.675110 1445372956 -0.035461 0.735657 -0.004639 0.676392 1445372957 -0.035461 0.735657 -0.004639 0.676392 1445372957 -0.035461 0.735657 -0.004639 0.676392 1445372957 -0.035461 0.735657 -0.004639 0.676392 1445372957 -0.035461 0.735657 -0.004639 0.676392 1445372957 -0.035461 0.735657 -0.004639 0.676392 1445372957 -0.078735 0.742126 0.032288 0.664795 1445372957 -0.078735 0.742126 0.032288 0.664795 1445372957 -0.078735 0.742126 0.032288 0.664795 1445372957 -0.078735 0.742126 0.032288 0.664795 1445372957 -0.078735 0.742126 0.032288 0.664795 1445372957 -0.078735 0.742126 0.032288 0.664795 1445372957 -0.094666 0.741516 0.055725 0.661865 1445372957 -0.094666 0.741516 0.055725 0.661865 1445372957 -0.094666 0.741516 0.055725 0.661865 1445372957 -0.094666 0.741516 0.055725 0.661865 1445372957 -0.094666 0.741516 0.055725 0.661865 1445372957 -0.094666 0.741516 0.055725 0.661865 1445372957 -0.094666 0.741516 0.055725 0.661865 1445372957 -0.086548 0.742310 0.054199 0.662170 1445372957 -0.086548 0.742310 0.054199 0.662170 1445372957 -0.086548 0.742310 0.054199 0.662170 1445372957 -0.086548 0.742310 0.054199 0.662170 1445372957 -0.086548 0.742310 0.054199 0.662170 1445372957 -0.086548 0.742310 0.054199 0.662170 1445372957 -0.056885 0.746460 0.033997 0.662048 1445372957 -0.056885 0.746460 0.033997 0.662048 1445372957 -0.056885 0.746460 0.033997 0.662048 1445372957 -0.056885 0.746460 0.033997 0.662048 1445372957 -0.056885 0.746460 0.033997 0.662048 1445372957 -0.056885 0.746460 0.033997 0.662048 1445372957 -0.005066 0.747681 -0.006042 0.664001 1445372957 -0.005066 0.747681 -0.006042 0.664001 1445372957 -0.005066 0.747681 -0.006042 0.664001 1445372957 -0.005066 0.747681 -0.006042 0.664001 1445372957 -0.005066 0.747681 -0.006042 0.664001 1445372957 -0.005066 0.747681 -0.006042 0.664001 1445372957 0.057556 0.746582 -0.059937 0.660034 1445372957 0.057556 0.746582 -0.059937 0.660034 1445372957 0.057556 0.746582 -0.059937 0.660034 1445372957 0.057556 0.746582 -0.059937 0.660034 1445372957 0.057556 0.746582 -0.059937 0.660034 1445372957 0.057556 0.746582 -0.059937 0.660034 1445372957 0.124268 0.741150 -0.122803 0.648132 1445372957 0.124268 0.741150 -0.122803 0.648132 1445372957 0.124268 0.741150 -0.122803 0.648132 1445372957 0.124268 0.741150 -0.122803 0.648132 1445372957 0.124268 0.741150 -0.122803 0.648132 1445372957 0.124268 0.741150 -0.122803 0.648132 1445372957 0.124268 0.741150 -0.122803 0.648132 1445372957 0.194214 0.721558 -0.191711 0.636230 1445372957 0.194214 0.721558 -0.191711 0.636230 1445372957 0.194214 0.721558 -0.191711 0.636230 1445372957 0.194214 0.721558 -0.191711 0.636230 1445372957 0.194214 0.721558 -0.191711 0.636230 1445372957 0.259216 0.698730 -0.263367 0.612488 1445372957 0.259216 0.698730 -0.263367 0.612488 1445372957 0.259216 0.698730 -0.263367 0.612488 1445372957 0.259216 0.698730 -0.263367 0.612488 1445372957 0.259216 0.698730 -0.263367 0.612488 1445372957 0.259216 0.698730 -0.263367 0.612488 1445372957 0.326843 0.665222 -0.332458 0.583130 1445372957 0.326843 0.665222 -0.332458 0.583130 1445372957 0.326843 0.665222 -0.332458 0.583130 1445372957 0.326843 0.665222 -0.332458 0.583130 1445372957 0.326843 0.665222 -0.332458 0.583130 1445372957 0.326843 0.665222 -0.332458 0.583130 1445372957 0.387085 0.627625 -0.397217 0.546265 1445372957 0.387085 0.627625 -0.397217 0.546265 1445372957 0.387085 0.627625 -0.397217 0.546265 1445372957 0.387085 0.627625 -0.397217 0.546265 1445372957 0.387085 0.627625 -0.397217 0.546265 1445372957 0.387085 0.627625 -0.397217 0.546265 1445372957 0.434387 0.588013 -0.452087 0.510986 1445372957 0.434387 0.588013 -0.452087 0.510986 1445372957 0.434387 0.588013 -0.452087 0.510986 1445372957 0.434387 0.588013 -0.452087 0.510986 1445372957 0.434387 0.588013 -0.452087 0.510986 1445372957 0.434387 0.588013 -0.452087 0.510986 1445372957 0.434387 0.588013 -0.452087 0.510986 1445372957 0.470886 0.553589 -0.491516 0.479736 1445372957 0.470886 0.553589 -0.491516 0.479736 1445372957 0.470886 0.553589 -0.491516 0.479736 1445372957 0.470886 0.553589 -0.491516 0.479736 1445372957 0.470886 0.553589 -0.491516 0.479736 1445372957 0.470886 0.553589 -0.491516 0.479736 1445372957 0.496155 0.527222 -0.517700 0.455811 1445372957 0.496155 0.527222 -0.517700 0.455811 1445372957 0.496155 0.527222 -0.517700 0.455811 1445372957 0.496155 0.527222 -0.517700 0.455811 1445372957 0.496155 0.527222 -0.517700 0.455811 1445372957 0.496155 0.527222 -0.517700 0.455811 1445372957 0.507935 0.511353 -0.524536 0.453125 1445372957 0.507935 0.511353 -0.524536 0.453125 1445372957 0.507935 0.511353 -0.524536 0.453125 1445372957 0.507935 0.511353 -0.524536 0.453125 1445372957 0.507935 0.511353 -0.524536 0.453125 1445372957 0.507935 0.511353 -0.524536 0.453125 1445372957 0.507935 0.511353 -0.524536 0.453125 1445372957 0.502014 0.511902 -0.523010 0.460815 1445372957 0.502014 0.511902 -0.523010 0.460815 1445372957 0.502014 0.511902 -0.523010 0.460815 1445372957 0.502014 0.511902 -0.523010 0.460815 1445372957 0.502014 0.511902 -0.523010 0.460815 1445372957 0.502014 0.511902 -0.523010 0.460815 1445372957 0.482056 0.525269 -0.508362 0.482971 1445372957 0.482056 0.525269 -0.508362 0.482971 1445372957 0.482056 0.525269 -0.508362 0.482971 1445372957 0.482056 0.525269 -0.508362 0.482971 1445372957 0.482056 0.525269 -0.508362 0.482971 1445372957 0.482056 0.525269 -0.508362 0.482971 1445372957 0.449036 0.548889 -0.480652 0.515747 1445372957 0.449036 0.548889 -0.480652 0.515747 1445372957 0.449036 0.548889 -0.480652 0.515747 1445372958 0.449036 0.548889 -0.480652 0.515747 1445372958 0.449036 0.548889 -0.480652 0.515747 1445372958 0.449036 0.548889 -0.480652 0.515747 1445372958 0.449036 0.548889 -0.480652 0.515747 1445372958 0.405884 0.577454 -0.441101 0.554260 1445372958 0.405884 0.577454 -0.441101 0.554260 1445372958 0.405884 0.577454 -0.441101 0.554260 1445372958 0.405884 0.577454 -0.441101 0.554260 1445372958 0.405884 0.577454 -0.441101 0.554260 1445372958 0.405884 0.577454 -0.441101 0.554260 1445372958 0.351318 0.609924 -0.392883 0.591675 1445372958 0.351318 0.609924 -0.392883 0.591675 1445372958 0.351318 0.609924 -0.392883 0.591675 1445372958 0.351318 0.609924 -0.392883 0.591675 1445372958 0.351318 0.609924 -0.392883 0.591675 1445372958 0.351318 0.609924 -0.392883 0.591675 1445372958 0.289368 0.644409 -0.334045 0.623962 1445372958 0.289368 0.644409 -0.334045 0.623962 1445372958 0.289368 0.644409 -0.334045 0.623962 1445372958 0.289368 0.644409 -0.334045 0.623962 1445372958 0.289368 0.644409 -0.334045 0.623962 1445372958 0.289368 0.644409 -0.334045 0.623962 1445372958 0.219971 0.676697 -0.268738 0.649109 1445372958 0.219971 0.676697 -0.268738 0.649109 1445372958 0.219971 0.676697 -0.268738 0.649109 1445372958 0.219971 0.676697 -0.268738 0.649109 1445372958 0.219971 0.676697 -0.268738 0.649109 1445372958 0.219971 0.676697 -0.268738 0.649109 1445372958 0.147705 0.703674 -0.198853 0.665894 1445372958 0.147705 0.703674 -0.198853 0.665894 1445372958 0.147705 0.703674 -0.198853 0.665894 1445372958 0.147705 0.703674 -0.198853 0.665894 1445372958 0.147705 0.703674 -0.198853 0.665894 1445372958 0.147705 0.703674 -0.198853 0.665894 1445372958 0.147705 0.703674 -0.198853 0.665894 1445372958 0.074097 0.727051 -0.125427 0.670898 1445372958 0.074097 0.727051 -0.125427 0.670898 1445372958 0.074097 0.727051 -0.125427 0.670898 1445372958 0.074097 0.727051 -0.125427 0.670898 1445372958 0.074097 0.727051 -0.125427 0.670898 1445372958 0.009277 0.737183 -0.053955 0.673401 1445372958 0.009277 0.737183 -0.053955 0.673401 1445372958 0.009277 0.737183 -0.053955 0.673401 1445372958 0.009277 0.737183 -0.053955 0.673401 1445372958 0.009277 0.737183 -0.053955 0.673401 1445372958 0.009277 0.737183 -0.053955 0.673401 1445372958 0.009277 0.737183 -0.053955 0.673401 1445372958 -0.045593 0.742554 0.005005 0.668213 1445372958 -0.045593 0.742554 0.005005 0.668213 1445372958 -0.045593 0.742554 0.005005 0.668213 1445372958 -0.045593 0.742554 0.005005 0.668213 1445372958 -0.045593 0.742554 0.005005 0.668213 1445372958 -0.045593 0.742554 0.005005 0.668213 1445372958 -0.084961 0.737122 0.048157 0.668640 1445372958 -0.084961 0.737122 0.048157 0.668640 1445372958 -0.084961 0.737122 0.048157 0.668640 1445372958 -0.084961 0.737122 0.048157 0.668640 1445372958 -0.084961 0.737122 0.048157 0.668640 1445372958 -0.084961 0.737122 0.048157 0.668640 1445372958 -0.098450 0.738647 0.068542 0.663269 1445372958 -0.098450 0.738647 0.068542 0.663269 1445372958 -0.098450 0.738647 0.068542 0.663269 1445372958 -0.098450 0.738647 0.068542 0.663269 1445372958 -0.098450 0.738647 0.068542 0.663269 1445372958 -0.098450 0.738647 0.068542 0.663269 1445372958 -0.098450 0.738647 0.068542 0.663269 1445372958 -0.088135 0.736816 0.067932 0.666809 1445372958 -0.088135 0.736816 0.067932 0.666809 1445372958 -0.088135 0.736816 0.067932 0.666809 1445372958 -0.088135 0.736816 0.067932 0.666809 1445372958 -0.088135 0.736816 0.067932 0.666809 1445372958 -0.088135 0.736816 0.067932 0.666809 1445372958 -0.054077 0.739197 0.046509 0.669617 1445372958 -0.054077 0.739197 0.046509 0.669617 1445372958 -0.054077 0.739197 0.046509 0.669617 1445372958 -0.054077 0.739197 0.046509 0.669617 1445372958 -0.054077 0.739197 0.046509 0.669617 1445372958 -0.054077 0.739197 0.046509 0.669617 1445372958 -0.000366 0.741516 0.006470 0.670898 1445372958 -0.000366 0.741516 0.006470 0.670898 1445372958 -0.000366 0.741516 0.006470 0.670898 1445372958 -0.000366 0.741516 0.006470 0.670898 1445372958 -0.000366 0.741516 0.006470 0.670898 1445372958 0.064453 0.741028 -0.047913 0.666626 1445372958 0.064453 0.741028 -0.047913 0.666626 1445372958 0.064453 0.741028 -0.047913 0.666626 1445372958 0.064453 0.741028 -0.047913 0.666626 1445372958 0.064453 0.741028 -0.047913 0.666626 1445372958 0.064453 0.741028 -0.047913 0.666626 1445372958 0.130615 0.734436 -0.111816 0.656494 1445372958 0.130615 0.734436 -0.111816 0.656494 1445372958 0.130615 0.734436 -0.111816 0.656494 1445372958 0.130615 0.734436 -0.111816 0.656494 1445372958 0.130615 0.734436 -0.111816 0.656494 1445372958 0.130615 0.734436 -0.111816 0.656494 1445372958 0.195068 0.723572 -0.180664 0.636902 1445372958 0.195068 0.723572 -0.180664 0.636902 1445372958 0.195068 0.723572 -0.180664 0.636902 1445372958 0.195068 0.723572 -0.180664 0.636902 1445372958 0.195068 0.723572 -0.180664 0.636902 1445372958 0.195068 0.723572 -0.180664 0.636902 1445372958 0.195068 0.723572 -0.180664 0.636902 1445372958 0.262573 0.699097 -0.246216 0.617737 1445372958 0.262573 0.699097 -0.246216 0.617737 1445372958 0.262573 0.699097 -0.246216 0.617737 1445372958 0.262573 0.699097 -0.246216 0.617737 1445372958 0.262573 0.699097 -0.246216 0.617737 1445372958 0.262573 0.699097 -0.246216 0.617737 1445372958 0.327454 0.667786 -0.311829 0.591248 1445372958 0.327454 0.667786 -0.311829 0.591248 1445372958 0.327454 0.667786 -0.311829 0.591248 1445372958 0.327454 0.667786 -0.311829 0.591248 1445372959 0.327454 0.667786 -0.311829 0.591248 1445372959 0.327454 0.667786 -0.311829 0.591248 1445372959 0.387695 0.631165 -0.367981 0.561951 1445372959 0.387695 0.631165 -0.367981 0.561951 1445372959 0.387695 0.631165 -0.367981 0.561951 1445372959 0.387695 0.631165 -0.367981 0.561951 1445372959 0.387695 0.631165 -0.367981 0.561951 1445372959 0.387695 0.631165 -0.367981 0.561951 1445372959 0.438232 0.594543 -0.418274 0.528564 1445372959 0.438232 0.594543 -0.418274 0.528564 1445372959 0.438232 0.594543 -0.418274 0.528564 1445372959 0.438232 0.594543 -0.418274 0.528564 1445372959 0.438232 0.594543 -0.418274 0.528564 1445372959 0.438232 0.594543 -0.418274 0.528564 1445372959 0.466248 0.566956 -0.461975 0.497620 1445372959 0.466248 0.566956 -0.461975 0.497620 1445372959 0.466248 0.566956 -0.461975 0.497620 1445372959 0.466248 0.566956 -0.461975 0.497620 1445372959 0.466248 0.566956 -0.461975 0.497620 1445372959 0.466248 0.566956 -0.461975 0.497620 1445372959 0.466248 0.566956 -0.461975 0.497620 1445372959 0.481934 0.546082 -0.490845 0.478088 1445372959 0.481934 0.546082 -0.490845 0.478088 1445372959 0.481934 0.546082 -0.490845 0.478088 1445372959 0.481934 0.546082 -0.490845 0.478088 1445372959 0.481934 0.546082 -0.490845 0.478088 1445372959 0.481934 0.546082 -0.490845 0.478088 1445372959 0.489258 0.533691 -0.492615 0.482727 1445372959 0.489258 0.533691 -0.492615 0.482727 1445372959 0.489258 0.533691 -0.492615 0.482727 1445372959 0.489258 0.533691 -0.492615 0.482727 1445372959 0.489258 0.533691 -0.492615 0.482727 1445372959 0.489258 0.533691 -0.492615 0.482727 1445372959 0.474121 0.539246 -0.487244 0.496948 1445372959 0.474121 0.539246 -0.487244 0.496948 1445372959 0.474121 0.539246 -0.487244 0.496948 1445372959 0.474121 0.539246 -0.487244 0.496948 1445372959 0.474121 0.539246 -0.487244 0.496948 1445372959 0.474121 0.539246 -0.487244 0.496948 1445372959 0.443970 0.557312 -0.464417 0.525879 1445372959 0.443970 0.557312 -0.464417 0.525879 1445372959 0.443970 0.557312 -0.464417 0.525879 1445372959 0.443970 0.557312 -0.464417 0.525879 1445372959 0.443970 0.557312 -0.464417 0.525879 1445372959 0.443970 0.557312 -0.464417 0.525879 1445372959 0.399658 0.583984 -0.428833 0.561523 1445372959 0.399658 0.583984 -0.428833 0.561523 1445372959 0.399658 0.583984 -0.428833 0.561523 1445372959 0.399658 0.583984 -0.428833 0.561523 1445372959 0.399658 0.583984 -0.428833 0.561523 1445372959 0.399658 0.583984 -0.428833 0.561523 1445372959 0.399658 0.583984 -0.428833 0.561523 1445372959 0.343750 0.614990 -0.381897 0.598083 1445372959 0.343750 0.614990 -0.381897 0.598083 1445372959 0.343750 0.614990 -0.381897 0.598083 1445372959 0.343750 0.614990 -0.381897 0.598083 1445372959 0.343750 0.614990 -0.381897 0.598083 1445372959 0.343750 0.614990 -0.381897 0.598083 1445372959 0.284485 0.648010 -0.324707 0.627380 1445372959 0.284485 0.648010 -0.324707 0.627380 1445372959 0.284485 0.648010 -0.324707 0.627380 1445372959 0.284485 0.648010 -0.324707 0.627380 1445372959 0.284485 0.648010 -0.324707 0.627380 1445372959 0.284485 0.648010 -0.324707 0.627380 1445372959 0.284485 0.648010 -0.324707 0.627380 1445372959 0.222168 0.679016 -0.259949 0.649597 1445372959 
0.323975 0.668945 -0.317932 0.588562 1445372961 0.323975 0.668945 -0.317932 0.588562 1445372961 0.356140 0.652527 -0.354736 0.567017 1445372961 0.356140 0.652527 -0.354736 0.567017 1445372961 0.356140 0.652527 -0.354736 0.567017 1445372961 0.356140 0.652527 -0.354736 0.567017 1445372961 0.356140 0.652527 -0.354736 0.567017 1445372961 0.356140 0.652527 -0.354736 0.567017 1445372961 0.356140 0.652527 -0.354736 0.567017 1445372961 0.393494 0.630859 -0.393005 0.541016 1445372961 0.393494 0.630859 -0.393005 0.541016 1445372961 0.393494 0.630859 -0.393005 0.541016 1445372961 0.393494 0.630859 -0.393005 0.541016 1445372961 0.393494 0.630859 -0.393005 0.541016 1445372961 0.393494 0.630859 -0.393005 0.541016 1445372961 0.426636 0.605774 -0.429260 0.516357 1445372961 0.426636 0.605774 -0.429260 0.516357 1445372961 0.426636 0.605774 -0.429260 0.516357 1445372961 0.426636 0.605774 -0.429260 0.516357 1445372961 0.426636 0.605774 -0.429260 0.516357 1445372961 0.426636 0.605774 -0.429260 0.516357 1445372961 0.451721 0.580566 -0.456482 0.500488 1445372961 0.451721 0.580566 -0.456482 0.500488 1445372961 0.451721 0.580566 -0.456482 0.500488 1445372961 0.451721 0.580566 -0.456482 0.500488 1445372961 0.451721 0.580566 -0.456482 0.500488 1445372961 0.451721 0.580566 -0.456482 0.500488 1445372961 0.451721 0.580566 -0.456482 0.500488 1445372961 0.469543 0.564209 -0.474731 0.485535 1445372961 0.469543 0.564209 -0.474731 0.485535 1445372961 0.469543 0.564209 -0.474731 0.485535 1445372961 0.469543 0.564209 -0.474731 0.485535 1445372961 0.469543 0.564209 -0.474731 0.485535 1445372961 0.469543 0.564209 -0.474731 0.485535 1445372961 0.483643 0.544922 -0.485291 0.483276 1445372961 0.483643 0.544922 -0.485291 0.483276 1445372961 0.483643 0.544922 -0.485291 0.483276 1445372961 0.483643 0.544922 -0.485291 0.483276 1445372961 0.483643 0.544922 -0.485291 0.483276 1445372961 0.483643 0.544922 -0.485291 0.483276 1445372961 0.486694 0.537048 -0.488953 0.485352 1445372961 0.486694 0.537048 -0.488953 0.485352 1445372961 0.486694 0.537048 -0.488953 0.485352 1445372961 0.486694 0.537048 -0.488953 0.485352 1445372961 0.486694 0.537048 -0.488953 0.485352 1445372961 0.486694 0.537048 -0.488953 0.485352 1445372961 0.480896 0.538330 -0.471375 0.506592 1445372961 0.480896 0.538330 -0.471375 0.506592 1445372961 0.480896 0.538330 -0.471375 0.506592 1445372961 0.480896 0.538330 -0.471375 0.506592 1445372961 0.480896 0.538330 -0.471375 0.506592 1445372961 0.480896 0.538330 -0.471375 0.506592 1445372961 0.458191 0.553040 -0.446655 0.533508 1445372961 0.458191 0.553040 -0.446655 0.533508 1445372962 0.458191 0.553040 -0.446655 0.533508 1445372962 0.458191 0.553040 -0.446655 0.533508 1445372962 0.458191 0.553040 -0.446655 0.533508 1445372962 0.458191 0.553040 -0.446655 0.533508 1445372962 0.413025 0.582031 -0.420288 0.560303 1445372962 0.413025 0.582031 -0.420288 0.560303 1445372962 0.413025 0.582031 -0.420288 0.560303 1445372962 0.413025 0.582031 -0.420288 0.560303 1445372962 0.413025 0.582031 -0.420288 0.560303 1445372962 0.413025 0.582031 -0.420288 0.560303 1445372962 0.413025 0.582031 -0.420288 0.560303 1445372962 0.355530 0.614014 -0.383911 0.590942 1445372962 0.355530 0.614014 -0.383911 0.590942 1445372962 0.355530 0.614014 -0.383911 0.590942 1445372962 0.355530 0.614014 -0.383911 0.590942 1445372962 0.355530 0.614014 -0.383911 0.590942 1445372962 0.355530 0.614014 -0.383911 0.590942 1445372962 0.288818 0.649475 -0.339111 0.616150 1445372962 0.288818 0.649475 -0.339111 0.616150 1445372962 0.288818 0.649475 -0.339111 0.616150 1445372962 0.288818 0.649475 -0.339111 0.616150 1445372962 0.288818 0.649475 -0.339111 0.616150 1445372962 0.288818 0.649475 -0.339111 0.616150 1445372962 0.218811 0.682251 -0.286194 0.636169 1445372962 0.218811 0.682251 -0.286194 0.636169 1445372962 0.218811 0.682251 -0.286194 0.636169 1445372962 0.218811 0.682251 -0.286194 0.636169 1445372962 0.218811 0.682251 -0.286194 0.636169 1445372962 0.218811 0.682251 -0.286194 0.636169 1445372962 0.154663 0.710510 -0.219482 0.650391 1445372962 0.154663 0.710510 -0.219482 0.650391 1445372962 0.154663 0.710510 -0.219482 0.650391 1445372962 0.154663 0.710510 -0.219482 0.650391 1445372962 0.154663 0.710510 -0.219482 0.650391 1445372962 0.154663 0.710510 -0.219482 0.650391 1445372962 0.084412 0.737915 -0.146484 0.653320 1445372962 0.084412 0.737915 -0.146484 0.653320 1445372962 0.084412 0.737915 -0.146484 0.653320 1445372962 0.084412 0.737915 -0.146484 0.653320 1445372962 0.084412 0.737915 -0.146484 0.653320 1445372962 0.084412 0.737915 -0.146484 0.653320 1445372962 0.084412 0.737915 -0.146484 0.653320 1445372962 0.021729 0.756958 -0.072388 0.648987 1445372962 0.021729 0.756958 -0.072388 0.648987 1445372962 0.021729 0.756958 -0.072388 0.648987 1445372962 0.021729 0.756958 -0.072388 0.648987 1445372962 -0.030212 0.762695 -0.007751 0.645935 1445372962 -0.030212 0.762695 -0.007751 0.645935 1445372962 -0.030212 0.762695 -0.007751 0.645935 1445372962 -0.030212 0.762695 -0.007751 0.645935 1445372962 -0.030212 0.762695 -0.007751 0.645935 1445372962 -0.076965 0.766846 0.043274 0.635681 1445372962 -0.076965 0.766846 0.043274 0.635681 1445372962 -0.076965 0.766846 0.043274 0.635681 1445372962 -0.076965 0.766846 0.043274 0.635681 1445372962 -0.076965 0.766846 0.043274 0.635681 1445372962 -0.076965 0.766846 0.043274 0.635681 1445372962 -0.076965 0.766846 0.043274 0.635681 1445372962 -0.107849 0.757629 0.080078 0.638672 1445372962 -0.107849 0.757629 0.080078 0.638672 1445372962 -0.107849 0.757629 0.080078 0.638672 1445372962 -0.107849 0.757629 0.080078 0.638672 1445372962 -0.107849 0.757629 0.080078 0.638672 1445372962 -0.107849 0.757629 0.080078 0.638672 1445372962 -0.113647 0.755127 0.093079 0.638855 1445372962 -0.113647 0.755127 0.093079 0.638855 1445372962 -0.113647 0.755127 0.093079 0.638855 1445372962 -0.113647 0.755127 0.093079 0.638855 1445372962 -0.113647 0.755127 0.093079 0.638855 1445372962 -0.098389 0.753967 0.087830 0.643433 1445372962 -0.098389 0.753967 0.087830 0.643433 1445372962 -0.098389 0.753967 0.087830 0.643433 1445372962 -0.098389 0.753967 0.087830 0.643433 1445372962 -0.098389 0.753967 0.087830 0.643433 1445372962 -0.098389 0.753967 0.087830 0.643433 1445372962 -0.061829 0.755127 0.063721 0.649475 1445372962 -0.061829 0.755127 0.063721 0.649475 1445372962 -0.061829 0.755127 0.063721 0.649475 1445372962 -0.061829 0.755127 0.063721 0.649475 1445372962 -0.061829 0.755127 0.063721 0.649475 1445372962 -0.061829 0.755127 0.063721 0.649475 1445372962 -0.061829 0.755127 0.063721 0.649475 1445372962 -0.009094 0.753357 0.021790 0.657104 1445372962 -0.009094 0.753357 0.021790 0.657104 1445372962 -0.009094 0.753357 0.021790 0.657104 1445372962 -0.009094 0.753357 0.021790 0.657104 1445372962 -0.009094 0.753357 0.021790 0.657104 1445372962 0.055481 0.748840 -0.033264 0.659546 1445372962 0.055481 0.748840 -0.033264 0.659546 1445372962 0.055481 0.748840 -0.033264 0.659546 1445372962 0.055481 0.748840 -0.033264 0.659546 1445372962 0.055481 0.748840 -0.033264 0.659546 1445372962 0.055481 0.748840 -0.033264 0.659546 1445372962 0.055481 0.748840 -0.033264 0.659546 1445372962 0.121033 0.742432 -0.098694 0.651367 1445372962 0.121033 0.742432 -0.098694 0.651367 1445372962 0.121033 0.742432 -0.098694 0.651367 1445372962 0.121033 0.742432 -0.098694 0.651367 1445372962 0.121033 0.742432 -0.098694 0.651367 1445372962 0.121033 0.742432 -0.098694 0.651367 1445372962 0.183228 0.729004 -0.165100 0.638489 1445372962 0.183228 0.729004 -0.165100 0.638489 1445372962 0.183228 0.729004 -0.165100 0.638489 1445372962 0.183228 0.729004 -0.165100 0.638489 1445372962 0.183228 0.729004 -0.165100 0.638489 1445372962 0.183228 0.729004 -0.165100 0.638489 1445372962 0.239807 0.711731 -0.235535 0.616760 1445372962 0.239807 0.711731 -0.235535 0.616760 1445372962 0.239807 0.711731 -0.235535 0.616760 1445372963 0.239807 0.711731 -0.235535 0.616760 1445372963 0.239807 0.711731 -0.235535 0.616760 1445372963 0.239807 0.711731 -0.235535 0.616760 1445372963 0.239807 0.711731 -0.235535 0.616760 1445372963 0.299133 0.685425 -0.308716 0.587646 1445372963 0.299133 0.685425 -0.308716 0.587646 1445372963 0.299133 0.685425 -0.308716 0.587646 1445372963 0.299133 0.685425 -0.308716 0.587646 1445372963 0.299133 0.685425 -0.308716 0.587646 1445372963 0.299133 0.685425 -0.308716 0.587646 1445372963 0.359802 0.644958 -0.373291 0.561340 1445372963 0.359802 0.644958 -0.373291 0.561340 1445372963 0.359802 0.644958 -0.373291 0.561340 1445372963 0.359802 0.644958 -0.373291 0.561340 1445372963 0.359802 0.644958 -0.373291 0.561340 1445372963 0.359802 0.644958 -0.373291 0.561340 1445372963 0.359802 0.644958 -0.373291 0.561340 1445372963 0.408203 0.608521 -0.432251 0.525513 1445372963 0.408203 0.608521 -0.432251 0.525513 1445372963 0.408203 0.608521 -0.432251 0.525513 1445372963 0.408203 0.608521 -0.432251 0.525513 1445372963 0.408203 0.608521 -0.432251 0.525513 1445372963 0.408203 0.608521 -0.432251 0.525513 1445372963 0.444763 0.571838 -0.478821 0.495789 1445372963 0.444763 0.571838 -0.478821 0.495789 1445372963 0.444763 0.571838 -0.478821 0.495789 1445372963 0.444763 0.571838 -0.478821 0.495789 1445372963 0.444763 0.571838 -0.478821 0.495789 1445372963 0.444763 0.571838 -0.478821 0.495789 1445372963 0.464722 0.544495 -0.500977 0.486267 1445372963 0.464722 0.544495 -0.500977 0.486267 1445372963 0.464722 0.544495 -0.500977 0.486267 1445372963 0.464722 0.544495 -0.500977 0.486267 1445372963 0.464722 0.544495 -0.500977 0.486267 1445372963 0.464722 0.544495 -0.500977 0.486267 1445372963 0.464722 0.544495 -0.500977 0.486267 1445372963 0.461060 0.537170 -0.509766 0.488770 1445372963 0.461060 0.537170 -0.509766 0.488770 1445372963 0.461060 0.537170 -0.509766 0.488770 1445372963 0.461060 0.537170 -0.509766 0.488770 1445372963 0.461060 0.537170 -0.509766 0.488770 1445372963 0.461060 0.537170 -0.509766 0.488770 1445372963 0.453552 0.539063 -0.499512 0.504089 1445372963 0.453552 0.539063 -0.499512 0.504089 1445372963 0.453552 0.539063 -0.499512 0.504089 1445372963 0.453552 0.539063 -0.499512 0.504089 1445372963 0.453552 0.539063 -0.499512 0.504089 1445372963 0.453552 0.539063 -0.499512 0.504089 1445372963 0.428284 0.556641 -0.476746 0.528564 1445372963 0.428284 0.556641 -0.476746 0.528564 1445372963 0.428284 0.556641 -0.476746 0.528564 1445372963 0.428284 0.556641 -0.476746 0.528564 1445372963 0.428284 0.556641 -0.476746 0.528564 1445372963 0.428284 0.556641 -0.476746 0.528564 1445372963 0.388916 0.582581 -0.440613 0.561340 1445372963 0.388916 0.582581 -0.440613 0.561340 1445372963 0.388916 0.582581 -0.440613 0.561340 1445372963 0.388916 0.582581 -0.440613 0.561340 1445372963 0.388916 0.582581 -0.440613 0.561340 1445372963 0.388916 0.582581 -0.440613 0.561340 1445372963 0.333435 0.617676 -0.397522 0.590942 1445372963 0.333435 0.617676 -0.397522 0.590942 1445372963 0.333435 0.617676 -0.397522 0.590942 1445372963 0.333435 0.617676 -0.397522 0.590942 1445372963 0.333435 0.617676 -0.397522 0.590942 1445372963 0.333435 0.617676 -0.397522 0.590942 1445372963 0.333435 0.617676 -0.397522 0.590942 1445372963 0.275757 0.652893 -0.341003 0.617493 1445372963 0.275757 0.652893 -0.341003 0.617493 1445372963 0.275757 0.652893 -0.341003 0.617493 1445372963 0.275757 0.652893 -0.341003 0.617493 1445372963 0.275757 0.652893 -0.341003 0.617493 1445372963 0.275757 0.652893 -0.341003 0.617493 1445372963 0.215210 0.685791 -0.278442 0.637024 1445372963 0.215210 0.685791 -0.278442 0.637024 1445372963 0.215210 0.685791 -0.278442 0.637024 1445372963 0.215210 0.685791 -0.278442 0.637024 1445372963 0.215210 0.685791 -0.278442 0.637024 1445372963 0.215210 0.685791 -0.278442 0.637024 1445372963 0.215210 0.685791 -0.278442 0.637024 1445372963 0.149719 0.716980 -0.210388 0.647400 1445372963 0.149719 0.716980 -0.210388 0.647400 1445372963 0.149719 0.716980 -0.210388 0.647400 1445372963 0.149719 0.716980 -0.210388 0.647400 1445372963 0.149719 0.716980 -0.210388 0.647400 1445372963 0.149719 0.716980 -0.210388 0.647400 1445372963 0.083374 0.741943 -0.138306 0.650635 1445372963 0.083374 0.741943 -0.138306 0.650635 1445372963 0.083374 0.741943 -0.138306 0.650635 1445372963 0.083374 0.741943 -0.138306 0.650635 1445372963 0.083374 0.741943 -0.138306 0.650635 1445372963 0.083374 0.741943 -0.138306 0.650635 1445372963 0.024963 0.758179 -0.069946 0.647705 1445372963 0.024963 0.758179 -0.069946 0.647705 1445372963 0.024963 0.758179 -0.069946 0.647705 1445372963 0.024963 0.758179 -0.069946 0.647705 1445372963 0.024963 0.758179 -0.069946 0.647705 1445372963 0.024963 0.758179 -0.069946 0.647705 1445372963 -0.020142 0.763977 -0.014709 0.644714 1445372963 -0.020142 0.763977 -0.014709 0.644714 1445372963 -0.020142 0.763977 -0.014709 0.644714 1445372963 -0.020142 0.763977 -0.014709 0.644714 1445372963 -0.020142 0.763977 -0.014709 0.644714 1445372963 -0.020142 0.763977 -0.014709 0.644714 1445372963 -0.051575 0.763123 0.025940 0.643555 1445372963 -0.051575 0.763123 0.025940 0.643555 1445372963 -0.051575 0.763123 0.025940 0.643555 1445372963 -0.051575 0.763123 0.025940 0.643555 1445372963 -0.051575 0.763123 0.025940 0.643555 1445372963 -0.051575 0.763123 0.025940 0.643555 1445372963 -0.058411 0.765320 0.042969 0.639465 1445372963 -0.058411 0.765320 0.042969 0.639465 1445372963 -0.058411 0.765320 0.042969 0.639465 1445372963 -0.058411 0.765320 0.042969 0.639465 1445372964 -0.058411 0.765320 0.042969 0.639465 1445372964 -0.058411 0.765320 0.042969 0.639465 1445372964 -0.041931 0.766602 0.034241 0.639771 1445372964 -0.041931 0.766602 0.034241 0.639771 1445372964 -0.041931 0.766602 0.034241 0.639771 1445372964 -0.041931 0.766602 0.034241 0.639771 1445372964 -0.041931 0.766602 0.034241 0.639771 1445372964 -0.041931 0.766602 0.034241 0.639771 1445372964 -0.041931 0.766602 0.034241 0.639771 1445372964 -0.006409 0.766174 0.004761 0.642517 1445372964 -0.006409 0.766174 0.004761 0.642517 1445372964 -0.006409 0.766174 0.004761 0.642517 1445372964 -0.006409 0.766174 0.004761 0.642517 1445372964 -0.006409 0.766174 0.004761 0.642517 1445372964 -0.006409 0.766174 0.004761 0.642517 1445372964 0.045715 0.765076 -0.041931 0.640869 1445372964 0.045715 0.765076 -0.041931 0.640869 1445372964 0.045715 0.765076 -0.041931 0.640869 1445372964 0.045715 0.765076 -0.041931 0.640869 1445372964 0.045715 0.765076 -0.041931 0.640869 1445372964 0.045715 0.765076 -0.041931 0.640869 1445372964 0.045715 0.765076 -0.041931 0.640869 1445372964 0.108154 0.755188 -0.101501 0.638428 1445372964 0.108154 0.755188 -0.101501 0.638428 1445372964 0.108154 0.755188 -0.101501 0.638428 1445372964 0.108154 0.755188 -0.101501 0.638428 1445372964 0.108154 0.755188 -0.101501 0.638428 1445372964 0.108154 0.755188 -0.101501 0.638428 1445372964 0.169495 0.742981 -0.170288 0.624634 1445372964 0.169495 0.742981 -0.170288 0.624634 1445372964 0.169495 0.742981 -0.170288 0.624634 1445372964 0.169495 0.742981 -0.170288 0.624634 1445372964 0.169495 0.742981 -0.170288 0.624634 1445372964 0.169495 0.742981 -0.170288 0.624634 1445372964 0.229187 0.722107 -0.241638 0.606262 1445372964 0.229187 0.722107 -0.241638 0.606262 1445372964 0.229187 0.722107 -0.241638 0.606262 1445372964 0.229187 0.722107 -0.241638 0.606262 1445372964 0.229187 0.722107 -0.241638 0.606262 1445372964 0.229187 0.722107 -0.241638 0.606262 1445372964 0.292480 0.690063 -0.314026 0.582703 1445372964 0.292480 0.690063 -0.314026 0.582703 1445372964 0.292480 0.690063 -0.314026 0.582703 1445372964 0.292480 0.690063 -0.314026 0.582703 1445372964 0.292480 0.690063 -0.314026 0.582703 1445372964 0.292480 0.690063 -0.314026 0.582703 1445372964 0.353149 0.652466 -0.378784 0.553223 1445372964 0.353149 0.652466 -0.378784 0.553223 1445372964 0.353149 0.652466 -0.378784 0.553223 1445372964 0.353149 0.652466 -0.378784 0.553223 1445372964 0.353149 0.652466 -0.378784 0.553223 1445372964 0.353149 0.652466 -0.378784 0.553223 1445372964 0.353149 0.652466 -0.378784 0.553223 1445372964 0.399292 0.615479 -0.433533 0.523193 1445372964 0.399292 0.615479 -0.433533 0.523193 1445372964 0.399292 0.615479 -0.433533 0.523193 1445372964 0.399292 0.615479 -0.433533 0.523193 1445372964 0.399292 0.615479 -0.433533 0.523193 1445372964 0.399292 0.615479 -0.433533 0.523193 1445372964 0.436951 0.580505 -0.472473 0.498779 1445372964 0.436951 0.580505 -0.472473 0.498779 1445372964 0.436951 0.580505 -0.472473 0.498779 1445372964 0.436951 0.580505 -0.472473 0.498779 1445372964 0.436951 0.580505 -0.472473 0.498779 1445372964 0.436951 0.580505 -0.472473 0.498779 1445372964 0.459106 0.555664 -0.494263 0.485962 1445372964 0.459106 0.555664 -0.494263 0.485962 1445372964 0.459106 0.555664 -0.494263 0.485962 1445372964 0.459106 0.555664 -0.494263 0.485962 1445372964 0.459106 0.555664 -0.494263 0.485962 1445372964 0.459106 0.555664 -0.494263 0.485962 1445372964 0.459106 0.555664 -0.494263 0.485962 1445372964 0.462891 0.543335 -0.502991 0.487244 1445372964 0.462891 0.543335 -0.502991 0.487244 1445372964 0.462891 0.543335 -0.502991 0.487244 1445372964 0.462891 0.543335 -0.502991 0.487244 1445372964 0.462891 0.543335 -0.502991 0.487244 1445372964 0.462891 0.543335 -0.502991 0.487244 1445372964 0.453979 0.545349 -0.495300 0.501038 1445372964 0.453979 0.545349 -0.495300 0.501038 1445372964 0.453979 0.545349 -0.495300 0.501038 1445372964 0.453979 0.545349 -0.495300 0.501038 1445372964 0.453979 0.545349 -0.495300 0.501038 1445372964 0.453979 0.545349 -0.495300 0.501038 1445372964 0.427551 0.562683 -0.472290 0.526733 1445372964 0.427551 0.562683 -0.472290 0.526733 1445372964 0.427551 0.562683 -0.472290 0.526733 1445372964 0.427551 0.562683 -0.472290 0.526733 1445372964 0.427551 0.562683 -0.472290 0.526733 1445372964 0.427551 0.562683 -0.472290 0.526733 1445372964 0.381409 0.590515 -0.437866 0.560303 1445372964 0.381409 0.590515 -0.437866 0.560303 1445372964 0.381409 0.590515 -0.437866 0.560303 1445372964 0.381409 0.590515 -0.437866 0.560303 1445372964 0.381409 0.590515 -0.437866 0.560303 1445372964 0.381409 0.590515 -0.437866 0.560303 1445372964 0.321533 0.624817 -0.392761 0.593140 1445372964 0.321533 0.624817 -0.392761 0.593140 1445372964 0.321533 0.624817 -0.392761 0.593140 1445372964 0.321533 0.624817 -0.392761 0.593140 1445372964 0.321533 0.624817 -0.392761 0.593140 1445372964 0.321533 0.624817 -0.392761 0.593140 1445372964 0.321533 0.624817 -0.392761 0.593140 1445372964 0.257019 0.660767 -0.334412 0.620850 1445372964 0.257019 0.660767 -0.334412 0.620850 1445372964 0.257019 0.660767 -0.334412 0.620850 1445372964 0.257019 0.660767 -0.334412 0.620850 1445372964 0.257019 0.660767 -0.334412 0.620850 1445372964 0.257019 0.660767 -0.334412 0.620850 1445372964 0.188354 0.697754 -0.264709 0.638367 1445372964 0.188354 0.697754 -0.264709 0.638367 1445372964 0.188354 0.697754 -0.264709 0.638367 1445372964 0.188354 0.697754 -0.264709 0.638367 1445372965 0.188354 0.697754 -0.264709 0.638367 1445372965 0.188354 0.697754 -0.264709 0.638367 1445372965 0.188354 0.697754 -0.264709 0.638367 1445372965 0.115417 0.729858 -0.188477 0.646851 1445372965 0.115417 0.729858 -0.188477 0.646851 1445372965 0.115417 0.729858 -0.188477 0.646851 1445372965 0.115417 0.729858 -0.188477 0.646851 1445372965 0.115417 0.729858 -0.188477 0.646851 1445372965 0.115417 0.729858 -0.188477 0.646851 1445372965 0.039856 0.754333 -0.108032 0.646240 1445372965 0.039856 0.754333 -0.108032 0.646240 1445372965 0.039856 0.754333 -0.108032 0.646240 1445372965 0.039856 0.754333 -0.108032 0.646240 1445372965 0.039856 0.754333 -0.108032 0.646240 1445372965 0.039856 0.754333 -0.108032 0.646240 1445372965 0.039856 0.754333 -0.108032 0.646240 1445372965 -0.028625 0.765808 -0.032471 0.641541 1445372965 -0.028625 0.765808 -0.032471 0.641541 1445372965 -0.028625 0.765808 -0.032471 0.641541 1445372965 -0.028625 0.765808 -0.032471 0.641541 1445372965 -0.028625 0.765808 -0.032471 0.641541 1445372965 -0.028625 0.765808 -0.032471 0.641541 1445372965 -0.085632 0.763916 0.030090 0.638855 1445372965 -0.085632 0.763916 0.030090 0.638855 1445372965 -0.085632 0.763916 0.030090 0.638855 1445372965 -0.085632 0.763916 0.030090 0.638855 1445372965 -0.085632 0.763916 0.030090 0.638855 1445372965 -0.128357 0.760803 0.075928 0.631592 1445372965 -0.128357 0.760803 0.075928 0.631592 1445372965 -0.128357 0.760803 0.075928 0.631592 1445372965 -0.128357 0.760803 0.075928 0.631592 1445372965 -0.128357 0.760803 0.075928 0.631592 1445372965 -0.128357 0.760803 0.075928 0.631592 1445372965 -0.143799 0.756531 0.100891 0.629883 1445372965 -0.143799 0.756531 0.100891 0.629883 1445372965 -0.143799 0.756531 0.100891 0.629883 1445372965 -0.143799 0.756531 0.100891 0.629883 1445372965 -0.143799 0.756531 0.100891 0.629883 1445372965 -0.143799 0.756531 0.100891 0.629883 1445372965 -0.143799 0.756531 0.100891 0.629883 1445372965 -0.131287 0.754272 0.098267 0.635742 1445372965 -0.131287 0.754272 0.098267 0.635742 1445372965 -0.131287 0.754272 0.098267 0.635742 1445372965 -0.131287 0.754272 0.098267 0.635742 1445372965 -0.131287 0.754272 0.098267 0.635742 1445372965 -0.131287 0.754272 0.098267 0.635742 1445372965 -0.097961 0.760132 0.075500 0.637817 1445372965 -0.097961 0.760132 0.075500 0.637817 1445372965 -0.097961 0.760132 0.075500 0.637817 1445372965 -0.097961 0.760132 0.075500 0.637817 1445372965 -0.097961 0.760132 0.075500 0.637817 1445372965 -0.097961 0.760132 0.075500 0.637817 1445372965 -0.045044 0.764893 0.033142 0.641724 1445372965 -0.045044 0.764893 0.033142 0.641724 1445372965 -0.045044 0.764893 0.033142 0.641724 1445372965 -0.045044 0.764893 0.033142 0.641724 1445372965 -0.045044 0.764893 0.033142 0.641724 1445372965 0.022034 0.767578 -0.025024 0.640015 1445372965 0.022034 0.767578 -0.025024 0.640015 1445372965 0.022034 0.767578 -0.025024 0.640015 1445372965 0.022034 0.767578 -0.025024 0.640015 1445372965 0.022034 0.767578 -0.025024 0.640015 1445372965 0.096497 0.758240 -0.093323 0.637878 1445372965 0.096497 0.758240 -0.093323 0.637878 1445372965 0.096497 0.758240 -0.093323 0.637878 1445372965 0.096497 0.758240 -0.093323 0.637878 1445372965 0.096497 0.758240 -0.093323 0.637878 1445372965 0.096497 0.758240 -0.093323 0.637878 1445372965 0.166077 0.745789 -0.169189 0.622498 1445372965 0.166077 0.745789 -0.169189 0.622498 1445372965 0.166077 0.745789 -0.169189 0.622498 1445372965 0.166077 0.745789 -0.169189 0.622498 1445372965 0.166077 0.745789 -0.169189 0.622498 1445372965 0.166077 0.745789 -0.169189 0.622498 1445372965 0.166077 0.745789 -0.169189 0.622498 1445372965 0.236084 0.718750 -0.243103 0.606995 1445372965 0.236084 0.718750 -0.243103 0.606995 1445372965 0.236084 0.718750 -0.243103 0.606995 1445372965 0.236084 0.718750 -0.243103 0.606995 1445372965 0.236084 0.718750 -0.243103 0.606995 1445372965 0.236084 0.718750 -0.243103 0.606995 1445372965 0.308411 0.680969 -0.317932 0.583069 1445372965 0.308411 0.680969 -0.317932 0.583069 1445372965 0.308411 0.680969 -0.317932 0.583069 1445372965 0.308411 0.680969 -0.317932 0.583069 1445372965 0.308411 0.680969 -0.317932 0.583069 1445372965 0.308411 0.680969 -0.317932 0.583069 1445372965 0.370605 0.642456 -0.389893 0.545715 1445372965 0.370605 0.642456 -0.389893 0.545715 1445372965 0.370605 0.642456 -0.389893 0.545715 1445372965 0.370605 0.642456 -0.389893 0.545715 1445372965 0.370605 0.642456 -0.389893 0.545715 1445372965 0.370605 0.642456 -0.389893 0.545715 1445372965 0.423279 0.601379 -0.444153 0.511719 1445372965 0.423279 0.601379 -0.444153 0.511719 1445372965 0.423279 0.601379 -0.444153 0.511719 1445372965 0.423279 0.601379 -0.444153 0.511719 1445372965 0.423279 0.601379 -0.444153 0.511719 1445372965 0.423279 0.601379 -0.444153 0.511719 1445372965 0.423279 0.601379 -0.444153 0.511719 1445372965 0.456482 0.568298 -0.487244 0.480835 1445372965 0.456482 0.568298 -0.487244 0.480835 1445372965 0.456482 0.568298 -0.487244 0.480835 1445372965 0.456482 0.568298 -0.487244 0.480835 1445372965 0.456482 0.568298 -0.487244 0.480835 1445372965 0.456482 0.568298 -0.487244 0.480835 1445372965 0.480530 0.539551 -0.503357 0.473938 1445372965 0.480530 0.539551 -0.503357 0.473938 1445372965 0.480530 0.539551 -0.503357 0.473938 1445372965 0.480530 0.539551 -0.503357 0.473938 1445372965 0.480530 0.539551 -0.503357 0.473938 1445372965 0.480530 0.539551 -0.503357 0.473938 1445372966 0.482422 0.531494 -0.507202 0.476929 1445372966 0.482422 0.531494 -0.507202 0.476929 1445372966 0.482422 0.531494 -0.507202 0.476929 1445372966 0.482422 0.531494 -0.507202 0.476929 1445372966 0.482422 0.531494 -0.507202 0.476929 1445372966 0.482422 0.531494 -0.507202 0.476929 1445372966 0.482422 0.531494 -0.507202 0.476929 1445372966 0.460205 0.544006 -0.497986 0.494141 1445372966 0.460205 0.544006 -0.497986 0.494141 1445372966 0.460205 0.544006 -0.497986 0.494141 1445372966 0.460205 0.544006 -0.497986 0.494141 1445372966 0.460205 0.544006 -0.497986 0.494141 1445372966 0.460205 0.544006 -0.497986 0.494141 1445372966 0.460205 0.544006 -0.497986 0.494141 1445372966 0.419861 0.570007 -0.469177 0.527771 1445372966 0.419861 0.570007 -0.469177 0.527771 1445372966 0.419861 0.570007 -0.469177 0.527771 1445372966 0.419861 0.570007 -0.469177 0.527771 1445372966 0.419861 0.570007 -0.469177 0.527771 1445372966 0.360840 0.606873 -0.427185 0.564758 1445372966 0.360840 0.606873 -0.427185 0.564758 1445372966 0.360840 0.606873 -0.427185 0.564758 1445372966 0.360840 0.606873 -0.427185 0.564758 1445372966 0.360840 0.606873 -0.427185 0.564758 1445372966 0.360840 0.606873 -0.427185 0.564758 1445372966 0.295837 0.643860 -0.371399 0.599915 1445372966 0.295837 0.643860 -0.371399 0.599915 1445372966 0.295837 0.643860 -0.371399 0.599915 1445372966 0.295837 0.643860 -0.371399 0.599915 1445372966 0.295837 0.643860 -0.371399 0.599915 1445372966 0.295837 0.643860 -0.371399 0.599915 1445372966 0.295837 0.643860 -0.371399 0.599915 1445372966 0.226807 0.682617 -0.304688 0.624268 1445372966 0.226807 0.682617 -0.304688 0.624268 1445372966 0.226807 0.682617 -0.304688 0.624268 1445372966 0.226807 0.682617 -0.304688 0.624268 1445372966 0.226807 0.682617 -0.304688 0.624268 1445372966 0.226807 0.682617 -0.304688 0.624268 1445372966 0.154358 0.714905 -0.230469 0.641785 1445372966 0.154358 0.714905 -0.230469 0.641785 1445372966 0.154358 0.714905 -0.230469 0.641785 1445372966 0.154358 0.714905 -0.230469 0.641785 1445372966 0.154358 0.714905 -0.230469 0.641785 1445372966 0.154358 0.714905 -0.230469 0.641785 1445372966 0.154358 0.714905 -0.230469 0.641785 1445372966 0.076477 0.743958 -0.150940 0.646362 1445372966 0.076477 0.743958 -0.150940 0.646362 1445372966 0.076477 0.743958 -0.150940 0.646362 1445372966 0.076477 0.743958 -0.150940 0.646362 1445372966 0.076477 0.743958 -0.150940 0.646362 1445372966 0.076477 0.743958 -0.150940 0.646362 1445372966 0.002747 0.760986 -0.071045 0.644775 1445372966 0.002747 0.760986 -0.071045 0.644775 1445372966 0.002747 0.760986 -0.071045 0.644775 1445372966 0.002747 0.760986 -0.071045 0.644775 1445372966 
0.217773 0.689148 -0.218262 0.655640 1445372968 0.217773 0.689148 -0.218262 0.655640 1445372968 0.217773 0.689148 -0.218262 0.655640 1445372968 0.228149 0.690308 -0.227295 0.647827 1445372968 0.228149 0.690308 -0.227295 0.647827 1445372968 0.228149 0.690308 -0.227295 0.647827 1445372968 0.228149 0.690308 -0.227295 0.647827 1445372968 0.228149 0.690308 -0.227295 0.647827 1445372968 0.228149 0.690308 -0.227295 0.647827 1445372968 0.228149 0.690308 -0.227295 0.647827 1445372968 0.248291 0.689453 -0.248169 0.633545 1445372968 0.248291 0.689453 -0.248169 0.633545 1445372968 0.248291 0.689453 -0.248169 0.633545 1445372968 0.248291 0.689453 -0.248169 0.633545 1445372968 0.248291 0.689453 -0.248169 0.633545 1445372968 0.248291 0.689453 -0.248169 0.633545 1445372968 0.281067 0.678223 -0.279724 0.618652 1445372968 0.281067 0.678223 -0.279724 0.618652 1445372968 0.281067 0.678223 -0.279724 0.618652 1445372968 0.281067 0.678223 -0.279724 0.618652 1445372968 0.281067 0.678223 -0.279724 0.618652 1445372968 0.281067 0.678223 -0.279724 0.618652 1445372968 0.317444 0.661926 -0.319824 0.598938 1445372968 0.317444 0.661926 -0.319824 0.598938 1445372968 0.317444 0.661926 -0.319824 0.598938 1445372968 0.317444 0.661926 -0.319824 0.598938 1445372968 0.317444 0.661926 -0.319824 0.598938 1445372968 0.317444 0.661926 -0.319824 0.598938 1445372968 0.358215 0.638245 -0.362244 0.577026 1445372968 0.358215 0.638245 -0.362244 0.577026 1445372968 0.358215 0.638245 -0.362244 0.577026 1445372968 0.358215 0.638245 -0.362244 0.577026 1445372968 0.358215 0.638245 -0.362244 0.577026 1445372968 0.358215 0.638245 -0.362244 0.577026 1445372968 0.358215 0.638245 -0.362244 0.577026 1445372968 0.396790 0.612427 -0.404846 0.550964 1445372968 0.396790 0.612427 -0.404846 0.550964 1445372968 0.396790 0.612427 -0.404846 0.550964 1445372968 0.396790 0.612427 -0.404846 0.550964 1445372968 0.396790 0.612427 -0.404846 0.550964 1445372968 0.434387 0.583862 -0.444275 0.522522 1445372968 0.434387 0.583862 -0.444275 0.522522 1445372968 0.434387 0.583862 -0.444275 0.522522 1445372968 0.434387 0.583862 -0.444275 0.522522 1445372968 0.434387 0.583862 -0.444275 0.522522 1445372968 0.434387 0.583862 -0.444275 0.522522 1445372968 0.465881 0.554565 -0.473389 0.501221 1445372968 0.465881 0.554565 -0.473389 0.501221 1445372968 0.465881 0.554565 -0.473389 0.501221 1445372968 0.465881 0.554565 -0.473389 0.501221 1445372968 0.465881 0.554565 -0.473389 0.501221 1445372968 0.465881 0.554565 -0.473389 0.501221 1445372968 0.486572 0.531555 -0.495911 0.484436 1445372968 0.486572 0.531555 -0.495911 0.484436 1445372969 0.486572 0.531555 -0.495911 0.484436 1445372969 0.486572 0.531555 -0.495911 0.484436 1445372969 0.486572 0.531555 -0.495911 0.484436 1445372969 0.486572 0.531555 -0.495911 0.484436 1445372969 0.486572 0.531555 -0.495911 0.484436 1445372969 0.497009 0.518188 -0.510254 0.473389 1445372969 0.497009 0.518188 -0.510254 0.473389 1445372969 0.497009 0.518188 -0.510254 0.473389 1445372969 0.497009 0.518188 -0.510254 0.473389 1445372969 0.497009 0.518188 -0.510254 0.473389 1445372969 0.497009 0.518188 -0.510254 0.473389 1445372969 0.491638 0.515564 -0.503479 0.488831 1445372969 0.491638 0.515564 -0.503479 0.488831 1445372969 0.491638 0.515564 -0.503479 0.488831 1445372969 0.491638 0.515564 -0.503479 0.488831 1445372969 0.491638 0.515564 -0.503479 0.488831 1445372969 0.491638 0.515564 -0.503479 0.488831 1445372969 0.472839 0.526489 -0.488037 0.510803 1445372969 0.472839 0.526489 -0.488037 0.510803 1445372969 0.472839 0.526489 -0.488037 0.510803 1445372969 0.472839 0.526489 -0.488037 0.510803 1445372969 0.472839 0.526489 -0.488037 0.510803 1445372969 0.472839 0.526489 -0.488037 0.510803 1445372969 0.440125 0.549927 -0.461914 0.538879 1445372969 0.440125 0.549927 -0.461914 0.538879 1445372969 0.440125 0.549927 -0.461914 0.538879 1445372969 0.440125 0.549927 -0.461914 0.538879 1445372969 0.440125 0.549927 -0.461914 0.538879 1445372969 0.440125 0.549927 -0.461914 0.538879 1445372969 0.440125 0.549927 -0.461914 0.538879 1445372969 0.389954 0.582214 -0.428040 0.570679 1445372969 0.389954 0.582214 -0.428040 0.570679 1445372969 0.389954 0.582214 -0.428040 0.570679 1445372969 0.389954 0.582214 -0.428040 0.570679 1445372969 0.389954 0.582214 -0.428040 0.570679 1445372969 0.329041 0.616394 -0.384827 0.602966 1445372969 0.329041 0.616394 -0.384827 0.602966 1445372969 0.329041 0.616394 -0.384827 0.602966 1445372969 0.329041 0.616394 -0.384827 0.602966 1445372969 0.329041 0.616394 -0.384827 0.602966 1445372969 0.329041 0.616394 -0.384827 0.602966 1445372969 0.329041 0.616394 -0.384827 0.602966 1445372969 0.262512 0.652649 -0.330933 0.628906 1445372969 0.262512 0.652649 -0.330933 0.628906 1445372969 0.262512 0.652649 -0.330933 0.628906 1445372969 0.262512 0.652649 -0.330933 0.628906 1445372969 0.262512 0.652649 -0.330933 0.628906 1445372969 0.262512 0.652649 -0.330933 0.628906 1445372969 0.195679 0.689453 -0.263672 0.645569 1445372969 0.195679 0.689453 -0.263672 0.645569 1445372969 0.195679 0.689453 -0.263672 0.645569 1445372969 0.195679 0.689453 -0.263672 0.645569 1445372969 0.195679 0.689453 -0.263672 0.645569 1445372969 0.195679 0.689453 -0.263672 0.645569 1445372969 0.128723 0.717957 -0.188538 0.657471 1445372969 0.128723 0.717957 -0.188538 0.657471 1445372969 0.128723 0.717957 -0.188538 0.657471 1445372969 0.128723 0.717957 -0.188538 0.657471 1445372969 0.128723 0.717957 -0.188538 0.657471 1445372969 0.128723 0.717957 -0.188538 0.657471 1445372969 0.058899 0.745300 -0.110840 0.654785 1445372969 0.058899 0.745300 -0.110840 0.654785 1445372969 0.058899 0.745300 -0.110840 0.654785 1445372969 0.058899 0.745300 -0.110840 0.654785 1445372969 0.058899 0.745300 -0.110840 0.654785 1445372969 0.058899 0.745300 -0.110840 0.654785 1445372969 -0.001526 0.754517 -0.038452 0.655090 1445372969 -0.001526 0.754517 -0.038452 0.655090 1445372969 -0.001526 0.754517 -0.038452 0.655090 1445372969 -0.001526 0.754517 -0.038452 0.655090 1445372969 -0.001526 0.754517 -0.038452 0.655090 1445372969 -0.001526 0.754517 -0.038452 0.655090 1445372969 -0.055664 0.756470 0.023499 0.651184 1445372969 -0.055664 0.756470 0.023499 0.651184 1445372969 -0.055664 0.756470 0.023499 0.651184 1445372969 -0.055664 0.756470 0.023499 0.651184 1445372969 -0.055664 0.756470 0.023499 0.651184 1445372969 -0.055664 0.756470 0.023499 0.651184 1445372969 -0.100403 0.758667 0.069885 0.639832 1445372969 -0.100403 0.758667 0.069885 0.639832 1445372969 -0.100403 0.758667 0.069885 0.639832 1445372969 -0.100403 0.758667 0.069885 0.639832 1445372969 -0.100403 0.758667 0.069885 0.639832 1445372969 -0.100403 0.758667 0.069885 0.639832 1445372969 -0.117065 0.756470 0.096008 0.636169 1445372969 -0.117065 0.756470 0.096008 0.636169 1445372969 -0.117065 0.756470 0.096008 0.636169 1445372969 -0.117065 0.756470 0.096008 0.636169 1445372969 -0.117065 0.756470 0.096008 0.636169 1445372969 -0.117065 0.756470 0.096008 0.636169 1445372969 -0.111084 0.754089 0.098267 0.639771 1445372969 -0.111084 0.754089 0.098267 0.639771 1445372969 -0.111084 0.754089 0.098267 0.639771 1445372969 -0.111084 0.754089 0.098267 0.639771 1445372969 -0.111084 0.754089 0.098267 0.639771 1445372969 -0.111084 0.754089 0.098267 0.639771 1445372969 -0.111084 0.754089 0.098267 0.639771 1445372969 -0.081726 0.756348 0.078369 0.644287 1445372969 -0.081726 0.756348 0.078369 0.644287 1445372969 -0.081726 0.756348 0.078369 0.644287 1445372969 -0.081726 0.756348 0.078369 0.644287 1445372969 -0.081726 0.756348 0.078369 0.644287 1445372969 -0.081726 0.756348 0.078369 0.644287 1445372969 -0.033630 0.755798 0.038696 0.652710 1445372969 -0.033630 0.755798 0.038696 0.652710 1445372969 -0.033630 0.755798 0.038696 0.652710 1445372969 -0.033630 0.755798 0.038696 0.652710 1445372969 -0.033630 0.755798 0.038696 0.652710 1445372969 -0.033630 0.755798 0.038696 0.652710 1445372969 0.026855 0.753174 -0.017395 0.656921 1445372969 0.026855 0.753174 -0.017395 0.656921 1445372969 0.026855 0.753174 -0.017395 0.656921 1445372970 0.026855 0.753174 -0.017395 0.656921 1445372970 0.026855 0.753174 -0.017395 0.656921 1445372970 0.026855 0.753174 -0.017395 0.656921 1445372970 0.090515 0.748840 -0.084229 0.651062 1445372970 0.090515 0.748840 -0.084229 0.651062 1445372970 0.090515 0.748840 -0.084229 0.651062 1445372970 0.090515 0.748840 -0.084229 0.651062 1445372970 0.090515 0.748840 -0.084229 0.651062 1445372970 0.090515 0.748840 -0.084229 0.651062 1445372970 0.153564 0.734009 -0.156250 0.642761 1445372970 0.153564 0.734009 -0.156250 0.642761 1445372970 0.153564 0.734009 -0.156250 0.642761 1445372970 0.153564 0.734009 -0.156250 0.642761 1445372970 0.153564 0.734009 -0.156250 0.642761 1445372970 0.153564 0.734009 -0.156250 0.642761 1445372970 0.218018 0.709351 -0.229919 0.629578 1445372970 0.218018 0.709351 -0.229919 0.629578 1445372970 0.218018 0.709351 -0.229919 0.629578 1445372970 0.218018 0.709351 -0.229919 0.629578 1445372970 0.218018 0.709351 -0.229919 0.629578 1445372970 0.218018 0.709351 -0.229919 0.629578 1445372970 0.281799 0.679260 -0.299622 0.607788 1445372970 0.281799 0.679260 -0.299622 0.607788 1445372970 0.281799 0.679260 -0.299622 0.607788 1445372970 0.281799 0.679260 -0.299622 0.607788 1445372970 0.281799 0.679260 -0.299622 0.607788 1445372970 0.281799 0.679260 -0.299622 0.607788 1445372970 0.347351 0.640869 -0.362183 0.580811 1445372970 0.347351 0.640869 -0.362183 0.580811 1445372970 0.347351 0.640869 -0.362183 0.580811 1445372970 0.347351 0.640869 -0.362183 0.580811 1445372970 0.347351 0.640869 -0.362183 0.580811 1445372970 0.347351 0.640869 -0.362183 0.580811 1445372970 0.347351 0.640869 -0.362183 0.580811 1445372970 0.399292 0.604675 -0.417480 0.548279 1445372970 0.399292 0.604675 -0.417480 0.548279 1445372970 0.399292 0.604675 -0.417480 0.548279 1445372970 0.399292 0.604675 -0.417480 0.548279 1445372970 0.399292 0.604675 -0.417480 0.548279 1445372970 0.399292 0.604675 -0.417480 0.548279 1445372970 0.441528 0.569153 -0.450867 0.527039 1445372970 0.441528 0.569153 -0.450867 0.527039 1445372970 0.441528 0.569153 -0.450867 0.527039 1445372970 0.441528 0.569153 -0.450867 0.527039 1445372970 0.441528 0.569153 -0.450867 0.527039 1445372970 0.441528 0.569153 -0.450867 0.527039 1445372970 0.460999 0.548462 -0.474670 0.511169 1445372970 0.460999 0.548462 -0.474670 0.511169 1445372970 0.460999 0.548462 -0.474670 0.511169 1445372970 0.460999 0.548462 -0.474670 0.511169 1445372970 0.460999 0.548462 -0.474670 0.511169 1445372970 0.460999 0.548462 -0.474670 0.511169 1445372970 0.460999 0.548462 -0.474670 0.511169 1445372970 0.469910 0.535828 -0.483215 0.508423 1445372970 0.469910 0.535828 -0.483215 0.508423 1445372970 0.469910 0.535828 -0.483215 0.508423 1445372970 0.469910 0.535828 -0.483215 0.508423 1445372970 0.469910 0.535828 -0.483215 0.508423 1445372970 0.469910 0.535828 -0.483215 0.508423 1445372970 0.466492 0.534546 -0.479919 0.515991 1445372970 0.466492 0.534546 -0.479919 0.515991 1445372970 0.466492 0.534546 -0.479919 0.515991 1445372970 0.466492 0.534546 -0.479919 0.515991 1445372970 0.466492 0.534546 -0.479919 0.515991 1445372970 0.466492 0.534546 -0.479919 0.515991 1445372970 0.445190 0.547546 -0.463867 0.535522 1445372970 0.445190 0.547546 -0.463867 0.535522 1445372970 0.445190 0.547546 -0.463867 0.535522 1445372970 0.445190 0.547546 -0.463867 0.535522 1445372970 0.445190 0.547546 -0.463867 0.535522 1445372970 0.445190 0.547546 -0.463867 0.535522 1445372970 0.445190 0.547546 -0.463867 0.535522 1445372970 0.405884 0.572205 -0.434814 0.564514 1445372970 0.405884 0.572205 -0.434814 0.564514 1445372970 0.405884 0.572205 -0.434814 0.564514 1445372970 0.405884 0.572205 -0.434814 0.564514 1445372970 0.405884 0.572205 -0.434814 0.564514 1445372970 0.405884 0.572205 -0.434814 0.564514 1445372970 0.352417 0.604431 -0.393433 0.596313 1445372970 0.352417 0.604431 -0.393433 0.596313 1445372970 0.352417 0.604431 -0.393433 0.596313 1445372970 0.352417 0.604431 -0.393433 0.596313 1445372970 0.352417 0.604431 -0.393433 0.596313 1445372970 0.352417 0.604431 -0.393433 0.596313 1445372970 0.292358 0.637756 -0.342834 0.624695 1445372970 0.292358 0.637756 -0.342834 0.624695 1445372970 0.292358 0.637756 -0.342834 0.624695 1445372970 0.292358 0.637756 -0.342834 0.624695 1445372970 0.292358 0.637756 -0.342834 0.624695 1445372970 0.292358 0.637756 -0.342834 0.624695 1445372970 0.292358 0.637756 -0.342834 0.624695 1445372970 0.229187 0.671143 -0.283936 0.645264 1445372970 0.229187 0.671143 -0.283936 0.645264 1445372970 0.229187 0.671143 -0.283936 0.645264 1445372970 0.229187 0.671143 -0.283936 0.645264 1445372970 0.229187 0.671143 -0.283936 0.645264 1445372970 0.229187 0.671143 -0.283936 0.645264 1445372970 0.159851 0.704895 -0.217102 0.656006 1445372970 0.159851 0.704895 -0.217102 0.656006 1445372970 0.159851 0.704895 -0.217102 0.656006 1445372970 0.159851 0.704895 -0.217102 0.656006 1445372970 0.159851 0.704895 -0.217102 0.656006 1445372970 0.159851 0.704895 -0.217102 0.656006 1445372970 0.084778 0.736511 -0.141418 0.656006 1445372970 0.084778 0.736511 -0.141418 0.656006 1445372970 0.084778 0.736511 -0.141418 0.656006 1445372970 0.084778 0.736511 -0.141418 0.656006 1445372970 0.084778 0.736511 -0.141418 0.656006 1445372970 0.084778 0.736511 -0.141418 0.656006 1445372970 0.021301 0.755188 -0.065247 0.651794 1445372970 0.021301 0.755188 -0.065247 0.651794 1445372970 0.021301 0.755188 -0.065247 0.651794 1445372970 0.021301 0.755188 -0.065247 0.651794 1445372970 0.021301 0.755188 -0.065247 0.651794 1445372970 0.021301 0.755188 -0.065247 0.651794 1445372971 0.021301 0.755188 -0.065247 0.651794 1445372971 -0.024841 0.763245 0.001953 0.645569 1445372971 -0.024841 0.763245 0.001953 0.645569 1445372971 -0.024841 0.763245 0.001953 0.645569 1445372971 -0.024841 0.763245 0.001953 0.645569 1445372971 -0.024841 0.763245 0.001953 0.645569 1445372971 -0.024841 0.763245 0.001953 0.645569 1445372971 -0.062012 0.762390 0.048218 0.642334 1445372971 -0.062012 0.762390 0.048218 0.642334 1445372971 -0.062012 0.762390 0.048218 0.642334 1445372971 -0.062012 0.762390 0.048218 0.642334 1445372971 -0.062012 0.762390 0.048218 0.642334 1445372971 -0.062012 0.762390 0.048218 0.642334 1445372971 -0.080933 0.755493 0.076782 0.645569 1445372971 -0.080933 0.755493 0.076782 0.645569 1445372971 -0.080933 0.755493 0.076782 0.645569 1445372971 -0.080933 0.755493 0.076782 0.645569 1445372971 -0.080933 0.755493 0.076782 0.645569 1445372971 -0.080933 0.755493 0.076782 0.645569 1445372971 -0.080933 0.755493 0.076782 0.645569 1445372971 -0.075195 0.754944 0.078796 0.646667 1445372971 -0.075195 0.754944 0.078796 0.646667 1445372971 -0.075195 0.754944 0.078796 0.646667 1445372971 -0.075195 0.754944 0.078796 0.646667 1445372971 -0.075195 0.754944 0.078796 0.646667 1445372971 -0.075195 0.754944 0.078796 0.646667 1445372971 -0.049255 0.754456 0.061035 0.651611 1445372971 -0.049255 0.754456 0.061035 0.651611 1445372971 -0.049255 0.754456 0.061035 0.651611 1445372971 -0.049255 0.754456 0.061035 0.651611 1445372971 -0.049255 0.754456 0.061035 0.651611 1445372971 -0.049255 0.754456 0.061035 0.651611 1445372971 -0.003723 0.755615 0.025085 0.654480 1445372971 -0.003723 0.755615 0.025085 0.654480 1445372971 -0.003723 0.755615 0.025085 0.654480 1445372971 -0.003723 0.755615 0.025085 0.654480 1445372971 -0.003723 0.755615 0.025085 0.654480 1445372971 -0.003723 0.755615 0.025085 0.654480 1445372971 0.052612 0.753906 -0.024963 0.654358 1445372971 0.052612 0.753906 -0.024963 0.654358 1445372971 0.052612 0.753906 -0.024963 0.654358 1445372971 0.052612 0.753906 -0.024963 0.654358 1445372971 0.052612 0.753906 -0.024963 0.654358 1445372971 0.052612 0.753906 -0.024963 0.654358 1445372971 0.114258 0.747925 -0.084412 0.648376 1445372971 0.114258 0.747925 -0.084412 0.648376 1445372971 0.114258 0.747925 -0.084412 0.648376 1445372971 0.114258 0.747925 -0.084412 0.648376 1445372971 0.114258 0.747925 -0.084412 0.648376 1445372971 0.114258 0.747925 -0.084412 0.648376 1445372971 0.173035 0.739624 -0.152954 0.632080 1445372971 0.173035 0.739624 -0.152954 0.632080 1445372971 0.173035 0.739624 -0.152954 0.632080 1445372971 0.173035 0.739624 -0.152954 0.632080 1445372971 0.173035 0.739624 -0.152954 0.632080 1445372971 0.173035 0.739624 -0.152954 0.632080 1445372971 0.233582 0.720337 -0.221924 0.614136 1445372971 0.233582 0.720337 -0.221924 0.614136 1445372971 0.233582 0.720337 -0.221924 0.614136 1445372971 0.233582 0.720337 -0.221924 0.614136 1445372971 0.233582 0.720337 -0.221924 0.614136 1445372971 0.233582 0.720337 -0.221924 0.614136 1445372971 0.297791 0.689697 -0.289246 0.593201 1445372971 0.297791 0.689697 -0.289246 0.593201 1445372971 0.297791 0.689697 -0.289246 0.593201 1445372971 0.297791 0.689697 -0.289246 0.593201 1445372971 0.297791 0.689697 -0.289246 0.593201 1445372971 0.297791 0.689697 -0.289246 0.593201 1445372971 0.360840 0.653198 -0.354126 0.563599 1445372971 0.360840 0.653198 -0.354126 0.563599 1445372971 0.360840 0.653198 -0.354126 0.563599 1445372971 0.360840 0.653198 -0.354126 0.563599 1445372971 0.360840 0.653198 -0.354126 0.563599 1445372971 0.360840 0.653198 -0.354126 0.563599 1445372971 0.408691 0.619751 -0.411194 0.528870 1445372971 0.408691 0.619751 -0.411194 0.528870 1445372971 0.408691 0.619751 -0.411194 0.528870 1445372971 0.408691 0.619751 -0.411194 0.528870 1445372971 0.408691 0.619751 -0.411194 0.528870 1445372971 0.408691 0.619751 -0.411194 0.528870 1445372971 0.439270 0.590576 -0.452515 0.503418 1445372971 0.439270 0.590576 -0.452515 0.503418 1445372971 0.439270 0.590576 -0.452515 0.503418 1445372971 0.439270 0.590576 -0.452515 0.503418 1445372971 0.439270 0.590576 -0.452515 0.503418 1445372971 0.439270 0.590576 -0.452515 0.503418 1445372971 0.439270 0.590576 -0.452515 0.503418 1445372971 0.466919 0.564819 -0.472595 0.489441 1445372971 0.466919 0.564819 -0.472595 0.489441 1445372971 0.466919 0.564819 -0.472595 0.489441 1445372971 0.466919 0.564819 -0.472595 0.489441 1445372971 0.466919 0.564819 -0.472595 0.489441 1445372971 0.466919 0.564819 -0.472595 0.489441 1445372971 0.479797 0.547974 -0.485596 0.483398 1445372971 0.479797 0.547974 -0.485596 0.483398 1445372971 0.479797 0.547974 -0.485596 0.483398 1445372971 0.479797 0.547974 -0.485596 0.483398 1445372971 0.479797 0.547974 -0.485596 0.483398 1445372971 0.479797 0.547974 -0.485596 0.483398 1445372971 0.475281 0.542969 -0.490051 0.488892 1445372971 0.475281 0.542969 -0.490051 0.488892 1445372971 0.475281 0.542969 -0.490051 0.488892 1445372971 0.475281 0.542969 -0.490051 0.488892 1445372971 0.475281 0.542969 -0.490051 0.488892 1445372971 0.475281 0.542969 -0.490051 0.488892 1445372971 0.475281 0.542969 -0.490051 0.488892 1445372971 0.458435 0.550659 -0.476013 0.509888 1445372971 0.458435 0.550659 -0.476013 0.509888 1445372971 0.458435 0.550659 -0.476013 0.509888 1445372971 0.458435 0.550659 -0.476013 0.509888 1445372971 0.458435 0.550659 -0.476013 0.509888 1445372972 0.458435 0.550659 -0.476013 0.509888 1445372972 0.422729 0.572937 -0.447998 0.540649 1445372972 0.422729 0.572937 -0.447998 0.540649 1445372972 0.422729 0.572937 -0.447998 0.540649 1445372972 0.422729 0.572937 -0.447998 0.540649 1445372972 0.422729 0.572937 -0.447998 0.540649 1445372972 0.422729 0.572937 -0.447998 0.540649 1445372972 0.422729 0.572937 -0.447998 0.540649 1445372972 0.370667 0.603760 -0.410583 0.573914 1445372972 0.370667 0.603760 -0.410583 0.573914 1445372972 0.370667 0.603760 -0.410583 0.573914 1445372972 0.370667 0.603760 -0.410583 0.573914 1445372972 0.370667 0.603760 -0.410583 0.573914 1445372972 0.370667 0.603760 -0.410583 0.573914 1445372972 0.308105 0.636292 -0.363647 0.606567 1445372972 0.308105 0.636292 -0.363647 0.606567 1445372972 0.308105 0.636292 -0.363647 0.606567 1445372972 0.308105 0.636292 -0.363647 0.606567 1445372972 0.308105 0.636292 -0.363647 0.606567 1445372972 0.308105 0.636292 -0.363647 0.606567 1445372972 0.308105 0.636292 -0.363647 0.606567 1445372972 0.246216 0.669006 -0.306885 0.630493 1445372972 0.246216 0.669006 -0.306885 0.630493 1445372972 0.246216 0.669006 -0.306885 0.630493 1445372972 0.246216 0.669006 -0.306885 0.630493 1445372972 0.246216 0.669006 -0.306885 0.630493 1445372972 0.246216 0.669006 -0.306885 0.630493 1445372972 0.185059 0.698975 -0.241028 0.647339 1445372972 0.185059 0.698975 -0.241028 0.647339 1445372972 0.185059 0.698975 -0.241028 0.647339 1445372972 0.185059 0.698975 -0.241028 0.647339 1445372972 0.185059 0.698975 -0.241028 0.647339 1445372972 0.185059 0.698975 -0.241028 0.647339 1445372972 0.115112 0.725647 -0.170898 0.656372 1445372972 0.115112 0.725647 -0.170898 0.656372 1445372972 0.115112 0.725647 -0.170898 0.656372 1445372972 0.115112 0.725647 -0.170898 0.656372 1445372972 0.115112 0.725647 -0.170898 0.656372 1445372972 0.115112 0.725647 -0.170898 0.656372 1445372972 0.041321 0.750488 -0.094482 0.652710 1445372972 0.041321 0.750488 -0.094482 0.652710 1445372972 0.041321 0.750488 -0.094482 0.652710 1445372972 0.041321 0.750488 -0.094482 0.652710 1445372972 0.041321 0.750488 -0.094482 0.652710 1445372972 0.041321 0.750488 -0.094482 0.652710 1445372972 -0.025330 0.759155 -0.020996 0.650024 1445372972 -0.025330 0.759155 -0.020996 0.650024 1445372972 -0.025330 0.759155 -0.020996 0.650024 1445372972 -0.025330 0.759155 -0.020996 0.650024 1445372972 -0.025330 0.759155 -0.020996 0.650024 1445372972 -0.025330 0.759155 -0.020996 0.650024 1445372972 -0.082947 0.760559 0.040405 0.642578 1445372972 -0.082947 0.760559 0.040405 0.642578 1445372972 -0.082947 0.760559 0.040405 0.642578 1445372972 -0.082947 0.760559 0.040405 0.642578 1445372972 -0.082947 0.760559 0.040405 0.642578 1445372972 -0.082947 0.760559 0.040405 0.642578 1445372972 -0.128235 0.757935 0.086609 0.633667 1445372972 -0.128235 0.757935 0.086609 0.633667 1445372972 -0.128235 0.757935 0.086609 0.633667 1445372972 -0.128235 0.757935 0.086609 0.633667 1445372972 -0.128235 0.757935 0.086609 0.633667 1445372972 -0.128235 0.757935 0.086609 0.633667 1445372972 -0.145630 0.752808 0.111694 0.632080 1445372972 -0.145630 0.752808 0.111694 0.632080 1445372972 -0.145630 0.752808 0.111694 0.632080 1445372972 -0.145630 0.752808 0.111694 0.632080 1445372972 -0.145630 0.752808 0.111694 0.632080 1445372972 -0.145630 0.752808 0.111694 0.632080 1445372972 -0.142090 0.750122 0.114929 0.635437 1445372972 -0.142090 0.750122 0.114929 0.635437 1445372972 -0.142090 0.750122 0.114929 0.635437 1445372972 -0.142090 0.750122 0.114929 0.635437 1445372972 -0.142090 0.750122 0.114929 0.635437 1445372972 -0.142090 0.750122 0.114929 0.635437 1445372972 -0.116882 0.755920 0.099060 0.636414 1445372972 -0.116882 0.755920 0.099060 0.636414 1445372972 -0.116882 0.755920 0.099060 0.636414 1445372972 -0.116882 0.755920 0.099060 0.636414 1445372972 -0.116882 0.755920 0.099060 0.636414 1445372972 -0.116882 0.755920 0.099060 0.636414 1445372972 -0.070801 0.759583 0.064636 0.643188 1445372972 -0.070801 0.759583 0.064636 0.643188 1445372972 -0.070801 0.759583 0.064636 0.643188 1445372972 -0.070801 0.759583 0.064636 0.643188 1445372972 -0.070801 0.759583 0.064636 0.643188 1445372972 -0.070801 0.759583 0.064636 0.643188 1445372972 -0.011169 0.762085 0.014343 0.647217 1445372972 -0.011169 0.762085 0.014343 0.647217 1445372972 -0.011169 0.762085 0.014343 0.647217 1445372972 -0.011169 0.762085 0.014343 0.647217 1445372972 -0.011169 0.762085 0.014343 0.647217 1445372972 -0.011169 0.762085 0.014343 0.647217 1445372972 -0.011169 0.762085 0.014343 0.647217 1445372972 0.057434 0.757751 -0.048401 0.648132 1445372972 0.057434 0.757751 -0.048401 0.648132 1445372972 0.057434 0.757751 -0.048401 0.648132 1445372972 0.057434 0.757751 -0.048401 0.648132 1445372972 0.057434 0.757751 -0.048401 0.648132 1445372972 0.124573 0.747925 -0.116638 0.641418 1445372972 0.124573 0.747925 -0.116638 0.641418 1445372972 0.124573 0.747925 -0.116638 0.641418 1445372972 0.124573 0.747925 -0.116638 0.641418 1445372972 0.189453 0.731750 -0.188049 0.627075 1445372972 0.189453 0.731750 -0.188049 0.627075 1445372972 0.189453 0.731750 -0.188049 0.627075 1445372972 0.189453 0.731750 -0.188049 0.627075 1445372972 0.189453 0.731750 -0.188049 0.627075 1445372972 0.189453 0.731750 -0.188049 0.627075 1445372972 0.257629 0.703735 -0.261230 0.608276 1445372973 0.257629 0.703735 -0.261230 0.608276 1445372973 0.257629 0.703735 -0.261230 0.608276 1445372973 0.257629 0.703735 -0.261230 0.608276 1445372973 0.257629 0.703735 -0.261230 0.608276 1445372973 0.257629 0.703735 -0.261230 0.608276 1445372973 0.323608 0.668274 -0.330322 0.582642 1445372973 0.323608 0.668274 -0.330322 0.582642 1445372973 0.323608 0.668274 -0.330322 0.582642 1445372973 0.323608 0.668274 -0.330322 0.582642 1445372973 0.323608 0.668274 -0.330322 0.582642 1445372973 0.323608 0.668274 -0.330322 0.582642 1445372973 0.323608 0.668274 -0.330322 0.582642 1445372973 0.381470 0.627319 -0.388794 0.556519 1445372973 0.381470 0.627319 -0.388794 0.556519 1445372973 0.381470 0.627319 -0.388794 0.556519 1445372973 0.381470 0.627319 -0.388794 0.556519 1445372973 0.381470 0.627319 -0.388794 0.556519 1445372973 0.381470 0.627319 -0.388794 0.556519 1445372973 0.424316 0.590698 -0.435425 0.530396 1445372973 0.424316 0.590698 -0.435425 0.530396 1445372973 0.424316 0.590698 -0.435425 0.530396 1445372973 0.424316 0.590698 -0.435425 0.530396 1445372973 0.424316 0.590698 -0.435425 0.530396 1445372973 0.424316 0.590698 -0.435425 0.530396 1445372973 0.424316 0.590698 -0.435425 0.530396 1445372973 0.452698 0.562317 -0.466553 0.510986 1445372973 0.452698 0.562317 -0.466553 0.510986 1445372973 0.452698 0.562317 -0.466553 0.510986 1445372973 0.452698 0.562317 -0.466553 0.510986 1445372973 0.452698 0.562317 -0.466553 0.510986 1445372973 0.452698 0.562317 -0.466553 0.510986 1445372973 0.463013 0.547424 -0.478516 0.506836 1445372973 0.463013 0.547424 -0.478516 0.506836 1445372973 0.463013 0.547424 -0.478516 0.506836 1445372973 0.463013 0.547424 -0.478516 0.506836 1445372973 0.463013 0.547424 -0.478516 0.506836 1445372973 0.463013 0.547424 -0.478516 0.506836 1445372973 0.459717 0.545044 -0.473267 0.517273 1445372973 0.459717 0.545044 -0.473267 0.517273 1445372973 0.459717 0.545044 -0.473267 0.517273 1445372973 0.459717 0.545044 -0.473267 0.517273 1445372973 0.459717 0.545044 -0.473267 0.517273 1445372973 0.459717 0.545044 -0.473267 0.517273 1445372973 0.439941 0.556702 -0.458984 0.534607 1445372973 0.439941 0.556702 -0.458984 0.534607 1445372973 0.439941 0.556702 -0.458984 0.534607 1445372973 0.439941 0.556702 -0.458984 0.534607 1445372973 0.439941 0.556702 -0.458984 0.534607 1445372973 0.439941 0.556702 -0.458984 0.534607 1445372973 0.403137 0.578735 -0.432251 0.561829 1445372973 0.403137 0.578735 -0.432251 0.561829 1445372973 0.403137 0.578735 -0.432251 0.561829 1445372973 0.403137 0.578735 -0.432251 0.561829 1445372973 0.403137 0.578735 -0.432251 0.561829 1445372973 0.403137 0.578735 -0.432251 0.561829 1445372973 0.351990 0.608276 -0.393677 0.592529 1445372973 0.351990 0.608276 -0.393677 0.592529 1445372973 0.351990 0.608276 -0.393677 0.592529 1445372973 0.351990 0.608276 -0.393677 0.592529 1445372973 0.351990 0.608276 -0.393677 0.592529 1445372973 0.351990 0.608276 -0.393677 0.592529 1445372973 0.351990 0.608276 -0.393677 0.592529 1445372973 0.288513 0.645142 -0.345764 0.617188 1445372973 0.288513 0.645142 -0.345764 0.617188 1445372973 0.288513 0.645142 -0.345764 0.617188 1445372973 0.288513 0.645142 -0.345764 0.617188 1445372973 0.288513 0.645142 -0.345764 0.617188 1445372973 0.288513 0.645142 -0.345764 0.617188 1445372973 0.225159 0.682068 -0.285583 0.634338 1445372973 0.225159 0.682068 -0.285583 0.634338 1445372973 0.225159 0.682068 -0.285583 0.634338 1445372973 0.225159 0.682068 -0.285583 0.634338 1445372973 0.225159 0.682068 -0.285583 0.634338 1445372973 0.225159 0.682068 -0.285583 0.634338 1445372973 0.158997 0.713440 -0.215271 0.647522 1445372973 0.158997 0.713440 -0.215271 0.647522 1445372973 0.158997 0.713440 -0.215271 0.647522 1445372973 0.158997 0.713440 -0.215271 0.647522 1445372973 0.158997 0.713440 -0.215271 0.647522 1445372973 0.158997 0.713440 -0.215271 0.647522 1445372973 
0.266724 0.682983 -0.267761 0.625000 1445372975 0.266724 0.682983 -0.267761 0.625000 1445372975 0.266724 0.682983 -0.267761 0.625000 1445372975 0.266724 0.682983 -0.267761 0.625000 1445372975 0.287231 0.675964 -0.291321 0.612915 1445372975 0.287231 0.675964 -0.291321 0.612915 1445372975 0.287231 0.675964 -0.291321 0.612915 1445372975 0.287231 0.675964 -0.291321 0.612915 1445372975 0.287231 0.675964 -0.291321 0.612915 1445372975 0.287231 0.675964 -0.291321 0.612915 1445372975 0.287231 0.675964 -0.291321 0.612915 1445372975 0.313965 0.664978 -0.322876 0.595764 1445372975 0.313965 0.664978 -0.322876 0.595764 1445372975 0.313965 0.664978 -0.322876 0.595764 1445372975 0.313965 0.664978 -0.322876 0.595764 1445372975 0.313965 0.664978 -0.322876 0.595764 1445372975 0.313965 0.664978 -0.322876 0.595764 1445372975 0.347229 0.647827 -0.359558 0.574829 1445372975 0.347229 0.647827 -0.359558 0.574829 1445372975 0.347229 0.647827 -0.359558 0.574829 1445372975 0.347229 0.647827 -0.359558 0.574829 1445372975 0.347229 0.647827 -0.359558 0.574829 1445372975 0.347229 0.647827 -0.359558 0.574829 1445372975 0.384460 0.625977 -0.395813 0.551025 1445372975 0.384460 0.625977 -0.395813 0.551025 1445372975 0.384460 0.625977 -0.395813 0.551025 1445372975 0.384460 0.625977 -0.395813 0.551025 1445372975 0.384460 0.625977 -0.395813 0.551025 1445372975 0.384460 0.625977 -0.395813 0.551025 1445372975 0.384460 0.625977 -0.395813 0.551025 1445372975 0.424500 0.598572 -0.431946 0.524292 1445372975 0.424500 0.598572 -0.431946 0.524292 1445372975 0.424500 0.598572 -0.431946 0.524292 1445372975 0.424500 0.598572 -0.431946 0.524292 1445372975 0.424500 0.598572 -0.431946 0.524292 1445372975 0.424500 0.598572 -0.431946 0.524292 1445372975 0.450439 0.573792 -0.468933 0.497925 1445372975 0.450439 0.573792 -0.468933 0.497925 1445372975 0.450439 0.573792 -0.468933 0.497925 1445372975 0.450439 0.573792 -0.468933 0.497925 1445372975 0.450439 0.573792 -0.468933 0.497925 1445372975 0.450439 0.573792 -0.468933 0.497925 1445372975 0.470398 0.551270 -0.494080 0.480286 1445372975 0.470398 0.551270 -0.494080 0.480286 1445372975 0.470398 0.551270 -0.494080 0.480286 1445372975 0.470398 0.551270 -0.494080 0.480286 1445372975 0.470398 0.551270 -0.494080 0.480286 1445372975 0.482971 0.535522 -0.505676 0.473511 1445372975 0.482971 0.535522 -0.505676 0.473511 1445372975 0.482971 0.535522 -0.505676 0.473511 1445372975 0.482971 0.535522 -0.505676 0.473511 1445372975 0.482971 0.535522 -0.505676 0.473511 1445372975 0.482971 0.535522 -0.505676 0.473511 1445372975 0.482971 0.530273 -0.509155 0.475586 1445372975 0.482971 0.530273 -0.509155 0.475586 1445372975 0.482971 0.530273 -0.509155 0.475586 1445372975 0.482971 0.530273 -0.509155 0.475586 1445372975 0.482971 0.530273 -0.509155 0.475586 1445372976 0.482971 0.530273 -0.509155 0.475586 1445372976 0.468262 0.537231 -0.500488 0.491455 1445372976 0.468262 0.537231 -0.500488 0.491455 1445372976 0.468262 0.537231 -0.500488 0.491455 1445372976 0.468262 0.537231 -0.500488 0.491455 1445372976 0.468262 0.537231 -0.500488 0.491455 1445372976 0.468262 0.537231 -0.500488 0.491455 1445372976 0.468262 0.537231 -0.500488 0.491455 1445372976 0.438477 0.557129 -0.476868 0.519531 1445372976 0.438477 0.557129 -0.476868 0.519531 1445372976 0.438477 0.557129 -0.476868 0.519531 1445372976 0.438477 0.557129 -0.476868 0.519531 1445372976 0.438477 0.557129 -0.476868 0.519531 1445372976 0.438477 0.557129 -0.476868 0.519531 1445372976 0.394592 0.587097 -0.440125 0.552979 1445372976 0.394592 0.587097 -0.440125 0.552979 1445372976 0.394592 0.587097 -0.440125 0.552979 1445372976 0.394592 0.587097 -0.440125 0.552979 1445372976 0.394592 0.587097 -0.440125 0.552979 1445372976 0.394592 0.587097 -0.440125 0.552979 1445372976 0.336792 0.621765 -0.392456 0.588135 1445372976 0.336792 0.621765 -0.392456 0.588135 1445372976 0.336792 0.621765 -0.392456 0.588135 1445372976 0.336792 0.621765 -0.392456 0.588135 1445372976 0.336792 0.621765 -0.392456 0.588135 1445372976 0.336792 0.621765 -0.392456 0.588135 1445372976 0.269104 0.659607 -0.333069 0.617676 1445372976 0.269104 0.659607 -0.333069 0.617676 1445372976 0.269104 0.659607 -0.333069 0.617676 1445372976 0.269104 0.659607 -0.333069 0.617676 1445372976 0.269104 0.659607 -0.333069 0.617676 1445372976 0.269104 0.659607 -0.333069 0.617676 1445372976 0.196899 0.694519 -0.261230 0.640747 1445372976 0.196899 0.694519 -0.261230 0.640747 1445372976 0.196899 0.694519 -0.261230 0.640747 1445372976 0.196899 0.694519 -0.261230 0.640747 1445372976 0.196899 0.694519 -0.261230 0.640747 1445372976 0.196899 0.694519 -0.261230 0.640747 1445372976 0.196899 0.694519 -0.261230 0.640747 1445372976 0.116760 0.726379 -0.181091 0.652588 1445372976 0.116760 0.726379 -0.181091 0.652588 1445372976 0.116760 0.726379 -0.181091 0.652588 1445372976 0.116760 0.726379 -0.181091 0.652588 1445372976 0.116760 0.726379 -0.181091 0.652588 1445372976 0.116760 0.726379 -0.181091 0.652588 1445372976 0.041443 0.748901 -0.098450 0.653992 1445372976 0.041443 0.748901 -0.098450 0.653992 1445372976 0.041443 0.748901 -0.098450 0.653992 1445372976 0.041443 0.748901 -0.098450 0.653992 1445372976 0.041443 0.748901 -0.098450 0.653992 1445372976 0.041443 0.748901 -0.098450 0.653992 1445372976 -0.023682 0.757629 -0.020386 0.651855 1445372976 -0.023682 0.757629 -0.020386 0.651855 1445372976 -0.023682 0.757629 -0.020386 0.651855 1445372976 -0.023682 0.757629 -0.020386 0.651855 1445372976 -0.023682 0.757629 -0.020386 0.651855 1445372976 -0.023682 0.757629 -0.020386 0.651855 1445372976 -0.083679 0.760498 0.048645 0.642029 1445372976 -0.083679 0.760498 0.048645 0.642029 1445372976 -0.083679 0.760498 0.048645 0.642029 1445372976 -0.083679 0.760498 0.048645 0.642029 1445372976 -0.083679 0.760498 0.048645 0.642029 1445372976 -0.083679 0.760498 0.048645 0.642029 1445372976 -0.083679 0.760498 0.048645 0.642029 1445372976 -0.131409 0.761841 0.103027 0.625793 1445372976 -0.131409 0.761841 0.103027 0.625793 1445372976 -0.131409 0.761841 0.103027 0.625793 1445372976 -0.131409 0.761841 0.103027 0.625793 1445372976 -0.131409 0.761841 0.103027 0.625793 1445372976 -0.131409 0.761841 0.103027 0.625793 1445372976 -0.154236 0.757263 0.131958 0.620728 1445372976 -0.154236 0.757263 0.131958 0.620728 1445372976 -0.154236 0.757263 0.131958 0.620728 1445372976 -0.154236 0.757263 0.131958 0.620728 1445372976 -0.154236 0.757263 0.131958 0.620728 1445372976 -0.154236 0.757263 0.131958 0.620728 1445372976 -0.147522 0.754028 0.135315 0.625549 1445372976 -0.147522 0.754028 0.135315 0.625549 1445372976 -0.147522 0.754028 0.135315 0.625549 1445372976 -0.147522 0.754028 0.135315 0.625549 1445372976 -0.147522 0.754028 0.135315 0.625549 1445372976 -0.147522 0.754028 0.135315 0.625549 1445372976 -0.147522 0.754028 0.135315 0.625549 1445372976 -0.116150 0.755493 0.113281 0.634705 1445372976 -0.116150 0.755493 0.113281 0.634705 1445372976 -0.116150 0.755493 0.113281 0.634705 1445372976 -0.116150 0.755493 0.113281 0.634705 1445372976 -0.116150 0.755493 0.113281 0.634705 1445372976 -0.116150 0.755493 0.113281 0.634705 1445372976 -0.065063 0.759277 0.069641 0.643677 1445372976 -0.065063 0.759277 0.069641 0.643677 1445372976 -0.065063 0.759277 0.069641 0.643677 1445372976 -0.065063 0.759277 0.069641 0.643677 1445372976 -0.065063 0.759277 0.069641 0.643677 1445372976 -0.065063 0.759277 0.069641 0.643677 1445372976 0.001221 0.759460 0.008179 0.650452 1445372976 0.001221 0.759460 0.008179 0.650452 1445372976 0.001221 0.759460 0.008179 0.650452 1445372976 0.001221 0.759460 0.008179 0.650452 1445372976 0.001221 0.759460 0.008179 0.650452 1445372976 0.001221 0.759460 0.008179 0.650452 1445372976 0.070129 0.757385 -0.063782 0.645996 1445372976 0.070129 0.757385 -0.063782 0.645996 1445372976 0.070129 0.757385 -0.063782 0.645996 1445372976 0.070129 0.757385 -0.063782 0.645996 1445372976 0.070129 0.757385 -0.063782 0.645996 1445372976 0.070129 0.757385 -0.063782 0.645996 1445372976 0.140625 0.744629 -0.140686 0.637085 1445372976 0.140625 0.744629 -0.140686 0.637085 1445372976 0.140625 0.744629 -0.140686 0.637085 1445372976 0.140625 0.744629 -0.140686 0.637085 1445372976 0.140625 0.744629 -0.140686 0.637085 1445372976 0.140625 0.744629 -0.140686 0.637085 1445372977 0.140625 0.744629 -0.140686 0.637085 1445372977 0.213135 0.722534 -0.220032 0.619690 1445372977 0.213135 0.722534 -0.220032 0.619690 1445372977 0.213135 0.722534 -0.220032 0.619690 1445372977 0.213135 0.722534 -0.220032 0.619690 1445372977 0.213135 0.722534 -0.220032 0.619690 1445372977 0.213135 0.722534 -0.220032 0.619690 1445372977 0.285034 0.692688 -0.296509 0.592407 1445372977 0.285034 0.692688 -0.296509 0.592407 1445372977 0.285034 0.692688 -0.296509 0.592407 1445372977 0.285034 0.692688 -0.296509 0.592407 1445372977 0.285034 0.692688 -0.296509 0.592407 1445372977 0.285034 0.692688 -0.296509 0.592407 1445372977 0.352722 0.656433 -0.370789 0.554199 1445372977 0.352722 0.656433 -0.370789 0.554199 1445372977 0.352722 0.656433 -0.370789 0.554199 1445372977 0.352722 0.656433 -0.370789 0.554199 1445372977 0.352722 0.656433 -0.370789 0.554199 1445372977 0.352722 0.656433 -0.370789 0.554199 1445372977 0.412231 0.613586 -0.434631 0.514465 1445372977 0.412231 0.613586 -0.434631 0.514465 1445372977 0.412231 0.613586 -0.434631 0.514465 1445372977 0.412231 0.613586 -0.434631 0.514465 1445372977 0.412231 0.613586 -0.434631 0.514465 1445372977 0.412231 0.613586 -0.434631 0.514465 1445372977 0.454102 0.574158 -0.490845 0.472351 1445372977 0.454102 0.574158 -0.490845 0.472351 1445372977 0.454102 0.574158 -0.490845 0.472351 1445372977 0.454102 0.574158 -0.490845 0.472351 1445372977 0.454102 0.574158 -0.490845 0.472351 1445372977 0.454102 0.574158 -0.490845 0.472351 1445372977 0.488525 0.537720 -0.523438 0.445129 1445372977 0.488525 0.537720 -0.523438 0.445129 1445372977 0.488525 0.537720 -0.523438 0.445129 1445372977 0.488525 0.537720 -0.523438 0.445129 1445372977 0.488525 0.537720 -0.523438 0.445129 1445372977 0.488525 0.537720 -0.523438 0.445129 1445372977 0.498230 0.517395 -0.547180 0.429688 1445372977 0.498230 0.517395 -0.547180 0.429688 1445372977 0.498230 0.517395 -0.547180 0.429688 1445372977 0.498230 0.517395 -0.547180 0.429688 1445372977 0.498230 0.517395 -0.547180 0.429688 1445372977 0.498230 0.517395 -0.547180 0.429688 1445372977 0.495789 0.512146 -0.550720 0.434143 1445372977 0.495789 0.512146 -0.550720 0.434143 1445372977 0.495789 0.512146 -0.550720 0.434143 1445372977 0.495789 0.512146 -0.550720 0.434143 1445372977 0.495789 0.512146 -0.550720 0.434143 1445372977 0.495789 0.512146 -0.550720 0.434143 1445372977 0.480164 0.522461 -0.539490 0.453186 1445372977 0.480164 0.522461 -0.539490 0.453186 1445372977 0.480164 0.522461 -0.539490 0.453186 1445372977 0.480164 0.522461 -0.539490 0.453186 1445372977 0.480164 0.522461 -0.539490 0.453186 1445372977 0.480164 0.522461 -0.539490 0.453186 1445372977 0.480164 0.522461 -0.539490 0.453186 1445372977 0.448486 0.547424 -0.511963 0.486816 1445372977 0.448486 0.547424 -0.511963 0.486816 1445372977 0.448486 0.547424 -0.511963 0.486816 1445372977 0.448486 0.547424 -0.511963 0.486816 1445372977 0.448486 0.547424 -0.511963 0.486816 1445372977 0.448486 0.547424 -0.511963 0.486816 1445372977 0.401917 0.583130 -0.469421 0.527283 1445372977 0.401917 0.583130 -0.469421 0.527283 1445372977 0.401917 0.583130 -0.469421 0.527283 1445372977 0.401917 0.583130 -0.469421 0.527283 1445372977 0.401917 0.583130 -0.469421 0.527283 1445372977 0.401917 0.583130 -0.469421 0.527283 1445372977 0.341980 0.622437 -0.414673 0.568848 1445372977 0.341980 0.622437 -0.414673 0.568848 1445372977 0.341980 0.622437 -0.414673 0.568848 1445372977 0.341980 0.622437 -0.414673 0.568848 1445372977 0.341980 0.622437 -0.414673 0.568848 1445372977 0.341980 0.622437 -0.414673 0.568848 1445372977 0.341980 0.622437 -0.414673 0.568848 1445372977 0.273926 0.661743 -0.349915 0.603760 1445372977 0.273926 0.661743 -0.349915 0.603760 1445372977 0.273926 0.661743 -0.349915 0.603760 1445372977 0.273926 0.661743 -0.349915 0.603760 1445372977 0.273926 0.661743 -0.349915 0.603760 1445372977 0.273926 0.661743 -0.349915 0.603760 1445372977 0.203552 0.698364 -0.274353 0.628906 1445372977 0.203552 0.698364 -0.274353 0.628906 1445372977 0.203552 0.698364 -0.274353 0.628906 1445372977 0.203552 0.698364 -0.274353 0.628906 1445372977 0.203552 0.698364 -0.274353 0.628906 1445372977 0.203552 0.698364 -0.274353 0.628906 1445372977 0.128662 0.727661 -0.192322 0.645691 1445372977 0.128662 0.727661 -0.192322 0.645691 1445372977 0.128662 0.727661 -0.192322 0.645691 1445372977 0.128662 0.727661 -0.192322 0.645691 1445372977 0.128662 0.727661 -0.192322 0.645691 1445372977 0.128662 0.727661 -0.192322 0.645691 1445372977 0.128662 0.727661 -0.192322 0.645691 1445372977 0.051636 0.752014 -0.108276 0.648071 1445372977 0.051636 0.752014 -0.108276 0.648071 1445372977 0.051636 0.752014 -0.108276 0.648071 1445372977 0.051636 0.752014 -0.108276 0.648071 1445372977 0.051636 0.752014 -0.108276 0.648071 1445372977 0.051636 0.752014 -0.108276 0.648071 1445372977 -0.016541 0.763733 -0.029785 0.644531 1445372977 -0.016541 0.763733 -0.029785 0.644531 1445372977 -0.016541 0.763733 -0.029785 0.644531 1445372977 -0.016541 0.763733 -0.029785 0.644531 1445372977 -0.016541 0.763733 -0.029785 0.644531 1445372977 -0.016541 0.763733 -0.029785 0.644531 1445372977 -0.016541 0.763733 -0.029785 0.644531 1445372977 -0.075439 0.766907 0.034485 0.636292 1445372977 -0.075439 0.766907 0.034485 0.636292 1445372977 -0.075439 0.766907 0.034485 0.636292 1445372977 -0.075439 0.766907 0.034485 0.636292 1445372977 -0.075439 0.766907 0.034485 0.636292 1445372977 -0.075439 0.766907 0.034485 0.636292 1445372977 -0.115601 0.763733 0.081665 0.629822 1445372978 -0.115601 0.763733 0.081665 0.629822 1445372978 -0.115601 0.763733 0.081665 0.629822 1445372978 -0.115601 0.763733 0.081665 0.629822 1445372978 -0.115601 0.763733 0.081665 0.629822 1445372978 -0.115601 0.763733 0.081665 0.629822 1445372978 -0.118408 0.760193 0.097839 0.631226 1445372978 -0.118408 0.760193 0.097839 0.631226 1445372978 -0.118408 0.760193 0.097839 0.631226 1445372978 -0.118408 0.760193 0.097839 0.631226 1445372978 -0.118408 0.760193 0.097839 0.631226 1445372978 -0.118408 0.760193 0.097839 0.631226 1445372978 -0.104736 0.758179 0.094543 0.636536 1445372978 -0.104736 0.758179 0.094543 0.636536 1445372978 -0.104736 0.758179 0.094543 0.636536 1445372978 -0.104736 0.758179 0.094543 0.636536 1445372978 -0.104736 0.758179 0.094543 0.636536 1445372978 -0.104736 0.758179 0.094543 0.636536 1445372978 -0.067566 0.764893 0.067688 0.636963 1445372978 -0.067566 0.764893 0.067688 0.636963 1445372978 -0.067566 0.764893 0.067688 0.636963 1445372978 -0.067566 0.764893 0.067688 0.636963 1445372978 -0.067566 0.764893 0.067688 0.636963 1445372978 -0.067566 0.764893 0.067688 0.636963 1445372978 -0.067566 0.764893 0.067688 0.636963 1445372978 -0.010559 0.763611 0.021545 0.645203 1445372978 -0.010559 0.763611 0.021545 0.645203 1445372978 -0.010559 0.763611 0.021545 0.645203 1445372978 -0.010559 0.763611 0.021545 0.645203 1445372978 0.060181 0.757446 -0.044800 0.648499 1445372978 0.060181 0.757446 -0.044800 0.648499 1445372978 0.060181 0.757446 -0.044800 0.648499 1445372978 0.060181 0.757446 -0.044800 0.648499 1445372978 0.060181 0.757446 -0.044800 0.648499 1445372978 0.060181 0.757446 -0.044800 0.648499 1445372978 0.060181 0.757446 -0.044800 0.648499 1445372978 0.133179 0.743286 -0.117126 0.645020 1445372978 0.133179 0.743286 -0.117126 0.645020 1445372978 0.133179 0.743286 -0.117126 0.645020 1445372978 0.133179 0.743286 -0.117126 0.645020 1445372978 0.133179 0.743286 -0.117126 0.645020 1445372978 0.133179 0.743286 -0.117126 0.645020 1445372978 0.133179 0.743286 -0.117126 0.645020 1445372978 0.201111 0.721924 -0.194702 0.632751 1445372978 0.201111 0.721924 -0.194702 0.632751 1445372978 0.201111 0.721924 -0.194702 0.632751 1445372978 0.201111 0.721924 -0.194702 0.632751 1445372978 0.201111 0.721924 -0.194702 0.632751 1445372978 0.201111 0.721924 -0.194702 0.632751 1445372978 0.269104 0.692688 -0.273376 0.610657 1445372978 0.269104 0.692688 -0.273376 0.610657 1445372978 0.269104 0.692688 -0.273376 0.610657 1445372978 0.269104 0.692688 -0.273376 0.610657 1445372978 0.269104 0.692688 -0.273376 0.610657 1445372978 0.269104 0.692688 -0.273376 0.610657 1445372978 0.330627 0.657471 -0.349182 0.580017 1445372978 0.330627 0.657471 -0.349182 0.580017 1445372978 0.330627 0.657471 -0.349182 0.580017 1445372978 0.330627 0.657471 -0.349182 0.580017 1445372978 0.330627 0.657471 -0.349182 0.580017 1445372978 0.330627 0.657471 -0.349182 0.580017 1445372978 0.390564 0.613281 -0.407715 0.552368 1445372978 0.390564 0.613281 -0.407715 0.552368 1445372978 0.390564 0.613281 -0.407715 0.552368 1445372978 0.390564 0.613281 -0.407715 0.552368 1445372978 0.390564 0.613281 -0.407715 0.552368 1445372978 0.390564 0.613281 -0.407715 0.552368 1445372978 0.443909 0.572205 -0.446777 0.525146 1445372978 0.443909 0.572205 -0.446777 0.525146 1445372978 0.443909 0.572205 -0.446777 0.525146 1445372978 0.443909 0.572205 -0.446777 0.525146 1445372978 0.443909 0.572205 -0.446777 0.525146 1445372978 0.443909 0.572205 -0.446777 0.525146 1445372978 0.443909 0.572205 -0.446777 0.525146 1445372978 0.475342 0.542114 -0.486267 0.493652 1445372978 0.475342 0.542114 -0.486267 0.493652 1445372978 0.475342 0.542114 -0.486267 0.493652 1445372978 0.475342 0.542114 -0.486267 0.493652 1445372978 0.475342 0.542114 -0.486267 0.493652 1445372978 0.475342 0.542114 -0.486267 0.493652 1445372978 0.475342 0.542114 -0.486267 0.493652 1445372978 0.493774 0.521484 -0.506409 0.477295 1445372978 0.493774 0.521484 -0.506409 0.477295 1445372978 0.493774 0.521484 -0.506409 0.477295 1445372978 0.493774 0.521484 -0.506409 0.477295 1445372978 0.493774 0.521484 -0.506409 0.477295 1445372978 0.493774 0.521484 -0.506409 0.477295 1445372978 0.491638 0.517090 -0.515686 0.474304 1445372978 0.491638 0.517090 -0.515686 0.474304 1445372978 0.491638 0.517090 -0.515686 0.474304 1445372978 0.491638 0.517090 -0.515686 0.474304 1445372978 0.491638 0.517090 -0.515686 0.474304 1445372978 0.491638 0.517090 -0.515686 0.474304 1445372978 0.476624 0.526001 -0.504333 0.491699 1445372978 0.476624 0.526001 -0.504333 0.491699 1445372978 0.476624 0.526001 -0.504333 0.491699 1445372978 0.476624 0.526001 -0.504333 0.491699 1445372978 0.476624 0.526001 -0.504333 0.491699 1445372978 0.476624 0.526001 -0.504333 0.491699 1445372978 0.476624 0.526001 -0.504333 0.491699 1445372978 0.446350 0.548828 -0.478638 0.519958 1445372978 0.446350 0.548828 -0.478638 0.519958 1445372978 0.446350 0.548828 -0.478638 0.519958 1445372978 0.446350 0.548828 -0.478638 0.519958 1445372978 0.446350 0.548828 -0.478638 0.519958 1445372978 0.446350 0.548828 -0.478638 0.519958 1445372978 0.446350 0.548828 -0.478638 0.519958 1445372978 0.401306 0.580811 -0.439270 0.555542 1445372978 0.401306 0.580811 -0.439270 0.555542 1445372978 0.401306 0.580811 -0.439270 0.555542 1445372978 0.401306 0.580811 -0.439270 0.555542 1445372978 0.401306 0.580811 -0.439270 0.555542 1445372978 0.401306 0.580811 -0.439270 0.555542 1445372978 0.340515 0.617554 -0.390320 0.591858 1445372979 0.340515 0.617554 -0.390320 0.591858 1445372979 0.340515 0.617554 -0.390320 0.591858 1445372979 0.340515 0.617554 -0.390320 0.591858 1445372979 0.340515 0.617554 -0.390320 0.591858 1445372979 0.340515 0.617554 -0.390320 0.591858 1445372979 0.270996 0.653748 -0.332825 0.623169 1445372979 0.270996 0.653748 -0.332825 0.623169 1445372979 0.270996 0.653748 -0.332825 0.623169 1445372979 0.270996 0.653748 -0.332825 0.623169 1445372979 0.270996 0.653748 -0.332825 0.623169 1445372979 0.270996 0.653748 -0.332825 0.623169 1445372979 0.270996 0.653748 -0.332825 0.623169 1445372979 0.201660 0.686707 -0.268311 0.644714 1445372979 0.201660 0.686707 -0.268311 0.644714 1445372979 0.201660 0.686707 -0.268311 0.644714 1445372979 0.201660 0.686707 -0.268311 0.644714 1445372979 0.201660 0.686707 -0.268311 0.644714 1445372979 0.201660 0.686707 -0.268311 0.644714 1445372979 0.129272 0.716187 -0.197510 0.656677 1445372979 0.129272 0.716187 -0.197510 0.656677 1445372979 0.129272 0.716187 -0.197510 0.656677 1445372979 0.129272 0.716187 -0.197510 0.656677 1445372979 0.056641 0.740051 -0.123291 0.658691 1445372979 0.056641 0.740051 -0.123291 0.658691 1445372979 0.056641 0.740051 -0.123291 0.658691 1445372979 0.056641 0.740051 -0.123291 0.658691 1445372979 0.056641 0.740051 -0.123291 0.658691 1445372979 0.056641 0.740051 -0.123291 0.658691 1445372979 -0.006653 0.753845 -0.052979 0.654846 1445372979 -0.006653 0.753845 -0.052979 0.654846 1445372979 -0.006653 0.753845 -0.052979 0.654846 1445372979 -0.006653 0.753845 -0.052979 0.654846 1445372979 -0.006653 0.753845 -0.052979 0.654846 1445372979 -0.006653 0.753845 -0.052979 0.654846 1445372979 -0.006653 0.753845 -0.052979 0.654846 1445372979 -0.060913 0.758972 0.009033 0.648132 1445372979 -0.060913 0.758972 0.009033 0.648132 1445372979 -0.060913 0.758972 0.009033 0.648132 1445372979 -0.060913 0.758972 0.009033 0.648132 1445372979 -0.060913 0.758972 0.009033 0.648132 1445372979 -0.060913 0.758972 0.009033 0.648132 1445372979 -0.098083 0.760254 0.059448 0.639404 1445372979 -0.098083 0.760254 0.059448 0.639404 1445372979 -0.098083 0.760254 0.059448 0.639404 1445372979 -0.098083 0.760254 0.059448 0.639404 1445372979 -0.098083 0.760254 0.059448 0.639404 1445372979 -0.098083 0.760254 0.059448 0.639404 1445372979 -0.114502 0.757202 0.087036 0.637085 1445372979 -0.114502 0.757202 0.087036 0.637085 1445372979 -0.114502 0.757202 0.087036 0.637085 1445372979 -0.114502 0.757202 0.087036 0.637085 1445372979 -0.114502 0.757202 0.087036 0.637085 1445372979 -0.114502 0.757202 0.087036 0.637085 1445372979 -0.108154 0.756592 0.090027 0.638550 1445372979 -0.108154 0.756592 0.090027 0.638550 1445372979 -0.108154 0.756592 0.090027 0.638550 1445372979 -0.108154 0.756592 0.090027 0.638550 1445372979 -0.108154 0.756592 0.090027 0.638550 1445372979 -0.108154 0.756592 0.090027 0.638550 1445372979 -0.108154 0.756592 0.090027 0.638550 1445372979 -0.080383 0.756958 0.070435 0.644592 1445372979 -0.080383 0.756958 0.070435 0.644592 1445372979 -0.080383 0.756958 0.070435 0.644592 1445372979 -0.080383 0.756958 0.070435 0.644592 1445372979 -0.080383 0.756958 0.070435 0.644592 1445372979 -0.033508 0.755493 0.030029 0.653564 1445372979 -0.033508 0.755493 0.030029 0.653564 1445372979 -0.033508 0.755493 0.030029 0.653564 1445372979 -0.033508 0.755493 0.030029 0.653564 1445372979 -0.033508 0.755493 0.030029 0.653564 1445372979 -0.033508 0.755493 0.030029 0.653564 1445372979 -0.033508 0.755493 0.030029 0.653564 1445372979 0.026611 0.750854 -0.025757 0.659363 1445372979 0.026611 0.750854 -0.025757 0.659363 1445372979 0.026611 0.750854 -0.025757 0.659363 1445372979 0.026611 0.750854 -0.025757 0.659363 1445372979 0.026611 0.750854 -0.025757 0.659363 1445372979 0.026611 0.750854 -0.025757 0.659363 1445372979 0.093933 0.739319 -0.091675 0.660400 1445372979 0.093933 0.739319 -0.091675 0.660400 1445372979 0.093933 0.739319 -0.091675 0.660400 1445372979 0.093933 0.739319 -0.091675 0.660400 1445372979 0.093933 0.739319 -0.091675 0.660400 1445372979 0.093933 0.739319 -0.091675 0.660400 1445372979 0.161133 0.723572 -0.165649 0.650391 1445372979 0.161133 0.723572 -0.165649 0.650391 1445372979 0.161133 0.723572 -0.165649 0.650391 1445372979 0.161133 0.723572 -0.165649 0.650391 1445372979 0.161133 0.723572 -0.165649 0.650391 1445372979 0.161133 0.723572 -0.165649 0.650391 1445372979 0.226501 0.698364 -0.237793 0.635925 1445372979 0.226501 0.698364 -0.237793 0.635925 1445372979 0.226501 0.698364 -0.237793 0.635925 1445372979 0.226501 0.698364 -0.237793 0.635925 1445372979 0.226501 0.698364 -0.237793 0.635925 1445372979 0.226501 0.698364 -0.237793 0.635925 1445372979 0.291077 0.667542 -0.308838 0.611755 1445372979 0.291077 0.667542 -0.308838 0.611755 1445372979 0.291077 0.667542 -0.308838 0.611755 1445372979 0.291077 0.667542 -0.308838 0.611755 1445372979 0.291077 0.667542 -0.308838 0.611755 1445372979 0.291077 0.667542 -0.308838 0.611755 1445372979 0.351868 0.631592 -0.374695 0.580322 1445372979 0.351868 0.631592 -0.374695 0.580322 1445372979 0.351868 0.631592 -0.374695 0.580322 1445372979 0.351868 0.631592 -0.374695 0.580322 1445372979 0.351868 0.631592 -0.374695 0.580322 1445372979 0.351868 0.631592 -0.374695 0.580322 1445372979 0.351868 0.631592 -0.374695 0.580322 1445372979 0.405884 0.593384 -0.431824 0.544617 1445372979 0.405884 0.593384 -0.431824 0.544617 1445372980 0.405884 0.593384 -0.431824 0.544617 1445372980 0.405884 0.593384 -0.431824 0.544617 1445372980 0.405884 0.593384 -0.431824 0.544617 1445372980 0.405884 0.593384 -0.431824 0.544617 1445372980 0.450378 0.556274 -0.476746 0.510254 1445372980 0.450378 0.556274 -0.476746 0.510254 1445372980 0.450378 0.556274 -0.476746 0.510254 1445372980 0.450378 0.556274 -0.476746 0.510254 1445372980 0.450378 0.556274 -0.476746 0.510254 1445372980 0.450378 0.556274 -0.476746 0.510254 1445372980 0.479858 0.527344 -0.506714 0.484619 1445372980 0.479858 0.527344 -0.506714 0.484619 1445372980 0.479858 0.527344 -0.506714 0.484619 1445372980 0.479858 0.527344 -0.506714 0.484619 1445372980 0.479858 0.527344 -0.506714 0.484619 1445372980 0.479858 0.527344 -0.506714 0.484619 1445372980 0.496094 0.510742 -0.515991 0.476196 1445372980 0.496094 0.510742 -0.515991 0.476196 1445372980 0.496094 0.510742 -0.515991 0.476196 1445372980 0.496094 0.510742 -0.515991 0.476196 1445372980 0.496094 0.510742 -0.515991 0.476196 1445372980 0.496094 0.510742 -0.515991 0.476196 1445372980 0.496094 0.510742 -0.515991 0.476196 1445372980 0.489746 0.510498 -0.519104 0.479614 1445372980 0.489746 0.510498 -0.519104 0.479614 1445372980 0.489746 0.510498 -0.519104 0.479614 1445372980 0.489746 0.510498 -0.519104 0.479614 1445372980 0.489746 0.510498 -0.519104 0.479614 1445372980 0.489746 0.510498 -0.519104 0.479614 1445372980 0.472534 0.523254 -0.502991 0.499817 1445372980 0.472534 0.523254 -0.502991 0.499817 1445372980 0.472534 0.523254 -0.502991 0.499817 1445372980 0.472534 0.523254 -0.502991 0.499817 1445372980 0.472534 0.523254 -0.502991 0.499817 1445372980 0.472534 0.523254 -0.502991 0.499817 1445372980 0.472534 0.523254 -0.502991 0.499817 1445372980 0.438538 0.549622 -0.473694 0.530273 1445372980 0.438538 0.549622 -0.473694 0.530273 1445372980 0.438538 0.549622 -0.473694 0.530273 1445372980 0.438538 0.549622 -0.473694 0.530273 1445372980 0.438538 0.549622 -0.473694 0.530273 1445372980 0.438538 0.549622 -0.473694 0.530273 1445372980 0.390076 0.583923 -0.431702 0.566040 1445372980 0.390076 0.583923 -0.431702 0.566040 1445372980 0.390076 0.583923 -0.431702 0.566040 1445372980 0.390076 0.583923 -0.431702 0.566040 1445372980 0.390076 0.583923 -0.431702 0.566040 1445372980 0.390076 0.583923 -0.431702 0.566040 1445372980 0.327881 0.620728 -0.383850 0.599854 1445372980 0.327881 0.620728 -0.383850 0.599854 1445372980 0.327881 0.620728 -0.383850 0.599854 1445372980 0.327881 0.620728 -0.383850 0.599854 1445372980 0.327881 0.620728 -0.383850 0.599854 1445372980 0.327881 0.620728 -0.383850 0.599854 1445372980 0.263672 0.655334 -0.332214 0.624939 1445372980 0.263672 0.655334 -0.332214 0.624939 1445372980 0.263672 0.655334 -0.332214 0.624939 1445372980 0.263672 0.655334 -0.332214 0.624939 1445372980 0.263672 0.655334 -0.332214 0.624939 1445372980 0.263672 0.655334 -0.332214 0.624939 1445372980 0.263672 0.655334 -0.332214 0.624939 1445372980 0.201660 0.691406 -0.273499 0.637512 1445372980 0.201660 0.691406 -0.273499 0.637512 1445372980 0.201660 0.691406 -0.273499 0.637512 1445372980 0.201660 0.691406 -0.273499 0.637512 1445372980 0.201660 0.691406 -0.273499 0.637512 1445372980 0.139832 0.721985 -0.206055 0.645447 1445372980 0.139832 0.721985 -0.206055 0.645447 1445372980 0.139832 0.721985 -0.206055 0.645447 1445372980 0.139832 0.721985 -0.206055 0.645447 1445372980 0.139832 0.721985 -0.206055 0.645447 1445372980 0.139832 0.721985 -0.206055 0.645447 1445372980 0.139832 0.721985 -0.206055 0.645447 1445372980 
0.183655 0.719116 -0.191528 0.642151 1445372982 0.183655 0.719116 -0.191528 0.642151 1445372982 0.183655 0.719116 -0.191528 0.642151 1445372982 0.183655 0.719116 -0.191528 0.642151 1445372982 0.220947 0.707703 -0.226807 0.631531 1445372982 0.220947 0.707703 -0.226807 0.631531 1445372982 0.220947 0.707703 -0.226807 0.631531 1445372982 0.220947 0.707703 -0.226807 0.631531 1445372982 0.220947 0.707703 -0.226807 0.631531 1445372982 0.220947 0.707703 -0.226807 0.631531 1445372982 0.267639 0.689880 -0.272217 0.615051 1445372982 0.267639 0.689880 -0.272217 0.615051 1445372982 0.267639 0.689880 -0.272217 0.615051 1445372982 0.267639 0.689880 -0.272217 0.615051 1445372982 0.267639 0.689880 -0.272217 0.615051 1445372982 0.267639 0.689880 -0.272217 0.615051 1445372982 0.267639 0.689880 -0.272217 0.615051 1445372982 0.317200 0.665955 -0.329102 0.589478 1445372982 0.317200 0.665955 -0.329102 0.589478 1445372982 0.317200 0.665955 -0.329102 0.589478 1445372982 0.317200 0.665955 -0.329102 0.589478 1445372982 0.317200 0.665955 -0.329102 0.589478 1445372982 0.317200 0.665955 -0.329102 0.589478 1445372982 0.365723 0.635132 -0.391968 0.556030 1445372982 0.365723 0.635132 -0.391968 0.556030 1445372982 0.365723 0.635132 -0.391968 0.556030 1445372982 0.365723 0.635132 -0.391968 0.556030 1445372982 0.365723 0.635132 -0.391968 0.556030 1445372982 0.365723 0.635132 -0.391968 0.556030 1445372982 0.418640 0.595276 -0.445068 0.521729 1445372982 0.418640 0.595276 -0.445068 0.521729 1445372982 0.418640 0.595276 -0.445068 0.521729 1445372982 0.418640 0.595276 -0.445068 0.521729 1445372982 0.418640 0.595276 -0.445068 0.521729 1445372983 0.464844 0.556458 -0.483398 0.490417 1445372983 0.464844 0.556458 -0.483398 0.490417 1445372983 0.464844 0.556458 -0.483398 0.490417 1445372983 0.464844 0.556458 -0.483398 0.490417 1445372983 0.464844 0.556458 -0.483398 0.490417 1445372983 0.464844 0.556458 -0.483398 0.490417 1445372983 0.464844 0.556458 -0.483398 0.490417 1445372983 0.497192 0.524658 -0.510132 0.466125 1445372983 0.497192 0.524658 -0.510132 0.466125 1445372983 0.497192 0.524658 -0.510132 0.466125 1445372983 0.497192 0.524658 -0.510132 0.466125 1445372983 0.497192 0.524658 -0.510132 0.466125 1445372983 0.497192 0.524658 -0.510132 0.466125 1445372983 0.511353 0.505127 -0.524780 0.455994 1445372983 0.511353 0.505127 -0.524780 0.455994 1445372983 0.511353 0.505127 -0.524780 0.455994 1445372983 0.511353 0.505127 -0.524780 0.455994 1445372983 0.511353 0.505127 -0.524780 0.455994 1445372983 0.511353 0.505127 -0.524780 0.455994 1445372983 0.505005 0.504150 -0.523438 0.465515 1445372983 0.505005 0.504150 -0.523438 0.465515 1445372983 0.505005 0.504150 -0.523438 0.465515 1445372983 0.505005 0.504150 -0.523438 0.465515 1445372983 0.505005 0.504150 -0.523438 0.465515 1445372983 0.505005 0.504150 -0.523438 0.465515 1445372983 0.481812 0.520874 -0.505249 0.491150 1445372983 0.481812 0.520874 -0.505249 0.491150 1445372983 0.481812 0.520874 -0.505249 0.491150 1445372983 0.481812 0.520874 -0.505249 0.491150 1445372983 0.481812 0.520874 -0.505249 0.491150 1445372983 0.481812 0.520874 -0.505249 0.491150 1445372983 0.438171 0.551147 -0.475403 0.527405 1445372983 0.438171 0.551147 -0.475403 0.527405 1445372983 0.438171 0.551147 -0.475403 0.527405 1445372983 0.438171 0.551147 -0.475403 0.527405 1445372983 0.438171 0.551147 -0.475403 0.527405 1445372983 0.438171 0.551147 -0.475403 0.527405 1445372983 0.438171 0.551147 -0.475403 0.527405 1445372983 0.379761 0.589600 -0.430359 0.568237 1445372983 0.379761 0.589600 -0.430359 0.568237 1445372983 0.379761 0.589600 -0.430359 0.568237 1445372983 0.379761 0.589600 -0.430359 0.568237 1445372983 0.379761 0.589600 -0.430359 0.568237 1445372983 0.379761 0.589600 -0.430359 0.568237 1445372983 0.311829 0.630066 -0.372559 0.605713 1445372983 0.311829 0.630066 -0.372559 0.605713 1445372983 0.311829 0.630066 -0.372559 0.605713 1445372983 0.311829 0.630066 -0.372559 0.605713 1445372983 0.311829 0.630066 -0.372559 0.605713 1445372983 0.311829 0.630066 -0.372559 0.605713 1445372983 0.238586 0.671448 -0.303589 0.632446 1445372983 0.238586 0.671448 -0.303589 0.632446 1445372983 0.238586 0.671448 -0.303589 0.632446 1445372983 0.238586 0.671448 -0.303589 0.632446 1445372983 0.238586 0.671448 -0.303589 0.632446 1445372983 0.238586 0.671448 -0.303589 0.632446 1445372983 0.164185 0.706299 -0.224243 0.651001 1445372983 0.164185 0.706299 -0.224243 0.651001 1445372983 0.164185 0.706299 -0.224243 0.651001 1445372983 0.164185 0.706299 -0.224243 0.651001 1445372983 0.164185 0.706299 -0.224243 0.651001 1445372983 0.164185 0.706299 -0.224243 0.651001 1445372983 0.082092 0.740845 -0.142151 0.651245 1445372983 0.082092 0.740845 -0.142151 0.651245 1445372983 0.082092 0.740845 -0.142151 0.651245 1445372983 0.082092 0.740845 -0.142151 0.651245 1445372983 0.082092 0.740845 -0.142151 0.651245 1445372983 0.082092 0.740845 -0.142151 0.651245 1445372983 0.011230 0.757019 -0.061890 0.650269 1445372983 0.011230 0.757019 -0.061890 0.650269 1445372983 0.011230 0.757019 -0.061890 0.650269 1445372983 0.011230 0.757019 -0.061890 0.650269 1445372983 0.011230 0.757019 -0.061890 0.650269 1445372983 0.011230 0.757019 -0.061890 0.650269 1445372983 -0.049377 0.758301 0.010010 0.649841 1445372983 -0.049377 0.758301 0.010010 0.649841 1445372983 -0.049377 0.758301 0.010010 0.649841 1445372983 -0.049377 0.758301 0.010010 0.649841 1445372983 -0.049377 0.758301 0.010010 0.649841 1445372983 -0.049377 0.758301 0.010010 0.649841 1445372983 -0.103455 0.755920 0.070129 0.642517 1445372983 -0.103455 0.755920 0.070129 0.642517 1445372983 -0.103455 0.755920 0.070129 0.642517 1445372983 -0.103455 0.755920 0.070129 0.642517 1445372983 -0.103455 0.755920 0.070129 0.642517 1445372983 -0.103455 0.755920 0.070129 0.642517 1445372983 -0.133850 0.749390 0.104675 0.639893 1445372983 -0.133850 0.749390 0.104675 0.639893 1445372983 -0.133850 0.749390 0.104675 0.639893 1445372983 -0.133850 0.749390 0.104675 0.639893 1445372983 -0.133850 0.749390 0.104675 0.639893 1445372983 -0.133850 0.749390 0.104675 0.639893 1445372983 -0.133850 0.749390 0.104675 0.639893 1445372983 -0.138977 0.744263 0.115051 0.643005 1445372983 -0.138977 0.744263 0.115051 0.643005 1445372983 -0.138977 0.744263 0.115051 0.643005 1445372983 -0.138977 0.744263 0.115051 0.643005 1445372983 -0.138977 0.744263 0.115051 0.643005 1445372983 -0.138977 0.744263 0.115051 0.643005 1445372983 -0.118896 0.747253 0.101624 0.645813 1445372983 -0.118896 0.747253 0.101624 0.645813 1445372983 -0.118896 0.747253 0.101624 0.645813 1445372983 -0.118896 0.747253 0.101624 0.645813 1445372983 -0.118896 0.747253 0.101624 0.645813 1445372983 -0.118896 0.747253 0.101624 0.645813 1445372983 -0.077454 0.752808 0.066772 0.650208 1445372983 -0.077454 0.752808 0.066772 0.650208 1445372983 -0.077454 0.752808 0.066772 0.650208 1445372983 -0.077454 0.752808 0.066772 0.650208 1445372983 -0.077454 0.752808 0.066772 0.650208 1445372983 -0.077454 0.752808 0.066772 0.650208 1445372983 -0.017700 0.755371 0.012878 0.654907 1445372984 -0.017700 0.755371 0.012878 0.654907 1445372984 -0.017700 0.755371 0.012878 0.654907 1445372984 -0.017700 0.755371 0.012878 0.654907 1445372984 -0.017700 0.755371 0.012878 0.654907 1445372984 -0.017700 0.755371 0.012878 0.654907 1445372984 -0.017700 0.755371 0.012878 0.654907 1445372984 0.048828 0.754211 -0.054260 0.652527 1445372984 0.048828 0.754211 -0.054260 0.652527 1445372984 0.048828 0.754211 -0.054260 0.652527 1445372984 0.048828 0.754211 -0.054260 0.652527 1445372984 0.048828 0.754211 -0.054260 0.652527 1445372984 0.048828 0.754211 -0.054260 0.652527 1445372984 0.117798 0.743042 -0.126648 0.646423 1445372984 0.117798 0.743042 -0.126648 0.646423 1445372984 0.117798 0.743042 -0.126648 0.646423 1445372984 0.117798 0.743042 -0.126648 0.646423 1445372984 0.117798 0.743042 -0.126648 0.646423 1445372984 0.117798 0.743042 -0.126648 0.646423 1445372984 0.188293 0.723938 -0.204407 0.631348 1445372984 0.188293 0.723938 -0.204407 0.631348 1445372984 0.188293 0.723938 -0.204407 0.631348 1445372984 0.188293 0.723938 -0.204407 0.631348 1445372984 0.188293 0.723938 -0.204407 0.631348 1445372984 0.188293 0.723938 -0.204407 0.631348 1445372984 0.188293 0.723938 -0.204407 0.631348 1445372984 0.259033 0.696594 -0.280701 0.607239 1445372984 0.259033 0.696594 -0.280701 0.607239 1445372984 0.259033 0.696594 -0.280701 0.607239 1445372984 0.259033 0.696594 -0.280701 0.607239 1445372984 0.259033 0.696594 -0.280701 0.607239 1445372984 0.259033 0.696594 -0.280701 0.607239 1445372984 0.325256 0.664429 -0.356262 0.570740 1445372984 0.325256 0.664429 -0.356262 0.570740 1445372984 0.325256 0.664429 -0.356262 0.570740 1445372984 0.325256 0.664429 -0.356262 0.570740 1445372984 0.325256 0.664429 -0.356262 0.570740 1445372984 0.325256 0.664429 -0.356262 0.570740 1445372984 0.383667 0.625000 -0.420715 0.533936 1445372984 0.383667 0.625000 -0.420715 0.533936 1445372984 0.383667 0.625000 -0.420715 0.533936 1445372984 0.383667 0.625000 -0.420715 0.533936 1445372984 0.383667 0.625000 -0.420715 0.533936 1445372984 0.383667 0.625000 -0.420715 0.533936 1445372984 0.434753 0.583374 -0.468384 0.501282 1445372984 0.434753 0.583374 -0.468384 0.501282 1445372984 0.434753 0.583374 -0.468384 0.501282 1445372984 0.434753 0.583374 -0.468384 0.501282 1445372984 0.434753 0.583374 -0.468384 0.501282 1445372984 0.434753 0.583374 -0.468384 0.501282 1445372984 0.434753 0.583374 -0.468384 0.501282 1445372984 0.470886 0.548462 -0.504639 0.471924 1445372984 0.470886 0.548462 -0.504639 0.471924 1445372984 0.470886 0.548462 -0.504639 0.471924 1445372984 0.470886 0.548462 -0.504639 0.471924 1445372984 0.470886 0.548462 -0.504639 0.471924 1445372984 0.470886 0.548462 -0.504639 0.471924 1445372984 0.470886 0.548462 -0.504639 0.471924 1445372984 0.495117 0.521912 -0.523376 0.456604 1445372984 0.495117 0.521912 -0.523376 0.456604 1445372984 0.495117 0.521912 -0.523376 0.456604 1445372984 0.495117 0.521912 -0.523376 0.456604 1445372984 0.495117 0.521912 -0.523376 0.456604 1445372984 0.495117 0.521912 -0.523376 0.456604 1445372984 0.496704 0.512939 -0.532349 0.454590 1445372984 0.496704 0.512939 -0.532349 0.454590 1445372984 0.496704 0.512939 -0.532349 0.454590 1445372984 0.496704 0.512939 -0.532349 0.454590 1445372984 0.496704 0.512939 -0.532349 0.454590 1445372984 0.496704 0.512939 -0.532349 0.454590 1445372984 0.486084 0.517456 -0.524475 0.469910 1445372984 0.486084 0.517456 -0.524475 0.469910 1445372984 0.486084 0.517456 -0.524475 0.469910 1445372984 0.486084 0.517456 -0.524475 0.469910 1445372984 0.486084 0.517456 -0.524475 0.469910 1445372984 0.486084 0.517456 -0.524475 0.469910 1445372984 0.460815 0.536743 -0.499817 0.499695 1445372984 0.460815 0.536743 -0.499817 0.499695 1445372984 0.460815 0.536743 -0.499817 0.499695 1445372984 0.460815 0.536743 -0.499817 0.499695 1445372984 0.460815 0.536743 -0.499817 0.499695 1445372984 0.460815 0.536743 -0.499817 0.499695 1445372984 0.460815 0.536743 -0.499817 0.499695 1445372984 0.418335 0.567627 -0.463501 0.536560 1445372984 0.418335 0.567627 -0.463501 0.536560 1445372984 0.418335 0.567627 -0.463501 0.536560 1445372984 0.418335 0.567627 -0.463501 0.536560 1445372984 0.418335 0.567627 -0.463501 0.536560 1445372984 0.418335 0.567627 -0.463501 0.536560 1445372984 0.418335 0.567627 -0.463501 0.536560 1445372984 0.362976 0.603882 -0.415344 0.575378 1445372984 0.362976 0.603882 -0.415344 0.575378 1445372984 0.362976 0.603882 -0.415344 0.575378 1445372984 0.362976 0.603882 -0.415344 0.575378 1445372984 0.362976 0.603882 -0.415344 0.575378 1445372984 0.362976 0.603882 -0.415344 0.575378 1445372984 0.297791 0.644592 -0.356445 0.607178 1445372984 0.297791 0.644592 -0.356445 0.607178 1445372984 0.297791 0.644592 -0.356445 0.607178 1445372984 0.297791 0.644592 -0.356445 0.607178 1445372984 0.297791 0.644592 -0.356445 0.607178 1445372984 0.297791 0.644592 -0.356445 0.607178 1445372984 0.228699 0.681824 -0.289063 0.631836 1445372984 0.228699 0.681824 -0.289063 0.631836 1445372984 0.228699 0.681824 -0.289063 0.631836 1445372984 0.228699 0.681824 -0.289063 0.631836 1445372984 0.228699 0.681824 -0.289063 0.631836 1445372984 0.228699 0.681824 -0.289063 0.631836 1445372984 0.228699 0.681824 -0.289063 0.631836 1445372984 0.153748 0.716187 -0.215393 0.645691 1445372984 0.153748 0.716187 -0.215393 0.645691 1445372984 0.153748 0.716187 -0.215393 0.645691 1445372984 0.153748 0.716187 -0.215393 0.645691 1445372984 0.153748 0.716187 -0.215393 0.645691 1445372984 0.153748 0.716187 -0.215393 0.645691 1445372984 0.075623 0.744690 -0.137024 0.648743 1445372984 0.075623 0.744690 -0.137024 0.648743 1445372985 0.075623 0.744690 -0.137024 0.648743 1445372985 0.075623 0.744690 -0.137024 0.648743 1445372985 0.075623 0.744690 -0.137024 0.648743 1445372985 0.075623 0.744690 -0.137024 0.648743 1445372985 0.003723 0.761841 -0.060303 0.644836 1445372985 0.003723 0.761841 -0.060303 0.644836 1445372985 0.003723 0.761841 -0.060303 0.644836 1445372985 0.003723 0.761841 -0.060303 0.644836 1445372985 0.003723 0.761841 -0.060303 0.644836 1445372985 0.003723 0.761841 -0.060303 0.644836 1445372985 -0.057434 0.764526 0.007019 0.641968 1445372985 -0.057434 0.764526 0.007019 0.641968 1445372985 -0.057434 0.764526 0.007019 0.641968 1445372985 -0.057434 0.764526 0.007019 0.641968 1445372985 -0.057434 0.764526 0.007019 0.641968 1445372985 -0.057434 0.764526 0.007019 0.641968 1445372985 -0.101379 0.760254 0.059204 0.638855 1445372985 -0.101379 0.760254 0.059204 0.638855 1445372985 -0.101379 0.760254 0.059204 0.638855 1445372985 -0.101379 0.760254 0.059204 0.638855 1445372985 -0.101379 0.760254 0.059204 0.638855 1445372985 -0.101379 0.760254 0.059204 0.638855 1445372985 -0.101379 0.760254 0.059204 0.638855 1445372985 -0.122375 0.759216 0.087891 0.633118 1445372985 -0.122375 0.759216 0.087891 0.633118 1445372985 -0.122375 0.759216 0.087891 0.633118 1445372985 -0.122375 0.759216 0.087891 0.633118 1445372985 -0.122375 0.759216 0.087891 0.633118 1445372985 -0.122375 0.759216 0.087891 0.633118 1445372985 -0.116943 0.759216 0.091980 0.633545 1445372985 -0.116943 0.759216 0.091980 0.633545 1445372985 -0.116943 0.759216 0.091980 0.633545 1445372985 -0.116943 0.759216 0.091980 0.633545 1445372985 -0.116943 0.759216 0.091980 0.633545 1445372985 -0.116943 0.759216 0.091980 0.633545 1445372985 -0.116943 0.759216 0.091980 0.633545 1445372985 -0.087891 0.759888 0.073242 0.639832 1445372985 -0.087891 0.759888 0.073242 0.639832 1445372985 -0.087891 0.759888 0.073242 0.639832 1445372985 -0.087891 0.759888 0.073242 0.639832 1445372985 -0.087891 0.759888 0.073242 0.639832 1445372985 -0.087891 0.759888 0.073242 0.639832 1445372985 -0.039429 0.760071 0.033752 0.647705 1445372985 -0.039429 0.760071 0.033752 0.647705 1445372985 -0.039429 0.760071 0.033752 0.647705 1445372985 -0.039429 0.760071 0.033752 0.647705 1445372985 -0.039429 0.760071 0.033752 0.647705 1445372985 -0.039429 0.760071 0.033752 0.647705 1445372985 -0.039429 0.760071 0.033752 0.647705 1445372985 0.022156 0.757751 -0.022583 0.651733 1445372985 0.022156 0.757751 -0.022583 0.651733 1445372985 0.022156 0.757751 -0.022583 0.651733 1445372985 0.022156 0.757751 -0.022583 0.651733 1445372985 0.022156 0.757751 -0.022583 0.651733 1445372985 0.022156 0.757751 -0.022583 0.651733 1445372985 0.087524 0.751099 -0.090271 0.648010 1445372985 0.087524 0.751099 -0.090271 0.648010 1445372985 0.087524 0.751099 -0.090271 0.648010 1445372985 0.087524 0.751099 -0.090271 0.648010 1445372985 0.087524 0.751099 -0.090271 0.648010 1445372985 0.087524 0.751099 -0.090271 0.648010 1445372985 0.150696 0.736328 -0.160828 0.639648 1445372985 0.150696 0.736328 -0.160828 0.639648 1445372985 0.150696 0.736328 -0.160828 0.639648 1445372985 0.150696 0.736328 -0.160828 0.639648 1445372985 0.150696 0.736328 -0.160828 0.639648 1445372985 0.150696 0.736328 -0.160828 0.639648 1445372985 0.215637 0.713257 -0.233948 0.624451 1445372985 0.215637 0.713257 -0.233948 0.624451 1445372985 0.215637 0.713257 -0.233948 0.624451 1445372985 0.215637 0.713257 -0.233948 0.624451 1445372985 0.215637 0.713257 -0.233948 0.624451 1445372985 0.215637 0.713257 -0.233948 0.624451 1445372985 0.282898 0.680298 -0.307800 0.601929 1445372985 0.282898 0.680298 -0.307800 0.601929 1445372985 0.282898 0.680298 -0.307800 0.601929 1445372985 0.282898 0.680298 -0.307800 0.601929 1445372985 0.282898 0.680298 -0.307800 0.601929 1445372985 0.282898 0.680298 -0.307800 0.601929 1445372985 0.282898 0.680298 -0.307800 0.601929 1445372985 0.350037 0.640625 -0.374451 0.571655 1445372985 0.350037 0.640625 -0.374451 0.571655 1445372985 0.350037 0.640625 -0.374451 0.571655 1445372985 0.350037 0.640625 -0.374451 0.571655 1445372985 0.350037 0.640625 -0.374451 0.571655 1445372985 0.350037 0.640625 -0.374451 0.571655 1445372985 0.407349 0.600281 -0.433289 0.534729 1445372985 0.407349 0.600281 -0.433289 0.534729 1445372985 0.407349 0.600281 -0.433289 0.534729 1445372985 0.407349 0.600281 -0.433289 0.534729 1445372985 0.407349 0.600281 -0.433289 0.534729 1445372985 0.407349 0.600281 -0.433289 0.534729 1445372985 0.447815 0.564331 -0.477905 0.502563 1445372985 0.447815 0.564331 -0.477905 0.502563 1445372985 0.447815 0.564331 -0.477905 0.502563 1445372985 0.447815 0.564331 -0.477905 0.502563 1445372985 0.447815 0.564331 -0.477905 0.502563 1445372985 0.447815 0.564331 -0.477905 0.502563 1445372985 0.471985 0.539429 -0.504272 0.481567 1445372985 0.471985 0.539429 -0.504272 0.481567 1445372985 0.471985 0.539429 -0.504272 0.481567 1445372985 0.471985 0.539429 -0.504272 0.481567 1445372985 0.471985 0.539429 -0.504272 0.481567 1445372985 0.471985 0.539429 -0.504272 0.481567 1445372985 0.471985 0.539429 -0.504272 0.481567 1445372985 0.482483 0.526123 -0.516724 0.472595 1445372985 0.482483 0.526123 -0.516724 0.472595 1445372985 0.482483 0.526123 -0.516724 0.472595 1445372985 0.482483 0.526123 -0.516724 0.472595 1445372985 0.482483 0.526123 -0.516724 0.472595 1445372985 0.482483 0.526123 -0.516724 0.472595 1445372985 0.479309 0.526001 -0.513733 0.479187 1445372985 0.479309 0.526001 -0.513733 0.479187 1445372985 0.479309 0.526001 -0.513733 0.479187 1445372985 0.479309 0.526001 -0.513733 0.479187 1445372986 0.479309 0.526001 -0.513733 0.479187 1445372986 0.479309 0.526001 -0.513733 0.479187 1445372986 0.456909 0.541809 -0.501526 0.496094 1445372986 0.456909 0.541809 -0.501526 0.496094 1445372986 0.456909 0.541809 -0.501526 0.496094 1445372986 0.456909 0.541809 -0.501526 0.496094 1445372986 0.456909 0.541809 -0.501526 0.496094 1445372986 0.456909 0.541809 -0.501526 0.496094 1445372986 0.456909 0.541809 -0.501526 0.496094 1445372986 0.424072 0.567688 -0.469971 0.526306 1445372986 0.424072 0.567688 -0.469971 0.526306 1445372986 0.424072 0.567688 -0.469971 0.526306 1445372986 0.424072 0.567688 -0.469971 0.526306 1445372986 0.424072 0.567688 -0.469971 0.526306 1445372986 0.424072 0.567688 -0.469971 0.526306 1445372986 0.378174 0.601257 -0.426636 0.559814 1445372986 0.378174 0.601257 -0.426636 0.559814 1445372986 0.378174 0.601257 -0.426636 0.559814 1445372986 0.378174 0.601257 -0.426636 0.559814 1445372986 0.378174 0.601257 -0.426636 0.559814 1445372986 0.378174 0.601257 -0.426636 0.559814 1445372986 0.320923 0.640869 -0.373901 0.588562 1445372986 0.320923 0.640869 -0.373901 0.588562 1445372986 0.320923 0.640869 -0.373901 0.588562 1445372986 0.320923 0.640869 -0.373901 0.588562 1445372986 0.320923 0.640869 -0.373901 0.588562 1445372986 0.320923 0.640869 -0.373901 0.588562 1445372986 0.320923 0.640869 -0.373901 0.588562 1445372986 0.258850 0.677429 -0.307861 0.615784 1445372986 0.258850 0.677429 -0.307861 0.615784 1445372986 0.258850 0.677429 -0.307861 0.615784 1445372986 0.258850 0.677429 -0.307861 0.615784 1445372986 0.258850 0.677429 -0.307861 0.615784 1445372986 0.258850 0.677429 -0.307861 0.615784 1445372986 0.192139 0.708923 -0.234863 0.636536 1445372986 0.192139 0.708923 -0.234863 0.636536 1445372986 0.192139 0.708923 -0.234863 0.636536 1445372986 0.192139 0.708923 -0.234863 0.636536 1445372986 0.192139 0.708923 -0.234863 0.636536 1445372986 0.192139 0.708923 -0.234863 0.636536 1445372986 0.192139 0.708923 -0.234863 0.636536 1445372986 0.117615 0.740479 -0.159302 0.642212 1445372986 0.117615 0.740479 -0.159302 0.642212 1445372986 0.117615 0.740479 -0.159302 0.642212 1445372986 0.117615 0.740479 -0.159302 0.642212 1445372986 0.117615 0.740479 -0.159302 0.642212 1445372986 0.117615 0.740479 -0.159302 0.642212 1445372986 0.043152 0.763611 -0.082703 0.638855 1445372986 0.043152 0.763611 -0.082703 0.638855 1445372986 0.043152 0.763611 -0.082703 0.638855 1445372986 0.043152 0.763611 -0.082703 0.638855 1445372986 0.043152 0.763611 -0.082703 0.638855 1445372986 0.043152 0.763611 -0.082703 0.638855 1445372986 -0.027832 0.774170 -0.008179 0.632263 1445372986 -0.027832 0.774170 -0.008179 0.632263 1445372986 -0.027832 0.774170 -0.008179 0.632263 1445372986 -0.027832 0.774170 -0.008179 0.632263 1445372986 -0.027832 0.774170 -0.008179 0.632263 1445372986 -0.027832 0.774170 -0.008179 0.632263 1445372986 -0.086731 0.772949 0.053650 0.626160 1445372986 -0.086731 0.772949 0.053650 0.626160 1445372986 -0.086731 0.772949 0.053650 0.626160 1445372986 -0.086731 0.772949 0.053650 0.626160 1445372986 -0.086731 0.772949 0.053650 0.626160 1445372986 -0.086731 0.772949 0.053650 0.626160 1445372986 -0.086731 0.772949 0.053650 0.626160 1445372986 -0.127747 0.770020 0.097900 0.617310 1445372986 -0.127747 0.770020 0.097900 0.617310 1445372986 -0.127747 0.770020 0.097900 0.617310 1445372986 -0.127747 0.770020 0.097900 0.617310 1445372986 -0.127747 0.770020 0.097900 0.617310 1445372986 -0.127747 0.770020 0.097900 0.617310 1445372986 -0.147644 0.767517 0.123230 0.611450 1445372986 -0.147644 0.767517 0.123230 0.611450 1445372986 -0.147644 0.767517 0.123230 0.611450 1445372986 -0.147644 0.767517 0.123230 0.611450 1445372986 -0.147644 0.767517 0.123230 0.611450 1445372986 -0.147644 0.767517 0.123230 0.611450 1445372986 -0.147644 0.767517 0.123230 0.611450 1445372986 -0.143555 0.765503 0.127014 0.614136 1445372986 -0.143555 0.765503 0.127014 0.614136 1445372986 -0.143555 0.765503 0.127014 0.614136 1445372986 -0.143555 0.765503 0.127014 0.614136 1445372986 -0.143555 0.765503 0.127014 0.614136 1445372986 -0.143555 0.765503 0.127014 0.614136 1445372986 -0.114868 0.765747 0.107605 0.623535 1445372986 -0.114868 0.765747 0.107605 0.623535 1445372986 -0.114868 0.765747 0.107605 0.623535 1445372986 -0.114868 0.765747 0.107605 0.623535 1445372986 -0.114868 0.765747 0.107605 0.623535 1445372986 -0.114868 0.765747 0.107605 0.623535 1445372986 -0.068237 0.766357 0.067871 0.635071 1445372986 -0.068237 0.766357 0.067871 0.635071 1445372986 -0.068237 0.766357 0.067871 0.635071 1445372986 -0.068237 0.766357 0.067871 0.635071 1445372986 -0.068237 0.766357 0.067871 0.635071 1445372986 -0.068237 0.766357 0.067871 0.635071 1445372986 -0.068237 0.766357 0.067871 0.635071 1445372986 -0.006226 0.766663 0.009766 0.641907 1445372986 -0.006226 0.766663 0.009766 0.641907 1445372986 -0.006226 0.766663 0.009766 0.641907 1445372986 -0.006226 0.766663 0.009766 0.641907 1445372986 -0.006226 0.766663 0.009766 0.641907 1445372986 -0.006226 0.766663 0.009766 0.641907 1445372986 0.063538 0.764282 -0.063599 0.638550 1445372986 0.063538 0.764282 -0.063599 0.638550 1445372986 0.063538 0.764282 -0.063599 0.638550 1445372986 0.063538 0.764282 -0.063599 0.638550 1445372986 0.063538 0.764282 -0.063599 0.638550 1445372986 0.063538 0.764282 -0.063599 0.638550 1445372986 0.131836 0.754456 -0.144043 0.626526 1445372986 0.131836 0.754456 -0.144043 0.626526 1445372986 0.131836 0.754456 -0.144043 0.626526 1445372986 0.131836 0.754456 -0.144043 0.626526 1445372986 0.131836 0.754456 -0.144043 0.626526 1445372987 0.131836 0.754456 -0.144043 0.626526 1445372987 0.201050 0.732422 -0.224182 0.610535 1445372987 0.201050 0.732422 -0.224182 0.610535 1445372987 0.201050 0.732422 -0.224182 0.610535 1445372987 0.201050 0.732422 -0.224182 0.610535 1445372987 0.201050 0.732422 -0.224182 0.610535 1445372987 0.201050 0.732422 -0.224182 0.610535 1445372987 0.266846 0.703186 -0.305542 0.583862 1445372987 0.266846 0.703186 -0.305542 0.583862 1445372987 0.266846 0.703186 -0.305542 0.583862 1445372987 0.266846 0.703186 -0.305542 0.583862 1445372987 0.266846 0.703186 -0.305542 0.583862 1445372987 0.266846 0.703186 -0.305542 0.583862 1445372987 0.331970 0.663391 -0.381836 0.551208 1445372987 0.331970 0.663391 -0.381836 0.551208 1445372987 0.331970 0.663391 -0.381836 0.551208 1445372987 0.331970 0.663391 -0.381836 0.551208 1445372987 0.331970 0.663391 -0.381836 0.551208 1445372987 0.331970 0.663391 -0.381836 0.551208 1445372987 0.331970 0.663391 -0.381836 0.551208 1445372987 0.388306 0.621155 -0.445496 0.514648 1445372987 0.388306 0.621155 -0.445496 0.514648 1445372987 0.388306 0.621155 -0.445496 0.514648 1445372987 0.388306 0.621155 -0.445496 0.514648 1445372987 0.388306 0.621155 -0.445496 0.514648 1445372987 0.388306 0.621155 -0.445496 0.514648 1445372987 0.434143 0.578857 -0.493774 0.482239 1445372987 0.434143 0.578857 -0.493774 0.482239 1445372987 0.434143 0.578857 -0.493774 0.482239 1445372987 0.434143 0.578857 -0.493774 0.482239 1445372987 0.434143 0.578857 -0.493774 0.482239 1445372987 0.434143 0.578857 -0.493774 0.482239 1445372987 0.462402 0.545898 -0.526794 0.458984 1445372987 0.462402 0.545898 -0.526794 0.458984 1445372987 0.462402 0.545898 -0.526794 0.458984 1445372987 0.462402 0.545898 -0.526794 0.458984 1445372987 0.462402 0.545898 -0.526794 0.458984 1445372987 0.462402 0.545898 -0.526794 0.458984 1445372987 0.462402 0.545898 -0.526794 0.458984 1445372987 0.482178 0.523804 -0.539978 0.448914 1445372987 0.482178 0.523804 -0.539978 0.448914 1445372987 0.482178 0.523804 -0.539978 0.448914 1445372987 0.482178 0.523804 -0.539978 0.448914 1445372987 0.482178 0.523804 -0.539978 0.448914 1445372987 0.482178 0.523804 -0.539978 0.448914 1445372987 0.483887 0.517761 -0.545593 0.447266 1445372987 0.483887 0.517761 -0.545593 0.447266 1445372987 0.483887 0.517761 -0.545593 0.447266 1445372987 0.483887 0.517761 -0.545593 0.447266 1445372987 0.483887 0.517761 -0.545593 0.447266 1445372987 0.483887 0.517761 -0.545593 0.447266 1445372987 0.471924 0.524780 -0.534668 0.464722 1445372987 0.471924 0.524780 -0.534668 0.464722 1445372987 0.471924 0.524780 -0.534668 0.464722 1445372987 0.471924 0.524780 -0.534668 0.464722 1445372987 0.471924 0.524780 -0.534668 0.464722 1445372987 0.471924 0.524780 -0.534668 0.464722 1445372987 0.471924 0.524780 -0.534668 0.464722 1445372987 0.447327 0.544617 -0.505066 0.498108 1445372987 0.447327 0.544617 -0.505066 0.498108 1445372987 0.447327 0.544617 -0.505066 0.498108 1445372987 0.447327 0.544617 -0.505066 0.498108 1445372987 0.447327 0.544617 -0.505066 0.498108 1445372987 0.447327 0.544617 -0.505066 0.498108 1445372987 0.404907 0.576904 -0.461853 0.538391 1445372987 0.404907 0.576904 -0.461853 0.538391 1445372987 0.404907 0.576904 -0.461853 0.538391 1445372987 0.404907 0.576904 -0.461853 0.538391 1445372987 0.404907 0.576904 -0.461853 0.538391 1445372987 0.404907 0.576904 -0.461853 0.538391 1445372987 0.346130 0.616638 -0.410339 0.575745 1445372987 0.346130 0.616638 -0.410339 0.575745 1445372987 0.346130 0.616638 -0.410339 0.575745 1445372987 0.346130 0.616638 -0.410339 0.575745 1445372987 0.346130 0.616638 -0.410339 0.575745 1445372987 0.346130 0.616638 -0.410339 0.575745 1445372987 0.281677 0.656677 -0.345886 0.608032 1445372987 0.281677 0.656677 -0.345886 0.608032 1445372987 0.281677 0.656677 -0.345886 0.608032 1445372987 0.281677 0.656677 -0.345886 0.608032 1445372987 0.281677 0.656677 -0.345886 0.608032 1445372987 0.281677 0.656677 -0.345886 0.608032 1445372987 0.281677 0.656677 -0.345886 0.608032 1445372987 0.212097 0.694153 -0.270325 0.632446 1445372987 0.212097 0.694153 -0.270325 0.632446 1445372987 0.212097 0.694153 -0.270325 0.632446 1445372987 0.212097 0.694153 -0.270325 0.632446 1445372987 0.212097 0.694153 -0.270325 0.632446 1445372987 0.212097 0.694153 -0.270325 0.632446 1445372987 0.135071 0.727356 -0.188599 0.645813 1445372987 0.135071 0.727356 -0.188599 0.645813 1445372987 0.135071 0.727356 -0.188599 0.645813 1445372987 
0.223083 0.693115 -0.213928 0.651123 1445372989 0.223083 0.693115 -0.213928 0.651123 1445372989 0.229370 0.692932 -0.217590 0.647949 1445372989 0.229370 0.692932 -0.217590 0.647949 1445372989 0.229370 0.692932 -0.217590 0.647949 1445372989 0.229370 0.692932 -0.217590 0.647949 1445372989 0.229370 0.692932 -0.217590 0.647949 1445372989 0.229370 0.692932 -0.217590 0.647949 1445372989 0.237305 0.692627 -0.224243 0.643127 1445372990 0.237305 0.692627 -0.224243 0.643127 1445372990 0.237305 0.692627 -0.224243 0.643127 1445372990 0.237305 0.692627 -0.224243 0.643127 1445372990 0.237305 0.692627 -0.224243 0.643127 1445372990 0.237305 0.692627 -0.224243 0.643127 1445372990 0.248474 0.691223 -0.232300 0.637573 1445372990 0.248474 0.691223 -0.232300 0.637573 1445372990 0.248474 0.691223 -0.232300 0.637573 1445372990 0.248474 0.691223 -0.232300 0.637573 1445372990 0.248474 0.691223 -0.232300 0.637573 1445372990 0.248474 0.691223 -0.232300 0.637573 1445372990 0.248474 0.691223 -0.232300 0.637573 1445372990 0.266785 0.686035 -0.242493 0.631897 1445372990 0.266785 0.686035 -0.242493 0.631897 1445372990 0.266785 0.686035 -0.242493 0.631897 1445372990 0.266785 0.686035 -0.242493 0.631897 1445372990 0.266785 0.686035 -0.242493 0.631897 1445372990 0.266785 0.686035 -0.242493 0.631897 1445372990 0.290771 0.677734 -0.258362 0.623901 1445372990 0.290771 0.677734 -0.258362 0.623901 1445372990 0.290771 0.677734 -0.258362 0.623901 1445372990 0.290771 0.677734 -0.258362 0.623901 1445372990 0.290771 0.677734 -0.258362 0.623901 1445372990 0.290771 0.677734 -0.258362 0.623901 1445372990 0.317505 0.668640 -0.284790 0.609009 1445372990 0.317505 0.668640 -0.284790 0.609009 1445372990 0.317505 0.668640 -0.284790 0.609009 1445372990 0.317505 0.668640 -0.284790 0.609009 1445372990 0.317505 0.668640 -0.284790 0.609009 1445372990 0.317505 0.668640 -0.284790 0.609009 1445372990 0.317505 0.668640 -0.284790 0.609009 1445372990 0.347595 0.654297 -0.320374 0.590210 1445372990 0.347595 0.654297 -0.320374 0.590210 1445372990 0.347595 0.654297 -0.320374 0.590210 1445372990 0.347595 0.654297 -0.320374 0.590210 1445372990 0.347595 0.654297 -0.320374 0.590210 1445372990 0.347595 0.654297 -0.320374 0.590210 1445372990 0.379700 0.635071 -0.359009 0.568848 1445372990 0.379700 0.635071 -0.359009 0.568848 1445372990 0.379700 0.635071 -0.359009 0.568848 1445372990 0.379700 0.635071 -0.359009 0.568848 1445372990 0.379700 0.635071 -0.359009 0.568848 1445372990 0.379700 0.635071 -0.359009 0.568848 1445372990 0.379700 0.635071 -0.359009 0.568848 1445372990 0.410339 0.612610 -0.398071 0.545715 1445372990 0.410339 0.612610 -0.398071 0.545715 1445372990 0.410339 0.612610 -0.398071 0.545715 1445372990 0.410339 0.612610 -0.398071 0.545715 1445372990 0.410339 0.612610 -0.398071 0.545715 1445372990 0.410339 0.612610 -0.398071 0.545715 1445372990 0.438721 0.587708 -0.432922 0.524048 1445372990 0.438721 0.587708 -0.432922 0.524048 1445372990 0.438721 0.587708 -0.432922 0.524048 1445372990 0.438721 0.587708 -0.432922 0.524048 1445372990 0.438721 0.587708 -0.432922 0.524048 1445372990 0.438721 0.587708 -0.432922 0.524048 1445372990 0.463989 0.563171 -0.460510 0.505371 1445372990 0.463989 0.563171 -0.460510 0.505371 1445372990 0.463989 0.563171 -0.460510 0.505371 1445372990 0.463989 0.563171 -0.460510 0.505371 1445372990 0.463989 0.563171 -0.460510 0.505371 1445372990 0.463989 0.563171 -0.460510 0.505371 1445372990 0.463989 0.563171 -0.460510 0.505371 1445372990 0.479492 0.545044 -0.480896 0.491638 1445372990 0.479492 0.545044 -0.480896 0.491638 1445372990 0.479492 0.545044 -0.480896 0.491638 1445372990 0.479492 0.545044 -0.480896 0.491638 1445372990 0.479492 0.545044 -0.480896 0.491638 1445372990 0.479492 0.545044 -0.480896 0.491638 1445372990 0.479492 0.545044 -0.480896 0.491638 1445372990 0.479492 0.538147 -0.494141 0.486084 1445372990 0.479492 0.538147 -0.494141 0.486084 1445372990 0.479492 0.538147 -0.494141 0.486084 1445372990 0.479492 0.538147 -0.494141 0.486084 1445372990 0.479492 0.538147 -0.494141 0.486084 1445372990 0.479492 0.538147 -0.494141 0.486084 1445372990 0.479492 0.538147 -0.494141 0.486084 1445372990 0.471924 0.540527 -0.488770 0.496155 1445372990 0.471924 0.540527 -0.488770 0.496155 1445372990 0.471924 0.540527 -0.488770 0.496155 1445372990 0.471924 0.540527 -0.488770 0.496155 1445372990 0.471924 0.540527 -0.488770 0.496155 1445372990 0.471924 0.540527 -0.488770 0.496155 1445372990 0.449951 0.556335 -0.469055 0.517639 1445372990 0.449951 0.556335 -0.469055 0.517639 1445372990 0.449951 0.556335 -0.469055 0.517639 1445372990 0.449951 0.556335 -0.469055 0.517639 1445372990 0.449951 0.556335 -0.469055 0.517639 1445372990 0.414917 0.581970 -0.436646 0.546265 1445372990 0.414917 0.581970 -0.436646 0.546265 1445372990 0.414917 0.581970 -0.436646 0.546265 1445372990 0.414917 0.581970 -0.436646 0.546265 1445372990 0.414917 0.581970 -0.436646 0.546265 1445372990 0.414917 0.581970 -0.436646 0.546265 1445372990 0.369019 0.613708 -0.391113 0.578003 1445372990 0.369019 0.613708 -0.391113 0.578003 1445372990 0.369019 0.613708 -0.391113 0.578003 1445372990 0.369019 0.613708 -0.391113 0.578003 1445372990 0.369019 0.613708 -0.391113 0.578003 1445372990 0.369019 0.613708 -0.391113 0.578003 1445372990 0.369019 0.613708 -0.391113 0.578003 1445372990 0.311157 0.648560 -0.335205 0.608337 1445372990 0.311157 0.648560 -0.335205 0.608337 1445372990 0.311157 0.648560 -0.335205 0.608337 1445372990 0.311157 0.648560 -0.335205 0.608337 1445372990 0.311157 0.648560 -0.335205 0.608337 1445372990 0.311157 0.648560 -0.335205 0.608337 1445372990 0.245850 0.681274 -0.269592 0.634521 1445372990 0.245850 0.681274 -0.269592 0.634521 1445372990 0.245850 0.681274 -0.269592 0.634521 1445372990 0.245850 0.681274 -0.269592 0.634521 1445372990 0.245850 0.681274 -0.269592 0.634521 1445372990 0.245850 0.681274 -0.269592 0.634521 1445372990 0.245850 0.681274 -0.269592 0.634521 1445372990 0.174072 0.711487 -0.198181 0.651245 1445372990 0.174072 0.711487 -0.198181 0.651245 1445372990 0.174072 0.711487 -0.198181 0.651245 1445372991 0.174072 0.711487 -0.198181 0.651245 1445372991 0.174072 0.711487 -0.198181 0.651245 1445372991 0.174072 0.711487 -0.198181 0.651245 1445372991 0.096069 0.739075 -0.122986 0.655212 1445372991 0.096069 0.739075 -0.122986 0.655212 1445372991 0.096069 0.739075 -0.122986 0.655212 1445372991 0.096069 0.739075 -0.122986 0.655212 1445372991 0.096069 0.739075 -0.122986 0.655212 1445372991 0.096069 0.739075 -0.122986 0.655212 1445372991 0.020874 0.756836 -0.047180 0.651550 1445372991 0.020874 0.756836 -0.047180 0.651550 1445372991 0.020874 0.756836 -0.047180 0.651550 1445372991 0.020874 0.756836 -0.047180 0.651550 1445372991 0.020874 0.756836 -0.047180 0.651550 1445372991 0.020874 0.756836 -0.047180 0.651550 1445372991 0.020874 0.756836 -0.047180 0.651550 1445372991 -0.046204 0.762268 0.024475 0.645020 1445372991 -0.046204 0.762268 0.024475 0.645020 1445372991 -0.046204 0.762268 0.024475 0.645020 1445372991 -0.046204 0.762268 0.024475 0.645020 1445372991 -0.046204 0.762268 0.024475 0.645020 1445372991 -0.046204 0.762268 0.024475 0.645020 1445372991 -0.103577 0.764282 0.084900 0.630737 1445372991 -0.103577 0.764282 0.084900 0.630737 1445372991 -0.103577 0.764282 0.084900 0.630737 1445372991 -0.103577 0.764282 0.084900 0.630737 1445372991 -0.103577 0.764282 0.084900 0.630737 1445372991 -0.103577 0.764282 0.084900 0.630737 1445372991 -0.136597 0.763245 0.125977 0.618713 1445372991 -0.136597 0.763245 0.125977 0.618713 1445372991 -0.136597 0.763245 0.125977 0.618713 1445372991 -0.136597 0.763245 0.125977 0.618713 1445372991 -0.136597 0.763245 0.125977 0.618713 1445372991 -0.136597 0.763245 0.125977 0.618713 1445372991 -0.136597 0.763245 0.125977 0.618713 1445372991 -0.147217 0.759583 0.145020 0.616638 1445372991 -0.147217 0.759583 0.145020 0.616638 1445372991 -0.147217 0.759583 0.145020 0.616638 1445372991 -0.147217 0.759583 0.145020 0.616638 1445372991 -0.147217 0.759583 0.145020 0.616638 1445372991 -0.147217 0.759583 0.145020 0.616638 1445372991 -0.137085 0.756470 0.142578 0.623352 1445372991 -0.137085 0.756470 0.142578 0.623352 1445372991 -0.137085 0.756470 0.142578 0.623352 1445372991 -0.137085 0.756470 0.142578 0.623352 1445372991 -0.137085 0.756470 0.142578 0.623352 1445372991 -0.137085 0.756470 0.142578 0.623352 1445372991 -0.103638 0.756775 0.117493 0.634521 1445372991 -0.103638 0.756775 0.117493 0.634521 1445372991 -0.103638 0.756775 0.117493 0.634521 1445372991 -0.103638 0.756775 0.117493 0.634521 1445372991 -0.103638 0.756775 0.117493 0.634521 1445372991 -0.103638 0.756775 0.117493 0.634521 1445372991 -0.052063 0.755005 0.071777 0.649597 1445372991 -0.052063 0.755005 0.071777 0.649597 1445372991 -0.052063 0.755005 0.071777 0.649597 1445372991 -0.052063 0.755005 0.071777 0.649597 1445372991 -0.052063 0.755005 0.071777 0.649597 1445372991 -0.052063 0.755005 0.071777 0.649597 1445372991 0.010803 0.753296 0.008911 0.657471 1445372991 0.010803 0.753296 0.008911 0.657471 1445372991 0.010803 0.753296 0.008911 0.657471 1445372991 0.010803 0.753296 0.008911 0.657471 1445372991 0.010803 0.753296 0.008911 0.657471 1445372991 0.010803 0.753296 0.008911 0.657471 1445372991 0.078003 0.747803 -0.065735 0.656006 1445372991 0.078003 0.747803 -0.065735 0.656006 1445372991 0.078003 0.747803 -0.065735 0.656006 1445372991 0.078003 0.747803 -0.065735 0.656006 1445372991 0.078003 0.747803 -0.065735 0.656006 1445372991 0.078003 0.747803 -0.065735 0.656006 1445372991 0.078003 0.747803 -0.065735 0.656006 1445372991 0.146973 0.736450 -0.146362 0.643799 1445372991 0.146973 0.736450 -0.146362 0.643799 1445372991 0.146973 0.736450 -0.146362 0.643799 1445372991 0.146973 0.736450 -0.146362 0.643799 1445372991 0.146973 0.736450 -0.146362 0.643799 1445372991 0.146973 0.736450 -0.146362 0.643799 1445372991 0.216431 0.714905 -0.227234 0.624756 1445372991 0.216431 0.714905 -0.227234 0.624756 1445372991 0.216431 0.714905 -0.227234 0.624756 1445372991 0.216431 0.714905 -0.227234 0.624756 1445372991 0.216431 0.714905 -0.227234 0.624756 1445372991 0.216431 0.714905 -0.227234 0.624756 1445372991 0.216431 0.714905 -0.227234 0.624756 1445372991 0.286194 0.684082 -0.308228 0.595825 1445372991 0.286194 0.684082 -0.308228 0.595825 1445372991 0.286194 0.684082 -0.308228 0.595825 1445372991 0.286194 0.684082 -0.308228 0.595825 1445372991 0.286194 0.684082 -0.308228 0.595825 1445372991 0.286194 0.684082 -0.308228 0.595825 1445372991 0.359436 0.641174 -0.383179 0.559265 1445372991 0.359436 0.641174 -0.383179 0.559265 1445372991 0.359436 0.641174 -0.383179 0.559265 1445372991 0.359436 0.641174 -0.383179 0.559265 1445372991 0.359436 0.641174 -0.383179 0.559265 1445372991 0.359436 0.641174 -0.383179 0.559265 1445372991 0.359436 0.641174 -0.383179 0.559265 1445372991 0.419434 0.596191 -0.448792 0.516785 1445372991 0.419434 0.596191 -0.448792 0.516785 1445372991 0.419434 0.596191 -0.448792 0.516785 1445372991 0.419434 0.596191 -0.448792 0.516785 1445372991 0.419434 0.596191 -0.448792 0.516785 1445372991 0.419434 0.596191 -0.448792 0.516785 1445372991 0.460205 0.556580 -0.492615 0.485413 1445372991 0.460205 0.556580 -0.492615 0.485413 1445372991 0.460205 0.556580 -0.492615 0.485413 1445372991 0.460205 0.556580 -0.492615 0.485413 1445372991 0.460205 0.556580 -0.492615 0.485413 1445372991 0.460205 0.556580 -0.492615 0.485413 1445372991 0.481995 0.530457 -0.521729 0.462646 1445372991 0.481995 0.530457 -0.521729 0.462646 1445372991 0.481995 0.530457 -0.521729 0.462646 1445372991 0.481995 0.530457 -0.521729 0.462646 1445372992 0.481995 0.530457 -0.521729 0.462646 1445372992 0.481995 0.530457 -0.521729 0.462646 1445372992 0.481995 0.530457 -0.521729 0.462646 1445372992 0.497986 0.512085 -0.532776 0.453735 1445372992 0.497986 0.512085 -0.532776 0.453735 1445372992 0.497986 0.512085 -0.532776 0.453735 1445372992 0.497986 0.512085 -0.532776 0.453735 1445372992 0.497986 0.512085 -0.532776 0.453735 1445372992 0.497986 0.512085 -0.532776 0.453735 1445372992 0.495483 0.509949 -0.534790 0.456482 1445372992 0.495483 0.509949 -0.534790 0.456482 1445372992 0.495483 0.509949 -0.534790 0.456482 1445372992 0.495483 0.509949 -0.534790 0.456482 1445372992 0.495483 0.509949 -0.534790 0.456482 1445372992 0.495483 0.509949 -0.534790 0.456482 1445372992 0.495483 0.509949 -0.534790 0.456482 1445372992 0.480164 0.520447 -0.522522 0.474915 1445372992 0.480164 0.520447 -0.522522 0.474915 1445372992 0.480164 0.520447 -0.522522 0.474915 1445372992 0.480164 0.520447 -0.522522 0.474915 1445372992 0.480164 0.520447 -0.522522 0.474915 1445372992 0.480164 0.520447 -0.522522 0.474915 1445372992 0.449463 0.545166 -0.493103 0.507568 1445372992 0.449463 0.545166 -0.493103 0.507568 1445372992 0.449463 0.545166 -0.493103 0.507568 1445372992 0.449463 0.545166 -0.493103 0.507568 1445372992 0.449463 0.545166 -0.493103 0.507568 1445372992 0.449463 0.545166 -0.493103 0.507568 1445372992 0.449463 0.545166 -0.493103 0.507568 1445372992 0.406006 0.578247 -0.448242 0.547546 1445372992 0.406006 0.578247 -0.448242 0.547546 1445372992 0.406006 0.578247 -0.448242 0.547546 1445372992 0.406006 0.578247 -0.448242 0.547546 1445372992 0.406006 0.578247 -0.448242 0.547546 1445372992 0.406006 0.578247 -0.448242 0.547546 1445372992 0.349731 0.616638 -0.392578 0.585876 1445372992 0.349731 0.616638 -0.392578 0.585876 1445372992 0.349731 0.616638 -0.392578 0.585876 1445372992 0.349731 0.616638 -0.392578 0.585876 1445372992 0.349731 0.616638 -0.392578 0.585876 1445372992 0.349731 0.616638 -0.392578 0.585876 1445372992 0.285095 0.654114 -0.328552 0.618774 1445372992 0.285095 0.654114 -0.328552 0.618774 1445372992 0.285095 0.654114 -0.328552 0.618774 1445372992 0.285095 0.654114 -0.328552 0.618774 1445372992 0.285095 0.654114 -0.328552 0.618774 1445372992 0.285095 0.654114 -0.328552 0.618774 1445372992 0.213074 0.689209 -0.256714 0.643127 1445372992 0.213074 0.689209 -0.256714 0.643127 1445372992 0.213074 0.689209 -0.256714 0.643127 1445372992 0.213074 0.689209 -0.256714 0.643127 1445372992 0.213074 0.689209 -0.256714 0.643127 1445372992 0.213074 0.689209 -0.256714 0.643127 1445372992 0.135254 0.720154 -0.178467 0.656616 1445372992 0.135254 0.720154 -0.178467 0.656616 1445372992 0.135254 0.720154 -0.178467 0.656616 1445372992 0.135254 0.720154 -0.178467 0.656616 1445372992 0.135254 0.720154 -0.178467 0.656616 1445372992 0.135254 0.720154 -0.178467 0.656616 1445372992 0.055359 0.742432 -0.095825 0.660645 1445372992 0.055359 0.742432 -0.095825 0.660645 1445372992 0.055359 0.742432 -0.095825 0.660645 1445372992 0.055359 0.742432 -0.095825 0.660645 1445372992 0.055359 0.742432 -0.095825 0.660645 1445372992 0.055359 0.742432 -0.095825 0.660645 1445372992 0.055359 0.742432 -0.095825 0.660645 1445372992 -0.018677 0.751221 -0.015381 0.659546 1445372992 -0.018677 0.751221 -0.015381 0.659546 1445372992 -0.018677 0.751221 -0.015381 0.659546 1445372992 -0.018677 0.751221 -0.015381 0.659546 1445372992 -0.018677 0.751221 -0.015381 0.659546 1445372992 -0.018677 0.751221 -0.015381 0.659546 1445372992 -0.080383 0.753235 0.053528 0.650574 1445372992 -0.080383 0.753235 0.053528 0.650574 1445372992 -0.080383 0.753235 0.053528 0.650574 1445372992 -0.080383 0.753235 0.053528 0.650574 1445372992 -0.080383 0.753235 0.053528 0.650574 1445372992 -0.080383 0.753235 0.053528 0.650574 1445372992 -0.127197 0.747437 0.111084 0.642456 1445372992 -0.127197 0.747437 0.111084 0.642456 1445372992 -0.127197 0.747437 0.111084 0.642456 1445372992 -0.127197 0.747437 0.111084 0.642456 1445372992 -0.127197 0.747437 0.111084 0.642456 1445372992 -0.127197 0.747437 0.111084 0.642456 1445372992 -0.152405 0.743286 0.145203 0.634949 1445372992 -0.152405 0.743286 0.145203 0.634949 1445372992 -0.152405 0.743286 0.145203 0.634949 1445372992 -0.152405 0.743286 0.145203 0.634949 1445372992 -0.152405 0.743286 0.145203 0.634949 1445372992 -0.152405 0.743286 0.145203 0.634949 1445372992 -0.156677 0.740845 0.155457 0.634338 1445372992 -0.156677 0.740845 0.155457 0.634338 1445372992 -0.156677 0.740845 0.155457 0.634338 1445372992 -0.156677 0.740845 0.155457 0.634338 1445372992 -0.156677 0.740845 0.155457 0.634338 1445372992 -0.156677 0.740845 0.155457 0.634338 1445372992 -0.156677 0.740845 0.155457 0.634338 1445372992 -0.137268 0.742981 0.145386 0.638733 1445372992 -0.137268 0.742981 0.145386 0.638733 1445372992 -0.137268 0.742981 0.145386 0.638733 1445372992 -0.137268 0.742981 0.145386 0.638733 1445372992 -0.137268 0.742981 0.145386 0.638733 1445372992 -0.137268 0.742981 0.145386 0.638733 1445372992 -0.095093 0.747681 0.114075 0.647217 1445372992 -0.095093 0.747681 0.114075 0.647217 1445372992 -0.095093 0.747681 0.114075 0.647217 1445372992 -0.095093 0.747681 0.114075 0.647217 1445372992 -0.095093 0.747681 0.114075 0.647217 1445372992 -0.095093 0.747681 0.114075 0.647217 1445372992 -0.095093 0.747681 0.114075 0.647217 1445372992 -0.034058 0.750366 0.062683 0.657104 1445372992 -0.034058 0.750366 0.062683 0.657104 1445372992 -0.034058 0.750366 0.062683 0.657104 1445372992 -0.034058 0.750366 0.062683 0.657104 1445372992 -0.034058 0.750366 0.062683 0.657104 1445372993 -0.034058 0.750366 0.062683 0.657104 1445372993 0.037415 0.750061 -0.006348 0.660217 1445372993 0.037415 0.750061 -0.006348 0.660217 1445372993 0.037415 0.750061 -0.006348 0.660217 1445372993 0.037415 0.750061 -0.006348 0.660217 1445372993 0.037415 0.750061 -0.006348 0.660217 1445372993 0.037415 0.750061 -0.006348 0.660217 1445372993 0.110535 0.745483 -0.085571 0.651611 1445372993 0.110535 0.745483 -0.085571 0.651611 1445372993 0.110535 0.745483 -0.085571 0.651611 1445372993 0.110535 0.745483 -0.085571 0.651611 1445372993 0.110535 0.745483 -0.085571 0.651611 1445372993 0.110535 0.745483 -0.085571 0.651611 1445372993 0.185730 0.729004 -0.167542 0.637085 1445372993 0.185730 0.729004 -0.167542 0.637085 1445372993 0.185730 0.729004 -0.167542 0.637085 1445372993 0.185730 0.729004 -0.167542 0.637085 1445372993 0.185730 0.729004 -0.167542 0.637085 1445372993 0.259583 0.704163 -0.250793 0.611389 1445372993 0.259583 0.704163 -0.250793 0.611389 1445372993 0.259583 0.704163 -0.250793 0.611389 1445372993 0.259583 0.704163 -0.250793 0.611389 1445372993 0.259583 0.704163 -0.250793 0.611389 1445372993 0.259583 0.704163 -0.250793 0.611389 1445372993 0.335022 0.667053 -0.331909 0.576660 1445372993 0.335022 0.667053 -0.331909 0.576660 1445372993 0.335022 0.667053 -0.331909 0.576660 1445372993 0.335022 0.667053 -0.331909 0.576660 1445372993 0.335022 0.667053 -0.331909 0.576660 1445372993 0.335022 0.667053 -0.331909 0.576660 1445372993 0.335022 0.667053 -0.331909 0.576660 1445372993 0.399719 0.625549 -0.406799 0.532349 1445372993 0.399719 0.625549 -0.406799 0.532349 1445372993 0.399719 0.625549 -0.406799 0.532349 1445372993 0.399719 0.625549 -0.406799 0.532349 1445372993 0.399719 0.625549 -0.406799 0.532349 1445372993 0.399719 0.625549 -0.406799 0.532349 1445372993 0.448669 0.581970 -0.465271 0.493408 1445372993 0.448669 0.581970 -0.465271 0.493408 1445372993 0.448669 0.581970 -0.465271 0.493408 1445372993 0.448669 0.581970 -0.465271 0.493408 1445372993 0.448669 0.581970 -0.465271 0.493408 1445372993 0.448669 0.581970 -0.465271 0.493408 1445372993 0.482849 0.548706 -0.503479 0.460632 1445372993 0.482849 0.548706 -0.503479 0.460632 1445372993 0.482849 0.548706 -0.503479 0.460632 1445372993 0.482849 0.548706 -0.503479 0.460632 1445372993 0.482849 0.548706 -0.503479 0.460632 1445372993 0.482849 0.548706 -0.503479 0.460632 1445372993 0.498840 0.528259 -0.522827 0.445740 1445372993 0.498840 0.528259 -0.522827 0.445740 1445372993 0.498840 0.528259 -0.522827 0.445740 1445372993 0.498840 0.528259 -0.522827 0.445740 1445372993 0.498840 0.528259 -0.522827 0.445740 1445372993 0.498840 0.528259 -0.522827 0.445740 1445372993 0.505920 0.519043 -0.525146 0.445862 1445372993 0.505920 0.519043 -0.525146 0.445862 1445372993 0.505920 0.519043 -0.525146 0.445862 1445372993 0.505920 0.519043 -0.525146 0.445862 1445372993 0.505920 0.519043 -0.525146 0.445862 1445372993 0.505920 0.519043 -0.525146 0.445862 1445372993 0.505920 0.519043 -0.525146 0.445862 1445372993 0.497803 0.522156 -0.511780 0.466431 1445372993 0.497803 0.522156 -0.511780 0.466431 1445372993 0.497803 0.522156 -0.511780 0.466431 1445372993 0.497803 0.522156 -0.511780 0.466431 1445372993 0.497803 0.522156 -0.511780 0.466431 1445372993 0.497803 0.522156 -0.511780 0.466431 1445372993 0.473267 0.539795 -0.484802 0.499512 1445372993 0.473267 0.539795 -0.484802 0.499512 1445372993 0.473267 0.539795 -0.484802 0.499512 1445372993 0.473267 0.539795 -0.484802 0.499512 1445372993 0.473267 0.539795 -0.484802 0.499512 1445372993 0.473267 0.539795 -0.484802 0.499512 1445372993 0.473267 0.539795 -0.484802 0.499512 1445372993 0.427795 0.572327 -0.446045 0.538879 1445372993 0.427795 0.572327 -0.446045 0.538879 1445372993 0.427795 0.572327 -0.446045 0.538879 1445372993 0.427795 0.572327 -0.446045 0.538879 1445372993 0.427795 0.572327 -0.446045 0.538879 1445372993 0.427795 0.572327 -0.446045 0.538879 1445372993 0.366455 0.609436 -0.394348 0.581970 1445372993 0.366455 0.609436 -0.394348 0.581970 1445372993 0.366455 0.609436 -0.394348 0.581970 1445372993 0.366455 0.609436 -0.394348 0.581970 1445372993 0.366455 0.609436 -0.394348 0.581970 1445372993 0.366455 0.609436 -0.394348 0.581970 1445372993 0.294250 0.645874 -0.333008 0.620728 1445372993 0.294250 0.645874 -0.333008 0.620728 1445372993 0.294250 0.645874 -0.333008 0.620728 1445372993 0.294250 0.645874 -0.333008 0.620728 1445372993 0.294250 0.645874 -0.333008 0.620728 1445372993 0.294250 0.645874 -0.333008 0.620728 1445372993 0.219482 0.675781 -0.258423 0.654419 1445372993 0.219482 0.675781 -0.258423 0.654419 1445372993 0.219482 0.675781 -0.258423 0.654419 1445372993 0.219482 0.675781 -0.258423 0.654419 1445372993 0.219482 0.675781 -0.258423 0.654419 1445372993 0.219482 0.675781 -0.258423 0.654419 1445372993 0.132935 0.709412 -0.177551 0.668884 1445372993 0.132935 0.709412 -0.177551 0.668884 1445372993 0.132935 0.709412 -0.177551 0.668884 1445372993 0.132935 0.709412 -0.177551 0.668884 1445372993 0.132935 0.709412 -0.177551 0.668884 1445372993 0.132935 0.709412 -0.177551 0.668884 1445372993 0.045227 0.738770 -0.094055 0.665771 1445372993 0.045227 0.738770 -0.094055 0.665771 1445372993 0.045227 0.738770 -0.094055 0.665771 1445372993 0.045227 0.738770 -0.094055 0.665771 1445372993 0.045227 0.738770 -0.094055 0.665771 1445372993 0.045227 0.738770 -0.094055 0.665771 1445372993 -0.034363 0.753723 -0.013306 0.656128 1445372994 -0.034363 0.753723 -0.013306 0.656128 1445372994 -0.034363 0.753723 -0.013306 0.656128 1445372994 -0.034363 0.753723 -0.013306 0.656128 1445372994 -0.034363 0.753723 -0.013306 0.656128 1445372994 -0.034363 0.753723 -0.013306 0.656128 1445372994 -0.101257 0.758301 0.056641 0.641418 1445372994 -0.101257 0.758301 0.056641 0.641418 1445372994 -0.101257 0.758301 0.056641 0.641418 1445372994 -0.101257 0.758301 0.056641 0.641418 1445372994 -0.101257 0.758301 0.056641 0.641418 1445372994 -0.101257 0.758301 0.056641 0.641418 1445372994 -0.101257 0.758301 0.056641 0.641418 1445372994 -0.154053 0.754822 0.109619 0.627991 1445372994 -0.154053 0.754822 0.109619 0.627991 1445372994 -0.154053 0.754822 0.109619 0.627991 1445372994 -0.154053 0.754822 0.109619 0.627991 1445372994 -0.154053 0.754822 0.109619 0.627991 1445372994 -0.154053 0.754822 0.109619 0.627991 1445372994 -0.192261 0.755615 0.148804 0.608154 1445372994 -0.192261 0.755615 0.148804 0.608154 1445372994 -0.192261 0.755615 0.148804 0.608154 1445372994 -0.192261 0.755615 0.148804 0.608154 1445372994 -0.192261 0.755615 0.148804 0.608154 1445372994 -0.192261 0.755615 0.148804 0.608154 1445372994 -0.203064 0.744507 0.162292 0.614868 1445372994 -0.203064 0.744507 0.162292 0.614868 1445372994 -0.203064 0.744507 0.162292 0.614868 1445372994 -0.203064 0.744507 0.162292 0.614868 1445372994 -0.203064 0.744507 0.162292 0.614868 1445372994 -0.203064 0.744507 0.162292 0.614868 1445372994 -0.193542 0.745972 0.163086 0.615967 1445372994 -0.193542 0.745972 0.163086 0.615967 1445372994 -0.193542 0.745972 0.163086 0.615967 1445372994 -0.193542 0.745972 0.163086 0.615967 1445372994 -0.193542 0.745972 0.163086 0.615967 1445372994 -0.193542 0.745972 0.163086 0.615967 1445372994 -0.155457 0.749451 0.137390 0.628662 1445372994 -0.155457 0.749451 0.137390 0.628662 1445372994 -0.155457 0.749451 0.137390 0.628662 1445372994 -0.155457 0.749451 0.137390 0.628662 1445372994 -0.155457 0.749451 0.137390 0.628662 1445372994 -0.155457 0.749451 0.137390 0.628662 1445372994 -0.100708 0.752136 0.093689 0.644409 1445372994 -0.100708 0.752136 0.093689 0.644409 1445372994 -0.100708 0.752136 0.093689 0.644409 1445372994 -0.100708 0.752136 0.093689 0.644409 1445372994 -0.100708 0.752136 0.093689 0.644409 1445372994 -0.100708 0.752136 0.093689 0.644409 1445372994 -0.100708 0.752136 0.093689 0.644409 1445372994 -0.031921 0.757568 0.033936 0.651001 1445372994 -0.031921 0.757568 0.033936 0.651001 1445372994 -0.031921 0.757568 0.033936 0.651001 1445372994 -0.031921 0.757568 0.033936 0.651001 1445372994 -0.031921 0.757568 0.033936 0.651001 1445372994 -0.031921 0.757568 0.033936 0.651001 1445372994 0.041626 0.757996 -0.035645 0.649902 1445372994 0.041626 0.757996 -0.035645 0.649902 1445372994 0.041626 0.757996 -0.035645 0.649902 1445372994 0.041626 0.757996 -0.035645 0.649902 1445372994 0.041626 0.757996 -0.035645 0.649902 1445372994 0.041626 0.757996 -0.035645 0.649902 1445372994 0.113831 0.752136 -0.111084 0.639465 1445372994 0.113831 0.752136 -0.111084 0.639465 1445372994 0.113831 0.752136 -0.111084 0.639465 1445372994 0.113831 0.752136 -0.111084 0.639465 1445372994 0.113831 0.752136 -0.111084 0.639465 1445372994 0.113831 0.752136 -0.111084 0.639465 1445372994 0.113831 0.752136 -0.111084 0.639465 1445372994 0.184326 0.731506 -0.189148 0.628540 1445372994 0.184326 0.731506 -0.189148 0.628540 1445372994 0.184326 0.731506 -0.189148 0.628540 1445372994 0.184326 0.731506 -0.189148 0.628540 1445372994 0.184326 0.731506 -0.189148 0.628540 1445372994 0.184326 0.731506 -0.189148 0.628540 1445372994 0.253052 0.706909 -0.267578 0.603821 1445372994 0.253052 0.706909 -0.267578 0.603821 1445372994 0.253052 0.706909 -0.267578 0.603821 1445372994 0.253052 0.706909 -0.267578 0.603821 1445372994 0.253052 0.706909 -0.267578 0.603821 1445372994 0.253052 0.706909 -0.267578 0.603821 1445372994 0.253052 0.706909 -0.267578 0.603821 1445372994 0.326172 0.668884 -0.344238 0.572449 1445372994 0.326172 0.668884 -0.344238 0.572449 1445372994 0.326172 0.668884 -0.344238 0.572449 1445372994 0.326172 0.668884 -0.344238 0.572449 1445372994 0.326172 0.668884 -0.344238 0.572449 1445372994 0.326172 0.668884 -0.344238 0.572449 1445372994 0.384277 0.627380 -0.411621 0.537842 1445372994 0.384277 0.627380 -0.411621 0.537842 1445372994 0.384277 0.627380 -0.411621 0.537842 1445372994 0.384277 0.627380 -0.411621 0.537842 1445372994 0.384277 0.627380 -0.411621 0.537842 1445372994 0.384277 0.627380 -0.411621 0.537842 1445372994 0.384277 0.627380 -0.411621 0.537842 1445372994 0.428040 0.589905 -0.460754 0.506348 1445372994 0.428040 0.589905 -0.460754 0.506348 1445372994 0.428040 0.589905 -0.460754 0.506348 1445372994 0.428040 0.589905 -0.460754 0.506348 1445372994 0.428040 0.589905 -0.460754 0.506348 1445372994 0.428040 0.589905 -0.460754 0.506348 1445372994 0.460205 0.558289 -0.495972 0.480103 1445372994 0.460205 0.558289 -0.495972 0.480103 1445372994 0.460205 0.558289 -0.495972 0.480103 1445372994 0.460205 0.558289 -0.495972 0.480103 1445372994 0.460205 0.558289 -0.495972 0.480103 1445372994 0.460205 0.558289 -0.495972 0.480103 1445372994 0.476318 0.538208 -0.515564 0.466553 1445372994 0.476318 0.538208 -0.515564 0.466553 1445372994 0.476318 0.538208 -0.515564 0.466553 1445372994 0.476318 0.538208 -0.515564 0.466553 1445372994 0.476318 0.538208 -0.515564 0.466553 1445372994 0.476318 0.538208 -0.515564 0.466553 1445372994 0.476318 0.538208 -0.515564 0.466553 1445372994 0.481018 0.529968 -0.520264 0.465881 1445372995 0.481018 0.529968 -0.520264 0.465881 1445372995 0.481018 0.529968 -0.520264 0.465881 1445372995 0.481018 0.529968 -0.520264 0.465881 1445372995 0.481018 0.529968 -0.520264 0.465881 1445372995 0.472290 0.533020 -0.514526 0.477539 1445372995 0.472290 0.533020 -0.514526 0.477539 1445372995 0.472290 0.533020 -0.514526 0.477539 1445372995 0.472290 0.533020 -0.514526 0.477539 1445372995 0.472290 0.533020 -0.514526 0.477539 1445372995 0.472290 0.533020 -0.514526 0.477539 1445372995 0.472290 0.533020 -0.514526 0.477539 1445372995 0.451782 0.548157 -0.491638 0.503601 1445372995 0.451782 0.548157 -0.491638 0.503601 1445372995 0.451782 0.548157 -0.491638 0.503601 1445372995 0.451782 0.548157 -0.491638 0.503601 1445372995 0.451782 0.548157 -0.491638 0.503601 1445372995 0.451782 0.548157 -0.491638 0.503601 1445372995 0.417725 0.575195 -0.454895 0.536316 1445372995 0.417725 0.575195 -0.454895 0.536316 1445372995 0.417725 0.575195 -0.454895 0.536316 1445372995 0.417725 0.575195 -0.454895 0.536316 1445372995 0.417725 0.575195 -0.454895 0.536316 1445372995 0.417725 0.575195 -0.454895 0.536316 1445372995 0.417725 0.575195 -0.454895 0.536316 1445372995 0.371033 0.609070 -0.405701 0.571533 1445372995 0.371033 0.609070 -0.405701 0.571533 1445372995 0.371033 0.609070 -0.405701 0.571533 1445372995 0.371033 0.609070 -0.405701 0.571533 1445372995 0.371033 0.609070 -0.405701 0.571533 1445372995 0.371033 0.609070 -0.405701 0.571533 1445372995 0.314270 0.644409 -0.347473 0.604309 1445372995 0.314270 0.644409 -0.347473 0.604309 1445372995 0.314270 0.644409 -0.347473 0.604309 1445372995 0.314270 0.644409 -0.347473 0.604309 1445372995 0.314270 0.644409 -0.347473 0.604309 1445372995 0.314270 0.644409 -0.347473 0.604309 1445372995 
0.236938 0.697021 -0.223328 0.638794 1445372997 0.245361 0.697876 -0.231873 0.631592 1445372997 0.245361 0.697876 -0.231873 0.631592 1445372997 0.245361 0.697876 -0.231873 0.631592 1445372997 0.245361 0.697876 -0.231873 0.631592 1445372997 0.245361 0.697876 -0.231873 0.631592 1445372997 0.245361 0.697876 -0.231873 0.631592 1445372997 0.267578 0.689636 -0.249817 0.624817 1445372997 0.267578 0.689636 -0.249817 0.624817 1445372997 0.267578 0.689636 -0.249817 0.624817 1445372997 0.267578 0.689636 -0.249817 0.624817 1445372997 0.267578 0.689636 -0.249817 0.624817 1445372997 0.267578 0.689636 -0.249817 0.624817 1445372997 0.295898 0.678711 -0.278259 0.611755 1445372997 0.295898 0.678711 -0.278259 0.611755 1445372997 0.295898 0.678711 -0.278259 0.611755 1445372997 0.295898 0.678711 -0.278259 0.611755 1445372997 0.295898 0.678711 -0.278259 0.611755 1445372997 0.295898 0.678711 -0.278259 0.611755 1445372997 0.330566 0.661621 -0.313904 0.595276 1445372997 0.330566 0.661621 -0.313904 0.595276 1445372997 0.330566 0.661621 -0.313904 0.595276 1445372997 0.330566 0.661621 -0.313904 0.595276 1445372997 0.330566 0.661621 -0.313904 0.595276 1445372997 0.330566 0.661621 -0.313904 0.595276 1445372997 0.330566 0.661621 -0.313904 0.595276 1445372997 0.368164 0.640076 -0.353516 0.574158 1445372997 0.368164 0.640076 -0.353516 0.574158 1445372997 0.368164 0.640076 -0.353516 0.574158 1445372997 0.368164 0.640076 -0.353516 0.574158 1445372997 0.368164 0.640076 -0.353516 0.574158 1445372997 0.368164 0.640076 -0.353516 0.574158 1445372997 0.404419 0.614807 -0.395142 0.549744 1445372997 0.404419 0.614807 -0.395142 0.549744 1445372997 0.404419 0.614807 -0.395142 0.549744 1445372997 0.404419 0.614807 -0.395142 0.549744 1445372997 0.404419 0.614807 -0.395142 0.549744 1445372997 0.404419 0.614807 -0.395142 0.549744 1445372997 0.437927 0.587891 -0.430786 0.526245 1445372997 0.437927 0.587891 -0.430786 0.526245 1445372997 0.437927 0.587891 -0.430786 0.526245 1445372997 0.437927 0.587891 -0.430786 0.526245 1445372997 0.437927 0.587891 -0.430786 0.526245 1445372998 0.437927 0.587891 -0.430786 0.526245 1445372998 0.437927 0.587891 -0.430786 0.526245 1445372998 0.452087 0.566101 -0.468140 0.505859 1445372998 0.452087 0.566101 -0.468140 0.505859 1445372998 0.452087 0.566101 -0.468140 0.505859 1445372998 0.452087 0.566101 -0.468140 0.505859 1445372998 0.452087 0.566101 -0.468140 0.505859 1445372998 0.452087 0.566101 -0.468140 0.505859 1445372998 0.461548 0.546204 -0.492737 0.495850 1445372998 0.461548 0.546204 -0.492737 0.495850 1445372998 0.461548 0.546204 -0.492737 0.495850 1445372998 0.461548 0.546204 -0.492737 0.495850 1445372998 0.461548 0.546204 -0.492737 0.495850 1445372998 0.461548 0.546204 -0.492737 0.495850 1445372998 0.466187 0.533508 -0.500854 0.497131 1445372998 0.466187 0.533508 -0.500854 0.497131 1445372998 0.466187 0.533508 -0.500854 0.497131 1445372998 0.466187 0.533508 -0.500854 0.497131 1445372998 0.466187 0.533508 -0.500854 0.497131 1445372998 0.466187 0.533508 -0.500854 0.497131 1445372998 0.466187 0.533508 -0.500854 0.497131 1445372998 0.463318 0.529541 -0.497742 0.507080 1445372998 0.463318 0.529541 -0.497742 0.507080 1445372998 0.463318 0.529541 -0.497742 0.507080 1445372998 0.463318 0.529541 -0.497742 0.507080 1445372998 0.463318 0.529541 -0.497742 0.507080 1445372998 0.463318 0.529541 -0.497742 0.507080 1445372998 0.451599 0.534058 -0.479309 0.530151 1445372998 0.451599 0.534058 -0.479309 0.530151 1445372998 0.451599 0.534058 -0.479309 0.530151 1445372998 0.451599 0.534058 -0.479309 0.530151 1445372998 0.451599 0.534058 -0.479309 0.530151 1445372998 0.451599 0.534058 -0.479309 0.530151 1445372998 0.423096 0.550964 -0.450867 0.560425 1445372998 0.423096 0.550964 -0.450867 0.560425 1445372998 0.423096 0.550964 -0.450867 0.560425 1445372998 0.423096 0.550964 -0.450867 0.560425 1445372998 0.423096 0.550964 -0.450867 0.560425 1445372998 0.423096 0.550964 -0.450867 0.560425 1445372998 0.423096 0.550964 -0.450867 0.560425 1445372998 0.379639 0.580017 -0.413147 0.590515 1445372998 0.379639 0.580017 -0.413147 0.590515 1445372998 0.379639 0.580017 -0.413147 0.590515 1445372998 0.379639 0.580017 -0.413147 0.590515 1445372998 0.379639 0.580017 -0.413147 0.590515 1445372998 0.379639 0.580017 -0.413147 0.590515 1445372998 0.329163 0.611267 -0.363403 0.621216 1445372998 0.329163 0.611267 -0.363403 0.621216 1445372998 0.329163 0.611267 -0.363403 0.621216 1445372998 0.329163 0.611267 -0.363403 0.621216 1445372998 0.329163 0.611267 -0.363403 0.621216 1445372998 0.329163 0.611267 -0.363403 0.621216 1445372998 0.272705 0.643066 -0.306396 0.646606 1445372998 0.272705 0.643066 -0.306396 0.646606 1445372998 0.272705 0.643066 -0.306396 0.646606 1445372998 0.272705 0.643066 -0.306396 0.646606 1445372998 0.272705 0.643066 -0.306396 0.646606 1445372998 0.272705 0.643066 -0.306396 0.646606 1445372998 0.208801 0.677979 -0.246338 0.660278 1445372998 0.208801 0.677979 -0.246338 0.660278 1445372998 0.208801 0.677979 -0.246338 0.660278 1445372998 0.208801 0.677979 -0.246338 0.660278 1445372998 0.208801 0.677979 -0.246338 0.660278 1445372998 0.208801 0.677979 -0.246338 0.660278 1445372998 0.141418 0.710205 -0.181824 0.665161 1445372998 0.141418 0.710205 -0.181824 0.665161 1445372998 0.141418 0.710205 -0.181824 0.665161 1445372998 0.141418 0.710205 -0.181824 0.665161 1445372998 0.141418 0.710205 -0.181824 0.665161 1445372998 0.141418 0.710205 -0.181824 0.665161 1445372998 0.075745 0.732788 -0.111267 0.666931 1445372998 0.075745 0.732788 -0.111267 0.666931 1445372998 0.075745 0.732788 -0.111267 0.666931 1445372998 0.075745 0.732788 -0.111267 0.666931 1445372998 0.075745 0.732788 -0.111267 0.666931 1445372998 0.075745 0.732788 -0.111267 0.666931 1445372998 0.075745 0.732788 -0.111267 0.666931 1445372998 0.014099 0.747375 -0.040771 0.662903 1445372998 0.014099 0.747375 -0.040771 0.662903 1445372998 0.014099 0.747375 -0.040771 0.662903 1445372998 0.014099 0.747375 -0.040771 0.662903 1445372998 0.014099 0.747375 -0.040771 0.662903 1445372998 0.014099 0.747375 -0.040771 0.662903 1445372998 -0.039734 0.758972 0.023193 0.649475 1445372998 -0.039734 0.758972 0.023193 0.649475 1445372998 -0.039734 0.758972 0.023193 0.649475 1445372998 -0.039734 0.758972 0.023193 0.649475 1445372998 -0.039734 0.758972 0.023193 0.649475 1445372998 -0.039734 0.758972 0.023193 0.649475 1445372998 -0.039734 0.758972 0.023193 0.649475 1445372998 -0.082703 0.758179 0.077698 0.642029 1445372998 -0.082703 0.758179 0.077698 0.642029 1445372998 -0.082703 0.758179 0.077698 0.642029 1445372998 -0.082703 0.758179 0.077698 0.642029 1445372998 -0.082703 0.758179 0.077698 0.642029 1445372998 -0.082703 0.758179 0.077698 0.642029 1445372998 -0.112732 0.754822 0.115234 0.635742 1445372998 -0.112732 0.754822 0.115234 0.635742 1445372998 -0.112732 0.754822 0.115234 0.635742 1445372998 -0.112732 0.754822 0.115234 0.635742 1445372998 -0.112732 0.754822 0.115234 0.635742 1445372998 -0.112732 0.754822 0.115234 0.635742 1445372998 -0.121521 0.750793 0.132263 0.635559 1445372998 -0.121521 0.750793 0.132263 0.635559 1445372998 -0.121521 0.750793 0.132263 0.635559 1445372998 -0.121521 0.750793 0.132263 0.635559 1445372998 -0.121521 0.750793 0.132263 0.635559 1445372998 -0.121521 0.750793 0.132263 0.635559 1445372998 -0.121521 0.750793 0.132263 0.635559 1445372998 -0.109070 0.749084 0.127380 0.640869 1445372998 -0.109070 0.749084 0.127380 0.640869 1445372998 -0.109070 0.749084 0.127380 0.640869 1445372998 -0.109070 0.749084 0.127380 0.640869 1445372998 -0.109070 0.749084 0.127380 0.640869 1445372999 -0.109070 0.749084 0.127380 0.640869 1445372999 -0.076782 0.748596 0.101685 0.650574 1445372999 -0.076782 0.748596 0.101685 0.650574 1445372999 -0.076782 0.748596 0.101685 0.650574 1445372999 -0.076782 0.748596 0.101685 0.650574 1445372999 -0.076782 0.748596 0.101685 0.650574 1445372999 -0.076782 0.748596 0.101685 0.650574 1445372999 -0.028015 0.747375 0.056213 0.661377 1445372999 -0.028015 0.747375 0.056213 0.661377 1445372999 -0.028015 0.747375 0.056213 0.661377 1445372999 -0.028015 0.747375 0.056213 0.661377 1445372999 -0.028015 0.747375 0.056213 0.661377 1445372999 -0.028015 0.747375 0.056213 0.661377 1445372999 -0.028015 0.747375 0.056213 0.661377 1445372999 0.030029 0.745300 -0.004456 0.665955 1445372999 0.030029 0.745300 -0.004456 0.665955 1445372999 0.030029 0.745300 -0.004456 0.665955 1445372999 0.030029 0.745300 -0.004456 0.665955 1445372999 0.030029 0.745300 -0.004456 0.665955 1445372999 0.030029 0.745300 -0.004456 0.665955 1445372999 0.092346 0.739136 -0.075195 0.662903 1445372999 0.092346 0.739136 -0.075195 0.662903 1445372999 0.092346 0.739136 -0.075195 0.662903 1445372999 0.092346 0.739136 -0.075195 0.662903 1445372999 0.092346 0.739136 -0.075195 0.662903 1445372999 0.092346 0.739136 -0.075195 0.662903 1445372999 0.092346 0.739136 -0.075195 0.662903 1445372999 0.156189 0.725403 -0.150452 0.653198 1445372999 0.156189 0.725403 -0.150452 0.653198 1445372999 0.156189 0.725403 -0.150452 0.653198 1445372999 0.156189 0.725403 -0.150452 0.653198 1445372999 0.156189 0.725403 -0.150452 0.653198 1445372999 0.156189 0.725403 -0.150452 0.653198 1445372999 0.220276 0.705200 -0.225464 0.635071 1445372999 0.220276 0.705200 -0.225464 0.635071 1445372999 0.220276 0.705200 -0.225464 0.635071 1445372999 0.220276 0.705200 -0.225464 0.635071 1445372999 0.220276 0.705200 -0.225464 0.635071 1445372999 0.220276 0.705200 -0.225464 0.635071 1445372999 0.284302 0.677490 -0.300537 0.608093 1445372999 0.284302 0.677490 -0.300537 0.608093 1445372999 0.284302 0.677490 -0.300537 0.608093 1445372999 0.284302 0.677490 -0.300537 0.608093 1445372999 0.284302 0.677490 -0.300537 0.608093 1445372999 0.284302 0.677490 -0.300537 0.608093 1445372999 0.347778 0.640076 -0.370728 0.576050 1445372999 0.347778 0.640076 -0.370728 0.576050 1445372999 0.347778 0.640076 -0.370728 0.576050 1445372999 0.347778 0.640076 -0.370728 0.576050 1445372999 0.347778 0.640076 -0.370728 0.576050 1445372999 0.347778 0.640076 -0.370728 0.576050 1445372999 0.408997 0.596375 -0.430115 0.540405 1445372999 0.408997 0.596375 -0.430115 0.540405 1445372999 0.408997 0.596375 -0.430115 0.540405 1445372999 0.408997 0.596375 -0.430115 0.540405 1445372999 0.408997 0.596375 -0.430115 0.540405 1445372999 0.408997 0.596375 -0.430115 0.540405 1445372999 0.408997 0.596375 -0.430115 0.540405 1445372999 0.454285 0.556458 -0.480103 0.503418 1445372999 0.454285 0.556458 -0.480103 0.503418 1445372999 0.454285 0.556458 -0.480103 0.503418 1445372999 0.454285 0.556458 -0.480103 0.503418 1445372999 0.454285 0.556458 -0.480103 0.503418 1445372999 0.454285 0.556458 -0.480103 0.503418 1445372999 0.486145 0.523438 -0.515320 0.473328 1445372999 0.486145 0.523438 -0.515320 0.473328 1445372999 0.486145 0.523438 -0.515320 0.473328 1445372999 0.486145 0.523438 -0.515320 0.473328 1445372999 0.486145 0.523438 -0.515320 0.473328 1445372999 0.486145 0.523438 -0.515320 0.473328 1445372999 0.505920 0.502869 -0.534973 0.452637 1445372999 0.505920 0.502869 -0.534973 0.452637 1445372999 0.505920 0.502869 -0.534973 0.452637 1445372999 0.505920 0.502869 -0.534973 0.452637 1445372999 0.505920 0.502869 -0.534973 0.452637 1445372999 0.505920 0.502869 -0.534973 0.452637 1445372999 0.505920 0.502869 -0.534973 0.452637 1445372999 0.514526 0.494019 -0.540588 0.446045 1445372999 0.514526 0.494019 -0.540588 0.446045 1445372999 0.514526 0.494019 -0.540588 0.446045 1445372999 0.514526 0.494019 -0.540588 0.446045 1445372999 0.514526 0.494019 -0.540588 0.446045 1445372999 0.514526 0.494019 -0.540588 0.446045 1445372999 0.510681 0.497681 -0.536377 0.451477 1445372999 0.510681 0.497681 -0.536377 0.451477 1445372999 0.510681 0.497681 -0.536377 0.451477 1445372999 0.510681 0.497681 -0.536377 0.451477 1445372999 0.510681 0.497681 -0.536377 0.451477 1445372999 0.510681 0.497681 -0.536377 0.451477 1445372999 0.492554 0.514099 -0.519653 0.472290 1445372999 0.492554 0.514099 -0.519653 0.472290 1445372999 0.492554 0.514099 -0.519653 0.472290 1445372999 0.492554 0.514099 -0.519653 0.472290 1445372999 0.492554 0.514099 -0.519653 0.472290 1445372999 0.492554 0.514099 -0.519653 0.472290 1445372999 0.492554 0.514099 -0.519653 0.472290 1445372999 0.463196 0.540222 -0.488342 0.505066 1445372999 0.463196 0.540222 -0.488342 0.505066 1445372999 0.463196 0.540222 -0.488342 0.505066 1445372999 0.463196 0.540222 -0.488342 0.505066 1445372999 0.463196 0.540222 -0.488342 0.505066 1445372999 0.463196 0.540222 -0.488342 0.505066 1445372999 0.418762 0.574646 -0.446655 0.542969 1445372999 0.418762 0.574646 -0.446655 0.542969 1445372999 0.418762 0.574646 -0.446655 0.542969 1445372999 0.418762 0.574646 -0.446655 0.542969 1445372999 0.418762 0.574646 -0.446655 0.542969 1445372999 0.418762 0.574646 -0.446655 0.542969 1445372999 0.361572 0.613037 -0.394775 0.580994 1445372999 0.361572 0.613037 -0.394775 0.580994 1445372999 0.361572 0.613037 -0.394775 0.580994 1445372999 0.361572 0.613037 -0.394775 0.580994 1445372999 0.361572 0.613037 -0.394775 0.580994 1445372999 0.361572 0.613037 -0.394775 0.580994 1445372999 0.361572 0.613037 -0.394775 0.580994 1445372999 0.298584 0.650391 -0.331665 0.614624 1445373000 0.298584 0.650391 -0.331665 0.614624 1445373000 0.298584 0.650391 -0.331665 0.614624 1445373000 0.298584 0.650391 -0.331665 0.614624 1445373000 0.298584 0.650391 -0.331665 0.614624 1445373000 0.298584 0.650391 -0.331665 0.614624 1445373000 0.227783 0.686218 -0.260132 0.639893 1445373000 0.227783 0.686218 -0.260132 0.639893 1445373000 0.227783 0.686218 -0.260132 0.639893 1445373000 0.227783 0.686218 -0.260132 0.639893 1445373000 0.227783 0.686218 -0.260132 0.639893 1445373000 0.227783 0.686218 -0.260132 0.639893 1445373000 0.227783 0.686218 -0.260132 0.639893 1445373000 0.149780 0.720093 -0.183472 0.652161 1445373000 0.149780 0.720093 -0.183472 0.652161 1445373000 0.149780 0.720093 -0.183472 0.652161 1445373000 0.149780 0.720093 -0.183472 0.652161 1445373000 0.149780 0.720093 -0.183472 0.652161 1445373000 0.149780 0.720093 -0.183472 0.652161 1445373000 0.149780 0.720093 -0.183472 0.652161 1445373000 0.070068 0.745728 -0.105103 0.654053 1445373000 0.070068 0.745728 -0.105103 0.654053 1445373000 0.070068 0.745728 -0.105103 0.654053 1445373000 0.070068 0.745728 -0.105103 0.654053 1445373000 0.070068 0.745728 -0.105103 0.654053 1445373000 -0.004700 0.759338 -0.026489 0.650085 1445373000 -0.004700 0.759338 -0.026489 0.650085 1445373000 -0.004700 0.759338 -0.026489 0.650085 1445373000 -0.004700 0.759338 -0.026489 0.650085 1445373000 -0.004700 0.759338 -0.026489 0.650085 1445373000 -0.004700 0.759338 -0.026489 0.650085 1445373000 -0.004700 0.759338 -0.026489 0.650085 1445373000 -0.068176 0.761353 0.044861 0.643127 1445373000 -0.068176 0.761353 0.044861 0.643127 1445373000 -0.068176 0.761353 0.044861 0.643127 1445373000 -0.068176 0.761353 0.044861 0.643127 1445373000 -0.068176 0.761353 0.044861 0.643127 1445373000 -0.068176 0.761353 0.044861 0.643127 1445373000 -0.118286 0.754700 0.104858 0.636719 1445373000 -0.118286 0.754700 0.104858 0.636719 1445373000 -0.118286 0.754700 0.104858 0.636719 1445373000 -0.118286 0.754700 0.104858 0.636719 1445373000 -0.118286 0.754700 0.104858 0.636719 1445373000 -0.118286 0.754700 0.104858 0.636719 1445373000 -0.118286 0.754700 0.104858 0.636719 1445373000 -0.155945 0.746399 0.146790 0.630005 1445373000 -0.155945 0.746399 0.146790 0.630005 1445373000 -0.155945 0.746399 0.146790 0.630005 1445373000 -0.155945 0.746399 0.146790 0.630005 1445373000 -0.155945 0.746399 0.146790 0.630005 1445373000 -0.155945 0.746399 0.146790 0.630005 1445373000 -0.170288 0.737854 0.165771 0.631714 1445373000 -0.170288 0.737854 0.165771 0.631714 1445373000 -0.170288 0.737854 0.165771 0.631714 1445373000 -0.170288 0.737854 0.165771 0.631714 1445373000 -0.170288 0.737854 0.165771 0.631714 1445373000 -0.170288 0.737854 0.165771 0.631714 1445373000 -0.159912 0.737000 0.163025 0.636047 1445373000 -0.159912 0.737000 0.163025 0.636047 1445373000 -0.159912 0.737000 0.163025 0.636047 1445373000 -0.159912 0.737000 0.163025 0.636047 1445373000 -0.159912 0.737000 0.163025 0.636047 1445373000 -0.159912 0.737000 0.163025 0.636047 1445373000 -0.129639 0.739197 0.140869 0.645630 1445373000 -0.129639 0.739197 0.140869 0.645630 1445373000 -0.129639 0.739197 0.140869 0.645630 1445373000 -0.129639 0.739197 0.140869 0.645630 1445373000 -0.129639 0.739197 0.140869 0.645630 1445373000 -0.129639 0.739197 0.140869 0.645630 1445373000 -0.129639 0.739197 0.140869 0.645630 1445373000 -0.082031 0.741638 0.100769 0.658020 1445373000 -0.082031 0.741638 0.100769 0.658020 1445373000 -0.082031 0.741638 0.100769 0.658020 1445373000 -0.082031 0.741638 0.100769 0.658020 1445373000 -0.082031 0.741638 0.100769 0.658020 1445373000 -0.082031 0.741638 0.100769 0.658020 1445373000 -0.022217 0.745728 0.046387 0.664185 1445373000 -0.022217 0.745728 0.046387 0.664185 1445373000 -0.022217 0.745728 0.046387 0.664185 1445373000 -0.022217 0.745728 0.046387 0.664185 1445373000 -0.022217 0.745728 0.046387 0.664185 1445373000 -0.022217 0.745728 0.046387 0.664185 1445373000 0.042786 0.744507 -0.018616 0.665894 1445373000 0.042786 0.744507 -0.018616 0.665894 1445373000 0.042786 0.744507 -0.018616 0.665894 1445373000 0.042786 0.744507 -0.018616 0.665894 1445373000 0.042786 0.744507 -0.018616 0.665894 1445373000 0.042786 0.744507 -0.018616 0.665894 1445373000 0.042786 0.744507 -0.018616 0.665894 1445373000 0.108093 0.740356 -0.092102 0.656921 1445373000 0.108093 0.740356 -0.092102 0.656921 1445373000 0.108093 0.740356 -0.092102 0.656921 1445373000 0.108093 0.740356 -0.092102 0.656921 1445373000 0.108093 0.740356 -0.092102 0.656921 1445373000 0.108093 0.740356 -0.092102 0.656921 1445373000 0.172791 0.730530 -0.166870 0.639221 1445373000 0.172791 0.730530 -0.166870 0.639221 1445373000 0.172791 0.730530 -0.166870 0.639221 1445373000 0.172791 0.730530 -0.166870 0.639221 1445373000 0.172791 0.730530 -0.166870 0.639221 1445373000 0.172791 0.730530 -0.166870 0.639221 1445373000 0.172791 0.730530 -0.166870 0.639221 1445373000 0.239136 0.707153 -0.238098 0.621277 1445373000 0.239136 0.707153 -0.238098 0.621277 1445373000 0.239136 0.707153 -0.238098 0.621277 1445373000 0.239136 0.707153 -0.238098 0.621277 1445373000 0.239136 0.707153 -0.238098 0.621277 1445373000 0.239136 0.707153 -0.238098 0.621277 1445373000 0.306824 0.673950 -0.312317 0.594971 1445373000 0.306824 0.673950 -0.312317 0.594971 1445373000 0.306824 0.673950 -0.312317 0.594971 1445373000 0.306824 0.673950 -0.312317 0.594971 1445373000 0.306824 0.673950 -0.312317 0.594971 1445373000 0.306824 0.673950 -0.312317 0.594971 1445373001 0.372314 0.632141 -0.382080 0.561951 1445373001 0.372314 0.632141 -0.382080 0.561951 1445373001 0.372314 0.632141 -0.382080 0.561951 1445373001 0.372314 0.632141 -0.382080 0.561951 1445373001 0.372314 0.632141 -0.382080 0.561951 1445373001 0.372314 0.632141 -0.382080 0.561951 1445373001 0.429321 0.588135 -0.444519 0.521606 1445373001 0.429321 0.588135 -0.444519 0.521606 1445373001 0.429321 0.588135 -0.444519 0.521606 1445373001 0.429321 0.588135 -0.444519 0.521606 1445373001 0.429321 0.588135 -0.444519 0.521606 1445373001 0.429321 0.588135 -0.444519 0.521606 1445373001 0.471863 0.546509 -0.490845 0.487549 1445373001 0.471863 0.546509 -0.490845 0.487549 1445373001 0.471863 0.546509 -0.490845 0.487549 1445373001 0.471863 0.546509 -0.490845 0.487549 1445373001 0.471863 0.546509 -0.490845 0.487549 1445373001 0.471863 0.546509 -0.490845 0.487549 1445373001 0.495911 0.518127 -0.524719 0.458435 1445373001 0.495911 0.518127 -0.524719 0.458435 1445373001 0.495911 0.518127 -0.524719 0.458435 1445373001 0.495911 0.518127 -0.524719 0.458435 1445373001 0.495911 0.518127 -0.524719 0.458435 1445373001 0.495911 0.518127 -0.524719 0.458435 1445373001 0.495911 0.518127 -0.524719 0.458435 1445373001 0.510376 0.501892 -0.539001 0.443909 1445373001 0.510376 0.501892 -0.539001 0.443909 1445373001 0.510376 0.501892 -0.539001 0.443909 1445373001 0.510376 0.501892 -0.539001 0.443909 1445373001 0.510376 0.501892 -0.539001 0.443909 1445373001 0.510376 0.501892 -0.539001 0.443909 1445373001 0.514038 0.496826 -0.541077 0.442810 1445373001 0.514038 0.496826 -0.541077 0.442810 1445373001 0.514038 0.496826 -0.541077 0.442810 1445373001 0.514038 0.496826 -0.541077 0.442810 1445373001 0.514038 0.496826 -0.541077 0.442810 1445373001 0.514038 0.496826 -0.541077 0.442810 1445373001 0.505371 0.502625 -0.534241 0.454407 1445373001 0.505371 0.502625 -0.534241 0.454407 1445373001 0.505371 0.502625 -0.534241 0.454407 1445373001 0.505371 0.502625 -0.534241 0.454407 1445373001 0.505371 0.502625 -0.534241 0.454407 1445373001 0.505371 0.502625 -0.534241 0.454407 1445373001 0.505371 0.502625 -0.534241 0.454407 1445373001 0.485535 0.519531 -0.513062 0.480652 1445373001 0.485535 0.519531 -0.513062 0.480652 1445373001 0.485535 0.519531 -0.513062 0.480652 1445373001 0.485535 0.519531 -0.513062 0.480652 1445373001 0.485535 0.519531 -0.513062 0.480652 1445373001 0.453735 0.546936 -0.478088 0.516113 1445373001 0.453735 0.546936 -0.478088 0.516113 1445373001 0.453735 0.546936 -0.478088 0.516113 1445373001 0.453735 0.546936 -0.478088 0.516113 1445373001 0.453735 0.546936 -0.478088 0.516113 1445373001 0.453735 0.546936 -0.478088 0.516113 1445373001 0.453735 0.546936 -0.478088 0.516113 1445373001 0.408630 0.582520 -0.432739 0.553467 1445373001 0.408630 0.582520 -0.432739 0.553467 1445373001 0.408630 0.582520 -0.432739 0.553467 1445373001 0.408630 0.582520 -0.432739 0.553467 1445373001 0.408630 0.582520 -0.432739 0.553467 1445373001 0.408630 0.582520 -0.432739 0.553467 1445373001 0.355591 0.618713 -0.376648 0.590637 1445373001 0.355591 0.618713 -0.376648 0.590637 1445373001 0.355591 0.618713 -0.376648 0.590637 1445373001 0.355591 0.618713 -0.376648 0.590637 1445373001 0.355591 0.618713 -0.376648 0.590637 1445373001 0.355591 0.618713 -0.376648 0.590637 1445373001 0.355591 0.618713 -0.376648 0.590637 1445373001 0.291626 0.654602 -0.314026 0.622681 1445373001 0.291626 0.654602 -0.314026 0.622681 1445373001 0.291626 0.654602 -0.314026 0.622681 1445373001 0.291626 0.654602 -0.314026 0.622681 1445373001 0.291626 0.654602 -0.314026 0.622681 1445373001 0.291626 0.654602 -0.314026 0.622681 1445373001 0.222656 0.685730 -0.243042 0.648865 1445373001 0.222656 0.685730 -0.243042 0.648865 1445373001 0.222656 0.685730 -0.243042 0.648865 1445373001 0.222656 0.685730 -0.243042 0.648865 1445373001 0.222656 0.685730 -0.243042 0.648865 1445373001 0.222656 0.685730 -0.243042 0.648865 1445373001 0.147217 0.714355 -0.168213 0.663025 1445373001 0.147217 0.714355 -0.168213 0.663025 1445373001 0.147217 0.714355 -0.168213 0.663025 1445373001 0.147217 0.714355 -0.168213 0.663025 1445373001 0.147217 0.714355 -0.168213 0.663025 1445373001 0.147217 0.714355 -0.168213 0.663025 1445373001 0.147217 0.714355 -0.168213 0.663025 1445373001 0.069397 0.737122 -0.088074 0.666321 1445373001 0.069397 0.737122 -0.088074 0.666321 1445373001 0.069397 0.737122 -0.088074 0.666321 1445373001 0.069397 0.737122 -0.088074 0.666321 1445373001 0.069397 0.737122 -0.088074 0.666321 1445373001 0.069397 0.737122 -0.088074 0.666321 1445373001 -0.003357 0.748230 -0.008179 0.663330 1445373001 -0.003357 0.748230 -0.008179 0.663330 1445373001 -0.003357 0.748230 -0.008179 0.663330 1445373001 -0.003357 0.748230 -0.008179 0.663330 1445373001 -0.003357 0.748230 -0.008179 0.663330 1445373001 -0.003357 0.748230 -0.008179 0.663330 1445373001 -0.003357 0.748230 -0.008179 0.663330 1445373001 -0.068237 0.747864 0.063477 0.657227 1445373001 -0.068237 0.747864 0.063477 0.657227 1445373001 -0.068237 0.747864 0.063477 0.657227 1445373001 -0.068237 0.747864 0.063477 0.657227 1445373001 -0.068237 0.747864 0.063477 0.657227 1445373001 -0.068237 0.747864 0.063477 0.657227 1445373001 -0.116577 0.744873 0.116211 0.646545 1445373001 -0.116577 0.744873 0.116211 0.646545 1445373001 -0.116577 0.744873 0.116211 0.646545 1445373001 -0.116577 0.744873 0.116211 0.646545 1445373001 -0.116577 0.744873 0.116211 0.646545 1445373001 -0.116577 0.744873 0.116211 0.646545 1445373001 -0.142456 0.742126 0.144165 0.638855 1445373001 -0.142456 0.742126 0.144165 0.638855 1445373002 -0.142456 0.742126 0.144165 0.638855 1445373002 -0.142456 0.742126 0.144165 0.638855 1445373002 -0.142456 0.742126 0.144165 0.638855 1445373002 -0.142456 0.742126 0.144165 0.638855 1445373002 -0.150574 0.740051 0.152954 0.637268 1445373002 -0.150574 0.740051 0.152954 0.637268 1445373002 -0.150574 0.740051 0.152954 0.637268 1445373002 -0.150574 0.740051 0.152954 0.637268 1445373002 -0.150574 0.740051 0.152954 0.637268 1445373002 -0.150574 0.740051 0.152954 0.637268 1445373002 -0.139709 0.737915 0.147034 0.643616 1445373002 -0.139709 0.737915 0.147034 0.643616 1445373002 -0.139709 0.737915 0.147034 0.643616 1445373002 -0.139709 0.737915 0.147034 0.643616 1445373002 -0.108643 0.740906 0.122986 0.651123 1445373002 -0.108643 0.740906 0.122986 0.651123 1445373002 -0.108643 0.740906 0.122986 0.651123 1445373002 -0.108643 0.740906 0.122986 0.651123 1445373002 -0.108643 0.740906 0.122986 0.651123 1445373002 -0.108643 0.740906 0.122986 0.651123 1445373002 -0.061951 0.744751 0.081787 0.659302 1445373002 -0.061951 0.744751 0.081787 0.659302 1445373002 -0.061951 0.744751 0.081787 0.659302 1445373002 -0.061951 0.744751 0.081787 0.659302 1445373002 -0.061951 0.744751 0.081787 0.659302 1445373002 -0.061951 0.744751 0.081787 0.659302 1445373002 -0.004944 0.745728 0.027588 0.665588 1445373002 -0.004944 0.745728 0.027588 0.665588 1445373002 -0.004944 0.745728 0.027588 0.665588 1445373002 -0.004944 0.745728 0.027588 0.665588 1445373002 -0.004944 0.745728 0.027588 0.665588 1445373002 -0.004944 0.745728 0.027588 0.665588 1445373002 0.059326 0.741516 -0.036133 0.667236 1445373002 0.059326 0.741516 -0.036133 0.667236 1445373002 0.059326 0.741516 -0.036133 0.667236 1445373002 0.059326 0.741516 -0.036133 0.667236 1445373002 0.059326 0.741516 -0.036133 0.667236 1445373002 0.059326 0.741516 -0.036133 0.667236 1445373002 0.059326 0.741516 -0.036133 0.667236 1445373002 0.123108 0.733704 -0.107544 0.659485 1445373002 0.123108 0.733704 -0.107544 0.659485 1445373002 0.123108 0.733704 -0.107544 0.659485 1445373002 0.123108 0.733704 -0.107544 0.659485 1445373002 0.123108 0.733704 -0.107544 0.659485 1445373002 0.123108 0.733704 -0.107544 0.659485 1445373002 0.185181 0.721863 -0.180786 0.641785 1445373002 0.185181 0.721863 -0.180786 0.641785 1445373002 0.185181 0.721863 -0.180786 0.641785 1445373002 0.185181 0.721863 -0.180786 0.641785 1445373002 0.185181 0.721863 -0.180786 0.641785 1445373002 0.185181 0.721863 -0.180786 0.641785 1445373002 0.248840 0.699280 -0.253479 0.620300 1445373002 0.248840 0.699280 -0.253479 0.620300 1445373002 0.248840 0.699280 -0.253479 0.620300 1445373002 0.248840 0.699280 -0.253479 0.620300 1445373002 0.248840 0.699280 -0.253479 0.620300 1445373002 0.248840 0.699280 -0.253479 0.620300 1445373002 0.311279 0.669556 -0.325073 0.590820 1445373002 0.311279 0.669556 -0.325073 0.590820 1445373002 0.311279 0.669556 -0.325073 0.590820 1445373002 0.311279 0.669556 -0.325073 0.590820 1445373002 0.311279 0.669556 -0.325073 0.590820 1445373002 0.311279 0.669556 -0.325073 0.590820 1445373002 0.311279 0.669556 -0.325073 0.590820 1445373002 0.368713 0.633545 -0.389404 0.557617 1445373002 0.368713 0.633545 -0.389404 0.557617 1445373002 0.368713 0.633545 -0.389404 0.557617 1445373002 0.368713 0.633545 -0.389404 0.557617 1445373002 0.368713 0.633545 -0.389404 0.557617 1445373002 0.368713 0.633545 -0.389404 0.557617 1445373002 0.411926 0.597412 -0.445313 0.524475 1445373002 0.411926 0.597412 -0.445313 0.524475 1445373002 0.411926 0.597412 -0.445313 0.524475 1445373002 0.411926 0.597412 -0.445313 0.524475 1445373002 0.411926 0.597412 -0.445313 0.524475 1445373002 0.411926 0.597412 -0.445313 0.524475 1445373002 0.443054 0.566284 -0.487854 0.494995 1445373002 0.443054 0.566284 -0.487854 0.494995 1445373002 0.443054 0.566284 -0.487854 0.494995 1445373002 0.443054 0.566284 -0.487854 0.494995 1445373002 0.443054 0.566284 -0.487854 0.494995 1445373002 0.443054 0.566284 -0.487854 0.494995 1445373002 0.460999 0.543274 -0.518860 0.472229 1445373002 0.460999 0.543274 -0.518860 0.472229 1445373002 0.460999 0.543274 -0.518860 0.472229 1445373002 0.460999 0.543274 -0.518860 0.472229 1445373002 0.460999 0.543274 -0.518860 0.472229 1445373002 0.460999 0.543274 -0.518860 0.472229 1445373002 0.468018 0.530701 -0.535400 0.461121 1445373002 0.468018 0.530701 -0.535400 0.461121 1445373002 0.468018 0.530701 -0.535400 0.461121 1445373002 0.468018 0.530701 -0.535400 0.461121 1445373002 0.468018 0.530701 -0.535400 0.461121 1445373002 0.468018 0.530701 -0.535400 0.461121 1445373002 0.468018 0.530701 -0.535400 0.461121 1445373002 0.463684 0.531128 -0.533997 0.466553 1445373002 0.463684 0.531128 -0.533997 0.466553 1445373002 0.463684 0.531128 -0.533997 0.466553 1445373002 0.463684 0.531128 -0.533997 0.466553 1445373002 0.463684 0.531128 -0.533997 0.466553 1445373002 0.463684 0.531128 -0.533997 0.466553 1445373002 0.451416 0.539368 -0.522705 0.481750 1445373002 0.451416 0.539368 -0.522705 0.481750 1445373002 0.451416 0.539368 -0.522705 0.481750 1445373002 0.451416 0.539368 -0.522705 0.481750 1445373002 0.451416 0.539368 -0.522705 0.481750 1445373002 0.451416 0.539368 -0.522705 0.481750 1445373002 0.451416 0.539368 -0.522705 0.481750 1445373002 0.429993 0.555664 -0.498291 0.507935 1445373002 0.429993 0.555664 -0.498291 0.507935 1445373002 
0.273743 0.683960 -0.248230 0.628906 1445373004 0.273743 0.683960 -0.248230 0.628906 1445373004 0.273743 0.683960 -0.248230 0.628906 1445373004 0.299805 0.674622 -0.272949 0.616760 1445373004 0.299805 0.674622 -0.272949 0.616760 1445373004 0.299805 0.674622 -0.272949 0.616760 1445373004 0.299805 0.674622 -0.272949 0.616760 1445373004 0.299805 0.674622 -0.272949 0.616760 1445373004 0.299805 0.674622 -0.272949 0.616760 1445373004 0.332703 0.659485 -0.304138 0.601501 1445373004 0.332703 0.659485 -0.304138 0.601501 1445373004 0.332703 0.659485 -0.304138 0.601501 1445373004 0.332703 0.659485 -0.304138 0.601501 1445373004 0.332703 0.659485 -0.304138 0.601501 1445373004 0.332703 0.659485 -0.304138 0.601501 1445373005 0.332703 0.659485 -0.304138 0.601501 1445373005 0.367798 0.641479 -0.343933 0.578674 1445373005 0.367798 0.641479 -0.343933 0.578674 1445373005 0.367798 0.641479 -0.343933 0.578674 1445373005 0.367798 0.641479 -0.343933 0.578674 1445373005 0.367798 0.641479 -0.343933 0.578674 1445373005 0.367798 0.641479 -0.343933 0.578674 1445373005 0.404846 0.617676 -0.384949 0.553467 1445373005 0.404846 0.617676 -0.384949 0.553467 1445373005 0.404846 0.617676 -0.384949 0.553467 1445373005 0.404846 0.617676 -0.384949 0.553467 1445373005 0.404846 0.617676 -0.384949 0.553467 1445373005 0.404846 0.617676 -0.384949 0.553467 1445373005 0.439758 0.591797 -0.428101 0.522522 1445373005 0.439758 0.591797 -0.428101 0.522522 1445373005 0.439758 0.591797 -0.428101 0.522522 1445373005 0.439758 0.591797 -0.428101 0.522522 1445373005 0.439758 0.591797 -0.428101 0.522522 1445373005 0.439758 0.591797 -0.428101 0.522522 1445373005 0.439758 0.591797 -0.428101 0.522522 1445373005 0.466675 0.566528 -0.469971 0.490234 1445373005 0.466675 0.566528 -0.469971 0.490234 1445373005 0.466675 0.566528 -0.469971 0.490234 1445373005 0.466675 0.566528 -0.469971 0.490234 1445373005 0.466675 0.566528 -0.469971 0.490234 1445373005 0.466675 0.566528 -0.469971 0.490234 1445373005 0.485168 0.544495 -0.502930 0.463806 1445373005 0.485168 0.544495 -0.502930 0.463806 1445373005 0.485168 0.544495 -0.502930 0.463806 1445373005 0.485168 0.544495 -0.502930 0.463806 1445373005 0.485168 0.544495 -0.502930 0.463806 1445373005 0.485168 0.544495 -0.502930 0.463806 1445373005 0.496765 0.528198 -0.524475 0.446106 1445373005 0.496765 0.528198 -0.524475 0.446106 1445373005 0.496765 0.528198 -0.524475 0.446106 1445373005 0.496765 0.528198 -0.524475 0.446106 1445373005 0.496765 0.528198 -0.524475 0.446106 1445373005 0.496765 0.528198 -0.524475 0.446106 1445373005 0.496765 0.528198 -0.524475 0.446106 1445373005 0.503967 0.516174 -0.534180 0.440735 1445373005 0.503967 0.516174 -0.534180 0.440735 1445373005 0.503967 0.516174 -0.534180 0.440735 1445373005 0.503967 0.516174 -0.534180 0.440735 1445373005 0.503967 0.516174 -0.534180 0.440735 1445373005 0.503967 0.516174 -0.534180 0.440735 1445373005 0.500916 0.513550 -0.532715 0.448853 1445373005 0.500916 0.513550 -0.532715 0.448853 1445373005 0.500916 0.513550 -0.532715 0.448853 1445373005 0.500916 0.513550 -0.532715 0.448853 1445373005 0.500916 0.513550 -0.532715 0.448853 1445373005 0.500916 0.513550 -0.532715 0.448853 1445373005 0.500916 0.513550 -0.532715 0.448853 1445373005 0.488220 0.520935 -0.519348 0.469666 1445373005 0.488220 0.520935 -0.519348 0.469666 1445373005 0.488220 0.520935 -0.519348 0.469666 1445373005 0.488220 0.520935 -0.519348 0.469666 1445373005 0.488220 0.520935 -0.519348 0.469666 1445373005 0.488220 0.520935 -0.519348 0.469666 1445373005 0.462219 0.539978 -0.491821 0.502747 1445373005 0.462219 0.539978 -0.491821 0.502747 1445373005 0.462219 0.539978 -0.491821 0.502747 1445373005 0.462219 0.539978 -0.491821 0.502747 1445373005 0.462219 0.539978 -0.491821 0.502747 1445373005 0.462219 0.539978 -0.491821 0.502747 1445373005 0.462219 0.539978 -0.491821 0.502747 1445373005 0.423584 0.567566 -0.452393 0.541992 1445373005 0.423584 0.567566 -0.452393 0.541992 1445373005 0.423584 0.567566 -0.452393 0.541992 1445373005 0.423584 0.567566 -0.452393 0.541992 1445373005 0.423584 0.567566 -0.452393 0.541992 1445373005 0.423584 0.567566 -0.452393 0.541992 1445373005 0.373047 0.600708 -0.402588 0.581238 1445373005 0.373047 0.600708 -0.402588 0.581238 1445373005 0.373047 0.600708 -0.402588 0.581238 1445373005 0.373047 0.600708 -0.402588 0.581238 1445373005 0.373047 0.600708 -0.402588 0.581238 1445373005 0.373047 0.600708 -0.402588 0.581238 1445373005 0.316772 0.632568 -0.343506 0.617615 1445373005 0.316772 0.632568 -0.343506 0.617615 1445373005 0.316772 0.632568 -0.343506 0.617615 1445373005 0.316772 0.632568 -0.343506 0.617615 1445373005 0.316772 0.632568 -0.343506 0.617615 1445373005 0.316772 0.632568 -0.343506 0.617615 1445373005 0.250732 0.665100 -0.279175 0.645569 1445373005 0.250732 0.665100 -0.279175 0.645569 1445373005 0.250732 0.665100 -0.279175 0.645569 1445373005 0.250732 0.665100 -0.279175 0.645569 1445373005 0.250732 0.665100 -0.279175 0.645569 1445373005 0.250732 0.665100 -0.279175 0.645569 1445373005 0.250732 0.665100 -0.279175 0.645569 1445373005 0.180969 0.694580 -0.209167 0.664063 1445373005 0.180969 0.694580 -0.209167 0.664063 1445373005 0.180969 0.694580 -0.209167 0.664063 1445373005 0.180969 0.694580 -0.209167 0.664063 1445373005 0.180969 0.694580 -0.209167 0.664063 1445373005 0.180969 0.694580 -0.209167 0.664063 1445373005 0.180969 0.694580 -0.209167 0.664063 1445373005 0.110291 0.719177 -0.135132 0.672485 1445373005 0.110291 0.719177 -0.135132 0.672485 1445373005 0.110291 0.719177 -0.135132 0.672485 1445373005 0.110291 0.719177 -0.135132 0.672485 1445373005 0.110291 0.719177 -0.135132 0.672485 1445373005 0.110291 0.719177 -0.135132 0.672485 1445373005 0.044434 0.733032 -0.060791 0.675964 1445373005 0.044434 0.733032 -0.060791 0.675964 1445373005 0.044434 0.733032 -0.060791 0.675964 1445373005 0.044434 0.733032 -0.060791 0.675964 1445373005 0.044434 0.733032 -0.060791 0.675964 1445373005 0.044434 0.733032 -0.060791 0.675964 1445373005 -0.014160 0.743164 0.006531 0.668884 1445373005 -0.014160 0.743164 0.006531 0.668884 1445373005 -0.014160 0.743164 0.006531 0.668884 1445373005 -0.014160 0.743164 0.006531 0.668884 1445373005 -0.014160 0.743164 0.006531 0.668884 1445373005 -0.014160 0.743164 0.006531 0.668884 1445373005 -0.014160 0.743164 0.006531 0.668884 1445373006 -0.059326 0.744934 0.062256 0.661499 1445373006 -0.059326 0.744934 0.062256 0.661499 1445373006 -0.059326 0.744934 0.062256 0.661499 1445373006 -0.059326 0.744934 0.062256 0.661499 1445373006 -0.059326 0.744934 0.062256 0.661499 1445373006 -0.059326 0.744934 0.062256 0.661499 1445373006 -0.085754 0.744446 0.099854 0.654480 1445373006 -0.085754 0.744446 0.099854 0.654480 1445373006 -0.085754 0.744446 0.099854 0.654480 1445373006 -0.085754 0.744446 0.099854 0.654480 1445373006 -0.085754 0.744446 0.099854 0.654480 1445373006 -0.085754 0.744446 0.099854 0.654480 1445373006 -0.087891 0.742004 0.112000 0.655029 1445373006 -0.087891 0.742004 0.112000 0.655029 1445373006 -0.087891 0.742004 0.112000 0.655029 1445373006 -0.087891 0.742004 0.112000 0.655029 1445373006 -0.087891 0.742004 0.112000 0.655029 1445373006 -0.087891 0.742004 0.112000 0.655029 1445373006 -0.067566 0.738586 0.101135 0.663025 1445373006 -0.067566 0.738586 0.101135 0.663025 1445373006 -0.067566 0.738586 0.101135 0.663025 1445373006 -0.067566 0.738586 0.101135 0.663025 1445373006 -0.067566 0.738586 0.101135 0.663025 1445373006 -0.067566 0.738586 0.101135 0.663025 1445373006 -0.027832 0.739319 0.068665 0.669189 1445373006 -0.027832 0.739319 0.068665 0.669189 1445373006 -0.027832 0.739319 0.068665 0.669189 1445373006 -0.027832 0.739319 0.068665 0.669189 1445373006 -0.027832 0.739319 0.068665 0.669189 1445373006 -0.027832 0.739319 0.068665 0.669189 1445373006 0.025879 0.739746 0.017822 0.672058 1445373006 0.025879 0.739746 0.017822 0.672058 1445373006 0.025879 0.739746 0.017822 0.672058 1445373006 0.025879 0.739746 0.017822 0.672058 1445373006 0.025879 0.739746 0.017822 0.672058 1445373006 0.025879 0.739746 0.017822 0.672058 1445373006 0.085022 0.735596 -0.047058 0.670349 1445373006 0.085022 0.735596 -0.047058 0.670349 1445373006 0.085022 0.735596 -0.047058 0.670349 1445373006 0.085022 0.735596 -0.047058 0.670349 1445373006 0.085022 0.735596 -0.047058 0.670349 1445373006 0.085022 0.735596 -0.047058 0.670349 1445373006 0.085022 0.735596 -0.047058 0.670349 1445373006 0.146179 0.723755 -0.117798 0.664001 1445373006 0.146179 0.723755 -0.117798 0.664001 1445373006 0.146179 0.723755 -0.117798 0.664001 1445373006 0.146179 0.723755 -0.117798 0.664001 1445373006 0.146179 0.723755 -0.117798 0.664001 1445373006 0.146179 0.723755 -0.117798 0.664001 1445373006 0.146179 0.723755 -0.117798 0.664001 1445373006 0.205994 0.706665 -0.191223 0.649292 1445373006 0.205994 0.706665 -0.191223 0.649292 1445373006 0.205994 0.706665 -0.191223 0.649292 1445373006 0.205994 0.706665 -0.191223 0.649292 1445373006 0.205994 0.706665 -0.191223 0.649292 1445373006 0.205994 0.706665 -0.191223 0.649292 1445373006 0.205994 0.706665 -0.191223 0.649292 1445373006 0.266663 0.680420 -0.263977 0.629395 1445373006 0.266663 0.680420 -0.263977 0.629395 1445373006 0.266663 0.680420 -0.263977 0.629395 1445373006 0.266663 0.680420 -0.263977 0.629395 1445373006 0.266663 0.680420 -0.263977 0.629395 1445373006 0.266663 0.680420 -0.263977 0.629395 1445373006 0.326843 0.647034 -0.336487 0.601074 1445373006 0.326843 0.647034 -0.336487 0.601074 1445373006 0.326843 0.647034 -0.336487 0.601074 1445373006 0.326843 0.647034 -0.336487 0.601074 1445373006 0.326843 0.647034 -0.336487 0.601074 1445373006 0.326843 0.647034 -0.336487 0.601074 1445373006 0.382690 0.607605 -0.401489 0.568420 1445373006 0.382690 0.607605 -0.401489 0.568420 1445373006 0.382690 0.607605 -0.401489 0.568420 1445373006 0.382690 0.607605 -0.401489 0.568420 1445373006 0.382690 0.607605 -0.401489 0.568420 1445373006 0.382690 0.607605 -0.401489 0.568420 1445373006 0.425720 0.567322 -0.456726 0.536926 1445373006 0.425720 0.567322 -0.456726 0.536926 1445373006 0.425720 0.567322 -0.456726 0.536926 1445373006 0.425720 0.567322 -0.456726 0.536926 1445373006 0.425720 0.567322 -0.456726 0.536926 1445373006 0.425720 0.567322 -0.456726 0.536926 1445373006 0.449585 0.538086 -0.499878 0.508301 1445373006 0.449585 0.538086 -0.499878 0.508301 1445373006 0.449585 0.538086 -0.499878 0.508301 1445373006 0.449585 0.538086 -0.499878 0.508301 1445373006 0.449585 0.538086 -0.499878 0.508301 1445373006 0.449585 0.538086 -0.499878 0.508301 1445373006 0.449585 0.538086 -0.499878 0.508301 1445373006 0.463196 0.517151 -0.519043 0.498535 1445373006 0.463196 0.517151 -0.519043 0.498535 1445373006 0.463196 0.517151 -0.519043 0.498535 1445373006 0.463196 0.517151 -0.519043 0.498535 1445373006 0.463196 0.517151 -0.519043 0.498535 1445373006 0.463196 0.517151 -0.519043 0.498535 1445373006 0.460938 0.512146 -0.520569 0.504211 1445373006 0.460938 0.512146 -0.520569 0.504211 1445373006 0.460938 0.512146 -0.520569 0.504211 1445373006 0.460938 0.512146 -0.520569 0.504211 1445373006 0.460938 0.512146 -0.520569 0.504211 1445373006 0.460938 0.512146 -0.520569 0.504211 1445373006 0.446655 0.521851 -0.509460 0.518188 1445373006 0.446655 0.521851 -0.509460 0.518188 1445373006 0.446655 0.521851 -0.509460 0.518188 1445373006 0.446655 0.521851 -0.509460 0.518188 1445373006 0.446655 0.521851 -0.509460 0.518188 1445373006 0.446655 0.521851 -0.509460 0.518188 1445373006 0.417236 0.545410 -0.482910 0.543274 1445373006 0.417236 0.545410 -0.482910 0.543274 1445373006 0.417236 0.545410 -0.482910 0.543274 1445373006 0.417236 0.545410 -0.482910 0.543274 1445373006 0.417236 0.545410 -0.482910 0.543274 1445373006 0.417236 0.545410 -0.482910 0.543274 1445373006 0.377747 0.575989 -0.441284 0.575073 1445373006 0.377747 0.575989 -0.441284 0.575073 1445373007 0.377747 0.575989 -0.441284 0.575073 1445373007 0.377747 0.575989 -0.441284 0.575073 1445373007 0.377747 0.575989 -0.441284 0.575073 1445373007 0.377747 0.575989 -0.441284 0.575073 1445373007 0.377747 0.575989 -0.441284 0.575073 1445373007 0.330933 0.609924 -0.386414 0.607483 1445373007 0.330933 0.609924 -0.386414 0.607483 1445373007 0.330933 0.609924 -0.386414 0.607483 1445373007 0.330933 0.609924 -0.386414 0.607483 1445373007 0.330933 0.609924 -0.386414 0.607483 1445373007 0.330933 0.609924 -0.386414 0.607483 1445373007 0.330933 0.609924 -0.386414 0.607483 1445373007 0.275085 0.644836 -0.324463 0.634949 1445373007 0.275085 0.644836 -0.324463 0.634949 1445373007 0.275085 0.644836 -0.324463 0.634949 1445373007 0.275085 0.644836 -0.324463 0.634949 1445373007 0.275085 0.644836 -0.324463 0.634949 1445373007 0.275085 0.644836 -0.324463 0.634949 1445373007 0.212646 0.680359 -0.257141 0.652466 1445373007 0.212646 0.680359 -0.257141 0.652466 1445373007 0.212646 0.680359 -0.257141 0.652466 1445373007 0.212646 0.680359 -0.257141 0.652466 1445373007 0.212646 0.680359 -0.257141 0.652466 1445373007 0.212646 0.680359 -0.257141 0.652466 1445373007 0.153259 0.707581 -0.184570 0.664612 1445373007 0.153259 0.707581 -0.184570 0.664612 1445373007 0.153259 0.707581 -0.184570 0.664612 1445373007 0.153259 0.707581 -0.184570 0.664612 1445373007 0.153259 0.707581 -0.184570 0.664612 1445373007 0.153259 0.707581 -0.184570 0.664612 1445373007 0.153259 0.707581 -0.184570 0.664612 1445373007 0.090820 0.735657 -0.113281 0.661560 1445373007 0.090820 0.735657 -0.113281 0.661560 1445373007 0.090820 0.735657 -0.113281 0.661560 1445373007 0.090820 0.735657 -0.113281 0.661560 1445373007 0.090820 0.735657 -0.113281 0.661560 1445373007 0.090820 0.735657 -0.113281 0.661560 1445373007 0.033325 0.748657 -0.040710 0.660767 1445373007 0.033325 0.748657 -0.040710 0.660767 1445373007 0.033325 0.748657 -0.040710 0.660767 1445373007 0.033325 0.748657 -0.040710 0.660767 1445373007 0.033325 0.748657 -0.040710 0.660767 1445373007 0.033325 0.748657 -0.040710 0.660767 1445373007 -0.015442 0.751831 0.020691 0.658752 1445373007 -0.015442 0.751831 0.020691 0.658752 1445373007 -0.015442 0.751831 0.020691 0.658752 1445373007 -0.015442 0.751831 0.020691 0.658752 1445373007 -0.015442 0.751831 0.020691 0.658752 1445373007 -0.015442 0.751831 0.020691 0.658752 1445373007 -0.052612 0.749084 0.068787 0.656738 1445373007 -0.052612 0.749084 0.068787 0.656738 1445373007 -0.052612 0.749084 0.068787 0.656738 1445373007 -0.052612 0.749084 0.068787 0.656738 1445373007 -0.052612 0.749084 0.068787 0.656738 1445373007 -0.075317 0.738098 0.097839 0.663269 1445373007 -0.075317 0.738098 0.097839 0.663269 1445373007 -0.075317 0.738098 0.097839 0.663269 1445373007 -0.075317 0.738098 0.097839 0.663269 1445373007 -0.075317 0.738098 0.097839 0.663269 1445373007 -0.075317 0.738098 0.097839 0.663269 1445373007 -0.075745 0.736450 0.104187 0.664063 1445373007 -0.075745 0.736450 0.104187 0.664063 1445373007 -0.075745 0.736450 0.104187 0.664063 1445373007 -0.075745 0.736450 0.104187 0.664063 1445373007 -0.075745 0.736450 0.104187 0.664063 1445373007 -0.075745 0.736450 0.104187 0.664063 1445373007 -0.051575 0.736389 0.084106 0.669250 1445373007 -0.051575 0.736389 0.084106 0.669250 1445373007 -0.051575 0.736389 0.084106 0.669250 1445373007 -0.051575 0.736389 0.084106 0.669250 1445373007 -0.051575 0.736389 0.084106 0.669250 1445373007 -0.051575 0.736389 0.084106 0.669250 1445373007 -0.009766 0.737793 0.043457 0.673523 1445373007 -0.009766 0.737793 0.043457 0.673523 1445373007 -0.009766 0.737793 0.043457 0.673523 1445373007 -0.009766 0.737793 0.043457 0.673523 1445373007 -0.009766 0.737793 0.043457 0.673523 1445373007 -0.009766 0.737793 0.043457 0.673523 1445373007 -0.009766 0.737793 0.043457 0.673523 1445373007 0.046631 0.738770 -0.015320 0.672119 1445373007 0.046631 0.738770 -0.015320 0.672119 1445373007 0.046631 0.738770 -0.015320 0.672119 1445373007 0.046631 0.738770 -0.015320 0.672119 1445373007 0.046631 0.738770 -0.015320 0.672119 1445373007 0.046631 0.738770 -0.015320 0.672119 1445373007 0.108337 0.732178 -0.085693 0.666870 1445373007 0.108337 0.732178 -0.085693 0.666870 1445373007 0.108337 0.732178 -0.085693 0.666870 1445373007 0.108337 0.732178 -0.085693 0.666870 1445373007 0.108337 0.732178 -0.085693 0.666870 1445373007 0.108337 0.732178 -0.085693 0.666870 1445373007 0.170471 0.717896 -0.160034 0.655640 1445373007 0.170471 0.717896 -0.160034 0.655640 1445373007 0.170471 0.717896 -0.160034 0.655640 1445373007 0.170471 0.717896 -0.160034 0.655640 1445373007 0.170471 0.717896 -0.160034 0.655640 1445373007 0.170471 0.717896 -0.160034 0.655640 1445373007 0.233276 0.695618 -0.234009 0.637817 1445373007 0.233276 0.695618 -0.234009 0.637817 1445373007 0.233276 0.695618 -0.234009 0.637817 1445373007 0.233276 0.695618 -0.234009 0.637817 1445373007 0.233276 0.695618 -0.234009 0.637817 1445373007 0.233276 0.695618 -0.234009 0.637817 1445373007 0.233276 0.695618 -0.234009 0.637817 1445373007 0.295105 0.666870 -0.307068 0.611450 1445373007 0.295105 0.666870 -0.307068 0.611450 1445373007 0.295105 0.666870 -0.307068 0.611450 1445373007 0.295105 0.666870 -0.307068 0.611450 1445373007 0.295105 0.666870 -0.307068 0.611450 1445373007 0.295105 0.666870 -0.307068 0.611450 1445373007 0.351318 0.633911 -0.376099 0.577271 1445373007 0.351318 0.633911 -0.376099 0.577271 1445373007 0.351318 0.633911 -0.376099 0.577271 1445373007 0.351318 0.633911 -0.376099 0.577271 1445373008 0.351318 0.633911 -0.376099 0.577271 1445373008 0.351318 0.633911 -0.376099 0.577271 1445373008 0.351318 0.633911 -0.376099 0.577271 1445373008 0.399048 0.597168 -0.433899 0.543823 1445373008 0.399048 0.597168 -0.433899 0.543823 1445373008 0.399048 0.597168 -0.433899 0.543823 1445373008 0.399048 0.597168 -0.433899 0.543823 1445373008 0.399048 0.597168 -0.433899 0.543823 1445373008 0.399048 0.597168 -0.433899 0.543823 1445373008 0.435791 0.561707 -0.479431 0.514465 1445373008 0.435791 0.561707 -0.479431 0.514465 1445373008 0.435791 0.561707 -0.479431 0.514465 1445373008 0.435791 0.561707 -0.479431 0.514465 1445373008 0.435791 0.561707 -0.479431 0.514465 1445373008 0.435791 0.561707 -0.479431 0.514465 1445373008 0.458435 0.534424 -0.511597 0.492371 1445373008 0.458435 0.534424 -0.511597 0.492371 1445373008 0.458435 0.534424 -0.511597 0.492371 1445373008 0.458435 0.534424 -0.511597 0.492371 1445373008 0.458435 0.534424 -0.511597 0.492371 1445373008 0.458435 0.534424 -0.511597 0.492371 1445373008 0.458435 0.534424 -0.511597 0.492371 1445373008 0.470581 0.518433 -0.526917 0.481750 1445373008 0.470581 0.518433 -0.526917 0.481750 1445373008 0.470581 0.518433 -0.526917 0.481750 1445373008 0.470581 0.518433 -0.526917 0.481750 1445373008 0.470581 0.518433 -0.526917 0.481750 1445373008 0.470581 0.518433 -0.526917 0.481750 1445373008 0.470581 0.518433 -0.526917 0.481750 1445373008 0.473999 0.513733 -0.524902 0.485596 1445373008 0.473999 0.513733 -0.524902 0.485596 1445373008 0.473999 0.513733 -0.524902 0.485596 1445373008 0.473999 0.513733 -0.524902 0.485596 1445373008 0.473999 0.513733 -0.524902 0.485596 1445373008 0.473999 0.513733 -0.524902 0.485596 1445373008 0.463867 0.519592 -0.509705 0.505005 1445373008 0.463867 0.519592 -0.509705 0.505005 1445373008 0.463867 0.519592 -0.509705 0.505005 1445373008 0.463867 0.519592 -0.509705 0.505005 1445373008 0.463867 0.519592 -0.509705 0.505005 1445373008 0.463867 0.519592 -0.509705 0.505005 1445373008 0.463867 0.519592 -0.509705 0.505005 1445373008 0.441650 0.536133 -0.480286 0.535522 1445373008 0.441650 0.536133 -0.480286 0.535522 1445373008 0.441650 0.536133 -0.480286 0.535522 1445373008 0.441650 0.536133 -0.480286 0.535522 1445373008 0.441650 0.536133 -0.480286 0.535522 1445373008 0.441650 0.536133 -0.480286 0.535522 1445373008 0.405762 0.562561 -0.439453 0.570679 1445373008 0.405762 0.562561 -0.439453 0.570679 1445373008 0.405762 0.562561 -0.439453 0.570679 1445373008 0.405762 0.562561 -0.439453 0.570679 1445373008 0.405762 0.562561 -0.439453 0.570679 1445373008 0.405762 0.562561 -0.439453 0.570679 1445373008 0.356018 0.596375 -0.389954 0.604553 1445373008 0.356018 0.596375 -0.389954 0.604553 1445373008 0.356018 0.596375 -0.389954 0.604553 1445373008 0.356018 0.596375 -0.389954 0.604553 1445373008 0.356018 0.596375 -0.389954 0.604553 1445373008 0.356018 0.596375 -0.389954 0.604553 1445373008 0.356018 0.596375 -0.389954 0.604553 1445373008 0.298096 0.631714 -0.333191 0.633240 1445373008 0.298096 0.631714 -0.333191 0.633240 1445373008 0.298096 0.631714 -0.333191 0.633240 1445373008 0.298096 0.631714 -0.333191 0.633240 1445373008 0.298096 0.631714 -0.333191 0.633240 1445373008 0.298096 0.631714 -0.333191 0.633240 1445373008 0.234070 0.666138 -0.272278 0.653625 1445373008 0.234070 0.666138 -0.272278 0.653625 1445373008 0.234070 0.666138 -0.272278 0.653625 1445373008 0.234070 0.666138 -0.272278 0.653625 1445373008 0.234070 0.666138 -0.272278 0.653625 1445373008 0.234070 0.666138 -0.272278 0.653625 1445373008 0.164856 0.698547 -0.204773 0.665466 1445373008 0.164856 0.698547 -0.204773 0.665466 1445373008 0.164856 0.698547 -0.204773 0.665466 1445373008 0.164856 0.698547 -0.204773 0.665466 1445373008 0.164856 0.698547 -0.204773 0.665466 1445373008 0.164856 0.698547 -0.204773 0.665466 1445373008 0.164856 0.698547 -0.204773 0.665466 1445373008 0.091919 0.727539 -0.130981 0.667053 1445373008 0.091919 0.727539 -0.130981 0.667053 1445373008 0.091919 0.727539 -0.130981 0.667053 1445373008 0.091919 0.727539 -0.130981 0.667053 1445373008 0.091919 0.727539 -0.130981 0.667053 1445373008 0.091919 0.727539 -0.130981 0.667053 1445373008 0.020508 0.747498 -0.053467 0.661743 1445373008 0.020508 0.747498 -0.053467 0.661743 1445373008 0.020508 0.747498 -0.053467 0.661743 1445373008 0.020508 0.747498 -0.053467 0.661743 1445373008 0.020508 0.747498 -0.053467 0.661743 1445373008 0.020508 0.747498 -0.053467 0.661743 1445373008 -0.037964 0.751587 0.016785 0.658264 1445373008 -0.037964 0.751587 0.016785 0.658264 1445373008 -0.037964 0.751587 0.016785 0.658264 1445373008 -0.037964 0.751587 0.016785 0.658264 1445373008 -0.037964 0.751587 0.016785 0.658264 1445373008 -0.037964 0.751587 0.016785 0.658264 1445373008 -0.037964 0.751587 0.016785 0.658264 1445373008 -0.080566 0.749023 0.070129 0.653809 1445373008 -0.080566 0.749023 0.070129 0.653809 1445373008 -0.080566 0.749023 0.070129 0.653809 1445373008 -0.080566 0.749023 0.070129 0.653809 1445373008 -0.080566 0.749023 0.070129 0.653809 1445373008 -0.080566 0.749023 0.070129 0.653809 1445373008 -0.106934 0.740479 0.104675 0.655151 1445373008 -0.106934 0.740479 0.104675 0.655151 1445373008 -0.106934 0.740479 0.104675 0.655151 1445373008 -0.106934 0.740479 0.104675 0.655151 1445373008 -0.106934 0.740479 0.104675 0.655151 1445373008 -0.106934 0.740479 0.104675 0.655151 1445373008 -0.106934 0.740479 0.104675 0.655151 1445373008 -0.112122 0.739502 0.115417 0.653564 1445373008 -0.112122 0.739502 0.115417 0.653564 1445373008 -0.112122 0.739502 0.115417 0.653564 1445373008 -0.112122 0.739502 0.115417 0.653564 1445373009 -0.112122 0.739502 0.115417 0.653564 1445373009 -0.112122 0.739502 0.115417 0.653564 1445373009 -0.092957 0.736389 0.102356 0.662231 1445373009 -0.092957 0.736389 0.102356 0.662231 1445373009 -0.092957 0.736389 0.102356 0.662231 1445373009 -0.092957 0.736389 0.102356 0.662231 1445373009 -0.092957 0.736389 0.102356 0.662231 1445373009 -0.092957 0.736389 0.102356 0.662231 1445373009 -0.055908 0.737671 0.072754 0.668823 1445373009 -0.055908 0.737671 0.072754 0.668823 1445373009 -0.055908 0.737671 0.072754 0.668823 1445373009 -0.055908 0.737671 0.072754 0.668823 1445373009 -0.055908 0.737671 0.072754 0.668823 1445373009 -0.055908 0.737671 0.072754 0.668823 1445373009 -0.055908 0.737671 0.072754 0.668823 1445373009 -0.002869 0.736328 0.026794 0.676025 1445373009 -0.002869 0.736328 0.026794 0.676025 1445373009 -0.002869 0.736328 0.026794 0.676025 1445373009 -0.002869 0.736328 0.026794 0.676025 1445373009 -0.002869 0.736328 0.026794 0.676025 1445373009 -0.002869 0.736328 0.026794 0.676025 1445373009 0.054810 0.732849 -0.032043 0.677368 1445373009 0.054810 0.732849 -0.032043 0.677368 1445373009 0.054810 0.732849 -0.032043 0.677368 1445373009 0.054810 0.732849 -0.032043 0.677368 1445373009 0.054810 0.732849 -0.032043 0.677368 1445373009 0.054810 0.732849 -0.032043 0.677368 1445373009 0.114319 0.727539 -0.098755 0.669189 1445373009 0.114319 0.727539 -0.098755 0.669189 1445373009 0.114319 0.727539 -0.098755 0.669189 1445373009 0.114319 0.727539 -0.098755 0.669189 1445373009 0.114319 0.727539 -0.098755 0.669189 1445373009 0.114319 0.727539 -0.098755 0.669189 1445373009 0.174927 0.712036 -0.165405 0.659546 1445373009 0.174927 0.712036 -0.165405 0.659546 1445373009 0.174927 0.712036 -0.165405 0.659546 1445373009 0.174927 0.712036 -0.165405 0.659546 1445373009 0.174927 0.712036 -0.165405 0.659546 1445373009 0.174927 0.712036 -0.165405 0.659546 1445373009 0.174927 0.712036 -0.165405 0.659546 1445373009 0.236877 0.686523 -0.230957 0.647400 1445373009 0.236877 0.686523 -0.230957 0.647400 1445373009 0.236877 0.686523 -0.230957 0.647400 1445373009 0.236877 0.686523 -0.230957 0.647400 1445373009 0.236877 0.686523 -0.230957 0.647400 1445373009 0.236877 0.686523 -0.230957 0.647400 1445373009 0.299927 0.656128 -0.299194 0.624451 1445373009 0.299927 0.656128 -0.299194 0.624451 1445373009 0.299927 0.656128 -0.299194 0.624451 1445373009 0.299927 0.656128 -0.299194 0.624451 1445373009 0.299927 0.656128 -0.299194 0.624451 1445373009 0.299927 0.656128 -0.299194 0.624451 1445373009 0.358337 0.623230 -0.364258 0.591980 1445373009 0.358337 0.623230 -0.364258 0.591980 1445373009 0.358337 0.623230 -0.364258 0.591980 1445373009 0.358337 0.623230 -0.364258 0.591980 1445373009 0.358337 0.623230 -0.364258 0.591980 1445373009 0.358337 0.623230 -0.364258 0.591980 1445373009 0.413513 0.586548 -0.418396 0.556580 1445373009 0.413513 0.586548 -0.418396 0.556580 1445373009 0.413513 0.586548 -0.418396 0.556580 1445373009 0.413513 0.586548 -0.418396 0.556580 1445373009 0.413513 0.586548 -0.418396 0.556580 1445373009 0.413513 0.586548 -0.418396 0.556580 1445373009 0.449402 0.555603 -0.463440 0.523987 1445373009 0.449402 0.555603 -0.463440 0.523987 1445373009 0.449402 0.555603 -0.463440 0.523987 1445373009 0.449402 0.555603 -0.463440 0.523987 1445373009 0.449402 0.555603 -0.463440 0.523987 1445373009 0.449402 0.555603 -0.463440 0.523987 1445373009 0.449402 0.555603 -0.463440 0.523987 1445373009 0.474121 0.530823 -0.491455 0.501892 1445373009 0.474121 0.530823 -0.491455 0.501892 1445373009 0.474121 0.530823 -0.491455 0.501892 1445373009 0.474121 0.530823 -0.491455 0.501892 1445373009 0.474121 0.530823 -0.491455 0.501892 1445373009 0.486938 0.516296 -0.504822 0.491333 1445373009 0.486938 0.516296 -0.504822 0.491333 1445373009 0.486938 0.516296 -0.504822 0.491333 1445373009 0.486938 0.516296 -0.504822 0.491333 1445373009 0.486938 0.516296 -0.504822 0.491333 1445373009 0.486938 0.516296 -0.504822 0.491333 1445373009 0.486938 0.516296 -0.504822 0.491333 1445373009 0.487488 0.512451 -0.506958 0.492676 1445373009 0.487488 0.512451 -0.506958 0.492676 1445373009 0.487488 0.512451 -0.506958 0.492676 1445373009 0.487488 0.512451 -0.506958 0.492676 1445373009 0.487488 0.512451 -0.506958 0.492676 1445373009 0.487488 0.512451 -0.506958 0.492676 1445373009 0.473999 0.520081 -0.495911 0.508728 1445373009 0.473999 0.520081 -0.495911 0.508728 1445373009 0.473999 0.520081 -0.495911 0.508728 1445373009 0.473999 0.520081 -0.495911 0.508728 1445373009 0.473999 0.520081 -0.495911 0.508728 1445373009 0.473999 0.520081 -0.495911 0.508728 1445373009 0.473999 0.520081 -0.495911 0.508728 1445373009 0.448364 0.538452 -0.467896 0.538574 1445373009 0.448364 0.538452 -0.467896 0.538574 1445373009 0.448364 0.538452 -0.467896 0.538574 1445373009 0.448364 0.538452 -0.467896 0.538574 1445373009 0.448364 0.538452 -0.467896 0.538574 1445373009 0.448364 0.538452 -0.467896 0.538574 1445373009 0.448364 0.538452 -0.467896 0.538574 1445373009 0.408325 0.567566 -0.429321 0.571655 1445373009 0.408325 0.567566 -0.429321 0.571655 1445373009 0.408325 0.567566 -0.429321 0.571655 1445373009 0.408325 0.567566 -0.429321 0.571655 1445373009 0.408325 0.567566 -0.429321 0.571655 1445373009 0.408325 0.567566 -0.429321 0.571655 1445373009 0.356384 0.601685 -0.380981 0.604736 1445373009 0.356384 0.601685 -0.380981 0.604736 1445373009 0.356384 0.601685 -0.380981 0.604736 1445373009 0.356384 0.601685 -0.380981 0.604736 1445373009 0.356384 0.601685 -0.380981 0.604736 1445373009 0.356384 0.601685 -0.380981 0.604736 1445373010 0.298645 0.636902 -0.324158 0.632446 1445373010 0.298645 0.636902 -0.324158 0.632446 1445373010 0.298645 0.636902 -0.324158 0.632446 1445373010 0.298645 0.636902 -0.324158 0.632446 1445373010 0.298645 0.636902 -0.324158 0.632446 1445373010 0.298645 0.636902 -0.324158 0.632446 1445373010 0.298645 0.636902 -0.324158 0.632446 1445373010 0.233948 0.670837 -0.261169 0.653442 1445373010 0.233948 0.670837 -0.261169 0.653442 1445373010 0.233948 0.670837 -0.261169 0.653442 1445373010 
0.159180 0.706970 -0.147827 0.672974 1445373012 0.159180 0.706970 -0.147827 0.672974 1445373012 0.197449 0.698608 -0.179260 0.663879 1445373012 0.197449 0.698608 -0.179260 0.663879 1445373012 0.197449 0.698608 -0.179260 0.663879 1445373012 0.197449 0.698608 -0.179260 0.663879 1445373012 0.197449 0.698608 -0.179260 0.663879 1445373012 0.197449 0.698608 -0.179260 0.663879 1445373012 0.241577 0.686218 -0.221191 0.649414 1445373012 0.241577 0.686218 -0.221191 0.649414 1445373012 0.241577 0.686218 -0.221191 0.649414 1445373012 0.241577 0.686218 -0.221191 0.649414 1445373012 0.241577 0.686218 -0.221191 0.649414 1445373012 0.241577 0.686218 -0.221191 0.649414 1445373012 0.288818 0.667419 -0.270142 0.630920 1445373012 0.288818 0.667419 -0.270142 0.630920 1445373012 0.288818 0.667419 -0.270142 0.630920 1445373012 0.288818 0.667419 -0.270142 0.630920 1445373012 0.288818 0.667419 -0.270142 0.630920 1445373012 0.288818 0.667419 -0.270142 0.630920 1445373012 0.336609 0.644165 -0.322327 0.606445 1445373012 0.336609 0.644165 -0.322327 0.606445 1445373012 0.336609 0.644165 -0.322327 0.606445 1445373012 0.336609 0.644165 -0.322327 0.606445 1445373012 0.336609 0.644165 -0.322327 0.606445 1445373012 0.336609 0.644165 -0.322327 0.606445 1445373012 0.384766 0.614990 -0.372986 0.578430 1445373012 0.384766 0.614990 -0.372986 0.578430 1445373012 0.384766 0.614990 -0.372986 0.578430 1445373012 0.384766 0.614990 -0.372986 0.578430 1445373012 0.384766 0.614990 -0.372986 0.578430 1445373012 0.384766 0.614990 -0.372986 0.578430 1445373012 0.429504 0.581177 -0.415649 0.552185 1445373012 0.429504 0.581177 -0.415649 0.552185 1445373012 0.429504 0.581177 -0.415649 0.552185 1445373012 0.429504 0.581177 -0.415649 0.552185 1445373012 0.429504 0.581177 -0.415649 0.552185 1445373012 0.429504 0.581177 -0.415649 0.552185 1445373012 0.467163 0.549438 -0.453125 0.523926 1445373012 0.467163 0.549438 -0.453125 0.523926 1445373012 0.467163 0.549438 -0.453125 0.523926 1445373012 0.467163 0.549438 -0.453125 0.523926 1445373012 0.467163 0.549438 -0.453125 0.523926 1445373012 0.467163 0.549438 -0.453125 0.523926 1445373012 0.467163 0.549438 -0.453125 0.523926 1445373012 0.493530 0.523132 -0.478638 0.503601 1445373012 0.493530 0.523132 -0.478638 0.503601 1445373012 0.493530 0.523132 -0.478638 0.503601 1445373012 0.493530 0.523132 -0.478638 0.503601 1445373012 0.493530 0.523132 -0.478638 0.503601 1445373012 0.493530 0.523132 -0.478638 0.503601 1445373012 0.502441 0.509033 -0.497986 0.490295 1445373012 0.502441 0.509033 -0.497986 0.490295 1445373012 0.502441 0.509033 -0.497986 0.490295 1445373012 0.502441 0.509033 -0.497986 0.490295 1445373012 0.502441 0.509033 -0.497986 0.490295 1445373012 0.502441 0.509033 -0.497986 0.490295 1445373012 0.502441 0.509033 -0.497986 0.490295 1445373012 0.500854 0.503845 -0.497681 0.497498 1445373012 0.500854 0.503845 -0.497681 0.497498 1445373012 0.500854 0.503845 -0.497681 0.497498 1445373012 0.500854 0.503845 -0.497681 0.497498 1445373012 0.500854 0.503845 -0.497681 0.497498 1445373012 0.500854 0.503845 -0.497681 0.497498 1445373012 0.486206 0.510376 -0.486389 0.516174 1445373012 0.486206 0.510376 -0.486389 0.516174 1445373012 0.486206 0.510376 -0.486389 0.516174 1445373012 0.486206 0.510376 -0.486389 0.516174 1445373012 0.486206 0.510376 -0.486389 0.516174 1445373012 0.486206 0.510376 -0.486389 0.516174 1445373012 0.456360 0.528076 -0.463745 0.545654 1445373012 0.456360 0.528076 -0.463745 0.545654 1445373012 0.456360 0.528076 -0.463745 0.545654 1445373012 0.456360 0.528076 -0.463745 0.545654 1445373012 0.456360 0.528076 -0.463745 0.545654 1445373012 0.456360 0.528076 -0.463745 0.545654 1445373012 0.456360 0.528076 -0.463745 0.545654 1445373012 0.416260 0.552612 -0.427612 0.581726 1445373012 0.416260 0.552612 -0.427612 0.581726 1445373012 0.416260 0.552612 -0.427612 0.581726 1445373012 0.416260 0.552612 -0.427612 0.581726 1445373012 0.416260 0.552612 -0.427612 0.581726 1445373012 0.416260 0.552612 -0.427612 0.581726 1445373012 0.366089 0.583069 -0.381836 0.616577 1445373012 0.366089 0.583069 -0.381836 0.616577 1445373012 0.366089 0.583069 -0.381836 0.616577 1445373012 0.366089 0.583069 -0.381836 0.616577 1445373012 0.366089 0.583069 -0.381836 0.616577 1445373012 0.366089 0.583069 -0.381836 0.616577 1445373012 0.307068 0.617615 -0.326050 0.646423 1445373012 0.307068 0.617615 -0.326050 0.646423 1445373012 0.307068 0.617615 -0.326050 0.646423 1445373012 0.307068 0.617615 -0.326050 0.646423 1445373012 0.307068 0.617615 -0.326050 0.646423 1445373012 0.307068 0.617615 -0.326050 0.646423 1445373012 0.307068 0.617615 -0.326050 0.646423 1445373012 0.239990 0.653381 -0.264221 0.667542 1445373012 0.239990 0.653381 -0.264221 0.667542 1445373012 0.239990 0.653381 -0.264221 0.667542 1445373012 0.239990 0.653381 -0.264221 0.667542 1445373012 0.239990 0.653381 -0.264221 0.667542 1445373012 0.239990 0.653381 -0.264221 0.667542 1445373012 0.169250 0.684692 -0.195068 0.681458 1445373013 0.169250 0.684692 -0.195068 0.681458 1445373013 0.169250 0.684692 -0.195068 0.681458 1445373013 0.169250 0.684692 -0.195068 0.681458 1445373013 0.169250 0.684692 -0.195068 0.681458 1445373013 0.169250 0.684692 -0.195068 0.681458 1445373013 0.097412 0.712463 -0.121033 0.684204 1445373013 0.097412 0.712463 -0.121033 0.684204 1445373013 0.097412 0.712463 -0.121033 0.684204 1445373013 0.097412 0.712463 -0.121033 0.684204 1445373013 0.097412 0.712463 -0.121033 0.684204 1445373013 0.097412 0.712463 -0.121033 0.684204 1445373013 0.028320 0.729675 -0.046204 0.681580 1445373013 0.028320 0.729675 -0.046204 0.681580 1445373013 0.028320 0.729675 -0.046204 0.681580 1445373013 0.028320 0.729675 -0.046204 0.681580 1445373013 0.028320 0.729675 -0.046204 0.681580 1445373013 0.028320 0.729675 -0.046204 0.681580 1445373013 -0.030334 0.736267 0.023010 0.675537 1445373013 -0.030334 0.736267 0.023010 0.675537 1445373013 -0.030334 0.736267 0.023010 0.675537 1445373013 -0.030334 0.736267 0.023010 0.675537 1445373013 -0.030334 0.736267 0.023010 0.675537 1445373013 -0.030334 0.736267 0.023010 0.675537 1445373013 -0.030334 0.736267 0.023010 0.675537 1445373013 -0.077271 0.738159 0.078552 0.665527 1445373013 -0.077271 0.738159 0.078552 0.665527 1445373013 -0.077271 0.738159 0.078552 0.665527 1445373013 -0.077271 0.738159 0.078552 0.665527 1445373013 -0.077271 0.738159 0.078552 0.665527 1445373013 -0.077271 0.738159 0.078552 0.665527 1445373013 -0.107483 0.740417 0.117737 0.652954 1445373013 -0.107483 0.740417 0.117737 0.652954 1445373013 -0.107483 0.740417 0.117737 0.652954 1445373013 -0.107483 0.740417 0.117737 0.652954 1445373013 -0.107483 0.740417 0.117737 0.652954 1445373013 -0.107483 0.740417 0.117737 0.652954 1445373013 -0.107483 0.740417 0.117737 0.652954 1445373013 -0.116638 0.738159 0.134705 0.650635 1445373013 -0.116638 0.738159 0.134705 0.650635 1445373013 -0.116638 0.738159 0.134705 0.650635 1445373013 -0.116638 0.738159 0.134705 0.650635 1445373013 -0.116638 0.738159 0.134705 0.650635 1445373013 -0.116638 0.738159 0.134705 0.650635 1445373013 -0.109558 0.734558 0.132874 0.656250 1445373013 -0.109558 0.734558 0.132874 0.656250 1445373013 -0.109558 0.734558 0.132874 0.656250 1445373013 -0.109558 0.734558 0.132874 0.656250 1445373013 -0.109558 0.734558 0.132874 0.656250 1445373013 -0.082825 0.734497 0.114136 0.663757 1445373013 -0.082825 0.734497 0.114136 0.663757 1445373013 -0.082825 0.734497 0.114136 0.663757 1445373013 -0.082825 0.734497 0.114136 0.663757 1445373013 -0.082825 0.734497 0.114136 0.663757 1445373013 -0.082825 0.734497 0.114136 0.663757 1445373013 -0.040161 0.735352 0.079712 0.671692 1445373013 -0.040161 0.735352 0.079712 0.671692 1445373013 -0.040161 0.735352 0.079712 0.671692 1445373013 -0.040161 0.735352 0.079712 0.671692 1445373013 -0.040161 0.735352 0.079712 0.671692 1445373013 -0.040161 0.735352 0.079712 0.671692 1445373013 0.012817 0.734741 0.030884 0.677490 1445373013 0.012817 0.734741 0.030884 0.677490 1445373013 0.012817 0.734741 0.030884 0.677490 1445373013 0.012817 0.734741 0.030884 0.677490 1445373013 0.012817 0.734741 0.030884 0.677490 1445373013 0.012817 0.734741 0.030884 0.677490 1445373013 0.012817 0.734741 0.030884 0.677490 1445373013 0.068115 0.730713 -0.026917 0.678650 1445373013 0.068115 0.730713 -0.026917 0.678650 1445373013 0.068115 0.730713 -0.026917 0.678650 1445373013 0.068115 0.730713 -0.026917 0.678650 1445373013 0.068115 0.730713 -0.026917 0.678650 1445373013 0.068115 0.730713 -0.026917 0.678650 1445373013 0.124146 0.723083 -0.092346 0.673157 1445373013 0.124146 0.723083 -0.092346 0.673157 1445373013 0.124146 0.723083 -0.092346 0.673157 1445373013 0.124146 0.723083 -0.092346 0.673157 1445373013 0.124146 0.723083 -0.092346 0.673157 1445373013 0.124146 0.723083 -0.092346 0.673157 1445373013 0.180603 0.712280 -0.162476 0.658447 1445373013 0.180603 0.712280 -0.162476 0.658447 1445373013 0.180603 0.712280 -0.162476 0.658447 1445373013 0.180603 0.712280 -0.162476 0.658447 1445373013 0.180603 0.712280 -0.162476 0.658447 1445373013 0.180603 0.712280 -0.162476 0.658447 1445373013 0.237061 0.692139 -0.232788 0.640686 1445373013 0.237061 0.692139 -0.232788 0.640686 1445373013 0.237061 0.692139 -0.232788 0.640686 1445373013 0.237061 0.692139 -0.232788 0.640686 1445373013 0.237061 0.692139 -0.232788 0.640686 1445373013 0.237061 0.692139 -0.232788 0.640686 1445373013 0.291931 0.665710 -0.302124 0.616638 1445373013 0.291931 0.665710 -0.302124 0.616638 1445373013 0.291931 0.665710 -0.302124 0.616638 1445373013 0.291931 0.665710 -0.302124 0.616638 1445373013 0.291931 0.665710 -0.302124 0.616638 1445373013 0.291931 0.665710 -0.302124 0.616638 1445373013 0.342957 0.632935 -0.366516 0.589355 1445373013 0.342957 0.632935 -0.366516 0.589355 1445373013 0.342957 0.632935 -0.366516 0.589355 1445373013 0.342957 0.632935 -0.366516 0.589355 1445373013 0.342957 0.632935 -0.366516 0.589355 1445373013 0.342957 0.632935 -0.366516 0.589355 1445373013 0.342957 0.632935 -0.366516 0.589355 1445373013 0.389465 0.596191 -0.420898 0.561829 1445373013 0.389465 0.596191 -0.420898 0.561829 1445373013 0.389465 0.596191 -0.420898 0.561829 1445373013 0.389465 0.596191 -0.420898 0.561829 1445373013 0.389465 0.596191 -0.420898 0.561829 1445373013 0.389465 0.596191 -0.420898 0.561829 1445373013 0.429565 0.561157 -0.460754 0.536804 1445373013 0.429565 0.561157 -0.460754 0.536804 1445373014 0.429565 0.561157 -0.460754 0.536804 1445373014 0.429565 0.561157 -0.460754 0.536804 1445373014 0.429565 0.561157 -0.460754 0.536804 1445373014 0.429565 0.561157 -0.460754 0.536804 1445373014 0.451355 0.537598 -0.490906 0.515930 1445373014 0.451355 0.537598 -0.490906 0.515930 1445373014 0.451355 0.537598 -0.490906 0.515930 1445373014 0.451355 0.537598 -0.490906 0.515930 1445373014 0.451355 0.537598 -0.490906 0.515930 1445373014 0.451355 0.537598 -0.490906 0.515930 1445373014 0.465759 0.523071 -0.500183 0.509155 1445373014 0.465759 0.523071 -0.500183 0.509155 1445373014 0.465759 0.523071 -0.500183 0.509155 1445373014 0.465759 0.523071 -0.500183 0.509155 1445373014 0.465759 0.523071 -0.500183 0.509155 1445373014 0.465759 0.523071 -0.500183 0.509155 1445373014 0.465759 0.523071 -0.500183 0.509155 1445373014 0.464050 0.522461 -0.499817 0.511719 1445373014 0.464050 0.522461 -0.499817 0.511719 1445373014 0.464050 0.522461 -0.499817 0.511719 1445373014 0.464050 0.522461 -0.499817 0.511719 1445373014 0.464050 0.522461 -0.499817 0.511719 1445373014 0.464050 0.522461 -0.499817 0.511719 1445373014 0.448975 0.532898 -0.484375 0.528931 1445373014 0.448975 0.532898 -0.484375 0.528931 1445373014 0.448975 0.532898 -0.484375 0.528931 1445373014 0.448975 0.532898 -0.484375 0.528931 1445373014 0.448975 0.532898 -0.484375 0.528931 1445373014 0.448975 0.532898 -0.484375 0.528931 1445373014 0.448975 0.532898 -0.484375 0.528931 1445373014 0.423706 0.552185 -0.454468 0.555908 1445373014 0.423706 0.552185 -0.454468 0.555908 1445373014 0.423706 0.552185 -0.454468 0.555908 1445373014 0.423706 0.552185 -0.454468 0.555908 1445373014 0.423706 0.552185 -0.454468 0.555908 1445373014 0.385742 0.579163 -0.412598 0.587769 1445373014 0.385742 0.579163 -0.412598 0.587769 1445373014 0.385742 0.579163 -0.412598 0.587769 1445373014 0.385742 0.579163 -0.412598 0.587769 1445373014 0.385742 0.579163 -0.412598 0.587769 1445373014 0.385742 0.579163 -0.412598 0.587769 1445373014 0.340210 0.609619 -0.359619 0.619080 1445373014 0.340210 0.609619 -0.359619 0.619080 1445373014 0.340210 0.609619 -0.359619 0.619080 1445373014 0.340210 0.609619 -0.359619 0.619080 1445373014 0.284485 0.641968 -0.300781 0.645264 1445373014 0.284485 0.641968 -0.300781 0.645264 1445373014 0.284485 0.641968 -0.300781 0.645264 1445373014 0.284485 0.641968 -0.300781 0.645264 1445373014 0.284485 0.641968 -0.300781 0.645264 1445373014 0.284485 0.641968 -0.300781 0.645264 1445373014 0.221008 0.673401 -0.235168 0.665100 1445373014 0.221008 0.673401 -0.235168 0.665100 1445373014 0.221008 0.673401 -0.235168 0.665100 1445373014 0.221008 0.673401 -0.235168 0.665100 1445373014 0.221008 0.673401 -0.235168 0.665100 1445373014 0.221008 0.673401 -0.235168 0.665100 1445373014 0.152649 0.702332 -0.165344 0.675293 1445373014 0.152649 0.702332 -0.165344 0.675293 1445373014 0.152649 0.702332 -0.165344 0.675293 1445373014 0.152649 0.702332 -0.165344 0.675293 1445373014 0.152649 0.702332 -0.165344 0.675293 1445373014 0.152649 0.702332 -0.165344 0.675293 1445373014 0.084290 0.723755 -0.092346 0.678528 1445373014 0.084290 0.723755 -0.092346 0.678528 1445373014 0.084290 0.723755 -0.092346 0.678528 1445373014 0.084290 0.723755 -0.092346 0.678528 1445373014 0.084290 0.723755 -0.092346 0.678528 1445373014 0.084290 0.723755 -0.092346 0.678528 1445373014 0.084290 0.723755 -0.092346 0.678528 1445373014 0.023376 0.733215 -0.021301 0.679199 1445373014 0.023376 0.733215 -0.021301 0.679199 1445373014 0.023376 0.733215 -0.021301 0.679199 1445373014 0.023376 0.733215 -0.021301 0.679199 1445373014 0.023376 0.733215 -0.021301 0.679199 1445373014 0.023376 0.733215 -0.021301 0.679199 1445373014 -0.028625 0.735657 0.035645 0.675781 1445373014 -0.028625 0.735657 0.035645 0.675781 1445373014 -0.028625 0.735657 0.035645 0.675781 1445373014 -0.028625 0.735657 0.035645 0.675781 1445373014 -0.028625 0.735657 0.035645 0.675781 1445373014 -0.028625 0.735657 0.035645 0.675781 1445373014 -0.028625 0.735657 0.035645 0.675781 1445373014 -0.065796 0.736755 0.079102 0.668213 1445373014 -0.065796 0.736755 0.079102 0.668213 1445373014 -0.065796 0.736755 0.079102 0.668213 1445373014 -0.065796 0.736755 0.079102 0.668213 1445373014 -0.065796 0.736755 0.079102 0.668213 1445373014 -0.065796 0.736755 0.079102 0.668213 1445373014 -0.086853 0.734436 0.105774 0.664734 1445373014 -0.086853 0.734436 0.105774 0.664734 1445373014 -0.086853 0.734436 0.105774 0.664734 1445373014 -0.086853 0.734436 0.105774 0.664734 1445373014 -0.086853 0.734436 0.105774 0.664734 1445373014 -0.086853 0.734436 0.105774 0.664734 1445373014 -0.091858 0.729675 0.113586 0.667969 1445373014 -0.091858 0.729675 0.113586 0.667969 1445373014 -0.091858 0.729675 0.113586 0.667969 1445373014 -0.091858 0.729675 0.113586 0.667969 1445373014 -0.091858 0.729675 0.113586 0.667969 1445373014 -0.091858 0.729675 0.113586 0.667969 1445373014 -0.077698 0.728760 0.102051 0.672546 1445373014 -0.077698 0.728760 0.102051 0.672546 1445373014 -0.077698 0.728760 0.102051 0.672546 1445373014 -0.077698 0.728760 0.102051 0.672546 1445373014 -0.077698 0.728760 0.102051 0.672546 1445373014 -0.077698 0.728760 0.102051 0.672546 1445373014 -0.044189 0.729614 0.073608 0.678345 1445373014 -0.044189 0.729614 0.073608 0.678345 1445373014 -0.044189 0.729614 0.073608 0.678345 1445373014 -0.044189 0.729614 0.073608 0.678345 1445373015 -0.044189 0.729614 0.073608 0.678345 1445373015 -0.044189 0.729614 0.073608 0.678345 1445373015 0.003723 0.732788 0.029846 0.679749 1445373015 0.003723 0.732788 0.029846 0.679749 1445373015 0.003723 0.732788 0.029846 0.679749 1445373015 0.003723 0.732788 0.029846 0.679749 1445373015 0.003723 0.732788 0.029846 0.679749 1445373015 0.003723 0.732788 0.029846 0.679749 1445373015 0.003723 0.732788 0.029846 0.679749 1445373015 0.060974 0.731689 -0.026794 0.678345 1445373015 0.060974 0.731689 -0.026794 0.678345 1445373015 0.060974 0.731689 -0.026794 0.678345 1445373015 0.060974 0.731689 -0.026794 0.678345 1445373015 0.060974 0.731689 -0.026794 0.678345 1445373015 0.060974 0.731689 -0.026794 0.678345 1445373015 0.123230 0.724182 -0.090759 0.672363 1445373015 0.123230 0.724182 -0.090759 0.672363 1445373015 0.123230 0.724182 -0.090759 0.672363 1445373015 0.123230 0.724182 -0.090759 0.672363 1445373015 0.123230 0.724182 -0.090759 0.672363 1445373015 0.123230 0.724182 -0.090759 0.672363 1445373015 0.123230 0.724182 -0.090759 0.672363 1445373015 0.185120 0.712036 -0.158020 0.658569 1445373015 0.185120 0.712036 -0.158020 0.658569 1445373015 0.185120 0.712036 -0.158020 0.658569 1445373015 0.185120 0.712036 -0.158020 0.658569 1445373015 0.185120 0.712036 -0.158020 0.658569 1445373015 0.185120 0.712036 -0.158020 0.658569 1445373015 0.250305 0.690308 -0.227539 0.639465 1445373015 0.250305 0.690308 -0.227539 0.639465 1445373015 0.250305 0.690308 -0.227539 0.639465 1445373015 0.250305 0.690308 -0.227539 0.639465 1445373015 0.250305 0.690308 -0.227539 0.639465 1445373015 0.250305 0.690308 -0.227539 0.639465 1445373015 0.314575 0.661072 -0.297974 0.612549 1445373015 0.314575 0.661072 -0.297974 0.612549 1445373015 0.314575 0.661072 -0.297974 0.612549 1445373015 0.314575 0.661072 -0.297974 0.612549 1445373015 0.314575 0.661072 -0.297974 0.612549 1445373015 0.314575 0.661072 -0.297974 0.612549 1445373015 0.369446 0.629883 -0.367920 0.575562 1445373015 0.369446 0.629883 -0.367920 0.575562 1445373015 0.369446 0.629883 -0.367920 0.575562 1445373015 0.369446 0.629883 -0.367920 0.575562 1445373015 0.369446 0.629883 -0.367920 0.575562 1445373015 0.369446 0.629883 -0.367920 0.575562 1445373015 0.415771 0.595642 -0.424683 0.540283 1445373015 0.415771 0.595642 -0.424683 0.540283 1445373015 0.415771 0.595642 -0.424683 0.540283 1445373015 0.415771 0.595642 -0.424683 0.540283 1445373015 0.415771 0.595642 -0.424683 0.540283 1445373015 0.415771 0.595642 -0.424683 0.540283 1445373015 0.415771 0.595642 -0.424683 0.540283 1445373015 0.451843 0.563477 -0.469177 0.508118 1445373015 0.451843 0.563477 -0.469177 0.508118 1445373015 0.451843 0.563477 -0.469177 0.508118 1445373015 0.451843 0.563477 -0.469177 0.508118 1445373015 0.451843 0.563477 -0.469177 0.508118 1445373015 0.451843 0.563477 -0.469177 0.508118 1445373015 0.472595 0.539490 -0.500244 0.485107 1445373015 0.472595 0.539490 -0.500244 0.485107 1445373015 0.472595 0.539490 -0.500244 0.485107 1445373015 0.472595 0.539490 -0.500244 0.485107 1445373015 0.472595 0.539490 -0.500244 0.485107 1445373015 0.472595 0.539490 -0.500244 0.485107 1445373015 0.487183 0.526245 -0.511658 0.473145 1445373015 0.487183 0.526245 -0.511658 0.473145 1445373015 0.487183 0.526245 -0.511658 0.473145 1445373015 0.487183 0.526245 -0.511658 0.473145 1445373015 0.487183 0.526245 -0.511658 0.473145 1445373015 0.487183 0.526245 -0.511658 0.473145 1445373015 0.490479 0.522217 -0.515442 0.470093 1445373015 0.490479 0.522217 -0.515442 0.470093 1445373015 0.490479 0.522217 -0.515442 0.470093 1445373015 0.490479 0.522217 -0.515442 0.470093 1445373015 0.490479 0.522217 -0.515442 0.470093 1445373015 0.490479 0.522217 -0.515442 0.470093 1445373015 0.477539 0.528748 -0.509460 0.482422 1445373015 0.477539 0.528748 -0.509460 0.482422 1445373015 0.477539 0.528748 -0.509460 0.482422 1445373015 0.477539 0.528748 -0.509460 0.482422 1445373015 0.477539 0.528748 -0.509460 0.482422 1445373015 0.477539 0.528748 -0.509460 0.482422 1445373015 0.477539 0.528748 -0.509460 0.482422 1445373015 0.458801 0.542969 -0.484680 0.509705 1445373015 0.458801 0.542969 -0.484680 0.509705 1445373015 0.458801 0.542969 -0.484680 0.509705 1445373015 0.458801 0.542969 -0.484680 0.509705 1445373015 0.458801 0.542969 -0.484680 0.509705 1445373015 0.458801 0.542969 -0.484680 0.509705 1445373015 0.423645 0.569031 -0.450867 0.541626 1445373015 0.423645 0.569031 -0.450867 0.541626 1445373015 0.423645 0.569031 -0.450867 0.541626 1445373015 0.423645 0.569031 -0.450867 0.541626 1445373015 0.423645 0.569031 -0.450867 0.541626 1445373015 0.423645 0.569031 -0.450867 0.541626 1445373015 0.376770 0.599670 -0.404419 0.578613 1445373015 0.376770 0.599670 -0.404419 0.578613 1445373015 0.376770 0.599670 -0.404419 0.578613 1445373015 0.376770 0.599670 -0.404419 0.578613 1445373015 0.376770 0.599670 -0.404419 0.578613 1445373015 0.376770 0.599670 -0.404419 0.578613 1445373015 0.376770 0.599670 -0.404419 0.578613 1445373015 0.319946 0.631958 -0.351196 0.612244 1445373015 0.319946 0.631958 -0.351196 0.612244 1445373015 0.319946 0.631958 -0.351196 0.612244 1445373015 0.319946 0.631958 -0.351196 0.612244 1445373015 0.319946 0.631958 -0.351196 0.612244 1445373015 0.319946 0.631958 -0.351196 0.612244 1445373015 0.259094 0.663757 -0.290710 0.638489 1445373015 0.259094 0.663757 -0.290710 0.638489 1445373015 0.259094 0.663757 -0.290710 0.638489 1445373015 0.259094 0.663757 -0.290710 0.638489 1445373015 0.259094 0.663757 -0.290710 0.638489 1445373015 0.259094 0.663757 -0.290710 0.638489 1445373016 0.259094 0.663757 -0.290710 0.638489 1445373016 0.191833 0.698975 -0.224304 0.651306 1445373016 0.191833 0.698975 -0.224304 0.651306 1445373016 0.191833 0.698975 -0.224304 0.651306 1445373016 0.191833 0.698975 -0.224304 0.651306 1445373016 0.191833 0.698975 -0.224304 0.651306 1445373016 0.191833 0.698975 -0.224304 0.651306 1445373016 0.120789 0.731018 -0.153564 0.653687 1445373016 0.120789 0.731018 -0.153564 0.653687 1445373016 0.120789 0.731018 -0.153564 0.653687 1445373016 0.120789 0.731018 -0.153564 0.653687 1445373016 0.120789 0.731018 -0.153564 0.653687 1445373016 0.120789 0.731018 -0.153564 0.653687 1445373016 0.048584 0.757996 -0.078125 0.645630 1445373016 0.048584 0.757996 -0.078125 0.645630 1445373016 0.048584 0.757996 -0.078125 0.645630 1445373016 0.048584 0.757996 -0.078125 0.645630 1445373016 0.048584 0.757996 -0.078125 0.645630 1445373016 -0.015381 0.769653 -0.003052 0.638184 1445373016 -0.015381 0.769653 -0.003052 0.638184 1445373016 -0.015381 0.769653 -0.003052 0.638184 1445373016 -0.015381 0.769653 -0.003052 0.638184 1445373016 -0.015381 0.769653 -0.003052 0.638184 1445373016 -0.015381 0.769653 -0.003052 0.638184 1445373016 -0.068054 0.774414 0.062073 0.625916 1445373016 -0.068054 0.774414 0.062073 0.625916 1445373016 -0.068054 0.774414 0.062073 0.625916 1445373016 -0.068054 0.774414 0.062073 0.625916 1445373016 -0.068054 0.774414 0.062073 0.625916 1445373016 -0.068054 0.774414 0.062073 0.625916 1445373016 -0.106689 0.773071 0.107483 0.615906 1445373016 -0.106689 0.773071 0.107483 0.615906 1445373016 -0.106689 0.773071 0.107483 0.615906 1445373016 -0.106689 0.773071 0.107483 0.615906 1445373016 -0.106689 0.773071 0.107483 0.615906 1445373016 -0.106689 0.773071 0.107483 0.615906 1445373016 -0.106689 0.773071 0.107483 0.615906 1445373016 -0.128418 0.765625 0.131958 0.616272 1445373016 -0.128418 0.765625 0.131958 0.616272 1445373016 -0.128418 0.765625 0.131958 0.616272 1445373016 -0.128418 0.765625 0.131958 0.616272 1445373016 -0.128418 0.765625 0.131958 0.616272 1445373016 -0.129028 0.763245 0.137085 0.617981 1445373016 -0.129028 0.763245 0.137085 0.617981 1445373016 -0.129028 0.763245 0.137085 0.617981 1445373016 -0.129028 0.763245 0.137085 0.617981 1445373016 -0.129028 0.763245 0.137085 0.617981 1445373016 -0.129028 0.763245 0.137085 0.617981 1445373016 -0.129028 0.763245 0.137085 0.617981 1445373016 -0.107544 0.761841 0.122375 0.626892 1445373016 -0.107544 0.761841 0.122375 0.626892 1445373016 -0.107544 0.761841 0.122375 0.626892 1445373016 -0.107544 0.761841 0.122375 0.626892 1445373016 -0.107544 0.761841 0.122375 0.626892 1445373016 -0.107544 0.761841 0.122375 0.626892 1445373016 -0.068115 0.763489 0.090393 0.635742 1445373016 -0.068115 0.763489 0.090393 0.635742 1445373016 -0.068115 0.763489 0.090393 0.635742 1445373016 -0.068115 0.763489 0.090393 0.635742 1445373016 -0.068115 0.763489 0.090393 0.635742 1445373016 -0.068115 0.763489 0.090393 0.635742 1445373016 -0.015686 0.763367 0.042786 0.644287 1445373016 -0.015686 0.763367 0.042786 0.644287 1445373016 -0.015686 0.763367 0.042786 0.644287 1445373016 -0.015686 0.763367 0.042786 0.644287 1445373016 -0.015686 0.763367 0.042786 0.644287 1445373016 -0.015686 0.763367 0.042786 0.644287 1445373016 0.043884 0.759888 -0.017761 0.648254 1445373016 0.043884 0.759888 -0.017761 0.648254 1445373016 0.043884 0.759888 -0.017761 0.648254 1445373016 0.043884 0.759888 -0.017761 0.648254 1445373016 0.043884 0.759888 -0.017761 0.648254 1445373016 0.043884 0.759888 -0.017761 0.648254 1445373016 0.103455 0.752869 -0.089478 0.643738 1445373016 0.103455 0.752869 -0.089478 0.643738 1445373016 0.103455 0.752869 -0.089478 0.643738 1445373016 0.103455 0.752869 -0.089478 0.643738 1445373016 0.103455 0.752869 -0.089478 0.643738 1445373016 0.103455 0.752869 -0.089478 0.643738 1445373016 0.160950 0.737732 -0.162598 0.635071 1445373016 0.160950 0.737732 -0.162598 0.635071 1445373016 0.160950 0.737732 -0.162598 0.635071 1445373016 0.160950 0.737732 -0.162598 0.635071 1445373016 0.160950 0.737732 -0.162598 0.635071 1445373016 0.160950 0.737732 -0.162598 0.635071 1445373016 0.160950 0.737732 -0.162598 0.635071 1445373016 0.217468 0.715027 -0.235657 0.621155 1445373016 0.217468 0.715027 -0.235657 0.621155 1445373016 0.217468 0.715027 -0.235657 0.621155 1445373016 0.217468 0.715027 -0.235657 0.621155 1445373016 0.217468 0.715027 -0.235657 0.621155 1445373016 0.217468 0.715027 -0.235657 0.621155 1445373016 0.275208 0.684937 -0.308594 0.599854 1445373016 0.275208 0.684937 -0.308594 0.599854 1445373016 0.275208 0.684937 -0.308594 0.599854 1445373016 0.275208 0.684937 -0.308594 0.599854 1445373016 0.275208 0.684937 -0.308594 0.599854 1445373016 0.275208 0.684937 -0.308594 0.599854 1445373016 0.333679 0.649231 -0.378357 0.569153 1445373016 0.333679 0.649231 -0.378357 0.569153 1445373016 0.333679 0.649231 -0.378357 0.569153 1445373016 0.333679 0.649231 -0.378357 0.569153 1445373016 0.333679 0.649231 -0.378357 0.569153 1445373016 0.333679 0.649231 -0.378357 0.569153 1445373016 0.387634 0.610718 -0.435791 0.535522 1445373016 0.387634 0.610718 -0.435791 0.535522 1445373016 0.387634 0.610718 -0.435791 0.535522 1445373016 0.387634 0.610718 -0.435791 0.535522 1445373016 0.387634 0.610718 -0.435791 0.535522 1445373016 0.387634 0.610718 -0.435791 0.535522 1445373016 0.387634 0.610718 -0.435791 0.535522 1445373017 0.426392 0.577393 -0.476379 0.507751 1445373017 0.426392 0.577393 -0.476379 0.507751 1445373017 0.426392 0.577393 -0.476379 0.507751 1445373017 0.426392 0.577393 -0.476379 0.507751 1445373017 0.426392 0.577393 -0.476379 0.507751 1445373017 0.426392 0.577393 -0.476379 0.507751 1445373017 0.456177 0.547485 -0.496155 0.495911 1445373017 0.456177 0.547485 -0.496155 0.495911 1445373017 0.456177 0.547485 -0.496155 0.495911 1445373017 0.456177 0.547485 -0.496155 0.495911 1445373017 0.456177 0.547485 -0.496155 0.495911 1445373017 0.456177 0.547485 -0.496155 0.495911 1445373017 0.476563 0.530334 -0.505493 0.485901 1445373017 0.476563 0.530334 -0.505493 0.485901 1445373017 0.476563 0.530334 -0.505493 0.485901 1445373017 0.476563 0.530334 -0.505493 0.485901 1445373017 0.476563 0.530334 -0.505493 0.485901 1445373017 0.476563 0.530334 -0.505493 0.485901 1445373017 0.484192 0.521118 -0.508545 0.485107 1445373017 0.484192 0.521118 -0.508545 0.485107 1445373017 0.484192 0.521118 -0.508545 0.485107 1445373017 0.484192 0.521118 -0.508545 0.485107 1445373017 0.484192 0.521118 -0.508545 0.485107 1445373017 0.484192 0.521118 -0.508545 0.485107 1445373017 0.470886 0.526184 -0.503845 0.497437 1445373017 0.470886 0.526184 -0.503845 0.497437 1445373017 0.470886 0.526184 -0.503845 0.497437 1445373017 0.470886 0.526184 -0.503845 0.497437 1445373017 0.470886 0.526184 -0.503845 0.497437 1445373017 0.470886 0.526184 -0.503845 0.497437 1445373017 0.470886 0.526184 -0.503845 0.497437 1445373017 0.450928 0.540894 -0.481201 0.522034 1445373017 0.450928 0.540894 -0.481201 0.522034 1445373017 0.450928 0.540894 -0.481201 0.522034 1445373017 0.450928 0.540894 -0.481201 0.522034 1445373017 0.450928 0.540894 -0.481201 0.522034 1445373017 0.450928 0.540894 -0.481201 0.522034 1445373017 0.415955 0.566223 -0.446655 0.553894 1445373017 0.415955 0.566223 -0.446655 0.553894 1445373017 0.415955 0.566223 -0.446655 0.553894 1445373017 0.415955 0.566223 -0.446655 0.553894 1445373017 0.415955 0.566223 -0.446655 0.553894 1445373017 0.415955 0.566223 -0.446655 0.553894 1445373017 
0.146606 0.709656 -0.125610 0.677551 1445373019 0.146606 0.709656 -0.125610 0.677551 1445373019 0.170959 0.706116 -0.145752 0.671448 1445373019 0.170959 0.706116 -0.145752 0.671448 1445373019 0.170959 0.706116 -0.145752 0.671448 1445373019 0.170959 0.706116 -0.145752 0.671448 1445373019 0.170959 0.706116 -0.145752 0.671448 1445373019 0.170959 0.706116 -0.145752 0.671448 1445373019 0.202759 0.696045 -0.172668 0.666687 1445373019 0.202759 0.696045 -0.172668 0.666687 1445373019 0.202759 0.696045 -0.172668 0.666687 1445373019 0.202759 0.696045 -0.172668 0.666687 1445373019 0.202759 0.696045 -0.172668 0.666687 1445373019 0.202759 0.696045 -0.172668 0.666687 1445373019 0.238953 0.685303 -0.208801 0.655457 1445373019 0.238953 0.685303 -0.208801 0.655457 1445373019 0.238953 0.685303 -0.208801 0.655457 1445373019 0.238953 0.685303 -0.208801 0.655457 1445373019 0.238953 0.685303 -0.208801 0.655457 1445373019 0.278137 0.671753 -0.254639 0.637512 1445373019 0.278137 0.671753 -0.254639 0.637512 1445373019 0.278137 0.671753 -0.254639 0.637512 1445373019 0.278137 0.671753 -0.254639 0.637512 1445373019 0.278137 0.671753 -0.254639 0.637512 1445373019 0.278137 0.671753 -0.254639 0.637512 1445373019 0.278137 0.671753 -0.254639 0.637512 1445373019 0.320435 0.651428 -0.301392 0.618103 1445373019 0.320435 0.651428 -0.301392 0.618103 1445373019 0.320435 0.651428 -0.301392 0.618103 1445373019 0.320435 0.651428 -0.301392 0.618103 1445373019 0.320435 0.651428 -0.301392 0.618103 1445373019 0.320435 0.651428 -0.301392 0.618103 1445373019 0.356323 0.630920 -0.349121 0.594116 1445373019 0.356323 0.630920 -0.349121 0.594116 1445373019 0.356323 0.630920 -0.349121 0.594116 1445373019 0.356323 0.630920 -0.349121 0.594116 1445373020 0.356323 0.630920 -0.349121 0.594116 1445373020 0.356323 0.630920 -0.349121 0.594116 1445373020 0.356323 0.630920 -0.349121 0.594116 1445373020 0.389221 0.607605 -0.390076 0.571838 1445373020 0.389221 0.607605 -0.390076 0.571838 1445373020 0.389221 0.607605 -0.390076 0.571838 1445373020 0.389221 0.607605 -0.390076 0.571838 1445373020 0.389221 0.607605 -0.390076 0.571838 1445373020 0.389221 0.607605 -0.390076 0.571838 1445373020 0.414001 0.585999 -0.421814 0.554260 1445373020 0.414001 0.585999 -0.421814 0.554260 1445373020 0.414001 0.585999 -0.421814 0.554260 1445373020 0.414001 0.585999 -0.421814 0.554260 1445373020 0.414001 0.585999 -0.421814 0.554260 1445373020 0.414001 0.585999 -0.421814 0.554260 1445373020 0.427368 0.571228 -0.445251 0.541016 1445373020 0.427368 0.571228 -0.445251 0.541016 1445373020 0.427368 0.571228 -0.445251 0.541016 1445373020 0.427368 0.571228 -0.445251 0.541016 1445373020 0.427368 0.571228 -0.445251 0.541016 1445373020 0.427368 0.571228 -0.445251 0.541016 1445373020 0.428162 0.566345 -0.457031 0.535706 1445373020 0.428162 0.566345 -0.457031 0.535706 1445373020 0.428162 0.566345 -0.457031 0.535706 1445373020 0.428162 0.566345 -0.457031 0.535706 1445373020 0.428162 0.566345 -0.457031 0.535706 1445373020 0.428162 0.566345 -0.457031 0.535706 1445373020 0.424744 0.566772 -0.453552 0.540894 1445373020 0.424744 0.566772 -0.453552 0.540894 1445373020 0.424744 0.566772 -0.453552 0.540894 1445373020 0.424744 0.566772 -0.453552 0.540894 1445373020 0.424744 0.566772 -0.453552 0.540894 1445373020 0.424744 0.566772 -0.453552 0.540894 1445373020 0.413757 0.574280 -0.437439 0.554626 1445373020 0.413757 0.574280 -0.437439 0.554626 1445373020 0.413757 0.574280 -0.437439 0.554626 1445373020 0.413757 0.574280 -0.437439 0.554626 1445373020 0.413757 0.574280 -0.437439 0.554626 1445373020 0.413757 0.574280 -0.437439 0.554626 1445373020 0.393921 0.588623 -0.411377 0.573608 1445373020 0.393921 0.588623 -0.411377 0.573608 1445373020 0.393921 0.588623 -0.411377 0.573608 1445373020 0.393921 0.588623 -0.411377 0.573608 1445373020 0.393921 0.588623 -0.411377 0.573608 1445373020 0.393921 0.588623 -0.411377 0.573608 1445373020 0.367065 0.608459 -0.375305 0.595093 1445373020 0.367065 0.608459 -0.375305 0.595093 1445373020 0.367065 0.608459 -0.375305 0.595093 1445373020 0.367065 0.608459 -0.375305 0.595093 1445373020 0.367065 0.608459 -0.375305 0.595093 1445373020 0.367065 0.608459 -0.375305 0.595093 1445373020 0.333801 0.631836 -0.334167 0.614502 1445373020 0.333801 0.631836 -0.334167 0.614502 1445373020 0.333801 0.631836 -0.334167 0.614502 1445373020 0.333801 0.631836 -0.334167 0.614502 1445373020 0.333801 0.631836 -0.334167 0.614502 1445373020 0.333801 0.631836 -0.334167 0.614502 1445373020 0.296021 0.655090 -0.286987 0.633118 1445373020 0.296021 0.655090 -0.286987 0.633118 1445373020 0.296021 0.655090 -0.286987 0.633118 1445373020 0.296021 0.655090 -0.286987 0.633118 1445373020 0.296021 0.655090 -0.286987 0.633118 1445373020 0.296021 0.655090 -0.286987 0.633118 1445373020 0.255127 0.678833 -0.236694 0.646545 1445373020 0.255127 0.678833 -0.236694 0.646545 1445373020 0.255127 0.678833 -0.236694 0.646545 1445373020 0.255127 0.678833 -0.236694 0.646545 1445373020 0.255127 0.678833 -0.236694 0.646545 1445373020 0.255127 0.678833 -0.236694 0.646545 1445373020 0.255127 0.678833 -0.236694 0.646545 1445373020 0.213318 0.700867 -0.183655 0.655396 1445373020 0.213318 0.700867 -0.183655 0.655396 1445373020 0.213318 0.700867 -0.183655 0.655396 1445373020 0.213318 0.700867 -0.183655 0.655396 1445373020 0.213318 0.700867 -0.183655 0.655396 1445373020 0.213318 0.700867 -0.183655 0.655396 1445373020 0.168579 0.719055 -0.127747 0.661926 1445373020 0.168579 0.719055 -0.127747 0.661926 1445373020 0.168579 0.719055 -0.127747 0.661926 1445373020 0.168579 0.719055 -0.127747 0.661926 1445373020 0.168579 0.719055 -0.127747 0.661926 1445373020 0.168579 0.719055 -0.127747 0.661926 1445373020 0.124512 0.732178 -0.073975 0.665466 1445373020 0.124512 0.732178 -0.073975 0.665466 1445373020 0.124512 0.732178 -0.073975 0.665466 1445373020 0.124512 0.732178 -0.073975 0.665466 1445373020 0.124512 0.732178 -0.073975 0.665466 1445373020 0.124512 0.732178 -0.073975 0.665466 1445373020 0.084045 0.740784 -0.026855 0.665894 1445373020 0.084045 0.740784 -0.026855 0.665894 1445373020 0.084045 0.740784 -0.026855 0.665894 1445373020 0.084045 0.740784 -0.026855 0.665894 1445373020 0.084045 0.740784 -0.026855 0.665894 1445373020 0.084045 0.740784 -0.026855 0.665894 1445373020 0.050049 0.746094 0.010071 0.663818 1445373020 0.050049 0.746094 0.010071 0.663818 1445373020 0.050049 0.746094 0.010071 0.663818 1445373020 0.050049 0.746094 0.010071 0.663818 1445373020 0.050049 0.746094 0.010071 0.663818 1445373020 0.050049 0.746094 0.010071 0.663818 1445373020 0.027527 0.749939 0.032349 0.660095 1445373020 0.027527 0.749939 0.032349 0.660095 1445373020 0.027527 0.749939 0.032349 0.660095 1445373020 0.027527 0.749939 0.032349 0.660095 1445373020 0.027527 0.749939 0.032349 0.660095 1445373020 0.027527 0.749939 0.032349 0.660095 1445373020 0.027527 0.749939 0.032349 0.660095 1445373020 0.018616 0.751343 0.039246 0.658386 1445373020 0.018616 0.751343 0.039246 0.658386 1445373020 0.018616 0.751343 0.039246 0.658386 1445373020 0.018616 0.751343 0.039246 0.658386 1445373021 0.018616 0.751343 0.039246 0.658386 1445373021 0.025452 0.748962 0.028076 0.661438 1445373021 0.025452 0.748962 0.028076 0.661438 1445373021 0.025452 0.748962 0.028076 0.661438 1445373021 0.025452 0.748962 0.028076 0.661438 1445373021 0.025452 0.748962 0.028076 0.661438 1445373021 0.025452 0.748962 0.028076 0.661438 1445373021 0.025452 0.748962 0.028076 0.661438 1445373021 0.045959 0.747070 0.001404 0.663086 1445373021 0.045959 0.747070 0.001404 0.663086 1445373021 0.045959 0.747070 0.001404 0.663086 1445373021 0.045959 0.747070 0.001404 0.663086 1445373021 0.045959 0.747070 0.001404 0.663086 1445373021 0.045959 0.747070 0.001404 0.663086 1445373021 0.081177 0.739624 -0.038269 0.666931 1445373021 0.081177 0.739624 -0.038269 0.666931 1445373021 0.081177 0.739624 -0.038269 0.666931 1445373021 0.081177 0.739624 -0.038269 0.666931 1445373021 0.081177 0.739624 -0.038269 0.666931 1445373021 0.081177 0.739624 -0.038269 0.666931 1445373021 0.081177 0.739624 -0.038269 0.666931 1445373021 0.124451 0.734863 -0.093689 0.660034 1445373021 0.124451 0.734863 -0.093689 0.660034 1445373021 0.124451 0.734863 -0.093689 0.660034 1445373021 0.124451 0.734863 -0.093689 0.660034 1445373021 0.124451 0.734863 -0.093689 0.660034 1445373021 0.124451 0.734863 -0.093689 0.660034 1445373021 0.174133 0.721558 -0.155762 0.651672 1445373021 0.174133 0.721558 -0.155762 0.651672 1445373021 0.174133 0.721558 -0.155762 0.651672 1445373021 0.174133 0.721558 -0.155762 0.651672 1445373021 0.174133 0.721558 -0.155762 0.651672 1445373021 0.174133 0.721558 -0.155762 0.651672 1445373021 0.225891 0.704529 -0.222656 0.634766 1445373021 0.225891 0.704529 -0.222656 0.634766 1445373021 0.225891 0.704529 -0.222656 0.634766 1445373021 0.225891 0.704529 -0.222656 0.634766 1445373021 0.225891 0.704529 -0.222656 0.634766 1445373021 0.225891 0.704529 -0.222656 0.634766 1445373021 0.277649 0.681580 -0.291077 0.611206 1445373021 0.277649 0.681580 -0.291077 0.611206 1445373021 0.277649 0.681580 -0.291077 0.611206 1445373021 0.277649 0.681580 -0.291077 0.611206 1445373021 0.277649 0.681580 -0.291077 0.611206 1445373021 0.277649 0.681580 -0.291077 0.611206 1445373021 0.277649 0.681580 -0.291077 0.611206 1445373021 0.330322 0.649963 -0.355774 0.584595 1445373021 0.330322 0.649963 -0.355774 0.584595 1445373021 0.330322 0.649963 -0.355774 0.584595 1445373021 0.330322 0.649963 -0.355774 0.584595 1445373021 0.330322 0.649963 -0.355774 0.584595 1445373021 0.330322 0.649963 -0.355774 0.584595 1445373021 0.380432 0.613464 -0.414978 0.553772 1445373021 0.380432 0.613464 -0.414978 0.553772 1445373021 0.380432 0.613464 -0.414978 0.553772 1445373021 0.380432 0.613464 -0.414978 0.553772 1445373021 0.380432 0.613464 -0.414978 0.553772 1445373021 0.380432 0.613464 -0.414978 0.553772 1445373021 0.418945 0.579529 -0.462341 0.524231 1445373021 0.418945 0.579529 -0.462341 0.524231 1445373021 0.418945 0.579529 -0.462341 0.524231 1445373021 0.418945 0.579529 -0.462341 0.524231 1445373021 0.418945 0.579529 -0.462341 0.524231 1445373021 0.418945 0.579529 -0.462341 0.524231 1445373021 0.418945 0.579529 -0.462341 0.524231 1445373021 0.440308 0.556091 -0.496033 0.500793 1445373021 0.440308 0.556091 -0.496033 0.500793 1445373021 0.440308 0.556091 -0.496033 0.500793 1445373021 0.440308 0.556091 -0.496033 0.500793 1445373021 0.440308 0.556091 -0.496033 0.500793 1445373021 0.440308 0.556091 -0.496033 0.500793 1445373021 0.440308 0.556091 -0.496033 0.500793 1445373021 0.458191 0.541138 -0.504089 0.493042 1445373021 0.458191 0.541138 -0.504089 0.493042 1445373021 0.458191 0.541138 -0.504089 0.493042 1445373021 0.458191 0.541138 -0.504089 0.493042 1445373021 0.458191 0.541138 -0.504089 0.493042 1445373021 0.458191 0.541138 -0.504089 0.493042 1445373021 0.460876 0.536987 -0.500916 0.498230 1445373021 0.460876 0.536987 -0.500916 0.498230 1445373021 0.460876 0.536987 -0.500916 0.498230 1445373021 0.460876 0.536987 -0.500916 0.498230 1445373021 0.460876 0.536987 -0.500916 0.498230 1445373021 0.460876 0.536987 -0.500916 0.498230 1445373021 0.460876 0.536987 -0.500916 0.498230 1445373021 0.449585 0.541992 -0.490845 0.512939 1445373021 0.449585 0.541992 -0.490845 0.512939 1445373021 0.449585 0.541992 -0.490845 0.512939 1445373021 0.449585 0.541992 -0.490845 0.512939 1445373021 0.449585 0.541992 -0.490845 0.512939 1445373021 0.449585 0.541992 -0.490845 0.512939 1445373021 0.428040 0.556274 -0.467224 0.537537 1445373021 0.428040 0.556274 -0.467224 0.537537 1445373021 0.428040 0.556274 -0.467224 0.537537 1445373021 0.428040 0.556274 -0.467224 0.537537 1445373021 0.428040 0.556274 -0.467224 0.537537 1445373021 0.428040 0.556274 -0.467224 0.537537 1445373021 0.393738 0.579712 -0.428894 0.570007 1445373021 0.393738 0.579712 -0.428894 0.570007 1445373021 0.393738 0.579712 -0.428894 0.570007 1445373021 0.393738 0.579712 -0.428894 0.570007 1445373021 0.393738 0.579712 -0.428894 0.570007 1445373021 0.393738 0.579712 -0.428894 0.570007 1445373021 0.344238 0.611206 -0.380371 0.602600 1445373021 0.344238 0.611206 -0.380371 0.602600 1445373021 0.344238 0.611206 -0.380371 0.602600 1445373021 0.344238 0.611206 -0.380371 0.602600 1445373021 0.344238 0.611206 -0.380371 0.602600 1445373021 0.344238 0.611206 -0.380371 0.602600 1445373021 0.282532 0.642639 -0.325623 0.633362 1445373021 0.282532 0.642639 -0.325623 0.633362 1445373021 0.282532 0.642639 -0.325623 0.633362 1445373021 0.282532 0.642639 -0.325623 0.633362 1445373021 0.282532 0.642639 -0.325623 0.633362 1445373021 0.282532 0.642639 -0.325623 0.633362 1445373022 0.216675 0.674805 -0.264709 0.653870 1445373022 0.216675 0.674805 -0.264709 0.653870 1445373022 0.216675 0.674805 -0.264709 0.653870 1445373022 0.216675 0.674805 -0.264709 0.653870 1445373022 0.216675 0.674805 -0.264709 0.653870 1445373022 0.216675 0.674805 -0.264709 0.653870 1445373022 0.153076 0.702881 -0.194946 0.666687 1445373022 0.153076 0.702881 -0.194946 0.666687 1445373022 0.153076 0.702881 -0.194946 0.666687 1445373022 0.153076 0.702881 -0.194946 0.666687 1445373022 0.153076 0.702881 -0.194946 0.666687 1445373022 0.153076 0.702881 -0.194946 0.666687 1445373022 0.080933 0.729919 -0.122131 0.667603 1445373022 0.080933 0.729919 -0.122131 0.667603 1445373022 0.080933 0.729919 -0.122131 0.667603 1445373022 0.080933 0.729919 -0.122131 0.667603 1445373022 0.080933 0.729919 -0.122131 0.667603 1445373022 0.080933 0.729919 -0.122131 0.667603 1445373022 0.080933 0.729919 -0.122131 0.667603 1445373022 0.011353 0.746582 -0.044189 0.663696 1445373022 0.011353 0.746582 -0.044189 0.663696 1445373022 0.011353 0.746582 -0.044189 0.663696 1445373022 0.011353 0.746582 -0.044189 0.663696 1445373022 0.011353 0.746582 -0.044189 0.663696 1445373022 0.011353 0.746582 -0.044189 0.663696 1445373022 -0.047913 0.752197 0.029480 0.656433 1445373022 -0.047913 0.752197 0.029480 0.656433 1445373022 -0.047913 0.752197 0.029480 0.656433 1445373022 -0.047913 0.752197 0.029480 0.656433 1445373022 -0.047913 0.752197 0.029480 0.656433 1445373022 -0.047913 0.752197 0.029480 0.656433 1445373022 -0.047913 0.752197 0.029480 0.656433 1445373022 -0.088684 0.751953 0.087097 0.647278 1445373022 -0.088684 0.751953 0.087097 0.647278 1445373022 -0.088684 0.751953 0.087097 0.647278 1445373022 -0.088684 0.751953 0.087097 0.647278 1445373022 -0.088684 0.751953 0.087097 0.647278 1445373022 -0.088684 0.751953 0.087097 0.647278 1445373022 -0.116272 0.749573 0.125977 0.639282 1445373022 -0.116272 0.749573 0.125977 0.639282 1445373022 -0.116272 0.749573 0.125977 0.639282 1445373022 -0.116272 0.749573 0.125977 0.639282 1445373022 -0.116272 0.749573 0.125977 0.639282 1445373022 -0.116272 0.749573 0.125977 0.639282 1445373022 -0.116272 0.749573 0.125977 0.639282 1445373022 -0.127686 0.746887 0.145752 0.635986 1445373022 -0.127686 0.746887 0.145752 0.635986 1445373022 -0.127686 0.746887 0.145752 0.635986 1445373022 -0.127686 0.746887 0.145752 0.635986 1445373022 -0.127686 0.746887 0.145752 0.635986 1445373022 -0.127686 0.746887 0.145752 0.635986 1445373022 -0.121216 0.742676 0.148254 0.641663 1445373022 -0.121216 0.742676 0.148254 0.641663 1445373022 -0.121216 0.742676 0.148254 0.641663 1445373022 -0.121216 0.742676 0.148254 0.641663 1445373022 -0.121216 0.742676 0.148254 0.641663 1445373022 -0.121216 0.742676 0.148254 0.641663 1445373022 -0.097290 0.741211 0.131042 0.651062 1445373022 -0.097290 0.741211 0.131042 0.651062 1445373022 -0.097290 0.741211 0.131042 0.651062 1445373022 -0.097290 0.741211 0.131042 0.651062 1445373022 -0.097290 0.741211 0.131042 0.651062 1445373022 -0.097290 0.741211 0.131042 0.651062 1445373022 -0.055298 0.742249 0.094849 0.661011 1445373022 -0.055298 0.742249 0.094849 0.661011 1445373022 -0.055298 0.742249 0.094849 0.661011 1445373022 -0.055298 0.742249 0.094849 0.661011 1445373022 -0.055298 0.742249 0.094849 0.661011 1445373022 -0.055298 0.742249 0.094849 0.661011 1445373022 -0.000916 0.744263 0.043335 0.666443 1445373022 -0.000916 0.744263 0.043335 0.666443 1445373022 -0.000916 0.744263 0.043335 0.666443 1445373022 -0.000916 0.744263 0.043335 0.666443 1445373022 -0.000916 0.744263 0.043335 0.666443 1445373022 -0.000916 0.744263 0.043335 0.666443 1445373022 0.062439 0.740662 -0.019775 0.668640 1445373022 0.062439 0.740662 -0.019775 0.668640 1445373022 0.062439 0.740662 -0.019775 0.668640 1445373022 0.062439 0.740662 -0.019775 0.668640 1445373022 0.062439 0.740662 -0.019775 0.668640 1445373022 0.062439 0.740662 -0.019775 0.668640 1445373022 0.062439 0.740662 -0.019775 0.668640 1445373022 0.127625 0.732727 -0.090393 0.662231 1445373022 0.127625 0.732727 -0.090393 0.662231 1445373022 0.127625 0.732727 -0.090393 0.662231 1445373022 0.127625 0.732727 -0.090393 0.662231 1445373022 0.127625 0.732727 -0.090393 0.662231 1445373022 0.127625 0.732727 -0.090393 0.662231 1445373022 0.191956 0.717773 -0.169312 0.647461 1445373022 0.191956 0.717773 -0.169312 0.647461 1445373022 0.191956 0.717773 -0.169312 0.647461 1445373022 0.191956 0.717773 -0.169312 0.647461 1445373022 0.191956 0.717773 -0.169312 0.647461 1445373022 0.191956 0.717773 -0.169312 0.647461 1445373022 0.191956 0.717773 -0.169312 0.647461 1445373022 0.258484 0.691895 -0.246582 0.627380 1445373022 0.258484 0.691895 -0.246582 0.627380 1445373022 0.258484 0.691895 -0.246582 0.627380 1445373022 0.258484 0.691895 -0.246582 0.627380 1445373022 0.258484 0.691895 -0.246582 0.627380 1445373022 0.258484 0.691895 -0.246582 0.627380 1445373022 0.324646 0.659119 -0.325073 0.595276 1445373022 0.324646 0.659119 -0.325073 0.595276 1445373022 0.324646 0.659119 -0.325073 0.595276 1445373022 0.324646 0.659119 -0.325073 0.595276 1445373022 0.324646 0.659119 -0.325073 0.595276 1445373022 0.324646 0.659119 -0.325073 0.595276 1445373022 0.382080 0.623718 -0.395691 0.555359 1445373022 0.382080 0.623718 -0.395691 0.555359 1445373022 0.382080 0.623718 -0.395691 0.555359 1445373022 0.382080 0.623718 -0.395691 0.555359 1445373022 0.382080 0.623718 -0.395691 0.555359 1445373022 0.382080 0.623718 -0.395691 0.555359 1445373022 0.382080 0.623718 -0.395691 0.555359 1445373022 0.432922 0.584656 -0.449585 0.518250 1445373023 0.432922 0.584656 -0.449585 0.518250 1445373023 0.432922 0.584656 -0.449585 0.518250 1445373023 0.432922 0.584656 -0.449585 0.518250 1445373023 0.432922 0.584656 -0.449585 0.518250 1445373023 0.432922 0.584656 -0.449585 0.518250 1445373023 0.467407 0.554138 -0.486206 0.487854 1445373023 0.467407 0.554138 -0.486206 0.487854 1445373023 0.467407 0.554138 -0.486206 0.487854 1445373023 0.467407 0.554138 -0.486206 0.487854 1445373023 0.467407 0.554138 -0.486206 0.487854 1445373023 0.467407 0.554138 -0.486206 0.487854 1445373023 0.496521 0.528748 -0.497437 0.475830 1445373023 0.496521 0.528748 -0.497437 0.475830 1445373023 0.496521 0.528748 -0.497437 0.475830 1445373023 0.496521 0.528748 -0.497437 0.475830 1445373023 0.496521 0.528748 -0.497437 0.475830 1445373023 0.496521 0.528748 -0.497437 0.475830 1445373023 0.496521 0.528748 -0.497437 0.475830 1445373023 0.507263 0.515808 -0.503357 0.472412 1445373023 0.507263 0.515808 -0.503357 0.472412 1445373023 0.507263 0.515808 -0.503357 0.472412 1445373023 0.507263 0.515808 -0.503357 0.472412 1445373023 0.507263 0.515808 -0.503357 0.472412 1445373023 0.507263 0.515808 -0.503357 0.472412 1445373023 0.500916 0.517273 -0.500061 0.481018 1445373023 0.500916 0.517273 -0.500061 0.481018 1445373023 0.500916 0.517273 -0.500061 0.481018 1445373023 0.500916 0.517273 -0.500061 0.481018 1445373023 0.500916 0.517273 -0.500061 0.481018 1445373023 0.500916 0.517273 -0.500061 0.481018 1445373023 0.500916 0.517273 -0.500061 0.481018 1445373023 0.481873 0.530701 -0.484131 0.501709 1445373023 0.481873 0.530701 -0.484131 0.501709 1445373023 0.481873 0.530701 -0.484131 0.501709 1445373023 0.481873 0.530701 -0.484131 0.501709 1445373023 0.481873 0.530701 -0.484131 0.501709 1445373023 0.481873 0.530701 -0.484131 0.501709 1445373023 0.447144 0.555298 -0.453125 0.535034 1445373023 0.447144 0.555298 -0.453125 0.535034 1445373023 0.447144 0.555298 -0.453125 0.535034 1445373023 0.447144 0.555298 -0.453125 0.535034 1445373023 0.447144 0.555298 -0.453125 0.535034 1445373023 0.447144 0.555298 -0.453125 0.535034 1445373023 0.396545 0.588928 -0.414001 0.569580 1445373023 0.396545 0.588928 -0.414001 0.569580 1445373023 0.396545 0.588928 -0.414001 0.569580 1445373023 0.396545 0.588928 -0.414001 0.569580 1445373023 0.396545 0.588928 -0.414001 0.569580 1445373023 0.396545 0.588928 -0.414001 0.569580 1445373023 0.396545 0.588928 -0.414001 0.569580 1445373023 0.330139 0.627563 -0.366394 0.602356 1445373023 0.330139 0.627563 -0.366394 0.602356 1445373023 0.330139 0.627563 -0.366394 0.602356 1445373023 0.330139 0.627563 -0.366394 0.602356 1445373023 0.330139 0.627563 -0.366394 0.602356 1445373023 0.252930 0.662659 -0.308716 0.633606 1445373023 0.252930 0.662659 -0.308716 0.633606 1445373023 0.252930 0.662659 -0.308716 0.633606 1445373023 0.252930 0.662659 -0.308716 0.633606 1445373023 0.252930 0.662659 -0.308716 0.633606 1445373023 0.252930 0.662659 -0.308716 0.633606 1445373023 0.181641 0.695007 -0.234009 0.655029 1445373023 0.181641 0.695007 -0.234009 0.655029 1445373023 0.181641 0.695007 -0.234009 0.655029 1445373023 0.181641 0.695007 -0.234009 0.655029 1445373023 0.181641 0.695007 -0.234009 0.655029 1445373023 0.181641 0.695007 -0.234009 0.655029 1445373023 0.181641 0.695007 -0.234009 0.655029 1445373023 0.098877 0.726074 -0.151672 0.663330 1445373023 0.098877 0.726074 -0.151672 0.663330 1445373023 0.098877 0.726074 -0.151672 0.663330 1445373023 0.098877 0.726074 -0.151672 0.663330 1445373023 0.098877 0.726074 -0.151672 0.663330 1445373023 0.098877 0.726074 -0.151672 0.663330 1445373023 0.016357 0.746277 -0.066223 0.662109 1445373023 0.016357 0.746277 -0.066223 0.662109 1445373023 0.016357 0.746277 -0.066223 0.662109 1445373023 0.016357 0.746277 -0.066223 0.662109 1445373023 0.016357 0.746277 -0.066223 0.662109 1445373023 0.016357 0.746277 -0.066223 0.662109 1445373023 0.016357 0.746277 -0.066223 0.662109 1445373023 -0.055481 0.750732 0.014099 0.658020 1445373023 -0.055481 0.750732 0.014099 0.658020 1445373023 -0.055481 0.750732 0.014099 0.658020 1445373023 -0.055481 0.750732 0.014099 0.658020 1445373023 -0.055481 0.750732 0.014099 0.658020 1445373023 -0.055481 0.750732 0.014099 0.658020 1445373023 -0.109436 0.744446 0.075562 0.654236 1445373023 -0.109436 0.744446 0.075562 0.654236 1445373023 -0.109436 0.744446 0.075562 0.654236 1445373023 -0.109436 0.744446 0.075562 0.654236 1445373023 -0.109436 0.744446 0.075562 0.654236 1445373023 -0.109436 0.744446 0.075562 0.654236 1445373023 -0.151428 0.736938 0.113708 0.648865 1445373023 -0.151428 0.736938 0.113708 0.648865 1445373023 -0.151428 0.736938 0.113708 0.648865 1445373023 -0.151428 0.736938 0.113708 0.648865 1445373023 -0.151428 0.736938 0.113708 0.648865 1445373023 -0.151428 0.736938 0.113708 0.648865 1445373023 -0.175415 0.729187 0.136108 0.647217 1445373023 -0.175415 0.729187 0.136108 0.647217 1445373023 -0.175415 0.729187 0.136108 0.647217 1445373023 -0.175415 0.729187 0.136108 0.647217 1445373023 -0.175415 0.729187 0.136108 0.647217 1445373023 -0.175415 0.729187 0.136108 0.647217 1445373023 -0.170593 0.729858 0.142151 0.646484 1445373023 -0.170593 0.729858 0.142151 0.646484 1445373023 -0.170593 0.729858 0.142151 0.646484 1445373023 -0.170593 0.729858 0.142151 0.646484 1445373023 -0.170593 0.729858 0.142151 0.646484 1445373023 -0.170593 0.729858 0.142151 0.646484 1445373023 -0.140808 0.734680 0.128418 0.651001 1445373023 -0.140808 0.734680 0.128418 0.651001 1445373024 -0.140808 0.734680 0.128418 0.651001 1445373024 -0.140808 0.734680 0.128418 0.651001 1445373024 -0.140808 0.734680 0.128418 0.651001 1445373024 -0.140808 0.734680 0.128418 0.651001 1445373024 -0.140808 0.734680 0.128418 0.651001 1445373024 -0.094543 0.742126 0.096436 0.656433 1445373024 -0.094543 0.742126 0.096436 0.656433 1445373024 -0.094543 0.742126 0.096436 0.656433 1445373024 -0.094543 0.742126 0.096436 0.656433 1445373024 -0.094543 0.742126 0.096436 0.656433 1445373024 -0.094543 0.742126 0.096436 0.656433 1445373024 -0.032959 0.746460 0.044983 0.663025 1445373024 -0.032959 0.746460 0.044983 0.663025 1445373024 -0.032959 0.746460 0.044983 0.663025 1445373024 -0.032959 0.746460 0.044983 0.663025 1445373024 -0.032959 0.746460 0.044983 0.663025 1445373024 -0.032959 0.746460 0.044983 0.663025 1445373024 -0.032959 0.746460 0.044983 0.663025 1445373024 0.034607 0.750244 -0.018066 0.659912 1445373024 0.034607 0.750244 -0.018066 0.659912 1445373024 0.034607 0.750244 -0.018066 0.659912 1445373024 0.034607 0.750244 -0.018066 0.659912 1445373024 0.034607 0.750244 -0.018066 0.659912 1445373024 0.104309 0.744080 -0.089417 0.653748 1445373024 0.104309 0.744080 -0.089417 0.653748 1445373024 0.104309 0.744080 -0.089417 0.653748 1445373024 0.104309 0.744080 -0.089417 0.653748 1445373024 0.104309 0.744080 -0.089417 0.653748 1445373024 0.104309 0.744080 -0.089417 0.653748 1445373024 0.175598 0.723145 -0.163330 0.647644 1445373024 0.175598 0.723145 -0.163330 0.647644 1445373024 0.175598 0.723145 -0.163330 0.647644 1445373024 0.175598 0.723145 -0.163330 0.647644 1445373024 0.175598 0.723145 -0.163330 0.647644 1445373024 0.175598 0.723145 -0.163330 0.647644 1445373024 0.243591 0.702087 -0.243774 0.623108 1445373024 0.243591 0.702087 -0.243774 0.623108 1445373024 0.243591 0.702087 -0.243774 0.623108 1445373024 0.243591 0.702087 -0.243774 0.623108 1445373024 0.243591 0.702087 -0.243774 0.623108 1445373024 0.243591 0.702087 -0.243774 0.623108 1445373024 0.318481 0.664734 -0.322205 0.593933 1445373024 0.318481 0.664734 -0.322205 0.593933 1445373024 0.318481 0.664734 -0.322205 0.593933 1445373024 0.318481 0.664734 -0.322205 0.593933 1445373024 0.318481 0.664734 -0.322205 0.593933 1445373024 0.318481 0.664734 -0.322205 0.593933 1445373024 0.318481 0.664734 -0.322205 0.593933 1445373024 0.384521 0.622742 -0.395203 0.555115 1445373024 0.384521 0.622742 -0.395203 0.555115 1445373024 0.384521 0.622742 -0.395203 0.555115 1445373024 0.384521 0.622742 -0.395203 0.555115 1445373024 0.384521 0.622742 -0.395203 0.555115 1445373024 0.384521 0.622742 -0.395203 0.555115 1445373024 0.439514 0.581726 -0.451172 0.514526 1445373024 0.439514 0.581726 -0.451172 0.514526 1445373024 0.439514 0.581726 -0.451172 0.514526 1445373024 0.439514 0.581726 -0.451172 0.514526 1445373024 0.439514 0.581726 -0.451172 0.514526 1445373024 0.439514 0.581726 -0.451172 0.514526 1445373024 0.480286 0.544556 -0.494080 0.478149 1445373024 0.480286 0.544556 -0.494080 0.478149 1445373024 0.480286 0.544556 -0.494080 0.478149 1445373024 0.480286 0.544556 -0.494080 0.478149 1445373024 0.480286 0.544556 -0.494080 0.478149 1445373024 0.480286 0.544556 -0.494080 0.478149 1445373024 0.507690 0.518005 -0.520813 0.450134 1445373024 0.507690 0.518005 -0.520813 0.450134 1445373024 0.507690 0.518005 -0.520813 0.450134 1445373024 0.507690 0.518005 -0.520813 0.450134 1445373024 0.507690 0.518005 -0.520813 0.450134 1445373024 0.507690 0.518005 -0.520813 0.450134 1445373024 0.507690 0.518005 -0.520813 0.450134 1445373024 0.515808 0.505737 -0.537048 0.435486 1445373024 0.515808 0.505737 -0.537048 0.435486 1445373024 0.515808 0.505737 -0.537048 0.435486 1445373024 0.515808 0.505737 -0.537048 0.435486 1445373024 0.515808 0.505737 -0.537048 0.435486 1445373024 0.515808 0.505737 -0.537048 0.435486 1445373024 0.515564 0.504944 -0.535950 0.438049 1445373024 0.515564 0.504944 -0.535950 0.438049 1445373024 0.515564 0.504944 -0.535950 0.438049 1445373024 0.515564 0.504944 -0.535950 0.438049 1445373024 0.515564 0.504944 -0.535950 0.438049 1445373024 0.515564 0.504944 -0.535950 0.438049 1445373024 0.497864 0.517639 -0.526367 0.455017 1445373024 0.497864 0.517639 -0.526367 0.455017 1445373024 0.497864 0.517639 -0.526367 0.455017 1445373024 0.497864 0.517639 -0.526367 0.455017 1445373024 0.497864 0.517639 -0.526367 0.455017 1445373024 0.497864 0.517639 -0.526367 0.455017 1445373024 0.470764 0.540649 -0.497314 0.488647 1445373024 0.470764 0.540649 -0.497314 0.488647 1445373024 0.470764 0.540649 -0.497314 0.488647 1445373024 0.470764 0.540649 -0.497314 0.488647 1445373024 0.470764 0.540649 -0.497314 0.488647 1445373024 0.470764 0.540649 -0.497314 0.488647 1445373024 0.470764 0.540649 -0.497314 0.488647 1445373024 0.428345 0.573914 -0.454285 0.529785 1445373024 0.428345 0.573914 -0.454285 0.529785 1445373024 0.428345 0.573914 -0.454285 0.529785 1445373024 0.428345 0.573914 -0.454285 0.529785 1445373024 0.428345 0.573914 -0.454285 0.529785 1445373024 0.428345 0.573914 -0.454285 0.529785 1445373024 0.368591 0.613892 -0.402100 0.570557 1445373024 0.368591 0.613892 -0.402100 0.570557 1445373024 0.368591 0.613892 -0.402100 0.570557 1445373024 0.368591 0.613892 -0.402100 0.570557 1445373024 0.368591 0.613892 -0.402100 0.570557 1445373024 0.368591 0.613892 -0.402100 0.570557 1445373024 0.368591 0.613892 -0.402100 0.570557 1445373024
[truncated: 170,248 more chars]
