# Supplementary material for: Quaternion-Based Gesture Recognition Using Wireless Wearable Motion Capture Sensors
Source: Sensors (Basel). 2016 Apr 28;16(5):605. doi: 10.3390/s16050605 (PMC4883296; doi:10.3390/s16050605)
Supplement: Supplementary file 1 [file sensors-16-00605-s001.zip › MultiSensorGestureData/P11/1. Jab/Training15.txt]

-0.353699 -0.577454 -0.200684 0.707947 1445639667 -0.353699 -0.577454 -0.200684 0.707947 1445639667 -0.353699 -0.577454 -0.200928 0.707886 1445639667 -0.353699 -0.577454 -0.200928 0.707886 1445639667 -0.353699 -0.577454 -0.200928 0.707886 1445639667 -0.353699 -0.577454 -0.200928 0.707886 1445639667 -0.353699 -0.577454 -0.200928 0.707886 1445639667 -0.353699 -0.577454 -0.200928 0.707886 1445639667 -0.353699 -0.577454 -0.201477 0.707703 1445639667 -0.353699 -0.577454 -0.201477 0.707703 1445639667 -0.353699 -0.577454 -0.201477 0.707703 1445639667 -0.353699 -0.577454 -0.201477 0.707703 1445639667 -0.353699 -0.577454 -0.201477 0.707703 1445639667 -0.353699 -0.577454 -0.201477 0.707703 1445639667 -0.353271 -0.577454 -0.201111 0.708069 1445639667 -0.353271 -0.577454 -0.201111 0.708069 1445639667 -0.353271 -0.577454 -0.201111 0.708069 1445639667 -0.353271 -0.577454 -0.201111 0.708069 1445639667 -0.353271 -0.577454 -0.201111 0.708069 1445639667 -0.353271 -0.577454 -0.201111 0.708069 1445639667 -0.357605 -0.573303 -0.194153 0.711121 1445639667 -0.357605 -0.573303 -0.194153 0.711121 1445639667 -0.357605 -0.573303 -0.194153 0.711121 1445639667 -0.357605 -0.573303 -0.194153 0.711121 1445639667 -0.357605 -0.573303 -0.194153 0.711121 1445639667 -0.357605 -0.573303 -0.194153 0.711121 1445639667 -0.391052 -0.552307 -0.185303 0.712524 1445639667 -0.391052 -0.552307 -0.185303 0.712524 1445639667 -0.391052 -0.552307 -0.185303 0.712524 1445639667 -0.391052 -0.552307 -0.185303 0.712524 1445639667 -0.391052 -0.552307 -0.185303 0.712524 1445639667 -0.391052 -0.552307 -0.185303 0.712524 1445639667 -0.450012 -0.512085 -0.171448 0.711243 1445639667 -0.450012 -0.512085 -0.171448 0.711243 1445639667 -0.450012 -0.512085 -0.171448 0.711243 1445639667 -0.450012 -0.512085 -0.171448 0.711243 1445639667 -0.450012 -0.512085 -0.171448 0.711243 1445639667 -0.450012 -0.512085 -0.171448 0.711243 1445639667 -0.450012 -0.512085 -0.171448 0.711243 1445639667 -0.509888 -0.453430 -0.124939 0.720276 1445639668 -0.509888 -0.453430 -0.124939 0.720276 1445639668 -0.509888 -0.453430 -0.124939 0.720276 1445639668 -0.509888 -0.453430 -0.124939 0.720276 1445639668 -0.509888 -0.453430 -0.124939 0.720276 1445639668 -0.509888 -0.453430 -0.124939 0.720276 1445639668 -0.566528 -0.362915 -0.061523 0.737305 1445639668 -0.566528 -0.362915 -0.061523 0.737305 1445639668 -0.566528 -0.362915 -0.061523 0.737305 1445639668 -0.566528 -0.362915 -0.061523 0.737305 1445639668 -0.566528 -0.362915 -0.061523 0.737305 1445639668 -0.618469 -0.258362 -0.008484 0.742065 1445639668 -0.618469 -0.258362 -0.008484 0.742065 1445639668 -0.618469 -0.258362 -0.008484 0.742065 1445639668 -0.618469 -0.258362 -0.008484 0.742065 1445639668 -0.618469 -0.258362 -0.008484 0.742065 1445639668 -0.618469 -0.258362 -0.008484 0.742065 1445639668 -0.618469 -0.258362 -0.008484 0.742065 1445639668 -0.655090 -0.160278 0.027222 0.737854 1445639668 -0.655090 -0.160278 0.027222 0.737854 1445639668 -0.655090 -0.160278 0.027222 0.737854 1445639668 -0.655090 -0.160278 0.027222 0.737854 1445639668 -0.655090 -0.160278 0.027222 0.737854 1445639668 -0.655090 -0.160278 0.027222 0.737854 1445639668 -0.677063 -0.052979 0.030640 0.733398 1445639668 -0.677063 -0.052979 0.030640 0.733398 1445639668 -0.677063 -0.052979 0.030640 0.733398 1445639668 -0.677063 -0.052979 0.030640 0.733398 1445639668 -0.677063 -0.052979 0.030640 0.733398 1445639668 -0.677063 -0.052979 0.030640 0.733398 1445639668 -0.677063 -0.052979 0.030640 0.733398 1445639668 -0.669373 -0.004272 0.015259 0.742737 1445639668 -0.669373 -0.004272 0.015259 0.742737 1445639668 -0.669373 -0.004272 0.015259 0.742737 1445639668 -0.669373 -0.004272 0.015259 0.742737 1445639668 -0.669373 -0.004272 0.015259 0.742737 1445639668 -0.627991 -0.039246 -0.016113 0.777039 1445639668 -0.627991 -0.039246 -0.016113 0.777039 1445639668 -0.627991 -0.039246 -0.016113 0.777039 1445639668 -0.627991 -0.039246 -0.016113 0.777039 1445639668 -0.627991 -0.039246 -0.016113 0.777039 1445639668 -0.627991 -0.039246 -0.016113 0.777039 1445639668 -0.627991 -0.039246 -0.016113 0.777039 1445639668 -0.587341 -0.066101 -0.034241 0.805908 1445639668 -0.587341 -0.066101 -0.034241 0.805908 1445639668 -0.587341 -0.066101 -0.034241 0.805908 1445639668 -0.587341 -0.066101 -0.034241 0.805908 1445639668 -0.587341 -0.066101 -0.034241 0.805908 1445639668 -0.587341 -0.066101 -0.034241 0.805908 1445639668 -0.587341 -0.066101 -0.034241 0.805908 1445639668 -0.599609 -0.048401 -0.032776 0.798157 1445639668 -0.599609 -0.048401 -0.032776 0.798157 1445639668 -0.599609 -0.048401 -0.032776 0.798157 1445639668 -0.599609 -0.048401 -0.032776 0.798157 1445639668 -0.599609 -0.048401 -0.032776 0.798157 1445639668 -0.599609 -0.048401 -0.032776 0.798157 1445639668 -0.634094 -0.022644 -0.012024 0.772827 1445639668 -0.634094 -0.022644 -0.012024 0.772827 1445639668 -0.634094 -0.022644 -0.012024 0.772827 1445639668 -0.634094 -0.022644 -0.012024 0.772827 1445639668 -0.634094 -0.022644 -0.012024 0.772827 1445639668 -0.634094 -0.022644 -0.012024 0.772827 1445639668 -0.657837 0.023926 0.019226 0.752502 1445639668 -0.657837 0.023926 0.019226 0.752502 1445639668 -0.657837 0.023926 0.019226 0.752502 1445639668 -0.657837 0.023926 0.019226 0.752502 1445639668 -0.657837 0.023926 0.019226 0.752502 1445639668 -0.657837 0.023926 0.019226 0.752502 1445639668 -0.657837 0.023926 0.019226 0.752502 1445639668 -0.655090 0.060669 0.078613 0.749023 1445639668 -0.655090 0.060669 0.078613 0.749023 1445639668 -0.655090 0.060669 0.078613 0.749023 1445639668 -0.655090 0.060669 0.078613 0.749023 1445639668 -0.655090 0.060669 0.078613 0.749023 1445639668 -0.655090 0.060669 0.078613 0.749023 1445639668 -0.640442 0.107483 0.136108 0.748169 1445639668 -0.640442 0.107483 0.136108 0.748169 1445639668 -0.640442 0.107483 0.136108 0.748169 1445639668 -0.640442 0.107483 0.136108 0.748169 1445639668 -0.640442 0.107483 0.136108 0.748169 1445639668 -0.640442 0.107483 0.136108 0.748169 1445639668 -0.632507 0.163086 0.160828 0.739929 1445639668 -0.632507 0.163086 0.160828 0.739929 1445639668 -0.632507 0.163086 0.160828 0.739929 1445639668 -0.632507 0.163086 0.160828 0.739929 1445639668 -0.632507 0.163086 0.160828 0.739929 1445639668 -0.632507 0.163086 0.160828 0.739929 1445639668 -0.632507 0.163086 0.160828 0.739929 1445639668 -0.622681 0.194336 0.164856 0.739807 1445639668 -0.622681 0.194336 0.164856 0.739807 1445639668 -0.622681 0.194336 0.164856 0.739807 1445639668 -0.622681 0.194336 0.164856 0.739807 1445639668 -0.622681 0.194336 0.164856 0.739807 1445639668 -0.601257 0.183716 0.119019 0.768494 1445639668 -0.601257 0.183716 0.119019 0.768494 1445639668 -0.601257 0.183716 0.119019 0.768494 1445639668 -0.601257 0.183716 0.119019 0.768494 1445639668 -0.601257 0.183716 0.119019 0.768494 1445639668 -0.601257 0.183716 0.119019 0.768494 1445639668 -0.601257 0.183716 0.119019 0.768494 1445639668 -0.570618 0.075256 0.045776 0.816467 1445639668 -0.570618 0.075256 0.045776 0.816467 1445639668 -0.570618 0.075256 0.045776 0.816467 1445639668 -0.570618 0.075256 0.045776 0.816467 1445639668 -0.570618 0.075256 0.045776 0.816467 1445639668 -0.570618 0.075256 0.045776 0.816467 1445639668 -0.570618 0.075256 0.045776 0.816467 1445639668 -0.516846 0.005981 -0.016785 0.855896 1445639668 -0.516846 0.005981 -0.016785 0.855896 1445639668 -0.516846 0.005981 -0.016785 0.855896 1445639668 -0.516846 0.005981 -0.016785 0.855896 1445639668 -0.516846 0.005981 -0.016785 0.855896 1445639668 -0.516846 0.005981 -0.016785 0.855896 1445639668 -0.518616 0.031555 -0.023987 0.854065 1445639668 -0.518616 0.031555 -0.023987 0.854065 1445639669 -0.518616 0.031555 -0.023987 0.854065 1445639669 -0.518616 0.031555 -0.023987 0.854065 1445639669 -0.518616 0.031555 -0.023987 0.854065 1445639669 -0.518616 0.031555 -0.023987 0.854065 1445639669 -0.569397 0.033325 -0.012146 0.821289 1445639669 -0.569397 0.033325 -0.012146 0.821289 1445639669 -0.569397 0.033325 -0.012146 0.821289 1445639669 -0.569397 0.033325 -0.012146 0.821289 1445639669 -0.569397 0.033325 -0.012146 0.821289 1445639669 -0.569397 0.033325 -0.012146 0.821289 1445639669 -0.620178 0.058838 0.005127 0.782227 1445639669 -0.620178 0.058838 0.005127 0.782227 1445639669 -0.620178 0.058838 0.005127 0.782227 1445639669 -0.620178 0.058838 0.005127 0.782227 1445639669 -0.620178 0.058838 0.005127 0.782227 1445639669 -0.620178 0.058838 0.005127 0.782227 1445639669 -0.620178 0.058838 0.005127 0.782227 1445639669 -0.653564 0.091614 0.007202 0.751282 1445639669 -0.653564 0.091614 0.007202 0.751282 1445639669 -0.653564 0.091614 0.007202 0.751282 1445639669 -0.653564 0.091614 0.007202 0.751282 1445639669 -0.653564 0.091614 0.007202 0.751282 1445639669 -0.653564 0.091614 0.007202 0.751282 1445639669 -0.667114 0.091797 0.037109 0.738342 1445639669 -0.667114 0.091797 0.037109 0.738342 1445639669 -0.667114 0.091797 0.037109 0.738342 1445639669 -0.667114 0.091797 0.037109 0.738342 1445639669 -0.667114 0.091797 0.037109 0.738342 1445639669 -0.667114 0.091797 0.037109 0.738342 1445639669 -0.663513 0.095947 0.070129 0.738647 1445639669 -0.663513 0.095947 0.070129 0.738647 1445639669 -0.663513 0.095947 0.070129 0.738647 1445639669 -0.663513 0.095947 0.070129 0.738647 1445639669 -0.663513 0.095947 0.070129 0.738647 1445639669 -0.663513 0.095947 0.070129 0.738647 1445639669 -0.663513 0.095947 0.070129 0.738647 1445639669 -0.652100 0.114563 0.106140 0.741882 1445639669 -0.652100 0.114563 0.106140 0.741882 1445639669 -0.652100 0.114563 0.106140 0.741882 1445639669 -0.652100 0.114563 0.106140 0.741882 1445639669 -0.652100 0.114563 0.106140 0.741882 1445639669 -0.652100 0.114563 0.106140 0.741882 1445639669 -0.649536 0.159180 0.128235 0.732361 1445639669 -0.649536 0.159180 0.128235 0.732361 1445639669 -0.649536 0.159180 0.128235 0.732361 1445639669 -0.649536 0.159180 0.128235 0.732361 1445639669 -0.649536 0.159180 0.128235 0.732361 1445639669 -0.649536 0.159180 0.128235 0.732361 1445639669 -0.651611 0.212097 0.136536 0.715332 1445639669 -0.651611 0.212097 0.136536 0.715332 1445639669 -0.651611 0.212097 0.136536 0.715332 1445639669 -0.651611 0.212097 0.136536 0.715332 1445639669 -0.651611 0.212097 0.136536 0.715332 1445639669 -0.651611 0.212097 0.136536 0.715332 1445639669 -0.635925 0.230591 0.123352 0.726074 1445639669 -0.635925 0.230591 0.123352 0.726074 1445639669 -0.635925 0.230591 0.123352 0.726074 1445639669 -0.635925 0.230591 0.123352 0.726074 1445639669 -0.635925 0.230591 0.123352 0.726074 1445639669 -0.635925 0.230591 0.123352 0.726074 1445639669 -0.598328 0.146667 0.059570 0.785461 1445639669 -0.598328 0.146667 0.059570 0.785461 1445639669 -0.598328 0.146667 0.059570 0.785461 1445639669 -0.598328 0.146667 0.059570 0.785461 1445639669 -0.598328 0.146667 0.059570 0.785461 1445639669 -0.598328 0.146667 0.059570 0.785461 1445639669 -0.598328 0.146667 0.059570 0.785461 1445639669 -0.526978 0.035339 -0.029785 0.848572 1445639669 -0.526978 0.035339 -0.029785 0.848572 1445639669 -0.526978 0.035339 -0.029785 0.848572 1445639669 -0.526978 0.035339 -0.029785 0.848572 1445639669 -0.526978 0.035339 -0.029785 0.848572 1445639669 -0.526978 0.035339 -0.029785 0.848572 1445639669 -0.505981 0.057983 -0.037354 0.859802 1445639669 -0.505981 0.057983 -0.037354 0.859802 1445639669 -0.505981 0.057983 -0.037354 0.859802 1445639669 -0.505981 0.057983 -0.037354 0.859802 1445639669 -0.505981 0.057983 -0.037354 0.859802 1445639669 -0.505981 0.057983 -0.037354 0.859802 1445639669 -0.505981 0.057983 -0.037354 0.859802 1445639669 -0.571106 0.041260 0.013855 0.819702 1445639669 -0.571106 0.041260 0.013855 0.819702 1445639669 -0.571106 0.041260 0.013855 0.819702 1445639669 -0.571106 0.041260 0.013855 0.819702 1445639669 -0.571106 0.041260 0.013855 0.819702 1445639669 -0.571106 0.041260 0.013855 0.819702 1445639669 -0.622620 0.093323 0.018494 0.776733 1445639669 -0.622620 0.093323 0.018494 0.776733 1445639669 -0.622620 0.093323 0.018494 0.776733 1445639669 -0.622620 0.093323 0.018494 0.776733 1445639669 -0.622620 0.093323 0.018494 0.776733 1445639669 -0.622620 0.093323 0.018494 0.776733 1445639669 -0.664001 0.111328 0.049316 0.737732 1445639669 -0.664001 0.111328 0.049316 0.737732 1445639669 -0.664001 0.111328 0.049316 0.737732 1445639669 -0.664001 0.111328 0.049316 0.737732 1445639669 -0.664001 0.111328 0.049316 0.737732 1445639669 -0.664001 0.111328 0.049316 0.737732 1445639669 -0.682983 0.122864 0.075867 0.716003 1445639669 -0.682983 0.122864 0.075867 0.716003 1445639669 -0.682983 0.122864 0.075867 0.716003 1445639669 -0.682983 0.122864 0.075867 0.716003 1445639669 -0.682983 0.122864 0.075867 0.716003 1445639669 -0.682983 0.122864 0.075867 0.716003 1445639669 -0.681152 0.117737 0.114990 0.713379 1445639669 -0.681152 0.117737 0.114990 0.713379 1445639669 -0.681152 0.117737 0.114990 0.713379 1445639669 -0.681152 0.117737 0.114990 0.713379 1445639669 -0.681152 0.117737 0.114990 0.713379 1445639669 -0.681152 0.117737 0.114990 0.713379 1445639669 -0.660828 0.121643 0.158752 0.723389 1445639669 -0.660828 0.121643 0.158752 0.723389 1445639669 -0.660828 0.121643 0.158752 0.723389 1445639669 -0.660828 0.121643 0.158752 0.723389 1445639670 -0.660828 0.121643 0.158752 0.723389 1445639670 -0.660828 0.121643 0.158752 0.723389 1445639670 -0.660828 0.121643 0.158752 0.723389 1445639670 -0.648865 0.156372 0.180115 0.722534 1445639670 -0.648865 0.156372 0.180115 0.722534 1445639670 -0.648865 0.156372 0.180115 0.722534 1445639670 -0.648865 0.156372 0.180115 0.722534 1445639670 -0.648865 0.156372 0.180115 0.722534 1445639670 -0.648865 0.156372 0.180115 0.722534 1445639670 -0.648865 0.156372 0.180115 0.722534 1445639670 -0.648682 0.193054 0.189758 0.711243 1445639670 -0.648682 0.193054 0.189758 0.711243 1445639670 -0.648682 0.193054 0.189758 0.711243 1445639670 -0.648682 0.193054 0.189758 0.711243 1445639670 -0.648682 0.193054 0.189758 0.711243 1445639670 -0.648682 0.193054 0.189758 0.711243 1445639670 -0.637146 0.223938 0.175049 0.716431 1445639670 -0.637146 0.223938 0.175049 0.716431 1445639670 -0.637146 0.223938 0.175049 0.716431 1445639670 -0.637146 0.223938 0.175049 0.716431 1445639670 -0.637146 0.223938 0.175049 0.716431 1445639670 -0.637146 0.223938 0.175049 0.716431 1445639670 -0.610962 0.195984 0.136719 0.754700 1445639670 -0.610962 0.195984 0.136719 0.754700 1445639670 -0.610962 0.195984 0.136719 0.754700 1445639670 -0.610962 0.195984 0.136719 0.754700 1445639670 -0.610962 0.195984 0.136719 0.754700 1445639670 -0.610962 0.195984 0.136719 0.754700 1445639670 -0.610962 0.195984 0.136719 0.754700 1445639670 -0.574036 0.086853 0.053101 0.812439 1445639670 -0.574036 0.086853 0.053101 0.812439 1445639670 -0.574036 0.086853 0.053101 0.812439 1445639670 -0.574036 0.086853 0.053101 0.812439 1445639670 -0.574036 0.086853 0.053101 0.812439 1445639670 -0.574036 0.086853 0.053101 0.812439 1445639670 -0.525146 0.024658 -0.010071 0.850586 1445639670 -0.525146 0.024658 -0.010071 0.850586 1445639670 -0.525146 0.024658 -0.010071 0.850586 1445639670 -0.525146 0.024658 -0.010071 0.850586 1445639670 -0.525146 0.024658 -0.010071 0.850586 1445639670 -0.525146 0.024658 -0.010071 0.850586 1445639670 -0.525146 0.024658 -0.010071 0.850586 1445639670 -0.540955 0.050720 -0.022339 0.839172 1445639670 -0.540955 0.050720 -0.022339 0.839172 1445639670 -0.540955 0.050720 -0.022339 0.839172 1445639670 -0.540955 0.050720 -0.022339 0.839172 1445639670 -0.540955 0.050720 -0.022339 0.839172 1445639670 -0.540955 0.050720 -0.022339 0.839172 1445639670 -0.596863 0.064697 -0.020752 0.799438 1445639670 -0.596863 0.064697 -0.020752 0.799438 1445639670 -0.596863 0.064697 -0.020752 0.799438 1445639670 -0.596863 0.064697 -0.020752 0.799438 1445639670 -0.596863 0.064697 -0.020752 0.799438 1445639670 -0.596863 0.064697 -0.020752 0.799438 1445639670 -0.644043 0.088379 -0.013550 0.759705 1445639670 -0.644043 0.088379 -0.013550 0.759705 1445639670 -0.644043 0.088379 -0.013550 0.759705 1445639670 -0.644043 0.088379 -0.013550 0.759705 1445639670 -0.644043 0.088379 -0.013550 0.759705 1445639670 -0.644043 0.088379 -0.013550 0.759705 1445639670 -0.644043 0.088379 -0.013550 0.759705 1445639670 -0.674683 0.100586 0.013184 0.731079 1445639670 -0.674683 0.100586 0.013184 0.731079 1445639670 -0.674683 0.100586 0.013184 0.731079 1445639670 -0.674683 0.100586 0.013184 0.731079 1445639670 -0.674683 0.100586 0.013184 0.731079 1445639670 -0.674683 0.100586 0.013184 0.731079 1445639670 -0.677368 0.104980 0.044861 0.726746 1445639670 -0.677368 0.104980 0.044861 0.726746 1445639670 -0.677368 0.104980 0.044861 0.726746 1445639670 -0.677368 0.104980 0.044861 0.726746 1445639670 -0.677368 0.104980 0.044861 0.726746 1445639670 -0.677368 0.104980 0.044861 0.726746 1445639670 -0.664673 0.104004 0.080322 0.735474 1445639670 -0.664673 0.104004 0.080322 0.735474 1445639670 -0.664673 0.104004 0.080322 0.735474 1445639670 -0.664673 0.104004 0.080322 0.735474 1445639670 -0.664673 0.104004 0.080322 0.735474 1445639670 -0.664673 0.104004 0.080322 0.735474 1445639670 -0.664673 0.104004 0.080322 0.735474 1445639670 -0.650330 0.129700 0.110779 0.740234 1445639670 -0.650330 0.129700 0.110779 0.740234 1445639670 -0.650330 0.129700 0.110779 0.740234 1445639670 -0.650330 0.129700 0.110779 0.740234 1445639670 -0.650330 0.129700 0.110779 0.740234 1445639670 -0.650330 0.129700 0.110779 0.740234 1445639670 -0.650879 0.165161 0.119934 0.731201 1445639670 -0.650879 0.165161 0.119934 0.731201 1445639670 -0.650879 0.165161 0.119934 0.731201 1445639670 -0.650879 0.165161 0.119934 0.731201 1445639670 -0.650879 0.165161 0.119934 0.731201 1445639670 -0.650879 0.165161 0.119934 0.731201 1445639670 -0.651123 0.196472 0.118469 0.723450 1445639670 -0.651123 0.196472 0.118469 0.723450 1445639670 -0.651123 0.196472 0.118469 0.723450 1445639670 -0.651123 0.196472 0.118469 0.723450 1445639670 -0.651123 0.196472 0.118469 0.723450 1445639670 -0.651123 0.196472 0.118469 0.723450 1445639670 -0.638245 0.195068 0.116455 0.735535 1445639670 -0.638245 0.195068 0.116455 0.735535 1445639670 -0.638245 0.195068 0.116455 0.735535 1445639670 -0.638245 0.195068 0.116455 0.735535 1445639670 -0.638245 0.195068 0.116455 0.735535 1445639670 -0.638245 0.195068 0.116455 0.735535 1445639670 -0.638245 0.195068 0.116455 0.735535 1445639670 -0.605591 0.156494 0.090210 0.774963 1445639670 -0.605591 0.156494 0.090210 0.774963 1445639670 -0.605591 0.156494 0.090210 0.774963 1445639670 -0.605591 0.156494 0.090210 0.774963 1445639670 -0.605591 0.156494 0.090210 0.774963 1445639670 -0.605591 0.156494 0.090210 0.774963 1445639670 -0.567627 0.058105 0.050171 0.819702 1445639670 -0.567627 0.058105 0.050171 0.819702 1445639670 -0.567627 0.058105 0.050171 0.819702 1445639670 -0.567627 0.058105 0.050171 0.819702 1445639670 -0.567627 0.058105 0.050171 0.819702 1445639671 -0.567627 0.058105 0.050171 0.819702 1445639671 -0.567627 0.058105 0.050171 0.819702 1445639671 -0.537354 0.039124 0.020264 0.842224 1445639671 -0.537354 0.039124 0.020264 0.842224 1445639671 -0.537354 0.039124 0.020264 0.842224 1445639671 -0.537354 0.039124 0.020264 0.842224 1445639671 -0.537354 0.039124 0.020264 0.842224 1445639671 -0.537354 0.039124 0.020264 0.842224 1445639671 -0.565613 0.053589 0.036865 0.822083 1445639671 -0.565613 0.053589 0.036865 0.822083 1445639671 -0.565613 0.053589 0.036865 0.822083 1445639671 -0.565613 0.053589 0.036865 0.822083 1445639671 -0.565613 0.053589 0.036865 0.822083 1445639671 -0.565613 0.053589 0.036865 0.822083 1445639671 -0.606140 0.091553 0.034546 0.789307 1445639671 -0.606140 0.091553 0.034546 0.789307 1445639671 -0.606140 0.091553 0.034546 0.789307 1445639671 -0.606140 0.091553 0.034546 0.789307 1445639671 -0.606140 0.091553 0.034546 0.789307 1445639671 -0.606140 0.091553 0.034546 0.789307 1445639671 -0.640381 0.113647 0.044312 0.758301 1445639671 -0.640381 0.113647 0.044312 0.758301 1445639671 -0.640381 0.113647 0.044312 0.758301 1445639671 -0.640381 0.113647 0.044312 0.758301 1445639671 -0.640381 0.113647 0.044312 0.758301 1445639671 -0.640381 0.113647 0.044312 0.758301 1445639671 -0.640381 0.113647 0.044312 0.758301 1445639671 -0.650879 0.111389 0.071228 0.747559 1445639671 -0.650879 0.111389 0.071228 0.747559 1445639671 -0.650879 0.111389 0.071228 0.747559 1445639671 -0.650879 0.111389 0.071228 0.747559 1445639671 -0.650879 0.111389 0.071228 0.747559 1445639671 -0.650879 0.111389 0.071228 0.747559 1445639671 -0.644165 0.097961 0.109131 0.750671 1445639671 -0.644165 0.097961 0.109131 0.750671 1445639671 -0.644165 0.097961 0.109131 0.750671 1445639671 -0.644165 0.097961 0.109131 0.750671 1445639671 -0.644165 0.097961 0.109131 0.750671 1445639671 -0.644165 0.097961 0.109131 0.750671 1445639671 -0.631592 0.110962 0.144104 0.753662 1445639671 -0.631592 0.110962 0.144104 0.753662 1445639671 -0.631592 0.110962 0.144104 0.753662 1445639671 -0.631592 0.110962 0.144104 0.753662 1445639671 -0.631592 0.110962 0.144104 0.753662 1445639671 -0.631592 0.110962 0.144104 0.753662 1445639671 -0.631592 0.110962 0.144104 0.753662 1445639671 -0.635864 0.148010 0.156982 0.741028 1445639671 -0.635864 0.148010 0.156982 0.741028 1445639671 -0.635864 0.148010 0.156982 0.741028 1445639671 -0.635864 0.148010 0.156982 0.741028 1445639671 -0.635864 0.148010 0.156982 0.741028 1445639671 -0.635864 0.148010 0.156982 0.741028 1445639671 -0.641296 0.191956 0.153748 0.726807 1445639671 -0.641296 0.191956 0.153748 0.726807 1445639671 -0.641296 0.191956 0.153748 0.726807 1445639671 -0.641296 0.191956 0.153748 0.726807 1445639671 -0.641296 0.191956 0.153748 0.726807 1445639671 -0.641296 0.191956 0.153748 0.726807 1445639671 -0.641296 0.191956 0.153748 0.726807 1445639671 -0.635437 0.206970 0.145142 0.729614 1445639671 -0.635437 0.206970 0.145142 0.729614 1445639671 -0.635437 0.206970 0.145142 0.729614 1445639671 -0.635437 0.206970 0.145142 0.729614 1445639671 -0.635437 0.206970 0.145142 0.729614 1445639671 -0.635437 0.206970 0.145142 0.729614 1445639671 -0.617310 0.192200 0.109497 0.754944 1445639671 -0.617310 0.192200 0.109497 0.754944 1445639671 -0.617310 0.192200 0.109497 0.754944 1445639671 -0.617310 0.192200 0.109497 0.754944 1445639671 -0.617310 0.192200 0.109497 0.754944 1445639671 -0.617310 0.192200 0.109497 0.754944 1445639671 -0.594727 0.129456 0.060913 0.791077 1445639671 -0.594727 0.129456 0.060913 0.791077 1445639671 -0.594727 0.129456 0.060913 0.791077 1445639671 -0.594727 0.129456 0.060913 0.791077 1445639671 -0.594727 0.129456 0.060913 0.791077 1445639671 -0.594727 0.129456 0.060913 0.791077 1445639671 -0.594727 0.129456 0.060913 0.791077 1445639671 -0.569031 0.088440 0.028809 0.817017 1445639671 -0.569031 0.088440 0.028809 0.817017 1445639671 -0.569031 0.088440 0.028809 0.817017 1445639671 -0.569031 0.088440 0.028809 0.817017 1445639671 -0.569031 0.088440 0.028809 0.817017 1445639671 -0.569031 0.088440 0.028809 0.817017 1445639671 -0.569031 0.088440 0.028809 0.817017 1445639671 -0.578369 0.084045 0.033081 0.810791 1445639671 -0.578369 0.084045 0.033081 0.810791 1445639671 -0.578369 0.084045 0.033081 0.810791 1445639671 -0.578369 0.084045 0.033081 0.810791 1445639671 -0.578369 0.084045 0.033081 0.810791 1445639671 -0.578369 0.084045 0.033081 0.810791 1445639671 -0.611389 0.100586 0.044861 0.783630 1445639671 -0.611389 0.100586 0.044861 0.783630 1445639671 -0.611389 0.100586 0.044861 0.783630 1445639671 -0.611389 0.100586 0.044861 0.783630 1445639671 -0.611389 0.100586 0.044861 0.783630 1445639671 -0.611389 0.100586 0.044861 0.783630 1445639671 -0.636475 0.129761 0.051331 0.758545 1445639671 -0.636475 0.129761 0.051331 0.758545 1445639671 -0.636475 0.129761 0.051331 0.758545 1445639671 -0.636475 0.129761 0.051331 0.758545 1445639671 -0.636475 0.129761 0.051331 0.758545 1445639671 -0.636475 0.129761 0.051331 0.758545 1445639671 -0.636475 0.129761 0.051331 0.758545 1445639671 -0.651245 0.136780 0.078308 0.742310 1445639671 -0.651245 0.136780 0.078308 0.742310 1445639671 -0.651245 0.136780 0.078308 0.742310 1445639671 -0.651245 0.136780 0.078308 0.742310 1445639671 -0.651245 0.136780 0.078308 0.742310 1445639671 -0.651245 0.136780 0.078308 0.742310 1445639671 -0.644409 0.135742 0.119934 0.742859 1445639671 -0.644409 0.135742 0.119934 0.742859 1445639671 -0.644409 0.135742 0.119934 0.742859 1445639671 -0.644409 0.135742 0.119934 0.742859 1445639671 -0.644409 0.135742 0.119934 0.742859 1445639671 -0.644409 0.135742 0.119934 0.742859 1445639672 -0.628479 0.140930 0.161560 0.747681 1445639672 -0.628479 0.140930 0.161560 0.747681 1445639672 -0.628479 0.140930 0.161560 0.747681 1445639672 -0.628479 0.140930 0.161560 0.747681 1445639672 -0.628479 0.140930 0.161560 0.747681 1445639672 -0.628479 0.140930 0.161560 0.747681 1445639672 -0.621399 0.162720 0.181396 0.744629 1445639672 -0.621399 0.162720 0.181396 0.744629 1445639672 -0.621399 0.162720 0.181396 0.744629 1445639672 -0.621399 0.162720 0.181396 0.744629 1445639672 -0.621399 0.162720 0.181396 0.744629 1445639672 -0.621399 0.162720 0.181396 0.744629 1445639672 -0.621399 0.162720 0.181396 0.744629 1445639672 -0.620483 0.180969 0.179382 0.741638 1445639672 -0.620483 0.180969 0.179382 0.741638 1445639672 -0.620483 0.180969 0.179382 0.741638 1445639672 -0.620483 0.180969 0.179382 0.741638 1445639672 -0.620483 0.180969 0.179382 0.741638 1445639672 -0.620483 0.180969 0.179382 0.741638 1445639672 -0.620483 0.180969 0.179382 0.741638 1445639672 -0.614624 0.179260 0.161438 0.751038 1445639672 -0.614624 0.179260 0.161438 0.751038 1445639672 -0.614624 0.179260 0.161438 0.751038 1445639672 -0.614624 0.179260 0.161438 0.751038 1445639672 -0.614624 0.179260 0.161438 0.751038 1445639672 -0.614624 0.179260 0.161438 0.751038 1445639672 -0.597351 0.158752 0.099976 0.779724 1445639672 -0.597351 0.158752 0.099976 0.779724 1445639672 -0.597351 0.158752 0.099976 0.779724 1445639672 -0.597351 0.158752 0.099976 0.779724 1445639672 -0.597351 0.158752 0.099976 0.779724 1445639672 -0.567322 0.090332 0.031677 0.817871 1445639672 -0.567322 0.090332 0.031677 0.817871 1445639672 -0.567322 0.090332 0.031677 0.817871 1445639672 -0.567322 0.090332 0.031677 0.817871 1445639672 -0.567322 0.090332 0.031677 0.817871 1445639672 -0.567322 0.090332 0.031677 0.817871 1445639672 -0.540344 0.057922 0.013733 0.839355 1445639672 -0.540344 0.057922 0.013733 0.839355 1445639672 -0.540344 0.057922 0.013733 0.839355 1445639672 -0.540344 0.057922 0.013733 0.839355 1445639672 -0.540344 0.057922 0.013733 0.839355 1445639672 -0.540344 0.057922 0.013733 0.839355 1445639672 -0.540344 0.057922 0.013733 0.839355 1445639672 -0.557800 0.068359 0.026367 0.826721 1445639672 -0.557800 0.068359 0.026367 0.826721 1445639672 -0.557800 0.068359 0.026367 0.826721 1445639672 -0.557800 0.068359 0.026367 0.826721 1445639672 -0.557800 0.068359 0.026367 0.826721 1445639672 -0.557800 0.068359 0.026367 0.826721 1445639672 -0.592529 0.098328 0.042786 0.798401 1445639672 -0.592529 0.098328 0.042786 0.798401 1445639672 -0.592529 0.098328 0.042786 0.798401 1445639672 -0.592529 0.098328 0.042786 0.798401 1445639672 -0.592529 0.098328 0.042786 0.798401 1445639672 -0.592529 0.098328 0.042786 0.798401 1445639672 -0.617615 0.132446 0.047729 0.773804 1445639672 -0.617615 0.132446 0.047729 0.773804 1445639672 -0.617615 0.132446 0.047729 0.773804 1445639672 -0.617615 0.132446 0.047729 0.773804 1445639672 -0.617615 0.132446 0.047729 0.773804 1445639672 -0.617615 0.132446 0.047729 0.773804 1445639672 -0.630310 0.138489 0.083435 0.759277 1445639672 -0.630310 0.138489 0.083435 0.759277 1445639672 -0.630310 0.138489 0.083435 0.759277 1445639672 -0.630310 0.138489 0.083435 0.759277 1445639672 -0.630310 0.138489 0.083435 0.759277 1445639672 -0.630310 0.138489 0.083435 0.759277 1445639672 -0.627747 0.134216 0.117554 0.757690 1445639672 -0.627747 0.134216 0.117554 0.757690 1445639672 -0.627747 0.134216 0.117554 0.757690 1445639672 -0.627747 0.134216 0.117554 0.757690 1445639672 -0.627747 0.134216 0.117554 0.757690 1445639672 -0.627747 0.134216 0.117554 0.757690 1445639672 -0.617126 0.135742 0.157471 0.758911 1445639672 -0.617126 0.135742 0.157471 0.758911 1445639672 -0.617126 0.135742 0.157471 0.758911 1445639672 -0.617126 0.135742 0.157471 0.758911 1445639672 -0.617126 0.135742 0.157471 0.758911 1445639672 -0.617126 0.135742 0.157471 0.758911 1445639672 -0.614868 0.157410 0.172363 0.753296 1445639672 -0.614868 0.157410 0.172363 0.753296 1445639672 -0.614868 0.157410 0.172363 0.753296 1445639672 -0.614868 0.157410 0.172363 0.753296 1445639672 -0.614868 0.157410 0.172363 0.753296 1445639672 -0.614868 0.157410 0.172363 0.753296 1445639672 -0.618042 0.164124 0.172180 0.749268 1445639672 -0.618042 0.164124 0.172180 0.749268 1445639672 -0.618042 0.164124 0.172180 0.749268 1445639672 -0.618042 0.164124 0.172180 0.749268 1445639672 -0.618042 0.164124 0.172180 0.749268 1445639672 -0.618042 0.164124 0.172180 0.749268 1445639672 -0.613342 0.159363 0.139893 0.760803 1445639672 -0.613342 0.159363 0.139893 0.760803 1445639672 -0.613342 0.159363 0.139893 0.760803 1445639672 -0.613342 0.159363 0.139893 0.760803 1445639672 -0.613342 0.159363 0.139893 0.760803 1445639672 -0.613342 0.159363 0.139893 0.760803 1445639672 -0.601868 0.104492 0.068665 0.788757 1445639672 -0.601868 0.104492 0.068665 0.788757 1445639672 -0.601868 0.104492 0.068665 0.788757 1445639672 -0.601868 0.104492 0.068665 0.788757 1445639672 -0.601868 0.104492 0.068665 0.788757 1445639672 -0.601868 0.104492 0.068665 0.788757 1445639672 -0.565918 0.005249 0.007751 0.824402 1445639672 -0.565918 0.005249 0.007751 0.824402 1445639672 -0.565918 0.005249 0.007751 0.824402 1445639672 -0.565918 0.005249 0.007751 0.824402 1445639672 -0.565918 0.005249 0.007751 0.824402 1445639672 -0.565918 0.005249 0.007751 0.824402 1445639672 -0.565918 0.005249 0.007751 0.824402 1445639673 -0.559753 -0.006226 0.002380 0.828613 1445639673 -0.559753 -0.006226 0.002380 0.828613 1445639673 -0.559753 -0.006226 0.002380 0.828613 1445639673 -0.559753 -0.006226 0.002380 0.828613 1445639673 
-0.290894 -0.627075 -0.092407 0.716675 1445639678 -0.290894 -0.627075 -0.092407 0.716675 1445639678 -0.290894 -0.627075 -0.092407 0.716675 1445639678 -0.290894 -0.627075 -0.092407 0.716675 1445639678 -0.289551 -0.627258 -0.092773 0.717041 1445639678 -0.289551 -0.627258 -0.092773 0.717041 1445639678 -0.289551 -0.627258 -0.092773 0.717041 1445639678 -0.289551 -0.627258 -0.092773 0.717041 1445639678 -0.289551 -0.627258 -0.092773 0.717041 1445639678 -0.289551 -0.627258 -0.092773 0.717041 1445639678 -0.281860 -0.633972 -0.087769 0.714783 1445639678 -0.281860 -0.633972 -0.087769 0.714783 1445639678 -0.281860 -0.633972 -0.087769 0.714783 1445639678 -0.281860 -0.633972 -0.087769 0.714783 1445639678 -0.281860 -0.633972 -0.087769 0.714783 1445639678 -0.281860 -0.633972 -0.087769 0.714783 1445639678 -0.281860 -0.633972 -0.087769 0.714783 1445639678 -0.273499 -0.640076 -0.083252 0.713135 1445639678 -0.273499 -0.640076 -0.083252 0.713135 1445639678 -0.273499 -0.640076 -0.083252 0.713135 1445639678 -0.273499 -0.640076 -0.083252 0.713135 1445639678 -0.273499 -0.640076 -0.083252 0.713135 1445639678 -0.273499 -0.640076 -0.083252 0.713135 1445639678 -0.269958 -0.642029 -0.070740 0.714111 1445639678 -0.269958 -0.642029 -0.070740 0.714111 1445639678 -0.269958 -0.642029 -0.070740 0.714111 1445639678 -0.269958 -0.642029 -0.070740 0.714111 1445639678 -0.269958 -0.642029 -0.070740 0.714111 1445639678 -0.269958 -0.642029 -0.070740 0.714111 1445639678 -0.288269 -0.630066 -0.079651 0.716675 1445639678 -0.288269 -0.630066 -0.079651 0.716675 1445639678 -0.288269 -0.630066 -0.079651 0.716675 1445639678 -0.288269 -0.630066 -0.079651 0.716675 1445639678 -0.288269 -0.630066 -0.079651 0.716675 1445639678 -0.288269 -0.630066 -0.079651 0.716675 1445639678 -0.294250 -0.624512 -0.080994 0.718933 1445639678 -0.294250 -0.624512 -0.080994 0.718933 1445639678 -0.294250 -0.624512 -0.080994 0.718933 1445639678 -0.294250 -0.624512 -0.080994 0.718933 1445639678 -0.294250 -0.624512 -0.080994 0.718933 1445639678 -0.294250 -0.624512 -0.080994 0.718933 1445639678 -0.294250 -0.624512 -0.080994 0.718933 1445639678 -0.284058 -0.630188 -0.066162 0.719604 1445639678 -0.284058 -0.630188 -0.066162 0.719604 1445639678 -0.284058 -0.630188 -0.066162 0.719604 1445639678 -0.284058 -0.630188 -0.066162 0.719604 1445639678 -0.284058 -0.630188 -0.066162 0.719604 1445639678 -0.284058 -0.630188 -0.066162 0.719604 1445639678 -0.272034 -0.639282 -0.060181 0.716797 1445639679 -0.272034 -0.639282 -0.060181 0.716797 1445639679 -0.272034 -0.639282 -0.060181 0.716797 1445639679 -0.272034 -0.639282 -0.060181 0.716797 1445639679 -0.272034 -0.639282 -0.060181 0.716797 1445639679 -0.272034 -0.639282 -0.060181 0.716797 1445639679 -0.272034 -0.639282 -0.060181 0.716797 1445639679 -0.237366 -0.652222 -0.045349 0.718445 1445639679 -0.237366 -0.652222 -0.045349 0.718445 1445639679 -0.237366 -0.652222 -0.045349 0.718445 1445639679 -0.237366 -0.652222 -0.045349 0.718445 1445639679 -0.237366 -0.652222 -0.045349 0.718445 1445639679 -0.237366 -0.652222 -0.045349 0.718445 1445639679 -0.205383 -0.658813 -0.017700 0.723572 1445639679 -0.205383 -0.658813 -0.017700 0.723572 1445639679 -0.205383 -0.658813 -0.017700 0.723572 1445639679 -0.205383 -0.658813 -0.017700 0.723572 1445639679 -0.205383 -0.658813 -0.017700 0.723572 1445639679 -0.205383 -0.658813 -0.017700 0.723572 1445639679 -0.191895 -0.657776 -0.008118 0.728333 1445639679 -0.191895 -0.657776 -0.008118 0.728333 1445639679 -0.191895 -0.657776 -0.008118 0.728333 1445639679 -0.191895 -0.657776 -0.008118 0.728333 1445639679 -0.191895 -0.657776 -0.008118 0.728333 1445639679 -0.191895 -0.657776 -0.008118 0.728333 1445639679 -0.191895 -0.657776 -0.008118 0.728333 1445639679 -0.188416 -0.657776 -0.006897 0.729248 1445639679 -0.188416 -0.657776 -0.006897 0.729248 1445639679 -0.188416 -0.657776 -0.006897 0.729248 1445639679 -0.188416 -0.657776 -0.006897 0.729248 1445639679 -0.188416 -0.657776 -0.006897 0.729248 1445639679 -0.188416 -0.657776 -0.006897 0.729248 1445639679 -0.198059 -0.653992 -0.020508 0.729797 1445639679 -0.198059 -0.653992 -0.020508 0.729797 1445639679 -0.198059 -0.653992 -0.020508 0.729797 1445639679 -0.198059 -0.653992 -0.020508 0.729797 1445639679 -0.198059 -0.653992 -0.020508 0.729797 1445639679 -0.198059 -0.653992 -0.020508 0.729797 1445639679 -0.198059 -0.653992 -0.020508 0.729797 1445639679 -0.205566 -0.650269 -0.033325 0.730652 1445639679 -0.205566 -0.650269 -0.033325 0.730652 1445639679 -0.205566 -0.650269 -0.033325 0.730652 1445639679 -0.205566 -0.650269 -0.033325 0.730652 1445639679 -0.205566 -0.650269 -0.033325 0.730652 1445639679 -0.205566 -0.650269 -0.033325 0.730652 1445639679 -0.211182 -0.647766 -0.037537 0.731018 1445639679 -0.211182 -0.647766 -0.037537 0.731018 1445639679 -0.211182 -0.647766 -0.037537 0.731018 1445639679 -0.211182 -0.647766 -0.037537 0.731018 1445639679 -0.211182 -0.647766 -0.037537 0.731018 1445639679 -0.211182 -0.647766 -0.037537 0.731018 1445639679 -0.224792 -0.643066 -0.041199 0.730957 1445639679 -0.224792 -0.643066 -0.041199 0.730957 1445639679 -0.224792 -0.643066 -0.041199 0.730957 1445639679 -0.224792 -0.643066 -0.041199 0.730957 1445639679 -0.224792 -0.643066 -0.041199 0.730957 1445639679 -0.224792 -0.643066 -0.041199 0.730957 1445639679 -0.224792 -0.643066 -0.041199 0.730957 1445639679 -0.232727 -0.643738 -0.033691 0.728210 1445639679 -0.232727 -0.643738 -0.033691 0.728210 1445639679 -0.232727 -0.643738 -0.033691 0.728210 1445639679 -0.232727 -0.643738 -0.033691 0.728210 1445639679 -0.232727 -0.643738 -0.033691 0.728210 1445639679 -0.232727 -0.643738 -0.033691 0.728210 1445639679 -0.240662 -0.646362 -0.032166 0.723389 1445639679 -0.240662 -0.646362 -0.032166 0.723389 1445639679 -0.240662 -0.646362 -0.032166 0.723389 1445639679 -0.240662 -0.646362 -0.032166 0.723389 1445639679 -0.240662 -0.646362 -0.032166 0.723389 1445639679 -0.240662 -0.646362 -0.032166 0.723389 1445639679 -0.240662 -0.646362 -0.032166 0.723389 1445639679 -0.248779 -0.643250 -0.051086 0.722290 1445639679 -0.248779 -0.643250 -0.051086 0.722290 1445639679 -0.248779 -0.643250 -0.051086 0.722290 1445639679 -0.248779 -0.643250 -0.051086 0.722290 1445639679 -0.248779 -0.643250 -0.051086 0.722290 1445639679 -0.248779 -0.643250 -0.051086 0.722290 1445639679 -0.242126 -0.642822 -0.052124 0.724854 1445639679 -0.242126 -0.642822 -0.052124 0.724854 1445639679 -0.242126 -0.642822 -0.052124 0.724854 1445639679 -0.242126 -0.642822 -0.052124 0.724854 1445639679 -0.242126 -0.642822 -0.052124 0.724854 1445639679 -0.242126 -0.642822 -0.052124 0.724854 1445639679 -0.238770 -0.640503 -0.048767 0.728271 1445639679 -0.238770 -0.640503 -0.048767 0.728271 1445639679 -0.238770 -0.640503 -0.048767 0.728271 1445639679 -0.238770 -0.640503 -0.048767 0.728271 1445639679 -0.238770 -0.640503 -0.048767 0.728271 1445639679 -0.238770 -0.640503 -0.048767 0.728271 1445639679 -0.238770 -0.640503 -0.048767 0.728271 1445639679 -0.239014 -0.639160 -0.049255 0.729370 1445639679 -0.239014 -0.639160 -0.049255 0.729370 1445639679 -0.239014 -0.639160 -0.049255 0.729370 1445639679 -0.239014 -0.639160 -0.049255 0.729370 1445639679 -0.239014 -0.639160 -0.049255 0.729370 1445639679 -0.239014 -0.639160 -0.049255 0.729370 1445639679 -0.239014 -0.639160 -0.049255 0.729370 1445639679 -0.241211 -0.634460 -0.057129 0.732178 1445639679 -0.241211 -0.634460 -0.057129 0.732178 1445639679 -0.241211 -0.634460 -0.057129 0.732178 1445639679 -0.241211 -0.634460 -0.057129 0.732178 1445639679 -0.241211 -0.634460 -0.057129 0.732178 1445639679 -0.241211 -0.634460 -0.057129 0.732178 1445639679 -0.238037 -0.631714 -0.062500 0.735107 1445639679 -0.238037 -0.631714 -0.062500 0.735107 1445639679 -0.238037 -0.631714 -0.062500 0.735107 1445639679 -0.238037 -0.631714 -0.062500 0.735107 1445639679 -0.238037 -0.631714 -0.062500 0.735107 1445639679 -0.238037 -0.631714 -0.062500 0.735107 1445639679 -0.232178 -0.631165 -0.062195 0.737488 1445639679 -0.232178 -0.631165 -0.062195 0.737488 1445639679 -0.232178 -0.631165 -0.062195 0.737488 1445639679 -0.232178 -0.631165 -0.062195 0.737488 1445639679 -0.232178 -0.631165 -0.062195 0.737488 1445639679 -0.232178 -0.631165 -0.062195 0.737488 1445639679 -0.232178 -0.631165 -0.062195 0.737488 1445639679 -0.223022 -0.633179 -0.047668 0.739624 1445639680 -0.223022 -0.633179 -0.047668 0.739624 1445639680 -0.223022 -0.633179 -0.047668 0.739624 1445639680 -0.223022 -0.633179 -0.047668 0.739624 1445639680 -0.214966 -0.639587 -0.027588 0.737549 1445639680 -0.214966 -0.639587 -0.027588 0.737549 1445639680 -0.214966 -0.639587 -0.027588 0.737549 1445639680 -0.214966 -0.639587 -0.027588 0.737549 1445639680 -0.214966 -0.639587 -0.027588 0.737549 1445639680 -0.214966 -0.639587 -0.027588 0.737549 1445639680 -0.214966 -0.639587 -0.027588 0.737549 1445639680 -0.219788 -0.643860 -0.031677 0.732178 1445639680 -0.219788 -0.643860 -0.031677 0.732178 1445639680 -0.219788 -0.643860 -0.031677 0.732178 1445639680 -0.219788 -0.643860 -0.031677 0.732178 1445639680 -0.219788 -0.643860 -0.031677 0.732178 1445639680 -0.219788 -0.643860 -0.031677 0.732178 1445639680 -0.232544 -0.643677 -0.058044 0.726807 1445639680 -0.232544 -0.643677 -0.058044 0.726807 1445639680 -0.232544 -0.643677 -0.058044 0.726807 1445639680 -0.232544 -0.643677 -0.058044 0.726807 1445639680 -0.232544 -0.643677 -0.058044 0.726807 1445639680 -0.232544 -0.643677 -0.058044 0.726807 1445639680 -0.234375 -0.643799 -0.070435 0.724976 1445639680 -0.234375 -0.643799 -0.070435 0.724976 1445639680 -0.234375 -0.643799 -0.070435 0.724976 1445639680 -0.234375 -0.643799 -0.070435 0.724976 1445639680 -0.234375 -0.643799 -0.070435 0.724976 1445639680 -0.234375 -0.643799 -0.070435 0.724976 1445639680 -0.229797 -0.644470 -0.062622 0.726624 1445639680 -0.229797 -0.644470 -0.062622 0.726624 1445639680 -0.229797 -0.644470 -0.062622 0.726624 1445639680 -0.229797 -0.644470 -0.062622 0.726624 1445639680 -0.229797 -0.644470 -0.062622 0.726624 1445639680 -0.229797 -0.644470 -0.062622 0.726624 1445639680 -0.229797 -0.644470 -0.062622 0.726624 1445639680 -0.238037 -0.641357 -0.066711 0.726318 1445639680 -0.238037 -0.641357 -0.066711 0.726318 1445639680 -0.238037 -0.641357 -0.066711 0.726318 1445639680 -0.238037 -0.641357 -0.066711 0.726318 1445639680 -0.238037 -0.641357 -0.066711 0.726318 1445639680 -0.238037 -0.641357 -0.066711 0.726318 1445639680 -0.248352 -0.635254 -0.077942 0.727112 1445639680 -0.248352 -0.635254 -0.077942 0.727112 1445639680 -0.248352 -0.635254 -0.077942 0.727112 1445639680 -0.248352 -0.635254 -0.077942 0.727112 1445639680 -0.248352 -0.635254 -0.077942 0.727112 1445639680 -0.248352 -0.635254 -0.077942 0.727112 1445639680 -0.248352 -0.635254 -0.077942 0.727112 1445639680 -0.247742 -0.629883 -0.077637 0.732056 1445639680 -0.247742 -0.629883 -0.077637 0.732056 1445639680 -0.247742 -0.629883 -0.077637 0.732056 1445639680 -0.247742 -0.629883 -0.077637 0.732056 1445639680 -0.247742 -0.629883 -0.077637 0.732056 1445639680 -0.247742 -0.629883 -0.077637 0.732056 1445639680 -0.242920 -0.626953 -0.068359 0.737061 1445639680 -0.242920 -0.626953 -0.068359 0.737061 1445639680 -0.242920 -0.626953 -0.068359 0.737061 1445639680 -0.242920 -0.626953 -0.068359 0.737061 1445639680 -0.242920 -0.626953 -0.068359 0.737061 1445639680 -0.242920 -0.626953 -0.068359 0.737061 1445639680 -0.242920 -0.626953 -0.068359 0.737061 1445639680 -0.238953 -0.625305 -0.052490 0.741089 1445639680 -0.238953 -0.625305 -0.052490 0.741089 1445639680 -0.238953 -0.625305 -0.052490 0.741089 1445639680 -0.238953 -0.625305 -0.052490 0.741089 1445639680 -0.238953 -0.625305 -0.052490 0.741089 1445639680 -0.238953 -0.625305 -0.052490 0.741089 1445639680 -0.234131 -0.627991 -0.030212 0.741577 1445639680 -0.234131 -0.627991 -0.030212 0.741577 1445639680 -0.234131 -0.627991 -0.030212 0.741577 1445639680 -0.234131 -0.627991 -0.030212 0.741577 1445639680 -0.234131 -0.627991 -0.030212 0.741577 1445639680 -0.234131 -0.627991 -0.030212 0.741577 1445639680 -0.234741 -0.629578 -0.028137 0.740112 1445639680 -0.234741 -0.629578 -0.028137 0.740112 1445639680 -0.234741 -0.629578 -0.028137 0.740112 1445639680 -0.234741 -0.629578 -0.028137 0.740112 1445639680 -0.234741 -0.629578 -0.028137 0.740112 1445639680 -0.234741 -0.629578 -0.028137 0.740112 1445639680 -0.234802 -0.629822 -0.043884 0.739075 1445639680 -0.234802 -0.629822 -0.043884 0.739075 1445639680 -0.234802 -0.629822 -0.043884 0.739075 1445639680 -0.234802 -0.629822 -0.043884 0.739075 1445639680 -0.234802 -0.629822 -0.043884 0.739075 1445639680 -0.234802 -0.629822 -0.043884 0.739075 1445639680 -0.234802 -0.629822 -0.043884 0.739075 1445639680 -0.228027 -0.632935 -0.046326 0.738403 1445639680 -0.228027 -0.632935 -0.046326 0.738403 1445639680 -0.228027 -0.632935 -0.046326 0.738403 1445639680 -0.228027 -0.632935 -0.046326 0.738403 1445639680 -0.228027 -0.632935 -0.046326 0.738403 1445639680 -0.228027 -0.632935 -0.046326 0.738403 1445639680 -0.222290 -0.637756 -0.031433 0.736816 1445639680 -0.222290 -0.637756 -0.031433 0.736816 1445639680 -0.222290 -0.637756 -0.031433 0.736816 1445639680 -0.222290 -0.637756 -0.031433 0.736816 1445639680 -0.222290 -0.637756 -0.031433 0.736816 1445639680 -0.222290 -0.637756 -0.031433 0.736816 1445639680 -0.233765 -0.639099 -0.034973 0.731934 1445639680 -0.233765 -0.639099 -0.034973 0.731934 1445639680 -0.233765 -0.639099 -0.034973 0.731934 1445639680 -0.233765 -0.639099 -0.034973 0.731934 1445639680 -0.233765 -0.639099 -0.034973 0.731934 1445639680 -0.233765 -0.639099 -0.034973 0.731934 1445639680 -0.248474 -0.634338 -0.058655 0.729675 1445639680 -0.248474 -0.634338 -0.058655 0.729675 1445639680 -0.248474 -0.634338 -0.058655 0.729675 1445639680 -0.248474 -0.634338 -0.058655 0.729675 1445639680 -0.248474 -0.634338 -0.058655 0.729675 1445639680 -0.248474 -0.634338 -0.058655 0.729675 1445639680 -0.248596 -0.631104 -0.074036 0.731018 1445639680 -0.248596 -0.631104 -0.074036 0.731018 1445639680 -0.248596 -0.631104 -0.074036 0.731018 1445639681 -0.248596 -0.631104 -0.074036 0.731018 1445639681 -0.248596 -0.631104 -0.074036 0.731018 1445639681 -0.248596 -0.631104 -0.074036 0.731018 1445639681 -0.248596 -0.631104 -0.074036 0.731018 1445639681 -0.239014 -0.630188 -0.072449 0.735168 1445639681 -0.239014 -0.630188 -0.072449 0.735168 1445639681 -0.239014 -0.630188 -0.072449 0.735168 1445639681 -0.239014 -0.630188 -0.072449 0.735168 1445639681 -0.239014 -0.630188 -0.072449 0.735168 1445639681 -0.239014 -0.630188 -0.072449 0.735168 1445639681 -0.230835 -0.629517 -0.059204 0.739563 1445639681 -0.230835 -0.629517 -0.059204 0.739563 1445639681 -0.230835 -0.629517 -0.059204 0.739563 1445639681 -0.230835 -0.629517 -0.059204 0.739563 1445639681 -0.230835 -0.629517 -0.059204 0.739563 1445639681 -0.230835 -0.629517 -0.059204 0.739563 1445639681 -0.230835 -0.629517 -0.059204 0.739563 1445639681 -0.228882 -0.631287 -0.048828 0.739380 1445639681 -0.228882 -0.631287 -0.048828 0.739380 1445639681 -0.228882 -0.631287 -0.048828 0.739380 1445639681 -0.228882 -0.631287 -0.048828 0.739380 1445639681 -0.228882 -0.631287 -0.048828 0.739380 1445639681 -0.228882 -0.631287 -0.048828 0.739380 1445639681 -0.234802 -0.629456 -0.060974 0.738220 1445639681 -0.234802 -0.629456 -0.060974 0.738220 1445639681 -0.234802 -0.629456 -0.060974 0.738220 1445639681 -0.234802 -0.629456 -0.060974 0.738220 1445639681 -0.234802 -0.629456 -0.060974 0.738220 1445639681 -0.234802 -0.629456 -0.060974 0.738220 1445639681 -0.232300 -0.627686 -0.072754 0.739441 1445639681 -0.232300 -0.627686 -0.072754 0.739441 1445639681 -0.232300 -0.627686 -0.072754 0.739441 1445639681 -0.232300 -0.627686 -0.072754 0.739441 1445639681 -0.232300 -0.627686 -0.072754 0.739441 1445639681 -0.232300 -0.627686 -0.072754 0.739441 1445639681 -0.218750 -0.629395 -0.058228 0.743408 1445639681 -0.218750 -0.629395 -0.058228 0.743408 1445639681 -0.218750 -0.629395 -0.058228 0.743408 1445639681 -0.218750 -0.629395 -0.058228 0.743408 1445639681 -0.218750 -0.629395 -0.058228 0.743408 1445639681 -0.205688 -0.631165 -0.029053 0.747314 1445639681 -0.205688 -0.631165 -0.029053 0.747314 1445639681 -0.205688 -0.631165 -0.029053 0.747314 1445639681 -0.205688 -0.631165 -0.029053 0.747314 1445639681 -0.205688 -0.631165 -0.029053 0.747314 1445639681 -0.205688 -0.631165 -0.029053 0.747314 1445639681 -0.205688 -0.631165 -0.029053 0.747314 1445639681 -0.200500 -0.635254 -0.008728 0.745728 1445639681 -0.200500 -0.635254 -0.008728 0.745728 1445639681 -0.200500 -0.635254 -0.008728 0.745728 1445639681 -0.200500 -0.635254 -0.008728 0.745728 1445639681 -0.200500 -0.635254 -0.008728 0.745728 1445639681 -0.200500 -0.635254 -0.008728 0.745728 1445639681 -0.200500 -0.635254 -0.008728 0.745728 1445639681 -0.216187 -0.634949 -0.030151 0.741089 1445639681 -0.216187 -0.634949 -0.030151 0.741089 1445639681 -0.216187 -0.634949 -0.030151 0.741089 1445639681 -0.216187 -0.634949 -0.030151 0.741089 1445639681 -0.216187 -0.634949 -0.030151 0.741089 1445639681 -0.216187 -0.634949 -0.030151 0.741089 1445639681 -0.236267 -0.630737 -0.069824 0.735901 1445639681 -0.236267 -0.630737 -0.069824 0.735901 1445639681 -0.236267 -0.630737 -0.069824 0.735901 1445639681 -0.236267 -0.630737 -0.069824 0.735901 1445639681 -0.236267 -0.630737 -0.069824 0.735901 1445639681 -0.236267 -0.630737 -0.069824 0.735901 1445639681 -0.242432 -0.627869 -0.093750 0.733643 1445639681 -0.242432 -0.627869 -0.093750 0.733643 1445639681 -0.242432 -0.627869 -0.093750 0.733643 1445639681 -0.242432 -0.627869 -0.093750 0.733643 1445639681 -0.242432 -0.627869 -0.093750 0.733643 1445639681 -0.242432 -0.627869 -0.093750 0.733643 1445639681 -0.242432 -0.627869 -0.093750 0.733643 1445639681 -0.234863 -0.624634 -0.082153 0.740234 1445639681 -0.234863 -0.624634 -0.082153 0.740234 1445639681 -0.234863 -0.624634 -0.082153 0.740234 1445639681 -0.234863 -0.624634 -0.082153 0.740234 1445639681 -0.234863 -0.624634 -0.082153 0.740234 1445639681 -0.234863 -0.624634 -0.082153 0.740234 1445639681 -0.218323 -0.627258 -0.032715 0.746887 1445639681 -0.218323 -0.627258 -0.032715 0.746887 1445639681 -0.218323 -0.627258 -0.032715 0.746887 1445639681 -0.218323 -0.627258 -0.032715 0.746887 1445639681 -0.218323 -0.627258 -0.032715 0.746887 1445639681 -0.218323 -0.627258 -0.032715 0.746887 1445639681 -0.211060 -0.629883 -0.001892 0.747437 1445639681 -0.211060 -0.629883 -0.001892 0.747437 1445639681 -0.211060 -0.629883 -0.001892 0.747437 1445639681 -0.211060 -0.629883 -0.001892 0.747437 1445639681 -0.211060 -0.629883 -0.001892 0.747437 1445639681 -0.211060 -0.629883 -0.001892 0.747437 1445639681 -0.211060 -0.629883 -0.001892 0.747437 1445639681 -0.217041 -0.628357 -0.021973 0.746704 1445639681 -0.217041 -0.628357 -0.021973 0.746704 1445639681 -0.217041 -0.628357 -0.021973 0.746704 1445639681 -0.217041 -0.628357 -0.021973 0.746704 1445639681 -0.217041 -0.628357 -0.021973 0.746704 1445639681 -0.213562 -0.629944 -0.046448 0.745239 1445639681 -0.213562 -0.629944 -0.046448 0.745239 1445639681 -0.213562 -0.629944 -0.046448 0.745239 1445639681 -0.213562 -0.629944 -0.046448 0.745239 1445639681 -0.213562 -0.629944 -0.046448 0.745239 1445639681 -0.213562 -0.629944 -0.046448 0.745239 1445639681 -0.201111 -0.634277 -0.045227 0.745117 1445639681 -0.201111 -0.634277 -0.045227 0.745117 1445639681 -0.201111 -0.634277 -0.045227 0.745117 1445639681 -0.201111 -0.634277 -0.045227 0.745117 1445639681 -0.201111 -0.634277 -0.045227 0.745117 1445639681 -0.201111 -0.634277 -0.045227 0.745117 1445639681 -0.199341 -0.637085 -0.031799 0.743896 1445639681 -0.199341 -0.637085 -0.031799 0.743896 1445639681 -0.199341 -0.637085 -0.031799 0.743896 1445639681 -0.199341 -0.637085 -0.031799 0.743896 1445639682 -0.199341 -0.637085 -0.031799 0.743896 1445639682 -0.199341 -0.637085 -0.031799 0.743896 1445639682 -0.219482 -0.636169 -0.041870 0.738464 1445639682 -0.219482 -0.636169 -0.041870 0.738464 1445639682 -0.219482 -0.636169 -0.041870 0.738464 1445639682 -0.219482 -0.636169 -0.041870 0.738464 1445639682 -0.219482 -0.636169 -0.041870 0.738464 1445639682 -0.219482 -0.636169 -0.041870 0.738464 1445639682 -0.241272 -0.629517 -0.066467 0.735596 1445639682 -0.241272 -0.629517 -0.066467 0.735596 1445639682 -0.241272 -0.629517 -0.066467 0.735596 1445639682 -0.241272 -0.629517 -0.066467 0.735596 1445639682 -0.241272 -0.629517 -0.066467 0.735596 1445639682 -0.241272 -0.629517 -0.066467 0.735596 1445639682 -0.241272 -0.629517 -0.066467 0.735596 1445639682 -0.249329 -0.625122 -0.083313 0.734924 1445639682 -0.249329 -0.625122 -0.083313 0.734924 1445639682 -0.249329 -0.625122 -0.083313 0.734924 1445639682 -0.249329 -0.625122 -0.083313 0.734924 1445639682 -0.249329 -0.625122 -0.083313 0.734924 1445639682 -0.249329 -0.625122 -0.083313 0.734924 1445639682 -0.243042 -0.621643 -0.074707 0.740906 1445639682 -0.243042 -0.621643 -0.074707 0.740906 1445639682 -0.243042 -0.621643 -0.074707 0.740906 1445639682 -0.243042 -0.621643 -0.074707 0.740906 1445639682 -0.243042 -0.621643 -0.074707 0.740906 1445639682 -0.243042 -0.621643 -0.074707 0.740906 1445639682 -0.243042 -0.621643 -0.074707 0.740906 1445639682 -0.226135 -0.624207 -0.029785 0.747253 1445639682 -0.226135 -0.624207 -0.029785 0.747253 1445639682 -0.226135 -0.624207 -0.029785 0.747253 1445639682 -0.226135 -0.624207 -0.029785 0.747253 1445639682 -0.226135 -0.624207 -0.029785 0.747253 1445639682 -0.226135 -0.624207 -0.029785 0.747253 1445639682 -0.216797 -0.628662 0.003357 0.746826 1445639682 -0.216797 -0.628662 0.003357 0.746826 1445639682 -0.216797 -0.628662 0.003357 0.746826 1445639682 -0.216797 -0.628662 0.003357 0.746826 1445639682 -0.216797 -0.628662 0.003357 0.746826 1445639682 -0.216797 -0.628662 0.003357 0.746826 1445639682 -0.226685 -0.628540 -0.019043 0.743774 1445639682 -0.226685 -0.628540 -0.019043 0.743774 1445639682 -0.226685 -0.628540 -0.019043 0.743774 1445639682 -0.226685 -0.628540 -0.019043 0.743774 1445639682 -0.226685 -0.628540 -0.019043 0.743774 1445639682 -0.226685 -0.628540 -0.019043 0.743774 1445639682 -0.235718 -0.627014 -0.058716 0.740173 1445639682 -0.235718 -0.627014 -0.058716 0.740173 1445639682 -0.235718 -0.627014 -0.058716 0.740173 1445639682 -0.235718 -0.627014 -0.058716 0.740173 1445639682 -0.235718 -0.627014 -0.058716 0.740173 1445639682 -0.235718 -0.627014 -0.058716 0.740173 1445639682 -0.235718 -0.627014 -0.058716 0.740173 1445639682 -0.226624 -0.629700 -0.066467 0.740051 1445639682 -0.226624 -0.629700 -0.066467 0.740051 1445639682 -0.226624 -0.629700 -0.066467 0.740051 1445639682 -0.226624 -0.629700 -0.066467 0.740051 1445639682 -0.226624 -0.629700 -0.066467 0.740051 1445639682 -0.213013 -0.636658 -0.040894 0.740051 1445639682 -0.213013 -0.636658 -0.040894 0.740051 1445639682 -0.213013 -0.636658 -0.040894 0.740051 1445639682 -0.213013 -0.636658 -0.040894 0.740051 1445639682 -0.213013 -0.636658 -0.040894 0.740051 1445639682 -0.225586 -0.636230 -0.047180 0.736267 1445639682 -0.225586 -0.636230 -0.047180 0.736267 1445639682 -0.225586 -0.636230 -0.047180 0.736267 1445639682 -0.225586 -0.636230 -0.047180 0.736267 1445639682 -0.225586 -0.636230 -0.047180 0.736267 1445639682 -0.225586 -0.636230 -0.047180 0.736267 1445639682 -0.244873 -0.628052 -0.071777 0.735168 1445639682 -0.244873 -0.628052 -0.071777 0.735168 1445639682 -0.244873 -0.628052 -0.071777 0.735168 1445639682 -0.244873 -0.628052 -0.071777 0.735168 1445639682 -0.244873 -0.628052 -0.071777 0.735168 1445639682 -0.244873 -0.628052 -0.071777 0.735168 1445639682 -0.244873 -0.628052 -0.071777 0.735168 1445639682 -0.247437 -0.625427 -0.080688 0.735596 1445639682 -0.247437 -0.625427 -0.080688 0.735596 1445639682 -0.247437 -0.625427 -0.080688 0.735596 1445639682 -0.247437 -0.625427 -0.080688 0.735596 1445639682 -0.247437 -0.625427 -0.080688 0.735596 1445639682 -0.247437 -0.625427 -0.080688 0.735596 1445639682 -0.244080 -0.621460 -0.076660 0.740479 1445639682 -0.244080 -0.621460 -0.076660 0.740479 1445639682 -0.244080 -0.621460 -0.076660 0.740479 1445639682 -0.244080 -0.621460 -0.076660 0.740479 1445639682 -0.244080 -0.621460 -0.076660 0.740479 1445639682 -0.244080 -0.621460 -0.076660 0.740479 1445639682 -0.233521 -0.621155 -0.045349 0.746704 1445639682 -0.233521 -0.621155 -0.045349 0.746704 1445639682 -0.233521 -0.621155 -0.045349 0.746704 1445639682 -0.233521 -0.621155 -0.045349 0.746704 1445639682 -0.233521 -0.621155 -0.045349 0.746704 1445639682 -0.233521 -0.621155 -0.045349 0.746704 1445639682 -0.233521 -0.621155 -0.045349 0.746704 1445639682 -0.222107 -0.625061 -0.007996 0.748230 1445639682 -0.222107 -0.625061 -0.007996 0.748230 1445639682 -0.222107 -0.625061 -0.007996 0.748230 1445639682 -0.222107 -0.625061 -0.007996 0.748230 1445639682 -0.222107 -0.625061 -0.007996 0.748230 1445639682 -0.222107 -0.625061 -0.007996 0.748230 1445639682 -0.223328 -0.625183 -0.013672 0.747742 1445639682 -0.223328 -0.625183 -0.013672 0.747742 1445639682 -0.223328 -0.625183 -0.013672 0.747742 1445639682 -0.223328 -0.625183 -0.013672 0.747742 1445639682 -0.223328 -0.625183 -0.013672 0.747742 1445639682 -0.223328 -0.625183 -0.013672 0.747742 1445639682 -0.223572 -0.624207 -0.045593 0.747192 1445639682 -0.223572 -0.624207 -0.045593 0.747192 1445639682 -0.223572 -0.624207 -0.045593 0.747192 1445639682 -0.223572 -0.624207 -0.045593 0.747192 1445639683 -0.223572 -0.624207 -0.045593 0.747192 1445639683 -0.210327 -0.627869 -0.054260 0.747375 1445639683 -0.210327 -0.627869 -0.054260 0.747375 1445639683 -0.210327 -0.627869 -0.054260 0.747375 1445639683 -0.210327 -0.627869 -0.054260 0.747375 1445639683 -0.210327 -0.627869 -0.054260 0.747375 1445639683 -0.210327 -0.627869 -0.054260 0.747375 1445639683 -0.197754 -0.633362 -0.032715 0.747437 1445639683 -0.197754 -0.633362 -0.032715 0.747437 1445639683 -0.197754 -0.633362 -0.032715 0.747437 1445639683 -0.197754 -0.633362 -0.032715 0.747437 1445639683 -0.197754 -0.633362 -0.032715 0.747437 1445639683 -0.197754 -0.633362 -0.032715 0.747437 1445639683 -0.212036 -0.633728 -0.034790 0.743164 1445639683 -0.212036 -0.633728 -0.034790 0.743164 1445639683 -0.212036 -0.633728 -0.034790 0.743164 1445639683 -0.212036 -0.633728 -0.034790 0.743164 1445639683 -0.212036 -0.633728 -0.034790 0.743164 1445639683 -0.212036 -0.633728 -0.034790 0.743164 1445639683 -0.212036 -0.633728 -0.034790 0.743164 1445639683 -0.236511 -0.627563 -0.062805 0.739075 1445639683 -0.236511 -0.627563 -0.062805 0.739075 1445639683 -0.236511 -0.627563 -0.062805 0.739075 1445639683 -0.236511 -0.627563 -0.062805 0.739075 1445639683 -0.236511 -0.627563 -0.062805 0.739075 1445639683 -0.236511 -0.627563 -0.062805 0.739075 1445639683 -0.250000 -0.623596 -0.086243 0.735657 1445639683 -0.250000 -0.623596 -0.086243 0.735657 1445639683 -0.250000 -0.623596 -0.086243 0.735657 1445639683 -0.250000 -0.623596 -0.086243 0.735657 1445639683 -0.250000 -0.623596 -0.086243 0.735657 1445639683 -0.250000 -0.623596 -0.086243 0.735657 1445639683 -0.249329 -0.618530 -0.084534 0.740356 1445639683 -0.249329 -0.618530 -0.084534 0.740356 1445639683 -0.249329 -0.618530 -0.084534 0.740356 1445639683 -0.249329 -0.618530 -0.084534 0.740356 1445639683 -0.249329 -0.618530 -0.084534 0.740356 1445639683 -0.249329 -0.618530 -0.084534 0.740356 1445639683 -0.249329 -0.618530 -0.084534 0.740356 1445639683 -0.230286 -0.623413 -0.038269 0.746216 1445639683 -0.230286 -0.623413 -0.038269 0.746216 1445639683 -0.230286 -0.623413 -0.038269 0.746216 1445639683 -0.230286 -0.623413 -0.038269 0.746216 1445639683 -0.230286 -0.623413 -0.038269 0.746216 1445639683 -0.230286 -0.623413 -0.038269 0.746216 1445639683 -0.216919 -0.629150 -0.011230 0.746277 1445639683 -0.216919 -0.629150 -0.011230 0.746277 1445639683 -0.216919 -0.629150 -0.011230 0.746277 1445639683 -0.216919 -0.629150 -0.011230 0.746277 1445639683 -0.216919 -0.629150 -0.011230 0.746277 1445639683 -0.216919 -0.629150 -0.011230 0.746277 1445639683 -0.222168 -0.627625 -0.038696 0.745178 1445639683 -0.222168 -0.627625 -0.038696 0.745178 1445639683 -0.222168 -0.627625 -0.038696 0.745178 1445639683 -0.222168 -0.627625 -0.038696 0.745178 1445639683 -0.222168 -0.627625 -0.038696 0.745178 1445639683 -0.222168 -0.627625 -0.038696 0.745178 1445639683 -0.221436 -0.628479 -0.065491 0.742737 1445639683 -0.221436 -0.628479 -0.065491 0.742737 1445639683 -0.221436 -0.628479 -0.065491 0.742737 1445639683 -0.221436 -0.628479 -0.065491 0.742737 1445639683 -0.221436 -0.628479 -0.065491 0.742737 1445639683 -0.221436 -0.628479 -0.065491 0.742737 1445639683 -0.209106 -0.633118 -0.056519 0.743164 1445639683 -0.209106 -0.633118 -0.056519 0.743164 1445639683 -0.209106 -0.633118 -0.056519 0.743164 1445639683 -0.209106 -0.633118 -0.056519 0.743164 1445639683 -0.209106 -0.633118 -0.056519 0.743164 1445639683 -0.209106 -0.633118 -0.056519 0.743164 1445639683 -0.209106 -0.633118 -0.056519 0.743164 1445639683 -0.204773 -0.636719 -0.036438 0.742493 1445639683 -0.204773 -0.636719 -0.036438 0.742493 1445639683 -0.204773 -0.636719 -0.036438 0.742493 1445639683 -0.204773 -0.636719 -0.036438 0.742493 1445639683 -0.204773 -0.636719 -0.036438 0.742493 1445639683 -0.219360 -0.636292 -0.043579 0.738342 1445639683 -0.219360 -0.636292 -0.043579 0.738342 1445639683 -0.219360 -0.636292 -0.043579 0.738342 1445639683 -0.219360 -0.636292 -0.043579 0.738342 1445639683 -0.219360 -0.636292 -0.043579 0.738342 1445639683 -0.219360 -0.636292 -0.043579 0.738342 1445639683 -0.236633 -0.630737 -0.069153 0.735779 1445639683 -0.236633 -0.630737 -0.069153 0.735779 1445639683 -0.236633 -0.630737 -0.069153 0.735779 1445639683 
-0.718872 0.075562 0.146912 0.675171 1445639690 -0.718872 0.075562 0.146912 0.675171 1445639690 -0.718872 0.075562 0.146912 0.675171 1445639690 -0.711121 0.079773 0.141296 0.684082 1445639690 -0.711121 0.079773 0.141296 0.684082 1445639690 -0.711121 0.079773 0.141296 0.684082 1445639690 -0.711121 0.079773 0.141296 0.684082 1445639690 -0.711121 0.079773 0.141296 0.684082 1445639690 -0.711121 0.079773 0.141296 0.684082 1445639690 -0.711121 0.079773 0.141296 0.684082 1445639690 -0.680481 0.085815 0.082947 0.722961 1445639690 -0.680481 0.085815 0.082947 0.722961 1445639690 -0.680481 0.085815 0.082947 0.722961 1445639690 -0.680481 0.085815 0.082947 0.722961 1445639690 -0.680481 0.085815 0.082947 0.722961 1445639690 -0.680481 0.085815 0.082947 0.722961 1445639690 -0.616211 0.017212 -0.005798 0.787354 1445639690 -0.616211 0.017212 -0.005798 0.787354 1445639690 -0.616211 0.017212 -0.005798 0.787354 1445639690 -0.616211 0.017212 -0.005798 0.787354 1445639690 -0.616211 0.017212 -0.005798 0.787354 1445639690 -0.616211 0.017212 -0.005798 0.787354 1445639690 -0.554749 -0.054077 -0.011597 0.830200 1445639690 -0.554749 -0.054077 -0.011597 0.830200 1445639690 -0.554749 -0.054077 -0.011597 0.830200 1445639690 -0.554749 -0.054077 -0.011597 0.830200 1445639690 -0.554749 -0.054077 -0.011597 0.830200 1445639690 -0.554749 -0.054077 -0.011597 0.830200 1445639690 -0.554749 -0.054077 -0.011597 0.830200 1445639690 -0.567078 -0.052979 0.012207 0.821899 1445639690 -0.567078 -0.052979 0.012207 0.821899 1445639690 -0.567078 -0.052979 0.012207 0.821899 1445639690 -0.567078 -0.052979 0.012207 0.821899 1445639690 -0.567078 -0.052979 0.012207 0.821899 1445639690 -0.567078 -0.052979 0.012207 0.821899 1445639690 -0.626953 -0.024475 -0.000916 0.778687 1445639690 -0.626953 -0.024475 -0.000916 0.778687 1445639690 -0.626953 -0.024475 -0.000916 0.778687 1445639690 -0.626953 -0.024475 -0.000916 0.778687 1445639690 -0.626953 -0.024475 -0.000916 0.778687 1445639690 -0.626953 -0.024475 -0.000916 0.778687 1445639690 -0.626953 -0.024475 -0.000916 0.778687 1445639690 -0.675903 0.013489 0.013611 0.736755 1445639690 -0.675903 0.013489 0.013611 0.736755 1445639690 -0.675903 0.013489 0.013611 0.736755 1445639690 -0.675903 0.013489 0.013611 0.736755 1445639690 -0.675903 0.013489 0.013611 0.736755 1445639690 -0.675903 0.013489 0.013611 0.736755 1445639690 -0.701294 0.038574 0.027710 0.711304 1445639690 -0.701294 0.038574 0.027710 0.711304 1445639690 -0.701294 0.038574 0.027710 0.711304 1445639690 -0.701294 0.038574 0.027710 0.711304 1445639690 -0.701294 0.038574 0.027710 0.711304 1445639690 -0.701294 0.038574 0.027710 0.711304 1445639690 -0.696594 0.035706 0.057312 0.714294 1445639690 -0.696594 0.035706 0.057312 0.714294 1445639690 -0.696594 0.035706 0.057312 0.714294 1445639690 -0.696594 0.035706 0.057312 0.714294 1445639690 -0.696594 0.035706 0.057312 0.714294 1445639690 -0.696594 0.035706 0.057312 0.714294 1445639690 -0.680969 0.025391 0.102112 0.724670 1445639691 -0.680969 0.025391 0.102112 0.724670 1445639691 -0.680969 0.025391 0.102112 0.724670 1445639691 -0.680969 0.025391 0.102112 0.724670 1445639691 -0.680969 0.025391 0.102112 0.724670 1445639691 -0.680969 0.025391 0.102112 0.724670 1445639691 -0.680969 0.025391 0.102112 0.724670 1445639691 -0.672119 0.060608 0.129639 0.726501 1445639691 -0.672119 0.060608 0.129639 0.726501 1445639691 -0.672119 0.060608 0.129639 0.726501 1445639691 -0.672119 0.060608 0.129639 0.726501 1445639691 -0.672119 0.060608 0.129639 0.726501 1445639691 -0.672119 0.060608 0.129639 0.726501 1445639691 -0.675659 0.106812 0.142639 0.715332 1445639691 -0.675659 0.106812 0.142639 0.715332 1445639691 -0.675659 0.106812 0.142639 0.715332 1445639691 -0.675659 0.106812 0.142639 0.715332 1445639691 -0.675659 0.106812 0.142639 0.715332 1445639691 -0.675659 0.106812 0.142639 0.715332 1445639691 -0.672119 0.142944 0.135742 0.713745 1445639691 -0.672119 0.142944 0.135742 0.713745 1445639691 -0.672119 0.142944 0.135742 0.713745 1445639691 -0.672119 0.142944 0.135742 0.713745 1445639691 -0.672119 0.142944 0.135742 0.713745 1445639691 -0.672119 0.142944 0.135742 0.713745 1445639691 -0.672119 0.142944 0.135742 0.713745 1445639691 -0.653992 0.127808 0.105042 0.738159 1445639691 -0.653992 0.127808 0.105042 0.738159 1445639691 -0.653992 0.127808 0.105042 0.738159 1445639691 -0.653992 0.127808 0.105042 0.738159 1445639691 -0.653992 0.127808 0.105042 0.738159 1445639691 -0.653992 0.127808 0.105042 0.738159 1445639691 -0.619812 0.047913 0.039429 0.782288 1445639691 -0.619812 0.047913 0.039429 0.782288 1445639691 -0.619812 0.047913 0.039429 0.782288 1445639691 -0.619812 0.047913 0.039429 0.782288 1445639691 -0.619812 0.047913 0.039429 0.782288 1445639691 -0.619812 0.047913 0.039429 0.782288 1445639691 -0.567322 -0.036072 -0.018555 0.822449 1445639691 -0.567322 -0.036072 -0.018555 0.822449 1445639691 -0.567322 -0.036072 -0.018555 0.822449 1445639691 -0.567322 -0.036072 -0.018555 0.822449 1445639691 -0.567322 -0.036072 -0.018555 0.822449 1445639691 -0.567322 -0.036072 -0.018555 0.822449 1445639691 -0.558594 -0.037659 -0.012634 0.828491 1445639691 -0.558594 -0.037659 -0.012634 0.828491 1445639691 -0.558594 -0.037659 -0.012634 0.828491 1445639691 -0.558594 -0.037659 -0.012634 0.828491 1445639691 -0.558594 -0.037659 -0.012634 0.828491 1445639691 -0.558594 -0.037659 -0.012634 0.828491 1445639691 -0.596924 -0.024109 -0.015198 0.801758 1445639691 -0.596924 -0.024109 -0.015198 0.801758 1445639691 -0.596924 -0.024109 -0.015198 0.801758 1445639691 -0.596924 -0.024109 -0.015198 0.801758 1445639691 -0.596924 -0.024109 -0.015198 0.801758 1445639691 -0.596924 -0.024109 -0.015198 0.801758 1445639691 -0.596924 -0.024109 -0.015198 0.801758 1445639691 -0.645203 0.007996 0.000854 0.763977 1445639691 -0.645203 0.007996 0.000854 0.763977 1445639691 -0.645203 0.007996 0.000854 0.763977 1445639691 -0.645203 0.007996 0.000854 0.763977 1445639691 -0.645203 0.007996 0.000854 0.763977 1445639691 -0.645203 0.007996 0.000854 0.763977 1445639691 -0.677917 0.042419 0.021118 0.733582 1445639691 -0.677917 0.042419 0.021118 0.733582 1445639691 -0.677917 0.042419 0.021118 0.733582 1445639691 -0.677917 0.042419 0.021118 0.733582 1445639691 -0.677917 0.042419 0.021118 0.733582 1445639691 -0.677917 0.042419 0.021118 0.733582 1445639691 -0.688538 0.050659 0.058350 0.721069 1445639691 -0.688538 0.050659 0.058350 0.721069 1445639691 -0.688538 0.050659 0.058350 0.721069 1445639691 -0.688538 0.050659 0.058350 0.721069 1445639691 -0.688538 0.050659 0.058350 0.721069 1445639691 -0.688538 0.050659 0.058350 0.721069 1445639691 -0.679749 0.050842 0.097046 0.725220 1445639691 -0.679749 0.050842 0.097046 0.725220 1445639691 -0.679749 0.050842 0.097046 0.725220 1445639691 -0.679749 0.050842 0.097046 0.725220 1445639691 -0.679749 0.050842 0.097046 0.725220 1445639691 -0.679749 0.050842 0.097046 0.725220 1445639691 -0.665344 0.072083 0.128845 0.731812 1445639691 -0.665344 0.072083 0.128845 0.731812 1445639691 -0.665344 0.072083 0.128845 0.731812 1445639691 -0.665344 0.072083 0.128845 0.731812 1445639691 -0.665344 0.072083 0.128845 0.731812 1445639691 -0.665344 0.072083 0.128845 0.731812 1445639691 -0.669250 0.108398 0.135681 0.722412 1445639691 -0.669250 0.108398 0.135681 0.722412 1445639691 -0.669250 0.108398 0.135681 0.722412 1445639691 -0.669250 0.108398 0.135681 0.722412 1445639691 -0.669250 0.108398 0.135681 0.722412 1445639691 -0.669250 0.108398 0.135681 0.722412 1445639691 -0.669250 0.108398 0.135681 0.722412 1445639691 -0.671814 0.135803 0.129456 0.716553 1445639691 -0.671814 0.135803 0.129456 0.716553 1445639691 -0.671814 0.135803 0.129456 0.716553 1445639691 -0.671814 0.135803 0.129456 0.716553 1445639691 -0.671814 0.135803 0.129456 0.716553 1445639691 -0.671814 0.135803 0.129456 0.716553 1445639691 -0.653137 0.133362 0.083008 0.740784 1445639691 -0.653137 0.133362 0.083008 0.740784 1445639691 -0.653137 0.133362 0.083008 0.740784 1445639691 -0.653137 0.133362 0.083008 0.740784 1445639691 -0.653137 0.133362 0.083008 0.740784 1445639691 -0.653137 0.133362 0.083008 0.740784 1445639691 -0.604187 0.017517 -0.009644 0.796570 1445639691 -0.604187 0.017517 -0.009644 0.796570 1445639691 -0.604187 0.017517 -0.009644 0.796570 1445639691 -0.604187 0.017517 -0.009644 0.796570 1445639691 -0.604187 0.017517 -0.009644 0.796570 1445639691 -0.604187 0.017517 -0.009644 0.796570 1445639691 -0.604187 0.017517 -0.009644 0.796570 1445639691 -0.548645 -0.031555 -0.039795 0.834534 1445639692 -0.548645 -0.031555 -0.039795 0.834534 1445639692 -0.548645 -0.031555 -0.039795 0.834534 1445639692 -0.548645 -0.031555 -0.039795 0.834534 1445639692 -0.548645 -0.031555 -0.039795 0.834534 1445639692 -0.548645 -0.031555 -0.039795 0.834534 1445639692 -0.578003 -0.029724 0.027771 0.815002 1445639692 -0.578003 -0.029724 0.027771 0.815002 1445639692 -0.578003 -0.029724 0.027771 0.815002 1445639692 -0.578003 -0.029724 0.027771 0.815002 1445639692 -0.578003 -0.029724 0.027771 0.815002 1445639692 -0.578003 -0.029724 0.027771 0.815002 1445639692 -0.634888 -0.014282 0.035156 0.771667 1445639692 -0.634888 -0.014282 0.035156 0.771667 1445639692 -0.634888 -0.014282 0.035156 0.771667 1445639692 -0.634888 -0.014282 0.035156 0.771667 1445639692 -0.634888 -0.014282 0.035156 0.771667 1445639692 -0.634888 -0.014282 0.035156 0.771667 1445639692 -0.634888 -0.014282 0.035156 0.771667 1445639692 -0.685730 0.002319 0.061890 0.725220 1445639692 -0.685730 0.002319 0.061890 0.725220 1445639692 -0.685730 0.002319 0.061890 0.725220 1445639692 -0.685730 0.002319 0.061890 0.725220 1445639692 -0.685730 0.002319 0.061890 0.725220 1445639692 -0.685730 0.002319 0.061890 0.725220 1445639692 -0.708313 0.030090 0.068176 0.701965 1445639692 -0.708313 0.030090 0.068176 0.701965 1445639692 -0.708313 0.030090 0.068176 0.701965 1445639692 -0.708313 0.030090 0.068176 0.701965 1445639692 -0.708313 0.030090 0.068176 0.701965 1445639692 -0.708313 0.030090 0.068176 0.701965 1445639692 -0.705750 0.004578 0.090820 0.702637 1445639692 -0.705750 0.004578 0.090820 0.702637 1445639692 -0.705750 0.004578 0.090820 0.702637 1445639692 -0.705750 0.004578 0.090820 0.702637 1445639692 -0.705750 0.004578 0.090820 0.702637 1445639692 -0.705750 0.004578 0.090820 0.702637 1445639692 -0.685425 -0.023621 0.116455 0.718323 1445639692 -0.685425 -0.023621 0.116455 0.718323 1445639692 -0.685425 -0.023621 0.116455 0.718323 1445639692 -0.685425 -0.023621 0.116455 0.718323 1445639692 -0.685425 -0.023621 0.116455 0.718323 1445639692 -0.685425 -0.023621 0.116455 0.718323 1445639692 -0.685425 -0.023621 0.116455 0.718323 1445639692 -0.680542 0.001526 0.132568 0.720642 1445639692 -0.680542 0.001526 0.132568 0.720642 1445639692 -0.680542 0.001526 0.132568 0.720642 1445639692 -0.680542 0.001526 0.132568 0.720642 1445639692 -0.680542 0.001526 0.132568 0.720642 1445639692 -0.680542 0.001526 0.132568 0.720642 1445639692 -0.680542 0.001526 0.132568 0.720642 1445639692 -0.688904 0.062500 0.130798 0.710144 1445639692 -0.688904 0.062500 0.130798 0.710144 1445639692 -0.688904 0.062500 0.130798 0.710144 1445639692 -0.688904 0.062500 0.130798 0.710144 1445639692 -0.688904 0.062500 0.130798 0.710144 1445639692 -0.688904 0.062500 0.130798 0.710144 1445639692 -0.691101 0.111389 0.143616 0.699524 1445639692 -0.691101 0.111389 0.143616 0.699524 1445639692 -0.691101 0.111389 0.143616 0.699524 1445639692 -0.691101 0.111389 0.143616 0.699524 1445639692 -0.691101 0.111389 0.143616 0.699524 1445639692 -0.691101 0.111389 0.143616 0.699524 1445639692 -0.665344 0.136658 0.136536 0.721130 1445639692 -0.665344 0.136658 0.136536 0.721130 1445639692 -0.665344 0.136658 0.136536 0.721130 1445639692 -0.665344 0.136658 0.136536 0.721130 1445639692 -0.665344 0.136658 0.136536 0.721130 1445639692 -0.665344 0.136658 0.136536 0.721130 1445639692 -0.665344 0.136658 0.136536 0.721130 1445639692 -0.629944 0.068481 0.094727 0.767761 1445639692 -0.629944 0.068481 0.094727 0.767761 1445639692 -0.629944 0.068481 0.094727 0.767761 1445639692 -0.629944 0.068481 0.094727 0.767761 1445639692 -0.629944 0.068481 0.094727 0.767761 1445639692 -0.629944 0.068481 0.094727 0.767761 1445639692 -0.572632 -0.026733 0.022339 0.819031 1445639692 -0.572632 -0.026733 0.022339 0.819031 1445639692 -0.572632 -0.026733 0.022339 0.819031 1445639692 -0.572632 -0.026733 0.022339 0.819031 1445639692 -0.572632 -0.026733 0.022339 0.819031 1445639692 -0.572632 -0.026733 0.022339 0.819031 1445639692 -0.549377 -0.018860 0.012939 0.835266 1445639692 -0.549377 -0.018860 0.012939 0.835266 1445639692 -0.549377 -0.018860 0.012939 0.835266 1445639692 -0.549377 -0.018860 0.012939 0.835266 1445639692 -0.549377 -0.018860 0.012939 0.835266 1445639692 -0.549377 -0.018860 0.012939 0.835266 1445639692 -0.581665 -0.012939 0.036987 0.812500 1445639692 -0.581665 -0.012939 0.036987 0.812500 1445639692 -0.581665 -0.012939 0.036987 0.812500 1445639692 -0.581665 -0.012939 0.036987 0.812500 1445639692 -0.581665 -0.012939 0.036987 0.812500 1445639692 -0.581665 -0.012939 0.036987 0.812500 1445639692 -0.581665 -0.012939 0.036987 0.812500 1445639692 -0.630066 0.009827 0.045776 0.775146 1445639692 -0.630066 0.009827 0.045776 0.775146 1445639692 -0.630066 0.009827 0.045776 0.775146 1445639692 -0.630066 0.009827 0.045776 0.775146 1445639692 -0.630066 0.009827 0.045776 0.775146 1445639692 -0.630066 0.009827 0.045776 0.775146 1445639692 -0.630066 0.009827 0.045776 0.775146 1445639692 -0.668945 0.042969 0.053772 0.740112 1445639692 -0.668945 0.042969 0.053772 0.740112 1445639692 -0.668945 0.042969 0.053772 0.740112 1445639692 -0.668945 0.042969 0.053772 0.740112 1445639692 -0.668945 0.042969 0.053772 0.740112 1445639692 -0.668945 0.042969 0.053772 0.740112 1445639692 -0.682312 0.024048 0.078857 0.726379 1445639692 -0.682312 0.024048 0.078857 0.726379 1445639692 -0.682312 0.024048 0.078857 0.726379 1445639692 -0.682312 0.024048 0.078857 0.726379 1445639692 -0.682312 0.024048 0.078857 0.726379 1445639692 -0.682312 0.024048 0.078857 0.726379 1445639692 -0.666504 -0.012817 0.110229 0.737183 1445639692 -0.666504 -0.012817 0.110229 0.737183 1445639692 -0.666504 -0.012817 0.110229 0.737183 1445639693 -0.666504 -0.012817 0.110229 0.737183 1445639693 -0.666504 -0.012817 0.110229 0.737183 1445639693 -0.666504 -0.012817 0.110229 0.737183 1445639693 -0.628357 -0.041504 0.155640 0.761047 1445639693 -0.628357 -0.041504 0.155640 0.761047 1445639693 -0.628357 -0.041504 0.155640 0.761047 1445639693 -0.628357 -0.041504 0.155640 0.761047 1445639693 -0.628357 -0.041504 0.155640 0.761047 1445639693 -0.628357 -0.041504 0.155640 0.761047 1445639693 -0.628906 -0.001221 0.163513 0.760071 1445639693 -0.628906 -0.001221 0.163513 0.760071 1445639693 -0.628906 -0.001221 0.163513 0.760071 1445639693 -0.628906 -0.001221 0.163513 0.760071 1445639693 -0.628906 -0.001221 0.163513 0.760071 1445639693 -0.628906 -0.001221 0.163513 0.760071 1445639693 -0.628906 -0.001221 0.163513 0.760071 1445639693 -0.644470 0.066223 0.172974 0.741821 1445639693 -0.644470 0.066223 0.172974 0.741821 1445639693 -0.644470 0.066223 0.172974 0.741821 1445639693 -0.644470 0.066223 0.172974 0.741821 1445639693 -0.644470 0.066223 0.172974 0.741821 1445639693 -0.644470 0.066223 0.172974 0.741821 1445639693 -0.651245 0.123535 0.185608 0.725342 1445639693 -0.651245 0.123535 0.185608 0.725342 1445639693 -0.651245 0.123535 0.185608 0.725342 1445639693 -0.651245 0.123535 0.185608 0.725342 1445639693 -0.651245 0.123535 0.185608 0.725342 1445639693 -0.651245 0.123535 0.185608 0.725342 1445639693 -0.651245 0.123535 0.185608 0.725342 1445639693 -0.641602 0.143616 0.173584 0.733154 1445639693 -0.641602 0.143616 0.173584 0.733154 1445639693 -0.641602 0.143616 0.173584 0.733154 1445639693 -0.641602 0.143616 0.173584 0.733154 1445639693 -0.641602 0.143616 0.173584 0.733154 1445639693 -0.641602 0.143616 0.173584 0.733154 1445639693 -0.615906 0.091064 0.127136 0.772156 1445639693 -0.615906 0.091064 0.127136 0.772156 1445639693 -0.615906 0.091064 0.127136 0.772156 1445639693 -0.615906 0.091064 0.127136 0.772156 1445639693 -0.615906 0.091064 0.127136 0.772156 1445639693 -0.615906 0.091064 0.127136 0.772156 1445639693 -0.574402 -0.003235 0.060547 0.816345 1445639693 -0.574402 -0.003235 0.060547 0.816345 1445639693 -0.574402 -0.003235 0.060547 0.816345 1445639693 -0.574402 -0.003235 0.060547 0.816345 1445639693 -0.574402 -0.003235 0.060547 0.816345 1445639693 -0.574402 -0.003235 0.060547 0.816345 1445639693 -0.574402 -0.003235 0.060547 0.816345 1445639693 -0.555420 -0.016541 0.062378 0.829041 1445639693 -0.555420 -0.016541 0.062378 0.829041 1445639693 -0.555420 -0.016541 0.062378 0.829041 1445639693 -0.555420 -0.016541 0.062378 0.829041 1445639693 -0.555420 -0.016541 0.062378 0.829041 1445639693 -0.555420 -0.016541 0.062378 0.829041 1445639693 -0.590393 -0.003967 0.085144 0.802551 1445639693 -0.590393 -0.003967 0.085144 0.802551 1445639693 -0.590393 -0.003967 0.085144 0.802551 1445639693 -0.590393 -0.003967 0.085144 0.802551 1445639693 -0.590393 -0.003967 0.085144 0.802551 1445639693 -0.590393 -0.003967 0.085144 0.802551 1445639693 -0.590393 -0.003967 0.085144 0.802551 1445639693 -0.634155 0.035767 0.090820 0.767029 1445639693 -0.634155 0.035767 0.090820 0.767029 1445639693 -0.634155 0.035767 0.090820 0.767029 1445639693 -0.634155 0.035767 0.090820 0.767029 1445639693 -0.634155 0.035767 0.090820 0.767029 1445639693 -0.634155 0.035767 0.090820 0.767029 1445639693 -0.665955 0.056519 0.101868 0.736816 1445639693 -0.665955 0.056519 0.101868 0.736816 1445639693 -0.665955 0.056519 0.101868 0.736816 1445639693 -0.665955 0.056519 0.101868 0.736816 1445639693 -0.665955 0.056519 0.101868 0.736816 1445639693 -0.665955 0.056519 0.101868 0.736816 1445639693 -0.685059 0.032654 0.102234 0.720520 1445639693 -0.685059 0.032654 0.102234 0.720520 1445639693 -0.685059 0.032654 0.102234 0.720520 1445639693 -0.685059 0.032654 0.102234 0.720520 1445639693 -0.685059 0.032654 0.102234 0.720520 1445639693 -0.685059 0.032654 0.102234 0.720520 1445639693 -0.685059 0.032654 0.102234 0.720520 1445639693 -0.682739 -0.030701 0.121826 0.719788 1445639693 -0.682739 -0.030701 0.121826 0.719788 1445639693 -0.682739 -0.030701 0.121826 0.719788 1445639693 -0.682739 -0.030701 0.121826 0.719788 1445639693 -0.682739 -0.030701 0.121826 0.719788 1445639693 -0.682739 -0.030701 0.121826 0.719788 1445639693 -0.659058 -0.092896 0.142029 0.732727 1445639693 -0.659058 -0.092896 0.142029 0.732727 1445639693 -0.659058 -0.092896 0.142029 0.732727 1445639693 -0.659058 -0.092896 0.142029 0.732727 1445639693 -0.659058 -0.092896 0.142029 0.732727 1445639693 -0.659058 -0.092896 0.142029 0.732727 1445639693 -0.662109 -0.069580 0.137451 0.733398 1445639693 -0.662109 -0.069580 0.137451 0.733398 1445639693 -0.662109 -0.069580 0.137451 0.733398 1445639693 -0.662109 -0.069580 0.137451 0.733398 1445639693 -0.662109 -0.069580 0.137451 0.733398 1445639693 -0.662109 -0.069580 0.137451 0.733398 1445639693 -0.662109 -0.069580 0.137451 0.733398 1445639693 -0.667725 0.009338 0.151611 0.728699 1445639693 -0.667725 0.009338 0.151611 0.728699 1445639693 -0.667725 0.009338 0.151611 0.728699 1445639693 -0.667725 0.009338 0.151611 0.728699 1445639693 -0.667725 0.009338 0.151611 0.728699 1445639693 -0.667725 0.009338 0.151611 0.728699 1445639693 -0.662598 0.108093 0.180908 0.718689 1445639693 -0.662598 0.108093 0.180908 0.718689 1445639693 -0.662598 0.108093 0.180908 0.718689 1445639693 -0.662598 0.108093 0.180908 0.718689 1445639693 -0.662598 0.108093 0.180908 0.718689 1445639693 -0.662598 0.108093 0.180908 0.718689 1445639693 -0.662598 0.108093 0.180908 0.718689 1445639693 -0.642578 0.171082 0.197388 0.720276 1445639693 -0.642578 0.171082 0.197388 0.720276 1445639693 -0.642578 0.171082 0.197388 0.720276 1445639693 -0.642578 0.171082 0.197388 0.720276 1445639694 -0.642578 0.171082 0.197388 0.720276 1445639694 -0.642578 0.171082 0.197388 0.720276 1445639694 -0.616333 0.164734 0.165527 0.752014 1445639694 -0.616333 0.164734 0.165527 0.752014 1445639694 -0.616333 0.164734 0.165527 0.752014 1445639694 -0.616333 0.164734 0.165527 0.752014 1445639694 -0.616333 0.164734 0.165527 0.752014 1445639694 -0.616333 0.164734 0.165527 0.752014 1445639694 -0.585510 0.057312 0.111206 0.800964 1445639694 -0.585510 0.057312 0.111206 0.800964 1445639694 -0.585510 0.057312 0.111206 0.800964 1445639694 -0.585510 0.057312 0.111206 0.800964 1445639694 -0.585510 0.057312 0.111206 0.800964 1445639694 -0.585510 0.057312 0.111206 0.800964 1445639694 -0.585510 0.057312 0.111206 0.800964 1445639694 -0.552612 -0.012939 0.078735 0.829590 1445639694 -0.552612 -0.012939 0.078735 0.829590 1445639694 -0.552612 -0.012939 0.078735 0.829590 1445639694 -0.552612 -0.012939 0.078735 0.829590 1445639694 -0.552612 -0.012939 0.078735 0.829590 1445639694 -0.552612 -0.012939 0.078735 0.829590 1445639694 -0.562256 0.006592 0.063110 0.824524 1445639694 -0.562256 0.006592 0.063110 0.824524 1445639694 -0.562256 0.006592 0.063110 0.824524 1445639694 -0.562256 0.006592 0.063110 0.824524 1445639694 -0.562256 0.006592 0.063110 0.824524 1445639694 -0.562256 0.006592 0.063110 0.824524 1445639694 -0.562256 0.006592 0.063110 0.824524 1445639694 -0.609985 0.039795 0.051270 0.789734 1445639694 -0.609985 0.039795 0.051270 0.789734 1445639694 -0.609985 0.039795 0.051270 0.789734 1445639694 -0.609985 0.039795 0.051270 0.789734 1445639694 -0.609985 0.039795 0.051270 0.789734 1445639694 -0.651917 0.071045 0.054688 0.752991 1445639694 -0.651917 0.071045 0.054688 0.752991 1445639694 -0.651917 0.071045 0.054688 0.752991 1445639694 -0.651917 0.071045 0.054688 0.752991 1445639694 -0.651917 0.071045 0.054688 0.752991 1445639694 -0.651917 0.071045 0.054688 0.752991 1445639694 -0.677124 0.074951 0.070435 0.728638 1445639694 -0.677124 0.074951 0.070435 0.728638 1445639694 -0.677124 0.074951 0.070435 0.728638 1445639694 -0.677124 0.074951 0.070435 0.728638 1445639694 -0.677124 0.074951 0.070435 0.728638 1445639694 -0.677124 0.074951 0.070435 0.728638 1445639694 -0.685486 0.067139 0.081238 0.720398 1445639694 -0.685486 0.067139 0.081238 0.720398 1445639694 -0.685486 0.067139 0.081238 0.720398 1445639694 -0.685486 0.067139 0.081238 0.720398 1445639694 -0.685486 0.067139 0.081238 0.720398 1445639694 -0.685486 0.067139 0.081238 0.720398 1445639694 -0.685486 0.067139 0.081238 0.720398 1445639694 -0.672791 0.034058 0.121094 0.729065 1445639694 -0.672791 0.034058 0.121094 0.729065 1445639694 -0.672791 0.034058 0.121094 0.729065 1445639694 -0.672791 0.034058 0.121094 0.729065 1445639694 -0.672791 0.034058 0.121094 0.729065 1445639694 -0.672791 0.034058 0.121094 0.729065 1445639694 -0.672791 0.034058 0.121094 0.729065 1445639694 -0.650757 0.042236 0.161194 0.740784 1445639694 -0.650757 0.042236 0.161194 0.740784 1445639694 -0.650757 0.042236 0.161194 0.740784 1445639694 -0.650757 0.042236 0.161194 0.740784 1445639694 -0.650757 0.042236 0.161194 0.740784 1445639694 -0.650757 0.042236 0.161194 0.740784 1445639694 -0.648987 0.095154 0.173096 0.734680 1445639694 -0.648987 0.095154 0.173096 0.734680 1445639694 -0.648987 0.095154 0.173096 0.734680 1445639694 -0.648987 0.095154 0.173096 0.734680 1445639694 -0.648987 0.095154 0.173096 0.734680 1445639694 -0.648987 0.095154 0.173096 0.734680 1445639694 -0.648987 0.095154 0.173096 0.734680 1445639694 -0.651123 0.155518 0.181030 0.720459 1445639694 -0.651123 0.155518 0.181030 0.720459 1445639694 -0.651123 0.155518 0.181030 0.720459 1445639694 -0.651123 0.155518 0.181030 0.720459 1445639694 -0.651123 0.155518 0.181030 0.720459 1445639694 -0.651123 0.155518 0.181030 0.720459 1445639694 -0.638000 0.192688 0.164673 0.727112 1445639694 -0.638000 0.192688 0.164673 0.727112 1445639694 -0.638000 0.192688 0.164673 0.727112 1445639694 -0.638000 0.192688 0.164673 0.727112 1445639694 -0.638000 0.192688 0.164673 0.727112 1445639694 -0.638000 0.192688 0.164673 0.727112 1445639694 -0.618652 0.137268 0.086853 0.768677 1445639694 -0.618652 0.137268 0.086853 0.768677 1445639694 -0.618652 0.137268 0.086853 0.768677 1445639694 -0.618652 0.137268 0.086853 0.768677 1445639694 -0.618652 0.137268 0.086853 0.768677 1445639694 -0.618652 0.137268 0.086853 0.768677 1445639694 -0.618652 0.137268 0.086853 0.768677 1445639694 -0.569153 0.001892 0.010498 0.822144 1445639694 -0.569153 0.001892 0.010498 0.822144 1445639694 -0.569153 0.001892 0.010498 0.822144 1445639694 -0.569153 0.001892 0.010498 0.822144 1445639694 -0.569153 0.001892 0.010498 0.822144 1445639694 -0.569153 0.001892 0.010498 0.822144 1445639694 -0.537170 -0.013489 -0.036255 0.842590 1445639694 -0.537170 -0.013489 -0.036255 0.842590 1445639694 -0.537170 -0.013489 -0.036255 0.842590 1445639694 -0.537170 -0.013489 -0.036255 0.842590 1445639694 -0.537170 -0.013489 -0.036255 0.842590 1445639694 -0.537170 -0.013489 -0.036255 0.842590 1445639694 -0.577820 -0.008972 0.008850 0.816040 1445639694 -0.577820 -0.008972 0.008850 0.816040 1445639694 -0.577820 -0.008972 0.008850 0.816040 1445639694 -0.577820 -0.008972 0.008850 0.816040 1445639694 -0.577820 -0.008972 0.008850 0.816040 1445639694 -0.577820 -0.008972 0.008850 0.816040 1445639694 -0.636597 0.018433 0.007385 0.770935 1445639694 -0.636597 0.018433 0.007385 0.770935 1445639694 -0.636597 0.018433 0.007385 0.770935 1445639694 -0.636597 0.018433 0.007385 0.770935 1445639694 -0.636597 0.018433 0.007385 0.770935 1445639695 -0.636597 0.018433 0.007385 0.770935 1445639695 -0.681458 0.056335 0.043091 0.728394 1445639695 -0.681458 0.056335 0.043091 0.728394 1445639695 -0.681458 0.056335 0.043091 0.728394 1445639695 -0.681458 0.056335 0.043091 0.728394 1445639695 -0.681458 0.056335 0.043091 0.728394 1445639695 -0.681458 0.056335 0.043091 0.728394 1445639695 -0.700623 0.078857 0.059082 0.706726 1445639695 -0.700623 0.078857 0.059082 0.706726 1445639695 -0.700623 0.078857 0.059082 0.706726 1445639695 -0.700623 0.078857 0.059082 0.706726 1445639695 -0.700623 0.078857 0.059082 0.706726 1445639695 -0.700623 0.078857 0.059082 0.706726 1445639695 -0.700623 0.078857 0.059082 0.706726 1445639695 -0.697571 0.065735 0.102844 0.706055 1445639695 -0.697571 0.065735 0.102844 0.706055 1445639695 -0.697571 0.065735 0.102844 0.706055 1445639695 -0.697571 0.065735 0.102844 0.706055 1445639695 -0.697571 0.065735 0.102844 0.706055 1445639695 -0.697571 0.065735 0.102844 0.706055 1445639695 -0.677917 0.052368 0.155640 0.716553 1445639695 -0.677917 0.052368 0.155640 0.716553 1445639695 -0.677917 0.052368 0.155640 0.716553 1445639695 -0.677917 0.052368 0.155640 0.716553 1445639695 -0.677917 0.052368 0.155640 0.716553 1445639695 -0.677917 0.052368 0.155640 0.716553 1445639695 -0.677917 0.052368 0.155640 0.716553 1445639695 -0.672791 0.094727 0.166748 0.714539 1445639695 -0.672791 0.094727 0.166748 0.714539 1445639695 -0.672791 0.094727 0.166748 0.714539 1445639695 -0.672791 0.094727 0.166748 0.714539 1445639695 -0.672791 0.094727 0.166748 0.714539 1445639695 -0.672791 0.094727 0.166748 0.714539 1445639695 -0.676392 0.153442 0.162048 0.701904 1445639695 -0.676392 0.153442 0.162048 0.701904 1445639695 -0.676392 0.153442 0.162048 0.701904 1445639695 -0.676392 0.153442 0.162048 0.701904 1445639695 -0.676392 0.153442 0.162048 0.701904 1445639695 -0.676392 0.153442 0.162048 0.701904 1445639695 -0.667053 0.198547 0.151978 0.701782 1445639695 -0.667053 0.198547 0.151978 0.701782 1445639695 -0.667053 0.198547 0.151978 0.701782 1445639695 -0.667053 0.198547 0.151978 0.701782 1445639695 -0.667053 0.198547 0.151978 0.701782 1445639695 -0.667053 0.198547 0.151978 0.701782 1445639695 -0.667053 0.198547 0.151978 0.701782 1445639695 -0.640564 0.181458 0.100403 0.739380 1445639695 -0.640564 0.181458 0.100403 0.739380 1445639695 -0.640564 0.181458 0.100403 0.739380 1445639695 -0.640564 0.181458 0.100403 0.739380 1445639695 -0.640564 0.181458 0.100403 0.739380 1445639695 -0.640564 0.181458 0.100403 0.739380 1445639695 -0.589478 0.054321 0.018616 0.805725 1445639695 -0.589478 0.054321 0.018616 0.805725 1445639695 -0.589478 0.054321 0.018616 0.805725 1445639695 -0.589478 0.054321 0.018616 0.805725 1445639695 -0.589478 0.054321 0.018616 0.805725 1445639695 -0.589478 0.054321 0.018616 0.805725 1445639695 -0.589478 0.054321 0.018616 0.805725 1445639695 -0.568909 0.001282 0.022522 0.822083 1445639695 -0.568909 0.001282 0.022522 0.822083 1445639695 -0.568909 0.001282 0.022522 0.822083 1445639695 -0.568909 0.001282 0.022522 0.822083 1445639695 -0.568909 0.001282 0.022522 0.822083 1445639695 -0.568909 0.001282 0.022522 0.822083 1445639695 -0.617981 0.028259 0.034790 0.784912 1445639695 -0.617981 0.028259 0.034790 0.784912 1445639695 -0.617981 0.028259 0.034790 0.784912 1445639695 -0.617981 0.028259 0.034790 0.784912 1445639695 -0.617981 0.028259 0.034790 0.784912 1445639695 -0.617981 0.028259 0.034790 0.784912 1445639695 -0.617981 0.028259 0.034790 0.784912 1445639695 
-0.265076 -0.599731 -0.114380 0.746338 1445639698 -0.265076 -0.599731 -0.114380 0.746338 1445639698 -0.265076 -0.599731 -0.114380 0.746338 1445639698 -0.265076 -0.599731 -0.114380 0.746338 1445639698 -0.265076 -0.599731 -0.114380 0.746338 1445639698 -0.265076 -0.599731 -0.114380 0.746338 1445639698 -0.265076 -0.599731 -0.114380 0.746338 1445639698 -0.272827 -0.597900 -0.139099 0.740784 1445639698 -0.272827 -0.597900 -0.139099 0.740784 1445639698 -0.272827 -0.597900 -0.139099 0.740784 1445639698 -0.272827 -0.597900 -0.139099 0.740784 1445639698 -0.272827 -0.597900 -0.139099 0.740784 1445639698 -0.272827 -0.597900 -0.139099 0.740784 1445639698 -0.276001 -0.594666 -0.153259 0.739380 1445639698 -0.276001 -0.594666 -0.153259 0.739380 1445639698 -0.276001 -0.594666 -0.153259 0.739380 1445639698 -0.276001 -0.594666 -0.153259 0.739380 1445639698 -0.276001 -0.594666 -0.153259 0.739380 1445639698 -0.276001 -0.594666 -0.153259 0.739380 1445639698 -0.273071 -0.593567 -0.150208 0.742004 1445639698 -0.273071 -0.593567 -0.150208 0.742004 1445639698 -0.273071 -0.593567 -0.150208 0.742004 1445639698 -0.273071 -0.593567 -0.150208 0.742004 1445639698 -0.273071 -0.593567 -0.150208 0.742004 1445639698 -0.273071 -0.593567 -0.150208 0.742004 1445639698 -0.271423 -0.590210 -0.142029 0.746887 1445639698 -0.271423 -0.590210 -0.142029 0.746887 1445639698 -0.271423 -0.590210 -0.142029 0.746887 1445639698 -0.271423 -0.590210 -0.142029 0.746887 1445639698 -0.271423 -0.590210 -0.142029 0.746887 1445639698 -0.271423 -0.590210 -0.142029 0.746887 1445639698 -0.271423 -0.590210 -0.142029 0.746887 1445639698 -0.265686 -0.590515 -0.113098 0.753601 1445639698 -0.265686 -0.590515 -0.113098 0.753601 1445639698 -0.265686 -0.590515 -0.113098 0.753601 1445639698 -0.265686 -0.590515 -0.113098 0.753601 1445639698 -0.265686 -0.590515 -0.113098 0.753601 1445639698 -0.265686 -0.590515 -0.113098 0.753601 1445639698 -0.254944 -0.597168 -0.079773 0.756348 1445639698 -0.254944 -0.597168 -0.079773 0.756348 1445639698 -0.254944 -0.597168 -0.079773 0.756348 1445639698 -0.254944 -0.597168 -0.079773 0.756348 1445639698 -0.254944 -0.597168 -0.079773 0.756348 1445639698 -0.254944 -0.597168 -0.079773 0.756348 1445639698 -0.254944 -0.597168 -0.079773 0.756348 1445639698 -0.249451 -0.603210 -0.078979 0.753479 1445639698 -0.249451 -0.603210 -0.078979 0.753479 1445639698 -0.249451 -0.603210 -0.078979 0.753479 1445639698 -0.249451 -0.603210 -0.078979 0.753479 1445639698 -0.249451 -0.603210 -0.078979 0.753479 1445639698 -0.249451 -0.603210 -0.078979 0.753479 1445639698 -0.247986 -0.605225 -0.102600 0.749451 1445639698 -0.247986 -0.605225 -0.102600 0.749451 1445639698 -0.247986 -0.605225 -0.102600 0.749451 1445639698 -0.247986 -0.605225 -0.102600 0.749451 1445639698 -0.247986 -0.605225 -0.102600 0.749451 1445639698 -0.247986 -0.605225 -0.102600 0.749451 1445639698 -0.234436 -0.609924 -0.104126 0.749817 1445639698 -0.234436 -0.609924 -0.104126 0.749817 1445639698 -0.234436 -0.609924 -0.104126 0.749817 1445639698 -0.234436 -0.609924 -0.104126 0.749817 1445639698 -0.234436 -0.609924 -0.104126 0.749817 1445639698 -0.234436 -0.609924 -0.104126 0.749817 1445639698 -0.216797 -0.614990 -0.084351 0.753418 1445639698 -0.216797 -0.614990 -0.084351 0.753418 1445639698 -0.216797 -0.614990 -0.084351 0.753418 1445639698 -0.216797 -0.614990 -0.084351 0.753418 1445639698 -0.216797 -0.614990 -0.084351 0.753418 1445639698 -0.216797 -0.614990 -0.084351 0.753418 1445639698 -0.208374 -0.618408 -0.075439 0.753967 1445639698 -0.208374 -0.618408 -0.075439 0.753967 1445639698 -0.208374 -0.618408 -0.075439 0.753967 1445639699 -0.208374 -0.618408 -0.075439 0.753967 1445639699 -0.208374 -0.618408 -0.075439 0.753967 1445639699 -0.208374 -0.618408 -0.075439 0.753967 1445639699 -0.212402 -0.618958 -0.084106 0.751465 1445639699 -0.212402 -0.618958 -0.084106 0.751465 1445639699 -0.212402 -0.618958 -0.084106 0.751465 1445639699 -0.212402 -0.618958 -0.084106 0.751465 1445639699 -0.212402 -0.618958 -0.084106 0.751465 1445639699 -0.212402 -0.618958 -0.084106 0.751465 1445639699 -0.212402 -0.618958 -0.084106 0.751465 1445639699 -0.219238 -0.617249 -0.097778 0.749207 1445639699 -0.219238 -0.617249 -0.097778 0.749207 1445639699 -0.219238 -0.617249 -0.097778 0.749207 1445639699 -0.219238 -0.617249 -0.097778 0.749207 1445639699 -0.219238 -0.617249 -0.097778 0.749207 1445639699 -0.219238 -0.617249 -0.097778 0.749207 1445639699 -0.220520 -0.615784 -0.104004 0.749268 1445639699 -0.220520 -0.615784 -0.104004 0.749268 1445639699 -0.220520 -0.615784 -0.104004 0.749268 1445639699 -0.220520 -0.615784 -0.104004 0.749268 1445639699 -0.220520 -0.615784 -0.104004 0.749268 1445639699 -0.220520 -0.615784 -0.104004 0.749268 1445639699 -0.218506 -0.613647 -0.105530 0.751343 1445639699 -0.218506 -0.613647 -0.105530 0.751343 1445639699 -0.218506 -0.613647 -0.105530 0.751343 1445639699 -0.218506 -0.613647 -0.105530 0.751343 1445639699 -0.218506 -0.613647 -0.105530 0.751343 1445639699 -0.218506 -0.613647 -0.105530 0.751343 1445639699 -0.213501 -0.610596 -0.094604 0.756714 1445639699 -0.213501 -0.610596 -0.094604 0.756714 1445639699 -0.213501 -0.610596 -0.094604 0.756714 1445639699 -0.213501 -0.610596 -0.094604 0.756714 1445639699 -0.213501 -0.610596 -0.094604 0.756714 1445639699 -0.213501 -0.610596 -0.094604 0.756714 1445639699 -0.213501 -0.610596 -0.094604 0.756714 1445639699 -0.205322 -0.610596 -0.069580 0.761658 1445639699 -0.205322 -0.610596 -0.069580 0.761658 1445639699 -0.205322 -0.610596 -0.069580 0.761658 1445639699 -0.205322 -0.610596 -0.069580 0.761658 1445639699 -0.205322 -0.610596 -0.069580 0.761658 1445639699 -0.200806 -0.611206 -0.062561 0.763062 1445639699 -0.200806 -0.611206 -0.062561 0.763062 1445639699 -0.200806 -0.611206 -0.062561 0.763062 1445639699 -0.200806 -0.611206 -0.062561 0.763062 1445639699 -0.200806 -0.611206 -0.062561 0.763062 1445639699 -0.200806 -0.611206 -0.062561 0.763062 1445639699 -0.202148 -0.610413 -0.080750 0.761597 1445639699 -0.202148 -0.610413 -0.080750 0.761597 1445639699 -0.202148 -0.610413 -0.080750 0.761597 1445639699 -0.202148 -0.610413 -0.080750 0.761597 1445639699 -0.202148 -0.610413 -0.080750 0.761597 1445639699 -0.196045 -0.611206 -0.087036 0.761841 1445639699 -0.196045 -0.611206 -0.087036 0.761841 1445639699 -0.196045 -0.611206 -0.087036 0.761841 1445639699 -0.196045 -0.611206 -0.087036 0.761841 1445639699 -0.196045 -0.611206 -0.087036 0.761841 1445639699 -0.196045 -0.611206 -0.087036 0.761841 1445639699 -0.186768 -0.612793 -0.070679 0.764587 1445639699 -0.186768 -0.612793 -0.070679 0.764587 1445639699 -0.186768 -0.612793 -0.070679 0.764587 1445639699 -0.186768 -0.612793 -0.070679 0.764587 1445639699 -0.186768 -0.612793 -0.070679 0.764587 1445639699 -0.186768 -0.612793 -0.070679 0.764587 1445639699 -0.186768 -0.612793 -0.070679 0.764587 1445639699 -0.187378 -0.613464 -0.055908 0.765137 1445639699 -0.187378 -0.613464 -0.055908 0.765137 1445639699 -0.187378 -0.613464 -0.055908 0.765137 1445639699 -0.187378 -0.613464 -0.055908 0.765137 1445639699 -0.187378 -0.613464 -0.055908 0.765137 1445639699 -0.187378 -0.613464 -0.055908 0.765137 1445639699 -0.201416 -0.612122 -0.062439 0.762146 1445639699 -0.201416 -0.612122 -0.062439 0.762146 1445639699 -0.201416 -0.612122 -0.062439 0.762146 1445639699 -0.201416 -0.612122 -0.062439 0.762146 1445639699 -0.201416 -0.612122 -0.062439 0.762146 1445639699 -0.216064 -0.609558 -0.077087 0.758789 1445639699 -0.216064 -0.609558 -0.077087 0.758789 1445639699 -0.216064 -0.609558 -0.077087 0.758789 1445639699 -0.216064 -0.609558 -0.077087 0.758789 1445639699 -0.216064 -0.609558 -0.077087 0.758789 1445639699 -0.216064 -0.609558 -0.077087 0.758789 1445639699 -0.223022 -0.610352 -0.083923 0.755432 1445639699 -0.223022 -0.610352 -0.083923 0.755432 1445639699 -0.223022 -0.610352 -0.083923 0.755432 1445639699 -0.223022 -0.610352 -0.083923 0.755432 1445639699 -0.223022 -0.610352 -0.083923 0.755432 1445639699 -0.223022 -0.610352 -0.083923 0.755432 1445639699 -0.229614 -0.609680 -0.094116 0.752808 1445639699 -0.229614 -0.609680 -0.094116 0.752808 1445639699 -0.229614 -0.609680 -0.094116 0.752808 1445639699 -0.229614 -0.609680 -0.094116 0.752808 1445639699 -0.229614 -0.609680 -0.094116 0.752808 1445639699 -0.229614 -0.609680 -0.094116 0.752808 1445639699 -0.229614 -0.609680 -0.094116 0.752808 1445639699 -0.230530 -0.609131 -0.088074 0.753723 1445639699 -0.230530 -0.609131 -0.088074 0.753723 1445639699 -0.230530 -0.609131 -0.088074 0.753723 1445639699 -0.230530 -0.609131 -0.088074 0.753723 1445639699 -0.230530 -0.609131 -0.088074 0.753723 1445639699 -0.230530 -0.609131 -0.088074 0.753723 1445639699 -0.225769 -0.613159 -0.060974 0.754578 1445639699 -0.225769 -0.613159 -0.060974 0.754578 1445639699 -0.225769 -0.613159 -0.060974 0.754578 1445639699 -0.225769 -0.613159 -0.060974 0.754578 1445639699 -0.225769 -0.613159 -0.060974 0.754578 1445639699 -0.225769 -0.613159 -0.060974 0.754578 1445639699 -0.225769 -0.613159 -0.060974 0.754578 1445639699 -0.223877 -0.616699 -0.049988 0.753052 1445639699 -0.223877 -0.616699 -0.049988 0.753052 1445639699 -0.223877 -0.616699 -0.049988 0.753052 1445639699 -0.223877 -0.616699 -0.049988 0.753052 1445639700 -0.223877 -0.616699 -0.049988 0.753052 1445639700 -0.223877 -0.616699 -0.049988 0.753052 1445639700 -0.225281 -0.617737 -0.073425 0.749817 1445639700 -0.225281 -0.617737 -0.073425 0.749817 1445639700 -0.225281 -0.617737 -0.073425 0.749817 1445639700 -0.225281 -0.617737 -0.073425 0.749817 1445639700 -0.225281 -0.617737 -0.073425 0.749817 1445639700 -0.216858 -0.619873 -0.095093 0.748108 1445639700 -0.216858 -0.619873 -0.095093 0.748108 1445639700 -0.216858 -0.619873 -0.095093 0.748108 1445639700 -0.216858 -0.619873 -0.095093 0.748108 1445639700 -0.216858 -0.619873 -0.095093 0.748108 1445639700 -0.197205 -0.624878 -0.086121 0.750488 1445639700 -0.197205 -0.624878 -0.086121 0.750488 1445639700 -0.197205 -0.624878 -0.086121 0.750488 1445639700 -0.197205 -0.624878 -0.086121 0.750488 1445639700 -0.197205 -0.624878 -0.086121 0.750488 1445639700 -0.197205 -0.624878 -0.086121 0.750488 1445639700 -0.197205 -0.624878 -0.086121 0.750488 1445639700 -0.188171 -0.629517 -0.069214 0.750671 1445639700 -0.188171 -0.629517 -0.069214 0.750671 1445639700 -0.188171 -0.629517 -0.069214 0.750671 1445639700 -0.188171 -0.629517 -0.069214 0.750671 1445639700 -0.188171 -0.629517 -0.069214 0.750671 1445639700 -0.202881 -0.626038 -0.078613 0.748840 1445639700 -0.202881 -0.626038 -0.078613 0.748840 1445639700 -0.202881 -0.626038 -0.078613 0.748840 1445639700 -0.202881 -0.626038 -0.078613 0.748840 1445639700 -0.202881 -0.626038 -0.078613 0.748840 1445639700 -0.202881 -0.626038 -0.078613 0.748840 1445639700 -0.212891 -0.620422 -0.087158 0.749817 1445639700 -0.212891 -0.620422 -0.087158 0.749817 1445639700 -0.212891 -0.620422 -0.087158 0.749817 1445639700 -0.212891 -0.620422 -0.087158 0.749817 1445639700 -0.212891 -0.620422 -0.087158 0.749817 1445639700 -0.209229 -0.620483 -0.079590 0.751587 1445639700 -0.209229 -0.620483 -0.079590 0.751587 1445639700 -0.209229 -0.620483 -0.079590 0.751587 1445639700 -0.209229 -0.620483 -0.079590 0.751587 1445639700 -0.209229 -0.620483 -0.079590 0.751587 1445639700 -0.209229 -0.620483 -0.079590 0.751587 1445639700 -0.209229 -0.620483 -0.079590 0.751587 1445639700 -0.207886 -0.620300 -0.079529 0.752136 1445639700 -0.207886 -0.620300 -0.079529 0.752136 1445639700 -0.207886 -0.620300 -0.079529 0.752136 1445639700 -0.207886 -0.620300 -0.079529 0.752136 1445639700 -0.207886 -0.620300 -0.079529 0.752136 1445639700 -0.207886 -0.620300 -0.079529 0.752136 1445639700 -0.209961 -0.619019 -0.080505 0.752502 1445639700 -0.209961 -0.619019 -0.080505 0.752502 1445639700 -0.209961 -0.619019 -0.080505 0.752502 1445639700 -0.209961 -0.619019 -0.080505 0.752502 1445639700 -0.209961 -0.619019 -0.080505 0.752502 1445639700 -0.209961 -0.619019 -0.080505 0.752502 1445639700 -0.208801 -0.621277 -0.068542 0.752136 1445639700 -0.208801 -0.621277 -0.068542 0.752136 1445639700 -0.208801 -0.621277 -0.068542 0.752136 1445639700 -0.208801 -0.621277 -0.068542 0.752136 1445639700 -0.208801 -0.621277 -0.068542 0.752136 1445639700 -0.208801 -0.621277 -0.068542 0.752136 1445639700 -0.205444 -0.623596 -0.064392 0.751526 1445639700 -0.205444 -0.623596 -0.064392 0.751526 1445639700 -0.205444 -0.623596 -0.064392 0.751526 1445639700 -0.205444 -0.623596 -0.064392 0.751526 1445639700 -0.205444 -0.623596 -0.064392 0.751526 1445639700 -0.205444 -0.623596 -0.064392 0.751526 1445639700 -0.199280 -0.625183 -0.068970 0.751465 1445639700 -0.199280 -0.625183 -0.068970 0.751465 1445639700 -0.199280 -0.625183 -0.068970 0.751465 1445639700 -0.199280 -0.625183 -0.068970 0.751465 1445639700 -0.199280 -0.625183 -0.068970 0.751465 1445639700 -0.199280 -0.625183 -0.068970 0.751465 1445639700 -0.188354 -0.626404 -0.065002 0.753601 1445639700 -0.188354 -0.626404 -0.065002 0.753601 1445639700 -0.188354 -0.626404 -0.065002 0.753601 1445639700 -0.188354 -0.626404 -0.065002 0.753601 1445639700 -0.188354 -0.626404 -0.065002 0.753601 1445639700 -0.176208 -0.626770 -0.051941 0.757263 1445639700 -0.176208 -0.626770 -0.051941 0.757263 1445639700 -0.176208 -0.626770 -0.051941 0.757263 1445639700 -0.176208 -0.626770 -0.051941 0.757263 1445639700 -0.176208 -0.626770 -0.051941 0.757263 1445639700 -0.176208 -0.626770 -0.051941 0.757263 1445639700 -0.171509 -0.627197 -0.044861 0.758423 1445639700 -0.171509 -0.627197 -0.044861 0.758423 1445639700 -0.171509 -0.627197 -0.044861 0.758423 1445639700 -0.171509 -0.627197 -0.044861 0.758423 1445639700 -0.171509 -0.627197 -0.044861 0.758423 1445639700 -0.171509 -0.627197 -0.044861 0.758423 1445639700 -0.177734 -0.626648 -0.050903 0.757080 1445639700 -0.177734 -0.626648 -0.050903 0.757080 1445639700 -0.177734 -0.626648 -0.050903 0.757080 1445639700 -0.177734 -0.626648 -0.050903 0.757080 1445639700 -0.177734 -0.626648 -0.050903 0.757080 1445639700 -0.187683 -0.623596 -0.069153 0.755737 1445639700 -0.187683 -0.623596 -0.069153 0.755737 1445639700 -0.187683 -0.623596 -0.069153 0.755737 1445639700 -0.187683 -0.623596 -0.069153 0.755737 1445639700 -0.187683 -0.623596 -0.069153 0.755737 1445639700 -0.187683 -0.623596 -0.069153 0.755737 1445639700 -0.190979 -0.620483 -0.082581 0.756104 1445639700 -0.190979 -0.620483 -0.082581 0.756104 1445639700 -0.190979 -0.620483 -0.082581 0.756104 1445639700 -0.190979 -0.620483 -0.082581 0.756104 1445639700 -0.190979 -0.620483 -0.082581 0.756104 1445639701 -0.190979 -0.620483 -0.082581 0.756104 1445639701 -0.191406 -0.618286 -0.087158 0.757324 1445639701 -0.191406 -0.618286 -0.087158 0.757324 1445639701 -0.191406 -0.618286 -0.087158 0.757324 1445639701 -0.191406 -0.618286 -0.087158 0.757324 1445639701 -0.191406 -0.618286 -0.087158 0.757324 1445639701 -0.191406 -0.618286 -0.087158 0.757324 1445639701 -0.195496 -0.613220 -0.088623 0.760254 1445639701 -0.195496 -0.613220 -0.088623 0.760254 1445639701 -0.195496 -0.613220 -0.088623 0.760254 1445639701 -0.195496 -0.613220 -0.088623 0.760254 1445639701 -0.195496 -0.613220 -0.088623 0.760254 1445639701 -0.195496 -0.613220 -0.088623 0.760254 1445639701 -0.200806 -0.607178 -0.078674 0.764771 1445639701 -0.200806 -0.607178 -0.078674 0.764771 1445639701 -0.200806 -0.607178 -0.078674 0.764771 1445639701 -0.200806 -0.607178 -0.078674 0.764771 1445639701 -0.200806 -0.607178 -0.078674 0.764771 1445639701 -0.203430 -0.604858 -0.055786 0.767883 1445639701 -0.203430 -0.604858 -0.055786 0.767883 1445639701 -0.203430 -0.604858 -0.055786 0.767883 1445639701 -0.203430 -0.604858 -0.055786 0.767883 1445639701 -0.203430 -0.604858 -0.055786 0.767883 1445639701 -0.203430 -0.604858 -0.055786 0.767883 1445639701 -0.200745 -0.605713 -0.042908 0.768738 1445639701 -0.200745 -0.605713 -0.042908 0.768738 1445639701 -0.200745 -0.605713 -0.042908 0.768738 1445639701 -0.200745 -0.605713 -0.042908 0.768738 1445639701 -0.200745 -0.605713 -0.042908 0.768738 1445639701 -0.200745 -0.605713 -0.042908 0.768738 1445639701 -0.195435 -0.609192 -0.050964 0.766846 1445639701 -0.195435 -0.609192 -0.050964 0.766846 1445639701 -0.195435 -0.609192 -0.050964 0.766846 1445639701 -0.195435 -0.609192 -0.050964 0.766846 1445639701 -0.195435 -0.609192 -0.050964 0.766846 1445639701 -0.188293 -0.612732 -0.063416 0.764893 1445639701 -0.188293 -0.612732 -0.063416 0.764893 1445639701 -0.188293 -0.612732 -0.063416 0.764893 1445639701 -0.188293 -0.612732 -0.063416 0.764893 1445639701 -0.188293 -0.612732 -0.063416 0.764893 1445639701 -0.188293 -0.612732 -0.063416 0.764893 1445639701 -0.177429 -0.614685 -0.065918 0.765686 1445639701 -0.177429 -0.614685 -0.065918 0.765686 1445639701 -0.177429 -0.614685 -0.065918 0.765686 1445639701 -0.177429 -0.614685 -0.065918 0.765686 1445639701 -0.177429 -0.614685 -0.065918 0.765686 1445639701 -0.177429 -0.614685 -0.065918 0.765686 1445639701 -0.165588 -0.618164 -0.052307 0.766602 1445639701 -0.165588 -0.618164 -0.052307 0.766602 1445639701 -0.165588 -0.618164 -0.052307 0.766602 1445639701 -0.165588 -0.618164 -0.052307 0.766602 1445639701 -0.165588 -0.618164 -0.052307 0.766602 1445639701 -0.165588 -0.618164 -0.052307 0.766602 1445639701 -0.166565 -0.621948 -0.052490 0.763306 1445639701 -0.166565 -0.621948 -0.052490 0.763306 1445639701 -0.166565 -0.621948 -0.052490 0.763306 1445639701 -0.166565 -0.621948 -0.052490 0.763306 1445639701 -0.166565 -0.621948 -0.052490 0.763306 1445639701 -0.166565 -0.621948 -0.052490 0.763306 1445639701 -0.166565 -0.621948 -0.052490 0.763306 1445639701 -0.184753 -0.621704 -0.083435 0.756592 1445639701 -0.184753 -0.621704 -0.083435 0.756592 1445639701 -0.184753 -0.621704 -0.083435 0.756592 1445639701 -0.184753 -0.621704 -0.083435 0.756592 1445639701 -0.203491 -0.617371 -0.117432 0.750793 1445639701 -0.203491 -0.617371 -0.117432 0.750793 1445639701 -0.203491 -0.617371 -0.117432 0.750793 1445639701 -0.203491 -0.617371 -0.117432 0.750793 1445639701 -0.203491 -0.617371 -0.117432 0.750793 1445639701 -0.203491 -0.617371 -0.117432 0.750793 1445639701 -0.212097 -0.614563 -0.127625 0.749023 1445639701 -0.212097 -0.614563 -0.127625 0.749023 1445639701 -0.212097 -0.614563 -0.127625 0.749023 1445639701 -0.212097 -0.614563 -0.127625 0.749023 1445639701 -0.212097 -0.614563 -0.127625 0.749023 1445639701 -0.212097 -0.614563 -0.127625 0.749023 1445639701 -0.212097 -0.614563 -0.127625 0.749023 1445639701 -0.220459 -0.607666 -0.125305 0.752625 1445639701 -0.220459 -0.607666 -0.125305 0.752625 1445639701 -0.220459 -0.607666 -0.125305 0.752625 1445639701 -0.220459 -0.607666 -0.125305 0.752625 1445639701 -0.220459 -0.607666 -0.125305 0.752625 1445639701 -0.220459 -0.607666 -0.125305 0.752625 1445639701 -0.228577 -0.599792 -0.108948 0.759033 1445639701 -0.228577 -0.599792 -0.108948 0.759033 1445639701 -0.228577 -0.599792 -0.108948 0.759033 1445639701 -0.228577 -0.599792 -0.108948 0.759033 1445639701 -0.228577 -0.599792 -0.108948 0.759033 1445639701 -0.228577 -0.599792 -0.108948 0.759033 1445639701 -0.232849 -0.595703 -0.078430 0.764709 1445639701 -0.232849 -0.595703 -0.078430 0.764709 1445639701 -0.232849 -0.595703 -0.078430 0.764709 1445639701 -0.232849 -0.595703 -0.078430 0.764709 1445639701 -0.232849 -0.595703 -0.078430 0.764709 1445639701 -0.232849 -0.595703 -0.078430 0.764709 1445639701 -0.232849 -0.595703 -0.078430 0.764709 1445639701 -0.232727 -0.593994 -0.056885 0.767944 1445639701 -0.232727 -0.593994 -0.056885 0.767944 1445639701 -0.232727 -0.593994 -0.056885 0.767944 1445639701 -0.232727 -0.593994 -0.056885 0.767944 1445639701 -0.232727 -0.593994 -0.056885 0.767944 1445639701 -0.232727 -0.593994 -0.056885 0.767944 1445639701 -0.230225 -0.595825 -0.057129 0.767273 1445639701 -0.230225 -0.595825 -0.057129 0.767273 1445639701 -0.230225 -0.595825 -0.057129 0.767273 1445639701 -0.230225 -0.595825 -0.057129 0.767273 1445639701 -0.230225 -0.595825 -0.057129 0.767273 1445639701 -0.230225 -0.595825 -0.057129 0.767273 1445639702 -0.223755 -0.600586 -0.067200 0.764709 1445639702 -0.223755 -0.600586 -0.067200 0.764709 1445639702 -0.223755 -0.600586 -0.067200 0.764709 1445639702 -0.223755 -0.600586 -0.067200 0.764709 1445639702 -0.223755 -0.600586 -0.067200 0.764709 1445639702 -0.223755 -0.600586 -0.067200 0.764709 1445639702 -0.212769 -0.606750 -0.074707 0.762268 1445639702 -0.212769 -0.606750 -0.074707 0.762268 1445639702 -0.212769 -0.606750 -0.074707 0.762268 1445639702 -0.212769 -0.606750 -0.074707 0.762268 1445639702 -0.212769 -0.606750 -0.074707 0.762268 1445639702 -0.212769 -0.606750 -0.074707 0.762268 1445639702 -0.203186 -0.615417 -0.076416 0.757751 1445639702 -0.203186 -0.615417 -0.076416 0.757751 1445639702 -0.203186 -0.615417 -0.076416 0.757751 1445639702 -0.203186 -0.615417 -0.076416 0.757751 1445639702 -0.203186 -0.615417 -0.076416 0.757751 1445639702 -0.203186 -0.615417 -0.076416 0.757751 1445639702 -0.210632 -0.619690 -0.099731 0.749451 1445639702 -0.210632 -0.619690 -0.099731 0.749451 1445639702 -0.210632 -0.619690 -0.099731 0.749451 1445639702 -0.210632 -0.619690 -0.099731 0.749451 1445639702 -0.210632 -0.619690 -0.099731 0.749451 1445639702 -0.210632 -0.619690 -0.099731 0.749451 1445639702 -0.230225 -0.615112 -0.136902 0.741577 1445639702 -0.230225 -0.615112 -0.136902 0.741577 1445639702 -0.230225 -0.615112 -0.136902 0.741577 1445639702 -0.230225 -0.615112 -0.136902 0.741577 1445639702 -0.230225 -0.615112 -0.136902 0.741577 1445639702 -0.230225 -0.615112 -0.136902 0.741577 1445639702 -0.236511 -0.612854 -0.145142 0.739868 1445639702 -0.236511 -0.612854 -0.145142 0.739868 1445639702 -0.236511 -0.612854 -0.145142 0.739868 1445639702 -0.236511 -0.612854 -0.145142 0.739868 1445639702 -0.236511 -0.612854 -0.145142 0.739868 1445639702 -0.236511 -0.612854 -0.145142 0.739868 1445639702 -0.236511 -0.612854 -0.145142 0.739868 1445639702 -0.239380 -0.614014 -0.134521 0.739990 1445639702 -0.239380 -0.614014 -0.134521 0.739990 1445639702 -0.239380 -0.614014 -0.134521 0.739990 1445639702 -0.239380 -0.614014 -0.134521 0.739990 1445639702 -0.239380 -0.614014 -0.134521 0.739990 1445639702 -0.239380 -0.614014 -0.134521 0.739990 1445639702 -0.254639 -0.607056 -0.140869 0.739441 1445639702 -0.254639 -0.607056 -0.140869 0.739441 1445639702 -0.254639 -0.607056 -0.140869 0.739441 1445639702 -0.254639 -0.607056 -0.140869 0.739441 1445639702 -0.254639 -0.607056 -0.140869 0.739441 1445639702 -0.254639 -0.607056 -0.140869 0.739441 1445639702 -0.266785 -0.597778 -0.144470 0.742065 1445639702 -0.266785 -0.597778 -0.144470 0.742065 1445639702 -0.266785 -0.597778 -0.144470 0.742065 1445639702 -0.266785 -0.597778 -0.144470 0.742065 1445639702 -0.266785 -0.597778 -0.144470 0.742065 1445639702 -0.265808 -0.594849 -0.120483 0.748962 1445639702 -0.265808 -0.594849 -0.120483 0.748962 1445639702 -0.265808 -0.594849 -0.120483 0.748962 1445639702 -0.265808 -0.594849 -0.120483 0.748962 1445639702 -0.265808 -0.594849 -0.120483 0.748962 1445639702 -0.265808 -0.594849 -0.120483 0.748962 1445639702 -0.265808 -0.594849 -0.120483 0.748962 1445639702 -0.256348 -0.596497 -0.086914 0.755615 1445639702 -0.256348 -0.596497 -0.086914 0.755615 1445639702 -0.256348 -0.596497 -0.086914 0.755615 1445639702 -0.256348 -0.596497 -0.086914 0.755615 1445639702 -0.256348 -0.596497 -0.086914 0.755615 1445639702 -0.256348 -0.596497 -0.086914 0.755615 1445639702 -0.246521 -0.597900 -0.076599 0.758850 1445639702 -0.246521 -0.597900 -0.076599 0.758850 1445639702 -0.246521 -0.597900 -0.076599 0.758850 1445639702 -0.246521 -0.597900 -0.076599 0.758850 1445639702 -0.246521 -0.597900 -0.076599 0.758850 1445639702 -0.237305 -0.599487 -0.084778 0.759705 1445639702 -0.237305 -0.599487 -0.084778 0.759705 1445639702 -0.237305 -0.599487 -0.084778 0.759705 1445639702 -0.237305 -0.599487 -0.084778 0.759705 1445639702 -0.237305 -0.599487 -0.084778 0.759705 1445639702 -0.237305 -0.599487 -0.084778 0.759705 1445639702 -0.221680 -0.603271 -0.086243 0.761230 1445639702 -0.221680 -0.603271 -0.086243 0.761230 1445639702 -0.221680 -0.603271 -0.086243 0.761230 1445639702 -0.221680 -0.603271 -0.086243 0.761230 1445639702 -0.221680 -0.603271 -0.086243 0.761230 1445639702 -0.221680 -0.603271 -0.086243 0.761230 1445639702 -0.201965 -0.610718 -0.073425 0.762146 1445639702 -0.201965 -0.610718 -0.073425 0.762146 1445639702 -0.201965 -0.610718 -0.073425 0.762146 1445639702 -0.201965 -0.610718 -0.073425 0.762146 1445639702 -0.201965 -0.610718 -0.073425 0.762146 1445639702 -0.201965 -0.610718 -0.073425 0.762146 1445639702 -0.201965 -0.610718 -0.073425 0.762146 1445639702 -0.196960 -0.620667 -0.076599 0.755066 1445639702 -0.196960 -0.620667 -0.076599 0.755066 1445639702 -0.196960 -0.620667 -0.076599 0.755066 1445639702 -0.196960 -0.620667 -0.076599 0.755066 1445639702 -0.196960 -0.620667 -0.076599 0.755066 1445639702 -0.196960 -0.620667 -0.076599 0.755066 1445639702 -0.221497 -0.617737 -0.128357 0.743591 1445639702 -0.221497 -0.617737 -0.128357 0.743591 1445639702 -0.221497 -0.617737 -0.128357 0.743591 1445639702 -0.221497 -0.617737 -0.128357 0.743591 1445639702 -0.221497 -0.617737 -0.128357 0.743591 1445639702 -0.221497 -0.617737 -0.128357 0.743591 1445639702 -0.240356 -0.608032 -0.174194 0.736328 1445639702 -0.240356 -0.608032 -0.174194 0.736328 1445639702 -0.240356 -0.608032 -0.174194 0.736328 1445639702 -0.240356 -0.608032 -0.174194 0.736328 1445639702 -0.240356 -0.608032 -0.174194 0.736328 1445639702 -0.240356 -0.608032 -0.174194 0.736328 1445639702 -0.232544 -0.608459 -0.167114 0.740112 1445639703 -0.232544 -0.608459 -0.167114 0.740112 1445639703 -0.232544 -0.608459 -0.167114 0.740112 1445639703 -0.232544 -0.608459 -0.167114 0.740112 1445639703 -0.232544 -0.608459 -0.167114 0.740112 1445639703 -0.228577 -0.604065 -0.143127 0.749939 1445639703 -0.228577 -0.604065 -0.143127 0.749939 1445639703 -0.228577 -0.604065 -0.143127 0.749939 1445639703 -0.228577 -0.604065 -0.143127 0.749939 1445639703 -0.228577 -0.604065 -0.143127 0.749939 1445639703 -0.228577 -0.604065 -0.143127 0.749939 1445639703 -0.226807 -0.598755 -0.110046 0.760193 1445639703 -0.226807 -0.598755 -0.110046 0.760193 1445639703 -0.226807 -0.598755 -0.110046 0.760193 1445639703 -0.226807 -0.598755 -0.110046 0.760193 1445639703 -0.226807 -0.598755 -0.110046 0.760193 1445639703 -0.226807 -0.598755 -0.110046 0.760193 1445639703 -0.226807 -0.598755 -0.110046 0.760193 1445639703 -0.220032 -0.599609 -0.067200 0.766479 1445639703 -0.220032 -0.599609 -0.067200 0.766479 1445639703 -0.220032 -0.599609 -0.067200 0.766479 1445639703 -0.220032 -0.599609 -0.067200 0.766479 1445639703 -0.220032 -0.599609 -0.067200 0.766479 1445639703 -0.220032 -0.599609 -0.067200 0.766479 1445639703 -0.216980 -0.599915 -0.051270 0.768372 1445639703 -0.216980 -0.599915 -0.051270 0.768372 1445639703 -0.216980 -0.599915 -0.051270 0.768372 1445639703 -0.216980 -0.599915 -0.051270 0.768372 1445639703 -0.216980 -0.599915 -0.051270 0.768372 1445639703 -0.216980 -0.599915 -0.051270 0.768372 1445639703 -0.213562 -0.599915 -0.061768 0.768555 1445639703 -0.213562 -0.599915 -0.061768 0.768555 1445639703 -0.213562 -0.599915 -0.061768 0.768555 1445639703 -0.213562 -0.599915 -0.061768 0.768555 1445639703 -0.213562 -0.599915 -0.061768 0.768555 1445639703 -0.213562 -0.599915 -0.061768 0.768555 1445639703 -0.198242 -0.603577 -0.061707 0.769836 1445639703 -0.198242 -0.603577 -0.061707 0.769836 1445639703 -0.198242 -0.603577 -0.061707 0.769836 1445639703 -0.198242 -0.603577 -0.061707 0.769836 1445639703 -0.198242 -0.603577 -0.061707 0.769836 1445639703 -0.172485 -0.611389 -0.039429 0.771301 1445639703 -0.172485 -0.611389 -0.039429 0.771301 1445639703 -0.172485 -0.611389 -0.039429 0.771301 1445639703 -0.172485 -0.611389 -0.039429 0.771301 1445639703 -0.172485 -0.611389 -0.039429 0.771301 1445639703 -0.172485 -0.611389 -0.039429 0.771301 1445639703 -0.155701 -0.622131 -0.026550 0.766846 1445639703 -0.155701 -0.622131 -0.026550 0.766846 1445639703 -0.155701 -0.622131 -0.026550 0.766846 1445639703 -0.155701 -0.622131 -0.026550 0.766846 1445639703 -0.155701 -0.622131 -0.026550 0.766846 1445639703 -0.163574 -0.631470 -0.054138 0.756042 1445639703 -0.163574 -0.631470 -0.054138 0.756042 1445639703 -0.163574 -0.631470 -0.054138 0.756042 1445639703 -0.163574 -0.631470 -0.054138 0.756042 1445639703 -0.163574 -0.631470 -0.054138 0.756042 1445639703 -0.163574 -0.631470 -0.054138 0.756042 1445639703 -0.189453 -0.633179 -0.109863 0.742371 1445639703 -0.189453 -0.633179 -0.109863 0.742371 1445639703 -0.189453 -0.633179 -0.109863 0.742371 1445639703 -0.189453 -0.633179 -0.109863 0.742371 1445639703 
-0.402893 -0.532898 -0.229736 0.707764 1445639705 -0.453430 -0.490723 -0.226746 0.708679 1445639705 -0.453430 -0.490723 -0.226746 0.708679 1445639705 -0.453430 -0.490723 -0.226746 0.708679 1445639705 -0.453430 -0.490723 -0.226746 0.708679 1445639705 -0.453430 -0.490723 -0.226746 0.708679 1445639705 -0.510498 -0.430725 -0.182617 0.721497 1445639705 -0.510498 -0.430725 -0.182617 0.721497 1445639705 -0.510498 -0.430725 -0.182617 0.721497 1445639705 -0.510498 -0.430725 -0.182617 0.721497 1445639705 -0.510498 -0.430725 -0.182617 0.721497 1445639705 -0.510498 -0.430725 -0.182617 0.721497 1445639705 -0.510498 -0.430725 -0.182617 0.721497 1445639705 -0.559509 -0.363037 -0.126953 0.734253 1445639705 -0.559509 -0.363037 -0.126953 0.734253 1445639705 -0.559509 -0.363037 -0.126953 0.734253 1445639705 -0.559509 -0.363037 -0.126953 0.734253 1445639705 -0.559509 -0.363037 -0.126953 0.734253 1445639705 -0.559509 -0.363037 -0.126953 0.734253 1445639705 -0.605225 -0.283630 -0.076599 0.739868 1445639705 -0.605225 -0.283630 -0.076599 0.739868 1445639705 -0.605225 -0.283630 -0.076599 0.739868 1445639705 -0.605225 -0.283630 -0.076599 0.739868 1445639705 -0.605225 -0.283630 -0.076599 0.739868 1445639705 -0.605225 -0.283630 -0.076599 0.739868 1445639705 -0.645935 -0.200806 -0.026855 0.736023 1445639705 -0.645935 -0.200806 -0.026855 0.736023 1445639705 -0.645935 -0.200806 -0.026855 0.736023 1445639705 -0.645935 -0.200806 -0.026855 0.736023 1445639705 -0.645935 -0.200806 -0.026855 0.736023 1445639706 -0.645935 -0.200806 -0.026855 0.736023 1445639706 -0.679260 -0.115356 0.005798 0.724731 1445639706 -0.679260 -0.115356 0.005798 0.724731 1445639706 -0.679260 -0.115356 0.005798 0.724731 1445639706 -0.679260 -0.115356 0.005798 0.724731 1445639706 -0.679260 -0.115356 0.005798 0.724731 1445639706 -0.679260 -0.115356 0.005798 0.724731 1445639706 -0.698486 -0.033325 0.025757 0.714355 1445639706 -0.698486 -0.033325 0.025757 0.714355 1445639706 -0.698486 -0.033325 0.025757 0.714355 1445639706 -0.698486 -0.033325 0.025757 0.714355 1445639706 -0.698486 -0.033325 0.025757 0.714355 1445639706 -0.698486 -0.033325 0.025757 0.714355 1445639706 -0.698486 -0.033325 0.025757 0.714355 1445639706 -0.698181 0.019531 0.023743 0.715271 1445639706 -0.698181 0.019531 0.023743 0.715271 1445639706 -0.698181 0.019531 0.023743 0.715271 1445639706 -0.698181 0.019531 0.023743 0.715271 1445639706 -0.698181 0.019531 0.023743 0.715271 1445639706 -0.698181 0.019531 0.023743 0.715271 1445639706 -0.659119 -0.006531 0.001953 0.752014 1445639706 -0.659119 -0.006531 0.001953 0.752014 1445639706 -0.659119 -0.006531 0.001953 0.752014 1445639706 -0.659119 -0.006531 0.001953 0.752014 1445639706 -0.659119 -0.006531 0.001953 0.752014 1445639706 -0.659119 -0.006531 0.001953 0.752014 1445639706 -0.610352 -0.041199 -0.045349 0.789734 1445639706 -0.610352 -0.041199 -0.045349 0.789734 1445639706 -0.610352 -0.041199 -0.045349 0.789734 1445639706 -0.610352 -0.041199 -0.045349 0.789734 1445639706 -0.610352 -0.041199 -0.045349 0.789734 1445639706 -0.610352 -0.041199 -0.045349 0.789734 1445639706 -0.610352 -0.041199 -0.045349 0.789734 1445639706 -0.599915 -0.054443 -0.051147 0.796570 1445639706 -0.599915 -0.054443 -0.051147 0.796570 1445639706 -0.599915 -0.054443 -0.051147 0.796570 1445639706 -0.599915 -0.054443 -0.051147 0.796570 1445639706 -0.599915 -0.054443 -0.051147 0.796570 1445639706 -0.599915 -0.054443 -0.051147 0.796570 1445639706 -0.637085 -0.033081 -0.037903 0.769165 1445639706 -0.637085 -0.033081 -0.037903 0.769165 1445639706 -0.637085 -0.033081 -0.037903 0.769165 1445639706 -0.637085 -0.033081 -0.037903 0.769165 1445639706 -0.637085 -0.033081 -0.037903 0.769165 1445639706 -0.637085 -0.033081 -0.037903 0.769165 1445639706 -0.677002 -0.023315 -0.012146 0.735535 1445639706 -0.677002 -0.023315 -0.012146 0.735535 1445639706 -0.677002 -0.023315 -0.012146 0.735535 1445639706 -0.677002 -0.023315 -0.012146 0.735535 1445639706 -0.677002 -0.023315 -0.012146 0.735535 1445639706 -0.677002 -0.023315 -0.012146 0.735535 1445639706 -0.677002 -0.023315 -0.012146 0.735535 1445639706 -0.703430 -0.015869 0.012451 0.710449 1445639706 -0.703430 -0.015869 0.012451 0.710449 1445639706 -0.703430 -0.015869 0.012451 0.710449 1445639706 -0.703430 -0.015869 0.012451 0.710449 1445639706 -0.703430 -0.015869 0.012451 0.710449 1445639706 -0.703430 -0.015869 0.012451 0.710449 1445639706 -0.695862 -0.011658 0.057129 0.715759 1445639706 -0.695862 -0.011658 0.057129 0.715759 1445639706 -0.695862 -0.011658 0.057129 0.715759 1445639706 -0.695862 -0.011658 0.057129 0.715759 1445639706 -0.695862 -0.011658 0.057129 0.715759 1445639706 -0.695862 -0.011658 0.057129 0.715759 1445639706 -0.671936 0.001953 0.119751 0.730896 1445639706 -0.671936 0.001953 0.119751 0.730896 1445639706 -0.671936 0.001953 0.119751 0.730896 1445639706 -0.671936 0.001953 0.119751 0.730896 1445639706 -0.671936 0.001953 0.119751 0.730896 1445639706 -0.671936 0.001953 0.119751 0.730896 1445639706 -0.671326 0.052307 0.154663 0.722900 1445639706 -0.671326 0.052307 0.154663 0.722900 1445639706 -0.671326 0.052307 0.154663 0.722900 1445639706 -0.671326 0.052307 0.154663 0.722900 1445639706 -0.671326 0.052307 0.154663 0.722900 1445639706 -0.678528 0.108032 0.162964 0.708008 1445639706 -0.678528 0.108032 0.162964 0.708008 1445639706 -0.678528 0.108032 0.162964 0.708008 1445639706 -0.678528 0.108032 0.162964 0.708008 1445639706 -0.678528 0.108032 0.162964 0.708008 1445639706 -0.678528 0.108032 0.162964 0.708008 1445639706 -0.678528 0.108032 0.162964 0.708008 1445639706 -0.669006 0.140015 0.154175 0.713440 1445639706 -0.669006 0.140015 0.154175 0.713440 1445639706 -0.669006 0.140015 0.154175 0.713440 1445639706 -0.669006 0.140015 0.154175 0.713440 1445639706 -0.669006 0.140015 0.154175 0.713440 1445639706 -0.669006 0.140015 0.154175 0.713440 1445639706 -0.635986 0.125244 0.103271 0.754395 1445639706 -0.635986 0.125244 0.103271 0.754395 1445639706 -0.635986 0.125244 0.103271 0.754395 1445639706 -0.635986 0.125244 0.103271 0.754395 1445639706 -0.635986 0.125244 0.103271 0.754395 1445639706 -0.635986 0.125244 0.103271 0.754395 1445639706 -0.635986 0.125244 0.103271 0.754395 1445639706 -0.579834 -0.007080 0.041809 0.813660 1445639706 -0.579834 -0.007080 0.041809 0.813660 1445639706 -0.579834 -0.007080 0.041809 0.813660 1445639706 -0.579834 -0.007080 0.041809 0.813660 1445639706 -0.579834 -0.007080 0.041809 0.813660 1445639706 -0.579834 -0.007080 0.041809 0.813660 1445639706 -0.540833 -0.012756 0.019470 0.840820 1445639706 -0.540833 -0.012756 0.019470 0.840820 1445639706 -0.540833 -0.012756 0.019470 0.840820 1445639706 -0.540833 -0.012756 0.019470 0.840820 1445639706 -0.540833 -0.012756 0.019470 0.840820 1445639706 -0.540833 -0.012756 0.019470 0.840820 1445639706 -0.584534 -0.010864 0.050110 0.809692 1445639706 -0.584534 -0.010864 0.050110 0.809692 1445639706 -0.584534 -0.010864 0.050110 0.809692 1445639706 -0.584534 -0.010864 0.050110 0.809692 1445639706 -0.584534 -0.010864 0.050110 0.809692 1445639706 -0.584534 -0.010864 0.050110 0.809692 1445639707 -0.584534 -0.010864 0.050110 0.809692 1445639707 -0.633179 0.016907 0.067993 0.770813 1445639707 -0.633179 0.016907 0.067993 0.770813 1445639707 -0.633179 0.016907 0.067993 0.770813 1445639707 -0.633179 0.016907 0.067993 0.770813 1445639707 -0.633179 0.016907 0.067993 0.770813 1445639707 -0.633179 0.016907 0.067993 0.770813 1445639707 -0.664185 0.043152 0.099243 0.739685 1445639707 -0.664185 0.043152 0.099243 0.739685 1445639707 -0.664185 0.043152 0.099243 0.739685 1445639707 -0.664185 0.043152 0.099243 0.739685 1445639707 -0.664185 0.043152 0.099243 0.739685 1445639707 -0.664185 0.043152 0.099243 0.739685 1445639707 -0.664185 0.043152 0.099243 0.739685 1445639707 -0.668640 0.036316 0.123596 0.732300 1445639707 -0.668640 0.036316 0.123596 0.732300 1445639707 -0.668640 0.036316 0.123596 0.732300 1445639707 -0.668640 0.036316 0.123596 0.732300 1445639707 -0.668640 0.036316 0.123596 0.732300 1445639707 -0.668640 0.036316 0.123596 0.732300 1445639707 -0.655334 -0.004517 0.144165 0.741455 1445639707 -0.655334 -0.004517 0.144165 0.741455 1445639707 -0.655334 -0.004517 0.144165 0.741455 1445639707 -0.655334 -0.004517 0.144165 0.741455 1445639707 -0.655334 -0.004517 0.144165 0.741455 1445639707 -0.655334 -0.004517 0.144165 0.741455 1445639707 -0.655334 -0.004517 0.144165 0.741455 1445639707 -0.650513 -0.041565 0.144836 0.744385 1445639707 -0.650513 -0.041565 0.144836 0.744385 1445639707 -0.650513 -0.041565 0.144836 0.744385 1445639707 -0.650513 -0.041565 0.144836 0.744385 1445639707 -0.650513 -0.041565 0.144836 0.744385 1445639707 -0.650513 -0.041565 0.144836 0.744385 1445639707 -0.650513 -0.041565 0.144836 0.744385 1445639707 -0.659668 -0.029907 0.144592 0.736877 1445639707 -0.659668 -0.029907 0.144592 0.736877 1445639707 -0.659668 -0.029907 0.144592 0.736877 1445639707 -0.659668 -0.029907 0.144592 0.736877 1445639707 -0.659668 -0.029907 0.144592 0.736877 1445639707 -0.659668 -0.029907 0.144592 0.736877 1445639707 -0.664795 0.048096 0.153625 0.729431 1445639707 -0.664795 0.048096 0.153625 0.729431 1445639707 -0.664795 0.048096 0.153625 0.729431 1445639707 -0.664795 0.048096 0.153625 0.729431 1445639707 -0.664795 0.048096 0.153625 0.729431 1445639707 -0.664795 0.048096 0.153625 0.729431 1445639707 -0.656799 0.119812 0.186584 0.720703 1445639707 -0.656799 0.119812 0.186584 0.720703 1445639707 -0.656799 0.119812 0.186584 0.720703 1445639707 -0.656799 0.119812 0.186584 0.720703 1445639707 -0.656799 0.119812 0.186584 0.720703 1445639707 -0.656799 0.119812 0.186584 0.720703 1445639707 -0.656799 0.119812 0.186584 0.720703 1445639707 -0.628235 0.135803 0.186890 0.742920 1445639707 -0.628235 0.135803 0.186890 0.742920 1445639707 -0.628235 0.135803 0.186890 0.742920 1445639707 -0.628235 0.135803 0.186890 0.742920 1445639707 -0.628235 0.135803 0.186890 0.742920 1445639707 -0.628235 0.135803 0.186890 0.742920 1445639707 -0.584595 0.022522 0.138855 0.799011 1445639707 -0.584595 0.022522 0.138855 0.799011 1445639707 -0.584595 0.022522 0.138855 0.799011 1445639707 -0.584595 0.022522 0.138855 0.799011 1445639707 -0.584595 0.022522 0.138855 0.799011 1445639707 -0.584595 0.022522 0.138855 0.799011 1445639707 -0.584595 0.022522 0.138855 0.799011 1445639707 -0.549133 -0.063416 0.088013 0.828613 1445639707 -0.549133 -0.063416 0.088013 0.828613 1445639707 -0.549133 -0.063416 0.088013 0.828613 1445639707 -0.549133 -0.063416 0.088013 0.828613 1445639707 -0.549133 -0.063416 0.088013 0.828613 1445639707 -0.549133 -0.063416 0.088013 0.828613 1445639707 -0.573975 -0.034912 0.090576 0.813110 1445639707 -0.573975 -0.034912 0.090576 0.813110 1445639707 -0.573975 -0.034912 0.090576 0.813110 1445639707 -0.573975 -0.034912 0.090576 0.813110 1445639707 -0.573975 -0.034912 0.090576 0.813110 1445639707 -0.573975 -0.034912 0.090576 0.813110 1445639707 -0.573975 -0.034912 0.090576 0.813110 1445639707 -0.621765 0.015015 0.091309 0.777710 1445639707 -0.621765 0.015015 0.091309 0.777710 1445639707 -0.621765 0.015015 0.091309 0.777710 1445639707 -0.621765 0.015015 0.091309 0.777710 1445639707 -0.621765 0.015015 0.091309 0.777710 1445639707 -0.621765 0.015015 0.091309 0.777710 1445639707 -0.664490 0.057495 0.102478 0.737976 1445639707 -0.664490 0.057495 0.102478 0.737976 1445639707 -0.664490 0.057495 0.102478 0.737976 1445639707 -0.664490 0.057495 0.102478 0.737976 1445639707 -0.664490 0.057495 0.102478 0.737976 1445639707 -0.664490 0.057495 0.102478 0.737976 1445639707 -0.680725 0.056458 0.125610 0.719482 1445639707 -0.680725 0.056458 0.125610 0.719482 1445639707 -0.680725 0.056458 0.125610 0.719482 1445639707 -0.680725 0.056458 0.125610 0.719482 1445639707 -0.680725 0.056458 0.125610 0.719482 1445639707 -0.680725 0.056458 0.125610 0.719482 1445639707 -0.675171 0.033264 0.155273 0.720337 1445639707 -0.675171 0.033264 0.155273 0.720337 1445639707 -0.675171 0.033264 0.155273 0.720337 1445639707 -0.675171 0.033264 0.155273 0.720337 1445639707 -0.675171 0.033264 0.155273 0.720337 1445639707 -0.675171 0.033264 0.155273 0.720337 1445639707 -0.675171 0.033264 0.155273 0.720337 1445639707 -0.669434 0.027344 0.177917 0.720703 1445639707 -0.669434 0.027344 0.177917 0.720703 1445639707 -0.669434 0.027344 0.177917 0.720703 1445639707 -0.669434 0.027344 0.177917 0.720703 1445639707 -0.669434 0.027344 0.177917 0.720703 1445639707 -0.669434 0.027344 0.177917 0.720703 1445639707 -0.665283 0.090637 0.169800 0.721313 1445639707 -0.665283 0.090637 0.169800 0.721313 1445639707 -0.665283 0.090637 0.169800 0.721313 1445639707 -0.665283 0.090637 0.169800 0.721313 1445639707 -0.665283 0.090637 0.169800 0.721313 1445639707 -0.665283 0.090637 0.169800 0.721313 1445639708 -0.661438 0.139343 0.177979 0.715088 1445639708 -0.661438 0.139343 0.177979 0.715088 1445639708 -0.661438 0.139343 0.177979 0.715088 1445639708 -0.661438 0.139343 0.177979 0.715088 1445639708 -0.661438 0.139343 0.177979 0.715088 1445639708 -0.661438 0.139343 0.177979 0.715088 1445639708 -0.645386 0.187927 0.164856 0.721802 1445639708 -0.645386 0.187927 0.164856 0.721802 1445639708 -0.645386 0.187927 0.164856 0.721802 1445639708 -0.645386 0.187927 0.164856 0.721802 1445639708 -0.645386 0.187927 0.164856 0.721802 1445639708 -0.645386 0.187927 0.164856 0.721802 1445639708 -0.616272 0.162292 0.136047 0.758484 1445639708 -0.616272 0.162292 0.136047 0.758484 1445639708 -0.616272 0.162292 0.136047 0.758484 1445639708 -0.616272 0.162292 0.136047 0.758484 1445639708 -0.616272 0.162292 0.136047 0.758484 1445639708 -0.616272 0.162292 0.136047 0.758484 1445639708 -0.616272 0.162292 0.136047 0.758484 1445639708 -0.566895 0.042908 0.074463 0.819275 1445639708 -0.566895 0.042908 0.074463 0.819275 1445639708 -0.566895 0.042908 0.074463 0.819275 1445639708 -0.566895 0.042908 0.074463 0.819275 1445639708 -0.566895 0.042908 0.074463 0.819275 1445639708 -0.566895 0.042908 0.074463 0.819275 1445639708 -0.514709 -0.015381 0.032837 0.856567 1445639708 -0.514709 -0.015381 0.032837 0.856567 1445639708 -0.514709 -0.015381 0.032837 0.856567 1445639708 -0.514709 -0.015381 0.032837 0.856567 1445639708 -0.514709 -0.015381 0.032837 0.856567 1445639708 -0.514709 -0.015381 0.032837 0.856567 1445639708 -0.514709 -0.015381 0.032837 0.856567 1445639708 -0.544250 -0.015747 0.065186 0.836243 1445639708 -0.544250 -0.015747 0.065186 0.836243 1445639708 -0.544250 -0.015747 0.065186 0.836243 1445639708 -0.544250 -0.015747 0.065186 0.836243 1445639708 -0.544250 -0.015747 0.065186 0.836243 1445639708 -0.544250 -0.015747 0.065186 0.836243 1445639708 -0.600037 0.015564 0.048462 0.798340 1445639708 -0.600037 0.015564 0.048462 0.798340 1445639708 -0.600037 0.015564 0.048462 0.798340 1445639708 -0.600037 0.015564 0.048462 0.798340 1445639708 -0.600037 0.015564 0.048462 0.798340 1445639708 -0.600037 0.015564 0.048462 0.798340 1445639708 -0.650269 0.036011 0.070374 0.755554 1445639708 -0.650269 0.036011 0.070374 0.755554 1445639708 -0.650269 0.036011 0.070374 0.755554 1445639708 -0.650269 0.036011 0.070374 0.755554 1445639708 -0.650269 0.036011 0.070374 0.755554 1445639708 -0.650269 0.036011 0.070374 0.755554 1445639708 -0.650269 0.036011 0.070374 0.755554 1445639708 -0.677673 0.039856 0.101074 0.727234 1445639708 -0.677673 0.039856 0.101074 0.727234 1445639708 -0.677673 0.039856 0.101074 0.727234 1445639708 -0.677673 0.039856 0.101074 0.727234 1445639708 -0.677673 0.039856 0.101074 0.727234 1445639708 -0.677673 0.039856 0.101074 0.727234 1445639708 -0.679626 0.035034 0.134155 0.720337 1445639708 -0.679626 0.035034 0.134155 0.720337 1445639708 -0.679626 0.035034 0.134155 0.720337 1445639708 -0.679626 0.035034 0.134155 0.720337 1445639708 -0.679626 0.035034 0.134155 0.720337 1445639708 -0.679626 0.035034 0.134155 0.720337 1445639708 -0.679626 0.035034 0.134155 0.720337 1445639708 -0.660278 0.031189 0.181763 0.728027 1445639708 -0.660278 0.031189 0.181763 0.728027 1445639708 -0.660278 0.031189 0.181763 0.728027 1445639708 -0.660278 0.031189 0.181763 0.728027 1445639708 -0.660278 0.031189 0.181763 0.728027 1445639708 -0.660278 0.031189 0.181763 0.728027 1445639708 -0.655823 0.075439 0.193054 0.725891 1445639708 -0.655823 0.075439 0.193054 0.725891 1445639708 -0.655823 0.075439 0.193054 0.725891 1445639708 -0.655823 0.075439 0.193054 0.725891 1445639708 -0.655823 0.075439 0.193054 0.725891 1445639708 -0.655823 0.075439 0.193054 0.725891 1445639708 -0.658325 0.131409 0.187134 0.717102 1445639708 -0.658325 0.131409 0.187134 0.717102 1445639708 -0.658325 0.131409 0.187134 0.717102 1445639708 -0.658325 0.131409 0.187134 0.717102 1445639708 -0.658325 0.131409 0.187134 0.717102 1445639708 -0.658325 0.131409 0.187134 0.717102 1445639708 -0.644287 0.171448 0.169006 0.725891 1445639708 -0.644287 0.171448 0.169006 0.725891 1445639708 -0.644287 0.171448 0.169006 0.725891 1445639708 -0.644287 0.171448 0.169006 0.725891 1445639708 -0.644287 0.171448 0.169006 0.725891 1445639708 -0.644287 0.171448 0.169006 0.725891 1445639708 -0.613647 0.139526 0.119934 0.767822 1445639708 -0.613647 0.139526 0.119934 0.767822 1445639708 -0.613647 0.139526 0.119934 0.767822 1445639708 -0.613647 0.139526 0.119934 0.767822 1445639708 -0.613647 0.139526 0.119934 0.767822 1445639708 -0.613647 0.139526 0.119934 0.767822 1445639708 -0.558167 0.002991 0.060242 0.827515 1445639708 -0.558167 0.002991 0.060242 0.827515 1445639708 -0.558167 0.002991 0.060242 0.827515 1445639708 -0.558167 0.002991 0.060242 0.827515 1445639708 -0.558167 0.002991 0.060242 0.827515 1445639708 -0.558167 0.002991 0.060242 0.827515 1445639708 -0.494690 -0.046692 0.001160 0.867798 1445639708 -0.494690 -0.046692 0.001160 0.867798 1445639708 -0.494690 -0.046692 0.001160 0.867798 1445639708 -0.494690 -0.046692 0.001160 0.867798 1445639708 -0.494690 -0.046692 0.001160 0.867798 1445639708 -0.494690 -0.046692 0.001160 0.867798 1445639708 -0.494690 -0.046692 0.001160 0.867798 1445639708 -0.518982 -0.048523 0.062561 0.851074 1445639708 -0.518982 -0.048523 0.062561 0.851074 1445639708 -0.518982 -0.048523 0.062561 0.851074 1445639708 -0.518982 -0.048523 0.062561 0.851074 1445639708 -0.518982 -0.048523 0.062561 0.851074 1445639708 -0.518982 -0.048523 0.062561 0.851074 1445639708 -0.580017 -0.029236 0.057739 0.812012 1445639709 -0.580017 -0.029236 0.057739 0.812012 1445639709 -0.580017 -0.029236 0.057739 0.812012 1445639709 -0.580017 -0.029236 0.057739 0.812012 1445639709 -0.580017 -0.029236 0.057739 0.812012 1445639709 -0.580017 -0.029236 0.057739 0.812012 1445639709 -0.631470 0.013977 0.061768 0.772827 1445639709 -0.631470 0.013977 0.061768 0.772827 1445639709 -0.631470 0.013977 0.061768 0.772827 1445639709 -0.631470 0.013977 0.061768 0.772827 1445639709 -0.631470 0.013977 0.061768 0.772827 1445639709 -0.631470 0.013977 0.061768 0.772827 1445639709 -0.656738 0.033752 0.071228 0.750000 1445639709 -0.656738 0.033752 0.071228 0.750000 1445639709 -0.656738 0.033752 0.071228 0.750000 1445639709 -0.656738 0.033752 0.071228 0.750000 1445639709 -0.656738 0.033752 0.071228 0.750000 1445639709 -0.656738 0.033752 0.071228 0.750000 1445639709 -0.663269 0.036560 0.081055 0.743042 1445639709 -0.663269 0.036560 0.081055 0.743042 1445639709 -0.663269 0.036560 0.081055 0.743042 1445639709 -0.663269 0.036560 0.081055 0.743042 1445639709 -0.663269 0.036560 0.081055 0.743042 1445639709 -0.663269 0.036560 0.081055 0.743042 1445639709 -0.663269 0.036560 0.081055 0.743042 1445639709 -0.644653 0.022095 0.124329 0.753967 1445639709 -0.644653 0.022095 0.124329 0.753967 1445639709 -0.644653 0.022095 0.124329 0.753967 1445639709 -0.644653 0.022095 0.124329 0.753967 1445639709 -0.644653 0.022095 0.124329 0.753967 1445639709 -0.644653 0.022095 0.124329 0.753967 1445639709 -0.644653 0.022095 0.124329 0.753967 1445639709 -0.634521 0.057617 0.153015 0.755371 1445639709 -0.634521 0.057617 0.153015 0.755371 1445639709 -0.634521 0.057617 0.153015 0.755371 1445639709 -0.634521 0.057617 0.153015 0.755371 1445639709 -0.634521 0.057617 0.153015 0.755371 1445639709 -0.634521 0.057617 0.153015 0.755371 1445639709 -0.642273 0.116821 0.160583 0.740295 1445639709 -0.642273 0.116821 0.160583 0.740295 1445639709 -0.642273 0.116821 0.160583 0.740295 1445639709 -0.642273 0.116821 0.160583 0.740295 1445639709 -0.642273 0.116821 0.160583 0.740295 1445639709 -0.642273 0.116821 0.160583 0.740295 1445639709 -0.642273 0.116821 0.160583 0.740295 1445639709 -0.650391 0.168762 0.162720 0.722534 1445639709 -0.650391 0.168762 0.162720 0.722534 1445639709 -0.650391 0.168762 0.162720 0.722534 1445639709 -0.650391 0.168762 0.162720 0.722534 1445639709 -0.650391 0.168762 0.162720 0.722534 1445639709 -0.650391 0.168762 0.162720 0.722534 1445639709 -0.641602 0.186035 0.149780 0.728882 1445639709 -0.641602 0.186035 0.149780 0.728882 1445639709 -0.641602 0.186035 0.149780 0.728882 1445639709 -0.641602 0.186035 0.149780 0.728882 1445639709 -0.641602 0.186035 0.149780 0.728882 1445639709 -0.641602 0.186035 0.149780 0.728882 1445639709 -0.641602 0.186035 0.149780 0.728882 1445639709 -0.620911 0.137939 0.108765 0.763916 1445639709 -0.620911 0.137939 0.108765 0.763916 1445639709 -0.620911 0.137939 0.108765 0.763916 1445639709 -0.620911 0.137939 0.108765 0.763916 1445639709 -0.620911 0.137939 0.108765 0.763916 1445639709 -0.620911 0.137939 0.108765 0.763916 1445639709 -0.583557 0.051331 0.043762 0.809265 1445639709 -0.583557 0.051331 0.043762 0.809265 1445639709 -0.583557 0.051331 0.043762 0.809265 1445639709 -0.583557 0.051331 0.043762 0.809265 1445639709 -0.583557 0.051331 0.043762 0.809265 1445639709 -0.583557 0.051331 0.043762 0.809265 1445639709 -0.562134 0.016541 -0.000122 0.826843 1445639709 -0.562134 0.016541 -0.000122 0.826843 1445639709 -0.562134 0.016541 -0.000122 0.826843 1445639709 -0.562134 0.016541 -0.000122 0.826843 1445639709 -0.562134 0.016541 -0.000122 0.826843 1445639709 -0.562134 0.016541 -0.000122 0.826843 1445639709 -0.562134 0.016541 -0.000122 0.826843 1445639709 -0.586853 0.036011 -0.011597 0.808777 1445639709 -0.586853 0.036011 -0.011597 0.808777 1445639709 -0.586853 0.036011 -0.011597 0.808777 1445639709 -0.586853 0.036011 -0.011597 0.808777 1445639709 -0.586853 0.036011 -0.011597 0.808777 1445639709 -0.586853 0.036011 -0.011597 0.808777 1445639709 -0.630676 0.050842 0.001587 0.774353 1445639709 -0.630676 0.050842 0.001587 0.774353 1445639709 -0.630676 0.050842 0.001587 0.774353 1445639709 -0.630676 0.050842 0.001587 0.774353 1445639709 -0.630676 0.050842 0.001587 0.774353 1445639709 -0.630676 0.050842 0.001587 0.774353 1445639709 -0.663696 0.070984 0.005737 0.744568 1445639709 -0.663696 0.070984 0.005737 0.744568 1445639709 -0.663696 0.070984 0.005737 0.744568 1445639709 -0.663696 0.070984 0.005737 0.744568 1445639709 -0.663696 0.070984 0.005737 0.744568 1445639709 -0.663696 0.070984 0.005737 0.744568 1445639709 -0.663696 0.070984 0.005737 0.744568 1445639709 -0.668274 0.059143 0.037292 0.740601 1445639709 -0.668274 0.059143 0.037292 0.740601 1445639709 -0.668274 0.059143 0.037292 0.740601 1445639709 -0.668274 0.059143 0.037292 0.740601 1445639709 -0.668274 0.059143 0.037292 0.740601 1445639709 -0.668274 0.059143 0.037292 0.740601 1445639709 -0.653259 0.044006 0.072021 0.752441 1445639709 -0.653259 0.044006 0.072021 0.752441 1445639709 -0.653259 0.044006 0.072021 0.752441 1445639709 -0.653259 0.044006 0.072021 0.752441 1445639709 -0.653259 0.044006 0.072021 0.752441 1445639709 -0.653259 0.044006 0.072021 0.752441 1445639709 -0.653259 0.044006 0.072021 0.752441 1445639709 -0.633667 0.052002 0.111206 0.763794 1445639709 -0.633667 0.052002 0.111206 0.763794 1445639709 -0.633667 0.052002 0.111206 0.763794 1445639709 -0.633667 0.052002 0.111206 0.763794 1445639709 -0.633667 0.052002 0.111206 0.763794 1445639709 -0.633667 0.052002 0.111206 0.763794 1445639709 -0.635132 0.099792 0.128174 0.755127 1445639709 -0.635132 0.099792 0.128174 0.755127 1445639710 -0.635132 0.099792 0.128174 0.755127 1445639710 -0.635132 0.099792 0.128174 0.755127 1445639710 -0.635132 0.099792 0.128174 0.755127 1445639710 -0.635132 0.099792 0.128174 0.755127 1445639710 -0.643433 0.150513 0.133789 0.738525 1445639710 -0.643433 0.150513 0.133789 0.738525 1445639710 -0.643433 0.150513 0.133789 0.738525 1445639710 -0.643433 0.150513 0.133789 0.738525 1445639710 -0.643433 0.150513 0.133789 0.738525 1445639710 -0.643433 0.150513 0.133789 0.738525 1445639710 -0.641235 0.181396 0.129578 0.734253 1445639710 -0.641235 0.181396 0.129578 0.734253 1445639710 -0.641235 0.181396 0.129578 0.734253 1445639710 -0.641235 0.181396 0.129578 0.734253 1445639710 -0.641235 0.181396 0.129578 0.734253 1445639710 -0.641235 0.181396 0.129578 0.734253 1445639710 -0.623840 0.166687 0.105652 0.756226 1445639710 -0.623840 0.166687 0.105652 0.756226 1445639710 -0.623840 0.166687 0.105652 0.756226 1445639710 -0.623840 0.166687 0.105652 0.756226 1445639710 -0.623840 0.166687 0.105652 0.756226 1445639710 -0.623840 0.166687 0.105652 0.756226 1445639710 -0.623840 0.166687 0.105652 0.756226 1445639710 -0.594727 0.096008 0.049622 0.796631 1445639710 -0.594727 0.096008 0.049622 0.796631 1445639710 -0.594727 0.096008 0.049622 0.796631 1445639710 -0.594727 0.096008 0.049622 0.796631 1445639710 -0.594727 0.096008 0.049622 0.796631 1445639710 -0.594727 0.096008 0.049622 0.796631 1445639710 -0.554138 0.029480 -0.003174 0.831909 1445639710 -0.554138 0.029480 -0.003174 0.831909 1445639710 -0.554138 0.029480 -0.003174 0.831909 1445639710 -0.554138 0.029480 -0.003174 0.831909 1445639710 -0.554138 0.029480 -0.003174 0.831909 1445639710 -0.554138 0.029480 -0.003174 0.831909 1445639710 -0.560547 0.016296 -0.006470 0.827942 1445639710 -0.560547 0.016296 -0.006470 0.827942 1445639710 -0.560547 0.016296 -0.006470 0.827942 1445639710 -0.560547 0.016296 -0.006470 0.827942 1445639710 -0.560547 0.016296 -0.006470 0.827942 1445639710 -0.560547 0.016296 -0.006470 0.827942 1445639710 -0.599060 0.036377 -0.013611 0.799744 1445639710 -0.599060 0.036377 -0.013611 0.799744 1445639710 -0.599060 0.036377 -0.013611 0.799744 1445639710 -0.599060 0.036377 -0.013611 0.799744 1445639710 -0.599060 0.036377 -0.013611 0.799744 1445639710 -0.599060 0.036377 -0.013611 0.799744 1445639710 -0.599060 0.036377 -0.013611 0.799744 1445639710 -0.637573 0.062866 -0.002136 0.767822 1445639710 -0.637573 0.062866 -0.002136 0.767822 1445639710 -0.637573 0.062866 -0.002136 0.767822 1445639710 -0.637573 0.062866 -0.002136 0.767822 1445639710 -0.637573 0.062866 -0.002136 0.767822 1445639710 -0.637573 0.062866 -0.002136 0.767822 1445639710 -0.661438 0.069824 0.023865 0.746338 1445639710 -0.661438 0.069824 0.023865 0.746338 1445639710 -0.661438 0.069824 0.023865 0.746338 1445639710 -0.661438 0.069824 0.023865 0.746338 1445639710 -0.661438 0.069824 0.023865 0.746338 1445639710 -0.661438 0.069824 0.023865 0.746338 1445639710 -0.659729 0.070435 0.057800 0.745972 1445639710 -0.659729 0.070435 0.057800 0.745972 1445639710 -0.659729 0.070435 0.057800 0.745972 1445639710 -0.659729 0.070435 0.057800 0.745972 1445639710 -0.659729 0.070435 0.057800 0.745972 1445639710 -0.659729 0.070435 0.057800 0.745972 1445639710 -0.659729 0.070435 0.057800 0.745972 1445639710 -0.650635 0.067322 0.085449 0.751526 1445639710 -0.650635 0.067322 0.085449 0.751526 1445639710 -0.650635 0.067322 0.085449 0.751526 1445639710 -0.650635 0.067322 0.085449 0.751526 1445639710 -0.650635 0.067322 0.085449 0.751526 1445639710 -0.650635 0.067322 0.085449 0.751526 1445639710 -0.650635 0.067322 0.085449 0.751526 1445639710 -0.638672 0.088623 0.117249 0.755310 1445639710 -0.638672 0.088623 0.117249 0.755310 1445639710 -0.638672 0.088623 0.117249 0.755310 1445639710 -0.638672 0.088623 0.117249 0.755310 1445639710 -0.638672 0.088623 0.117249 0.755310 1445639710 -0.638672 0.088623 0.117249 0.755310 1445639710 -0.638367 0.134888 0.131592 0.746338 1445639710 -0.638367 0.134888 0.131592 0.746338 1445639710 -0.638367 0.134888 0.131592 0.746338 1445639710 -0.638367 0.134888 0.131592 0.746338 1445639710 -0.638367 0.134888 0.131592 0.746338 1445639710 -0.638367 0.134888 0.131592 0.746338 1445639710 -0.641907 0.181824 0.138000 0.731995 1445639710 -0.641907 0.181824 0.138000 0.731995 1445639710 -0.641907 0.181824 0.138000 0.731995 1445639710 -0.641907 0.181824 0.138000 0.731995 1445639710 -0.641907 0.181824 0.138000 0.731995 1445639710 -0.641907 0.181824 0.138000 0.731995 1445639710 -0.632019 0.195801 0.121216 0.739929 1445639710 -0.632019 0.195801 0.121216 0.739929 1445639710 -0.632019 0.195801 0.121216 0.739929 1445639710 -0.632019 0.195801 0.121216 0.739929 1445639710 -0.632019 0.195801 0.121216 0.739929 1445639710 -0.632019 0.195801 0.121216 0.739929 1445639710 -0.632019 0.195801 0.121216 0.739929 1445639710 -0.610413 0.133118 0.066345 0.777954 1445639710 -0.610413 0.133118 0.066345 0.777954 1445639710 -0.610413 0.133118 0.066345 0.777954 1445639710 -0.610413 0.133118 0.066345 0.777954 1445639710 -0.610413 0.133118 0.066345 0.777954 1445639710 -0.610413 0.133118 0.066345 0.777954 1445639710 -0.570129 0.029358 -0.002991 0.820984 1445639710 -0.570129 0.029358 -0.002991 0.820984 1445639710 -0.570129 0.029358 -0.002991 0.820984 1445639710 -0.570129 0.029358 -0.002991 0.820984 1445639710 
-0.220398 -0.620300 -0.049805 0.751099 1445639713 -0.220398 -0.620300 -0.049805 0.751099 1445639713 -0.220398 -0.620300 -0.049805 0.751099 1445639713 -0.220398 -0.620300 -0.049805 0.751099 1445639713 -0.220398 -0.620300 -0.049805 0.751099 1445639713 -0.220398 -0.620300 -0.049805 0.751099 1445639713 -0.220398 -0.620300 -0.049805 0.751099 1445639713 -0.223206 -0.617249 -0.039917 0.753418 1445639713 -0.223206 -0.617249 -0.039917 0.753418 1445639713 -0.223206 -0.617249 -0.039917 0.753418 1445639713 -0.223206 -0.617249 -0.039917 0.753418 1445639713 -0.223206 -0.617249 -0.039917 0.753418 1445639713 -0.223206 -0.617249 -0.039917 0.753418 1445639713 -0.222839 -0.615479 -0.036133 0.755127 1445639713 -0.222839 -0.615479 -0.036133 0.755127 1445639713 -0.222839 -0.615479 -0.036133 0.755127 1445639713 -0.222839 -0.615479 -0.036133 0.755127 1445639713 -0.222839 -0.615479 -0.036133 0.755127 1445639713 -0.222839 -0.615479 -0.036133 0.755127 1445639713 -0.219971 -0.617615 -0.040833 0.753967 1445639713 -0.219971 -0.617615 -0.040833 0.753967 1445639713 -0.219971 -0.617615 -0.040833 0.753967 1445639713 -0.219971 -0.617615 -0.040833 0.753967 1445639713 -0.219971 -0.617615 -0.040833 0.753967 1445639713 -0.219971 -0.617615 -0.040833 0.753967 1445639713 -0.219971 -0.617615 -0.040833 0.753967 1445639713 -0.217896 -0.619751 -0.050598 0.752258 1445639713 -0.217896 -0.619751 -0.050598 0.752258 1445639713 -0.217896 -0.619751 -0.050598 0.752258 1445639713 -0.217896 -0.619751 -0.050598 0.752258 1445639713 -0.217896 -0.619751 -0.050598 0.752258 1445639713 -0.217896 -0.619751 -0.050598 0.752258 1445639713 -0.219177 -0.617859 -0.068542 0.752014 1445639713 -0.219177 -0.617859 -0.068542 0.752014 1445639713 -0.219177 -0.617859 -0.068542 0.752014 1445639713 -0.219177 -0.617859 -0.068542 0.752014 1445639713 -0.219177 -0.617859 -0.068542 0.752014 1445639713 -0.219177 -0.617859 -0.068542 0.752014 1445639713 -0.219177 -0.617859 -0.068542 0.752014 1445639713 -0.212708 -0.617493 -0.074768 0.753601 1445639713 -0.212708 -0.617493 -0.074768 0.753601 1445639713 -0.212708 -0.617493 -0.074768 0.753601 1445639713 -0.212708 -0.617493 -0.074768 0.753601 1445639713 -0.212708 -0.617493 -0.074768 0.753601 1445639713 -0.212708 -0.617493 -0.074768 0.753601 1445639713 -0.202454 -0.617249 -0.068970 0.757141 1445639713 -0.202454 -0.617249 -0.068970 0.757141 1445639713 -0.202454 -0.617249 -0.068970 0.757141 1445639713 -0.202454 -0.617249 -0.068970 0.757141 1445639713 -0.202454 -0.617249 -0.068970 0.757141 1445639713 -0.202454 -0.617249 -0.068970 0.757141 1445639713 -0.202454 -0.617249 -0.068970 0.757141 1445639713 -0.189331 -0.617920 -0.049133 0.761536 1445639713 -0.189331 -0.617920 -0.049133 0.761536 1445639713 -0.189331 -0.617920 -0.049133 0.761536 1445639713 -0.189331 -0.617920 -0.049133 0.761536 1445639713 -0.189331 -0.617920 -0.049133 0.761536 1445639713 -0.189331 -0.617920 -0.049133 0.761536 1445639713 -0.173279 -0.621826 -0.018555 0.763550 1445639713 -0.173279 -0.621826 -0.018555 0.763550 1445639713 -0.173279 -0.621826 -0.018555 0.763550 1445639713 -0.173279 -0.621826 -0.018555 0.763550 1445639713 -0.173279 -0.621826 -0.018555 0.763550 1445639713 -0.173279 -0.621826 -0.018555 0.763550 1445639713 -0.173279 -0.621826 -0.018555 0.763550 1445639713 -0.160217 -0.629028 -0.001587 0.760681 1445639713 -0.160217 -0.629028 -0.001587 0.760681 1445639713 -0.160217 -0.629028 -0.001587 0.760681 1445639713 -0.160217 -0.629028 -0.001587 0.760681 1445639713 -0.160217 -0.629028 -0.001587 0.760681 1445639713 -0.160217 -0.629028 -0.001587 0.760681 1445639713 -0.157593 -0.636414 -0.015076 0.754944 1445639713 -0.157593 -0.636414 -0.015076 0.754944 1445639713 -0.157593 -0.636414 -0.015076 0.754944 1445639713 -0.157593 -0.636414 -0.015076 0.754944 1445639713 -0.157593 -0.636414 -0.015076 0.754944 1445639713 -0.153564 -0.642883 -0.032776 0.749695 1445639713 -0.153564 -0.642883 -0.032776 0.749695 1445639713 -0.153564 -0.642883 -0.032776 0.749695 1445639713 -0.153564 -0.642883 -0.032776 0.749695 1445639713 -0.153564 -0.642883 -0.032776 0.749695 1445639713 -0.153564 -0.642883 -0.032776 0.749695 1445639713 -0.139526 -0.647888 -0.026489 0.748352 1445639713 -0.139526 -0.647888 -0.026489 0.748352 1445639713 -0.139526 -0.647888 -0.026489 0.748352 1445639713 -0.139526 -0.647888 -0.026489 0.748352 1445639713 -0.139526 -0.647888 -0.026489 0.748352 1445639713 -0.139526 -0.647888 -0.026489 0.748352 1445639713 -0.136475 -0.650024 -0.020081 0.747253 1445639713 -0.136475 -0.650024 -0.020081 0.747253 1445639713 -0.136475 -0.650024 -0.020081 0.747253 1445639713 -0.136475 -0.650024 -0.020081 0.747253 1445639713 -0.136475 -0.650024 -0.020081 0.747253 1445639713 -0.136475 -0.650024 -0.020081 0.747253 1445639713 -0.142883 -0.647583 -0.025452 0.748047 1445639713 -0.142883 -0.647583 -0.025452 0.748047 1445639713 -0.142883 -0.647583 -0.025452 0.748047 1445639713 -0.142883 -0.647583 -0.025452 0.748047 1445639713 -0.142883 -0.647583 -0.025452 0.748047 1445639713 -0.142883 -0.647583 -0.025452 0.748047 1445639714 -0.148254 -0.640869 -0.027771 0.752686 1445639714 -0.148254 -0.640869 -0.027771 0.752686 1445639714 -0.148254 -0.640869 -0.027771 0.752686 1445639714 -0.148254 -0.640869 -0.027771 0.752686 1445639714 -0.148254 -0.640869 -0.027771 0.752686 1445639714 -0.144165 -0.634888 -0.019287 0.758789 1445639714 -0.144165 -0.634888 -0.019287 0.758789 1445639714 -0.144165 -0.634888 -0.019287 0.758789 1445639714 -0.144165 -0.634888 -0.019287 0.758789 1445639714 -0.144165 -0.634888 -0.019287 0.758789 1445639714 -0.144165 -0.634888 -0.019287 0.758789 1445639714 -0.140930 -0.629822 -0.009033 0.763794 1445639714 -0.140930 -0.629822 -0.009033 0.763794 1445639714 -0.140930 -0.629822 -0.009033 0.763794 1445639714 -0.140930 -0.629822 -0.009033 0.763794 1445639714 -0.140930 -0.629822 -0.009033 0.763794 1445639714 -0.140930 -0.629822 -0.009033 0.763794 1445639714 -0.140930 -0.629822 -0.009033 0.763794 1445639714 -0.141785 -0.624939 -0.004028 0.767700 1445639714 -0.141785 -0.624939 -0.004028 0.767700 1445639714 -0.141785 -0.624939 -0.004028 0.767700 1445639714 -0.141785 -0.624939 -0.004028 0.767700 1445639714 -0.141785 -0.624939 -0.004028 0.767700 1445639714 -0.141785 -0.624939 -0.004028 0.767700 1445639714 -0.136902 -0.623779 0.012512 0.769409 1445639714 -0.136902 -0.623779 0.012512 0.769409 1445639714 -0.136902 -0.623779 0.012512 0.769409 1445639714 -0.136902 -0.623779 0.012512 0.769409 1445639714 -0.136902 -0.623779 0.012512 0.769409 1445639714 -0.136902 -0.623779 0.012512 0.769409 1445639714 -0.131592 -0.627014 0.023438 0.767456 1445639714 -0.131592 -0.627014 0.023438 0.767456 1445639714 -0.131592 -0.627014 0.023438 0.767456 1445639714 -0.131592 -0.627014 0.023438 0.767456 1445639714 -0.131592 -0.627014 0.023438 0.767456 1445639714 -0.131592 -0.627014 0.023438 0.767456 1445639714 -0.134827 -0.632385 0.008484 0.762756 1445639714 -0.134827 -0.632385 0.008484 0.762756 1445639714 -0.134827 -0.632385 0.008484 0.762756 1445639714 -0.134827 -0.632385 0.008484 0.762756 1445639714 -0.134827 -0.632385 0.008484 0.762756 1445639714 -0.134827 -0.632385 0.008484 0.762756 1445639714 -0.140259 -0.636414 -0.017700 0.758301 1445639714 -0.140259 -0.636414 -0.017700 0.758301 1445639714 -0.140259 -0.636414 -0.017700 0.758301 1445639714 -0.140259 -0.636414 -0.017700 0.758301 1445639714 -0.140259 -0.636414 -0.017700 0.758301 1445639714 -0.131226 -0.638062 -0.020813 0.758423 1445639714 -0.131226 -0.638062 -0.020813 0.758423 1445639714 -0.131226 -0.638062 -0.020813 0.758423 1445639714 -0.131226 -0.638062 -0.020813 0.758423 1445639714 -0.131226 -0.638062 -0.020813 0.758423 1445639714 -0.131226 -0.638062 -0.020813 0.758423 1445639714 -0.117493 -0.638123 0.002197 0.760925 1445639714 -0.117493 -0.638123 0.002197 0.760925 1445639714 -0.117493 -0.638123 0.002197 0.760925 1445639714 -0.117493 -0.638123 0.002197 0.760925 1445639714 -0.117493 -0.638123 0.002197 0.760925 1445639714 -0.117493 -0.638123 0.002197 0.760925 1445639714 -0.117493 -0.638123 0.002197 0.760925 1445639714 -0.127014 -0.637085 0.006714 0.760193 1445639714 -0.127014 -0.637085 0.006714 0.760193 1445639714 -0.127014 -0.637085 0.006714 0.760193 1445639714 -0.127014 -0.637085 0.006714 0.760193 1445639714 -0.127014 -0.637085 0.006714 0.760193 1445639714 -0.127014 -0.637085 0.006714 0.760193 1445639714 -0.155457 -0.630432 -0.019592 0.760254 1445639714 -0.155457 -0.630432 -0.019592 0.760254 1445639714 -0.155457 -0.630432 -0.019592 0.760254 1445639714 -0.155457 -0.630432 -0.019592 0.760254 1445639714 -0.155457 -0.630432 -0.019592 0.760254 1445639714 -0.155457 -0.630432 -0.019592 0.760254 1445639714 -0.166748 -0.622070 -0.032349 0.764282 1445639714 -0.166748 -0.622070 -0.032349 0.764282 1445639714 -0.166748 -0.622070 -0.032349 0.764282 1445639714 -0.166748 -0.622070 -0.032349 0.764282 1445639714 -0.166748 -0.622070 -0.032349 0.764282 1445639714 -0.166748 -0.622070 -0.032349 0.764282 1445639714 -0.158142 -0.617798 -0.018250 0.770081 1445639714 -0.158142 -0.617798 -0.018250 0.770081 1445639714 -0.158142 -0.617798 -0.018250 0.770081 1445639714 -0.158142 -0.617798 -0.018250 0.770081 1445639714 -0.158142 -0.617798 -0.018250 0.770081 1445639714 -0.158142 -0.617798 -0.018250 0.770081 1445639714 -0.158142 -0.617798 -0.018250 0.770081 1445639714 -0.152161 -0.613770 -0.008484 0.774597 1445639714 -0.152161 -0.613770 -0.008484 0.774597 1445639714 -0.152161 -0.613770 -0.008484 0.774597 1445639714 -0.152161 -0.613770 -0.008484 0.774597 1445639714 -0.152161 -0.613770 -0.008484 0.774597 1445639714 -0.152161 -0.613770 -0.008484 0.774597 1445639714 -0.149902 -0.610901 -0.004944 0.777405 1445639714 -0.149902 -0.610901 -0.004944 0.777405 1445639714 -0.149902 -0.610901 -0.004944 0.777405 1445639714 -0.149902 -0.610901 -0.004944 0.777405 1445639714 -0.149902 -0.610901 -0.004944 0.777405 1445639714 -0.149902 -0.610901 -0.004944 0.777405 1445639714 -0.149902 -0.610901 -0.004944 0.777405 1445639714 -0.143555 -0.612244 0.002930 0.777527 1445639714 -0.143555 -0.612244 0.002930 0.777527 1445639714 -0.143555 -0.612244 0.002930 0.777527 1445639714 -0.143555 -0.612244 0.002930 0.777527 1445639714 -0.143555 -0.612244 0.002930 0.777527 1445639714 -0.143555 -0.612244 0.002930 0.777527 1445639714 -0.138916 -0.616882 0.001465 0.774719 1445639714 -0.138916 -0.616882 0.001465 0.774719 1445639714 -0.138916 -0.616882 0.001465 0.774719 1445639714 -0.138916 -0.616882 0.001465 0.774719 1445639714 -0.138916 -0.616882 0.001465 0.774719 1445639714 -0.138916 -0.616882 0.001465 0.774719 1445639714 -0.136536 -0.620667 -0.010925 0.771973 1445639714 -0.136536 -0.620667 -0.010925 0.771973 1445639715 -0.136536 -0.620667 -0.010925 0.771973 1445639715 -0.136536 -0.620667 -0.010925 0.771973 1445639715 -0.136536 -0.620667 -0.010925 0.771973 1445639715 -0.136536 -0.620667 -0.010925 0.771973 1445639715 -0.127258 -0.623413 -0.011475 0.771362 1445639715 -0.127258 -0.623413 -0.011475 0.771362 1445639715 -0.127258 -0.623413 -0.011475 0.771362 1445639715 -0.127258 -0.623413 -0.011475 0.771362 1445639715 -0.127258 -0.623413 -0.011475 0.771362 1445639715 -0.127258 -0.623413 -0.011475 0.771362 1445639715 -0.110107 -0.626343 0.007507 0.771667 1445639715 -0.110107 -0.626343 0.007507 0.771667 1445639715 -0.110107 -0.626343 0.007507 0.771667 1445639715 -0.110107 -0.626343 0.007507 0.771667 1445639715 -0.110107 -0.626343 0.007507 0.771667 1445639715 -0.110107 -0.626343 0.007507 0.771667 1445639715 -0.110107 -0.626343 0.007507 0.771667 1445639715 -0.106018 -0.630737 0.016724 0.768555 1445639715 -0.106018 -0.630737 0.016724 0.768555 1445639715 -0.106018 -0.630737 0.016724 0.768555 1445639715 -0.106018 -0.630737 0.016724 0.768555 1445639715 -0.106018 -0.630737 0.016724 0.768555 1445639715 -0.106018 -0.630737 0.016724 0.768555 1445639715 -0.132019 -0.632324 -0.014648 0.763245 1445639715 -0.132019 -0.632324 -0.014648 0.763245 1445639715 -0.132019 -0.632324 -0.014648 0.763245 1445639715 -0.132019 -0.632324 -0.014648 0.763245 1445639715 -0.132019 -0.632324 -0.014648 0.763245 1445639715 -0.132019 -0.632324 -0.014648 0.763245 1445639715 -0.158630 -0.625793 -0.056946 0.761536 1445639715 -0.158630 -0.625793 -0.056946 0.761536 1445639715 -0.158630 -0.625793 -0.056946 0.761536 1445639715 -0.158630 -0.625793 -0.056946 0.761536 1445639715 -0.158630 -0.625793 -0.056946 0.761536 1445639715 -0.158630 -0.625793 -0.056946 0.761536 1445639715 -0.154236 -0.620850 -0.054871 0.766663 1445639715 -0.154236 -0.620850 -0.054871 0.766663 1445639715 -0.154236 -0.620850 -0.054871 0.766663 1445639715 -0.154236 -0.620850 -0.054871 0.766663 1445639715 -0.154236 -0.620850 -0.054871 0.766663 1445639715 -0.154236 -0.620850 -0.054871 0.766663 1445639715 -0.139404 -0.617493 -0.027832 0.773621 1445639715 -0.139404 -0.617493 -0.027832 0.773621 1445639715 -0.139404 -0.617493 -0.027832 0.773621 1445639715 -0.139404 -0.617493 -0.027832 0.773621 1445639715 -0.139404 -0.617493 -0.027832 0.773621 1445639715 -0.139404 -0.617493 -0.027832 0.773621 1445639715 -0.135681 -0.612061 -0.009460 0.779053 1445639715 -0.135681 -0.612061 -0.009460 0.779053 1445639715 -0.135681 -0.612061 -0.009460 0.779053 1445639715 -0.135681 -0.612061 -0.009460 0.779053 1445639715 -0.135681 -0.612061 -0.009460 0.779053 1445639715 -0.138733 -0.609558 -0.000916 0.780457 1445639715 -0.138733 -0.609558 -0.000916 0.780457 1445639715 -0.138733 -0.609558 -0.000916 0.780457 1445639715 -0.138733 -0.609558 -0.000916 0.780457 1445639715 -0.138733 -0.609558 -0.000916 0.780457 1445639715 -0.138733 -0.609558 -0.000916 0.780457 1445639715 -0.142883 -0.610107 -0.006470 0.779297 1445639715 -0.142883 -0.610107 -0.006470 0.779297 1445639715 -0.142883 -0.610107 -0.006470 0.779297 1445639715 -0.142883 -0.610107 -0.006470 0.779297 1445639715 -0.142883 -0.610107 -0.006470 0.779297 1445639715 -0.142883 -0.610107 -0.006470 0.779297 1445639715 -0.142883 -0.610107 -0.006470 0.779297 1445639715 -0.140381 -0.611877 -0.016602 0.778198 1445639715 -0.140381 -0.611877 -0.016602 0.778198 1445639715 -0.140381 -0.611877 -0.016602 0.778198 1445639715 -0.140381 -0.611877 -0.016602 0.778198 1445639715 -0.140381 -0.611877 -0.016602 0.778198 1445639715 -0.127563 -0.614563 -0.012878 0.778381 1445639715 -0.127563 -0.614563 -0.012878 0.778381 1445639715 -0.127563 -0.614563 -0.012878 0.778381 1445639715 -0.127563 -0.614563 -0.012878 0.778381 1445639715 -0.127563 -0.614563 -0.012878 0.778381 1445639715 -0.127563 -0.614563 -0.012878 0.778381 1445639715 -0.115479 -0.616577 0.003845 0.778809 1445639715 -0.115479 -0.616577 0.003845 0.778809 1445639715 -0.115479 -0.616577 0.003845 0.778809 1445639715 -0.115479 -0.616577 0.003845 0.778809 1445639715 -0.115479 -0.616577 0.003845 0.778809 1445639715 -0.115479 -0.616577 0.003845 0.778809 1445639715 -0.119263 -0.619141 0.009766 0.776123 1445639715 -0.119263 -0.619141 0.009766 0.776123 1445639715 -0.119263 -0.619141 0.009766 0.776123 1445639715 -0.119263 -0.619141 0.009766 0.776123 1445639715 -0.119263 -0.619141 0.009766 0.776123 1445639715 -0.119263 -0.619141 0.009766 0.776123 1445639715 -0.140869 -0.620544 -0.011536 0.771362 1445639715 -0.140869 -0.620544 -0.011536 0.771362 1445639715 -0.140869 -0.620544 -0.011536 0.771362 1445639715 -0.140869 -0.620544 -0.011536 0.771362 1445639715 -0.140869 -0.620544 -0.011536 0.771362 1445639715 -0.158630 -0.619141 -0.037903 0.768127 1445639715 -0.158630 -0.619141 -0.037903 0.768127 1445639715 -0.158630 -0.619141 -0.037903 0.768127 1445639715 -0.158630 -0.619141 -0.037903 0.768127 1445639715 -0.158630 -0.619141 -0.037903 0.768127 1445639715 -0.158630 -0.619141 -0.037903 0.768127 1445639715 -0.161255 -0.618835 -0.045837 0.767395 1445639715 -0.161255 -0.618835 -0.045837 0.767395 1445639715 -0.161255 -0.618835 -0.045837 0.767395 1445639715 -0.161255 -0.618835 -0.045837 0.767395 1445639715 -0.161255 -0.618835 -0.045837 0.767395 1445639715 -0.161255 -0.618835 -0.045837 0.767395 1445639715 -0.164185 -0.616577 -0.048462 0.768433 1445639715 -0.164185 -0.616577 -0.048462 0.768433 1445639716 -0.164185 -0.616577 -0.048462 0.768433 1445639716 -0.164185 -0.616577 -0.048462 0.768433 1445639716 -0.164185 -0.616577 -0.048462 0.768433 1445639716 -0.164185 -0.616577 -0.048462 0.768433 1445639716 -0.164185 -0.616577 -0.048462 0.768433 1445639716 -0.167175 -0.611877 -0.044495 0.771790 1445639716 -0.167175 -0.611877 -0.044495 0.771790 1445639716 -0.167175 -0.611877 -0.044495 0.771790 1445639716 -0.167175 -0.611877 -0.044495 0.771790 1445639716 -0.167175 -0.611877 -0.044495 0.771790 1445639716 -0.167175 -0.611877 -0.044495 0.771790 1445639716 -0.165100 -0.609009 -0.023071 0.775452 1445639716 -0.165100 -0.609009 -0.023071 0.775452 1445639716 -0.165100 -0.609009 -0.023071 0.775452 1445639716 -0.165100 -0.609009 -0.023071 0.775452 1445639716 -0.165100 -0.609009 -0.023071 0.775452 1445639716 -0.165100 -0.609009 -0.023071 0.775452 1445639716 -0.165100 -0.609009 -0.023071 0.775452 1445639716 -0.162048 -0.608032 -0.005127 0.777161 1445639716 -0.162048 -0.608032 -0.005127 0.777161 1445639716 -0.162048 -0.608032 -0.005127 0.777161 1445639716 -0.162048 -0.608032 -0.005127 0.777161 1445639716 -0.162048 -0.608032 -0.005127 0.777161 1445639716 -0.162048 -0.608032 -0.005127 0.777161 1445639716 -0.158508 -0.609619 -0.008850 0.776611 1445639716 -0.158508 -0.609619 -0.008850 0.776611 1445639716 -0.158508 -0.609619 -0.008850 0.776611 1445639716 -0.158508 -0.609619 -0.008850 0.776611 1445639716 -0.158508 -0.609619 -0.008850 0.776611 1445639716 -0.158508 -0.609619 -0.008850 0.776611 1445639716 -0.148499 -0.613953 -0.016235 0.775085 1445639716 -0.148499 -0.613953 -0.016235 0.775085 1445639716 -0.148499 -0.613953 -0.016235 0.775085 1445639716 -0.148499 -0.613953 -0.016235 0.775085 1445639716 -0.148499 -0.613953 -0.016235 0.775085 1445639716 -0.148499 -0.613953 -0.016235 0.775085 1445639716 -0.134705 -0.618103 -0.013000 0.774353 1445639716 -0.134705 -0.618103 -0.013000 0.774353 1445639716 -0.134705 -0.618103 -0.013000 0.774353 1445639716 -0.134705 -0.618103 -0.013000 0.774353 1445639716 -0.134705 -0.618103 -0.013000 0.774353 1445639716 -0.134705 -0.618103 -0.013000 0.774353 1445639716 -0.125854 -0.621704 -0.004150 0.773071 1445639716 -0.125854 -0.621704 -0.004150 0.773071 1445639716 -0.125854 -0.621704 -0.004150 0.773071 1445639716 -0.125854 -0.621704 -0.004150 0.773071 1445639716 -0.125854 -0.621704 -0.004150 0.773071 1445639716 -0.125854 -0.621704 -0.004150 0.773071 1445639716 -0.130737 -0.625671 -0.012634 0.768921 1445639716 -0.130737 -0.625671 -0.012634 0.768921 1445639716 -0.130737 -0.625671 -0.012634 0.768921 1445639716 -0.130737 -0.625671 -0.012634 0.768921 1445639716 -0.130737 -0.625671 -0.012634 0.768921 1445639716 -0.149109 -0.627197 -0.046570 0.763062 1445639716 -0.149109 -0.627197 -0.046570 0.763062 1445639716 -0.149109 -0.627197 -0.046570 0.763062 1445639716 -0.149109 -0.627197 -0.046570 0.763062 1445639716 -0.149109 -0.627197 -0.046570 0.763062 1445639716 -0.149109 -0.627197 -0.046570 0.763062 1445639716 -0.166870 -0.623291 -0.082153 0.759583 1445639716 -0.166870 -0.623291 -0.082153 0.759583 1445639716 -0.166870 -0.623291 -0.082153 0.759583 1445639716 -0.166870 -0.623291 -0.082153 0.759583 1445639716 -0.166870 -0.623291 -0.082153 0.759583 1445639716 -0.166870 -0.623291 -0.082153 0.759583 1445639716 -0.171692 -0.617615 -0.090393 0.762207 1445639716 -0.171692 -0.617615 -0.090393 0.762207 1445639716 -0.171692 -0.617615 -0.090393 0.762207 1445639716 -0.171692 -0.617615 -0.090393 0.762207 1445639716 -0.171692 -0.617615 -0.090393 0.762207 1445639716 -0.173157 -0.610229 -0.076904 0.769226 1445639716 -0.173157 -0.610229 -0.076904 0.769226 1445639716 -0.173157 -0.610229 -0.076904 0.769226 1445639716 -0.173157 -0.610229 -0.076904 0.769226 1445639716 -0.173157 -0.610229 -0.076904 0.769226 1445639716 -0.173157 -0.610229 -0.076904 0.769226 1445639716 -0.173157 -0.610229 -0.076904 0.769226 1445639716 -0.175049 -0.601990 -0.049927 0.777527 1445639716 -0.175049 -0.601990 -0.049927 0.777527 1445639716 -0.175049 -0.601990 -0.049927 0.777527 1445639716 -0.175049 -0.601990 -0.049927 0.777527 1445639716 -0.175049 -0.601990 -0.049927 0.777527 1445639716 -0.175049 -0.601990 -0.049927 0.777527 1445639716 -0.176025 -0.597229 -0.016418 0.782349 1445639716 -0.176025 -0.597229 -0.016418 0.782349 1445639716 -0.176025 -0.597229 -0.016418 0.782349 1445639716 -0.176025 -0.597229 -0.016418 0.782349 1445639716 -0.176025 -0.597229 -0.016418 0.782349 1445639716 -0.176025 -0.597229 -0.016418 0.782349 1445639716 -0.176025 -0.597229 -0.016418 0.782349 1445639716 -0.179810 -0.594849 -0.003906 0.783447 1445639716 -0.179810 -0.594849 -0.003906 0.783447 1445639716 -0.179810 -0.594849 -0.003906 0.783447 1445639716 -0.179810 -0.594849 -0.003906 0.783447 1445639716 -0.179810 -0.594849 -0.003906 0.783447 1445639716 -0.179810 -0.594849 -0.003906 0.783447 1445639716 -0.181763 -0.595642 -0.013489 0.782288 1445639716 -0.181763 -0.595642 -0.013489 0.782288 1445639716 -0.181763 -0.595642 -0.013489 0.782288 1445639716 -0.181763 -0.595642 -0.013489 0.782288 1445639716 -0.181763 -0.595642 -0.013489 0.782288 1445639716 -0.181763 -0.595642 -0.013489 0.782288 1445639716 -0.173828 -0.600098 -0.018311 0.780579 1445639716 -0.173828 -0.600098 -0.018311 0.780579 1445639716 -0.173828 -0.600098 -0.018311 0.780579 1445639716 -0.173828 -0.600098 -0.018311 0.780579 1445639716 -0.173828 -0.600098 -0.018311 0.780579 1445639716 -0.173828 -0.600098 -0.018311 0.780579 1445639716 -0.159973 -0.606812 -0.010376 0.778503 1445639716 -0.159973 -0.606812 -0.010376 0.778503 1445639716 -0.159973 -0.606812 -0.010376 0.778503 1445639717 -0.159973 -0.606812 -0.010376 0.778503 1445639717 -0.159973 -0.606812 -0.010376 0.778503 1445639717 -0.159973 -0.606812 -0.010376 0.778503 1445639717 -0.157593 -0.613892 -0.016968 0.773315 1445639717 -0.157593 -0.613892 -0.016968 0.773315 1445639717 -0.157593 -0.613892 -0.016968 0.773315 1445639717 -0.157593 -0.613892 -0.016968 0.773315 1445639717 -0.157593 -0.613892 -0.016968 0.773315 1445639717 -0.170593 -0.617310 -0.046387 0.766602 1445639717 -0.170593 -0.617310 -0.046387 0.766602 1445639717 -0.170593 -0.617310 -0.046387 0.766602 1445639717 -0.170593 -0.617310 -0.046387 0.766602 1445639717 -0.170593 -0.617310 -0.046387 0.766602 1445639717 -0.181885 -0.617188 -0.073730 0.761963 1445639717 -0.181885 -0.617188 -0.073730 0.761963 1445639717 -0.181885 -0.617188 -0.073730 0.761963 1445639717 -0.181885 -0.617188 -0.073730 0.761963 1445639717 -0.181885 -0.617188 -0.073730 0.761963 1445639717 -0.181885 -0.617188 -0.073730 0.761963 1445639717 -0.181152 -0.616150 -0.077576 0.762634 1445639717 -0.181152 -0.616150 -0.077576 0.762634 1445639717 -0.181152 -0.616150 -0.077576 0.762634 1445639717 -0.181152 -0.616150 -0.077576 0.762634 1445639717 -0.181152 -0.616150 -0.077576 0.762634 1445639717 -0.181152 -0.616150 -0.077576 0.762634 1445639717 -0.177612 -0.613403 -0.068176 0.766541 1445639717 -0.177612 -0.613403 -0.068176 0.766541 1445639717 -0.177612 -0.613403 -0.068176 0.766541 1445639717 -0.177612 -0.613403 -0.068176 0.766541 1445639717 -0.177612 -0.613403 -0.068176 0.766541 1445639717 -0.177612 -0.613403 -0.068176 0.766541 1445639717 -0.172180 -0.609985 -0.050964 0.771851 1445639717 -0.172180 -0.609985 -0.050964 0.771851 1445639717 -0.172180 -0.609985 -0.050964 0.771851 1445639717 -0.172180 -0.609985 -0.050964 0.771851 1445639717 -0.172180 -0.609985 -0.050964 0.771851 1445639717 -0.172180 -0.609985 -0.050964 0.771851 1445639717 -0.161560 -0.609314 -0.022461 0.776001 1445639717 -0.161560 -0.609314 -0.022461 0.776001 1445639717 -0.161560 -0.609314 -0.022461 0.776001 1445639717 -0.161560 -0.609314 -0.022461 0.776001 1445639717 -0.161560 -0.609314 -0.022461 0.776001 1445639717 -0.161560 -0.609314 -0.022461 0.776001 1445639717 -0.152283 -0.611145 -0.003418 0.776733 1445639717 -0.152283 -0.611145 -0.003418 0.776733 1445639717 -0.152283 -0.611145 -0.003418 0.776733 1445639717 -0.152283 -0.611145 -0.003418 0.776733 1445639717 -0.152283 -0.611145 -0.003418 0.776733 1445639717 -0.152283 -0.611145 -0.003418 0.776733 1445639717 -0.149414 -0.614685 -0.011353 0.774414 1445639717 -0.149414 -0.614685 -0.011353 0.774414 1445639717 -0.149414 -0.614685 -0.011353 0.774414 1445639717 -0.149414 -0.614685 -0.011353 0.774414 1445639717 -0.149414 -0.614685 -0.011353 0.774414 1445639717 -0.149414 -0.614685 -0.011353 0.774414 1445639717 -0.146545 -0.618652 -0.031128 0.771240 1445639717 -0.146545 -0.618652 -0.031128 0.771240 1445639717 -0.146545 -0.618652 -0.031128 0.771240 1445639717 -0.146545 -0.618652 -0.031128 0.771240 1445639717 -0.146545 -0.618652 -0.031128 0.771240 1445639717 -0.146545 -0.618652 -0.031128 0.771240 1445639717 -0.136780 -0.620972 -0.037415 0.770935 1445639717 -0.136780 -0.620972 -0.037415 0.770935 1445639717 -0.136780 -0.620972 -0.037415 0.770935 1445639717 -0.136780 -0.620972 -0.037415 0.770935 1445639717 -0.136780 -0.620972 -0.037415 0.770935 1445639717 -0.119934 -0.623291 -0.018494 0.772522 1445639717 -0.119934 -0.623291 -0.018494 0.772522 1445639717 -0.119934 -0.623291 -0.018494 0.772522 1445639717 -0.119934 -0.623291 -0.018494 0.772522 1445639717 -0.119934 -0.623291 -0.018494 0.772522 1445639717 -0.119934 -0.623291 -0.018494 0.772522 1445639717 -0.118225 -0.625854 -0.012512 0.770813 1445639717 -0.118225 -0.625854 -0.012512 0.770813 1445639717 -0.118225 -0.625854 -0.012512 0.770813 1445639717 -0.118225 -0.625854 -0.012512 0.770813 1445639717 -0.118225 -0.625854 -0.012512 0.770813 1445639717 -0.118225 -0.625854 -0.012512 0.770813 1445639717 -0.139832 -0.623779 -0.047424 0.767517 1445639717 -0.139832 -0.623779 -0.047424 0.767517 1445639717 -0.139832 -0.623779 -0.047424 0.767517 1445639717 -0.139832 -0.623779 -0.047424 0.767517 1445639717 -0.139832 -0.623779 -0.047424 0.767517 1445639717 -0.139832 -0.623779 -0.047424 0.767517 1445639717 -0.159546 -0.619019 -0.081177 0.764709 1445639717 -0.159546 -0.619019 -0.081177 0.764709 1445639717 -0.159546 -0.619019 -0.081177 0.764709 1445639717 -0.159546 -0.619019 -0.081177 0.764709 1445639717 -0.159546 -0.619019 -0.081177 0.764709 1445639717 -0.159546 -0.619019 -0.081177 0.764709 1445639717 -0.164795 -0.615356 -0.080322 0.766602 1445639717 -0.164795 -0.615356 -0.080322 0.766602 1445639717 -0.164795 -0.615356 -0.080322 0.766602 1445639717 -0.164795 -0.615356 -0.080322 0.766602 1445639717 -0.164795 -0.615356 -0.080322 0.766602 1445639717 -0.164795 -0.615356 -0.080322 0.766602 1445639717 -0.164795 -0.615356 -0.080322 0.766602 1445639717 -0.174011 -0.607727 -0.072998 0.771423 1445639717 -0.174011 -0.607727 -0.072998 0.771423 1445639717 -0.174011 -0.607727 -0.072998 0.771423 1445639717 -0.174011 -0.607727 -0.072998 0.771423 1445639717 -0.174011 -0.607727 -0.072998 0.771423 1445639717 -0.174011 -0.607727 -0.072998 0.771423 1445639717 -0.180054 -0.599854 -0.049438 0.778015 1445639717 -0.180054 -0.599854 -0.049438 0.778015 1445639717 -0.180054 -0.599854 -0.049438 0.778015 1445639717 -0.180054 -0.599854 -0.049438 0.778015 1445639717 -0.180054 -0.599854 -0.049438 0.778015 1445639718 -0.180054 -0.599854 -0.049438 0.778015 1445639718 -0.178345 -0.597778 -0.007935 0.781555 1445639718 -0.178345 -0.597778 -0.007935 0.781555 1445639718 -0.178345 -0.597778 -0.007935 0.781555 1445639718 -0.178345 -0.597778 -0.007935 0.781555 1445639718 -0.178345 -0.597778 -0.007935 0.781555 1445639718 -0.178345 -0.597778 -0.007935 0.781555 1445639718 -0.177673 -0.598267 0.009216 0.781311 1445639718 -0.177673 -0.598267 0.009216 0.781311 1445639718 -0.177673 -0.598267 0.009216 0.781311 1445639718 -0.177673 -0.598267 0.009216 0.781311 1445639718 -0.177673 -0.598267 0.009216 0.781311 1445639718 -0.177673 -0.598267 0.009216 0.781311 1445639718 -0.177673 -0.598267 0.009216 0.781311 1445639718 -0.181091 -0.599731 -0.009216 0.779419 1445639718 -0.181091 -0.599731 -0.009216 0.779419 1445639718 -0.181091 -0.599731 -0.009216 0.779419 1445639718 -0.181091 -0.599731 -0.009216 0.779419 1445639718 -0.181091 -0.599731 -0.009216 0.779419 1445639718 -0.181091 -0.599731 -0.009216 0.779419 1445639718 -0.181091 -0.599731 -0.009216 0.779419 1445639718 -0.173706 -0.604553 -0.025452 0.776978 1445639718 -0.173706 -0.604553 -0.025452 0.776978 1445639718 -0.173706 -0.604553 -0.025452 0.776978 1445639718 -0.173706 -0.604553 -0.025452 0.776978 1445639718 -0.173706 -0.604553 -0.025452 0.776978 1445639718 -0.154053 -0.610779 -0.016663 0.776489 1445639718 -0.154053 -0.610779 -0.016663 0.776489 1445639718 -0.154053 -0.610779 -0.016663 0.776489 1445639718 -0.154053 -0.610779 -0.016663 0.776489 1445639718 -0.154053 -0.610779 -0.016663 0.776489 1445639718 -0.154053 -0.610779 -0.016663 0.776489 1445639718 -0.140991 -0.616821 0.000732 0.774353 1445639718 -0.140991 -0.616821 0.000732 0.774353 1445639718 
-0.645447 -0.165527 0.056213 0.743530 1445639720 -0.645447 -0.165527 0.056213 0.743530 1445639720 -0.645447 -0.165527 0.056213 0.743530 1445639720 -0.660645 -0.141846 0.040100 0.736084 1445639720 -0.660645 -0.141846 0.040100 0.736084 1445639720 -0.660645 -0.141846 0.040100 0.736084 1445639720 -0.660645 -0.141846 0.040100 0.736084 1445639720 -0.660645 -0.141846 0.040100 0.736084 1445639720 -0.660645 -0.141846 0.040100 0.736084 1445639720 -0.685730 -0.093323 0.023499 0.721497 1445639720 -0.685730 -0.093323 0.023499 0.721497 1445639720 -0.685730 -0.093323 0.023499 0.721497 1445639720 -0.685730 -0.093323 0.023499 0.721497 1445639720 -0.685730 -0.093323 0.023499 0.721497 1445639720 -0.685730 -0.093323 0.023499 0.721497 1445639720 -0.704468 -0.020203 0.021240 0.709167 1445639720 -0.704468 -0.020203 0.021240 0.709167 1445639720 -0.704468 -0.020203 0.021240 0.709167 1445639720 -0.704468 -0.020203 0.021240 0.709167 1445639720 -0.704468 -0.020203 0.021240 0.709167 1445639720 -0.704468 -0.020203 0.021240 0.709167 1445639720 -0.704468 -0.020203 0.021240 0.709167 1445639720 -0.701416 0.031250 0.019287 0.711792 1445639720 -0.701416 0.031250 0.019287 0.711792 1445639720 -0.701416 0.031250 0.019287 0.711792 1445639720 -0.701416 0.031250 0.019287 0.711792 1445639720 -0.701416 0.031250 0.019287 0.711792 1445639720 -0.701416 0.031250 0.019287 0.711792 1445639720 -0.672485 0.031372 -0.005859 0.739441 1445639720 -0.672485 0.031372 -0.005859 0.739441 1445639720 -0.672485 0.031372 -0.005859 0.739441 1445639720 -0.672485 0.031372 -0.005859 0.739441 1445639720 -0.672485 0.031372 -0.005859 0.739441 1445639720 -0.672485 0.031372 -0.005859 0.739441 1445639720 -0.608459 -0.029602 -0.046326 0.791687 1445639720 -0.608459 -0.029602 -0.046326 0.791687 1445639720 -0.608459 -0.029602 -0.046326 0.791687 1445639720 -0.608459 -0.029602 -0.046326 0.791687 1445639720 -0.608459 -0.029602 -0.046326 0.791687 1445639720 -0.608459 -0.029602 -0.046326 0.791687 1445639720 -0.608459 -0.029602 -0.046326 0.791687 1445639720 -0.562500 -0.069336 -0.045044 0.822632 1445639720 -0.562500 -0.069336 -0.045044 0.822632 1445639720 -0.562500 -0.069336 -0.045044 0.822632 1445639720 -0.562500 -0.069336 -0.045044 0.822632 1445639720 -0.562500 -0.069336 -0.045044 0.822632 1445639720 -0.562500 -0.069336 -0.045044 0.822632 1445639720 -0.570984 -0.066467 -0.040894 0.817261 1445639720 -0.570984 -0.066467 -0.040894 0.817261 1445639720 -0.570984 -0.066467 -0.040894 0.817261 1445639720 -0.570984 -0.066467 -0.040894 0.817261 1445639720 -0.570984 -0.066467 -0.040894 0.817261 1445639720 -0.570984 -0.066467 -0.040894 0.817261 1445639720 -0.570984 -0.066467 -0.040894 0.817261 1445639720 -0.606323 -0.050476 -0.047974 0.792175 1445639720 -0.606323 -0.050476 -0.047974 0.792175 1445639720 -0.606323 -0.050476 -0.047974 0.792175 1445639720 -0.606323 -0.050476 -0.047974 0.792175 1445639720 -0.606323 -0.050476 -0.047974 0.792175 1445639720 -0.606323 -0.050476 -0.047974 0.792175 1445639720 -0.650513 -0.037476 -0.047119 0.757080 1445639720 -0.650513 -0.037476 -0.047119 0.757080 1445639721 -0.650513 -0.037476 -0.047119 0.757080 1445639721 -0.650513 -0.037476 -0.047119 0.757080 1445639721 -0.650513 -0.037476 -0.047119 0.757080 1445639721 -0.650513 -0.037476 -0.047119 0.757080 1445639721 -0.687378 -0.019043 -0.045044 0.724670 1445639721 -0.687378 -0.019043 -0.045044 0.724670 1445639721 -0.687378 -0.019043 -0.045044 0.724670 1445639721 -0.687378 -0.019043 -0.045044 0.724670 1445639721 -0.687378 -0.019043 -0.045044 0.724670 1445639721 -0.687378 -0.019043 -0.045044 0.724670 1445639721 -0.687378 -0.019043 -0.045044 0.724670 1445639721 -0.705933 -0.013977 -0.029541 0.707520 1445639721 -0.705933 -0.013977 -0.029541 0.707520 1445639721 -0.705933 -0.013977 -0.029541 0.707520 1445639721 -0.705933 -0.013977 -0.029541 0.707520 1445639721 -0.705933 -0.013977 -0.029541 0.707520 1445639721 -0.705933 -0.013977 -0.029541 0.707520 1445639721 -0.702332 -0.018127 -0.000793 0.711609 1445639721 -0.702332 -0.018127 -0.000793 0.711609 1445639721 -0.702332 -0.018127 -0.000793 0.711609 1445639721 -0.702332 -0.018127 -0.000793 0.711609 1445639721 -0.702332 -0.018127 -0.000793 0.711609 1445639721 -0.679993 -0.031006 0.048645 0.730957 1445639721 -0.679993 -0.031006 0.048645 0.730957 1445639721 -0.679993 -0.031006 0.048645 0.730957 1445639721 -0.679993 -0.031006 0.048645 0.730957 1445639721 -0.679993 -0.031006 0.048645 0.730957 1445639721 -0.679993 -0.031006 0.048645 0.730957 1445639721 -0.658325 0.002136 0.084106 0.748047 1445639721 -0.658325 0.002136 0.084106 0.748047 1445639721 -0.658325 0.002136 0.084106 0.748047 1445639721 -0.658325 0.002136 0.084106 0.748047 1445639721 -0.658325 0.002136 0.084106 0.748047 1445639721 -0.658325 0.002136 0.084106 0.748047 1445639721 -0.654968 0.058105 0.088501 0.748169 1445639721 -0.654968 0.058105 0.088501 0.748169 1445639721 -0.654968 0.058105 0.088501 0.748169 1445639721 -0.654968 0.058105 0.088501 0.748169 1445639721 -0.654968 0.058105 0.088501 0.748169 1445639721 -0.654968 0.058105 0.088501 0.748169 1445639721 -0.654968 0.058105 0.088501 0.748169 1445639721 -0.666931 0.123840 0.084290 0.729919 1445639721 -0.666931 0.123840 0.084290 0.729919 1445639721 -0.666931 0.123840 0.084290 0.729919 1445639721 -0.666931 0.123840 0.084290 0.729919 1445639721 -0.666931 0.123840 0.084290 0.729919 1445639721 -0.666931 0.123840 0.084290 0.729919 1445639721 -0.665588 0.170410 0.081360 0.722046 1445639721 -0.665588 0.170410 0.081360 0.722046 1445639721 -0.665588 0.170410 0.081360 0.722046 1445639721 -0.665588 0.170410 0.081360 0.722046 1445639721 -0.665588 0.170410 0.081360 0.722046 1445639721 -0.665588 0.170410 0.081360 0.722046 1445639721 -0.665588 0.170410 0.081360 0.722046 1445639721 -0.644470 0.154846 0.071838 0.745361 1445639721 -0.644470 0.154846 0.071838 0.745361 1445639721 -0.644470 0.154846 0.071838 0.745361 1445639721 -0.644470 0.154846 0.071838 0.745361 1445639721 -0.644470 0.154846 0.071838 0.745361 1445639721 -0.644470 0.154846 0.071838 0.745361 1445639721 -0.594116 0.069275 0.028076 0.800903 1445639721 -0.594116 0.069275 0.028076 0.800903 1445639721 -0.594116 0.069275 0.028076 0.800903 1445639721 -0.594116 0.069275 0.028076 0.800903 1445639721 -0.594116 0.069275 0.028076 0.800903 1445639721 -0.594116 0.069275 0.028076 0.800903 1445639721 -0.549988 0.006104 -0.003784 0.835144 1445639721 -0.549988 0.006104 -0.003784 0.835144 1445639721 -0.549988 0.006104 -0.003784 0.835144 1445639721 -0.549988 0.006104 -0.003784 0.835144 1445639721 -0.549988 0.006104 -0.003784 0.835144 1445639721 -0.549988 0.006104 -0.003784 0.835144 1445639721 -0.555664 0.002197 -0.002869 0.831360 1445639721 -0.555664 0.002197 -0.002869 0.831360 1445639721 -0.555664 0.002197 -0.002869 0.831360 1445639721 -0.555664 0.002197 -0.002869 0.831360 1445639721 -0.555664 0.002197 -0.002869 0.831360 1445639721 -0.555664 0.002197 -0.002869 0.831360 1445639721 -0.555664 0.002197 -0.002869 0.831360 1445639721 -0.594055 0.021057 -0.028809 0.803589 1445639721 -0.594055 0.021057 -0.028809 0.803589 1445639721 -0.594055 0.021057 -0.028809 0.803589 1445639721 -0.594055 0.021057 -0.028809 0.803589 1445639721 -0.594055 0.021057 -0.028809 0.803589 1445639721 -0.594055 0.021057 -0.028809 0.803589 1445639721 -0.594055 0.021057 -0.028809 0.803589 1445639721 -0.646240 0.017212 -0.019287 0.762695 1445639721 -0.646240 0.017212 -0.019287 0.762695 1445639721 -0.646240 0.017212 -0.019287 0.762695 1445639721 -0.646240 0.017212 -0.019287 0.762695 1445639721 -0.646240 0.017212 -0.019287 0.762695 1445639721 -0.646240 0.017212 -0.019287 0.762695 1445639721 -0.692139 0.031555 -0.023132 0.720703 1445639721 -0.692139 0.031555 -0.023132 0.720703 1445639721 -0.692139 0.031555 -0.023132 0.720703 1445639721 -0.692139 0.031555 -0.023132 0.720703 1445639721 -0.692139 0.031555 -0.023132 0.720703 1445639721 -0.692139 0.031555 -0.023132 0.720703 1445639721 -0.716980 0.019531 -0.019226 0.696533 1445639721 -0.716980 0.019531 -0.019226 0.696533 1445639721 -0.716980 0.019531 -0.019226 0.696533 1445639721 -0.716980 0.019531 -0.019226 0.696533 1445639721 -0.716980 0.019531 -0.019226 0.696533 1445639721 -0.716980 0.019531 -0.019226 0.696533 1445639721 -0.698730 -0.039368 0.011169 0.714233 1445639721 -0.698730 -0.039368 0.011169 0.714233 1445639721 -0.698730 -0.039368 0.011169 0.714233 1445639721 -0.698730 -0.039368 0.011169 0.714233 1445639721 -0.698730 -0.039368 0.011169 0.714233 1445639721 -0.698730 -0.039368 0.011169 0.714233 1445639721 -0.698730 -0.039368 0.011169 0.714233 1445639721 -0.655762 -0.102539 0.051575 0.746216 1445639721 -0.655762 -0.102539 0.051575 0.746216 1445639721 -0.655762 -0.102539 0.051575 0.746216 1445639722 -0.655762 -0.102539 0.051575 0.746216 1445639722 -0.655762 -0.102539 0.051575 0.746216 1445639722 -0.655762 -0.102539 0.051575 0.746216 1445639722 -0.655762 -0.102539 0.051575 0.746216 1445639722 -0.641968 -0.114685 0.065125 0.755310 1445639722 -0.641968 -0.114685 0.065125 0.755310 1445639722 -0.641968 -0.114685 0.065125 0.755310 1445639722 -0.641968 -0.114685 0.065125 0.755310 1445639722 -0.641968 -0.114685 0.065125 0.755310 1445639722 -0.641968 -0.114685 0.065125 0.755310 1445639722 -0.667053 -0.054932 0.057495 0.740784 1445639722 -0.667053 -0.054932 0.057495 0.740784 1445639722 -0.667053 -0.054932 0.057495 0.740784 1445639722 -0.667053 -0.054932 0.057495 0.740784 1445639722 -0.667053 -0.054932 0.057495 0.740784 1445639722 -0.667053 -0.054932 0.057495 0.740784 1445639722 -0.687988 0.029785 0.059021 0.722717 1445639722 -0.687988 0.029785 0.059021 0.722717 1445639722 -0.687988 0.029785 0.059021 0.722717 1445639722 -0.687988 0.029785 0.059021 0.722717 1445639722 -0.687988 0.029785 0.059021 0.722717 1445639722 -0.687988 0.029785 0.059021 0.722717 1445639722 -0.681763 0.097229 0.055969 0.722900 1445639722 -0.681763 0.097229 0.055969 0.722900 1445639722 -0.681763 0.097229 0.055969 0.722900 1445639722 -0.681763 0.097229 0.055969 0.722900 1445639722 -0.681763 0.097229 0.055969 0.722900 1445639722 -0.681763 0.097229 0.055969 0.722900 1445639722 -0.681763 0.097229 0.055969 0.722900 1445639722 -0.648071 0.098389 0.026733 0.754700 1445639722 -0.648071 0.098389 0.026733 0.754700 1445639722 -0.648071 0.098389 0.026733 0.754700 1445639722 -0.648071 0.098389 0.026733 0.754700 1445639722 -0.648071 0.098389 0.026733 0.754700 1445639722 -0.648071 0.098389 0.026733 0.754700 1445639722 -0.648071 0.098389 0.026733 0.754700 1445639722 -0.597168 0.043457 -0.027039 0.800476 1445639722 -0.597168 0.043457 -0.027039 0.800476 1445639722 -0.597168 0.043457 -0.027039 0.800476 1445639722 -0.597168 0.043457 -0.027039 0.800476 1445639722 -0.597168 0.043457 -0.027039 0.800476 1445639722 -0.597168 0.043457 -0.027039 0.800476 1445639722 -0.558350 0.008179 -0.075012 0.826172 1445639722 -0.558350 0.008179 -0.075012 0.826172 1445639722 -0.558350 0.008179 -0.075012 0.826172 1445639722 -0.558350 0.008179 -0.075012 0.826172 1445639722 -0.558350 0.008179 -0.075012 0.826172 1445639722 -0.558350 0.008179 -0.075012 0.826172 1445639722 -0.564087 -0.001587 -0.064453 0.823181 1445639722 -0.564087 -0.001587 -0.064453 0.823181 1445639722 -0.564087 -0.001587 -0.064453 0.823181 1445639722 -0.564087 -0.001587 -0.064453 0.823181 1445639722 -0.564087 -0.001587 -0.064453 0.823181 1445639722 -0.564087 -0.001587 -0.064453 0.823181 1445639722 -0.603516 0.012085 -0.061096 0.794922 1445639722 -0.603516 0.012085 -0.061096 0.794922 1445639722 -0.603516 0.012085 -0.061096 0.794922 1445639722 -0.603516 0.012085 -0.061096 0.794922 1445639722 -0.603516 0.012085 -0.061096 0.794922 1445639722 -0.603516 0.012085 -0.061096 0.794922 1445639722 -0.603516 0.012085 -0.061096 0.794922 1445639722 -0.656006 0.032471 -0.061768 0.751526 1445639722 -0.656006 0.032471 -0.061768 0.751526 1445639722 -0.656006 0.032471 -0.061768 0.751526 1445639722 -0.656006 0.032471 -0.061768 0.751526 1445639722 -0.656006 0.032471 -0.061768 0.751526 1445639722 -0.656006 0.032471 -0.061768 0.751526 1445639722 -0.700439 0.042419 -0.053772 0.710388 1445639722 -0.700439 0.042419 -0.053772 0.710388 1445639722 -0.700439 0.042419 -0.053772 0.710388 1445639722 -0.700439 0.042419 -0.053772 0.710388 1445639722 -0.700439 0.042419 -0.053772 0.710388 1445639722 -0.700439 0.042419 -0.053772 0.710388 1445639722 -0.716858 0.032227 -0.039490 0.695313 1445639722 -0.716858 0.032227 -0.039490 0.695313 1445639722 -0.716858 0.032227 -0.039490 0.695313 1445639722 -0.716858 0.032227 -0.039490 0.695313 1445639722 -0.716858 0.032227 -0.039490 0.695313 1445639722 -0.716858 0.032227 -0.039490 0.695313 1445639722 -0.716858 0.032227 -0.039490 0.695313 1445639722 -0.703064 -0.027893 0.003357 0.710571 1445639722 -0.703064 -0.027893 0.003357 0.710571 1445639722 -0.703064 -0.027893 0.003357 0.710571 1445639722 -0.703064 -0.027893 0.003357 0.710571 1445639722 -0.703064 -0.027893 0.003357 0.710571 1445639722 -0.670349 -0.057129 0.045715 0.738464 1445639722 -0.670349 -0.057129 0.045715 0.738464 1445639722 -0.670349 -0.057129 0.045715 0.738464 1445639722 -0.670349 -0.057129 0.045715 0.738464 1445639722 -0.670349 -0.057129 0.045715 0.738464 1445639722 -0.670349 -0.057129 0.045715 0.738464 1445639722 -0.669312 -0.015625 0.053955 0.740845 1445639722 -0.669312 -0.015625 0.053955 0.740845 1445639722 -0.669312 -0.015625 0.053955 0.740845 1445639722 -0.669312 -0.015625 0.053955 0.740845 1445639722 -0.669312 -0.015625 0.053955 0.740845 1445639722 -0.686584 0.055908 0.061890 0.722229 1445639722 -0.686584 0.055908 0.061890 0.722229 1445639722 -0.686584 0.055908 0.061890 0.722229 1445639722 -0.686584 0.055908 0.061890 0.722229 1445639722 -0.686584 0.055908 0.061890 0.722229 1445639722 -0.686584 0.055908 0.061890 0.722229 1445639722 -0.694702 0.145996 0.069641 0.700867 1445639722 -0.694702 0.145996 0.069641 0.700867 1445639722 -0.694702 0.145996 0.069641 0.700867 1445639722 -0.694702 0.145996 0.069641 0.700867 1445639722 -0.694702 0.145996 0.069641 0.700867 1445639722 -0.694702 0.145996 0.069641 0.700867 1445639722 -0.694702 0.145996 0.069641 0.700867 1445639722 -0.672546 0.194946 0.073425 0.710083 1445639722 -0.672546 0.194946 0.073425 0.710083 1445639722 -0.672546 0.194946 0.073425 0.710083 1445639722 -0.672546 0.194946 0.073425 0.710083 1445639723 -0.672546 0.194946 0.073425 0.710083 1445639723 -0.672546 0.194946 0.073425 0.710083 1445639723 -0.636353 0.158813 0.040039 0.753784 1445639723 -0.636353 0.158813 0.040039 0.753784 1445639723 -0.636353 0.158813 0.040039 0.753784 1445639723 -0.636353 0.158813 0.040039 0.753784 1445639723 -0.636353 0.158813 0.040039 0.753784 1445639723 -0.636353 0.158813 0.040039 0.753784 1445639723 -0.636353 0.158813 0.040039 0.753784 1445639723 -0.586243 0.059570 -0.012756 0.807861 1445639723 -0.586243 0.059570 -0.012756 0.807861 1445639723 -0.586243 0.059570 -0.012756 0.807861 1445639723 -0.586243 0.059570 -0.012756 0.807861 1445639723 -0.586243 0.059570 -0.012756 0.807861 1445639723 -0.586243 0.059570 -0.012756 0.807861 1445639723 -0.551514 0.019104 -0.057312 0.831970 1445639723 -0.551514 0.019104 -0.057312 0.831970 1445639723 -0.551514 0.019104 -0.057312 0.831970 1445639723 -0.551514 0.019104 -0.057312 0.831970 1445639723 -0.551514 0.019104 -0.057312 0.831970 1445639723 -0.551514 0.019104 -0.057312 0.831970 1445639723 -0.572327 0.012817 -0.032715 0.819275 1445639723 -0.572327 0.012817 -0.032715 0.819275 1445639723 -0.572327 0.012817 -0.032715 0.819275 1445639723 -0.572327 0.012817 -0.032715 0.819275 1445639723 -0.572327 0.012817 -0.032715 0.819275 1445639723 -0.572327 0.012817 -0.032715 0.819275 1445639723 -0.617859 0.028809 -0.026184 0.785339 1445639723 -0.617859 0.028809 -0.026184 0.785339 1445639723 -0.617859 0.028809 -0.026184 0.785339 1445639723 -0.617859 0.028809 -0.026184 0.785339 1445639723 -0.617859 0.028809 -0.026184 0.785339 1445639723 -0.617859 0.028809 -0.026184 0.785339 1445639723 -0.617859 0.028809 -0.026184 0.785339 1445639723 -0.669678 0.045471 -0.022583 0.740906 1445639723 -0.669678 0.045471 -0.022583 0.740906 1445639723 -0.669678 0.045471 -0.022583 0.740906 1445639723 -0.669678 0.045471 -0.022583 0.740906 1445639723 -0.669678 0.045471 -0.022583 0.740906 1445639723 -0.669678 0.045471 -0.022583 0.740906 1445639723 -0.707825 0.031250 -0.005066 0.705688 1445639723 -0.707825 0.031250 -0.005066 0.705688 1445639723 -0.707825 0.031250 -0.005066 0.705688 1445639723 -0.707825 0.031250 -0.005066 0.705688 1445639723 -0.707825 0.031250 -0.005066 0.705688 1445639723 -0.707825 0.031250 -0.005066 0.705688 1445639723 -0.707825 0.031250 -0.005066 0.705688 1445639723 -0.713928 -0.011475 0.018799 0.699890 1445639723 -0.713928 -0.011475 0.018799 0.699890 1445639723 -0.713928 -0.011475 0.018799 0.699890 1445639723 -0.713928 -0.011475 0.018799 0.699890 1445639723 -0.713928 -0.011475 0.018799 0.699890 1445639723 -0.713928 -0.011475 0.018799 0.699890 1445639723 -0.676514 -0.061890 0.066284 0.730835 1445639723 -0.676514 -0.061890 0.066284 0.730835 1445639723 -0.676514 -0.061890 0.066284 0.730835 1445639723 -0.676514 -0.061890 0.066284 0.730835 1445639723 -0.676514 -0.061890 0.066284 0.730835 1445639723 -0.676514 -0.061890 0.066284 0.730835 1445639723 -0.676514 -0.061890 0.066284 0.730835 1445639723 -0.642273 -0.060425 0.106628 0.756592 1445639723 -0.642273 -0.060425 0.106628 0.756592 1445639723 -0.642273 -0.060425 0.106628 0.756592 1445639723 -0.642273 -0.060425 0.106628 0.756592 1445639723 -0.642273 -0.060425 0.106628 0.756592 1445639723 -0.642273 -0.060425 0.106628 0.756592 1445639723 -0.647522 0.006042 0.106567 0.754517 1445639723 -0.647522 0.006042 0.106567 0.754517 1445639723 -0.647522 0.006042 0.106567 0.754517 1445639723 -0.647522 0.006042 0.106567 0.754517 1445639723 -0.647522 0.006042 0.106567 0.754517 1445639723 -0.647522 0.006042 0.106567 0.754517 1445639723 -0.660828 0.089478 0.112427 0.736633 1445639723 -0.660828 0.089478 0.112427 0.736633 1445639723 -0.660828 0.089478 0.112427 0.736633 1445639723 -0.660828 0.089478 0.112427 0.736633 1445639723 -0.660828 0.089478 0.112427 0.736633 1445639723 -0.660828 0.089478 0.112427 0.736633 1445639723 -0.660828 0.089478 0.112427 0.736633 1445639723 -0.662109 0.153198 0.113586 0.724731 1445639723 -0.662109 0.153198 0.113586 0.724731 1445639723 -0.662109 0.153198 0.113586 0.724731 1445639723 -0.662109 0.153198 0.113586 0.724731 1445639723 -0.662109 0.153198 0.113586 0.724731 1445639723 -0.662109 0.153198 0.113586 0.724731 1445639723 -0.662109 0.153198 0.113586 0.724731 1445639723 -0.648499 0.160461 0.098816 0.737488 1445639723 -0.648499 0.160461 0.098816 0.737488 1445639723 -0.648499 0.160461 0.098816 0.737488 1445639723 -0.648499 0.160461 0.098816 0.737488 1445639723 -0.648499 0.160461 0.098816 0.737488 1445639723 -0.648499 0.160461 0.098816 0.737488 1445639723 -0.623474 0.118164 0.044434 0.771545 1445639723 -0.623474 0.118164 0.044434 0.771545 1445639723 -0.623474 0.118164 0.044434 0.771545 1445639723 -0.623474 0.118164 0.044434 0.771545 1445639723 -0.623474 0.118164 0.044434 0.771545 1445639723 -0.623474 0.118164 0.044434 0.771545 1445639723 -0.591675 0.052124 -0.005493 0.804443 1445639723 -0.591675 0.052124 -0.005493 0.804443 1445639723 -0.591675 0.052124 -0.005493 0.804443 1445639723 -0.591675 0.052124 -0.005493 0.804443 1445639723 -0.591675 0.052124 -0.005493 0.804443 1445639723 -0.591675 0.052124 -0.005493 0.804443 1445639723 -0.584290 0.030396 -0.039185 0.809998 1445639723 -0.584290 0.030396 -0.039185 0.809998 1445639723 -0.584290 0.030396 -0.039185 0.809998 1445639723 -0.584290 0.030396 -0.039185 0.809998 1445639723 -0.584290 0.030396 -0.039185 0.809998 1445639723 -0.584290 0.030396 -0.039185 0.809998 1445639723 -0.609619 0.048584 -0.057007 0.789124 1445639723 -0.609619 0.048584 -0.057007 0.789124 1445639723 -0.609619 0.048584 -0.057007 0.789124 1445639723 -0.609619 0.048584 -0.057007 0.789124 1445639723 -0.609619 0.048584 -0.057007 0.789124 1445639723 -0.609619 0.048584 -0.057007 0.789124 1445639724 -0.609619 0.048584 -0.057007 0.789124 1445639724 -0.654724 0.055176 -0.052490 0.752014 1445639724 -0.654724 0.055176 -0.052490 0.752014 1445639724 -0.654724 0.055176 -0.052490 0.752014 1445639724 -0.654724 0.055176 -0.052490 0.752014 1445639724 -0.654724 0.055176 -0.052490 0.752014 1445639724 -0.654724 0.055176 -0.052490 0.752014 1445639724 -0.654724 0.055176 -0.052490 0.752014 1445639724 -0.694397 0.075623 -0.064148 0.712708 1445639724 -0.694397 0.075623 -0.064148 0.712708 1445639724 -0.694397 0.075623 -0.064148 0.712708 1445639724 -0.694397 0.075623 -0.064148 0.712708 1445639724 -0.694397 0.075623 -0.064148 0.712708 1445639724 -0.694397 0.075623 -0.064148 0.712708 1445639724 -0.720825 0.054443 -0.041260 0.689758 1445639724 -0.720825 0.054443 -0.041260 0.689758 1445639724 -0.720825 0.054443 -0.041260 0.689758 1445639724 -0.720825 0.054443 -0.041260 0.689758 1445639724 -0.720825 0.054443 -0.041260 0.689758 1445639724 -0.720825 0.054443 -0.041260 0.689758 1445639724 -0.720825 0.054443 -0.041260 0.689758 1445639724 -0.716370 0.018738 -0.018677 0.697205 1445639724 -0.716370 0.018738 -0.018677 0.697205 1445639724 -0.716370 0.018738 -0.018677 0.697205 1445639724 -0.716370 0.018738 -0.018677 0.697205 1445639724 -0.716370 0.018738 -0.018677 0.697205 1445639724 -0.716370 0.018738 -0.018677 0.697205 1445639724 -0.676819 -0.040588 0.035828 0.734131 1445639724 -0.676819 -0.040588 0.035828 0.734131 1445639724 -0.676819 -0.040588 0.035828 0.734131 1445639724 -0.676819 -0.040588 0.035828 0.734131 1445639724 -0.676819 -0.040588 0.035828 0.734131 1445639724 -0.676819 -0.040588 0.035828 0.734131 1445639724 -0.638184 -0.041016 0.079041 0.764709 1445639724 -0.638184 -0.041016 0.079041 0.764709 1445639724 -0.638184 -0.041016 0.079041 0.764709 1445639724 -0.638184 -0.041016 0.079041 0.764709 1445639724 -0.638184 -0.041016 0.079041 0.764709 1445639724 -0.638184 -0.041016 0.079041 0.764709 1445639724 -0.638184 -0.041016 0.079041 0.764709 1445639724 -0.629822 -0.002991 0.112427 0.768494 1445639724 -0.629822 -0.002991 0.112427 0.768494 1445639724 -0.629822 -0.002991 0.112427 0.768494 1445639724 -0.629822 -0.002991 0.112427 0.768494 1445639724 -0.629822 -0.002991 0.112427 0.768494 1445639724 -0.629822 -0.002991 0.112427 0.768494 1445639724 -0.640564 0.065002 0.124634 0.754883 1445639724 -0.640564 0.065002 0.124634 0.754883 1445639724 -0.640564 0.065002 0.124634 0.754883 1445639724 -0.640564 0.065002 0.124634 0.754883 1445639724 -0.640564 0.065002 0.124634 0.754883 1445639724 -0.640564 0.065002 0.124634 0.754883 1445639724 -0.650635 0.129272 0.131897 0.736572 1445639724 -0.650635 0.129272 0.131897 0.736572 1445639724 -0.650635 0.129272 0.131897 0.736572 1445639724 -0.650635 0.129272 0.131897 0.736572 1445639724 -0.650635 0.129272 0.131897 0.736572 1445639724 -0.650635 0.129272 0.131897 0.736572 1445639724 -0.650635 0.129272 0.131897 0.736572 1445639724 -0.645325 0.155151 0.124329 0.737549 1445639724 -0.645325 0.155151 0.124329 0.737549 1445639724 -0.645325 0.155151 0.124329 0.737549 1445639724 -0.645325 0.155151 0.124329 0.737549 1445639724 -0.645325 0.155151 0.124329 0.737549 1445639724 -0.645325 0.155151 0.124329 0.737549 1445639724 -0.625793 0.126465 0.071045 0.766357 1445639724 -0.625793 0.126465 0.071045 0.766357 1445639724 -0.625793 0.126465 0.071045 0.766357 1445639724 -0.625793 0.126465 0.071045 0.766357 1445639724 -0.625793 0.126465 0.071045 0.766357 1445639724 -0.625793 0.126465 0.071045 0.766357 1445639724 -0.625793 0.126465 0.071045 0.766357 1445639724 -0.593811 0.052246 0.015259 0.802795 1445639724 -0.593811 0.052246 0.015259 0.802795 1445639724 -0.593811 0.052246 0.015259 0.802795 1445639724 -0.593811 0.052246 0.015259 0.802795 1445639724 -0.593811 0.052246 0.015259 0.802795 1445639724 -0.593811 0.052246 0.015259 0.802795 1445639724 -0.571350 0.016418 -0.025696 0.820129 1445639724 -0.571350 0.016418 -0.025696 0.820129 1445639724 -0.571350 0.016418 -0.025696 0.820129 1445639724 -0.571350 0.016418 -0.025696 0.820129 1445639724 -0.571350 0.016418 -0.025696 0.820129 1445639724 -0.571350 0.016418 -0.025696 0.820129 1445639724 -0.571350 0.016418 -0.025696 0.820129 1445639724 -0.585754 0.022583 -0.045776 0.808838 1445639724 -0.585754 0.022583 -0.045776 0.808838 1445639724 -0.585754 0.022583 -0.045776 0.808838 1445639724 -0.585754 0.022583 -0.045776 0.808838 1445639724 -0.585754 0.022583 -0.045776 0.808838 1445639724 -0.585754 0.022583 -0.045776 0.808838 1445639724 -0.626099 0.038635 -0.053528 0.776917 1445639724 -0.626099 0.038635 -0.053528 0.776917 1445639724 -0.626099 0.038635 -0.053528 0.776917 1445639724 -0.626099 0.038635 -0.053528 0.776917 1445639724 -0.626099 0.038635 -0.053528 0.776917 1445639724 -0.626099 0.038635 -0.053528 0.776917 1445639724 -0.626099 0.038635 -0.053528 0.776917 1445639724 -0.673096 0.056946 -0.064453 0.734558 1445639724 -0.673096 0.056946 -0.064453 0.734558 1445639724 -0.673096 0.056946 -0.064453 0.734558 1445639724 -0.673096 0.056946 -0.064453 0.734558 1445639724 -0.673096 0.056946 -0.064453 0.734558 1445639724 -0.673096 0.056946 -0.064453 0.734558 1445639724 -0.704956 0.044983 -0.048828 0.706177 1445639724 -0.704956 0.044983 -0.048828 0.706177 1445639724 -0.704956 0.044983 -0.048828 0.706177 1445639724 -0.704956 0.044983 -0.048828 0.706177 1445639724 -0.704956 0.044983 -0.048828 0.706177 1445639724 -0.704956 0.044983 -0.048828 0.706177 1445639724 -0.697571 -0.003235 -0.029480 0.715881 1445639724 -0.697571 -0.003235 -0.029480 0.715881 1445639724 -0.697571 -0.003235 -0.029480 0.715881 1445639724 -0.697571 -0.003235 -0.029480 0.715881 1445639724 -0.697571 -0.003235 -0.029480 0.715881 1445639724 -0.697571 -0.003235 -0.029480 0.715881 1445639725 -0.660461 -0.075256 -0.002991 0.747070 1445639725 -0.660461 -0.075256 -0.002991 0.747070 1445639725 -0.660461 -0.075256 -0.002991 0.747070 1445639725 -0.660461 -0.075256 -0.002991 0.747070 1445639725 -0.660461 -0.075256 -0.002991 0.747070 1445639725 -0.660461 -0.075256 -0.002991 0.747070 1445639725 -0.660461 -0.075256 -0.002991 0.747070 1445639725 -0.640076 -0.102356 0.019958 0.761230 1445639725 -0.640076 -0.102356 0.019958 0.761230 1445639725 -0.640076 -0.102356 0.019958 0.761230 1445639725 -0.640076 -0.102356 0.019958 0.761230 1445639725 -0.640076 -0.102356 0.019958 0.761230 1445639725 -0.640076 -0.102356 0.019958 0.761230 1445639725 -0.647644 -0.078308 0.025818 0.757446 1445639725 -0.647644 -0.078308 0.025818 0.757446 1445639725 -0.647644 -0.078308 0.025818 0.757446 1445639725 -0.647644 -0.078308 0.025818 0.757446 1445639725 -0.647644 -0.078308 0.025818 0.757446 1445639725 -0.647644 -0.078308 0.025818 0.757446 1445639725 -0.659668 -0.005432 0.039673 0.750488 1445639725 -0.659668 -0.005432 0.039673 0.750488 1445639725 -0.659668 -0.005432 0.039673 0.750488 1445639725 -0.659668 -0.005432 0.039673 0.750488 1445639725 -0.659668 -0.005432 0.039673 0.750488 1445639725 -0.659668 -0.005432 0.039673 0.750488 1445639725 -0.664612 0.076904 0.061340 0.740662 1445639725 -0.664612 0.076904 0.061340 0.740662 1445639725 -0.664612 0.076904 0.061340 0.740662 1445639725 -0.664612 0.076904 0.061340 0.740662 1445639725 -0.664612 0.076904 0.061340 0.740662 1445639725 -0.664612 0.076904 0.061340 0.740662 1445639725 -0.664612 0.076904 0.061340 0.740662 1445639725 -0.653625 0.118103 0.073792 0.743896 1445639725 -0.653625 0.118103 0.073792 0.743896 1445639725 -0.653625 0.118103 0.073792 0.743896 1445639725 -0.653625 0.118103 0.073792 0.743896 1445639725 -0.653625 0.118103 0.073792 0.743896 1445639725 -0.653625 0.118103 0.073792 0.743896 1445639725 -0.625732 0.118103 0.027283 0.770569 1445639725 -0.625732 0.118103 0.027283 0.770569 1445639725 -0.625732 0.118103 0.027283 0.770569 1445639725 -0.625732 0.118103 0.027283 0.770569 1445639725 -0.625732 0.118103 0.027283 0.770569 1445639725 -0.625732 0.118103 0.027283 0.770569 1445639725 -0.625732 0.118103 0.027283 0.770569 1445639725 -0.587769 0.046997 -0.032654 0.807007 1445639725 -0.587769 0.046997 -0.032654 0.807007 1445639725 -0.587769 0.046997 -0.032654 0.807007 1445639725 -0.587769 0.046997 -0.032654 0.807007 1445639725 -0.587769 0.046997 -0.032654 0.807007 1445639725 -0.587769 0.046997 -0.032654 0.807007 1445639725 -0.556946 -0.014648 -0.059082 0.828308 1445639725 -0.556946 -0.014648 -0.059082 0.828308 1445639725 -0.556946 -0.014648 -0.059082 0.828308 1445639725 -0.556946 -0.014648 -0.059082 0.828308 1445639725 -0.556946 -0.014648 -0.059082 0.828308 1445639725 -0.556946 -0.014648 -0.059082 0.828308 1445639725 -0.556946 -0.014648 -0.059082 0.828308 1445639725 -0.562378 -0.000854 -0.076416 0.823303 1445639725 -0.562378 -0.000854 -0.076416 0.823303 1445639725 -0.562378 -0.000854 -0.076416 0.823303 1445639725 -0.562378 -0.000854 -0.076416 0.823303 1445639725 -0.562378 -0.000854 -0.076416 0.823303 1445639725 -0.562378 -0.000854 -0.076416 0.823303 1445639725 
-0.289185 -0.593994 -0.144348 0.736694 1445639730 -0.289185 -0.593994 -0.144348 0.736694 1445639730 -0.289185 -0.593994 -0.144348 0.736694 1445639730 -0.276367 -0.597351 -0.128723 0.741760 1445639730 -0.276367 -0.597351 -0.128723 0.741760 1445639730 -0.276367 -0.597351 -0.128723 0.741760 1445639730 -0.276367 -0.597351 -0.128723 0.741760 1445639730 -0.276367 -0.597351 -0.128723 0.741760 1445639730 -0.276367 -0.597351 -0.128723 0.741760 1445639730 -0.274231 -0.598999 -0.125793 0.741760 1445639730 -0.274231 -0.598999 -0.125793 0.741760 1445639730 -0.274231 -0.598999 -0.125793 0.741760 1445639730 -0.274231 -0.598999 -0.125793 0.741760 1445639730 -0.274231 -0.598999 -0.125793 0.741760 1445639730 -0.274231 -0.598999 -0.125793 0.741760 1445639730 -0.281555 -0.597290 -0.134949 0.738770 1445639730 -0.281555 -0.597290 -0.134949 0.738770 1445639730 -0.281555 -0.597290 -0.134949 0.738770 1445639730 -0.281555 -0.597290 -0.134949 0.738770 1445639730 -0.281555 -0.597290 -0.134949 0.738770 1445639730 -0.281555 -0.597290 -0.134949 0.738770 1445639730 -0.280640 -0.595642 -0.136475 0.740173 1445639730 -0.280640 -0.595642 -0.136475 0.740173 1445639730 -0.280640 -0.595642 -0.136475 0.740173 1445639730 -0.280640 -0.595642 -0.136475 0.740173 1445639730 -0.280640 -0.595642 -0.136475 0.740173 1445639730 -0.280640 -0.595642 -0.136475 0.740173 1445639730 -0.280640 -0.595642 -0.136475 0.740173 1445639730 -0.266724 -0.599243 -0.120728 0.745117 1445639730 -0.266724 -0.599243 -0.120728 0.745117 1445639730 -0.266724 -0.599243 -0.120728 0.745117 1445639730 -0.266724 -0.599243 -0.120728 0.745117 1445639730 -0.266724 -0.599243 -0.120728 0.745117 1445639730 -0.266724 -0.599243 -0.120728 0.745117 1445639730 -0.249817 -0.604126 -0.099060 0.750183 1445639730 -0.249817 -0.604126 -0.099060 0.750183 1445639730 -0.249817 -0.604126 -0.099060 0.750183 1445639730 -0.249817 -0.604126 -0.099060 0.750183 1445639730 -0.249817 -0.604126 -0.099060 0.750183 1445639730 -0.249817 -0.604126 -0.099060 0.750183 1445639730 -0.234985 -0.611389 -0.073730 0.752014 1445639730 -0.234985 -0.611389 -0.073730 0.752014 1445639730 -0.234985 -0.611389 -0.073730 0.752014 1445639730 -0.234985 -0.611389 -0.073730 0.752014 1445639730 -0.234985 -0.611389 -0.073730 0.752014 1445639730 -0.234985 -0.611389 -0.073730 0.752014 1445639730 -0.234985 -0.611389 -0.073730 0.752014 1445639730 -0.224792 -0.618225 -0.063904 0.750488 1445639730 -0.224792 -0.618225 -0.063904 0.750488 1445639730 -0.224792 -0.618225 -0.063904 0.750488 1445639730 -0.224792 -0.618225 -0.063904 0.750488 1445639730 -0.224792 -0.618225 -0.063904 0.750488 1445639730 -0.224792 -0.618225 -0.063904 0.750488 1445639730 -0.211975 -0.626160 -0.068237 0.747192 1445639730 -0.211975 -0.626160 -0.068237 0.747192 1445639730 -0.211975 -0.626160 -0.068237 0.747192 1445639730 -0.211975 -0.626160 -0.068237 0.747192 1445639730 -0.211975 -0.626160 -0.068237 0.747192 1445639730 -0.211975 -0.626160 -0.068237 0.747192 1445639730 -0.190735 -0.635010 -0.072876 0.745056 1445639730 -0.190735 -0.635010 -0.072876 0.745056 1445639730 -0.190735 -0.635010 -0.072876 0.745056 1445639730 -0.190735 -0.635010 -0.072876 0.745056 1445639730 -0.190735 -0.635010 -0.072876 0.745056 1445639730 -0.164795 -0.642456 -0.067139 0.745422 1445639730 -0.164795 -0.642456 -0.067139 0.745422 1445639730 -0.164795 -0.642456 -0.067139 0.745422 1445639730 -0.164795 -0.642456 -0.067139 0.745422 1445639730 -0.164795 -0.642456 -0.067139 0.745422 1445639730 -0.164795 -0.642456 -0.067139 0.745422 1445639730 -0.152039 -0.646790 -0.061401 0.744812 1445639730 -0.152039 -0.646790 -0.061401 0.744812 1445639730 -0.152039 -0.646790 -0.061401 0.744812 1445639730 -0.152039 -0.646790 -0.061401 0.744812 1445639730 -0.152039 -0.646790 -0.061401 0.744812 1445639730 -0.152039 -0.646790 -0.061401 0.744812 1445639730 -0.152039 -0.646790 -0.061401 0.744812 1445639730 -0.158875 -0.646423 -0.065491 0.743408 1445639730 -0.158875 -0.646423 -0.065491 0.743408 1445639730 -0.158875 -0.646423 -0.065491 0.743408 1445639730 -0.158875 -0.646423 -0.065491 0.743408 1445639730 -0.158875 -0.646423 -0.065491 0.743408 1445639730 -0.158875 -0.646423 -0.065491 0.743408 1445639730 -0.171082 -0.639893 -0.072998 0.745605 1445639730 -0.171082 -0.639893 -0.072998 0.745605 1445639730 -0.171082 -0.639893 -0.072998 0.745605 1445639730 -0.171082 -0.639893 -0.072998 0.745605 1445639730 -0.171082 -0.639893 -0.072998 0.745605 1445639730 -0.171082 -0.639893 -0.072998 0.745605 1445639730 -0.171082 -0.639893 -0.072998 0.745605 1445639731 -0.175964 -0.631226 -0.072388 0.751892 1445639731 -0.175964 -0.631226 -0.072388 0.751892 1445639731 -0.175964 -0.631226 -0.072388 0.751892 1445639731 -0.175964 -0.631226 -0.072388 0.751892 1445639731 -0.175964 -0.631226 -0.072388 0.751892 1445639731 -0.175964 -0.631226 -0.072388 0.751892 1445639731 -0.170715 -0.625977 -0.052429 0.759094 1445639731 -0.170715 -0.625977 -0.052429 0.759094 1445639731 -0.170715 -0.625977 -0.052429 0.759094 1445639731 -0.170715 -0.625977 -0.052429 0.759094 1445639731 -0.170715 -0.625977 -0.052429 0.759094 1445639731 -0.170715 -0.625977 -0.052429 0.759094 1445639731 -0.170715 -0.625977 -0.052429 0.759094 1445639731 -0.170532 -0.618835 -0.036865 0.765869 1445639731 -0.170532 -0.618835 -0.036865 0.765869 1445639731 -0.170532 -0.618835 -0.036865 0.765869 1445639731 -0.170532 -0.618835 -0.036865 0.765869 1445639731 -0.170532 -0.618835 -0.036865 0.765869 1445639731 -0.170532 -0.618835 -0.036865 0.765869 1445639731 -0.169312 -0.613892 -0.013245 0.770935 1445639731 -0.169312 -0.613892 -0.013245 0.770935 1445639731 -0.169312 -0.613892 -0.013245 0.770935 1445639731 -0.169312 -0.613892 -0.013245 0.770935 1445639731 -0.169312 -0.613892 -0.013245 0.770935 1445639731 -0.169312 -0.613892 -0.013245 0.770935 1445639731 -0.165771 -0.613892 0.014099 0.771606 1445639731 -0.165771 -0.613892 0.014099 0.771606 1445639731 -0.165771 -0.613892 0.014099 0.771606 1445639731 -0.165771 -0.613892 0.014099 0.771606 1445639731 -0.165771 -0.613892 0.014099 0.771606 1445639731 -0.165771 -0.613892 0.014099 0.771606 1445639731 -0.165771 -0.613892 0.014099 0.771606 1445639731 -0.163818 -0.617981 0.021057 0.768677 1445639731 -0.163818 -0.617981 0.021057 0.768677 1445639731 -0.163818 -0.617981 0.021057 0.768677 1445639731 -0.163818 -0.617981 0.021057 0.768677 1445639731 -0.163818 -0.617981 0.021057 0.768677 1445639731 -0.163818 -0.617981 0.021057 0.768677 1445639731 -0.163635 -0.625061 0.001465 0.763245 1445639731 -0.163635 -0.625061 0.001465 0.763245 1445639731 -0.163635 -0.625061 0.001465 0.763245 1445639731 -0.163635 -0.625061 0.001465 0.763245 1445639731 -0.163635 -0.625061 0.001465 0.763245 1445639731 -0.163635 -0.625061 0.001465 0.763245 1445639731 -0.158691 -0.633606 -0.022949 0.756836 1445639731 -0.158691 -0.633606 -0.022949 0.756836 1445639731 -0.158691 -0.633606 -0.022949 0.756836 1445639731 -0.158691 -0.633606 -0.022949 0.756836 1445639731 -0.158691 -0.633606 -0.022949 0.756836 1445639731 -0.158691 -0.633606 -0.022949 0.756836 1445639731 -0.158691 -0.633606 -0.022949 0.756836 1445639731 -0.145081 -0.640625 -0.030823 0.753357 1445639731 -0.145081 -0.640625 -0.030823 0.753357 1445639731 -0.145081 -0.640625 -0.030823 0.753357 1445639731 -0.145081 -0.640625 -0.030823 0.753357 1445639731 -0.145081 -0.640625 -0.030823 0.753357 1445639731 -0.145081 -0.640625 -0.030823 0.753357 1445639731 -0.135437 -0.644897 -0.023071 0.751831 1445639731 -0.135437 -0.644897 -0.023071 0.751831 1445639731 -0.135437 -0.644897 -0.023071 0.751831 1445639731 -0.135437 -0.644897 -0.023071 0.751831 1445639731 -0.135437 -0.644897 -0.023071 0.751831 1445639731 -0.135437 -0.644897 -0.023071 0.751831 1445639731 -0.143188 -0.645691 -0.028809 0.749512 1445639731 -0.143188 -0.645691 -0.028809 0.749512 1445639731 -0.143188 -0.645691 -0.028809 0.749512 1445639731 -0.143188 -0.645691 -0.028809 0.749512 1445639731 -0.143188 -0.645691 -0.028809 0.749512 1445639731 -0.143188 -0.645691 -0.028809 0.749512 1445639731 -0.154785 -0.642822 -0.044922 0.748840 1445639731 -0.154785 -0.642822 -0.044922 0.748840 1445639731 -0.154785 -0.642822 -0.044922 0.748840 1445639731 -0.154785 -0.642822 -0.044922 0.748840 1445639731 -0.154785 -0.642822 -0.044922 0.748840 1445639731 -0.154785 -0.642822 -0.044922 0.748840 1445639731 -0.155212 -0.638428 -0.045349 0.752502 1445639731 -0.155212 -0.638428 -0.045349 0.752502 1445639731 -0.155212 -0.638428 -0.045349 0.752502 1445639731 -0.155212 -0.638428 -0.045349 0.752502 1445639731 -0.155212 -0.638428 -0.045349 0.752502 1445639731 -0.155212 -0.638428 -0.045349 0.752502 1445639731 -0.155212 -0.638428 -0.045349 0.752502 1445639731 -0.152771 -0.634399 -0.037109 0.756836 1445639731 -0.152771 -0.634399 -0.037109 0.756836 1445639731 -0.152771 -0.634399 -0.037109 0.756836 1445639731 -0.152771 -0.634399 -0.037109 0.756836 1445639731 -0.152771 -0.634399 -0.037109 0.756836 1445639731 -0.152771 -0.634399 -0.037109 0.756836 1445639731 -0.153809 -0.629333 -0.033691 0.761047 1445639731 -0.153809 -0.629333 -0.033691 0.761047 1445639731 -0.153809 -0.629333 -0.033691 0.761047 1445639731 -0.153809 -0.629333 -0.033691 0.761047 1445639731 -0.153809 -0.629333 -0.033691 0.761047 1445639731 -0.153809 -0.629333 -0.033691 0.761047 1445639731 -0.150757 -0.624695 -0.020325 0.765869 1445639731 -0.150757 -0.624695 -0.020325 0.765869 1445639731 -0.150757 -0.624695 -0.020325 0.765869 1445639731 -0.150757 -0.624695 -0.020325 0.765869 1445639731 -0.150757 -0.624695 -0.020325 0.765869 1445639731 -0.150757 -0.624695 -0.020325 0.765869 1445639731 -0.141785 -0.623718 0.006897 0.768677 1445639731 -0.141785 -0.623718 0.006897 0.768677 1445639731 -0.141785 -0.623718 0.006897 0.768677 1445639731 -0.141785 -0.623718 0.006897 0.768677 1445639731 -0.141785 -0.623718 0.006897 0.768677 1445639731 -0.141785 -0.623718 0.006897 0.768677 1445639731 -0.141785 -0.623718 0.006897 0.768677 1445639731 -0.133240 -0.626892 0.020752 0.767334 1445639731 -0.133240 -0.626892 0.020752 0.767334 1445639731 -0.133240 -0.626892 0.020752 0.767334 1445639731 -0.133240 -0.626892 0.020752 0.767334 1445639731 -0.133240 -0.626892 0.020752 0.767334 1445639731 -0.133240 -0.626892 0.020752 0.767334 1445639732 -0.133301 -0.631958 0.003540 0.763428 1445639732 -0.133301 -0.631958 0.003540 0.763428 1445639732 -0.133301 -0.631958 0.003540 0.763428 1445639732 -0.133301 -0.631958 0.003540 0.763428 1445639732 -0.133301 -0.631958 0.003540 0.763428 1445639732 -0.133301 -0.631958 0.003540 0.763428 1445639732 -0.135437 -0.637024 -0.019531 0.758606 1445639732 -0.135437 -0.637024 -0.019531 0.758606 1445639732 -0.135437 -0.637024 -0.019531 0.758606 1445639732 -0.135437 -0.637024 -0.019531 0.758606 1445639732 -0.135437 -0.637024 -0.019531 0.758606 1445639732 -0.135437 -0.637024 -0.019531 0.758606 1445639732 -0.129883 -0.640198 -0.023438 0.756775 1445639732 -0.129883 -0.640198 -0.023438 0.756775 1445639732 -0.129883 -0.640198 -0.023438 0.756775 1445639732 -0.129883 -0.640198 -0.023438 0.756775 1445639732 -0.129883 -0.640198 -0.023438 0.756775 1445639732 -0.129883 -0.640198 -0.023438 0.756775 1445639732 -0.129883 -0.640198 -0.023438 0.756775 1445639732 -0.118774 -0.641602 -0.001709 0.757751 1445639732 -0.118774 -0.641602 -0.001709 0.757751 1445639732 -0.118774 -0.641602 -0.001709 0.757751 1445639732 -0.118774 -0.641602 -0.001709 0.757751 1445639732 -0.118774 -0.641602 -0.001709 0.757751 1445639732 -0.118774 -0.641602 -0.001709 0.757751 1445639732 -0.123535 -0.641846 0.005920 0.756775 1445639732 -0.123535 -0.641846 0.005920 0.756775 1445639732 -0.123535 -0.641846 0.005920 0.756775 1445639732 -0.123535 -0.641846 0.005920 0.756775 1445639732 -0.123535 -0.641846 0.005920 0.756775 1445639732 -0.123535 -0.641846 0.005920 0.756775 1445639732 -0.143127 -0.639954 -0.015808 0.754822 1445639732 -0.143127 -0.639954 -0.015808 0.754822 1445639732 -0.143127 -0.639954 -0.015808 0.754822 1445639732 -0.143127 -0.639954 -0.015808 0.754822 1445639732 -0.143127 -0.639954 -0.015808 0.754822 1445639732 -0.143127 -0.639954 -0.015808 0.754822 1445639732 -0.156067 -0.634949 -0.041321 0.755493 1445639732 -0.156067 -0.634949 -0.041321 0.755493 1445639732 -0.156067 -0.634949 -0.041321 0.755493 1445639732 -0.156067 -0.634949 -0.041321 0.755493 1445639732 -0.156067 -0.634949 -0.041321 0.755493 1445639732 -0.156067 -0.634949 -0.041321 0.755493 1445639732 -0.156067 -0.634949 -0.041321 0.755493 1445639732 -0.149475 -0.632324 -0.039063 0.759155 1445639732 -0.149475 -0.632324 -0.039063 0.759155 1445639732 -0.149475 -0.632324 -0.039063 0.759155 1445639732 -0.149475 -0.632324 -0.039063 0.759155 1445639732 -0.149475 -0.632324 -0.039063 0.759155 1445639732 -0.149475 -0.632324 -0.039063 0.759155 1445639732 -0.147217 -0.628662 -0.034363 0.762817 1445639732 -0.147217 -0.628662 -0.034363 0.762817 1445639732 -0.147217 -0.628662 -0.034363 0.762817 1445639732 -0.147217 -0.628662 -0.034363 0.762817 1445639732 -0.147217 -0.628662 -0.034363 0.762817 1445639732 -0.147217 -0.628662 -0.034363 0.762817 1445639732 -0.149292 -0.623474 -0.032288 0.766785 1445639732 -0.149292 -0.623474 -0.032288 0.766785 1445639732 -0.149292 -0.623474 -0.032288 0.766785 1445639732 -0.149292 -0.623474 -0.032288 0.766785 1445639732 -0.149292 -0.623474 -0.032288 0.766785 1445639732 -0.149292 -0.623474 -0.032288 0.766785 1445639732 -0.145203 -0.621399 -0.014465 0.769775 1445639732 -0.145203 -0.621399 -0.014465 0.769775 1445639732 -0.145203 -0.621399 -0.014465 0.769775 1445639732 -0.145203 -0.621399 -0.014465 0.769775 1445639732 -0.145203 -0.621399 -0.014465 0.769775 1445639732 -0.145203 -0.621399 -0.014465 0.769775 1445639732 -0.145203 -0.621399 -0.014465 0.769775 1445639732 -0.139221 -0.622620 0.005981 0.770020 1445639732 -0.139221 -0.622620 0.005981 0.770020 1445639732 -0.139221 -0.622620 0.005981 0.770020 1445639732 -0.139221 -0.622620 0.005981 0.770020 1445639732 -0.139221 -0.622620 0.005981 0.770020 1445639732 -0.139221 -0.622620 0.005981 0.770020 1445639732 -0.138428 -0.625916 0.006714 0.767517 1445639732 -0.138428 -0.625916 0.006714 0.767517 1445639732 -0.138428 -0.625916 0.006714 0.767517 1445639732 -0.138428 -0.625916 0.006714 0.767517 1445639732 -0.138428 -0.625916 0.006714 0.767517 1445639732 -0.138428 -0.625916 0.006714 0.767517 1445639732 -0.142517 -0.630798 -0.010620 0.762695 1445639732 -0.142517 -0.630798 -0.010620 0.762695 1445639732 -0.142517 -0.630798 -0.010620 0.762695 1445639732 -0.142517 -0.630798 -0.010620 0.762695 1445639732 -0.142517 -0.630798 -0.010620 0.762695 1445639732 -0.142517 -0.630798 -0.010620 0.762695 1445639732 -0.143372 -0.635742 -0.024231 0.758057 1445639732 -0.143372 -0.635742 -0.024231 0.758057 1445639732 -0.143372 -0.635742 -0.024231 0.758057 1445639732 -0.143372 -0.635742 -0.024231 0.758057 1445639732 -0.143372 -0.635742 -0.024231 0.758057 1445639732 -0.143372 -0.635742 -0.024231 0.758057 1445639732 -0.138306 -0.639587 -0.020508 0.755920 1445639732 -0.138306 -0.639587 -0.020508 0.755920 1445639732 -0.138306 -0.639587 -0.020508 0.755920 1445639732 -0.138306 -0.639587 -0.020508 0.755920 1445639732 -0.138306 -0.639587 -0.020508 0.755920 1445639732 -0.138306 -0.639587 -0.020508 0.755920 1445639732 -0.143982 -0.641846 -0.017212 0.752991 1445639732 -0.143982 -0.641846 -0.017212 0.752991 1445639732 -0.143982 -0.641846 -0.017212 0.752991 1445639732 -0.143982 -0.641846 -0.017212 0.752991 1445639732 -0.143982 -0.641846 -0.017212 0.752991 1445639732 -0.143982 -0.641846 -0.017212 0.752991 1445639732 -0.167053 -0.640137 -0.035645 0.749023 1445639732 -0.167053 -0.640137 -0.035645 0.749023 1445639732 -0.167053 -0.640137 -0.035645 0.749023 1445639732 -0.167053 -0.640137 -0.035645 0.749023 1445639732 -0.167053 -0.640137 -0.035645 0.749023 1445639732 -0.167053 -0.640137 -0.035645 0.749023 1445639732 -0.187073 -0.633789 -0.057739 0.748291 1445639732 -0.187073 -0.633789 -0.057739 0.748291 1445639733 -0.187073 -0.633789 -0.057739 0.748291 1445639733 -0.187073 -0.633789 -0.057739 0.748291 1445639733 -0.187073 -0.633789 -0.057739 0.748291 1445639733 -0.187073 -0.633789 -0.057739 0.748291 1445639733 -0.189880 -0.629822 -0.056946 0.751038 1445639733 -0.189880 -0.629822 -0.056946 0.751038 1445639733 -0.189880 -0.629822 -0.056946 0.751038 1445639733 -0.189880 -0.629822 -0.056946 0.751038 1445639733 -0.189880 -0.629822 -0.056946 0.751038 1445639733 -0.189880 -0.629822 -0.056946 0.751038 1445639733 -0.193481 -0.625977 -0.052795 0.753601 1445639733 -0.193481 -0.625977 -0.052795 0.753601 1445639733 -0.193481 -0.625977 -0.052795 0.753601 1445639733 -0.193481 -0.625977 -0.052795 0.753601 1445639733 -0.193481 -0.625977 -0.052795 0.753601 1445639733 -0.193481 -0.625977 -0.052795 0.753601 1445639733 -0.193481 -0.625977 -0.052795 0.753601 1445639733 -0.202209 -0.620667 -0.055603 0.755493 1445639733 -0.202209 -0.620667 -0.055603 0.755493 1445639733 -0.202209 -0.620667 -0.055603 0.755493 1445639733 -0.202209 -0.620667 -0.055603 0.755493 1445639733 -0.202209 -0.620667 -0.055603 0.755493 1445639733 -0.202209 -0.620667 -0.055603 0.755493 1445639733 -0.202209 -0.620667 -0.055603 0.755493 1445639733 -0.204224 -0.615784 -0.048706 0.759399 1445639733 -0.204224 -0.615784 -0.048706 0.759399 1445639733 -0.204224 -0.615784 -0.048706 0.759399 1445639733 -0.204224 -0.615784 -0.048706 0.759399 1445639733 -0.204224 -0.615784 -0.048706 0.759399 1445639733 -0.204224 -0.615784 -0.048706 0.759399 1445639733 -0.192993 -0.616394 -0.014771 0.763245 1445639733 -0.192993 -0.616394 -0.014771 0.763245 1445639733 -0.192993 -0.616394 -0.014771 0.763245 1445639733 -0.192993 -0.616394 -0.014771 0.763245 1445639733 -0.192993 -0.616394 -0.014771 0.763245 1445639733 -0.192993 -0.616394 -0.014771 0.763245 1445639733 -0.179138 -0.620178 0.012634 0.763611 1445639733 -0.179138 -0.620178 0.012634 0.763611 1445639733 -0.179138 -0.620178 0.012634 0.763611 1445639733 -0.179138 -0.620178 0.012634 0.763611 1445639733 -0.179138 -0.620178 0.012634 0.763611 1445639733 -0.179138 -0.620178 0.012634 0.763611 1445639733 -0.172546 -0.626343 0.003723 0.760193 1445639733 -0.172546 -0.626343 0.003723 0.760193 1445639733 -0.172546 -0.626343 0.003723 0.760193 1445639733 -0.172546 -0.626343 0.003723 0.760193 1445639733 -0.172546 -0.626343 0.003723 0.760193 1445639733 -0.169983 -0.634216 -0.030029 0.753662 1445639733 -0.169983 -0.634216 -0.030029 0.753662 1445639733 -0.169983 -0.634216 -0.030029 0.753662 1445639733 -0.169983 -0.634216 -0.030029 0.753662 1445639733 -0.169983 -0.634216 -0.030029 0.753662 1445639733 -0.169983 -0.634216 -0.030029 0.753662 1445639733 -0.163269 -0.641663 -0.057861 0.747131 1445639733 -0.163269 -0.641663 -0.057861 0.747131 1445639733 -0.163269 -0.641663 -0.057861 0.747131 1445639733 -0.163269 -0.641663 -0.057861 0.747131 1445639733 -0.163269 -0.641663 -0.057861 0.747131 1445639733 -0.163269 -0.641663 -0.057861 0.747131 1445639733 -0.147339 -0.646423 -0.052673 0.746765 1445639733 -0.147339 -0.646423 -0.052673 0.746765 1445639733 -0.147339 -0.646423 -0.052673 0.746765 1445639733 -0.147339 -0.646423 -0.052673 0.746765 1445639733 -0.147339 -0.646423 -0.052673 0.746765 1445639733 -0.147339 -0.646423 -0.052673 0.746765 1445639733 -0.138062 -0.648132 -0.031494 0.748230 1445639733 -0.138062 -0.648132 -0.031494 0.748230 1445639733 -0.138062 -0.648132 -0.031494 0.748230 1445639733 -0.138062 -0.648132 -0.031494 0.748230 1445639733 -0.138062 -0.648132 -0.031494 0.748230 1445639733 -0.149780 -0.646790 -0.036072 0.746948 1445639733 -0.149780 -0.646790 -0.036072 0.746948 1445639733 -0.149780 -0.646790 -0.036072 0.746948 1445639733 -0.149780 -0.646790 -0.036072 0.746948 1445639733 -0.149780 -0.646790 -0.036072 0.746948 1445639733 -0.149780 -0.646790 -0.036072 0.746948 1445639733 -0.171509 -0.640259 -0.063354 0.746094 1445639733 -0.171509 -0.640259 -0.063354 0.746094 1445639733 -0.171509 -0.640259 -0.063354 0.746094 1445639733 -0.171509 -0.640259 -0.063354 0.746094 1445639733 -0.171509 -0.640259 -0.063354 0.746094 1445639733 -0.171509 -0.640259 -0.063354 0.746094 1445639733 -0.180542 -0.631775 -0.078552 0.749756 1445639733 -0.180542 -0.631775 -0.078552 0.749756 1445639733 -0.180542 -0.631775 -0.078552 0.749756 1445639733 -0.180542 -0.631775 -0.078552 0.749756 1445639733 -0.180542 -0.631775 -0.078552 0.749756 1445639733 -0.180542 -0.631775 -0.078552 0.749756 1445639733 -0.177734 -0.626160 -0.065186 0.756348 1445639733 -0.177734 -0.626160 -0.065186 0.756348 1445639733 -0.177734 -0.626160 -0.065186 0.756348 1445639733 -0.177734 -0.626160 -0.065186 0.756348 1445639733 -0.177734 -0.626160 -0.065186 0.756348 1445639733 -0.177734 -0.626160 -0.065186 0.756348 1445639733 -0.182678 -0.617798 -0.057068 0.762695 1445639733 -0.182678 -0.617798 -0.057068 0.762695 1445639733 -0.182678 -0.617798 -0.057068 0.762695 1445639733 -0.182678 -0.617798 -0.057068 0.762695 1445639733 -0.182678 -0.617798 -0.057068 0.762695 1445639733 -0.182678 -0.617798 -0.057068 0.762695 1445639733 -0.187317 -0.609741 -0.046936 0.768738 1445639733 -0.187317 -0.609741 -0.046936 0.768738 1445639733 -0.187317 -0.609741 -0.046936 0.768738 1445639733 -0.187317 -0.609741 -0.046936 0.768738 1445639733 -0.187317 -0.609741 -0.046936 0.768738 1445639733 -0.187317 -0.609741 -0.046936 0.768738 1445639733 -0.183899 -0.604919 -0.018311 0.774536 1445639733 -0.183899 -0.604919 -0.018311 0.774536 1445639734 -0.183899 -0.604919 -0.018311 0.774536 1445639734 -0.183899 -0.604919 -0.018311 0.774536 1445639734 -0.183899 -0.604919 -0.018311 0.774536 1445639734 -0.183899 -0.604919 -0.018311 0.774536 1445639734 -0.174316 -0.603760 0.015869 0.777710 1445639734 -0.174316 -0.603760 0.015869 0.777710 1445639734 -0.174316 -0.603760 0.015869 0.777710 1445639734 -0.174316 -0.603760 0.015869 0.777710 1445639734 -0.174316 -0.603760 0.015869 0.777710 1445639734 -0.174316 -0.603760 0.015869 0.777710 1445639734 -0.162842 -0.607849 0.034485 0.776428 1445639734 -0.162842 -0.607849 0.034485 0.776428 1445639734 -0.162842 -0.607849 0.034485 0.776428 1445639734 -0.162842 -0.607849 0.034485 0.776428 1445639734 -0.162842 -0.607849 0.034485 0.776428 1445639734 -0.162842 -0.607849 0.034485 0.776428 1445639734 -0.162842 -0.607849 0.034485 0.776428 1445639734 -0.157349 -0.616577 0.022644 0.771057 1445639734 -0.157349 -0.616577 0.022644 0.771057 1445639734 -0.157349 -0.616577 0.022644 0.771057 1445639734 -0.157349 -0.616577 0.022644 0.771057 1445639734 -0.157349 -0.616577 0.022644 0.771057 1445639734 -0.157349 -0.616577 0.022644 0.771057 1445639734 -0.153931 -0.626160 -0.007629 0.764282 1445639734 -0.153931 -0.626160 -0.007629 0.764282 1445639734 -0.153931 -0.626160 -0.007629 0.764282 1445639734 -0.153931 -0.626160 -0.007629 0.764282 1445639734 -0.153931 -0.626160 -0.007629 0.764282 1445639734 -0.144897 -0.633423 -0.032654 0.759399 1445639734 -0.144897 -0.633423 -0.032654 0.759399 1445639734 -0.144897 -0.633423 -0.032654 0.759399 1445639734 -0.144897 -0.633423 -0.032654 0.759399 1445639734 -0.144897 -0.633423 -0.032654 0.759399 1445639734 -0.144897 -0.633423 -0.032654 0.759399 1445639734 -0.125549 -0.638794 -0.023132 0.758728 1445639734 -0.125549 -0.638794 -0.023132 0.758728 1445639734 -0.125549 -0.638794 -0.023132 0.758728 1445639734 -0.125549 -0.638794 -0.023132 0.758728 1445639734 -0.125549 -0.638794 -0.023132 0.758728 1445639734 -0.125549 -0.638794 -0.023132 0.758728 1445639734 -0.118652 -0.640015 -0.011719 0.759094 1445639734 -0.118652 -0.640015 -0.011719 0.759094 1445639734 -0.118652 -0.640015 -0.011719 0.759094 1445639734 -0.118652 -0.640015 -0.011719 0.759094 1445639734 -0.118652 -0.640015 -0.011719 0.759094 1445639734 -0.130493 -0.637451 -0.031311 0.758728 1445639734 -0.130493 -0.637451 -0.031311 0.758728 1445639734 -0.130493 -0.637451 -0.031311 0.758728 1445639734 -0.130493 -0.637451 -0.031311 0.758728 1445639734 -0.130493 -0.637451 -0.031311 0.758728 1445639734 -0.130493 -0.637451 -0.031311 0.758728 1445639734 -0.142151 -0.634155 -0.062927 0.757446 1445639734 -0.142151 -0.634155 -0.062927 0.757446 1445639734 -0.142151 -0.634155 -0.062927 0.757446 1445639734 -0.142151 -0.634155 -0.062927 0.757446 1445639734 -0.142151 -0.634155 -0.062927 0.757446 1445639734 -0.142151 -0.634155 -0.062927 0.757446 1445639734 -0.143982 -0.631287 -0.077332 0.758179 1445639734 -0.143982 -0.631287 -0.077332 0.758179 1445639734 -0.143982 -0.631287 -0.077332 0.758179 1445639734 -0.143982 -0.631287 -0.077332 0.758179 1445639734 -0.143982 -0.631287 -0.077332 0.758179 1445639734 -0.143982 -0.631287 -0.077332 0.758179 1445639734 -0.146057 -0.626282 -0.069946 0.762634 1445639734 -0.146057 -0.626282 -0.069946 0.762634 1445639734 -0.146057 -0.626282 -0.069946 0.762634 1445639734 -0.146057 -0.626282 -0.069946 0.762634 1445639734 -0.146057 -0.626282 -0.069946 0.762634 1445639734 -0.146057 -0.626282 -0.069946 0.762634 1445639734 -0.146057 -0.626282 -0.069946 0.762634 1445639734 -0.156067 -0.617798 -0.052307 0.768921 1445639734 -0.156067 -0.617798 -0.052307 0.768921 1445639734 -0.156067 -0.617798 -0.052307 0.768921 1445639734 -0.156067 -0.617798 -0.052307 0.768921 1445639734 -0.156067 -0.617798 -0.052307 0.768921 1445639734 -0.156067 -0.617798 -0.052307 0.768921 1445639734 -0.166626 -0.609619 -0.025024 0.774536 1445639734 -0.166626 -0.609619 -0.025024 0.774536 1445639734 -0.166626 -0.609619 -0.025024 0.774536 1445639734 -0.166626 -0.609619 -0.025024 0.774536 1445639734 -0.166626 -0.609619 -0.025024 0.774536 1445639734 -0.166626 -0.609619 -0.025024 0.774536 1445639734 -0.170776 -0.604370 0.008240 0.778137 1445639734 -0.170776 -0.604370 0.008240 0.778137 1445639734 -0.170776 -0.604370 0.008240 0.778137 1445639734 -0.170776 -0.604370 0.008240 0.778137 1445639734 -0.170776 -0.604370 0.008240 0.778137 1445639734 -0.170776 -0.604370 0.008240 0.778137 1445639734 -0.173279 -0.603760 0.027832 0.777649 1445639734 -0.173279 -0.603760 0.027832 0.777649 1445639734 -0.173279 -0.603760 0.027832 0.777649 1445639734 -0.173279 -0.603760 0.027832 0.777649 1445639734 -0.173279 -0.603760 0.027832 0.777649 1445639734 -0.173279 -0.603760 0.027832 0.777649 1445639734 -0.180298 -0.605774 0.018311 0.774719 1445639734 -0.180298 -0.605774 0.018311 0.774719 1445639734 -0.180298 -0.605774 0.018311 0.774719 1445639734 -0.180298 -0.605774 0.018311 0.774719 1445639734 -0.180298 -0.605774 0.018311 0.774719 1445639734 -0.180298 -0.605774 0.018311 0.774719 1445639734 -0.185974 -0.608765 -0.008789 0.771240 1445639734 -0.185974 -0.608765 -0.008789 0.771240 1445639734 -0.185974 -0.608765 -0.008789 0.771240 1445639734 -0.185974 -0.608765 -0.008789 0.771240 1445639734 -0.185974 -0.608765 -0.008789 0.771240 1445639734 -0.185974 -0.608765 -0.008789 0.771240 1445639734 -0.177429 -0.610962 -0.026184 0.771118 1445639734 -0.177429 -0.610962 -0.026184 0.771118 1445639734 -0.177429 -0.610962 -0.026184 0.771118 1445639735 -0.177429 -0.610962 -0.026184 0.771118 1445639735 -0.177429 -0.610962 -0.026184 0.771118 1445639735 -0.177429 -0.610962 -0.026184 0.771118 1445639735 -0.153259 -0.615356 -0.006226 0.773193 1445639735 -0.153259 -0.615356 -0.006226 0.773193 1445639735 -0.153259 -0.615356 -0.006226 0.773193 1445639735 -0.153259 -0.615356 -0.006226 0.773193 1445639735 -0.153259 -0.615356 -0.006226 0.773193 1445639735 -0.153259 -0.615356 -0.006226 0.773193 1445639735 -0.142334 -0.617126 0.001953 0.773865 1445639735 -0.142334 -0.617126 0.001953 0.773865 1445639735 -0.142334 -0.617126 0.001953 0.773865 1445639735 -0.142334 -0.617126 0.001953 0.773865 1445639735 -0.142334 -0.617126 0.001953 0.773865 1445639735 -0.142334 -0.617126 0.001953 0.773865 1445639735 -0.142334 -0.617126 0.001953 0.773865 1445639735 -0.147827 -0.618103 -0.024597 0.771667 1445639735 -0.147827 -0.618103 -0.024597 0.771667 1445639735 -0.147827 -0.618103 -0.024597 0.771667 1445639735 -0.147827 -0.618103 -0.024597 0.771667 1445639735 -0.147827 -0.618103 -0.024597 0.771667 1445639735 -0.147827 -0.618103 -0.024597 0.771667 1445639735 -0.154907 -0.619446 -0.068176 0.766602 1445639735 -0.154907 -0.619446 -0.068176 0.766602 1445639735 -0.154907 -0.619446 -0.068176 0.766602 1445639735 -0.154907 -0.619446 -0.068176 0.766602 1445639735 -0.154907 -0.619446 -0.068176 0.766602 1445639735 -0.154907 -0.619446 -0.068176 0.766602 1445639735 -0.154907 -0.619446 -0.068176 0.766602 1445639735 -0.153809 -0.621582 -0.095337 0.762146 1445639735 -0.153809 -0.621582 -0.095337 0.762146 1445639735 -0.153809 -0.621582 -0.095337 0.762146 1445639735 -0.153809 -0.621582 -0.095337 0.762146 1445639735 -0.153809 -0.621582 -0.095337 0.762146 1445639735 -0.153809 -0.621582 -0.095337 0.762146 1445639735 -0.151733 -0.623230 -0.095703 0.761169 1445639735 -0.151733 -0.623230 -0.095703 0.761169 1445639735 
-0.537781 -0.369141 -0.042358 0.756836 1445639737 -0.537781 -0.369141 -0.042358 0.756836 1445639737 -0.537781 -0.369141 -0.042358 0.756836 1445639737 -0.537781 -0.369141 -0.042358 0.756836 1445639737 -0.537781 -0.369141 -0.042358 0.756836 1445639737 -0.590698 -0.265564 0.023804 0.761597 1445639737 -0.590698 -0.265564 0.023804 0.761597 1445639737 -0.590698 -0.265564 0.023804 0.761597 1445639737 -0.590698 -0.265564 0.023804 0.761597 1445639737 -0.590698 -0.265564 0.023804 0.761597 1445639737 -0.590698 -0.265564 0.023804 0.761597 1445639737 -0.590698 -0.265564 0.023804 0.761597 1445639737 -0.646179 -0.139954 0.071533 0.746826 1445639737 -0.646179 -0.139954 0.071533 0.746826 1445639737 -0.646179 -0.139954 0.071533 0.746826 1445639737 -0.646179 -0.139954 0.071533 0.746826 1445639737 -0.646179 -0.139954 0.071533 0.746826 1445639737 -0.646179 -0.139954 0.071533 0.746826 1445639737 -0.681213 -0.033875 0.109192 0.723083 1445639737 -0.681213 -0.033875 0.109192 0.723083 1445639737 -0.681213 -0.033875 0.109192 0.723083 1445639737 -0.681213 -0.033875 0.109192 0.723083 1445639737 -0.681213 -0.033875 0.109192 0.723083 1445639737 -0.681213 -0.033875 0.109192 0.723083 1445639737 -0.687927 0.087097 0.093018 0.714539 1445639737 -0.687927 0.087097 0.093018 0.714539 1445639737 -0.687927 0.087097 0.093018 0.714539 1445639737 -0.687927 0.087097 0.093018 0.714539 1445639737 -0.687927 0.087097 0.093018 0.714539 1445639737 -0.687927 0.087097 0.093018 0.714539 1445639737 -0.687927 0.087097 0.093018 0.714539 1445639737 -0.666931 0.078796 0.099060 0.734253 1445639737 -0.666931 0.078796 0.099060 0.734253 1445639737 -0.666931 0.078796 0.099060 0.734253 1445639737 -0.666931 0.078796 0.099060 0.734253 1445639737 -0.666931 0.078796 0.099060 0.734253 1445639737 -0.666931 0.078796 0.099060 0.734253 1445639737 -0.607300 0.043823 0.033447 0.792542 1445639737 -0.607300 0.043823 0.033447 0.792542 1445639737 -0.607300 0.043823 0.033447 0.792542 1445639737 -0.607300 0.043823 0.033447 0.792542 1445639737 -0.607300 0.043823 0.033447 0.792542 1445639737 -0.607300 0.043823 0.033447 0.792542 1445639737 -0.607300 0.043823 0.033447 0.792542 1445639737 -0.564026 -0.029175 -0.003906 0.825195 1445639737 -0.564026 -0.029175 -0.003906 0.825195 1445639737 -0.564026 -0.029175 -0.003906 0.825195 1445639737 -0.564026 -0.029175 -0.003906 0.825195 1445639737 -0.564026 -0.029175 -0.003906 0.825195 1445639737 -0.564026 -0.029175 -0.003906 0.825195 1445639737 -0.558777 -0.012451 -0.056763 0.827271 1445639737 -0.558777 -0.012451 -0.056763 0.827271 1445639737 -0.558777 -0.012451 -0.056763 0.827271 1445639737 -0.558777 -0.012451 -0.056763 0.827271 1445639737 -0.558777 -0.012451 -0.056763 0.827271 1445639737 -0.558777 -0.012451 -0.056763 0.827271 1445639737 -0.605286 -0.017029 -0.053650 0.794006 1445639737 -0.605286 -0.017029 -0.053650 0.794006 1445639737 -0.605286 -0.017029 -0.053650 0.794006 1445639737 -0.605286 -0.017029 -0.053650 0.794006 1445639737 -0.605286 -0.017029 -0.053650 0.794006 1445639737 -0.605286 -0.017029 -0.053650 0.794006 1445639737 -0.657715 -0.016785 -0.041077 0.751953 1445639738 -0.657715 -0.016785 -0.041077 0.751953 1445639738 -0.657715 -0.016785 -0.041077 0.751953 1445639738 -0.657715 -0.016785 -0.041077 0.751953 1445639738 -0.657715 -0.016785 -0.041077 0.751953 1445639738 -0.657715 -0.016785 -0.041077 0.751953 1445639738 -0.657715 -0.016785 -0.041077 0.751953 1445639738 -0.700806 0.004883 -0.018921 0.713074 1445639738 -0.700806 0.004883 -0.018921 0.713074 1445639738 -0.700806 0.004883 -0.018921 0.713074 1445639738 -0.700806 0.004883 -0.018921 0.713074 1445639738 -0.700806 0.004883 -0.018921 0.713074 1445639738 -0.700806 0.004883 -0.018921 0.713074 1445639738 -0.722534 0.042053 -0.000610 0.690063 1445639738 -0.722534 0.042053 -0.000610 0.690063 1445639738 -0.722534 0.042053 -0.000610 0.690063 1445639738 -0.722534 0.042053 -0.000610 0.690063 1445639738 -0.722534 0.042053 -0.000610 0.690063 1445639738 -0.722534 0.042053 -0.000610 0.690063 1445639738 -0.722534 0.042053 -0.000610 0.690063 1445639738 -0.713501 0.047913 0.057495 0.696594 1445639738 -0.713501 0.047913 0.057495 0.696594 1445639738 -0.713501 0.047913 0.057495 0.696594 1445639738 -0.713501 0.047913 0.057495 0.696594 1445639738 -0.713501 0.047913 0.057495 0.696594 1445639738 -0.713501 0.047913 0.057495 0.696594 1445639738 -0.692505 0.082092 0.112854 0.707825 1445639738 -0.692505 0.082092 0.112854 0.707825 1445639738 -0.692505 0.082092 0.112854 0.707825 1445639738 -0.692505 0.082092 0.112854 0.707825 1445639738 -0.692505 0.082092 0.112854 0.707825 1445639738 -0.692505 0.082092 0.112854 0.707825 1445639738 -0.680786 0.132141 0.133728 0.707947 1445639738 -0.680786 0.132141 0.133728 0.707947 1445639738 -0.680786 0.132141 0.133728 0.707947 1445639738 -0.680786 0.132141 0.133728 0.707947 1445639738 -0.680786 0.132141 0.133728 0.707947 1445639738 -0.680786 0.132141 0.133728 0.707947 1445639738 -0.679749 0.156433 0.133118 0.704102 1445639738 -0.679749 0.156433 0.133118 0.704102 1445639738 -0.679749 0.156433 0.133118 0.704102 1445639738 -0.679749 0.156433 0.133118 0.704102 1445639738 -0.679749 0.156433 0.133118 0.704102 1445639738 -0.679749 0.156433 0.133118 0.704102 1445639738 -0.666992 0.158752 0.110962 0.719421 1445639738 -0.666992 0.158752 0.110962 0.719421 1445639738 -0.666992 0.158752 0.110962 0.719421 1445639738 -0.666992 0.158752 0.110962 0.719421 1445639738 -0.666992 0.158752 0.110962 0.719421 1445639738 -0.666992 0.158752 0.110962 0.719421 1445639738 -0.666992 0.158752 0.110962 0.719421 1445639738 -0.645447 0.121094 0.066650 0.751160 1445639738 -0.645447 0.121094 0.066650 0.751160 1445639738 -0.645447 0.121094 0.066650 0.751160 1445639738 -0.645447 0.121094 0.066650 0.751160 1445639738 -0.645447 0.121094 0.066650 0.751160 1445639738 -0.645447 0.121094 0.066650 0.751160 1445639738 -0.590332 0.022034 -0.002197 0.806824 1445639738 -0.590332 0.022034 -0.002197 0.806824 1445639738 -0.590332 0.022034 -0.002197 0.806824 1445639738 -0.590332 0.022034 -0.002197 0.806824 1445639738 -0.590332 0.022034 -0.002197 0.806824 1445639738 -0.590332 0.022034 -0.002197 0.806824 1445639738 -0.546143 -0.036621 -0.065002 0.834351 1445639738 -0.546143 -0.036621 -0.065002 0.834351 1445639738 -0.546143 -0.036621 -0.065002 0.834351 1445639738 -0.546143 -0.036621 -0.065002 0.834351 1445639738 -0.546143 -0.036621 -0.065002 0.834351 1445639738 -0.546143 -0.036621 -0.065002 0.834351 1445639738 -0.546143 -0.036621 -0.065002 0.834351 1445639738 -0.570068 -0.034912 -0.063354 0.818420 1445639738 -0.570068 -0.034912 -0.063354 0.818420 1445639738 -0.570068 -0.034912 -0.063354 0.818420 1445639738 -0.570068 -0.034912 -0.063354 0.818420 1445639738 -0.570068 -0.034912 -0.063354 0.818420 1445639738 -0.570068 -0.034912 -0.063354 0.818420 1445639738 -0.629150 -0.030396 -0.047485 0.775208 1445639738 -0.629150 -0.030396 -0.047485 0.775208 1445639738 -0.629150 -0.030396 -0.047485 0.775208 1445639738 -0.629150 -0.030396 -0.047485 0.775208 1445639738 -0.629150 -0.030396 -0.047485 0.775208 1445639738 -0.629150 -0.030396 -0.047485 0.775208 1445639738 -0.678894 0.005493 -0.034546 0.733398 1445639738 -0.678894 0.005493 -0.034546 0.733398 1445639738 -0.678894 0.005493 -0.034546 0.733398 1445639738 -0.678894 0.005493 -0.034546 0.733398 1445639738 -0.678894 0.005493 -0.034546 0.733398 1445639738 -0.678894 0.005493 -0.034546 0.733398 1445639738 -0.678894 0.005493 -0.034546 0.733398 1445639738 -0.706360 0.027771 -0.009338 0.707214 1445639738 -0.706360 0.027771 -0.009338 0.707214 1445639738 -0.706360 0.027771 -0.009338 0.707214 1445639738 -0.706360 0.027771 -0.009338 0.707214 1445639738 -0.706360 0.027771 -0.009338 0.707214 1445639738 -0.706360 0.027771 -0.009338 0.707214 1445639738 -0.700928 0.035217 0.031982 0.711609 1445639738 -0.700928 0.035217 0.031982 0.711609 1445639738 -0.700928 0.035217 0.031982 0.711609 1445639738 -0.700928 0.035217 0.031982 0.711609 1445639738 -0.700928 0.035217 0.031982 0.711609 1445639738 -0.700928 0.035217 0.031982 0.711609 1445639738 -0.678833 0.040039 0.094849 0.727051 1445639738 -0.678833 0.040039 0.094849 0.727051 1445639738 -0.678833 0.040039 0.094849 0.727051 1445639738 -0.678833 0.040039 0.094849 0.727051 1445639738 -0.678833 0.040039 0.094849 0.727051 1445639738 -0.678833 0.040039 0.094849 0.727051 1445639738 -0.675476 0.094971 0.107910 0.723267 1445639738 -0.675476 0.094971 0.107910 0.723267 1445639738 -0.675476 0.094971 0.107910 0.723267 1445639738 -0.675476 0.094971 0.107910 0.723267 1445639738 -0.675476 0.094971 0.107910 0.723267 1445639738 -0.675476 0.094971 0.107910 0.723267 1445639738 -0.675476 0.094971 0.107910 0.723267 1445639738 -0.685303 0.140625 0.107056 0.706482 1445639738 -0.685303 0.140625 0.107056 0.706482 1445639739 -0.685303 0.140625 0.107056 0.706482 1445639739 -0.685303 0.140625 0.107056 0.706482 1445639739 -0.685303 0.140625 0.107056 0.706482 1445639739 -0.685303 0.140625 0.107056 0.706482 1445639739 -0.685303 0.140625 0.107056 0.706482 1445639739 -0.677002 0.158447 0.099670 0.711792 1445639739 -0.677002 0.158447 0.099670 0.711792 1445639739 -0.677002 0.158447 0.099670 0.711792 1445639739 -0.677002 0.158447 0.099670 0.711792 1445639739 -0.677002 0.158447 0.099670 0.711792 1445639739 -0.677002 0.158447 0.099670 0.711792 1445639739 -0.644348 0.107544 0.071716 0.753723 1445639739 -0.644348 0.107544 0.071716 0.753723 1445639739 -0.644348 0.107544 0.071716 0.753723 1445639739 -0.644348 0.107544 0.071716 0.753723 1445639739 -0.644348 0.107544 0.071716 0.753723 1445639739 -0.644348 0.107544 0.071716 0.753723 1445639739 -0.587708 -0.008057 0.029724 0.808472 1445639739 -0.587708 -0.008057 0.029724 0.808472 1445639739 -0.587708 -0.008057 0.029724 0.808472 1445639739 -0.587708 -0.008057 0.029724 0.808472 1445639739 -0.587708 -0.008057 0.029724 0.808472 1445639739 -0.587708 -0.008057 0.029724 0.808472 1445639739 -0.550537 -0.056274 0.002686 0.832886 1445639739 -0.550537 -0.056274 0.002686 0.832886 1445639739 -0.550537 -0.056274 0.002686 0.832886 1445639739 -0.550537 -0.056274 0.002686 0.832886 1445639739 -0.550537 -0.056274 0.002686 0.832886 1445639739 -0.550537 -0.056274 0.002686 0.832886 1445639739 -0.550537 -0.056274 0.002686 0.832886 1445639739 -0.592834 -0.044189 0.028564 0.803589 1445639739 -0.592834 -0.044189 0.028564 0.803589 1445639739 -0.592834 -0.044189 0.028564 0.803589 1445639739 -0.592834 -0.044189 0.028564 0.803589 1445639739 -0.592834 -0.044189 0.028564 0.803589 1445639739 -0.592834 -0.044189 0.028564 0.803589 1445639739 -0.651123 -0.015442 0.030579 0.758240 1445639739 -0.651123 -0.015442 0.030579 0.758240 1445639739 -0.651123 -0.015442 0.030579 0.758240 1445639739 -0.651123 -0.015442 0.030579 0.758240 1445639739 -0.651123 -0.015442 0.030579 0.758240 1445639739 -0.651123 -0.015442 0.030579 0.758240 1445639739 -0.696350 0.008606 0.044983 0.716248 1445639739 -0.696350 0.008606 0.044983 0.716248 1445639739 -0.696350 0.008606 0.044983 0.716248 1445639739 -0.696350 0.008606 0.044983 0.716248 1445639739 -0.696350 0.008606 0.044983 0.716248 1445639739 -0.696350 0.008606 0.044983 0.716248 1445639739 -0.703064 0.007385 0.077271 0.706848 1445639739 -0.703064 0.007385 0.077271 0.706848 1445639739 -0.703064 0.007385 0.077271 0.706848 1445639739 -0.703064 0.007385 0.077271 0.706848 1445639739 -0.703064 0.007385 0.077271 0.706848 1445639739 -0.703064 0.007385 0.077271 0.706848 1445639739 -0.675720 -0.036987 0.131165 0.724487 1445639739 -0.675720 -0.036987 0.131165 0.724487 1445639739 -0.675720 -0.036987 0.131165 0.724487 1445639739 -0.675720 -0.036987 0.131165 0.724487 1445639739 -0.675720 -0.036987 0.131165 0.724487 1445639739 -0.675720 -0.036987 0.131165 0.724487 1445639739 -0.675720 -0.036987 0.131165 0.724487 1445639739 -0.652466 -0.029907 0.132080 0.745605 1445639739 -0.652466 -0.029907 0.132080 0.745605 1445639739 -0.652466 -0.029907 0.132080 0.745605 1445639739 -0.652466 -0.029907 0.132080 0.745605 1445639739 -0.652466 -0.029907 0.132080 0.745605 1445639739 -0.652466 -0.029907 0.132080 0.745605 1445639739 -0.652466 -0.029907 0.132080 0.745605 1445639739 -0.643799 0.016174 0.133850 0.753235 1445639739 -0.643799 0.016174 0.133850 0.753235 1445639739 -0.643799 0.016174 0.133850 0.753235 1445639739 -0.643799 0.016174 0.133850 0.753235 1445639739 -0.643799 0.016174 0.133850 0.753235 1445639739 -0.643799 0.016174 0.133850 0.753235 1445639739 -0.655762 0.100403 0.138184 0.735352 1445639739 -0.655762 0.100403 0.138184 0.735352 1445639739 -0.655762 0.100403 0.138184 0.735352 1445639739 -0.655762 0.100403 0.138184 0.735352 1445639739 -0.655762 0.100403 0.138184 0.735352 1445639739 -0.655762 0.100403 0.138184 0.735352 1445639739 -0.655762 0.100403 0.138184 0.735352 1445639739 -0.652588 0.184753 0.133606 0.722595 1445639739 -0.652588 0.184753 0.133606 0.722595 1445639739 -0.652588 0.184753 0.133606 0.722595 1445639739 -0.652588 0.184753 0.133606 0.722595 1445639739 -0.652588 0.184753 0.133606 0.722595 1445639739 -0.652588 0.184753 0.133606 0.722595 1445639739 -0.612244 0.132507 0.084229 0.774902 1445639739 -0.612244 0.132507 0.084229 0.774902 1445639739 -0.612244 0.132507 0.084229 0.774902 1445639739 -0.612244 0.132507 0.084229 0.774902 1445639739 -0.612244 0.132507 0.084229 0.774902 1445639739 -0.612244 0.132507 0.084229 0.774902 1445639739 -0.520020 0.009644 0.011902 0.854004 1445639739 -0.520020 0.009644 0.011902 0.854004 1445639739 -0.520020 0.009644 0.011902 0.854004 1445639739 -0.520020 0.009644 0.011902 0.854004 1445639739 -0.520020 0.009644 0.011902 0.854004 1445639739 -0.520020 0.009644 0.011902 0.854004 1445639739 -0.520020 0.009644 0.011902 0.854004 1445639739 -0.480652 -0.014099 0.009094 0.876770 1445639739 -0.480652 -0.014099 0.009094 0.876770 1445639739 -0.480652 -0.014099 0.009094 0.876770 1445639739 -0.480652 -0.014099 0.009094 0.876770 1445639739 -0.480652 -0.014099 0.009094 0.876770 1445639739 -0.480652 -0.014099 0.009094 0.876770 1445639739 -0.541992 0.013000 0.017700 0.840088 1445639739 -0.541992 0.013000 0.017700 0.840088 1445639739 -0.541992 0.013000 0.017700 0.840088 1445639739 -0.541992 0.013000 0.017700 0.840088 1445639739 -0.541992 0.013000 0.017700 0.840088 1445639739 -0.541992 0.013000 0.017700 0.840088 1445639739 -0.541992 0.013000 0.017700 0.840088 1445639739 -0.613342 0.058960 0.004822 0.787598 1445639739 -0.613342 0.058960 0.004822 0.787598 1445639739 -0.613342 0.058960 0.004822 0.787598 1445639740 -0.613342 0.058960 0.004822 0.787598 1445639740 -0.613342 0.058960 0.004822 0.787598 1445639740 -0.613342 0.058960 0.004822 0.787598 1445639740 -0.672180 0.064270 0.014404 0.737488 1445639740 -0.672180 0.064270 0.014404 0.737488 1445639740 -0.672180 0.064270 0.014404 0.737488 1445639740 -0.672180 0.064270 0.014404 0.737488 1445639740 -0.672180 0.064270 0.014404 0.737488 1445639740 -0.672180 0.064270 0.014404 0.737488 1445639740 -0.672180 0.064270 0.014404 0.737488 1445639740 -0.700928 0.055359 0.010864 0.710999 1445639740 -0.700928 0.055359 0.010864 0.710999 1445639740 -0.700928 0.055359 0.010864 0.710999 1445639740 -0.700928 0.055359 0.010864 0.710999 1445639740 -0.700928 0.055359 0.010864 0.710999 1445639740 -0.700928 0.055359 0.010864 0.710999 1445639740 -0.700928 0.055359 0.010864 0.710999 1445639740 -0.691467 0.003540 0.042664 0.721130 1445639740 -0.691467 0.003540 0.042664 0.721130 1445639740 -0.691467 0.003540 0.042664 0.721130 1445639740 -0.691467 0.003540 0.042664 0.721130 1445639740 -0.691467 0.003540 0.042664 0.721130 1445639740 -0.691467 0.003540 0.042664 0.721130 1445639740 -0.655762 -0.010925 0.087524 0.749817 1445639740 -0.655762 -0.010925 0.087524 0.749817 1445639740 -0.655762 -0.010925 0.087524 0.749817 1445639740 -0.655762 -0.010925 0.087524 0.749817 1445639740 -0.655762 -0.010925 0.087524 0.749817 1445639740 -0.655762 -0.010925 0.087524 0.749817 1445639740 -0.635071 0.054260 0.120178 0.761108 1445639740 -0.635071 0.054260 0.120178 0.761108 1445639740 -0.635071 0.054260 0.120178 0.761108 1445639740 -0.635071 0.054260 0.120178 0.761108 1445639740 -0.635071 0.054260 0.120178 0.761108 1445639740 -0.635071 0.054260 0.120178 0.761108 1445639740 -0.635071 0.054260 0.120178 0.761108 1445639740 -0.638855 0.157410 0.140686 0.739807 1445639740 -0.638855 0.157410 0.140686 0.739807 1445639740 -0.638855 0.157410 0.140686 0.739807 1445639740 -0.638855 0.157410 0.140686 0.739807 1445639740 -0.638855 0.157410 0.140686 0.739807 1445639740 -0.638855 0.157410 0.140686 0.739807 1445639740 -0.637573 0.233704 0.151184 0.718323 1445639740 -0.637573 0.233704 0.151184 0.718323 1445639740 -0.637573 0.233704 0.151184 0.718323 1445639740 -0.637573 0.233704 0.151184 0.718323 1445639740 -0.637573 0.233704 0.151184 0.718323 1445639740 -0.637573 0.233704 0.151184 0.718323 1445639740 -0.590210 0.158936 0.070374 0.788269 1445639740 -0.590210 0.158936 0.070374 0.788269 1445639740 -0.590210 0.158936 0.070374 0.788269 1445639740 -0.590210 0.158936 0.070374 0.788269 1445639740 -0.590210 0.158936 0.070374 0.788269 1445639740 -0.590210 0.158936 0.070374 0.788269 1445639740 -0.523621 0.031433 0.002808 0.851318 1445639740 -0.523621 0.031433 0.002808 0.851318 1445639740 -0.523621 0.031433 0.002808 0.851318 1445639740 -0.523621 0.031433 0.002808 0.851318 1445639740 -0.523621 0.031433 0.002808 0.851318 1445639740 -0.523621 0.031433 0.002808 0.851318 1445639740 -0.511414 0.031189 0.027222 0.858337 1445639740 -0.511414 0.031189 0.027222 0.858337 1445639740 -0.511414 0.031189 0.027222 0.858337 1445639740 -0.511414 0.031189 0.027222 0.858337 1445639740 -0.511414 0.031189 0.027222 0.858337 1445639740 -0.511414 0.031189 0.027222 0.858337 1445639740 -0.511414 0.031189 0.027222 0.858337 1445639740 -0.573853 0.059265 0.029663 0.816284 1445639740 -0.573853 0.059265 0.029663 0.816284 1445639740 -0.573853 0.059265 0.029663 0.816284 1445639740 -0.573853 0.059265 0.029663 0.816284 1445639740 -0.573853 0.059265 0.029663 0.816284 1445639740 -0.638733 0.088928 0.037720 0.763306 1445639740 -0.638733 0.088928 0.037720 0.763306 1445639740 -0.638733 0.088928 0.037720 0.763306 1445639740 -0.638733 0.088928 0.037720 0.763306 1445639740 -0.638733 0.088928 0.037720 0.763306 1445639740 -0.638733 0.088928 0.037720 0.763306 1445639740 -0.638733 0.088928 0.037720 0.763306 1445639740 -0.680847 0.105530 0.040710 0.723633 1445639740 -0.680847 0.105530 0.040710 0.723633 1445639740 -0.680847 0.105530 0.040710 0.723633 1445639740 -0.680847 0.105530 0.040710 0.723633 1445639740 -0.680847 0.105530 0.040710 0.723633 1445639740 -0.680847 0.105530 0.040710 0.723633 1445639740 -0.692627 0.082703 0.050476 0.714783 1445639740 -0.692627 0.082703 0.050476 0.714783 1445639740 -0.692627 0.082703 0.050476 0.714783 1445639740 -0.692627 0.082703 0.050476 0.714783 1445639740 -0.692627 0.082703 0.050476 0.714783 1445639740 -0.692627 0.082703 0.050476 0.714783 1445639740 -0.661133 0.041199 0.096497 0.742859 1445639740 -0.661133 0.041199 0.096497 0.742859 1445639740 -0.661133 0.041199 0.096497 0.742859 1445639740 -0.661133 0.041199 0.096497 0.742859 1445639740 -0.661133 0.041199 0.096497 0.742859 1445639740 -0.661133 0.041199 0.096497 0.742859 1445639740 -0.632996 0.064758 0.136536 0.759277 1445639740 -0.632996 0.064758 0.136536 0.759277 1445639740 -0.632996 0.064758 0.136536 0.759277 1445639740 -0.632996 0.064758 0.136536 0.759277 1445639740 -0.632996 0.064758 0.136536 0.759277 1445639740 -0.632996 0.064758 0.136536 0.759277 1445639740 -0.632996 0.064758 0.136536 0.759277 1445639740 -0.645813 0.123962 0.147583 0.738770 1445639740 -0.645813 0.123962 0.147583 0.738770 1445639740 -0.645813 0.123962 0.147583 0.738770 1445639740 -0.645813 0.123962 0.147583 0.738770 1445639740 -0.645813 0.123962 0.147583 0.738770 1445639740 -0.645813 0.123962 0.147583 0.738770 1445639740 -0.658264 0.202393 0.143127 0.710815 1445639740 -0.658264 0.202393 0.143127 0.710815 1445639740 -0.658264 0.202393 0.143127 0.710815 1445639740 -0.658264 0.202393 0.143127 0.710815 1445639741 -0.658264 0.202393 0.143127 0.710815 1445639741 -0.641846 0.229492 0.123962 0.721130 1445639741 -0.641846 0.229492 0.123962 0.721130 1445639741 -0.641846 0.229492 0.123962 0.721130 1445639741 -0.641846 0.229492 0.123962 0.721130 1445639741 -0.641846 0.229492 0.123962 0.721130 1445639741 -0.641846 0.229492 0.123962 0.721130 1445639741 -0.587280 0.120728 0.048218 0.798889 1445639741 -0.587280 0.120728 0.048218 0.798889 1445639741 -0.587280 0.120728 0.048218 0.798889 1445639741 -0.587280 0.120728 0.048218 0.798889 1445639741 -0.587280 0.120728 0.048218 0.798889 1445639741 -0.587280 0.120728 0.048218 0.798889 1445639741 -0.587280 0.120728 0.048218 0.798889 1445639741 -0.509216 0.021667 -0.011841 0.860291 1445639741 -0.509216 0.021667 -0.011841 0.860291 1445639741 -0.509216 0.021667 -0.011841 0.860291 1445639741 -0.509216 0.021667 -0.011841 0.860291 1445639741 -0.509216 0.021667 -0.011841 0.860291 1445639741 -0.509216 0.021667 -0.011841 0.860291 1445639741 -0.523438 0.034363 0.018799 0.851135 1445639741 -0.523438 0.034363 0.018799 0.851135 1445639741 -0.523438 0.034363 0.018799 0.851135 1445639741 -0.523438 0.034363 0.018799 0.851135 1445639741 -0.523438 0.034363 0.018799 0.851135 1445639741 -0.523438 0.034363 0.018799 0.851135 1445639741 -0.591797 0.077515 -0.007874 0.802307 1445639741 -0.591797 0.077515 -0.007874 0.802307 1445639741 -0.591797 0.077515 -0.007874 0.802307 1445639741 -0.591797 0.077515 -0.007874 0.802307 1445639741 -0.591797 0.077515 -0.007874 0.802307 1445639741 -0.591797 0.077515 -0.007874 0.802307 1445639741 -0.591797 0.077515 -0.007874 0.802307 1445639741 -0.662231 0.117126 0.007751 0.739990 1445639741 -0.662231 0.117126 0.007751 0.739990 1445639741 -0.662231 0.117126 0.007751 0.739990 1445639741 -0.662231 0.117126 0.007751 0.739990 1445639741 -0.662231 0.117126 0.007751 0.739990 1445639741 -0.662231 0.117126 0.007751 0.739990 1445639741 -0.700439 0.136658 0.010315 0.700439 1445639741 -0.700439 0.136658 0.010315 0.700439 1445639741 -0.700439 0.136658 0.010315 0.700439 1445639741 -0.700439 0.136658 0.010315 0.700439 1445639741 -0.700439 0.136658 0.010315 0.700439 1445639741 -0.700439 0.136658 0.010315 0.700439 1445639741 -0.700439 0.136658 0.010315 0.700439 1445639741 -0.707336 0.105530 0.037964 0.697937 1445639741 -0.707336 0.105530 0.037964 0.697937 1445639741 -0.707336 0.105530 0.037964 0.697937 1445639741 -0.707336 0.105530 0.037964 0.697937 1445639741 -0.707336 0.105530 0.037964 0.697937 1445639741 -0.707336 0.105530 0.037964 0.697937 1445639741 -0.674011 0.086487 0.087952 0.728394 1445639741 -0.674011 0.086487 0.087952 0.728394 1445639741 -0.674011 0.086487 0.087952 0.728394 1445639741 -0.674011 0.086487 0.087952 0.728394 1445639741 -0.674011 0.086487 0.087952 0.728394 1445639741 -0.674011 0.086487 0.087952 0.728394 1445639741 -0.650940 0.133179 0.122131 0.737305 1445639741 -0.650940 0.133179 0.122131 0.737305 1445639741 -0.650940 0.133179 0.122131 0.737305 1445639741 -0.650940 0.133179 0.122131 0.737305 1445639741 -0.650940 0.133179 0.122131 0.737305 1445639741 -0.650940 0.133179 0.122131 0.737305 1445639741 -0.650940 0.133179 0.122131 0.737305 1445639741 -0.650513 0.196655 0.135803 0.720886 1445639741 -0.650513 0.196655 0.135803 0.720886 1445639741 -0.650513 0.196655 0.135803 0.720886 1445639741 -0.650513 0.196655 0.135803 0.720886 1445639741 -0.650513 0.196655 0.135803 0.720886 1445639741 -0.650513 0.196655 0.135803 0.720886 1445639741 -0.636597 0.251221 0.144470 0.714661 1445639741 -0.636597 0.251221 0.144470 0.714661 1445639741 -0.636597 0.251221 0.144470 0.714661 1445639741 -0.636597 0.251221 0.144470 0.714661 1445639741 -0.636597 0.251221 0.144470 0.714661 1445639741 -0.636597 0.251221 0.144470 0.714661 1445639741 -0.588562 0.173767 0.105591 0.782471 1445639741 -0.588562 0.173767 0.105591 0.782471 1445639741 -0.588562 0.173767 0.105591 0.782471 1445639741 -0.588562 0.173767 0.105591 0.782471 1445639741 -0.588562 0.173767 0.105591 0.782471 1445639741 -0.588562 0.173767 0.105591 0.782471 1445639741 -0.588562 0.173767 0.105591 0.782471 1445639741 -0.513672 0.022339 0.034912 0.856995 1445639741 -0.513672 0.022339 0.034912 0.856995 1445639741 -0.513672 0.022339 0.034912 0.856995 1445639741 -0.513672 0.022339 0.034912 0.856995 1445639741 -0.513672 0.022339 0.034912 0.856995 1445639741 -0.513672 0.022339 0.034912 0.856995 1445639741 -0.513672 0.022339 0.034912 0.856995 1445639741 -0.512634 0.035889 0.057922 0.855896 1445639741 -0.512634 0.035889 0.057922 0.855896 1445639741 -0.512634 0.035889 0.057922 0.855896 1445639741 -0.512634 0.035889 0.057922 0.855896 1445639741 -0.512634 0.035889 0.057922 0.855896 1445639741 -0.512634 0.035889 0.057922 0.855896 1445639741 -0.572937 0.087769 0.042969 0.813721 1445639741 -0.572937 0.087769 0.042969 0.813721 1445639741 -0.572937 0.087769 0.042969 0.813721 1445639741 -0.572937 0.087769 0.042969 0.813721 1445639741 -0.572937 0.087769 0.042969 0.813721 1445639741 -0.572937 0.087769 0.042969 0.813721 1445639741 -0.620544 0.141296 0.044861 0.770020 1445639741 -0.620544 0.141296 0.044861 0.770020 1445639741 -0.620544 0.141296 0.044861 0.770020 1445639741 -0.620544 0.141296 0.044861 0.770020 1445639741 -0.620544 0.141296 0.044861 0.770020 1445639741 -0.620544 0.141296 0.044861 0.770020 1445639741 -0.620544 0.141296 0.044861 0.770020 1445639741 -0.664307 0.153931 0.049133 0.729797 1445639741 -0.664307 0.153931 0.049133 0.729797 1445639741 -0.664307 0.153931 0.049133 0.729797 1445639741 -0.664307 0.153931 0.049133 0.729797 1445639741 -0.664307 0.153931 0.049133 0.729797 1445639741 -0.664307 0.153931 0.049133 0.729797 1445639742 -0.681152 0.135132 0.025635 0.719116 1445639742 -0.681152 0.135132 0.025635 0.719116 1445639742 -0.681152 0.135132 0.025635 0.719116 1445639742 -0.681152 0.135132 0.025635 0.719116 1445639742 -0.681152 0.135132 0.025635 0.719116 1445639742 -0.681152 0.135132 0.025635 0.719116 1445639742 -0.681152 0.135132 0.025635 0.719116 1445639742 -0.662292 0.070435 0.044067 0.744629 1445639742 -0.662292 0.070435 0.044067 0.744629 1445639742 -0.662292 0.070435 0.044067 0.744629 1445639742 -0.662292 0.070435 0.044067 0.744629 1445639742 -0.662292 0.070435 0.044067 0.744629 1445639742 -0.662292 0.070435 0.044067 0.744629 1445639742 -0.662292 0.070435 0.044067 0.744629 1445639742 -0.621460 0.083984 0.085632 0.774231 1445639742 -0.621460 0.083984 0.085632 0.774231 1445639742 -0.621460 0.083984 0.085632 0.774231 1445639742 -0.621460 0.083984 0.085632 0.774231 1445639742 -0.621460 0.083984 0.085632 0.774231 1445639742 -0.621460 0.083984 0.085632 0.774231 1445639742 -0.607849 0.154663 0.127563 0.768311 1445639742 -0.607849 0.154663 0.127563 0.768311 1445639742 -0.607849 0.154663 0.127563 0.768311 1445639742 -0.607849 0.154663 0.127563 0.768311 1445639742 -0.607849 0.154663 0.127563 0.768311 1445639742 -0.607849 0.154663 0.127563 0.768311 1445639742 -0.605286 0.230713 0.163269 0.744141 1445639742 -0.605286 0.230713 0.163269 0.744141 1445639742 -0.605286 0.230713 0.163269 0.744141 1445639742 -0.605286 0.230713 0.163269 0.744141 1445639742 -0.605286 0.230713 0.163269 0.744141 1445639742 -0.605286 0.230713 0.163269 0.744141 1445639742 -0.605286 0.230713 0.163269 0.744141 1445639742 -0.597290 0.247253 0.152771 0.747498 1445639742 -0.597290 0.247253 0.152771 0.747498 1445639742 -0.597290 0.247253 0.152771 0.747498 1445639742 -0.597290 0.247253 0.152771 0.747498 1445639742 -0.597290 0.247253 0.152771 0.747498 1445639742 -0.597290 0.247253 0.152771 0.747498 1445639742 -0.547546 0.106140 0.050659 0.828430 1445639742 -0.547546 0.106140 0.050659 0.828430 1445639742 -0.547546 0.106140 0.050659 0.828430 1445639742 -0.547546 0.106140 0.050659 0.828430 1445639742 -0.547546 0.106140 0.050659 0.828430 1445639742 -0.547546 0.106140 0.050659 0.828430 1445639742 -0.547546 0.106140 0.050659 0.828430 1445639742 -0.477844 0.006348 0.045471 0.877258 1445639742 -0.477844 0.006348 0.045471 0.877258 1445639742 -0.477844 0.006348 0.045471 0.877258 1445639742 
-0.108032 -0.609924 0.058716 0.782837 1445639744 -0.108032 -0.609924 0.058716 0.782837 1445639744 -0.108032 -0.609924 0.058716 0.782837 1445639744 -0.124451 -0.606140 0.035461 0.784790 1445639744 -0.124451 -0.606140 0.035461 0.784790 1445639744 -0.124451 -0.606140 0.035461 0.784790 1445639744 -0.124451 -0.606140 0.035461 0.784790 1445639744 -0.124451 -0.606140 0.035461 0.784790 1445639744 -0.124451 -0.606140 0.035461 0.784790 1445639744 -0.127625 -0.597839 0.030884 0.790771 1445639744 -0.127625 -0.597839 0.030884 0.790771 1445639744 -0.127625 -0.597839 0.030884 0.790771 1445639744 -0.127625 -0.597839 0.030884 0.790771 1445639744 -0.127625 -0.597839 0.030884 0.790771 1445639744 -0.127625 -0.597839 0.030884 0.790771 1445639744 -0.112061 -0.592346 0.055847 0.795898 1445639744 -0.112061 -0.592346 0.055847 0.795898 1445639744 -0.112061 -0.592346 0.055847 0.795898 1445639744 -0.112061 -0.592346 0.055847 0.795898 1445639744 -0.112061 -0.592346 0.055847 0.795898 1445639744 -0.112061 -0.592346 0.055847 0.795898 1445639744 -0.112061 -0.592346 0.055847 0.795898 1445639744 -0.094727 -0.587952 0.085449 0.798767 1445639744 -0.094727 -0.587952 0.085449 0.798767 1445639744 -0.094727 -0.587952 0.085449 0.798767 1445639744 -0.094727 -0.587952 0.085449 0.798767 1445639744 -0.094727 -0.587952 0.085449 0.798767 1445639744 -0.094727 -0.587952 0.085449 0.798767 1445639744 -0.082520 -0.587036 0.110046 0.797791 1445639744 -0.082520 -0.587036 0.110046 0.797791 1445639744 -0.082520 -0.587036 0.110046 0.797791 1445639744 -0.082520 -0.587036 0.110046 0.797791 1445639744 -0.082520 -0.587036 0.110046 0.797791 1445639744 -0.082520 -0.587036 0.110046 0.797791 1445639744 -0.071960 -0.595520 0.119080 0.791199 1445639744 -0.071960 -0.595520 0.119080 0.791199 1445639744 -0.071960 -0.595520 0.119080 0.791199 1445639744 -0.071960 -0.595520 0.119080 0.791199 1445639744 -0.071960 -0.595520 0.119080 0.791199 1445639744 -0.071960 -0.595520 0.119080 0.791199 1445639744 -0.060608 -0.615173 0.094116 0.780396 1445639744 -0.060608 -0.615173 0.094116 0.780396 1445639744 -0.060608 -0.615173 0.094116 0.780396 1445639744 -0.060608 -0.615173 0.094116 0.780396 1445639744 -0.060608 -0.615173 0.094116 0.780396 1445639744 -0.060608 -0.615173 0.094116 0.780396 1445639744 -0.046814 -0.640259 0.046753 0.765320 1445639744 -0.046814 -0.640259 0.046753 0.765320 1445639744 -0.046814 -0.640259 0.046753 0.765320 1445639744 -0.046814 -0.640259 0.046753 0.765320 1445639744 -0.046814 -0.640259 0.046753 0.765320 1445639744 -0.046814 -0.640259 0.046753 0.765320 1445639744 -0.030151 -0.661011 0.002991 0.749756 1445639744 -0.030151 -0.661011 0.002991 0.749756 1445639744 -0.030151 -0.661011 0.002991 0.749756 1445639744 -0.030151 -0.661011 0.002991 0.749756 1445639744 -0.030151 -0.661011 0.002991 0.749756 1445639744 -0.030151 -0.661011 0.002991 0.749756 1445639744 -0.011475 -0.670105 -0.009949 0.742065 1445639744 -0.011475 -0.670105 -0.009949 0.742065 1445639744 -0.011475 -0.670105 -0.009949 0.742065 1445639745 -0.011475 -0.670105 -0.009949 0.742065 1445639745 -0.011475 -0.670105 -0.009949 0.742065 1445639745 -0.011475 -0.670105 -0.009949 0.742065 1445639745 -0.011475 -0.670105 -0.009949 0.742065 1445639745 -0.002747 -0.667969 0.002197 0.744202 1445639745 -0.002747 -0.667969 0.002197 0.744202 1445639745 -0.002747 -0.667969 0.002197 0.744202 1445639745 -0.002747 -0.667969 0.002197 0.744202 1445639745 -0.002747 -0.667969 0.002197 0.744202 1445639745 -0.002747 -0.667969 0.002197 0.744202 1445639745 -0.003601 -0.659180 0.022217 0.751587 1445639745 -0.003601 -0.659180 0.022217 0.751587 1445639745 -0.003601 -0.659180 0.022217 0.751587 1445639745 -0.003601 -0.659180 0.022217 0.751587 1445639745 -0.003601 -0.659180 0.022217 0.751587 1445639745 -0.003601 -0.659180 0.022217 0.751587 1445639745 -0.003601 -0.659180 0.022217 0.751587 1445639745 -0.009521 -0.647827 0.042480 0.760498 1445639745 -0.009521 -0.647827 0.042480 0.760498 1445639745 -0.009521 -0.647827 0.042480 0.760498 1445639745 -0.009521 -0.647827 0.042480 0.760498 1445639745 -0.009521 -0.647827 0.042480 0.760498 1445639745 -0.017029 -0.634399 0.065308 0.770081 1445639745 -0.017029 -0.634399 0.065308 0.770081 1445639745 -0.017029 -0.634399 0.065308 0.770081 1445639745 -0.017029 -0.634399 0.065308 0.770081 1445639745 -0.017029 -0.634399 0.065308 0.770081 1445639745 -0.017029 -0.634399 0.065308 0.770081 1445639745 -0.017029 -0.634399 0.065308 0.770081 1445639745 -0.028931 -0.622864 0.085876 0.777039 1445639745 -0.028931 -0.622864 0.085876 0.777039 1445639745 -0.028931 -0.622864 0.085876 0.777039 1445639745 -0.028931 -0.622864 0.085876 0.777039 1445639745 -0.028931 -0.622864 0.085876 0.777039 1445639745 -0.028931 -0.622864 0.085876 0.777039 1445639745 -0.046631 -0.614929 0.088440 0.782166 1445639745 -0.046631 -0.614929 0.088440 0.782166 1445639745 -0.046631 -0.614929 0.088440 0.782166 1445639745 -0.046631 -0.614929 0.088440 0.782166 1445639745 -0.046631 -0.614929 0.088440 0.782166 1445639745 -0.046631 -0.614929 0.088440 0.782166 1445639745 -0.055664 -0.607910 0.095581 0.786255 1445639745 -0.055664 -0.607910 0.095581 0.786255 1445639745 -0.055664 -0.607910 0.095581 0.786255 1445639745 -0.055664 -0.607910 0.095581 0.786255 1445639745 -0.055664 -0.607910 0.095581 0.786255 1445639745 -0.050110 -0.606018 0.123901 0.784119 1445639745 -0.050110 -0.606018 0.123901 0.784119 1445639745 -0.050110 -0.606018 0.123901 0.784119 1445639745 -0.050110 -0.606018 0.123901 0.784119 1445639745 -0.050110 -0.606018 0.123901 0.784119 1445639745 -0.050110 -0.606018 0.123901 0.784119 1445639745 -0.042542 -0.614014 0.135010 0.776489 1445639745 -0.042542 -0.614014 0.135010 0.776489 1445639745 -0.042542 -0.614014 0.135010 0.776489 1445639745 -0.042542 -0.614014 0.135010 0.776489 1445639745 -0.042542 -0.614014 0.135010 0.776489 1445639745 -0.042542 -0.614014 0.135010 0.776489 1445639745 -0.042542 -0.614014 0.135010 0.776489 1445639745 -0.040466 -0.629150 0.104309 0.769165 1445639745 -0.040466 -0.629150 0.104309 0.769165 1445639745 -0.040466 -0.629150 0.104309 0.769165 1445639745 -0.040466 -0.629150 0.104309 0.769165 1445639745 -0.040466 -0.629150 0.104309 0.769165 1445639745 -0.040466 -0.629150 0.104309 0.769165 1445639745 -0.025940 -0.643860 0.078613 0.760681 1445639745 -0.025940 -0.643860 0.078613 0.760681 1445639745 -0.025940 -0.643860 0.078613 0.760681 1445639745 -0.025940 -0.643860 0.078613 0.760681 1445639745 -0.025940 -0.643860 0.078613 0.760681 1445639745 -0.025940 -0.643860 0.078613 0.760681 1445639745 -0.025940 -0.643860 0.078613 0.760681 1445639745 0.000061 -0.652161 0.080994 0.753723 1445639745 0.000061 -0.652161 0.080994 0.753723 1445639745 0.000061 -0.652161 0.080994 0.753723 1445639745 0.000061 -0.652161 0.080994 0.753723 1445639745 0.000061 -0.652161 0.080994 0.753723 1445639745 0.000061 -0.652161 0.080994 0.753723 1445639745 0.006287 -0.654846 0.085632 0.750854 1445639745 0.006287 -0.654846 0.085632 0.750854 1445639745 0.006287 -0.654846 0.085632 0.750854 1445639745 0.006287 -0.654846 0.085632 0.750854 1445639745 0.006287 -0.654846 0.085632 0.750854 1445639745 0.006287 -0.654846 0.085632 0.750854 1445639745 0.006287 -0.654846 0.085632 0.750854 1445639745 -0.011414 -0.655640 0.066406 0.752075 1445639745 -0.011414 -0.655640 0.066406 0.752075 1445639745 -0.011414 -0.655640 0.066406 0.752075 1445639745 -0.011414 -0.655640 0.066406 0.752075 1445639745 -0.011414 -0.655640 0.066406 0.752075 1445639745 -0.011414 -0.655640 0.066406 0.752075 1445639745 -0.018555 -0.651062 0.049988 0.757141 1445639745 -0.018555 -0.651062 0.049988 0.757141 1445639745 -0.018555 -0.651062 0.049988 0.757141 1445639745 -0.018555 -0.651062 0.049988 0.757141 1445639745 -0.018555 -0.651062 0.049988 0.757141 1445639745 -0.018555 -0.651062 0.049988 0.757141 1445639745 -0.018555 -0.651062 0.049988 0.757141 1445639745 -0.004395 -0.644348 0.059937 0.762329 1445639745 -0.004395 -0.644348 0.059937 0.762329 1445639745 -0.004395 -0.644348 0.059937 0.762329 1445639745 -0.004395 -0.644348 0.059937 0.762329 1445639745 -0.004395 -0.644348 0.059937 0.762329 1445639745 0.009460 -0.636841 0.075623 0.767212 1445639745 0.009460 -0.636841 0.075623 0.767212 1445639745 0.009460 -0.636841 0.075623 0.767212 1445639745 0.009460 -0.636841 0.075623 0.767212 1445639745 0.009460 -0.636841 0.075623 0.767212 1445639745 0.009460 -0.636841 0.075623 0.767212 1445639745 0.019409 -0.629700 0.099609 0.770203 1445639745 0.019409 -0.629700 0.099609 0.770203 1445639745 0.019409 -0.629700 0.099609 0.770203 1445639745 0.019409 -0.629700 0.099609 0.770203 1445639746 0.019409 -0.629700 0.099609 0.770203 1445639746 0.019409 -0.629700 0.099609 0.770203 1445639746 0.019409 -0.629700 0.099609 0.770203 1445639746 0.024292 -0.631348 0.112915 0.766846 1445639746 0.024292 -0.631348 0.112915 0.766846 1445639746 0.024292 -0.631348 0.112915 0.766846 1445639746 0.024292 -0.631348 0.112915 0.766846 1445639746 0.024292 -0.631348 0.112915 0.766846 1445639746 0.024292 -0.631348 0.112915 0.766846 1445639746 0.016602 -0.644043 0.088135 0.759705 1445639746 0.016602 -0.644043 0.088135 0.759705 1445639746 0.016602 -0.644043 0.088135 0.759705 1445639746 0.016602 -0.644043 0.088135 0.759705 1445639746 0.016602 -0.644043 0.088135 0.759705 1445639746 0.016602 -0.644043 0.088135 0.759705 1445639746 0.006592 -0.655945 0.055420 0.752747 1445639746 0.006592 -0.655945 0.055420 0.752747 1445639746 0.006592 -0.655945 0.055420 0.752747 1445639746 0.006592 -0.655945 0.055420 0.752747 1445639746 0.006592 -0.655945 0.055420 0.752747 1445639746 0.006592 -0.655945 0.055420 0.752747 1445639746 0.006592 -0.655945 0.055420 0.752747 1445639746 0.006470 -0.658691 0.052490 0.750549 1445639746 0.006470 -0.658691 0.052490 0.750549 1445639746 0.006470 -0.658691 0.052490 0.750549 1445639746 0.006470 -0.658691 0.052490 0.750549 1445639746 0.006470 -0.658691 0.052490 0.750549 1445639746 0.006470 -0.658691 0.052490 0.750549 1445639746 0.002380 -0.652893 0.075623 0.753662 1445639746 0.002380 -0.652893 0.075623 0.753662 1445639746 0.002380 -0.652893 0.075623 0.753662 1445639746 0.002380 -0.652893 0.075623 0.753662 1445639746 0.002380 -0.652893 0.075623 0.753662 1445639746 0.002380 -0.652893 0.075623 0.753662 1445639746 -0.024109 -0.644897 0.088074 0.758789 1445639746 -0.024109 -0.644897 0.088074 0.758789 1445639746 -0.024109 -0.644897 0.088074 0.758789 1445639746 -0.024109 -0.644897 0.088074 0.758789 1445639746 -0.024109 -0.644897 0.088074 0.758789 1445639746 -0.024109 -0.644897 0.088074 0.758789 1445639746 -0.024109 -0.644897 0.088074 0.758789 1445639746 -0.053406 -0.633667 0.085754 0.766968 1445639746 -0.053406 -0.633667 0.085754 0.766968 1445639746 -0.053406 -0.633667 0.085754 0.766968 1445639746 -0.053406 -0.633667 0.085754 0.766968 1445639746 -0.053406 -0.633667 0.085754 0.766968 1445639746 -0.053406 -0.633667 0.085754 0.766968 1445639746 -0.053406 -0.633667 0.085754 0.766968 1445639746 -0.068970 -0.624268 0.088257 0.773132 1445639746 -0.068970 -0.624268 0.088257 0.773132 1445639746 -0.068970 -0.624268 0.088257 0.773132 1445639746 -0.068970 -0.624268 0.088257 0.773132 1445639746 -0.068970 -0.624268 0.088257 0.773132 1445639746 -0.068970 -0.624268 0.088257 0.773132 1445639746 -0.070740 -0.618408 0.086975 0.777832 1445639746 -0.070740 -0.618408 0.086975 0.777832 1445639746 -0.070740 -0.618408 0.086975 0.777832 1445639746 -0.070740 -0.618408 0.086975 0.777832 1445639746 -0.070740 -0.618408 0.086975 0.777832 1445639746 -0.070740 -0.618408 0.086975 0.777832 1445639746 -0.055603 -0.606384 0.110168 0.785522 1445639746 -0.055603 -0.606384 0.110168 0.785522 1445639746 -0.055603 -0.606384 0.110168 0.785522 1445639746 -0.055603 -0.606384 0.110168 0.785522 1445639746 -0.055603 -0.606384 0.110168 0.785522 1445639746 -0.055603 -0.606384 0.110168 0.785522 1445639746 -0.022705 -0.600891 0.165833 0.781555 1445639746 -0.022705 -0.600891 0.165833 0.781555 1445639746 -0.022705 -0.600891 0.165833 0.781555 1445639746 -0.022705 -0.600891 0.165833 0.781555 1445639746 -0.022705 -0.600891 0.165833 0.781555 1445639746 -0.022705 -0.600891 0.165833 0.781555 1445639746 0.001221 -0.612244 0.170593 0.772034 1445639746 0.001221 -0.612244 0.170593 0.772034 1445639746 0.001221 -0.612244 0.170593 0.772034 1445639746 0.001221 -0.612244 0.170593 0.772034 1445639746 0.001221 -0.612244 0.170593 0.772034 1445639746 0.001221 -0.612244 0.170593 0.772034 1445639746 0.001221 -0.612244 0.170593 0.772034 1445639746 0.004150 -0.632874 0.119507 0.764954 1445639746 0.004150 -0.632874 0.119507 0.764954 1445639746 0.004150 -0.632874 0.119507 0.764954 1445639746 0.004150 -0.632874 0.119507 0.764954 1445639746 0.004150 -0.632874 0.119507 0.764954 1445639746 0.004150 -0.632874 0.119507 0.764954 1445639746 0.003296 -0.652161 0.074951 0.754395 1445639746 0.003296 -0.652161 0.074951 0.754395 1445639746 0.003296 -0.652161 0.074951 0.754395 1445639746 0.003296 -0.652161 0.074951 0.754395 1445639746 0.003296 -0.652161 0.074951 0.754395 1445639746 0.003296 -0.652161 0.074951 0.754395 1445639746 0.011047 -0.665588 0.060059 0.743835 1445639746 0.011047 -0.665588 0.060059 0.743835 1445639746 0.011047 -0.665588 0.060059 0.743835 1445639746 0.011047 -0.665588 0.060059 0.743835 1445639746 0.011047 -0.665588 0.060059 0.743835 1445639746 0.011047 -0.665588 0.060059 0.743835 1445639746 0.007202 -0.666931 0.059448 0.742676 1445639746 0.007202 -0.666931 0.059448 0.742676 1445639746 0.007202 -0.666931 0.059448 0.742676 1445639746 0.007202 -0.666931 0.059448 0.742676 1445639746 0.007202 -0.666931 0.059448 0.742676 1445639746 0.007202 -0.666931 0.059448 0.742676 1445639746 0.007202 -0.666931 0.059448 0.742676 1445639746 -0.013855 -0.663147 0.047058 0.746887 1445639746 -0.013855 -0.663147 0.047058 0.746887 1445639746 -0.013855 -0.663147 0.047058 0.746887 1445639746 -0.013855 -0.663147 0.047058 0.746887 1445639746 -0.013855 -0.663147 0.047058 0.746887 1445639746 -0.013855 -0.663147 0.047058 0.746887 1445639746 -0.028198 -0.652588 0.040161 0.756165 1445639746 -0.028198 -0.652588 0.040161 0.756165 1445639746 -0.028198 -0.652588 0.040161 0.756165 1445639746 -0.028198 -0.652588 0.040161 0.756165 1445639747 -0.028198 -0.652588 0.040161 0.756165 1445639747 -0.028198 -0.652588 0.040161 0.756165 1445639747 -0.028198 -0.652588 0.040161 0.756165 1445639747 -0.031860 -0.639282 0.049805 0.766663 1445639747 -0.031860 -0.639282 0.049805 0.766663 1445639747 -0.031860 -0.639282 0.049805 0.766663 1445639747 -0.031860 -0.639282 0.049805 0.766663 1445639747 -0.031860 -0.639282 0.049805 0.766663 1445639747 -0.030701 -0.617920 0.069885 0.782532 1445639747 -0.030701 -0.617920 0.069885 0.782532 1445639747 -0.030701 -0.617920 0.069885 0.782532 1445639747 -0.030701 -0.617920 0.069885 0.782532 1445639747 -0.030701 -0.617920 0.069885 0.782532 1445639747 -0.030701 -0.617920 0.069885 0.782532 1445639747 -0.030701 -0.617920 0.069885 0.782532 1445639747 -0.014526 -0.596130 0.126282 0.792786 1445639747 -0.014526 -0.596130 0.126282 0.792786 1445639747 -0.014526 -0.596130 0.126282 0.792786 1445639747 -0.014526 -0.596130 0.126282 0.792786 1445639747 -0.014526 -0.596130 0.126282 0.792786 1445639747 -0.014526 -0.596130 0.126282 0.792786 1445639747 0.012573 -0.587341 0.177185 0.789612 1445639747 0.012573 -0.587341 0.177185 0.789612 1445639747 0.012573 -0.587341 0.177185 0.789612 1445639747 0.012573 -0.587341 0.177185 0.789612 1445639747 0.012573 -0.587341 0.177185 0.789612 1445639747 0.012573 -0.587341 0.177185 0.789612 1445639747 0.019958 -0.598022 0.167114 0.783569 1445639747 0.019958 -0.598022 0.167114 0.783569 1445639747 0.019958 -0.598022 0.167114 0.783569 1445639747 0.019958 -0.598022 0.167114 0.783569 1445639747 0.019958 -0.598022 0.167114 0.783569 1445639747 0.019958 -0.598022 0.167114 0.783569 1445639747 0.010803 -0.616455 0.127808 0.776855 1445639747 0.010803 -0.616455 0.127808 0.776855 1445639747 0.010803 -0.616455 0.127808 0.776855 1445639747 0.010803 -0.616455 0.127808 0.776855 1445639747 0.010803 -0.616455 0.127808 0.776855 1445639747 0.010803 -0.616455 0.127808 0.776855 1445639747 0.005859 -0.634460 0.096680 0.766907 1445639747 0.005859 -0.634460 0.096680 0.766907 1445639747 0.005859 -0.634460 0.096680 0.766907 1445639747 0.005859 -0.634460 0.096680 0.766907 1445639747 0.005859 -0.634460 0.096680 0.766907 1445639747 0.005859 -0.634460 0.096680 0.766907 1445639747 0.005859 -0.634460 0.096680 0.766907 1445639747 0.006165 -0.645752 0.081787 0.759094 1445639747 0.006165 -0.645752 0.081787 0.759094 1445639747 0.006165 -0.645752 0.081787 0.759094 1445639747 0.006165 -0.645752 0.081787 0.759094 1445639747 0.006165 -0.645752 0.081787 0.759094 1445639747 0.006165 -0.645752 0.081787 0.759094 1445639747 0.006165 -0.645752 0.081787 0.759094 1445639747 -0.000671 -0.649780 0.075073 0.756409 1445639747 -0.000671 -0.649780 0.075073 0.756409 1445639747 -0.000671 -0.649780 0.075073 0.756409 1445639747 -0.000671 -0.649780 0.075073 0.756409 1445639747 -0.000671 -0.649780 0.075073 0.756409 1445639747 -0.000671 -0.649780 0.075073 0.756409 1445639747 -0.019592 -0.649231 0.056152 0.758240 1445639747 -0.019592 -0.649231 0.056152 0.758240 1445639747 -0.019592 -0.649231 0.056152 0.758240 1445639747 -0.019592 -0.649231 0.056152 0.758240 1445639747 -0.019592 -0.649231 0.056152 0.758240 1445639747 -0.019592 -0.649231 0.056152 0.758240 1445639747 -0.031311 -0.643311 0.040527 0.763916 1445639747 -0.031311 -0.643311 0.040527 0.763916 1445639747 -0.031311 -0.643311 0.040527 0.763916 1445639747 -0.031311 -0.643311 0.040527 0.763916 1445639747 -0.031311 -0.643311 0.040527 0.763916 1445639747 -0.031311 -0.643311 0.040527 0.763916 1445639747 -0.033020 -0.635132 0.038452 0.770752 1445639747 -0.033020 -0.635132 0.038452 0.770752 1445639747 -0.033020 -0.635132 0.038452 0.770752 1445639747 -0.033020 -0.635132 0.038452 0.770752 1445639747 -0.033020 -0.635132 0.038452 0.770752 1445639747 -0.033020 -0.635132 0.038452 0.770752 1445639747 -0.029236 -0.619019 0.053467 0.782959 1445639747 -0.029236 -0.619019 0.053467 0.782959 1445639747 -0.029236 -0.619019 0.053467 0.782959 1445639747 -0.029236 -0.619019 0.053467 0.782959 1445639747 -0.029236 -0.619019 0.053467 0.782959 1445639747 -0.029236 -0.619019 0.053467 0.782959 1445639747 -0.029236 -0.619019 0.053467 0.782959 1445639747 -0.012085 -0.600159 0.105591 0.792786 1445639747 -0.012085 -0.600159 0.105591 0.792786 1445639747 -0.012085 -0.600159 0.105591 0.792786 1445639747 -0.012085 -0.600159 0.105591 0.792786 1445639747 -0.012085 -0.600159 0.105591 0.792786 1445639747 -0.012085 -0.600159 0.105591 0.792786 1445639747 0.015564 -0.588196 0.159790 0.792603 1445639747 0.015564 -0.588196 0.159790 0.792603 1445639747 0.015564 -0.588196 0.159790 0.792603 1445639747 0.015564 -0.588196 0.159790 0.792603 1445639747 0.015564 -0.588196 0.159790 0.792603 1445639747 0.015564 -0.588196 0.159790 0.792603 1445639747 0.036804 -0.590271 0.174500 0.787231 1445639747 0.036804 -0.590271 0.174500 0.787231 1445639747 0.036804 -0.590271 0.174500 0.787231 1445639747 0.036804 -0.590271 0.174500 0.787231 1445639747 0.036804 -0.590271 0.174500 0.787231 1445639747 0.036804 -0.590271 0.174500 0.787231 1445639747 0.047058 -0.601685 0.160950 0.780884 1445639747 0.047058 -0.601685 0.160950 0.780884 1445639747 0.047058 -0.601685 0.160950 0.780884 1445639747 0.047058 -0.601685 0.160950 0.780884 1445639747 0.047058 -0.601685 0.160950 0.780884 1445639747 0.047058 -0.601685 0.160950 0.780884 1445639747 0.054688 -0.618225 0.141541 0.771179 1445639747 0.054688 -0.618225 0.141541 0.771179 1445639747 0.054688 -0.618225 0.141541 0.771179 1445639747 0.054688 -0.618225 0.141541 0.771179 1445639747 0.054688 -0.618225 0.141541 0.771179 1445639747 0.054688 -0.618225 0.141541 0.771179 1445639748 0.054688 -0.618225 0.141541 0.771179 1445639748 0.053467 -0.635681 0.121399 0.760437 1445639748 0.053467 -0.635681 0.121399 0.760437 1445639748 0.053467 -0.635681 0.121399 0.760437 1445639748 0.053467 -0.635681 0.121399 0.760437 1445639748 0.053467 -0.635681 0.121399 0.760437 1445639748 0.026001 -0.651672 0.085693 0.753174 1445639748 0.026001 -0.651672 0.085693 0.753174 1445639748 0.026001 -0.651672 0.085693 0.753174 1445639748 0.026001 -0.651672 0.085693 0.753174 1445639748 0.026001 -0.651672 0.085693 0.753174 1445639748 0.026001 -0.651672 0.085693 0.753174 1445639748 0.026001 -0.651672 0.085693 0.753174 1445639748 -0.011169 -0.657532 0.043396 0.752075 1445639748 -0.011169 -0.657532 0.043396 0.752075 1445639748 -0.011169 -0.657532 0.043396 0.752075 1445639748 -0.011169 -0.657532 0.043396 0.752075 1445639748 -0.011169 -0.657532 0.043396 0.752075 1445639748 -0.011169 -0.657532 0.043396 0.752075 1445639748 -0.025452 -0.651062 0.031677 0.757935 1445639748 -0.025452 -0.651062 0.031677 0.757935 1445639748 -0.025452 -0.651062 0.031677 0.757935 1445639748 -0.025452 -0.651062 0.031677 0.757935 1445639748 -0.025452 -0.651062 0.031677 0.757935 1445639748 -0.025452 -0.651062 0.031677 0.757935 1445639748 -0.021423 -0.639954 0.046936 0.766663 1445639748 -0.021423 -0.639954 0.046936 0.766663 1445639748 -0.021423 -0.639954 0.046936 0.766663 1445639748 -0.021423 -0.639954 0.046936 0.766663 1445639748 -0.021423 -0.639954 0.046936 0.766663 1445639748 -0.021423 -0.639954 0.046936 0.766663 1445639748 -0.021423 -0.639954 0.046936 0.766663 1445639748 -0.010498 -0.625305 0.076233 0.776550 1445639748 -0.010498 -0.625305 0.076233 0.776550 1445639748 -0.010498 -0.625305 0.076233 0.776550 1445639748 -0.010498 -0.625305 0.076233 0.776550 1445639748 -0.010498 -0.625305 0.076233 0.776550 1445639748 -0.010498 -0.625305 0.076233 0.776550 1445639748 0.007263 -0.610657 0.122131 0.782410 1445639748 0.007263 -0.610657 0.122131 0.782410 1445639748 0.007263 -0.610657 0.122131 0.782410 1445639748 0.007263 -0.610657 0.122131 0.782410 1445639748 0.007263 -0.610657 0.122131 0.782410 1445639748 0.007263 -0.610657 0.122131 0.782410 1445639748 0.007263 -0.610657 0.122131 0.782410 1445639748 0.023499 -0.603577 0.149353 0.782837 1445639748 0.023499 -0.603577 0.149353 0.782837 1445639748 0.023499 -0.603577 0.149353 0.782837 1445639748 0.023499 -0.603577 0.149353 0.782837 1445639748 0.023499 -0.603577 0.149353 0.782837 1445639748 0.023499 -0.603577 0.149353 0.782837 1445639748 0.031494 -0.604065 0.142334 0.783447 1445639748 0.031494 -0.604065 0.142334 0.783447 1445639748 0.031494 -0.604065 0.142334 0.783447 1445639748 0.031494 -0.604065 0.142334 0.783447 1445639748 0.031494 -0.604065 0.142334 0.783447 1445639748 0.031494 -0.604065 0.142334 0.783447 1445639748 0.031494 -0.604065 0.142334 0.783447 1445639748 0.042297 -0.606934 0.138550 0.781433 1445639748 0.042297 -0.606934 0.138550 0.781433 1445639748 0.042297 -0.606934 0.138550 0.781433 1445639748 0.042297 -0.606934 0.138550 0.781433 1445639748 0.042297 -0.606934 0.138550 0.781433 1445639748 0.042297 -0.606934 0.138550 0.781433 1445639748 0.057556 -0.609802 0.149292 0.776245 1445639748 0.057556 -0.609802 0.149292 0.776245 1445639748 0.057556 -0.609802 0.149292 0.776245 1445639748 0.057556 -0.609802 0.149292 0.776245 1445639748 0.057556 -0.609802 0.149292 0.776245 1445639748 0.057556 -0.609802 0.149292 0.776245 1445639748 0.060608 -0.618042 0.146057 0.770081 1445639748 0.060608 -0.618042 0.146057 0.770081 1445639748 0.060608 -0.618042 0.146057 0.770081 1445639748 0.060608 -0.618042 0.146057 0.770081 1445639748 0.060608 -0.618042 0.146057 0.770081 1445639748 0.060608 -0.618042 0.146057 0.770081 1445639748 0.060608 -0.618042 0.146057 0.770081 1445639748 0.039307 -0.636108 0.105652 0.763306 1445639748 0.039307 -0.636108 0.105652 0.763306 1445639748 0.039307 -0.636108 0.105652 0.763306 1445639748 0.039307 -0.636108 0.105652 0.763306 1445639748 0.039307 -0.636108 0.105652 0.763306 1445639748 0.039307 -0.636108 0.105652 0.763306 1445639748 0.003784 -0.652588 0.041077 0.756592 1445639748 0.003784 -0.652588 0.041077 0.756592 1445639748 0.003784 -0.652588 0.041077 0.756592 1445639748 0.003784 -0.652588 0.041077 0.756592 1445639748 0.003784 -0.652588 0.041077 0.756592 1445639748 0.003784 -0.652588 0.041077 0.756592 1445639748 -0.016174 -0.655945 -0.001587 0.754639 1445639748 -0.016174 -0.655945 -0.001587 0.754639 1445639748 -0.016174 -0.655945 -0.001587 0.754639 1445639748 -0.016174 -0.655945 -0.001587 0.754639 1445639748 -0.016174 -0.655945 -0.001587 0.754639 1445639748 -0.016174 -0.655945 -0.001587 0.754639 1445639748 -0.013855 -0.644653 0.003723 0.764343 1445639748 -0.013855 -0.644653 0.003723 0.764343 1445639748 -0.013855 -0.644653 0.003723 0.764343 1445639748 -0.013855 -0.644653 0.003723 0.764343 1445639748 -0.013855 -0.644653 0.003723 0.764343 1445639748 -0.013855 -0.644653 0.003723 0.764343 1445639748 -0.001282 -0.624451 0.054321 0.779175 1445639748 -0.001282 -0.624451 0.054321 0.779175 1445639748 -0.001282 -0.624451 0.054321 0.779175 1445639748 -0.001282 -0.624451 0.054321 0.779175 1445639748 -0.001282 -0.624451 0.054321 0.779175 1445639748 -0.001282 -0.624451 0.054321 0.779175 1445639748 0.015198 -0.602356 0.121948 0.788696 1445639748 0.015198 -0.602356 0.121948 0.788696 1445639748 0.015198 -0.602356 0.121948 0.788696 1445639748 0.015198 -0.602356 0.121948 0.788696 1445639748 0.015198 -0.602356 0.121948 0.788696 1445639748 0.015198 -0.602356 0.121948 0.788696 1445639749 0.023926 -0.590942 0.154663 0.791382 1445639749 0.023926 -0.590942 0.154663 0.791382 1445639749 0.023926 -0.590942 0.154663 0.791382 1445639749 0.023926 -0.590942 0.154663 0.791382 1445639749 0.023926 -0.590942 0.154663 0.791382 1445639749 0.023926 -0.590942 0.154663 0.791382 1445639749 0.020630 -0.589478 0.148865 0.793701 1445639749 0.020630 -0.589478 0.148865 0.793701 1445639749 0.020630 -0.589478 0.148865 0.793701 1445639749 0.020630 -0.589478 0.148865 0.793701 1445639749 0.020630 -0.589478 0.148865 0.793701 1445639749 0.020630 -0.589478 0.148865 0.793701 1445639749 0.019348 -0.592468 0.142334 0.792664 1445639749 0.019348 -0.592468 0.142334 0.792664 1445639749 0.019348 -0.592468 0.142334 0.792664 1445639749 0.019348 -0.592468 0.142334 0.792664 1445639749 0.019348 -0.592468 0.142334 0.792664 1445639749 0.019348 -0.592468 0.142334 0.792664 1445639749 0.023621 -0.598145 0.143066 0.788147 1445639749 0.023621 -0.598145 0.143066 0.788147 1445639749 0.023621 -0.598145 0.143066 0.788147 1445639749 0.023621 -0.598145 0.143066 0.788147 1445639749 0.023621 -0.598145 0.143066 0.788147 1445639749 0.023621 -0.598145 0.143066 0.788147 1445639749 0.023621 -0.598145 0.143066 0.788147 1445639749 0.020752 -0.611572 0.127014 0.780640 1445639749 0.020752 -0.611572 0.127014 0.780640 1445639749 0.020752 -0.611572 0.127014 0.780640 1445639749 0.020752 -0.611572 0.127014 0.780640 1445639749 0.020752 -0.611572 0.127014 0.780640 1445639749 0.020752 -0.611572 0.127014 0.780640 1445639749 0.001038 -0.631653 0.078430 0.771240 1445639749 0.001038 -0.631653 0.078430 0.771240 1445639749 0.001038 -0.631653 0.078430 0.771240 1445639749 0.001038 -0.631653 0.078430 0.771240 1445639749 0.001038 -0.631653 0.078430 0.771240 1445639749 0.001038 -0.631653 0.078430 0.771240 1445639749 -0.025696 -0.647217 0.012756 0.761780 1445639749 -0.025696 -0.647217 0.012756 0.761780 1445639749 -0.025696 -0.647217 0.012756 0.761780 1445639749 -0.025696 -0.647217 0.012756 0.761780 1445639749 -0.025696 -0.647217 0.012756 0.761780 1445639749 -0.025696 -0.647217 0.012756 0.761780 1445639749 -0.034912 -0.646851 -0.020081 0.761536 1445639749 -0.034912 -0.646851 -0.020081 0.761536 1445639749 -0.034912 -0.646851 -0.020081 0.761536 1445639749 -0.034912 -0.646851 -0.020081 0.761536 1445639749 -0.034912 -0.646851 -0.020081 0.761536 1445639749 -0.034912 -0.646851 -0.020081 0.761536 1445639749 -0.027100 -0.633667 -0.002563 0.773132 1445639749 -0.027100 -0.633667 -0.002563 0.773132 1445639749 -0.027100 -0.633667 -0.002563 0.773132 1445639749 -0.027100 -0.633667 -0.002563 0.773132 1445639749 -0.027100 -0.633667 -0.002563 0.773132 1445639749 -0.027100 -0.633667 -0.002563 0.773132 1445639749 -0.011230 -0.613525 0.058533 0.787415 1445639749 -0.011230 -0.613525 0.058533 0.787415 1445639749 -0.011230 -0.613525 0.058533 0.787415 1445639749 -0.011230 -0.613525 0.058533 0.787415 1445639749 
-0.601501 -0.132996 0.068420 0.784729 1445639751 -0.603943 -0.123291 0.068115 0.784485 1445639751 -0.603943 -0.123291 0.068115 0.784485 1445639751 -0.603943 -0.123291 0.068115 0.784485 1445639751 -0.603943 -0.123291 0.068115 0.784485 1445639751 -0.603943 -0.123291 0.068115 0.784485 1445639751 -0.603943 -0.123291 0.068115 0.784485 1445639751 -0.603943 -0.123291 0.068115 0.784485 1445639751 -0.608093 -0.115723 0.068237 0.782410 1445639751 -0.608093 -0.115723 0.068237 0.782410 1445639751 -0.608093 -0.115723 0.068237 0.782410 1445639751 -0.608093 -0.115723 0.068237 0.782410 1445639751 -0.608093 -0.115723 0.068237 0.782410 1445639751 -0.608093 -0.115723 0.068237 0.782410 1445639751 -0.612915 -0.108459 0.068481 0.779663 1445639751 -0.612915 -0.108459 0.068481 0.779663 1445639751 -0.612915 -0.108459 0.068481 0.779663 1445639751 -0.612915 -0.108459 0.068481 0.779663 1445639751 -0.612915 -0.108459 0.068481 0.779663 1445639751 -0.612915 -0.108459 0.068481 0.779663 1445639751 -0.612915 -0.108459 0.068481 0.779663 1445639751 -0.619263 -0.102539 0.071655 0.775146 1445639751 -0.619263 -0.102539 0.071655 0.775146 1445639751 -0.619263 -0.102539 0.071655 0.775146 1445639751 -0.619263 -0.102539 0.071655 0.775146 1445639751 -0.619263 -0.102539 0.071655 0.775146 1445639751 -0.619263 -0.102539 0.071655 0.775146 1445639751 -0.630493 -0.094360 0.070557 0.767212 1445639751 -0.630493 -0.094360 0.070557 0.767212 1445639751 -0.630493 -0.094360 0.070557 0.767212 1445639751 -0.630493 -0.094360 0.070557 0.767212 1445639751 -0.630493 -0.094360 0.070557 0.767212 1445639751 -0.630493 -0.094360 0.070557 0.767212 1445639751 -0.652344 -0.064697 0.074219 0.751526 1445639751 -0.652344 -0.064697 0.074219 0.751526 1445639751 -0.652344 -0.064697 0.074219 0.751526 1445639751 -0.652344 -0.064697 0.074219 0.751526 1445639751 -0.652344 -0.064697 0.074219 0.751526 1445639751 -0.652344 -0.064697 0.074219 0.751526 1445639751 -0.652344 -0.064697 0.074219 0.751526 1445639751 -0.690857 0.000854 0.064575 0.720093 1445639751 -0.690857 0.000854 0.064575 0.720093 1445639751 -0.690857 0.000854 0.064575 0.720093 1445639751 -0.690857 0.000854 0.064575 0.720093 1445639751 -0.690857 0.000854 0.064575 0.720093 1445639751 -0.690857 0.000854 0.064575 0.720093 1445639751 -0.702148 0.054138 0.046387 0.708496 1445639751 -0.702148 0.054138 0.046387 0.708496 1445639751 -0.702148 0.054138 0.046387 0.708496 1445639751 -0.702148 0.054138 0.046387 0.708496 1445639751 -0.702148 0.054138 0.046387 0.708496 1445639751 -0.702148 0.054138 0.046387 0.708496 1445639751 -0.673584 0.061218 0.007385 0.736511 1445639751 -0.673584 0.061218 0.007385 0.736511 1445639751 -0.673584 0.061218 0.007385 0.736511 1445639751 -0.673584 0.061218 0.007385 0.736511 1445639752 -0.673584 0.061218 0.007385 0.736511 1445639752 -0.673584 0.061218 0.007385 0.736511 1445639752 -0.673584 0.061218 0.007385 0.736511 1445639752 -0.609131 0.003174 -0.049622 0.791504 1445639752 -0.609131 0.003174 -0.049622 0.791504 1445639752 -0.609131 0.003174 -0.049622 0.791504 1445639752 -0.609131 0.003174 -0.049622 0.791504 1445639752 -0.609131 0.003174 -0.049622 0.791504 1445639752 -0.609131 0.003174 -0.049622 0.791504 1445639752 -0.555725 -0.029602 -0.079041 0.827087 1445639752 -0.555725 -0.029602 -0.079041 0.827087 1445639752 -0.555725 -0.029602 -0.079041 0.827087 1445639752 -0.555725 -0.029602 -0.079041 0.827087 1445639752 -0.555725 -0.029602 -0.079041 0.827087 1445639752 -0.555725 -0.029602 -0.079041 0.827087 1445639752 -0.593628 -0.051025 -0.038574 0.802185 1445639752 -0.593628 -0.051025 -0.038574 0.802185 1445639752 -0.593628 -0.051025 -0.038574 0.802185 1445639752 -0.593628 -0.051025 -0.038574 0.802185 1445639752 -0.593628 -0.051025 -0.038574 0.802185 1445639752 -0.593628 -0.051025 -0.038574 0.802185 1445639752 -0.593628 -0.051025 -0.038574 0.802185 1445639752 -0.648682 -0.013428 -0.053894 0.759033 1445639752 -0.648682 -0.013428 -0.053894 0.759033 1445639752 -0.648682 -0.013428 -0.053894 0.759033 1445639752 -0.648682 -0.013428 -0.053894 0.759033 1445639752 -0.648682 -0.013428 -0.053894 0.759033 1445639752 -0.648682 -0.013428 -0.053894 0.759033 1445639752 -0.685730 0.000854 -0.014282 0.727722 1445639752 -0.685730 0.000854 -0.014282 0.727722 1445639752 -0.685730 0.000854 -0.014282 0.727722 1445639752 -0.685730 0.000854 -0.014282 0.727722 1445639752 -0.685730 0.000854 -0.014282 0.727722 1445639752 -0.685730 0.000854 -0.014282 0.727722 1445639752 -0.690674 0.013428 0.024414 0.722656 1445639752 -0.690674 0.013428 0.024414 0.722656 1445639752 -0.690674 0.013428 0.024414 0.722656 1445639752 -0.690674 0.013428 0.024414 0.722656 1445639752 -0.690674 0.013428 0.024414 0.722656 1445639752 -0.690674 0.013428 0.024414 0.722656 1445639752 -0.674561 0.041138 0.068176 0.733948 1445639752 -0.674561 0.041138 0.068176 0.733948 1445639752 -0.674561 0.041138 0.068176 0.733948 1445639752 -0.674561 0.041138 0.068176 0.733948 1445639752 -0.674561 0.041138 0.068176 0.733948 1445639752 -0.674561 0.041138 0.068176 0.733948 1445639752 -0.661621 0.098511 0.099854 0.736633 1445639752 -0.661621 0.098511 0.099854 0.736633 1445639752 -0.661621 0.098511 0.099854 0.736633 1445639752 -0.661621 0.098511 0.099854 0.736633 1445639752 -0.661621 0.098511 0.099854 0.736633 1445639752 -0.661621 0.098511 0.099854 0.736633 1445639752 -0.661621 0.098511 0.099854 0.736633 1445639752 -0.654968 0.159180 0.106506 0.730957 1445639752 -0.654968 0.159180 0.106506 0.730957 1445639752 -0.654968 0.159180 0.106506 0.730957 1445639752 -0.654968 0.159180 0.106506 0.730957 1445639752 -0.654968 0.159180 0.106506 0.730957 1445639752 -0.654968 0.159180 0.106506 0.730957 1445639752 -0.631287 0.190613 0.094177 0.745789 1445639752 -0.631287 0.190613 0.094177 0.745789 1445639752 -0.631287 0.190613 0.094177 0.745789 1445639752 -0.631287 0.190613 0.094177 0.745789 1445639752 -0.631287 0.190613 0.094177 0.745789 1445639752 -0.631287 0.190613 0.094177 0.745789 1445639752 -0.631287 0.190613 0.094177 0.745789 1445639752 -0.584717 0.120117 0.037659 0.801392 1445639752 -0.584717 0.120117 0.037659 0.801392 1445639752 -0.584717 0.120117 0.037659 0.801392 1445639752 -0.584717 0.120117 0.037659 0.801392 1445639752 -0.584717 0.120117 0.037659 0.801392 1445639752 -0.584717 0.120117 0.037659 0.801392 1445639752 -0.521301 0.007874 -0.030029 0.852783 1445639752 -0.521301 0.007874 -0.030029 0.852783 1445639752 -0.521301 0.007874 -0.030029 0.852783 1445639752 -0.521301 0.007874 -0.030029 0.852783 1445639752 -0.521301 0.007874 -0.030029 0.852783 1445639752 -0.521301 0.007874 -0.030029 0.852783 1445639752 -0.522766 0.009033 -0.041565 0.851379 1445639752 -0.522766 0.009033 -0.041565 0.851379 1445639752 -0.522766 0.009033 -0.041565 0.851379 1445639752 -0.522766 0.009033 -0.041565 0.851379 1445639752 -0.522766 0.009033 -0.041565 0.851379 1445639752 -0.522766 0.009033 -0.041565 0.851379 1445639752 -0.522766 0.009033 -0.041565 0.851379 1445639752 -0.582886 0.025635 -0.032776 0.811462 1445639752 -0.582886 0.025635 -0.032776 0.811462 1445639752 -0.582886 0.025635 -0.032776 0.811462 1445639752 -0.582886 0.025635 -0.032776 0.811462 1445639752 -0.582886 0.025635 -0.032776 0.811462 1445639752 -0.582886 0.025635 -0.032776 0.811462 1445639752 -0.637939 0.043335 -0.029724 0.768250 1445639752 -0.637939 0.043335 -0.029724 0.768250 1445639752 -0.637939 0.043335 -0.029724 0.768250 1445639752 -0.637939 0.043335 -0.029724 0.768250 1445639752 -0.637939 0.043335 -0.029724 0.768250 1445639752 -0.637939 0.043335 -0.029724 0.768250 1445639752 -0.674683 0.050415 -0.009644 0.736267 1445639752 -0.674683 0.050415 -0.009644 0.736267 1445639752 -0.674683 0.050415 -0.009644 0.736267 1445639752 -0.674683 0.050415 -0.009644 0.736267 1445639752 -0.674683 0.050415 -0.009644 0.736267 1445639752 -0.674683 0.050415 -0.009644 0.736267 1445639752 -0.674683 0.050415 -0.009644 0.736267 1445639752 -0.669739 0.035400 0.020203 0.741455 1445639752 -0.669739 0.035400 0.020203 0.741455 1445639752 -0.669739 0.035400 0.020203 0.741455 1445639752 -0.669739 0.035400 0.020203 0.741455 1445639752 -0.669739 0.035400 0.020203 0.741455 1445639752 -0.669739 0.035400 0.020203 0.741455 1445639752 -0.636719 0.015564 0.057251 0.768799 1445639752 -0.636719 0.015564 0.057251 0.768799 1445639752 -0.636719 0.015564 0.057251 0.768799 1445639752 -0.636719 0.015564 0.057251 0.768799 1445639752 -0.636719 0.015564 0.057251 0.768799 1445639753 -0.636719 0.015564 0.057251 0.768799 1445639753 -0.631531 0.046814 0.077820 0.770020 1445639753 -0.631531 0.046814 0.077820 0.770020 1445639753 -0.631531 0.046814 0.077820 0.770020 1445639753 -0.631531 0.046814 0.077820 0.770020 1445639753 -0.631531 0.046814 0.077820 0.770020 1445639753 -0.631531 0.046814 0.077820 0.770020 1445639753 -0.631531 0.046814 0.077820 0.770020 1445639753 -0.652893 0.099548 0.083252 0.746216 1445639753 -0.652893 0.099548 0.083252 0.746216 1445639753 -0.652893 0.099548 0.083252 0.746216 1445639753 -0.652893 0.099548 0.083252 0.746216 1445639753 -0.652893 0.099548 0.083252 0.746216 1445639753 -0.652893 0.099548 0.083252 0.746216 1445639753 -0.667175 0.154053 0.078613 0.724487 1445639753 -0.667175 0.154053 0.078613 0.724487 1445639753 -0.667175 0.154053 0.078613 0.724487 1445639753 -0.667175 0.154053 0.078613 0.724487 1445639753 -0.667175 0.154053 0.078613 0.724487 1445639753 -0.667175 0.154053 0.078613 0.724487 1445639753 -0.648499 0.165771 0.057251 0.740723 1445639753 -0.648499 0.165771 0.057251 0.740723 1445639753 -0.648499 0.165771 0.057251 0.740723 1445639753 -0.648499 0.165771 0.057251 0.740723 1445639753 -0.648499 0.165771 0.057251 0.740723 1445639753 -0.648499 0.165771 0.057251 0.740723 1445639753 -0.591064 0.091125 -0.018616 0.801270 1445639753 -0.591064 0.091125 -0.018616 0.801270 1445639753 -0.591064 0.091125 -0.018616 0.801270 1445639753 -0.591064 0.091125 -0.018616 0.801270 1445639753 -0.591064 0.091125 -0.018616 0.801270 1445639753 -0.591064 0.091125 -0.018616 0.801270 1445639753 -0.591064 0.091125 -0.018616 0.801270 1445639753 -0.527283 0.016663 -0.072327 0.846436 1445639753 -0.527283 0.016663 -0.072327 0.846436 1445639753 -0.527283 0.016663 -0.072327 0.846436 1445639753 -0.527283 0.016663 -0.072327 0.846436 1445639753 -0.527283 0.016663 -0.072327 0.846436 1445639753 -0.527283 0.016663 -0.072327 0.846436 1445639753 -0.538147 0.017090 -0.044128 0.841492 1445639753 -0.538147 0.017090 -0.044128 0.841492 1445639753 -0.538147 0.017090 -0.044128 0.841492 1445639753 -0.538147 0.017090 -0.044128 0.841492 1445639753 -0.538147 0.017090 -0.044128 0.841492 1445639753 -0.538147 0.017090 -0.044128 0.841492 1445639753 -0.580933 0.056213 -0.048767 0.810486 1445639753 -0.580933 0.056213 -0.048767 0.810486 1445639753 -0.580933 0.056213 -0.048767 0.810486 1445639753 -0.580933 0.056213 -0.048767 0.810486 1445639753 -0.580933 0.056213 -0.048767 0.810486 1445639753 -0.580933 0.056213 -0.048767 0.810486 1445639753 -0.580933 0.056213 -0.048767 0.810486 1445639753 -0.635559 0.057800 -0.029602 0.769348 1445639753 -0.635559 0.057800 -0.029602 0.769348 1445639753 -0.635559 0.057800 -0.029602 0.769348 1445639753 -0.635559 0.057800 -0.029602 0.769348 1445639753 -0.635559 0.057800 -0.029602 0.769348 1445639753 -0.635559 0.057800 -0.029602 0.769348 1445639753 -0.673462 0.068604 -0.009399 0.735962 1445639753 -0.673462 0.068604 -0.009399 0.735962 1445639753 -0.673462 0.068604 -0.009399 0.735962 1445639753 -0.673462 0.068604 -0.009399 0.735962 1445639753 -0.673462 0.068604 -0.009399 0.735962 1445639753 -0.673462 0.068604 -0.009399 0.735962 1445639753 -0.673462 0.068604 -0.009399 0.735962 1445639753 -0.675964 0.077393 0.017334 0.732666 1445639753 -0.675964 0.077393 0.017334 0.732666 1445639753 -0.675964 0.077393 0.017334 0.732666 1445639753 -0.675964 0.077393 0.017334 0.732666 1445639753 -0.675964 0.077393 0.017334 0.732666 1445639753 -0.675964 0.077393 0.017334 0.732666 1445639753 -0.658569 0.076416 0.057983 0.746338 1445639753 -0.658569 0.076416 0.057983 0.746338 1445639753 -0.658569 0.076416 0.057983 0.746338 1445639753 -0.658569 0.076416 0.057983 0.746338 1445639753 -0.658569 0.076416 0.057983 0.746338 1445639753 -0.658569 0.076416 0.057983 0.746338 1445639753 -0.649353 0.109497 0.095093 0.746521 1445639753 -0.649353 0.109497 0.095093 0.746521 1445639753 -0.649353 0.109497 0.095093 0.746521 1445639753 -0.649353 0.109497 0.095093 0.746521 1445639753 -0.649353 0.109497 0.095093 0.746521 1445639753 -0.649353 0.109497 0.095093 0.746521 1445639753 -0.646484 0.173035 0.104370 0.735657 1445639753 -0.646484 0.173035 0.104370 0.735657 1445639753 -0.646484 0.173035 0.104370 0.735657 1445639753 -0.646484 0.173035 0.104370 0.735657 1445639753 -0.646484 0.173035 0.104370 0.735657 1445639753 -0.646484 0.173035 0.104370 0.735657 1445639753 -0.639160 0.202393 0.107239 0.734131 1445639753 -0.639160 0.202393 0.107239 0.734131 1445639753 -0.639160 0.202393 0.107239 0.734131 1445639753 -0.639160 0.202393 0.107239 0.734131 1445639753 -0.639160 0.202393 0.107239 0.734131 1445639753 -0.639160 0.202393 0.107239 0.734131 1445639753 -0.639160 0.202393 0.107239 0.734131 1445639753 -0.612061 0.174561 0.064697 0.768555 1445639753 -0.612061 0.174561 0.064697 0.768555 1445639753 -0.612061 0.174561 0.064697 0.768555 1445639753 -0.612061 0.174561 0.064697 0.768555 1445639753 -0.612061 0.174561 0.064697 0.768555 1445639753 -0.612061 0.174561 0.064697 0.768555 1445639753 -0.612061 0.174561 0.064697 0.768555 1445639753 -0.556030 0.062073 0.003357 0.828796 1445639753 -0.556030 0.062073 0.003357 0.828796 1445639753 -0.556030 0.062073 0.003357 0.828796 1445639753 -0.556030 0.062073 0.003357 0.828796 1445639753 -0.556030 0.062073 0.003357 0.828796 1445639753 -0.556030 0.062073 0.003357 0.828796 1445639753 -0.508240 0.004700 -0.018860 0.860962 1445639753 -0.508240 0.004700 -0.018860 0.860962 1445639753 -0.508240 0.004700 -0.018860 0.860962 1445639753 -0.508240 0.004700 -0.018860 0.860962 1445639753 -0.508240 0.004700 -0.018860 0.860962 1445639753 -0.508240 0.004700 -0.018860 0.860962 1445639754 -0.508240 0.004700 -0.018860 0.860962 1445639754 -0.550415 -0.006836 0.024353 0.834534 1445639754 -0.550415 -0.006836 0.024353 0.834534 1445639754 -0.550415 -0.006836 0.024353 0.834534 1445639754 -0.550415 -0.006836 0.024353 0.834534 1445639754 -0.550415 -0.006836 0.024353 0.834534 1445639754 -0.550415 -0.006836 0.024353 0.834534 1445639754 -0.611084 0.031982 -0.004761 0.790894 1445639754 -0.611084 0.031982 -0.004761 0.790894 1445639754 -0.611084 0.031982 -0.004761 0.790894 1445639754 -0.611084 0.031982 -0.004761 0.790894 1445639754 -0.611084 0.031982 -0.004761 0.790894 1445639754 -0.611084 0.031982 -0.004761 0.790894 1445639754 -0.611084 0.031982 -0.004761 0.790894 1445639754 -0.672119 0.056519 0.004578 0.738220 1445639754 -0.672119 0.056519 0.004578 0.738220 1445639754 -0.672119 0.056519 0.004578 0.738220 1445639754 -0.672119 0.056519 0.004578 0.738220 1445639754 -0.672119 0.056519 0.004578 0.738220 1445639754 -0.672119 0.056519 0.004578 0.738220 1445639754 -0.695801 0.082397 0.026428 0.713013 1445639754 -0.695801 0.082397 0.026428 0.713013 1445639754 -0.695801 0.082397 0.026428 0.713013 1445639754 -0.695801 0.082397 0.026428 0.713013 1445639754 -0.695801 0.082397 0.026428 0.713013 1445639754 -0.695801 0.082397 0.026428 0.713013 1445639754 -0.687683 0.060425 0.072021 0.719910 1445639754 -0.687683 0.060425 0.072021 0.719910 1445639754 -0.687683 0.060425 0.072021 0.719910 1445639754 -0.687683 0.060425 0.072021 0.719910 1445639754 -0.687683 0.060425 0.072021 0.719910 1445639754 -0.687683 0.060425 0.072021 0.719910 1445639754 -0.687683 0.060425 0.072021 0.719910 1445639754 -0.665649 0.088684 0.116333 0.731750 1445639754 -0.665649 0.088684 0.116333 0.731750 1445639754 -0.665649 0.088684 0.116333 0.731750 1445639754 -0.665649 0.088684 0.116333 0.731750 1445639754 -0.665649 0.088684 0.116333 0.731750 1445639754 -0.665649 0.088684 0.116333 0.731750 1445639754 -0.652954 0.151489 0.142761 0.728210 1445639754 -0.652954 0.151489 0.142761 0.728210 1445639754 -0.652954 0.151489 0.142761 0.728210 1445639754 -0.652954 0.151489 0.142761 0.728210 1445639754 -0.652954 0.151489 0.142761 0.728210 1445639754 -0.652954 0.151489 0.142761 0.728210 1445639754 -0.640991 0.177124 0.151733 0.731262 1445639754 -0.640991 0.177124 0.151733 0.731262 1445639754 -0.640991 0.177124 0.151733 0.731262 1445639754 -0.640991 0.177124 0.151733 0.731262 1445639754 -0.640991 0.177124 0.151733 0.731262 1445639754 -0.640991 0.177124 0.151733 0.731262 1445639754 -0.617371 0.152466 0.114441 0.763184 1445639754 -0.617371 0.152466 0.114441 0.763184 1445639754 -0.617371 0.152466 0.114441 0.763184 1445639754 -0.617371 0.152466 0.114441 0.763184 1445639754 -0.617371 0.152466 0.114441 0.763184 1445639754 -0.569946 0.046509 0.041931 0.819275 1445639754 -0.569946 0.046509 0.041931 0.819275 1445639754 -0.569946 0.046509 0.041931 0.819275 1445639754 -0.569946 0.046509 0.041931 0.819275 1445639754 -0.569946 0.046509 0.041931 0.819275 1445639754 -0.569946 0.046509 0.041931 0.819275 1445639754 -0.569946 0.046509 0.041931 0.819275 1445639754 -0.521606 -0.027649 -0.003906 0.852722 1445639754 -0.521606 -0.027649 -0.003906 0.852722 1445639754 -0.521606 -0.027649 -0.003906 0.852722 1445639754 -0.521606 -0.027649 -0.003906 0.852722 1445639754 -0.521606 -0.027649 -0.003906 0.852722 1445639754 -0.521606 -0.027649 -0.003906 0.852722 1445639754 -0.533020 -0.015076 -0.017090 0.845825 1445639754 -0.533020 -0.015076 -0.017090 0.845825 1445639754 -0.533020 -0.015076 -0.017090 0.845825 1445639754 -0.533020 -0.015076 -0.017090 0.845825 1445639754 -0.533020 -0.015076 -0.017090 0.845825 1445639754 -0.533020 -0.015076 -0.017090 0.845825 1445639754 -0.581238 0.008484 -0.023865 0.813354 1445639754 -0.581238 0.008484 -0.023865 0.813354 1445639754 -0.581238 0.008484 -0.023865 0.813354 1445639754 -0.581238 0.008484 -0.023865 0.813354 1445639754 -0.581238 0.008484 -0.023865 0.813354 1445639754 -0.581238 0.008484 -0.023865 0.813354 1445639754 -0.638855 0.033203 -0.020630 0.768311 1445639754 -0.638855 0.033203 -0.020630 0.768311 1445639754 -0.638855 0.033203 -0.020630 0.768311 1445639754 -0.638855 0.033203 -0.020630 0.768311 1445639754 -0.638855 0.033203 -0.020630 0.768311 1445639754 -0.638855 0.033203 -0.020630 0.768311 1445639754 -0.687805 0.055603 -0.012146 0.723694 1445639754 -0.687805 0.055603 -0.012146 0.723694 1445639754 -0.687805 0.055603 -0.012146 0.723694 1445639754 -0.687805 0.055603 -0.012146 0.723694 1445639754 -0.687805 0.055603 -0.012146 0.723694 1445639754 -0.687805 0.055603 -0.012146 0.723694 1445639754 -0.687805 0.055603 -0.012146 0.723694 1445639754 -0.698547 0.053955 0.012756 0.713379 1445639754 -0.698547 0.053955 0.012756 0.713379 1445639754 -0.698547 0.053955 0.012756 0.713379 1445639754 -0.698547 0.053955 0.012756 0.713379 1445639754 -0.698547 0.053955 0.012756 0.713379 1445639754 -0.698547 0.053955 0.012756 0.713379 1445639754 -0.672607 0.007813 0.076416 0.735962 1445639754 -0.672607 0.007813 0.076416 0.735962 1445639754 -0.672607 0.007813 0.076416 0.735962 1445639754 -0.672607 0.007813 0.076416 0.735962 1445639754 -0.672607 0.007813 0.076416 0.735962 1445639754 -0.672607 0.007813 0.076416 0.735962 1445639754 -0.658142 0.044434 0.106750 0.743958 1445639754 -0.658142 0.044434 0.106750 0.743958 1445639754 -0.658142 0.044434 0.106750 0.743958 1445639754 -0.658142 0.044434 0.106750 0.743958 1445639754 -0.658142 0.044434 0.106750 0.743958 1445639754 -0.658142 0.044434 0.106750 0.743958 1445639754 -0.666382 0.121338 0.109802 0.727417 1445639755 -0.666382 0.121338 0.109802 0.727417 1445639755 -0.666382 0.121338 0.109802 0.727417 1445639755 -0.666382 0.121338 0.109802 0.727417 1445639755 -0.666382 0.121338 0.109802 0.727417 1445639755 -0.666382 0.121338 0.109802 0.727417 1445639755 -0.666382 0.121338 0.109802 0.727417 1445639755 -0.666931 0.200195 0.105835 0.709839 1445639755 -0.666931 0.200195 0.105835 0.709839 1445639755 -0.666931 0.200195 0.105835 0.709839 1445639755 -0.666931 0.200195 0.105835 0.709839 1445639755 -0.666931 0.200195 0.105835 0.709839 1445639755 -0.666931 0.200195 0.105835 0.709839 1445639755 -0.635132 0.204346 0.068115 0.741760 1445639755 -0.635132 0.204346 0.068115 0.741760 1445639755 -0.635132 0.204346 0.068115 0.741760 1445639755 -0.635132 0.204346 0.068115 0.741760 1445639755 -0.635132 0.204346 0.068115 0.741760 1445639755 -0.635132 0.204346 0.068115 0.741760 1445639755 -0.635132 0.204346 0.068115 0.741760 1445639755 -0.557007 0.080627 -0.027710 0.826111 1445639755 -0.557007 0.080627 -0.027710 0.826111 1445639755 -0.557007 0.080627 -0.027710 0.826111 1445639755 -0.557007 0.080627 -0.027710 0.826111 1445639755 -0.557007 0.080627 -0.027710 0.826111 1445639755 -0.557007 0.080627 -0.027710 0.826111 1445639755 -0.480835 0.001404 -0.098022 0.871338 1445639755 -0.480835 0.001404 -0.098022 0.871338 1445639755 -0.480835 0.001404 -0.098022 0.871338 1445639755 -0.480835 0.001404 -0.098022 0.871338 1445639755 -0.480835 0.001404 -0.098022 0.871338 1445639755 -0.480835 0.001404 -0.098022 0.871338 1445639755 -0.480835 0.001404 -0.098022 0.871338 1445639755 -0.497009 0.013367 -0.069397 0.864868 1445639755 -0.497009 0.013367 -0.069397 0.864868 1445639755 -0.497009 0.013367 -0.069397 0.864868 1445639755 -0.497009 0.013367 -0.069397 0.864868 1445639755 -0.497009 0.013367 -0.069397 0.864868 1445639755 -0.497009 0.013367 -0.069397 0.864868 1445639755 -0.562561 0.011780 -0.046326 0.825378 1445639755 -0.562561 0.011780 -0.046326 0.825378 1445639755 -0.562561 0.011780 -0.046326 0.825378 1445639755 -0.562561 0.011780 -0.046326 0.825378 1445639755 -0.562561 0.011780 -0.046326 0.825378 1445639755 -0.562561 0.011780 -0.046326 0.825378 1445639755 -0.617432 0.050964 -0.054260 0.783081 1445639755 -0.617432 0.050964 -0.054260 0.783081 1445639755 -0.617432 0.050964 -0.054260 0.783081 1445639755 -0.617432 0.050964 -0.054260 0.783081 1445639755 -0.617432 0.050964 -0.054260 0.783081 1445639755 -0.617432 0.050964 -0.054260 0.783081 1445639755 -0.661987 0.072205 -0.048584 0.744446 1445639755 -0.661987 0.072205 -0.048584 0.744446 1445639755 -0.661987 0.072205 -0.048584 0.744446 1445639755 -0.661987 0.072205 -0.048584 0.744446 1445639755 -0.661987 0.072205 -0.048584 0.744446 1445639755 -0.661987 0.072205 -0.048584 0.744446 1445639755 -0.673950 0.051758 -0.017883 0.736755 1445639755 -0.673950 0.051758 -0.017883 0.736755 1445639755 -0.673950 0.051758 -0.017883 0.736755 1445639755 -0.673950 0.051758 -0.017883 0.736755 1445639755 -0.673950 0.051758 -0.017883 0.736755 1445639755 -0.673950 0.051758 -0.017883 0.736755 1445639755 -0.673950 0.051758 -0.017883 0.736755 1445639755 -0.646667 -0.004639 0.041382 0.761658 1445639755 -0.646667 -0.004639 0.041382 0.761658 1445639755 -0.646667 -0.004639 0.041382 0.761658 1445639755 -0.646667 -0.004639 0.041382 0.761658 1445639755 -0.646667 -0.004639 0.041382 0.761658 1445639755 -0.646667 -0.004639 0.041382 0.761658 1445639755 -0.613098 0.005798 0.088867 0.784973 1445639755 -0.613098 0.005798 0.088867 0.784973 1445639755 -0.613098 0.005798 0.088867 0.784973 1445639755 -0.613098 0.005798 0.088867 0.784973 1445639755 -0.613098 0.005798 0.088867 0.784973 1445639755 -0.613098 0.005798 0.088867 0.784973 1445639755 -0.613098 0.005798 0.088867 0.784973 1445639755 -0.627014 0.064331 0.103088 0.769409 1445639755 -0.627014 0.064331 0.103088 0.769409 1445639755 -0.627014 0.064331 0.103088 0.769409 1445639755 -0.627014 0.064331 0.103088 0.769409 1445639755 -0.627014 0.064331 0.103088 0.769409 1445639755 -0.627014 0.064331 0.103088 0.769409 1445639755 -0.646973 0.137024 0.106628 0.742493 1445639755 -0.646973 0.137024 0.106628 0.742493 1445639755 -0.646973 0.137024 0.106628 0.742493 1445639755 -0.646973 0.137024 0.106628 0.742493 1445639755 -0.646973 0.137024 0.106628 0.742493 1445639755 -0.646973 0.137024 0.106628 0.742493 1445639755 -0.640442 0.179321 0.110107 0.738586 1445639755 -0.640442 0.179321 0.110107 0.738586 1445639755 -0.640442 0.179321 0.110107 0.738586 1445639755 -0.640442 0.179321 0.110107 0.738586 1445639755 -0.640442 0.179321 0.110107 0.738586 1445639755 -0.640442 0.179321 0.110107 0.738586 1445639755 -0.640442 0.179321 0.110107 0.738586 1445639755 -0.603577 0.132385 0.056580 0.784180 1445639755 -0.603577 0.132385 0.056580 0.784180 1445639755 -0.603577 0.132385 0.056580 0.784180 1445639755 -0.603577 0.132385 0.056580 0.784180 1445639755 -0.603577 0.132385 0.056580 0.784180 1445639755 -0.603577 0.132385 0.056580 0.784180 1445639755 -0.547852 0.027161 -0.041260 0.835083 1445639755 -0.547852 0.027161 -0.041260 0.835083 1445639755 -0.547852 0.027161 -0.041260 0.835083 1445639755 -0.547852 0.027161 -0.041260 0.835083 1445639755 -0.547852 0.027161 -0.041260 0.835083 1445639755 -0.516846 0.018677 -0.119812 0.847412 1445639755 -0.516846 0.018677 -0.119812 0.847412 1445639755 -0.516846 0.018677 -0.119812 0.847412 1445639755 -0.516846 0.018677 -0.119812 0.847412 1445639755 -0.516846 0.018677 -0.119812 0.847412 1445639755 -0.516846 0.018677 -0.119812 0.847412 1445639755 -0.516846 0.018677 -0.119812 0.847412 1445639755 -0.572388 0.015015 -0.067749 0.817078 1445639756 -0.572388 0.015015 -0.067749 0.817078 1445639756 -0.572388 0.015015 -0.067749 0.817078 1445639756 -0.572388 0.015015 -0.067749 0.817078 1445639756 -0.572388 0.015015 -0.067749 0.817078 1445639756 -0.572388 0.015015 -0.067749 0.817078 1445639756 -0.625854 0.064270 -0.085693 0.772583 1445639756 -0.625854 0.064270 -0.085693 0.772583 1445639756 -0.625854 0.064270 -0.085693 0.772583 1445639756 -0.625854 0.064270 -0.085693 0.772583 1445639756 -0.625854 0.064270 -0.085693 0.772583 1445639756 -0.625854 0.064270 -0.085693 0.772583 1445639756 -0.625854 0.064270 -0.085693 0.772583 1445639756 -0.677185 0.074097 -0.043030 0.730835 1445639756 -0.677185 0.074097 -0.043030 0.730835 1445639756 -0.677185 0.074097 -0.043030 0.730835 1445639756 -0.677185 0.074097 -0.043030 0.730835 1445639756 -0.677185 0.074097 -0.043030 0.730835 1445639756 -0.677185 0.074097 -0.043030 0.730835 1445639756 -0.699768 0.072571 -0.024658 0.710266 1445639756 -0.699768 0.072571 -0.024658 0.710266 1445639756 -0.699768 0.072571 -0.024658 0.710266 1445639756 -0.699768 0.072571 -0.024658 0.710266 1445639756 -0.699768 0.072571 -0.024658 0.710266 1445639756 -0.699768 0.072571 -0.024658 0.710266 1445639756 -0.692139 0.031128 0.036438 0.720215 1445639756 -0.692139 0.031128 0.036438 0.720215 1445639756 -0.692139 0.031128 0.036438 0.720215 1445639756 -0.692139 0.031128 0.036438 0.720215 1445639756 -0.692139 0.031128 0.036438 0.720215 1445639756 -0.692139 0.031128 0.036438 0.720215 1445639756 -0.692139 0.031128 0.036438 0.720215 1445639756 -0.659302 0.036011 0.091553 0.745361 1445639756 -0.659302 0.036011 0.091553 0.745361 1445639756 -0.659302 0.036011 0.091553 0.745361 1445639756 -0.659302 0.036011 0.091553 0.745361 1445639756 -0.659302 0.036011 0.091553 0.745361 1445639756 -0.653259 0.072083 0.117554 0.744446 1445639756 -0.653259 0.072083 0.117554 0.744446 1445639756 -0.653259 0.072083 0.117554 0.744446 1445639756 -0.653259 0.072083 0.117554 0.744446 1445639756 -0.653259 0.072083 0.117554 0.744446 1445639756 -0.653259 0.072083 0.117554 0.744446 1445639756 -0.665100 0.120789 0.115601 0.727783 1445639756 -0.665100 0.120789 0.115601 0.727783 1445639756 -0.665100 0.120789 0.115601 0.727783 1445639756 -0.665100 0.120789 0.115601 0.727783 1445639756 -0.665100 0.120789 0.115601 0.727783 1445639756 -0.663513 0.175354 0.106506 0.719482 1445639756 -0.663513 0.175354 0.106506 0.719482 1445639756 -0.663513 0.175354 0.106506 0.719482 1445639756 -0.663513 0.175354 0.106506 0.719482 1445639756 -0.663513 0.175354 0.106506 0.719482 1445639756 -0.663513 0.175354 0.106506 0.719482 1445639756 -0.663513 0.175354 0.106506 0.719482 1445639756 -0.638184 0.194092 0.075439 0.741150 1445639756 -0.638184 0.194092 0.075439 0.741150 1445639756 -0.638184 0.194092 0.075439 0.741150 1445639756 -0.638184 0.194092 0.075439 0.741150 1445639756 -0.638184 0.194092 0.075439 0.741150 1445639756 -0.638184 0.194092 0.075439 0.741150 1445639756 -0.638184 0.194092 0.075439 0.741150 1445639756 -0.593262 0.132019 0.013672 0.793945 1445639756 -0.593262 0.132019 0.013672 0.793945 1445639756 -0.593262 0.132019 0.013672 0.793945 1445639756 -0.593262 0.132019 0.013672 0.793945 1445639756 -0.593262 0.132019 0.013672 0.793945 1445639756 -0.593262 0.132019 0.013672 0.793945 1445639756 -0.539917 0.032227 -0.033630 0.840393 1445639756 -0.539917 0.032227 -0.033630 0.840393 1445639756 -0.539917 0.032227 -0.033630 0.840393 1445639756 -0.539917 0.032227 -0.033630 0.840393 1445639756 -0.539917 0.032227 -0.033630 0.840393 1445639756 -0.539917 0.032227 -0.033630 0.840393 1445639756 -0.523010 0.004211 -0.013489 0.852173 1445639756 
-0.448242 -0.453613 -0.035706 0.769470 1445639758 -0.448242 -0.453613 -0.035706 0.769470 1445639758 -0.448242 -0.453613 -0.035706 0.769470 1445639758 -0.448242 -0.453613 -0.035706 0.769470 1445639758 -0.448242 -0.453613 -0.035706 0.769470 1445639758 -0.494629 -0.389343 -0.003906 0.776978 1445639758 -0.494629 -0.389343 -0.003906 0.776978 1445639758 -0.494629 -0.389343 -0.003906 0.776978 1445639758 -0.494629 -0.389343 -0.003906 0.776978 1445639758 -0.494629 -0.389343 -0.003906 0.776978 1445639758 -0.494629 -0.389343 -0.003906 0.776978 1445639758 -0.494629 -0.389343 -0.003906 0.776978 1445639758 -0.524841 -0.342102 0.032654 0.778748 1445639758 -0.524841 -0.342102 0.032654 0.778748 1445639758 -0.524841 -0.342102 0.032654 0.778748 1445639758 -0.524841 -0.342102 0.032654 0.778748 1445639758 -0.524841 -0.342102 0.032654 0.778748 1445639758 -0.524841 -0.342102 0.032654 0.778748 1445639758 -0.543030 -0.317627 0.051819 0.775574 1445639758 -0.543030 -0.317627 0.051819 0.775574 1445639758 -0.543030 -0.317627 0.051819 0.775574 1445639758 -0.543030 -0.317627 0.051819 0.775574 1445639758 -0.543030 -0.317627 0.051819 0.775574 1445639759 -0.543030 -0.317627 0.051819 0.775574 1445639759 -0.549316 -0.309998 0.043518 0.774780 1445639759 -0.549316 -0.309998 0.043518 0.774780 1445639759 -0.549316 -0.309998 0.043518 0.774780 1445639759 -0.549316 -0.309998 0.043518 0.774780 1445639759 -0.549316 -0.309998 0.043518 0.774780 1445639759 -0.549316 -0.309998 0.043518 0.774780 1445639759 -0.549316 -0.309998 0.043518 0.774780 1445639759 -0.546936 -0.318115 0.034119 0.773621 1445639759 -0.546936 -0.318115 0.034119 0.773621 1445639759 -0.546936 -0.318115 0.034119 0.773621 1445639759 -0.546936 -0.318115 0.034119 0.773621 1445639759 -0.546936 -0.318115 0.034119 0.773621 1445639759 -0.546936 -0.318115 0.034119 0.773621 1445639759 -0.540833 -0.332703 0.031860 0.771851 1445639759 -0.540833 -0.332703 0.031860 0.771851 1445639759 -0.540833 -0.332703 0.031860 0.771851 1445639759 -0.540833 -0.332703 0.031860 0.771851 1445639759 -0.540833 -0.332703 0.031860 0.771851 1445639759 -0.540833 -0.332703 0.031860 0.771851 1445639759 -0.525452 -0.358398 0.024536 0.771240 1445639759 -0.525452 -0.358398 0.024536 0.771240 1445639759 -0.525452 -0.358398 0.024536 0.771240 1445639759 -0.525452 -0.358398 0.024536 0.771240 1445639759 -0.525452 -0.358398 0.024536 0.771240 1445639759 -0.525452 -0.358398 0.024536 0.771240 1445639759 -0.525452 -0.358398 0.024536 0.771240 1445639759 -0.496033 -0.394714 0.013245 0.773315 1445639759 -0.496033 -0.394714 0.013245 0.773315 1445639759 -0.496033 -0.394714 0.013245 0.773315 1445639759 -0.496033 -0.394714 0.013245 0.773315 1445639759 -0.496033 -0.394714 0.013245 0.773315 1445639759 -0.496033 -0.394714 0.013245 0.773315 1445639759 -0.465271 -0.424194 -0.016296 0.776794 1445639759 -0.465271 -0.424194 -0.016296 0.776794 1445639759 -0.465271 -0.424194 -0.016296 0.776794 1445639759 -0.465271 -0.424194 -0.016296 0.776794 1445639759 -0.465271 -0.424194 -0.016296 0.776794 1445639759 -0.465271 -0.424194 -0.016296 0.776794 1445639759 -0.426758 -0.445740 -0.021423 0.786560 1445639759 -0.426758 -0.445740 -0.021423 0.786560 1445639759 -0.426758 -0.445740 -0.021423 0.786560 1445639759 -0.426758 -0.445740 -0.021423 0.786560 1445639759 -0.426758 -0.445740 -0.021423 0.786560 1445639759 -0.426758 -0.445740 -0.021423 0.786560 1445639759 -0.386169 -0.465210 0.005005 0.796509 1445639759 -0.386169 -0.465210 0.005005 0.796509 1445639759 -0.386169 -0.465210 0.005005 0.796509 1445639759 -0.386169 -0.465210 0.005005 0.796509 1445639759 -0.386169 -0.465210 0.005005 0.796509 1445639759 -0.386169 -0.465210 0.005005 0.796509 1445639759 -0.354553 -0.482605 0.011414 0.800781 1445639759 -0.354553 -0.482605 0.011414 0.800781 1445639759 -0.354553 -0.482605 0.011414 0.800781 1445639759 -0.354553 -0.482605 0.011414 0.800781 1445639759 -0.354553 -0.482605 0.011414 0.800781 1445639759 -0.354553 -0.482605 0.011414 0.800781 1445639759 -0.354553 -0.482605 0.011414 0.800781 1445639759 -0.333130 -0.490112 -0.005859 0.805420 1445639759 -0.333130 -0.490112 -0.005859 0.805420 1445639759 -0.333130 -0.490112 -0.005859 0.805420 1445639759 -0.333130 -0.490112 -0.005859 0.805420 1445639759 -0.333130 -0.490112 -0.005859 0.805420 1445639759 -0.333130 -0.490112 -0.005859 0.805420 1445639759 -0.302795 -0.495483 0.003601 0.814148 1445639759 -0.302795 -0.495483 0.003601 0.814148 1445639759 -0.302795 -0.495483 0.003601 0.814148 1445639759 -0.302795 -0.495483 0.003601 0.814148 1445639759 -0.302795 -0.495483 0.003601 0.814148 1445639759 -0.302795 -0.495483 0.003601 0.814148 1445639759 -0.274170 -0.499939 0.032288 0.820862 1445639759 -0.274170 -0.499939 0.032288 0.820862 1445639759 -0.274170 -0.499939 0.032288 0.820862 1445639759 -0.274170 -0.499939 0.032288 0.820862 1445639759 -0.274170 -0.499939 0.032288 0.820862 1445639759 -0.274170 -0.499939 0.032288 0.820862 1445639759 -0.274170 -0.499939 0.032288 0.820862 1445639759 -0.268127 -0.500854 0.043579 0.821777 1445639759 -0.268127 -0.500854 0.043579 0.821777 1445639759 -0.268127 -0.500854 0.043579 0.821777 1445639759 -0.268127 -0.500854 0.043579 0.821777 1445639759 -0.268127 -0.500854 0.043579 0.821777 1445639759 -0.268127 -0.500854 0.043579 0.821777 1445639759 -0.278076 -0.502014 0.039368 0.817993 1445639759 -0.278076 -0.502014 0.039368 0.817993 1445639759 -0.278076 -0.502014 0.039368 0.817993 1445639759 -0.278076 -0.502014 0.039368 0.817993 1445639759 -0.278076 -0.502014 0.039368 0.817993 1445639759 -0.278076 -0.502014 0.039368 0.817993 1445639759 -0.283875 -0.504150 0.033142 0.814941 1445639759 -0.283875 -0.504150 0.033142 0.814941 1445639759 -0.283875 -0.504150 0.033142 0.814941 1445639759 -0.283875 -0.504150 0.033142 0.814941 1445639759 -0.283875 -0.504150 0.033142 0.814941 1445639759 -0.283875 -0.504150 0.033142 0.814941 1445639759 -0.289124 -0.503845 0.023071 0.813599 1445639759 -0.289124 -0.503845 0.023071 0.813599 1445639759 -0.289124 -0.503845 0.023071 0.813599 1445639759 -0.289124 -0.503845 0.023071 0.813599 1445639759 -0.289124 -0.503845 0.023071 0.813599 1445639759 -0.289124 -0.503845 0.023071 0.813599 1445639759 -0.289124 -0.503845 0.023071 0.813599 1445639759 -0.287231 -0.503662 0.014893 0.814636 1445639759 -0.287231 -0.503662 0.014893 0.814636 1445639759 -0.287231 -0.503662 0.014893 0.814636 1445639759 -0.287231 -0.503662 0.014893 0.814636 1445639759 -0.287231 -0.503662 0.014893 0.814636 1445639759 -0.287231 -0.503662 0.014893 0.814636 1445639759 -0.278198 -0.500000 0.035889 0.819336 1445639759 -0.278198 -0.500000 0.035889 0.819336 1445639759 -0.278198 -0.500000 0.035889 0.819336 1445639759 -0.278198 -0.500000 0.035889 0.819336 1445639759 -0.278198 -0.500000 0.035889 0.819336 1445639759 -0.278198 -0.500000 0.035889 0.819336 1445639760 -0.268738 -0.501953 0.069153 0.819153 1445639760 -0.268738 -0.501953 0.069153 0.819153 1445639760 -0.268738 -0.501953 0.069153 0.819153 1445639760 -0.268738 -0.501953 0.069153 0.819153 1445639760 -0.268738 -0.501953 0.069153 0.819153 1445639760 -0.268738 -0.501953 0.069153 0.819153 1445639760 -0.267578 -0.511780 0.060608 0.814148 1445639760 -0.267578 -0.511780 0.060608 0.814148 1445639760 -0.267578 -0.511780 0.060608 0.814148 1445639760 -0.267578 -0.511780 0.060608 0.814148 1445639760 -0.267578 -0.511780 0.060608 0.814148 1445639760 -0.267578 -0.511780 0.060608 0.814148 1445639760 -0.269165 -0.514404 0.029480 0.813660 1445639760 -0.269165 -0.514404 0.029480 0.813660 1445639760 -0.269165 -0.514404 0.029480 0.813660 1445639760 -0.269165 -0.514404 0.029480 0.813660 1445639760 -0.269165 -0.514404 0.029480 0.813660 1445639760 -0.269165 -0.514404 0.029480 0.813660 1445639760 -0.254333 -0.518677 0.033142 0.815613 1445639760 -0.254333 -0.518677 0.033142 0.815613 1445639760 -0.254333 -0.518677 0.033142 0.815613 1445639760 -0.254333 -0.518677 0.033142 0.815613 1445639760 -0.254333 -0.518677 0.033142 0.815613 1445639760 -0.254333 -0.518677 0.033142 0.815613 1445639760 -0.254333 -0.518677 0.033142 0.815613 1445639760 -0.240051 -0.522583 0.051208 0.816467 1445639760 -0.240051 -0.522583 0.051208 0.816467 1445639760 -0.240051 -0.522583 0.051208 0.816467 1445639760 -0.240051 -0.522583 0.051208 0.816467 1445639760 -0.240051 -0.522583 0.051208 0.816467 1445639760 -0.240051 -0.522583 0.051208 0.816467 1445639760 -0.243958 -0.521301 0.052063 0.816101 1445639760 -0.243958 -0.521301 0.052063 0.816101 1445639760 -0.243958 -0.521301 0.052063 0.816101 1445639760 -0.243958 -0.521301 0.052063 0.816101 1445639760 -0.243958 -0.521301 0.052063 0.816101 1445639760 -0.243958 -0.521301 0.052063 0.816101 1445639760 -0.255615 -0.520508 0.045532 0.813416 1445639760 -0.255615 -0.520508 0.045532 0.813416 1445639760 -0.255615 -0.520508 0.045532 0.813416 1445639760 -0.255615 -0.520508 0.045532 0.813416 1445639760 -0.255615 -0.520508 0.045532 0.813416 1445639760 -0.255615 -0.520508 0.045532 0.813416 1445639760 -0.255615 -0.520508 0.045532 0.813416 1445639760 -0.261292 -0.519104 0.036987 0.812927 1445639760 -0.261292 -0.519104 0.036987 0.812927 1445639760 -0.261292 -0.519104 0.036987 0.812927 1445639760 -0.261292 -0.519104 0.036987 0.812927 1445639760 -0.261292 -0.519104 0.036987 0.812927 1445639760 -0.261658 -0.519897 0.029724 0.812622 1445639760 -0.261658 -0.519897 0.029724 0.812622 1445639760 -0.261658 -0.519897 0.029724 0.812622 1445639760 -0.261658 -0.519897 0.029724 0.812622 1445639760 -0.261658 -0.519897 0.029724 0.812622 1445639760 -0.261658 -0.519897 0.029724 0.812622 1445639760 -0.261658 -0.519897 0.029724 0.812622 1445639760 -0.260498 -0.520691 0.018921 0.812805 1445639760 -0.260498 -0.520691 0.018921 0.812805 1445639760 -0.260498 -0.520691 0.018921 0.812805 1445639760 -0.260498 -0.520691 0.018921 0.812805 1445639760 -0.260498 -0.520691 0.018921 0.812805 1445639760 -0.260498 -0.520691 0.018921 0.812805 1445639760 -0.251526 -0.519897 0.023987 0.816040 1445639760 -0.251526 -0.519897 0.023987 0.816040 1445639760 -0.251526 -0.519897 0.023987 0.816040 1445639760 -0.251526 -0.519897 0.023987 0.816040 1445639760 -0.251526 -0.519897 0.023987 0.816040 1445639760 -0.251526 -0.519897 0.023987 0.816040 1445639760 -0.237366 -0.515869 0.052124 0.821472 1445639760 -0.237366 -0.515869 0.052124 0.821472 1445639760 -0.237366 -0.515869 0.052124 0.821472 1445639760 -0.237366 -0.515869 0.052124 0.821472 1445639760 -0.237366 -0.515869 0.052124 0.821472 1445639760 -0.237366 -0.515869 0.052124 0.821472 1445639760 -0.237366 -0.515869 0.052124 0.821472 1445639760 -0.224670 -0.518250 0.065308 0.822571 1445639760 -0.224670 -0.518250 0.065308 0.822571 1445639760 -0.224670 -0.518250 0.065308 0.822571 1445639760 -0.224670 -0.518250 0.065308 0.822571 1445639760 -0.224670 -0.518250 0.065308 0.822571 1445639760 -0.224670 -0.518250 0.065308 0.822571 1445639760 -0.215637 -0.520874 0.054260 0.824158 1445639760 -0.215637 -0.520874 0.054260 0.824158 1445639760 -0.215637 -0.520874 0.054260 0.824158 1445639760 -0.215637 -0.520874 0.054260 0.824158 1445639760 -0.215637 -0.520874 0.054260 0.824158 1445639760 -0.215637 -0.520874 0.054260 0.824158 1445639760 -0.201355 -0.522522 0.054810 0.826660 1445639760 -0.201355 -0.522522 0.054810 0.826660 1445639760 -0.201355 -0.522522 0.054810 0.826660 1445639760 -0.201355 -0.522522 0.054810 0.826660 1445639760 -0.201355 -0.522522 0.054810 0.826660 1445639760 -0.201355 -0.522522 0.054810 0.826660 1445639760 -0.201355 -0.522522 0.054810 0.826660 1445639760 -0.186584 -0.523926 0.068115 0.828247 1445639760 -0.186584 -0.523926 0.068115 0.828247 1445639760 -0.186584 -0.523926 0.068115 0.828247 1445639760 -0.186584 -0.523926 0.068115 0.828247 1445639760 -0.186584 -0.523926 0.068115 0.828247 1445639760 -0.186584 -0.523926 0.068115 0.828247 1445639760 -0.192749 -0.525574 0.068604 0.825806 1445639760 -0.192749 -0.525574 0.068604 0.825806 1445639760 -0.192749 -0.525574 0.068604 0.825806 1445639760 -0.192749 -0.525574 0.068604 0.825806 1445639760 -0.192749 -0.525574 0.068604 0.825806 1445639760 -0.192749 -0.525574 0.068604 0.825806 1445639760 -0.192749 -0.525574 0.068604 0.825806 1445639760 -0.211426 -0.524719 0.053284 0.822876 1445639760 -0.211426 -0.524719 0.053284 0.822876 1445639760 -0.211426 -0.524719 0.053284 0.822876 1445639760 -0.211426 -0.524719 0.053284 0.822876 1445639760 -0.211426 -0.524719 0.053284 0.822876 1445639760 -0.211426 -0.524719 0.053284 0.822876 1445639760 -0.218201 -0.523438 0.041626 0.822571 1445639761 -0.218201 -0.523438 0.041626 0.822571 1445639761 -0.218201 -0.523438 0.041626 0.822571 1445639761 -0.218201 -0.523438 0.041626 0.822571 1445639761 -0.218201 -0.523438 0.041626 0.822571 1445639761 -0.218201 -0.523438 0.041626 0.822571 1445639761 -0.216125 -0.524780 0.035950 0.822571 1445639761 -0.216125 -0.524780 0.035950 0.822571 1445639761 -0.216125 -0.524780 0.035950 0.822571 1445639761 -0.216125 -0.524780 0.035950 0.822571 1445639761 -0.216125 -0.524780 0.035950 0.822571 1445639761 -0.216125 -0.524780 0.035950 0.822571 1445639761 -0.216125 -0.524780 0.035950 0.822571 1445639761 -0.213013 -0.523987 0.035339 0.823914 1445639761 -0.213013 -0.523987 0.035339 0.823914 1445639761 -0.213013 -0.523987 0.035339 0.823914 1445639761 -0.213013 -0.523987 0.035339 0.823914 1445639761 -0.213013 -0.523987 0.035339 0.823914 1445639761 -0.205261 -0.520752 0.057800 0.826599 1445639761 -0.205261 -0.520752 0.057800 0.826599 1445639761 -0.205261 -0.520752 0.057800 0.826599 1445639761 -0.205261 -0.520752 0.057800 0.826599 1445639761 -0.205261 -0.520752 0.057800 0.826599 1445639761 -0.205261 -0.520752 0.057800 0.826599 1445639761 -0.196228 -0.520874 0.073914 0.827454 1445639761 -0.196228 -0.520874 0.073914 0.827454 1445639761 -0.196228 -0.520874 0.073914 0.827454 1445639761 -0.196228 -0.520874 0.073914 0.827454 1445639761 -0.196228 -0.520874 0.073914 0.827454 1445639761 -0.196228 -0.520874 0.073914 0.827454 1445639761 -0.196228 -0.520874 0.073914 0.827454 1445639761 -0.185791 -0.524170 0.066162 0.828491 1445639761 -0.185791 -0.524170 0.066162 0.828491 1445639761 -0.185791 -0.524170 0.066162 0.828491 1445639761 -0.185791 -0.524170 0.066162 0.828491 1445639761 -0.185791 -0.524170 0.066162 0.828491 1445639761 -0.185791 -0.524170 0.066162 0.828491 1445639761 -0.168274 -0.527954 0.065613 0.829834 1445639761 -0.168274 -0.527954 0.065613 0.829834 1445639761 -0.168274 -0.527954 0.065613 0.829834 1445639761 -0.168274 -0.527954 0.065613 0.829834 1445639761 -0.168274 -0.527954 0.065613 0.829834 1445639761 -0.168274 -0.527954 0.065613 0.829834 1445639761 -0.152771 -0.531799 0.080566 0.829041 1445639761 -0.152771 -0.531799 0.080566 0.829041 1445639761 -0.152771 -0.531799 0.080566 0.829041 1445639761 -0.152771 -0.531799 0.080566 0.829041 1445639761 -0.152771 -0.531799 0.080566 0.829041 1445639761 -0.152771 -0.531799 0.080566 0.829041 1445639761 -0.152771 -0.531799 0.080566 0.829041 1445639761 -0.163269 -0.533630 0.079590 0.825989 1445639761 -0.163269 -0.533630 0.079590 0.825989 1445639761 -0.163269 -0.533630 0.079590 0.825989 1445639761 -0.163269 -0.533630 0.079590 0.825989 1445639761 -0.163269 -0.533630 0.079590 0.825989 1445639761 -0.163269 -0.533630 0.079590 0.825989 1445639761 -0.186157 -0.533508 0.057068 0.823059 1445639761 -0.186157 -0.533508 0.057068 0.823059 1445639761 -0.186157 -0.533508 0.057068 0.823059 1445639761 -0.186157 -0.533508 0.057068 0.823059 1445639761 -0.186157 -0.533508 0.057068 0.823059 1445639761 -0.186157 -0.533508 0.057068 0.823059 1445639761 -0.197571 -0.534485 0.041260 0.820740 1445639761 -0.197571 -0.534485 0.041260 0.820740 1445639761 -0.197571 -0.534485 0.041260 0.820740 1445639761 -0.197571 -0.534485 0.041260 0.820740 1445639761 -0.197571 -0.534485 0.041260 0.820740 1445639761 -0.197571 -0.534485 0.041260 0.820740 1445639761 -0.203064 -0.535828 0.026917 0.819092 1445639761 -0.203064 -0.535828 0.026917 0.819092 1445639761 -0.203064 -0.535828 0.026917 0.819092 1445639761 -0.203064 -0.535828 0.026917 0.819092 1445639761 -0.203064 -0.535828 0.026917 0.819092 1445639761 -0.203064 -0.535828 0.026917 0.819092 1445639761 -0.202881 -0.535034 0.018677 0.819885 1445639761 -0.202881 -0.535034 0.018677 0.819885 1445639761 -0.202881 -0.535034 0.018677 0.819885 1445639761 -0.202881 -0.535034 0.018677 0.819885 1445639761 -0.202881 -0.535034 0.018677 0.819885 1445639761 -0.202881 -0.535034 0.018677 0.819885 1445639761 -0.202881 -0.535034 0.018677 0.819885 1445639761 -0.192200 -0.534851 0.040588 0.821777 1445639761 -0.192200 -0.534851 0.040588 0.821777 1445639761 -0.192200 -0.534851 0.040588 0.821777 1445639761 -0.192200 -0.534851 0.040588 0.821777 1445639761 -0.192200 -0.534851 0.040588 0.821777 1445639761 -0.192200 -0.534851 0.040588 0.821777 1445639761 -0.192200 -0.534851 0.040588 0.821777 1445639761 -0.181641 -0.541199 0.055603 0.819153 1445639761 -0.181641 -0.541199 0.055603 0.819153 1445639761 -0.181641 -0.541199 0.055603 0.819153 1445639761 -0.181641 -0.541199 0.055603 0.819153 1445639761 -0.181641 -0.541199 0.055603 0.819153 1445639761 -0.181641 -0.541199 0.055603 0.819153 1445639761 -0.178223 -0.551758 0.039978 0.813782 1445639761 -0.178223 -0.551758 0.039978 0.813782 1445639761 -0.178223 -0.551758 0.039978 0.813782 1445639761 -0.178223 -0.551758 0.039978 0.813782 1445639761 -0.178223 -0.551758 0.039978 0.813782 1445639761 -0.178223 -0.551758 0.039978 0.813782 1445639761 -0.169312 -0.562988 0.025574 0.808533 1445639761 -0.169312 -0.562988 0.025574 0.808533 1445639761 -0.169312 -0.562988 0.025574 0.808533 1445639761 -0.169312 -0.562988 0.025574 0.808533 1445639761 -0.169312 -0.562988 0.025574 0.808533 1445639761 -0.169312 -0.562988 0.025574 0.808533 1445639761 -0.150879 -0.573059 0.028992 0.804993 1445639761 -0.150879 -0.573059 0.028992 0.804993 1445639761 -0.150879 -0.573059 0.028992 0.804993 1445639761 -0.150879 -0.573059 0.028992 0.804993 1445639761 -0.150879 -0.573059 0.028992 0.804993 1445639761 -0.150879 -0.573059 0.028992 0.804993 1445639761 -0.139526 -0.578369 0.040405 0.802734 1445639762 -0.139526 -0.578369 0.040405 0.802734 1445639762 -0.139526 -0.578369 0.040405 0.802734 1445639762 -0.139526 -0.578369 0.040405 0.802734 1445639762 -0.139526 -0.578369 0.040405 0.802734 1445639762 -0.139526 -0.578369 0.040405 0.802734 1445639762 -0.146973 -0.580017 0.040833 0.800171 1445639762 -0.146973 -0.580017 0.040833 0.800171 1445639762 -0.146973 -0.580017 0.040833 0.800171 1445639762 -0.146973 -0.580017 0.040833 0.800171 1445639762 -0.146973 -0.580017 0.040833 0.800171 1445639762 -0.146973 -0.580017 0.040833 0.800171 1445639762 -0.146973 -0.580017 0.040833 0.800171 1445639762 -0.149170 -0.576233 0.040283 0.802551 1445639762 -0.149170 -0.576233 0.040283 0.802551 1445639762 -0.149170 -0.576233 0.040283 0.802551 1445639762 -0.149170 -0.576233 0.040283 0.802551 1445639762 -0.149170 -0.576233 0.040283 0.802551 1445639762 -0.149170 -0.576233 0.040283 0.802551 1445639762 -0.153870 -0.571350 0.034729 0.805420 1445639762 -0.153870 -0.571350 0.034729 0.805420 1445639762 -0.153870 -0.571350 0.034729 0.805420 1445639762 -0.153870 -0.571350 0.034729 0.805420 1445639762 -0.153870 -0.571350 0.034729 0.805420 1445639762 -0.153870 -0.571350 0.034729 0.805420 1445639762 -0.161377 -0.567749 0.021912 0.806946 1445639762 -0.161377 -0.567749 0.021912 0.806946 1445639762 -0.161377 -0.567749 0.021912 0.806946 1445639762 -0.161377 -0.567749 0.021912 0.806946 1445639762 -0.161377 -0.567749 0.021912 0.806946 1445639762 -0.161377 -0.567749 0.021912 0.806946 1445639762 -0.169556 -0.564209 0.012085 0.807922 1445639762 -0.169556 -0.564209 0.012085 0.807922 1445639762 -0.169556 -0.564209 0.012085 0.807922 1445639762 -0.169556 -0.564209 0.012085 0.807922 1445639762 -0.169556 -0.564209 0.012085 0.807922 1445639762 -0.169556 -0.564209 0.012085 0.807922 1445639762 -0.169556 -0.564209 0.012085 0.807922 1445639762 -0.171326 -0.557800 0.014954 0.812012 1445639762 -0.171326 -0.557800 0.014954 0.812012 1445639762 -0.171326 -0.557800 0.014954 0.812012 1445639762 -0.171326 -0.557800 0.014954 0.812012 1445639762 -0.171326 -0.557800 0.014954 0.812012 1445639762 -0.171326 -0.557800 0.014954 0.812012 1445639762 -0.165100 -0.553284 0.038208 0.815552 1445639762 -0.165100 -0.553284 0.038208 0.815552 1445639762 -0.165100 -0.553284 0.038208 0.815552 1445639762 -0.165100 -0.553284 0.038208 0.815552 1445639762 -0.165100 -0.553284 0.038208 0.815552 1445639762 -0.165100 -0.553284 0.038208 0.815552 1445639762 -0.161194 -0.555298 0.049438 0.814392 1445639762 -0.161194 -0.555298 0.049438 0.814392 1445639762 -0.161194 -0.555298 0.049438 0.814392 1445639762 -0.161194 -0.555298 0.049438 0.814392 1445639762 -0.161194 -0.555298 0.049438 0.814392 1445639762 -0.161194 -0.555298 0.049438 0.814392 1445639762 -0.161194 -0.555298 0.049438 0.814392 1445639762 -0.159851 -0.560791 0.044373 0.811157 1445639762 -0.159851 -0.560791 0.044373 0.811157 1445639762 -0.159851 -0.560791 0.044373 0.811157 1445639762 -0.159851 -0.560791 0.044373 0.811157 1445639762 -0.159851 -0.560791 0.044373 0.811157 1445639762 -0.159851 -0.560791 0.044373 0.811157 1445639762 -0.156860 -0.567017 0.043579 0.807495 1445639762 -0.156860 -0.567017 0.043579 0.807495 1445639762 -0.156860 -0.567017 0.043579 0.807495 1445639762 -0.156860 -0.567017 0.043579 0.807495 1445639762 -0.156860 -0.567017 0.043579 0.807495 1445639762 -0.156860 -0.567017 0.043579 0.807495 1445639762 -0.152222 -0.570801 0.049927 0.805298 1445639762 -0.152222 -0.570801 0.049927 0.805298 1445639762 -0.152222 -0.570801 0.049927 0.805298 1445639762 -0.152222 -0.570801 0.049927 0.805298 1445639762 -0.152222 -0.570801 0.049927 0.805298 1445639762 -0.152222 -0.570801 0.049927 0.805298 1445639762 -0.152222 -0.570801 0.049927 0.805298 1445639762 -0.145508 -0.568420 0.057983 0.807678 1445639762 -0.145508 -0.568420 0.057983 0.807678 1445639762 -0.145508 -0.568420 0.057983 0.807678 1445639762 -0.145508 -0.568420 0.057983 0.807678 1445639762 -0.145508 -0.568420 0.057983 0.807678 1445639762 -0.145508 -0.568420 0.057983 0.807678 1445639762 -0.148132 -0.565308 0.055542 0.809570 1445639762 -0.148132 -0.565308 0.055542 0.809570 1445639762 -0.148132 -0.565308 0.055542 0.809570 1445639762 -0.148132 -0.565308 0.055542 0.809570 1445639762 -0.148132 -0.565308 0.055542 0.809570 1445639762 -0.148132 -0.565308 0.055542 0.809570 1445639762 -0.148132 -0.565308 0.055542 0.809570 1445639762 -0.159424 -0.564087 0.045288 0.808899 1445639762 -0.159424 -0.564087 0.045288 0.808899 1445639762 -0.159424 -0.564087 0.045288 0.808899 1445639762 -0.159424 -0.564087 0.045288 0.808899 1445639762 -0.159424 -0.564087 0.045288 0.808899 1445639762 -0.159424 -0.564087 0.045288 0.808899 1445639762 -0.172791 -0.563782 0.035278 0.806885 1445639762 -0.172791 -0.563782 0.035278 0.806885 1445639762 -0.172791 -0.563782 0.035278 0.806885 1445639762 -0.172791 -0.563782 0.035278 0.806885 1445639762 -0.172791 -0.563782 0.035278 0.806885 1445639762 -0.172791 -0.563782 0.035278 0.806885 1445639762 -0.188660 -0.562073 0.024841 0.804932 1445639762 -0.188660 -0.562073 0.024841 0.804932 1445639762 -0.188660 -0.562073 0.024841 0.804932 1445639762 -0.188660 -0.562073 0.024841 0.804932 1445639762 -0.188660 -0.562073 0.024841 0.804932 1445639762 -0.188660 -0.562073 0.024841 0.804932 1445639762 -0.188660 -0.562073 0.024841 0.804932 1445639762 -0.203003 -0.558289 0.012085 0.804321 1445639762 -0.203003 -0.558289 0.012085 0.804321 1445639762 -0.203003 -0.558289 0.012085 0.804321 1445639762 -0.203003 -0.558289 0.012085 0.804321 1445639762 -0.203003 -0.558289 0.012085 0.804321 1445639762 -0.213867 -0.553772 0.002686 0.804749 1445639762 -0.213867 -0.553772 0.002686 0.804749 1445639762 -0.213867 -0.553772 0.002686 0.804749 1445639763 -0.213867 -0.553772 0.002686 0.804749 1445639763 -0.213867 -0.553772 0.002686 0.804749 1445639763 -0.213867 -0.553772 0.002686 0.804749 1445639763 -0.213867 -0.553772 0.002686 0.804749 1445639763 -0.217773 -0.554993 0.001465 0.802856 1445639763 -0.217773 -0.554993 0.001465 0.802856 1445639763 -0.217773 -0.554993 0.001465 0.802856 1445639763 -0.217773 -0.554993 0.001465 0.802856 1445639763 -0.217773 -0.554993 0.001465 0.802856 1445639763 -0.217773 -0.554993 0.001465 0.802856 1445639763 -0.210754 -0.560669 0.001160 0.800781 1445639763 -0.210754 -0.560669 0.001160 0.800781 1445639763 -0.210754 -0.560669 0.001160 0.800781 1445639763 -0.210754 -0.560669 0.001160 0.800781 1445639763 -0.210754 -0.560669 0.001160 0.800781 1445639763 -0.210754 -0.560669 0.001160 0.800781 1445639763 -0.199341 -0.565796 0.008789 0.799988 1445639763 -0.199341 -0.565796 0.008789 0.799988 1445639763 -0.199341 -0.565796 0.008789 0.799988 1445639763 -0.199341 -0.565796 0.008789 0.799988 1445639763 -0.199341 -0.565796 0.008789 0.799988 1445639763 -0.199341 -0.565796 0.008789 0.799988 1445639763 -0.199341 -0.565796 0.008789 0.799988 1445639763 -0.199036 -0.565552 0.007080 0.800293 1445639763 -0.199036 -0.565552 0.007080 0.800293 1445639763 -0.199036 -0.565552 0.007080 0.800293 1445639763 -0.199036 -0.565552 0.007080 0.800293 1445639763 -0.199036 -0.565552 0.007080 0.800293 1445639763 -0.199036 -0.565552 0.007080 0.800293 1445639763 -0.199585 -0.563965 0.003784 0.801270 1445639763 -0.199585 -0.563965 0.003784 0.801270 1445639763 -0.199585 -0.563965 0.003784 0.801270 1445639763 -0.199585 -0.563965 0.003784 0.801270 1445639763 -0.199585 -0.563965 0.003784 0.801270 1445639763 -0.200500 -0.561157 -0.000610 0.803040 1445639763 -0.200500 -0.561157 -0.000610 0.803040 1445639763 -0.200500 -0.561157 -0.000610 0.803040 1445639763 -0.200500 -0.561157 -0.000610 0.803040 1445639763 -0.200500 -0.561157 -0.000610 0.803040 1445639763 -0.200500 -0.561157 -0.000610 0.803040 1445639763 -0.200500 -0.561157 -0.000610 0.803040 1445639763 -0.203918 -0.560120 -0.004395 0.802917 1445639763 -0.203918 -0.560120 -0.004395 0.802917 1445639763 -0.203918 -0.560120 -0.004395 0.802917 1445639763 -0.203918 -0.560120 -0.004395 0.802917 1445639763 -0.203918 -0.560120 -0.004395 0.802917 1445639763 -0.203918 -0.560120 -0.004395 0.802917 1445639763 -0.216003 -0.560425 -0.011230 0.799500 1445639763 -0.216003 -0.560425 -0.011230 0.799500 1445639763 -0.216003 -0.560425 -0.011230 0.799500 1445639763 -0.234436 -0.558167 -0.026489 0.795471 1445639763 -0.234436 -0.558167 -0.026489 0.795471 1445639763 -0.234436 -0.558167 -0.026489 0.795471 1445639763 -0.234436 -0.558167 -0.026489 0.795471 1445639763 -0.234436 -0.558167 -0.026489 0.795471 1445639763 -0.234436 -0.558167 -0.026489 0.795471 1445639763 -0.234436 -0.558167 -0.026489 0.795471 1445639763 -0.252808 -0.555237 -0.045898 0.791016 1445639763 -0.252808 -0.555237 -0.045898 0.791016 1445639763 -0.252808 -0.555237 -0.045898 0.791016 1445639763 -0.252808 -0.555237 -0.045898 0.791016 1445639763 -0.252808 -0.555237 -0.045898 0.791016 1445639763 -0.252808 -0.555237 -0.045898 0.791016 1445639763 -0.267578 -0.550293 -0.066040 0.788208 1445639763 -0.267578 -0.550293 -0.066040 0.788208 1445639763 -0.267578 -0.550293 -0.066040 0.788208 1445639763 -0.267578 -0.550293 -0.066040 0.788208 1445639763 -0.267578 -0.550293 -0.066040 0.788208 1445639763 -0.267578 -0.550293 -0.066040 0.788208 1445639763 -0.279175 -0.542236 -0.080505 0.788391 1445639763 -0.279175 -0.542236 -0.080505 0.788391 1445639763 -0.279175 -0.542236 -0.080505 0.788391 1445639763 -0.279175 -0.542236 -0.080505 0.788391 1445639763 -0.279175 -0.542236 -0.080505 0.788391 1445639763 -0.279175 -0.542236 -0.080505 0.788391 1445639763 -0.276428 -0.541260 -0.077759 0.790344 1445639763 -0.276428 -0.541260 -0.077759 0.790344 1445639763 -0.276428 -0.541260 -0.077759 0.790344 1445639763 -0.276428 -0.541260 -0.077759 0.790344 1445639763 -0.276428 -0.541260 -0.077759 0.790344 1445639763 -0.276428 -0.541260 -0.077759 0.790344 1445639763 -0.276428 -0.541260 -0.077759 0.790344 1445639763 -0.243530 -0.555603 -0.052795 0.793213 1445639763 -0.243530 -0.555603 -0.052795 0.793213 1445639763 -0.243530 -0.555603 -0.052795 0.793213 1445639763 -0.243530 -0.555603 -0.052795 0.793213 1445639763 -0.243530 -0.555603 -0.052795 0.793213 1445639763 -0.243530 -0.555603 -0.052795 0.793213 1445639763 -0.216003 -0.569824 -0.022888 0.792542 1445639763 -0.216003 -0.569824 -0.022888 0.792542 1445639763 -0.217163 -0.569885 -0.015686 0.792358 1445639763 -0.217163 -0.569885 -0.015686 0.792358 1445639763 -0.217163 -0.569885 -0.015686 0.792358 1445639763 -0.217163 -0.569885 -0.015686 0.792358 1445639763 -0.217163 -0.569885 -0.015686 0.792358 1445639763 -0.217163 -0.569885 -0.015686 0.792358 1445639763 -0.217163 -0.569885 -0.015686 0.792358 1445639763 -0.228943 -0.563110 -0.019287 0.793823 1445639763 -0.228943 -0.563110 -0.019287 0.793823 1445639763 -0.228943 -0.563110 -0.019287 0.793823 1445639763 -0.228943 -0.563110 -0.019287 0.793823 1445639763 -0.228943 -0.563110 -0.019287 0.793823 1445639763 -0.228943 -0.563110 -0.019287 0.793823 1445639763 -0.241577 -0.556763 -0.031738 0.794128 1445639763 -0.241577 -0.556763 -0.031738 0.794128 1445639763 -0.241577 -0.556763 -0.031738 0.794128 1445639764 -0.241577 -0.556763 -0.031738 0.794128 1445639764 -0.241577 -0.556763 -0.031738 0.794128 1445639764 -0.241577 -0.556763 -0.031738 0.794128 1445639764 -0.247070 -0.554749 -0.042419 0.793335 1445639764 -0.247070 -0.554749 -0.042419 0.793335 1445639764 -0.247070 -0.554749 -0.042419 0.793335 1445639764 -0.247070 -0.554749 -0.042419 0.793335 1445639764 -0.247070 -0.554749 -0.042419 0.793335 1445639764 -0.247070 -0.554749 -0.042419 0.793335 1445639764 -0.243835 -0.558411 -0.043274 0.791748 1445639764 -0.243835 -0.558411 -0.043274 0.791748 1445639764 -0.243835 -0.558411 -0.043274 0.791748 1445639764 -0.243835 -0.558411 -0.043274 0.791748 1445639764 -0.243835 -0.558411 -0.043274 0.791748 1445639764 -0.243835 -0.558411 -0.043274 0.791748 1445639764 -0.243835 -0.558411 -0.043274 0.791748 1445639764 -0.241943 -0.560181 -0.040710 0.791199 1445639764 -0.241943 -0.560181 -0.040710 0.791199 1445639764 -0.241943 -0.560181 -0.040710 0.791199 1445639764 -0.241943 -0.560181 -0.040710 0.791199 1445639764 -0.241943 -0.560181 -0.040710 0.791199 1445639764 -0.241943 -0.560181 -0.040710 0.791199 1445639764 -0.240112 -0.559814 -0.038574 0.792114 1445639764 -0.240112 -0.559814 -0.038574 0.792114 1445639764 -0.240112 -0.559814 -0.038574 0.792114 1445639764 -0.240112 -0.559814 -0.038574 0.792114 1445639764 -0.240112 -0.559814 -0.038574 0.792114 1445639764 -0.240112 -0.559814 -0.038574 0.792114 1445639764 -0.239258 -0.559387 -0.040283 0.792603 1445639764 -0.239258 -0.559387 -0.040283 0.792603 1445639764 -0.239258 -0.559387 -0.040283 0.792603 1445639764 -0.239258 -0.559387 -0.040283 0.792603 1445639764 -0.239258 -0.559387 -0.040283 0.792603 1445639764 -0.239258 -0.559387 -0.040283 0.792603 1445639764 -0.239014 -0.559204 -0.043274 0.792664 1445639764 -0.239014 -0.559204 -0.043274 0.792664 1445639764 -0.239014 -0.559204 -0.043274 0.792664 1445639764 -0.239014 -0.559204 -0.043274 0.792664 1445639764 -0.239014 -0.559204 -0.043274 0.792664 1445639764 
-0.683411 0.030396 0.096802 0.722900 1445639767 -0.683411 0.030396 0.096802 0.722900 1445639767 -0.683411 0.030396 0.096802 0.722900 1445639767 -0.683411 0.030396 0.096802 0.722900 1445639767 -0.683411 0.030396 0.096802 0.722900 1445639767 -0.683411 0.030396 0.096802 0.722900 1445639767 -0.683411 0.030396 0.096802 0.722900 1445639767 -0.688049 0.063599 0.101379 0.715698 1445639767 -0.688049 0.063599 0.101379 0.715698 1445639767 -0.688049 0.063599 0.101379 0.715698 1445639767 -0.688049 0.063599 0.101379 0.715698 1445639767 -0.688049 0.063599 0.101379 0.715698 1445639767 -0.657410 0.089172 0.049194 0.746582 1445639767 -0.657410 0.089172 0.049194 0.746582 1445639768 -0.657410 0.089172 0.049194 0.746582 1445639768 -0.657410 0.089172 0.049194 0.746582 1445639768 -0.657410 0.089172 0.049194 0.746582 1445639768 -0.657410 0.089172 0.049194 0.746582 1445639768 -0.657410 0.089172 0.049194 0.746582 1445639768 -0.601563 0.006897 -0.015259 0.798645 1445639768 -0.601563 0.006897 -0.015259 0.798645 1445639768 -0.601563 0.006897 -0.015259 0.798645 1445639768 -0.601563 0.006897 -0.015259 0.798645 1445639768 -0.601563 0.006897 -0.015259 0.798645 1445639768 -0.601563 0.006897 -0.015259 0.798645 1445639768 -0.601563 0.006897 -0.015259 0.798645 1445639768 -0.546997 -0.034607 -0.061646 0.834106 1445639768 -0.546997 -0.034607 -0.061646 0.834106 1445639768 -0.546997 -0.034607 -0.061646 0.834106 1445639768 -0.546997 -0.034607 -0.061646 0.834106 1445639768 -0.546997 -0.034607 -0.061646 0.834106 1445639768 -0.546997 -0.034607 -0.061646 0.834106 1445639768 -0.559570 -0.038025 -0.049133 0.826416 1445639768 -0.559570 -0.038025 -0.049133 0.826416 1445639768 -0.559570 -0.038025 -0.049133 0.826416 1445639768 -0.559570 -0.038025 -0.049133 0.826416 1445639768 -0.559570 -0.038025 -0.049133 0.826416 1445639768 -0.559570 -0.038025 -0.049133 0.826416 1445639768 -0.611511 -0.033508 -0.043152 0.789307 1445639768 -0.611511 -0.033508 -0.043152 0.789307 1445639768 -0.611511 -0.033508 -0.043152 0.789307 1445639768 -0.611511 -0.033508 -0.043152 0.789307 1445639768 -0.611511 -0.033508 -0.043152 0.789307 1445639768 -0.611511 -0.033508 -0.043152 0.789307 1445639768 -0.611511 -0.033508 -0.043152 0.789307 1445639768 -0.666077 -0.009827 -0.041443 0.744690 1445639768 -0.666077 -0.009827 -0.041443 0.744690 1445639768 -0.666077 -0.009827 -0.041443 0.744690 1445639768 -0.666077 -0.009827 -0.041443 0.744690 1445639768 -0.666077 -0.009827 -0.041443 0.744690 1445639768 -0.666077 -0.009827 -0.041443 0.744690 1445639768 -0.697144 0.029846 -0.034607 0.715454 1445639768 -0.697144 0.029846 -0.034607 0.715454 1445639768 -0.697144 0.029846 -0.034607 0.715454 1445639768 -0.697144 0.029846 -0.034607 0.715454 1445639768 -0.697144 0.029846 -0.034607 0.715454 1445639768 -0.697144 0.029846 -0.034607 0.715454 1445639768 -0.706177 0.039063 0.003967 0.706970 1445639768 -0.706177 0.039063 0.003967 0.706970 1445639768 -0.706177 0.039063 0.003967 0.706970 1445639768 -0.706177 0.039063 0.003967 0.706970 1445639768 -0.706177 0.039063 0.003967 0.706970 1445639768 -0.706177 0.039063 0.003967 0.706970 1445639768 -0.696777 0.062012 0.046021 0.713074 1445639768 -0.696777 0.062012 0.046021 0.713074 1445639768 -0.696777 0.062012 0.046021 0.713074 1445639768 -0.696777 0.062012 0.046021 0.713074 1445639768 -0.696777 0.062012 0.046021 0.713074 1445639768 -0.685791 0.114807 0.077576 0.714478 1445639768 -0.685791 0.114807 0.077576 0.714478 1445639768 -0.685791 0.114807 0.077576 0.714478 1445639768 -0.685791 0.114807 0.077576 0.714478 1445639768 -0.685791 0.114807 0.077576 0.714478 1445639768 -0.685791 0.114807 0.077576 0.714478 1445639768 -0.681152 0.166077 0.088318 0.707581 1445639768 -0.681152 0.166077 0.088318 0.707581 1445639768 -0.681152 0.166077 0.088318 0.707581 1445639768 -0.681152 0.166077 0.088318 0.707581 1445639768 -0.681152 0.166077 0.088318 0.707581 1445639768 -0.681152 0.166077 0.088318 0.707581 1445639768 -0.668579 0.194153 0.087708 0.712463 1445639768 -0.668579 0.194153 0.087708 0.712463 1445639768 -0.668579 0.194153 0.087708 0.712463 1445639768 -0.668579 0.194153 0.087708 0.712463 1445639768 -0.668579 0.194153 0.087708 0.712463 1445639768 -0.668579 0.194153 0.087708 0.712463 1445639768 -0.668579 0.194153 0.087708 0.712463 1445639768 -0.637329 0.185120 0.056030 0.745911 1445639768 -0.637329 0.185120 0.056030 0.745911 1445639768 -0.637329 0.185120 0.056030 0.745911 1445639768 -0.637329 0.185120 0.056030 0.745911 1445639768 -0.637329 0.185120 0.056030 0.745911 1445639768 -0.637329 0.185120 0.056030 0.745911 1445639768 -0.585327 0.072937 -0.006287 0.807495 1445639768 -0.585327 0.072937 -0.006287 0.807495 1445639768 -0.585327 0.072937 -0.006287 0.807495 1445639768 -0.585327 0.072937 -0.006287 0.807495 1445639768 -0.585327 0.072937 -0.006287 0.807495 1445639768 -0.585327 0.072937 -0.006287 0.807495 1445639768 -0.585327 0.072937 -0.006287 0.807495 1445639768 -0.536194 -0.013184 -0.055725 0.842163 1445639768 -0.536194 -0.013184 -0.055725 0.842163 1445639768 -0.536194 -0.013184 -0.055725 0.842163 1445639768 -0.536194 -0.013184 -0.055725 0.842163 1445639768 -0.536194 -0.013184 -0.055725 0.842163 1445639768 -0.536194 -0.013184 -0.055725 0.842163 1445639768 -0.561646 -0.019958 -0.036865 0.826294 1445639768 -0.561646 -0.019958 -0.036865 0.826294 1445639768 -0.561646 -0.019958 -0.036865 0.826294 1445639768 -0.561646 -0.019958 -0.036865 0.826294 1445639768 -0.561646 -0.019958 -0.036865 0.826294 1445639768 -0.561646 -0.019958 -0.036865 0.826294 1445639768 -0.622559 0.006409 -0.041138 0.781494 1445639768 -0.622559 0.006409 -0.041138 0.781494 1445639768 -0.622559 0.006409 -0.041138 0.781494 1445639768 -0.622559 0.006409 -0.041138 0.781494 1445639768 -0.676514 0.044128 -0.015198 0.734924 1445639768 -0.676514 0.044128 -0.015198 0.734924 1445639768 -0.676514 0.044128 -0.015198 0.734924 1445639768 -0.676514 0.044128 -0.015198 0.734924 1445639768 -0.676514 0.044128 -0.015198 0.734924 1445639768 -0.676514 0.044128 -0.015198 0.734924 1445639768 -0.700562 0.075012 0.016174 0.709473 1445639768 -0.700562 0.075012 0.016174 0.709473 1445639768 -0.700562 0.075012 0.016174 0.709473 1445639769 -0.700562 0.075012 0.016174 0.709473 1445639769 -0.700562 0.075012 0.016174 0.709473 1445639769 -0.700562 0.075012 0.016174 0.709473 1445639769 -0.699463 0.086365 0.057434 0.707092 1445639769 -0.699463 0.086365 0.057434 0.707092 1445639769 -0.699463 0.086365 0.057434 0.707092 1445639769 -0.699463 0.086365 0.057434 0.707092 1445639769 -0.699463 0.086365 0.057434 0.707092 1445639769 -0.699463 0.086365 0.057434 0.707092 1445639769 -0.682983 0.114685 0.106079 0.713501 1445639769 -0.682983 0.114685 0.106079 0.713501 1445639769 -0.682983 0.114685 0.106079 0.713501 1445639769 -0.682983 0.114685 0.106079 0.713501 1445639769 -0.682983 0.114685 0.106079 0.713501 1445639769 -0.682983 0.114685 0.106079 0.713501 1445639769 -0.663086 0.171997 0.124329 0.717834 1445639769 -0.663086 0.171997 0.124329 0.717834 1445639769 -0.663086 0.171997 0.124329 0.717834 1445639769 -0.663086 0.171997 0.124329 0.717834 1445639769 -0.663086 0.171997 0.124329 0.717834 1445639769 -0.663086 0.171997 0.124329 0.717834 1445639769 -0.643921 0.207092 0.120178 0.726624 1445639769 -0.643921 0.207092 0.120178 0.726624 1445639769 -0.643921 0.207092 0.120178 0.726624 1445639769 -0.643921 0.207092 0.120178 0.726624 1445639769 -0.643921 0.207092 0.120178 0.726624 1445639769 -0.643921 0.207092 0.120178 0.726624 1445639769 -0.616882 0.191711 0.093872 0.757507 1445639769 -0.616882 0.191711 0.093872 0.757507 1445639769 -0.616882 0.191711 0.093872 0.757507 1445639769 -0.616882 0.191711 0.093872 0.757507 1445639769 -0.616882 0.191711 0.093872 0.757507 1445639769 -0.616882 0.191711 0.093872 0.757507 1445639769 -0.573486 0.118347 0.023254 0.810242 1445639769 -0.573486 0.118347 0.023254 0.810242 1445639769 -0.573486 0.118347 0.023254 0.810242 1445639769 -0.573486 0.118347 0.023254 0.810242 1445639769 -0.573486 0.118347 0.023254 0.810242 1445639769 -0.573486 0.118347 0.023254 0.810242 1445639769 -0.516968 0.002136 -0.029297 0.855530 1445639769 -0.516968 0.002136 -0.029297 0.855530 1445639769 -0.516968 0.002136 -0.029297 0.855530 1445639769 -0.516968 0.002136 -0.029297 0.855530 1445639769 -0.516968 0.002136 -0.029297 0.855530 1445639769 -0.516968 0.002136 -0.029297 0.855530 1445639769 -0.516968 0.002136 -0.029297 0.855530 1445639769 -0.497437 -0.027405 -0.035217 0.866333 1445639769 -0.497437 -0.027405 -0.035217 0.866333 1445639769 -0.497437 -0.027405 -0.035217 0.866333 1445639769 -0.497437 -0.027405 -0.035217 0.866333 1445639769 -0.497437 -0.027405 -0.035217 0.866333 1445639769 -0.497437 -0.027405 -0.035217 0.866333 1445639769 -0.544434 -0.009888 -0.025940 0.838318 1445639769 -0.544434 -0.009888 -0.025940 0.838318 1445639769 -0.544434 -0.009888 -0.025940 0.838318 1445639769 -0.544434 -0.009888 -0.025940 0.838318 1445639769 -0.544434 -0.009888 -0.025940 0.838318 1445639769 -0.544434 -0.009888 -0.025940 0.838318 1445639769 -0.544434 -0.009888 -0.025940 0.838318 1445639769 -0.606934 0.036682 -0.012390 0.793762 1445639769 -0.606934 0.036682 -0.012390 0.793762 1445639769 -0.606934 0.036682 -0.012390 0.793762 1445639769 -0.606934 0.036682 -0.012390 0.793762 1445639769 -0.606934 0.036682 -0.012390 0.793762 1445639769 -0.606934 0.036682 -0.012390 0.793762 1445639769 -0.647400 0.085022 0.004822 0.757324 1445639769 -0.647400 0.085022 0.004822 0.757324 1445639769 -0.647400 0.085022 0.004822 0.757324 1445639769 -0.647400 0.085022 0.004822 0.757324 1445639769 -0.647400 0.085022 0.004822 0.757324 1445639769 -0.647400 0.085022 0.004822 0.757324 1445639769 -0.657166 0.082397 0.037598 0.748291 1445639769 -0.657166 0.082397 0.037598 0.748291 1445639769 -0.657166 0.082397 0.037598 0.748291 1445639769 -0.657166 0.082397 0.037598 0.748291 1445639769 -0.657166 0.082397 0.037598 0.748291 1445639769 -0.657166 0.082397 0.037598 0.748291 1445639769 -0.637512 0.045715 0.086365 0.764221 1445639769 -0.637512 0.045715 0.086365 0.764221 1445639769 -0.637512 0.045715 0.086365 0.764221 1445639769 -0.637512 0.045715 0.086365 0.764221 1445639769 -0.637512 0.045715 0.086365 0.764221 1445639769 -0.637512 0.045715 0.086365 0.764221 1445639769 -0.637512 0.045715 0.086365 0.764221 1445639769 -0.611084 0.047485 0.108398 0.782654 1445639769 -0.611084 0.047485 0.108398 0.782654 1445639769 -0.611084 0.047485 0.108398 0.782654 1445639769 -0.611084 0.047485 0.108398 0.782654 1445639769 -0.611084 0.047485 0.108398 0.782654 1445639769 -0.611084 0.047485 0.108398 0.782654 1445639769 -0.612793 0.092529 0.103821 0.777893 1445639769 -0.612793 0.092529 0.103821 0.777893 1445639769 -0.612793 0.092529 0.103821 0.777893 1445639769 -0.612793 0.092529 0.103821 0.777893 1445639769 -0.612793 0.092529 0.103821 0.777893 1445639769 -0.612793 0.092529 0.103821 0.777893 1445639769 -0.620850 0.154297 0.107910 0.760925 1445639769 -0.620850 0.154297 0.107910 0.760925 1445639769 -0.620850 0.154297 0.107910 0.760925 1445639769 -0.620850 0.154297 0.107910 0.760925 1445639769 -0.620850 0.154297 0.107910 0.760925 1445639769 -0.620850 0.154297 0.107910 0.760925 1445639769 -0.620850 0.154297 0.107910 0.760925 1445639769 -0.615601 0.206055 0.105591 0.753235 1445639769 -0.615601 0.206055 0.105591 0.753235 1445639769 -0.615601 0.206055 0.105591 0.753235 1445639769 -0.615601 0.206055 0.105591 0.753235 1445639769 -0.615601 0.206055 0.105591 0.753235 1445639769 -0.615601 0.206055 0.105591 0.753235 1445639769 -0.596497 0.193115 0.059265 0.776733 1445639769 -0.596497 0.193115 0.059265 0.776733 1445639769 -0.596497 0.193115 0.059265 0.776733 1445639769 -0.596497 0.193115 0.059265 0.776733 1445639770 -0.596497 0.193115 0.059265 0.776733 1445639770 -0.596497 0.193115 0.059265 0.776733 1445639770 -0.560059 0.073181 -0.009094 0.825134 1445639770 -0.560059 0.073181 -0.009094 0.825134 1445639770 -0.560059 0.073181 -0.009094 0.825134 1445639770 -0.560059 0.073181 -0.009094 0.825134 1445639770 -0.560059 0.073181 -0.009094 0.825134 1445639770 -0.560059 0.073181 -0.009094 0.825134 1445639770 -0.560059 0.073181 -0.009094 0.825134 1445639770 -0.524597 0.000854 -0.050110 0.849854 1445639770 -0.524597 0.000854 -0.050110 0.849854 1445639770 -0.524597 0.000854 -0.050110 0.849854 1445639770 -0.524597 0.000854 -0.050110 0.849854 1445639770 -0.524597 0.000854 -0.050110 0.849854 1445639770 -0.524597 0.000854 -0.050110 0.849854 1445639770 -0.537048 0.012634 -0.066345 0.840820 1445639770 -0.537048 0.012634 -0.066345 0.840820 1445639770 -0.537048 0.012634 -0.066345 0.840820 1445639770 -0.537048 0.012634 -0.066345 0.840820 1445639770 -0.537048 0.012634 -0.066345 0.840820 1445639770 -0.537048 0.012634 -0.066345 0.840820 1445639770 -0.577637 0.032532 -0.063660 0.813171 1445639770 -0.577637 0.032532 -0.063660 0.813171 1445639770 -0.577637 0.032532 -0.063660 0.813171 1445639770 -0.577637 0.032532 -0.063660 0.813171 1445639770 -0.577637 0.032532 -0.063660 0.813171 1445639770 -0.577637 0.032532 -0.063660 0.813171 1445639770 -0.577637 0.032532 -0.063660 0.813171 1445639770 -0.624878 0.060730 -0.044861 0.777039 1445639770 -0.624878 0.060730 -0.044861 0.777039 1445639770 -0.624878 0.060730 -0.044861 0.777039 1445639770 -0.624878 0.060730 -0.044861 0.777039 1445639770 -0.624878 0.060730 -0.044861 0.777039 1445639770 -0.624878 0.060730 -0.044861 0.777039 1445639770 -0.655457 0.086365 -0.020691 0.750000 1445639770 -0.655457 0.086365 -0.020691 0.750000 1445639770 -0.655457 0.086365 -0.020691 0.750000 1445639770 -0.655457 0.086365 -0.020691 0.750000 1445639770 -0.655457 0.086365 -0.020691 0.750000 1445639770 -0.655457 0.086365 -0.020691 0.750000 1445639770 -0.661987 0.088318 0.016846 0.744080 1445639770 -0.661987 0.088318 0.016846 0.744080 1445639770 -0.661987 0.088318 0.016846 0.744080 1445639770 -0.661987 0.088318 0.016846 0.744080 1445639770 -0.661987 0.088318 0.016846 0.744080 1445639770 -0.661987 0.088318 0.016846 0.744080 1445639770 -0.647949 0.084106 0.067017 0.754028 1445639770 -0.647949 0.084106 0.067017 0.754028 1445639770 -0.647949 0.084106 0.067017 0.754028 1445639770 -0.647949 0.084106 0.067017 0.754028 1445639770 -0.647949 0.084106 0.067017 0.754028 1445639770 -0.647949 0.084106 0.067017 0.754028 1445639770 -0.647949 0.084106 0.067017 0.754028 1445639770 -0.634399 0.112610 0.102600 0.757874 1445639770 -0.634399 0.112610 0.102600 0.757874 1445639770 -0.634399 0.112610 0.102600 0.757874 1445639770 -0.634399 0.112610 0.102600 0.757874 1445639770 -0.634399 0.112610 0.102600 0.757874 1445639770 -0.631592 0.142578 0.124146 0.751892 1445639770 -0.631592 0.142578 0.124146 0.751892 1445639770 -0.631592 0.142578 0.124146 0.751892 1445639770 -0.631592 0.142578 0.124146 0.751892 1445639770 -0.631592 0.142578 0.124146 0.751892 1445639770 -0.631592 0.142578 0.124146 0.751892 1445639770 -0.634583 0.166992 0.129089 0.743469 1445639770 -0.634583 0.166992 0.129089 0.743469 1445639770 -0.634583 0.166992 0.129089 0.743469 1445639770 -0.634583 0.166992 0.129089 0.743469 1445639770 -0.634583 0.166992 0.129089 0.743469 1445639770 -0.634583 0.166992 0.129089 0.743469 1445639770 -0.622375 0.188293 0.094116 0.753845 1445639770 -0.622375 0.188293 0.094116 0.753845 1445639770 -0.622375 0.188293 0.094116 0.753845 1445639770 -0.622375 0.188293 0.094116 0.753845 1445639770 -0.622375 0.188293 0.094116 0.753845 1445639770 -0.622375 0.188293 0.094116 0.753845 1445639770 -0.591003 0.149536 0.032410 0.791992 1445639770 -0.591003 0.149536 0.032410 0.791992 1445639770 -0.591003 0.149536 0.032410 0.791992 1445639770 -0.591003 0.149536 0.032410 0.791992 1445639770 -0.591003 0.149536 0.032410 0.791992 1445639770 -0.591003 0.149536 0.032410 0.791992 1445639770 -0.541931 0.046265 -0.037415 0.838318 1445639770 -0.541931 0.046265 -0.037415 0.838318 1445639770 -0.541931 0.046265 -0.037415 0.838318 1445639770 -0.541931 0.046265 -0.037415 0.838318 1445639770 -0.541931 0.046265 -0.037415 0.838318 1445639770 -0.541931 0.046265 -0.037415 0.838318 1445639770 -0.517090 0.019104 -0.069763 0.852905 1445639770 -0.517090 0.019104 -0.069763 0.852905 1445639770 -0.517090 0.019104 -0.069763 0.852905 1445639770 -0.517090 0.019104 -0.069763 0.852905 1445639770 -0.517090 0.019104 -0.069763 0.852905 1445639770 -0.517090 0.019104 -0.069763 0.852905 1445639770 -0.517090 0.019104 -0.069763 0.852905 1445639770 -0.552429 0.032288 -0.065552 0.830383 1445639770 -0.552429 0.032288 -0.065552 0.830383 1445639770 -0.552429 0.032288 -0.065552 0.830383 1445639770 -0.552429 0.032288 -0.065552 0.830383 1445639770 -0.552429 0.032288 -0.065552 0.830383 1445639770 -0.552429 0.032288 -0.065552 0.830383 1445639770 -0.607178 0.060791 -0.049072 0.790710 1445639770 -0.607178 0.060791 -0.049072 0.790710 1445639770 -0.607178 0.060791 -0.049072 0.790710 1445639770 -0.607178 0.060791 -0.049072 0.790710 1445639770 -0.607178 0.060791 -0.049072 0.790710 1445639770 -0.607178 0.060791 -0.049072 0.790710 1445639770 -0.645996 0.095642 -0.014893 0.757202 1445639770 -0.645996 0.095642 -0.014893 0.757202 1445639770 -0.645996 0.095642 -0.014893 0.757202 1445639770 -0.645996 0.095642 -0.014893 0.757202 1445639770 -0.645996 0.095642 -0.014893 0.757202 1445639771 -0.645996 0.095642 -0.014893 0.757202 1445639771 -0.660767 0.100220 0.024841 0.743408 1445639771 -0.660767 0.100220 0.024841 0.743408 1445639771 -0.660767 0.100220 0.024841 0.743408 1445639771 -0.660767 0.100220 0.024841 0.743408 1445639771 -0.660767 0.100220 0.024841 0.743408 1445639771 -0.660767 0.100220 0.024841 0.743408 1445639771 -0.661194 0.083740 0.054138 0.743591 1445639771 -0.661194 0.083740 0.054138 0.743591 1445639771 -0.661194 0.083740 0.054138 0.743591 1445639771 -0.661194 0.083740 0.054138 0.743591 1445639771 -0.661194 0.083740 0.054138 0.743591 1445639771 -0.661194 0.083740 0.054138 0.743591 1445639771 -0.645325 0.091370 0.077820 0.754395 1445639771 -0.645325 0.091370 0.077820 0.754395 1445639771 -0.645325 0.091370 0.077820 0.754395 1445639771 -0.645325 0.091370 0.077820 0.754395 1445639771 -0.645325 0.091370 0.077820 0.754395 1445639771 -0.645325 0.091370 0.077820 0.754395 1445639771 -0.645325 0.091370 0.077820 0.754395 1445639771 -0.637085 0.136169 0.094727 0.752747 1445639771 -0.637085 0.136169 0.094727 0.752747 1445639771 -0.637085 0.136169 0.094727 0.752747 1445639771 -0.637085 0.136169 0.094727 0.752747 1445639771 -0.637085 0.136169 0.094727 0.752747 1445639771 -0.637085 0.136169 0.094727 0.752747 1445639771 -0.632629 0.194336 0.099060 0.743103 1445639771 -0.632629 0.194336 0.099060 0.743103 1445639771 -0.632629 0.194336 0.099060 0.743103 1445639771 -0.632629 0.194336 0.099060 0.743103 1445639771 -0.632629 0.194336 0.099060 0.743103 1445639771 -0.632629 0.194336 0.099060 0.743103 1445639771 -0.632629 0.194336 0.099060 0.743103 1445639771 -0.614258 0.222473 0.075745 0.753296 1445639771 -0.614258 0.222473 0.075745 0.753296 1445639771 -0.614258 0.222473 0.075745 0.753296 1445639771 -0.614258 0.222473 0.075745 0.753296 1445639771 -0.614258 0.222473 0.075745 0.753296 1445639771 -0.614258 0.222473 0.075745 0.753296 1445639771 -0.583374 0.158936 0.015625 0.796326 1445639771 -0.583374 0.158936 0.015625 0.796326 1445639771 -0.583374 0.158936 0.015625 0.796326 1445639771 -0.583374 0.158936 0.015625 0.796326 1445639771 -0.583374 0.158936 0.015625 0.796326 1445639771 -0.583374 0.158936 0.015625 0.796326 1445639771 -0.552185 0.021729 -0.021240 0.833130 1445639771 -0.552185 0.021729 -0.021240 0.833130 1445639771 -0.552185 0.021729 -0.021240 0.833130 1445639771 -0.552185 0.021729 -0.021240 0.833130 1445639771 -0.552185 0.021729 -0.021240 0.833130 1445639771 -0.552185 0.021729 -0.021240 0.833130 1445639771 -0.535522 -0.012390 -0.044800 0.843262 1445639771 -0.535522 -0.012390 -0.044800 0.843262 1445639771 -0.535522 -0.012390 -0.044800 0.843262 1445639771 -0.535522 -0.012390 -0.044800 0.843262 1445639771 -0.535522 -0.012390 -0.044800 0.843262 1445639771 -0.535522 -0.012390 -0.044800 0.843262 1445639771 -0.585754 -0.006042 -0.022766 0.810120 1445639771 -0.585754 -0.006042 -0.022766 0.810120 1445639771 -0.585754 -0.006042 -0.022766 0.810120 1445639771 -0.585754 -0.006042 -0.022766 0.810120 1445639771 -0.585754 -0.006042 -0.022766 0.810120 1445639771 -0.585754 -0.006042 -0.022766 0.810120 1445639771 -0.585754 -0.006042 -0.022766 0.810120 1445639771 -0.643799 0.030334 -0.018372 0.764404 1445639771 -0.643799 0.030334 -0.018372 0.764404 1445639771 -0.643799 0.030334 -0.018372 0.764404 1445639771 -0.643799 0.030334 -0.018372 0.764404 1445639771 -0.643799 0.030334 -0.018372 0.764404 1445639771 -0.643799 0.030334 -0.018372 0.764404 1445639771 -0.685120 0.064148 -0.004211 0.725586 1445639771 -0.685120 0.064148 -0.004211 0.725586 1445639771 -0.685120 0.064148 -0.004211 0.725586 1445639771 -0.685120 0.064148 -0.004211 0.725586 1445639771 -0.685120 0.064148 -0.004211 0.725586 1445639771 -0.685120 0.064148 -0.004211 0.725586 1445639771 -0.700073 0.077820 0.016235 0.709595 1445639771 -0.700073 0.077820 0.016235 0.709595 1445639771 -0.700073 0.077820 0.016235 0.709595 1445639771 -0.700073 0.077820 0.016235 0.709595 1445639771 -0.700073 0.077820 0.016235 0.709595 1445639771 -0.700073 0.077820 0.016235 0.709595 1445639771 -0.690552 0.052917 0.057129 0.719055 1445639771 -0.690552 0.052917 0.057129 0.719055 1445639771 -0.690552 0.052917 0.057129 0.719055 1445639771 -0.690552 0.052917 0.057129 0.719055 1445639771 -0.690552 0.052917 0.057129 0.719055 1445639771 -0.690552 0.052917 0.057129 0.719055 1445639771 -0.690552 0.052917 0.057129 0.719055 1445639771 -0.659180 0.066833 0.095154 0.742920 1445639771 -0.659180 0.066833 0.095154 0.742920 1445639771 -0.659180 0.066833 0.095154 0.742920 1445639771 -0.659180 0.066833 0.095154 0.742920 1445639771 -0.659180 0.066833 0.095154 0.742920 1445639771 -0.639343 0.117310 0.128235 0.749023 1445639771 -0.639343 0.117310 0.128235 0.749023 1445639771 -0.639343 0.117310 0.128235 0.749023 1445639771 -0.639343 0.117310 0.128235 0.749023 1445639771 -0.639343 0.117310 0.128235 0.749023 1445639771 -0.639343 0.117310 0.128235 0.749023 1445639771 -0.628479 0.164612 0.151123 0.745056 1445639771 -0.628479 0.164612 0.151123 0.745056 1445639771 -0.628479 0.164612 0.151123 0.745056 1445639771 -0.628479 0.164612 0.151123 0.745056 1445639771 -0.628479 0.164612 0.151123 0.745056 1445639771 -0.628479 0.164612 0.151123 0.745056 1445639771 -0.622864 0.178467 0.158386 0.745056 1445639771 -0.622864 0.178467 0.158386 0.745056 1445639771 -0.622864 0.178467 0.158386 0.745056 1445639771 -0.622864 0.178467 0.158386 0.745056 1445639771 -0.622864 0.178467 0.158386 0.745056 1445639771 -0.622864 0.178467 0.158386 0.745056 1445639772 -0.609497 0.155518 0.141357 0.764404 1445639772 -0.609497 0.155518 0.141357 0.764404 1445639772 -0.609497 0.155518 0.141357 0.764404 1445639772 -0.609497 0.155518 0.141357 0.764404 1445639772 -0.609497 0.155518 0.141357 0.764404 1445639772 -0.609497 0.155518 0.141357 0.764404 1445639772 -0.609497 0.155518 0.141357 0.764404 1445639772 -0.584900 0.097656 0.090088 0.800110 1445639772 -0.584900 0.097656 0.090088 0.800110 1445639772 -0.584900 0.097656 0.090088 0.800110 1445639772 -0.584900 0.097656 0.090088 0.800110 1445639772 -0.584900 0.097656 0.090088 0.800110 1445639772 -0.584900 0.097656 0.090088 0.800110 1445639772 -0.584900 0.097656 0.090088 0.800110 1445639772 -0.547424 0.016724 0.042419 0.835571 1445639772 -0.547424 0.016724 0.042419 0.835571 1445639772 -0.547424 0.016724 0.042419 0.835571 1445639772 -0.547424 0.016724 0.042419 0.835571 1445639772 -0.547424 0.016724 0.042419 0.835571 1445639772 -0.547424 0.016724 0.042419 0.835571 1445639772 -0.525818 -0.002258 -0.021179 0.850342 1445639772 -0.525818 -0.002258 -0.021179 0.850342 1445639772 -0.525818 -0.002258 -0.021179 0.850342 1445639772 -0.525818 -0.002258 -0.021179 0.850342 1445639772 -0.525818 -0.002258 -0.021179 0.850342 1445639772 -0.525818 -0.002258 -0.021179 0.850342 1445639772 -0.542969 0.026123 -0.054565 0.837585 1445639772 -0.542969 0.026123 -0.054565 0.837585 1445639772 -0.542969 0.026123 -0.054565 0.837585 1445639772 -0.542969 0.026123 -0.054565 0.837585 1445639772 -0.542969 0.026123 -0.054565 0.837585 1445639772 -0.542969 0.026123 -0.054565 0.837585 1445639772 -0.542969 0.026123 -0.054565 0.837585 1445639772 -0.588623 0.047607 -0.059204 0.804810 1445639772 -0.588623 0.047607 -0.059204 0.804810 1445639772 -0.588623 0.047607 -0.059204 0.804810 1445639772 -0.588623 0.047607 -0.059204 0.804810 1445639772 -0.588623 0.047607 -0.059204 0.804810 1445639772 -0.588623 0.047607 -0.059204 0.804810 1445639772 -0.634827 0.078918 -0.066467 0.765686 1445639772 -0.634827 0.078918 -0.066467 0.765686 1445639772 -0.634827 0.078918 -0.066467 0.765686 1445639772 -0.634827 0.078918 -0.066467 0.765686 1445639772 -0.634827 0.078918 -0.066467 0.765686 1445639772 -0.634827 0.078918 -0.066467 0.765686 1445639772 -0.667114 0.092773 -0.072021 0.735657 1445639772 -0.667114 0.092773 -0.072021 0.735657 1445639772 -0.667114 0.092773 -0.072021 0.735657 1445639772 -0.667114 0.092773 -0.072021 0.735657 1445639772 -0.667114 0.092773 -0.072021 0.735657 1445639772 -0.667114 0.092773 -0.072021 0.735657 1445639772 -0.686584 0.076233 -0.067566 0.719910 1445639772 -0.686584 0.076233 -0.067566 0.719910 1445639772 -0.686584 0.076233 -0.067566 0.719910 1445639772 -0.686584 0.076233 -0.067566 0.719910 1445639772 -0.686584 0.076233 -0.067566 0.719910 1445639772 -0.684509 0.050842 -0.049072 0.725586 1445639772 -0.684509 0.050842 -0.049072 0.725586 1445639772 -0.684509 0.050842 -0.049072 0.725586 1445639772 -0.684509 0.050842 -0.049072 0.725586 1445639772 -0.684509 0.050842 -0.049072 0.725586 1445639772 -0.684509 0.050842 -0.049072 0.725586 1445639772 -0.673279 0.062805 -0.024719 0.736328 1445639772 -0.673279 0.062805 -0.024719 0.736328 1445639772 -0.673279 0.062805 -0.024719 0.736328 1445639772 -0.673279 0.062805 -0.024719 0.736328 1445639772 -0.673279 0.062805 -0.024719 0.736328 1445639772 -0.673279 0.062805 -0.024719 0.736328 1445639772 -0.673279 0.062805 -0.024719 0.736328 1445639772 -0.665710 0.115906 -0.009277 0.737122 1445639772 -0.665710 0.115906 -0.009277 0.737122 1445639772 -0.665710 0.115906 -0.009277 0.737122 1445639772 -0.665710 0.115906 -0.009277 0.737122 1445639772 -0.665710 0.115906 -0.009277 0.737122 1445639772 -0.655273 0.175293 0.004089 0.734741 1445639772 -0.655273 0.175293 0.004089 0.734741 1445639772 -0.655273 0.175293 0.004089 0.734741 1445639772 -0.655273 0.175293 0.004089 0.734741 1445639772 -0.655273 0.175293 0.004089 0.734741 1445639772 -0.655273 0.175293 0.004089 0.734741 1445639772 -0.655273 0.175293 0.004089 0.734741 1445639772 -0.634644 0.219543 -0.010742 0.740845 1445639772 -0.634644 0.219543 -0.010742 0.740845 1445639772 -0.634644 0.219543 -0.010742 0.740845 1445639772 -0.634644 0.219543 -0.010742 0.740845 1445639772 -0.634644 0.219543 -0.010742 0.740845 1445639772 -0.634644 0.219543 -0.010742 0.740845 1445639772 -0.611450 0.181274 -0.039063 0.769226 1445639772 -0.611450 0.181274 -0.039063 0.769226 1445639772 -0.611450 0.181274 -0.039063 0.769226 1445639772 -0.611450 0.181274 -0.039063 0.769226 1445639772 -0.611450 0.181274 -0.039063 0.769226 1445639772 -0.611450 0.181274 -0.039063 0.769226 1445639772 -0.563354 0.125122 -0.096863 0.810913 1445639772 -0.563354 0.125122 -0.096863 0.810913 1445639772 -0.563354 0.125122 -0.096863 0.810913 1445639772 -0.563354 0.125122 -0.096863 0.810913 1445639772 -0.563354 0.125122 -0.096863 0.810913 1445639772 -0.563354 0.125122 -0.096863 0.810913 1445639772 -0.563354 0.125122 -0.096863 0.810913 1445639772 -0.537170 0.072510 -0.103088 0.833984 1445639772 -0.537170 0.072510 -0.103088 0.833984 1445639772 -0.537170 0.072510 -0.103088 0.833984 1445639772 -0.537170 0.072510 -0.103088 0.833984 1445639772 -0.537170 0.072510 -0.103088 0.833984 1445639772 -0.537170 0.072510 -0.103088 0.833984 1445639772 -0.551880 0.069458 -0.106689 0.824158 1445639772 -0.551880 0.069458 -0.106689 0.824158 1445639772 -0.551880 0.069458 -0.106689 0.824158 1445639772 -0.551880 0.069458 -0.106689 0.824158 1445639772 -0.551880 0.069458 -0.106689 0.824158 1445639772 -0.551880 0.069458 -0.106689 0.824158 1445639772 -0.593994 0.064636 -0.092102 0.796509 1445639773 -0.593994 0.064636 -0.092102 0.796509 1445639773 -0.593994 0.064636 -0.092102 0.796509 1445639773 -0.593994 0.064636 -0.092102 0.796509 1445639773 -0.593994 0.064636 -0.092102 0.796509 1445639773 -0.593994 0.064636 -0.092102 0.796509 1445639773 -0.593994 0.064636 -0.092102 0.796509 1445639773 -0.640381 0.070862 -0.074219 0.761169 1445639773 -0.640381 0.070862 -0.074219 0.761169 1445639773 -0.640381 0.070862 -0.074219 0.761169 1445639773 -0.640381 0.070862 -0.074219 0.761169 1445639773 -0.640381 0.070862 -0.074219 0.761169 1445639773 -0.640381 0.070862 -0.074219 0.761169 1445639773 -0.640381 0.070862 -0.074219 0.761169 1445639773 -0.667969 0.083313 -0.053162 0.737610 1445639773 -0.667969 0.083313 -0.053162 0.737610 1445639773 -0.667969 0.083313 -0.053162 0.737610 1445639773 -0.667969 0.083313 -0.053162 0.737610 1445639773 -0.667969 0.083313 -0.053162 0.737610 1445639773 -0.667969 0.083313 -0.053162 0.737610 1445639773
[truncated: 197,468 more chars]
