# Supplementary material for: Quaternion-Based Gesture Recognition Using Wireless Wearable Motion Capture Sensors
Source: Sensors (Basel). 2016 Apr 28;16(5):605. doi: 10.3390/s16050605 (PMC4883296; doi:10.3390/s16050605)
Supplement: Supplementary file 1 [file sensors-16-00605-s001.zip › MultiSensorGestureData/P11/1. Jab/Training16.txt]

0.375244 -0.594727 0.295959 0.646423 1445639667 0.375244 -0.594727 0.295959 0.646423 1445639667 0.375244 -0.594849 0.295715 0.646423 1445639667 0.375244 -0.594849 0.295715 0.646423 1445639667 0.375244 -0.594849 0.295715 0.646423 1445639667 0.375244 -0.594849 0.295715 0.646423 1445639667 0.375244 -0.594849 0.295715 0.646423 1445639667 0.375244 -0.594849 0.295715 0.646423 1445639667 0.375061 -0.595215 0.295166 0.646484 1445639667 0.375061 -0.595215 0.295166 0.646484 1445639667 0.375061 -0.595215 0.295166 0.646484 1445639667 0.375061 -0.595215 0.295166 0.646484 1445639667 0.375061 -0.595215 0.295166 0.646484 1445639667 0.375061 -0.595215 0.295166 0.646484 1445639667 0.374756 -0.595459 0.294800 0.646545 1445639667 0.374756 -0.595459 0.294800 0.646545 1445639667 0.374756 -0.595459 0.294800 0.646545 1445639667 0.374756 -0.595459 0.294800 0.646545 1445639667 0.374756 -0.595459 0.294800 0.646545 1445639667 0.374756 -0.595459 0.294800 0.646545 1445639667 0.376099 -0.593994 0.292053 0.648376 1445639667 0.376099 -0.593994 0.292053 0.648376 1445639667 0.376099 -0.593994 0.292053 0.648376 1445639667 0.376099 -0.593994 0.292053 0.648376 1445639667 0.376099 -0.593994 0.292053 0.648376 1445639667 0.376099 -0.593994 0.292053 0.648376 1445639667 0.376099 -0.593994 0.292053 0.648376 1445639667 0.393250 -0.593262 0.279907 0.644226 1445639667 0.393250 -0.593262 0.279907 0.644226 1445639667 0.393250 -0.593262 0.279907 0.644226 1445639667 0.393250 -0.593262 0.279907 0.644226 1445639667 0.393250 -0.593262 0.279907 0.644226 1445639667 0.393250 -0.593262 0.279907 0.644226 1445639667 0.438354 -0.590820 0.269165 0.621521 1445639667 0.438354 -0.590820 0.269165 0.621521 1445639667 0.438354 -0.590820 0.269165 0.621521 1445639667 0.438354 -0.590820 0.269165 0.621521 1445639667 0.438354 -0.590820 0.269165 0.621521 1445639667 0.491272 -0.571533 0.280945 0.594177 1445639668 0.491272 -0.571533 0.280945 0.594177 1445639668 0.491272 -0.571533 0.280945 0.594177 1445639668 0.491272 -0.571533 0.280945 0.594177 1445639668 0.519775 -0.532410 0.291931 0.600952 1445639668 0.519775 -0.532410 0.291931 0.600952 1445639668 0.519775 -0.532410 0.291931 0.600952 1445639668 0.519775 -0.532410 0.291931 0.600952 1445639668 0.519775 -0.532410 0.291931 0.600952 1445639668 0.519775 -0.532410 0.291931 0.600952 1445639668 0.507935 -0.487000 0.287781 0.649597 1445639668 0.507935 -0.487000 0.287781 0.649597 1445639668 0.507935 -0.487000 0.287781 0.649597 1445639668 0.507935 -0.487000 0.287781 0.649597 1445639668 0.507935 -0.487000 0.287781 0.649597 1445639668 0.507935 -0.487000 0.287781 0.649597 1445639668 0.507935 -0.487000 0.287781 0.649597 1445639668 0.459473 -0.428101 0.282959 0.724915 1445639668 0.459473 -0.428101 0.282959 0.724915 1445639668 0.459473 -0.428101 0.282959 0.724915 1445639668 0.459473 -0.428101 0.282959 0.724915 1445639668 0.459473 -0.428101 0.282959 0.724915 1445639668 0.459473 -0.428101 0.282959 0.724915 1445639668 0.389893 -0.338745 0.303711 0.800537 1445639668 0.389893 -0.338745 0.303711 0.800537 1445639668 0.389893 -0.338745 0.303711 0.800537 1445639668 0.389893 -0.338745 0.303711 0.800537 1445639668 0.389893 -0.338745 0.303711 0.800537 1445639668 0.389893 -0.338745 0.303711 0.800537 1445639668 0.293762 -0.250305 0.343445 0.856140 1445639668 0.293762 -0.250305 0.343445 0.856140 1445639668 0.293762 -0.250305 0.343445 0.856140 1445639668 0.293762 -0.250305 0.343445 0.856140 1445639668 0.293762 -0.250305 0.343445 0.856140 1445639668 0.293762 -0.250305 0.343445 0.856140 1445639668 0.205383 -0.219055 0.320435 0.898376 1445639668 0.205383 -0.219055 0.320435 0.898376 1445639668 0.205383 -0.219055 0.320435 0.898376 1445639668 0.205383 -0.219055 0.320435 0.898376 1445639668 0.205383 -0.219055 0.320435 0.898376 1445639668 0.205383 -0.219055 0.320435 0.898376 1445639668 0.182251 -0.224609 0.225586 0.930237 1445639668 0.182251 -0.224609 0.225586 0.930237 1445639668 0.182251 -0.224609 0.225586 0.930237 1445639668 0.182251 -0.224609 0.225586 0.930237 1445639668 0.182251 -0.224609 0.225586 0.930237 1445639668 0.182251 -0.224609 0.225586 0.930237 1445639668 0.216370 -0.234436 0.210144 0.924133 1445639668 0.216370 -0.234436 0.210144 0.924133 1445639668 0.216370 -0.234436 0.210144 0.924133 1445639668 0.216370 -0.234436 0.210144 0.924133 1445639668 0.216370 -0.234436 0.210144 0.924133 1445639668 0.216370 -0.234436 0.210144 0.924133 1445639668 0.282837 -0.257935 0.268250 0.883972 1445639668 0.282837 -0.257935 0.268250 0.883972 1445639668 0.282837 -0.257935 0.268250 0.883972 1445639668 0.282837 -0.257935 0.268250 0.883972 1445639668 0.282837 -0.257935 0.268250 0.883972 1445639668 0.282837 -0.257935 0.268250 0.883972 1445639668 0.282837 -0.257935 0.268250 0.883972 1445639668 0.369202 -0.288513 0.314270 0.825623 1445639668 0.369202 -0.288513 0.314270 0.825623 1445639668 0.369202 -0.288513 0.314270 0.825623 1445639668 0.369202 -0.288513 0.314270 0.825623 1445639668 0.369202 -0.288513 0.314270 0.825623 1445639668 0.369202 -0.288513 0.314270 0.825623 1445639668 0.450317 -0.305908 0.329407 0.771423 1445639668 0.450317 -0.305908 0.329407 0.771423 1445639668 0.450317 -0.305908 0.329407 0.771423 1445639668 0.450317 -0.305908 0.329407 0.771423 1445639668 0.450317 -0.305908 0.329407 0.771423 1445639668 0.450317 -0.305908 0.329407 0.771423 1445639668 0.473083 -0.308655 0.335632 0.753784 1445639668 0.473083 -0.308655 0.335632 0.753784 1445639668 0.473083 -0.308655 0.335632 0.753784 1445639668 0.473083 -0.308655 0.335632 0.753784 1445639668 0.473083 -0.308655 0.335632 0.753784 1445639668 0.473083 -0.308655 0.335632 0.753784 1445639668 0.473083 -0.308655 0.335632 0.753784 1445639668 0.432800 -0.250549 0.361206 0.786987 1445639668 0.432800 -0.250549 0.361206 0.786987 1445639668 0.432800 -0.250549 0.361206 0.786987 1445639668 0.432800 -0.250549 0.361206 0.786987 1445639668 0.432800 -0.250549 0.361206 0.786987 1445639668 0.432800 -0.250549 0.361206 0.786987 1445639668 0.337097 -0.194885 0.368042 0.844299 1445639668 0.337097 -0.194885 0.368042 0.844299 1445639668 0.337097 -0.194885 0.368042 0.844299 1445639668 0.337097 -0.194885 0.368042 0.844299 1445639668 0.337097 -0.194885 0.368042 0.844299 1445639668 0.337097 -0.194885 0.368042 0.844299 1445639668 0.208679 -0.149597 0.339600 0.904785 1445639668 0.208679 -0.149597 0.339600 0.904785 1445639668 0.208679 -0.149597 0.339600 0.904785 1445639668 0.208679 -0.149597 0.339600 0.904785 1445639668 0.208679 -0.149597 0.339600 0.904785 1445639668 0.208679 -0.149597 0.339600 0.904785 1445639668 0.116943 -0.124695 0.238464 0.955933 1445639668 0.116943 -0.124695 0.238464 0.955933 1445639668 0.116943 -0.124695 0.238464 0.955933 1445639668 0.116943 -0.124695 0.238464 0.955933 1445639668 0.116943 -0.124695 0.238464 0.955933 1445639668 0.116943 -0.124695 0.238464 0.955933 1445639668 0.098083 -0.119751 0.109009 0.981873 1445639668 0.098083 -0.119751 0.109009 0.981873 1445639668 0.098083 -0.119751 0.109009 0.981873 1445639668 0.098083 -0.119751 0.109009 0.981873 1445639668 0.098083 -0.119751 0.109009 0.981873 1445639668 0.098083 -0.119751 0.109009 0.981873 1445639668 0.115967 -0.123230 0.093872 0.981079 1445639668 0.115967 -0.123230 0.093872 0.981079 1445639668 0.115967 -0.123230 0.093872 0.981079 1445639669 0.115967 -0.123230 0.093872 0.981079 1445639669 0.115967 -0.123230 0.093872 0.981079 1445639669 0.115967 -0.123230 0.093872 0.981079 1445639669 0.178101 -0.130005 0.183044 0.958008 1445639669 0.178101 -0.130005 0.183044 0.958008 1445639669 0.178101 -0.130005 0.183044 0.958008 1445639669 0.178101 -0.130005 0.183044 0.958008 1445639669 0.178101 -0.130005 0.183044 0.958008 1445639669 0.178101 -0.130005 0.183044 0.958008 1445639669 0.178101 -0.130005 0.183044 0.958008 1445639669 0.272827 -0.163940 0.254517 0.913147 1445639669 0.272827 -0.163940 0.254517 0.913147 1445639669 0.272827 -0.163940 0.254517 0.913147 1445639669 0.272827 -0.163940 0.254517 0.913147 1445639669 0.272827 -0.163940 0.254517 0.913147 1445639669 0.272827 -0.163940 0.254517 0.913147 1445639669 0.392578 -0.199036 0.277771 0.853821 1445639669 0.392578 -0.199036 0.277771 0.853821 1445639669 0.392578 -0.199036 0.277771 0.853821 1445639669 0.392578 -0.199036 0.277771 0.853821 1445639669 0.392578 -0.199036 0.277771 0.853821 1445639669 0.392578 -0.199036 0.277771 0.853821 1445639669 0.392578 -0.199036 0.277771 0.853821 1445639669 0.500671 -0.234131 0.263000 0.790710 1445639669 0.500671 -0.234131 0.263000 0.790710 1445639669 0.500671 -0.234131 0.263000 0.790710 1445639669 0.500671 -0.234131 0.263000 0.790710 1445639669 0.500671 -0.234131 0.263000 0.790710 1445639669 0.500671 -0.234131 0.263000 0.790710 1445639669 0.580139 -0.260254 0.257446 0.727600 1445639669 0.580139 -0.260254 0.257446 0.727600 1445639669 0.580139 -0.260254 0.257446 0.727600 1445639669 0.580139 -0.260254 0.257446 0.727600 1445639669 0.580139 -0.260254 0.257446 0.727600 1445639669 0.580139 -0.260254 0.257446 0.727600 1445639669 0.601135 -0.262085 0.270935 0.704651 1445639669 0.601135 -0.262085 0.270935 0.704651 1445639669 0.601135 -0.262085 0.270935 0.704651 1445639669 0.601135 -0.262085 0.270935 0.704651 1445639669 0.601135 -0.262085 0.270935 0.704651 1445639669 0.601135 -0.262085 0.270935 0.704651 1445639669 0.566345 -0.223022 0.297913 0.735291 1445639669 0.566345 -0.223022 0.297913 0.735291 1445639669 0.566345 -0.223022 0.297913 0.735291 1445639669 0.566345 -0.223022 0.297913 0.735291 1445639669 0.566345 -0.223022 0.297913 0.735291 1445639669 0.566345 -0.223022 0.297913 0.735291 1445639669 0.476440 -0.180725 0.315247 0.800537 1445639669 0.476440 -0.180725 0.315247 0.800537 1445639669 0.476440 -0.180725 0.315247 0.800537 1445639669 0.476440 -0.180725 0.315247 0.800537 1445639669 0.476440 -0.180725 0.315247 0.800537 1445639669 0.476440 -0.180725 0.315247 0.800537 1445639669 0.476440 -0.180725 0.315247 0.800537 1445639669 0.316040 -0.138367 0.332825 0.877563 1445639669 0.316040 -0.138367 0.332825 0.877563 1445639669 0.316040 -0.138367 0.332825 0.877563 1445639669 0.316040 -0.138367 0.332825 0.877563 1445639669 0.316040 -0.138367 0.332825 0.877563 1445639669 0.316040 -0.138367 0.332825 0.877563 1445639669 0.162659 -0.114136 0.291077 0.935791 1445639669 0.162659 -0.114136 0.291077 0.935791 1445639669 0.162659 -0.114136 0.291077 0.935791 1445639669 0.162659 -0.114136 0.291077 0.935791 1445639669 0.162659 -0.114136 0.291077 0.935791 1445639669 0.162659 -0.114136 0.291077 0.935791 1445639669 0.097656 -0.102905 0.147034 0.978882 1445639669 0.097656 -0.102905 0.147034 0.978882 1445639669 0.097656 -0.102905 0.147034 0.978882 1445639669 0.097656 -0.102905 0.147034 0.978882 1445639669 0.097656 -0.102905 0.147034 0.978882 1445639669 0.097656 -0.102905 0.147034 0.978882 1445639669 0.105042 -0.103577 0.058777 0.987305 1445639669 0.105042 -0.103577 0.058777 0.987305 1445639669 0.105042 -0.103577 0.058777 0.987305 1445639669 0.105042 -0.103577 0.058777 0.987305 1445639669 0.105042 -0.103577 0.058777 0.987305 1445639669 0.105042 -0.103577 0.058777 0.987305 1445639669 0.105042 -0.103577 0.058777 0.987305 1445639669 0.161682 -0.112061 0.150818 0.968750 1445639669 0.161682 -0.112061 0.150818 0.968750 1445639669 0.161682 -0.112061 0.150818 0.968750 1445639669 0.161682 -0.112061 0.150818 0.968750 1445639669 0.161682 -0.112061 0.150818 0.968750 1445639669 0.161682 -0.112061 0.150818 0.968750 1445639669 0.249451 -0.128540 0.263245 0.922974 1445639669 0.249451 -0.128540 0.263245 0.922974 1445639669 0.249451 -0.128540 0.263245 0.922974 1445639669 0.249451 -0.128540 0.263245 0.922974 1445639669 0.249451 -0.128540 0.263245 0.922974 1445639669 0.249451 -0.128540 0.263245 0.922974 1445639669 0.367615 -0.172913 0.302734 0.862122 1445639669 0.367615 -0.172913 0.302734 0.862122 1445639669 0.367615 -0.172913 0.302734 0.862122 1445639669 0.367615 -0.172913 0.302734 0.862122 1445639669 0.367615 -0.172913 0.302734 0.862122 1445639669 0.367615 -0.172913 0.302734 0.862122 1445639669 0.367615 -0.172913 0.302734 0.862122 1445639669 0.491394 -0.221863 0.272888 0.796753 1445639669 0.491394 -0.221863 0.272888 0.796753 1445639669 0.491394 -0.221863 0.272888 0.796753 1445639669 0.491394 -0.221863 0.272888 0.796753 1445639669 0.491394 -0.221863 0.272888 0.796753 1445639669 0.491394 -0.221863 0.272888 0.796753 1445639669 0.575378 -0.272400 0.256042 0.727417 1445639669 0.575378 -0.272400 0.256042 0.727417 1445639669 0.575378 -0.272400 0.256042 0.727417 1445639669 0.575378 -0.272400 0.256042 0.727417 1445639669 0.575378 -0.272400 0.256042 0.727417 1445639669 0.575378 -0.272400 0.256042 0.727417 1445639669 0.575378 -0.272400 0.256042 0.727417 1445639669 0.596069 -0.297241 0.275208 0.693237 1445639670 0.596069 -0.297241 0.275208 0.693237 1445639670 0.596069 -0.297241 0.275208 0.693237 1445639670 0.596069 -0.297241 0.275208 0.693237 1445639670 0.563477 -0.262329 0.305115 0.721436 1445639670 0.563477 -0.262329 0.305115 0.721436 1445639670 0.563477 -0.262329 0.305115 0.721436 1445639670 0.563477 -0.262329 0.305115 0.721436 1445639670 0.563477 -0.262329 0.305115 0.721436 1445639670 0.563477 -0.262329 0.305115 0.721436 1445639670 0.496399 -0.215881 0.326721 0.774719 1445639670 0.496399 -0.215881 0.326721 0.774719 1445639670 0.496399 -0.215881 0.326721 0.774719 1445639670 0.496399 -0.215881 0.326721 0.774719 1445639670 0.496399 -0.215881 0.326721 0.774719 1445639670 0.496399 -0.215881 0.326721 0.774719 1445639670 0.382568 -0.176392 0.349060 0.837036 1445639670 0.382568 -0.176392 0.349060 0.837036 1445639670 0.382568 -0.176392 0.349060 0.837036 1445639670 0.382568 -0.176392 0.349060 0.837036 1445639670 0.382568 -0.176392 0.349060 0.837036 1445639670 0.382568 -0.176392 0.349060 0.837036 1445639670 0.382568 -0.176392 0.349060 0.837036 1445639670 0.242249 -0.129944 0.354553 0.893677 1445639670 0.242249 -0.129944 0.354553 0.893677 1445639670 0.242249 -0.129944 0.354553 0.893677 1445639670 0.242249 -0.129944 0.354553 0.893677 1445639670 0.242249 -0.129944 0.354553 0.893677 1445639670 0.242249 -0.129944 0.354553 0.893677 1445639670 0.130554 -0.108276 0.291992 0.941223 1445639670 0.130554 -0.108276 0.291992 0.941223 1445639670 0.130554 -0.108276 0.291992 0.941223 1445639670 0.130554 -0.108276 0.291992 0.941223 1445639670 0.130554 -0.108276 0.291992 0.941223 1445639670 0.130554 -0.108276 0.291992 0.941223 1445639670 0.101440 -0.119934 0.140686 0.977478 1445639670 0.101440 -0.119934 0.140686 0.977478 1445639670 0.101440 -0.119934 0.140686 0.977478 1445639670 0.101440 -0.119934 0.140686 0.977478 1445639670 0.101440 -0.119934 0.140686 0.977478 1445639670 0.101440 -0.119934 0.140686 0.977478 1445639670 0.101440 -0.119934 0.140686 0.977478 1445639670 0.133423 -0.129150 0.095825 0.977905 1445639670 0.133423 -0.129150 0.095825 0.977905 1445639670 0.133423 -0.129150 0.095825 0.977905 1445639670 0.133423 -0.129150 0.095825 0.977905 1445639670 0.133423 -0.129150 0.095825 0.977905 1445639670 0.133423 -0.129150 0.095825 0.977905 1445639670 0.197021 -0.128296 0.194214 0.952332 1445639670 0.197021 -0.128296 0.194214 0.952332 1445639670 0.197021 -0.128296 0.194214 0.952332 1445639670 0.197021 -0.128296 0.194214 0.952332 1445639670 0.197021 -0.128296 0.194214 0.952332 1445639670 0.197021 -0.128296 0.194214 0.952332 1445639670 0.197021 -0.128296 0.194214 0.952332 1445639670 0.288513 -0.146790 0.270752 0.906555 1445639670 0.288513 -0.146790 0.270752 0.906555 1445639670 0.288513 -0.146790 0.270752 0.906555 1445639670 0.288513 -0.146790 0.270752 0.906555 1445639670 0.288513 -0.146790 0.270752 0.906555 1445639670 0.288513 -0.146790 0.270752 0.906555 1445639670 0.413269 -0.189087 0.272095 0.848145 1445639670 0.413269 -0.189087 0.272095 0.848145 1445639670 0.413269 -0.189087 0.272095 0.848145 1445639670 0.413269 -0.189087 0.272095 0.848145 1445639670 0.413269 -0.189087 0.272095 0.848145 1445639670 0.523499 -0.231628 0.243469 0.782898 1445639670 0.523499 -0.231628 0.243469 0.782898 1445639670 0.523499 -0.231628 0.243469 0.782898 1445639670 0.523499 -0.231628 0.243469 0.782898 1445639670 0.523499 -0.231628 0.243469 0.782898 1445639670 0.523499 -0.231628 0.243469 0.782898 1445639670 0.523499 -0.231628 0.243469 0.782898 1445639670 0.602112 -0.260437 0.246826 0.713196 1445639670 0.602112 -0.260437 0.246826 0.713196 1445639670 0.602112 -0.260437 0.246826 0.713196 1445639670 0.602112 -0.260437 0.246826 0.713196 1445639670 0.602112 -0.260437 0.246826 0.713196 1445639670 0.602112 -0.260437 0.246826 0.713196 1445639670 0.619629 -0.255371 0.260132 0.695068 1445639670 0.619629 -0.255371 0.260132 0.695068 1445639670 0.619629 -0.255371 0.260132 0.695068 1445639670 0.619629 -0.255371 0.260132 0.695068 1445639670 0.619629 -0.255371 0.260132 0.695068 1445639670 0.619629 -0.255371 0.260132 0.695068 1445639670 0.576355 -0.215271 0.279297 0.737183 1445639670 0.576355 -0.215271 0.279297 0.737183 1445639670 0.576355 -0.215271 0.279297 0.737183 1445639670 0.576355 -0.215271 0.279297 0.737183 1445639670 0.576355 -0.215271 0.279297 0.737183 1445639670 0.491943 -0.179993 0.296875 0.798340 1445639670 0.491943 -0.179993 0.296875 0.798340 1445639670 0.491943 -0.179993 0.296875 0.798340 1445639670 0.491943 -0.179993 0.296875 0.798340 1445639670 0.491943 -0.179993 0.296875 0.798340 1445639670 0.491943 -0.179993 0.296875 0.798340 1445639670 0.491943 -0.179993 0.296875 0.798340 1445639670 0.369141 -0.141846 0.326172 0.858582 1445639670 0.369141 -0.141846 0.326172 0.858582 1445639670 0.369141 -0.141846 0.326172 0.858582 1445639670 0.369141 -0.141846 0.326172 0.858582 1445639670 0.369141 -0.141846 0.326172 0.858582 1445639670 0.240234 -0.119507 0.324951 0.906799 1445639670 0.240234 -0.119507 0.324951 0.906799 1445639670 0.240234 -0.119507 0.324951 0.906799 1445639670 0.240234 -0.119507 0.324951 0.906799 1445639670 0.240234 -0.119507 0.324951 0.906799 1445639670 0.240234 -0.119507 0.324951 0.906799 1445639670 0.240234 -0.119507 0.324951 0.906799 1445639670 0.149597 -0.120361 0.244934 0.950317 1445639670 0.149597 -0.120361 0.244934 0.950317 1445639670 0.149597 -0.120361 0.244934 0.950317 1445639670 0.149597 -0.120361 0.244934 0.950317 1445639671 0.149597 -0.120361 0.244934 0.950317 1445639671 0.149597 -0.120361 0.244934 0.950317 1445639671 0.135559 -0.129761 0.151794 0.970398 1445639671 0.135559 -0.129761 0.151794 0.970398 1445639671 0.135559 -0.129761 0.151794 0.970398 1445639671 0.135559 -0.129761 0.151794 0.970398 1445639671 0.135559 -0.129761 0.151794 0.970398 1445639671 0.174011 -0.145447 0.167664 0.959351 1445639671 0.174011 -0.145447 0.167664 0.959351 1445639671 0.174011 -0.145447 0.167664 0.959351 1445639671 0.174011 -0.145447 0.167664 0.959351 1445639671 0.174011 -0.145447 0.167664 0.959351 1445639671 0.174011 -0.145447 0.167664 0.959351 1445639671 0.242920 -0.160583 0.257935 0.921204 1445639671 0.242920 -0.160583 0.257935 0.921204 1445639671 0.242920 -0.160583 0.257935 0.921204 1445639671 0.242920 -0.160583 0.257935 0.921204 1445639671 0.242920 -0.160583 0.257935 0.921204 1445639671 0.242920 -0.160583 0.257935 0.921204 1445639671 0.339294 -0.200684 0.312378 0.864258 1445639671 0.339294 -0.200684 0.312378 0.864258 1445639671 0.339294 -0.200684 0.312378 0.864258 1445639671 0.339294 -0.200684 0.312378 0.864258 1445639671 0.339294 -0.200684 0.312378 0.864258 1445639671 0.339294 -0.200684 0.312378 0.864258 1445639671 0.449646 -0.256287 0.301086 0.800842 1445639671 0.449646 -0.256287 0.301086 0.800842 1445639671 0.449646 -0.256287 0.301086 0.800842 1445639671 0.449646 -0.256287 0.301086 0.800842 1445639671 0.449646 -0.256287 0.301086 0.800842 1445639671 0.449646 -0.256287 0.301086 0.800842 1445639671 0.521057 -0.315369 0.285400 0.739929 1445639671 0.521057 -0.315369 0.285400 0.739929 1445639671 0.521057 -0.315369 0.285400 0.739929 1445639671 0.521057 -0.315369 0.285400 0.739929 1445639671 0.521057 -0.315369 0.285400 0.739929 1445639671 0.521057 -0.315369 0.285400 0.739929 1445639671 0.534973 -0.337891 0.294434 0.716187 1445639671 0.534973 -0.337891 0.294434 0.716187 1445639671 0.534973 -0.337891 0.294434 0.716187 1445639671 0.534973 -0.337891 0.294434 0.716187 1445639671 0.534973 -0.337891 0.294434 0.716187 1445639671 0.504272 -0.287598 0.308655 0.753418 1445639671 0.504272 -0.287598 0.308655 0.753418 1445639671 0.504272 -0.287598 0.308655 0.753418 1445639671 0.504272 -0.287598 0.308655 0.753418 1445639671 0.504272 -0.287598 0.308655 0.753418 1445639671 0.504272 -0.287598 0.308655 0.753418 1445639671 0.504272 -0.287598 0.308655 0.753418 1445639671 0.433167 -0.225891 0.326599 0.809082 1445639671 0.433167 -0.225891 0.326599 0.809082 1445639671 0.433167 -0.225891 0.326599 0.809082 1445639671 0.433167 -0.225891 0.326599 0.809082 1445639671 0.433167 -0.225891 0.326599 0.809082 1445639671 0.329651 -0.171326 0.342285 0.862976 1445639671 0.329651 -0.171326 0.342285 0.862976 1445639671 0.329651 -0.171326 0.342285 0.862976 1445639671 0.329651 -0.171326 0.342285 0.862976 1445639671 0.329651 -0.171326 0.342285 0.862976 1445639671 0.329651 -0.171326 0.342285 0.862976 1445639671 0.221069 -0.134338 0.321655 0.910767 1445639671 0.221069 -0.134338 0.321655 0.910767 1445639671 0.221069 -0.134338 0.321655 0.910767 1445639671 0.221069 -0.134338 0.321655 0.910767 1445639671 0.221069 -0.134338 0.321655 0.910767 1445639671 0.221069 -0.134338 0.321655 0.910767 1445639671 0.221069 -0.134338 0.321655 0.910767 1445639671 0.138123 -0.120728 0.249268 0.950867 1445639671 0.138123 -0.120728 0.249268 0.950867 1445639671 0.138123 -0.120728 0.249268 0.950867 1445639671 0.138123 -0.120728 0.249268 0.950867 1445639671 0.138123 -0.120728 0.249268 0.950867 1445639671 0.138123 -0.120728 0.249268 0.950867 1445639671 0.114746 -0.121338 0.162109 0.972473 1445639671 0.114746 -0.121338 0.162109 0.972473 1445639671 0.114746 -0.121338 0.162109 0.972473 1445639671 0.114746 -0.121338 0.162109 0.972473 1445639671 0.114746 -0.121338 0.162109 0.972473 1445639671 0.130859 -0.126526 0.157104 0.970642 1445639671 0.130859 -0.126526 0.157104 0.970642 1445639671 0.130859 -0.126526 0.157104 0.970642 1445639671 0.130859 -0.126526 0.157104 0.970642 1445639671 0.130859 -0.126526 0.157104 0.970642 1445639671 0.130859 -0.126526 0.157104 0.970642 1445639671 0.130859 -0.126526 0.157104 0.970642 1445639671 0.181396 -0.140503 0.223877 0.947205 1445639671 0.181396 -0.140503 0.223877 0.947205 1445639671 0.181396 -0.140503 0.223877 0.947205 1445639671 0.181396 -0.140503 0.223877 0.947205 1445639671 0.181396 -0.140503 0.223877 0.947205 1445639671 0.181396 -0.140503 0.223877 0.947205 1445639671 0.253906 -0.175293 0.292358 0.905151 1445639671 0.253906 -0.175293 0.292358 0.905151 1445639671 0.253906 -0.175293 0.292358 0.905151 1445639671 0.253906 -0.175293 0.292358 0.905151 1445639671 0.253906 -0.175293 0.292358 0.905151 1445639671 0.253906 -0.175293 0.292358 0.905151 1445639671 0.346741 -0.219177 0.324951 0.852112 1445639671 0.346741 -0.219177 0.324951 0.852112 1445639671 0.346741 -0.219177 0.324951 0.852112 1445639671 0.346741 -0.219177 0.324951 0.852112 1445639671 0.346741 -0.219177 0.324951 0.852112 1445639671 0.346741 -0.219177 0.324951 0.852112 1445639671 0.346741 -0.219177 0.324951 0.852112 1445639671 0.421448 -0.267212 0.328857 0.801758 1445639671 0.421448 -0.267212 0.328857 0.801758 1445639671 0.421448 -0.267212 0.328857 0.801758 1445639671 0.421448 -0.267212 0.328857 0.801758 1445639671 0.421448 -0.267212 0.328857 0.801758 1445639672 0.421448 -0.267212 0.328857 0.801758 1445639672 0.456848 -0.294495 0.344116 0.765564 1445639672 0.456848 -0.294495 0.344116 0.765564 1445639672 0.456848 -0.294495 0.344116 0.765564 1445639672 0.456848 -0.294495 0.344116 0.765564 1445639672 0.456848 -0.294495 0.344116 0.765564 1445639672 0.456848 -0.294495 0.344116 0.765564 1445639672 0.436768 -0.269226 0.360168 0.779053 1445639672 0.436768 -0.269226 0.360168 0.779053 1445639672 0.436768 -0.269226 0.360168 0.779053 1445639672 0.436768 -0.269226 0.360168 0.779053 1445639672 0.436768 -0.269226 0.360168 0.779053 1445639672 0.436768 -0.269226 0.360168 0.779053 1445639672 0.371765 -0.222534 0.367798 0.822754 1445639672 0.371765 -0.222534 0.367798 0.822754 1445639672 0.371765 -0.222534 0.367798 0.822754 1445639672 0.371765 -0.222534 0.367798 0.822754 1445639672 0.371765 -0.222534 0.367798 0.822754 1445639672 0.371765 -0.222534 0.367798 0.822754 1445639672 0.371765 -0.222534 0.367798 0.822754 1445639672 0.280945 -0.175049 0.361755 0.871460 1445639672 0.280945 -0.175049 0.361755 0.871460 1445639672 0.280945 -0.175049 0.361755 0.871460 1445639672 0.280945 -0.175049 0.361755 0.871460 1445639672 0.280945 -0.175049 0.361755 0.871460 1445639672 0.280945 -0.175049 0.361755 0.871460 1445639672 0.280945 -0.175049 0.361755 0.871460 1445639672 0.186707 -0.134338 0.329041 0.915833 1445639672 0.186707 -0.134338 0.329041 0.915833 1445639672 0.186707 -0.134338 0.329041 0.915833 1445639672 0.186707 -0.134338 0.329041 0.915833 1445639672 0.186707 -0.134338 0.329041 0.915833 1445639672 0.109070 -0.114014 0.249207 0.955444 1445639672 0.109070 -0.114014 0.249207 0.955444 1445639672 0.109070 -0.114014 0.249207 0.955444 1445639672 0.109070 -0.114014 0.249207 0.955444 1445639672 0.109070 -0.114014 0.249207 0.955444 1445639672 0.109070 -0.114014 0.249207 0.955444 1445639672 0.109070 -0.114014 0.249207 0.955444 1445639672 0.099243 -0.116760 0.161804 0.974792 1445639672 0.099243 -0.116760 0.161804 0.974792 1445639672 0.099243 -0.116760 0.161804 0.974792 1445639672 0.099243 -0.116760 0.161804 0.974792 1445639672 0.099243 -0.116760 0.161804 0.974792 1445639672 0.099243 -0.116760 0.161804 0.974792 1445639672 0.129089 -0.125671 0.169495 0.968872 1445639672 0.129089 -0.125671 0.169495 0.968872 1445639672 0.129089 -0.125671 0.169495 0.968872 1445639672 0.129089 -0.125671 0.169495 0.968872 1445639672 0.129089 -0.125671 0.169495 0.968872 1445639672 0.129089 -0.125671 0.169495 0.968872 1445639672 0.180359 -0.142700 0.254578 0.939270 1445639672 0.180359 -0.142700 0.254578 0.939270 1445639672 0.180359 -0.142700 0.254578 0.939270 1445639672 0.180359 -0.142700 0.254578 0.939270 1445639672 0.180359 -0.142700 0.254578 0.939270 1445639672 0.180359 -0.142700 0.254578 0.939270 1445639672 0.255371 -0.174500 0.322876 0.894409 1445639672 0.255371 -0.174500 0.322876 0.894409 1445639672 0.255371 -0.174500 0.322876 0.894409 1445639672 0.255371 -0.174500 0.322876 0.894409 1445639672 0.255371 -0.174500 0.322876 0.894409 1445639672 0.255371 -0.174500 0.322876 0.894409 1445639672 0.255371 -0.174500 0.322876 0.894409 1445639672 0.352600 -0.228638 0.334412 0.843506 1445639672 0.352600 -0.228638 0.334412 0.843506 1445639672 0.352600 -0.228638 0.334412 0.843506 1445639672 0.352600 -0.228638 0.334412 0.843506 1445639672 0.352600 -0.228638 0.334412 0.843506 1445639672 0.352600 -0.228638 0.334412 0.843506 1445639672 0.420105 -0.283508 0.331970 0.795532 1445639672 0.420105 -0.283508 0.331970 0.795532 1445639672 0.420105 -0.283508 0.331970 0.795532 1445639672 0.420105 -0.283508 0.331970 0.795532 1445639672 0.420105 -0.283508 0.331970 0.795532 1445639672 0.420105 -0.283508 0.331970 0.795532 1445639672 0.456848 -0.315186 0.339600 0.759277 1445639672 0.456848 -0.315186 0.339600 0.759277 1445639672 0.456848 -0.315186 0.339600 0.759277 1445639672 0.456848 -0.315186 0.339600 0.759277 1445639672 0.456848 -0.315186 0.339600 0.759277 1445639672 0.456848 -0.315186 0.339600 0.759277 1445639672 0.434937 -0.286987 0.352844 0.777100 1445639672 0.434937 -0.286987 0.352844 0.777100 1445639672 0.434937 -0.286987 0.352844 0.777100 1445639672 0.434937 -0.286987 0.352844 0.777100 1445639672 0.434937 -0.286987 0.352844 0.777100 1445639672 0.434937 -0.286987 0.352844 0.777100 1445639672 0.364380 -0.241089 0.360840 0.823914 1445639672 0.364380 -0.241089 0.360840 0.823914 1445639672 0.364380 -0.241089 0.360840 0.823914 1445639672 0.364380 -0.241089 0.360840 0.823914 1445639672 0.364380 -0.241089 0.360840 0.823914 1445639672 0.364380 -0.241089 0.360840 0.823914 1445639672 0.265442 -0.195190 0.357422 0.873840 1445639672 0.265442 -0.195190 0.357422 0.873840 1445639672 0.265442 -0.195190 0.357422 0.873840 1445639672 0.265442 -0.195190 0.357422 0.873840 1445639672 0.265442 -0.195190 0.357422 0.873840 1445639672 0.265442 -0.195190 0.357422 0.873840 1445639672 0.161804 -0.155273 0.331665 0.916321 1445639672 0.161804 -0.155273 0.331665 0.916321 1445639672 0.161804 -0.155273 0.331665 0.916321 1445639672 0.161804 -0.155273 0.331665 0.916321 1445639672 0.096008 -0.152588 0.235046 0.955078 1445639672 0.096008 -0.152588 0.235046 0.955078 1445639672 0.096008 -0.152588 0.235046 0.955078 1445639672 0.096008 -0.152588 0.235046 0.955078 1445639672 0.096008 -0.152588 0.235046 0.955078 1445639672 0.096008 -0.152588 0.235046 0.955078 1445639672 0.096008 -0.152588 0.235046 0.955078 1445639673 0.107666 -0.163879 0.153625 0.968445 1445639673 0.107666 -0.163879 0.153625 0.968445 1445639673 0.107666 -0.163879 0.153625 0.968445 1445639673 
0.405762 -0.592346 0.335449 0.609863 1445639678 0.405762 -0.592346 0.335449 0.609863 1445639678 0.405762 -0.592346 0.335449 0.609863 1445639678 0.405762 -0.592346 0.335449 0.609863 1445639678 0.408203 -0.589478 0.341064 0.607910 1445639678 0.408203 -0.589478 0.341064 0.607910 1445639678 0.408203 -0.589478 0.341064 0.607910 1445639678 0.408203 -0.589478 0.341064 0.607910 1445639678 0.408203 -0.589478 0.341064 0.607910 1445639678 0.408203 -0.589478 0.341064 0.607910 1445639678 0.408203 -0.589478 0.341064 0.607910 1445639678 0.404175 -0.591797 0.343079 0.607178 1445639678 0.404175 -0.591797 0.343079 0.607178 1445639678 0.404175 -0.591797 0.343079 0.607178 1445639678 0.404175 -0.591797 0.343079 0.607178 1445639678 0.404175 -0.591797 0.343079 0.607178 1445639678 0.401733 -0.594238 0.343567 0.606079 1445639678 0.401733 -0.594238 0.343567 0.606079 1445639678 0.401733 -0.594238 0.343567 0.606079 1445639678 0.401733 -0.594238 0.343567 0.606079 1445639678 0.400757 -0.593689 0.342773 0.607727 1445639678 0.400757 -0.593689 0.342773 0.607727 1445639678 0.400757 -0.593689 0.342773 0.607727 1445639678 0.400757 -0.593689 0.342773 0.607727 1445639678 0.400757 -0.593689 0.342773 0.607727 1445639678 0.400757 -0.593689 0.342773 0.607727 1445639678 0.403687 -0.586121 0.348572 0.609924 1445639678 0.403687 -0.586121 0.348572 0.609924 1445639678 0.403687 -0.586121 0.348572 0.609924 1445639678 0.403687 -0.586121 0.348572 0.609924 1445639678 0.403687 -0.586121 0.348572 0.609924 1445639678 0.403687 -0.586121 0.348572 0.609924 1445639678 0.403687 -0.586121 0.348572 0.609924 1445639678 0.406128 -0.580017 0.355103 0.610352 1445639678 0.406128 -0.580017 0.355103 0.610352 1445639678 0.406128 -0.580017 0.355103 0.610352 1445639678 0.406128 -0.580017 0.355103 0.610352 1445639678 0.406128 -0.580017 0.355103 0.610352 1445639678 0.410889 -0.580872 0.361938 0.602234 1445639678 0.410889 -0.580872 0.361938 0.602234 1445639678 0.410889 -0.580872 0.361938 0.602234 1445639678 0.410889 -0.580872 0.361938 0.602234 1445639678 0.410889 -0.580872 0.361938 0.602234 1445639678 0.410889 -0.580872 0.361938 0.602234 1445639678 0.410889 -0.580872 0.361938 0.602234 1445639678 0.409180 -0.591003 0.361084 0.594055 1445639679 0.409180 -0.591003 0.361084 0.594055 1445639679 0.409180 -0.591003 0.361084 0.594055 1445639679 0.409180 -0.591003 0.361084 0.594055 1445639679 0.409180 -0.591003 0.361084 0.594055 1445639679 0.409180 -0.591003 0.361084 0.594055 1445639679 0.409668 -0.600769 0.357361 0.586060 1445639679 0.409668 -0.600769 0.357361 0.586060 1445639679 0.409668 -0.600769 0.357361 0.586060 1445639679 0.409668 -0.600769 0.357361 0.586060 1445639679 0.409668 -0.600769 0.357361 0.586060 1445639679 0.409668 -0.600769 0.357361 0.586060 1445639679 0.409668 -0.600769 0.357361 0.586060 1445639679 0.429138 -0.592468 0.368958 0.573303 1445639679 0.429138 -0.592468 0.368958 0.573303 1445639679 0.429138 -0.592468 0.368958 0.573303 1445639679 0.429138 -0.592468 0.368958 0.573303 1445639679 0.429138 -0.592468 0.368958 0.573303 1445639679 0.429138 -0.592468 0.368958 0.573303 1445639679 0.447388 -0.577759 0.387268 0.562134 1445639679 0.447388 -0.577759 0.387268 0.562134 1445639679 0.447388 -0.577759 0.387268 0.562134 1445639679 0.447388 -0.577759 0.387268 0.562134 1445639679 0.447388 -0.577759 0.387268 0.562134 1445639679 0.447388 -0.577759 0.387268 0.562134 1445639679 0.453308 -0.570984 0.394592 0.559265 1445639679 0.453308 -0.570984 0.394592 0.559265 1445639679 0.453308 -0.570984 0.394592 0.559265 1445639679 0.453308 -0.570984 0.394592 0.559265 1445639679 0.453308 -0.570984 0.394592 0.559265 1445639679 0.453308 -0.570984 0.394592 0.559265 1445639679 0.448486 -0.571472 0.392334 0.564148 1445639679 0.448486 -0.571472 0.392334 0.564148 1445639679 0.448486 -0.571472 0.392334 0.564148 1445639679 0.448486 -0.571472 0.392334 0.564148 1445639679 0.448486 -0.571472 0.392334 0.564148 1445639679 0.448486 -0.571472 0.392334 0.564148 1445639679 0.446533 -0.568176 0.394043 0.567871 1445639679 0.446533 -0.568176 0.394043 0.567871 1445639679 0.446533 -0.568176 0.394043 0.567871 1445639679 0.446533 -0.568176 0.394043 0.567871 1445639679 0.446533 -0.568176 0.394043 0.567871 1445639679 0.446533 -0.568176 0.394043 0.567871 1445639679 0.440796 -0.568909 0.392029 0.572937 1445639679 0.440796 -0.568909 0.392029 0.572937 1445639679 0.440796 -0.568909 0.392029 0.572937 1445639679 0.440796 -0.568909 0.392029 0.572937 1445639679 0.440796 -0.568909 0.392029 0.572937 1445639679 0.440796 -0.568909 0.392029 0.572937 1445639679 0.440796 -0.568909 0.392029 0.572937 1445639679 0.438049 -0.569275 0.389221 0.576599 1445639679 0.438049 -0.569275 0.389221 0.576599 1445639679 0.438049 -0.569275 0.389221 0.576599 1445639679 0.438049 -0.569275 0.389221 0.576599 1445639679 0.438049 -0.569275 0.389221 0.576599 1445639679 0.438049 -0.569275 0.389221 0.576599 1445639679 0.435730 -0.572632 0.386902 0.576660 1445639679 0.435730 -0.572632 0.386902 0.576660 1445639679 0.435730 -0.572632 0.386902 0.576660 1445639679 0.435730 -0.572632 0.386902 0.576660 1445639679 0.435730 -0.572632 0.386902 0.576660 1445639679 0.435730 -0.572632 0.386902 0.576660 1445639679 0.435730 -0.572632 0.386902 0.576660 1445639679 0.425171 -0.583252 0.380432 0.578186 1445639679 0.425171 -0.583252 0.380432 0.578186 1445639679 0.425171 -0.583252 0.380432 0.578186 1445639679 0.425171 -0.583252 0.380432 0.578186 1445639679 0.425171 -0.583252 0.380432 0.578186 1445639679 0.425171 -0.583252 0.380432 0.578186 1445639679 0.414124 -0.590820 0.374268 0.582520 1445639679 0.414124 -0.590820 0.374268 0.582520 1445639679 0.414124 -0.590820 0.374268 0.582520 1445639679 0.414124 -0.590820 0.374268 0.582520 1445639679 0.414124 -0.590820 0.374268 0.582520 1445639679 0.414124 -0.590820 0.374268 0.582520 1445639679 0.416626 -0.587036 0.376099 0.583435 1445639679 0.416626 -0.587036 0.376099 0.583435 1445639679 0.416626 -0.587036 0.376099 0.583435 1445639679 0.416626 -0.587036 0.376099 0.583435 1445639679 0.416626 -0.587036 0.376099 0.583435 1445639679 0.416626 -0.587036 0.376099 0.583435 1445639679 0.416626 -0.587036 0.376099 0.583435 1445639679 0.426880 -0.575806 0.385986 0.580627 1445639679 0.426880 -0.575806 0.385986 0.580627 1445639679 0.426880 -0.575806 0.385986 0.580627 1445639679 0.426880 -0.575806 0.385986 0.580627 1445639679 0.426880 -0.575806 0.385986 0.580627 1445639679 0.426880 -0.575806 0.385986 0.580627 1445639679 0.428528 -0.571716 0.388000 0.582092 1445639679 0.428528 -0.571716 0.388000 0.582092 1445639679 0.428528 -0.571716 0.388000 0.582092 1445639679 0.428528 -0.571716 0.388000 0.582092 1445639679 0.428528 -0.571716 0.388000 0.582092 1445639679 0.428528 -0.571716 0.388000 0.582092 1445639679 0.428528 -0.568298 0.388672 0.585083 1445639679 0.428528 -0.568298 0.388672 0.585083 1445639679 0.428528 -0.568298 0.388672 0.585083 1445639679 0.428528 -0.568298 0.388672 0.585083 1445639679 0.428528 -0.568298 0.388672 0.585083 1445639679 0.428528 -0.568298 0.388672 0.585083 1445639679 0.430481 -0.562500 0.392639 0.586487 1445639679 0.430481 -0.562500 0.392639 0.586487 1445639679 0.430481 -0.562500 0.392639 0.586487 1445639679 0.430481 -0.562500 0.392639 0.586487 1445639679 0.430481 -0.562500 0.392639 0.586487 1445639679 0.430481 -0.562500 0.392639 0.586487 1445639679 0.430481 -0.562500 0.392639 0.586487 1445639679 0.431763 -0.560608 0.394897 0.585938 1445639679 0.431763 -0.560608 0.394897 0.585938 1445639679 0.431763 -0.560608 0.394897 0.585938 1445639679 0.431763 -0.560608 0.394897 0.585938 1445639679 0.431763 -0.560608 0.394897 0.585938 1445639679 0.431763 -0.560608 0.394897 0.585938 1445639679 0.439087 -0.558472 0.399170 0.579590 1445639679 0.439087 -0.558472 0.399170 0.579590 1445639680 0.439087 -0.558472 0.399170 0.579590 1445639680 0.439087 -0.558472 0.399170 0.579590 1445639680 0.439087 -0.558472 0.399170 0.579590 1445639680 0.439087 -0.558472 0.399170 0.579590 1445639680 0.445313 -0.559265 0.404175 0.570557 1445639680 0.445313 -0.559265 0.404175 0.570557 1445639680 0.445313 -0.559265 0.404175 0.570557 1445639680 0.445313 -0.559265 0.404175 0.570557 1445639680 0.445313 -0.559265 0.404175 0.570557 1445639680 0.445313 -0.559265 0.404175 0.570557 1445639680 0.438904 -0.569763 0.398193 0.569336 1445639680 0.438904 -0.569763 0.398193 0.569336 1445639680 0.438904 -0.569763 0.398193 0.569336 1445639680 0.438904 -0.569763 0.398193 0.569336 1445639680 0.438904 -0.569763 0.398193 0.569336 1445639680 0.438904 -0.569763 0.398193 0.569336 1445639680 0.438904 -0.569763 0.398193 0.569336 1445639680 0.429077 -0.578247 0.391418 0.572937 1445639680 0.429077 -0.578247 0.391418 0.572937 1445639680 0.429077 -0.578247 0.391418 0.572937 1445639680 0.429077 -0.578247 0.391418 0.572937 1445639680 0.429077 -0.578247 0.391418 0.572937 1445639680 0.429077 -0.578247 0.391418 0.572937 1445639680 0.430359 -0.575806 0.394897 0.572083 1445639680 0.430359 -0.575806 0.394897 0.572083 1445639680 0.430359 -0.575806 0.394897 0.572083 1445639680 0.430359 -0.575806 0.394897 0.572083 1445639680 0.430359 -0.575806 0.394897 0.572083 1445639680 0.430359 -0.575806 0.394897 0.572083 1445639680 0.433899 -0.572144 0.400452 0.569214 1445639680 0.433899 -0.572144 0.400452 0.569214 1445639680 0.433899 -0.572144 0.400452 0.569214 1445639680 0.433899 -0.572144 0.400452 0.569214 1445639680 0.433899 -0.572144 0.400452 0.569214 1445639680 0.430542 -0.572754 0.397705 0.573059 1445639680 0.430542 -0.572754 0.397705 0.573059 1445639680 0.430542 -0.572754 0.397705 0.573059 1445639680 0.430542 -0.572754 0.397705 0.573059 1445639680 0.430542 -0.572754 0.397705 0.573059 1445639680 0.430542 -0.572754 0.397705 0.573059 1445639680 0.430542 -0.572754 0.397705 0.573059 1445639680 0.426819 -0.570129 0.393127 0.581482 1445639680 0.426819 -0.570129 0.393127 0.581482 1445639680 0.426819 -0.570129 0.393127 0.581482 1445639680 0.426819 -0.570129 0.393127 0.581482 1445639680 0.426819 -0.570129 0.393127 0.581482 1445639680 0.426819 -0.570129 0.393127 0.581482 1445639680 0.426819 -0.570129 0.393127 0.581482 1445639680 0.425964 -0.565063 0.394104 0.586426 1445639680 0.425964 -0.565063 0.394104 0.586426 1445639680 0.425964 -0.565063 0.394104 0.586426 1445639680 0.425964 -0.565063 0.394104 0.586426 1445639680 0.425964 -0.565063 0.394104 0.586426 1445639680 0.425964 -0.565063 0.394104 0.586426 1445639680 0.424927 -0.563110 0.393066 0.589783 1445639680 0.424927 -0.563110 0.393066 0.589783 1445639680 0.424927 -0.563110 0.393066 0.589783 1445639680 0.424927 -0.563110 0.393066 0.589783 1445639680 0.424927 -0.563110 0.393066 0.589783 1445639680 0.424927 -0.563110 0.393066 0.589783 1445639680 0.430054 -0.558838 0.395386 0.588562 1445639680 0.430054 -0.558838 0.395386 0.588562 1445639680 0.430054 -0.558838 0.395386 0.588562 1445639680 0.430054 -0.558838 0.395386 0.588562 1445639680 0.430054 -0.558838 0.395386 0.588562 1445639680 0.430054 -0.558838 0.395386 0.588562 1445639680 0.430054 -0.558838 0.395386 0.588562 1445639680 0.435913 -0.555969 0.400879 0.583191 1445639680 0.435913 -0.555969 0.400879 0.583191 1445639680 0.435913 -0.555969 0.400879 0.583191 1445639680 0.435913 -0.555969 0.400879 0.583191 1445639680 0.435913 -0.555969 0.400879 0.583191 1445639680 0.435913 -0.555969 0.400879 0.583191 1445639680 0.429443 -0.560364 0.400146 0.584290 1445639680 0.429443 -0.560364 0.400146 0.584290 1445639680 0.429443 -0.560364 0.400146 0.584290 1445639680 0.429443 -0.560364 0.400146 0.584290 1445639680 0.429443 -0.560364 0.400146 0.584290 1445639680 0.429443 -0.560364 0.400146 0.584290 1445639680 0.420532 -0.564453 0.400269 0.586731 1445639680 0.420532 -0.564453 0.400269 0.586731 1445639680 0.420532 -0.564453 0.400269 0.586731 1445639680 0.420532 -0.564453 0.400269 0.586731 1445639680 0.420532 -0.564453 0.400269 0.586731 1445639680 0.420532 -0.564453 0.400269 0.586731 1445639680 0.421997 -0.562500 0.407166 0.582825 1445639680 0.421997 -0.562500 0.407166 0.582825 1445639680 0.421997 -0.562500 0.407166 0.582825 1445639680 0.421997 -0.562500 0.407166 0.582825 1445639680 0.421997 -0.562500 0.407166 0.582825 1445639680 0.421997 -0.562500 0.407166 0.582825 1445639680 0.421997 -0.562500 0.407166 0.582825 1445639680 0.433411 -0.555969 0.416687 0.573914 1445639680 0.433411 -0.555969 0.416687 0.573914 1445639680 0.433411 -0.555969 0.416687 0.573914 1445639680 0.433411 -0.555969 0.416687 0.573914 1445639680 0.433411 -0.555969 0.416687 0.573914 1445639680 0.433411 -0.555969 0.416687 0.573914 1445639680 0.434692 -0.557068 0.415588 0.572693 1445639680 0.434692 -0.557068 0.415588 0.572693 1445639680 0.434692 -0.557068 0.415588 0.572693 1445639680 0.434692 -0.557068 0.415588 0.572693 1445639680 0.434692 -0.557068 0.415588 0.572693 1445639680 0.434692 -0.557068 0.415588 0.572693 1445639680 0.429382 -0.558472 0.408691 0.580261 1445639680 0.429382 -0.558472 0.408691 0.580261 1445639680 0.429382 -0.558472 0.408691 0.580261 1445639680 0.429382 -0.558472 0.408691 0.580261 1445639680 0.429382 -0.558472 0.408691 0.580261 1445639680 0.429382 -0.558472 0.408691 0.580261 1445639680 0.429443 -0.556213 0.407593 0.583130 1445639680 0.429443 -0.556213 0.407593 0.583130 1445639681 0.429443 -0.556213 0.407593 0.583130 1445639681 0.429443 -0.556213 0.407593 0.583130 1445639681 0.429443 -0.556213 0.407593 0.583130 1445639681 0.429443 -0.556213 0.407593 0.583130 1445639681 0.430176 -0.557190 0.403625 0.584351 1445639681 0.430176 -0.557190 0.403625 0.584351 1445639681 0.430176 -0.557190 0.403625 0.584351 1445639681 0.430176 -0.557190 0.403625 0.584351 1445639681 0.430176 -0.557190 0.403625 0.584351 1445639681 0.430176 -0.557190 0.403625 0.584351 1445639681 0.437683 -0.555786 0.402405 0.580994 1445639681 0.437683 -0.555786 0.402405 0.580994 1445639681 0.437683 -0.555786 0.402405 0.580994 1445639681 0.437683 -0.555786 0.402405 0.580994 1445639681 0.437683 -0.555786 0.402405 0.580994 1445639681 0.437683 -0.555786 0.402405 0.580994 1445639681 0.442261 -0.556580 0.401489 0.577393 1445639681 0.442261 -0.556580 0.401489 0.577393 1445639681 0.442261 -0.556580 0.401489 0.577393 1445639681 0.442261 -0.556580 0.401489 0.577393 1445639681 0.442261 -0.556580 0.401489 0.577393 1445639681 0.442261 -0.556580 0.401489 0.577393 1445639681 0.436035 -0.562134 0.395325 0.580994 1445639681 0.436035 -0.562134 0.395325 0.580994 1445639681 0.436035 -0.562134 0.395325 0.580994 1445639681 0.436035 -0.562134 0.395325 0.580994 1445639681 0.436035 -0.562134 0.395325 0.580994 1445639681 0.436035 -0.562134 0.395325 0.580994 1445639681 0.436035 -0.562134 0.395325 0.580994 1445639681 0.431946 -0.563904 0.394897 0.582581 1445639681 0.431946 -0.563904 0.394897 0.582581 1445639681 0.431946 -0.563904 0.394897 0.582581 1445639681 0.431946 -0.563904 0.394897 0.582581 1445639681 0.431946 -0.563904 0.394897 0.582581 1445639681 0.437195 -0.559021 0.403809 0.577271 1445639681 0.437195 -0.559021 0.403809 0.577271 1445639681 0.437195 -0.559021 0.403809 0.577271 1445639681 0.437195 -0.559021 0.403809 0.577271 1445639681 0.437195 -0.559021 0.403809 0.577271 1445639681 0.437195 -0.559021 0.403809 0.577271 1445639681 0.437195 -0.559021 0.403809 0.577271 1445639681 0.450134 -0.546448 0.417725 0.569397 1445639681 0.450134 -0.546448 0.417725 0.569397 1445639681 0.450134 -0.546448 0.417725 0.569397 1445639681 0.450134 -0.546448 0.417725 0.569397 1445639681 0.450134 -0.546448 0.417725 0.569397 1445639681 0.450134 -0.546448 0.417725 0.569397 1445639681 0.457336 -0.540100 0.426270 0.563354 1445639681 0.457336 -0.540100 0.426270 0.563354 1445639681 0.457336 -0.540100 0.426270 0.563354 1445639681 0.457336 -0.540100 0.426270 0.563354 1445639681 0.457336 -0.540100 0.426270 0.563354 1445639681 0.457336 -0.540100 0.426270 0.563354 1445639681 0.443115 -0.550232 0.415833 0.572632 1445639681 0.443115 -0.550232 0.415833 0.572632 1445639681 0.443115 -0.550232 0.415833 0.572632 1445639681 0.443115 -0.550232 0.415833 0.572632 1445639681 0.443115 -0.550232 0.415833 0.572632 1445639681 0.443115 -0.550232 0.415833 0.572632 1445639681 0.431885 -0.557434 0.401978 0.584045 1445639681 0.431885 -0.557434 0.401978 0.584045 1445639681 0.431885 -0.557434 0.401978 0.584045 1445639681 0.431885 -0.557434 0.401978 0.584045 1445639681 0.431885 -0.557434 0.401978 0.584045 1445639681 0.431885 -0.557434 0.401978 0.584045 1445639681 0.423096 -0.563110 0.392212 0.591614 1445639681 0.423096 -0.563110 0.392212 0.591614 1445639681 0.423096 -0.563110 0.392212 0.591614 1445639681 0.423096 -0.563110 0.392212 0.591614 1445639681 0.423096 -0.563110 0.392212 0.591614 1445639681 0.423096 -0.563110 0.392212 0.591614 1445639681 0.432495 -0.556946 0.394958 0.588806 1445639681 0.432495 -0.556946 0.394958 0.588806 1445639681 0.432495 -0.556946 0.394958 0.588806 1445639681 0.432495 -0.556946 0.394958 0.588806 1445639681 0.432495 -0.556946 0.394958 0.588806 1445639681 0.432495 -0.556946 0.394958 0.588806 1445639681 0.449402 -0.546509 0.410034 0.575439 1445639681 0.449402 -0.546509 0.410034 0.575439 1445639681 0.449402 -0.546509 0.410034 0.575439 1445639681 0.449402 -0.546509 0.410034 0.575439 1445639681 0.449402 -0.546509 0.410034 0.575439 1445639681 0.451599 -0.548157 0.412415 0.570435 1445639681 0.451599 -0.548157 0.412415 0.570435 1445639681 0.451599 -0.548157 0.412415 0.570435 1445639681 0.451599 -0.548157 0.412415 0.570435 1445639681 0.451599 -0.548157 0.412415 0.570435 1445639681 0.451599 -0.548157 0.412415 0.570435 1445639681 0.451599 -0.548157 0.412415 0.570435 1445639681 0.440369 -0.554749 0.407410 0.576477 1445639681 0.440369 -0.554749 0.407410 0.576477 1445639681 0.440369 -0.554749 0.407410 0.576477 1445639681 0.440369 -0.554749 0.407410 0.576477 1445639681 0.440369 -0.554749 0.407410 0.576477 1445639681 0.440369 -0.554749 0.407410 0.576477 1445639681 0.432007 -0.554321 0.410706 0.580811 1445639681 0.432007 -0.554321 0.410706 0.580811 1445639681 0.432007 -0.554321 0.410706 0.580811 1445639681 0.432007 -0.554321 0.410706 0.580811 1445639681 0.432007 -0.554321 0.410706 0.580811 1445639681 0.432007 -0.554321 0.410706 0.580811 1445639681 0.431641 -0.551880 0.416199 0.579529 1445639681 0.431641 -0.551880 0.416199 0.579529 1445639681 0.431641 -0.551880 0.416199 0.579529 1445639681 0.431641 -0.551880 0.416199 0.579529 1445639681 0.431641 -0.551880 0.416199 0.579529 1445639681 0.431641 -0.551880 0.416199 0.579529 1445639681 0.436462 -0.551636 0.419006 0.574097 1445639681 0.436462 -0.551636 0.419006 0.574097 1445639681 0.436462 -0.551636 0.419006 0.574097 1445639681 0.436462 -0.551636 0.419006 0.574097 1445639682 0.436462 -0.551636 0.419006 0.574097 1445639682 0.436462 -0.551636 0.419006 0.574097 1445639682 0.436462 -0.551636 0.419006 0.574097 1445639682 0.432556 -0.555725 0.412048 0.578125 1445639682 0.432556 -0.555725 0.412048 0.578125 1445639682 0.432556 -0.555725 0.412048 0.578125 1445639682 0.432556 -0.555725 0.412048 0.578125 1445639682 0.432556 -0.555725 0.412048 0.578125 1445639682 0.432556 -0.555725 0.412048 0.578125 1445639682 0.426086 -0.558411 0.401306 0.587769 1445639682 0.426086 -0.558411 0.401306 0.587769 1445639682 0.426086 -0.558411 0.401306 0.587769 1445639682 0.426086 -0.558411 0.401306 0.587769 1445639682 0.426086 -0.558411 0.401306 0.587769 1445639682 0.426086 -0.558411 0.401306 0.587769 1445639682 0.426086 -0.558411 0.401306 0.587769 1445639682 0.417847 -0.561401 0.394348 0.595581 1445639682 0.417847 -0.561401 0.394348 0.595581 1445639682 0.417847 -0.561401 0.394348 0.595581 1445639682 0.417847 -0.561401 0.394348 0.595581 1445639682 0.417847 -0.561401 0.394348 0.595581 1445639682 0.417847 -0.561401 0.394348 0.595581 1445639682 0.421265 -0.557190 0.395325 0.596497 1445639682 0.421265 -0.557190 0.395325 0.596497 1445639682 0.421265 -0.557190 0.395325 0.596497 1445639682 0.421265 -0.557190 0.395325 0.596497 1445639682 0.421265 -0.557190 0.395325 0.596497 1445639682 0.435791 -0.548828 0.406616 0.586121 1445639682 0.435791 -0.548828 0.406616 0.586121 1445639682 0.435791 -0.548828 0.406616 0.586121 1445639682 0.435791 -0.548828 0.406616 0.586121 1445639682 0.435791 -0.548828 0.406616 0.586121 1445639682 0.435791 -0.548828 0.406616 0.586121 1445639682 0.435791 -0.548828 0.406616 0.586121 1445639682 0.439636 -0.551270 0.410400 0.578247 1445639682 0.439636 -0.551270 0.410400 0.578247 1445639682 0.439636 -0.551270 0.410400 0.578247 1445639682 0.439636 -0.551270 0.410400 0.578247 1445639682 0.439636 -0.551270 0.410400 0.578247 1445639682 0.439636 -0.551270 0.410400 0.578247 1445639682 0.427429 -0.560669 0.401306 0.584656 1445639682 0.427429 -0.560669 0.401306 0.584656 1445639682 0.427429 -0.560669 0.401306 0.584656 1445639682 0.427429 -0.560669 0.401306 0.584656 1445639682 0.427429 -0.560669 0.401306 0.584656 1445639682 0.427429 -0.560669 0.401306 0.584656 1445639682 0.414673 -0.566162 0.396790 0.591614 1445639682 0.414673 -0.566162 0.396790 0.591614 1445639682 0.414673 -0.566162 0.396790 0.591614 1445639682 0.414673 -0.566162 0.396790 0.591614 1445639682 0.414673 -0.566162 0.396790 0.591614 1445639682 0.414673 -0.566162 0.396790 0.591614 1445639682 0.419861 -0.561035 0.401489 0.589661 1445639682 0.419861 -0.561035 0.401489 0.589661 1445639682 0.419861 -0.561035 0.401489 0.589661 1445639682 0.419861 -0.561035 0.401489 0.589661 1445639682 0.419861 -0.561035 0.401489 0.589661 1445639682 0.419861 -0.561035 0.401489 0.589661 1445639682 0.430969 -0.556213 0.413635 0.577698 1445639682 0.430969 -0.556213 0.413635 0.577698 1445639682 0.430969 -0.556213 0.413635 0.577698 1445639682 0.430969 -0.556213 0.413635 0.577698 1445639682 0.430969 -0.556213 0.413635 0.577698 1445639682 0.430969 -0.556213 0.413635 0.577698 1445639682 0.422974 -0.563232 0.407410 0.581177 1445639682 0.422974 -0.563232 0.407410 0.581177 1445639682 0.422974 -0.563232 0.407410 0.581177 1445639682 0.422974 -0.563232 0.407410 0.581177 1445639682 0.422974 -0.563232 0.407410 0.581177 1445639682 0.422974 -0.563232 0.407410 0.581177 1445639682 0.422974 -0.563232 0.407410 0.581177 1445639682 0.421509 -0.561523 0.400024 0.588989 1445639682 0.421509 -0.561523 0.400024 0.588989 1445639682 0.421509 -0.561523 0.400024 0.588989 1445639682 0.421509 -0.561523 0.400024 0.588989 1445639682 0.421509 -0.561523 0.400024 0.588989 1445639682 0.421509 -0.561523 0.400024 0.588989 1445639682 0.418457 -0.561096 0.395569 0.594604 1445639682 0.418457 -0.561096 0.395569 0.594604 1445639682 0.418457 -0.561096 0.395569 0.594604 1445639682 0.418457 -0.561096 0.395569 0.594604 1445639682 0.418457 -0.561096 0.395569 0.594604 1445639682 0.418457 -0.561096 0.395569 0.594604 1445639682 0.417114 -0.561340 0.392090 0.597595 1445639682 0.417114 -0.561340 0.392090 0.597595 1445639682 0.417114 -0.561340 0.392090 0.597595 1445639682 0.417114 -0.561340 0.392090 0.597595 1445639682 0.417114 -0.561340 0.392090 0.597595 1445639682 0.417114 -0.561340 0.392090 0.597595 1445639682 0.417114 -0.561340 0.392090 0.597595 1445639682 0.431213 -0.551697 0.400696 0.590820 1445639682 0.431213 -0.551697 0.400696 0.590820 1445639682 0.431213 -0.551697 0.400696 0.590820 1445639682 0.431213 -0.551697 0.400696 0.590820 1445639682 0.431213 -0.551697 0.400696 0.590820 1445639682 0.431213 -0.551697 0.400696 0.590820 1445639682 0.442505 -0.546326 0.411926 0.579651 1445639682 0.442505 -0.546326 0.411926 0.579651 1445639682 0.442505 -0.546326 0.411926 0.579651 1445639682 0.442505 -0.546326 0.411926 0.579651 1445639682 0.442505 -0.546326 0.411926 0.579651 1445639682 0.442505 -0.546326 0.411926 0.579651 1445639682 0.442505 -0.546326 0.411926 0.579651 1445639682 0.433472 -0.552429 0.409119 0.582703 1445639682 0.433472 -0.552429 0.409119 0.582703 1445639682 0.433472 -0.552429 0.409119 0.582703 1445639682 0.433472 -0.552429 0.409119 0.582703 1445639682 0.433472 -0.552429 0.409119 0.582703 1445639682 0.423096 -0.554077 0.410767 0.587524 1445639682 0.423096 -0.554077 0.410767 0.587524 1445639682 0.423096 -0.554077 0.410767 0.587524 1445639682 0.423096 -0.554077 0.410767 0.587524 1445639682 0.423096 -0.554077 0.410767 0.587524 1445639683 0.423096 -0.554077 0.410767 0.587524 1445639683 0.425415 -0.547668 0.420166 0.585205 1445639683 0.425415 -0.547668 0.420166 0.585205 1445639683 0.425415 -0.547668 0.420166 0.585205 1445639683 0.425415 -0.547668 0.420166 0.585205 1445639683 0.425415 -0.547668 0.420166 0.585205 1445639683 0.425415 -0.547668 0.420166 0.585205 1445639683 0.425415 -0.547668 0.420166 0.585205 1445639683 0.434937 -0.542419 0.429077 0.576599 1445639683 0.434937 -0.542419 0.429077 0.576599 1445639683 0.434937 -0.542419 0.429077 0.576599 1445639683 0.434937 -0.542419 0.429077 0.576599 1445639683 0.434937 -0.542419 0.429077 0.576599 1445639683 0.434937 -0.542419 0.429077 0.576599 1445639683 0.427979 -0.552063 0.419861 0.579407 1445639683 0.427979 -0.552063 0.419861 0.579407 1445639683 0.427979 -0.552063 0.419861 0.579407 1445639683 0.427979 -0.552063 0.419861 0.579407 1445639683 0.427979 -0.552063 0.419861 0.579407 1445639683 0.427979 -0.552063 0.419861 0.579407 1445639683 0.423645 -0.555847 0.407227 0.587891 1445639683 0.423645 -0.555847 0.407227 0.587891 1445639683 0.423645 -0.555847 0.407227 0.587891 1445639683 0.423645 -0.555847 0.407227 0.587891 1445639683 0.423645 -0.555847 0.407227 0.587891 1445639683 0.423645 -0.555847 0.407227 0.587891 1445639683 0.417297 -0.559448 0.398132 0.595276 1445639683 0.417297 -0.559448 0.398132 0.595276 1445639683 0.417297 -0.559448 0.398132 0.595276 1445639683 0.417297 -0.559448 0.398132 0.595276 1445639683 0.417297 -0.559448 0.398132 0.595276 1445639683 0.417297 -0.559448 0.398132 0.595276 1445639683 0.421997 -0.556335 0.395203 0.596741 1445639683 0.421997 -0.556335 0.395203 0.596741 1445639683 0.421997 -0.556335 0.395203 0.596741 1445639683 0.421997 -0.556335 0.395203 0.596741 1445639683 0.421997 -0.556335 0.395203 0.596741 1445639683 0.421997 -0.556335 0.395203 0.596741 1445639683 0.442993 -0.545105 0.410034 0.581726 1445639683 0.442993 -0.545105 0.410034 0.581726 1445639683 0.442993 -0.545105 0.410034 0.581726 1445639683 0.442993 -0.545105 0.410034 0.581726 1445639683 0.442993 -0.545105 0.410034 0.581726 1445639683 0.442993 -0.545105 0.410034 0.581726 1445639683 0.441833 -0.549744 0.413269 0.575928 1445639683 0.441833 -0.549744 0.413269 0.575928 1445639683 0.441833 -0.549744 0.413269 0.575928 1445639683 0.441833 -0.549744 0.413269 0.575928 1445639683 0.441833 -0.549744 0.413269 0.575928 1445639683 0.441833 -0.549744 0.413269 0.575928 1445639683 0.441833 -0.549744 0.413269 0.575928 1445639683 0.428955 -0.557312 0.406189 0.583374 1445639683 0.428955 -0.557312 0.406189 0.583374 1445639683 0.428955 -0.557312 0.406189 0.583374 1445639683 0.428955 -0.557312 0.406189 0.583374 1445639683 0.428955 -0.557312 0.406189 0.583374 1445639683 0.428955 -0.557312 0.406189 0.583374 1445639683 0.425293 -0.556946 0.409424 0.584106 1445639683 0.425293 -0.556946 0.409424 0.584106 1445639683 0.425293 -0.556946 0.409424 0.584106 1445639683 0.425293 -0.556946 0.409424 0.584106 1445639683 0.425293 -0.556946 0.409424 0.584106 1445639683 0.425293 -0.556946 0.409424 0.584106 1445639683 0.431030 -0.553772 0.416321 0.578064 1445639683 0.431030 -0.553772 0.416321 0.578064 1445639683 0.431030 -0.553772 0.416321 0.578064 1445639683 0.431030 -0.553772 0.416321 0.578064 1445639683 0.431030 -0.553772 0.416321 0.578064 1445639683 0.431030 -0.553772 0.416321 0.578064 1445639683 0.440796 -0.550354 0.421509 0.570129 1445639683 0.440796 -0.550354 0.421509 0.570129 1445639683 0.440796 -0.550354 0.421509 0.570129 1445639683 0.440796 -0.550354 0.421509 0.570129 1445639683 0.440796 -0.550354 0.421509 0.570129 1445639683 0.440796 -0.550354 0.421509 0.570129 1445639683 0.437317 -0.554321 0.417603 0.571899 1445639683 0.437317 -0.554321 0.417603 0.571899 1445639683 0.437317 -0.554321 0.417603 0.571899 1445639683 0.437317 -0.554321 0.417603 0.571899 1445639683 0.437317 -0.554321 0.417603 0.571899 1445639683 0.437317 -0.554321 0.417603 0.571899 1445639683 0.433472 -0.554871 0.410645 0.579285 1445639683 0.433472 -0.554871 0.410645 0.579285 1445639683 0.433472 -0.554871 0.410645 0.579285 1445639683 
0.413208 -0.201050 0.347839 0.817139 1445639690 0.413208 -0.201050 0.347839 0.817139 1445639690 0.314880 -0.178955 0.340454 0.867676 1445639690 0.314880 -0.178955 0.340454 0.867676 1445639690 0.314880 -0.178955 0.340454 0.867676 1445639690 0.314880 -0.178955 0.340454 0.867676 1445639690 0.314880 -0.178955 0.340454 0.867676 1445639690 0.314880 -0.178955 0.340454 0.867676 1445639690 0.204651 -0.163635 0.307983 0.914551 1445639690 0.204651 -0.163635 0.307983 0.914551 1445639690 0.204651 -0.163635 0.307983 0.914551 1445639690 0.204651 -0.163635 0.307983 0.914551 1445639690 0.204651 -0.163635 0.307983 0.914551 1445639690 0.204651 -0.163635 0.307983 0.914551 1445639690 0.204651 -0.163635 0.307983 0.914551 1445639690 0.107361 -0.146240 0.261047 0.948120 1445639690 0.107361 -0.146240 0.261047 0.948120 1445639690 0.107361 -0.146240 0.261047 0.948120 1445639690 0.107361 -0.146240 0.261047 0.948120 1445639690 0.107361 -0.146240 0.261047 0.948120 1445639690 0.107361 -0.146240 0.261047 0.948120 1445639690 0.075500 -0.151794 0.186890 0.967590 1445639690 0.075500 -0.151794 0.186890 0.967590 1445639690 0.075500 -0.151794 0.186890 0.967590 1445639690 0.075500 -0.151794 0.186890 0.967590 1445639690 0.112793 -0.158630 0.186096 0.963013 1445639690 0.112793 -0.158630 0.186096 0.963013 1445639690 0.112793 -0.158630 0.186096 0.963013 1445639690 0.112793 -0.158630 0.186096 0.963013 1445639690 0.112793 -0.158630 0.186096 0.963013 1445639690 0.112793 -0.158630 0.186096 0.963013 1445639690 0.195129 -0.179382 0.235962 0.934875 1445639690 0.195129 -0.179382 0.235962 0.934875 1445639690 0.195129 -0.179382 0.235962 0.934875 1445639690 0.195129 -0.179382 0.235962 0.934875 1445639690 0.195129 -0.179382 0.235962 0.934875 1445639690 0.195129 -0.179382 0.235962 0.934875 1445639690 0.291992 -0.219116 0.273254 0.889954 1445639690 0.291992 -0.219116 0.273254 0.889954 1445639690 0.291992 -0.219116 0.273254 0.889954 1445639690 0.291992 -0.219116 0.273254 0.889954 1445639690 0.291992 -0.219116 0.273254 0.889954 1445639690 0.291992 -0.219116 0.273254 0.889954 1445639690 0.291992 -0.219116 0.273254 0.889954 1445639690 0.408447 -0.253784 0.283997 0.829468 1445639690 0.408447 -0.253784 0.283997 0.829468 1445639690 0.408447 -0.253784 0.283997 0.829468 1445639690 0.408447 -0.253784 0.283997 0.829468 1445639690 0.408447 -0.253784 0.283997 0.829468 1445639690 0.408447 -0.253784 0.283997 0.829468 1445639690 0.508545 -0.278503 0.280273 0.764954 1445639690 0.508545 -0.278503 0.280273 0.764954 1445639690 0.508545 -0.278503 0.280273 0.764954 1445639690 0.508545 -0.278503 0.280273 0.764954 1445639690 0.508545 -0.278503 0.280273 0.764954 1445639690 0.508545 -0.278503 0.280273 0.764954 1445639690 0.559021 -0.304443 0.282288 0.717651 1445639691 0.559021 -0.304443 0.282288 0.717651 1445639691 0.559021 -0.304443 0.282288 0.717651 1445639691 0.559021 -0.304443 0.282288 0.717651 1445639691 0.559021 -0.304443 0.282288 0.717651 1445639691 0.559021 -0.304443 0.282288 0.717651 1445639691 0.557556 -0.294739 0.293152 0.718506 1445639691 0.557556 -0.294739 0.293152 0.718506 1445639691 0.557556 -0.294739 0.293152 0.718506 1445639691 0.557556 -0.294739 0.293152 0.718506 1445639691 0.557556 -0.294739 0.293152 0.718506 1445639691 0.557556 -0.294739 0.293152 0.718506 1445639691 0.504272 -0.261353 0.311218 0.761902 1445639691 0.504272 -0.261353 0.311218 0.761902 1445639691 0.504272 -0.261353 0.311218 0.761902 1445639691 0.504272 -0.261353 0.311218 0.761902 1445639691 0.504272 -0.261353 0.311218 0.761902 1445639691 0.504272 -0.261353 0.311218 0.761902 1445639691 0.407227 -0.224609 0.328308 0.822083 1445639691 0.407227 -0.224609 0.328308 0.822083 1445639691 0.407227 -0.224609 0.328308 0.822083 1445639691 0.407227 -0.224609 0.328308 0.822083 1445639691 0.407227 -0.224609 0.328308 0.822083 1445639691 0.407227 -0.224609 0.328308 0.822083 1445639691 0.275024 -0.184875 0.346863 0.877380 1445639691 0.275024 -0.184875 0.346863 0.877380 1445639691 0.275024 -0.184875 0.346863 0.877380 1445639691 0.275024 -0.184875 0.346863 0.877380 1445639691 0.275024 -0.184875 0.346863 0.877380 1445639691 0.275024 -0.184875 0.346863 0.877380 1445639691 0.154602 -0.169128 0.306152 0.923950 1445639691 0.154602 -0.169128 0.306152 0.923950 1445639691 0.154602 -0.169128 0.306152 0.923950 1445639691 0.154602 -0.169128 0.306152 0.923950 1445639691 0.154602 -0.169128 0.306152 0.923950 1445639691 0.154602 -0.169128 0.306152 0.923950 1445639691 0.154602 -0.169128 0.306152 0.923950 1445639691 0.097778 -0.179199 0.182068 0.961853 1445639691 0.097778 -0.179199 0.182068 0.961853 1445639691 0.097778 -0.179199 0.182068 0.961853 1445639691 0.097778 -0.179199 0.182068 0.961853 1445639691 0.097778 -0.179199 0.182068 0.961853 1445639691 0.097778 -0.179199 0.182068 0.961853 1445639691 0.101074 -0.182007 0.136047 0.968567 1445639691 0.101074 -0.182007 0.136047 0.968567 1445639691 0.101074 -0.182007 0.136047 0.968567 1445639691 0.101074 -0.182007 0.136047 0.968567 1445639691 0.101074 -0.182007 0.136047 0.968567 1445639691 0.101074 -0.182007 0.136047 0.968567 1445639691 0.146362 -0.184875 0.202148 0.950500 1445639691 0.146362 -0.184875 0.202148 0.950500 1445639691 0.146362 -0.184875 0.202148 0.950500 1445639691 0.146362 -0.184875 0.202148 0.950500 1445639691 0.146362 -0.184875 0.202148 0.950500 1445639691 0.146362 -0.184875 0.202148 0.950500 1445639691 0.225037 -0.211487 0.252502 0.916931 1445639691 0.225037 -0.211487 0.252502 0.916931 1445639691 0.225037 -0.211487 0.252502 0.916931 1445639691 0.225037 -0.211487 0.252502 0.916931 1445639691 0.225037 -0.211487 0.252502 0.916931 1445639691 0.225037 -0.211487 0.252502 0.916931 1445639691 0.332703 -0.260010 0.268921 0.865601 1445639691 0.332703 -0.260010 0.268921 0.865601 1445639691 0.332703 -0.260010 0.268921 0.865601 1445639691 0.332703 -0.260010 0.268921 0.865601 1445639691 0.332703 -0.260010 0.268921 0.865601 1445639691 0.332703 -0.260010 0.268921 0.865601 1445639691 0.445801 -0.299316 0.262817 0.801575 1445639691 0.445801 -0.299316 0.262817 0.801575 1445639691 0.445801 -0.299316 0.262817 0.801575 1445639691 0.445801 -0.299316 0.262817 0.801575 1445639691 0.445801 -0.299316 0.262817 0.801575 1445639691 0.445801 -0.299316 0.262817 0.801575 1445639691 0.533630 -0.339905 0.254211 0.731445 1445639691 0.533630 -0.339905 0.254211 0.731445 1445639691 0.533630 -0.339905 0.254211 0.731445 1445639691 0.533630 -0.339905 0.254211 0.731445 1445639691 0.533630 -0.339905 0.254211 0.731445 1445639691 0.533630 -0.339905 0.254211 0.731445 1445639691 0.533630 -0.339905 0.254211 0.731445 1445639691 0.554321 -0.347595 0.253723 0.712341 1445639691 0.554321 -0.347595 0.253723 0.712341 1445639691 0.554321 -0.347595 0.253723 0.712341 1445639691 0.554321 -0.347595 0.253723 0.712341 1445639691 0.554321 -0.347595 0.253723 0.712341 1445639691 0.554321 -0.347595 0.253723 0.712341 1445639691 0.509827 -0.283630 0.277100 0.763367 1445639691 0.509827 -0.283630 0.277100 0.763367 1445639691 0.509827 -0.283630 0.277100 0.763367 1445639691 0.509827 -0.283630 0.277100 0.763367 1445639691 0.509827 -0.283630 0.277100 0.763367 1445639691 0.509827 -0.283630 0.277100 0.763367 1445639691 0.403748 -0.231567 0.296021 0.834045 1445639691 0.403748 -0.231567 0.296021 0.834045 1445639691 0.403748 -0.231567 0.296021 0.834045 1445639691 0.403748 -0.231567 0.296021 0.834045 1445639691 0.403748 -0.231567 0.296021 0.834045 1445639691 0.403748 -0.231567 0.296021 0.834045 1445639691 0.256592 -0.175964 0.310425 0.898193 1445639691 0.256592 -0.175964 0.310425 0.898193 1445639691 0.256592 -0.175964 0.310425 0.898193 1445639691 0.256592 -0.175964 0.310425 0.898193 1445639691 0.256592 -0.175964 0.310425 0.898193 1445639691 0.256592 -0.175964 0.310425 0.898193 1445639691 0.117554 -0.140503 0.268494 0.945679 1445639691 0.117554 -0.140503 0.268494 0.945679 1445639691 0.117554 -0.140503 0.268494 0.945679 1445639691 0.117554 -0.140503 0.268494 0.945679 1445639691 0.117554 -0.140503 0.268494 0.945679 1445639691 0.117554 -0.140503 0.268494 0.945679 1445639691 0.094360 -0.174561 0.109497 0.973938 1445639691 0.094360 -0.174561 0.109497 0.973938 1445639692 0.094360 -0.174561 0.109497 0.973938 1445639692 0.094360 -0.174561 0.109497 0.973938 1445639692 0.094360 -0.174561 0.109497 0.973938 1445639692 0.094360 -0.174561 0.109497 0.973938 1445639692 0.094360 -0.174561 0.109497 0.973938 1445639692 0.124268 -0.176819 0.105164 0.970642 1445639692 0.124268 -0.176819 0.105164 0.970642 1445639692 0.124268 -0.176819 0.105164 0.970642 1445639692 0.124268 -0.176819 0.105164 0.970642 1445639692 0.124268 -0.176819 0.105164 0.970642 1445639692 0.124268 -0.176819 0.105164 0.970642 1445639692 0.191833 -0.181885 0.217407 0.939575 1445639692 0.191833 -0.181885 0.217407 0.939575 1445639692 0.191833 -0.181885 0.217407 0.939575 1445639692 0.191833 -0.181885 0.217407 0.939575 1445639692 0.191833 -0.181885 0.217407 0.939575 1445639692 0.191833 -0.181885 0.217407 0.939575 1445639692 0.191833 -0.181885 0.217407 0.939575 1445639692 0.295044 -0.223083 0.289490 0.882751 1445639692 0.295044 -0.223083 0.289490 0.882751 1445639692 0.295044 -0.223083 0.289490 0.882751 1445639692 0.295044 -0.223083 0.289490 0.882751 1445639692 0.295044 -0.223083 0.289490 0.882751 1445639692 0.430481 -0.278381 0.274536 0.813477 1445639692 0.430481 -0.278381 0.274536 0.813477 1445639692 0.430481 -0.278381 0.274536 0.813477 1445639692 0.430481 -0.278381 0.274536 0.813477 1445639692 0.430481 -0.278381 0.274536 0.813477 1445639692 0.430481 -0.278381 0.274536 0.813477 1445639692 0.549500 -0.351074 0.213257 0.727478 1445639692 0.549500 -0.351074 0.213257 0.727478 1445639692 0.549500 -0.351074 0.213257 0.727478 1445639692 0.549500 -0.351074 0.213257 0.727478 1445639692 0.549500 -0.351074 0.213257 0.727478 1445639692 0.549500 -0.351074 0.213257 0.727478 1445639692 0.609070 -0.423279 0.183594 0.645081 1445639692 0.609070 -0.423279 0.183594 0.645081 1445639692 0.609070 -0.423279 0.183594 0.645081 1445639692 0.609070 -0.423279 0.183594 0.645081 1445639692 0.609070 -0.423279 0.183594 0.645081 1445639692 0.609070 -0.423279 0.183594 0.645081 1445639692 0.603149 -0.414063 0.188171 0.655151 1445639692 0.603149 -0.414063 0.188171 0.655151 1445639692 0.603149 -0.414063 0.188171 0.655151 1445639692 0.603149 -0.414063 0.188171 0.655151 1445639692 0.603149 -0.414063 0.188171 0.655151 1445639692 0.603149 -0.414063 0.188171 0.655151 1445639692 0.559998 -0.341675 0.219727 0.722046 1445639692 0.559998 -0.341675 0.219727 0.722046 1445639692 0.559998 -0.341675 0.219727 0.722046 1445639692 0.559998 -0.341675 0.219727 0.722046 1445639692 0.559998 -0.341675 0.219727 0.722046 1445639692 0.559998 -0.341675 0.219727 0.722046 1445639692 0.463196 -0.274719 0.272095 0.797424 1445639692 0.463196 -0.274719 0.272095 0.797424 1445639692 0.463196 -0.274719 0.272095 0.797424 1445639692 0.463196 -0.274719 0.272095 0.797424 1445639692 0.463196 -0.274719 0.272095 0.797424 1445639692 0.463196 -0.274719 0.272095 0.797424 1445639692 0.463196 -0.274719 0.272095 0.797424 1445639692 0.312683 -0.222778 0.331055 0.861877 1445639692 0.312683 -0.222778 0.331055 0.861877 1445639692 0.312683 -0.222778 0.331055 0.861877 1445639692 0.312683 -0.222778 0.331055 0.861877 1445639692 0.312683 -0.222778 0.331055 0.861877 1445639692 0.312683 -0.222778 0.331055 0.861877 1445639692 0.173462 -0.178589 0.332581 0.909546 1445639692 0.173462 -0.178589 0.332581 0.909546 1445639692 0.173462 -0.178589 0.332581 0.909546 1445639692 0.173462 -0.178589 0.332581 0.909546 1445639692 0.173462 -0.178589 0.332581 0.909546 1445639692 0.173462 -0.178589 0.332581 0.909546 1445639692 0.093445 -0.167480 0.211670 0.958313 1445639692 0.093445 -0.167480 0.211670 0.958313 1445639692 0.093445 -0.167480 0.211670 0.958313 1445639692 0.093445 -0.167480 0.211670 0.958313 1445639692 0.093445 -0.167480 0.211670 0.958313 1445639692 0.093445 -0.167480 0.211670 0.958313 1445639692 0.093445 -0.167480 0.211670 0.958313 1445639692 0.098206 -0.176636 0.119324 0.972046 1445639692 0.098206 -0.176636 0.119324 0.972046 1445639692 0.098206 -0.176636 0.119324 0.972046 1445639692 0.098206 -0.176636 0.119324 0.972046 1445639692 0.098206 -0.176636 0.119324 0.972046 1445639692 0.098206 -0.176636 0.119324 0.972046 1445639692 0.136292 -0.179565 0.178162 0.957825 1445639692 0.136292 -0.179565 0.178162 0.957825 1445639692 0.136292 -0.179565 0.178162 0.957825 1445639692 0.136292 -0.179565 0.178162 0.957825 1445639692 0.136292 -0.179565 0.178162 0.957825 1445639692 0.136292 -0.179565 0.178162 0.957825 1445639692 0.136292 -0.179565 0.178162 0.957825 1445639692 0.214417 -0.203796 0.261902 0.918579 1445639692 0.214417 -0.203796 0.261902 0.918579 1445639692 0.214417 -0.203796 0.261902 0.918579 1445639692 0.214417 -0.203796 0.261902 0.918579 1445639692 0.214417 -0.203796 0.261902 0.918579 1445639692 0.214417 -0.203796 0.261902 0.918579 1445639692 0.338135 -0.264954 0.298340 0.852295 1445639692 0.338135 -0.264954 0.298340 0.852295 1445639692 0.338135 -0.264954 0.298340 0.852295 1445639692 0.338135 -0.264954 0.298340 0.852295 1445639692 0.338135 -0.264954 0.298340 0.852295 1445639692 0.338135 -0.264954 0.298340 0.852295 1445639692 0.338135 -0.264954 0.298340 0.852295 1445639692 0.473389 -0.337402 0.262268 0.770203 1445639692 0.473389 -0.337402 0.262268 0.770203 1445639692 0.473389 -0.337402 0.262268 0.770203 1445639692 0.473389 -0.337402 0.262268 0.770203 1445639692 0.473389 -0.337402 0.262268 0.770203 1445639692 0.473389 -0.337402 0.262268 0.770203 1445639692 0.571472 -0.438293 0.218933 0.658264 1445639692 0.571472 -0.438293 0.218933 0.658264 1445639693 0.571472 -0.438293 0.218933 0.658264 1445639693 0.571472 -0.438293 0.218933 0.658264 1445639693 0.571472 -0.438293 0.218933 0.658264 1445639693 0.571472 -0.438293 0.218933 0.658264 1445639693 0.593018 -0.496948 0.233948 0.588684 1445639693 0.593018 -0.496948 0.233948 0.588684 1445639693 0.593018 -0.496948 0.233948 0.588684 1445639693 0.593018 -0.496948 0.233948 0.588684 1445639693 0.593018 -0.496948 0.233948 0.588684 1445639693 0.593018 -0.496948 0.233948 0.588684 1445639693 0.579163 -0.442444 0.248779 0.637878 1445639693 0.579163 -0.442444 0.248779 0.637878 1445639693 0.579163 -0.442444 0.248779 0.637878 1445639693 0.579163 -0.442444 0.248779 0.637878 1445639693 0.579163 -0.442444 0.248779 0.637878 1445639693 0.579163 -0.442444 0.248779 0.637878 1445639693 0.534973 -0.356079 0.282898 0.711975 1445639693 0.534973 -0.356079 0.282898 0.711975 1445639693 0.534973 -0.356079 0.282898 0.711975 1445639693 0.534973 -0.356079 0.282898 0.711975 1445639693 0.534973 -0.356079 0.282898 0.711975 1445639693 0.534973 -0.356079 0.282898 0.711975 1445639693 0.436462 -0.277588 0.331909 0.788757 1445639693 0.436462 -0.277588 0.331909 0.788757 1445639693 0.436462 -0.277588 0.331909 0.788757 1445639693 0.436462 -0.277588 0.331909 0.788757 1445639693 0.436462 -0.277588 0.331909 0.788757 1445639693 0.436462 -0.277588 0.331909 0.788757 1445639693 0.436462 -0.277588 0.331909 0.788757 1445639693 0.298462 -0.214478 0.371704 0.852478 1445639693 0.298462 -0.214478 0.371704 0.852478 1445639693 0.298462 -0.214478 0.371704 0.852478 1445639693 0.298462 -0.214478 0.371704 0.852478 1445639693 0.298462 -0.214478 0.371704 0.852478 1445639693 0.298462 -0.214478 0.371704 0.852478 1445639693 0.167236 -0.170898 0.345520 0.907410 1445639693 0.167236 -0.170898 0.345520 0.907410 1445639693 0.167236 -0.170898 0.345520 0.907410 1445639693 0.167236 -0.170898 0.345520 0.907410 1445639693 0.167236 -0.170898 0.345520 0.907410 1445639693 0.167236 -0.170898 0.345520 0.907410 1445639693 0.090576 -0.156616 0.240173 0.953674 1445639693 0.090576 -0.156616 0.240173 0.953674 1445639693 0.090576 -0.156616 0.240173 0.953674 1445639693 0.090576 -0.156616 0.240173 0.953674 1445639693 0.090576 -0.156616 0.240173 0.953674 1445639693 0.090576 -0.156616 0.240173 0.953674 1445639693 0.093323 -0.167053 0.155579 0.969055 1445639693 0.093323 -0.167053 0.155579 0.969055 1445639693 0.093323 -0.167053 0.155579 0.969055 1445639693 0.093323 -0.167053 0.155579 0.969055 1445639693 0.133057 -0.179443 0.215149 0.950684 1445639693 0.133057 -0.179443 0.215149 0.950684 1445639693 0.133057 -0.179443 0.215149 0.950684 1445639693 0.133057 -0.179443 0.215149 0.950684 1445639693 0.133057 -0.179443 0.215149 0.950684 1445639693 0.133057 -0.179443 0.215149 0.950684 1445639693 0.208130 -0.207947 0.300781 0.907166 1445639693 0.208130 -0.207947 0.300781 0.907166 1445639693 0.208130 -0.207947 0.300781 0.907166 1445639693 0.208130 -0.207947 0.300781 0.907166 1445639693 0.208130 -0.207947 0.300781 0.907166 1445639693 0.208130 -0.207947 0.300781 0.907166 1445639693 0.208130 -0.207947 0.300781 0.907166 1445639693 0.316345 -0.271973 0.334778 0.844849 1445639693 0.316345 -0.271973 0.334778 0.844849 1445639693 0.316345 -0.271973 0.334778 0.844849 1445639693 0.316345 -0.271973 0.334778 0.844849 1445639693 0.316345 -0.271973 0.334778 0.844849 1445639693 0.316345 -0.271973 0.334778 0.844849 1445639693 0.438293 -0.346741 0.299072 0.773376 1445639693 0.438293 -0.346741 0.299072 0.773376 1445639693 0.438293 -0.346741 0.299072 0.773376 1445639693 0.438293 -0.346741 0.299072 0.773376 1445639693 0.438293 -0.346741 0.299072 0.773376 1445639693 0.438293 -0.346741 0.299072 0.773376 1445639693 0.525085 -0.459595 0.242249 0.674011 1445639693 0.525085 -0.459595 0.242249 0.674011 1445639693 0.525085 -0.459595 0.242249 0.674011 1445639693 0.525085 -0.459595 0.242249 0.674011 1445639693 0.525085 -0.459595 0.242249 0.674011 1445639693 0.525085 -0.459595 0.242249 0.674011 1445639693 0.559814 -0.528381 0.239929 0.591431 1445639693 0.559814 -0.528381 0.239929 0.591431 1445639693 0.559814 -0.528381 0.239929 0.591431 1445639693 0.559814 -0.528381 0.239929 0.591431 1445639693 0.559814 -0.528381 0.239929 0.591431 1445639693 0.559814 -0.528381 0.239929 0.591431 1445639693 0.552917 -0.497620 0.236023 0.625183 1445639693 0.552917 -0.497620 0.236023 0.625183 1445639693 0.552917 -0.497620 0.236023 0.625183 1445639693 0.552917 -0.497620 0.236023 0.625183 1445639693 0.552917 -0.497620 0.236023 0.625183 1445639693 0.552917 -0.497620 0.236023 0.625183 1445639693 0.526245 -0.417114 0.262939 0.692749 1445639693 0.526245 -0.417114 0.262939 0.692749 1445639693 0.526245 -0.417114 0.262939 0.692749 1445639693 0.526245 -0.417114 0.262939 0.692749 1445639693 0.526245 -0.417114 0.262939 0.692749 1445639693 0.526245 -0.417114 0.262939 0.692749 1445639693 0.457214 -0.313416 0.329285 0.764343 1445639693 0.457214 -0.313416 0.329285 0.764343 1445639693 0.457214 -0.313416 0.329285 0.764343 1445639693 0.457214 -0.313416 0.329285 0.764343 1445639693 0.457214 -0.313416 0.329285 0.764343 1445639693 0.457214 -0.313416 0.329285 0.764343 1445639693 0.329346 -0.231445 0.394531 0.825989 1445639693 0.329346 -0.231445 0.394531 0.825989 1445639693 0.329346 -0.231445 0.394531 0.825989 1445639693 0.329346 -0.231445 0.394531 0.825989 1445639694 0.329346 -0.231445 0.394531 0.825989 1445639694 0.329346 -0.231445 0.394531 0.825989 1445639694 0.187988 -0.179871 0.380554 0.887329 1445639694 0.187988 -0.179871 0.380554 0.887329 1445639694 0.187988 -0.179871 0.380554 0.887329 1445639694 0.187988 -0.179871 0.380554 0.887329 1445639694 0.187988 -0.179871 0.380554 0.887329 1445639694 0.187988 -0.179871 0.380554 0.887329 1445639694 0.187988 -0.179871 0.380554 0.887329 1445639694 0.092773 -0.148682 0.291748 0.940247 1445639694 0.092773 -0.148682 0.291748 0.940247 1445639694 0.092773 -0.148682 0.291748 0.940247 1445639694 0.092773 -0.148682 0.291748 0.940247 1445639694 0.092773 -0.148682 0.291748 0.940247 1445639694 0.092773 -0.148682 0.291748 0.940247 1445639694 0.081604 -0.152222 0.178345 0.968689 1445639694 0.081604 -0.152222 0.178345 0.968689 1445639694 0.081604 -0.152222 0.178345 0.968689 1445639694 0.081604 -0.152222 0.178345 0.968689 1445639694 0.081604 -0.152222 0.178345 0.968689 1445639694 0.081604 -0.152222 0.178345 0.968689 1445639694 0.106323 -0.153748 0.187927 0.964172 1445639694 0.106323 -0.153748 0.187927 0.964172 1445639694 0.106323 -0.153748 0.187927 0.964172 1445639694 0.106323 -0.153748 0.187927 0.964172 1445639694 0.106323 -0.153748 0.187927 0.964172 1445639694 0.106323 -0.153748 0.187927 0.964172 1445639694 0.170105 -0.163208 0.265747 0.934753 1445639694 0.170105 -0.163208 0.265747 0.934753 1445639694 0.170105 -0.163208 0.265747 0.934753 1445639694 0.170105 -0.163208 0.265747 0.934753 1445639694 0.170105 -0.163208 0.265747 0.934753 1445639694 0.170105 -0.163208 0.265747 0.934753 1445639694 0.170105 -0.163208 0.265747 0.934753 1445639694 0.257324 -0.204468 0.317627 0.889404 1445639694 0.257324 -0.204468 0.317627 0.889404 1445639694 0.257324 -0.204468 0.317627 0.889404 1445639694 0.257324 -0.204468 0.317627 0.889404 1445639694 0.257324 -0.204468 0.317627 0.889404 1445639694 0.257324 -0.204468 0.317627 0.889404 1445639694 0.370728 -0.264771 0.321838 0.829956 1445639694 0.370728 -0.264771 0.321838 0.829956 1445639694 0.370728 -0.264771 0.321838 0.829956 1445639694 0.370728 -0.264771 0.321838 0.829956 1445639694 0.370728 -0.264771 0.321838 0.829956 1445639694 0.370728 -0.264771 0.321838 0.829956 1445639694 0.480164 -0.333374 0.283997 0.760010 1445639694 0.480164 -0.333374 0.283997 0.760010 1445639694 0.480164 -0.333374 0.283997 0.760010 1445639694 0.480164 -0.333374 0.283997 0.760010 1445639694 0.480164 -0.333374 0.283997 0.760010 1445639694 0.480164 -0.333374 0.283997 0.760010 1445639694 0.480164 -0.333374 0.283997 0.760010 1445639694 0.553467 -0.413086 0.263916 0.673340 1445639694 0.553467 -0.413086 0.263916 0.673340 1445639694 0.553467 -0.413086 0.263916 0.673340 1445639694 0.553467 -0.413086 0.263916 0.673340 1445639694 0.553467 -0.413086 0.263916 0.673340 1445639694 0.553467 -0.413086 0.263916 0.673340 1445639694 0.559570 -0.439514 0.279236 0.644714 1445639694 0.559570 -0.439514 0.279236 0.644714 1445639694 0.559570 -0.439514 0.279236 0.644714 1445639694 0.559570 -0.439514 0.279236 0.644714 1445639694 0.559570 -0.439514 0.279236 0.644714 1445639694 0.559570 -0.439514 0.279236 0.644714 1445639694 0.528015 -0.377808 0.300903 0.698486 1445639694 0.528015 -0.377808 0.300903 0.698486 1445639694 0.528015 -0.377808 0.300903 0.698486 1445639694 0.528015 -0.377808 0.300903 0.698486 1445639694 0.528015 -0.377808 0.300903 0.698486 1445639694 0.528015 -0.377808 0.300903 0.698486 1445639694 0.528015 -0.377808 0.300903 0.698486 1445639694 0.455139 -0.300110 0.334778 0.768494 1445639694 0.455139 -0.300110 0.334778 0.768494 1445639694 0.455139 -0.300110 0.334778 0.768494 1445639694 0.455139 -0.300110 0.334778 0.768494 1445639694 0.455139 -0.300110 0.334778 0.768494 1445639694 0.455139 -0.300110 0.334778 0.768494 1445639694 0.321045 -0.228821 0.379395 0.836975 1445639694 0.321045 -0.228821 0.379395 0.836975 1445639694 0.321045 -0.228821 0.379395 0.836975 1445639694 0.321045 -0.228821 0.379395 0.836975 1445639694 0.321045 -0.228821 0.379395 0.836975 1445639694 0.321045 -0.228821 0.379395 0.836975 1445639694 0.167786 -0.160400 0.377441 0.896423 1445639694 0.167786 -0.160400 0.377441 0.896423 1445639694 0.167786 -0.160400 0.377441 0.896423 1445639694 0.167786 -0.160400 0.377441 0.896423 1445639694 0.167786 -0.160400 0.377441 0.896423 1445639694 0.167786 -0.160400 0.377441 0.896423 1445639694 0.167786 -0.160400 0.377441 0.896423 1445639694 0.076111 -0.146301 0.256775 0.952271 1445639694 0.076111 -0.146301 0.256775 0.952271 1445639694 0.076111 -0.146301 0.256775 0.952271 1445639694 0.076111 -0.146301 0.256775 0.952271 1445639694 0.076111 -0.146301 0.256775 0.952271 1445639694 0.076111 -0.146301 0.256775 0.952271 1445639694 0.080505 -0.159790 0.115601 0.976990 1445639694 0.080505 -0.159790 0.115601 0.976990 1445639694 0.080505 -0.159790 0.115601 0.976990 1445639694 0.080505 -0.159790 0.115601 0.976990 1445639694 0.080505 -0.159790 0.115601 0.976990 1445639694 0.080505 -0.159790 0.115601 0.976990 1445639694 0.115295 -0.159851 0.136902 0.970764 1445639694 0.115295 -0.159851 0.136902 0.970764 1445639694 0.115295 -0.159851 0.136902 0.970764 1445639694 0.115295 -0.159851 0.136902 0.970764 1445639694 0.115295 -0.159851 0.136902 0.970764 1445639694 0.115295 -0.159851 0.136902 0.970764 1445639694 0.190735 -0.164246 0.263184 0.931274 1445639694 0.190735 -0.164246 0.263184 0.931274 1445639694 0.190735 -0.164246 0.263184 0.931274 1445639694 0.190735 -0.164246 0.263184 0.931274 1445639694 0.190735 -0.164246 0.263184 0.931274 1445639695 0.190735 -0.164246 0.263184 0.931274 1445639695 0.301636 -0.217590 0.328491 0.868164 1445639695 0.301636 -0.217590 0.328491 0.868164 1445639695 0.301636 -0.217590 0.328491 0.868164 1445639695 0.301636 -0.217590 0.328491 0.868164 1445639695 0.301636 -0.217590 0.328491 0.868164 1445639695 0.301636 -0.217590 0.328491 0.868164 1445639695 0.430115 -0.280701 0.306152 0.801514 1445639695 0.430115 -0.280701 0.306152 0.801514 1445639695 0.430115 -0.280701 0.306152 0.801514 1445639695 0.430115 -0.280701 0.306152 0.801514 1445639695 0.430115 -0.280701 0.306152 0.801514 1445639695 0.430115 -0.280701 0.306152 0.801514 1445639695 0.430115 -0.280701 0.306152 0.801514 1445639695 0.520447 -0.359436 0.266907 0.727051 1445639695 0.520447 -0.359436 0.266907 0.727051 1445639695 0.520447 -0.359436 0.266907 0.727051 1445639695 0.520447 -0.359436 0.266907 0.727051 1445639695 0.520447 -0.359436 0.266907 0.727051 1445639695 0.520447 -0.359436 0.266907 0.727051 1445639695 0.554077 -0.412292 0.278870 0.667175 1445639695 0.554077 -0.412292 0.278870 0.667175 1445639695 0.554077 -0.412292 0.278870 0.667175 1445639695 0.554077 -0.412292 0.278870 0.667175 1445639695 0.554077 -0.412292 0.278870 0.667175 1445639695 0.554077 -0.412292 0.278870 0.667175 1445639695 0.531494 -0.376709 0.290955 0.700623 1445639695 0.531494 -0.376709 0.290955 0.700623 1445639695 0.531494 -0.376709 0.290955 0.700623 1445639695 0.531494 -0.376709 0.290955 0.700623 1445639695 0.531494 -0.376709 0.290955 0.700623 1445639695 0.531494 -0.376709 0.290955 0.700623 1445639695 0.474792 -0.308777 0.307556 0.764587 1445639695 0.474792 -0.308777 0.307556 0.764587 1445639695 0.474792 -0.308777 0.307556 0.764587 1445639695 0.474792 -0.308777 0.307556 0.764587 1445639695 0.474792 -0.308777 0.307556 0.764587 1445639695 0.474792 -0.308777 0.307556 0.764587 1445639695 0.363831 -0.243408 0.337585 0.833252 1445639695 0.363831 -0.243408 0.337585 0.833252 1445639695 0.363831 -0.243408 0.337585 0.833252 1445639695 0.363831 -0.243408 0.337585 0.833252 1445639695 0.363831 -0.243408 0.337585 0.833252 1445639695 0.363831 -0.243408 0.337585 0.833252 1445639695 0.209167 -0.184998 0.353027 0.892944 1445639695 0.209167 -0.184998 0.353027 0.892944 1445639695 0.209167 -0.184998 0.353027 0.892944 1445639695 0.209167 -0.184998 0.353027 0.892944 1445639695 0.209167 -0.184998 0.353027 0.892944 1445639695 0.209167 -0.184998 0.353027 0.892944 1445639695 0.095154 -0.165344 0.279785 0.940918 1445639695 0.095154 -0.165344 0.279785 0.940918 1445639695 0.095154 -0.165344 0.279785 0.940918 1445639695 0.095154 -0.165344 0.279785 0.940918 1445639695 0.095154 -0.165344 0.279785 0.940918 1445639695 0.095154 -0.165344 0.279785 0.940918 1445639695 0.095154 -0.165344 0.279785 0.940918 1445639695 0.119202 -0.196960 0.151978 0.961182 1445639695 0.119202 -0.196960 0.151978 0.961182 1445639695 0.119202 -0.196960 0.151978 0.961182 1445639695 0.119202 -0.196960 0.151978 0.961182 1445639695 0.119202 -0.196960 0.151978 0.961182 1445639695 0.190796 -0.234680 0.190002 0.934021 1445639695 0.190796 -0.234680 0.190002 0.934021 1445639695 0.190796 -0.234680 0.190002 0.934021 1445639695 0.190796 -0.234680 0.190002 0.934021 1445639695 0.190796 -0.234680 0.190002 0.934021 1445639695 0.190796 -0.234680 0.190002 0.934021 1445639695 
0.488037 -0.556702 0.365234 0.564331 1445639698 0.488037 -0.556702 0.365234 0.564331 1445639698 0.488037 -0.556702 0.365234 0.564331 1445639698 0.488037 -0.556702 0.365234 0.564331 1445639698 0.488037 -0.556702 0.365234 0.564331 1445639698 0.488037 -0.556702 0.365234 0.564331 1445639698 0.477417 -0.563599 0.356750 0.571960 1445639698 0.477417 -0.563599 0.356750 0.571960 1445639698 0.477417 -0.563599 0.356750 0.571960 1445639698 0.477417 -0.563599 0.356750 0.571960 1445639698 0.477417 -0.563599 0.356750 0.571960 1445639698 0.477417 -0.563599 0.356750 0.571960 1445639698 0.477417 -0.563599 0.356750 0.571960 1445639698 0.476929 -0.561035 0.359375 0.573242 1445639698 0.476929 -0.561035 0.359375 0.573242 1445639698 0.476929 -0.561035 0.359375 0.573242 1445639698 0.476929 -0.561035 0.359375 0.573242 1445639698 0.476929 -0.561035 0.359375 0.573242 1445639698 0.473694 -0.560669 0.359070 0.576477 1445639698 0.473694 -0.560669 0.359070 0.576477 1445639698 0.473694 -0.560669 0.359070 0.576477 1445639698 0.473694 -0.560669 0.359070 0.576477 1445639698 0.473694 -0.560669 0.359070 0.576477 1445639698 0.473694 -0.560669 0.359070 0.576477 1445639698 0.475708 -0.558960 0.359863 0.575928 1445639698 0.475708 -0.558960 0.359863 0.575928 1445639698 0.475708 -0.558960 0.359863 0.575928 1445639698 0.475708 -0.558960 0.359863 0.575928 1445639698 0.475708 -0.558960 0.359863 0.575928 1445639698 0.475708 -0.558960 0.359863 0.575928 1445639698 0.493713 -0.548401 0.373474 0.562134 1445639698 0.493713 -0.548401 0.373474 0.562134 1445639698 0.493713 -0.548401 0.373474 0.562134 1445639698 0.493713 -0.548401 0.373474 0.562134 1445639698 0.493713 -0.548401 0.373474 0.562134 1445639698 0.493713 -0.548401 0.373474 0.562134 1445639698 0.493713 -0.548401 0.373474 0.562134 1445639698 0.500977 -0.547119 0.378357 0.553650 1445639698 0.500977 -0.547119 0.378357 0.553650 1445639698 0.500977 -0.547119 0.378357 0.553650 1445639698 0.500977 -0.547119 0.378357 0.553650 1445639698 0.500977 -0.547119 0.378357 0.553650 1445639698 0.500977 -0.547119 0.378357 0.553650 1445639698 0.491272 -0.559631 0.368225 0.556580 1445639698 0.491272 -0.559631 0.368225 0.556580 1445639698 0.491272 -0.559631 0.368225 0.556580 1445639698 0.491272 -0.559631 0.368225 0.556580 1445639698 0.491272 -0.559631 0.368225 0.556580 1445639698 0.491272 -0.559631 0.368225 0.556580 1445639698 0.485962 -0.565613 0.367493 0.555725 1445639698 0.485962 -0.565613 0.367493 0.555725 1445639698 0.485962 -0.565613 0.367493 0.555725 1445639698 0.485962 -0.565613 0.367493 0.555725 1445639698 0.485962 -0.565613 0.367493 0.555725 1445639698 0.485962 -0.565613 0.367493 0.555725 1445639698 0.485962 -0.565613 0.367493 0.555725 1445639698 0.490662 -0.559814 0.380798 0.548462 1445639698 0.490662 -0.559814 0.380798 0.548462 1445639698 0.490662 -0.559814 0.380798 0.548462 1445639698 0.490662 -0.559814 0.380798 0.548462 1445639698 0.490662 -0.559814 0.380798 0.548462 1445639698 0.490662 -0.559814 0.380798 0.548462 1445639698 0.495972 -0.550781 0.397156 0.541199 1445639698 0.495972 -0.550781 0.397156 0.541199 1445639698 0.495972 -0.550781 0.397156 0.541199 1445639698 0.495972 -0.550781 0.397156 0.541199 1445639698 0.495972 -0.550781 0.397156 0.541199 1445639698 0.495972 -0.550781 0.397156 0.541199 1445639698 0.496826 -0.546570 0.408264 0.536377 1445639698 0.496826 -0.546570 0.408264 0.536377 1445639698 0.496826 -0.546570 0.408264 0.536377 1445639699 0.496826 -0.546570 0.408264 0.536377 1445639699 0.496826 -0.546570 0.408264 0.536377 1445639699 0.496826 -0.546570 0.408264 0.536377 1445639699 0.496826 -0.546570 0.408264 0.536377 1445639699 0.494629 -0.545227 0.411804 0.537048 1445639699 0.494629 -0.545227 0.411804 0.537048 1445639699 0.494629 -0.545227 0.411804 0.537048 1445639699 0.494629 -0.545227 0.411804 0.537048 1445639699 0.494629 -0.545227 0.411804 0.537048 1445639699 0.494629 -0.545227 0.411804 0.537048 1445639699 0.495605 -0.541199 0.413940 0.538635 1445639699 0.495605 -0.541199 0.413940 0.538635 1445639699 0.495605 -0.541199 0.413940 0.538635 1445639699 0.495605 -0.541199 0.413940 0.538635 1445639699 0.495605 -0.541199 0.413940 0.538635 1445639699 0.495605 -0.541199 0.413940 0.538635 1445639699 0.495605 -0.541199 0.413940 0.538635 1445639699 0.497620 -0.536682 0.417236 0.538696 1445639699 0.497620 -0.536682 0.417236 0.538696 1445639699 0.497620 -0.536682 0.417236 0.538696 1445639699 0.497620 -0.536682 0.417236 0.538696 1445639699 0.497620 -0.536682 0.417236 0.538696 1445639699 0.497620 -0.536682 0.417236 0.538696 1445639699 0.497009 -0.535767 0.415955 0.541138 1445639699 0.497009 -0.535767 0.415955 0.541138 1445639699 0.497009 -0.535767 0.415955 0.541138 1445639699 0.497009 -0.535767 0.415955 0.541138 1445639699 0.497009 -0.535767 0.415955 0.541138 1445639699 0.497009 -0.535767 0.415955 0.541138 1445639699 0.508301 -0.526245 0.420776 0.536255 1445639699 0.508301 -0.526245 0.420776 0.536255 1445639699 0.508301 -0.526245 0.420776 0.536255 1445639699 0.508301 -0.526245 0.420776 0.536255 1445639699 0.508301 -0.526245 0.420776 0.536255 1445639699 0.508301 -0.526245 0.420776 0.536255 1445639699 0.518188 -0.520813 0.425781 0.528076 1445639699 0.518188 -0.520813 0.425781 0.528076 1445639699 0.518188 -0.520813 0.425781 0.528076 1445639699 0.518188 -0.520813 0.425781 0.528076 1445639699 0.518188 -0.520813 0.425781 0.528076 1445639699 0.518188 -0.520813 0.425781 0.528076 1445639699 0.513123 -0.528259 0.416931 0.532715 1445639699 0.513123 -0.528259 0.416931 0.532715 1445639699 0.513123 -0.528259 0.416931 0.532715 1445639699 0.513123 -0.528259 0.416931 0.532715 1445639699 0.513123 -0.528259 0.416931 0.532715 1445639699 0.513123 -0.528259 0.416931 0.532715 1445639699 0.506287 -0.535156 0.409485 0.538086 1445639699 0.506287 -0.535156 0.409485 0.538086 1445639699 0.506287 -0.535156 0.409485 0.538086 1445639699 0.506287 -0.535156 0.409485 0.538086 1445639699 0.506287 -0.535156 0.409485 0.538086 1445639699 0.506287 -0.535156 0.409485 0.538086 1445639699 0.504395 -0.534302 0.411255 0.539368 1445639699 0.504395 -0.534302 0.411255 0.539368 1445639699 0.504395 -0.534302 0.411255 0.539368 1445639699 0.504395 -0.534302 0.411255 0.539368 1445639699 0.504395 -0.534302 0.411255 0.539368 1445639699 0.504395 -0.534302 0.411255 0.539368 1445639699 0.504395 -0.534302 0.411255 0.539368 1445639699 0.507629 -0.527527 0.420593 0.535767 1445639699 0.507629 -0.527527 0.420593 0.535767 1445639699 0.507629 -0.527527 0.420593 0.535767 1445639699 0.507629 -0.527527 0.420593 0.535767 1445639699 0.507629 -0.527527 0.420593 0.535767 1445639699 0.507629 -0.527527 0.420593 0.535767 1445639699 0.506348 -0.522644 0.427734 0.536133 1445639699 0.506348 -0.522644 0.427734 0.536133 1445639699 0.506348 -0.522644 0.427734 0.536133 1445639699 0.506348 -0.522644 0.427734 0.536133 1445639699 0.506348 -0.522644 0.427734 0.536133 1445639699 0.506348 -0.522644 0.427734 0.536133 1445639699 0.497681 -0.524841 0.426208 0.543274 1445639699 0.497681 -0.524841 0.426208 0.543274 1445639699 0.497681 -0.524841 0.426208 0.543274 1445639699 0.497681 -0.524841 0.426208 0.543274 1445639699 0.497681 -0.524841 0.426208 0.543274 1445639699 0.497681 -0.524841 0.426208 0.543274 1445639699 0.491577 -0.527710 0.421936 0.549316 1445639699 0.491577 -0.527710 0.421936 0.549316 1445639699 0.491577 -0.527710 0.421936 0.549316 1445639699 0.491577 -0.527710 0.421936 0.549316 1445639699 0.491577 -0.527710 0.421936 0.549316 1445639699 0.491577 -0.527710 0.421936 0.549316 1445639699 0.485901 -0.532715 0.417053 0.553284 1445639699 0.485901 -0.532715 0.417053 0.553284 1445639699 0.485901 -0.532715 0.417053 0.553284 1445639699 0.485901 -0.532715 0.417053 0.553284 1445639699 0.485901 -0.532715 0.417053 0.553284 1445639699 0.485901 -0.532715 0.417053 0.553284 1445639699 0.478882 -0.540649 0.408447 0.558167 1445639699 0.478882 -0.540649 0.408447 0.558167 1445639699 0.478882 -0.540649 0.408447 0.558167 1445639699 0.478882 -0.540649 0.408447 0.558167 1445639699 0.478882 -0.540649 0.408447 0.558167 1445639699 0.478882 -0.540649 0.408447 0.558167 1445639699 0.489380 -0.537842 0.412415 0.548645 1445639699 0.489380 -0.537842 0.412415 0.548645 1445639699 0.489380 -0.537842 0.412415 0.548645 1445639699 0.489380 -0.537842 0.412415 0.548645 1445639699 0.489380 -0.537842 0.412415 0.548645 1445639699 0.489380 -0.537842 0.412415 0.548645 1445639699 0.489380 -0.537842 0.412415 0.548645 1445639699 0.507874 -0.532349 0.420471 0.530823 1445639699 0.507874 -0.532349 0.420471 0.530823 1445639699 0.507874 -0.532349 0.420471 0.530823 1445639699 0.507874 -0.532349 0.420471 0.530823 1445639699 0.507874 -0.532349 0.420471 0.530823 1445639699 0.507874 -0.532349 0.420471 0.530823 1445639699 0.513062 -0.537292 0.414917 0.525269 1445639699 0.513062 -0.537292 0.414917 0.525269 1445639699 0.513062 -0.537292 0.414917 0.525269 1445639699 0.513062 -0.537292 0.414917 0.525269 1445639700 0.513062 -0.537292 0.414917 0.525269 1445639700 0.513062 -0.537292 0.414917 0.525269 1445639700 0.508301 -0.545654 0.406799 0.527588 1445639700 0.508301 -0.545654 0.406799 0.527588 1445639700 0.508301 -0.545654 0.406799 0.527588 1445639700 0.508301 -0.545654 0.406799 0.527588 1445639700 0.508301 -0.545654 0.406799 0.527588 1445639700 0.508301 -0.545654 0.406799 0.527588 1445639700 0.507385 -0.545105 0.410217 0.526367 1445639700 0.507385 -0.545105 0.410217 0.526367 1445639700 0.507385 -0.545105 0.410217 0.526367 1445639700 0.507385 -0.545105 0.410217 0.526367 1445639700 0.507385 -0.545105 0.410217 0.526367 1445639700 0.507385 -0.545105 0.410217 0.526367 1445639700 0.512207 -0.537964 0.420227 0.521057 1445639700 0.512207 -0.537964 0.420227 0.521057 1445639700 0.512207 -0.537964 0.420227 0.521057 1445639700 0.512207 -0.537964 0.420227 0.521057 1445639700 0.508545 -0.536621 0.426758 0.520874 1445639700 0.508545 -0.536621 0.426758 0.520874 1445639700 0.508545 -0.536621 0.426758 0.520874 1445639700 0.508545 -0.536621 0.426758 0.520874 1445639700 0.508545 -0.536621 0.426758 0.520874 1445639700 0.508545 -0.536621 0.426758 0.520874 1445639700 0.503357 -0.537598 0.424805 0.526367 1445639700 0.503357 -0.537598 0.424805 0.526367 1445639700 0.503357 -0.537598 0.424805 0.526367 1445639700 0.503357 -0.537598 0.424805 0.526367 1445639700 0.503357 -0.537598 0.424805 0.526367 1445639700 0.503357 -0.537598 0.424805 0.526367 1445639700 0.503357 -0.537598 0.424805 0.526367 1445639700 0.503113 -0.533508 0.425842 0.529968 1445639700 0.503113 -0.533508 0.425842 0.529968 1445639700 0.503113 -0.533508 0.425842 0.529968 1445639700 0.503113 -0.533508 0.425842 0.529968 1445639700 0.503113 -0.533508 0.425842 0.529968 1445639700 0.503113 -0.533508 0.425842 0.529968 1445639700 0.503662 -0.530151 0.427734 0.531250 1445639700 0.503662 -0.530151 0.427734 0.531250 1445639700 0.503662 -0.530151 0.427734 0.531250 1445639700 0.503662 -0.530151 0.427734 0.531250 1445639700 0.503662 -0.530151 0.427734 0.531250 1445639700 0.503662 -0.530151 0.427734 0.531250 1445639700 0.498779 -0.534485 0.421509 0.536499 1445639700 0.498779 -0.534485 0.421509 0.536499 1445639700 0.498779 -0.534485 0.421509 0.536499 1445639700 0.498779 -0.534485 0.421509 0.536499 1445639700 0.498779 -0.534485 0.421509 0.536499 1445639700 0.498779 -0.534485 0.421509 0.536499 1445639700 0.498779 -0.534485 0.421509 0.536499 1445639700 0.501160 -0.536743 0.417603 0.535095 1445639700 0.501160 -0.536743 0.417603 0.535095 1445639700 0.501160 -0.536743 0.417603 0.535095 1445639700 0.501160 -0.536743 0.417603 0.535095 1445639700 0.501160 -0.536743 0.417603 0.535095 1445639700 0.501160 -0.536743 0.417603 0.535095 1445639700 0.510559 -0.533203 0.423706 0.524841 1445639700 0.510559 -0.533203 0.423706 0.524841 1445639700 0.510559 -0.533203 0.423706 0.524841 1445639700 0.510559 -0.533203 0.423706 0.524841 1445639700 0.510559 -0.533203 0.423706 0.524841 1445639700 0.510559 -0.533203 0.423706 0.524841 1445639700 0.510742 -0.535278 0.424927 0.521545 1445639700 0.510742 -0.535278 0.424927 0.521545 1445639700 0.510742 -0.535278 0.424927 0.521545 1445639700 0.510742 -0.535278 0.424927 0.521545 1445639700 0.510742 -0.535278 0.424927 0.521545 1445639700 0.510742 -0.535278 0.424927 0.521545 1445639700 0.509888 -0.537476 0.425354 0.519775 1445639700 0.509888 -0.537476 0.425354 0.519775 1445639700 0.509888 -0.537476 0.425354 0.519775 1445639700 0.509888 -0.537476 0.425354 0.519775 1445639700 0.509888 -0.537476 0.425354 0.519775 1445639700 0.509888 -0.537476 0.425354 0.519775 1445639700 0.509888 -0.537476 0.425354 0.519775 1445639700 0.514343 -0.533325 0.430969 0.515015 1445639700 0.514343 -0.533325 0.430969 0.515015 1445639700 0.514343 -0.533325 0.430969 0.515015 1445639700 0.514343 -0.533325 0.430969 0.515015 1445639700 0.514343 -0.533325 0.430969 0.515015 1445639700 0.514343 -0.533325 0.430969 0.515015 1445639700 0.521606 -0.523682 0.441589 0.508484 1445639700 0.521606 -0.523682 0.441589 0.508484 1445639700 0.521606 -0.523682 0.441589 0.508484 1445639700 0.521606 -0.523682 0.441589 0.508484 1445639700 0.521606 -0.523682 0.441589 0.508484 1445639700 0.521606 -0.523682 0.441589 0.508484 1445639700 0.523804 -0.516724 0.448059 0.507751 1445639700 0.523804 -0.516724 0.448059 0.507751 1445639700 0.523804 -0.516724 0.448059 0.507751 1445639700 0.523804 -0.516724 0.448059 0.507751 1445639700 0.523804 -0.516724 0.448059 0.507751 1445639700 0.523804 -0.516724 0.448059 0.507751 1445639700 0.520691 -0.516296 0.448303 0.511230 1445639700 0.520691 -0.516296 0.448303 0.511230 1445639700 0.520691 -0.516296 0.448303 0.511230 1445639700 0.520691 -0.516296 0.448303 0.511230 1445639700 0.520691 -0.516296 0.448303 0.511230 1445639700 0.520691 -0.516296 0.448303 0.511230 1445639700 0.512207 -0.519775 0.440857 0.522522 1445639700 0.512207 -0.519775 0.440857 0.522522 1445639700 0.512207 -0.519775 0.440857 0.522522 1445639700 0.512207 -0.519775 0.440857 0.522522 1445639700 0.512207 -0.519775 0.440857 0.522522 1445639700 0.512207 -0.519775 0.440857 0.522522 1445639700 0.505127 -0.521790 0.436035 0.531372 1445639700 0.505127 -0.521790 0.436035 0.531372 1445639700 0.505127 -0.521790 0.436035 0.531372 1445639700 0.505127 -0.521790 0.436035 0.531372 1445639700 0.505127 -0.521790 0.436035 0.531372 1445639701 0.505127 -0.521790 0.436035 0.531372 1445639701 0.499207 -0.524231 0.430115 0.539368 1445639701 0.499207 -0.524231 0.430115 0.539368 1445639701 0.499207 -0.524231 0.430115 0.539368 1445639701 0.499207 -0.524231 0.430115 0.539368 1445639701 0.499207 -0.524231 0.430115 0.539368 1445639701 0.499207 -0.524231 0.430115 0.539368 1445639701 0.496887 -0.526489 0.422607 0.545227 1445639701 0.496887 -0.526489 0.422607 0.545227 1445639701 0.496887 -0.526489 0.422607 0.545227 1445639701 0.496887 -0.526489 0.422607 0.545227 1445639701 0.496887 -0.526489 0.422607 0.545227 1445639701 0.496887 -0.526489 0.422607 0.545227 1445639701 0.503723 -0.522156 0.420898 0.544434 1445639701 0.503723 -0.522156 0.420898 0.544434 1445639701 0.503723 -0.522156 0.420898 0.544434 1445639701 0.503723 -0.522156 0.420898 0.544434 1445639701 0.503723 -0.522156 0.420898 0.544434 1445639701 0.503723 -0.522156 0.420898 0.544434 1445639701 0.503723 -0.522156 0.420898 0.544434 1445639701 0.515137 -0.514526 0.428162 0.535278 1445639701 0.515137 -0.514526 0.428162 0.535278 1445639701 0.515137 -0.514526 0.428162 0.535278 1445639701 0.515137 -0.514526 0.428162 0.535278 1445639701 0.515137 -0.514526 0.428162 0.535278 1445639701 0.515137 -0.514526 0.428162 0.535278 1445639701 0.516968 -0.513550 0.430725 0.532349 1445639701 0.516968 -0.513550 0.430725 0.532349 1445639701 0.516968 -0.513550 0.430725 0.532349 1445639701 0.516968 -0.513550 0.430725 0.532349 1445639701 0.516968 -0.513550 0.430725 0.532349 1445639701 0.516968 -0.513550 0.430725 0.532349 1445639701 0.512390 -0.518982 0.428894 0.533020 1445639701 0.512390 -0.518982 0.428894 0.533020 1445639701 0.512390 -0.518982 0.428894 0.533020 1445639701 0.512390 -0.518982 0.428894 0.533020 1445639701 0.512390 -0.518982 0.428894 0.533020 1445639701 0.512390 -0.518982 0.428894 0.533020 1445639701 0.510742 -0.520935 0.428650 0.532959 1445639701 0.510742 -0.520935 0.428650 0.532959 1445639701 0.510742 -0.520935 0.428650 0.532959 1445639701 0.510742 -0.520935 0.428650 0.532959 1445639701 0.510742 -0.520935 0.428650 0.532959 1445639701 0.510742 -0.520935 0.428650 0.532959 1445639701 0.514954 -0.515381 0.436584 0.527771 1445639701 0.514954 -0.515381 0.436584 0.527771 1445639701 0.514954 -0.515381 0.436584 0.527771 1445639701 0.514954 -0.515381 0.436584 0.527771 1445639701 0.514954 -0.515381 0.436584 0.527771 1445639701 0.514954 -0.515381 0.436584 0.527771 1445639701 0.522339 -0.504700 0.449036 0.520386 1445639701 0.522339 -0.504700 0.449036 0.520386 1445639701 0.522339 -0.504700 0.449036 0.520386 1445639701 0.522339 -0.504700 0.449036 0.520386 1445639701 0.522339 -0.504700 0.449036 0.520386 1445639701 0.522339 -0.504700 0.449036 0.520386 1445639701 0.517883 -0.503906 0.452881 0.522217 1445639701 0.517883 -0.503906 0.452881 0.522217 1445639701 0.517883 -0.503906 0.452881 0.522217 1445639701 0.517883 -0.503906 0.452881 0.522217 1445639701 0.517883 -0.503906 0.452881 0.522217 1445639701 0.517883 -0.503906 0.452881 0.522217 1445639701 0.502197 -0.514038 0.442932 0.536011 1445639701 0.502197 -0.514038 0.442932 0.536011 1445639701 0.502197 -0.514038 0.442932 0.536011 1445639701 0.502197 -0.514038 0.442932 0.536011 1445639701 0.502197 -0.514038 0.442932 0.536011 1445639701 0.502197 -0.514038 0.442932 0.536011 1445639701 0.492676 -0.521362 0.432129 0.546509 1445639701 0.492676 -0.521362 0.432129 0.546509 1445639701 0.492676 -0.521362 0.432129 0.546509 1445639701 0.492676 -0.521362 0.432129 0.546509 1445639701 0.492676 -0.521362 0.432129 0.546509 1445639701 0.492676 -0.521362 0.432129 0.546509 1445639701 0.485168 -0.528259 0.422729 0.553894 1445639701 0.485168 -0.528259 0.422729 0.553894 1445639701 0.485168 -0.528259 0.422729 0.553894 1445639701 0.485168 -0.528259 0.422729 0.553894 1445639701 0.485168 -0.528259 0.422729 0.553894 1445639701 0.485168 -0.528259 0.422729 0.553894 1445639701 0.485168 -0.528259 0.422729 0.553894 1445639701 0.480713 -0.533447 0.411255 0.561340 1445639701 0.480713 -0.533447 0.411255 0.561340 1445639701 0.480713 -0.533447 0.411255 0.561340 1445639701 0.480713 -0.533447 0.411255 0.561340 1445639701 0.480713 -0.533447 0.411255 0.561340 1445639701 0.480713 -0.533447 0.411255 0.561340 1445639701 0.487427 -0.528870 0.409668 0.561096 1445639701 0.487427 -0.528870 0.409668 0.561096 1445639701 0.487427 -0.528870 0.409668 0.561096 1445639701 0.487427 -0.528870 0.409668 0.561096 1445639701 0.496643 -0.521973 0.414856 0.555664 1445639701 0.496643 -0.521973 0.414856 0.555664 1445639701 0.496643 -0.521973 0.414856 0.555664 1445639701 0.496643 -0.521973 0.414856 0.555664 1445639701 0.496643 -0.521973 0.414856 0.555664 1445639701 0.496643 -0.521973 0.414856 0.555664 1445639701 0.499756 -0.520203 0.416809 0.553040 1445639701 0.499756 -0.520203 0.416809 0.553040 1445639701 0.499756 -0.520203 0.416809 0.553040 1445639701 0.499756 -0.520203 0.416809 0.553040 1445639701 0.499756 -0.520203 0.416809 0.553040 1445639701 0.499756 -0.520203 0.416809 0.553040 1445639701 0.497498 -0.523560 0.416260 0.552307 1445639701 0.497498 -0.523560 0.416260 0.552307 1445639701 0.497498 -0.523560 0.416260 0.552307 1445639701 0.497498 -0.523560 0.416260 0.552307 1445639701 0.497498 -0.523560 0.416260 0.552307 1445639701 0.497498 -0.523560 0.416260 0.552307 1445639702 0.495667 -0.524719 0.417236 0.552124 1445639702 0.495667 -0.524719 0.417236 0.552124 1445639702 0.495667 -0.524719 0.417236 0.552124 1445639702 0.495667 -0.524719 0.417236 0.552124 1445639702 0.495667 -0.524719 0.417236 0.552124 1445639702 0.495667 -0.524719 0.417236 0.552124 1445639702 0.497559 -0.522278 0.423157 0.548157 1445639702 0.497559 -0.522278 0.423157 0.548157 1445639702 0.497559 -0.522278 0.423157 0.548157 1445639702 0.497559 -0.522278 0.423157 0.548157 1445639702 0.497559 -0.522278 0.423157 0.548157 1445639702 0.497559 -0.522278 0.423157 0.548157 1445639702 0.497559 -0.522278 0.423157 0.548157 1445639702 0.497742 -0.522339 0.427917 0.544250 1445639702 0.497742 -0.522339 0.427917 0.544250 1445639702 0.497742 -0.522339 0.427917 0.544250 1445639702 0.497742 -0.522339 0.427917 0.544250 1445639702 0.497742 -0.522339 0.427917 0.544250 1445639702 0.480042 -0.534424 0.421204 0.553650 1445639702 0.480042 -0.534424 0.421204 0.553650 1445639702 0.480042 -0.534424 0.421204 0.553650 1445639702 0.480042 -0.534424 0.421204 0.553650 1445639702 0.480042 -0.534424 0.421204 0.553650 1445639702 0.480042 -0.534424 0.421204 0.553650 1445639702 0.480042 -0.534424 0.421204 0.553650 1445639702 0.471008 -0.539246 0.413086 0.562744 1445639702 0.471008 -0.539246 0.413086 0.562744 1445639702 0.471008 -0.539246 0.413086 0.562744 1445639702 0.471008 -0.539246 0.413086 0.562744 1445639702 0.471008 -0.539246 0.413086 0.562744 1445639702 0.471008 -0.539246 0.413086 0.562744 1445639702 0.471191 -0.537354 0.414673 0.563232 1445639702 0.471191 -0.537354 0.414673 0.563232 1445639702 0.471191 -0.537354 0.414673 0.563232 1445639702 0.471191 -0.537354 0.414673 0.563232 1445639702 0.471191 -0.537354 0.414673 0.563232 1445639702 0.471191 -0.537354 0.414673 0.563232 1445639702 0.471191 -0.537354 0.414673 0.563232 1445639702 0.465332 -0.543335 0.408569 0.566833 1445639702 0.465332 -0.543335 0.408569 0.566833 1445639702 0.465332 -0.543335 0.408569 0.566833 1445639702 0.465332 -0.543335 0.408569 0.566833 1445639702 0.465332 -0.543335 0.408569 0.566833 1445639702 0.465332 -0.543335 0.408569 0.566833 1445639702 0.458191 -0.549866 0.396667 0.574768 1445639702 0.458191 -0.549866 0.396667 0.574768 1445639702 0.458191 -0.549866 0.396667 0.574768 1445639702 0.458191 -0.549866 0.396667 0.574768 1445639702 0.458191 -0.549866 0.396667 0.574768 1445639702 0.457947 -0.547791 0.392151 0.579956 1445639702 0.457947 -0.547791 0.392151 0.579956 1445639702 0.457947 -0.547791 0.392151 0.579956 1445639702 0.457947 -0.547791 0.392151 0.579956 1445639702 0.457947 -0.547791 0.392151 0.579956 1445639702 0.457947 -0.547791 0.392151 0.579956 1445639702 0.467102 -0.539185 0.400208 0.575256 1445639702 0.467102 -0.539185 0.400208 0.575256 1445639702 0.467102 -0.539185 0.400208 0.575256 1445639702 0.467102 -0.539185 0.400208 0.575256 1445639702 0.467102 -0.539185 0.400208 0.575256 1445639702 0.467102 -0.539185 0.400208 0.575256 1445639702 0.475586 -0.532104 0.409668 0.568176 1445639702 0.475586 -0.532104 0.409668 0.568176 1445639702 0.475586 -0.532104 0.409668 0.568176 1445639702 0.475586 -0.532104 0.409668 0.568176 1445639702 0.475586 -0.532104 0.409668 0.568176 1445639702 0.475586 -0.532104 0.409668 0.568176 1445639702 0.475220 -0.532043 0.412231 0.566711 1445639702 0.475220 -0.532043 0.412231 0.566711 1445639702 0.475220 -0.532043 0.412231 0.566711 1445639702 0.475220 -0.532043 0.412231 0.566711 1445639702 0.475220 -0.532043 0.412231 0.566711 1445639702 0.475220 -0.532043 0.412231 0.566711 1445639702 0.476624 -0.529541 0.416687 0.564575 1445639702 0.476624 -0.529541 0.416687 0.564575 1445639702 0.476624 -0.529541 0.416687 0.564575 1445639702 0.476624 -0.529541 0.416687 0.564575 1445639702 0.476624 -0.529541 0.416687 0.564575 1445639702 0.476624 -0.529541 0.416687 0.564575 1445639702 0.476624 -0.529541 0.416687 0.564575 1445639702 0.482605 -0.523743 0.424377 0.559082 1445639702 0.482605 -0.523743 0.424377 0.559082 1445639702 0.482605 -0.523743 0.424377 0.559082 1445639702 0.482605 -0.523743 0.424377 0.559082 1445639702 0.482605 -0.523743 0.424377 0.559082 1445639702 0.482605 -0.523743 0.424377 0.559082 1445639702 0.497498 -0.514160 0.433105 0.548218 1445639702 0.497498 -0.514160 0.433105 0.548218 1445639702 0.497498 -0.514160 0.433105 0.548218 1445639702 0.497498 -0.514160 0.433105 0.548218 1445639702 0.497498 -0.514160 0.433105 0.548218 1445639702 0.497498 -0.514160 0.433105 0.548218 1445639702 0.494568 -0.522583 0.428894 0.546204 1445639702 0.494568 -0.522583 0.428894 0.546204 1445639702 0.494568 -0.522583 0.428894 0.546204 1445639702 0.494568 -0.522583 0.428894 0.546204 1445639702 0.494568 -0.522583 0.428894 0.546204 1445639702 0.494568 -0.522583 0.428894 0.546204 1445639702 0.494568 -0.522583 0.428894 0.546204 1445639702 0.478271 -0.538269 0.407959 0.561279 1445639702 0.478271 -0.538269 0.407959 0.561279 1445639702 0.478271 -0.538269 0.407959 0.561279 1445639702 0.478271 -0.538269 0.407959 0.561279 1445639702 0.478271 -0.538269 0.407959 0.561279 1445639702 0.479675 -0.537415 0.404541 0.563416 1445639702 0.479675 -0.537415 0.404541 0.563416 1445639702 0.479675 -0.537415 0.404541 0.563416 1445639702 0.479675 -0.537415 0.404541 0.563416 1445639702 0.479675 -0.537415 0.404541 0.563416 1445639702 0.479675 -0.537415 0.404541 0.563416 1445639702 0.478210 -0.538025 0.401978 0.565918 1445639703 0.478210 -0.538025 0.401978 0.565918 1445639703 0.478210 -0.538025 0.401978 0.565918 1445639703 0.478210 -0.538025 0.401978 0.565918 1445639703 0.478210 -0.538025 0.401978 0.565918 1445639703 0.478210 -0.538025 0.401978 0.565918 1445639703 0.478210 -0.538025 0.401978 0.565918 1445639703 0.481995 -0.535034 0.400269 0.566711 1445639703 0.481995 -0.535034 0.400269 0.566711 1445639703 0.481995 -0.535034 0.400269 0.566711 1445639703 0.481995 -0.535034 0.400269 0.566711 1445639703 0.481995 -0.535034 0.400269 0.566711 1445639703 0.481995 -0.535034 0.400269 0.566711 1445639703 0.496887 -0.521851 0.410278 0.558960 1445639703 0.496887 -0.521851 0.410278 0.558960 1445639703 0.496887 -0.521851 0.410278 0.558960 1445639703 0.496887 -0.521851 0.410278 0.558960 1445639703 0.496887 -0.521851 0.410278 0.558960 1445639703 0.496887 -0.521851 0.410278 0.558960 1445639703 0.507385 -0.512695 0.420593 0.550232 1445639703 0.507385 -0.512695 0.420593 0.550232 1445639703 0.507385 -0.512695 0.420593 0.550232 1445639703 0.507385 -0.512695 0.420593 0.550232 1445639703 0.507385 -0.512695 0.420593 0.550232 1445639703 0.507385 -0.512695 0.420593 0.550232 1445639703 0.504395 -0.515808 0.420654 0.549988 1445639703 0.504395 -0.515808 0.420654 0.549988 1445639703 0.504395 -0.515808 0.420654 0.549988 1445639703 0.504395 -0.515808 0.420654 0.549988 1445639703 0.504395 -0.515808 0.420654 0.549988 1445639703 0.504395 -0.515808 0.420654 0.549988 1445639703 0.502441 -0.516541 0.422729 0.549500 1445639703 0.502441 -0.516541 0.422729 0.549500 1445639703 0.502441 -0.516541 0.422729 0.549500 1445639703 0.502441 -0.516541 0.422729 0.549500 1445639703 0.502441 -0.516541 0.422729 0.549500 1445639703 0.502441 -0.516541 0.422729 0.549500 1445639703 0.502441 -0.516541 0.422729 0.549500 1445639703 0.506714 -0.513367 0.429260 0.543457 1445639703 0.506714 -0.513367 0.429260 0.543457 1445639703 0.506714 -0.513367 0.429260 0.543457 1445639703 0.506714 -0.513367 0.429260 0.543457 1445639703 0.506714 -0.513367 0.429260 0.543457 1445639703 0.506714 -0.513367 0.429260 0.543457 1445639703 0.519409 -0.504089 0.442749 0.529175 1445639703 0.519409 -0.504089 0.442749 0.529175 1445639703 0.519409 -0.504089 0.442749 0.529175 1445639703 0.519409 -0.504089 0.442749 0.529175 1445639703 0.519409 -0.504089 0.442749 0.529175 1445639703 0.519409 -0.504089 0.442749 0.529175 1445639703 0.524414 -0.500305 0.453552 0.518555 1445639703 0.524414 -0.500305 0.453552 0.518555 1445639703 0.524414 -0.500305 0.453552 0.518555 1445639703 0.524414 -0.500305 0.453552 0.518555 1445639703 0.524414 -0.500305 0.453552 0.518555 1445639703 0.524414 -0.500305 0.453552 0.518555 1445639703 0.524414 -0.500305 0.453552 0.518555 1445639703 0.513916 -0.508545 0.453369 0.521301 1445639703 0.513916 -0.508545 0.453369 0.521301 1445639703 0.513916 -0.508545 0.453369 0.521301 1445639703 0.513916 -0.508545 0.453369 0.521301 1445639703 0.513916 -0.508545 0.453369 0.521301 1445639703 0.499756 -0.522461 0.438843 0.533508 1445639703 0.499756 -0.522461 0.438843 0.533508 1445639703 0.499756 -0.522461 0.438843 0.533508 1445639703 0.499756 -0.522461 0.438843 0.533508 1445639703 
0.466553 -0.571960 0.322693 0.592468 1445639705 0.494568 -0.573486 0.305359 0.577271 1445639705 0.494568 -0.573486 0.305359 0.577271 1445639705 0.494568 -0.573486 0.305359 0.577271 1445639705 0.494568 -0.573486 0.305359 0.577271 1445639705 0.494568 -0.573486 0.305359 0.577271 1445639705 0.494568 -0.573486 0.305359 0.577271 1445639705 0.525879 -0.565002 0.296570 0.562317 1445639705 0.525879 -0.565002 0.296570 0.562317 1445639705 0.525879 -0.565002 0.296570 0.562317 1445639705 0.525879 -0.565002 0.296570 0.562317 1445639705 0.525879 -0.565002 0.296570 0.562317 1445639705 0.525879 -0.565002 0.296570 0.562317 1445639705 0.548096 -0.544678 0.292664 0.563232 1445639705 0.548096 -0.544678 0.292664 0.563232 1445639705 0.548096 -0.544678 0.292664 0.563232 1445639705 0.548096 -0.544678 0.292664 0.563232 1445639705 0.548096 -0.544678 0.292664 0.563232 1445639705 0.548096 -0.544678 0.292664 0.563232 1445639705 0.551392 -0.522644 0.280884 0.586365 1445639705 0.551392 -0.522644 0.280884 0.586365 1445639705 0.551392 -0.522644 0.280884 0.586365 1445639705 0.551392 -0.522644 0.280884 0.586365 1445639705 0.551392 -0.522644 0.280884 0.586365 1445639705 0.551392 -0.522644 0.280884 0.586365 1445639705 0.551392 -0.522644 0.280884 0.586365 1445639705 0.536255 -0.485107 0.257874 0.640747 1445639705 0.536255 -0.485107 0.257874 0.640747 1445639705 0.536255 -0.485107 0.257874 0.640747 1445639705 0.536255 -0.485107 0.257874 0.640747 1445639706 0.536255 -0.485107 0.257874 0.640747 1445639706 0.536255 -0.485107 0.257874 0.640747 1445639706 0.503113 -0.422607 0.249023 0.711487 1445639706 0.503113 -0.422607 0.249023 0.711487 1445639706 0.503113 -0.422607 0.249023 0.711487 1445639706 0.503113 -0.422607 0.249023 0.711487 1445639706 0.503113 -0.422607 0.249023 0.711487 1445639706 0.503113 -0.422607 0.249023 0.711487 1445639706 0.503113 -0.422607 0.249023 0.711487 1445639706 0.438599 -0.342896 0.266052 0.786926 1445639706 0.438599 -0.342896 0.266052 0.786926 1445639706 0.438599 -0.342896 0.266052 0.786926 1445639706 0.438599 -0.342896 0.266052 0.786926 1445639706 0.438599 -0.342896 0.266052 0.786926 1445639706 0.438599 -0.342896 0.266052 0.786926 1445639706 0.334778 -0.266357 0.302490 0.851685 1445639706 0.334778 -0.266357 0.302490 0.851685 1445639706 0.334778 -0.266357 0.302490 0.851685 1445639706 0.334778 -0.266357 0.302490 0.851685 1445639706 0.334778 -0.266357 0.302490 0.851685 1445639706 0.334778 -0.266357 0.302490 0.851685 1445639706 0.218872 -0.227722 0.291809 0.902771 1445639706 0.218872 -0.227722 0.291809 0.902771 1445639706 0.218872 -0.227722 0.291809 0.902771 1445639706 0.218872 -0.227722 0.291809 0.902771 1445639706 0.218872 -0.227722 0.291809 0.902771 1445639706 0.218872 -0.227722 0.291809 0.902771 1445639706 0.154419 -0.228210 0.193665 0.941528 1445639706 0.154419 -0.228210 0.193665 0.941528 1445639706 0.154419 -0.228210 0.193665 0.941528 1445639706 0.154419 -0.228210 0.193665 0.941528 1445639706 0.154419 -0.228210 0.193665 0.941528 1445639706 0.166199 -0.234924 0.139099 0.947510 1445639706 0.166199 -0.234924 0.139099 0.947510 1445639706 0.166199 -0.234924 0.139099 0.947510 1445639706 0.166199 -0.234924 0.139099 0.947510 1445639706 0.166199 -0.234924 0.139099 0.947510 1445639706 0.216064 -0.252747 0.187622 0.924194 1445639706 0.216064 -0.252747 0.187622 0.924194 1445639706 0.216064 -0.252747 0.187622 0.924194 1445639706 0.216064 -0.252747 0.187622 0.924194 1445639706 0.216064 -0.252747 0.187622 0.924194 1445639706 0.216064 -0.252747 0.187622 0.924194 1445639706 0.286316 -0.289368 0.253540 0.877441 1445639706 0.286316 -0.289368 0.253540 0.877441 1445639706 0.286316 -0.289368 0.253540 0.877441 1445639706 0.286316 -0.289368 0.253540 0.877441 1445639706 0.286316 -0.289368 0.253540 0.877441 1445639706 0.384338 -0.331238 0.275269 0.816528 1445639706 0.384338 -0.331238 0.275269 0.816528 1445639706 0.384338 -0.331238 0.275269 0.816528 1445639706 0.384338 -0.331238 0.275269 0.816528 1445639706 0.384338 -0.331238 0.275269 0.816528 1445639706 0.384338 -0.331238 0.275269 0.816528 1445639706 0.473816 -0.386230 0.249146 0.751099 1445639706 0.473816 -0.386230 0.249146 0.751099 1445639706 0.473816 -0.386230 0.249146 0.751099 1445639706 0.473816 -0.386230 0.249146 0.751099 1445639706 0.473816 -0.386230 0.249146 0.751099 1445639706 0.473816 -0.386230 0.249146 0.751099 1445639706 0.473816 -0.386230 0.249146 0.751099 1445639706 0.518799 -0.432678 0.241333 0.696655 1445639706 0.518799 -0.432678 0.241333 0.696655 1445639706 0.518799 -0.432678 0.241333 0.696655 1445639706 0.518799 -0.432678 0.241333 0.696655 1445639706 0.518799 -0.432678 0.241333 0.696655 1445639706 0.518799 -0.432678 0.241333 0.696655 1445639706 0.515381 -0.363159 0.272034 0.726929 1445639706 0.515381 -0.363159 0.272034 0.726929 1445639706 0.515381 -0.363159 0.272034 0.726929 1445639706 0.515381 -0.363159 0.272034 0.726929 1445639706 0.515381 -0.363159 0.272034 0.726929 1445639706 0.515381 -0.363159 0.272034 0.726929 1445639706 0.454956 -0.271667 0.303223 0.791931 1445639706 0.454956 -0.271667 0.303223 0.791931 1445639706 0.454956 -0.271667 0.303223 0.791931 1445639706 0.454956 -0.271667 0.303223 0.791931 1445639706 0.454956 -0.271667 0.303223 0.791931 1445639706 0.454956 -0.271667 0.303223 0.791931 1445639706 0.454956 -0.271667 0.303223 0.791931 1445639706 0.344177 -0.201111 0.326721 0.856873 1445639706 0.344177 -0.201111 0.326721 0.856873 1445639706 0.344177 -0.201111 0.326721 0.856873 1445639706 0.344177 -0.201111 0.326721 0.856873 1445639706 0.344177 -0.201111 0.326721 0.856873 1445639706 0.344177 -0.201111 0.326721 0.856873 1445639706 0.209778 -0.155273 0.304688 0.915955 1445639706 0.209778 -0.155273 0.304688 0.915955 1445639706 0.209778 -0.155273 0.304688 0.915955 1445639706 0.209778 -0.155273 0.304688 0.915955 1445639706 0.209778 -0.155273 0.304688 0.915955 1445639706 0.209778 -0.155273 0.304688 0.915955 1445639706 0.209778 -0.155273 0.304688 0.915955 1445639706 0.121887 -0.133362 0.209961 0.960815 1445639706 0.121887 -0.133362 0.209961 0.960815 1445639706 0.121887 -0.133362 0.209961 0.960815 1445639706 0.121887 -0.133362 0.209961 0.960815 1445639706 0.121887 -0.133362 0.209961 0.960815 1445639706 0.121887 -0.133362 0.209961 0.960815 1445639706 0.129761 -0.148682 0.103638 0.974792 1445639706 0.129761 -0.148682 0.103638 0.974792 1445639706 0.129761 -0.148682 0.103638 0.974792 1445639706 0.129761 -0.148682 0.103638 0.974792 1445639706 0.129761 -0.148682 0.103638 0.974792 1445639706 0.129761 -0.148682 0.103638 0.974792 1445639706 0.173157 -0.170227 0.149536 0.958435 1445639706 0.173157 -0.170227 0.149536 0.958435 1445639706 0.173157 -0.170227 0.149536 0.958435 1445639706 0.173157 -0.170227 0.149536 0.958435 1445639706 0.173157 -0.170227 0.149536 0.958435 1445639706 0.173157 -0.170227 0.149536 0.958435 1445639707 0.173157 -0.170227 0.149536 0.958435 1445639707 0.251343 -0.200745 0.264526 0.909119 1445639707 0.251343 -0.200745 0.264526 0.909119 1445639707 0.251343 -0.200745 0.264526 0.909119 1445639707 0.251343 -0.200745 0.264526 0.909119 1445639707 0.251343 -0.200745 0.264526 0.909119 1445639707 0.251343 -0.200745 0.264526 0.909119 1445639707 0.359009 -0.258301 0.332520 0.832886 1445639707 0.359009 -0.258301 0.332520 0.832886 1445639707 0.359009 -0.258301 0.332520 0.832886 1445639707 0.359009 -0.258301 0.332520 0.832886 1445639707 0.359009 -0.258301 0.332520 0.832886 1445639707 0.359009 -0.258301 0.332520 0.832886 1445639707 0.359009 -0.258301 0.332520 0.832886 1445639707 0.479004 -0.326477 0.306396 0.755005 1445639707 0.479004 -0.326477 0.306396 0.755005 1445639707 0.479004 -0.326477 0.306396 0.755005 1445639707 0.479004 -0.326477 0.306396 0.755005 1445639707 0.479004 -0.326477 0.306396 0.755005 1445639707 0.479004 -0.326477 0.306396 0.755005 1445639707 0.542786 -0.448547 0.237854 0.669006 1445639707 0.542786 -0.448547 0.237854 0.669006 1445639707 0.542786 -0.448547 0.237854 0.669006 1445639707 0.542786 -0.448547 0.237854 0.669006 1445639707 0.542786 -0.448547 0.237854 0.669006 1445639707 0.542786 -0.448547 0.237854 0.669006 1445639707 0.562988 -0.497192 0.229614 0.618958 1445639707 0.562988 -0.497192 0.229614 0.618958 1445639707 0.562988 -0.497192 0.229614 0.618958 1445639707 0.562988 -0.497192 0.229614 0.618958 1445639707 0.562988 -0.497192 0.229614 0.618958 1445639707 0.562988 -0.497192 0.229614 0.618958 1445639707 0.553955 -0.470398 0.225525 0.648804 1445639707 0.553955 -0.470398 0.225525 0.648804 1445639707 0.553955 -0.470398 0.225525 0.648804 1445639707 0.553955 -0.470398 0.225525 0.648804 1445639707 0.553955 -0.470398 0.225525 0.648804 1445639707 0.553955 -0.470398 0.225525 0.648804 1445639707 0.553955 -0.470398 0.225525 0.648804 1445639707 0.519714 -0.385071 0.253052 0.719360 1445639707 0.519714 -0.385071 0.253052 0.719360 1445639707 0.519714 -0.385071 0.253052 0.719360 1445639707 0.519714 -0.385071 0.253052 0.719360 1445639707 0.519714 -0.385071 0.253052 0.719360 1445639707 0.519714 -0.385071 0.253052 0.719360 1445639707 0.427002 -0.287598 0.319092 0.795654 1445639707 0.427002 -0.287598 0.319092 0.795654 1445639707 0.427002 -0.287598 0.319092 0.795654 1445639707 0.427002 -0.287598 0.319092 0.795654 1445639707 0.427002 -0.287598 0.319092 0.795654 1445639707 0.427002 -0.287598 0.319092 0.795654 1445639707 0.427002 -0.287598 0.319092 0.795654 1445639707 0.264221 -0.221680 0.374695 0.860535 1445639707 0.264221 -0.221680 0.374695 0.860535 1445639707 0.264221 -0.221680 0.374695 0.860535 1445639707 0.264221 -0.221680 0.374695 0.860535 1445639707 0.264221 -0.221680 0.374695 0.860535 1445639707 0.264221 -0.221680 0.374695 0.860535 1445639707 0.135742 -0.172852 0.331055 0.917603 1445639707 0.135742 -0.172852 0.331055 0.917603 1445639707 0.135742 -0.172852 0.331055 0.917603 1445639707 0.135742 -0.172852 0.331055 0.917603 1445639707 0.135742 -0.172852 0.331055 0.917603 1445639707 0.135742 -0.172852 0.331055 0.917603 1445639707 0.135742 -0.172852 0.331055 0.917603 1445639707 0.111145 -0.180237 0.205505 0.955444 1445639707 0.111145 -0.180237 0.205505 0.955444 1445639707 0.111145 -0.180237 0.205505 0.955444 1445639707 0.111145 -0.180237 0.205505 0.955444 1445639707 0.111145 -0.180237 0.205505 0.955444 1445639707 0.111145 -0.180237 0.205505 0.955444 1445639707 0.147705 -0.206726 0.180237 0.950195 1445639707 0.147705 -0.206726 0.180237 0.950195 1445639707 0.147705 -0.206726 0.180237 0.950195 1445639707 0.147705 -0.206726 0.180237 0.950195 1445639707 0.147705 -0.206726 0.180237 0.950195 1445639707 0.147705 -0.206726 0.180237 0.950195 1445639707 0.223633 -0.229919 0.258545 0.911133 1445639707 0.223633 -0.229919 0.258545 0.911133 1445639707 0.223633 -0.229919 0.258545 0.911133 1445639707 0.223633 -0.229919 0.258545 0.911133 1445639707 0.223633 -0.229919 0.258545 0.911133 1445639707 0.223633 -0.229919 0.258545 0.911133 1445639707 0.328064 -0.268677 0.336792 0.840637 1445639707 0.328064 -0.268677 0.336792 0.840637 1445639707 0.328064 -0.268677 0.336792 0.840637 1445639707 0.328064 -0.268677 0.336792 0.840637 1445639707 0.328064 -0.268677 0.336792 0.840637 1445639707 0.328064 -0.268677 0.336792 0.840637 1445639707 0.455505 -0.323608 0.320190 0.764954 1445639707 0.455505 -0.323608 0.320190 0.764954 1445639707 0.455505 -0.323608 0.320190 0.764954 1445639707 0.455505 -0.323608 0.320190 0.764954 1445639707 0.455505 -0.323608 0.320190 0.764954 1445639707 0.455505 -0.323608 0.320190 0.764954 1445639707 0.455505 -0.323608 0.320190 0.764954 1445639707 0.550598 -0.406372 0.253845 0.683533 1445639707 0.550598 -0.406372 0.253845 0.683533 1445639707 0.550598 -0.406372 0.253845 0.683533 1445639707 0.550598 -0.406372 0.253845 0.683533 1445639707 0.550598 -0.406372 0.253845 0.683533 1445639707 0.550598 -0.406372 0.253845 0.683533 1445639707 0.584656 -0.401428 0.270508 0.651001 1445639707 0.584656 -0.401428 0.270508 0.651001 1445639707 0.584656 -0.401428 0.270508 0.651001 1445639707 0.584656 -0.401428 0.270508 0.651001 1445639707 0.584656 -0.401428 0.270508 0.651001 1445639707 0.584656 -0.401428 0.270508 0.651001 1445639707 0.571838 -0.314575 0.292908 0.698669 1445639707 0.571838 -0.314575 0.292908 0.698669 1445639707 0.571838 -0.314575 0.292908 0.698669 1445639707 0.571838 -0.314575 0.292908 0.698669 1445639707 0.571838 -0.314575 0.292908 0.698669 1445639707 0.571838 -0.314575 0.292908 0.698669 1445639708 0.510498 -0.227905 0.329468 0.760803 1445639708 0.510498 -0.227905 0.329468 0.760803 1445639708 0.510498 -0.227905 0.329468 0.760803 1445639708 0.510498 -0.227905 0.329468 0.760803 1445639708 0.510498 -0.227905 0.329468 0.760803 1445639708 0.510498 -0.227905 0.329468 0.760803 1445639708 0.397949 -0.167175 0.354492 0.829407 1445639708 0.397949 -0.167175 0.354492 0.829407 1445639708 0.397949 -0.167175 0.354492 0.829407 1445639708 0.397949 -0.167175 0.354492 0.829407 1445639708 0.397949 -0.167175 0.354492 0.829407 1445639708 0.397949 -0.167175 0.354492 0.829407 1445639708 0.246216 -0.125671 0.353760 0.893494 1445639708 0.246216 -0.125671 0.353760 0.893494 1445639708 0.246216 -0.125671 0.353760 0.893494 1445639708 0.246216 -0.125671 0.353760 0.893494 1445639708 0.246216 -0.125671 0.353760 0.893494 1445639708 0.246216 -0.125671 0.353760 0.893494 1445639708 0.124817 -0.111328 0.267151 0.948975 1445639708 0.124817 -0.111328 0.267151 0.948975 1445639708 0.124817 -0.111328 0.267151 0.948975 1445639708 0.124817 -0.111328 0.267151 0.948975 1445639708 0.124817 -0.111328 0.267151 0.948975 1445639708 0.124817 -0.111328 0.267151 0.948975 1445639708 0.109924 -0.128418 0.125061 0.977600 1445639708 0.109924 -0.128418 0.125061 0.977600 1445639708 0.109924 -0.128418 0.125061 0.977600 1445639708 0.109924 -0.128418 0.125061 0.977600 1445639708 0.109924 -0.128418 0.125061 0.977600 1445639708 0.109924 -0.128418 0.125061 0.977600 1445639708 0.138977 -0.146667 0.144226 0.968689 1445639708 0.138977 -0.146667 0.144226 0.968689 1445639708 0.138977 -0.146667 0.144226 0.968689 1445639708 0.138977 -0.146667 0.144226 0.968689 1445639708 0.138977 -0.146667 0.144226 0.968689 1445639708 0.138977 -0.146667 0.144226 0.968689 1445639708 0.138977 -0.146667 0.144226 0.968689 1445639708 0.208374 -0.159973 0.249207 0.932129 1445639708 0.208374 -0.159973 0.249207 0.932129 1445639708 0.208374 -0.159973 0.249207 0.932129 1445639708 0.208374 -0.159973 0.249207 0.932129 1445639708 0.208374 -0.159973 0.249207 0.932129 1445639708 0.208374 -0.159973 0.249207 0.932129 1445639708 0.300842 -0.210876 0.309204 0.877136 1445639708 0.300842 -0.210876 0.309204 0.877136 1445639708 0.300842 -0.210876 0.309204 0.877136 1445639708 0.300842 -0.210876 0.309204 0.877136 1445639708 0.300842 -0.210876 0.309204 0.877136 1445639708 0.300842 -0.210876 0.309204 0.877136 1445639708 0.300842 -0.210876 0.309204 0.877136 1445639708 0.421326 -0.273682 0.308777 0.807556 1445639708 0.421326 -0.273682 0.308777 0.807556 1445639708 0.421326 -0.273682 0.308777 0.807556 1445639708 0.421326 -0.273682 0.308777 0.807556 1445639708 0.421326 -0.273682 0.308777 0.807556 1445639708 0.421326 -0.273682 0.308777 0.807556 1445639708 0.522644 -0.358398 0.268066 0.725586 1445639708 0.522644 -0.358398 0.268066 0.725586 1445639708 0.522644 -0.358398 0.268066 0.725586 1445639708 0.522644 -0.358398 0.268066 0.725586 1445639708 0.564331 -0.432434 0.267395 0.650330 1445639708 0.564331 -0.432434 0.267395 0.650330 1445639708 0.564331 -0.432434 0.267395 0.650330 1445639708 0.564331 -0.432434 0.267395 0.650330 1445639708 0.564331 -0.432434 0.267395 0.650330 1445639708 0.564331 -0.432434 0.267395 0.650330 1445639708 0.554626 -0.380737 0.284973 0.682739 1445639708 0.554626 -0.380737 0.284973 0.682739 1445639708 0.554626 -0.380737 0.284973 0.682739 1445639708 0.554626 -0.380737 0.284973 0.682739 1445639708 0.554626 -0.380737 0.284973 0.682739 1445639708 0.503235 -0.286743 0.310059 0.753906 1445639708 0.503235 -0.286743 0.310059 0.753906 1445639708 0.503235 -0.286743 0.310059 0.753906 1445639708 0.503235 -0.286743 0.310059 0.753906 1445639708 0.503235 -0.286743 0.310059 0.753906 1445639708 0.503235 -0.286743 0.310059 0.753906 1445639708 0.503235 -0.286743 0.310059 0.753906 1445639708 0.389771 -0.217041 0.335022 0.829834 1445639708 0.389771 -0.217041 0.335022 0.829834 1445639708 0.389771 -0.217041 0.335022 0.829834 1445639708 0.389771 -0.217041 0.335022 0.829834 1445639708 0.389771 -0.217041 0.335022 0.829834 1445639708 0.389771 -0.217041 0.335022 0.829834 1445639708 0.389771 -0.217041 0.335022 0.829834 1445639708 0.244751 -0.161743 0.336670 0.894714 1445639708 0.244751 -0.161743 0.336670 0.894714 1445639708 0.244751 -0.161743 0.336670 0.894714 1445639708 0.244751 -0.161743 0.336670 0.894714 1445639708 0.244751 -0.161743 0.336670 0.894714 1445639708 0.244751 -0.161743 0.336670 0.894714 1445639708 0.131897 -0.138977 0.249939 0.949097 1445639708 0.131897 -0.138977 0.249939 0.949097 1445639708 0.131897 -0.138977 0.249939 0.949097 1445639708 0.131897 -0.138977 0.249939 0.949097 1445639708 0.131897 -0.138977 0.249939 0.949097 1445639708 0.131897 -0.138977 0.249939 0.949097 1445639708 0.124451 -0.157654 0.105835 0.973877 1445639708 0.124451 -0.157654 0.105835 0.973877 1445639708 0.124451 -0.157654 0.105835 0.973877 1445639708 0.124451 -0.157654 0.105835 0.973877 1445639708 0.124451 -0.157654 0.105835 0.973877 1445639708 0.124451 -0.157654 0.105835 0.973877 1445639708 0.162476 -0.172485 0.126099 0.963257 1445639708 0.162476 -0.172485 0.126099 0.963257 1445639708 0.162476 -0.172485 0.126099 0.963257 1445639708 0.162476 -0.172485 0.126099 0.963257 1445639708 0.162476 -0.172485 0.126099 0.963257 1445639708 0.242310 -0.189209 0.255859 0.916443 1445639709 0.242310 -0.189209 0.255859 0.916443 1445639709 0.242310 -0.189209 0.255859 0.916443 1445639709 0.242310 -0.189209 0.255859 0.916443 1445639709 0.242310 -0.189209 0.255859 0.916443 1445639709 0.242310 -0.189209 0.255859 0.916443 1445639709 0.242310 -0.189209 0.255859 0.916443 1445639709 0.353882 -0.228333 0.330139 0.844727 1445639709 0.353882 -0.228333 0.330139 0.844727 1445639709 0.353882 -0.228333 0.330139 0.844727 1445639709 0.353882 -0.228333 0.330139 0.844727 1445639709 0.353882 -0.228333 0.330139 0.844727 1445639709 0.353882 -0.228333 0.330139 0.844727 1445639709 0.464050 -0.289490 0.301208 0.781067 1445639709 0.464050 -0.289490 0.301208 0.781067 1445639709 0.464050 -0.289490 0.301208 0.781067 1445639709 0.464050 -0.289490 0.301208 0.781067 1445639709 0.464050 -0.289490 0.301208 0.781067 1445639709 0.464050 -0.289490 0.301208 0.781067 1445639709 0.464050 -0.289490 0.301208 0.781067 1445639709 0.540100 -0.367188 0.253174 0.713684 1445639709 0.540100 -0.367188 0.253174 0.713684 1445639709 0.540100 -0.367188 0.253174 0.713684 1445639709 0.540100 -0.367188 0.253174 0.713684 1445639709 0.540100 -0.367188 0.253174 0.713684 1445639709 0.575867 -0.428223 0.262329 0.645020 1445639709 0.575867 -0.428223 0.262329 0.645020 1445639709 0.575867 -0.428223 0.262329 0.645020 1445639709 0.575867 -0.428223 0.262329 0.645020 1445639709 0.575867 -0.428223 0.262329 0.645020 1445639709 0.575867 -0.428223 0.262329 0.645020 1445639709 0.571777 -0.409607 0.281982 0.652466 1445639709 0.571777 -0.409607 0.281982 0.652466 1445639709 0.571777 -0.409607 0.281982 0.652466 1445639709 0.571777 -0.409607 0.281982 0.652466 1445639709 0.571777 -0.409607 0.281982 0.652466 1445639709 0.571777 -0.409607 0.281982 0.652466 1445639709 0.536926 -0.340088 0.302185 0.710388 1445639709 0.536926 -0.340088 0.302185 0.710388 1445639709 0.536926 -0.340088 0.302185 0.710388 1445639709 0.536926 -0.340088 0.302185 0.710388 1445639709 0.536926 -0.340088 0.302185 0.710388 1445639709 0.536926 -0.340088 0.302185 0.710388 1445639709 0.536926 -0.340088 0.302185 0.710388 1445639709 0.457520 -0.267395 0.330261 0.781006 1445639709 0.457520 -0.267395 0.330261 0.781006 1445639709 0.457520 -0.267395 0.330261 0.781006 1445639709 0.457520 -0.267395 0.330261 0.781006 1445639709 0.457520 -0.267395 0.330261 0.781006 1445639709 0.457520 -0.267395 0.330261 0.781006 1445639709 0.334595 -0.209839 0.356140 0.846802 1445639709 0.334595 -0.209839 0.356140 0.846802 1445639709 0.334595 -0.209839 0.356140 0.846802 1445639709 0.334595 -0.209839 0.356140 0.846802 1445639709 0.334595 -0.209839 0.356140 0.846802 1445639709 0.334595 -0.209839 0.356140 0.846802 1445639709 0.207153 -0.169006 0.344849 0.899719 1445639709 0.207153 -0.169006 0.344849 0.899719 1445639709 0.207153 -0.169006 0.344849 0.899719 1445639709 0.207153 -0.169006 0.344849 0.899719 1445639709 0.207153 -0.169006 0.344849 0.899719 1445639709 0.207153 -0.169006 0.344849 0.899719 1445639709 0.126831 -0.159851 0.235718 0.950134 1445639709 0.126831 -0.159851 0.235718 0.950134 1445639709 0.126831 -0.159851 0.235718 0.950134 1445639709 0.126831 -0.159851 0.235718 0.950134 1445639709 0.126831 -0.159851 0.235718 0.950134 1445639709 0.126831 -0.159851 0.235718 0.950134 1445639709 0.133850 -0.170532 0.146301 0.965149 1445639709 0.133850 -0.170532 0.146301 0.965149 1445639709 0.133850 -0.170532 0.146301 0.965149 1445639709 0.133850 -0.170532 0.146301 0.965149 1445639709 0.133850 -0.170532 0.146301 0.965149 1445639709 0.133850 -0.170532 0.146301 0.965149 1445639709 0.133850 -0.170532 0.146301 0.965149 1445639709 0.179321 -0.180298 0.178101 0.950562 1445639709 0.179321 -0.180298 0.178101 0.950562 1445639709 0.179321 -0.180298 0.178101 0.950562 1445639709 0.179321 -0.180298 0.178101 0.950562 1445639709 0.179321 -0.180298 0.178101 0.950562 1445639709 0.179321 -0.180298 0.178101 0.950562 1445639709 0.266296 -0.194885 0.264709 0.906067 1445639709 0.266296 -0.194885 0.264709 0.906067 1445639709 0.266296 -0.194885 0.264709 0.906067 1445639709 0.266296 -0.194885 0.264709 0.906067 1445639709 0.266296 -0.194885 0.264709 0.906067 1445639709 0.266296 -0.194885 0.264709 0.906067 1445639709 0.374451 -0.235657 0.304565 0.843445 1445639709 0.374451 -0.235657 0.304565 0.843445 1445639709 0.374451 -0.235657 0.304565 0.843445 1445639709 0.374451 -0.235657 0.304565 0.843445 1445639709 0.374451 -0.235657 0.304565 0.843445 1445639709 0.374451 -0.235657 0.304565 0.843445 1445639709 0.374451 -0.235657 0.304565 0.843445 1445639709 0.478821 -0.288452 0.286438 0.778076 1445639709 0.478821 -0.288452 0.286438 0.778076 1445639709 0.478821 -0.288452 0.286438 0.778076 1445639709 0.478821 -0.288452 0.286438 0.778076 1445639709 0.478821 -0.288452 0.286438 0.778076 1445639709 0.478821 -0.288452 0.286438 0.778076 1445639709 0.556030 -0.350403 0.265869 0.705200 1445639709 0.556030 -0.350403 0.265869 0.705200 1445639709 0.556030 -0.350403 0.265869 0.705200 1445639709 0.556030 -0.350403 0.265869 0.705200 1445639709 0.556030 -0.350403 0.265869 0.705200 1445639709 0.556030 -0.350403 0.265869 0.705200 1445639709 0.582153 -0.373535 0.279358 0.665894 1445639709 0.582153 -0.373535 0.279358 0.665894 1445639709 0.582153 -0.373535 0.279358 0.665894 1445639709 0.582153 -0.373535 0.279358 0.665894 1445639709 0.582153 -0.373535 0.279358 0.665894 1445639709 0.582153 -0.373535 0.279358 0.665894 1445639709 0.582153 -0.373535 0.279358 0.665894 1445639709 0.558838 -0.320740 0.298828 0.703857 1445639710 0.558838 -0.320740 0.298828 0.703857 1445639710 0.558838 -0.320740 0.298828 0.703857 1445639710 0.558838 -0.320740 0.298828 0.703857 1445639710 0.558838 -0.320740 0.298828 0.703857 1445639710 0.558838 -0.320740 0.298828 0.703857 1445639710 0.493164 -0.257263 0.319031 0.767273 1445639710 0.493164 -0.257263 0.319031 0.767273 1445639710 0.493164 -0.257263 0.319031 0.767273 1445639710 0.493164 -0.257263 0.319031 0.767273 1445639710 0.493164 -0.257263 0.319031 0.767273 1445639710 0.493164 -0.257263 0.319031 0.767273 1445639710 0.386963 -0.201782 0.340515 0.832764 1445639710 0.386963 -0.201782 0.340515 0.832764 1445639710 0.386963 -0.201782 0.340515 0.832764 1445639710 0.386963 -0.201782 0.340515 0.832764 1445639710 0.386963 -0.201782 0.340515 0.832764 1445639710 0.386963 -0.201782 0.340515 0.832764 1445639710 0.386963 -0.201782 0.340515 0.832764 1445639710 0.263062 -0.158813 0.343933 0.887268 1445639710 0.263062 -0.158813 0.343933 0.887268 1445639710 0.263062 -0.158813 0.343933 0.887268 1445639710 0.263062 -0.158813 0.343933 0.887268 1445639710 0.263062 -0.158813 0.343933 0.887268 1445639710 0.263062 -0.158813 0.343933 0.887268 1445639710 0.148010 -0.142456 0.273376 0.939697 1445639710 0.148010 -0.142456 0.273376 0.939697 1445639710 0.148010 -0.142456 0.273376 0.939697 1445639710 0.148010 -0.142456 0.273376 0.939697 1445639710 0.148010 -0.142456 0.273376 0.939697 1445639710 0.148010 -0.142456 0.273376 0.939697 1445639710 0.117249 -0.151611 0.142639 0.971008 1445639710 0.117249 -0.151611 0.142639 0.971008 1445639710 0.117249 -0.151611 0.142639 0.971008 1445639710 0.117249 -0.151611 0.142639 0.971008 1445639710 0.117249 -0.151611 0.142639 0.971008 1445639710 0.140503 -0.164368 0.136292 0.966736 1445639710 0.140503 -0.164368 0.136292 0.966736 1445639710 0.140503 -0.164368 0.136292 0.966736 1445639710 0.140503 -0.164368 0.136292 0.966736 1445639710 0.140503 -0.164368 0.136292 0.966736 1445639710 0.140503 -0.164368 0.136292 0.966736 1445639710 0.209595 -0.174622 0.233337 0.933289 1445639710 0.209595 -0.174622 0.233337 0.933289 1445639710 0.209595 -0.174622 0.233337 0.933289 1445639710 0.209595 -0.174622 0.233337 0.933289 1445639710 0.209595 -0.174622 0.233337 0.933289 1445639710 0.209595 -0.174622 0.233337 0.933289 1445639710 0.296997 -0.206726 0.299927 0.882629 1445639710 0.296997 -0.206726 0.299927 0.882629 1445639710 0.296997 -0.206726 0.299927 0.882629 1445639710 0.296997 -0.206726 0.299927 0.882629 1445639710 0.296997 -0.206726 0.299927 0.882629 1445639710 0.296997 -0.206726 0.299927 0.882629 1445639710 0.296997 -0.206726 0.299927 0.882629 1445639710 0.390198 -0.265015 0.295349 0.830811 1445639710 0.390198 -0.265015 0.295349 0.830811 1445639710 0.390198 -0.265015 0.295349 0.830811 1445639710 0.390198 -0.265015 0.295349 0.830811 1445639710 0.390198 -0.265015 0.295349 0.830811 1445639710 0.473389 -0.317444 0.272461 0.775146 1445639710 0.473389 -0.317444 0.272461 0.775146 1445639710 0.473389 -0.317444 0.272461 0.775146 1445639710 0.473389 -0.317444 0.272461 0.775146 1445639710 0.473389 -0.317444 0.272461 0.775146 1445639710 0.473389 -0.317444 0.272461 0.775146 1445639710 0.473389 -0.317444 0.272461 0.775146 1445639710 0.530212 -0.363220 0.270996 0.716492 1445639710 0.530212 -0.363220 0.270996 0.716492 1445639710 0.530212 -0.363220 0.270996 0.716492 1445639710 0.530212 -0.363220 0.270996 0.716492 1445639710 0.530212 -0.363220 0.270996 0.716492 1445639710 0.538513 -0.366882 0.283447 0.703613 1445639710 0.538513 -0.366882 0.283447 0.703613 1445639710 0.538513 -0.366882 0.283447 0.703613 1445639710 0.538513 -0.366882 0.283447 0.703613 1445639710 0.538513 -0.366882 0.283447 0.703613 1445639710 0.538513 -0.366882 0.283447 0.703613 1445639710 0.538513 -0.366882 0.283447 0.703613 1445639710 0.509277 -0.310120 0.300964 0.744202 1445639710 0.509277 -0.310120 0.300964 0.744202 1445639710 0.509277 -0.310120 0.300964 0.744202 1445639710 0.509277 -0.310120 0.300964 0.744202 1445639710 0.509277 -0.310120 0.300964 0.744202 1445639710 0.509277 -0.310120 0.300964 0.744202 1445639710 0.433411 -0.246094 0.319885 0.805725 1445639710 0.433411 -0.246094 0.319885 0.805725 1445639710 0.433411 -0.246094 0.319885 0.805725 1445639710 0.433411 -0.246094 0.319885 0.805725 1445639710 0.433411 -0.246094 0.319885 0.805725 1445639710 0.433411 -0.246094 0.319885 0.805725 1445639710 0.308411 -0.189087 0.335327 0.869812 1445639710 0.308411 -0.189087 0.335327 0.869812 1445639710 0.308411 -0.189087 0.335327 0.869812 1445639710 0.308411 -0.189087 0.335327 0.869812 1445639710 0.308411 -0.189087 0.335327 0.869812 1445639710 0.308411 -0.189087 0.335327 0.869812 1445639710 0.186157 -0.145203 0.322021 0.916809 1445639710 0.186157 -0.145203 0.322021 0.916809 1445639710 0.186157 -0.145203 0.322021 0.916809 1445639710 0.186157 -0.145203 0.322021 0.916809 1445639710 0.186157 -0.145203 0.322021 0.916809 1445639710 0.186157 -0.145203 0.322021 0.916809 1445639710 0.113342 -0.146240 0.203735 0.961365 1445639710 0.113342 -0.146240 0.203735 0.961365 1445639710 0.113342 -0.146240 0.203735 0.961365 1445639710 
0.506409 -0.551880 0.400330 0.527893 1445639713 0.506836 -0.549622 0.405151 0.526123 1445639713 0.506836 -0.549622 0.405151 0.526123 1445639713 0.506836 -0.549622 0.405151 0.526123 1445639713 0.506836 -0.549622 0.405151 0.526123 1445639713 0.506836 -0.549622 0.405151 0.526123 1445639713 0.507507 -0.546509 0.411316 0.523987 1445639713 0.507507 -0.546509 0.411316 0.523987 1445639713 0.507507 -0.546509 0.411316 0.523987 1445639713 0.507507 -0.546509 0.411316 0.523987 1445639713 0.507507 -0.546509 0.411316 0.523987 1445639713 0.507507 -0.546509 0.411316 0.523987 1445639713 0.508911 -0.542297 0.417725 0.521912 1445639713 0.508911 -0.542297 0.417725 0.521912 1445639713 0.508911 -0.542297 0.417725 0.521912 1445639713 0.508911 -0.542297 0.417725 0.521912 1445639713 0.508911 -0.542297 0.417725 0.521912 1445639713 0.508911 -0.542297 0.417725 0.521912 1445639713 0.504822 -0.543091 0.416626 0.525940 1445639713 0.504822 -0.543091 0.416626 0.525940 1445639713 0.504822 -0.543091 0.416626 0.525940 1445639713 0.504822 -0.543091 0.416626 0.525940 1445639713 0.504822 -0.543091 0.416626 0.525940 1445639713 0.504822 -0.543091 0.416626 0.525940 1445639713 0.504822 -0.543091 0.416626 0.525940 1445639713 0.499573 -0.547241 0.410950 0.531067 1445639713 0.499573 -0.547241 0.410950 0.531067 1445639713 0.499573 -0.547241 0.410950 0.531067 1445639713 0.499573 -0.547241 0.410950 0.531067 1445639713 0.499573 -0.545837 0.409302 0.533813 1445639713 0.499573 -0.545837 0.409302 0.533813 1445639713 0.499573 -0.545837 0.409302 0.533813 1445639713 0.499573 -0.545837 0.409302 0.533813 1445639713 0.499573 -0.545837 0.409302 0.533813 1445639713 0.499573 -0.545837 0.409302 0.533813 1445639713 0.500122 -0.543701 0.409546 0.535217 1445639713 0.500122 -0.543701 0.409546 0.535217 1445639713 0.500122 -0.543701 0.409546 0.535217 1445639713 0.500122 -0.543701 0.409546 0.535217 1445639713 0.500122 -0.543701 0.409546 0.535217 1445639713 0.500122 -0.543701 0.409546 0.535217 1445639713 0.503601 -0.541565 0.410278 0.533630 1445639713 0.503601 -0.541565 0.410278 0.533630 1445639713 0.503601 -0.541565 0.410278 0.533630 1445639713 0.503601 -0.541565 0.410278 0.533630 1445639713 0.503601 -0.541565 0.410278 0.533630 1445639713 0.503601 -0.541565 0.410278 0.533630 1445639713 0.503601 -0.541565 0.410278 0.533630 1445639713 0.516296 -0.533813 0.419250 0.522095 1445639713 0.516296 -0.533813 0.419250 0.522095 1445639713 0.516296 -0.533813 0.419250 0.522095 1445639713 0.516296 -0.533813 0.419250 0.522095 1445639713 0.516296 -0.533813 0.419250 0.522095 1445639713 0.516296 -0.533813 0.419250 0.522095 1445639713 0.533020 -0.525391 0.432190 0.502991 1445639713 0.533020 -0.525391 0.432190 0.502991 1445639713 0.533020 -0.525391 0.432190 0.502991 1445639713 0.533020 -0.525391 0.432190 0.502991 1445639713 0.533020 -0.525391 0.432190 0.502991 1445639713 0.533020 -0.525391 0.432190 0.502991 1445639713 0.533386 -0.532654 0.432373 0.494751 1445639713 0.533386 -0.532654 0.432373 0.494751 1445639713 0.533386 -0.532654 0.432373 0.494751 1445639713 0.533386 -0.532654 0.432373 0.494751 1445639713 0.533386 -0.532654 0.432373 0.494751 1445639713 0.533386 -0.532654 0.432373 0.494751 1445639713 0.533386 -0.532654 0.432373 0.494751 1445639713 0.526855 -0.544312 0.428040 0.492859 1445639713 0.526855 -0.544312 0.428040 0.492859 1445639713 0.526855 -0.544312 0.428040 0.492859 1445639713 0.526855 -0.544312 0.428040 0.492859 1445639713 0.526855 -0.544312 0.428040 0.492859 1445639713 0.526855 -0.544312 0.428040 0.492859 1445639713 0.527344 -0.546326 0.431702 0.486816 1445639713 0.527344 -0.546326 0.431702 0.486816 1445639713 0.527344 -0.546326 0.431702 0.486816 1445639713 0.527344 -0.546326 0.431702 0.486816 1445639713 0.527344 -0.546326 0.431702 0.486816 1445639713 0.527344 -0.546326 0.431702 0.486816 1445639713 0.533691 -0.541260 0.440979 0.477173 1445639713 0.533691 -0.541260 0.440979 0.477173 1445639713 0.533691 -0.541260 0.440979 0.477173 1445639713 0.533691 -0.541260 0.440979 0.477173 1445639713 0.533691 -0.541260 0.440979 0.477173 1445639713 0.533691 -0.541260 0.440979 0.477173 1445639713 0.534424 -0.541382 0.442749 0.474609 1445639713 0.534424 -0.541382 0.442749 0.474609 1445639713 0.534424 -0.541382 0.442749 0.474609 1445639713 0.534424 -0.541382 0.442749 0.474609 1445639713 0.534424 -0.541382 0.442749 0.474609 1445639713 0.534424 -0.541382 0.442749 0.474609 1445639713 0.530151 -0.544739 0.439026 0.478943 1445639713 0.530151 -0.544739 0.439026 0.478943 1445639713 0.530151 -0.544739 0.439026 0.478943 1445639713 0.530151 -0.544739 0.439026 0.478943 1445639713 0.530151 -0.544739 0.439026 0.478943 1445639713 0.530151 -0.544739 0.439026 0.478943 1445639714 0.532410 -0.537354 0.441467 0.482483 1445639714 0.532410 -0.537354 0.441467 0.482483 1445639714 0.532410 -0.537354 0.441467 0.482483 1445639714 0.532410 -0.537354 0.441467 0.482483 1445639714 0.532410 -0.537354 0.441467 0.482483 1445639714 0.534973 -0.527161 0.447571 0.485291 1445639714 0.534973 -0.527161 0.447571 0.485291 1445639714 0.534973 -0.527161 0.447571 0.485291 1445639714 0.534973 -0.527161 0.447571 0.485291 1445639714 0.534973 -0.527161 0.447571 0.485291 1445639714 0.532166 -0.526733 0.444336 0.491760 1445639714 0.532166 -0.526733 0.444336 0.491760 1445639714 0.532166 -0.526733 0.444336 0.491760 1445639714 0.532166 -0.526733 0.444336 0.491760 1445639714 0.532166 -0.526733 0.444336 0.491760 1445639714 0.536133 -0.523132 0.444946 0.490784 1445639714 0.536133 -0.523132 0.444946 0.490784 1445639714 0.536133 -0.523132 0.444946 0.490784 1445639714 0.536133 -0.523132 0.444946 0.490784 1445639714 0.536133 -0.523132 0.444946 0.490784 1445639714 0.536133 -0.523132 0.444946 0.490784 1445639714 0.548645 -0.512573 0.455566 0.478210 1445639714 0.548645 -0.512573 0.455566 0.478210 1445639714 0.548645 -0.512573 0.455566 0.478210 1445639714 0.548645 -0.512573 0.455566 0.478210 1445639714 0.548645 -0.512573 0.455566 0.478210 1445639714 0.548645 -0.512573 0.455566 0.478210 1445639714 0.548767 -0.515503 0.455811 0.474670 1445639714 0.548767 -0.515503 0.455811 0.474670 1445639714 0.548767 -0.515503 0.455811 0.474670 1445639714 0.548767 -0.515503 0.455811 0.474670 1445639714 0.536804 -0.531494 0.443787 0.482056 1445639714 0.536804 -0.531494 0.443787 0.482056 1445639714 0.536804 -0.531494 0.443787 0.482056 1445639714 0.536804 -0.531494 0.443787 0.482056 1445639714 0.536804 -0.531494 0.443787 0.482056 1445639714 0.536804 -0.531494 0.443787 0.482056 1445639714 0.530945 -0.536316 0.441711 0.485107 1445639714 0.530945 -0.536316 0.441711 0.485107 1445639714 0.530945 -0.536316 0.441711 0.485107 1445639714 0.530945 -0.536316 0.441711 0.485107 1445639714 0.530945 -0.536316 0.441711 0.485107 1445639714 0.530945 -0.536316 0.441711 0.485107 1445639714 0.534790 -0.528442 0.451477 0.480469 1445639714 0.534790 -0.528442 0.451477 0.480469 1445639714 0.534790 -0.528442 0.451477 0.480469 1445639714 0.534790 -0.528442 0.451477 0.480469 1445639714 0.534790 -0.528442 0.451477 0.480469 1445639714 0.534790 -0.528442 0.451477 0.480469 1445639714 0.534790 -0.528442 0.451477 0.480469 1445639714 0.538025 -0.521667 0.459045 0.477112 1445639714 0.538025 -0.521667 0.459045 0.477112 1445639714 0.538025 -0.521667 0.459045 0.477112 1445639714 0.538025 -0.521667 0.459045 0.477112 1445639714 0.538025 -0.521667 0.459045 0.477112 1445639714 0.538025 -0.521667 0.459045 0.477112 1445639714 0.531128 -0.526489 0.455688 0.482727 1445639714 0.531128 -0.526489 0.455688 0.482727 1445639714 0.531128 -0.526489 0.455688 0.482727 1445639714 0.531128 -0.526489 0.455688 0.482727 1445639714 0.531128 -0.526489 0.455688 0.482727 1445639714 0.531128 -0.526489 0.455688 0.482727 1445639714 0.523987 -0.528381 0.448914 0.494629 1445639714 0.523987 -0.528381 0.448914 0.494629 1445639714 0.523987 -0.528381 0.448914 0.494629 1445639714 0.523987 -0.528381 0.448914 0.494629 1445639714 0.523987 -0.528381 0.448914 0.494629 1445639714 0.523987 -0.528381 0.448914 0.494629 1445639714 0.523376 -0.523193 0.448975 0.500671 1445639714 0.523376 -0.523193 0.448975 0.500671 1445639714 0.523376 -0.523193 0.448975 0.500671 1445639714 0.523376 -0.523193 0.448975 0.500671 1445639714 0.523376 -0.523193 0.448975 0.500671 1445639714 0.523376 -0.523193 0.448975 0.500671 1445639714 0.523376 -0.523193 0.448975 0.500671 1445639714 0.523438 -0.518188 0.450500 0.504456 1445639714 0.523438 -0.518188 0.450500 0.504456 1445639714 0.523438 -0.518188 0.450500 0.504456 1445639714 0.523438 -0.518188 0.450500 0.504456 1445639714 0.523438 -0.518188 0.450500 0.504456 1445639714 0.523438 -0.518188 0.450500 0.504456 1445639714 0.525085 -0.515076 0.448608 0.507629 1445639714 0.525085 -0.515076 0.448608 0.507629 1445639714 0.525085 -0.515076 0.448608 0.507629 1445639714 0.525085 -0.515076 0.448608 0.507629 1445639714 0.525085 -0.515076 0.448608 0.507629 1445639714 0.525085 -0.515076 0.448608 0.507629 1445639714 0.529419 -0.511780 0.448364 0.506653 1445639714 0.529419 -0.511780 0.448364 0.506653 1445639714 0.529419 -0.511780 0.448364 0.506653 1445639714 0.529419 -0.511780 0.448364 0.506653 1445639714 0.529419 -0.511780 0.448364 0.506653 1445639714 0.529419 -0.511780 0.448364 0.506653 1445639714 0.529419 -0.511780 0.448364 0.506653 1445639714 0.533203 -0.510376 0.450928 0.501831 1445639714 0.533203 -0.510376 0.450928 0.501831 1445639714 0.533203 -0.510376 0.450928 0.501831 1445639714 0.533203 -0.510376 0.450928 0.501831 1445639714 0.533203 -0.510376 0.450928 0.501831 1445639714 0.533203 -0.510376 0.450928 0.501831 1445639714 0.529724 -0.516296 0.448059 0.502014 1445639714 0.529724 -0.516296 0.448059 0.502014 1445639714 0.529724 -0.516296 0.448059 0.502014 1445639714 0.529724 -0.516296 0.448059 0.502014 1445639714 0.529724 -0.516296 0.448059 0.502014 1445639714 0.525024 -0.522339 0.444885 0.503479 1445639715 0.525024 -0.522339 0.444885 0.503479 1445639715 0.525024 -0.522339 0.444885 0.503479 1445639715 0.525024 -0.522339 0.444885 0.503479 1445639715 0.525024 -0.522339 0.444885 0.503479 1445639715 0.525024 -0.522339 0.444885 0.503479 1445639715 0.529968 -0.518494 0.451416 0.496460 1445639715 0.529968 -0.518494 0.451416 0.496460 1445639715 0.529968 -0.518494 0.451416 0.496460 1445639715 0.529968 -0.518494 0.451416 0.496460 1445639715 0.529968 -0.518494 0.451416 0.496460 1445639715 0.529968 -0.518494 0.451416 0.496460 1445639715 0.539795 -0.507019 0.464600 0.485413 1445639715 0.539795 -0.507019 0.464600 0.485413 1445639715 0.539795 -0.507019 0.464600 0.485413 1445639715 0.539795 -0.507019 0.464600 0.485413 1445639715 0.539795 -0.507019 0.464600 0.485413 1445639715 0.539795 -0.507019 0.464600 0.485413 1445639715 0.539795 -0.507019 0.464600 0.485413 1445639715 0.539612 -0.506714 0.468445 0.482239 1445639715 0.539612 -0.506714 0.468445 0.482239 1445639715 0.539612 -0.506714 0.468445 0.482239 1445639715 0.539612 -0.506714 0.468445 0.482239 1445639715 0.539612 -0.506714 0.468445 0.482239 1445639715 0.539612 -0.506714 0.468445 0.482239 1445639715 0.524780 -0.519043 0.457031 0.496277 1445639715 0.524780 -0.519043 0.457031 0.496277 1445639715 0.524780 -0.519043 0.457031 0.496277 1445639715 0.524780 -0.519043 0.457031 0.496277 1445639715 0.524780 -0.519043 0.457031 0.496277 1445639715 0.524780 -0.519043 0.457031 0.496277 1445639715 0.523254 -0.518127 0.450745 0.504517 1445639715 0.523254 -0.518127 0.450745 0.504517 1445639715 0.523254 -0.518127 0.450745 0.504517 1445639715 0.523254 -0.518127 0.450745 0.504517 1445639715 0.523254 -0.518127 0.450745 0.504517 1445639715 0.523254 -0.518127 0.450745 0.504517 1445639715 0.523254 -0.518127 0.450745 0.504517 1445639715 0.524780 -0.512634 0.452942 0.506592 1445639715 0.524780 -0.512634 0.452942 0.506592 1445639715 0.524780 -0.512634 0.452942 0.506592 1445639715 0.524780 -0.512634 0.452942 0.506592 1445639715 0.524780 -0.512634 0.452942 0.506592 1445639715 0.528015 -0.510193 0.451538 0.506897 1445639715 0.528015 -0.510193 0.451538 0.506897 1445639715 0.528015 -0.510193 0.451538 0.506897 1445639715 0.528015 -0.510193 0.451538 0.506897 1445639715 0.528015 -0.510193 0.451538 0.506897 1445639715 0.528015 -0.510193 0.451538 0.506897 1445639715 0.528015 -0.510193 0.451538 0.506897 1445639715 0.535034 -0.503906 0.454041 0.503601 1445639715 0.535034 -0.503906 0.454041 0.503601 1445639715 0.535034 -0.503906 0.454041 0.503601 1445639715 0.535034 -0.503906 0.454041 0.503601 1445639715 0.535034 -0.503906 0.454041 0.503601 1445639715 0.535034 -0.503906 0.454041 0.503601 1445639715 0.538330 -0.500793 0.455505 0.501831 1445639715 0.538330 -0.500793 0.455505 0.501831 1445639715 0.538330 -0.500793 0.455505 0.501831 1445639715 0.538330 -0.500793 0.455505 0.501831 1445639715 0.538330 -0.500793 0.455505 0.501831 1445639715 0.538330 -0.500793 0.455505 0.501831 1445639715 0.532898 -0.506714 0.450195 0.506470 1445639715 0.532898 -0.506714 0.450195 0.506470 1445639715 0.532898 -0.506714 0.450195 0.506470 1445639715 0.532898 -0.506714 0.450195 0.506470 1445639715 0.532898 -0.506714 0.450195 0.506470 1445639715 0.532898 -0.506714 0.450195 0.506470 1445639715 0.526794 -0.511414 0.448730 0.509399 1445639715 0.526794 -0.511414 0.448730 0.509399 1445639715 0.526794 -0.511414 0.448730 0.509399 1445639715 0.526794 -0.511414 0.448730 0.509399 1445639715 0.526794 -0.511414 0.448730 0.509399 1445639715 0.527344 -0.508179 0.454529 0.506958 1445639715 0.527344 -0.508179 0.454529 0.506958 1445639715 0.527344 -0.508179 0.454529 0.506958 1445639715 0.527344 -0.508179 0.454529 0.506958 1445639715 0.527344 -0.508179 0.454529 0.506958 1445639715 0.527344 -0.508179 0.454529 0.506958 1445639715 0.532104 -0.502136 0.463379 0.499939 1445639715 0.532104 -0.502136 0.463379 0.499939 1445639715 0.532104 -0.502136 0.463379 0.499939 1445639715 0.532104 -0.502136 0.463379 0.499939 1445639715 0.532104 -0.502136 0.463379 0.499939 1445639715 0.532104 -0.502136 0.463379 0.499939 1445639715 0.532104 -0.502136 0.463379 0.499939 1445639715 0.531555 -0.502930 0.465515 0.497742 1445639715 0.531555 -0.502930 0.465515 0.497742 1445639715 0.531555 -0.502930 0.465515 0.497742 1445639715 0.531555 -0.502930 0.465515 0.497742 1445639715 0.531555 -0.502930 0.465515 0.497742 1445639715 0.531555 -0.502930 0.465515 0.497742 1445639715 0.523926 -0.511169 0.457458 0.504822 1445639715 0.523926 -0.511169 0.457458 0.504822 1445639715 0.523926 -0.511169 0.457458 0.504822 1445639715 0.523926 -0.511169 0.457458 0.504822 1445639715 0.523926 -0.511169 0.457458 0.504822 1445639715 0.523926 -0.511169 0.457458 0.504822 1445639715 0.518066 -0.515686 0.451172 0.511902 1445639715 0.518066 -0.515686 0.451172 0.511902 1445639715 0.518066 -0.515686 0.451172 0.511902 1445639715 0.518066 -0.515686 0.451172 0.511902 1445639715 0.518066 -0.515686 0.451172 0.511902 1445639715 0.518066 -0.515686 0.451172 0.511902 1445639715 0.513367 -0.519165 0.446716 0.516968 1445639715 0.513367 -0.519165 0.446716 0.516968 1445639715 0.513367 -0.519165 0.446716 0.516968 1445639715 0.513367 -0.519165 0.446716 0.516968 1445639715 0.513367 -0.519165 0.446716 0.516968 1445639715 0.513367 -0.519165 0.446716 0.516968 1445639715 0.507202 -0.526306 0.437561 0.523682 1445639715 0.507202 -0.526306 0.437561 0.523682 1445639716 0.507202 -0.526306 0.437561 0.523682 1445639716 0.507202 -0.526306 0.437561 0.523682 1445639716 0.507202 -0.526306 0.437561 0.523682 1445639716 0.507202 -0.526306 0.437561 0.523682 1445639716 0.507202 -0.526306 0.437561 0.523682 1445639716 0.511902 -0.523682 0.435852 0.523132 1445639716 0.511902 -0.523682 0.435852 0.523132 1445639716 0.511902 -0.523682 0.435852 0.523132 1445639716 0.511902 -0.523682 0.435852 0.523132 1445639716 0.511902 -0.523682 0.435852 0.523132 1445639716 0.511902 -0.523682 0.435852 0.523132 1445639716 0.523010 -0.515076 0.443665 0.514099 1445639716 0.523010 -0.515076 0.443665 0.514099 1445639716 0.523010 -0.515076 0.443665 0.514099 1445639716 0.523010 -0.515076 0.443665 0.514099 1445639716 0.523010 -0.515076 0.443665 0.514099 1445639716 0.523010 -0.515076 0.443665 0.514099 1445639716 0.525391 -0.513794 0.445923 0.510986 1445639716 0.525391 -0.513794 0.445923 0.510986 1445639716 0.525391 -0.513794 0.445923 0.510986 1445639716 0.525391 -0.513794 0.445923 0.510986 1445639716 0.525391 -0.513794 0.445923 0.510986 1445639716 0.525391 -0.513794 0.445923 0.510986 1445639716 0.525391 -0.513794 0.445923 0.510986 1445639716 0.519226 -0.518860 0.443848 0.513977 1445639716 0.519226 -0.518860 0.443848 0.513977 1445639716 0.519226 -0.518860 0.443848 0.513977 1445639716 0.519226 -0.518860 0.443848 0.513977 1445639716 0.519226 -0.518860 0.443848 0.513977 1445639716 0.519226 -0.518860 0.443848 0.513977 1445639716 0.516479 -0.519775 0.446106 0.513794 1445639716 0.516479 -0.519775 0.446106 0.513794 1445639716 0.516479 -0.519775 0.446106 0.513794 1445639716 0.516479 -0.519775 0.446106 0.513794 1445639716 0.516479 -0.519775 0.446106 0.513794 1445639716 0.516479 -0.519775 0.446106 0.513794 1445639716 0.519287 -0.515930 0.453308 0.508545 1445639716 0.519287 -0.515930 0.453308 0.508545 1445639716 0.519287 -0.515930 0.453308 0.508545 1445639716 0.519287 -0.515930 0.453308 0.508545 1445639716 0.519287 -0.515930 0.453308 0.508545 1445639716 0.519287 -0.515930 0.453308 0.508545 1445639716 0.519287 -0.515930 0.453308 0.508545 1445639716 0.526367 -0.509277 0.461426 0.500610 1445639716 0.526367 -0.509277 0.461426 0.500610 1445639716 0.526367 -0.509277 0.461426 0.500610 1445639716 0.526367 -0.509277 0.461426 0.500610 1445639716 0.526367 -0.509277 0.461426 0.500610 1445639716 0.526367 -0.509277 0.461426 0.500610 1445639716 0.526367 -0.509277 0.461426 0.500610 1445639716 0.524414 -0.510437 0.461243 0.501587 1445639716 0.524414 -0.510437 0.461243 0.501587 1445639716 0.524414 -0.510437 0.461243 0.501587 1445639716 0.524414 -0.510437 0.461243 0.501587 1445639716 0.524414 -0.510437 0.461243 0.501587 1445639716 0.524414 -0.510437 0.461243 0.501587 1445639716 0.512512 -0.520752 0.450378 0.513123 1445639716 0.512512 -0.520752 0.450378 0.513123 1445639716 0.512512 -0.520752 0.450378 0.513123 1445639716 0.512512 -0.520752 0.450378 0.513123 1445639716 0.512512 -0.520752 0.450378 0.513123 1445639716 0.503784 -0.528076 0.439148 0.523865 1445639716 0.503784 -0.528076 0.439148 0.523865 1445639716 0.503784 -0.528076 0.439148 0.523865 1445639716 0.503784 -0.528076 0.439148 0.523865 1445639716 0.503784 -0.528076 0.439148 0.523865 1445639716 0.503784 -0.528076 0.439148 0.523865 1445639716 0.503784 -0.528076 0.439148 0.523865 1445639716 0.498779 -0.531372 0.430298 0.532593 1445639716 0.498779 -0.531372 0.430298 0.532593 1445639716 0.498779 -0.531372 0.430298 0.532593 1445639716 0.498779 -0.531372 0.430298 0.532593 1445639716 0.498779 -0.531372 0.430298 0.532593 1445639716 0.498779 -0.531372 0.430298 0.532593 1445639716 0.498779 -0.531372 0.430298 0.532593 1445639716 0.497925 -0.531189 0.424500 0.538208 1445639716 0.497925 -0.531189 0.424500 0.538208 1445639716 0.497925 -0.531189 0.424500 0.538208 1445639716 0.497925 -0.531189 0.424500 0.538208 1445639716 0.497925 -0.531189 0.424500 0.538208 1445639716 0.506592 -0.522400 0.429321 0.534912 1445639716 0.506592 -0.522400 0.429321 0.534912 1445639716 0.506592 -0.522400 0.429321 0.534912 1445639716 0.506592 -0.522400 0.429321 0.534912 1445639716 0.506592 -0.522400 0.429321 0.534912 1445639716 0.506592 -0.522400 0.429321 0.534912 1445639716 0.512756 -0.516296 0.434448 0.530762 1445639716 0.512756 -0.516296 0.434448 0.530762 1445639716 0.512756 -0.516296 0.434448 0.530762 1445639716 0.512756 -0.516296 0.434448 0.530762 1445639716 0.512756 -0.516296 0.434448 0.530762 1445639716 0.512756 -0.516296 0.434448 0.530762 1445639716 0.508057 -0.519897 0.432007 0.533752 1445639716 0.508057 -0.519897 0.432007 0.533752 1445639716 0.508057 -0.519897 0.432007 0.533752 1445639716 0.508057 -0.519897 0.432007 0.533752 1445639716 0.508057 -0.519897 0.432007 0.533752 1445639716 0.500366 -0.523865 0.430786 0.538147 1445639716 0.500366 -0.523865 0.430786 0.538147 1445639716 0.500366 -0.523865 0.430786 0.538147 1445639716 0.500366 -0.523865 0.430786 0.538147 1445639716 0.500366 -0.523865 0.430786 0.538147 1445639716 0.500366 -0.523865 0.430786 0.538147 1445639716 0.499817 -0.521301 0.437012 0.536072 1445639716 0.499817 -0.521301 0.437012 0.536072 1445639716 0.499817 -0.521301 0.437012 0.536072 1445639716 0.499817 -0.521301 0.437012 0.536072 1445639716 0.499817 -0.521301 0.437012 0.536072 1445639716 0.499817 -0.521301 0.437012 0.536072 1445639716 0.499817 -0.521301 0.437012 0.536072 1445639716 0.503967 -0.517700 0.445251 0.528870 1445639716 0.503967 -0.517700 0.445251 0.528870 1445639717 0.503967 -0.517700 0.445251 0.528870 1445639717 0.503967 -0.517700 0.445251 0.528870 1445639717 0.503967 -0.517700 0.445251 0.528870 1445639717 0.503967 -0.517700 0.445251 0.528870 1445639717 0.496765 -0.523132 0.445007 0.530579 1445639717 0.496765 -0.523132 0.445007 0.530579 1445639717 0.496765 -0.523132 0.445007 0.530579 1445639717 0.496765 -0.523132 0.445007 0.530579 1445639717 0.496765 -0.523132 0.445007 0.530579 1445639717 0.496765 -0.523132 0.445007 0.530579 1445639717 0.489868 -0.529358 0.440186 0.534790 1445639717 0.489868 -0.529358 0.440186 0.534790 1445639717 0.489868 -0.529358 0.440186 0.534790 1445639717 0.489868 -0.529358 0.440186 0.534790 1445639717 0.489868 -0.529358 0.440186 0.534790 1445639717 0.489868 -0.529358 0.440186 0.534790 1445639717 0.487610 -0.532288 0.436279 0.537109 1445639717 0.487610 -0.532288 0.436279 0.537109 1445639717 0.487610 -0.532288 0.436279 0.537109 1445639717 0.487610 -0.532288 0.436279 0.537109 1445639717 0.487610 -0.532288 0.436279 0.537109 1445639717 0.487610 -0.532288 0.436279 0.537109 1445639717 0.488220 -0.532959 0.434570 0.537354 1445639717 0.488220 -0.532959 0.434570 0.537354 1445639717 0.488220 -0.532959 0.434570 0.537354 1445639717 0.488220 -0.532959 0.434570 0.537354 1445639717 0.488220 -0.532959 0.434570 0.537354 1445639717 0.488220 -0.532959 0.434570 0.537354 1445639717 0.491699 -0.530518 0.434631 0.536499 1445639717 0.491699 -0.530518 0.434631 0.536499 1445639717 0.491699 -0.530518 0.434631 0.536499 1445639717 0.491699 -0.530518 0.434631 0.536499 1445639717 0.491699 -0.530518 0.434631 0.536499 1445639717 0.491699 -0.530518 0.434631 0.536499 1445639717 0.502502 -0.521606 0.441284 0.529724 1445639717 0.502502 -0.521606 0.441284 0.529724 1445639717 0.502502 -0.521606 0.441284 0.529724 1445639717 0.502502 -0.521606 0.441284 0.529724 1445639717 0.502502 -0.521606 0.441284 0.529724 1445639717 0.502502 -0.521606 0.441284 0.529724 1445639717 0.502502 -0.521606 0.441284 0.529724 1445639717 0.513916 -0.512634 0.451599 0.518738 1445639717 0.513916 -0.512634 0.451599 0.518738 1445639717 0.513916 -0.512634 0.451599 0.518738 1445639717 0.513916 -0.512634 0.451599 0.518738 1445639717 0.513916 -0.512634 0.451599 0.518738 1445639717 0.513916 -0.512634 0.451599 0.518738 1445639717 0.513916 -0.512634 0.451599 0.518738 1445639717 0.517334 -0.512268 0.454224 0.513367 1445639717 0.517334 -0.512268 0.454224 0.513367 1445639717 0.517334 -0.512268 0.454224 0.513367 1445639717 0.517334 -0.512268 0.454224 0.513367 1445639717 0.517334 -0.512268 0.454224 0.513367 1445639717 0.517334 -0.512268 0.454224 0.513367 1445639717 0.512451 -0.519531 0.449524 0.515137 1445639717 0.512451 -0.519531 0.449524 0.515137 1445639717 0.512451 -0.519531 0.449524 0.515137 1445639717 0.512451 -0.519531 0.449524 0.515137 1445639717 0.512451 -0.519531 0.449524 0.515137 1445639717 0.512451 -0.519531 0.449524 0.515137 1445639717 0.507080 -0.524536 0.446289 0.518188 1445639717 0.507080 -0.524536 0.446289 0.518188 1445639717 0.507080 -0.524536 0.446289 0.518188 1445639717 0.513062 -0.519531 0.452148 0.512146 1445639717 0.513062 -0.519531 0.452148 0.512146 1445639717 0.513062 -0.519531 0.452148 0.512146 1445639717 0.513062 -0.519531 0.452148 0.512146 1445639717 0.513062 -0.519531 0.452148 0.512146 1445639717 0.513062 -0.519531 0.452148 0.512146 1445639717 0.513062 -0.519531 0.452148 0.512146 1445639717 0.524292 -0.510315 0.459839 0.503174 1445639717 0.524292 -0.510315 0.459839 0.503174 1445639717 0.524292 -0.510315 0.459839 0.503174 1445639717 0.524292 -0.510315 0.459839 0.503174 1445639717 0.524292 -0.510315 0.459839 0.503174 1445639717 0.524292 -0.510315 0.459839 0.503174 1445639717 0.521851 -0.512878 0.458008 0.504822 1445639717 0.521851 -0.512878 0.458008 0.504822 1445639717 0.521851 -0.512878 0.458008 0.504822 1445639717 0.521851 -0.512878 0.458008 0.504822 1445639717 0.521851 -0.512878 0.458008 0.504822 1445639717 0.521851 -0.512878 0.458008 0.504822 1445639717 0.521851 -0.512878 0.458008 0.504822 1445639717 0.506531 -0.522034 0.446777 0.520813 1445639717 0.506531 -0.522034 0.446777 0.520813 1445639717 0.506531 -0.522034 0.446777 0.520813 1445639717 0.506531 -0.522034 0.446777 0.520813 1445639717 0.506531 -0.522034 0.446777 0.520813 1445639717 0.506531 -0.522034 0.446777 0.520813 1445639717 0.500732 -0.524963 0.437988 0.530823 1445639717 0.500732 -0.524963 0.437988 0.530823 1445639717 0.500732 -0.524963 0.437988 0.530823 1445639717 0.500732 -0.524963 0.437988 0.530823 1445639717 0.500732 -0.524963 0.437988 0.530823 1445639717 0.500732 -0.524963 0.437988 0.530823 1445639717 0.495178 -0.530273 0.428223 0.538696 1445639717 0.495178 -0.530273 0.428223 0.538696 1445639717 0.495178 -0.530273 0.428223 0.538696 1445639717 0.495178 -0.530273 0.428223 0.538696 1445639717 0.495178 -0.530273 0.428223 0.538696 1445639717 0.495178 -0.530273 0.428223 0.538696 1445639717 0.495178 -0.530273 0.428223 0.538696 1445639717 0.488770 -0.537598 0.415649 0.547058 1445639717 0.488770 -0.537598 0.415649 0.547058 1445639717 0.488770 -0.537598 0.415649 0.547058 1445639717 0.488770 -0.537598 0.415649 0.547058 1445639717 0.488770 -0.537598 0.415649 0.547058 1445639717 0.488770 -0.537598 0.415649 0.547058 1445639717 0.501892 -0.526550 0.423889 0.539490 1445639717 0.501892 -0.526550 0.423889 0.539490 1445639717 0.501892 -0.526550 0.423889 0.539490 1445639717 0.501892 -0.526550 0.423889 0.539490 1445639718 0.501892 -0.526550 0.423889 0.539490 1445639718 0.501892 -0.526550 0.423889 0.539490 1445639718 0.516235 -0.513062 0.439636 0.526245 1445639718 0.516235 -0.513062 0.439636 0.526245 1445639718 0.516235 -0.513062 0.439636 0.526245 1445639718 0.516235 -0.513062 0.439636 0.526245 1445639718 0.516235 -0.513062 0.439636 0.526245 1445639718 0.516235 -0.513062 0.439636 0.526245 1445639718 0.516235 -0.513062 0.439636 0.526245 1445639718 0.507751 -0.521240 0.435669 0.529724 1445639718 0.507751 -0.521240 0.435669 0.529724 1445639718 0.507751 -0.521240 0.435669 0.529724 1445639718 0.507751 -0.521240 0.435669 0.529724 1445639718 0.507751 -0.521240 0.435669 0.529724 1445639718 0.507751 -0.521240 0.435669 0.529724 1445639718 0.496277 -0.530396 0.430603 0.535706 1445639718 0.496277 -0.530396 0.430603 0.535706 1445639718 0.496277 -0.530396 0.430603 0.535706 1445639718 0.496277 -0.530396 0.430603 0.535706 1445639718 0.496277 -0.530396 0.430603 0.535706 1445639718 0.496277 -0.530396 0.430603 0.535706 1445639718 0.495483 -0.526428 0.439331 0.533142 1445639718 0.495483 -0.526428 0.439331 0.533142 1445639718 0.495483 -0.526428 0.439331 0.533142 1445639718 0.495483 -0.526428 0.439331 0.533142 1445639718 0.495483 -0.526428 0.439331 0.533142 1445639718 0.495483 -0.526428 0.439331 0.533142 1445639718 0.495483 -0.526428 0.439331 0.533142 1445639718 0.502869 -0.518250 0.453552 0.522278 1445639718 0.502869 -0.518250 0.453552 0.522278 1445639718 0.502869 -0.518250 0.453552 0.522278 1445639718 0.502869 -0.518250 0.453552 0.522278 1445639718 0.502869 -0.518250 0.453552 0.522278 1445639718 0.502869 -0.518250 0.453552 0.522278 1445639718 0.510010 -0.511292 0.463623 0.513245 1445639718 0.510010 -0.511292 0.463623 0.513245 1445639718 
0.726929 -0.315613 0.207397 0.573486 1445639720 0.726929 -0.315613 0.207397 0.573486 1445639720 0.726929 -0.315613 0.207397 0.573486 1445639720 0.726929 -0.315613 0.207397 0.573486 1445639720 0.726929 -0.315613 0.207397 0.573486 1445639720 0.701782 -0.316223 0.201111 0.605774 1445639720 0.701782 -0.316223 0.201111 0.605774 1445639720 0.701782 -0.316223 0.201111 0.605774 1445639720 0.701782 -0.316223 0.201111 0.605774 1445639720 0.701782 -0.316223 0.201111 0.605774 1445639720 0.701782 -0.316223 0.201111 0.605774 1445639720 0.658997 -0.296631 0.205994 0.659729 1445639720 0.658997 -0.296631 0.205994 0.659729 1445639720 0.658997 -0.296631 0.205994 0.659729 1445639720 0.658997 -0.296631 0.205994 0.659729 1445639720 0.658997 -0.296631 0.205994 0.659729 1445639720 0.658997 -0.296631 0.205994 0.659729 1445639720 0.578430 -0.263550 0.235168 0.735291 1445639720 0.578430 -0.263550 0.235168 0.735291 1445639720 0.578430 -0.263550 0.235168 0.735291 1445639720 0.578430 -0.263550 0.235168 0.735291 1445639720 0.578430 -0.263550 0.235168 0.735291 1445639720 0.578430 -0.263550 0.235168 0.735291 1445639720 0.578430 -0.263550 0.235168 0.735291 1445639720 0.454529 -0.210144 0.275879 0.820374 1445639720 0.454529 -0.210144 0.275879 0.820374 1445639720 0.454529 -0.210144 0.275879 0.820374 1445639720 0.454529 -0.210144 0.275879 0.820374 1445639720 0.454529 -0.210144 0.275879 0.820374 1445639720 0.454529 -0.210144 0.275879 0.820374 1445639720 0.307922 -0.183594 0.285156 0.888855 1445639720 0.307922 -0.183594 0.285156 0.888855 1445639720 0.307922 -0.183594 0.285156 0.888855 1445639720 0.307922 -0.183594 0.285156 0.888855 1445639720 0.307922 -0.183594 0.285156 0.888855 1445639720 0.206116 -0.199280 0.202637 0.936279 1445639720 0.206116 -0.199280 0.202637 0.936279 1445639720 0.206116 -0.199280 0.202637 0.936279 1445639720 0.206116 -0.199280 0.202637 0.936279 1445639720 0.206116 -0.199280 0.202637 0.936279 1445639720 0.206116 -0.199280 0.202637 0.936279 1445639720 0.206116 -0.199280 0.202637 0.936279 1445639720 0.180664 -0.203003 0.118958 0.954956 1445639720 0.180664 -0.203003 0.118958 0.954956 1445639720 0.180664 -0.203003 0.118958 0.954956 1445639720 0.180664 -0.203003 0.118958 0.954956 1445639720 0.180664 -0.203003 0.118958 0.954956 1445639720 0.180664 -0.203003 0.118958 0.954956 1445639720 0.192444 -0.200562 0.135254 0.950989 1445639720 0.192444 -0.200562 0.135254 0.950989 1445639720 0.192444 -0.200562 0.135254 0.950989 1445639720 0.192444 -0.200562 0.135254 0.950989 1445639720 0.192444 -0.200562 0.135254 0.950989 1445639720 0.192444 -0.200562 0.135254 0.950989 1445639720 0.192444 -0.200562 0.135254 0.950989 1445639720 0.240845 -0.197754 0.166016 0.935547 1445639720 0.240845 -0.197754 0.166016 0.935547 1445639720 0.240845 -0.197754 0.166016 0.935547 1445639720 0.240845 -0.197754 0.166016 0.935547 1445639720 0.240845 -0.197754 0.166016 0.935547 1445639720 0.240845 -0.197754 0.166016 0.935547 1445639720 0.313599 -0.216003 0.182678 0.906372 1445639721 0.313599 -0.216003 0.182678 0.906372 1445639721 0.313599 -0.216003 0.182678 0.906372 1445639721 0.313599 -0.216003 0.182678 0.906372 1445639721 0.313599 -0.216003 0.182678 0.906372 1445639721 0.313599 -0.216003 0.182678 0.906372 1445639721 0.313599 -0.216003 0.182678 0.906372 1445639721 0.409851 -0.249023 0.196838 0.855103 1445639721 0.409851 -0.249023 0.196838 0.855103 1445639721 0.409851 -0.249023 0.196838 0.855103 1445639721 0.409851 -0.249023 0.196838 0.855103 1445639721 0.409851 -0.249023 0.196838 0.855103 1445639721 0.409851 -0.249023 0.196838 0.855103 1445639721 0.514404 -0.270081 0.201904 0.788452 1445639721 0.514404 -0.270081 0.201904 0.788452 1445639721 0.514404 -0.270081 0.201904 0.788452 1445639721 0.514404 -0.270081 0.201904 0.788452 1445639721 0.514404 -0.270081 0.201904 0.788452 1445639721 0.514404 -0.270081 0.201904 0.788452 1445639721 0.610901 -0.299683 0.193115 0.706848 1445639721 0.610901 -0.299683 0.193115 0.706848 1445639721 0.610901 -0.299683 0.193115 0.706848 1445639721 0.610901 -0.299683 0.193115 0.706848 1445639721 0.610901 -0.299683 0.193115 0.706848 1445639721 0.610901 -0.299683 0.193115 0.706848 1445639721 0.610901 -0.299683 0.193115 0.706848 1445639721 0.669312 -0.325012 0.195251 0.638916 1445639721 0.669312 -0.325012 0.195251 0.638916 1445639721 0.669312 -0.325012 0.195251 0.638916 1445639721 0.669312 -0.325012 0.195251 0.638916 1445639721 0.669312 -0.325012 0.195251 0.638916 1445639721 0.669312 -0.325012 0.195251 0.638916 1445639721 0.681580 -0.317017 0.215332 0.623352 1445639721 0.681580 -0.317017 0.215332 0.623352 1445639721 0.681580 -0.317017 0.215332 0.623352 1445639721 0.681580 -0.317017 0.215332 0.623352 1445639721 0.681580 -0.317017 0.215332 0.623352 1445639721 0.681580 -0.317017 0.215332 0.623352 1445639721 0.657043 -0.265991 0.235657 0.664734 1445639721 0.657043 -0.265991 0.235657 0.664734 1445639721 0.657043 -0.265991 0.235657 0.664734 1445639721 0.657043 -0.265991 0.235657 0.664734 1445639721 0.657043 -0.265991 0.235657 0.664734 1445639721 0.657043 -0.265991 0.235657 0.664734 1445639721 0.657043 -0.265991 0.235657 0.664734 1445639721 0.593018 -0.205139 0.251953 0.736694 1445639721 0.593018 -0.205139 0.251953 0.736694 1445639721 0.593018 -0.205139 0.251953 0.736694 1445639721 0.593018 -0.205139 0.251953 0.736694 1445639721 0.593018 -0.205139 0.251953 0.736694 1445639721 0.593018 -0.205139 0.251953 0.736694 1445639721 0.470459 -0.164001 0.281433 0.820068 1445639721 0.470459 -0.164001 0.281433 0.820068 1445639721 0.470459 -0.164001 0.281433 0.820068 1445639721 0.470459 -0.164001 0.281433 0.820068 1445639721 0.470459 -0.164001 0.281433 0.820068 1445639721 0.470459 -0.164001 0.281433 0.820068 1445639721 0.320923 -0.139282 0.295105 0.889038 1445639721 0.320923 -0.139282 0.295105 0.889038 1445639721 0.320923 -0.139282 0.295105 0.889038 1445639721 0.320923 -0.139282 0.295105 0.889038 1445639721 0.320923 -0.139282 0.295105 0.889038 1445639721 0.320923 -0.139282 0.295105 0.889038 1445639721 0.320923 -0.139282 0.295105 0.889038 1445639721 0.204041 -0.136353 0.215881 0.945068 1445639721 0.204041 -0.136353 0.215881 0.945068 1445639721 0.204041 -0.136353 0.215881 0.945068 1445639721 0.204041 -0.136353 0.215881 0.945068 1445639721 0.204041 -0.136353 0.215881 0.945068 1445639721 0.204041 -0.136353 0.215881 0.945068 1445639721 0.176514 -0.145264 0.098450 0.968506 1445639721 0.176514 -0.145264 0.098450 0.968506 1445639721 0.176514 -0.145264 0.098450 0.968506 1445639721 0.176514 -0.145264 0.098450 0.968506 1445639721 0.176514 -0.145264 0.098450 0.968506 1445639721 0.176514 -0.145264 0.098450 0.968506 1445639721 0.176514 -0.145264 0.098450 0.968506 1445639721 0.188232 -0.143127 0.097595 0.966675 1445639721 0.188232 -0.143127 0.097595 0.966675 1445639721 0.188232 -0.143127 0.097595 0.966675 1445639721 0.188232 -0.143127 0.097595 0.966675 1445639721 0.188232 -0.143127 0.097595 0.966675 1445639721 0.188232 -0.143127 0.097595 0.966675 1445639721 0.237854 -0.138062 0.145630 0.950317 1445639721 0.237854 -0.138062 0.145630 0.950317 1445639721 0.237854 -0.138062 0.145630 0.950317 1445639721 0.237854 -0.138062 0.145630 0.950317 1445639721 0.237854 -0.138062 0.145630 0.950317 1445639721 0.237854 -0.138062 0.145630 0.950317 1445639721 0.316956 -0.158020 0.174194 0.918762 1445639721 0.316956 -0.158020 0.174194 0.918762 1445639721 0.316956 -0.158020 0.174194 0.918762 1445639721 0.316956 -0.158020 0.174194 0.918762 1445639721 0.316956 -0.158020 0.174194 0.918762 1445639721 0.316956 -0.158020 0.174194 0.918762 1445639721 0.426392 -0.205078 0.190796 0.860046 1445639721 0.426392 -0.205078 0.190796 0.860046 1445639721 0.426392 -0.205078 0.190796 0.860046 1445639721 0.426392 -0.205078 0.190796 0.860046 1445639721 0.426392 -0.205078 0.190796 0.860046 1445639721 0.426392 -0.205078 0.190796 0.860046 1445639721 0.544861 -0.257141 0.179626 0.777588 1445639721 0.544861 -0.257141 0.179626 0.777588 1445639721 0.544861 -0.257141 0.179626 0.777588 1445639721 0.544861 -0.257141 0.179626 0.777588 1445639721 0.544861 -0.257141 0.179626 0.777588 1445639721 0.544861 -0.257141 0.179626 0.777588 1445639721 0.544861 -0.257141 0.179626 0.777588 1445639721 0.646179 -0.341980 0.156067 0.664124 1445639721 0.646179 -0.341980 0.156067 0.664124 1445639721 0.646179 -0.341980 0.156067 0.664124 1445639721 0.646179 -0.341980 0.156067 0.664124 1445639721 0.646179 -0.341980 0.156067 0.664124 1445639721 0.646179 -0.341980 0.156067 0.664124 1445639721 0.677429 -0.428467 0.153625 0.577820 1445639721 0.677429 -0.428467 0.153625 0.577820 1445639722 0.677429 -0.428467 0.153625 0.577820 1445639722 0.677429 -0.428467 0.153625 0.577820 1445639722 0.677429 -0.428467 0.153625 0.577820 1445639722 0.677429 -0.428467 0.153625 0.577820 1445639722 0.658813 -0.441589 0.153748 0.589294 1445639722 0.658813 -0.441589 0.153748 0.589294 1445639722 0.658813 -0.441589 0.153748 0.589294 1445639722 0.658813 -0.441589 0.153748 0.589294 1445639722 0.658813 -0.441589 0.153748 0.589294 1445639722 0.658813 -0.441589 0.153748 0.589294 1445639722 0.626404 -0.388306 0.161804 0.656250 1445639722 0.626404 -0.388306 0.161804 0.656250 1445639722 0.626404 -0.388306 0.161804 0.656250 1445639722 0.626404 -0.388306 0.161804 0.656250 1445639722 0.626404 -0.388306 0.161804 0.656250 1445639722 0.626404 -0.388306 0.161804 0.656250 1445639722 0.553894 -0.316345 0.194824 0.745056 1445639722 0.553894 -0.316345 0.194824 0.745056 1445639722 0.553894 -0.316345 0.194824 0.745056 1445639722 0.553894 -0.316345 0.194824 0.745056 1445639722 0.553894 -0.316345 0.194824 0.745056 1445639722 0.553894 -0.316345 0.194824 0.745056 1445639722 0.426331 -0.248596 0.254883 0.831543 1445639722 0.426331 -0.248596 0.254883 0.831543 1445639722 0.426331 -0.248596 0.254883 0.831543 1445639722 0.426331 -0.248596 0.254883 0.831543 1445639722 0.426331 -0.248596 0.254883 0.831543 1445639722 0.278503 -0.204163 0.294434 0.891052 1445639722 0.278503 -0.204163 0.294434 0.891052 1445639722 0.278503 -0.204163 0.294434 0.891052 1445639722 0.278503 -0.204163 0.294434 0.891052 1445639722 0.278503 -0.204163 0.294434 0.891052 1445639722 0.278503 -0.204163 0.294434 0.891052 1445639722 0.179077 -0.183899 0.231323 0.938354 1445639722 0.179077 -0.183899 0.231323 0.938354 1445639722 0.179077 -0.183899 0.231323 0.938354 1445639722 0.179077 -0.183899 0.231323 0.938354 1445639722 0.179077 -0.183899 0.231323 0.938354 1445639722 0.179077 -0.183899 0.231323 0.938354 1445639722 0.163330 -0.198914 0.104065 0.960632 1445639722 0.163330 -0.198914 0.104065 0.960632 1445639722 0.163330 -0.198914 0.104065 0.960632 1445639722 0.163330 -0.198914 0.104065 0.960632 1445639722 0.163330 -0.198914 0.104065 0.960632 1445639722 0.163330 -0.198914 0.104065 0.960632 1445639722 0.185120 -0.203796 0.104370 0.955627 1445639722 0.185120 -0.203796 0.104370 0.955627 1445639722 0.185120 -0.203796 0.104370 0.955627 1445639722 0.185120 -0.203796 0.104370 0.955627 1445639722 0.185120 -0.203796 0.104370 0.955627 1445639722 0.185120 -0.203796 0.104370 0.955627 1445639722 0.185120 -0.203796 0.104370 0.955627 1445639722 0.253845 -0.196167 0.182556 0.929382 1445639722 0.253845 -0.196167 0.182556 0.929382 1445639722 0.253845 -0.196167 0.182556 0.929382 1445639722 0.253845 -0.196167 0.182556 0.929382 1445639722 0.253845 -0.196167 0.182556 0.929382 1445639722 0.253845 -0.196167 0.182556 0.929382 1445639722 0.353149 -0.225281 0.223450 0.880066 1445639722 0.353149 -0.225281 0.223450 0.880066 1445639722 0.353149 -0.225281 0.223450 0.880066 1445639722 0.353149 -0.225281 0.223450 0.880066 1445639722 0.353149 -0.225281 0.223450 0.880066 1445639722 0.353149 -0.225281 0.223450 0.880066 1445639722 0.470154 -0.281677 0.193909 0.813599 1445639722 0.470154 -0.281677 0.193909 0.813599 1445639722 0.470154 -0.281677 0.193909 0.813599 1445639722 0.470154 -0.281677 0.193909 0.813599 1445639722 0.470154 -0.281677 0.193909 0.813599 1445639722 0.470154 -0.281677 0.193909 0.813599 1445639722 0.470154 -0.281677 0.193909 0.813599 1445639722 0.580994 -0.346741 0.133423 0.724121 1445639722 0.580994 -0.346741 0.133423 0.724121 1445639722 0.580994 -0.346741 0.133423 0.724121 1445639722 0.580994 -0.346741 0.133423 0.724121 1445639722 0.580994 -0.346741 0.133423 0.724121 1445639722 0.580994 -0.346741 0.133423 0.724121 1445639722 0.645020 -0.408936 0.126099 0.633057 1445639722 0.645020 -0.408936 0.126099 0.633057 1445639722 0.645020 -0.408936 0.126099 0.633057 1445639722 0.645020 -0.408936 0.126099 0.633057 1445639722 0.645020 -0.408936 0.126099 0.633057 1445639722 0.645020 -0.408936 0.126099 0.633057 1445639722 0.650818 -0.443787 0.146790 0.598267 1445639722 0.650818 -0.443787 0.146790 0.598267 1445639722 0.650818 -0.443787 0.146790 0.598267 1445639722 0.650818 -0.443787 0.146790 0.598267 1445639722 0.650818 -0.443787 0.146790 0.598267 1445639722 0.650818 -0.443787 0.146790 0.598267 1445639722 0.637329 -0.402771 0.166016 0.635620 1445639722 0.637329 -0.402771 0.166016 0.635620 1445639722 0.637329 -0.402771 0.166016 0.635620 1445639722 0.637329 -0.402771 0.166016 0.635620 1445639722 0.637329 -0.402771 0.166016 0.635620 1445639722 0.637329 -0.402771 0.166016 0.635620 1445639722 0.595154 -0.331848 0.191711 0.706299 1445639722 0.595154 -0.331848 0.191711 0.706299 1445639722 0.595154 -0.331848 0.191711 0.706299 1445639722 0.595154 -0.331848 0.191711 0.706299 1445639722 0.595154 -0.331848 0.191711 0.706299 1445639722 0.595154 -0.331848 0.191711 0.706299 1445639722 0.595154 -0.331848 0.191711 0.706299 1445639722 0.501526 -0.256897 0.238831 0.790771 1445639722 0.501526 -0.256897 0.238831 0.790771 1445639722 0.501526 -0.256897 0.238831 0.790771 1445639722 0.501526 -0.256897 0.238831 0.790771 1445639722 0.501526 -0.256897 0.238831 0.790771 1445639722 0.501526 -0.256897 0.238831 0.790771 1445639722 0.346680 -0.205383 0.295288 0.866272 1445639722 0.346680 -0.205383 0.295288 0.866272 1445639722 0.346680 -0.205383 0.295288 0.866272 1445639723 0.346680 -0.205383 0.295288 0.866272 1445639723 0.346680 -0.205383 0.295288 0.866272 1445639723 0.346680 -0.205383 0.295288 0.866272 1445639723 0.199646 -0.173889 0.280518 0.922607 1445639723 0.199646 -0.173889 0.280518 0.922607 1445639723 0.199646 -0.173889 0.280518 0.922607 1445639723 0.199646 -0.173889 0.280518 0.922607 1445639723 0.199646 -0.173889 0.280518 0.922607 1445639723 0.199646 -0.173889 0.280518 0.922607 1445639723 0.130859 -0.165283 0.155029 0.965149 1445639723 0.130859 -0.165283 0.155029 0.965149 1445639723 0.130859 -0.165283 0.155029 0.965149 1445639723 0.130859 -0.165283 0.155029 0.965149 1445639723 0.130859 -0.165283 0.155029 0.965149 1445639723 0.130859 -0.165283 0.155029 0.965149 1445639723 0.124023 -0.171692 0.065918 0.975037 1445639723 0.124023 -0.171692 0.065918 0.975037 1445639723 0.124023 -0.171692 0.065918 0.975037 1445639723 0.124023 -0.171692 0.065918 0.975037 1445639723 0.124023 -0.171692 0.065918 0.975037 1445639723 0.124023 -0.171692 0.065918 0.975037 1445639723 0.150452 -0.177063 0.113281 0.965942 1445639723 0.150452 -0.177063 0.113281 0.965942 1445639723 0.150452 -0.177063 0.113281 0.965942 1445639723 0.150452 -0.177063 0.113281 0.965942 1445639723 0.150452 -0.177063 0.113281 0.965942 1445639723 0.150452 -0.177063 0.113281 0.965942 1445639723 0.150452 -0.177063 0.113281 0.965942 1445639723 0.214966 -0.185608 0.193359 0.939087 1445639723 0.214966 -0.185608 0.193359 0.939087 1445639723 0.214966 -0.185608 0.193359 0.939087 1445639723 0.214966 -0.185608 0.193359 0.939087 1445639723 0.214966 -0.185608 0.193359 0.939087 1445639723 0.214966 -0.185608 0.193359 0.939087 1445639723 0.314758 -0.231079 0.231384 0.891052 1445639723 0.314758 -0.231079 0.231384 0.891052 1445639723 0.314758 -0.231079 0.231384 0.891052 1445639723 0.314758 -0.231079 0.231384 0.891052 1445639723 0.314758 -0.231079 0.231384 0.891052 1445639723 0.314758 -0.231079 0.231384 0.891052 1445639723 0.432983 -0.297607 0.217590 0.822510 1445639723 0.432983 -0.297607 0.217590 0.822510 1445639723 0.432983 -0.297607 0.217590 0.822510 1445639723 0.432983 -0.297607 0.217590 0.822510 1445639723 0.432983 -0.297607 0.217590 0.822510 1445639723 0.432983 -0.297607 0.217590 0.822510 1445639723 0.552917 -0.378540 0.172607 0.721924 1445639723 0.552917 -0.378540 0.172607 0.721924 1445639723 0.552917 -0.378540 0.172607 0.721924 1445639723 0.552917 -0.378540 0.172607 0.721924 1445639723 0.552917 -0.378540 0.172607 0.721924 1445639723 0.552917 -0.378540 0.172607 0.721924 1445639723 0.626831 -0.465942 0.168396 0.601318 1445639723 0.626831 -0.465942 0.168396 0.601318 1445639723 0.626831 -0.465942 0.168396 0.601318 1445639723 0.626831 -0.465942 0.168396 0.601318 1445639723 0.626831 -0.465942 0.168396 0.601318 1445639723 0.626831 -0.465942 0.168396 0.601318 1445639723 0.626831 -0.465942 0.168396 0.601318 1445639723 0.635376 -0.480774 0.190613 0.573425 1445639723 0.635376 -0.480774 0.190613 0.573425 1445639723 0.635376 -0.480774 0.190613 0.573425 1445639723 0.635376 -0.480774 0.190613 0.573425 1445639723 0.635376 -0.480774 0.190613 0.573425 1445639723 0.635376 -0.480774 0.190613 0.573425 1445639723 0.624390 -0.396606 0.213745 0.638062 1445639723 0.624390 -0.396606 0.213745 0.638062 1445639723 0.624390 -0.396606 0.213745 0.638062 1445639723 0.624390 -0.396606 0.213745 0.638062 1445639723 0.624390 -0.396606 0.213745 0.638062 1445639723 0.624390 -0.396606 0.213745 0.638062 1445639723 0.565430 -0.305725 0.251831 0.723389 1445639723 0.565430 -0.305725 0.251831 0.723389 1445639723 0.565430 -0.305725 0.251831 0.723389 1445639723 0.565430 -0.305725 0.251831 0.723389 1445639723 0.565430 -0.305725 0.251831 0.723389 1445639723 0.565430 -0.305725 0.251831 0.723389 1445639723 0.454346 -0.234924 0.302429 0.804260 1445639723 0.454346 -0.234924 0.302429 0.804260 1445639723 0.454346 -0.234924 0.302429 0.804260 1445639723 0.454346 -0.234924 0.302429 0.804260 1445639723 0.454346 -0.234924 0.302429 0.804260 1445639723 0.454346 -0.234924 0.302429 0.804260 1445639723 0.316101 -0.198059 0.329834 0.867188 1445639723 0.316101 -0.198059 0.329834 0.867188 1445639723 0.316101 -0.198059 0.329834 0.867188 1445639723 0.316101 -0.198059 0.329834 0.867188 1445639723 0.316101 -0.198059 0.329834 0.867188 1445639723 0.316101 -0.198059 0.329834 0.867188 1445639723 0.195557 -0.198975 0.246887 0.927979 1445639723 0.195557 -0.198975 0.246887 0.927979 1445639723 0.195557 -0.198975 0.246887 0.927979 1445639723 0.195557 -0.198975 0.246887 0.927979 1445639723 0.195557 -0.198975 0.246887 0.927979 1445639723 0.195557 -0.198975 0.246887 0.927979 1445639723 0.154236 -0.196472 0.118835 0.960938 1445639723 0.154236 -0.196472 0.118835 0.960938 1445639723 0.154236 -0.196472 0.118835 0.960938 1445639723 0.154236 -0.196472 0.118835 0.960938 1445639723 0.154236 -0.196472 0.118835 0.960938 1445639723 0.154236 -0.196472 0.118835 0.960938 1445639723 0.152649 -0.193115 0.090820 0.964905 1445639723 0.152649 -0.193115 0.090820 0.964905 1445639723 0.152649 -0.193115 0.090820 0.964905 1445639723 0.152649 -0.193115 0.090820 0.964905 1445639723 0.152649 -0.193115 0.090820 0.964905 1445639723 0.152649 -0.193115 0.090820 0.964905 1445639723 0.152649 -0.193115 0.090820 0.964905 1445639723 0.187378 -0.187256 0.123169 0.956360 1445639723 0.187378 -0.187256 0.123169 0.956360 1445639723 0.187378 -0.187256 0.123169 0.956360 1445639723 0.187378 -0.187256 0.123169 0.956360 1445639724 0.187378 -0.187256 0.123169 0.956360 1445639724 0.187378 -0.187256 0.123169 0.956360 1445639724 0.254578 -0.195068 0.157349 0.933960 1445639724 0.254578 -0.195068 0.157349 0.933960 1445639724 0.254578 -0.195068 0.157349 0.933960 1445639724 0.254578 -0.195068 0.157349 0.933960 1445639724 0.254578 -0.195068 0.157349 0.933960 1445639724 0.254578 -0.195068 0.157349 0.933960 1445639724 0.352844 -0.230530 0.188904 0.886902 1445639724 0.352844 -0.230530 0.188904 0.886902 1445639724 0.352844 -0.230530 0.188904 0.886902 1445639724 0.352844 -0.230530 0.188904 0.886902 1445639724 0.352844 -0.230530 0.188904 0.886902 1445639724 0.352844 -0.230530 0.188904 0.886902 1445639724 0.470947 -0.276184 0.188782 0.816223 1445639724 0.470947 -0.276184 0.188782 0.816223 1445639724 0.470947 -0.276184 0.188782 0.816223 1445639724 0.470947 -0.276184 0.188782 0.816223 1445639724 0.470947 -0.276184 0.188782 0.816223 1445639724 0.470947 -0.276184 0.188782 0.816223 1445639724 0.470947 -0.276184 0.188782 0.816223 1445639724 0.579041 -0.331543 0.170837 0.724915 1445639724 0.579041 -0.331543 0.170837 0.724915 1445639724 0.579041 -0.331543 0.170837 0.724915 1445639724 0.579041 -0.331543 0.170837 0.724915 1445639724 0.579041 -0.331543 0.170837 0.724915 1445639724 0.579041 -0.331543 0.170837 0.724915 1445639724 0.644958 -0.396545 0.177002 0.628784 1445639724 0.644958 -0.396545 0.177002 0.628784 1445639724 0.644958 -0.396545 0.177002 0.628784 1445639724 0.644958 -0.396545 0.177002 0.628784 1445639724 0.644958 -0.396545 0.177002 0.628784 1445639724 0.644958 -0.396545 0.177002 0.628784 1445639724 0.644958 -0.396545 0.177002 0.628784 1445639724 0.652527 -0.420532 0.202881 0.596802 1445639724 0.652527 -0.420532 0.202881 0.596802 1445639724 0.652527 -0.420532 0.202881 0.596802 1445639724 0.652527 -0.420532 0.202881 0.596802 1445639724 0.652527 -0.420532 0.202881 0.596802 1445639724 0.652527 -0.420532 0.202881 0.596802 1445639724 0.629639 -0.387634 0.227600 0.633606 1445639724 0.629639 -0.387634 0.227600 0.633606 1445639724 0.629639 -0.387634 0.227600 0.633606 1445639724 0.629639 -0.387634 0.227600 0.633606 1445639724 0.629639 -0.387634 0.227600 0.633606 1445639724 0.629639 -0.387634 0.227600 0.633606 1445639724 0.586548 -0.326599 0.253479 0.696411 1445639724 0.586548 -0.326599 0.253479 0.696411 1445639724 0.586548 -0.326599 0.253479 0.696411 1445639724 0.586548 -0.326599 0.253479 0.696411 1445639724 0.586548 -0.326599 0.253479 0.696411 1445639724 0.586548 -0.326599 0.253479 0.696411 1445639724 0.501892 -0.261169 0.288757 0.772339 1445639724 0.501892 -0.261169 0.288757 0.772339 1445639724 0.501892 -0.261169 0.288757 0.772339 1445639724 0.501892 -0.261169 0.288757 0.772339 1445639724 0.501892 -0.261169 0.288757 0.772339 1445639724 0.501892 -0.261169 0.288757 0.772339 1445639724 0.501892 -0.261169 0.288757 0.772339 1445639724 0.365845 -0.210571 0.326904 0.845459 1445639724 0.365845 -0.210571 0.326904 0.845459 1445639724 0.365845 -0.210571 0.326904 0.845459 1445639724 0.365845 -0.210571 0.326904 0.845459 1445639724 0.365845 -0.210571 0.326904 0.845459 1445639724 0.234192 -0.173279 0.313232 0.903870 1445639724 0.234192 -0.173279 0.313232 0.903870 1445639724 0.234192 -0.173279 0.313232 0.903870 1445639724 0.234192 -0.173279 0.313232 0.903870 1445639724 0.234192 -0.173279 0.313232 0.903870 1445639724 0.234192 -0.173279 0.313232 0.903870 1445639724 0.157532 -0.178162 0.197021 0.951050 1445639724 0.157532 -0.178162 0.197021 0.951050 1445639724 0.157532 -0.178162 0.197021 0.951050 1445639724 0.157532 -0.178162 0.197021 0.951050 1445639724 0.157532 -0.178162 0.197021 0.951050 1445639724 0.157532 -0.178162 0.197021 0.951050 1445639724 0.149963 -0.184021 0.106384 0.965515 1445639724 0.149963 -0.184021 0.106384 0.965515 1445639724 0.149963 -0.184021 0.106384 0.965515 1445639724 0.149963 -0.184021 0.106384 0.965515 1445639724 0.149963 -0.184021 0.106384 0.965515 1445639724 0.149963 -0.184021 0.106384 0.965515 1445639724 0.172607 -0.184082 0.130737 0.958740 1445639724 0.172607 -0.184082 0.130737 0.958740 1445639724 0.172607 -0.184082 0.130737 0.958740 1445639724 0.172607 -0.184082 0.130737 0.958740 1445639724 0.172607 -0.184082 0.130737 0.958740 1445639724 0.172607 -0.184082 0.130737 0.958740 1445639724 0.241455 -0.188171 0.189880 0.932800 1445639724 0.241455 -0.188171 0.189880 0.932800 1445639724 0.241455 -0.188171 0.189880 0.932800 1445639724 0.241455 -0.188171 0.189880 0.932800 1445639724 0.241455 -0.188171 0.189880 0.932800 1445639724 0.241455 -0.188171 0.189880 0.932800 1445639724 0.241455 -0.188171 0.189880 0.932800 1445639724 0.341736 -0.223877 0.217712 0.886353 1445639724 0.341736 -0.223877 0.217712 0.886353 1445639724 0.341736 -0.223877 0.217712 0.886353 1445639724 0.341736 -0.223877 0.217712 0.886353 1445639724 0.341736 -0.223877 0.217712 0.886353 1445639724 0.341736 -0.223877 0.217712 0.886353 1445639724 0.457336 -0.294495 0.198181 0.815308 1445639724 0.457336 -0.294495 0.198181 0.815308 1445639724 0.457336 -0.294495 0.198181 0.815308 1445639724 0.457336 -0.294495 0.198181 0.815308 1445639724 0.457336 -0.294495 0.198181 0.815308 1445639724 0.457336 -0.294495 0.198181 0.815308 1445639724 0.457336 -0.294495 0.198181 0.815308 1445639724 0.573364 -0.381287 0.162781 0.706665 1445639724 0.573364 -0.381287 0.162781 0.706665 1445639724 0.573364 -0.381287 0.162781 0.706665 1445639724 0.573364 -0.381287 0.162781 0.706665 1445639724 0.573364 -0.381287 0.162781 0.706665 1445639725 0.573364 -0.381287 0.162781 0.706665 1445639725 0.573364 -0.381287 0.162781 0.706665 1445639725 0.635437 -0.474609 0.139587 0.592773 1445639725 0.635437 -0.474609 0.139587 0.592773 1445639725 0.635437 -0.474609 0.139587 0.592773 1445639725 0.635437 -0.474609 0.139587 0.592773 1445639725 0.635437 -0.474609 0.139587 0.592773 1445639725 0.635437 -0.474609 0.139587 0.592773 1445639725 0.632202 -0.513916 0.137878 0.563171 1445639725 0.632202 -0.513916 0.137878 0.563171 1445639725 0.632202 -0.513916 0.137878 0.563171 1445639725 0.632202 -0.513916 0.137878 0.563171 1445639725 0.632202 -0.513916 0.137878 0.563171 1445639725 0.632202 -0.513916 0.137878 0.563171 1445639725 0.619690 -0.487061 0.147217 0.597473 1445639725 0.619690 -0.487061 0.147217 0.597473 1445639725 0.619690 -0.487061 0.147217 0.597473 1445639725 0.619690 -0.487061 0.147217 0.597473 1445639725 0.619690 -0.487061 0.147217 0.597473 1445639725 0.592285 -0.416138 0.184448 0.664795 1445639725 0.592285 -0.416138 0.184448 0.664795 1445639725 0.592285 -0.416138 0.184448 0.664795 1445639725 0.592285 -0.416138 0.184448 0.664795 1445639725 0.592285 -0.416138 0.184448 0.664795 1445639725 0.592285 -0.416138 0.184448 0.664795 1445639725 0.518433 -0.326904 0.244751 0.751221 1445639725 0.518433 -0.326904 0.244751 0.751221 1445639725 0.518433 -0.326904 0.244751 0.751221 1445639725 0.518433 -0.326904 0.244751 0.751221 1445639725 0.518433 -0.326904 0.244751 0.751221 1445639725 0.518433 -0.326904 0.244751 0.751221 1445639725 0.518433 -0.326904 0.244751 0.751221 1445639725 0.386902 -0.254700 0.312256 0.829407 1445639725 0.386902 -0.254700 0.312256 0.829407 1445639725 0.386902 -0.254700 0.312256 0.829407 1445639725 0.386902 -0.254700 0.312256 0.829407 1445639725 0.386902 -0.254700 0.312256 0.829407 1445639725 0.386902 -0.254700 0.312256 0.829407 1445639725 0.247437 -0.202087 0.323792 0.890503 1445639725 0.247437 -0.202087 0.323792 0.890503 1445639725 0.247437 -0.202087 0.323792 0.890503 1445639725 0.247437 -0.202087 0.323792 0.890503 1445639725 0.247437 -0.202087 0.323792 0.890503 1445639725 0.247437 -0.202087 0.323792 0.890503 1445639725 0.247437 -0.202087 0.323792 0.890503 1445639725 0.144470 -0.201782 0.205933 0.946533 1445639725 0.144470 -0.201782 0.205933 0.946533 1445639725 0.144470 -0.201782 0.205933 0.946533 1445639725 0.144470 -0.201782 0.205933 0.946533 1445639725 0.144470 -0.201782 0.205933 0.946533 1445639725 0.144470 -0.201782 0.205933 0.946533 1445639725 0.125610 -0.209106 0.068848 0.967285 1445639725 0.125610 -0.209106 0.068848 0.967285 1445639725 0.125610 -0.209106 0.068848 0.967285 1445639725 0.125610 -0.209106 0.068848 0.967285 1445639725 0.125610 -0.209106 0.068848 0.967285 1445639725 0.125610 -0.209106 0.068848 0.967285 1445639725 0.125610 -0.209106 0.068848 0.967285 1445639725 0.134521 -0.208496 0.086792 0.964783 1445639725 0.134521 -0.208496 0.086792 0.964783 1445639725 0.134521 -0.208496 0.086792 0.964783 1445639725 0.134521 -0.208496 0.086792 0.964783 1445639725 0.134521 -0.208496 0.086792 0.964783 1445639725 
0.456848 -0.572998 0.335876 0.591675 1445639730 0.456848 -0.572998 0.335876 0.591675 1445639730 0.456848 -0.572998 0.335876 0.591675 1445639730 0.451782 -0.571655 0.345520 0.591370 1445639730 0.451782 -0.571655 0.345520 0.591370 1445639730 0.451782 -0.571655 0.345520 0.591370 1445639730 0.451782 -0.571655 0.345520 0.591370 1445639730 0.451782 -0.571655 0.345520 0.591370 1445639730 0.451782 -0.571655 0.345520 0.591370 1445639730 0.447205 -0.570984 0.348816 0.593506 1445639730 0.447205 -0.570984 0.348816 0.593506 1445639730 0.447205 -0.570984 0.348816 0.593506 1445639730 0.447205 -0.570984 0.348816 0.593506 1445639730 0.447205 -0.570984 0.348816 0.593506 1445639730 0.447205 -0.570984 0.348816 0.593506 1445639730 0.444458 -0.570923 0.347595 0.596375 1445639730 0.444458 -0.570923 0.347595 0.596375 1445639730 0.444458 -0.570923 0.347595 0.596375 1445639730 0.444458 -0.570923 0.347595 0.596375 1445639730 0.444458 -0.570923 0.347595 0.596375 1445639730 0.444458 -0.570923 0.347595 0.596375 1445639730 0.444458 -0.570923 0.347595 0.596375 1445639730 0.446899 -0.567261 0.353210 0.594727 1445639730 0.446899 -0.567261 0.353210 0.594727 1445639730 0.446899 -0.567261 0.353210 0.594727 1445639730 0.446899 -0.567261 0.353210 0.594727 1445639730 0.446899 -0.567261 0.353210 0.594727 1445639730 0.446899 -0.567261 0.353210 0.594727 1445639730 0.452026 -0.561218 0.365662 0.588989 1445639730 0.452026 -0.561218 0.365662 0.588989 1445639730 0.452026 -0.561218 0.365662 0.588989 1445639730 0.452026 -0.561218 0.365662 0.588989 1445639730 0.452026 -0.561218 0.365662 0.588989 1445639730 0.452026 -0.561218 0.365662 0.588989 1445639730 0.463135 -0.552429 0.383057 0.577515 1445639730 0.463135 -0.552429 0.383057 0.577515 1445639730 0.463135 -0.552429 0.383057 0.577515 1445639730 0.463135 -0.552429 0.383057 0.577515 1445639730 0.463135 -0.552429 0.383057 0.577515 1445639730 0.463135 -0.552429 0.383057 0.577515 1445639730 0.463135 -0.552429 0.383057 0.577515 1445639730 0.475586 -0.546082 0.397705 0.563354 1445639730 0.475586 -0.546082 0.397705 0.563354 1445639730 0.475586 -0.546082 0.397705 0.563354 1445639730 0.475586 -0.546082 0.397705 0.563354 1445639730 0.475586 -0.546082 0.397705 0.563354 1445639730 0.475586 -0.546082 0.397705 0.563354 1445639730 0.481567 -0.546082 0.405518 0.552612 1445639730 0.481567 -0.546082 0.405518 0.552612 1445639730 0.481567 -0.546082 0.405518 0.552612 1445639730 0.481567 -0.546082 0.405518 0.552612 1445639730 0.481567 -0.546082 0.405518 0.552612 1445639730 0.481567 -0.546082 0.405518 0.552612 1445639730 0.483582 -0.549316 0.410645 0.543823 1445639730 0.483582 -0.549316 0.410645 0.543823 1445639730 0.483582 -0.549316 0.410645 0.543823 1445639730 0.483582 -0.549316 0.410645 0.543823 1445639730 0.483582 -0.549316 0.410645 0.543823 1445639730 0.483582 -0.549316 0.410645 0.543823 1445639730 0.486084 -0.549988 0.417358 0.535767 1445639730 0.486084 -0.549988 0.417358 0.535767 1445639730 0.486084 -0.549988 0.417358 0.535767 1445639730 0.486084 -0.549988 0.417358 0.535767 1445639730 0.486084 -0.549988 0.417358 0.535767 1445639730 0.486084 -0.549988 0.417358 0.535767 1445639730 0.491272 -0.546570 0.427063 0.526733 1445639730 0.491272 -0.546570 0.427063 0.526733 1445639730 0.491272 -0.546570 0.427063 0.526733 1445639730 0.491272 -0.546570 0.427063 0.526733 1445639730 0.491272 -0.546570 0.427063 0.526733 1445639730 0.491272 -0.546570 0.427063 0.526733 1445639730 0.495422 -0.544189 0.431519 0.521667 1445639730 0.495422 -0.544189 0.431519 0.521667 1445639730 0.495422 -0.544189 0.431519 0.521667 1445639730 0.495422 -0.544189 0.431519 0.521667 1445639730 0.495422 -0.544189 0.431519 0.521667 1445639730 0.492676 -0.547974 0.426941 0.524109 1445639730 0.492676 -0.547974 0.426941 0.524109 1445639730 0.492676 -0.547974 0.426941 0.524109 1445639730 0.492676 -0.547974 0.426941 0.524109 1445639730 0.492676 -0.547974 0.426941 0.524109 1445639730 0.492676 -0.547974 0.426941 0.524109 1445639730 0.490906 -0.546570 0.424438 0.529175 1445639730 0.490906 -0.546570 0.424438 0.529175 1445639730 0.490906 -0.546570 0.424438 0.529175 1445639730 0.490906 -0.546570 0.424438 0.529175 1445639730 0.490906 -0.546570 0.424438 0.529175 1445639731 0.490906 -0.546570 0.424438 0.529175 1445639731 0.493652 -0.536194 0.429626 0.533081 1445639731 0.493652 -0.536194 0.429626 0.533081 1445639731 0.493652 -0.536194 0.429626 0.533081 1445639731 0.493652 -0.536194 0.429626 0.533081 1445639731 0.493652 -0.536194 0.429626 0.533081 1445639731 0.493652 -0.536194 0.429626 0.533081 1445639731 0.493347 -0.529602 0.432556 0.537537 1445639731 0.493347 -0.529602 0.432556 0.537537 1445639731 0.493347 -0.529602 0.432556 0.537537 1445639731 0.493347 -0.529602 0.432556 0.537537 1445639731 0.493347 -0.529602 0.432556 0.537537 1445639731 0.493347 -0.529602 0.432556 0.537537 1445639731 0.493530 -0.526001 0.433350 0.540222 1445639731 0.493530 -0.526001 0.433350 0.540222 1445639731 0.493530 -0.526001 0.433350 0.540222 1445639731 0.493530 -0.526001 0.433350 0.540222 1445639731 0.493530 -0.526001 0.433350 0.540222 1445639731 0.493530 -0.526001 0.433350 0.540222 1445639731 0.503845 -0.516296 0.441956 0.533081 1445639731 0.503845 -0.516296 0.441956 0.533081 1445639731 0.503845 -0.516296 0.441956 0.533081 1445639731 0.503845 -0.516296 0.441956 0.533081 1445639731 0.503845 -0.516296 0.441956 0.533081 1445639731 0.503845 -0.516296 0.441956 0.533081 1445639731 0.512817 -0.509949 0.450806 0.523132 1445639731 0.512817 -0.509949 0.450806 0.523132 1445639731 0.512817 -0.509949 0.450806 0.523132 1445639731 0.512817 -0.509949 0.450806 0.523132 1445639731 0.512817 -0.509949 0.450806 0.523132 1445639731 0.512817 -0.509949 0.450806 0.523132 1445639731 0.508057 -0.518738 0.447327 0.522095 1445639731 0.508057 -0.518738 0.447327 0.522095 1445639731 0.508057 -0.518738 0.447327 0.522095 1445639731 0.508057 -0.518738 0.447327 0.522095 1445639731 0.508057 -0.518738 0.447327 0.522095 1445639731 0.508057 -0.518738 0.447327 0.522095 1445639731 0.508057 -0.518738 0.447327 0.522095 1445639731 0.498474 -0.531616 0.440063 0.524536 1445639731 0.498474 -0.531616 0.440063 0.524536 1445639731 0.498474 -0.531616 0.440063 0.524536 1445639731 0.498474 -0.531616 0.440063 0.524536 1445639731 0.498474 -0.531616 0.440063 0.524536 1445639731 0.495605 -0.534180 0.441895 0.523132 1445639731 0.495605 -0.534180 0.441895 0.523132 1445639731 0.495605 -0.534180 0.441895 0.523132 1445639731 0.495605 -0.534180 0.441895 0.523132 1445639731 0.495605 -0.534180 0.441895 0.523132 1445639731 0.495605 -0.534180 0.441895 0.523132 1445639731 0.495605 -0.534180 0.441895 0.523132 1445639731 0.499146 -0.531799 0.449097 0.516052 1445639731 0.499146 -0.531799 0.449097 0.516052 1445639731 0.499146 -0.531799 0.449097 0.516052 1445639731 0.499146 -0.531799 0.449097 0.516052 1445639731 0.499146 -0.531799 0.449097 0.516052 1445639731 0.499146 -0.531799 0.449097 0.516052 1445639731 0.502869 -0.531555 0.451355 0.510742 1445639731 0.502869 -0.531555 0.451355 0.510742 1445639731 0.502869 -0.531555 0.451355 0.510742 1445639731 0.502869 -0.531555 0.451355 0.510742 1445639731 0.502869 -0.531555 0.451355 0.510742 1445639731 0.502869 -0.531555 0.451355 0.510742 1445639731 0.502563 -0.531433 0.450867 0.511597 1445639731 0.502563 -0.531433 0.450867 0.511597 1445639731 0.502563 -0.531433 0.450867 0.511597 1445639731 0.502563 -0.531433 0.450867 0.511597 1445639731 0.502563 -0.531433 0.450867 0.511597 1445639731 0.502563 -0.531433 0.450867 0.511597 1445639731 0.499207 -0.532776 0.446960 0.516785 1445639731 0.499207 -0.532776 0.446960 0.516785 1445639731 0.499207 -0.532776 0.446960 0.516785 1445639731 0.499207 -0.532776 0.446960 0.516785 1445639731 0.499207 -0.532776 0.446960 0.516785 1445639731 0.499207 -0.532776 0.446960 0.516785 1445639731 0.499634 -0.530212 0.445557 0.520264 1445639731 0.499634 -0.530212 0.445557 0.520264 1445639731 0.499634 -0.530212 0.445557 0.520264 1445639731 0.499634 -0.530212 0.445557 0.520264 1445639731 0.499634 -0.530212 0.445557 0.520264 1445639731 0.499634 -0.530212 0.445557 0.520264 1445639731 0.499634 -0.530212 0.445557 0.520264 1445639731 0.500183 -0.527649 0.444397 0.523315 1445639731 0.500183 -0.527649 0.444397 0.523315 1445639731 0.500183 -0.527649 0.444397 0.523315 1445639731 0.500183 -0.527649 0.444397 0.523315 1445639731 0.500183 -0.527649 0.444397 0.523315 1445639731 0.500183 -0.527649 0.444397 0.523315 1445639731 0.500732 -0.527161 0.440918 0.526184 1445639731 0.500732 -0.527161 0.440918 0.526184 1445639731 0.500732 -0.527161 0.440918 0.526184 1445639731 0.500732 -0.527161 0.440918 0.526184 1445639731 0.500732 -0.527161 0.440918 0.526184 1445639731 0.500732 -0.527161 0.440918 0.526184 1445639731 0.509277 -0.521301 0.443359 0.521790 1445639731 0.509277 -0.521301 0.443359 0.521790 1445639731 0.509277 -0.521301 0.443359 0.521790 1445639731 0.509277 -0.521301 0.443359 0.521790 1445639731 0.509277 -0.521301 0.443359 0.521790 1445639731 0.509277 -0.521301 0.443359 0.521790 1445639731 0.520996 -0.513245 0.453186 0.509644 1445639731 0.520996 -0.513245 0.453186 0.509644 1445639731 0.520996 -0.513245 0.453186 0.509644 1445639731 0.520996 -0.513245 0.453186 0.509644 1445639731 0.520996 -0.513245 0.453186 0.509644 1445639731 0.520996 -0.513245 0.453186 0.509644 1445639731 0.520996 -0.513245 0.453186 0.509644 1445639731 0.518066 -0.518555 0.451538 0.508667 1445639731 0.518066 -0.518555 0.451538 0.508667 1445639731 0.518066 -0.518555 0.451538 0.508667 1445639731 0.518066 -0.518555 0.451538 0.508667 1445639731 0.518066 -0.518555 0.451538 0.508667 1445639731 0.518066 -0.518555 0.451538 0.508667 1445639732 0.506470 -0.532593 0.441040 0.515015 1445639732 0.506470 -0.532593 0.441040 0.515015 1445639732 0.506470 -0.532593 0.441040 0.515015 1445639732 0.506470 -0.532593 0.441040 0.515015 1445639732 0.506470 -0.532593 0.441040 0.515015 1445639732 0.506470 -0.532593 0.441040 0.515015 1445639732 0.504089 -0.536621 0.439392 0.514526 1445639732 0.504089 -0.536621 0.439392 0.514526 1445639732 0.504089 -0.536621 0.439392 0.514526 1445639732 0.504089 -0.536621 0.439392 0.514526 1445639732 0.504089 -0.536621 0.439392 0.514526 1445639732 0.504089 -0.536621 0.439392 0.514526 1445639732 0.504089 -0.536621 0.439392 0.514526 1445639732 0.510254 -0.530396 0.448425 0.507080 1445639732 0.510254 -0.530396 0.448425 0.507080 1445639732 0.510254 -0.530396 0.448425 0.507080 1445639732 0.510254 -0.530396 0.448425 0.507080 1445639732 0.510254 -0.530396 0.448425 0.507080 1445639732 0.510254 -0.530396 0.448425 0.507080 1445639732 0.518494 -0.523132 0.457397 0.498291 1445639732 0.518494 -0.523132 0.457397 0.498291 1445639732 0.518494 -0.523132 0.457397 0.498291 1445639732 0.518494 -0.523132 0.457397 0.498291 1445639732 0.518494 -0.523132 0.457397 0.498291 1445639732 0.518494 -0.523132 0.457397 0.498291 1445639732 0.518188 -0.522766 0.458679 0.497742 1445639732 0.518188 -0.522766 0.458679 0.497742 1445639732 0.518188 -0.522766 0.458679 0.497742 1445639732 0.518188 -0.522766 0.458679 0.497742 1445639732 0.518188 -0.522766 0.458679 0.497742 1445639732 0.518188 -0.522766 0.458679 0.497742 1445639732 0.518188 -0.522766 0.458679 0.497742 1445639732 0.511108 -0.525269 0.453003 0.507507 1445639732 0.511108 -0.525269 0.453003 0.507507 1445639732 0.511108 -0.525269 0.453003 0.507507 1445639732 0.511108 -0.525269 0.453003 0.507507 1445639732 0.511108 -0.525269 0.453003 0.507507 1445639732 0.508484 -0.523071 0.450012 0.515076 1445639732 0.508484 -0.523071 0.450012 0.515076 1445639732 0.508484 -0.523071 0.450012 0.515076 1445639732 0.508484 -0.523071 0.450012 0.515076 1445639732 0.508484 -0.523071 0.450012 0.515076 1445639732 0.508484 -0.523071 0.450012 0.515076 1445639732 0.508484 -0.523071 0.450012 0.515076 1445639732 0.506165 -0.522217 0.446838 0.520935 1445639732 0.506165 -0.522217 0.446838 0.520935 1445639732 0.506165 -0.522217 0.446838 0.520935 1445639732 0.506165 -0.522217 0.446838 0.520935 1445639732 0.503296 -0.524353 0.440186 0.527161 1445639732 0.503296 -0.524353 0.440186 0.527161 1445639732 0.503296 -0.524353 0.440186 0.527161 1445639732 0.503296 -0.524353 0.440186 0.527161 1445639732 0.503296 -0.524353 0.440186 0.527161 1445639732 0.503296 -0.524353 0.440186 0.527161 1445639732 0.505493 -0.522156 0.437561 0.529419 1445639732 0.505493 -0.522156 0.437561 0.529419 1445639732 0.505493 -0.522156 0.437561 0.529419 1445639732 0.505493 -0.522156 0.437561 0.529419 1445639732 0.505493 -0.522156 0.437561 0.529419 1445639732 0.505493 -0.522156 0.437561 0.529419 1445639732 0.512268 -0.515259 0.444580 0.523865 1445639732 0.512268 -0.515259 0.444580 0.523865 1445639732 0.512268 -0.515259 0.444580 0.523865 1445639732 0.512268 -0.515259 0.444580 0.523865 1445639732 0.512268 -0.515259 0.444580 0.523865 1445639732 0.512268 -0.515259 0.444580 0.523865 1445639732 0.512268 -0.515259 0.444580 0.523865 1445639732 0.515381 -0.513794 0.448792 0.518616 1445639732 0.515381 -0.513794 0.448792 0.518616 1445639732 0.515381 -0.513794 0.448792 0.518616 1445639732 0.515381 -0.513794 0.448792 0.518616 1445639732 0.515381 -0.513794 0.448792 0.518616 1445639732 0.515381 -0.513794 0.448792 0.518616 1445639732 0.507385 -0.525024 0.441833 0.521179 1445639732 0.507385 -0.525024 0.441833 0.521179 1445639732 0.507385 -0.525024 0.441833 0.521179 1445639732 0.507385 -0.525024 0.441833 0.521179 1445639732 0.507385 -0.525024 0.441833 0.521179 1445639732 0.507385 -0.525024 0.441833 0.521179 1445639732 0.499390 -0.534851 0.435730 0.524048 1445639732 0.499390 -0.534851 0.435730 0.524048 1445639732 0.499390 -0.534851 0.435730 0.524048 1445639732 0.499390 -0.534851 0.435730 0.524048 1445639732 0.499390 -0.534851 0.435730 0.524048 1445639732 0.499390 -0.534851 0.435730 0.524048 1445639732 0.497925 -0.536255 0.437317 0.522644 1445639732 0.497925 -0.536255 0.437317 0.522644 1445639732 0.497925 -0.536255 0.437317 0.522644 1445639732 0.497925 -0.536255 0.437317 0.522644 1445639732 0.497925 -0.536255 0.437317 0.522644 1445639732 0.498779 -0.535645 0.441650 0.518860 1445639732 0.498779 -0.535645 0.441650 0.518860 1445639732 0.498779 -0.535645 0.441650 0.518860 1445639732 0.498779 -0.535645 0.441650 0.518860 1445639732 0.498779 -0.535645 0.441650 0.518860 1445639732 0.498779 -0.535645 0.441650 0.518860 1445639732 0.494507 -0.540344 0.439636 0.519714 1445639732 0.494507 -0.540344 0.439636 0.519714 1445639732 0.494507 -0.540344 0.439636 0.519714 1445639732 0.494507 -0.540344 0.439636 0.519714 1445639732 0.494507 -0.540344 0.439636 0.519714 1445639732 0.494507 -0.540344 0.439636 0.519714 1445639732 0.484009 -0.547607 0.431274 0.528931 1445639732 0.484009 -0.547607 0.431274 0.528931 1445639732 0.484009 -0.547607 0.431274 0.528931 1445639732 0.484009 -0.547607 0.431274 0.528931 1445639732 0.484009 -0.547607 0.431274 0.528931 1445639732 0.478271 -0.546692 0.427185 0.538330 1445639733 0.478271 -0.546692 0.427185 0.538330 1445639733 0.478271 -0.546692 0.427185 0.538330 1445639733 0.478271 -0.546692 0.427185 0.538330 1445639733 0.471924 -0.546692 0.423279 0.546997 1445639733 0.471924 -0.546692 0.423279 0.546997 1445639733 0.471924 -0.546692 0.423279 0.546997 1445639733 0.471924 -0.546692 0.423279 0.546997 1445639733 0.471924 -0.546692 0.423279 0.546997 1445639733 0.471924 -0.546692 0.423279 0.546997 1445639733 0.466003 -0.550171 0.415649 0.554382 1445639733 0.466003 -0.550171 0.415649 0.554382 1445639733 0.466003 -0.550171 0.415649 0.554382 1445639733 0.466003 -0.550171 0.415649 0.554382 1445639733 0.466003 -0.550171 0.415649 0.554382 1445639733 0.466003 -0.550171 0.415649 0.554382 1445639733 0.462280 -0.551880 0.409363 0.560425 1445639733 0.462280 -0.551880 0.409363 0.560425 1445639733 0.462280 -0.551880 0.409363 0.560425 1445639733 0.462280 -0.551880 0.409363 0.560425 1445639733 0.462280 -0.551880 0.409363 0.560425 1445639733 0.462280 -0.551880 0.409363 0.560425 1445639733 0.469238 -0.545471 0.413940 0.557617 1445639733 0.469238 -0.545471 0.413940 0.557617 1445639733 0.469238 -0.545471 0.413940 0.557617 1445639733 0.469238 -0.545471 0.413940 0.557617 1445639733 0.469238 -0.545471 0.413940 0.557617 1445639733 0.469238 -0.545471 0.413940 0.557617 1445639733 0.485962 -0.533142 0.429382 0.543335 1445639733 0.485962 -0.533142 0.429382 0.543335 1445639733 0.485962 -0.533142 0.429382 0.543335 1445639733 0.485962 -0.533142 0.429382 0.543335 1445639733 0.485962 -0.533142 0.429382 0.543335 1445639733 0.485962 -0.533142 0.429382 0.543335 1445639733 0.493530 -0.530823 0.435730 0.533569 1445639733 0.493530 -0.530823 0.435730 0.533569 1445639733 0.493530 -0.530823 0.435730 0.533569 1445639733 0.493530 -0.530823 0.435730 0.533569 1445639733 0.493530 -0.530823 0.435730 0.533569 1445639733 0.493530 -0.530823 0.435730 0.533569 1445639733 0.493530 -0.530823 0.435730 0.533569 1445639733 0.482849 -0.545471 0.425781 0.536621 1445639733 0.482849 -0.545471 0.425781 0.536621 1445639733 0.482849 -0.545471 0.425781 0.536621 1445639733 0.482849 -0.545471 0.425781 0.536621 1445639733 0.482849 -0.545471 0.425781 0.536621 1445639733 0.474182 -0.553650 0.421631 0.539246 1445639733 0.474182 -0.553650 0.421631 0.539246 1445639733 0.474182 -0.553650 0.421631 0.539246 1445639733 0.474182 -0.553650 0.421631 0.539246 1445639733 0.474182 -0.553650 0.421631 0.539246 1445639733 0.474182 -0.553650 0.421631 0.539246 1445639733 0.475891 -0.551819 0.428101 0.534546 1445639733 0.475891 -0.551819 0.428101 0.534546 1445639733 0.475891 -0.551819 0.428101 0.534546 1445639733 0.475891 -0.551819 0.428101 0.534546 1445639733 0.475891 -0.551819 0.428101 0.534546 1445639733 0.475891 -0.551819 0.428101 0.534546 1445639733 0.487305 -0.544800 0.436829 0.524292 1445639733 0.487305 -0.544800 0.436829 0.524292 1445639733 0.487305 -0.544800 0.436829 0.524292 1445639733 0.487305 -0.544800 0.436829 0.524292 1445639733 0.487305 -0.544800 0.436829 0.524292 1445639733 0.487305 -0.544800 0.436829 0.524292 1445639733 0.487305 -0.544800 0.436829 0.524292 1445639733 0.494202 -0.542419 0.440430 0.517212 1445639733 0.494202 -0.542419 0.440430 0.517212 1445639733 0.494202 -0.542419 0.440430 0.517212 1445639733 0.494202 -0.542419 0.440430 0.517212 1445639733 0.494202 -0.542419 0.440430 0.517212 1445639733 0.494202 -0.542419 0.440430 0.517212 1445639733 0.488464 -0.546265 0.436157 0.522217 1445639733 0.488464 -0.546265 0.436157 0.522217 1445639733 0.488464 -0.546265 0.436157 0.522217 1445639733 0.488464 -0.546265 0.436157 0.522217 1445639733 0.488464 -0.546265 0.436157 0.522217 1445639733 0.481873 -0.544678 0.431274 0.533875 1445639733 0.481873 -0.544678 0.431274 0.533875 1445639733 0.481873 -0.544678 0.431274 0.533875 1445639733 0.481873 -0.544678 0.431274 0.533875 1445639733 0.481873 -0.544678 0.431274 0.533875 1445639733 0.481873 -0.544678 0.431274 0.533875 1445639733 0.480103 -0.538635 0.431091 0.541687 1445639733 0.480103 -0.538635 0.431091 0.541687 1445639733 0.480103 -0.538635 0.431091 0.541687 1445639733 0.480103 -0.538635 0.431091 0.541687 1445639733 0.480103 -0.538635 0.431091 0.541687 1445639733 0.480103 -0.538635 0.431091 0.541687 1445639733 0.476807 -0.535828 0.427734 0.549988 1445639733 0.476807 -0.535828 0.427734 0.549988 1445639733 0.476807 -0.535828 0.427734 0.549988 1445639733 0.476807 -0.535828 0.427734 0.549988 1445639733 0.476807 -0.535828 0.427734 0.549988 1445639733 0.476807 -0.535828 0.427734 0.549988 1445639733 0.474182 -0.533813 0.423218 0.557678 1445639733 0.474182 -0.533813 0.423218 0.557678 1445639733 0.474182 -0.533813 0.423218 0.557678 1445639733 0.474182 -0.533813 0.423218 0.557678 1445639733 0.474182 -0.533813 0.423218 0.557678 1445639733 0.474182 -0.533813 0.423218 0.557678 1445639733 0.477173 -0.527405 0.424316 0.560425 1445639733 0.477173 -0.527405 0.424316 0.560425 1445639733 0.477173 -0.527405 0.424316 0.560425 1445639733 0.477173 -0.527405 0.424316 0.560425 1445639733 0.477173 -0.527405 0.424316 0.560425 1445639733 0.477173 -0.527405 0.424316 0.560425 1445639733 0.487976 -0.515320 0.436035 0.553284 1445639733 0.487976 -0.515320 0.436035 0.553284 1445639734 0.487976 -0.515320 0.436035 0.553284 1445639734 0.487976 -0.515320 0.436035 0.553284 1445639734 0.487976 -0.515320 0.436035 0.553284 1445639734 0.487976 -0.515320 0.436035 0.553284 1445639734 0.499146 -0.506531 0.448730 0.541199 1445639734 0.499146 -0.506531 0.448730 0.541199 1445639734 0.499146 -0.506531 0.448730 0.541199 1445639734 0.499146 -0.506531 0.448730 0.541199 1445639734 0.499146 -0.506531 0.448730 0.541199 1445639734 0.499146 -0.506531 0.448730 0.541199 1445639734 0.499146 -0.506531 0.448730 0.541199 1445639734 0.499207 -0.509521 0.453735 0.534058 1445639734 0.499207 -0.509521 0.453735 0.534058 1445639734 0.499207 -0.509521 0.453735 0.534058 1445639734 0.499207 -0.509521 0.453735 0.534058 1445639734 0.499207 -0.509521 0.453735 0.534058 1445639734 0.499207 -0.509521 0.453735 0.534058 1445639734 0.493469 -0.516968 0.453796 0.532166 1445639734 0.493469 -0.516968 0.453796 0.532166 1445639734 0.493469 -0.516968 0.453796 0.532166 1445639734 0.493469 -0.516968 0.453796 0.532166 1445639734 0.493469 -0.516968 0.453796 0.532166 1445639734 0.493469 -0.516968 0.453796 0.532166 1445639734 0.490112 -0.516113 0.459473 0.531189 1445639734 0.490112 -0.516113 0.459473 0.531189 1445639734 0.490112 -0.516113 0.459473 0.531189 1445639734 0.490112 -0.516113 0.459473 0.531189 1445639734 0.490112 -0.516113 0.459473 0.531189 1445639734 0.498291 -0.506104 0.473206 0.521179 1445639734 0.498291 -0.506104 0.473206 0.521179 1445639734 0.498291 -0.506104 0.473206 0.521179 1445639734 0.498291 -0.506104 0.473206 0.521179 1445639734 0.498291 -0.506104 0.473206 0.521179 1445639734 0.498291 -0.506104 0.473206 0.521179 1445639734 0.498291 -0.506104 0.473206 0.521179 1445639734 0.510498 -0.498169 0.481384 0.509399 1445639734 0.510498 -0.498169 0.481384 0.509399 1445639734 0.510498 -0.498169 0.481384 0.509399 1445639734 0.510498 -0.498169 0.481384 0.509399 1445639734 0.513245 -0.502869 0.475220 0.507751 1445639734 0.513245 -0.502869 0.475220 0.507751 1445639734 0.513245 -0.502869 0.475220 0.507751 1445639734 0.513245 -0.502869 0.475220 0.507751 1445639734 0.513245 -0.502869 0.475220 0.507751 1445639734 0.513245 -0.502869 0.475220 0.507751 1445639734 0.507446 -0.510376 0.461792 0.518372 1445639734 0.507446 -0.510376 0.461792 0.518372 1445639734 0.507446 -0.510376 0.461792 0.518372 1445639734 0.507446 -0.510376 0.461792 0.518372 1445639734 0.507446 -0.510376 0.461792 0.518372 1445639734 0.507446 -0.510376 0.461792 0.518372 1445639734 0.499451 -0.513611 0.452026 0.531372 1445639734 0.499451 -0.513611 0.452026 0.531372 1445639734 0.499451 -0.513611 0.452026 0.531372 1445639734 0.499451 -0.513611 0.452026 0.531372 1445639734 0.499451 -0.513611 0.452026 0.531372 1445639734 0.499451 -0.513611 0.452026 0.531372 1445639734 0.491943 -0.517212 0.444702 0.541016 1445639734 0.491943 -0.517212 0.444702 0.541016 1445639734 0.491943 -0.517212 0.444702 0.541016 1445639734 0.491943 -0.517212 0.444702 0.541016 1445639734 0.491943 -0.517212 0.444702 0.541016 1445639734 0.491943 -0.517212 0.444702 0.541016 1445639734 0.487549 -0.519287 0.438477 0.547974 1445639734 0.487549 -0.519287 0.438477 0.547974 1445639734 0.487549 -0.519287 0.438477 0.547974 1445639734 0.487549 -0.519287 0.438477 0.547974 1445639734 0.487549 -0.519287 0.438477 0.547974 1445639734 0.487549 -0.519287 0.438477 0.547974 1445639734 0.488647 -0.516907 0.435608 0.551514 1445639734 0.488647 -0.516907 0.435608 0.551514 1445639734 0.488647 -0.516907 0.435608 0.551514 1445639734 0.488647 -0.516907 0.435608 0.551514 1445639734 0.488647 -0.516907 0.435608 0.551514 1445639734 0.488647 -0.516907 0.435608 0.551514 1445639734 0.493713 -0.510010 0.441101 0.549133 1445639734 0.493713 -0.510010 0.441101 0.549133 1445639734 0.493713 -0.510010 0.441101 0.549133 1445639734 0.493713 -0.510010 0.441101 0.549133 1445639734 0.493713 -0.510010 0.441101 0.549133 1445639734 0.493713 -0.510010 0.441101 0.549133 1445639734 0.499084 -0.503540 0.450928 0.542236 1445639734 0.499084 -0.503540 0.450928 0.542236 1445639734 0.499084 -0.503540 0.450928 0.542236 1445639734 0.499084 -0.503540 0.450928 0.542236 1445639734 0.499084 -0.503540 0.450928 0.542236 1445639734 0.499084 -0.503540 0.450928 0.542236 1445639734 0.493835 -0.507324 0.453186 0.541565 1445639734 0.493835 -0.507324 0.453186 0.541565 1445639734 0.493835 -0.507324 0.453186 0.541565 1445639734 0.493835 -0.507324 0.453186 0.541565 1445639734 0.493835 -0.507324 0.453186 0.541565 1445639734 0.493835 -0.507324 0.453186 0.541565 1445639734 0.484131 -0.513916 0.450256 0.546631 1445639734 0.484131 -0.513916 0.450256 0.546631 1445639734 0.484131 -0.513916 0.450256 0.546631 1445639734 0.484131 -0.513916 0.450256 0.546631 1445639734 0.484131 -0.513916 0.450256 0.546631 1445639734 0.484131 -0.513916 0.450256 0.546631 1445639734 0.479126 -0.512024 0.453125 0.550354 1445639734 0.479126 -0.512024 0.453125 0.550354 1445639734 0.479126 -0.512024 0.453125 0.550354 1445639734 0.479126 -0.512024 0.453125 0.550354 1445639734 0.479126 -0.512024 0.453125 0.550354 1445639734 0.479126 -0.512024 0.453125 0.550354 1445639734 0.487671 -0.500671 0.466736 0.541809 1445639734 0.487671 -0.500671 0.466736 0.541809 1445639734 0.487671 -0.500671 0.466736 0.541809 1445639735 0.487671 -0.500671 0.466736 0.541809 1445639735 0.487671 -0.500671 0.466736 0.541809 1445639735 0.487671 -0.500671 0.466736 0.541809 1445639735 0.499634 -0.491943 0.474243 0.532349 1445639735 0.499634 -0.491943 0.474243 0.532349 1445639735 0.499634 -0.491943 0.474243 0.532349 1445639735 0.499634 -0.491943 0.474243 0.532349 1445639735 0.499634 -0.491943 0.474243 0.532349 1445639735 0.499634 -0.491943 0.474243 0.532349 1445639735 0.499634 -0.491943 0.474243 0.532349 1445639735 0.504395 -0.493042 0.468262 0.532104 1445639735 0.504395 -0.493042 0.468262 0.532104 1445639735 0.504395 -0.493042 0.468262 0.532104 1445639735 0.504395 -0.493042 0.468262 0.532104 1445639735 0.504395 -0.493042 0.468262 0.532104 1445639735 0.504395 -0.493042 0.468262 0.532104 1445639735 0.498047 -0.501099 0.454163 0.542725 1445639735 0.498047 -0.501099 0.454163 0.542725 1445639735 0.498047 -0.501099 0.454163 0.542725 1445639735 0.498047 -0.501099 0.454163 0.542725 1445639735 0.498047 -0.501099 0.454163 0.542725 1445639735 0.498047 -0.501099 0.454163 0.542725 1445639735 0.488953 -0.507385 0.441956 0.555054 1445639735 0.488953 -0.507385 0.441956 0.555054 1445639735 0.488953 -0.507385 0.441956 0.555054 1445639735 0.488953 -0.507385 0.441956 0.555054 1445639735 0.488953 -0.507385 0.441956 0.555054 1445639735 0.488953 -0.507385 0.441956 0.555054 1445639735 0.488953 -0.507385 0.441956 0.555054 1445639735 0.483337 -0.512695 0.435974 0.559875 1445639735 0.483337 -0.512695 0.435974 0.559875 1445639735 0.483337 -0.512695 0.435974 0.559875 1445639735 0.483337 -0.512695 0.435974 0.559875 1445639735 0.483337 -0.512695 0.435974 0.559875 1445639735 0.483337 -0.512695 0.435974 0.559875 1445639735 0.479065 -0.519592 0.428955 0.562561 1445639735 
0.605103 -0.523499 0.319275 0.507751 1445639737 0.605103 -0.523499 0.319275 0.507751 1445639737 0.605103 -0.523499 0.319275 0.507751 1445639737 0.605103 -0.523499 0.319275 0.507751 1445639737 0.605103 -0.523499 0.319275 0.507751 1445639737 0.605103 -0.523499 0.319275 0.507751 1445639737 0.609985 -0.495300 0.296387 0.542847 1445639737 0.609985 -0.495300 0.296387 0.542847 1445639737 0.609985 -0.495300 0.296387 0.542847 1445639737 0.609985 -0.495300 0.296387 0.542847 1445639737 0.609985 -0.495300 0.296387 0.542847 1445639737 0.609985 -0.495300 0.296387 0.542847 1445639737 0.584595 -0.424316 0.276794 0.633667 1445639737 0.584595 -0.424316 0.276794 0.633667 1445639737 0.584595 -0.424316 0.276794 0.633667 1445639737 0.584595 -0.424316 0.276794 0.633667 1445639737 0.584595 -0.424316 0.276794 0.633667 1445639737 0.584595 -0.424316 0.276794 0.633667 1445639737 0.532104 -0.313721 0.295288 0.728821 1445639737 0.532104 -0.313721 0.295288 0.728821 1445639737 0.532104 -0.313721 0.295288 0.728821 1445639737 0.532104 -0.313721 0.295288 0.728821 1445639737 0.532104 -0.313721 0.295288 0.728821 1445639737 0.532104 -0.313721 0.295288 0.728821 1445639737 0.426453 -0.212097 0.335205 0.812866 1445639737 0.426453 -0.212097 0.335205 0.812866 1445639737 0.426453 -0.212097 0.335205 0.812866 1445639737 0.426453 -0.212097 0.335205 0.812866 1445639737 0.426453 -0.212097 0.335205 0.812866 1445639737 0.426453 -0.212097 0.335205 0.812866 1445639737 0.426453 -0.212097 0.335205 0.812866 1445639737 0.294495 -0.156311 0.343262 0.877991 1445639737 0.294495 -0.156311 0.343262 0.877991 1445639737 0.294495 -0.156311 0.343262 0.877991 1445639737 0.294495 -0.156311 0.343262 0.877991 1445639737 0.294495 -0.156311 0.343262 0.877991 1445639737 0.294495 -0.156311 0.343262 0.877991 1445639737 0.185791 -0.145935 0.240173 0.941528 1445639737 0.185791 -0.145935 0.240173 0.941528 1445639737 0.185791 -0.145935 0.240173 0.941528 1445639737 0.185791 -0.145935 0.240173 0.941528 1445639737 0.185791 -0.145935 0.240173 0.941528 1445639737 0.185791 -0.145935 0.240173 0.941528 1445639737 0.185791 -0.145935 0.240173 0.941528 1445639737 0.164612 -0.150452 0.111450 0.968384 1445639737 0.164612 -0.150452 0.111450 0.968384 1445639737 0.164612 -0.150452 0.111450 0.968384 1445639737 0.164612 -0.150452 0.111450 0.968384 1445639737 0.164612 -0.150452 0.111450 0.968384 1445639737 0.164612 -0.150452 0.111450 0.968384 1445639737 0.172546 -0.148193 0.093506 0.969238 1445639737 0.172546 -0.148193 0.093506 0.969238 1445639737 0.172546 -0.148193 0.093506 0.969238 1445639737 0.172546 -0.148193 0.093506 0.969238 1445639737 0.172546 -0.148193 0.093506 0.969238 1445639737 0.218079 -0.143677 0.136963 0.955505 1445639737 0.218079 -0.143677 0.136963 0.955505 1445639737 0.218079 -0.143677 0.136963 0.955505 1445639737 0.218079 -0.143677 0.136963 0.955505 1445639737 0.296631 -0.167664 0.175720 0.923523 1445639738 0.296631 -0.167664 0.175720 0.923523 1445639738 0.296631 -0.167664 0.175720 0.923523 1445639738 0.296631 -0.167664 0.175720 0.923523 1445639738 0.296631 -0.167664 0.175720 0.923523 1445639738 0.296631 -0.167664 0.175720 0.923523 1445639738 0.398987 -0.221802 0.200745 0.866760 1445639738 0.398987 -0.221802 0.200745 0.866760 1445639738 0.398987 -0.221802 0.200745 0.866760 1445639738 0.398987 -0.221802 0.200745 0.866760 1445639738 0.398987 -0.221802 0.200745 0.866760 1445639738 0.398987 -0.221802 0.200745 0.866760 1445639738 0.398987 -0.221802 0.200745 0.866760 1445639738 0.506348 -0.254883 0.206726 0.797424 1445639738 0.506348 -0.254883 0.206726 0.797424 1445639738 0.506348 -0.254883 0.206726 0.797424 1445639738 0.506348 -0.254883 0.206726 0.797424 1445639738 0.506348 -0.254883 0.206726 0.797424 1445639738 0.506348 -0.254883 0.206726 0.797424 1445639738 0.591125 -0.288147 0.217896 0.721130 1445639738 0.591125 -0.288147 0.217896 0.721130 1445639738 0.591125 -0.288147 0.217896 0.721130 1445639738 0.591125 -0.288147 0.217896 0.721130 1445639738 0.591125 -0.288147 0.217896 0.721130 1445639738 0.591125 -0.288147 0.217896 0.721130 1445639738 0.591125 -0.288147 0.217896 0.721130 1445639738 0.618591 -0.291382 0.241333 0.688538 1445639738 0.618591 -0.291382 0.241333 0.688538 1445639738 0.618591 -0.291382 0.241333 0.688538 1445639738 0.618591 -0.291382 0.241333 0.688538 1445639738 0.618591 -0.291382 0.241333 0.688538 1445639738 0.618591 -0.291382 0.241333 0.688538 1445639738 0.618591 -0.291382 0.241333 0.688538 1445639738 0.588989 -0.239624 0.273010 0.721863 1445639738 0.588989 -0.239624 0.273010 0.721863 1445639738 0.588989 -0.239624 0.273010 0.721863 1445639738 0.588989 -0.239624 0.273010 0.721863 1445639738 0.588989 -0.239624 0.273010 0.721863 1445639738 0.512878 -0.192688 0.293396 0.783386 1445639738 0.512878 -0.192688 0.293396 0.783386 1445639738 0.512878 -0.192688 0.293396 0.783386 1445639738 0.512878 -0.192688 0.293396 0.783386 1445639738 0.512878 -0.192688 0.293396 0.783386 1445639738 0.512878 -0.192688 0.293396 0.783386 1445639738 0.401245 -0.159851 0.308105 0.847595 1445639738 0.401245 -0.159851 0.308105 0.847595 1445639738 0.401245 -0.159851 0.308105 0.847595 1445639738 0.401245 -0.159851 0.308105 0.847595 1445639738 0.401245 -0.159851 0.308105 0.847595 1445639738 0.281494 -0.144897 0.282715 0.905396 1445639738 0.281494 -0.144897 0.282715 0.905396 1445639738 0.281494 -0.144897 0.282715 0.905396 1445639738 0.281494 -0.144897 0.282715 0.905396 1445639738 0.281494 -0.144897 0.282715 0.905396 1445639738 0.281494 -0.144897 0.282715 0.905396 1445639738 0.195374 -0.149414 0.192505 0.949951 1445639738 0.195374 -0.149414 0.192505 0.949951 1445639738 0.195374 -0.149414 0.192505 0.949951 1445639738 0.195374 -0.149414 0.192505 0.949951 1445639738 0.195374 -0.149414 0.192505 0.949951 1445639738 0.195374 -0.149414 0.192505 0.949951 1445639738 0.195374 -0.149414 0.192505 0.949951 1445639738 0.186401 -0.169922 0.083557 0.963989 1445639738 0.186401 -0.169922 0.083557 0.963989 1445639738 0.186401 -0.169922 0.083557 0.963989 1445639738 0.186401 -0.169922 0.083557 0.963989 1445639738 0.186401 -0.169922 0.083557 0.963989 1445639738 0.186401 -0.169922 0.083557 0.963989 1445639738 0.228027 -0.175110 0.111694 0.951233 1445639738 0.228027 -0.175110 0.111694 0.951233 1445639738 0.228027 -0.175110 0.111694 0.951233 1445639738 0.228027 -0.175110 0.111694 0.951233 1445639738 0.228027 -0.175110 0.111694 0.951233 1445639738 0.228027 -0.175110 0.111694 0.951233 1445639738 0.312073 -0.182556 0.196594 0.911377 1445639738 0.312073 -0.182556 0.196594 0.911377 1445639738 0.312073 -0.182556 0.196594 0.911377 1445639738 0.312073 -0.182556 0.196594 0.911377 1445639738 0.312073 -0.182556 0.196594 0.911377 1445639738 0.312073 -0.182556 0.196594 0.911377 1445639738 0.312073 -0.182556 0.196594 0.911377 1445639738 0.415405 -0.221863 0.230835 0.851379 1445639738 0.415405 -0.221863 0.230835 0.851379 1445639738 0.415405 -0.221863 0.230835 0.851379 1445639738 0.415405 -0.221863 0.230835 0.851379 1445639738 0.415405 -0.221863 0.230835 0.851379 1445639738 0.415405 -0.221863 0.230835 0.851379 1445639738 0.532654 -0.276794 0.194031 0.775879 1445639738 0.532654 -0.276794 0.194031 0.775879 1445639738 0.532654 -0.276794 0.194031 0.775879 1445639738 0.532654 -0.276794 0.194031 0.775879 1445639738 0.532654 -0.276794 0.194031 0.775879 1445639738 0.532654 -0.276794 0.194031 0.775879 1445639738 0.532654 -0.276794 0.194031 0.775879 1445639738 0.632874 -0.330444 0.171387 0.678833 1445639738 0.632874 -0.330444 0.171387 0.678833 1445639738 0.632874 -0.330444 0.171387 0.678833 1445639738 0.632874 -0.330444 0.171387 0.678833 1445639738 0.632874 -0.330444 0.171387 0.678833 1445639738 0.662964 -0.353455 0.192322 0.631287 1445639738 0.662964 -0.353455 0.192322 0.631287 1445639738 0.662964 -0.353455 0.192322 0.631287 1445639738 0.662964 -0.353455 0.192322 0.631287 1445639738 0.662964 -0.353455 0.192322 0.631287 1445639738 0.662964 -0.353455 0.192322 0.631287 1445639738 0.662964 -0.353455 0.192322 0.631287 1445639738 0.634399 -0.293945 0.220520 0.679993 1445639738 0.634399 -0.293945 0.220520 0.679993 1445639738 0.634399 -0.293945 0.220520 0.679993 1445639738 0.634399 -0.293945 0.220520 0.679993 1445639738 0.634399 -0.293945 0.220520 0.679993 1445639738 0.556396 -0.229004 0.246033 0.759827 1445639738 0.556396 -0.229004 0.246033 0.759827 1445639739 0.556396 -0.229004 0.246033 0.759827 1445639739 0.556396 -0.229004 0.246033 0.759827 1445639739 0.556396 -0.229004 0.246033 0.759827 1445639739 0.556396 -0.229004 0.246033 0.759827 1445639739 0.556396 -0.229004 0.246033 0.759827 1445639739 0.421204 -0.195190 0.277954 0.840942 1445639739 0.421204 -0.195190 0.277954 0.840942 1445639739 0.421204 -0.195190 0.277954 0.840942 1445639739 0.421204 -0.195190 0.277954 0.840942 1445639739 0.421204 -0.195190 0.277954 0.840942 1445639739 0.421204 -0.195190 0.277954 0.840942 1445639739 0.272644 -0.166687 0.290466 0.901917 1445639739 0.272644 -0.166687 0.290466 0.901917 1445639739 0.272644 -0.166687 0.290466 0.901917 1445639739 0.272644 -0.166687 0.290466 0.901917 1445639739 0.272644 -0.166687 0.290466 0.901917 1445639739 0.272644 -0.166687 0.290466 0.901917 1445639739 0.183594 -0.165100 0.217285 0.944336 1445639739 0.183594 -0.165100 0.217285 0.944336 1445639739 0.183594 -0.165100 0.217285 0.944336 1445639739 0.183594 -0.165100 0.217285 0.944336 1445639739 0.183594 -0.165100 0.217285 0.944336 1445639739 0.183594 -0.165100 0.217285 0.944336 1445639739 0.183594 -0.165100 0.217285 0.944336 1445639739 0.193970 -0.179871 0.138489 0.954346 1445639739 0.193970 -0.179871 0.138489 0.954346 1445639739 0.193970 -0.179871 0.138489 0.954346 1445639739 0.193970 -0.179871 0.138489 0.954346 1445639739 0.193970 -0.179871 0.138489 0.954346 1445639739 0.193970 -0.179871 0.138489 0.954346 1445639739 0.258972 -0.205017 0.185303 0.925476 1445639739 0.258972 -0.205017 0.185303 0.925476 1445639739 0.258972 -0.205017 0.185303 0.925476 1445639739 0.258972 -0.205017 0.185303 0.925476 1445639739 0.258972 -0.205017 0.185303 0.925476 1445639739 0.258972 -0.205017 0.185303 0.925476 1445639739 0.258972 -0.205017 0.185303 0.925476 1445639739 0.350952 -0.231567 0.267700 0.866882 1445639739 0.350952 -0.231567 0.267700 0.866882 1445639739 0.350952 -0.231567 0.267700 0.866882 1445639739 0.350952 -0.231567 0.267700 0.866882 1445639739 0.350952 -0.231567 0.267700 0.866882 1445639739 0.350952 -0.231567 0.267700 0.866882 1445639739 0.475708 -0.288025 0.268799 0.786377 1445639739 0.475708 -0.288025 0.268799 0.786377 1445639739 0.475708 -0.288025 0.268799 0.786377 1445639739 0.475708 -0.288025 0.268799 0.786377 1445639739 0.475708 -0.288025 0.268799 0.786377 1445639739 0.600830 -0.389709 0.187256 0.672302 1445639739 0.600830 -0.389709 0.187256 0.672302 1445639739 0.600830 -0.389709 0.187256 0.672302 1445639739 0.600830 -0.389709 0.187256 0.672302 1445639739 0.600830 -0.389709 0.187256 0.672302 1445639739 0.600830 -0.389709 0.187256 0.672302 1445639739 0.600830 -0.389709 0.187256 0.672302 1445639739 0.667358 -0.449402 0.187073 0.563538 1445639739 0.667358 -0.449402 0.187073 0.563538 1445639739 0.667358 -0.449402 0.187073 0.563538 1445639739 0.667358 -0.449402 0.187073 0.563538 1445639739 0.667358 -0.449402 0.187073 0.563538 1445639739 0.667358 -0.449402 0.187073 0.563538 1445639739 0.687622 -0.411560 0.202637 0.562683 1445639739 0.687622 -0.411560 0.202637 0.562683 1445639739 0.687622 -0.411560 0.202637 0.562683 1445639739 0.687622 -0.411560 0.202637 0.562683 1445639739 0.687622 -0.411560 0.202637 0.562683 1445639739 0.687622 -0.411560 0.202637 0.562683 1445639739 0.686401 -0.324890 0.220947 0.611877 1445639739 0.686401 -0.324890 0.220947 0.611877 1445639739 0.686401 -0.324890 0.220947 0.611877 1445639739 0.686401 -0.324890 0.220947 0.611877 1445639739 0.686401 -0.324890 0.220947 0.611877 1445639739 0.621582 -0.236145 0.257141 0.701172 1445639739 0.621582 -0.236145 0.257141 0.701172 1445639739 0.621582 -0.236145 0.257141 0.701172 1445639739 0.621582 -0.236145 0.257141 0.701172 1445639739 0.621582 -0.236145 0.257141 0.701172 1445639739 0.621582 -0.236145 0.257141 0.701172 1445639739 0.449219 -0.166809 0.300415 0.824646 1445639739 0.449219 -0.166809 0.300415 0.824646 1445639739 0.449219 -0.166809 0.300415 0.824646 1445639739 0.449219 -0.166809 0.300415 0.824646 1445639739 0.449219 -0.166809 0.300415 0.824646 1445639739 0.449219 -0.166809 0.300415 0.824646 1445639739 0.449219 -0.166809 0.300415 0.824646 1445639739 0.235657 -0.109497 0.318542 0.911560 1445639739 0.235657 -0.109497 0.318542 0.911560 1445639739 0.235657 -0.109497 0.318542 0.911560 1445639739 0.235657 -0.109497 0.318542 0.911560 1445639739 0.235657 -0.109497 0.318542 0.911560 1445639739 0.235657 -0.109497 0.318542 0.911560 1445639739 0.138000 -0.114502 0.202148 0.962769 1445639739 0.138000 -0.114502 0.202148 0.962769 1445639739 0.138000 -0.114502 0.202148 0.962769 1445639739 0.138000 -0.114502 0.202148 0.962769 1445639739 0.138000 -0.114502 0.202148 0.962769 1445639739 0.138000 -0.114502 0.202148 0.962769 1445639739 0.150208 -0.114807 0.131836 0.973022 1445639739 0.150208 -0.114807 0.131836 0.973022 1445639739 0.150208 -0.114807 0.131836 0.973022 1445639739 0.150208 -0.114807 0.131836 0.973022 1445639739 0.150208 -0.114807 0.131836 0.973022 1445639739 0.150208 -0.114807 0.131836 0.973022 1445639739 0.205261 -0.133728 0.208496 0.946838 1445639739 0.205261 -0.133728 0.208496 0.946838 1445639739 0.205261 -0.133728 0.208496 0.946838 1445639739 0.205261 -0.133728 0.208496 0.946838 1445639739 0.205261 -0.133728 0.208496 0.946838 1445639739 0.205261 -0.133728 0.208496 0.946838 1445639739 0.288696 -0.144775 0.279297 0.904175 1445639740 0.288696 -0.144775 0.279297 0.904175 1445639740 0.288696 -0.144775 0.279297 0.904175 1445639740 0.288696 -0.144775 0.279297 0.904175 1445639740 0.410339 -0.206482 0.274963 0.844543 1445639740 0.410339 -0.206482 0.274963 0.844543 1445639740 0.410339 -0.206482 0.274963 0.844543 1445639740 0.410339 -0.206482 0.274963 0.844543 1445639740 0.410339 -0.206482 0.274963 0.844543 1445639740 0.410339 -0.206482 0.274963 0.844543 1445639740 0.410339 -0.206482 0.274963 0.844543 1445639740 0.532043 -0.288757 0.219299 0.765137 1445639740 0.532043 -0.288757 0.219299 0.765137 1445639740 0.532043 -0.288757 0.219299 0.765137 1445639740 0.532043 -0.288757 0.219299 0.765137 1445639740 0.532043 -0.288757 0.219299 0.765137 1445639740 0.532043 -0.288757 0.219299 0.765137 1445639740 0.626709 -0.379456 0.190857 0.653259 1445639740 0.626709 -0.379456 0.190857 0.653259 1445639740 0.626709 -0.379456 0.190857 0.653259 1445639740 0.626709 -0.379456 0.190857 0.653259 1445639740 0.626709 -0.379456 0.190857 0.653259 1445639740 0.626709 -0.379456 0.190857 0.653259 1445639740 0.659607 -0.419128 0.213623 0.586182 1445639740 0.659607 -0.419128 0.213623 0.586182 1445639740 0.659607 -0.419128 0.213623 0.586182 1445639740 0.659607 -0.419128 0.213623 0.586182 1445639740 0.659607 -0.419128 0.213623 0.586182 1445639740 0.659607 -0.419128 0.213623 0.586182 1445639740 0.649963 -0.345764 0.255432 0.626648 1445639740 0.649963 -0.345764 0.255432 0.626648 1445639740 0.649963 -0.345764 0.255432 0.626648 1445639740 0.649963 -0.345764 0.255432 0.626648 1445639740 0.649963 -0.345764 0.255432 0.626648 1445639740 0.649963 -0.345764 0.255432 0.626648 1445639740 0.582703 -0.245911 0.301575 0.713379 1445639740 0.582703 -0.245911 0.301575 0.713379 1445639740 0.582703 -0.245911 0.301575 0.713379 1445639740 0.582703 -0.245911 0.301575 0.713379 1445639740 0.582703 -0.245911 0.301575 0.713379 1445639740 0.582703 -0.245911 0.301575 0.713379 1445639740 0.399719 -0.167969 0.347046 0.831543 1445639740 0.399719 -0.167969 0.347046 0.831543 1445639740 0.399719 -0.167969 0.347046 0.831543 1445639740 0.399719 -0.167969 0.347046 0.831543 1445639740 0.399719 -0.167969 0.347046 0.831543 1445639740 0.399719 -0.167969 0.347046 0.831543 1445639740 0.202515 -0.099060 0.327576 0.917480 1445639740 0.202515 -0.099060 0.327576 0.917480 1445639740 0.202515 -0.099060 0.327576 0.917480 1445639740 0.202515 -0.099060 0.327576 0.917480 1445639740 0.202515 -0.099060 0.327576 0.917480 1445639740 0.202515 -0.099060 0.327576 0.917480 1445639740 0.146851 -0.130249 0.174194 0.964905 1445639740 0.146851 -0.130249 0.174194 0.964905 1445639740 0.146851 -0.130249 0.174194 0.964905 1445639740 0.146851 -0.130249 0.174194 0.964905 1445639740 0.146851 -0.130249 0.174194 0.964905 1445639740 0.146851 -0.130249 0.174194 0.964905 1445639740 0.159424 -0.123840 0.137817 0.969604 1445639740 0.159424 -0.123840 0.137817 0.969604 1445639740 0.159424 -0.123840 0.137817 0.969604 1445639740 0.159424 -0.123840 0.137817 0.969604 1445639740 0.159424 -0.123840 0.137817 0.969604 1445639740 0.159424 -0.123840 0.137817 0.969604 1445639740 0.222046 -0.135315 0.251160 0.932312 1445639740 0.222046 -0.135315 0.251160 0.932312 1445639740 0.222046 -0.135315 0.251160 0.932312 1445639740 0.222046 -0.135315 0.251160 0.932312 1445639740 0.222046 -0.135315 0.251160 0.932312 1445639740 0.222046 -0.135315 0.251160 0.932312 1445639740 0.334961 -0.179871 0.317200 0.868774 1445639740 0.334961 -0.179871 0.317200 0.868774 1445639740 0.334961 -0.179871 0.317200 0.868774 1445639740 0.334961 -0.179871 0.317200 0.868774 1445639740 0.334961 -0.179871 0.317200 0.868774 1445639740 0.334961 -0.179871 0.317200 0.868774 1445639740 0.475220 -0.251221 0.283691 0.794006 1445639740 0.475220 -0.251221 0.283691 0.794006 1445639740 0.475220 -0.251221 0.283691 0.794006 1445639740 0.475220 -0.251221 0.283691 0.794006 1445639740 0.475220 -0.251221 0.283691 0.794006 1445639740 0.475220 -0.251221 0.283691 0.794006 1445639740 0.591736 -0.337219 0.214294 0.700134 1445639740 0.591736 -0.337219 0.214294 0.700134 1445639740 0.591736 -0.337219 0.214294 0.700134 1445639740 0.591736 -0.337219 0.214294 0.700134 1445639740 0.591736 -0.337219 0.214294 0.700134 1445639740 0.591736 -0.337219 0.214294 0.700134 1445639740 0.646667 -0.416382 0.222229 0.599182 1445639740 0.646667 -0.416382 0.222229 0.599182 1445639740 0.646667 -0.416382 0.222229 0.599182 1445639740 0.646667 -0.416382 0.222229 0.599182 1445639740 0.646667 -0.416382 0.222229 0.599182 1445639740 0.646667 -0.416382 0.222229 0.599182 1445639740 0.647522 -0.373413 0.252014 0.614563 1445639740 0.647522 -0.373413 0.252014 0.614563 1445639740 0.647522 -0.373413 0.252014 0.614563 1445639740 0.647522 -0.373413 0.252014 0.614563 1445639740 0.647522 -0.373413 0.252014 0.614563 1445639740 0.647522 -0.373413 0.252014 0.614563 1445639740 0.603027 -0.285706 0.277954 0.690979 1445639740 0.603027 -0.285706 0.277954 0.690979 1445639740 0.603027 -0.285706 0.277954 0.690979 1445639740 0.603027 -0.285706 0.277954 0.690979 1445639740 0.603027 -0.285706 0.277954 0.690979 1445639740 0.603027 -0.285706 0.277954 0.690979 1445639740 0.494629 -0.217102 0.305176 0.784241 1445639740 0.494629 -0.217102 0.305176 0.784241 1445639741 0.494629 -0.217102 0.305176 0.784241 1445639741 0.494629 -0.217102 0.305176 0.784241 1445639741 0.494629 -0.217102 0.305176 0.784241 1445639741 0.494629 -0.217102 0.305176 0.784241 1445639741 0.315674 -0.161377 0.328064 0.875549 1445639741 0.315674 -0.161377 0.328064 0.875549 1445639741 0.315674 -0.161377 0.328064 0.875549 1445639741 0.315674 -0.161377 0.328064 0.875549 1445639741 0.315674 -0.161377 0.328064 0.875549 1445639741 0.315674 -0.161377 0.328064 0.875549 1445639741 0.156128 -0.106018 0.297058 0.935974 1445639741 0.156128 -0.106018 0.297058 0.935974 1445639741 0.156128 -0.106018 0.297058 0.935974 1445639741 0.156128 -0.106018 0.297058 0.935974 1445639741 0.156128 -0.106018 0.297058 0.935974 1445639741 0.156128 -0.106018 0.297058 0.935974 1445639741 0.116089 -0.128296 0.154358 0.972717 1445639741 0.116089 -0.128296 0.154358 0.972717 1445639741 0.116089 -0.128296 0.154358 0.972717 1445639741 0.116089 -0.128296 0.154358 0.972717 1445639741 0.116089 -0.128296 0.154358 0.972717 1445639741 0.116089 -0.128296 0.154358 0.972717 1445639741 0.144348 -0.127380 0.145874 0.970337 1445639741 0.144348 -0.127380 0.145874 0.970337 1445639741 0.144348 -0.127380 0.145874 0.970337 1445639741 0.144348 -0.127380 0.145874 0.970337 1445639741 0.226440 -0.141357 0.242737 0.932617 1445639741 0.226440 -0.141357 0.242737 0.932617 1445639741 0.226440 -0.141357 0.242737 0.932617 1445639741 0.226440 -0.141357 0.242737 0.932617 1445639741 0.226440 -0.141357 0.242737 0.932617 1445639741 0.338135 -0.186035 0.286987 0.876709 1445639741 0.338135 -0.186035 0.286987 0.876709 1445639741 0.338135 -0.186035 0.286987 0.876709 1445639741 0.338135 -0.186035 0.286987 0.876709 1445639741 0.338135 -0.186035 0.286987 0.876709 1445639741 0.338135 -0.186035 0.286987 0.876709 1445639741 0.476807 -0.237732 0.255737 0.806641 1445639741 0.476807 -0.237732 0.255737 0.806641 1445639741 0.476807 -0.237732 0.255737 0.806641 1445639741 0.476807 -0.237732 0.255737 0.806641 1445639741 0.476807 -0.237732 0.255737 0.806641 1445639741 0.476807 -0.237732 0.255737 0.806641 1445639741 0.588867 -0.314575 0.213989 0.713013 1445639741 0.588867 -0.314575 0.213989 0.713013 1445639741 0.588867 -0.314575 0.213989 0.713013 1445639741 0.588867 -0.314575 0.213989 0.713013 1445639741 0.588867 -0.314575 0.213989 0.713013 1445639741 0.588867 -0.314575 0.213989 0.713013 1445639741 0.588867 -0.314575 0.213989 0.713013 1445639741 0.642639 -0.368286 0.222656 0.633850 1445639741 0.642639 -0.368286 0.222656 0.633850 1445639741 0.642639 -0.368286 0.222656 0.633850 1445639741 0.642639 -0.368286 0.222656 0.633850 1445639741 0.642639 -0.368286 0.222656 0.633850 1445639741 0.627380 -0.322510 0.256409 0.660767 1445639741 0.627380 -0.322510 0.256409 0.660767 1445639741 0.627380 -0.322510 0.256409 0.660767 1445639741 0.627380 -0.322510 0.256409 0.660767 1445639741 0.627380 -0.322510 0.256409 0.660767 1445639741 0.553223 -0.248413 0.294922 0.738342 1445639741 0.553223 -0.248413 0.294922 0.738342 1445639741 0.553223 -0.248413 0.294922 0.738342 1445639741 0.553223 -0.248413 0.294922 0.738342 1445639741 0.553223 -0.248413 0.294922 0.738342 1445639741 0.553223 -0.248413 0.294922 0.738342 1445639741 0.397034 -0.194092 0.332825 0.832947 1445639741 0.397034 -0.194092 0.332825 0.832947 1445639741 0.397034 -0.194092 0.332825 0.832947 1445639741 0.397034 -0.194092 0.332825 0.832947 1445639741 0.397034 -0.194092 0.332825 0.832947 1445639741 0.397034 -0.194092 0.332825 0.832947 1445639741 0.397034 -0.194092 0.332825 0.832947 1445639741 0.171997 -0.136230 0.362183 0.905884 1445639741 0.171997 -0.136230 0.362183 0.905884 1445639741 0.171997 -0.136230 0.362183 0.905884 1445639741 0.171997 -0.136230 0.362183 0.905884 1445639741 0.171997 -0.136230 0.362183 0.905884 1445639741 0.171997 -0.136230 0.362183 0.905884 1445639741 0.125366 -0.142029 0.212708 0.958557 1445639741 0.125366 -0.142029 0.212708 0.958557 1445639741 0.125366 -0.142029 0.212708 0.958557 1445639741 0.125366 -0.142029 0.212708 0.958557 1445639741 0.125366 -0.142029 0.212708 0.958557 1445639741 0.125366 -0.142029 0.212708 0.958557 1445639741 0.125366 -0.142029 0.212708 0.958557 1445639741 0.144897 -0.125366 0.197693 0.961304 1445639741 0.144897 -0.125366 0.197693 0.961304 1445639741 0.144897 -0.125366 0.197693 0.961304 1445639741 0.144897 -0.125366 0.197693 0.961304 1445639741 0.144897 -0.125366 0.197693 0.961304 1445639741 0.144897 -0.125366 0.197693 0.961304 1445639741 0.194153 -0.143127 0.276123 0.930298 1445639741 0.194153 -0.143127 0.276123 0.930298 1445639741 0.194153 -0.143127 0.276123 0.930298 1445639741 0.194153 -0.143127 0.276123 0.930298 1445639741 0.194153 -0.143127 0.276123 0.930298 1445639741 0.194153 -0.143127 0.276123 0.930298 1445639741 0.311707 -0.179749 0.336914 0.870056 1445639741 0.311707 -0.179749 0.336914 0.870056 1445639741 0.311707 -0.179749 0.336914 0.870056 1445639741 0.311707 -0.179749 0.336914 0.870056 1445639741 0.311707 -0.179749 0.336914 0.870056 1445639741 0.311707 -0.179749 0.336914 0.870056 1445639741 0.452393 -0.254761 0.301636 0.799622 1445639741 0.452393 -0.254761 0.301636 0.799622 1445639741 0.452393 -0.254761 0.301636 0.799622 1445639741 0.452393 -0.254761 0.301636 0.799622 1445639741 0.452393 -0.254761 0.301636 0.799622 1445639742 0.452393 -0.254761 0.301636 0.799622 1445639742 0.574524 -0.353760 0.213135 0.706604 1445639742 0.574524 -0.353760 0.213135 0.706604 1445639742 0.574524 -0.353760 0.213135 0.706604 1445639742 0.574524 -0.353760 0.213135 0.706604 1445639742 0.574524 -0.353760 0.213135 0.706604 1445639742 0.574524 -0.353760 0.213135 0.706604 1445639742 0.634888 -0.442200 0.206421 0.598938 1445639742 0.634888 -0.442200 0.206421 0.598938 1445639742 0.634888 -0.442200 0.206421 0.598938 1445639742 0.634888 -0.442200 0.206421 0.598938 1445639742 0.634888 -0.442200 0.206421 0.598938 1445639742 0.634888 -0.442200 0.206421 0.598938 1445639742 0.634888 -0.442200 0.206421 0.598938 1445639742 0.635559 -0.407593 0.245178 0.608093 1445639742 0.635559 -0.407593 0.245178 0.608093 1445639742 0.635559 -0.407593 0.245178 0.608093 1445639742 0.635559 -0.407593 0.245178 0.608093 1445639742 0.635559 -0.407593 0.245178 0.608093 1445639742 0.635559 -0.407593 0.245178 0.608093 1445639742 0.594666 -0.301514 0.305420 0.679749 1445639742 0.594666 -0.301514 0.305420 0.679749 1445639742 0.594666 -0.301514 0.305420 0.679749 1445639742 0.594666 -0.301514 0.305420 0.679749 1445639742 0.594666 -0.301514 0.305420 0.679749 1445639742 0.594666 -0.301514 0.305420 0.679749 1445639742 0.473389 -0.221924 0.365295 0.770142 1445639742 0.473389 -0.221924 0.365295 0.770142 1445639742 0.473389 -0.221924 0.365295 0.770142 1445639742 0.473389 -0.221924 0.365295 0.770142 1445639742 0.473389 -0.221924 0.365295 0.770142 1445639742 0.473389 -0.221924 0.365295 0.770142 1445639742 0.272034 -0.150085 0.386536 0.868286 1445639742 0.272034 -0.150085 0.386536 0.868286 1445639742 0.272034 -0.150085 0.386536 0.868286 1445639742 0.272034 -0.150085 0.386536 0.868286 1445639742 0.272034 -0.150085 0.386536 0.868286 1445639742 0.272034 -0.150085 0.386536 0.868286 1445639742 0.111633 -0.094238 0.300476 0.942505 1445639742 0.111633 -0.094238 0.300476 0.942505 1445639742 0.111633 -0.094238 0.300476 0.942505 1445639742 0.111633 -0.094238 0.300476 0.942505 1445639742 0.111633 -0.094238 0.300476 0.942505 1445639742 0.111633 -0.094238 0.300476 0.942505 1445639742 0.104980 -0.100891 0.142273 0.979004 1445639742 0.104980 -0.100891 0.142273 0.979004 1445639742 
0.543884 -0.518677 0.447754 0.484375 1445639744 0.543884 -0.518677 0.447754 0.484375 1445639744 0.543884 -0.518677 0.447754 0.484375 1445639744 0.543884 -0.518677 0.447754 0.484375 1445639744 0.533447 -0.526001 0.434204 0.500183 1445639744 0.533447 -0.526001 0.434204 0.500183 1445639744 0.533447 -0.526001 0.434204 0.500183 1445639744 0.533447 -0.526001 0.434204 0.500183 1445639744 0.533447 -0.526001 0.434204 0.500183 1445639744 0.533447 -0.526001 0.434204 0.500183 1445639744 0.538208 -0.515198 0.440002 0.501282 1445639744 0.538208 -0.515198 0.440002 0.501282 1445639744 0.538208 -0.515198 0.440002 0.501282 1445639744 0.538208 -0.515198 0.440002 0.501282 1445639744 0.538208 -0.515198 0.440002 0.501282 1445639744 0.538208 -0.515198 0.440002 0.501282 1445639744 0.538208 -0.515198 0.440002 0.501282 1445639744 0.545593 -0.503906 0.449463 0.496277 1445639744 0.545593 -0.503906 0.449463 0.496277 1445639744 0.545593 -0.503906 0.449463 0.496277 1445639744 0.545593 -0.503906 0.449463 0.496277 1445639744 0.545593 -0.503906 0.449463 0.496277 1445639744 0.545593 -0.503906 0.449463 0.496277 1445639744 0.555969 -0.495911 0.459534 0.483459 1445639744 0.555969 -0.495911 0.459534 0.483459 1445639744 0.555969 -0.495911 0.459534 0.483459 1445639744 0.555969 -0.495911 0.459534 0.483459 1445639744 0.555969 -0.495911 0.459534 0.483459 1445639744 0.555969 -0.495911 0.459534 0.483459 1445639744 0.576660 -0.482361 0.475037 0.457214 1445639744 0.576660 -0.482361 0.475037 0.457214 1445639744 0.576660 -0.482361 0.475037 0.457214 1445639744 0.576660 -0.482361 0.475037 0.457214 1445639744 0.576660 -0.482361 0.475037 0.457214 1445639744 0.576660 -0.482361 0.475037 0.457214 1445639744 0.593872 -0.473816 0.483032 0.435181 1445639744 0.593872 -0.473816 0.483032 0.435181 1445639744 0.593872 -0.473816 0.483032 0.435181 1445639744 0.593872 -0.473816 0.483032 0.435181 1445639744 0.593872 -0.473816 0.483032 0.435181 1445639744 0.593872 -0.473816 0.483032 0.435181 1445639744 0.587463 -0.493408 0.472229 0.434021 1445639744 0.587463 -0.493408 0.472229 0.434021 1445639744 0.587463 -0.493408 0.472229 0.434021 1445639744 0.587463 -0.493408 0.472229 0.434021 1445639744 0.587463 -0.493408 0.472229 0.434021 1445639744 0.578430 -0.512329 0.461975 0.435242 1445639744 0.578430 -0.512329 0.461975 0.435242 1445639744 0.578430 -0.512329 0.461975 0.435242 1445639744 0.578430 -0.512329 0.461975 0.435242 1445639744 0.578430 -0.512329 0.461975 0.435242 1445639744 0.578430 -0.512329 0.461975 0.435242 1445639744 0.577881 -0.518616 0.460022 0.430603 1445639744 0.577881 -0.518616 0.460022 0.430603 1445639744 0.577881 -0.518616 0.460022 0.430603 1445639744 0.577881 -0.518616 0.460022 0.430603 1445639744 0.577881 -0.518616 0.460022 0.430603 1445639744 0.577881 -0.518616 0.460022 0.430603 1445639744 0.577881 -0.518616 0.460022 0.430603 1445639744 0.582764 -0.520203 0.459961 0.422058 1445639745 0.582764 -0.520203 0.459961 0.422058 1445639745 0.582764 -0.520203 0.459961 0.422058 1445639745 0.582764 -0.520203 0.459961 0.422058 1445639745 0.582764 -0.520203 0.459961 0.422058 1445639745 0.582764 -0.520203 0.459961 0.422058 1445639745 0.589294 -0.518250 0.460266 0.415039 1445639745 0.589294 -0.518250 0.460266 0.415039 1445639745 0.589294 -0.518250 0.460266 0.415039 1445639745 0.589294 -0.518250 0.460266 0.415039 1445639745 0.589294 -0.518250 0.460266 0.415039 1445639745 0.589294 -0.518250 0.460266 0.415039 1445639745 0.591980 -0.513245 0.463501 0.413818 1445639745 0.591980 -0.513245 0.463501 0.413818 1445639745 0.591980 -0.513245 0.463501 0.413818 1445639745 0.591980 -0.513245 0.463501 0.413818 1445639745 0.591980 -0.513245 0.463501 0.413818 1445639745 0.591980 -0.513245 0.463501 0.413818 1445639745 0.589417 -0.507507 0.468079 0.419373 1445639745 0.589417 -0.507507 0.468079 0.419373 1445639745 0.589417 -0.507507 0.468079 0.419373 1445639745 0.589417 -0.507507 0.468079 0.419373 1445639745 0.589417 -0.507507 0.468079 0.419373 1445639745 0.589417 -0.507507 0.468079 0.419373 1445639745 0.588623 -0.499451 0.474670 0.422729 1445639745 0.588623 -0.499451 0.474670 0.422729 1445639745 0.588623 -0.499451 0.474670 0.422729 1445639745 0.588623 -0.499451 0.474670 0.422729 1445639745 0.588623 -0.499451 0.474670 0.422729 1445639745 0.588623 -0.499451 0.474670 0.422729 1445639745 0.582642 -0.497864 0.476501 0.430664 1445639745 0.582642 -0.497864 0.476501 0.430664 1445639745 0.582642 -0.497864 0.476501 0.430664 1445639745 0.582642 -0.497864 0.476501 0.430664 1445639745 0.582642 -0.497864 0.476501 0.430664 1445639745 0.582642 -0.497864 0.476501 0.430664 1445639745 0.575928 -0.501282 0.474365 0.438171 1445639745 0.575928 -0.501282 0.474365 0.438171 1445639745 0.575928 -0.501282 0.474365 0.438171 1445639745 0.575928 -0.501282 0.474365 0.438171 1445639745 0.575928 -0.501282 0.474365 0.438171 1445639745 0.575928 -0.501282 0.474365 0.438171 1445639745 0.585266 -0.492249 0.483215 0.426147 1445639745 0.585266 -0.492249 0.483215 0.426147 1445639745 0.585266 -0.492249 0.483215 0.426147 1445639745 0.585266 -0.492249 0.483215 0.426147 1445639745 0.585266 -0.492249 0.483215 0.426147 1445639745 0.585266 -0.492249 0.483215 0.426147 1445639745 0.597595 -0.482422 0.493408 0.408264 1445639745 0.597595 -0.482422 0.493408 0.408264 1445639745 0.597595 -0.482422 0.493408 0.408264 1445639745 0.597595 -0.482422 0.493408 0.408264 1445639745 0.597595 -0.482422 0.493408 0.408264 1445639745 0.597595 -0.482422 0.493408 0.408264 1445639745 0.586853 -0.500427 0.484497 0.412781 1445639745 0.586853 -0.500427 0.484497 0.412781 1445639745 0.586853 -0.500427 0.484497 0.412781 1445639745 0.586853 -0.500427 0.484497 0.412781 1445639745 0.586853 -0.500427 0.484497 0.412781 1445639745 0.586853 -0.500427 0.484497 0.412781 1445639745 0.573303 -0.520264 0.474487 0.418884 1445639745 0.573303 -0.520264 0.474487 0.418884 1445639745 0.573303 -0.520264 0.474487 0.418884 1445639745 0.573303 -0.520264 0.474487 0.418884 1445639745 0.573303 -0.520264 0.474487 0.418884 1445639745 0.573303 -0.520264 0.474487 0.418884 1445639745 0.573120 -0.519348 0.480652 0.413147 1445639745 0.573120 -0.519348 0.480652 0.413147 1445639745 0.573120 -0.519348 0.480652 0.413147 1445639745 0.573120 -0.519348 0.480652 0.413147 1445639745 0.573120 -0.519348 0.480652 0.413147 1445639745 0.576721 -0.515442 0.487061 0.405457 1445639745 0.576721 -0.515442 0.487061 0.405457 1445639745 0.576721 -0.515442 0.487061 0.405457 1445639745 0.576721 -0.515442 0.487061 0.405457 1445639745 0.576721 -0.515442 0.487061 0.405457 1445639745 0.576721 -0.515442 0.487061 0.405457 1445639745 0.576721 -0.515442 0.487061 0.405457 1445639745 0.578613 -0.517700 0.485657 0.401550 1445639745 0.578613 -0.517700 0.485657 0.401550 1445639745 0.578613 -0.517700 0.485657 0.401550 1445639745 0.578613 -0.517700 0.485657 0.401550 1445639745 0.578613 -0.517700 0.485657 0.401550 1445639745 0.578613 -0.517700 0.485657 0.401550 1445639745 0.578491 -0.519470 0.479004 0.407349 1445639745 0.578491 -0.519470 0.479004 0.407349 1445639745 0.578491 -0.519470 0.479004 0.407349 1445639745 0.578491 -0.519470 0.479004 0.407349 1445639745 0.578491 -0.519470 0.479004 0.407349 1445639745 0.582764 -0.514221 0.476440 0.411011 1445639745 0.582764 -0.514221 0.476440 0.411011 1445639745 0.582764 -0.514221 0.476440 0.411011 1445639745 0.582764 -0.514221 0.476440 0.411011 1445639745 0.582764 -0.514221 0.476440 0.411011 1445639745 0.582764 -0.514221 0.476440 0.411011 1445639745 0.582764 -0.514221 0.476440 0.411011 1445639745 0.586487 -0.509949 0.475281 0.412354 1445639745 0.586487 -0.509949 0.475281 0.412354 1445639745 0.586487 -0.509949 0.475281 0.412354 1445639745 0.586487 -0.509949 0.475281 0.412354 1445639745 0.586487 -0.509949 0.475281 0.412354 1445639745 0.586487 -0.509949 0.475281 0.412354 1445639745 0.596619 -0.504272 0.473938 0.406311 1445639745 0.596619 -0.504272 0.473938 0.406311 1445639745 0.596619 -0.504272 0.473938 0.406311 1445639745 0.596619 -0.504272 0.473938 0.406311 1445639745 0.596619 -0.504272 0.473938 0.406311 1445639745 0.596619 -0.504272 0.473938 0.406311 1445639745 0.613159 -0.491638 0.481934 0.387268 1445639746 0.613159 -0.491638 0.481934 0.387268 1445639746 0.613159 -0.491638 0.481934 0.387268 1445639746 0.613159 -0.491638 0.481934 0.387268 1445639746 0.613159 -0.491638 0.481934 0.387268 1445639746 0.610779 -0.499084 0.477112 0.387512 1445639746 0.610779 -0.499084 0.477112 0.387512 1445639746 0.610779 -0.499084 0.477112 0.387512 1445639746 0.610779 -0.499084 0.477112 0.387512 1445639746 0.610779 -0.499084 0.477112 0.387512 1445639746 0.610779 -0.499084 0.477112 0.387512 1445639746 0.593262 -0.521606 0.462952 0.401978 1445639746 0.593262 -0.521606 0.462952 0.401978 1445639746 0.593262 -0.521606 0.462952 0.401978 1445639746 0.593262 -0.521606 0.462952 0.401978 1445639746 0.593262 -0.521606 0.462952 0.401978 1445639746 0.593262 -0.521606 0.462952 0.401978 1445639746 0.593262 -0.521606 0.462952 0.401978 1445639746 0.584106 -0.529785 0.460144 0.407898 1445639746 0.584106 -0.529785 0.460144 0.407898 1445639746 0.584106 -0.529785 0.460144 0.407898 1445639746 0.584106 -0.529785 0.460144 0.407898 1445639746 0.584106 -0.529785 0.460144 0.407898 1445639746 0.584106 -0.529785 0.460144 0.407898 1445639746 0.582458 -0.528137 0.465149 0.406677 1445639746 0.582458 -0.528137 0.465149 0.406677 1445639746 0.582458 -0.528137 0.465149 0.406677 1445639746 0.582458 -0.528137 0.465149 0.406677 1445639746 0.582458 -0.528137 0.465149 0.406677 1445639746 0.582458 -0.528137 0.465149 0.406677 1445639746 0.582458 -0.528137 0.465149 0.406677 1445639746 0.579529 -0.529297 0.467712 0.406433 1445639746 0.579529 -0.529297 0.467712 0.406433 1445639746 0.579529 -0.529297 0.467712 0.406433 1445639746 0.579529 -0.529297 0.467712 0.406433 1445639746 0.579529 -0.529297 0.467712 0.406433 1445639746 0.579529 -0.529297 0.467712 0.406433 1445639746 0.576233 -0.529236 0.466919 0.412048 1445639746 0.576233 -0.529236 0.466919 0.412048 1445639746 0.576233 -0.529236 0.466919 0.412048 1445639746 0.576233 -0.529236 0.466919 0.412048 1445639746 0.576233 -0.529236 0.466919 0.412048 1445639746 0.576233 -0.529236 0.466919 0.412048 1445639746 0.577087 -0.522644 0.467896 0.418152 1445639746 0.577087 -0.522644 0.467896 0.418152 1445639746 0.577087 -0.522644 0.467896 0.418152 1445639746 0.577087 -0.522644 0.467896 0.418152 1445639746 0.577087 -0.522644 0.467896 0.418152 1445639746 0.577087 -0.522644 0.467896 0.418152 1445639746 0.570190 -0.524048 0.464294 0.429688 1445639746 0.570190 -0.524048 0.464294 0.429688 1445639746 0.570190 -0.524048 0.464294 0.429688 1445639746 0.570190 -0.524048 0.464294 0.429688 1445639746 0.570190 -0.524048 0.464294 0.429688 1445639746 0.570190 -0.524048 0.464294 0.429688 1445639746 0.568848 -0.528320 0.458130 0.432800 1445639746 0.568848 -0.528320 0.458130 0.432800 1445639746 0.568848 -0.528320 0.458130 0.432800 1445639746 0.568848 -0.528320 0.458130 0.432800 1445639746 0.568848 -0.528320 0.458130 0.432800 1445639746 0.568848 -0.528320 0.458130 0.432800 1445639746 0.604919 -0.496399 0.481262 0.394958 1445639746 0.604919 -0.496399 0.481262 0.394958 1445639746 0.604919 -0.496399 0.481262 0.394958 1445639746 0.604919 -0.496399 0.481262 0.394958 1445639746 0.604919 -0.496399 0.481262 0.394958 1445639746 0.604919 -0.496399 0.481262 0.394958 1445639746 0.635498 -0.463989 0.503906 0.356140 1445639746 0.635498 -0.463989 0.503906 0.356140 1445639746 0.635498 -0.463989 0.503906 0.356140 1445639746 0.635498 -0.463989 0.503906 0.356140 1445639746 0.635498 -0.463989 0.503906 0.356140 1445639746 0.635498 -0.463989 0.503906 0.356140 1445639746 0.615234 -0.495239 0.489014 0.370117 1445639746 0.615234 -0.495239 0.489014 0.370117 1445639746 0.615234 -0.495239 0.489014 0.370117 1445639746 0.615234 -0.495239 0.489014 0.370117 1445639746 0.615234 -0.495239 0.489014 0.370117 1445639746 0.606506 -0.512939 0.482056 0.369507 1445639746 0.606506 -0.512939 0.482056 0.369507 1445639746 0.606506 -0.512939 0.482056 0.369507 1445639746 0.606506 -0.512939 0.482056 0.369507 1445639746 0.606506 -0.512939 0.482056 0.369507 1445639746 0.606506 -0.512939 0.482056 0.369507 1445639746 0.606506 -0.512939 0.482056 0.369507 1445639746 0.607239 -0.512024 0.483704 0.367493 1445639746 0.607239 -0.512024 0.483704 0.367493 1445639746 0.607239 -0.512024 0.483704 0.367493 1445639746 0.607239 -0.512024 0.483704 0.367493 1445639746 0.607239 -0.512024 0.483704 0.367493 1445639746 0.607239 -0.512024 0.483704 0.367493 1445639746 0.607910 -0.514893 0.481018 0.365845 1445639746 0.607910 -0.514893 0.481018 0.365845 1445639746 0.607910 -0.514893 0.481018 0.365845 1445639746 0.607910 -0.514893 0.481018 0.365845 1445639746 0.607910 -0.514893 0.481018 0.365845 1445639746 0.607910 -0.514893 0.481018 0.365845 1445639746 0.606018 -0.519836 0.475159 0.369629 1445639746 0.606018 -0.519836 0.475159 0.369629 1445639746 0.606018 -0.519836 0.475159 0.369629 1445639746 0.606018 -0.519836 0.475159 0.369629 1445639746 0.606018 -0.519836 0.475159 0.369629 1445639746 0.606018 -0.519836 0.475159 0.369629 1445639746 0.606018 -0.519836 0.475159 0.369629 1445639746 0.598877 -0.524292 0.466187 0.386047 1445639746 0.598877 -0.524292 0.466187 0.386047 1445639746 0.598877 -0.524292 0.466187 0.386047 1445639746 0.598877 -0.524292 0.466187 0.386047 1445639746 0.598877 -0.524292 0.466187 0.386047 1445639746 0.598877 -0.524292 0.466187 0.386047 1445639746 0.598450 -0.519287 0.463440 0.396790 1445639746 0.598450 -0.519287 0.463440 0.396790 1445639746 0.598450 -0.519287 0.463440 0.396790 1445639747 0.598450 -0.519287 0.463440 0.396790 1445639747 0.598450 -0.519287 0.463440 0.396790 1445639747 0.598450 -0.519287 0.463440 0.396790 1445639747 0.592651 -0.518982 0.458496 0.411255 1445639747 0.592651 -0.518982 0.458496 0.411255 1445639747 0.592651 -0.518982 0.458496 0.411255 1445639747 0.592651 -0.518982 0.458496 0.411255 1445639747 0.592651 -0.518982 0.458496 0.411255 1445639747 0.592651 -0.518982 0.458496 0.411255 1445639747 0.592651 -0.518982 0.458496 0.411255 1445639747 0.610107 -0.503296 0.461975 0.401184 1445639747 0.610107 -0.503296 0.461975 0.401184 1445639747 0.610107 -0.503296 0.461975 0.401184 1445639747 0.610107 -0.503296 0.461975 0.401184 1445639747 0.610107 -0.503296 0.461975 0.401184 1445639747 0.610107 -0.503296 0.461975 0.401184 1445639747 0.639526 -0.464600 0.487000 0.371338 1445639747 0.639526 -0.464600 0.487000 0.371338 1445639747 0.639526 -0.464600 0.487000 0.371338 1445639747 0.639526 -0.464600 0.487000 0.371338 1445639747 0.639526 -0.464600 0.487000 0.371338 1445639747 0.639526 -0.464600 0.487000 0.371338 1445639747 0.635437 -0.466431 0.489014 0.373413 1445639747 0.635437 -0.466431 0.489014 0.373413 1445639747 0.635437 -0.466431 0.489014 0.373413 1445639747 0.635437 -0.466431 0.489014 0.373413 1445639747 0.635437 -0.466431 0.489014 0.373413 1445639747 0.635437 -0.466431 0.489014 0.373413 1445639747 0.635437 -0.466431 0.489014 0.373413 1445639747 0.618896 -0.489258 0.478699 0.385193 1445639747 0.618896 -0.489258 0.478699 0.385193 1445639747 0.618896 -0.489258 0.478699 0.385193 1445639747 0.618896 -0.489258 0.478699 0.385193 1445639747 0.618896 -0.489258 0.478699 0.385193 1445639747 0.619080 -0.486694 0.482788 0.383057 1445639747 0.619080 -0.486694 0.482788 0.383057 1445639747 0.619080 -0.486694 0.482788 0.383057 1445639747 0.619080 -0.486694 0.482788 0.383057 1445639747 0.619080 -0.486694 0.482788 0.383057 1445639747 0.619080 -0.486694 0.482788 0.383057 1445639747 0.612793 -0.492249 0.484436 0.383972 1445639747 0.612793 -0.492249 0.484436 0.383972 1445639747 0.612793 -0.492249 0.484436 0.383972 1445639747 0.612793 -0.492249 0.484436 0.383972 1445639747 0.612793 -0.492249 0.484436 0.383972 1445639747 0.609436 -0.497986 0.483948 0.382568 1445639747 0.609436 -0.497986 0.483948 0.382568 1445639747 0.609436 -0.497986 0.483948 0.382568 1445639747 0.609436 -0.497986 0.483948 0.382568 1445639747 0.609436 -0.497986 0.483948 0.382568 1445639747 0.604919 -0.502869 0.481506 0.386353 1445639747 0.604919 -0.502869 0.481506 0.386353 1445639747 0.604919 -0.502869 0.481506 0.386353 1445639747 0.604919 -0.502869 0.481506 0.386353 1445639747 0.604919 -0.502869 0.481506 0.386353 1445639747 0.604919 -0.502869 0.481506 0.386353 1445639747 0.597168 -0.507080 0.474487 0.401245 1445639747 0.597168 -0.507080 0.474487 0.401245 1445639747 0.597168 -0.507080 0.474487 0.401245 1445639747 0.597168 -0.507080 0.474487 0.401245 1445639747 0.597168 -0.507080 0.474487 0.401245 1445639747 0.597168 -0.507080 0.474487 0.401245 1445639747 0.591492 -0.508850 0.467957 0.414917 1445639747 0.591492 -0.508850 0.467957 0.414917 1445639747 0.591492 -0.508850 0.467957 0.414917 1445639747 0.591492 -0.508850 0.467957 0.414917 1445639747 0.591492 -0.508850 0.467957 0.414917 1445639747 0.591492 -0.508850 0.467957 0.414917 1445639747 0.591492 -0.508850 0.467957 0.414917 1445639747 0.584717 -0.512634 0.459045 0.429626 1445639747 0.584717 -0.512634 0.459045 0.429626 1445639747 0.584717 -0.512634 0.459045 0.429626 1445639747 0.584717 -0.512634 0.459045 0.429626 1445639747 0.584717 -0.512634 0.459045 0.429626 1445639747 0.584717 -0.512634 0.459045 0.429626 1445639747 0.597717 -0.502563 0.458557 0.424072 1445639747 0.597717 -0.502563 0.458557 0.424072 1445639747 0.597717 -0.502563 0.458557 0.424072 1445639747 0.597717 -0.502563 0.458557 0.424072 1445639747 0.597717 -0.502563 0.458557 0.424072 1445639747 0.597717 -0.502563 0.458557 0.424072 1445639747 0.621643 -0.472595 0.480042 0.399658 1445639747 0.621643 -0.472595 0.480042 0.399658 1445639747 0.621643 -0.472595 0.480042 0.399658 1445639747 0.621643 -0.472595 0.480042 0.399658 1445639747 0.621643 -0.472595 0.480042 0.399658 1445639747 0.621643 -0.472595 0.480042 0.399658 1445639747 0.621643 -0.472595 0.480042 0.399658 1445639747 0.625366 -0.462708 0.491028 0.391968 1445639747 0.625366 -0.462708 0.491028 0.391968 1445639747 0.625366 -0.462708 0.491028 0.391968 1445639747 0.625366 -0.462708 0.491028 0.391968 1445639747 0.625366 -0.462708 0.491028 0.391968 1445639747 0.625366 -0.462708 0.491028 0.391968 1445639747 0.616028 -0.473877 0.490295 0.394409 1445639747 0.616028 -0.473877 0.490295 0.394409 1445639747 0.616028 -0.473877 0.490295 0.394409 1445639747 0.616028 -0.473877 0.490295 0.394409 1445639747 0.616028 -0.473877 0.490295 0.394409 1445639747 0.616028 -0.473877 0.490295 0.394409 1445639747 0.617126 -0.469055 0.498108 0.388550 1445639747 0.617126 -0.469055 0.498108 0.388550 1445639747 0.617126 -0.469055 0.498108 0.388550 1445639747 0.617126 -0.469055 0.498108 0.388550 1445639747 0.617126 -0.469055 0.498108 0.388550 1445639747 0.617126 -0.469055 0.498108 0.388550 1445639747 0.613953 -0.469421 0.503357 0.386353 1445639747 0.613953 -0.469421 0.503357 0.386353 1445639747 0.613953 -0.469421 0.503357 0.386353 1445639747 0.613953 -0.469421 0.503357 0.386353 1445639748 0.613953 -0.469421 0.503357 0.386353 1445639748 0.613953 -0.469421 0.503357 0.386353 1445639748 0.603271 -0.482971 0.499573 0.391418 1445639748 0.603271 -0.482971 0.499573 0.391418 1445639748 0.603271 -0.482971 0.499573 0.391418 1445639748 0.603271 -0.482971 0.499573 0.391418 1445639748 0.603271 -0.482971 0.499573 0.391418 1445639748 0.603271 -0.482971 0.499573 0.391418 1445639748 0.591919 -0.498413 0.489258 0.402222 1445639748 0.591919 -0.498413 0.489258 0.402222 1445639748 0.591919 -0.498413 0.489258 0.402222 1445639748 0.591919 -0.498413 0.489258 0.402222 1445639748 0.591919 -0.498413 0.489258 0.402222 1445639748 0.591919 -0.498413 0.489258 0.402222 1445639748 0.591309 -0.500610 0.482544 0.408447 1445639748 0.591309 -0.500610 0.482544 0.408447 1445639748 0.591309 -0.500610 0.482544 0.408447 1445639748 0.591309 -0.500610 0.482544 0.408447 1445639748 0.591309 -0.500610 0.482544 0.408447 1445639748 0.591309 -0.500610 0.482544 0.408447 1445639748 0.588562 -0.502930 0.477905 0.414978 1445639748 0.588562 -0.502930 0.477905 0.414978 1445639748 0.588562 -0.502930 0.477905 0.414978 1445639748 0.588562 -0.502930 0.477905 0.414978 1445639748 0.588562 -0.502930 0.477905 0.414978 1445639748 0.588562 -0.502930 0.477905 0.414978 1445639748 0.588562 -0.502930 0.477905 0.414978 1445639748 0.587036 -0.505798 0.471863 0.420532 1445639748 0.587036 -0.505798 0.471863 0.420532 1445639748 0.587036 -0.505798 0.471863 0.420532 1445639748 0.587036 -0.505798 0.471863 0.420532 1445639748 0.587036 -0.505798 0.471863 0.420532 1445639748 0.587036 -0.505798 0.471863 0.420532 1445639748 0.604126 -0.487549 0.481812 0.406311 1445639748 0.604126 -0.487549 0.481812 0.406311 1445639748 0.604126 -0.487549 0.481812 0.406311 1445639748 0.604126 -0.487549 0.481812 0.406311 1445639748 0.604126 -0.487549 0.481812 0.406311 1445639748 0.604126 -0.487549 0.481812 0.406311 1445639748 0.604126 -0.487549 0.481812 0.406311 1445639748 0.621582 -0.463440 0.498352 0.387817 1445639748 0.621582 -0.463440 0.498352 0.387817 1445639748 0.621582 -0.463440 0.498352 0.387817 1445639748 0.621582 -0.463440 0.498352 0.387817 1445639748 0.621582 -0.463440 0.498352 0.387817 1445639748 0.621582 -0.463440 0.498352 0.387817 1445639748 0.615234 -0.468323 0.495728 0.395386 1445639748 0.615234 -0.468323 0.495728 0.395386 1445639748 0.615234 -0.468323 0.495728 0.395386 1445639748 0.615234 -0.468323 0.495728 0.395386 1445639748 0.615234 -0.468323 0.495728 0.395386 1445639748 0.615234 -0.468323 0.495728 0.395386 1445639748 0.611145 -0.473206 0.493530 0.398621 1445639748 0.611145 -0.473206 0.493530 0.398621 1445639748 0.611145 -0.473206 0.493530 0.398621 1445639748 0.611145 -0.473206 0.493530 0.398621 1445639748 0.611145 -0.473206 0.493530 0.398621 1445639748 0.611145 -0.473206 0.493530 0.398621 1445639748 0.617188 -0.463806 0.501465 0.390442 1445639748 0.617188 -0.463806 0.501465 0.390442 1445639748 0.617188 -0.463806 0.501465 0.390442 1445639748 0.617188 -0.463806 0.501465 0.390442 1445639748 0.617188 -0.463806 0.501465 0.390442 1445639748 0.617188 -0.463806 0.501465 0.390442 1445639748 0.617188 -0.463806 0.501465 0.390442 1445639748 0.622803 -0.455078 0.510315 0.380249 1445639748 0.622803 -0.455078 0.510315 0.380249 1445639748 0.622803 -0.455078 0.510315 0.380249 1445639748 0.622803 -0.455078 0.510315 0.380249 1445639748 0.622803 -0.455078 0.510315 0.380249 1445639748 0.622803 -0.455078 0.510315 0.380249 1445639748 0.621338 -0.457642 0.510376 0.379456 1445639748 0.621338 -0.457642 0.510376 0.379456 1445639748 0.621338 -0.457642 0.510376 0.379456 1445639748 0.621338 -0.457642 0.510376 0.379456 1445639748 0.621338 -0.457642 0.510376 0.379456 1445639748 0.621338 -0.457642 0.510376 0.379456 1445639748 0.607056 -0.475281 0.496887 0.398254 1445639748 0.607056 -0.475281 0.496887 0.398254 1445639748 0.607056 -0.475281 0.496887 0.398254 1445639748 0.607056 -0.475281 0.496887 0.398254 1445639748 0.607056 -0.475281 0.496887 0.398254 1445639748 0.607056 -0.475281 0.496887 0.398254 1445639748 0.595825 -0.489502 0.480957 0.417114 1445639748 0.595825 -0.489502 0.480957 0.417114 1445639748 0.595825 -0.489502 0.480957 0.417114 1445639748 0.595825 -0.489502 0.480957 0.417114 1445639748 0.585571 -0.500732 0.467834 0.432922 1445639748 0.585571 -0.500732 0.467834 0.432922 1445639748 0.585571 -0.500732 0.467834 0.432922 1445639748 0.585571 -0.500732 0.467834 0.432922 1445639748 0.585571 -0.500732 0.467834 0.432922 1445639748 0.585571 -0.500732 0.467834 0.432922 1445639748 0.585571 -0.500732 0.467834 0.432922 1445639748 0.581848 -0.508972 0.456421 0.440491 1445639748 0.581848 -0.508972 0.456421 0.440491 1445639748 0.581848 -0.508972 0.456421 0.440491 1445639748 0.581848 -0.508972 0.456421 0.440491 1445639748 0.581848 -0.508972 0.456421 0.440491 1445639748 0.581848 -0.508972 0.456421 0.440491 1445639748 0.602539 -0.488281 0.469177 0.422363 1445639748 0.602539 -0.488281 0.469177 0.422363 1445639748 0.602539 -0.488281 0.469177 0.422363 1445639748 0.602539 -0.488281 0.469177 0.422363 1445639748 0.602539 -0.488281 0.469177 0.422363 1445639748 0.602539 -0.488281 0.469177 0.422363 1445639748 0.616577 -0.465820 0.486938 0.407104 1445639748 0.616577 -0.465820 0.486938 0.407104 1445639748 0.616577 -0.465820 0.486938 0.407104 1445639748 0.616577 -0.465820 0.486938 0.407104 1445639748 0.616577 -0.465820 0.486938 0.407104 1445639749 0.616577 -0.465820 0.486938 0.407104 1445639749 0.608154 -0.471313 0.486816 0.413513 1445639749 0.608154 -0.471313 0.486816 0.413513 1445639749 0.608154 -0.471313 0.486816 0.413513 1445639749 0.608154 -0.471313 0.486816 0.413513 1445639749 0.608154 -0.471313 0.486816 0.413513 1445639749 0.608154 -0.471313 0.486816 0.413513 1445639749 0.605835 -0.472473 0.487183 0.415222 1445639749 0.605835 -0.472473 0.487183 0.415222 1445639749 0.605835 -0.472473 0.487183 0.415222 1445639749 0.605835 -0.472473 0.487183 0.415222 1445639749 0.605835 -0.472473 0.487183 0.415222 1445639749 0.605835 -0.472473 0.487183 0.415222 1445639749 0.611267 -0.466248 0.493347 0.406860 1445639749 0.611267 -0.466248 0.493347 0.406860 1445639749 0.611267 -0.466248 0.493347 0.406860 1445639749 0.611267 -0.466248 0.493347 0.406860 1445639749 0.611267 -0.466248 0.493347 0.406860 1445639749 0.611267 -0.466248 0.493347 0.406860 1445639749 0.611267 -0.466248 0.493347 0.406860 1445639749 0.615295 -0.459656 0.499817 0.400269 1445639749 0.615295 -0.459656 0.499817 0.400269 1445639749 0.615295 -0.459656 0.499817 0.400269 1445639749 0.615295 -0.459656 0.499817 0.400269 1445639749 0.615295 -0.459656 0.499817 0.400269 1445639749 0.615295 -0.459656 0.499817 0.400269 1445639749 0.609009 -0.462402 0.500244 0.406189 1445639749 0.609009 -0.462402 0.500244 0.406189 1445639749 0.609009 -0.462402 0.500244 0.406189 1445639749 0.609009 -0.462402 0.500244 0.406189 1445639749 0.609009 -0.462402 0.500244 0.406189 1445639749 0.609009 -0.462402 0.500244 0.406189 1445639749 0.588013 -0.479614 0.488037 0.431152 1445639749 0.588013 -0.479614 0.488037 0.431152 1445639749 0.588013 -0.479614 0.488037 0.431152 1445639749 0.588013 -0.479614 0.488037 0.431152 1445639749 0.588013 -0.479614 0.488037 0.431152 1445639749 0.588013 -0.479614 0.488037 0.431152 1445639749 0.572937 -0.496033 0.471619 0.450745 1445639749 0.572937 -0.496033 0.471619 0.450745 1445639749 0.572937 -0.496033 0.471619 0.450745 1445639749 0.572937 -0.496033 0.471619 0.450745 1445639749 0.572937 -0.496033 0.471619 0.450745 1445639749 0.572937 -0.496033 0.471619 0.450745 1445639749 0.572937 -0.496033 0.471619 0.450745 1445639749 0.566284 -0.504211 0.460388 0.461609 1445639749 0.566284 -0.504211 0.460388 0.461609 1445639749 0.566284 -0.504211 0.460388 0.461609 1445639749 0.566284 -0.504211 0.460388 0.461609 1445639749 0.566284 -0.504211 0.460388 0.461609 1445639749 0.566284 -0.504211 0.460388 0.461609 1445639749 0.571289 -0.504028 0.455261 0.460693 1445639749 0.571289 -0.504028 0.455261 0.460693 1445639749 0.571289 -0.504028 0.455261 0.460693 1445639749 0.571289 -0.504028 0.455261 0.460693 1445639749 0.571289 -0.504028 0.455261 0.460693 1445639749 0.571289 -0.504028 0.455261 0.460693 1445639749 0.571289 -0.504028 0.455261 0.460693 1445639749 0.596863 -0.478149 0.473694 0.436584 1445639749 0.596863 -0.478149 0.473694 0.436584 1445639749 0.596863 -0.478149 0.473694 0.436584 1445639749 
0.770264 -0.210205 0.206909 0.565369 1445639751 0.770264 -0.210205 0.206909 0.565369 1445639751 0.770264 -0.210205 0.206909 0.565369 1445639751 0.770142 -0.205139 0.206726 0.567444 1445639751 0.770142 -0.205139 0.206726 0.567444 1445639751 0.770142 -0.205139 0.206726 0.567444 1445639751 0.770142 -0.205139 0.206726 0.567444 1445639751 0.770142 -0.205139 0.206726 0.567444 1445639751 0.770142 -0.205139 0.206726 0.567444 1445639751 0.767822 -0.201111 0.206604 0.572021 1445639751 0.767822 -0.201111 0.206604 0.572021 1445639751 0.767822 -0.201111 0.206604 0.572021 1445639751 0.767822 -0.201111 0.206604 0.572021 1445639751 0.767822 -0.201111 0.206604 0.572021 1445639751 0.767822 -0.201111 0.206604 0.572021 1445639751 0.767822 -0.201111 0.206604 0.572021 1445639751 0.763977 -0.197144 0.207764 0.578125 1445639751 0.763977 -0.197144 0.207764 0.578125 1445639751 0.763977 -0.197144 0.207764 0.578125 1445639751 0.763977 -0.197144 0.207764 0.578125 1445639751 0.757813 -0.196899 0.208191 0.586121 1445639751 0.757813 -0.196899 0.208191 0.586121 1445639751 0.757813 -0.196899 0.208191 0.586121 1445639751 0.757813 -0.196899 0.208191 0.586121 1445639751 0.757813 -0.196899 0.208191 0.586121 1445639751 0.757813 -0.196899 0.208191 0.586121 1445639751 0.745117 -0.193359 0.209106 0.602966 1445639751 0.745117 -0.193359 0.209106 0.602966 1445639751 0.745117 -0.193359 0.209106 0.602966 1445639751 0.745117 -0.193359 0.209106 0.602966 1445639751 0.745117 -0.193359 0.209106 0.602966 1445639751 0.745117 -0.193359 0.209106 0.602966 1445639751 0.745117 -0.193359 0.209106 0.602966 1445639751 0.709717 -0.180725 0.217590 0.645142 1445639751 0.709717 -0.180725 0.217590 0.645142 1445639751 0.709717 -0.180725 0.217590 0.645142 1445639751 0.709717 -0.180725 0.217590 0.645142 1445639751 0.709717 -0.180725 0.217590 0.645142 1445639751 0.709717 -0.180725 0.217590 0.645142 1445639751 0.628601 -0.150940 0.241089 0.723755 1445639751 0.628601 -0.150940 0.241089 0.723755 1445639751 0.628601 -0.150940 0.241089 0.723755 1445639751 0.628601 -0.150940 0.241089 0.723755 1445639751 0.628601 -0.150940 0.241089 0.723755 1445639751 0.628601 -0.150940 0.241089 0.723755 1445639751 0.628601 -0.150940 0.241089 0.723755 1445639751 0.490662 -0.134827 0.260803 0.820374 1445639751 0.490662 -0.134827 0.260803 0.820374 1445639751 0.490662 -0.134827 0.260803 0.820374 1445639751 0.490662 -0.134827 0.260803 0.820374 1445639751 0.490662 -0.134827 0.260803 0.820374 1445639751 0.490662 -0.134827 0.260803 0.820374 1445639751 0.490662 -0.134827 0.260803 0.820374 1445639751 0.343079 -0.141052 0.247192 0.895081 1445639751 0.343079 -0.141052 0.247192 0.895081 1445639752 0.343079 -0.141052 0.247192 0.895081 1445639752 0.343079 -0.141052 0.247192 0.895081 1445639752 0.343079 -0.141052 0.247192 0.895081 1445639752 0.343079 -0.141052 0.247192 0.895081 1445639752 0.227051 -0.166931 0.161682 0.945740 1445639752 0.227051 -0.166931 0.161682 0.945740 1445639752 0.227051 -0.166931 0.161682 0.945740 1445639752 0.227051 -0.166931 0.161682 0.945740 1445639752 0.227051 -0.166931 0.161682 0.945740 1445639752 0.227051 -0.166931 0.161682 0.945740 1445639752 0.227051 -0.166931 0.161682 0.945740 1445639752 0.210327 -0.187439 0.095886 0.954651 1445639752 0.210327 -0.187439 0.095886 0.954651 1445639752 0.210327 -0.187439 0.095886 0.954651 1445639752 0.210327 -0.187439 0.095886 0.954651 1445639752 0.210327 -0.187439 0.095886 0.954651 1445639752 0.278564 -0.194702 0.172058 0.924561 1445639752 0.278564 -0.194702 0.172058 0.924561 1445639752 0.278564 -0.194702 0.172058 0.924561 1445639752 0.278564 -0.194702 0.172058 0.924561 1445639752 0.278564 -0.194702 0.172058 0.924561 1445639752 0.278564 -0.194702 0.172058 0.924561 1445639752 0.366516 -0.214600 0.234375 0.874390 1445639752 0.366516 -0.214600 0.234375 0.874390 1445639752 0.366516 -0.214600 0.234375 0.874390 1445639752 0.366516 -0.214600 0.234375 0.874390 1445639752 0.366516 -0.214600 0.234375 0.874390 1445639752 0.366516 -0.214600 0.234375 0.874390 1445639752 0.471802 -0.262207 0.233276 0.808777 1445639752 0.471802 -0.262207 0.233276 0.808777 1445639752 0.471802 -0.262207 0.233276 0.808777 1445639752 0.471802 -0.262207 0.233276 0.808777 1445639752 0.471802 -0.262207 0.233276 0.808777 1445639752 0.471802 -0.262207 0.233276 0.808777 1445639752 0.471802 -0.262207 0.233276 0.808777 1445639752 0.585571 -0.292847 0.216187 0.724243 1445639752 0.585571 -0.292847 0.216187 0.724243 1445639752 0.585571 -0.292847 0.216187 0.724243 1445639752 0.585571 -0.292847 0.216187 0.724243 1445639752 0.585571 -0.292847 0.216187 0.724243 1445639752 0.585571 -0.292847 0.216187 0.724243 1445639752 0.585571 -0.292847 0.216187 0.724243 1445639752 0.645203 -0.293152 0.229675 0.667053 1445639752 0.645203 -0.293152 0.229675 0.667053 1445639752 0.645203 -0.293152 0.229675 0.667053 1445639752 0.645203 -0.293152 0.229675 0.667053 1445639752 0.645203 -0.293152 0.229675 0.667053 1445639752 0.629944 -0.236023 0.257751 0.693481 1445639752 0.629944 -0.236023 0.257751 0.693481 1445639752 0.629944 -0.236023 0.257751 0.693481 1445639752 0.629944 -0.236023 0.257751 0.693481 1445639752 0.629944 -0.236023 0.257751 0.693481 1445639752 0.629944 -0.236023 0.257751 0.693481 1445639752 0.629944 -0.236023 0.257751 0.693481 1445639752 0.545715 -0.183838 0.273193 0.770508 1445639752 0.545715 -0.183838 0.273193 0.770508 1445639752 0.545715 -0.183838 0.273193 0.770508 1445639752 0.545715 -0.183838 0.273193 0.770508 1445639752 0.545715 -0.183838 0.273193 0.770508 1445639752 0.545715 -0.183838 0.273193 0.770508 1445639752 0.545715 -0.183838 0.273193 0.770508 1445639752 0.397034 -0.152222 0.277222 0.861511 1445639752 0.397034 -0.152222 0.277222 0.861511 1445639752 0.397034 -0.152222 0.277222 0.861511 1445639752 0.397034 -0.152222 0.277222 0.861511 1445639752 0.397034 -0.152222 0.277222 0.861511 1445639752 0.243591 -0.127686 0.238037 0.931458 1445639752 0.243591 -0.127686 0.238037 0.931458 1445639752 0.243591 -0.127686 0.238037 0.931458 1445639752 0.243591 -0.127686 0.238037 0.931458 1445639752 0.243591 -0.127686 0.238037 0.931458 1445639752 0.243591 -0.127686 0.238037 0.931458 1445639752 0.243591 -0.127686 0.238037 0.931458 1445639752 0.199219 -0.152832 0.095032 0.963257 1445639752 0.199219 -0.152832 0.095032 0.963257 1445639752 0.199219 -0.152832 0.095032 0.963257 1445639752 0.199219 -0.152832 0.095032 0.963257 1445639752 0.199219 -0.152832 0.095032 0.963257 1445639752 0.221375 -0.165222 0.072510 0.958313 1445639752 0.221375 -0.165222 0.072510 0.958313 1445639752 0.221375 -0.165222 0.072510 0.958313 1445639752 0.221375 -0.165222 0.072510 0.958313 1445639752 0.221375 -0.165222 0.072510 0.958313 1445639752 0.221375 -0.165222 0.072510 0.958313 1445639752 0.221375 -0.165222 0.072510 0.958313 1445639752 0.292725 -0.164368 0.147766 0.930237 1445639752 0.292725 -0.164368 0.147766 0.930237 1445639752 0.292725 -0.164368 0.147766 0.930237 1445639752 0.292725 -0.164368 0.147766 0.930237 1445639752 0.292725 -0.164368 0.147766 0.930237 1445639752 0.292725 -0.164368 0.147766 0.930237 1445639752 0.396667 -0.181580 0.210754 0.874756 1445639752 0.396667 -0.181580 0.210754 0.874756 1445639752 0.396667 -0.181580 0.210754 0.874756 1445639752 0.396667 -0.181580 0.210754 0.874756 1445639752 0.396667 -0.181580 0.210754 0.874756 1445639752 0.396667 -0.181580 0.210754 0.874756 1445639752 0.536499 -0.217102 0.219543 0.785339 1445639752 0.536499 -0.217102 0.219543 0.785339 1445639752 0.536499 -0.217102 0.219543 0.785339 1445639752 0.536499 -0.217102 0.219543 0.785339 1445639752 0.536499 -0.217102 0.219543 0.785339 1445639752 0.665283 -0.267212 0.196594 0.668823 1445639752 0.665283 -0.267212 0.196594 0.668823 1445639752 0.665283 -0.267212 0.196594 0.668823 1445639752 0.665283 -0.267212 0.196594 0.668823 1445639752 0.665283 -0.267212 0.196594 0.668823 1445639752 0.665283 -0.267212 0.196594 0.668823 1445639752 0.728882 -0.299622 0.193237 0.584412 1445639752 0.728882 -0.299622 0.193237 0.584412 1445639752 0.728882 -0.299622 0.193237 0.584412 1445639753 0.728882 -0.299622 0.193237 0.584412 1445639753 0.728882 -0.299622 0.193237 0.584412 1445639753 0.728882 -0.299622 0.193237 0.584412 1445639753 0.711365 -0.253662 0.213257 0.619690 1445639753 0.711365 -0.253662 0.213257 0.619690 1445639753 0.711365 -0.253662 0.213257 0.619690 1445639753 0.711365 -0.253662 0.213257 0.619690 1445639753 0.711365 -0.253662 0.213257 0.619690 1445639753 0.711365 -0.253662 0.213257 0.619690 1445639753 0.638428 -0.204468 0.230652 0.705261 1445639753 0.638428 -0.204468 0.230652 0.705261 1445639753 0.638428 -0.204468 0.230652 0.705261 1445639753 0.638428 -0.204468 0.230652 0.705261 1445639753 0.638428 -0.204468 0.230652 0.705261 1445639753 0.638428 -0.204468 0.230652 0.705261 1445639753 0.513306 -0.170166 0.256165 0.801147 1445639753 0.513306 -0.170166 0.256165 0.801147 1445639753 0.513306 -0.170166 0.256165 0.801147 1445639753 0.513306 -0.170166 0.256165 0.801147 1445639753 0.513306 -0.170166 0.256165 0.801147 1445639753 0.513306 -0.170166 0.256165 0.801147 1445639753 0.513306 -0.170166 0.256165 0.801147 1445639753 0.342590 -0.157349 0.272400 0.885193 1445639753 0.342590 -0.157349 0.272400 0.885193 1445639753 0.342590 -0.157349 0.272400 0.885193 1445639753 0.342590 -0.157349 0.272400 0.885193 1445639753 0.342590 -0.157349 0.272400 0.885193 1445639753 0.342590 -0.157349 0.272400 0.885193 1445639753 0.208984 -0.155762 0.214111 0.941345 1445639753 0.208984 -0.155762 0.214111 0.941345 1445639753 0.208984 -0.155762 0.214111 0.941345 1445639753 0.208984 -0.155762 0.214111 0.941345 1445639753 0.208984 -0.155762 0.214111 0.941345 1445639753 0.208984 -0.155762 0.214111 0.941345 1445639753 0.168518 -0.164856 0.091187 0.967468 1445639753 0.168518 -0.164856 0.091187 0.967468 1445639753 0.168518 -0.164856 0.091187 0.967468 1445639753 0.168518 -0.164856 0.091187 0.967468 1445639753 0.168518 -0.164856 0.091187 0.967468 1445639753 0.168518 -0.164856 0.091187 0.967468 1445639753 0.168518 -0.164856 0.091187 0.967468 1445639753 0.196533 -0.168274 0.104797 0.960205 1445639753 0.196533 -0.168274 0.104797 0.960205 1445639753 0.196533 -0.168274 0.104797 0.960205 1445639753 0.196533 -0.168274 0.104797 0.960205 1445639753 0.196533 -0.168274 0.104797 0.960205 1445639753 0.257385 -0.164429 0.181885 0.934631 1445639753 0.257385 -0.164429 0.181885 0.934631 1445639753 0.257385 -0.164429 0.181885 0.934631 1445639753 0.257385 -0.164429 0.181885 0.934631 1445639753 0.257385 -0.164429 0.181885 0.934631 1445639753 0.257385 -0.164429 0.181885 0.934631 1445639753 0.355286 -0.193970 0.225952 0.885986 1445639753 0.355286 -0.193970 0.225952 0.885986 1445639753 0.355286 -0.193970 0.225952 0.885986 1445639753 0.355286 -0.193970 0.225952 0.885986 1445639753 0.355286 -0.193970 0.225952 0.885986 1445639753 0.355286 -0.193970 0.225952 0.885986 1445639753 0.483093 -0.237915 0.222595 0.812622 1445639753 0.483093 -0.237915 0.222595 0.812622 1445639753 0.483093 -0.237915 0.222595 0.812622 1445639753 0.483093 -0.237915 0.222595 0.812622 1445639753 0.483093 -0.237915 0.222595 0.812622 1445639753 0.483093 -0.237915 0.222595 0.812622 1445639753 0.483093 -0.237915 0.222595 0.812622 1445639753 0.601074 -0.279724 0.210144 0.718506 1445639753 0.601074 -0.279724 0.210144 0.718506 1445639753 0.601074 -0.279724 0.210144 0.718506 1445639753 0.601074 -0.279724 0.210144 0.718506 1445639753 0.601074 -0.279724 0.210144 0.718506 1445639753 0.601074 -0.279724 0.210144 0.718506 1445639753 0.661255 -0.284607 0.238647 0.651733 1445639753 0.661255 -0.284607 0.238647 0.651733 1445639753 0.661255 -0.284607 0.238647 0.651733 1445639753 0.661255 -0.284607 0.238647 0.651733 1445639753 0.661255 -0.284607 0.238647 0.651733 1445639753 0.661255 -0.284607 0.238647 0.651733 1445639753 0.661255 -0.284607 0.238647 0.651733 1445639753 0.633118 -0.237610 0.269165 0.685669 1445639753 0.633118 -0.237610 0.269165 0.685669 1445639753 0.633118 -0.237610 0.269165 0.685669 1445639753 0.633118 -0.237610 0.269165 0.685669 1445639753 0.633118 -0.237610 0.269165 0.685669 1445639753 0.633118 -0.237610 0.269165 0.685669 1445639753 0.555237 -0.190552 0.282532 0.758667 1445639753 0.555237 -0.190552 0.282532 0.758667 1445639753 0.555237 -0.190552 0.282532 0.758667 1445639753 0.555237 -0.190552 0.282532 0.758667 1445639753 0.555237 -0.190552 0.282532 0.758667 1445639753 0.555237 -0.190552 0.282532 0.758667 1445639753 0.555237 -0.190552 0.282532 0.758667 1445639753 0.429016 -0.150208 0.295776 0.840149 1445639753 0.429016 -0.150208 0.295776 0.840149 1445639753 0.429016 -0.150208 0.295776 0.840149 1445639753 0.429016 -0.150208 0.295776 0.840149 1445639753 0.429016 -0.150208 0.295776 0.840149 1445639753 0.274475 -0.123596 0.281555 0.911072 1445639753 0.274475 -0.123596 0.281555 0.911072 1445639753 0.274475 -0.123596 0.281555 0.911072 1445639753 0.274475 -0.123596 0.281555 0.911072 1445639753 0.274475 -0.123596 0.281555 0.911072 1445639753 0.174377 -0.126648 0.181519 0.959473 1445639753 0.174377 -0.126648 0.181519 0.959473 1445639753 0.174377 -0.126648 0.181519 0.959473 1445639753 0.174377 -0.126648 0.181519 0.959473 1445639753 0.174377 -0.126648 0.181519 0.959473 1445639753 0.174377 -0.126648 0.181519 0.959473 1445639753 0.159546 -0.138000 0.084961 0.973755 1445639753 0.159546 -0.138000 0.084961 0.973755 1445639753 0.159546 -0.138000 0.084961 0.973755 1445639753 0.159546 -0.138000 0.084961 0.973755 1445639753 0.159546 -0.138000 0.084961 0.973755 1445639754 0.159546 -0.138000 0.084961 0.973755 1445639754 0.159546 -0.138000 0.084961 0.973755 1445639754 0.194885 -0.147583 0.145386 0.958679 1445639754 0.194885 -0.147583 0.145386 0.958679 1445639754 0.194885 -0.147583 0.145386 0.958679 1445639754 0.194885 -0.147583 0.145386 0.958679 1445639754 0.194885 -0.147583 0.145386 0.958679 1445639754 0.194885 -0.147583 0.145386 0.958679 1445639754 0.273682 -0.156555 0.215942 0.924072 1445639754 0.273682 -0.156555 0.215942 0.924072 1445639754 0.273682 -0.156555 0.215942 0.924072 1445639754 0.273682 -0.156555 0.215942 0.924072 1445639754 0.273682 -0.156555 0.215942 0.924072 1445639754 0.273682 -0.156555 0.215942 0.924072 1445639754 0.392944 -0.213135 0.237732 0.862305 1445639754 0.392944 -0.213135 0.237732 0.862305 1445639754 0.392944 -0.213135 0.237732 0.862305 1445639754 0.392944 -0.213135 0.237732 0.862305 1445639754 0.392944 -0.213135 0.237732 0.862305 1445639754 0.392944 -0.213135 0.237732 0.862305 1445639754 0.532104 -0.272461 0.212158 0.773010 1445639754 0.532104 -0.272461 0.212158 0.773010 1445639754 0.532104 -0.272461 0.212158 0.773010 1445639754 0.532104 -0.272461 0.212158 0.773010 1445639754 0.532104 -0.272461 0.212158 0.773010 1445639754 0.532104 -0.272461 0.212158 0.773010 1445639754 0.532104 -0.272461 0.212158 0.773010 1445639754 0.629211 -0.313599 0.223938 0.674927 1445639754 0.629211 -0.313599 0.223938 0.674927 1445639754 0.629211 -0.313599 0.223938 0.674927 1445639754 0.629211 -0.313599 0.223938 0.674927 1445639754 0.629211 -0.313599 0.223938 0.674927 1445639754 0.629211 -0.313599 0.223938 0.674927 1445639754 0.628418 -0.300293 0.265625 0.666504 1445639754 0.628418 -0.300293 0.265625 0.666504 1445639754 0.628418 -0.300293 0.265625 0.666504 1445639754 0.628418 -0.300293 0.265625 0.666504 1445639754 0.628418 -0.300293 0.265625 0.666504 1445639754 0.628418 -0.300293 0.265625 0.666504 1445639754 0.628418 -0.300293 0.265625 0.666504 1445639754 0.556458 -0.242981 0.306335 0.733032 1445639754 0.556458 -0.242981 0.306335 0.733032 1445639754 0.556458 -0.242981 0.306335 0.733032 1445639754 0.556458 -0.242981 0.306335 0.733032 1445639754 0.556458 -0.242981 0.306335 0.733032 1445639754 0.430054 -0.192078 0.341736 0.813171 1445639754 0.430054 -0.192078 0.341736 0.813171 1445639754 0.430054 -0.192078 0.341736 0.813171 1445639754 0.430054 -0.192078 0.341736 0.813171 1445639754 0.430054 -0.192078 0.341736 0.813171 1445639754 0.430054 -0.192078 0.341736 0.813171 1445639754 0.430054 -0.192078 0.341736 0.813171 1445639754 0.278625 -0.156921 0.340698 0.884094 1445639754 0.278625 -0.156921 0.340698 0.884094 1445639754 0.278625 -0.156921 0.340698 0.884094 1445639754 0.278625 -0.156921 0.340698 0.884094 1445639754 0.278625 -0.156921 0.340698 0.884094 1445639754 0.278625 -0.156921 0.340698 0.884094 1445639754 0.169189 -0.150085 0.250244 0.941345 1445639754 0.169189 -0.150085 0.250244 0.941345 1445639754 0.169189 -0.150085 0.250244 0.941345 1445639754 0.169189 -0.150085 0.250244 0.941345 1445639754 0.169189 -0.150085 0.250244 0.941345 1445639754 0.144897 -0.164917 0.121277 0.968018 1445639754 0.144897 -0.164917 0.121277 0.968018 1445639754 0.144897 -0.164917 0.121277 0.968018 1445639754 0.144897 -0.164917 0.121277 0.968018 1445639754 0.144897 -0.164917 0.121277 0.968018 1445639754 0.144897 -0.164917 0.121277 0.968018 1445639754 0.163086 -0.165161 0.134338 0.963318 1445639754 0.163086 -0.165161 0.134338 0.963318 1445639754 0.163086 -0.165161 0.134338 0.963318 1445639754 0.163086 -0.165161 0.134338 0.963318 1445639754 0.163086 -0.165161 0.134338 0.963318 1445639754 0.163086 -0.165161 0.134338 0.963318 1445639754 0.224060 -0.162231 0.188049 0.942383 1445639754 0.224060 -0.162231 0.188049 0.942383 1445639754 0.224060 -0.162231 0.188049 0.942383 1445639754 0.224060 -0.162231 0.188049 0.942383 1445639754 0.224060 -0.162231 0.188049 0.942383 1445639754 0.224060 -0.162231 0.188049 0.942383 1445639754 0.325867 -0.193787 0.217041 0.899475 1445639754 0.325867 -0.193787 0.217041 0.899475 1445639754 0.325867 -0.193787 0.217041 0.899475 1445639754 0.325867 -0.193787 0.217041 0.899475 1445639754 0.458252 -0.242065 0.223328 0.825500 1445639754 0.458252 -0.242065 0.223328 0.825500 1445639754 0.458252 -0.242065 0.223328 0.825500 1445639754 0.458252 -0.242065 0.223328 0.825500 1445639754 0.458252 -0.242065 0.223328 0.825500 1445639754 0.458252 -0.242065 0.223328 0.825500 1445639754 0.458252 -0.242065 0.223328 0.825500 1445639754 0.596863 -0.295410 0.204956 0.717224 1445639754 0.596863 -0.295410 0.204956 0.717224 1445639754 0.596863 -0.295410 0.204956 0.717224 1445639754 0.596863 -0.295410 0.204956 0.717224 1445639754 0.596863 -0.295410 0.204956 0.717224 1445639754 0.596863 -0.295410 0.204956 0.717224 1445639754 0.676636 -0.347473 0.214661 0.612610 1445639754 0.676636 -0.347473 0.214661 0.612610 1445639754 0.676636 -0.347473 0.214661 0.612610 1445639754 0.676636 -0.347473 0.214661 0.612610 1445639754 0.676636 -0.347473 0.214661 0.612610 1445639754 0.676636 -0.347473 0.214661 0.612610 1445639754 0.672546 -0.328369 0.232971 0.620850 1445639754 0.672546 -0.328369 0.232971 0.620850 1445639754 0.672546 -0.328369 0.232971 0.620850 1445639754 0.672546 -0.328369 0.232971 0.620850 1445639754 0.672546 -0.328369 0.232971 0.620850 1445639754 0.672546 -0.328369 0.232971 0.620850 1445639755 0.672546 -0.328369 0.232971 0.620850 1445639755 0.614746 -0.255554 0.255066 0.701172 1445639755 0.614746 -0.255554 0.255066 0.701172 1445639755 0.614746 -0.255554 0.255066 0.701172 1445639755 0.614746 -0.255554 0.255066 0.701172 1445639755 0.614746 -0.255554 0.255066 0.701172 1445639755 0.614746 -0.255554 0.255066 0.701172 1445639755 0.488953 -0.193237 0.278748 0.803589 1445639755 0.488953 -0.193237 0.278748 0.803589 1445639755 0.488953 -0.193237 0.278748 0.803589 1445639755 0.488953 -0.193237 0.278748 0.803589 1445639755 0.488953 -0.193237 0.278748 0.803589 1445639755 0.488953 -0.193237 0.278748 0.803589 1445639755 0.301147 -0.149719 0.292664 0.895081 1445639755 0.301147 -0.149719 0.292664 0.895081 1445639755 0.301147 -0.149719 0.292664 0.895081 1445639755 0.301147 -0.149719 0.292664 0.895081 1445639755 0.301147 -0.149719 0.292664 0.895081 1445639755 0.172424 -0.138489 0.174683 0.959412 1445639755 0.172424 -0.138489 0.174683 0.959412 1445639755 0.172424 -0.138489 0.174683 0.959412 1445639755 0.172424 -0.138489 0.174683 0.959412 1445639755 0.172424 -0.138489 0.174683 0.959412 1445639755 0.172424 -0.138489 0.174683 0.959412 1445639755 0.161011 -0.157837 0.031128 0.973694 1445639755 0.161011 -0.157837 0.031128 0.973694 1445639755 0.161011 -0.157837 0.031128 0.973694 1445639755 0.161011 -0.157837 0.031128 0.973694 1445639755 0.161011 -0.157837 0.031128 0.973694 1445639755 0.161011 -0.157837 0.031128 0.973694 1445639755 0.186462 -0.167908 0.073547 0.965149 1445639755 0.186462 -0.167908 0.073547 0.965149 1445639755 0.186462 -0.167908 0.073547 0.965149 1445639755 0.186462 -0.167908 0.073547 0.965149 1445639755 0.186462 -0.167908 0.073547 0.965149 1445639755 0.186462 -0.167908 0.073547 0.965149 1445639755 0.186462 -0.167908 0.073547 0.965149 1445639755 0.252991 -0.167603 0.158081 0.939575 1445639755 0.252991 -0.167603 0.158081 0.939575 1445639755 0.252991 -0.167603 0.158081 0.939575 1445639755 0.252991 -0.167603 0.158081 0.939575 1445639755 0.252991 -0.167603 0.158081 0.939575 1445639755 0.353149 -0.200134 0.204346 0.890747 1445639755 0.353149 -0.200134 0.204346 0.890747 1445639755 0.353149 -0.200134 0.204346 0.890747 1445639755 0.353149 -0.200134 0.204346 0.890747 1445639755 0.353149 -0.200134 0.204346 0.890747 1445639755 0.353149 -0.200134 0.204346 0.890747 1445639755 0.478271 -0.263550 0.211975 0.810425 1445639755 0.478271 -0.263550 0.211975 0.810425 1445639755 0.478271 -0.263550 0.211975 0.810425 1445639755 0.478271 -0.263550 0.211975 0.810425 1445639755 0.478271 -0.263550 0.211975 0.810425 1445639755 0.478271 -0.263550 0.211975 0.810425 1445639755 0.478271 -0.263550 0.211975 0.810425 1445639755 0.593018 -0.338013 0.191467 0.705200 1445639755 0.593018 -0.338013 0.191467 0.705200 1445639755 0.593018 -0.338013 0.191467 0.705200 1445639755 0.593018 -0.338013 0.191467 0.705200 1445639755 0.593018 -0.338013 0.191467 0.705200 1445639755 0.593018 -0.338013 0.191467 0.705200 1445639755 0.666016 -0.410706 0.203003 0.588623 1445639755 0.666016 -0.410706 0.203003 0.588623 1445639755 0.666016 -0.410706 0.203003 0.588623 1445639755 0.666016 -0.410706 0.203003 0.588623 1445639755 0.666016 -0.410706 0.203003 0.588623 1445639755 0.666016 -0.410706 0.203003 0.588623 1445639755 0.663147 -0.442871 0.216187 0.563354 1445639755 0.663147 -0.442871 0.216187 0.563354 1445639755 0.663147 -0.442871 0.216187 0.563354 1445639755 0.663147 -0.442871 0.216187 0.563354 1445639755 0.663147 -0.442871 0.216187 0.563354 1445639755 0.663147 -0.442871 0.216187 0.563354 1445639755 0.634521 -0.367737 0.226807 0.640808 1445639755 0.634521 -0.367737 0.226807 0.640808 1445639755 0.634521 -0.367737 0.226807 0.640808 1445639755 0.634521 -0.367737 0.226807 0.640808 1445639755 0.634521 -0.367737 0.226807 0.640808 1445639755 0.634521 -0.367737 0.226807 0.640808 1445639755 0.634521 -0.367737 0.226807 0.640808 1445639755 0.546814 -0.283691 0.265442 0.741577 1445639755 0.546814 -0.283691 0.265442 0.741577 1445639755 0.546814 -0.283691 0.265442 0.741577 1445639755 0.546814 -0.283691 0.265442 0.741577 1445639755 0.546814 -0.283691 0.265442 0.741577 1445639755 0.546814 -0.283691 0.265442 0.741577 1445639755 0.387756 -0.213196 0.309753 0.841553 1445639755 0.387756 -0.213196 0.309753 0.841553 1445639755 0.387756 -0.213196 0.309753 0.841553 1445639755 0.387756 -0.213196 0.309753 0.841553 1445639755 0.387756 -0.213196 0.309753 0.841553 1445639755 0.387756 -0.213196 0.309753 0.841553 1445639755 0.387756 -0.213196 0.309753 0.841553 1445639755 0.220276 -0.178345 0.265198 0.921570 1445639755 0.220276 -0.178345 0.265198 0.921570 1445639755 0.220276 -0.178345 0.265198 0.921570 1445639755 0.220276 -0.178345 0.265198 0.921570 1445639755 0.220276 -0.178345 0.265198 0.921570 1445639755 0.154663 -0.190735 0.074402 0.966492 1445639755 0.154663 -0.190735 0.074402 0.966492 1445639755 0.154663 -0.190735 0.074402 0.966492 1445639755 0.154663 -0.190735 0.074402 0.966492 1445639755 0.154663 -0.190735 0.074402 0.966492 1445639755 0.154663 -0.190735 0.074402 0.966492 1445639755 0.154480 -0.192993 0.013306 0.968872 1445639755 0.154480 -0.192993 0.013306 0.968872 1445639755 0.154480 -0.192993 0.013306 0.968872 1445639755 0.154480 -0.192993 0.013306 0.968872 1445639755 0.154480 -0.192993 0.013306 0.968872 1445639755 0.154480 -0.192993 0.013306 0.968872 1445639756 0.194336 -0.201355 0.091003 0.955688 1445639756 0.194336 -0.201355 0.091003 0.955688 1445639756 0.194336 -0.201355 0.091003 0.955688 1445639756 0.194336 -0.201355 0.091003 0.955688 1445639756 0.194336 -0.201355 0.091003 0.955688 1445639756 0.194336 -0.201355 0.091003 0.955688 1445639756 0.270386 -0.205078 0.160950 0.926758 1445639756 0.270386 -0.205078 0.160950 0.926758 1445639756 0.270386 -0.205078 0.160950 0.926758 1445639756 0.270386 -0.205078 0.160950 0.926758 1445639756 0.270386 -0.205078 0.160950 0.926758 1445639756 0.384033 -0.256165 0.205139 0.862976 1445639756 0.384033 -0.256165 0.205139 0.862976 1445639756 0.384033 -0.256165 0.205139 0.862976 1445639756 0.384033 -0.256165 0.205139 0.862976 1445639756 0.384033 -0.256165 0.205139 0.862976 1445639756 0.384033 -0.256165 0.205139 0.862976 1445639756 0.384033 -0.256165 0.205139 0.862976 1445639756 0.505249 -0.305176 0.218079 0.777100 1445639756 0.505249 -0.305176 0.218079 0.777100 1445639756 0.505249 -0.305176 0.218079 0.777100 1445639756 0.505249 -0.305176 0.218079 0.777100 1445639756 0.505249 -0.305176 0.218079 0.777100 1445639756 0.505249 -0.305176 0.218079 0.777100 1445639756 0.586426 -0.379150 0.213440 0.683167 1445639756 0.586426 -0.379150 0.213440 0.683167 1445639756 0.586426 -0.379150 0.213440 0.683167 1445639756 0.586426 -0.379150 0.213440 0.683167 1445639756 0.586426 -0.379150 0.213440 0.683167 1445639756 0.586426 -0.379150 0.213440 0.683167 1445639756 0.614563 -0.440063 0.226257 0.614319 1445639756 0.614563 -0.440063 0.226257 0.614319 1445639756 0.614563 -0.440063 0.226257 0.614319 1445639756 0.614563 -0.440063 0.226257 0.614319 1445639756 0.614563 -0.440063 0.226257 0.614319 1445639756 0.614563 -0.440063 0.226257 0.614319 1445639756 0.614563 -0.440063 0.226257 0.614319 1445639756 0.598267 -0.395691 0.247131 0.651489 1445639756 0.598267 -0.395691 0.247131 0.651489 1445639756 0.598267 -0.395691 0.247131 0.651489 1445639756 0.598267 -0.395691 0.247131 0.651489 1445639756 0.598267 -0.395691 0.247131 0.651489 1445639756 0.598267 -0.395691 0.247131 0.651489 1445639756 0.545532 -0.320007 0.267822 0.726746 1445639756 0.545532 -0.320007 0.267822 0.726746 1445639756 0.545532 -0.320007 0.267822 0.726746 1445639756 0.545532 -0.320007 0.267822 0.726746 1445639756 0.545532 -0.320007 0.267822 0.726746 1445639756 0.545532 -0.320007 0.267822 0.726746 1445639756 0.448914 -0.253540 0.287476 0.807129 1445639756 0.448914 -0.253540 0.287476 0.807129 1445639756 0.448914 -0.253540 0.287476 0.807129 1445639756 0.448914 -0.253540 0.287476 0.807129 1445639756 0.448914 -0.253540 0.287476 0.807129 1445639756 0.448914 -0.253540 0.287476 0.807129 1445639756 0.311340 -0.202698 0.283997 0.883850 1445639756 0.311340 -0.202698 0.283997 0.883850 1445639756 0.311340 -0.202698 0.283997 0.883850 1445639756 0.311340 -0.202698 0.283997 0.883850 1445639756 0.311340 -0.202698 0.283997 0.883850 1445639756 0.311340 -0.202698 0.283997 0.883850 1445639756 0.191467 -0.166382 0.234192 0.938477 1445639756 0.191467 -0.166382 0.234192 0.938477 1445639756 0.191467 -0.166382 0.234192 0.938477 1445639756 0.191467 -0.166382 0.234192 0.938477 1445639756 0.191467 -0.166382 0.234192 0.938477 1445639756 0.191467 -0.166382 0.234192 0.938477 1445639756 0.144653 -0.160828 0.125610 0.968201 1445639756 0.144653 -0.160828 0.125610 0.968201 1445639756 0.144653 -0.160828 0.125610 0.968201 1445639756 0.144653 -0.160828 0.125610 0.968201 1445639756 0.144653 -0.160828 0.125610 0.968201 1445639756 0.144653 -0.160828 0.125610 0.968201 1445639756 0.144653 -0.160828 0.125610 0.968201 1445639756 
0.549438 -0.556335 0.341858 0.521240 1445639758 0.571472 -0.541016 0.342590 0.513062 1445639758 0.571472 -0.541016 0.342590 0.513062 1445639758 0.571472 -0.541016 0.342590 0.513062 1445639758 0.571472 -0.541016 0.342590 0.513062 1445639758 0.571472 -0.541016 0.342590 0.513062 1445639758 0.571472 -0.541016 0.342590 0.513062 1445639758 0.571472 -0.541016 0.342590 0.513062 1445639758 0.586548 -0.522583 0.341553 0.515930 1445639758 0.586548 -0.522583 0.341553 0.515930 1445639758 0.586548 -0.522583 0.341553 0.515930 1445639758 0.586548 -0.522583 0.341553 0.515930 1445639758 0.586548 -0.522583 0.341553 0.515930 1445639758 0.593811 -0.505798 0.338745 0.526062 1445639758 0.593811 -0.505798 0.338745 0.526062 1445639758 0.593811 -0.505798 0.338745 0.526062 1445639758 0.593811 -0.505798 0.338745 0.526062 1445639758 0.593811 -0.505798 0.338745 0.526062 1445639758 0.593811 -0.505798 0.338745 0.526062 1445639758 0.593811 -0.505798 0.338745 0.526062 1445639758 0.592529 -0.495850 0.331787 0.541199 1445639758 0.592529 -0.495850 0.331787 0.541199 1445639758 0.592529 -0.495850 0.331787 0.541199 1445639759 0.592529 -0.495850 0.331787 0.541199 1445639759 0.592529 -0.495850 0.331787 0.541199 1445639759 0.592529 -0.495850 0.331787 0.541199 1445639759 0.586487 -0.494629 0.331665 0.548889 1445639759 0.586487 -0.494629 0.331665 0.548889 1445639759 0.586487 -0.494629 0.331665 0.548889 1445639759 0.586487 -0.494629 0.331665 0.548889 1445639759 0.586487 -0.494629 0.331665 0.548889 1445639759 0.586487 -0.494629 0.331665 0.548889 1445639759 0.575378 -0.502441 0.334900 0.551697 1445639759 0.575378 -0.502441 0.334900 0.551697 1445639759 0.575378 -0.502441 0.334900 0.551697 1445639759 0.575378 -0.502441 0.334900 0.551697 1445639759 0.575378 -0.502441 0.334900 0.551697 1445639759 0.575378 -0.502441 0.334900 0.551697 1445639759 0.575378 -0.502441 0.334900 0.551697 1445639759 0.555725 -0.523682 0.335938 0.551392 1445639759 0.555725 -0.523682 0.335938 0.551392 1445639759 0.555725 -0.523682 0.335938 0.551392 1445639759 0.555725 -0.523682 0.335938 0.551392 1445639759 0.555725 -0.523682 0.335938 0.551392 1445639759 0.534058 -0.542725 0.343567 0.549683 1445639759 0.534058 -0.542725 0.343567 0.549683 1445639759 0.534058 -0.542725 0.343567 0.549683 1445639759 0.534058 -0.542725 0.343567 0.549683 1445639759 0.534058 -0.542725 0.343567 0.549683 1445639759 0.534058 -0.542725 0.343567 0.549683 1445639759 0.517395 -0.554504 0.356445 0.545654 1445639759 0.517395 -0.554504 0.356445 0.545654 1445639759 0.517395 -0.554504 0.356445 0.545654 1445639759 0.517395 -0.554504 0.356445 0.545654 1445639759 0.517395 -0.554504 0.356445 0.545654 1445639759 0.517395 -0.554504 0.356445 0.545654 1445639759 0.517395 -0.554504 0.356445 0.545654 1445639759 0.517944 -0.559631 0.362732 0.535645 1445639759 0.517944 -0.559631 0.362732 0.535645 1445639759 0.517944 -0.559631 0.362732 0.535645 1445639759 0.517944 -0.559631 0.362732 0.535645 1445639759 0.517944 -0.559631 0.362732 0.535645 1445639759 0.517944 -0.559631 0.362732 0.535645 1445639759 0.539612 -0.560059 0.375244 0.504272 1445639759 0.539612 -0.560059 0.375244 0.504272 1445639759 0.539612 -0.560059 0.375244 0.504272 1445639759 0.539612 -0.560059 0.375244 0.504272 1445639759 0.539612 -0.560059 0.375244 0.504272 1445639759 0.539612 -0.560059 0.375244 0.504272 1445639759 0.569580 -0.549988 0.393188 0.467346 1445639759 0.569580 -0.549988 0.393188 0.467346 1445639759 0.569580 -0.549988 0.393188 0.467346 1445639759 0.569580 -0.549988 0.393188 0.467346 1445639759 0.569580 -0.549988 0.393188 0.467346 1445639759 0.569580 -0.549988 0.393188 0.467346 1445639759 0.581604 -0.547058 0.400085 0.449768 1445639759 0.581604 -0.547058 0.400085 0.449768 1445639759 0.581604 -0.547058 0.400085 0.449768 1445639759 0.581604 -0.547058 0.400085 0.449768 1445639759 0.581604 -0.547058 0.400085 0.449768 1445639759 0.581604 -0.547058 0.400085 0.449768 1445639759 0.594543 -0.543640 0.407349 0.430054 1445639759 0.594543 -0.543640 0.407349 0.430054 1445639759 0.594543 -0.543640 0.407349 0.430054 1445639759 0.594543 -0.543640 0.407349 0.430054 1445639759 0.594543 -0.543640 0.407349 0.430054 1445639759 0.594543 -0.543640 0.407349 0.430054 1445639759 0.609192 -0.533691 0.421814 0.407471 1445639759 0.609192 -0.533691 0.421814 0.407471 1445639759 0.609192 -0.533691 0.421814 0.407471 1445639759 0.609192 -0.533691 0.421814 0.407471 1445639759 0.609192 -0.533691 0.421814 0.407471 1445639759 0.609192 -0.533691 0.421814 0.407471 1445639759 0.620056 -0.519409 0.441162 0.388672 1445639759 0.620056 -0.519409 0.441162 0.388672 1445639759 0.620056 -0.519409 0.441162 0.388672 1445639759 0.620056 -0.519409 0.441162 0.388672 1445639759 0.620056 -0.519409 0.441162 0.388672 1445639759 0.620056 -0.519409 0.441162 0.388672 1445639759 0.620056 -0.519409 0.441162 0.388672 1445639759 0.620911 -0.511658 0.451965 0.385193 1445639759 0.620911 -0.511658 0.451965 0.385193 1445639759 0.620911 -0.511658 0.451965 0.385193 1445639759 0.620911 -0.511658 0.451965 0.385193 1445639759 0.620911 -0.511658 0.451965 0.385193 1445639759 0.612366 -0.513489 0.450562 0.397766 1445639759 0.612366 -0.513489 0.450562 0.397766 1445639759 0.612366 -0.513489 0.450562 0.397766 1445639759 0.612366 -0.513489 0.450562 0.397766 1445639759 0.612366 -0.513489 0.450562 0.397766 1445639759 0.612366 -0.513489 0.450562 0.397766 1445639759 0.612366 -0.513489 0.450562 0.397766 1445639759 0.603760 -0.514832 0.448364 0.411499 1445639759 0.603760 -0.514832 0.448364 0.411499 1445639759 0.603760 -0.514832 0.448364 0.411499 1445639759 0.603760 -0.514832 0.448364 0.411499 1445639759 0.603760 -0.514832 0.448364 0.411499 1445639759 0.603760 -0.514832 0.448364 0.411499 1445639759 0.590515 -0.521851 0.441162 0.429199 1445639759 0.590515 -0.521851 0.441162 0.429199 1445639759 0.590515 -0.521851 0.441162 0.429199 1445639759 0.590515 -0.521851 0.441162 0.429199 1445639759 0.590515 -0.521851 0.441162 0.429199 1445639759 0.590515 -0.521851 0.441162 0.429199 1445639759 0.576477 -0.532349 0.432800 0.443787 1445639759 0.576477 -0.532349 0.432800 0.443787 1445639759 0.576477 -0.532349 0.432800 0.443787 1445639759 0.576477 -0.532349 0.432800 0.443787 1445639759 0.576477 -0.532349 0.432800 0.443787 1445639759 0.576477 -0.532349 0.432800 0.443787 1445639759 0.576477 -0.532349 0.432800 0.443787 1445639759 0.585510 -0.526550 0.443420 0.428101 1445639759 0.585510 -0.526550 0.443420 0.428101 1445639759 0.585510 -0.526550 0.443420 0.428101 1445639759 0.585510 -0.526550 0.443420 0.428101 1445639760 0.585510 -0.526550 0.443420 0.428101 1445639760 0.585510 -0.526550 0.443420 0.428101 1445639760 0.594727 -0.516846 0.453003 0.416992 1445639760 0.594727 -0.516846 0.453003 0.416992 1445639760 0.594727 -0.516846 0.453003 0.416992 1445639760 0.594727 -0.516846 0.453003 0.416992 1445639760 0.594727 -0.516846 0.453003 0.416992 1445639760 0.594727 -0.516846 0.453003 0.416992 1445639760 0.583557 -0.531921 0.442322 0.425232 1445639760 0.583557 -0.531921 0.442322 0.425232 1445639760 0.583557 -0.531921 0.442322 0.425232 1445639760 0.583557 -0.531921 0.442322 0.425232 1445639760 0.583557 -0.531921 0.442322 0.425232 1445639760 0.583557 -0.531921 0.442322 0.425232 1445639760 0.583618 -0.540161 0.439453 0.417603 1445639760 0.583618 -0.540161 0.439453 0.417603 1445639760 0.583618 -0.540161 0.439453 0.417603 1445639760 0.583618 -0.540161 0.439453 0.417603 1445639760 0.583618 -0.540161 0.439453 0.417603 1445639760 0.583618 -0.540161 0.439453 0.417603 1445639760 0.591187 -0.533020 0.447998 0.407043 1445639760 0.591187 -0.533020 0.447998 0.407043 1445639760 0.591187 -0.533020 0.447998 0.407043 1445639760 0.591187 -0.533020 0.447998 0.407043 1445639760 0.591187 -0.533020 0.447998 0.407043 1445639760 0.591187 -0.533020 0.447998 0.407043 1445639760 0.593445 -0.528503 0.455078 0.401672 1445639760 0.593445 -0.528503 0.455078 0.401672 1445639760 0.593445 -0.528503 0.455078 0.401672 1445639760 0.593445 -0.528503 0.455078 0.401672 1445639760 0.593445 -0.528503 0.455078 0.401672 1445639760 0.593445 -0.528503 0.455078 0.401672 1445639760 0.593445 -0.528503 0.455078 0.401672 1445639760 0.593018 -0.526550 0.456848 0.402893 1445639760 0.593018 -0.526550 0.456848 0.402893 1445639760 0.593018 -0.526550 0.456848 0.402893 1445639760 0.593018 -0.526550 0.456848 0.402893 1445639760 0.593018 -0.526550 0.456848 0.402893 1445639760 0.593018 -0.526550 0.456848 0.402893 1445639760 0.587891 -0.527527 0.453064 0.413269 1445639760 0.587891 -0.527527 0.453064 0.413269 1445639760 0.587891 -0.527527 0.453064 0.413269 1445639760 0.587891 -0.527527 0.453064 0.413269 1445639760 0.587891 -0.527527 0.453064 0.413269 1445639760 0.587891 -0.527527 0.453064 0.413269 1445639760 0.581238 -0.528564 0.449890 0.424561 1445639760 0.581238 -0.528564 0.449890 0.424561 1445639760 0.581238 -0.528564 0.449890 0.424561 1445639760 0.581238 -0.528564 0.449890 0.424561 1445639760 0.581238 -0.528564 0.449890 0.424561 1445639760 0.581238 -0.528564 0.449890 0.424561 1445639760 0.574585 -0.528625 0.447571 0.435913 1445639760 0.574585 -0.528625 0.447571 0.435913 1445639760 0.574585 -0.528625 0.447571 0.435913 1445639760 0.574585 -0.528625 0.447571 0.435913 1445639760 0.574585 -0.528625 0.447571 0.435913 1445639760 0.566650 -0.532410 0.441833 0.447388 1445639760 0.566650 -0.532410 0.441833 0.447388 1445639760 0.566650 -0.532410 0.441833 0.447388 1445639760 0.566650 -0.532410 0.441833 0.447388 1445639760 0.566650 -0.532410 0.441833 0.447388 1445639760 0.566650 -0.532410 0.441833 0.447388 1445639760 0.566650 -0.532410 0.441833 0.447388 1445639760 0.573059 -0.531128 0.443359 0.439209 1445639760 0.573059 -0.531128 0.443359 0.439209 1445639760 0.573059 -0.531128 0.443359 0.439209 1445639760 0.573059 -0.531128 0.443359 0.439209 1445639760 0.573059 -0.531128 0.443359 0.439209 1445639760 0.573059 -0.531128 0.443359 0.439209 1445639760 0.591003 -0.517334 0.460754 0.413269 1445639760 0.591003 -0.517334 0.460754 0.413269 1445639760 0.591003 -0.517334 0.460754 0.413269 1445639760 0.591003 -0.517334 0.460754 0.413269 1445639760 0.591003 -0.517334 0.460754 0.413269 1445639760 0.591003 -0.517334 0.460754 0.413269 1445639760 0.593933 -0.514648 0.467468 0.404724 1445639760 0.593933 -0.514648 0.467468 0.404724 1445639760 0.593933 -0.514648 0.467468 0.404724 1445639760 0.593933 -0.514648 0.467468 0.404724 1445639760 0.593933 -0.514648 0.467468 0.404724 1445639760 0.593933 -0.514648 0.467468 0.404724 1445639760 0.594116 -0.517944 0.469604 0.397644 1445639760 0.594116 -0.517944 0.469604 0.397644 1445639760 0.594116 -0.517944 0.469604 0.397644 1445639760 0.594116 -0.517944 0.469604 0.397644 1445639760 0.594116 -0.517944 0.469604 0.397644 1445639760 0.594116 -0.517944 0.469604 0.397644 1445639760 0.603088 -0.508789 0.477051 0.387024 1445639760 0.603088 -0.508789 0.477051 0.387024 1445639760 0.603088 -0.508789 0.477051 0.387024 1445639760 0.603088 -0.508789 0.477051 0.387024 1445639760 0.603088 -0.508789 0.477051 0.387024 1445639760 0.603088 -0.508789 0.477051 0.387024 1445639760 0.603088 -0.508789 0.477051 0.387024 1445639760 0.609680 -0.498901 0.486389 0.377808 1445639760 0.609680 -0.498901 0.486389 0.377808 1445639760 0.609680 -0.498901 0.486389 0.377808 1445639760 0.609680 -0.498901 0.486389 0.377808 1445639760 0.609680 -0.498901 0.486389 0.377808 1445639760 0.609680 -0.498901 0.486389 0.377808 1445639760 0.606262 -0.499878 0.484863 0.383911 1445639760 0.606262 -0.499878 0.484863 0.383911 1445639760 0.606262 -0.499878 0.484863 0.383911 1445639760 0.606262 -0.499878 0.484863 0.383911 1445639760 0.606262 -0.499878 0.484863 0.383911 1445639760 0.606262 -0.499878 0.484863 0.383911 1445639760 0.599609 -0.503052 0.477173 0.399536 1445639760 0.599609 -0.503052 0.477173 0.399536 1445639760 0.599609 -0.503052 0.477173 0.399536 1445639760 0.599609 -0.503052 0.477173 0.399536 1445639760 0.599609 -0.503052 0.477173 0.399536 1445639760 0.599609 -0.503052 0.477173 0.399536 1445639761 0.594116 -0.502930 0.474426 0.411072 1445639761 0.594116 -0.502930 0.474426 0.411072 1445639761 0.594116 -0.502930 0.474426 0.411072 1445639761 0.594116 -0.502930 0.474426 0.411072 1445639761 0.594116 -0.502930 0.474426 0.411072 1445639761 0.594116 -0.502930 0.474426 0.411072 1445639761 0.594116 -0.502930 0.474426 0.411072 1445639761 0.583618 -0.508545 0.470032 0.423950 1445639761 0.583618 -0.508545 0.470032 0.423950 1445639761 0.583618 -0.508545 0.470032 0.423950 1445639761 0.583618 -0.508545 0.470032 0.423950 1445639761 0.583618 -0.508545 0.470032 0.423950 1445639761 0.583618 -0.508545 0.470032 0.423950 1445639761 0.583618 -0.508545 0.470032 0.423950 1445639761 0.585754 -0.509644 0.468323 0.421631 1445639761 0.585754 -0.509644 0.468323 0.421631 1445639761 0.585754 -0.509644 0.468323 0.421631 1445639761 0.585754 -0.509644 0.468323 0.421631 1445639761 0.585754 -0.509644 0.468323 0.421631 1445639761 0.585754 -0.509644 0.468323 0.421631 1445639761 0.600464 -0.497192 0.481079 0.400940 1445639761 0.600464 -0.497192 0.481079 0.400940 1445639761 0.600464 -0.497192 0.481079 0.400940 1445639761 0.600464 -0.497192 0.481079 0.400940 1445639761 0.600464 -0.497192 0.481079 0.400940 1445639761 0.600464 -0.497192 0.481079 0.400940 1445639761 0.605530 -0.491394 0.488586 0.391235 1445639761 0.605530 -0.491394 0.488586 0.391235 1445639761 0.605530 -0.491394 0.488586 0.391235 1445639761 0.605530 -0.491394 0.488586 0.391235 1445639761 0.605530 -0.491394 0.488586 0.391235 1445639761 0.605530 -0.491394 0.488586 0.391235 1445639761 0.603149 -0.494324 0.491943 0.387024 1445639761 0.603149 -0.494324 0.491943 0.387024 1445639761 0.603149 -0.494324 0.491943 0.387024 1445639761 0.603149 -0.494324 0.491943 0.387024 1445639761 0.603149 -0.494324 0.491943 0.387024 1445639761 0.603149 -0.494324 0.491943 0.387024 1445639761 0.609253 -0.485291 0.502747 0.374756 1445639761 0.609253 -0.485291 0.502747 0.374756 1445639761 0.609253 -0.485291 0.502747 0.374756 1445639761 0.609253 -0.485291 0.502747 0.374756 1445639761 0.609253 -0.485291 0.502747 0.374756 1445639761 0.616150 -0.476318 0.511902 0.362549 1445639761 0.616150 -0.476318 0.511902 0.362549 1445639761 0.616150 -0.476318 0.511902 0.362549 1445639761 0.616150 -0.476318 0.511902 0.362549 1445639761 0.612183 -0.481079 0.505981 0.371155 1445639761 0.612183 -0.481079 0.505981 0.371155 1445639761 0.612183 -0.481079 0.505981 0.371155 1445639761 0.612183 -0.481079 0.505981 0.371155 1445639761 0.612183 -0.481079 0.505981 0.371155 1445639761 0.612183 -0.481079 0.505981 0.371155 1445639761 0.606262 -0.486511 0.495850 0.387085 1445639761 0.606262 -0.486511 0.495850 0.387085 1445639761 0.606262 -0.486511 0.495850 0.387085 1445639761 0.606262 -0.486511 0.495850 0.387085 1445639761 0.606262 -0.486511 0.495850 0.387085 1445639761 0.606262 -0.486511 0.495850 0.387085 1445639761 0.606262 -0.486511 0.495850 0.387085 1445639761 0.599976 -0.491272 0.487244 0.401489 1445639761 0.599976 -0.491272 0.487244 0.401489 1445639761 0.599976 -0.491272 0.487244 0.401489 1445639761 0.599976 -0.491272 0.487244 0.401489 1445639761 0.599976 -0.491272 0.487244 0.401489 1445639761 0.599976 -0.491272 0.487244 0.401489 1445639761 0.586609 -0.504517 0.473450 0.420898 1445639761 0.586609 -0.504517 0.473450 0.420898 1445639761 0.586609 -0.504517 0.473450 0.420898 1445639761 0.586609 -0.504517 0.473450 0.420898 1445639761 0.586609 -0.504517 0.473450 0.420898 1445639761 0.586609 -0.504517 0.473450 0.420898 1445639761 0.586243 -0.509827 0.466736 0.422485 1445639761 0.586243 -0.509827 0.466736 0.422485 1445639761 0.586243 -0.509827 0.466736 0.422485 1445639761 0.586243 -0.509827 0.466736 0.422485 1445639761 0.586243 -0.509827 0.466736 0.422485 1445639761 0.586243 -0.509827 0.466736 0.422485 1445639761 0.599976 -0.496338 0.479797 0.404175 1445639761 0.599976 -0.496338 0.479797 0.404175 1445639761 0.599976 -0.496338 0.479797 0.404175 1445639761 0.599976 -0.496338 0.479797 0.404175 1445639761 0.599976 -0.496338 0.479797 0.404175 1445639761 0.599976 -0.496338 0.479797 0.404175 1445639761 0.599976 -0.496338 0.479797 0.404175 1445639761 0.603210 -0.492920 0.483948 0.398743 1445639761 0.603210 -0.492920 0.483948 0.398743 1445639761 0.603210 -0.492920 0.483948 0.398743 1445639761 0.603210 -0.492920 0.483948 0.398743 1445639761 0.603210 -0.492920 0.483948 0.398743 1445639761 0.603210 -0.492920 0.483948 0.398743 1445639761 0.595642 -0.505981 0.477478 0.401428 1445639761 0.595642 -0.505981 0.477478 0.401428 1445639761 0.595642 -0.505981 0.477478 0.401428 1445639761 0.595642 -0.505981 0.477478 0.401428 1445639761 0.595642 -0.505981 0.477478 0.401428 1445639761 0.595642 -0.505981 0.477478 0.401428 1445639761 0.595581 -0.508423 0.479492 0.396057 1445639761 0.595581 -0.508423 0.479492 0.396057 1445639761 0.595581 -0.508423 0.479492 0.396057 1445639761 0.595581 -0.508423 0.479492 0.396057 1445639761 0.595581 -0.508423 0.479492 0.396057 1445639761 0.595581 -0.508423 0.479492 0.396057 1445639761 0.598267 -0.503296 0.489014 0.386780 1445639761 0.598267 -0.503296 0.489014 0.386780 1445639761 0.598267 -0.503296 0.489014 0.386780 1445639761 0.598267 -0.503296 0.489014 0.386780 1445639761 0.598267 -0.503296 0.489014 0.386780 1445639761 0.598267 -0.503296 0.489014 0.386780 1445639761 0.598267 -0.503296 0.489014 0.386780 1445639762 0.602234 -0.498169 0.496948 0.376953 1445639762 0.602234 -0.498169 0.496948 0.376953 1445639762 0.602234 -0.498169 0.496948 0.376953 1445639762 0.602234 -0.498169 0.496948 0.376953 1445639762 0.602234 -0.498169 0.496948 0.376953 1445639762 0.602234 -0.498169 0.496948 0.376953 1445639762 0.600464 -0.499329 0.495239 0.380493 1445639762 0.600464 -0.499329 0.495239 0.380493 1445639762 0.600464 -0.499329 0.495239 0.380493 1445639762 0.600464 -0.499329 0.495239 0.380493 1445639762 0.600464 -0.499329 0.495239 0.380493 1445639762 0.600464 -0.499329 0.495239 0.380493 1445639762 0.595703 -0.500732 0.491943 0.390259 1445639762 0.595703 -0.500732 0.491943 0.390259 1445639762 0.595703 -0.500732 0.491943 0.390259 1445639762 0.595703 -0.500732 0.491943 0.390259 1445639762 0.595703 -0.500732 0.491943 0.390259 1445639762 0.595703 -0.500732 0.491943 0.390259 1445639762 0.594299 -0.495361 0.491577 0.399597 1445639762 0.594299 -0.495361 0.491577 0.399597 1445639762 0.594299 -0.495361 0.491577 0.399597 1445639762 0.594299 -0.495361 0.491577 0.399597 1445639762 0.594299 -0.495361 0.491577 0.399597 1445639762 0.594299 -0.495361 0.491577 0.399597 1445639762 0.594299 -0.495361 0.491577 0.399597 1445639762 0.589722 -0.497192 0.484863 0.412170 1445639762 0.589722 -0.497192 0.484863 0.412170 1445639762 0.589722 -0.497192 0.484863 0.412170 1445639762 0.589722 -0.497192 0.484863 0.412170 1445639762 0.589722 -0.497192 0.484863 0.412170 1445639762 0.589722 -0.497192 0.484863 0.412170 1445639762 0.587158 -0.502014 0.474670 0.421753 1445639762 0.587158 -0.502014 0.474670 0.421753 1445639762 0.587158 -0.502014 0.474670 0.421753 1445639762 0.587158 -0.502014 0.474670 0.421753 1445639762 0.587158 -0.502014 0.474670 0.421753 1445639762 0.587158 -0.502014 0.474670 0.421753 1445639762 0.592468 -0.499634 0.473572 0.418396 1445639762 0.592468 -0.499634 0.473572 0.418396 1445639762 0.592468 -0.499634 0.473572 0.418396 1445639762 0.592468 -0.499634 0.473572 0.418396 1445639762 0.592468 -0.499634 0.473572 0.418396 1445639762 0.592468 -0.499634 0.473572 0.418396 1445639762 0.603027 -0.487549 0.485779 0.403198 1445639762 0.603027 -0.487549 0.485779 0.403198 1445639762 0.603027 -0.487549 0.485779 0.403198 1445639762 0.603027 -0.487549 0.485779 0.403198 1445639762 0.603027 -0.487549 0.485779 0.403198 1445639762 0.603027 -0.487549 0.485779 0.403198 1445639762 0.603027 -0.487549 0.485779 0.403198 1445639762 0.603027 -0.485168 0.491577 0.399048 1445639762 0.603027 -0.485168 0.491577 0.399048 1445639762 0.603027 -0.485168 0.491577 0.399048 1445639762 0.603027 -0.485168 0.491577 0.399048 1445639762 0.603027 -0.485168 0.491577 0.399048 1445639762 0.603027 -0.485168 0.491577 0.399048 1445639762 0.598389 -0.492065 0.492126 0.396973 1445639762 0.598389 -0.492065 0.492126 0.396973 1445639762 0.598389 -0.492065 0.492126 0.396973 1445639762 0.598389 -0.492065 0.492126 0.396973 1445639762 0.598389 -0.492065 0.492126 0.396973 1445639762 0.598389 -0.492065 0.492126 0.396973 1445639762 0.599304 -0.492554 0.495728 0.390381 1445639762 0.599304 -0.492554 0.495728 0.390381 1445639762 0.599304 -0.492554 0.495728 0.390381 1445639762 0.599304 -0.492554 0.495728 0.390381 1445639762 0.599304 -0.492554 0.495728 0.390381 1445639762 0.599304 -0.492554 0.495728 0.390381 1445639762 0.599304 -0.492554 0.495728 0.390381 1445639762 0.599609 -0.491577 0.502258 0.382751 1445639762 0.599609 -0.491577 0.502258 0.382751 1445639762 0.599609 -0.491577 0.502258 0.382751 1445639762 0.599609 -0.491577 0.502258 0.382751 1445639762 0.599609 -0.491577 0.502258 0.382751 1445639762 0.599609 -0.491577 0.502258 0.382751 1445639762 0.601257 -0.486816 0.507263 0.379578 1445639762 0.601257 -0.486816 0.507263 0.379578 1445639762 0.601257 -0.486816 0.507263 0.379578 1445639762 0.601257 -0.486816 0.507263 0.379578 1445639762 0.601257 -0.486816 0.507263 0.379578 1445639762 0.601257 -0.486816 0.507263 0.379578 1445639762 0.601257 -0.486816 0.507263 0.379578 1445639762 0.601929 -0.481689 0.506409 0.386169 1445639762 0.601929 -0.481689 0.506409 0.386169 1445639762 0.601929 -0.481689 0.506409 0.386169 1445639762 0.601929 -0.481689 0.506409 0.386169 1445639762 0.601929 -0.481689 0.506409 0.386169 1445639762 0.601929 -0.481689 0.506409 0.386169 1445639762 0.599121 -0.480652 0.500549 0.399231 1445639762 0.599121 -0.480652 0.500549 0.399231 1445639762 0.599121 -0.480652 0.500549 0.399231 1445639762 0.599121 -0.480652 0.500549 0.399231 1445639762 0.599121 -0.480652 0.500549 0.399231 1445639762 0.599121 -0.480652 0.500549 0.399231 1445639762 0.594788 -0.482727 0.494812 0.410217 1445639762 0.594788 -0.482727 0.494812 0.410217 1445639762 0.594788 -0.482727 0.494812 0.410217 1445639762 0.594788 -0.482727 0.494812 0.410217 1445639762 0.594788 -0.482727 0.494812 0.410217 1445639762 0.585022 -0.490906 0.486572 0.424194 1445639762 0.585022 -0.490906 0.486572 0.424194 1445639762 0.585022 -0.490906 0.486572 0.424194 1445639762 0.585022 -0.490906 0.486572 0.424194 1445639762 0.585022 -0.490906 0.486572 0.424194 1445639762 0.585022 -0.490906 0.486572 0.424194 1445639762 0.574402 -0.499512 0.477173 0.439148 1445639762 0.574402 -0.499512 0.477173 0.439148 1445639762 0.574402 -0.499512 0.477173 0.439148 1445639762 0.574402 -0.499512 0.477173 0.439148 1445639762 0.574402 -0.499512 0.477173 0.439148 1445639762 0.574402 -0.499512 0.477173 0.439148 1445639762 0.574097 -0.499390 0.479065 0.437561 1445639763 0.574097 -0.499390 0.479065 0.437561 1445639763 0.574097 -0.499390 0.479065 0.437561 1445639763 0.574097 -0.499390 0.479065 0.437561 1445639763 0.574097 -0.499390 0.479065 0.437561 1445639763 0.574097 -0.499390 0.479065 0.437561 1445639763 0.577759 -0.495728 0.486938 0.428162 1445639763 0.577759 -0.495728 0.486938 0.428162 1445639763 0.577759 -0.495728 0.486938 0.428162 1445639763 0.577759 -0.495728 0.486938 0.428162 1445639763 0.577759 -0.495728 0.486938 0.428162 1445639763 0.577759 -0.495728 0.486938 0.428162 1445639763 0.576172 -0.504211 0.481201 0.426758 1445639763 0.576172 -0.504211 0.481201 0.426758 1445639763 0.576172 -0.504211 0.481201 0.426758 1445639763 0.576172 -0.504211 0.481201 0.426758 1445639763 0.576172 -0.504211 0.481201 0.426758 1445639763 0.576172 -0.504211 0.481201 0.426758 1445639763 0.576172 -0.504211 0.481201 0.426758 1445639763 0.578430 -0.510620 0.475403 0.422607 1445639763 0.578430 -0.510620 0.475403 0.422607 1445639763 0.578430 -0.510620 0.475403 0.422607 1445639763 0.578430 -0.510620 0.475403 0.422607 1445639763 0.578430 -0.510620 0.475403 0.422607 1445639763 0.578430 -0.510620 0.475403 0.422607 1445639763 0.583679 -0.505005 0.478149 0.419067 1445639763 0.583679 -0.505005 0.478149 0.419067 1445639763 0.583679 -0.505005 0.478149 0.419067 1445639763 0.583679 -0.505005 0.478149 0.419067 1445639763 0.583679 -0.505005 0.478149 0.419067 1445639763 0.583679 -0.505005 0.478149 0.419067 1445639763 0.588745 -0.496460 0.486267 0.412842 1445639763 0.588745 -0.496460 0.486267 0.412842 1445639763 0.588745 -0.496460 0.486267 0.412842 1445639763 0.588745 -0.496460 0.486267 0.412842 1445639763 0.588745 -0.496460 0.486267 0.412842 1445639763 0.588745 -0.496460 0.486267 0.412842 1445639763 0.590088 -0.492188 0.491089 0.410278 1445639763 0.590088 -0.492188 0.491089 0.410278 1445639763 0.590088 -0.492188 0.491089 0.410278 1445639763 0.590088 -0.492188 0.491089 0.410278 1445639763 0.590088 -0.492188 0.491089 0.410278 1445639763 0.585815 -0.494690 0.486023 0.419312 1445639763 0.585815 -0.494690 0.486023 0.419312 1445639763 0.585815 -0.494690 0.486023 0.419312 1445639763 0.585815 -0.494690 0.486023 0.419312 1445639763 0.585815 -0.494690 0.486023 0.419312 1445639763 0.585815 -0.494690 0.486023 0.419312 1445639763 0.585815 -0.494690 0.486023 0.419312 1445639763 0.579224 -0.497009 0.477356 0.435303 1445639763 0.579224 -0.497009 0.477356 0.435303 1445639763 0.579224 -0.497009 0.477356 0.435303 1445639763 0.579224 -0.497009 0.477356 0.435303 1445639763 0.579224 -0.497009 0.477356 0.435303 1445639763 0.571838 -0.500183 0.471008 0.448181 1445639763 0.571838 -0.500183 0.471008 0.448181 1445639763 0.571838 -0.500183 0.471008 0.448181 1445639763 0.571838 -0.500183 0.471008 0.448181 1445639763 0.571838 -0.500183 0.471008 0.448181 1445639763 0.571838 -0.500183 0.471008 0.448181 1445639763 0.571838 -0.500183 0.471008 0.448181 1445639763 0.558777 -0.509888 0.461426 0.463440 1445639763 0.558777 -0.509888 0.461426 0.463440 1445639763 0.558777 -0.509888 0.461426 0.463440 1445639763 0.558777 -0.509888 0.461426 0.463440 1445639763 0.558777 -0.509888 0.461426 0.463440 1445639763 0.558777 -0.509888 0.461426 0.463440 1445639763 0.542236 -0.520813 0.450012 0.481812 1445639763 0.542236 -0.520813 0.450012 0.481812 1445639763 0.542236 -0.520813 0.450012 0.481812 1445639763 0.542236 -0.520813 0.450012 0.481812 1445639763 0.542236 -0.520813 0.450012 0.481812 1445639763 0.542236 -0.520813 0.450012 0.481812 1445639763 0.542236 -0.520813 0.450012 0.481812 1445639763 0.544128 -0.518494 0.453003 0.479370 1445639763 0.544128 -0.518494 0.453003 0.479370 1445639763 0.544128 -0.518494 0.453003 0.479370 1445639763 0.544128 -0.518494 0.453003 0.479370 1445639763 0.544128 -0.518494 0.453003 0.479370 1445639763 0.544128 -0.518494 0.453003 0.479370 1445639763 0.559509 -0.501282 0.470337 0.463013 1445639763 0.559509 -0.501282 0.470337 0.463013 1445639763 0.559509 -0.501282 0.470337 0.463013 1445639763 0.559509 -0.501282 0.470337 0.463013 1445639763 0.559509 -0.501282 0.470337 0.463013 1445639763 0.559509 -0.501282 0.470337 0.463013 1445639763 0.559509 -0.501282 0.470337 0.463013 1445639763 0.562317 -0.500793 0.472168 0.458252 1445639763 0.562317 -0.500793 0.472168 0.458252 1445639763 0.562317 -0.500793 0.472168 0.458252 1445639763 0.562317 -0.500793 0.472168 0.458252 1445639763 0.562317 -0.500793 0.472168 0.458252 1445639763 0.562500 -0.506042 0.468445 0.456116 1445639763 0.562500 -0.506042 0.468445 0.456116 1445639763 0.562500 -0.506042 0.468445 0.456116 1445639763 0.562500 -0.506042 0.468445 0.456116 1445639763 0.562500 -0.506042 0.468445 0.456116 1445639763 0.562500 -0.506042 0.468445 0.456116 1445639763 0.561279 -0.504822 0.468140 0.459229 1445639763 0.561279 -0.504822 0.468140 0.459229 1445639763 0.561279 -0.504822 0.468140 0.459229 1445639763 0.561279 -0.504822 0.468140 0.459229 1445639763 0.561279 -0.504822 0.468140 0.459229 1445639763 0.561279 -0.504822 0.468140 0.459229 1445639763 0.559448 -0.499878 0.473755 0.461121 1445639763 0.559448 -0.499878 0.473755 0.461121 1445639763 0.559448 -0.499878 0.473755 0.461121 1445639763 0.559448 -0.499878 0.473755 0.461121 1445639763 0.559448 -0.499878 0.473755 0.461121 1445639763 0.559448 -0.499878 0.473755 0.461121 1445639763 0.556458 -0.498352 0.475952 0.464172 1445639763 0.556458 -0.498352 0.475952 0.464172 1445639764 0.556458 -0.498352 0.475952 0.464172 1445639764 0.556458 -0.498352 0.475952 0.464172 1445639764 0.556458 -0.498352 0.475952 0.464172 1445639764 0.556458 -0.498352 0.475952 0.464172 1445639764 0.552856 -0.503540 0.470154 0.468689 1445639764 0.552856 -0.503540 0.470154 0.468689 1445639764 0.552856 -0.503540 0.470154 0.468689 1445639764 0.552856 -0.503540 0.470154 0.468689 1445639764 0.552856 -0.503540 0.470154 0.468689 1445639764 0.552856 -0.503540 0.470154 0.468689 1445639764 0.552856 -0.503540 0.470154 0.468689 1445639764 0.552673 -0.507446 0.464294 0.470581 1445639764 0.552673 -0.507446 0.464294 0.470581 1445639764 0.552673 -0.507446 0.464294 0.470581 1445639764 0.552673 -0.507446 0.464294 0.470581 1445639764 0.552673 -0.507446 0.464294 0.470581 1445639764 0.552673 -0.507446 0.464294 0.470581 1445639764 0.555054 -0.506348 0.464600 0.468628 1445639764 0.555054 -0.506348 0.464600 0.468628 1445639764 0.555054 -0.506348 0.464600 0.468628 1445639764 0.555054 -0.506348 0.464600 0.468628 1445639764 0.555054 -0.506348 0.464600 0.468628 1445639764 0.555054 -0.506348 0.464600 0.468628 1445639764 0.556824 -0.503601 0.468262 0.465881 1445639764 0.556824 -0.503601 0.468262 0.465881 1445639764 0.556824 -0.503601 0.468262 0.465881 1445639764 0.556824 -0.503601 0.468262 0.465881 1445639764 0.556824 -0.503601 0.468262 0.465881 1445639764 0.556824 -0.503601 0.468262 0.465881 1445639764 0.557556 -0.502625 0.470215 0.463989 1445639764 0.557556 -0.502625 0.470215 0.463989 1445639764 0.557556 -0.502625 0.470215 0.463989 1445639764 0.557556 -0.502625 0.470215 0.463989 1445639764 0.557556 -0.502625 0.470215 0.463989 1445639764 0.557556 -0.502625 0.470215 0.463989 1445639764 0.557434 -0.504822 0.469299 0.462708 1445639764 0.557434 -0.504822 0.469299 0.462708 1445639764 0.557434 -0.504822 0.469299 0.462708 1445639764 0.557434 -0.504822 0.469299 0.462708 1445639764 
0.669067 -0.251953 0.280457 0.640381 1445639767 0.669067 -0.251953 0.280457 0.640381 1445639767 0.602783 -0.206604 0.291321 0.713440 1445639767 0.602783 -0.206604 0.291321 0.713440 1445639767 0.602783 -0.206604 0.291321 0.713440 1445639767 0.602783 -0.206604 0.291321 0.713440 1445639767 0.602783 -0.206604 0.291321 0.713440 1445639767 0.602783 -0.206604 0.291321 0.713440 1445639767 0.602783 -0.206604 0.291321 0.713440 1445639767 0.487427 -0.163757 0.306213 0.801086 1445639767 0.487427 -0.163757 0.306213 0.801086 1445639767 0.487427 -0.163757 0.306213 0.801086 1445639767 0.487427 -0.163757 0.306213 0.801086 1445639767 0.487427 -0.163757 0.306213 0.801086 1445639767 0.487427 -0.163757 0.306213 0.801086 1445639767 0.346802 -0.144226 0.288696 0.880615 1445639768 0.346802 -0.144226 0.288696 0.880615 1445639768 0.346802 -0.144226 0.288696 0.880615 1445639768 0.346802 -0.144226 0.288696 0.880615 1445639768 0.346802 -0.144226 0.288696 0.880615 1445639768 0.346802 -0.144226 0.288696 0.880615 1445639768 0.250061 -0.149780 0.206421 0.934021 1445639768 0.250061 -0.149780 0.206421 0.934021 1445639768 0.250061 -0.149780 0.206421 0.934021 1445639768 0.250061 -0.149780 0.206421 0.934021 1445639768 0.250061 -0.149780 0.206421 0.934021 1445639768 0.250061 -0.149780 0.206421 0.934021 1445639768 0.230225 -0.164734 0.113831 0.952271 1445639768 0.230225 -0.164734 0.113831 0.952271 1445639768 0.230225 -0.164734 0.113831 0.952271 1445639768 0.230225 -0.164734 0.113831 0.952271 1445639768 0.230225 -0.164734 0.113831 0.952271 1445639768 0.230225 -0.164734 0.113831 0.952271 1445639768 0.256470 -0.164673 0.130920 0.943359 1445639768 0.256470 -0.164673 0.130920 0.943359 1445639768 0.256470 -0.164673 0.130920 0.943359 1445639768 0.256470 -0.164673 0.130920 0.943359 1445639768 0.256470 -0.164673 0.130920 0.943359 1445639768 0.323853 -0.157654 0.178406 0.915649 1445639768 0.323853 -0.157654 0.178406 0.915649 1445639768 0.323853 -0.157654 0.178406 0.915649 1445639768 0.323853 -0.157654 0.178406 0.915649 1445639768 0.323853 -0.157654 0.178406 0.915649 1445639768 0.323853 -0.157654 0.178406 0.915649 1445639768 0.323853 -0.157654 0.178406 0.915649 1445639768 0.409607 -0.188049 0.192810 0.871582 1445639768 0.409607 -0.188049 0.192810 0.871582 1445639768 0.409607 -0.188049 0.192810 0.871582 1445639768 0.409607 -0.188049 0.192810 0.871582 1445639768 0.409607 -0.188049 0.192810 0.871582 1445639768 0.409607 -0.188049 0.192810 0.871582 1445639768 0.510010 -0.230103 0.182983 0.808289 1445639768 0.510010 -0.230103 0.182983 0.808289 1445639768 0.510010 -0.230103 0.182983 0.808289 1445639768 0.510010 -0.230103 0.182983 0.808289 1445639768 0.510010 -0.230103 0.182983 0.808289 1445639768 0.510010 -0.230103 0.182983 0.808289 1445639768 0.603149 -0.252869 0.185608 0.733337 1445639768 0.603149 -0.252869 0.185608 0.733337 1445639768 0.603149 -0.252869 0.185608 0.733337 1445639768 0.603149 -0.252869 0.185608 0.733337 1445639768 0.603149 -0.252869 0.185608 0.733337 1445639768 0.603149 -0.252869 0.185608 0.733337 1445639768 0.653381 -0.245850 0.209045 0.684692 1445639768 0.653381 -0.245850 0.209045 0.684692 1445639768 0.653381 -0.245850 0.209045 0.684692 1445639768 0.653381 -0.245850 0.209045 0.684692 1445639768 0.653381 -0.245850 0.209045 0.684692 1445639768 0.653381 -0.245850 0.209045 0.684692 1445639768 0.653381 -0.245850 0.209045 0.684692 1445639768 0.638672 -0.210754 0.233154 0.702271 1445639768 0.638672 -0.210754 0.233154 0.702271 1445639768 0.638672 -0.210754 0.233154 0.702271 1445639768 0.638672 -0.210754 0.233154 0.702271 1445639768 0.638672 -0.210754 0.233154 0.702271 1445639768 0.638672 -0.210754 0.233154 0.702271 1445639768 0.572754 -0.175110 0.250671 0.760559 1445639768 0.572754 -0.175110 0.250671 0.760559 1445639768 0.572754 -0.175110 0.250671 0.760559 1445639768 0.572754 -0.175110 0.250671 0.760559 1445639768 0.572754 -0.175110 0.250671 0.760559 1445639768 0.460388 -0.159363 0.260559 0.833496 1445639768 0.460388 -0.159363 0.260559 0.833496 1445639768 0.460388 -0.159363 0.260559 0.833496 1445639768 0.460388 -0.159363 0.260559 0.833496 1445639768 0.460388 -0.159363 0.260559 0.833496 1445639768 0.317200 -0.152649 0.246521 0.902893 1445639768 0.317200 -0.152649 0.246521 0.902893 1445639768 0.317200 -0.152649 0.246521 0.902893 1445639768 0.317200 -0.152649 0.246521 0.902893 1445639768 0.317200 -0.152649 0.246521 0.902893 1445639768 0.317200 -0.152649 0.246521 0.902893 1445639768 0.317200 -0.152649 0.246521 0.902893 1445639768 0.223389 -0.152710 0.182190 0.945251 1445639768 0.223389 -0.152710 0.182190 0.945251 1445639768 0.223389 -0.152710 0.182190 0.945251 1445639768 0.223389 -0.152710 0.182190 0.945251 1445639768 0.223389 -0.152710 0.182190 0.945251 1445639768 0.223389 -0.152710 0.182190 0.945251 1445639768 0.201416 -0.165588 0.091736 0.960999 1445639768 0.201416 -0.165588 0.091736 0.960999 1445639768 0.201416 -0.165588 0.091736 0.960999 1445639768 0.201416 -0.165588 0.091736 0.960999 1445639768 0.201416 -0.165588 0.091736 0.960999 1445639768 0.201416 -0.165588 0.091736 0.960999 1445639768 0.240601 -0.178833 0.107300 0.947937 1445639768 0.240601 -0.178833 0.107300 0.947937 1445639768 0.240601 -0.178833 0.107300 0.947937 1445639768 0.240601 -0.178833 0.107300 0.947937 1445639768 0.240601 -0.178833 0.107300 0.947937 1445639768 0.240601 -0.178833 0.107300 0.947937 1445639768 0.240601 -0.178833 0.107300 0.947937 1445639768 0.320374 -0.187012 0.175415 0.911865 1445639768 0.320374 -0.187012 0.175415 0.911865 1445639768 0.320374 -0.187012 0.175415 0.911865 1445639768 0.320374 -0.187012 0.175415 0.911865 1445639768 0.320374 -0.187012 0.175415 0.911865 1445639768 0.320374 -0.187012 0.175415 0.911865 1445639768 0.417542 -0.234863 0.214661 0.851074 1445639768 0.417542 -0.234863 0.214661 0.851074 1445639768 0.417542 -0.234863 0.214661 0.851074 1445639768 0.417542 -0.234863 0.214661 0.851074 1445639768 0.417542 -0.234863 0.214661 0.851074 1445639768 0.417542 -0.234863 0.214661 0.851074 1445639768 0.531433 -0.285278 0.201355 0.771729 1445639769 0.531433 -0.285278 0.201355 0.771729 1445639769 0.531433 -0.285278 0.201355 0.771729 1445639769 0.531433 -0.285278 0.201355 0.771729 1445639769 0.531433 -0.285278 0.201355 0.771729 1445639769 0.531433 -0.285278 0.201355 0.771729 1445639769 0.603455 -0.319824 0.213074 0.698608 1445639769 0.603455 -0.319824 0.213074 0.698608 1445639769 0.603455 -0.319824 0.213074 0.698608 1445639769 0.603455 -0.319824 0.213074 0.698608 1445639769 0.603455 -0.319824 0.213074 0.698608 1445639769 0.603455 -0.319824 0.213074 0.698608 1445639769 0.618103 -0.306580 0.246094 0.680664 1445639769 0.618103 -0.306580 0.246094 0.680664 1445639769 0.618103 -0.306580 0.246094 0.680664 1445639769 0.618103 -0.306580 0.246094 0.680664 1445639769 0.618103 -0.306580 0.246094 0.680664 1445639769 0.618103 -0.306580 0.246094 0.680664 1445639769 0.577576 -0.253540 0.279358 0.723877 1445639769 0.577576 -0.253540 0.279358 0.723877 1445639769 0.577576 -0.253540 0.279358 0.723877 1445639769 0.577576 -0.253540 0.279358 0.723877 1445639769 0.577576 -0.253540 0.279358 0.723877 1445639769 0.577576 -0.253540 0.279358 0.723877 1445639769 0.577576 -0.253540 0.279358 0.723877 1445639769 0.485229 -0.210938 0.297668 0.794617 1445639769 0.485229 -0.210938 0.297668 0.794617 1445639769 0.485229 -0.210938 0.297668 0.794617 1445639769 0.485229 -0.210938 0.297668 0.794617 1445639769 0.485229 -0.210938 0.297668 0.794617 1445639769 0.485229 -0.210938 0.297668 0.794617 1445639769 0.361267 -0.166321 0.310608 0.863281 1445639769 0.361267 -0.166321 0.310608 0.863281 1445639769 0.361267 -0.166321 0.310608 0.863281 1445639769 0.361267 -0.166321 0.310608 0.863281 1445639769 0.361267 -0.166321 0.310608 0.863281 1445639769 0.361267 -0.166321 0.310608 0.863281 1445639769 0.251770 -0.141113 0.281067 0.915222 1445639769 0.251770 -0.141113 0.281067 0.915222 1445639769 0.251770 -0.141113 0.281067 0.915222 1445639769 0.251770 -0.141113 0.281067 0.915222 1445639769 0.251770 -0.141113 0.281067 0.915222 1445639769 0.251770 -0.141113 0.281067 0.915222 1445639769 0.193481 -0.148926 0.188721 0.951172 1445639769 0.193481 -0.148926 0.188721 0.951172 1445639769 0.193481 -0.148926 0.188721 0.951172 1445639769 0.193481 -0.148926 0.188721 0.951172 1445639769 0.193481 -0.148926 0.188721 0.951172 1445639769 0.193481 -0.148926 0.188721 0.951172 1445639769 0.206665 -0.159973 0.141846 0.954712 1445639769 0.206665 -0.159973 0.141846 0.954712 1445639769 0.206665 -0.159973 0.141846 0.954712 1445639769 0.206665 -0.159973 0.141846 0.954712 1445639769 0.206665 -0.159973 0.141846 0.954712 1445639769 0.206665 -0.159973 0.141846 0.954712 1445639769 0.206665 -0.159973 0.141846 0.954712 1445639769 0.260925 -0.173584 0.196167 0.929077 1445639769 0.260925 -0.173584 0.196167 0.929077 1445639769 0.260925 -0.173584 0.196167 0.929077 1445639769 0.260925 -0.173584 0.196167 0.929077 1445639769 0.260925 -0.173584 0.196167 0.929077 1445639769 0.260925 -0.173584 0.196167 0.929077 1445639769 0.338989 -0.217651 0.266785 0.875488 1445639769 0.338989 -0.217651 0.266785 0.875488 1445639769 0.338989 -0.217651 0.266785 0.875488 1445639769 0.338989 -0.217651 0.266785 0.875488 1445639769 0.338989 -0.217651 0.266785 0.875488 1445639769 0.338989 -0.217651 0.266785 0.875488 1445639769 0.447754 -0.279297 0.275879 0.803345 1445639769 0.447754 -0.279297 0.275879 0.803345 1445639769 0.447754 -0.279297 0.275879 0.803345 1445639769 0.447754 -0.279297 0.275879 0.803345 1445639769 0.447754 -0.279297 0.275879 0.803345 1445639769 0.447754 -0.279297 0.275879 0.803345 1445639769 0.556274 -0.349243 0.259583 0.707886 1445639769 0.556274 -0.349243 0.259583 0.707886 1445639769 0.556274 -0.349243 0.259583 0.707886 1445639769 0.556274 -0.349243 0.259583 0.707886 1445639769 0.556274 -0.349243 0.259583 0.707886 1445639769 0.556274 -0.349243 0.259583 0.707886 1445639769 0.622375 -0.410706 0.264771 0.611389 1445639769 0.622375 -0.410706 0.264771 0.611389 1445639769 0.622375 -0.410706 0.264771 0.611389 1445639769 0.622375 -0.410706 0.264771 0.611389 1445639769 0.622375 -0.410706 0.264771 0.611389 1445639769 0.622375 -0.410706 0.264771 0.611389 1445639769 0.622375 -0.410706 0.264771 0.611389 1445639769 0.637451 -0.402954 0.276123 0.595825 1445639769 0.637451 -0.402954 0.276123 0.595825 1445639769 0.637451 -0.402954 0.276123 0.595825 1445639769 0.637451 -0.402954 0.276123 0.595825 1445639769 0.637451 -0.402954 0.276123 0.595825 1445639769 0.637451 -0.402954 0.276123 0.595825 1445639769 0.622559 -0.330505 0.282532 0.650574 1445639769 0.622559 -0.330505 0.282532 0.650574 1445639769 0.622559 -0.330505 0.282532 0.650574 1445639769 0.622559 -0.330505 0.282532 0.650574 1445639769 0.622559 -0.330505 0.282532 0.650574 1445639769 0.622559 -0.330505 0.282532 0.650574 1445639769 0.560242 -0.261169 0.300659 0.726257 1445639769 0.560242 -0.261169 0.300659 0.726257 1445639769 0.560242 -0.261169 0.300659 0.726257 1445639769 0.560242 -0.261169 0.300659 0.726257 1445639769 0.560242 -0.261169 0.300659 0.726257 1445639769 0.560242 -0.261169 0.300659 0.726257 1445639769 0.440491 -0.208862 0.325256 0.810242 1445639769 0.440491 -0.208862 0.325256 0.810242 1445639769 0.440491 -0.208862 0.325256 0.810242 1445639769 0.440491 -0.208862 0.325256 0.810242 1445639769 0.440491 -0.208862 0.325256 0.810242 1445639769 0.440491 -0.208862 0.325256 0.810242 1445639769 0.300781 -0.166565 0.324768 0.881042 1445639769 0.300781 -0.166565 0.324768 0.881042 1445639770 0.300781 -0.166565 0.324768 0.881042 1445639770 0.300781 -0.166565 0.324768 0.881042 1445639770 0.300781 -0.166565 0.324768 0.881042 1445639770 0.300781 -0.166565 0.324768 0.881042 1445639770 0.213013 -0.166565 0.241943 0.931824 1445639770 0.213013 -0.166565 0.241943 0.931824 1445639770 0.213013 -0.166565 0.241943 0.931824 1445639770 0.213013 -0.166565 0.241943 0.931824 1445639770 0.213013 -0.166565 0.241943 0.931824 1445639770 0.213013 -0.166565 0.241943 0.931824 1445639770 0.198364 -0.175598 0.141602 0.953796 1445639770 0.198364 -0.175598 0.141602 0.953796 1445639770 0.198364 -0.175598 0.141602 0.953796 1445639770 0.198364 -0.175598 0.141602 0.953796 1445639770 0.198364 -0.175598 0.141602 0.953796 1445639770 0.198364 -0.175598 0.141602 0.953796 1445639770 0.220886 -0.174927 0.153687 0.947021 1445639770 0.220886 -0.174927 0.153687 0.947021 1445639770 0.220886 -0.174927 0.153687 0.947021 1445639770 0.220886 -0.174927 0.153687 0.947021 1445639770 0.220886 -0.174927 0.153687 0.947021 1445639770 0.220886 -0.174927 0.153687 0.947021 1445639770 0.220886 -0.174927 0.153687 0.947021 1445639770 0.282959 -0.171570 0.203247 0.921448 1445639770 0.282959 -0.171570 0.203247 0.921448 1445639770 0.282959 -0.171570 0.203247 0.921448 1445639770 0.282959 -0.171570 0.203247 0.921448 1445639770 0.282959 -0.171570 0.203247 0.921448 1445639770 0.282959 -0.171570 0.203247 0.921448 1445639770 0.364258 -0.210632 0.236572 0.875732 1445639770 0.364258 -0.210632 0.236572 0.875732 1445639770 0.364258 -0.210632 0.236572 0.875732 1445639770 0.364258 -0.210632 0.236572 0.875732 1445639770 0.364258 -0.210632 0.236572 0.875732 1445639770 0.364258 -0.210632 0.236572 0.875732 1445639770 0.459717 -0.260925 0.249817 0.811218 1445639770 0.459717 -0.260925 0.249817 0.811218 1445639770 0.459717 -0.260925 0.249817 0.811218 1445639770 0.459717 -0.260925 0.249817 0.811218 1445639770 0.459717 -0.260925 0.249817 0.811218 1445639770 0.459717 -0.260925 0.249817 0.811218 1445639770 0.545410 -0.304749 0.254639 0.738098 1445639770 0.545410 -0.304749 0.254639 0.738098 1445639770 0.545410 -0.304749 0.254639 0.738098 1445639770 0.545410 -0.304749 0.254639 0.738098 1445639770 0.545410 -0.304749 0.254639 0.738098 1445639770 0.545410 -0.304749 0.254639 0.738098 1445639770 0.588440 -0.318726 0.288330 0.684753 1445639770 0.588440 -0.318726 0.288330 0.684753 1445639770 0.588440 -0.318726 0.288330 0.684753 1445639770 0.588440 -0.318726 0.288330 0.684753 1445639770 0.588440 -0.318726 0.288330 0.684753 1445639770 0.588440 -0.318726 0.288330 0.684753 1445639770 0.575134 -0.294250 0.315918 0.694824 1445639770 0.575134 -0.294250 0.315918 0.694824 1445639770 0.575134 -0.294250 0.315918 0.694824 1445639770 0.575134 -0.294250 0.315918 0.694824 1445639770 0.575134 -0.294250 0.315918 0.694824 1445639770 0.575134 -0.294250 0.315918 0.694824 1445639770 0.519348 -0.254700 0.327148 0.747192 1445639770 0.519348 -0.254700 0.327148 0.747192 1445639770 0.519348 -0.254700 0.327148 0.747192 1445639770 0.519348 -0.254700 0.327148 0.747192 1445639770 0.519348 -0.254700 0.327148 0.747192 1445639770 0.519348 -0.254700 0.327148 0.747192 1445639770 0.519348 -0.254700 0.327148 0.747192 1445639770 0.432922 -0.212036 0.335693 0.809204 1445639770 0.432922 -0.212036 0.335693 0.809204 1445639770 0.432922 -0.212036 0.335693 0.809204 1445639770 0.432922 -0.212036 0.335693 0.809204 1445639770 0.432922 -0.212036 0.335693 0.809204 1445639770 0.432922 -0.212036 0.335693 0.809204 1445639770 0.319214 -0.178467 0.316895 0.875061 1445639770 0.319214 -0.178467 0.316895 0.875061 1445639770 0.319214 -0.178467 0.316895 0.875061 1445639770 0.319214 -0.178467 0.316895 0.875061 1445639770 0.319214 -0.178467 0.316895 0.875061 1445639770 0.319214 -0.178467 0.316895 0.875061 1445639770 0.218445 -0.160645 0.260559 0.926575 1445639770 0.218445 -0.160645 0.260559 0.926575 1445639770 0.218445 -0.160645 0.260559 0.926575 1445639770 0.218445 -0.160645 0.260559 0.926575 1445639770 0.218445 -0.160645 0.260559 0.926575 1445639770 0.218445 -0.160645 0.260559 0.926575 1445639770 0.164490 -0.143005 0.191284 0.956970 1445639770 0.164490 -0.143005 0.191284 0.956970 1445639770 0.164490 -0.143005 0.191284 0.956970 1445639770 0.164490 -0.143005 0.191284 0.956970 1445639770 0.164490 -0.143005 0.191284 0.956970 1445639770 0.164490 -0.143005 0.191284 0.956970 1445639770 0.164490 -0.143005 0.191284 0.956970 1445639770 0.167664 -0.154907 0.142273 0.963135 1445639770 0.167664 -0.154907 0.142273 0.963135 1445639770 0.167664 -0.154907 0.142273 0.963135 1445639770 0.167664 -0.154907 0.142273 0.963135 1445639770 0.167664 -0.154907 0.142273 0.963135 1445639770 0.167664 -0.154907 0.142273 0.963135 1445639770 0.215881 -0.163696 0.165222 0.948303 1445639770 0.215881 -0.163696 0.165222 0.948303 1445639770 0.215881 -0.163696 0.165222 0.948303 1445639770 0.215881 -0.163696 0.165222 0.948303 1445639770 0.215881 -0.163696 0.165222 0.948303 1445639770 0.215881 -0.163696 0.165222 0.948303 1445639770 0.215881 -0.163696 0.165222 0.948303 1445639770 0.295410 -0.191040 0.224915 0.908630 1445639770 0.295410 -0.191040 0.224915 0.908630 1445639770 0.295410 -0.191040 0.224915 0.908630 1445639770 0.295410 -0.191040 0.224915 0.908630 1445639770 0.295410 -0.191040 0.224915 0.908630 1445639770 0.295410 -0.191040 0.224915 0.908630 1445639770 0.401245 -0.250549 0.273315 0.837524 1445639770 0.401245 -0.250549 0.273315 0.837524 1445639770 0.401245 -0.250549 0.273315 0.837524 1445639770 0.401245 -0.250549 0.273315 0.837524 1445639771 0.401245 -0.250549 0.273315 0.837524 1445639771 0.401245 -0.250549 0.273315 0.837524 1445639771 0.521912 -0.290466 0.273376 0.753906 1445639771 0.521912 -0.290466 0.273376 0.753906 1445639771 0.521912 -0.290466 0.273376 0.753906 1445639771 0.521912 -0.290466 0.273376 0.753906 1445639771 0.521912 -0.290466 0.273376 0.753906 1445639771 0.521912 -0.290466 0.273376 0.753906 1445639771 0.521912 -0.290466 0.273376 0.753906 1445639771 0.599731 -0.328979 0.265808 0.679260 1445639771 0.599731 -0.328979 0.265808 0.679260 1445639771 0.599731 -0.328979 0.265808 0.679260 1445639771 0.599731 -0.328979 0.265808 0.679260 1445639771 0.599731 -0.328979 0.265808 0.679260 1445639771 0.599731 -0.328979 0.265808 0.679260 1445639771 0.622742 -0.324768 0.277466 0.655457 1445639771 0.622742 -0.324768 0.277466 0.655457 1445639771 0.622742 -0.324768 0.277466 0.655457 1445639771 0.622742 -0.324768 0.277466 0.655457 1445639771 0.622742 -0.324768 0.277466 0.655457 1445639771 0.622742 -0.324768 0.277466 0.655457 1445639771 0.622742 -0.324768 0.277466 0.655457 1445639771 0.593201 -0.270142 0.296387 0.697998 1445639771 0.593201 -0.270142 0.296387 0.697998 1445639771 0.593201 -0.270142 0.296387 0.697998 1445639771 0.593201 -0.270142 0.296387 0.697998 1445639771 0.593201 -0.270142 0.296387 0.697998 1445639771 0.510315 -0.216675 0.310303 0.772156 1445639771 0.510315 -0.216675 0.310303 0.772156 1445639771 0.510315 -0.216675 0.310303 0.772156 1445639771 0.510315 -0.216675 0.310303 0.772156 1445639771 0.510315 -0.216675 0.310303 0.772156 1445639771 0.510315 -0.216675 0.310303 0.772156 1445639771 0.374329 -0.165222 0.314514 0.856506 1445639771 0.374329 -0.165222 0.314514 0.856506 1445639771 0.374329 -0.165222 0.314514 0.856506 1445639771 0.374329 -0.165222 0.314514 0.856506 1445639771 0.374329 -0.165222 0.314514 0.856506 1445639771 0.374329 -0.165222 0.314514 0.856506 1445639771 0.253723 -0.144775 0.278259 0.914978 1445639771 0.253723 -0.144775 0.278259 0.914978 1445639771 0.253723 -0.144775 0.278259 0.914978 1445639771 0.253723 -0.144775 0.278259 0.914978 1445639771 0.253723 -0.144775 0.278259 0.914978 1445639771 0.203308 -0.157837 0.145691 0.955200 1445639771 0.203308 -0.157837 0.145691 0.955200 1445639771 0.203308 -0.157837 0.145691 0.955200 1445639771 0.203308 -0.157837 0.145691 0.955200 1445639771 0.203308 -0.157837 0.145691 0.955200 1445639771 0.203308 -0.157837 0.145691 0.955200 1445639771 0.216309 -0.168762 0.088440 0.957520 1445639771 0.216309 -0.168762 0.088440 0.957520 1445639771 0.216309 -0.168762 0.088440 0.957520 1445639771 0.216309 -0.168762 0.088440 0.957520 1445639771 0.216309 -0.168762 0.088440 0.957520 1445639771 0.216309 -0.168762 0.088440 0.957520 1445639771 0.216309 -0.168762 0.088440 0.957520 1445639771 0.269470 -0.172668 0.147034 0.935852 1445639771 0.269470 -0.172668 0.147034 0.935852 1445639771 0.269470 -0.172668 0.147034 0.935852 1445639771 0.269470 -0.172668 0.147034 0.935852 1445639771 0.269470 -0.172668 0.147034 0.935852 1445639771 0.351013 -0.187378 0.216248 0.891541 1445639771 0.351013 -0.187378 0.216248 0.891541 1445639771 0.351013 -0.187378 0.216248 0.891541 1445639771 0.351013 -0.187378 0.216248 0.891541 1445639771 0.351013 -0.187378 0.216248 0.891541 1445639771 0.351013 -0.187378 0.216248 0.891541 1445639771 0.351013 -0.187378 0.216248 0.891541 1445639771 0.461304 -0.234619 0.239197 0.821533 1445639771 0.461304 -0.234619 0.239197 0.821533 1445639771 0.461304 -0.234619 0.239197 0.821533 1445639771 0.461304 -0.234619 0.239197 0.821533 1445639771 0.461304 -0.234619 0.239197 0.821533 1445639771 0.569397 -0.278320 0.218506 0.741943 1445639771 0.569397 -0.278320 0.218506 0.741943 1445639771 0.569397 -0.278320 0.218506 0.741943 1445639771 0.569397 -0.278320 0.218506 0.741943 1445639771 0.569397 -0.278320 0.218506 0.741943 1445639771 0.569397 -0.278320 0.218506 0.741943 1445639771 0.637634 -0.321411 0.218933 0.664917 1445639771 0.637634 -0.321411 0.218933 0.664917 1445639771 0.637634 -0.321411 0.218933 0.664917 1445639771 0.637634 -0.321411 0.218933 0.664917 1445639771 0.637634 -0.321411 0.218933 0.664917 1445639771 0.637634 -0.321411 0.218933 0.664917 1445639771 0.661865 -0.323853 0.250305 0.627991 1445639771 0.661865 -0.323853 0.250305 0.627991 1445639771 0.661865 -0.323853 0.250305 0.627991 1445639771 0.661865 -0.323853 0.250305 0.627991 1445639771 0.661865 -0.323853 0.250305 0.627991 1445639771 0.661865 -0.323853 0.250305 0.627991 1445639771 0.632629 -0.278015 0.291016 0.661560 1445639771 0.632629 -0.278015 0.291016 0.661560 1445639771 0.632629 -0.278015 0.291016 0.661560 1445639771 0.632629 -0.278015 0.291016 0.661560 1445639771 0.632629 -0.278015 0.291016 0.661560 1445639771 0.632629 -0.278015 0.291016 0.661560 1445639771 0.632629 -0.278015 0.291016 0.661560 1445639771 0.558716 -0.235840 0.324036 0.726074 1445639771 0.558716 -0.235840 0.324036 0.726074 1445639771 0.558716 -0.235840 0.324036 0.726074 1445639771 0.558716 -0.235840 0.324036 0.726074 1445639771 0.558716 -0.235840 0.324036 0.726074 1445639771 0.558716 -0.235840 0.324036 0.726074 1445639771 0.456116 -0.197632 0.352417 0.792847 1445639771 0.456116 -0.197632 0.352417 0.792847 1445639771 0.456116 -0.197632 0.352417 0.792847 1445639771 0.456116 -0.197632 0.352417 0.792847 1445639772 0.456116 -0.197632 0.352417 0.792847 1445639772 0.456116 -0.197632 0.352417 0.792847 1445639772 0.343994 -0.168884 0.355408 0.852478 1445639772 0.343994 -0.168884 0.355408 0.852478 1445639772 0.343994 -0.168884 0.355408 0.852478 1445639772 0.343994 -0.168884 0.355408 0.852478 1445639772 0.343994 -0.168884 0.355408 0.852478 1445639772 0.343994 -0.168884 0.355408 0.852478 1445639772 0.252869 -0.153259 0.307495 0.904419 1445639772 0.252869 -0.153259 0.307495 0.904419 1445639772 0.252869 -0.153259 0.307495 0.904419 1445639772 0.252869 -0.153259 0.307495 0.904419 1445639772 0.252869 -0.153259 0.307495 0.904419 1445639772 0.252869 -0.153259 0.307495 0.904419 1445639772 0.204468 -0.146240 0.225403 0.941223 1445639772 0.204468 -0.146240 0.225403 0.941223 1445639772 0.204468 -0.146240 0.225403 0.941223 1445639772 0.204468 -0.146240 0.225403 0.941223 1445639772 0.204468 -0.146240 0.225403 0.941223 1445639772 0.204468 -0.146240 0.225403 0.941223 1445639772 0.204895 -0.147278 0.176636 0.951355 1445639772 0.204895 -0.147278 0.176636 0.951355 1445639772 0.204895 -0.147278 0.176636 0.951355 1445639772 0.204895 -0.147278 0.176636 0.951355 1445639772 0.204895 -0.147278 0.176636 0.951355 1445639772 0.204895 -0.147278 0.176636 0.951355 1445639772 0.242981 -0.144653 0.188660 0.940430 1445639772 0.242981 -0.144653 0.188660 0.940430 1445639772 0.242981 -0.144653 0.188660 0.940430 1445639772 0.242981 -0.144653 0.188660 0.940430 1445639772 0.242981 -0.144653 0.188660 0.940430 1445639772 0.242981 -0.144653 0.188660 0.940430 1445639772 0.312439 -0.149597 0.219116 0.912109 1445639772 0.312439 -0.149597 0.219116 0.912109 1445639772 0.312439 -0.149597 0.219116 0.912109 1445639772 0.312439 -0.149597 0.219116 0.912109 1445639772 0.312439 -0.149597 0.219116 0.912109 1445639772 0.312439 -0.149597 0.219116 0.912109 1445639772 0.401367 -0.179504 0.232666 0.867432 1445639772 0.401367 -0.179504 0.232666 0.867432 1445639772 0.401367 -0.179504 0.232666 0.867432 1445639772 0.401367 -0.179504 0.232666 0.867432 1445639772 0.401367 -0.179504 0.232666 0.867432 1445639772 0.401367 -0.179504 0.232666 0.867432 1445639772 0.401367 -0.179504 0.232666 0.867432 1445639772 0.498718 -0.220093 0.218079 0.809448 1445639772 0.498718 -0.220093 0.218079 0.809448 1445639772 0.498718 -0.220093 0.218079 0.809448 1445639772 0.498718 -0.220093 0.218079 0.809448 1445639772 0.498718 -0.220093 0.218079 0.809448 1445639772 0.578247 -0.254761 0.196350 0.749756 1445639772 0.578247 -0.254761 0.196350 0.749756 1445639772 0.578247 -0.254761 0.196350 0.749756 1445639772 0.578247 -0.254761 0.196350 0.749756 1445639772 0.578247 -0.254761 0.196350 0.749756 1445639772 0.578247 -0.254761 0.196350 0.749756 1445639772 0.626038 -0.273499 0.194885 0.703674 1445639772 0.626038 -0.273499 0.194885 0.703674 1445639772 0.626038 -0.273499 0.194885 0.703674 1445639772 0.626038 -0.273499 0.194885 0.703674 1445639772 0.626038 -0.273499 0.194885 0.703674 1445639772 0.626038 -0.273499 0.194885 0.703674 1445639772 0.633606 -0.255737 0.211426 0.698792 1445639772 0.633606 -0.255737 0.211426 0.698792 1445639772 0.633606 -0.255737 0.211426 0.698792 1445639772 0.633606 -0.255737 0.211426 0.698792 1445639772 0.633606 -0.255737 0.211426 0.698792 1445639772 0.633606 -0.255737 0.211426 0.698792 1445639772 0.598755 -0.217224 0.233093 0.734802 1445639772 0.598755 -0.217224 0.233093 0.734802 1445639772 0.598755 -0.217224 0.233093 0.734802 1445639772 0.598755 -0.217224 0.233093 0.734802 1445639772 0.598755 -0.217224 0.233093 0.734802 1445639772 0.598755 -0.217224 0.233093 0.734802 1445639772 0.525391 -0.176270 0.253601 0.792786 1445639772 0.525391 -0.176270 0.253601 0.792786 1445639772 0.525391 -0.176270 0.253601 0.792786 1445639772 0.525391 -0.176270 0.253601 0.792786 1445639772 0.525391 -0.176270 0.253601 0.792786 1445639772 0.525391 -0.176270 0.253601 0.792786 1445639772 0.407898 -0.124939 0.267090 0.864075 1445639772 0.407898 -0.124939 0.267090 0.864075 1445639772 0.407898 -0.124939 0.267090 0.864075 1445639772 0.407898 -0.124939 0.267090 0.864075 1445639772 0.407898 -0.124939 0.267090 0.864075 1445639772 0.281433 -0.101807 0.246460 0.921753 1445639772 0.281433 -0.101807 0.246460 0.921753 1445639772 0.281433 -0.101807 0.246460 0.921753 1445639772 0.281433 -0.101807 0.246460 0.921753 1445639772 0.281433 -0.101807 0.246460 0.921753 1445639772 0.281433 -0.101807 0.246460 0.921753 1445639772 0.210571 -0.129639 0.139526 0.958801 1445639772 0.210571 -0.129639 0.139526 0.958801 1445639772 0.210571 -0.129639 0.139526 0.958801 1445639772 0.210571 -0.129639 0.139526 0.958801 1445639772 0.210571 -0.129639 0.139526 0.958801 1445639772 0.210571 -0.129639 0.139526 0.958801 1445639772 0.196716 -0.142761 0.080383 0.966614 1445639772 0.196716 -0.142761 0.080383 0.966614 1445639772 0.196716 -0.142761 0.080383 0.966614 1445639772 0.196716 -0.142761 0.080383 0.966614 1445639772 0.196716 -0.142761 0.080383 0.966614 1445639772 0.196716 -0.142761 0.080383 0.966614 1445639772 0.220520 -0.138550 0.117554 0.958252 1445639772 0.220520 -0.138550 0.117554 0.958252 1445639772 0.220520 -0.138550 0.117554 0.958252 1445639772 0.220520 -0.138550 0.117554 0.958252 1445639772 0.220520 -0.138550 0.117554 0.958252 1445639772 0.220520 -0.138550 0.117554 0.958252 1445639773 0.285095 -0.140320 0.143921 0.937134 1445639773 0.285095 -0.140320 0.143921 0.937134 1445639773 0.285095 -0.140320 0.143921 0.937134 1445639773 0.285095 -0.140320 0.143921 0.937134 1445639773 0.285095 -0.140320 0.143921 0.937134 1445639773 0.285095 -0.140320 0.143921 0.937134 1445639773 0.371216 -0.172485 0.165649 0.897217 1445639773 0.371216 -0.172485 0.165649 0.897217 1445639773 0.371216 -0.172485 0.165649 0.897217 1445639773 0.371216 -0.172485 0.165649 0.897217 1445639773 0.371216 -0.172485 0.165649 0.897217 1445639773 0.371216 -0.172485 0.165649 0.897217 1445639773 0.468994 -0.210938 0.202332 0.833374 1445639773 0.468994 -0.210938 0.202332 0.833374 1445639773 0.468994 -0.210938 0.202332 0.833374 1445639773 0.468994 -0.210938 0.202332 0.833374 1445639773 0.468994 -0.210938 0.202332 0.833374 1445639773 
0.526672 -0.538818 0.405762 0.517273 1445639787 0.526672 -0.538818 0.405762 0.517273 1445639787 0.526672 -0.538818 0.405762 0.517273 1445639787 0.526672 -0.538818 0.405762 0.517273 1445639787 0.526672 -0.538818 0.405762 0.517273 1445639787 0.522034 -0.537109 0.410950 0.519653 1445639787 0.522034 -0.537109 0.410950 0.519653 1445639787 0.522034 -0.537109 0.410950 0.519653 1445639787 0.522034 -0.537109 0.410950 0.519653 1445639787 0.522034 -0.537109 0.410950 0.519653 1445639787 0.522034 -0.537109 0.410950 0.519653 1445639787 0.514954 -0.540527 0.407166 0.526123 1445639787 0.514954 -0.540527 0.407166 0.526123 1445639787 0.514954 -0.540527 0.407166 0.526123 1445639787 0.514954 -0.540527 0.407166 0.526123 1445639787 0.514954 -0.540527 0.407166 0.526123 1445639787 0.514954 -0.540527 0.407166 0.526123 1445639787 0.514709 -0.537720 0.407349 0.529114 1445639787 0.514709 -0.537720 0.407349 0.529114 1445639787 0.514709 -0.537720 0.407349 0.529114 1445639787 0.514709 -0.537720 0.407349 0.529114 1445639787 0.514709 -0.537720 0.407349 0.529114 1445639787 0.514709 -0.537720 0.407349 0.529114 1445639787 0.514465 -0.533203 0.411133 0.531006 1445639787 0.514465 -0.533203 0.411133 0.531006 1445639787 0.514465 -0.533203 0.411133 0.531006 1445639787 0.514465 -0.533203 0.411133 0.531006 1445639787 0.514465 -0.533203 0.411133 0.531006 1445639787 0.517944 -0.528015 0.416138 0.528931 1445639787 0.517944 -0.528015 0.416138 0.528931 1445639787 0.517944 -0.528015 0.416138 0.528931 1445639787 0.517944 -0.528015 0.416138 0.528931 1445639787 0.517944 -0.528015 0.416138 0.528931 1445639787 0.517944 -0.528015 0.416138 0.528931 1445639787 0.531860 -0.520142 0.425720 0.515076 1445639787 0.531860 -0.520142 0.425720 0.515076 1445639787 0.531860 -0.520142 0.425720 0.515076 1445639787 0.531860 -0.520142 0.425720 0.515076 1445639787 0.531860 -0.520142 0.425720 0.515076 1445639787 0.531860 -0.520142 0.425720 0.515076 1445639787 0.544128 -0.516296 0.434204 0.498779 1445639787 0.544128 -0.516296 0.434204 0.498779 1445639787 0.544128 -0.516296 0.434204 0.498779 1445639787 0.544128 -0.516296 0.434204 0.498779 1445639787 0.544128 -0.516296 0.434204 0.498779 1445639787 0.544128 -0.516296 0.434204 0.498779 1445639787 0.542480 -0.519836 0.437073 0.494385 1445639787 0.542480 -0.519836 0.437073 0.494385 1445639787 0.542480 -0.519836 0.437073 0.494385 1445639787 0.542480 -0.519836 0.437073 0.494385 1445639787 0.542480 -0.519836 0.437073 0.494385 1445639787 0.542480 -0.519836 0.437073 0.494385 1445639787 0.542480 -0.519836 0.437073 0.494385 1445639787 0.543823 -0.516296 0.448242 0.486511 1445639787 0.543823 -0.516296 0.448242 0.486511 1445639787 0.543823 -0.516296 0.448242 0.486511 1445639787 0.543823 -0.516296 0.448242 0.486511 1445639787 0.543823 -0.516296 0.448242 0.486511 1445639787 0.543823 -0.516296 0.448242 0.486511 1445639787 0.553406 -0.504456 0.463379 0.473816 1445639787 0.553406 -0.504456 0.463379 0.473816 1445639787 0.553406 -0.504456 0.463379 0.473816 1445639787 0.553406 -0.504456 0.463379 0.473816 1445639787 0.553406 -0.504456 0.463379 0.473816 1445639787 0.553406 -0.504456 0.463379 0.473816 1445639787 0.555542 -0.500366 0.469727 0.469421 1445639787 0.555542 -0.500366 0.469727 0.469421 1445639787 0.555542 -0.500366 0.469727 0.469421 1445639787 0.555542 -0.500366 0.469727 0.469421 1445639787 0.555542 -0.500366 0.469727 0.469421 1445639787 0.555542 -0.500366 0.469727 0.469421 1445639787 0.555542 -0.500366 0.469727 0.469421 1445639787 0.549744 -0.503784 0.467285 0.474915 1445639787 0.549744 -0.503784 0.467285 0.474915 1445639787 0.549744 -0.503784 0.467285 0.474915 1445639787 0.549744 -0.503784 0.467285 0.474915 1445639787 0.549744 -0.503784 0.467285 0.474915 1445639787 0.549744 -0.503784 0.467285 0.474915 1445639787 0.551514 -0.500732 0.466492 0.476929 1445639787 0.551514 -0.500732 0.466492 0.476929 1445639788 0.551514 -0.500732 0.466492 0.476929 1445639788 0.551514 -0.500732 0.466492 0.476929 1445639788 0.551514 -0.500732 0.466492 0.476929 1445639788 0.551514 -0.500732 0.466492 0.476929 1445639788 0.552795 -0.499329 0.465637 0.477661 1445639788 0.552795 -0.499329 0.465637 0.477661 1445639788 0.552795 -0.499329 0.465637 0.477661 1445639788 0.552795 -0.499329 0.465637 0.477661 1445639788 0.552795 -0.499329 0.465637 0.477661 1445639788 0.552795 -0.499329 0.465637 0.477661 1445639788 0.554626 -0.499756 0.462708 0.477966 1445639788 0.554626 -0.499756 0.462708 0.477966 1445639788 0.554626 -0.499756 0.462708 0.477966 1445639788 0.554626 -0.499756 0.462708 0.477966 1445639788 0.554626 -0.499756 0.462708 0.477966 1445639788 0.554626 -0.499756 0.462708 0.477966 1445639788 0.564331 -0.494080 0.465637 0.469604 1445639788 0.564331 -0.494080 0.465637 0.469604 1445639788 0.564331 -0.494080 0.465637 0.469604 1445639788 0.564331 -0.494080 0.465637 0.469604 1445639788 0.564331 -0.494080 0.465637 0.469604 1445639788 0.564331 -0.494080 0.465637 0.469604 1445639788 0.569580 -0.492004 0.468506 0.462524 1445639788 0.569580 -0.492004 0.468506 0.462524 1445639788 0.569580 -0.492004 0.468506 0.462524 1445639788 0.569580 -0.492004 0.468506 0.462524 1445639788 0.569580 -0.492004 0.468506 0.462524 1445639788 0.569580 -0.492004 0.468506 0.462524 1445639788 0.564270 -0.494873 0.468384 0.466125 1445639788 0.564270 -0.494873 0.468384 0.466125 1445639788 0.564270 -0.494873 0.468384 0.466125 1445639788 0.564270 -0.494873 0.468384 0.466125 1445639788 0.564270 -0.494873 0.468384 0.466125 1445639788 0.564270 -0.494873 0.468384 0.466125 1445639788 0.564270 -0.494873 0.468384 0.466125 1445639788 0.563660 -0.489624 0.475830 0.464844 1445639788 0.563660 -0.489624 0.475830 0.464844 1445639788 0.563660 -0.489624 0.475830 0.464844 1445639788 0.563660 -0.489624 0.475830 0.464844 1445639788 0.563660 -0.489624 0.475830 0.464844 1445639788 0.563660 -0.489624 0.475830 0.464844 1445639788 0.569641 -0.477173 0.488220 0.457642 1445639788 0.569641 -0.477173 0.488220 0.457642 1445639788 0.569641 -0.477173 0.488220 0.457642 1445639788 0.569641 -0.477173 0.488220 0.457642 1445639788 0.569641 -0.477173 0.488220 0.457642 1445639788 0.569641 -0.477173 0.488220 0.457642 1445639788 0.569641 -0.477173 0.488220 0.457642 1445639788 0.568604 -0.473511 0.493591 0.456970 1445639788 0.568604 -0.473511 0.493591 0.456970 1445639788 0.568604 -0.473511 0.493591 0.456970 1445639788 0.568604 -0.473511 0.493591 0.456970 1445639788 0.568604 -0.473511 0.493591 0.456970 1445639788 0.568604 -0.473511 0.493591 0.456970 1445639788 0.568604 -0.473511 0.493591 0.456970 1445639788 0.559937 -0.480774 0.487549 0.466431 1445639788 0.559937 -0.480774 0.487549 0.466431 1445639788 0.559937 -0.480774 0.487549 0.466431 1445639788 0.559937 -0.480774 0.487549 0.466431 1445639788 0.559937 -0.480774 0.487549 0.466431 1445639788 0.559937 -0.480774 0.487549 0.466431 1445639788 0.556824 -0.483337 0.481995 0.473206 1445639788 0.556824 -0.483337 0.481995 0.473206 1445639788 0.556824 -0.483337 0.481995 0.473206 1445639788 0.556824 -0.483337 0.481995 0.473206 1445639788 0.556824 -0.483337 0.481995 0.473206 1445639788 0.556824 -0.483337 0.481995 0.473206 1445639788 0.555481 -0.487793 0.475647 0.476685 1445639788 0.555481 -0.487793 0.475647 0.476685 1445639788 0.555481 -0.487793 0.475647 0.476685 1445639788 0.555481 -0.487793 0.475647 0.476685 1445639788 0.555481 -0.487793 0.475647 0.476685 1445639788 0.555481 -0.487793 0.475647 0.476685 1445639788 0.556274 -0.492493 0.469360 0.477173 1445639788 0.556274 -0.492493 0.469360 0.477173 1445639788 0.556274 -0.492493 0.469360 0.477173 1445639788 0.556274 -0.492493 0.469360 0.477173 1445639788 0.556274 -0.492493 0.469360 0.477173 1445639788 0.556274 -0.492493 0.469360 0.477173 1445639788 0.565125 -0.486450 0.472473 0.469788 1445639788 0.565125 -0.486450 0.472473 0.469788 1445639788 0.565125 -0.486450 0.472473 0.469788 1445639788 0.565125 -0.486450 0.472473 0.469788 1445639788 0.565125 -0.486450 0.472473 0.469788 1445639788 0.565125 -0.486450 0.472473 0.469788 1445639788 0.570557 -0.482971 0.475952 0.463257 1445639788 0.570557 -0.482971 0.475952 0.463257 1445639788 0.570557 -0.482971 0.475952 0.463257 1445639788 0.570557 -0.482971 0.475952 0.463257 1445639788 0.570557 -0.482971 0.475952 0.463257 1445639788 0.570557 -0.482971 0.475952 0.463257 1445639788 0.570557 -0.482971 0.475952 0.463257 1445639788 0.565369 -0.487183 0.474365 0.466858 1445639788 0.565369 -0.487183 0.474365 0.466858 1445639788 0.565369 -0.487183 0.474365 0.466858 1445639788 0.566040 -0.481750 0.481140 0.464722 1445639788 0.566040 -0.481750 0.481140 0.464722 1445639788 0.566040 -0.481750 0.481140 0.464722 1445639788 0.566040 -0.481750 0.481140 0.464722 1445639788 0.566040 -0.481750 0.481140 0.464722 1445639788 0.566040 -0.481750 0.481140 0.464722 1445639788 0.566040 -0.481750 0.481140 0.464722 1445639788 0.573547 -0.468994 0.492126 0.457031 1445639788 0.573547 -0.468994 0.492126 0.457031 1445639788 0.573547 -0.468994 0.492126 0.457031 1445639788 0.573547 -0.468994 0.492126 0.457031 1445639788 0.573547 -0.468994 0.492126 0.457031 1445639788 0.573547 -0.468994 0.492126 0.457031 1445639788 0.574341 -0.465515 0.496887 0.454407 1445639788 0.574341 -0.465515 0.496887 0.454407 1445639788 0.574341 -0.465515 0.496887 0.454407 1445639789 0.574341 -0.465515 0.496887 0.454407 1445639789 0.574341 -0.465515 0.496887 0.454407 1445639789 0.574341 -0.465515 0.496887 0.454407 1445639789 0.564026 -0.474182 0.490051 0.465576 1445639789 0.564026 -0.474182 0.490051 0.465576 1445639789 0.564026 -0.474182 0.490051 0.465576 1445639789 0.564026 -0.474182 0.490051 0.465576 1445639789 0.564026 -0.474182 0.490051 0.465576 1445639789 0.564026 -0.474182 0.490051 0.465576 1445639789 0.564026 -0.474182 0.490051 0.465576 1445639789 0.562683 -0.474365 0.487366 0.469910 1445639789 0.562683 -0.474365 0.487366 0.469910 1445639789 0.562683 -0.474365 0.487366 0.469910 1445639789 0.562683 -0.474365 0.487366 0.469910 1445639789 0.562683 -0.474365 0.487366 0.469910 1445639789 0.562683 -0.474365 0.487366 0.469910 1445639789 0.557861 -0.480225 0.481995 0.475220 1445639789 0.557861 -0.480225 0.481995 0.475220 1445639789 0.557861 -0.480225 0.481995 0.475220 1445639789 0.557861 -0.480225 0.481995 0.475220 1445639789 0.557861 -0.480225 0.481995 0.475220 1445639789 0.557861 -0.480225 0.481995 0.475220 1445639789 0.554871 -0.487000 0.474487 0.479309 1445639789 0.554871 -0.487000 0.474487 0.479309 1445639789 0.554871 -0.487000 0.474487 0.479309 1445639789 0.554871 -0.487000 0.474487 0.479309 1445639789 0.554871 -0.487000 0.474487 0.479309 1445639789 0.554871 -0.487000 0.474487 0.479309 1445639789 0.562195 -0.482117 0.476929 0.473267 1445639789 0.562195 -0.482117 0.476929 0.473267 1445639789 0.562195 -0.482117 0.476929 0.473267 1445639789 0.562195 -0.482117 0.476929 0.473267 1445639789 0.562195 -0.482117 0.476929 0.473267 1445639789 0.569885 -0.476318 0.481873 0.464844 1445639789 0.569885 -0.476318 0.481873 0.464844 1445639789 0.569885 -0.476318 0.481873 0.464844 1445639789 0.569885 -0.476318 0.481873 0.464844 1445639789 0.569885 -0.476318 0.481873 0.464844 1445639789 0.569885 -0.476318 0.481873 0.464844 1445639789 0.566833 -0.476990 0.482788 0.466919 1445639789 0.566833 -0.476990 0.482788 0.466919 1445639789 0.566833 -0.476990 0.482788 0.466919 1445639789 0.566833 -0.476990 0.482788 0.466919 1445639789 0.566833 -0.476990 0.482788 0.466919 1445639789 0.566833 -0.476990 0.482788 0.466919 1445639789 0.566833 -0.476990 0.482788 0.466919 1445639789 0.567566 -0.472534 0.488892 0.464233 1445639789 0.567566 -0.472534 0.488892 0.464233 1445639789 0.567566 -0.472534 0.488892 0.464233 1445639789 0.567566 -0.472534 0.488892 0.464233 1445639789 0.567566 -0.472534 0.488892 0.464233 1445639789 0.567566 -0.472534 0.488892 0.464233 1445639789 0.572571 -0.464783 0.496155 0.458191 1445639789 0.572571 -0.464783 0.496155 0.458191 1445639789 0.572571 -0.464783 0.496155 0.458191 1445639789 0.572571 -0.464783 0.496155 0.458191 1445639789 0.572571 -0.464783 0.496155 0.458191 1445639789 0.572571 -0.464783 0.496155 0.458191 1445639789 0.571411 -0.465210 0.496887 0.458374 1445639789 0.571411 -0.465210 0.496887 0.458374 1445639789 0.571411 -0.465210 0.496887 0.458374 1445639789 0.571411 -0.465210 0.496887 0.458374 1445639789 0.571411 -0.465210 0.496887 0.458374 1445639789 0.571411 -0.465210 0.496887 0.458374 1445639789 0.563965 -0.473816 0.489197 0.466980 1445639789 0.563965 -0.473816 0.489197 0.466980 1445639789 0.563965 -0.473816 0.489197 0.466980 1445639789 0.563965 -0.473816 0.489197 0.466980 1445639789 0.563965 -0.473816 0.489197 0.466980 1445639789 0.563965 -0.473816 0.489197 0.466980 1445639789 0.563965 -0.473816 0.489197 0.466980 1445639789 0.561768 -0.479309 0.482910 0.470581 1445639789 0.561768 -0.479309 0.482910 0.470581 1445639789 0.561768 -0.479309 0.482910 0.470581 1445639789 0.561768 -0.479309 0.482910 0.470581 1445639789 0.561768 -0.479309 0.482910 0.470581 1445639789 0.561768 -0.479309 0.482910 0.470581 1445639789 0.558411 -0.487488 0.474976 0.474182 1445639789 0.558411 -0.487488 0.474976 0.474182 1445639789 0.558411 -0.487488 0.474976 0.474182 1445639789 0.558411 -0.487488 0.474976 0.474182 1445639789 0.558411 -0.487488 0.474976 0.474182 1445639789 0.558411 -0.487488 0.474976 0.474182 1445639789 0.558594 -0.492554 0.468567 0.475098 1445639789 0.558594 -0.492554 0.468567 0.475098 1445639789 0.558594 -0.492554 0.468567 0.475098 1445639789 0.558594 -0.492554 0.468567 0.475098 1445639789 0.558594 -0.492554 0.468567 0.475098 1445639789 0.558594 -0.492554 0.468567 0.475098 1445639789 0.558594 -0.492554 0.468567 0.475098 1445639789 0.566895 -0.488037 0.470886 0.467651 1445639789 0.566895 -0.488037 0.470886 0.467651 1445639789 0.566895 -0.488037 0.470886 0.467651 1445639789 0.566895 -0.488037 0.470886 0.467651 1445639789 0.566895 -0.488037 0.470886 0.467651 1445639789 0.566895 -0.488037 0.470886 0.467651 1445639789 0.572021 -0.483704 0.474548 0.462158 1445639789 0.572021 -0.483704 0.474548 0.462158 1445639789 0.572021 -0.483704 0.474548 0.462158 1445639789 0.572021 -0.483704 0.474548 0.462158 1445639789 0.572021 -0.483704 0.474548 0.462158 1445639789 0.572021 -0.483704 0.474548 0.462158 1445639789 0.572021 -0.483704 0.474548 0.462158 1445639789 0.570923 -0.480225 0.479614 0.461914 1445639789 0.570923 -0.480225 0.479614 0.461914 1445639789 0.570923 -0.480225 0.479614 0.461914 1445639789 0.570923 -0.480225 0.479614 0.461914 1445639789 0.570923 -0.480225 0.479614 0.461914 1445639789 0.572571 -0.472595 0.488770 0.458069 1445639789 0.572571 -0.472595 0.488770 0.458069 1445639789 0.572571 -0.472595 0.488770 0.458069 1445639789 0.572571 -0.472595 0.488770 0.458069 1445639789 0.572571 -0.472595 0.488770 0.458069 1445639790 0.572571 -0.472595 0.488770 0.458069 1445639790 0.576782 -0.461731 0.498840 0.453064 1445639790 0.576782 -0.461731 0.498840 0.453064 1445639790 0.576782 -0.461731 0.498840 0.453064 1445639790 0.576782 -0.461731 0.498840 0.453064 1445639790 0.576782 -0.461731 0.498840 0.453064 1445639790 0.576782 -0.461731 0.498840 0.453064 1445639790 0.570496 -0.464050 0.500000 0.457336 1445639790 0.570496 -0.464050 0.500000 0.457336 1445639790 0.570496 -0.464050 0.500000 0.457336 1445639790 0.570496 -0.464050 0.500000 0.457336 1445639790 0.570496 -0.464050 0.500000 0.457336 1445639790 0.570496 -0.464050 0.500000 0.457336 1445639790 0.570496 -0.464050 0.500000 0.457336 1445639790 0.559509 -0.475647 0.491394 0.468140 1445639790 0.559509 -0.475647 0.491394 0.468140 1445639790 0.559509 -0.475647 0.491394 0.468140 1445639790 0.559509 -0.475647 0.491394 0.468140 1445639790 0.559509 -0.475647 0.491394 0.468140 1445639790 0.559509 -0.475647 0.491394 0.468140 1445639790 0.555847 -0.482849 0.485229 0.471558 1445639790 0.555847 -0.482849 0.485229 0.471558 1445639790 0.555847 -0.482849 0.485229 0.471558 1445639790 0.555847 -0.482849 0.485229 0.471558 1445639790 0.555847 -0.482849 0.485229 0.471558 1445639790 0.555847 -0.482849 0.485229 0.471558 1445639790 0.549377 -0.493958 0.476013 0.477051 1445639790 0.549377 -0.493958 0.476013 0.477051 1445639790 0.549377 -0.493958 0.476013 0.477051 1445639790 0.549377 -0.493958 0.476013 0.477051 1445639790 0.549377 -0.493958 0.476013 0.477051 1445639790 0.549377 -0.493958 0.476013 0.477051 1445639790 0.554565 -0.493835 0.473145 0.473938 1445639790 0.554565 -0.493835 0.473145 0.473938 1445639790 0.554565 -0.493835 0.473145 0.473938 1445639790 0.554565 -0.493835 0.473145 0.473938 1445639790 0.554565 -0.493835 0.473145 0.473938 1445639790 0.554565 -0.493835 0.473145 0.473938 1445639790 0.570313 -0.481140 0.481079 0.460144 1445639790 0.570313 -0.481140 0.481079 0.460144 1445639790 0.570313 -0.481140 0.481079 0.460144 1445639790 0.570313 -0.481140 0.481079 0.460144 1445639790 0.570313 -0.481140 0.481079 0.460144 1445639790 0.573547 -0.475220 0.484924 0.458191 1445639790 0.573547 -0.475220 0.484924 0.458191 1445639790 0.573547 -0.475220 0.484924 0.458191 1445639790 0.573547 -0.475220 0.484924 0.458191 1445639790 0.573547 -0.475220 0.484924 0.458191 1445639790 0.573547 -0.475220 0.484924 0.458191 1445639790 0.573120 -0.471252 0.489075 0.458496 1445639790 0.573120 -0.471252 0.489075 0.458496 1445639790 0.573120 -0.471252 0.489075 0.458496 1445639790 0.573120 -0.471252 0.489075 0.458496 1445639790 0.573120 -0.471252 0.489075 0.458496 1445639790 0.578369 -0.460388 0.498352 0.452942 1445639790 0.578369 -0.460388 0.498352 0.452942 1445639790 0.578369 -0.460388 0.498352 0.452942 1445639790 0.578369 -0.460388 0.498352 0.452942 1445639790 0.578369 -0.460388 0.498352 0.452942 1445639790 0.578369 -0.460388 0.498352 0.452942 1445639790 0.578369 -0.460388 0.498352 0.452942 1445639790 0.583435 -0.451782 0.505432 0.447205 1445639790 0.583435 -0.451782 0.505432 0.447205 1445639790 0.583435 -0.451782 0.505432 0.447205 1445639790 0.583435 -0.451782 0.505432 0.447205 1445639790 0.583435 -0.451782 0.505432 0.447205 1445639790 0.576050 -0.457825 0.502747 0.453613 1445639790 0.576050 -0.457825 0.502747 0.453613 1445639790 0.576050 -0.457825 0.502747 0.453613 1445639790 0.576050 -0.457825 0.502747 0.453613 1445639790 0.576050 -0.457825 0.502747 0.453613 1445639790 0.576050 -0.457825 0.502747 0.453613 1445639790 0.564148 -0.472229 0.491333 0.466125 1445639790 0.564148 -0.472229 0.491333 0.466125 1445639790 0.564148 -0.472229 0.491333 0.466125 1445639790 0.564148 -0.472229 0.491333 0.466125 1445639790 0.564148 -0.472229 0.491333 0.466125 1445639790 0.564148 -0.472229 0.491333 0.466125 1445639790 0.561523 -0.478821 0.485107 0.469055 1445639790 0.561523 -0.478821 0.485107 0.469055 1445639790 0.561523 -0.478821 0.485107 0.469055 1445639790 0.561523 -0.478821 0.485107 0.469055 1445639790 0.561523 -0.478821 0.485107 0.469055 1445639790 0.561523 -0.478821 0.485107 0.469055 1445639790 0.556091 -0.489319 0.476929 0.473022 1445639790 0.556091 -0.489319 0.476929 0.473022 1445639790 0.556091 -0.489319 0.476929 0.473022 1445639790 0.556091 -0.489319 0.476929 0.473022 1445639790 0.556091 -0.489319 0.476929 0.473022 1445639790 0.556091 -0.489319 0.476929 0.473022 1445639790 0.560913 -0.490051 0.474243 0.469360 1445639790 0.560913 -0.490051 0.474243 0.469360 1445639790 0.560913 -0.490051 0.474243 0.469360 1445639790 0.560913 -0.490051 0.474243 0.469360 1445639790 0.560913 -0.490051 0.474243 0.469360 1445639790 0.560913 -0.490051 0.474243 0.469360 1445639790 0.560913 -0.490051 0.474243 0.469360 1445639790 0.570618 -0.482178 0.478821 0.461060 1445639790 0.570618 -0.482178 0.478821 0.461060 1445639790 0.570618 -0.482178 0.478821 0.461060 1445639790 0.570618 -0.482178 0.478821 0.461060 1445639790 0.570618 -0.482178 0.478821 0.461060 1445639790 0.570618 -0.482178 0.478821 0.461060 1445639790 0.571960 -0.476501 0.485168 0.458618 1445639790 0.571960 -0.476501 0.485168 0.458618 1445639790 0.571960 -0.476501 0.485168 0.458618 1445639790 0.571960 -0.476501 0.485168 0.458618 1445639790 0.571960 -0.476501 0.485168 0.458618 1445639790 0.571960 -0.476501 0.485168 0.458618 1445639791 0.571777 -0.470947 0.492554 0.456726 1445639791 0.571777 -0.470947 0.492554 0.456726 1445639791 0.571777 -0.470947 0.492554 0.456726 1445639791 0.571777 -0.470947 0.492554 0.456726 1445639791 0.571777 -0.470947 0.492554 0.456726 1445639791 0.571777 -0.470947 0.492554 0.456726 1445639791 0.577454 -0.459045 0.501770 0.451721 1445639791 0.577454 -0.459045 0.501770 0.451721 1445639791 0.577454 -0.459045 0.501770 0.451721 1445639791 0.577454 -0.459045 0.501770 0.451721 1445639791 0.577454 -0.459045 0.501770 0.451721 1445639791 0.577454 -0.459045 0.501770 0.451721 1445639791 0.580444 -0.451477 0.508606 0.447876 1445639791 0.580444 -0.451477 0.508606 0.447876 1445639791 0.580444 -0.451477 0.508606 0.447876 1445639791 0.580444 -0.451477 0.508606 0.447876 1445639791 0.580444 -0.451477 0.508606 0.447876 1445639791 0.580444 -0.451477 0.508606 0.447876 1445639791 0.580444 -0.451477 0.508606 0.447876 1445639791 0.568054 -0.459839 0.504578 0.459595 1445639791 0.568054 -0.459839 0.504578 0.459595 1445639791 0.568054 -0.459839 0.504578 0.459595 1445639791 0.568054 -0.459839 0.504578 0.459595 1445639791 0.568054 -0.459839 0.504578 0.459595 1445639791 0.568054 -0.459839 0.504578 0.459595 1445639791 0.557739 -0.469849 0.495056 0.472290 1445639791 0.557739 -0.469849 0.495056 0.472290 1445639791 0.557739 -0.469849 0.495056 0.472290 1445639791 0.557739 -0.469849 0.495056 0.472290 1445639791 0.557739 -0.469849 0.495056 0.472290 1445639791 0.557739 -0.469849 0.495056 0.472290 1445639791 0.555420 -0.476379 0.487732 0.476013 1445639791 0.555420 -0.476379 0.487732 0.476013 1445639791 0.555420 -0.476379 0.487732 0.476013 1445639791 0.555420 -0.476379 0.487732 0.476013 1445639791 0.555420 -0.476379 0.487732 0.476013 1445639791 0.555420 -0.476379 0.487732 0.476013 1445639791 0.552429 -0.488037 0.477295 0.478333 1445639791 0.552429 -0.488037 0.477295 0.478333 1445639791 0.552429 -0.488037 0.477295 0.478333 1445639791 0.552429 -0.488037 0.477295 0.478333 1445639791 0.552429 -0.488037 0.477295 0.478333 1445639791 0.552429 -0.488037 0.477295 0.478333 1445639791 0.563293 -0.483948 0.478577 0.468323 1445639791 0.563293 -0.483948 0.478577 0.468323 1445639791 0.563293 -0.483948 0.478577 0.468323 1445639791 0.563293 -0.483948 0.478577 0.468323 1445639791 0.563293 -0.483948 0.478577 0.468323 1445639791 0.563293 -0.483948 0.478577 0.468323 1445639791 0.578125 -0.471191 0.486816 0.454651 1445639791 0.578125 -0.471191 0.486816 0.454651 1445639791 0.578125 -0.471191 0.486816 0.454651 1445639791 0.578125 -0.471191 0.486816 0.454651 1445639791 0.578125 -0.471191 0.486816 0.454651 1445639791 0.578125 -0.471191 0.486816 0.454651 1445639791 0.578125 -0.471191 0.486816 0.454651 1445639791 0.577393 -0.468323 0.489929 0.455200 1445639791 0.577393 -0.468323 0.489929 0.455200 1445639791 0.577393 -0.468323 0.489929 0.455200 1445639791 0.577393 -0.468323 0.489929 0.455200 1445639791 0.577393 -0.468323 0.489929 0.455200 1445639791 0.574463 -0.465820 0.495605 0.455261 1445639791 0.574463 -0.465820 0.495605 0.455261 1445639791 0.574463 -0.465820 0.495605 0.455261 1445639791 0.574463 -0.465820 0.495605 0.455261 1445639791 0.574463 -0.465820 0.495605 0.455261 1445639791 0.574463 -0.465820 0.495605 0.455261 1445639791 0.574463 -0.465820 0.495605 0.455261 1445639791 0.579285 -0.456177 0.504639 0.449036 1445639791 0.579285 -0.456177 0.504639 0.449036 1445639791 0.579285 -0.456177 0.504639 0.449036 1445639791 0.579285 -0.456177 0.504639 0.449036 1445639791 0.579285 -0.456177 0.504639 0.449036 1445639791 0.579285 -0.456177 0.504639 0.449036 1445639791 0.578125 -0.454407 0.508423 0.448059 1445639791 0.578125 -0.454407 0.508423 0.448059 1445639791 0.578125 -0.454407 0.508423 0.448059 1445639791 0.578125 -0.454407 0.508423 0.448059 1445639791 0.578125 -0.454407 0.508423 0.448059 1445639791 0.578125 -0.454407 0.508423 0.448059 1445639791 0.578125 -0.454407 0.508423 0.448059 1445639791 0.569214 -0.463745 0.501587 0.457520 1445639791 0.569214 -0.463745 0.501587 0.457520 1445639791 0.569214 -0.463745 0.501587 0.457520 1445639791 0.569214 -0.463745 0.501587 0.457520 1445639791 0.569214 -0.463745 0.501587 0.457520 1445639791 0.569214 -0.463745 0.501587 0.457520 1445639791 0.568237 -0.466492 0.498718 0.459045 1445639791 0.568237 -0.466492 0.498718 0.459045 1445639791 0.568237 -0.466492 0.498718 0.459045 1445639791 0.568237 -0.466492 0.498718 0.459045 1445639791 0.568237 -0.466492 0.498718 0.459045 1445639791 0.568237 -0.466492 0.498718 0.459045 1445639791 0.564697 -0.474365 0.491821 0.462769 1445639791 0.564697 -0.474365 0.491821 0.462769 1445639791 0.564697 -0.474365 0.491821 0.462769 1445639791 0.564697 -0.474365 0.491821 0.462769 1445639791 0.564697 -0.474365 0.491821 0.462769 1445639791 0.564697 -0.474365 0.491821 0.462769 1445639791 0.564941 -0.478333 0.487549 0.462891 1445639791 0.564941 -0.478333 0.487549 0.462891 1445639791 0.564941 -0.478333 0.487549 0.462891 1445639791 0.564941 -0.478333 0.487549 0.462891 1445639791 0.564941 -0.478333 0.487549 0.462891 1445639791 0.564941 -0.478333 0.487549 0.462891 1445639791 0.576477 -0.467285 0.496277 0.450562 1445639791 0.576477 -0.467285 0.496277 0.450562 1445639791 0.576477 -0.467285 0.496277 0.450562 1445639791 0.576477 -0.467285 0.496277 0.450562 1445639791 0.576477 -0.467285 0.496277 0.450562 1445639791 0.576477 -0.467285 0.496277 0.450562 1445639791 0.586182 -0.457764 0.503113 0.440063 1445639792 0.586182 -0.457764 0.503113 0.440063 1445639792 0.586182 -0.457764 0.503113 0.440063 1445639792 0.586182 -0.457764 0.503113 0.440063 1445639792 0.586182 -0.457764 0.503113 0.440063 1445639792 0.586182 -0.457764 0.503113 0.440063 1445639792 0.581726 -0.460327 0.501465 0.445129 1445639792 0.581726 -0.460327 0.501465 0.445129 1445639792 0.581726 -0.460327 0.501465 0.445129 1445639792 0.581726 -0.460327 0.501465 0.445129 1445639792 0.581726 -0.460327 0.501465 0.445129 1445639792 0.581726 -0.460327 0.501465 0.445129 1445639792 0.581726 -0.455444 0.506714 0.444214 1445639792 0.581726 -0.455444 0.506714 0.444214 1445639792 0.581726 -0.455444 0.506714 0.444214 1445639792 0.581726 -0.455444 0.506714 0.444214 1445639792 0.581726 -0.455444 0.506714 0.444214 1445639792 0.581726 -0.455444 0.506714 0.444214 1445639792 0.585449 -0.445740 0.514038 0.440735 1445639792 0.585449 -0.445740 0.514038 0.440735 1445639792 0.585449 -0.445740 0.514038 0.440735 1445639792 0.585449 -0.445740 0.514038 0.440735 1445639792 0.585449 -0.445740 0.514038 0.440735 1445639792 0.585449 -0.445740 0.514038 0.440735 1445639792 0.583740 -0.445435 0.515930 0.441101 1445639792 0.583740 -0.445435 0.515930 0.441101 1445639792 0.583740 -0.445435 0.515930 0.441101 1445639792 0.583740 -0.445435 0.515930 0.441101 1445639792 0.583740 -0.445435 0.515930 0.441101 1445639792 0.583740 -0.445435 0.515930 0.441101 1445639792 0.572876 -0.458374 0.506775 0.452576 1445639792 0.572876 -0.458374 0.506775 0.452576 1445639792 0.572876 -0.458374 0.506775 0.452576 1445639792 0.572876 -0.458374 0.506775 0.452576 1445639792 0.572876 -0.458374 0.506775 0.452576 1445639792 0.572876 -0.458374 0.506775 0.452576 1445639792 0.572876 -0.458374 0.506775 0.452576 1445639792 0.566345 -0.469543 0.495972 0.461243 1445639792 0.566345 -0.469543 0.495972 0.461243 1445639792 0.566345 -0.469543 0.495972 0.461243 1445639792 0.566345 -0.469543 0.495972 0.461243 1445639792 0.566345 -0.469543 0.495972 0.461243 1445639792 0.566345 -0.469543 0.495972 0.461243 1445639792 0.558228 -0.482178 0.484436 0.470276 1445639792 0.558228 -0.482178 0.484436 0.470276 1445639792 0.558228 -0.482178 0.484436 0.470276 1445639792 0.558228 -0.482178 0.484436 0.470276 1445639792 0.558228 -0.482178 0.484436 0.470276 1445639792
[truncated: 164,791 more chars]
