# Supplementary material for: Quaternion-Based Gesture Recognition Using Wireless Wearable Motion Capture Sensors
Source: Sensors (Basel). 2016 Apr 28;16(5):605. doi: 10.3390/s16050605 (PMC4883296; doi:10.3390/s16050605)
Supplement: Supplementary file 1 [file sensors-16-00605-s001.zip › MultiSensorGestureData/P11/1. Jab/Training17.txt]

-0.571533 -0.342957 -0.476501 0.573303 1445639667 -0.571533 -0.342957 -0.476501 0.573303 1445639667 -0.571533 -0.342957 -0.476501 0.573303 1445639667 -0.571533 -0.342957 -0.476501 0.573303 1445639667 -0.571533 -0.342957 -0.476501 0.573303 1445639667 -0.571899 -0.342346 -0.477112 0.572815 1445639667 -0.571899 -0.342346 -0.477112 0.572815 1445639667 -0.571899 -0.342346 -0.477112 0.572815 1445639667 -0.571899 -0.342346 -0.477112 0.572815 1445639667 -0.571899 -0.342346 -0.477112 0.572815 1445639667 -0.571899 -0.342346 -0.477112 0.572815 1445639667 -0.571777 -0.342468 -0.477051 0.572937 1445639667 -0.571777 -0.342468 -0.477051 0.572937 1445639667 -0.571777 -0.342468 -0.477051 0.572937 1445639667 -0.571777 -0.342468 -0.477051 0.572937 1445639667 -0.571777 -0.342468 -0.477051 0.572937 1445639667 -0.571777 -0.342468 -0.477051 0.572937 1445639667 -0.571777 -0.342468 -0.477051 0.572937 1445639667 -0.572205 -0.342346 -0.476624 0.572937 1445639667 -0.572205 -0.342346 -0.476624 0.572937 1445639667 -0.572205 -0.342346 -0.476624 0.572937 1445639667 -0.572205 -0.342346 -0.476624 0.572937 1445639667 -0.572205 -0.342346 -0.476624 0.572937 1445639667 -0.572205 -0.342346 -0.476624 0.572937 1445639667 -0.573975 -0.342163 -0.474060 0.573425 1445639667 -0.573975 -0.342163 -0.474060 0.573425 1445639667 -0.573975 -0.342163 -0.474060 0.573425 1445639667 -0.573975 -0.342163 -0.474060 0.573425 1445639667 -0.573975 -0.342163 -0.474060 0.573425 1445639667 -0.573975 -0.342163 -0.474060 0.573425 1445639667 -0.573975 -0.342163 -0.474060 0.573425 1445639667 -0.580505 -0.334045 -0.473938 0.571716 1445639667 -0.580505 -0.334045 -0.473938 0.571716 1445639667 -0.580505 -0.334045 -0.473938 0.571716 1445639667 -0.580505 -0.334045 -0.473938 0.571716 1445639667 -0.580505 -0.334045 -0.473938 0.571716 1445639668 -0.593445 -0.307434 -0.487671 0.561707 1445639668 -0.593445 -0.307434 -0.487671 0.561707 1445639668 -0.593445 -0.307434 -0.487671 0.561707 1445639668 -0.593445 -0.307434 -0.487671 0.561707 1445639668 -0.593445 -0.307434 -0.487671 0.561707 1445639668 -0.593445 -0.307434 -0.487671 0.561707 1445639668 -0.593445 -0.307434 -0.487671 0.561707 1445639668 -0.606079 -0.275574 -0.505981 0.548462 1445639668 -0.606079 -0.275574 -0.505981 0.548462 1445639668 -0.606079 -0.275574 -0.505981 0.548462 1445639668 -0.606079 -0.275574 -0.505981 0.548462 1445639668 -0.606079 -0.275574 -0.505981 0.548462 1445639668 -0.614563 -0.253540 -0.520203 0.536133 1445639668 -0.614563 -0.253540 -0.520203 0.536133 1445639668 -0.614563 -0.253540 -0.520203 0.536133 1445639668 -0.614563 -0.253540 -0.520203 0.536133 1445639668 -0.614563 -0.253540 -0.520203 0.536133 1445639668 -0.614563 -0.253540 -0.520203 0.536133 1445639668 -0.614563 -0.253540 -0.520203 0.536133 1445639668 -0.617188 -0.246033 -0.529419 0.527527 1445639668 -0.617188 -0.246033 -0.529419 0.527527 1445639668 -0.617188 -0.246033 -0.529419 0.527527 1445639668 -0.617188 -0.246033 -0.529419 0.527527 1445639668 -0.617188 -0.246033 -0.529419 0.527527 1445639668 -0.617188 -0.246033 -0.529419 0.527527 1445639668 -0.615295 -0.248657 -0.537231 0.520569 1445639668 -0.615295 -0.248657 -0.537231 0.520569 1445639668 -0.615295 -0.248657 -0.537231 0.520569 1445639668 -0.615295 -0.248657 -0.537231 0.520569 1445639668 -0.615295 -0.248657 -0.537231 0.520569 1445639668 -0.615295 -0.248657 -0.537231 0.520569 1445639668 -0.613281 -0.257080 -0.540894 0.515076 1445639668 -0.613281 -0.257080 -0.540894 0.515076 1445639668 -0.613281 -0.257080 -0.540894 0.515076 1445639668 -0.613281 -0.257080 -0.540894 0.515076 1445639668 -0.613281 -0.257080 -0.540894 0.515076 1445639668 -0.624573 -0.240784 -0.552124 0.497192 1445639668 -0.624573 -0.240784 -0.552124 0.497192 1445639668 -0.624573 -0.240784 -0.552124 0.497192 1445639668 -0.624573 -0.240784 -0.552124 0.497192 1445639668 -0.624573 -0.240784 -0.552124 0.497192 1445639668 -0.624573 -0.240784 -0.552124 0.497192 1445639668 -0.630798 -0.232239 -0.546448 0.499573 1445639668 -0.630798 -0.232239 -0.546448 0.499573 1445639668 -0.630798 -0.232239 -0.546448 0.499573 1445639668 -0.630798 -0.232239 -0.546448 0.499573 1445639668 -0.630798 -0.232239 -0.546448 0.499573 1445639668 -0.630798 -0.232239 -0.546448 0.499573 1445639668 -0.630798 -0.232239 -0.546448 0.499573 1445639668 -0.635742 -0.223328 -0.541748 0.502563 1445639668 -0.635742 -0.223328 -0.541748 0.502563 1445639668 -0.635742 -0.223328 -0.541748 0.502563 1445639668 -0.635742 -0.223328 -0.541748 0.502563 1445639668 -0.635742 -0.223328 -0.541748 0.502563 1445639668 -0.635742 -0.223328 -0.541748 0.502563 1445639668 -0.643982 -0.195313 -0.556274 0.487549 1445639668 -0.643982 -0.195313 -0.556274 0.487549 1445639668 -0.643982 -0.195313 -0.556274 0.487549 1445639668 -0.643982 -0.195313 -0.556274 0.487549 1445639668 -0.643982 -0.195313 -0.556274 0.487549 1445639668 -0.643982 -0.195313 -0.556274 0.487549 1445639668 -0.643982 -0.195313 -0.556274 0.487549 1445639668 -0.649597 -0.174500 -0.569885 0.472107 1445639668 -0.649597 -0.174500 -0.569885 0.472107 1445639668 -0.649597 -0.174500 -0.569885 0.472107 1445639668 -0.649597 -0.174500 -0.569885 0.472107 1445639668 -0.649597 -0.174500 -0.569885 0.472107 1445639668 -0.649597 -0.174500 -0.569885 0.472107 1445639668 -0.652649 -0.172485 -0.571350 0.466858 1445639668 -0.652649 -0.172485 -0.571350 0.466858 1445639668 -0.652649 -0.172485 -0.571350 0.466858 1445639668 -0.652649 -0.172485 -0.571350 0.466858 1445639668 -0.652649 -0.172485 -0.571350 0.466858 1445639668 -0.652649 -0.172485 -0.571350 0.466858 1445639668 -0.653931 -0.171143 -0.571167 0.465759 1445639668 -0.653931 -0.171143 -0.571167 0.465759 1445639668 -0.653931 -0.171143 -0.571167 0.465759 1445639668 -0.653931 -0.171143 -0.571167 0.465759 1445639668 -0.653931 -0.171143 -0.571167 0.465759 1445639668 -0.653931 -0.171143 -0.571167 0.465759 1445639668 -0.654236 -0.162720 -0.573792 0.465088 1445639668 -0.654236 -0.162720 -0.573792 0.465088 1445639668 -0.654236 -0.162720 -0.573792 0.465088 1445639668 -0.654236 -0.162720 -0.573792 0.465088 1445639668 -0.654236 -0.162720 -0.573792 0.465088 1445639668 -0.654236 -0.162720 -0.573792 0.465088 1445639668 -0.654236 -0.162720 -0.573792 0.465088 1445639668 -0.654358 -0.154114 -0.578979 0.461426 1445639668 -0.654358 -0.154114 -0.578979 0.461426 1445639668 -0.654358 -0.154114 -0.578979 0.461426 1445639668 -0.654358 -0.154114 -0.578979 0.461426 1445639668 -0.654358 -0.154114 -0.578979 0.461426 1445639668 -0.654358 -0.154114 -0.578979 0.461426 1445639668 -0.653809 -0.157837 -0.580261 0.459290 1445639668 -0.653809 -0.157837 -0.580261 0.459290 1445639668 -0.653809 -0.157837 -0.580261 0.459290 1445639668 -0.653809 -0.157837 -0.580261 0.459290 1445639668 -0.653809 -0.157837 -0.580261 0.459290 1445639668 -0.653809 -0.157837 -0.580261 0.459290 1445639668 -0.654114 -0.175842 -0.571472 0.463318 1445639668 -0.654114 -0.175842 -0.571472 0.463318 1445639668 -0.654114 -0.175842 -0.571472 0.463318 1445639668 -0.654114 -0.175842 -0.571472 0.463318 1445639668 -0.654114 -0.175842 -0.571472 0.463318 1445639668 -0.654114 -0.175842 -0.571472 0.463318 1445639668 -0.658691 -0.186523 -0.562622 0.463562 1445639668 -0.658691 -0.186523 -0.562622 0.463562 1445639668 -0.658691 -0.186523 -0.562622 0.463562 1445639668 -0.658691 -0.186523 -0.562622 0.463562 1445639668 -0.658691 -0.186523 -0.562622 0.463562 1445639668 -0.658691 -0.186523 -0.562622 0.463562 1445639668 -0.658691 -0.186523 -0.562622 0.463562 1445639669 -0.666016 -0.177612 -0.564453 0.454224 1445639669 -0.666016 -0.177612 -0.564453 0.454224 1445639669 -0.666016 -0.177612 -0.564453 0.454224 1445639669 -0.666016 -0.177612 -0.564453 0.454224 1445639669 -0.666016 -0.177612 -0.564453 0.454224 1445639669 -0.666016 -0.177612 -0.564453 0.454224 1445639669 -0.668884 -0.163818 -0.573792 0.443359 1445639669 -0.668884 -0.163818 -0.573792 0.443359 1445639669 -0.668884 -0.163818 -0.573792 0.443359 1445639669 -0.668884 -0.163818 -0.573792 0.443359 1445639669 -0.668884 -0.163818 -0.573792 0.443359 1445639669 -0.668884 -0.163818 -0.573792 0.443359 1445639669 -0.668884 -0.163818 -0.573792 0.443359 1445639669 -0.666870 -0.167480 -0.575684 0.442688 1445639669 -0.666870 -0.167480 -0.575684 0.442688 1445639669 -0.666870 -0.167480 -0.575684 0.442688 1445639669 -0.666870 -0.167480 -0.575684 0.442688 1445639669 -0.666870 -0.167480 -0.575684 0.442688 1445639669 -0.666870 -0.167480 -0.575684 0.442688 1445639669 -0.664612 -0.181824 -0.573853 0.442810 1445639669 -0.664612 -0.181824 -0.573853 0.442810 1445639669 -0.664612 -0.181824 -0.573853 0.442810 1445639669 -0.664612 -0.181824 -0.573853 0.442810 1445639669 -0.664612 -0.181824 -0.573853 0.442810 1445639669 -0.664612 -0.181824 -0.573853 0.442810 1445639669 -0.664612 -0.181824 -0.573853 0.442810 1445639669 -0.665771 -0.183289 -0.576294 0.437134 1445639669 -0.665771 -0.183289 -0.576294 0.437134 1445639669 -0.665771 -0.183289 -0.576294 0.437134 1445639669 -0.665771 -0.183289 -0.576294 0.437134 1445639669 -0.665771 -0.183289 -0.576294 0.437134 1445639669 -0.665771 -0.183289 -0.576294 0.437134 1445639669 -0.667297 -0.172302 -0.581848 0.431885 1445639669 -0.667297 -0.172302 -0.581848 0.431885 1445639669 -0.667297 -0.172302 -0.581848 0.431885 1445639669 -0.667297 -0.172302 -0.581848 0.431885 1445639669 -0.667297 -0.172302 -0.581848 0.431885 1445639669 -0.667297 -0.172302 -0.581848 0.431885 1445639669 -0.664429 -0.151611 -0.588074 0.435730 1445639669 -0.664429 -0.151611 -0.588074 0.435730 1445639669 -0.664429 -0.151611 -0.588074 0.435730 1445639669 -0.664429 -0.151611 -0.588074 0.435730 1445639669 -0.664429 -0.151611 -0.588074 0.435730 1445639669 -0.664429 -0.151611 -0.588074 0.435730 1445639669 -0.657104 -0.130249 -0.590942 0.449646 1445639669 -0.657104 -0.130249 -0.590942 0.449646 1445639669 -0.657104 -0.130249 -0.590942 0.449646 1445639669 -0.657104 -0.130249 -0.590942 0.449646 1445639669 -0.657104 -0.130249 -0.590942 0.449646 1445639669 -0.657104 -0.130249 -0.590942 0.449646 1445639669 -0.657104 -0.130249 -0.590942 0.449646 1445639669 -0.651184 -0.107910 -0.593018 0.461182 1445639669 -0.651184 -0.107910 -0.593018 0.461182 1445639669 -0.651184 -0.107910 -0.593018 0.461182 1445639669 -0.651184 -0.107910 -0.593018 0.461182 1445639669 -0.651184 -0.107910 -0.593018 0.461182 1445639669 -0.651184 -0.107910 -0.593018 0.461182 1445639669 -0.645264 -0.090149 -0.598816 0.465759 1445639669 -0.645264 -0.090149 -0.598816 0.465759 1445639669 -0.645264 -0.090149 -0.598816 0.465759 1445639669 -0.645264 -0.090149 -0.598816 0.465759 1445639669 -0.645264 -0.090149 -0.598816 0.465759 1445639669 -0.645264 -0.090149 -0.598816 0.465759 1445639669 -0.642029 -0.093262 -0.595581 0.473816 1445639669 -0.642029 -0.093262 -0.595581 0.473816 1445639669 -0.642029 -0.093262 -0.595581 0.473816 1445639669 -0.642029 -0.093262 -0.595581 0.473816 1445639669 -0.642029 -0.093262 -0.595581 0.473816 1445639669 -0.642029 -0.093262 -0.595581 0.473816 1445639669 -0.641968 -0.109375 -0.583984 0.484741 1445639669 -0.641968 -0.109375 -0.583984 0.484741 1445639669 -0.641968 -0.109375 -0.583984 0.484741 1445639669 -0.641968 -0.109375 -0.583984 0.484741 1445639669 -0.641968 -0.109375 -0.583984 0.484741 1445639669 -0.641968 -0.109375 -0.583984 0.484741 1445639669 -0.641968 -0.109375 -0.583984 0.484741 1445639669 -0.644470 -0.112305 -0.581421 0.483765 1445639669 -0.644470 -0.112305 -0.581421 0.483765 1445639669 -0.644470 -0.112305 -0.581421 0.483765 1445639669 -0.644470 -0.112305 -0.581421 0.483765 1445639669 -0.644470 -0.112305 -0.581421 0.483765 1445639669 -0.644470 -0.112305 -0.581421 0.483765 1445639669 -0.646484 -0.100220 -0.593079 0.469360 1445639669 -0.646484 -0.100220 -0.593079 0.469360 1445639669 -0.646484 -0.100220 -0.593079 0.469360 1445639669 -0.646484 -0.100220 -0.593079 0.469360 1445639669 -0.648987 -0.101685 -0.599182 0.457703 1445639669 -0.648987 -0.101685 -0.599182 0.457703 1445639669 -0.648987 -0.101685 -0.599182 0.457703 1445639669 -0.648987 -0.101685 -0.599182 0.457703 1445639669 -0.648987 -0.101685 -0.599182 0.457703 1445639669 -0.648987 -0.101685 -0.599182 0.457703 1445639669 -0.656006 -0.112305 -0.600037 0.443909 1445639669 -0.656006 -0.112305 -0.600037 0.443909 1445639669 -0.656006 -0.112305 -0.600037 0.443909 1445639669 -0.656006 -0.112305 -0.600037 0.443909 1445639669 -0.656006 -0.112305 -0.600037 0.443909 1445639669 -0.656006 -0.112305 -0.600037 0.443909 1445639669 -0.666992 -0.111877 -0.603271 0.422729 1445639669 -0.666992 -0.111877 -0.603271 0.422729 1445639669 -0.666992 -0.111877 -0.603271 0.422729 1445639669 -0.666992 -0.111877 -0.603271 0.422729 1445639669 -0.666992 -0.111877 -0.603271 0.422729 1445639669 -0.666992 -0.111877 -0.603271 0.422729 1445639669 -0.676392 -0.101501 -0.608948 0.401794 1445639669 -0.676392 -0.101501 -0.608948 0.401794 1445639669 -0.676392 -0.101501 -0.608948 0.401794 1445639669 -0.676392 -0.101501 -0.608948 0.401794 1445639669 -0.676392 -0.101501 -0.608948 0.401794 1445639669 -0.676392 -0.101501 -0.608948 0.401794 1445639669 -0.679810 -0.092651 -0.611511 0.394226 1445639670 -0.679810 -0.092651 -0.611511 0.394226 1445639670 -0.679810 -0.092651 -0.611511 0.394226 1445639670 -0.679810 -0.092651 -0.611511 0.394226 1445639670 -0.679810 -0.092651 -0.611511 0.394226 1445639670 -0.679810 -0.092651 -0.611511 0.394226 1445639670 -0.679810 -0.092651 -0.611511 0.394226 1445639670 -0.679260 -0.093811 -0.609436 0.398010 1445639670 -0.679260 -0.093811 -0.609436 0.398010 1445639670 -0.679260 -0.093811 -0.609436 0.398010 1445639670 -0.679260 -0.093811 -0.609436 0.398010 1445639670 -0.679260 -0.093811 -0.609436 0.398010 1445639670 -0.679260 -0.093811 -0.609436 0.398010 1445639670 -0.681580 -0.099548 -0.603821 0.401245 1445639670 -0.681580 -0.099548 -0.603821 0.401245 1445639670 -0.681580 -0.099548 -0.603821 0.401245 1445639670 -0.681580 -0.099548 -0.603821 0.401245 1445639670 -0.681580 -0.099548 -0.603821 0.401245 1445639670 -0.681580 -0.099548 -0.603821 0.401245 1445639670 -0.685974 -0.099243 -0.603088 0.394958 1445639670 -0.685974 -0.099243 -0.603088 0.394958 1445639670 -0.685974 -0.099243 -0.603088 0.394958 1445639670 -0.685974 -0.099243 -0.603088 0.394958 1445639670 -0.685974 -0.099243 -0.603088 0.394958 1445639670 -0.685974 -0.099243 -0.603088 0.394958 1445639670 -0.687317 -0.101196 -0.604004 0.390625 1445639670 -0.687317 -0.101196 -0.604004 0.390625 1445639670 -0.687317 -0.101196 -0.604004 0.390625 1445639670 -0.687317 -0.101196 -0.604004 0.390625 1445639670 -0.687317 -0.101196 -0.604004 0.390625 1445639670 -0.687317 -0.101196 -0.604004 0.390625 1445639670 -0.684570 -0.114563 -0.599792 0.398193 1445639670 -0.684570 -0.114563 -0.599792 0.398193 1445639670 -0.684570 -0.114563 -0.599792 0.398193 1445639670 -0.684570 -0.114563 -0.599792 0.398193 1445639670 -0.684570 -0.114563 -0.599792 0.398193 1445639670 -0.684570 -0.114563 -0.599792 0.398193 1445639670 -0.681396 -0.127869 -0.592896 0.409729 1445639670 -0.681396 -0.127869 -0.592896 0.409729 1445639670 -0.681396 -0.127869 -0.592896 0.409729 1445639670 -0.681396 -0.127869 -0.592896 0.409729 1445639670 -0.681396 -0.127869 -0.592896 0.409729 1445639670 -0.681396 -0.127869 -0.592896 0.409729 1445639670 -0.680420 -0.124512 -0.593140 0.412048 1445639670 -0.680420 -0.124512 -0.593140 0.412048 1445639670 -0.680420 -0.124512 -0.593140 0.412048 1445639670 -0.680420 -0.124512 -0.593140 0.412048 1445639670 -0.680420 -0.124512 -0.593140 0.412048 1445639670 -0.680420 -0.124512 -0.593140 0.412048 1445639670 -0.677368 -0.110291 -0.604126 0.405151 1445639670 -0.677368 -0.110291 -0.604126 0.405151 1445639670 -0.677368 -0.110291 -0.604126 0.405151 1445639670 -0.677368 -0.110291 -0.604126 0.405151 1445639670 -0.677368 -0.110291 -0.604126 0.405151 1445639670 -0.677368 -0.110291 -0.604126 0.405151 1445639670 -0.673828 -0.112000 -0.607361 0.405701 1445639670 -0.673828 -0.112000 -0.607361 0.405701 1445639670 -0.673828 -0.112000 -0.607361 0.405701 1445639670 -0.673828 -0.112000 -0.607361 0.405701 1445639670 -0.673828 -0.112000 -0.607361 0.405701 1445639670 -0.673828 -0.112000 -0.607361 0.405701 1445639670 -0.673767 -0.120911 -0.605896 0.405396 1445639670 -0.673767 -0.120911 -0.605896 0.405396 1445639670 -0.673767 -0.120911 -0.605896 0.405396 1445639670 -0.677917 -0.116638 -0.609192 0.394653 1445639670 -0.677917 -0.116638 -0.609192 0.394653 1445639670 -0.677917 -0.116638 -0.609192 0.394653 1445639670 -0.677917 -0.116638 -0.609192 0.394653 1445639670 -0.677917 -0.116638 -0.609192 0.394653 1445639670 -0.677917 -0.116638 -0.609192 0.394653 1445639670 -0.677917 -0.116638 -0.609192 0.394653 1445639670 -0.682861 -0.104919 -0.612976 0.383423 1445639670 -0.682861 -0.104919 -0.612976 0.383423 1445639670 -0.682861 -0.104919 -0.612976 0.383423 1445639670 -0.682861 -0.104919 -0.612976 0.383423 1445639670 -0.682861 -0.104919 -0.612976 0.383423 1445639670 -0.682861 -0.104919 -0.612976 0.383423 1445639670 -0.683716 -0.097107 -0.616394 0.378357 1445639670 -0.683716 -0.097107 -0.616394 0.378357 1445639670 -0.683716 -0.097107 -0.616394 0.378357 1445639670 -0.683716 -0.097107 -0.616394 0.378357 1445639670 -0.683716 -0.097107 -0.616394 0.378357 1445639670 -0.683716 -0.097107 -0.616394 0.378357 1445639670 -0.681580 -0.106079 -0.612488 0.386108 1445639670 -0.681580 -0.106079 -0.612488 0.386108 1445639670 -0.681580 -0.106079 -0.612488 0.386108 1445639670 -0.681580 -0.106079 -0.612488 0.386108 1445639670 -0.681580 -0.106079 -0.612488 0.386108 1445639670 -0.681580 -0.106079 -0.612488 0.386108 1445639670 -0.682190 -0.122803 -0.604736 0.392334 1445639670 -0.682190 -0.122803 -0.604736 0.392334 1445639670 -0.682190 -0.122803 -0.604736 0.392334 1445639670 -0.682190 -0.122803 -0.604736 0.392334 1445639670 -0.682190 -0.122803 -0.604736 0.392334 1445639670 -0.682190 -0.122803 -0.604736 0.392334 1445639670 -0.684387 -0.130493 -0.603943 0.387207 1445639670 -0.684387 -0.130493 -0.603943 0.387207 1445639670 -0.684387 -0.130493 -0.603943 0.387207 1445639670 -0.684387 -0.130493 -0.603943 0.387207 1445639670 -0.684387 -0.130493 -0.603943 0.387207 1445639670 -0.684387 -0.130493 -0.603943 0.387207 1445639670 -0.684387 -0.130493 -0.603943 0.387207 1445639670 -0.683838 -0.145813 -0.600525 0.388000 1445639670 -0.683838 -0.145813 -0.600525 0.388000 1445639670 -0.683838 -0.145813 -0.600525 0.388000 1445639670 -0.683838 -0.145813 -0.600525 0.388000 1445639670 -0.683838 -0.145813 -0.600525 0.388000 1445639670 -0.683838 -0.145813 -0.600525 0.388000 1445639670 -0.681885 -0.166199 -0.592651 0.395264 1445639670 -0.681885 -0.166199 -0.592651 0.395264 1445639671 -0.681885 -0.166199 -0.592651 0.395264 1445639671 -0.681885 -0.166199 -0.592651 0.395264 1445639671 -0.681885 -0.166199 -0.592651 0.395264 1445639671 -0.681885 -0.166199 -0.592651 0.395264 1445639671 -0.682983 -0.173279 -0.587891 0.397522 1445639671 -0.682983 -0.173279 -0.587891 0.397522 1445639671 -0.682983 -0.173279 -0.587891 0.397522 1445639671 -0.682983 -0.173279 -0.587891 0.397522 1445639671 -0.682983 -0.173279 -0.587891 0.397522 1445639671 -0.682983 -0.173279 -0.587891 0.397522 1445639671 -0.686401 -0.159607 -0.593323 0.389099 1445639671 -0.686401 -0.159607 -0.593323 0.389099 1445639671 -0.686401 -0.159607 -0.593323 0.389099 1445639671 -0.686401 -0.159607 -0.593323 0.389099 1445639671 -0.686401 -0.159607 -0.593323 0.389099 1445639671 -0.687073 -0.146179 -0.601929 0.379761 1445639671 -0.687073 -0.146179 -0.601929 0.379761 1445639671 -0.687073 -0.146179 -0.601929 0.379761 1445639671 -0.687073 -0.146179 -0.601929 0.379761 1445639671 -0.687073 -0.146179 -0.601929 0.379761 1445639671 -0.687073 -0.146179 -0.601929 0.379761 1445639671 -0.687073 -0.146179 -0.601929 0.379761 1445639671 -0.686157 -0.148254 -0.603516 0.378296 1445639671 -0.686157 -0.148254 -0.603516 0.378296 1445639671 -0.686157 -0.148254 -0.603516 0.378296 1445639671 -0.686157 -0.148254 -0.603516 0.378296 1445639671 -0.686157 -0.148254 -0.603516 0.378296 1445639671 -0.686157 -0.148254 -0.603516 0.378296 1445639671 -0.686340 -0.151123 -0.604309 0.375427 1445639671 -0.686340 -0.151123 -0.604309 0.375427 1445639671 -0.686340 -0.151123 -0.604309 0.375427 1445639671 -0.686340 -0.151123 -0.604309 0.375427 1445639671 -0.686340 -0.151123 -0.604309 0.375427 1445639671 -0.686340 -0.151123 -0.604309 0.375427 1445639671 -0.688232 -0.146057 -0.607117 0.369324 1445639671 -0.688232 -0.146057 -0.607117 0.369324 1445639671 -0.688232 -0.146057 -0.607117 0.369324 1445639671 -0.688232 -0.146057 -0.607117 0.369324 1445639671 -0.688232 -0.146057 -0.607117 0.369324 1445639671 -0.688232 -0.146057 -0.607117 0.369324 1445639671 -0.688843 -0.140076 -0.609375 0.366882 1445639671 -0.688843 -0.140076 -0.609375 0.366882 1445639671 -0.688843 -0.140076 -0.609375 0.366882 1445639671 -0.688843 -0.140076 -0.609375 0.366882 1445639671 -0.688843 -0.140076 -0.609375 0.366882 1445639671 -0.688843 -0.140076 -0.609375 0.366882 1445639671 -0.689819 -0.128906 -0.613770 0.361755 1445639671 -0.689819 -0.128906 -0.613770 0.361755 1445639671 -0.689819 -0.128906 -0.613770 0.361755 1445639671 -0.689819 -0.128906 -0.613770 0.361755 1445639671 -0.689819 -0.128906 -0.613770 0.361755 1445639671 -0.689819 -0.128906 -0.613770 0.361755 1445639671 -0.691589 -0.117676 -0.615723 0.358887 1445639671 -0.691589 -0.117676 -0.615723 0.358887 1445639671 -0.691589 -0.117676 -0.615723 0.358887 1445639671 -0.691589 -0.117676 -0.615723 0.358887 1445639671 -0.691589 -0.117676 -0.615723 0.358887 1445639671 -0.691589 -0.117676 -0.615723 0.358887 1445639671 -0.692688 -0.120972 -0.613220 0.359985 1445639671 -0.692688 -0.120972 -0.613220 0.359985 1445639671 -0.692688 -0.120972 -0.613220 0.359985 1445639671 -0.692688 -0.120972 -0.613220 0.359985 1445639671 -0.692688 -0.120972 -0.613220 0.359985 1445639671 -0.692688 -0.120972 -0.613220 0.359985 1445639671 -0.692688 -0.120972 -0.613220 0.359985 1445639671 -0.690674 -0.136230 -0.606628 0.369446 1445639671 -0.690674 -0.136230 -0.606628 0.369446 1445639671 -0.690674 -0.136230 -0.606628 0.369446 1445639671 -0.690674 -0.136230 -0.606628 0.369446 1445639671 -0.690674 -0.136230 -0.606628 0.369446 1445639671 -0.690674 -0.136230 -0.606628 0.369446 1445639671 -0.687378 -0.156494 -0.596680 0.383545 1445639671 -0.687378 -0.156494 -0.596680 0.383545 1445639671 -0.687378 -0.156494 -0.596680 0.383545 1445639671 -0.687378 -0.156494 -0.596680 0.383545 1445639671 -0.687378 -0.156494 -0.596680 0.383545 1445639671 -0.687378 -0.156494 -0.596680 0.383545 1445639671 -0.687378 -0.156494 -0.596680 0.383545 1445639671 -0.686279 -0.167969 -0.587891 0.393982 1445639671 -0.686279 -0.167969 -0.587891 0.393982 1445639671 -0.686279 -0.167969 -0.587891 0.393982 1445639671 -0.686279 -0.167969 -0.587891 0.393982 1445639671 -0.686279 -0.167969 -0.587891 0.393982 1445639671 -0.686279 -0.167969 -0.587891 0.393982 1445639671 -0.687805 -0.160706 -0.588257 0.393860 1445639671 -0.687805 -0.160706 -0.588257 0.393860 1445639671 -0.687805 -0.160706 -0.588257 0.393860 1445639671 -0.687805 -0.160706 -0.588257 0.393860 1445639671 -0.687805 -0.160706 -0.588257 0.393860 1445639671 -0.687805 -0.160706 -0.588257 0.393860 1445639671 -0.686890 -0.145630 -0.594727 0.391602 1445639671 -0.686890 -0.145630 -0.594727 0.391602 1445639671 -0.686890 -0.145630 -0.594727 0.391602 1445639671 -0.686890 -0.145630 -0.594727 0.391602 1445639671 -0.686890 -0.145630 -0.594727 0.391602 1445639671 -0.686890 -0.145630 -0.594727 0.391602 1445639671 -0.686890 -0.145630 -0.594727 0.391602 1445639671 -0.682861 -0.140503 -0.598267 0.395142 1445639671 -0.682861 -0.140503 -0.598267 0.395142 1445639671 -0.682861 -0.140503 -0.598267 0.395142 1445639671 -0.682861 -0.140503 -0.598267 0.395142 1445639671 -0.682861 -0.140503 -0.598267 0.395142 1445639671 -0.682861 -0.140503 -0.598267 0.395142 1445639671 -0.681030 -0.140930 -0.599915 0.395630 1445639671 -0.681030 -0.140930 -0.599915 0.395630 1445639671 -0.681030 -0.140930 -0.599915 0.395630 1445639671 -0.681030 -0.140930 -0.599915 0.395630 1445639671 -0.681030 -0.140930 -0.599915 0.395630 1445639671 -0.681030 -0.140930 -0.599915 0.395630 1445639671 -0.681458 -0.139954 -0.602722 0.390930 1445639671 -0.681458 -0.139954 -0.602722 0.390930 1445639671 -0.681458 -0.139954 -0.602722 0.390930 1445639672 -0.681458 -0.139954 -0.602722 0.390930 1445639672 -0.681458 -0.139954 -0.602722 0.390930 1445639672 -0.682068 -0.140625 -0.604614 0.386658 1445639672 -0.682068 -0.140625 -0.604614 0.386658 1445639672 -0.682068 -0.140625 -0.604614 0.386658 1445639672 -0.682068 -0.140625 -0.604614 0.386658 1445639672 -0.682068 -0.140625 -0.604614 0.386658 1445639672 -0.682068 -0.140625 -0.604614 0.386658 1445639672 -0.679749 -0.144714 -0.605164 0.388306 1445639672 -0.679749 -0.144714 -0.605164 0.388306 1445639672 -0.679749 -0.144714 -0.605164 0.388306 1445639672 -0.679749 -0.144714 -0.605164 0.388306 1445639672 -0.679749 -0.144714 -0.605164 0.388306 1445639672 -0.679749 -0.144714 -0.605164 0.388306 1445639672 -0.679749 -0.144714 -0.605164 0.388306 1445639672 -0.676208 -0.155029 -0.603333 0.393433 1445639672 -0.676208 -0.155029 -0.603333 0.393433 1445639672 -0.676208 -0.155029 -0.603333 0.393433 1445639672 -0.676208 -0.155029 -0.603333 0.393433 1445639672 -0.676208 -0.155029 -0.603333 0.393433 1445639672 -0.676208 -0.155029 -0.603333 0.393433 1445639672 -0.678101 -0.157288 -0.604553 0.387268 1445639672 -0.678101 -0.157288 -0.604553 0.387268 1445639672 -0.678101 -0.157288 -0.604553 0.387268 1445639672 -0.678101 -0.157288 -0.604553 0.387268 1445639672 -0.678101 -0.157288 -0.604553 0.387268 1445639672 -0.678101 -0.157288 -0.604553 0.387268 1445639672 -0.679382 -0.163147 -0.601013 0.388123 1445639672 -0.679382 -0.163147 -0.601013 0.388123 1445639672 -0.679382 -0.163147 -0.601013 0.388123 1445639672 -0.679382 -0.163147 -0.601013 0.388123 1445639672 -0.679382 -0.163147 -0.601013 0.388123 1445639672 -0.678833 -0.181152 -0.589417 0.398743 1445639672 -0.678833 -0.181152 -0.589417 0.398743 1445639672 -0.678833 -0.181152 -0.589417 0.398743 1445639672 -0.678833 -0.181152 -0.589417 0.398743 1445639672 -0.680298 -0.191162 -0.578979 0.406921 1445639672 -0.680298 -0.191162 -0.578979 0.406921 1445639672 -0.680298 -0.191162 -0.578979 0.406921 1445639672 -0.680298 -0.191162 -0.578979 0.406921 1445639672 -0.680298 -0.191162 -0.578979 0.406921 1445639672 -0.680298 -0.191162 -0.578979 0.406921 1445639672 -0.685059 -0.175232 -0.582581 0.400879 1445639672 -0.685059 -0.175232 -0.582581 0.400879 1445639672 -0.685059 -0.175232 -0.582581 0.400879 1445639672 -0.685059 -0.175232 -0.582581 0.400879 1445639672 -0.685059 -0.175232 -0.582581 0.400879 1445639672 -0.685059 -0.175232 -0.582581 0.400879 1445639672 -0.685059 -0.175232 -0.582581 0.400879 1445639672 -0.687439 -0.154358 -0.591553 0.392029 1445639672 -0.687439 -0.154358 -0.591553 0.392029 1445639672 -0.687439 -0.154358 -0.591553 0.392029 1445639672 -0.687439 -0.154358 -0.591553 0.392029 1445639672 -0.687439 -0.154358 -0.591553 0.392029 1445639672 -0.687439 -0.154358 -0.591553 0.392029 1445639672 -0.687317 -0.147339 -0.595459 0.389099 1445639672 -0.687317 -0.147339 -0.595459 0.389099 1445639672 -0.687317 -0.147339 -0.595459 0.389099 1445639672 -0.687317 -0.147339 -0.595459 0.389099 1445639672 -0.687317 -0.147339 -0.595459 0.389099 1445639672 -0.687317 -0.147339 -0.595459 0.389099 1445639672 -0.687317 -0.147339 -0.595459 0.389099 1445639672 -0.686768 -0.144165 -0.598816 0.386047 1445639672 -0.686768 -0.144165 -0.598816 0.386047 1445639672 -0.686768 -0.144165 -0.598816 0.386047 1445639672 -0.686768 -0.144165 -0.598816 0.386047 1445639672 -0.686768 -0.144165 -0.598816 0.386047 1445639672 -0.686768 -0.144165 -0.598816 0.386047 1445639672 -0.686707 -0.136230 -0.605591 0.378418 1445639672 -0.686707 -0.136230 -0.605591 0.378418 1445639672 -0.686707 -0.136230 -0.605591 0.378418 1445639672 -0.686707 -0.136230 -0.605591 0.378418 1445639672 -0.686707 -0.136230 -0.605591 0.378418 1445639672 -0.686707 -0.136230 -0.605591 0.378418 1445639672 -0.687134 -0.132874 -0.610657 0.370605 1445639672 -0.687134 -0.132874 -0.610657 0.370605 1445639672 -0.687134 -0.132874 -0.610657 0.370605 1445639672 -0.687134 -0.132874 -0.610657 0.370605 1445639672 -0.687134 -0.132874 -0.610657 0.370605 1445639672 -0.687134 -0.132874 -0.610657 0.370605 1445639672 -0.687134 -0.132874 -0.610657 0.370605 1445639672 -0.684998 -0.134705 -0.614868 0.367004 1445639672 -0.684998 -0.134705 -0.614868 0.367004 1445639672 -0.684998 -0.134705 -0.614868 0.367004 1445639672 -0.684998 -0.134705 -0.614868 0.367004 1445639672 -0.684998 -0.134705 -0.614868 0.367004 1445639672 -0.684998 -0.134705 -0.614868 0.367004 1445639672 -0.685059 -0.137146 -0.617554 0.361328 1445639672 -0.685059 -0.137146 -0.617554 0.361328 1445639672 -0.685059 -0.137146 -0.617554 0.361328 1445639672 -0.685059 -0.137146 -0.617554 0.361328 1445639672 -0.685059 -0.137146 -0.617554 0.361328 1445639672 -0.685059 -0.137146 -0.617554 0.361328 1445639672 -0.687439 -0.130188 -0.618958 0.356995 1445639672 -0.687439 -0.130188 -0.618958 0.356995 1445639672 -0.687439 -0.130188 -0.618958 0.356995 1445639672 -0.687439 -0.130188 -0.618958 0.356995 1445639672 -0.687439 -0.130188 -0.618958 0.356995 1445639672 -0.687439 -0.130188 -0.618958 0.356995 1445639672 -0.687439 -0.130188 -0.618958 0.356995 1445639672 -0.688293 -0.146912 -0.608582 0.366638 1445639672 -0.688293 -0.146912 -0.608582 0.366638 1445639672 -0.688293 -0.146912 -0.608582 0.366638 1445639672 -0.688293 -0.146912 -0.608582 0.366638 1445639672 -0.688293 -0.146912 -0.608582 0.366638 1445639672 -0.688293 -0.146912 -0.608582 0.366638 1445639672 -0.687805 -0.167664 -0.593567 0.382813 1445639672 -0.687805 -0.167664 -0.593567 0.382813 1445639672 -0.687805 -0.167664 -0.593567 0.382813 1445639672 -0.687805 -0.167664 -0.593567 0.382813 1445639673 -0.687805 -0.167664 -0.593567 0.382813 1445639673 -0.687805 -0.167664 -0.593567 0.382813 1445639673 -0.691284 -0.169739 -0.585693 0.387695 1445639673 
-0.476624 -0.119080 -0.418335 0.763977 1445639678 -0.415466 0.002991 -0.307861 0.855896 1445639678 -0.415466 0.002991 -0.307861 0.855896 1445639678 -0.415466 0.002991 -0.307861 0.855896 1445639678 -0.415466 0.002991 -0.307861 0.855896 1445639678 -0.415466 0.002991 -0.307861 0.855896 1445639678 -0.415466 0.002991 -0.307861 0.855896 1445639678 -0.359253 0.094971 -0.173950 0.911926 1445639678 -0.359253 0.094971 -0.173950 0.911926 1445639678 -0.359253 0.094971 -0.173950 0.911926 1445639678 -0.359253 0.094971 -0.173950 0.911926 1445639678 -0.359253 0.094971 -0.173950 0.911926 1445639678 -0.359253 0.094971 -0.173950 0.911926 1445639678 -0.337891 0.142029 -0.053467 0.928833 1445639678 -0.337891 0.142029 -0.053467 0.928833 1445639678 -0.337891 0.142029 -0.053467 0.928833 1445639678 -0.337891 0.142029 -0.053467 0.928833 1445639678 -0.337891 0.142029 -0.053467 0.928833 1445639678 -0.387939 0.132996 -0.029358 0.911560 1445639678 -0.387939 0.132996 -0.029358 0.911560 1445639678 -0.387939 0.132996 -0.029358 0.911560 1445639678 -0.387939 0.132996 -0.029358 0.911560 1445639678 -0.387939 0.132996 -0.029358 0.911560 1445639678 -0.387939 0.132996 -0.029358 0.911560 1445639678 -0.387939 0.132996 -0.029358 0.911560 1445639678 -0.479553 0.081848 -0.075867 0.870361 1445639678 -0.479553 0.081848 -0.075867 0.870361 1445639678 -0.479553 0.081848 -0.075867 0.870361 1445639678 -0.479553 0.081848 -0.075867 0.870361 1445639678 -0.479553 0.081848 -0.075867 0.870361 1445639678 -0.479553 0.081848 -0.075867 0.870361 1445639678 -0.534607 0.041443 -0.074951 0.840759 1445639678 -0.534607 0.041443 -0.074951 0.840759 1445639678 -0.534607 0.041443 -0.074951 0.840759 1445639678 -0.534607 0.041443 -0.074951 0.840759 1445639678 -0.534607 0.041443 -0.074951 0.840759 1445639678 -0.534607 0.041443 -0.074951 0.840759 1445639678 -0.494690 0.036804 -0.046814 0.867004 1445639678 -0.494690 0.036804 -0.046814 0.867004 1445639678 -0.494690 0.036804 -0.046814 0.867004 1445639678 -0.494690 0.036804 -0.046814 0.867004 1445639678 -0.494690 0.036804 -0.046814 0.867004 1445639678 -0.494690 0.036804 -0.046814 0.867004 1445639678 -0.408203 0.044128 -0.030823 0.911316 1445639678 -0.408203 0.044128 -0.030823 0.911316 1445639678 -0.408203 0.044128 -0.030823 0.911316 1445639678 -0.408203 0.044128 -0.030823 0.911316 1445639679 -0.408203 0.044128 -0.030823 0.911316 1445639679 -0.408203 0.044128 -0.030823 0.911316 1445639679 -0.330383 0.052429 -0.009216 0.942322 1445639679 -0.330383 0.052429 -0.009216 0.942322 1445639679 -0.330383 0.052429 -0.009216 0.942322 1445639679 -0.330383 0.052429 -0.009216 0.942322 1445639679 -0.330383 0.052429 -0.009216 0.942322 1445639679 -0.330383 0.052429 -0.009216 0.942322 1445639679 -0.282776 0.072266 -0.029907 0.955994 1445639679 -0.282776 0.072266 -0.029907 0.955994 1445639679 -0.282776 0.072266 -0.029907 0.955994 1445639679 -0.282776 0.072266 -0.029907 0.955994 1445639679 -0.282776 0.072266 -0.029907 0.955994 1445639679 -0.282776 0.072266 -0.029907 0.955994 1445639679 -0.278259 0.091614 -0.036926 0.955383 1445639679 -0.278259 0.091614 -0.036926 0.955383 1445639679 -0.278259 0.091614 -0.036926 0.955383 1445639679 -0.278259 0.091614 -0.036926 0.955383 1445639679 -0.278259 0.091614 -0.036926 0.955383 1445639679 -0.278259 0.091614 -0.036926 0.955383 1445639679 -0.278259 0.091614 -0.036926 0.955383 1445639679 -0.295227 0.110413 -0.039001 0.948181 1445639679 -0.295227 0.110413 -0.039001 0.948181 1445639679 -0.295227 0.110413 -0.039001 0.948181 1445639679 -0.295227 0.110413 -0.039001 0.948181 1445639679 -0.295227 0.110413 -0.039001 0.948181 1445639679 -0.295227 0.110413 -0.039001 0.948181 1445639679 -0.329529 0.118530 -0.020569 0.936401 1445639679 -0.329529 0.118530 -0.020569 0.936401 1445639679 -0.329529 0.118530 -0.020569 0.936401 1445639679 -0.329529 0.118530 -0.020569 0.936401 1445639679 -0.329529 0.118530 -0.020569 0.936401 1445639679 -0.329529 0.118530 -0.020569 0.936401 1445639679 -0.329529 0.118530 -0.020569 0.936401 1445639679 -0.394653 0.105286 -0.013245 0.912659 1445639679 -0.394653 0.105286 -0.013245 0.912659 1445639679 -0.394653 0.105286 -0.013245 0.912659 1445639679 -0.394653 0.105286 -0.013245 0.912659 1445639679 -0.394653 0.105286 -0.013245 0.912659 1445639679 -0.394653 0.105286 -0.013245 0.912659 1445639679 -0.492493 0.066650 -0.056580 0.865906 1445639679 -0.492493 0.066650 -0.056580 0.865906 1445639679 -0.492493 0.066650 -0.056580 0.865906 1445639679 -0.492493 0.066650 -0.056580 0.865906 1445639679 -0.492493 0.066650 -0.056580 0.865906 1445639679 -0.492493 0.066650 -0.056580 0.865906 1445639679 -0.547180 0.043152 -0.074219 0.832581 1445639679 -0.547180 0.043152 -0.074219 0.832581 1445639679 -0.547180 0.043152 -0.074219 0.832581 1445639679 -0.547180 0.043152 -0.074219 0.832581 1445639679 -0.547180 0.043152 -0.074219 0.832581 1445639679 -0.547180 0.043152 -0.074219 0.832581 1445639679 -0.547180 0.043152 -0.074219 0.832581 1445639679 -0.504150 0.055847 -0.082886 0.857788 1445639679 -0.504150 0.055847 -0.082886 0.857788 1445639679 -0.504150 0.055847 -0.082886 0.857788 1445639679 -0.504150 0.055847 -0.082886 0.857788 1445639679 -0.504150 0.055847 -0.082886 0.857788 1445639679 -0.504150 0.055847 -0.082886 0.857788 1445639679 -0.416077 0.067505 -0.065552 0.904419 1445639679 -0.416077 0.067505 -0.065552 0.904419 1445639679 -0.416077 0.067505 -0.065552 0.904419 1445639679 -0.416077 0.067505 -0.065552 0.904419 1445639679 -0.416077 0.067505 -0.065552 0.904419 1445639679 -0.416077 0.067505 -0.065552 0.904419 1445639679 -0.337341 0.085388 -0.019470 0.937256 1445639679 -0.337341 0.085388 -0.019470 0.937256 1445639679 -0.337341 0.085388 -0.019470 0.937256 1445639679 -0.337341 0.085388 -0.019470 0.937256 1445639679 -0.337341 0.085388 -0.019470 0.937256 1445639679 -0.293396 0.122009 -0.015137 0.948059 1445639679 -0.293396 0.122009 -0.015137 0.948059 1445639679 -0.293396 0.122009 -0.015137 0.948059 1445639679 -0.293396 0.122009 -0.015137 0.948059 1445639679 -0.293396 0.122009 -0.015137 0.948059 1445639679 -0.293396 0.122009 -0.015137 0.948059 1445639679 -0.284546 0.144287 -0.003662 0.947693 1445639679 -0.284546 0.144287 -0.003662 0.947693 1445639679 -0.284546 0.144287 -0.003662 0.947693 1445639679 -0.284546 0.144287 -0.003662 0.947693 1445639679 -0.284546 0.144287 -0.003662 0.947693 1445639679 -0.284546 0.144287 -0.003662 0.947693 1445639679 -0.284546 0.144287 -0.003662 0.947693 1445639679 -0.295349 0.153259 -0.001282 0.942993 1445639679 -0.295349 0.153259 -0.001282 0.942993 1445639679 -0.295349 0.153259 -0.001282 0.942993 1445639679 -0.295349 0.153259 -0.001282 0.942993 1445639679 -0.295349 0.153259 -0.001282 0.942993 1445639679 -0.332825 0.138184 0.015076 0.932678 1445639679 -0.332825 0.138184 0.015076 0.932678 1445639679 -0.332825 0.138184 0.015076 0.932678 1445639679 -0.332825 0.138184 0.015076 0.932678 1445639679 -0.332825 0.138184 0.015076 0.932678 1445639679 -0.332825 0.138184 0.015076 0.932678 1445639679 -0.408081 0.100769 -0.005371 0.907349 1445639679 -0.408081 0.100769 -0.005371 0.907349 1445639679 -0.408081 0.100769 -0.005371 0.907349 1445639679 -0.408081 0.100769 -0.005371 0.907349 1445639679 -0.408081 0.100769 -0.005371 0.907349 1445639679 -0.408081 0.100769 -0.005371 0.907349 1445639679 -0.408081 0.100769 -0.005371 0.907349 1445639679 -0.511475 0.042908 -0.054810 0.856445 1445639679 -0.511475 0.042908 -0.054810 0.856445 1445639679 -0.511475 0.042908 -0.054810 0.856445 1445639679 -0.511475 0.042908 -0.054810 0.856445 1445639679 -0.511475 0.042908 -0.054810 0.856445 1445639679 -0.511475 0.042908 -0.054810 0.856445 1445639679 -0.547546 0.028320 -0.074463 0.832947 1445639679 -0.547546 0.028320 -0.074463 0.832947 1445639679 -0.547546 0.028320 -0.074463 0.832947 1445639679 -0.547546 0.028320 -0.074463 0.832947 1445639679 -0.547546 0.028320 -0.074463 0.832947 1445639680 -0.547546 0.028320 -0.074463 0.832947 1445639680 -0.492004 0.039001 -0.093445 0.864685 1445639680 -0.492004 0.039001 -0.093445 0.864685 1445639680 -0.492004 0.039001 -0.093445 0.864685 1445639680 -0.492004 0.039001 -0.093445 0.864685 1445639680 -0.492004 0.039001 -0.093445 0.864685 1445639680 -0.492004 0.039001 -0.093445 0.864685 1445639680 -0.399170 0.048401 -0.080078 0.912048 1445639680 -0.399170 0.048401 -0.080078 0.912048 1445639680 -0.399170 0.048401 -0.080078 0.912048 1445639680 -0.399170 0.048401 -0.080078 0.912048 1445639680 -0.320251 0.061218 -0.054260 0.943787 1445639680 -0.320251 0.061218 -0.054260 0.943787 1445639680 -0.320251 0.061218 -0.054260 0.943787 1445639680 -0.320251 0.061218 -0.054260 0.943787 1445639680 -0.320251 0.061218 -0.054260 0.943787 1445639680 -0.320251 0.061218 -0.054260 0.943787 1445639680 -0.320251 0.061218 -0.054260 0.943787 1445639680 -0.282166 0.086975 -0.053955 0.953857 1445639680 -0.282166 0.086975 -0.053955 0.953857 1445639680 -0.282166 0.086975 -0.053955 0.953857 1445639680 -0.282166 0.086975 -0.053955 0.953857 1445639680 -0.282166 0.086975 -0.053955 0.953857 1445639680 -0.282166 0.086975 -0.053955 0.953857 1445639680 -0.275146 0.110474 -0.055603 0.953369 1445639680 -0.275146 0.110474 -0.055603 0.953369 1445639680 -0.275146 0.110474 -0.055603 0.953369 1445639680 -0.275146 0.110474 -0.055603 0.953369 1445639680 -0.275146 0.110474 -0.055603 0.953369 1445639680 -0.275146 0.110474 -0.055603 0.953369 1445639680 -0.275146 0.110474 -0.055603 0.953369 1445639680 -0.286316 0.120239 -0.027405 0.950134 1445639680 -0.286316 0.120239 -0.027405 0.950134 1445639680 -0.286316 0.120239 -0.027405 0.950134 1445639680 -0.286316 0.120239 -0.027405 0.950134 1445639680 -0.286316 0.120239 -0.027405 0.950134 1445639680 -0.286316 0.120239 -0.027405 0.950134 1445639680 -0.323303 0.110474 0.008423 0.939758 1445639680 -0.323303 0.110474 0.008423 0.939758 1445639680 -0.323303 0.110474 0.008423 0.939758 1445639680 -0.323303 0.110474 0.008423 0.939758 1445639680 -0.323303 0.110474 0.008423 0.939758 1445639680 -0.400879 0.083313 0.001892 0.912292 1445639680 -0.400879 0.083313 0.001892 0.912292 1445639680 -0.400879 0.083313 0.001892 0.912292 1445639680 -0.400879 0.083313 0.001892 0.912292 1445639680 -0.400879 0.083313 0.001892 0.912292 1445639680 -0.511108 0.043640 -0.056580 0.856567 1445639680 -0.511108 0.043640 -0.056580 0.856567 1445639680 -0.511108 0.043640 -0.056580 0.856567 1445639680 -0.511108 0.043640 -0.056580 0.856567 1445639680 -0.511108 0.043640 -0.056580 0.856567 1445639680 -0.511108 0.043640 -0.056580 0.856567 1445639680 -0.547791 0.045654 -0.088684 0.830627 1445639680 -0.547791 0.045654 -0.088684 0.830627 1445639680 -0.547791 0.045654 -0.088684 0.830627 1445639680 -0.547791 0.045654 -0.088684 0.830627 1445639680 -0.547791 0.045654 -0.088684 0.830627 1445639680 -0.547791 0.045654 -0.088684 0.830627 1445639680 -0.481567 0.061829 -0.109375 0.867371 1445639680 -0.481567 0.061829 -0.109375 0.867371 1445639680 -0.481567 0.061829 -0.109375 0.867371 1445639680 -0.481567 0.061829 -0.109375 0.867371 1445639680 -0.481567 0.061829 -0.109375 0.867371 1445639680 -0.481567 0.061829 -0.109375 0.867371 1445639680 -0.386719 0.071167 -0.082825 0.915710 1445639680 -0.386719 0.071167 -0.082825 0.915710 1445639680 -0.386719 0.071167 -0.082825 0.915710 1445639680 -0.386719 0.071167 -0.082825 0.915710 1445639680 -0.386719 0.071167 -0.082825 0.915710 1445639680 -0.386719 0.071167 -0.082825 0.915710 1445639680 -0.386719 0.071167 -0.082825 0.915710 1445639680 -0.299744 0.093323 -0.064819 0.947205 1445639680 -0.299744 0.093323 -0.064819 0.947205 1445639680 -0.299744 0.093323 -0.064819 0.947205 1445639680 -0.299744 0.093323 -0.064819 0.947205 1445639680 -0.299744 0.093323 -0.064819 0.947205 1445639680 -0.252991 0.119873 -0.054199 0.958435 1445639680 -0.252991 0.119873 -0.054199 0.958435 1445639680 -0.252991 0.119873 -0.054199 0.958435 1445639680 -0.252991 0.119873 -0.054199 0.958435 1445639680 -0.252991 0.119873 -0.054199 0.958435 1445639680 -0.252991 0.119873 -0.054199 0.958435 1445639680 -0.241638 0.135742 -0.038208 0.960022 1445639680 -0.241638 0.135742 -0.038208 0.960022 1445639680 -0.241638 0.135742 -0.038208 0.960022 1445639680 -0.241638 0.135742 -0.038208 0.960022 1445639680 -0.241638 0.135742 -0.038208 0.960022 1445639680 -0.241638 0.135742 -0.038208 0.960022 1445639680 -0.265869 0.130371 -0.006165 0.955078 1445639680 -0.265869 0.130371 -0.006165 0.955078 1445639680 -0.265869 0.130371 -0.006165 0.955078 1445639680 -0.265869 0.130371 -0.006165 0.955078 1445639680 -0.265869 0.130371 -0.006165 0.955078 1445639680 -0.265869 0.130371 -0.006165 0.955078 1445639680 -0.320190 0.108337 0.011169 0.941040 1445639680 -0.320190 0.108337 0.011169 0.941040 1445639680 -0.320190 0.108337 0.011169 0.941040 1445639680 -0.320190 0.108337 0.011169 0.941040 1445639680 -0.320190 0.108337 0.011169 0.941040 1445639680 -0.320190 0.108337 0.011169 0.941040 1445639680 -0.415405 0.076965 -0.014221 0.906250 1445639680 -0.415405 0.076965 -0.014221 0.906250 1445639680 -0.415405 0.076965 -0.014221 0.906250 1445639680 -0.415405 0.076965 -0.014221 0.906250 1445639680 -0.415405 0.076965 -0.014221 0.906250 1445639680 -0.415405 0.076965 -0.014221 0.906250 1445639681 -0.518799 0.049133 -0.070984 0.850525 1445639681 -0.518799 0.049133 -0.070984 0.850525 1445639681 -0.518799 0.049133 -0.070984 0.850525 1445639681 -0.518799 0.049133 -0.070984 0.850525 1445639681 -0.518799 0.049133 -0.070984 0.850525 1445639681 -0.518799 0.049133 -0.070984 0.850525 1445639681 -0.518799 0.049133 -0.070984 0.850525 1445639681 -0.544617 0.066528 -0.102539 0.829712 1445639681 -0.544617 0.066528 -0.102539 0.829712 1445639681 -0.544617 0.066528 -0.102539 0.829712 1445639681 -0.544617 0.066528 -0.102539 0.829712 1445639681 -0.544617 0.066528 -0.102539 0.829712 1445639681 -0.544617 0.066528 -0.102539 0.829712 1445639681 -0.475586 0.073242 -0.117249 0.868713 1445639681 -0.475586 0.073242 -0.117249 0.868713 1445639681 -0.475586 0.073242 -0.117249 0.868713 1445639681 -0.475586 0.073242 -0.117249 0.868713 1445639681 -0.475586 0.073242 -0.117249 0.868713 1445639681 -0.475586 0.073242 -0.117249 0.868713 1445639681 -0.379089 0.071045 -0.081909 0.918945 1445639681 -0.379089 0.071045 -0.081909 0.918945 1445639681 -0.379089 0.071045 -0.081909 0.918945 1445639681 -0.379089 0.071045 -0.081909 0.918945 1445639681 -0.379089 0.071045 -0.081909 0.918945 1445639681 -0.379089 0.071045 -0.081909 0.918945 1445639681 -0.286377 0.084351 -0.060730 0.952454 1445639681 -0.286377 0.084351 -0.060730 0.952454 1445639681 -0.286377 0.084351 -0.060730 0.952454 1445639681 -0.286377 0.084351 -0.060730 0.952454 1445639681 -0.286377 0.084351 -0.060730 0.952454 1445639681 -0.286377 0.084351 -0.060730 0.952454 1445639681 -0.286377 0.084351 -0.060730 0.952454 1445639681 -0.230835 0.102417 -0.048340 0.966370 1445639681 -0.230835 0.102417 -0.048340 0.966370 1445639681 -0.230835 0.102417 -0.048340 0.966370 1445639681 -0.230835 0.102417 -0.048340 0.966370 1445639681 -0.230835 0.102417 -0.048340 0.966370 1445639681 -0.230835 0.102417 -0.048340 0.966370 1445639681 -0.224548 0.133972 -0.039185 0.964417 1445639681 -0.224548 0.133972 -0.039185 0.964417 1445639681 -0.224548 0.133972 -0.039185 0.964417 1445639681 -0.224548 0.133972 -0.039185 0.964417 1445639681 -0.224548 0.133972 -0.039185 0.964417 1445639681 -0.224548 0.133972 -0.039185 0.964417 1445639681 -0.243408 0.158020 0.008850 0.956909 1445639681 -0.243408 0.158020 0.008850 0.956909 1445639681 -0.243408 0.158020 0.008850 0.956909 1445639681 -0.243408 0.158020 0.008850 0.956909 1445639681 -0.243408 0.158020 0.008850 0.956909 1445639681 -0.243408 0.158020 0.008850 0.956909 1445639681 -0.272095 0.165344 0.042603 0.946960 1445639681 -0.272095 0.165344 0.042603 0.946960 1445639681 -0.272095 0.165344 0.042603 0.946960 1445639681 -0.272095 0.165344 0.042603 0.946960 1445639681 -0.272095 0.165344 0.042603 0.946960 1445639681 -0.272095 0.165344 0.042603 0.946960 1445639681 -0.341370 0.139160 0.042603 0.928589 1445639681 -0.341370 0.139160 0.042603 0.928589 1445639681 -0.341370 0.139160 0.042603 0.928589 1445639681 -0.341370 0.139160 0.042603 0.928589 1445639681 -0.495605 0.066162 -0.028503 0.865540 1445639681 -0.495605 0.066162 -0.028503 0.865540 1445639681 -0.495605 0.066162 -0.028503 0.865540 1445639681 -0.495605 0.066162 -0.028503 0.865540 1445639681 -0.495605 0.066162 -0.028503 0.865540 1445639681 -0.495605 0.066162 -0.028503 0.865540 1445639681 -0.569580 0.064819 -0.082092 0.815247 1445639681 -0.569580 0.064819 -0.082092 0.815247 1445639681 -0.569580 0.064819 -0.082092 0.815247 1445639681 -0.569580 0.064819 -0.082092 0.815247 1445639681 -0.569580 0.064819 -0.082092 0.815247 1445639681 -0.569580 0.064819 -0.082092 0.815247 1445639681 -0.513611 0.079651 -0.102844 0.848083 1445639681 -0.513611 0.079651 -0.102844 0.848083 1445639681 -0.513611 0.079651 -0.102844 0.848083 1445639681 -0.513611 0.079651 -0.102844 0.848083 1445639681 -0.513611 0.079651 -0.102844 0.848083 1445639681 -0.513611 0.079651 -0.102844 0.848083 1445639681 -0.408752 0.069824 -0.087402 0.905762 1445639681 -0.408752 0.069824 -0.087402 0.905762 1445639681 -0.408752 0.069824 -0.087402 0.905762 1445639681 -0.408752 0.069824 -0.087402 0.905762 1445639681 -0.408752 0.069824 -0.087402 0.905762 1445639681 -0.408752 0.069824 -0.087402 0.905762 1445639681 -0.408752 0.069824 -0.087402 0.905762 1445639681 -0.304871 0.088928 -0.046753 0.947083 1445639681 -0.304871 0.088928 -0.046753 0.947083 1445639681 -0.304871 0.088928 -0.046753 0.947083 1445639681 -0.304871 0.088928 -0.046753 0.947083 1445639681 -0.236145 0.125305 -0.018738 0.963379 1445639681 -0.236145 0.125305 -0.018738 0.963379 1445639681 -0.236145 0.125305 -0.018738 0.963379 1445639681 -0.236145 0.125305 -0.018738 0.963379 1445639681 -0.236145 0.125305 -0.018738 0.963379 1445639681 -0.236145 0.125305 -0.018738 0.963379 1445639681 -0.236145 0.125305 -0.018738 0.963379 1445639681 -0.224976 0.159973 -0.038757 0.960327 1445639681 -0.224976 0.159973 -0.038757 0.960327 1445639681 -0.224976 0.159973 -0.038757 0.960327 1445639681 -0.224976 0.159973 -0.038757 0.960327 1445639681 -0.224976 0.159973 -0.038757 0.960327 1445639681 -0.224976 0.159973 -0.038757 0.960327 1445639681 -0.241699 0.183777 -0.015442 0.952637 1445639681 -0.241699 0.183777 -0.015442 0.952637 1445639681 -0.241699 0.183777 -0.015442 0.952637 1445639681 -0.241699 0.183777 -0.015442 0.952637 1445639681 -0.241699 0.183777 -0.015442 0.952637 1445639681 -0.241699 0.183777 -0.015442 0.952637 1445639681 -0.265137 0.185486 0.013489 0.946106 1445639682 -0.265137 0.185486 0.013489 0.946106 1445639682 -0.265137 0.185486 0.013489 0.946106 1445639682 -0.265137 0.185486 0.013489 0.946106 1445639682 -0.265137 0.185486 0.013489 0.946106 1445639682 -0.265137 0.185486 0.013489 0.946106 1445639682 -0.265137 0.185486 0.013489 0.946106 1445639682 -0.324707 0.152893 0.036987 0.932617 1445639682 -0.324707 0.152893 0.036987 0.932617 1445639682 -0.324707 0.152893 0.036987 0.932617 1445639682 -0.324707 0.152893 0.036987 0.932617 1445639682 -0.324707 0.152893 0.036987 0.932617 1445639682 -0.324707 0.152893 0.036987 0.932617 1445639682 -0.462158 0.072571 0.006287 0.883789 1445639682 -0.462158 0.072571 0.006287 0.883789 1445639682 -0.462158 0.072571 0.006287 0.883789 1445639682 -0.462158 0.072571 0.006287 0.883789 1445639682 -0.462158 0.072571 0.006287 0.883789 1445639682 -0.462158 0.072571 0.006287 0.883789 1445639682 -0.556519 0.026794 -0.031250 0.829834 1445639682 -0.556519 0.026794 -0.031250 0.829834 1445639682 -0.556519 0.026794 -0.031250 0.829834 1445639682 -0.556519 0.026794 -0.031250 0.829834 1445639682 -0.556519 0.026794 -0.031250 0.829834 1445639682 -0.556519 0.026794 -0.031250 0.829834 1445639682 -0.526550 0.062500 -0.051086 0.846252 1445639682 -0.526550 0.062500 -0.051086 0.846252 1445639682 -0.526550 0.062500 -0.051086 0.846252 1445639682 -0.526550 0.062500 -0.051086 0.846252 1445639682 -0.526550 0.062500 -0.051086 0.846252 1445639682 -0.526550 0.062500 -0.051086 0.846252 1445639682 -0.421692 0.082458 -0.075806 0.899780 1445639682 -0.421692 0.082458 -0.075806 0.899780 1445639682 -0.421692 0.082458 -0.075806 0.899780 1445639682 -0.421692 0.082458 -0.075806 0.899780 1445639682 -0.421692 0.082458 -0.075806 0.899780 1445639682 -0.421692 0.082458 -0.075806 0.899780 1445639682 -0.316528 0.094299 -0.035217 0.943237 1445639682 -0.316528 0.094299 -0.035217 0.943237 1445639682 -0.316528 0.094299 -0.035217 0.943237 1445639682 -0.316528 0.094299 -0.035217 0.943237 1445639682 -0.316528 0.094299 -0.035217 0.943237 1445639682 -0.316528 0.094299 -0.035217 0.943237 1445639682 -0.316528 0.094299 -0.035217 0.943237 1445639682 -0.236389 0.130371 -0.033630 0.962280 1445639682 -0.236389 0.130371 -0.033630 0.962280 1445639682 -0.236389 0.130371 -0.033630 0.962280 1445639682 -0.236389 0.130371 -0.033630 0.962280 1445639682 -0.236389 0.130371 -0.033630 0.962280 1445639682 -0.236389 0.130371 -0.033630 0.962280 1445639682 -0.207886 0.167297 -0.041138 0.962830 1445639682 -0.207886 0.167297 -0.041138 0.962830 1445639682 -0.207886 0.167297 -0.041138 0.962830 1445639682 -0.207886 0.167297 -0.041138 0.962830 1445639682 -0.207886 0.167297 -0.041138 0.962830 1445639682 -0.215942 0.195190 -0.019287 0.956482 1445639682 -0.215942 0.195190 -0.019287 0.956482 1445639682 -0.215942 0.195190 -0.019287 0.956482 1445639682 -0.215942 0.195190 -0.019287 0.956482 1445639682 -0.215942 0.195190 -0.019287 0.956482 1445639682 -0.215942 0.195190 -0.019287 0.956482 1445639682 -0.215942 0.195190 -0.019287 0.956482 1445639682 -0.230225 0.210876 -0.002625 0.950012 1445639682 -0.230225 0.210876 -0.002625 0.950012 1445639682 -0.230225 0.210876 -0.002625 0.950012 1445639682 -0.230225 0.210876 -0.002625 0.950012 1445639682 -0.230225 0.210876 -0.002625 0.950012 1445639682 -0.230225 0.210876 -0.002625 0.950012 1445639682 -0.266357 0.200439 0.023865 0.942505 1445639682 -0.266357 0.200439 0.023865 0.942505 1445639682 -0.266357 0.200439 0.023865 0.942505 1445639682 -0.266357 0.200439 0.023865 0.942505 1445639682 -0.266357 0.200439 0.023865 0.942505 1445639682 -0.266357 0.200439 0.023865 0.942505 1445639682 -0.370056 0.146606 0.017029 0.917175 1445639682 -0.370056 0.146606 0.017029 0.917175 1445639682 -0.370056 0.146606 0.017029 0.917175 1445639682 -0.370056 0.146606 0.017029 0.917175 1445639682 -0.370056 0.146606 0.017029 0.917175 1445639682 -0.370056 0.146606 0.017029 0.917175 1445639682 -0.493530 0.074890 -0.054688 0.864746 1445639682 -0.493530 0.074890 -0.054688 0.864746 1445639682 -0.493530 0.074890 -0.054688 0.864746 1445639682 -0.493530 0.074890 -0.054688 0.864746 1445639682 -0.493530 0.074890 -0.054688 0.864746 1445639682 -0.493530 0.074890 -0.054688 0.864746 1445639682 -0.493530 0.074890 -0.054688 0.864746 1445639682 -0.484741 0.097778 -0.063843 0.866821 1445639682 -0.484741 0.097778 -0.063843 0.866821 1445639682 -0.484741 0.097778 -0.063843 0.866821 1445639682 -0.484741 0.097778 -0.063843 0.866821 1445639682 -0.484741 0.097778 -0.063843 0.866821 1445639682 -0.484741 0.097778 -0.063843 0.866821 1445639682 -0.484741 0.097778 -0.063843 0.866821 1445639682 -0.389771 0.118347 -0.068542 0.910706 1445639682 -0.389771 0.118347 -0.068542 0.910706 1445639682 -0.389771 0.118347 -0.068542 0.910706 1445639682 -0.389771 0.118347 -0.068542 0.910706 1445639682 -0.389771 0.118347 -0.068542 0.910706 1445639682 -0.290710 0.151978 -0.042603 0.943665 1445639682 -0.290710 0.151978 -0.042603 0.943665 1445639682 -0.290710 0.151978 -0.042603 0.943665 1445639682 -0.290710 0.151978 -0.042603 0.943665 1445639682 -0.290710 0.151978 -0.042603 0.943665 1445639682 -0.290710 0.151978 -0.042603 0.943665 1445639682 -0.290710 0.151978 -0.042603 0.943665 1445639682 -0.226318 0.188232 -0.008484 0.955627 1445639682 -0.226318 0.188232 -0.008484 0.955627 1445639682 -0.226318 0.188232 -0.008484 0.955627 1445639682 -0.226318 0.188232 -0.008484 0.955627 1445639682 -0.226318 0.188232 -0.008484 0.955627 1445639682 -0.226318 0.188232 -0.008484 0.955627 1445639682 -0.206421 0.217407 -0.032166 0.953430 1445639682 -0.206421 0.217407 -0.032166 0.953430 1445639683 -0.206421 0.217407 -0.032166 0.953430 1445639683 -0.206421 0.217407 -0.032166 0.953430 1445639683 -0.206421 0.217407 -0.032166 0.953430 1445639683 -0.206421 0.217407 -0.032166 0.953430 1445639683 -0.206421 0.217407 -0.032166 0.953430 1445639683 -0.222656 0.228149 -0.018799 0.947632 1445639683 -0.222656 0.228149 -0.018799 0.947632 1445639683 -0.222656 0.228149 -0.018799 0.947632 1445639683 -0.222656 0.228149 -0.018799 0.947632 1445639683 -0.222656 0.228149 -0.018799 0.947632 1445639683 -0.246948 0.221863 0.027344 0.942871 1445639683 -0.246948 0.221863 0.027344 0.942871 1445639683 -0.246948 0.221863 0.027344 0.942871 1445639683 -0.246948 0.221863 0.027344 0.942871 1445639683 -0.246948 0.221863 0.027344 0.942871 1445639683 -0.246948 0.221863 0.027344 0.942871 1445639683 -0.323853 0.169312 0.049561 0.929504 1445639683 -0.323853 0.169312 0.049561 0.929504 1445639683 -0.323853 0.169312 0.049561 0.929504 1445639683 -0.323853 0.169312 0.049561 0.929504 1445639683 -0.323853 0.169312 0.049561 0.929504 1445639683 -0.323853 0.169312 0.049561 0.929504 1445639683 -0.518005 0.014404 -0.009644 0.855225 1445639683 -0.518005 0.014404 -0.009644 0.855225 1445639683 -0.518005 0.014404 -0.009644 0.855225 1445639683 -0.518005 0.014404 -0.009644 0.855225 1445639683 -0.518005 0.014404 -0.009644 0.855225 1445639683 -0.579773 0.004517 0.053162 0.812988 1445639683 -0.579773 0.004517 0.053162 0.812988 1445639683 -0.579773 0.004517 0.053162 0.812988 1445639683 -0.579773 0.004517 0.053162 0.812988 1445639683 -0.579773 0.004517 0.053162 0.812988 1445639683 -0.579773 0.004517 0.053162 0.812988 1445639683 -0.486877 0.084229 -0.024170 0.869019 1445639683 -0.486877 0.084229 -0.024170 0.869019 1445639683 -0.486877 0.084229 -0.024170 0.869019 1445639683 -0.486877 0.084229 -0.024170 0.869019 1445639683 -0.486877 0.084229 -0.024170 0.869019 1445639683 -0.486877 0.084229 -0.024170 0.869019 1445639683 -0.486877 0.084229 -0.024170 0.869019 1445639683 -0.387451 0.084534 0.025146 0.917664 1445639683 -0.387451 0.084534 0.025146 0.917664 1445639683 -0.387451 0.084534 0.025146 0.917664 1445639683 -0.387451 0.084534 0.025146 0.917664 1445639683 -0.387451 0.084534 0.025146 0.917664 1445639683 -0.387451 0.084534 0.025146 0.917664 1445639683 -0.278992 0.109375 0.028625 0.953613 1445639683 -0.278992 0.109375 0.028625 0.953613 1445639683 -0.278992 0.109375 0.028625 0.953613 1445639683 -0.278992 0.109375 0.028625 0.953613 1445639683 -0.278992 0.109375 0.028625 0.953613 1445639683 -0.278992 0.109375 0.028625 0.953613 1445639683 -0.227417 0.135742 0.011292 0.964172 1445639683 -0.227417 0.135742 0.011292 0.964172 1445639683 -0.227417 0.135742 0.011292 0.964172 1445639683 -0.227417 0.135742 0.011292 0.964172 1445639683 -0.227417 0.135742 0.011292 0.964172 1445639683 -0.227417 0.135742 0.011292 0.964172 1445639683 -0.212524 0.149719 -0.025940 0.965210 1445639683 -0.212524 0.149719 -0.025940 0.965210 1445639683 -0.212524 0.149719 -0.025940 0.965210 1445639683 -0.212524 0.149719 -0.025940 0.965210 1445639683 -0.212524 0.149719 -0.025940 0.965210 1445639683 -0.217407 0.159607 -0.017700 0.962769 1445639683 -0.217407 0.159607 -0.017700 0.962769 1445639683 -0.217407 0.159607 -0.017700 0.962769 1445639683 -0.217407 0.159607 -0.017700 0.962769 1445639683 -0.217407 0.159607 -0.017700 0.962769 1445639683 -0.217407 0.159607 -0.017700 0.962769 1445639683 -0.244629 0.159058 0.038635 0.955688 1445639683 -0.244629 0.159058 0.038635 0.955688 1445639683 -0.244629 0.159058 0.038635 0.955688 1445639683 -0.244629 0.159058 0.038635 0.955688 1445639683 -0.244629 0.159058 0.038635 0.955688 1445639683 -0.244629 0.159058 0.038635 0.955688 1445639683 -0.311096 0.132019 0.083191 0.937439 1445639683 -0.311096 0.132019 0.083191 0.937439 1445639683 -0.311096 0.132019 0.083191 0.937439 1445639683 -0.311096 0.132019 0.083191 0.937439 1445639683 -0.311096 0.132019 0.083191 0.937439 1445639683 -0.311096 0.132019 0.083191 0.937439 1445639683 
-0.629700 -0.223022 -0.534363 0.517883 1445639690 -0.629700 -0.223022 -0.534363 0.517883 1445639690 -0.629700 -0.223022 -0.534363 0.517883 1445639690 -0.629700 -0.223022 -0.534363 0.517883 1445639690 -0.629700 -0.223022 -0.534363 0.517883 1445639690 -0.629700 -0.223022 -0.534363 0.517883 1445639690 -0.634766 -0.232178 -0.533508 0.508484 1445639690 -0.634766 -0.232178 -0.533508 0.508484 1445639690 -0.634766 -0.232178 -0.533508 0.508484 1445639690 -0.634766 -0.232178 -0.533508 0.508484 1445639690 -0.634766 -0.232178 -0.533508 0.508484 1445639690 -0.634766 -0.232178 -0.533508 0.508484 1445639690 -0.637329 -0.245789 -0.533325 0.499023 1445639690 -0.637329 -0.245789 -0.533325 0.499023 1445639690 -0.637329 -0.245789 -0.533325 0.499023 1445639690 -0.637329 -0.245789 -0.533325 0.499023 1445639690 -0.637329 -0.245789 -0.533325 0.499023 1445639690 -0.637329 -0.245789 -0.533325 0.499023 1445639690 -0.636414 -0.262756 -0.526550 0.498718 1445639690 -0.636414 -0.262756 -0.526550 0.498718 1445639690 -0.636414 -0.262756 -0.526550 0.498718 1445639690 -0.636414 -0.262756 -0.526550 0.498718 1445639690 -0.636414 -0.262756 -0.526550 0.498718 1445639690 -0.636414 -0.262756 -0.526550 0.498718 1445639690 -0.645752 -0.256409 -0.526978 0.489502 1445639690 -0.645752 -0.256409 -0.526978 0.489502 1445639690 -0.645752 -0.256409 -0.526978 0.489502 1445639690 -0.645752 -0.256409 -0.526978 0.489502 1445639690 -0.645752 -0.256409 -0.526978 0.489502 1445639690 -0.645752 -0.256409 -0.526978 0.489502 1445639690 -0.658630 -0.224548 -0.541809 0.471497 1445639690 -0.658630 -0.224548 -0.541809 0.471497 1445639690 -0.658630 -0.224548 -0.541809 0.471497 1445639690 -0.658630 -0.224548 -0.541809 0.471497 1445639690 -0.658630 -0.224548 -0.541809 0.471497 1445639690 -0.658630 -0.224548 -0.541809 0.471497 1445639690 -0.666443 -0.201294 -0.555664 0.454590 1445639690 -0.666443 -0.201294 -0.555664 0.454590 1445639690 -0.666443 -0.201294 -0.555664 0.454590 1445639690 -0.666443 -0.201294 -0.555664 0.454590 1445639690 -0.666443 -0.201294 -0.555664 0.454590 1445639690 -0.666443 -0.201294 -0.555664 0.454590 1445639690 -0.673096 -0.195374 -0.561157 0.440369 1445639690 -0.673096 -0.195374 -0.561157 0.440369 1445639690 -0.673096 -0.195374 -0.561157 0.440369 1445639690 -0.673096 -0.195374 -0.561157 0.440369 1445639690 -0.673096 -0.195374 -0.561157 0.440369 1445639690 -0.673096 -0.195374 -0.561157 0.440369 1445639690 -0.673096 -0.195374 -0.561157 0.440369 1445639690 -0.682556 -0.184143 -0.570251 0.418396 1445639690 -0.682556 -0.184143 -0.570251 0.418396 1445639690 -0.682556 -0.184143 -0.570251 0.418396 1445639690 -0.682556 -0.184143 -0.570251 0.418396 1445639690 -0.682556 -0.184143 -0.570251 0.418396 1445639690 -0.682556 -0.184143 -0.570251 0.418396 1445639690 -0.689331 -0.170166 -0.580444 0.398804 1445639690 -0.689331 -0.170166 -0.580444 0.398804 1445639690 -0.689331 -0.170166 -0.580444 0.398804 1445639691 -0.689331 -0.170166 -0.580444 0.398804 1445639691 -0.689331 -0.170166 -0.580444 0.398804 1445639691 -0.689331 -0.170166 -0.580444 0.398804 1445639691 -0.692932 -0.157959 -0.587036 0.387756 1445639691 -0.692932 -0.157959 -0.587036 0.387756 1445639691 -0.692932 -0.157959 -0.587036 0.387756 1445639691 -0.692932 -0.157959 -0.587036 0.387756 1445639691 -0.695557 -0.153076 -0.587341 0.384583 1445639691 -0.695557 -0.153076 -0.587341 0.384583 1445639691 -0.695557 -0.153076 -0.587341 0.384583 1445639691 -0.695557 -0.153076 -0.587341 0.384583 1445639691 -0.695557 -0.153076 -0.587341 0.384583 1445639691 -0.695557 -0.153076 -0.587341 0.384583 1445639691 -0.698730 -0.151672 -0.583862 0.384583 1445639691 -0.698730 -0.151672 -0.583862 0.384583 1445639691 -0.698730 -0.151672 -0.583862 0.384583 1445639691 -0.698730 -0.151672 -0.583862 0.384583 1445639691 -0.698730 -0.151672 -0.583862 0.384583 1445639691 -0.698730 -0.151672 -0.583862 0.384583 1445639691 -0.698730 -0.151672 -0.583862 0.384583 1445639691 -0.701965 -0.151428 -0.580566 0.383911 1445639691 -0.701965 -0.151428 -0.580566 0.383911 1445639691 -0.701965 -0.151428 -0.580566 0.383911 1445639691 -0.701965 -0.151428 -0.580566 0.383911 1445639691 -0.701965 -0.151428 -0.580566 0.383911 1445639691 -0.701965 -0.151428 -0.580566 0.383911 1445639691 -0.702637 -0.152588 -0.576965 0.387512 1445639691 -0.702637 -0.152588 -0.576965 0.387512 1445639691 -0.702637 -0.152588 -0.576965 0.387512 1445639691 -0.702637 -0.152588 -0.576965 0.387512 1445639691 -0.702637 -0.152588 -0.576965 0.387512 1445639691 -0.702637 -0.152588 -0.576965 0.387512 1445639691 -0.702637 -0.152588 -0.576965 0.387512 1445639691 -0.700684 -0.158569 -0.570496 0.398071 1445639691 -0.700684 -0.158569 -0.570496 0.398071 1445639691 -0.700684 -0.158569 -0.570496 0.398071 1445639691 -0.700684 -0.158569 -0.570496 0.398071 1445639691 -0.700684 -0.158569 -0.570496 0.398071 1445639691 -0.700684 -0.158569 -0.570496 0.398071 1445639691 -0.700012 -0.161804 -0.562439 0.409302 1445639691 -0.700012 -0.161804 -0.562439 0.409302 1445639691 -0.700012 -0.161804 -0.562439 0.409302 1445639691 -0.700012 -0.161804 -0.562439 0.409302 1445639691 -0.700012 -0.161804 -0.562439 0.409302 1445639691 -0.700012 -0.161804 -0.562439 0.409302 1445639691 -0.702454 -0.144836 -0.564026 0.409302 1445639691 -0.702454 -0.144836 -0.564026 0.409302 1445639691 -0.702454 -0.144836 -0.564026 0.409302 1445639691 -0.702454 -0.144836 -0.564026 0.409302 1445639691 -0.702454 -0.144836 -0.564026 0.409302 1445639691 -0.702454 -0.144836 -0.564026 0.409302 1445639691 -0.701416 -0.119873 -0.573425 0.406128 1445639691 -0.701416 -0.119873 -0.573425 0.406128 1445639691 -0.701416 -0.119873 -0.573425 0.406128 1445639691 -0.701416 -0.119873 -0.573425 0.406128 1445639691 -0.701416 -0.119873 -0.573425 0.406128 1445639691 -0.701416 -0.119873 -0.573425 0.406128 1445639691 -0.698181 -0.117188 -0.575378 0.409668 1445639691 -0.698181 -0.117188 -0.575378 0.409668 1445639691 -0.698181 -0.117188 -0.575378 0.409668 1445639691 -0.698181 -0.117188 -0.575378 0.409668 1445639691 -0.698181 -0.117188 -0.575378 0.409668 1445639691 -0.698181 -0.117188 -0.575378 0.409668 1445639691 -0.700989 -0.117310 -0.575806 0.404175 1445639691 -0.700989 -0.117310 -0.575806 0.404175 1445639691 -0.700989 -0.117310 -0.575806 0.404175 1445639691 -0.700989 -0.117310 -0.575806 0.404175 1445639691 -0.700989 -0.117310 -0.575806 0.404175 1445639691 -0.700989 -0.117310 -0.575806 0.404175 1445639691 -0.700989 -0.117310 -0.575806 0.404175 1445639691 -0.708557 -0.099182 -0.582336 0.386047 1445639691 -0.708557 -0.099182 -0.582336 0.386047 1445639691 -0.708557 -0.099182 -0.582336 0.386047 1445639691 -0.708557 -0.099182 -0.582336 0.386047 1445639691 -0.708557 -0.099182 -0.582336 0.386047 1445639691 -0.708557 -0.099182 -0.582336 0.386047 1445639691 -0.715088 -0.071045 -0.587769 0.371704 1445639691 -0.715088 -0.071045 -0.587769 0.371704 1445639691 -0.715088 -0.071045 -0.587769 0.371704 1445639691 -0.715088 -0.071045 -0.587769 0.371704 1445639691 -0.715088 -0.071045 -0.587769 0.371704 1445639691 -0.715088 -0.071045 -0.587769 0.371704 1445639691 -0.715393 -0.045776 -0.588745 0.373596 1445639691 -0.715393 -0.045776 -0.588745 0.373596 1445639691 -0.715393 -0.045776 -0.588745 0.373596 1445639691 -0.715393 -0.045776 -0.588745 0.373596 1445639691 -0.715393 -0.045776 -0.588745 0.373596 1445639691 -0.715393 -0.045776 -0.588745 0.373596 1445639691 -0.709900 -0.025635 -0.588318 0.386414 1445639691 -0.709900 -0.025635 -0.588318 0.386414 1445639691 -0.709900 -0.025635 -0.588318 0.386414 1445639691 -0.709900 -0.025635 -0.588318 0.386414 1445639691 -0.709900 -0.025635 -0.588318 0.386414 1445639691 -0.709900 -0.025635 -0.588318 0.386414 1445639691 -0.702576 -0.004089 -0.593079 0.393372 1445639691 -0.702576 -0.004089 -0.593079 0.393372 1445639691 -0.702576 -0.004089 -0.593079 0.393372 1445639691 -0.702576 -0.004089 -0.593079 0.393372 1445639691 -0.702576 -0.004089 -0.593079 0.393372 1445639691 -0.702576 -0.004089 -0.593079 0.393372 1445639691 -0.702576 -0.004089 -0.593079 0.393372 1445639691 -0.692505 0.015015 -0.604126 0.394104 1445639691 -0.692505 0.015015 -0.604126 0.394104 1445639691 -0.692505 0.015015 -0.604126 0.394104 1445639691 -0.692505 0.015015 -0.604126 0.394104 1445639691 -0.692505 0.015015 -0.604126 0.394104 1445639691 -0.692505 0.015015 -0.604126 0.394104 1445639691 -0.683777 0.011841 -0.604492 0.408569 1445639691 -0.683777 0.011841 -0.604492 0.408569 1445639691 -0.683777 0.011841 -0.604492 0.408569 1445639691 -0.683777 0.011841 -0.604492 0.408569 1445639691 -0.683777 0.011841 -0.604492 0.408569 1445639692 -0.683777 0.011841 -0.604492 0.408569 1445639692 -0.683777 0.011841 -0.604492 0.408569 1445639692 -0.679138 -0.000305 -0.591614 0.434509 1445639692 -0.679138 -0.000305 -0.591614 0.434509 1445639692 -0.679138 -0.000305 -0.591614 0.434509 1445639692 -0.679138 -0.000305 -0.591614 0.434509 1445639692 -0.679138 -0.000305 -0.591614 0.434509 1445639692 -0.679138 -0.000305 -0.591614 0.434509 1445639692 -0.677551 0.016724 -0.591187 0.437317 1445639692 -0.677551 0.016724 -0.591187 0.437317 1445639692 -0.677551 0.016724 -0.591187 0.437317 1445639692 -0.677551 0.016724 -0.591187 0.437317 1445639692 -0.677551 0.016724 -0.591187 0.437317 1445639692 -0.677551 0.016724 -0.591187 0.437317 1445639692 -0.676147 0.051025 -0.603210 0.419983 1445639692 -0.676147 0.051025 -0.603210 0.419983 1445639692 -0.676147 0.051025 -0.603210 0.419983 1445639692 -0.676147 0.051025 -0.603210 0.419983 1445639692 -0.676147 0.051025 -0.603210 0.419983 1445639692 -0.676147 0.051025 -0.603210 0.419983 1445639692 -0.677979 0.059753 -0.603455 0.415466 1445639692 -0.677979 0.059753 -0.603455 0.415466 1445639692 -0.677979 0.059753 -0.603455 0.415466 1445639692 -0.677979 0.059753 -0.603455 0.415466 1445639692 -0.677979 0.059753 -0.603455 0.415466 1445639692 -0.677979 0.059753 -0.603455 0.415466 1445639692 -0.682556 0.060913 -0.600037 0.412842 1445639692 -0.682556 0.060913 -0.600037 0.412842 1445639692 -0.682556 0.060913 -0.600037 0.412842 1445639692 -0.682556 0.060913 -0.600037 0.412842 1445639692 -0.682556 0.060913 -0.600037 0.412842 1445639692 -0.682556 0.060913 -0.600037 0.412842 1445639692 -0.682556 0.060913 -0.600037 0.412842 1445639692 -0.688171 0.077576 -0.599915 0.400696 1445639692 -0.688171 0.077576 -0.599915 0.400696 1445639692 -0.688171 0.077576 -0.599915 0.400696 1445639692 -0.688171 0.077576 -0.599915 0.400696 1445639692 -0.688171 0.077576 -0.599915 0.400696 1445639692 -0.688171 0.077576 -0.599915 0.400696 1445639692 -0.690247 0.102417 -0.599121 0.392639 1445639692 -0.690247 0.102417 -0.599121 0.392639 1445639692 -0.690247 0.102417 -0.599121 0.392639 1445639692 -0.690247 0.102417 -0.599121 0.392639 1445639692 -0.690247 0.102417 -0.599121 0.392639 1445639692 -0.690247 0.102417 -0.599121 0.392639 1445639692 -0.683655 0.125488 -0.600159 0.395874 1445639692 -0.683655 0.125488 -0.600159 0.395874 1445639692 -0.683655 0.125488 -0.600159 0.395874 1445639692 -0.683655 0.125488 -0.600159 0.395874 1445639692 -0.683655 0.125488 -0.600159 0.395874 1445639692 -0.683655 0.125488 -0.600159 0.395874 1445639692 -0.677002 0.125183 -0.596802 0.412170 1445639692 -0.677002 0.125183 -0.596802 0.412170 1445639692 -0.677002 0.125183 -0.596802 0.412170 1445639692 -0.677002 0.125183 -0.596802 0.412170 1445639692 -0.677002 0.125183 -0.596802 0.412170 1445639692 -0.677002 0.125183 -0.596802 0.412170 1445639692 -0.677002 0.125183 -0.596802 0.412170 1445639692 -0.674500 0.117371 -0.594482 0.421814 1445639692 -0.674500 0.117371 -0.594482 0.421814 1445639692 -0.674500 0.117371 -0.594482 0.421814 1445639692 -0.674500 0.117371 -0.594482 0.421814 1445639692 -0.674500 0.117371 -0.594482 0.421814 1445639692 -0.674500 0.117371 -0.594482 0.421814 1445639692 -0.671387 0.112183 -0.598389 0.422607 1445639692 -0.671387 0.112183 -0.598389 0.422607 1445639692 -0.671387 0.112183 -0.598389 0.422607 1445639692 -0.671387 0.112183 -0.598389 0.422607 1445639692 -0.671387 0.112183 -0.598389 0.422607 1445639692 -0.671387 0.112183 -0.598389 0.422607 1445639692 -0.669373 0.090271 -0.596252 0.433960 1445639692 -0.669373 0.090271 -0.596252 0.433960 1445639692 -0.669373 0.090271 -0.596252 0.433960 1445639692 -0.669373 0.090271 -0.596252 0.433960 1445639692 -0.669373 0.090271 -0.596252 0.433960 1445639692 -0.669373 0.090271 -0.596252 0.433960 1445639692 -0.669373 0.090271 -0.596252 0.433960 1445639692 -0.669495 0.066895 -0.587891 0.449158 1445639692 -0.669495 0.066895 -0.587891 0.449158 1445639692 -0.669495 0.066895 -0.587891 0.449158 1445639692 -0.669495 0.066895 -0.587891 0.449158 1445639692 -0.669495 0.066895 -0.587891 0.449158 1445639692 -0.669495 0.066895 -0.587891 0.449158 1445639692 -0.671204 0.063843 -0.583191 0.453186 1445639692 -0.671204 0.063843 -0.583191 0.453186 1445639692 -0.671204 0.063843 -0.583191 0.453186 1445639692 -0.671204 0.063843 -0.583191 0.453186 1445639692 -0.671204 0.063843 -0.583191 0.453186 1445639692 -0.671204 0.063843 -0.583191 0.453186 1445639692 -0.671814 0.077271 -0.585632 0.446899 1445639692 -0.671814 0.077271 -0.585632 0.446899 1445639692 -0.671814 0.077271 -0.585632 0.446899 1445639692 -0.671814 0.077271 -0.585632 0.446899 1445639692 -0.671814 0.077271 -0.585632 0.446899 1445639692 -0.671814 0.077271 -0.585632 0.446899 1445639692 -0.671814 0.077271 -0.585632 0.446899 1445639692 -0.670715 0.082214 -0.587708 0.445068 1445639692 -0.670715 0.082214 -0.587708 0.445068 1445639692 -0.670715 0.082214 -0.587708 0.445068 1445639692 -0.670715 0.082214 -0.587708 0.445068 1445639692 -0.670715 0.082214 -0.587708 0.445068 1445639692 -0.670715 0.082214 -0.587708 0.445068 1445639692 -0.672241 0.080261 -0.588562 0.441895 1445639692 -0.672241 0.080261 -0.588562 0.441895 1445639692 -0.672241 0.080261 -0.588562 0.441895 1445639692 -0.672241 0.080261 -0.588562 0.441895 1445639692 -0.672241 0.080261 -0.588562 0.441895 1445639692 -0.672241 0.080261 -0.588562 0.441895 1445639692 -0.676453 0.087341 -0.591980 0.429443 1445639692 -0.676453 0.087341 -0.591980 0.429443 1445639692 -0.676453 0.087341 -0.591980 0.429443 1445639692 -0.676453 0.087341 -0.591980 0.429443 1445639692 -0.676453 0.087341 -0.591980 0.429443 1445639693 -0.676453 0.087341 -0.591980 0.429443 1445639693 -0.680725 0.100464 -0.595703 0.414368 1445639693 -0.680725 0.100464 -0.595703 0.414368 1445639693 -0.680725 0.100464 -0.595703 0.414368 1445639693 -0.680725 0.100464 -0.595703 0.414368 1445639693 -0.680725 0.100464 -0.595703 0.414368 1445639693 -0.676147 0.114258 -0.603149 0.407471 1445639693 -0.676147 0.114258 -0.603149 0.407471 1445639693 -0.676147 0.114258 -0.603149 0.407471 1445639693 -0.676147 0.114258 -0.603149 0.407471 1445639693 -0.676147 0.114258 -0.603149 0.407471 1445639693 -0.676147 0.114258 -0.603149 0.407471 1445639693 -0.676147 0.114258 -0.603149 0.407471 1445639693 -0.666382 0.106628 -0.604858 0.422852 1445639693 -0.666382 0.106628 -0.604858 0.422852 1445639693 -0.666382 0.106628 -0.604858 0.422852 1445639693 -0.666382 0.106628 -0.604858 0.422852 1445639693 -0.666382 0.106628 -0.604858 0.422852 1445639693 -0.666382 0.106628 -0.604858 0.422852 1445639693 -0.665100 0.081177 -0.597839 0.440063 1445639693 -0.665100 0.081177 -0.597839 0.440063 1445639693 -0.665100 0.081177 -0.597839 0.440063 1445639693 -0.665100 0.081177 -0.597839 0.440063 1445639693 -0.665100 0.081177 -0.597839 0.440063 1445639693 -0.668396 0.067749 -0.598083 0.437012 1445639693 -0.668396 0.067749 -0.598083 0.437012 1445639693 -0.668396 0.067749 -0.598083 0.437012 1445639693 -0.668396 0.067749 -0.598083 0.437012 1445639693 -0.668396 0.067749 -0.598083 0.437012 1445639693 -0.668396 0.067749 -0.598083 0.437012 1445639693 -0.669556 0.059570 -0.604736 0.427185 1445639693 -0.669556 0.059570 -0.604736 0.427185 1445639693 -0.669556 0.059570 -0.604736 0.427185 1445639693 -0.669556 0.059570 -0.604736 0.427185 1445639693 -0.669556 0.059570 -0.604736 0.427185 1445639693 -0.669556 0.059570 -0.604736 0.427185 1445639693 -0.669556 0.059570 -0.604736 0.427185 1445639693 -0.670654 0.025269 -0.602905 0.431396 1445639693 -0.670654 0.025269 -0.602905 0.431396 1445639693 -0.670654 0.025269 -0.602905 0.431396 1445639693 -0.670654 0.025269 -0.602905 0.431396 1445639693 -0.670654 0.025269 -0.602905 0.431396 1445639693 -0.670654 0.025269 -0.602905 0.431396 1445639693 -0.670654 0.025269 -0.602905 0.431396 1445639693 -0.675049 -0.019287 -0.592224 0.439575 1445639693 -0.675049 -0.019287 -0.592224 0.439575 1445639693 -0.675049 -0.019287 -0.592224 0.439575 1445639693 -0.675049 -0.019287 -0.592224 0.439575 1445639693 -0.675049 -0.019287 -0.592224 0.439575 1445639693 -0.681763 -0.034058 -0.591431 0.429321 1445639693 -0.681763 -0.034058 -0.591431 0.429321 1445639693 -0.681763 -0.034058 -0.591431 0.429321 1445639693 -0.681763 -0.034058 -0.591431 0.429321 1445639693 -0.681763 -0.034058 -0.591431 0.429321 1445639693 -0.681763 -0.034058 -0.591431 0.429321 1445639693 -0.681763 -0.034058 -0.591431 0.429321 1445639693 -0.687195 -0.020874 -0.601868 0.406372 1445639693 -0.687195 -0.020874 -0.601868 0.406372 1445639693 -0.687195 -0.020874 -0.601868 0.406372 1445639693 -0.687195 -0.020874 -0.601868 0.406372 1445639693 -0.687195 -0.020874 -0.601868 0.406372 1445639693 -0.690857 -0.018921 -0.607117 0.392212 1445639693 -0.690857 -0.018921 -0.607117 0.392212 1445639693 -0.690857 -0.018921 -0.607117 0.392212 1445639693 -0.690857 -0.018921 -0.607117 0.392212 1445639693 -0.690857 -0.018921 -0.607117 0.392212 1445639693 -0.690857 -0.018921 -0.607117 0.392212 1445639693 -0.696289 -0.025513 -0.608521 0.379883 1445639693 -0.696289 -0.025513 -0.608521 0.379883 1445639693 -0.696289 -0.025513 -0.608521 0.379883 1445639693 -0.696289 -0.025513 -0.608521 0.379883 1445639693 -0.696289 -0.025513 -0.608521 0.379883 1445639693 -0.696289 -0.025513 -0.608521 0.379883 1445639693 -0.696289 -0.025513 -0.608521 0.379883 1445639693 -0.702942 -0.021912 -0.612976 0.360229 1445639693 -0.702942 -0.021912 -0.612976 0.360229 1445639693 -0.702942 -0.021912 -0.612976 0.360229 1445639693 -0.702942 -0.021912 -0.612976 0.360229 1445639693 -0.702942 -0.021912 -0.612976 0.360229 1445639693 -0.702942 -0.021912 -0.612976 0.360229 1445639693 -0.702942 -0.021912 -0.612976 0.360229 1445639693 -0.709412 -0.012695 -0.617920 0.338867 1445639693 -0.709412 -0.012695 -0.617920 0.338867 1445639693 -0.709412 -0.012695 -0.617920 0.338867 1445639693 -0.709412 -0.012695 -0.617920 0.338867 1445639693 -0.709412 -0.012695 -0.617920 0.338867 1445639693 -0.709412 -0.012695 -0.617920 0.338867 1445639693 -0.710938 -0.006836 -0.621338 0.329407 1445639693 -0.710938 -0.006836 -0.621338 0.329407 1445639693 -0.710938 -0.006836 -0.621338 0.329407 1445639693 -0.710938 -0.006836 -0.621338 0.329407 1445639693 -0.710938 -0.006836 -0.621338 0.329407 1445639693 -0.710938 -0.006836 -0.621338 0.329407 1445639693 -0.704163 -0.011963 -0.623047 0.340393 1445639693 -0.704163 -0.011963 -0.623047 0.340393 1445639693 -0.704163 -0.011963 -0.623047 0.340393 1445639693 -0.704163 -0.011963 -0.623047 0.340393 1445639693 -0.704163 -0.011963 -0.623047 0.340393 1445639693 -0.704163 -0.011963 -0.623047 0.340393 1445639693 -0.698669 -0.031982 -0.617920 0.359253 1445639693 -0.698669 -0.031982 -0.617920 0.359253 1445639693 -0.698669 -0.031982 -0.617920 0.359253 1445639693 -0.698669 -0.031982 -0.617920 0.359253 1445639693 -0.698669 -0.031982 -0.617920 0.359253 1445639693 -0.698669 -0.031982 -0.617920 0.359253 1445639693 -0.697998 -0.045166 -0.615356 0.363464 1445639693 -0.697998 -0.045166 -0.615356 0.363464 1445639693 -0.697998 -0.045166 -0.615356 0.363464 1445639693 -0.697998 -0.045166 -0.615356 0.363464 1445639693 -0.697998 -0.045166 -0.615356 0.363464 1445639693 -0.697998 -0.045166 -0.615356 0.363464 1445639693 -0.697998 -0.045166 -0.615356 0.363464 1445639694 -0.694946 -0.049744 -0.617371 0.365356 1445639694 -0.694946 -0.049744 -0.617371 0.365356 1445639694 -0.694946 -0.049744 -0.617371 0.365356 1445639694 -0.694946 -0.049744 -0.617371 0.365356 1445639694 -0.694946 -0.049744 -0.617371 0.365356 1445639694 -0.694946 -0.049744 -0.617371 0.365356 1445639694 -0.694946 -0.049744 -0.617371 0.365356 1445639694 -0.687988 -0.071350 -0.610229 0.386353 1445639694 -0.687988 -0.071350 -0.610229 0.386353 1445639694 -0.687988 -0.071350 -0.610229 0.386353 1445639694 -0.687988 -0.071350 -0.610229 0.386353 1445639694 -0.687988 -0.071350 -0.610229 0.386353 1445639694 -0.687988 -0.071350 -0.610229 0.386353 1445639694 -0.683838 -0.095886 -0.596252 0.409424 1445639694 -0.683838 -0.095886 -0.596252 0.409424 1445639694 -0.683838 -0.095886 -0.596252 0.409424 1445639694 -0.683838 -0.095886 -0.596252 0.409424 1445639694 -0.683838 -0.095886 -0.596252 0.409424 1445639694 -0.683838 -0.095886 -0.596252 0.409424 1445639694 -0.683838 -0.095886 -0.596252 0.409424 1445639694 -0.685181 -0.096375 -0.590576 0.415283 1445639694 -0.685181 -0.096375 -0.590576 0.415283 1445639694 -0.685181 -0.096375 -0.590576 0.415283 1445639694 -0.685181 -0.096375 -0.590576 0.415283 1445639694 -0.685181 -0.096375 -0.590576 0.415283 1445639694 -0.685181 -0.096375 -0.590576 0.415283 1445639694 -0.686584 -0.077209 -0.597412 0.407227 1445639694 -0.686584 -0.077209 -0.597412 0.407227 1445639694 -0.686584 -0.077209 -0.597412 0.407227 1445639694 -0.686584 -0.077209 -0.597412 0.407227 1445639694 -0.686584 -0.077209 -0.597412 0.407227 1445639694 -0.686584 -0.077209 -0.597412 0.407227 1445639694 -0.685059 -0.065430 -0.604675 0.401001 1445639694 -0.685059 -0.065430 -0.604675 0.401001 1445639694 -0.685059 -0.065430 -0.604675 0.401001 1445639694 -0.685059 -0.065430 -0.604675 0.401001 1445639694 -0.685059 -0.065430 -0.604675 0.401001 1445639694 -0.685059 -0.065430 -0.604675 0.401001 1445639694 -0.684631 -0.069336 -0.604187 0.401917 1445639694 -0.684631 -0.069336 -0.604187 0.401917 1445639694 -0.684631 -0.069336 -0.604187 0.401917 1445639694 -0.684631 -0.069336 -0.604187 0.401917 1445639694 -0.684631 -0.069336 -0.604187 0.401917 1445639694 -0.684631 -0.069336 -0.604187 0.401917 1445639694 -0.687744 -0.070251 -0.605103 0.394958 1445639694 -0.687744 -0.070251 -0.605103 0.394958 1445639694 -0.687744 -0.070251 -0.605103 0.394958 1445639694 -0.687744 -0.070251 -0.605103 0.394958 1445639694 -0.687744 -0.070251 -0.605103 0.394958 1445639694 -0.695313 -0.062439 -0.608398 0.377563 1445639694 -0.695313 -0.062439 -0.608398 0.377563 1445639694 -0.695313 -0.062439 -0.608398 0.377563 1445639694 -0.695313 -0.062439 -0.608398 0.377563 1445639694 -0.695313 -0.062439 -0.608398 0.377563 1445639694 -0.695313 -0.062439 -0.608398 0.377563 1445639694 -0.702332 -0.051147 -0.612976 0.358337 1445639694 -0.702332 -0.051147 -0.612976 0.358337 1445639694 -0.702332 -0.051147 -0.612976 0.358337 1445639694 -0.702332 -0.051147 -0.612976 0.358337 1445639694 -0.702332 -0.051147 -0.612976 0.358337 1445639694 -0.702332 -0.051147 -0.612976 0.358337 1445639694 -0.702332 -0.051147 -0.612976 0.358337 1445639694 -0.703857 -0.042480 -0.617737 0.348267 1445639694 -0.703857 -0.042480 -0.617737 0.348267 1445639694 -0.703857 -0.042480 -0.617737 0.348267 1445639694 -0.703857 -0.042480 -0.617737 0.348267 1445639694 -0.703857 -0.042480 -0.617737 0.348267 1445639694 -0.703857 -0.042480 -0.617737 0.348267 1445639694 -0.700745 -0.053406 -0.615601 0.356628 1445639694 -0.700745 -0.053406 -0.615601 0.356628 1445639694 -0.700745 -0.053406 -0.615601 0.356628 1445639694 -0.700745 -0.053406 -0.615601 0.356628 1445639694 -0.700745 -0.053406 -0.615601 0.356628 1445639694 -0.700745 -0.053406 -0.615601 0.356628 1445639694 -0.700745 -0.053406 -0.615601 0.356628 1445639694 -0.701477 -0.069092 -0.609802 0.362488 1445639694 -0.701477 -0.069092 -0.609802 0.362488 1445639694 -0.701477 -0.069092 -0.609802 0.362488 1445639694 -0.701477 -0.069092 -0.609802 0.362488 1445639694 -0.701477 -0.069092 -0.609802 0.362488 1445639694 -0.701477 -0.069092 -0.609802 0.362488 1445639694 -0.701660 -0.071167 -0.613464 0.355530 1445639694 -0.701660 -0.071167 -0.613464 0.355530 1445639694 -0.701660 -0.071167 -0.613464 0.355530 1445639694 -0.701660 -0.071167 -0.613464 0.355530 1445639694 -0.701660 -0.071167 -0.613464 0.355530 1445639694 -0.701660 -0.071167 -0.613464 0.355530 1445639694 -0.695313 -0.086426 -0.611511 0.367798 1445639694 -0.695313 -0.086426 -0.611511 0.367798 1445639694 -0.695313 -0.086426 -0.611511 0.367798 1445639694 -0.695313 -0.086426 -0.611511 0.367798 1445639694 -0.695313 -0.086426 -0.611511 0.367798 1445639694 -0.695313 -0.086426 -0.611511 0.367798 1445639694 -0.688354 -0.121704 -0.592651 0.400208 1445639694 -0.688354 -0.121704 -0.592651 0.400208 1445639694 -0.688354 -0.121704 -0.592651 0.400208 1445639694 -0.688354 -0.121704 -0.592651 0.400208 1445639694 -0.688354 -0.121704 -0.592651 0.400208 1445639694 -0.688354 -0.121704 -0.592651 0.400208 1445639694 -0.688782 -0.127014 -0.585144 0.408752 1445639694 -0.688782 -0.127014 -0.585144 0.408752 1445639694 -0.688782 -0.127014 -0.585144 0.408752 1445639694 -0.688782 -0.127014 -0.585144 0.408752 1445639694 -0.688782 -0.127014 -0.585144 0.408752 1445639694 -0.688782 -0.127014 -0.585144 0.408752 1445639694 -0.691956 -0.098145 -0.598572 0.391602 1445639694 -0.691956 -0.098145 -0.598572 0.391602 1445639694 -0.691956 -0.098145 -0.598572 0.391602 1445639694 -0.691956 -0.098145 -0.598572 0.391602 1445639694 -0.691956 -0.098145 -0.598572 0.391602 1445639694 -0.691956 -0.098145 -0.598572 0.391602 1445639694 -0.694336 -0.084717 -0.601624 0.385742 1445639695 -0.694336 -0.084717 -0.601624 0.385742 1445639695 -0.694336 -0.084717 -0.601624 0.385742 1445639695 -0.694336 -0.084717 -0.601624 0.385742 1445639695 -0.694336 -0.084717 -0.601624 0.385742 1445639695 -0.694336 -0.084717 -0.601624 0.385742 1445639695 -0.697388 -0.084595 -0.598755 0.384827 1445639695 -0.697388 -0.084595 -0.598755 0.384827 1445639695 -0.697388 -0.084595 -0.598755 0.384827 1445639695 -0.697388 -0.084595 -0.598755 0.384827 1445639695 -0.697388 -0.084595 -0.598755 0.384827 1445639695 -0.697388 -0.084595 -0.598755 0.384827 1445639695 -0.703430 -0.068970 -0.602051 0.371521 1445639695 -0.703430 -0.068970 -0.602051 0.371521 1445639695 -0.703430 -0.068970 -0.602051 0.371521 1445639695 -0.703430 -0.068970 -0.602051 0.371521 1445639695 -0.703430 -0.068970 -0.602051 0.371521 1445639695 -0.703430 -0.068970 -0.602051 0.371521 1445639695 -0.703430 -0.068970 -0.602051 0.371521 1445639695 -0.709167 -0.044861 -0.608582 0.353271 1445639695 -0.709167 -0.044861 -0.608582 0.353271 1445639695 -0.709167 -0.044861 -0.608582 0.353271 1445639695 -0.709167 -0.044861 -0.608582 0.353271 1445639695 -0.709167 -0.044861 -0.608582 0.353271 1445639695 -0.711609 -0.032532 -0.611816 0.343933 1445639695 -0.711609 -0.032532 -0.611816 0.343933 1445639695 -0.711609 -0.032532 -0.611816 0.343933 1445639695 -0.711609 -0.032532 -0.611816 0.343933 1445639695 -0.711609 -0.032532 -0.611816 0.343933 1445639695 -0.711609 -0.032532 -0.611816 0.343933 1445639695 -0.711609 -0.032532 -0.611816 0.343933 1445639695 -0.708801 -0.034302 -0.611267 0.350586 1445639695 -0.708801 -0.034302 -0.611267 0.350586 1445639695 -0.708801 -0.034302 -0.611267 0.350586 1445639695 -0.708801 -0.034302 -0.611267 0.350586 1445639695 -0.708801 -0.034302 -0.611267 0.350586 1445639695 -0.706177 -0.037048 -0.607971 0.361023 1445639695 -0.706177 -0.037048 -0.607971 0.361023 1445639695 -0.706177 -0.037048 -0.607971 0.361023 1445639695 -0.706177 -0.037048 -0.607971 0.361023 1445639695 -0.706177 -0.037048 -0.607971 0.361023 1445639695 -0.706177 -0.037048 -0.607971 0.361023 1445639695 -0.706177 -0.037048 -0.607971 0.361023 1445639695 -0.705261 -0.027161 -0.609558 0.361084 1445639695 -0.705261 -0.027161 -0.609558 0.361084 1445639695 -0.705261 -0.027161 -0.609558 0.361084 1445639695 -0.705261 -0.027161 -0.609558 0.361084 1445639695 -0.705261 -0.027161 -0.609558 0.361084 1445639695 -0.705261 -0.027161 -0.609558 0.361084 1445639695 -0.701355 -0.020020 -0.612671 0.363831 1445639695 -0.701355 -0.020020 -0.612671 0.363831 1445639695 -0.701355 -0.020020 -0.612671 0.363831 1445639695 -0.701355 -0.020020 -0.612671 0.363831 1445639695 -0.701355 -0.020020 -0.612671 0.363831 1445639695 -0.701355 -0.020020 -0.612671 0.363831 1445639695 -0.697754 -0.030151 -0.606262 0.380432 1445639695 -0.697754 -0.030151 -0.606262 0.380432 1445639695 -0.697754 -0.030151 -0.606262 0.380432 1445639695 -0.697754 -0.030151 -0.606262 0.380432 1445639695 -0.697754 -0.030151 -0.606262 0.380432 1445639695 -0.697754 -0.030151 -0.606262 0.380432 1445639695 -0.697754 -0.030151 -0.606262 0.380432 1445639695 -0.697693 -0.030334 -0.597839 0.393677 1445639695 -0.697693 -0.030334 -0.597839 0.393677 1445639695 -0.697693 -0.030334 -0.597839 0.393677 1445639695 -0.697693 -0.030334 -0.597839 0.393677 1445639695 -0.697693 -0.030334 -0.597839 0.393677 1445639695 -0.697693 -0.030334 -0.597839 0.393677 1445639695 -0.695618 0.006287 -0.609253 0.380615 1445639695 -0.695618 0.006287 -0.609253 0.380615 1445639695 
-0.279419 0.203125 -0.089661 0.934143 1445639698 -0.279419 0.203125 -0.089661 0.934143 1445639698 -0.279419 0.203125 -0.089661 0.934143 1445639698 -0.279419 0.203125 -0.089661 0.934143 1445639698 -0.313110 0.185791 -0.050903 0.929932 1445639698 -0.313110 0.185791 -0.050903 0.929932 1445639698 -0.313110 0.185791 -0.050903 0.929932 1445639698 -0.313110 0.185791 -0.050903 0.929932 1445639698 -0.313110 0.185791 -0.050903 0.929932 1445639698 -0.378052 0.153809 -0.071045 0.910156 1445639698 -0.378052 0.153809 -0.071045 0.910156 1445639698 -0.378052 0.153809 -0.071045 0.910156 1445639698 -0.378052 0.153809 -0.071045 0.910156 1445639698 -0.378052 0.153809 -0.071045 0.910156 1445639698 -0.378052 0.153809 -0.071045 0.910156 1445639698 -0.486816 0.081787 -0.094482 0.864502 1445639698 -0.486816 0.081787 -0.094482 0.864502 1445639698 -0.486816 0.081787 -0.094482 0.864502 1445639698 -0.486816 0.081787 -0.094482 0.864502 1445639698 -0.486816 0.081787 -0.094482 0.864502 1445639698 -0.486816 0.081787 -0.094482 0.864502 1445639698 -0.486816 0.081787 -0.094482 0.864502 1445639698 -0.552917 0.007202 -0.089050 0.828430 1445639698 -0.552917 0.007202 -0.089050 0.828430 1445639698 -0.552917 0.007202 -0.089050 0.828430 1445639698 -0.552917 0.007202 -0.089050 0.828430 1445639698 -0.552917 0.007202 -0.089050 0.828430 1445639698 -0.552917 0.007202 -0.089050 0.828430 1445639698 -0.514221 -0.009033 -0.080688 0.853821 1445639698 -0.514221 -0.009033 -0.080688 0.853821 1445639698 -0.514221 -0.009033 -0.080688 0.853821 1445639698 -0.514221 -0.009033 -0.080688 0.853821 1445639698 -0.514221 -0.009033 -0.080688 0.853821 1445639698 -0.514221 -0.009033 -0.080688 0.853821 1445639698 -0.425049 0.005005 -0.095581 0.900085 1445639698 -0.425049 0.005005 -0.095581 0.900085 1445639698 -0.425049 0.005005 -0.095581 0.900085 1445639698 -0.425049 0.005005 -0.095581 0.900085 1445639698 -0.425049 0.005005 -0.095581 0.900085 1445639698 -0.425049 0.005005 -0.095581 0.900085 1445639698 -0.349304 0.019714 -0.098450 0.931580 1445639698 -0.349304 0.019714 -0.098450 0.931580 1445639698 -0.349304 0.019714 -0.098450 0.931580 1445639698 -0.349304 0.019714 -0.098450 0.931580 1445639698 -0.349304 0.019714 -0.098450 0.931580 1445639698 -0.349304 0.019714 -0.098450 0.931580 1445639698 -0.349304 0.019714 -0.098450 0.931580 1445639698 -0.296814 0.052673 -0.093811 0.948853 1445639698 -0.296814 0.052673 -0.093811 0.948853 1445639698 -0.296814 0.052673 -0.093811 0.948853 1445639698 -0.296814 0.052673 -0.093811 0.948853 1445639698 -0.296814 0.052673 -0.093811 0.948853 1445639698 -0.296814 0.052673 -0.093811 0.948853 1445639698 -0.278137 0.106018 -0.114807 0.947693 1445639698 -0.278137 0.106018 -0.114807 0.947693 1445639698 -0.278137 0.106018 -0.114807 0.947693 1445639698 -0.278137 0.106018 -0.114807 0.947693 1445639698 -0.278137 0.106018 -0.114807 0.947693 1445639698 -0.278137 0.106018 -0.114807 0.947693 1445639698 -0.278137 0.106018 -0.114807 0.947693 1445639698 -0.282104 0.153992 -0.101929 0.941406 1445639698 -0.282104 0.153992 -0.101929 0.941406 1445639698 -0.282104 0.153992 -0.101929 0.941406 1445639698 -0.282104 0.153992 -0.101929 0.941406 1445639698 -0.282104 0.153992 -0.101929 0.941406 1445639698 -0.282104 0.153992 -0.101929 0.941406 1445639698 -0.277954 0.193604 -0.077087 0.937683 1445639698 -0.277954 0.193604 -0.077087 0.937683 1445639698 -0.277954 0.193604 -0.077087 0.937683 1445639698 -0.277954 0.193604 -0.077087 0.937683 1445639698 -0.277954 0.193604 -0.077087 0.937683 1445639699 -0.277954 0.193604 -0.077087 0.937683 1445639699 -0.283264 0.205505 -0.038940 0.935913 1445639699 -0.283264 0.205505 -0.038940 0.935913 1445639699 -0.283264 0.205505 -0.038940 0.935913 1445639699 -0.283264 0.205505 -0.038940 0.935913 1445639699 -0.283264 0.205505 -0.038940 0.935913 1445639699 -0.283264 0.205505 -0.038940 0.935913 1445639699 -0.283264 0.205505 -0.038940 0.935913 1445639699 -0.322327 0.186890 -0.016541 0.927856 1445639699 -0.322327 0.186890 -0.016541 0.927856 1445639699 -0.322327 0.186890 -0.016541 0.927856 1445639699 -0.322327 0.186890 -0.016541 0.927856 1445639699 -0.322327 0.186890 -0.016541 0.927856 1445639699 -0.322327 0.186890 -0.016541 0.927856 1445639699 -0.415100 0.131531 -0.033508 0.899597 1445639699 -0.415100 0.131531 -0.033508 0.899597 1445639699 -0.415100 0.131531 -0.033508 0.899597 1445639699 -0.415100 0.131531 -0.033508 0.899597 1445639699 -0.415100 0.131531 -0.033508 0.899597 1445639699 -0.415100 0.131531 -0.033508 0.899597 1445639699 -0.415100 0.131531 -0.033508 0.899597 1445639699 -0.530151 0.068848 -0.105957 0.838440 1445639699 -0.530151 0.068848 -0.105957 0.838440 1445639699 -0.530151 0.068848 -0.105957 0.838440 1445639699 -0.530151 0.068848 -0.105957 0.838440 1445639699 -0.530151 0.068848 -0.105957 0.838440 1445639699 -0.530151 0.068848 -0.105957 0.838440 1445639699 -0.546143 0.076660 -0.133728 0.823425 1445639699 -0.546143 0.076660 -0.133728 0.823425 1445639699 -0.546143 0.076660 -0.133728 0.823425 1445639699 -0.546143 0.076660 -0.133728 0.823425 1445639699 -0.546143 0.076660 -0.133728 0.823425 1445639699 -0.485107 0.060059 -0.109619 0.865479 1445639699 -0.485107 0.060059 -0.109619 0.865479 1445639699 -0.485107 0.060059 -0.109619 0.865479 1445639699 -0.485107 0.060059 -0.109619 0.865479 1445639699 -0.485107 0.060059 -0.109619 0.865479 1445639699 -0.485107 0.060059 -0.109619 0.865479 1445639699 -0.485107 0.060059 -0.109619 0.865479 1445639699 -0.398865 0.068970 -0.091492 0.909790 1445639699 -0.398865 0.068970 -0.091492 0.909790 1445639699 -0.398865 0.068970 -0.091492 0.909790 1445639699 -0.398865 0.068970 -0.091492 0.909790 1445639699 -0.398865 0.068970 -0.091492 0.909790 1445639699 -0.398865 0.068970 -0.091492 0.909790 1445639699 -0.398865 0.068970 -0.091492 0.909790 1445639699 -0.320435 0.085205 -0.073181 0.940552 1445639699 -0.320435 0.085205 -0.073181 0.940552 1445639699 -0.320435 0.085205 -0.073181 0.940552 1445639699 -0.320435 0.085205 -0.073181 0.940552 1445639699 -0.320435 0.085205 -0.073181 0.940552 1445639699 -0.320435 0.085205 -0.073181 0.940552 1445639699 -0.256042 0.103271 -0.070923 0.958496 1445639699 -0.256042 0.103271 -0.070923 0.958496 1445639699 -0.256042 0.103271 -0.070923 0.958496 1445639699 -0.256042 0.103271 -0.070923 0.958496 1445639699 -0.256042 0.103271 -0.070923 0.958496 1445639699 -0.256042 0.103271 -0.070923 0.958496 1445639699 -0.236084 0.113098 -0.074829 0.962219 1445639699 -0.236084 0.113098 -0.074829 0.962219 1445639699 -0.236084 0.113098 -0.074829 0.962219 1445639699 -0.236084 0.113098 -0.074829 0.962219 1445639699 -0.236084 0.113098 -0.074829 0.962219 1445639699 -0.236084 0.113098 -0.074829 0.962219 1445639699 -0.250061 0.118347 -0.067444 0.958557 1445639699 -0.250061 0.118347 -0.067444 0.958557 1445639699 -0.250061 0.118347 -0.067444 0.958557 1445639699 -0.250061 0.118347 -0.067444 0.958557 1445639699 -0.250061 0.118347 -0.067444 0.958557 1445639699 -0.250061 0.118347 -0.067444 0.958557 1445639699 -0.250061 0.118347 -0.067444 0.958557 1445639699 -0.275391 0.119324 -0.062256 0.951843 1445639699 -0.275391 0.119324 -0.062256 0.951843 1445639699 -0.275391 0.119324 -0.062256 0.951843 1445639699 -0.275391 0.119324 -0.062256 0.951843 1445639699 -0.275391 0.119324 -0.062256 0.951843 1445639699 -0.275391 0.119324 -0.062256 0.951843 1445639699 -0.275391 0.119324 -0.062256 0.951843 1445639699 -0.316040 0.101013 -0.022949 0.943054 1445639699 -0.316040 0.101013 -0.022949 0.943054 1445639699 -0.316040 0.101013 -0.022949 0.943054 1445639699 -0.316040 0.101013 -0.022949 0.943054 1445639699 -0.316040 0.101013 -0.022949 0.943054 1445639699 -0.316040 0.101013 -0.022949 0.943054 1445639699 -0.316040 0.101013 -0.022949 0.943054 1445639699 -0.404785 0.064453 -0.030029 0.911621 1445639699 -0.404785 0.064453 -0.030029 0.911621 1445639699 -0.404785 0.064453 -0.030029 0.911621 1445639699 -0.404785 0.064453 -0.030029 0.911621 1445639699 -0.404785 0.064453 -0.030029 0.911621 1445639699 -0.404785 0.064453 -0.030029 0.911621 1445639699 -0.539734 -0.003174 -0.075500 0.838440 1445639699 -0.539734 -0.003174 -0.075500 0.838440 1445639699 -0.539734 -0.003174 -0.075500 0.838440 1445639699 -0.539734 -0.003174 -0.075500 0.838440 1445639699 -0.539734 -0.003174 -0.075500 0.838440 1445639699 -0.539734 -0.003174 -0.075500 0.838440 1445639699 -0.539734 -0.003174 -0.075500 0.838440 1445639699 -0.553955 0.015198 -0.095947 0.826843 1445639699 -0.553955 0.015198 -0.095947 0.826843 1445639699 -0.553955 0.015198 -0.095947 0.826843 1445639699 -0.553955 0.015198 -0.095947 0.826843 1445639699 -0.553955 0.015198 -0.095947 0.826843 1445639699 -0.461182 0.039490 -0.141663 0.875061 1445639699 -0.461182 0.039490 -0.141663 0.875061 1445639699 -0.461182 0.039490 -0.141663 0.875061 1445639699 -0.461182 0.039490 -0.141663 0.875061 1445639699 -0.461182 0.039490 -0.141663 0.875061 1445639699 -0.461182 0.039490 -0.141663 0.875061 1445639699 -0.461182 0.039490 -0.141663 0.875061 1445639699 -0.358826 0.052551 -0.108887 0.925537 1445639699 -0.358826 0.052551 -0.108887 0.925537 1445639699 -0.358826 0.052551 -0.108887 0.925537 1445639699 -0.358826 0.052551 -0.108887 0.925537 1445639699 -0.358826 0.052551 -0.108887 0.925537 1445639699 -0.358826 0.052551 -0.108887 0.925537 1445639700 -0.268372 0.083862 -0.095642 0.954834 1445639700 -0.268372 0.083862 -0.095642 0.954834 1445639700 -0.268372 0.083862 -0.095642 0.954834 1445639700 -0.268372 0.083862 -0.095642 0.954834 1445639700 -0.268372 0.083862 -0.095642 0.954834 1445639700 -0.268372 0.083862 -0.095642 0.954834 1445639700 -0.211853 0.119995 -0.097534 0.964966 1445639700 -0.211853 0.119995 -0.097534 0.964966 1445639700 -0.211853 0.119995 -0.097534 0.964966 1445639700 -0.211853 0.119995 -0.097534 0.964966 1445639700 -0.211853 0.119995 -0.097534 0.964966 1445639700 -0.211853 0.119995 -0.097534 0.964966 1445639700 -0.211670 0.158936 -0.099976 0.959106 1445639700 -0.211670 0.158936 -0.099976 0.959106 1445639700 -0.211670 0.158936 -0.099976 0.959106 1445639700 -0.211670 0.158936 -0.099976 0.959106 1445639700 -0.211670 0.158936 -0.099976 0.959106 1445639700 -0.211670 0.158936 -0.099976 0.959106 1445639700 -0.211670 0.158936 -0.099976 0.959106 1445639700 -0.245972 0.176758 -0.066101 0.950684 1445639700 -0.245972 0.176758 -0.066101 0.950684 1445639700 -0.245972 0.176758 -0.066101 0.950684 1445639700 -0.245972 0.176758 -0.066101 0.950684 1445639700 -0.245972 0.176758 -0.066101 0.950684 1445639700 -0.245972 0.176758 -0.066101 0.950684 1445639700 -0.271362 0.177429 -0.043213 0.944946 1445639700 -0.271362 0.177429 -0.043213 0.944946 1445639700 -0.271362 0.177429 -0.043213 0.944946 1445639700 -0.271362 0.177429 -0.043213 0.944946 1445639700 -0.271362 0.177429 -0.043213 0.944946 1445639700 -0.271362 0.177429 -0.043213 0.944946 1445639700 -0.315979 0.158630 -0.008728 0.935364 1445639700 -0.315979 0.158630 -0.008728 0.935364 1445639700 -0.315979 0.158630 -0.008728 0.935364 1445639700 -0.315979 0.158630 -0.008728 0.935364 1445639700 -0.315979 0.158630 -0.008728 0.935364 1445639700 -0.315979 0.158630 -0.008728 0.935364 1445639700 -0.417480 0.117126 -0.020142 0.900879 1445639700 -0.417480 0.117126 -0.020142 0.900879 1445639700 -0.417480 0.117126 -0.020142 0.900879 1445639700 -0.417480 0.117126 -0.020142 0.900879 1445639700 -0.417480 0.117126 -0.020142 0.900879 1445639700 -0.417480 0.117126 -0.020142 0.900879 1445639700 -0.417480 0.117126 -0.020142 0.900879 1445639700 -0.562988 0.020203 -0.064148 0.823730 1445639700 -0.562988 0.020203 -0.064148 0.823730 1445639700 -0.562988 0.020203 -0.064148 0.823730 1445639700 -0.562988 0.020203 -0.064148 0.823730 1445639700 -0.562988 0.020203 -0.064148 0.823730 1445639700 -0.562988 0.020203 -0.064148 0.823730 1445639700 -0.598022 0.015015 -0.069946 0.798279 1445639700 -0.598022 0.015015 -0.069946 0.798279 1445639700 -0.598022 0.015015 -0.069946 0.798279 1445639700 -0.598022 0.015015 -0.069946 0.798279 1445639700 -0.598022 0.015015 -0.069946 0.798279 1445639700 -0.598022 0.015015 -0.069946 0.798279 1445639700 -0.513489 0.050354 -0.111145 0.849365 1445639700 -0.513489 0.050354 -0.111145 0.849365 1445639700 -0.513489 0.050354 -0.111145 0.849365 1445639700 -0.513489 0.050354 -0.111145 0.849365 1445639700 -0.513489 0.050354 -0.111145 0.849365 1445639700 -0.513489 0.050354 -0.111145 0.849365 1445639700 -0.513489 0.050354 -0.111145 0.849365 1445639700 -0.418579 0.048767 -0.079285 0.903381 1445639700 -0.418579 0.048767 -0.079285 0.903381 1445639700 -0.418579 0.048767 -0.079285 0.903381 1445639700 -0.418579 0.048767 -0.079285 0.903381 1445639700 -0.418579 0.048767 -0.079285 0.903381 1445639700 -0.418579 0.048767 -0.079285 0.903381 1445639700 -0.325317 0.076721 -0.070679 0.939819 1445639700 -0.325317 0.076721 -0.070679 0.939819 1445639700 -0.325317 0.076721 -0.070679 0.939819 1445639700 -0.325317 0.076721 -0.070679 0.939819 1445639700 -0.325317 0.076721 -0.070679 0.939819 1445639700 -0.325317 0.076721 -0.070679 0.939819 1445639700 -0.325317 0.076721 -0.070679 0.939819 1445639700 -0.260742 0.105286 -0.062683 0.957581 1445639700 -0.260742 0.105286 -0.062683 0.957581 1445639700 -0.260742 0.105286 -0.062683 0.957581 1445639700 -0.260742 0.105286 -0.062683 0.957581 1445639700 -0.260742 0.105286 -0.062683 0.957581 1445639700 -0.260742 0.105286 -0.062683 0.957581 1445639700 -0.239136 0.138672 -0.091003 0.956665 1445639700 -0.239136 0.138672 -0.091003 0.956665 1445639700 -0.239136 0.138672 -0.091003 0.956665 1445639700 -0.239136 0.138672 -0.091003 0.956665 1445639700 -0.239136 0.138672 -0.091003 0.956665 1445639700 -0.239136 0.138672 -0.091003 0.956665 1445639700 -0.239136 0.138672 -0.091003 0.956665 1445639700 -0.260864 0.168396 -0.082581 0.946960 1445639700 -0.260864 0.168396 -0.082581 0.946960 1445639700 -0.260864 0.168396 -0.082581 0.946960 1445639700 -0.260864 0.168396 -0.082581 0.946960 1445639700 -0.260864 0.168396 -0.082581 0.946960 1445639700 -0.260864 0.168396 -0.082581 0.946960 1445639700 -0.284485 0.186096 -0.056702 0.938721 1445639700 -0.284485 0.186096 -0.056702 0.938721 1445639700 -0.284485 0.186096 -0.056702 0.938721 1445639700 -0.284485 0.186096 -0.056702 0.938721 1445639700 -0.284485 0.186096 -0.056702 0.938721 1445639700 -0.284485 0.186096 -0.056702 0.938721 1445639700 -0.305786 0.190735 -0.027832 0.932373 1445639700 -0.305786 0.190735 -0.027832 0.932373 1445639700 -0.305786 0.190735 -0.027832 0.932373 1445639700 -0.305786 0.190735 -0.027832 0.932373 1445639700 -0.305786 0.190735 -0.027832 0.932373 1445639700 -0.351624 0.172729 0.007690 0.920044 1445639700 -0.351624 0.172729 0.007690 0.920044 1445639700 -0.351624 0.172729 0.007690 0.920044 1445639700 -0.351624 0.172729 0.007690 0.920044 1445639700 -0.351624 0.172729 0.007690 0.920044 1445639700 -0.351624 0.172729 0.007690 0.920044 1445639700 -0.351624 0.172729 0.007690 0.920044 1445639700 -0.463013 0.124939 -0.019348 0.877258 1445639701 -0.463013 0.124939 -0.019348 0.877258 1445639701 -0.463013 0.124939 -0.019348 0.877258 1445639701 -0.463013 0.124939 -0.019348 0.877258 1445639701 -0.463013 0.124939 -0.019348 0.877258 1445639701 -0.463013 0.124939 -0.019348 0.877258 1445639701 -0.598022 0.060791 -0.089111 0.794189 1445639701 -0.598022 0.060791 -0.089111 0.794189 1445639701 -0.598022 0.060791 -0.089111 0.794189 1445639701 -0.598022 0.060791 -0.089111 0.794189 1445639701 -0.598022 0.060791 -0.089111 0.794189 1445639701 -0.598022 0.060791 -0.089111 0.794189 1445639701 -0.598022 0.060791 -0.089111 0.794189 1445639701 -0.611206 0.094727 -0.118164 0.776855 1445639701 -0.611206 0.094727 -0.118164 0.776855 1445639701 -0.611206 0.094727 -0.118164 0.776855 1445639701 -0.611206 0.094727 -0.118164 0.776855 1445639701 -0.611206 0.094727 -0.118164 0.776855 1445639701 -0.611206 0.094727 -0.118164 0.776855 1445639701 -0.539673 0.086121 -0.107300 0.830566 1445639701 -0.539673 0.086121 -0.107300 0.830566 1445639701 -0.539673 0.086121 -0.107300 0.830566 1445639701 -0.539673 0.086121 -0.107300 0.830566 1445639701 -0.539673 0.086121 -0.107300 0.830566 1445639701 -0.539673 0.086121 -0.107300 0.830566 1445639701 -0.539673 0.086121 -0.107300 0.830566 1445639701 -0.445374 0.076660 -0.071167 0.889221 1445639701 -0.445374 0.076660 -0.071167 0.889221 1445639701 -0.445374 0.076660 -0.071167 0.889221 1445639701 -0.445374 0.076660 -0.071167 0.889221 1445639701 -0.445374 0.076660 -0.071167 0.889221 1445639701 -0.445374 0.076660 -0.071167 0.889221 1445639701 -0.345642 0.084595 -0.069397 0.931946 1445639701 -0.345642 0.084595 -0.069397 0.931946 1445639701 -0.345642 0.084595 -0.069397 0.931946 1445639701 -0.345642 0.084595 -0.069397 0.931946 1445639701 -0.345642 0.084595 -0.069397 0.931946 1445639701 -0.345642 0.084595 -0.069397 0.931946 1445639701 -0.263062 0.079712 -0.058044 0.959717 1445639701 -0.263062 0.079712 -0.058044 0.959717 1445639701 -0.263062 0.079712 -0.058044 0.959717 1445639701 -0.263062 0.079712 -0.058044 0.959717 1445639701 -0.263062 0.079712 -0.058044 0.959717 1445639701 -0.263062 0.079712 -0.058044 0.959717 1445639701 -0.263062 0.079712 -0.058044 0.959717 1445639701 -0.215210 0.087646 -0.088745 0.968567 1445639701 -0.215210 0.087646 -0.088745 0.968567 1445639701 -0.215210 0.087646 -0.088745 0.968567 1445639701 -0.215210 0.087646 -0.088745 0.968567 1445639701 -0.215210 0.087646 -0.088745 0.968567 1445639701 -0.248718 0.101196 -0.104492 0.957581 1445639701 -0.248718 0.101196 -0.104492 0.957581 1445639701 -0.248718 0.101196 -0.104492 0.957581 1445639701 -0.248718 0.101196 -0.104492 0.957581 1445639701 -0.248718 0.101196 -0.104492 0.957581 1445639701 -0.248718 0.101196 -0.104492 0.957581 1445639701 -0.248718 0.101196 -0.104492 0.957581 1445639701 -0.297607 0.116394 -0.069885 0.944946 1445639701 -0.297607 0.116394 -0.069885 0.944946 1445639701 -0.297607 0.116394 -0.069885 0.944946 1445639701 -0.297607 0.116394 -0.069885 0.944946 1445639701 -0.297607 0.116394 -0.069885 0.944946 1445639701 -0.297607 0.116394 -0.069885 0.944946 1445639701 -0.327026 0.135681 -0.040466 0.934326 1445639701 -0.327026 0.135681 -0.040466 0.934326 1445639701 -0.327026 0.135681 -0.040466 0.934326 1445639701 -0.327026 0.135681 -0.040466 0.934326 1445639701 -0.327026 0.135681 -0.040466 0.934326 1445639701 -0.327026 0.135681 -0.040466 0.934326 1445639701 -0.327026 0.135681 -0.040466 0.934326 1445639701 -0.365417 0.143188 -0.007507 0.919739 1445639701 -0.365417 0.143188 -0.007507 0.919739 1445639701 -0.365417 0.143188 -0.007507 0.919739 1445639701 -0.365417 0.143188 -0.007507 0.919739 1445639701 -0.365417 0.143188 -0.007507 0.919739 1445639701 -0.365417 0.143188 -0.007507 0.919739 1445639701 -0.454224 0.122498 -0.016418 0.882263 1445639701 -0.454224 0.122498 -0.016418 0.882263 1445639701 -0.454224 0.122498 -0.016418 0.882263 1445639701 -0.454224 0.122498 -0.016418 0.882263 1445639701 -0.454224 0.122498 -0.016418 0.882263 1445639701 -0.454224 0.122498 -0.016418 0.882263 1445639701 -0.557678 0.088562 -0.087830 0.820618 1445639701 -0.557678 0.088562 -0.087830 0.820618 1445639701 -0.557678 0.088562 -0.087830 0.820618 1445639701 -0.557678 0.088562 -0.087830 0.820618 1445639701 -0.557678 0.088562 -0.087830 0.820618 1445639701 -0.557678 0.088562 -0.087830 0.820618 1445639701 -0.557678 0.088562 -0.087830 0.820618 1445639701 -0.577515 0.083191 -0.101501 0.805725 1445639701 -0.577515 0.083191 -0.101501 0.805725 1445639701 -0.577515 0.083191 -0.101501 0.805725 1445639701 -0.577515 0.083191 -0.101501 0.805725 1445639701 -0.577515 0.083191 -0.101501 0.805725 1445639701 -0.511597 0.069641 -0.081848 0.852478 1445639701 -0.511597 0.069641 -0.081848 0.852478 1445639701 -0.511597 0.069641 -0.081848 0.852478 1445639701 -0.511597 0.069641 -0.081848 0.852478 1445639701 -0.511597 0.069641 -0.081848 0.852478 1445639701 -0.511597 0.069641 -0.081848 0.852478 1445639701 -0.511597 0.069641 -0.081848 0.852478 1445639701 -0.410339 0.059509 -0.062256 0.907837 1445639701 -0.410339 0.059509 -0.062256 0.907837 1445639701 -0.410339 0.059509 -0.062256 0.907837 1445639701 -0.410339 0.059509 -0.062256 0.907837 1445639701 -0.410339 0.059509 -0.062256 0.907837 1445639701 -0.410339 0.059509 -0.062256 0.907837 1445639701 -0.307617 0.051270 -0.047913 0.948914 1445639701 -0.307617 0.051270 -0.047913 0.948914 1445639701 -0.307617 0.051270 -0.047913 0.948914 1445639701 -0.307617 0.051270 -0.047913 0.948914 1445639701 -0.307617 0.051270 -0.047913 0.948914 1445639701 -0.307617 0.051270 -0.047913 0.948914 1445639701 -0.307617 0.051270 -0.047913 0.948914 1445639701 -0.225220 0.041809 -0.060059 0.971558 1445639702 -0.225220 0.041809 -0.060059 0.971558 1445639702 -0.225220 0.041809 -0.060059 0.971558 1445639702 -0.225220 0.041809 -0.060059 0.971558 1445639702 -0.225220 0.041809 -0.060059 0.971558 1445639702 -0.225220 0.041809 -0.060059 0.971558 1445639702 -0.195435 0.042175 -0.093018 0.975342 1445639702 -0.195435 0.042175 -0.093018 0.975342 1445639702 -0.195435 0.042175 -0.093018 0.975342 1445639702 -0.195435 0.042175 -0.093018 0.975342 1445639702 -0.195435 0.042175 -0.093018 0.975342 1445639702 -0.195435 0.042175 -0.093018 0.975342 1445639702 -0.228210 0.057800 -0.100464 0.966675 1445639702 -0.228210 0.057800 -0.100464 0.966675 1445639702 -0.228210 0.057800 -0.100464 0.966675 1445639702 -0.228210 0.057800 -0.100464 0.966675 1445639702 -0.228210 0.057800 -0.100464 0.966675 1445639702 -0.228210 0.057800 -0.100464 0.966675 1445639702 -0.270447 0.085876 -0.070740 0.956238 1445639702 -0.270447 0.085876 -0.070740 0.956238 1445639702 -0.270447 0.085876 -0.070740 0.956238 1445639702 -0.270447 0.085876 -0.070740 0.956238 1445639702 -0.270447 0.085876 -0.070740 0.956238 1445639702 -0.270447 0.085876 -0.070740 0.956238 1445639702 -0.270447 0.085876 -0.070740 0.956238 1445639702 -0.292847 0.112427 -0.029175 0.949036 1445639702 -0.292847 0.112427 -0.029175 0.949036 1445639702 -0.292847 0.112427 -0.029175 0.949036 1445639702 -0.292847 0.112427 -0.029175 0.949036 1445639702 -0.292847 0.112427 -0.029175 0.949036 1445639702 -0.292847 0.112427 -0.029175 0.949036 1445639702 -0.330566 0.124939 0.020569 0.935242 1445639702 -0.330566 0.124939 0.020569 0.935242 1445639702 -0.330566 0.124939 0.020569 0.935242 1445639702 -0.330566 0.124939 0.020569 0.935242 1445639702 -0.330566 0.124939 0.020569 0.935242 1445639702 -0.330566 0.124939 0.020569 0.935242 1445639702 -0.330566 0.124939 0.020569 0.935242 1445639702 -0.413513 0.118286 0.022400 0.902466 1445639702 -0.413513 0.118286 0.022400 0.902466 1445639702 -0.413513 0.118286 0.022400 0.902466 1445639702 -0.413513 0.118286 0.022400 0.902466 1445639702 -0.413513 0.118286 0.022400 0.902466 1445639702 -0.413513 0.118286 0.022400 0.902466 1445639702 -0.557922 0.063904 -0.029419 0.826843 1445639702 -0.557922 0.063904 -0.029419 0.826843 1445639702 -0.557922 0.063904 -0.029419 0.826843 1445639702 -0.557922 0.063904 -0.029419 0.826843 1445639702 -0.557922 0.063904 -0.029419 0.826843 1445639702 -0.557922 0.063904 -0.029419 0.826843 1445639702 -0.626282 0.062561 -0.078247 0.773132 1445639702 -0.626282 0.062561 -0.078247 0.773132 1445639702 -0.626282 0.062561 -0.078247 0.773132 1445639702 -0.626282 0.062561 -0.078247 0.773132 1445639702 -0.626282 0.062561 -0.078247 0.773132 1445639702 -0.626282 0.062561 -0.078247 0.773132 1445639702 -0.626282 0.062561 -0.078247 0.773132 1445639702 -0.573975 0.077820 -0.092651 0.809875 1445639702 -0.573975 0.077820 -0.092651 0.809875 1445639702 -0.573975 0.077820 -0.092651 0.809875 1445639702 -0.573975 0.077820 -0.092651 0.809875 1445639702 -0.573975 0.077820 -0.092651 0.809875 1445639702 -0.481506 0.054993 -0.059021 0.872681 1445639702 -0.481506 0.054993 -0.059021 0.872681 1445639702 -0.481506 0.054993 -0.059021 0.872681 1445639702 -0.481506 0.054993 -0.059021 0.872681 1445639702 -0.481506 0.054993 -0.059021 0.872681 1445639702 -0.378784 0.057861 -0.029968 0.923157 1445639702 -0.378784 0.057861 -0.029968 0.923157 1445639702 -0.378784 0.057861 -0.029968 0.923157 1445639702 -0.378784 0.057861 -0.029968 0.923157 1445639702 -0.378784 0.057861 -0.029968 0.923157 1445639702 -0.378784 0.057861 -0.029968 0.923157 1445639702 -0.299011 0.072937 -0.007813 0.951416 1445639702 -0.299011 0.072937 -0.007813 0.951416 1445639702 -0.299011 0.072937 -0.007813 0.951416 1445639702 -0.299011 0.072937 -0.007813 0.951416 1445639702 -0.299011 0.072937 -0.007813 0.951416 1445639702 -0.299011 0.072937 -0.007813 0.951416 1445639702 -0.299011 0.072937 -0.007813 0.951416 1445639702 -0.249329 0.101379 -0.014648 0.962952 1445639702 -0.249329 0.101379 -0.014648 0.962952 1445639702 -0.249329 0.101379 -0.014648 0.962952 1445639702 -0.249329 0.101379 -0.014648 0.962952 1445639702 -0.249329 0.101379 -0.014648 0.962952 1445639702 -0.249329 0.101379 -0.014648 0.962952 1445639702 -0.234863 0.139526 0.002686 0.961914 1445639702 -0.234863 0.139526 0.002686 0.961914 1445639702 -0.234863 0.139526 0.002686 0.961914 1445639702 -0.234863 0.139526 0.002686 0.961914 1445639702 -0.234863 0.139526 0.002686 0.961914 1445639702 -0.234863 0.139526 0.002686 0.961914 1445639702 -0.234863 0.139526 0.002686 0.961914 1445639702 -0.247986 0.164551 0.058044 0.952881 1445639702 -0.247986 0.164551 0.058044 0.952881 1445639702 -0.247986 0.164551 0.058044 0.952881 1445639702 -0.247986 0.164551 0.058044 0.952881 1445639702 -0.247986 0.164551 0.058044 0.952881 1445639702 -0.247986 0.164551 0.058044 0.952881 1445639702 -0.286560 0.169312 0.084595 0.939148 1445639702 -0.286560 0.169312 0.084595 0.939148 1445639702 -0.286560 0.169312 0.084595 0.939148 1445639702 -0.286560 0.169312 0.084595 0.939148 1445639702 -0.286560 0.169312 0.084595 0.939148 1445639702 -0.286560 0.169312 0.084595 0.939148 1445639702 -0.356262 0.144592 0.079224 0.919678 1445639702 -0.356262 0.144592 0.079224 0.919678 1445639702 -0.356262 0.144592 0.079224 0.919678 1445639702 -0.356262 0.144592 0.079224 0.919678 1445639702 -0.356262 0.144592 0.079224 0.919678 1445639702 -0.356262 0.144592 0.079224 0.919678 1445639702 -0.356262 0.144592 0.079224 0.919678 1445639702 -0.470215 0.090332 0.029480 0.877380 1445639702 -0.470215 0.090332 0.029480 0.877380 1445639703 -0.470215 0.090332 0.029480 0.877380 1445639703 -0.470215 0.090332 0.029480 0.877380 1445639703 -0.470215 0.090332 0.029480 0.877380 1445639703 -0.470215 0.090332 0.029480 0.877380 1445639703 -0.569336 0.044373 -0.040588 0.819885 1445639703 -0.569336 0.044373 -0.040588 0.819885 1445639703 -0.569336 0.044373 -0.040588 0.819885 1445639703 -0.569336 0.044373 -0.040588 0.819885 1445639703 -0.569336 0.044373 -0.040588 0.819885 1445639703 -0.569336 0.044373 -0.040588 0.819885 1445639703 -0.569336 0.044373 -0.040588 0.819885 1445639703 -0.560974 0.050659 -0.056519 0.824341 1445639703 -0.560974 0.050659 -0.056519 0.824341 1445639703 -0.560974 0.050659 -0.056519 0.824341 1445639703 -0.560974 0.050659 -0.056519 0.824341 1445639703 -0.560974 0.050659 -0.056519 0.824341 1445639703 -0.560974 0.050659 -0.056519 0.824341 1445639703 -0.467957 0.061035 -0.084961 0.877502 1445639703 -0.467957 0.061035 -0.084961 0.877502 1445639703 -0.467957 0.061035 -0.084961 0.877502 1445639703 -0.467957 0.061035 -0.084961 0.877502 1445639703 -0.467957 0.061035 -0.084961 0.877502 1445639703 -0.467957 0.061035 -0.084961 0.877502 1445639703 -0.360596 0.058716 -0.067322 0.928406 1445639703 -0.360596 0.058716 -0.067322 0.928406 1445639703 -0.360596 0.058716 -0.067322 0.928406 1445639703 -0.360596 0.058716 -0.067322 0.928406 1445639703 -0.360596 0.058716 -0.067322 0.928406 1445639703 -0.360596 0.058716 -0.067322 0.928406 1445639703 -0.360596 0.058716 -0.067322 0.928406 1445639703 -0.264648 0.074402 -0.059387 0.959595 1445639703 -0.264648 0.074402 -0.059387 0.959595 1445639703 -0.264648 0.074402 -0.059387 0.959595 1445639703 -0.264648 0.074402 -0.059387 0.959595 1445639703 -0.264648 0.074402 -0.059387 0.959595 1445639703 -0.264648 0.074402 -0.059387 0.959595 1445639703 -0.205505 0.113403 -0.073364 0.969238 1445639703 -0.205505 0.113403 -0.073364 0.969238 1445639703 -0.205505 0.113403 -0.073364 0.969238 1445639703 -0.205505 0.113403 -0.073364 0.969238 1445639703 -0.205505 0.113403 -0.073364 0.969238 1445639703 -0.205505 0.113403 -0.073364 0.969238 1445639703 -0.204102 0.160461 -0.098389 0.960693 1445639703 -0.204102 0.160461 -0.098389 0.960693 1445639703 -0.204102 0.160461 -0.098389 0.960693 1445639703 -0.204102 0.160461 -0.098389 0.960693 1445639703 -0.204102 0.160461 -0.098389 0.960693 1445639703 -0.204102 0.160461 -0.098389 0.960693 1445639703 -0.204102 0.160461 -0.098389 0.960693 1445639703 -0.252319 0.199036 -0.076904 0.943787 1445639703 -0.252319 0.199036 -0.076904 0.943787 1445639703 -0.252319 0.199036 -0.076904 0.943787 1445639703 -0.252319 0.199036 -0.076904 0.943787 1445639703 -0.284302 0.212830 -0.038086 0.934021 1445639703 -0.284302 0.212830 -0.038086 0.934021 1445639703 -0.284302 0.212830 -0.038086 0.934021 1445639703 -0.284302 0.212830 -0.038086 0.934021 1445639703 -0.284302 0.212830 -0.038086 0.934021 1445639703 -0.284302 0.212830 -0.038086 0.934021 1445639703 -0.312439 0.206116 -0.025696 0.926941 1445639703 -0.312439 0.206116 -0.025696 0.926941 1445639703 -0.312439 0.206116 -0.025696 0.926941 1445639703 -0.312439 0.206116 -0.025696 0.926941 1445639703 -0.312439 0.206116 -0.025696 0.926941 1445639703 -0.312439 0.206116 -0.025696 0.926941 1445639703 
-0.637573 -0.229858 -0.558899 0.477844 1445639705 -0.637573 -0.229858 -0.558899 0.477844 1445639705 -0.637573 -0.229858 -0.558899 0.477844 1445639705 -0.637573 -0.229858 -0.558899 0.477844 1445639705 -0.637573 -0.229858 -0.558899 0.477844 1445639705 -0.637573 -0.229858 -0.558899 0.477844 1445639705 -0.646240 -0.196716 -0.575684 0.460815 1445639705 -0.646240 -0.196716 -0.575684 0.460815 1445639705 -0.646240 -0.196716 -0.575684 0.460815 1445639705 -0.646240 -0.196716 -0.575684 0.460815 1445639705 -0.646240 -0.196716 -0.575684 0.460815 1445639705 -0.646240 -0.196716 -0.575684 0.460815 1445639705 -0.649841 -0.162476 -0.585449 0.456787 1445639705 -0.649841 -0.162476 -0.585449 0.456787 1445639705 -0.649841 -0.162476 -0.585449 0.456787 1445639705 -0.649841 -0.162476 -0.585449 0.456787 1445639705 -0.649841 -0.162476 -0.585449 0.456787 1445639705 -0.649841 -0.162476 -0.585449 0.456787 1445639705 -0.651001 -0.117920 -0.598389 0.452026 1445639705 -0.651001 -0.117920 -0.598389 0.452026 1445639705 -0.651001 -0.117920 -0.598389 0.452026 1445639705 -0.651001 -0.117920 -0.598389 0.452026 1445639705 -0.651001 -0.117920 -0.598389 0.452026 1445639705 -0.651001 -0.117920 -0.598389 0.452026 1445639705 -0.649353 -0.077209 -0.606262 0.452637 1445639705 -0.649353 -0.077209 -0.606262 0.452637 1445639705 -0.649353 -0.077209 -0.606262 0.452637 1445639705 -0.649353 -0.077209 -0.606262 0.452637 1445639705 -0.649353 -0.077209 -0.606262 0.452637 1445639705 -0.649353 -0.077209 -0.606262 0.452637 1445639706 -0.648010 -0.039368 -0.612244 0.451355 1445639706 -0.648010 -0.039368 -0.612244 0.451355 1445639706 -0.648010 -0.039368 -0.612244 0.451355 1445639706 -0.648010 -0.039368 -0.612244 0.451355 1445639706 -0.648010 -0.039368 -0.612244 0.451355 1445639706 -0.648010 -0.039368 -0.612244 0.451355 1445639706 -0.648010 -0.039368 -0.612244 0.451355 1445639706 -0.645386 -0.000916 -0.622009 0.443420 1445639706 -0.645386 -0.000916 -0.622009 0.443420 1445639706 -0.645386 -0.000916 -0.622009 0.443420 1445639706 -0.645386 -0.000916 -0.622009 0.443420 1445639706 -0.645386 -0.000916 -0.622009 0.443420 1445639706 -0.639648 0.025208 -0.633484 0.434692 1445639706 -0.639648 0.025208 -0.633484 0.434692 1445639706 -0.639648 0.025208 -0.633484 0.434692 1445639706 -0.639648 0.025208 -0.633484 0.434692 1445639706 -0.639648 0.025208 -0.633484 0.434692 1445639706 -0.639648 0.025208 -0.633484 0.434692 1445639706 -0.634949 0.025879 -0.636414 0.437256 1445639706 -0.634949 0.025879 -0.636414 0.437256 1445639706 -0.634949 0.025879 -0.636414 0.437256 1445639706 -0.634949 0.025879 -0.636414 0.437256 1445639706 -0.634949 0.025879 -0.636414 0.437256 1445639706 -0.634949 0.025879 -0.636414 0.437256 1445639706 -0.634644 0.008484 -0.628174 0.450134 1445639706 -0.634644 0.008484 -0.628174 0.450134 1445639706 -0.634644 0.008484 -0.628174 0.450134 1445639706 -0.634644 0.008484 -0.628174 0.450134 1445639706 -0.634644 0.008484 -0.628174 0.450134 1445639706 -0.634644 0.008484 -0.628174 0.450134 1445639706 -0.641724 0.005249 -0.615601 0.457458 1445639706 -0.641724 0.005249 -0.615601 0.457458 1445639706 -0.641724 0.005249 -0.615601 0.457458 1445639706 -0.641724 0.005249 -0.615601 0.457458 1445639706 -0.641724 0.005249 -0.615601 0.457458 1445639706 -0.641724 0.005249 -0.615601 0.457458 1445639706 -0.649963 0.029358 -0.612671 0.448730 1445639706 -0.649963 0.029358 -0.612671 0.448730 1445639706 -0.649963 0.029358 -0.612671 0.448730 1445639706 -0.649963 0.029358 -0.612671 0.448730 1445639706 -0.649963 0.029358 -0.612671 0.448730 1445639706 -0.649963 0.029358 -0.612671 0.448730 1445639706 -0.655273 0.061462 -0.614990 0.434387 1445639706 -0.655273 0.061462 -0.614990 0.434387 1445639706 -0.655273 0.061462 -0.614990 0.434387 1445639706 -0.655273 0.061462 -0.614990 0.434387 1445639706 -0.655273 0.061462 -0.614990 0.434387 1445639706 -0.655273 0.061462 -0.614990 0.434387 1445639706 -0.655273 0.061462 -0.614990 0.434387 1445639706 -0.661560 0.087463 -0.617249 0.416809 1445639706 -0.661560 0.087463 -0.617249 0.416809 1445639706 -0.661560 0.087463 -0.617249 0.416809 1445639706 -0.661560 0.087463 -0.617249 0.416809 1445639706 -0.661560 0.087463 -0.617249 0.416809 1445639706 -0.661560 0.087463 -0.617249 0.416809 1445639706 -0.669922 0.102112 -0.614075 0.404663 1445639706 -0.669922 0.102112 -0.614075 0.404663 1445639706 -0.669922 0.102112 -0.614075 0.404663 1445639706 -0.669922 0.102112 -0.614075 0.404663 1445639706 -0.669922 0.102112 -0.614075 0.404663 1445639706 -0.669922 0.102112 -0.614075 0.404663 1445639706 -0.674927 0.116638 -0.612915 0.393982 1445639706 -0.674927 0.116638 -0.612915 0.393982 1445639706 -0.674927 0.116638 -0.612915 0.393982 1445639706 -0.674927 0.116638 -0.612915 0.393982 1445639706 -0.674927 0.116638 -0.612915 0.393982 1445639706 -0.674927 0.116638 -0.612915 0.393982 1445639706 -0.674133 0.129272 -0.615295 0.387695 1445639706 -0.674133 0.129272 -0.615295 0.387695 1445639706 -0.674133 0.129272 -0.615295 0.387695 1445639706 -0.674133 0.129272 -0.615295 0.387695 1445639706 -0.674133 0.129272 -0.615295 0.387695 1445639706 -0.674133 0.129272 -0.615295 0.387695 1445639706 -0.670837 0.136047 -0.618103 0.386597 1445639706 -0.670837 0.136047 -0.618103 0.386597 1445639706 -0.670837 0.136047 -0.618103 0.386597 1445639706 -0.670837 0.136047 -0.618103 0.386597 1445639706 -0.670837 0.136047 -0.618103 0.386597 1445639706 -0.667358 0.134094 -0.622620 0.386108 1445639706 -0.667358 0.134094 -0.622620 0.386108 1445639706 -0.667358 0.134094 -0.622620 0.386108 1445639706 -0.667358 0.134094 -0.622620 0.386108 1445639706 -0.667358 0.134094 -0.622620 0.386108 1445639706 -0.667358 0.134094 -0.622620 0.386108 1445639706 -0.667358 0.134094 -0.622620 0.386108 1445639706 -0.665344 0.124695 -0.625305 0.388245 1445639706 -0.665344 0.124695 -0.625305 0.388245 1445639706 -0.665344 0.124695 -0.625305 0.388245 1445639706 -0.665344 0.124695 -0.625305 0.388245 1445639706 -0.665344 0.124695 -0.625305 0.388245 1445639706 -0.665344 0.124695 -0.625305 0.388245 1445639706 -0.660706 0.117798 -0.625671 0.397705 1445639706 -0.660706 0.117798 -0.625671 0.397705 1445639706 -0.660706 0.117798 -0.625671 0.397705 1445639706 -0.660706 0.117798 -0.625671 0.397705 1445639706 -0.660706 0.117798 -0.625671 0.397705 1445639706 -0.660706 0.117798 -0.625671 0.397705 1445639706 -0.655945 0.118286 -0.620850 0.412720 1445639706 -0.655945 0.118286 -0.620850 0.412720 1445639706 -0.655945 0.118286 -0.620850 0.412720 1445639706 -0.655945 0.118286 -0.620850 0.412720 1445639706 -0.655945 0.118286 -0.620850 0.412720 1445639706 -0.655945 0.118286 -0.620850 0.412720 1445639706 -0.655945 0.118286 -0.620850 0.412720 1445639706 -0.648682 0.139893 -0.617126 0.422913 1445639706 -0.648682 0.139893 -0.617126 0.422913 1445639706 -0.648682 0.139893 -0.617126 0.422913 1445639706 -0.648682 0.139893 -0.617126 0.422913 1445639706 -0.648682 0.139893 -0.617126 0.422913 1445639706 -0.640991 0.167603 -0.616394 0.425720 1445639707 -0.640991 0.167603 -0.616394 0.425720 1445639707 -0.640991 0.167603 -0.616394 0.425720 1445639707 -0.640991 0.167603 -0.616394 0.425720 1445639707 -0.640991 0.167603 -0.616394 0.425720 1445639707 -0.640991 0.167603 -0.616394 0.425720 1445639707 -0.633545 0.195007 -0.619568 0.420410 1445639707 -0.633545 0.195007 -0.619568 0.420410 1445639707 -0.633545 0.195007 -0.619568 0.420410 1445639707 -0.633545 0.195007 -0.619568 0.420410 1445639707 -0.633545 0.195007 -0.619568 0.420410 1445639707 -0.633545 0.195007 -0.619568 0.420410 1445639707 -0.633545 0.195007 -0.619568 0.420410 1445639707 -0.630432 0.218628 -0.619385 0.413757 1445639707 -0.630432 0.218628 -0.619385 0.413757 1445639707 -0.630432 0.218628 -0.619385 0.413757 1445639707 -0.630432 0.218628 -0.619385 0.413757 1445639707 -0.630432 0.218628 -0.619385 0.413757 1445639707 -0.629883 0.241821 -0.615417 0.407410 1445639707 -0.629883 0.241821 -0.615417 0.407410 1445639707 -0.629883 0.241821 -0.615417 0.407410 1445639707 -0.629883 0.241821 -0.615417 0.407410 1445639707 -0.629883 0.241821 -0.615417 0.407410 1445639707 -0.629883 0.241821 -0.615417 0.407410 1445639707 -0.629883 0.241821 -0.615417 0.407410 1445639707 -0.632019 0.264343 -0.607239 0.402527 1445639707 -0.632019 0.264343 -0.607239 0.402527 1445639707 -0.632019 0.264343 -0.607239 0.402527 1445639707 -0.632019 0.264343 -0.607239 0.402527 1445639707 -0.632019 0.264343 -0.607239 0.402527 1445639707 -0.632019 0.264343 -0.607239 0.402527 1445639707 -0.630066 0.290344 -0.601990 0.395447 1445639707 -0.630066 0.290344 -0.601990 0.395447 1445639707 -0.630066 0.290344 -0.601990 0.395447 1445639707 -0.630066 0.290344 -0.601990 0.395447 1445639707 -0.630066 0.290344 -0.601990 0.395447 1445639707 -0.623535 0.306702 -0.597839 0.399658 1445639707 -0.623535 0.306702 -0.597839 0.399658 1445639707 -0.623535 0.306702 -0.597839 0.399658 1445639707 -0.623535 0.306702 -0.597839 0.399658 1445639707 -0.623535 0.306702 -0.597839 0.399658 1445639707 -0.623535 0.306702 -0.597839 0.399658 1445639707 -0.623535 0.306702 -0.597839 0.399658 1445639707 -0.621826 0.305847 -0.591797 0.411865 1445639707 -0.621826 0.305847 -0.591797 0.411865 1445639707 -0.621826 0.305847 -0.591797 0.411865 1445639707 -0.621826 0.305847 -0.591797 0.411865 1445639707 -0.621826 0.305847 -0.591797 0.411865 1445639707 -0.621826 0.305847 -0.591797 0.411865 1445639707 -0.618958 0.306396 -0.592896 0.414124 1445639707 -0.618958 0.306396 -0.592896 0.414124 1445639707 -0.618958 0.306396 -0.592896 0.414124 1445639707 -0.618958 0.306396 -0.592896 0.414124 1445639707 -0.618958 0.306396 -0.592896 0.414124 1445639707 -0.618958 0.306396 -0.592896 0.414124 1445639707 -0.613525 0.302246 -0.599854 0.415283 1445639707 -0.613525 0.302246 -0.599854 0.415283 1445639707 -0.613525 0.302246 -0.599854 0.415283 1445639707 -0.613525 0.302246 -0.599854 0.415283 1445639707 -0.613525 0.302246 -0.599854 0.415283 1445639707 -0.613525 0.302246 -0.599854 0.415283 1445639707 -0.613525 0.302246 -0.599854 0.415283 1445639707 -0.613220 0.279297 -0.600891 0.429993 1445639707 -0.613220 0.279297 -0.600891 0.429993 1445639707 -0.613220 0.279297 -0.600891 0.429993 1445639707 -0.613220 0.279297 -0.600891 0.429993 1445639707 -0.613220 0.279297 -0.600891 0.429993 1445639707 -0.613220 0.279297 -0.600891 0.429993 1445639707 -0.613220 0.279297 -0.600891 0.429993 1445639707 -0.615295 0.264404 -0.596436 0.442505 1445639707 -0.615295 0.264404 -0.596436 0.442505 1445639707 -0.615295 0.264404 -0.596436 0.442505 1445639707 -0.615295 0.264404 -0.596436 0.442505 1445639707 -0.615295 0.264404 -0.596436 0.442505 1445639707 -0.615295 0.264404 -0.596436 0.442505 1445639707 -0.612427 0.271606 -0.598572 0.439209 1445639707 -0.612427 0.271606 -0.598572 0.439209 1445639707 -0.612427 0.271606 -0.598572 0.439209 1445639707 -0.612427 0.271606 -0.598572 0.439209 1445639707 -0.612427 0.271606 -0.598572 0.439209 1445639707 -0.612427 0.271606 -0.598572 0.439209 1445639707 -0.608643 0.276794 -0.603394 0.434570 1445639707 -0.608643 0.276794 -0.603394 0.434570 1445639707 -0.608643 0.276794 -0.603394 0.434570 1445639707 -0.608643 0.276794 -0.603394 0.434570 1445639707 -0.608643 0.276794 -0.603394 0.434570 1445639707 -0.607971 0.271423 -0.606445 0.434692 1445639707 -0.607971 0.271423 -0.606445 0.434692 1445639707 -0.607971 0.271423 -0.606445 0.434692 1445639707 -0.607971 0.271423 -0.606445 0.434692 1445639707 -0.607971 0.271423 -0.606445 0.434692 1445639707 -0.607971 0.271423 -0.606445 0.434692 1445639707 -0.609802 0.266907 -0.606750 0.434570 1445639707 -0.609802 0.266907 -0.606750 0.434570 1445639707 -0.609802 0.266907 -0.606750 0.434570 1445639707 -0.609802 0.266907 -0.606750 0.434570 1445639707 -0.609802 0.266907 -0.606750 0.434570 1445639707 -0.609802 0.266907 -0.606750 0.434570 1445639707 -0.610962 0.271729 -0.608215 0.427734 1445639707 -0.610962 0.271729 -0.608215 0.427734 1445639707 -0.610962 0.271729 -0.608215 0.427734 1445639707 -0.610962 0.271729 -0.608215 0.427734 1445639707 -0.610962 0.271729 -0.608215 0.427734 1445639707 -0.610962 0.271729 -0.608215 0.427734 1445639707 -0.605469 0.276367 -0.612427 0.426697 1445639707 -0.605469 0.276367 -0.612427 0.426697 1445639707 -0.605469 0.276367 -0.612427 0.426697 1445639707 -0.605469 0.276367 -0.612427 0.426697 1445639707 -0.605469 0.276367 -0.612427 0.426697 1445639707 -0.605469 0.276367 -0.612427 0.426697 1445639707 -0.599487 0.262939 -0.615417 0.439026 1445639708 -0.599487 0.262939 -0.615417 0.439026 1445639708 -0.599487 0.262939 -0.615417 0.439026 1445639708 -0.599487 0.262939 -0.615417 0.439026 1445639708 -0.599487 0.262939 -0.615417 0.439026 1445639708 -0.601440 0.242249 -0.617065 0.445923 1445639708 -0.601440 0.242249 -0.617065 0.445923 1445639708 -0.601440 0.242249 -0.617065 0.445923 1445639708 -0.601440 0.242249 -0.617065 0.445923 1445639708 -0.601440 0.242249 -0.617065 0.445923 1445639708 -0.601440 0.242249 -0.617065 0.445923 1445639708 -0.601929 0.234497 -0.624512 0.438965 1445639708 -0.601929 0.234497 -0.624512 0.438965 1445639708 -0.601929 0.234497 -0.624512 0.438965 1445639708 -0.601929 0.234497 -0.624512 0.438965 1445639708 -0.601929 0.234497 -0.624512 0.438965 1445639708 -0.601929 0.234497 -0.624512 0.438965 1445639708 -0.602661 0.220032 -0.630920 0.436340 1445639708 -0.602661 0.220032 -0.630920 0.436340 1445639708 -0.602661 0.220032 -0.630920 0.436340 1445639708 -0.602661 0.220032 -0.630920 0.436340 1445639708 -0.602661 0.220032 -0.630920 0.436340 1445639708 -0.602661 0.220032 -0.630920 0.436340 1445639708 -0.602661 0.220032 -0.630920 0.436340 1445639708 -0.606384 0.194763 -0.631226 0.442688 1445639708 -0.606384 0.194763 -0.631226 0.442688 1445639708 -0.606384 0.194763 -0.631226 0.442688 1445639708 -0.606384 0.194763 -0.631226 0.442688 1445639708 -0.607910 0.188477 -0.630493 0.444336 1445639708 -0.607910 0.188477 -0.630493 0.444336 1445639708 -0.607910 0.188477 -0.630493 0.444336 1445639708 -0.607910 0.188477 -0.630493 0.444336 1445639708 -0.607910 0.188477 -0.630493 0.444336 1445639708 -0.607910 0.188477 -0.630493 0.444336 1445639708 -0.608459 0.199890 -0.632690 0.435364 1445639708 -0.608459 0.199890 -0.632690 0.435364 1445639708 -0.608459 0.199890 -0.632690 0.435364 1445639708 -0.608459 0.199890 -0.632690 0.435364 1445639708 -0.608459 0.199890 -0.632690 0.435364 1445639708 -0.608459 0.199890 -0.632690 0.435364 1445639708 -0.609375 0.205261 -0.635925 0.426819 1445639708 -0.609375 0.205261 -0.635925 0.426819 1445639708 -0.609375 0.205261 -0.635925 0.426819 1445639708 -0.609375 0.205261 -0.635925 0.426819 1445639708 -0.609375 0.205261 -0.635925 0.426819 1445639708 -0.609375 0.205261 -0.635925 0.426819 1445639708 -0.609375 0.205261 -0.635925 0.426819 1445639708 -0.610168 0.202454 -0.638550 0.423096 1445639708 -0.610168 0.202454 -0.638550 0.423096 1445639708 -0.610168 0.202454 -0.638550 0.423096 1445639708 -0.610168 0.202454 -0.638550 0.423096 1445639708 -0.610168 0.202454 -0.638550 0.423096 1445639708 -0.610168 0.202454 -0.638550 0.423096 1445639708 -0.611755 0.205688 -0.637878 0.420166 1445639708 -0.611755 0.205688 -0.637878 0.420166 1445639708 -0.611755 0.205688 -0.637878 0.420166 1445639708 -0.611755 0.205688 -0.637878 0.420166 1445639708 -0.611755 0.205688 -0.637878 0.420166 1445639708 -0.611755 0.205688 -0.637878 0.420166 1445639708 -0.611755 0.205688 -0.637878 0.420166 1445639708 -0.614929 0.219299 -0.635193 0.412720 1445639708 -0.614929 0.219299 -0.635193 0.412720 1445639708 -0.614929 0.219299 -0.635193 0.412720 1445639708 -0.614929 0.219299 -0.635193 0.412720 1445639708 -0.614929 0.219299 -0.635193 0.412720 1445639708 -0.614929 0.219299 -0.635193 0.412720 1445639708 -0.614258 0.236389 -0.632507 0.408386 1445639708 -0.614258 0.236389 -0.632507 0.408386 1445639708 -0.614258 0.236389 -0.632507 0.408386 1445639708 -0.614258 0.236389 -0.632507 0.408386 1445639708 -0.614258 0.236389 -0.632507 0.408386 1445639708 -0.606689 0.245178 -0.631775 0.415588 1445639708 -0.606689 0.245178 -0.631775 0.415588 1445639708 -0.606689 0.245178 -0.631775 0.415588 1445639708 -0.606689 0.245178 -0.631775 0.415588 1445639708 -0.606689 0.245178 -0.631775 0.415588 1445639708 -0.606689 0.245178 -0.631775 0.415588 1445639708 -0.604248 0.236816 -0.629944 0.426636 1445639708 -0.604248 0.236816 -0.629944 0.426636 1445639708 -0.604248 0.236816 -0.629944 0.426636 1445639708 -0.604248 0.236816 -0.629944 0.426636 1445639708 -0.604248 0.236816 -0.629944 0.426636 1445639708 -0.604248 0.236816 -0.629944 0.426636 1445639708 -0.604248 0.236816 -0.629944 0.426636 1445639708 -0.604614 0.231323 -0.631653 0.426575 1445639708 -0.604614 0.231323 -0.631653 0.426575 1445639708 -0.604614 0.231323 -0.631653 0.426575 1445639708 -0.604614 0.231323 -0.631653 0.426575 1445639708 -0.604614 0.231323 -0.631653 0.426575 1445639708 -0.604614 0.231323 -0.631653 0.426575 1445639708 -0.604797 0.226074 -0.633118 0.426941 1445639708 -0.604797 0.226074 -0.633118 0.426941 1445639708 -0.604797 0.226074 -0.633118 0.426941 1445639708 -0.604797 0.226074 -0.633118 0.426941 1445639708 -0.604797 0.226074 -0.633118 0.426941 1445639708 -0.604797 0.226074 -0.633118 0.426941 1445639708 -0.605835 0.218323 -0.630737 0.432983 1445639708 -0.605835 0.218323 -0.630737 0.432983 1445639708 -0.605835 0.218323 -0.630737 0.432983 1445639708 -0.605835 0.218323 -0.630737 0.432983 1445639708 -0.605835 0.218323 -0.630737 0.432983 1445639708 -0.605835 0.218323 -0.630737 0.432983 1445639708 -0.605896 0.223206 -0.626709 0.436218 1445639708 -0.605896 0.223206 -0.626709 0.436218 1445639708 -0.605896 0.223206 -0.626709 0.436218 1445639708 -0.605896 0.223206 -0.626709 0.436218 1445639708 -0.605896 0.223206 -0.626709 0.436218 1445639708 -0.605896 0.223206 -0.626709 0.436218 1445639708 -0.606140 0.235718 -0.625854 0.430481 1445639708 -0.606140 0.235718 -0.625854 0.430481 1445639708 -0.606140 0.235718 -0.625854 0.430481 1445639709 -0.606140 0.235718 -0.625854 0.430481 1445639709 -0.606140 0.235718 -0.625854 0.430481 1445639709 -0.606140 0.235718 -0.625854 0.430481 1445639709 -0.606140 0.235718 -0.625854 0.430481 1445639709 -0.607178 0.237366 -0.627319 0.425964 1445639709 -0.607178 0.237366 -0.627319 0.425964 1445639709 -0.607178 0.237366 -0.627319 0.425964 1445639709 -0.607178 0.237366 -0.627319 0.425964 1445639709 -0.607178 0.237366 -0.627319 0.425964 1445639709 -0.607178 0.237366 -0.627319 0.425964 1445639709 -0.609253 0.229431 -0.629028 0.424866 1445639709 -0.609253 0.229431 -0.629028 0.424866 1445639709 -0.609253 0.229431 -0.629028 0.424866 1445639709 -0.609253 0.229431 -0.629028 0.424866 1445639709 -0.610779 0.230042 -0.629211 0.422119 1445639709 -0.610779 0.230042 -0.629211 0.422119 1445639709 -0.610779 0.230042 -0.629211 0.422119 1445639709 -0.610779 0.230042 -0.629211 0.422119 1445639709 -0.610779 0.230042 -0.629211 0.422119 1445639709 -0.610779 0.230042 -0.629211 0.422119 1445639709 -0.611389 0.236389 -0.627808 0.419800 1445639709 -0.611389 0.236389 -0.627808 0.419800 1445639709 -0.611389 0.236389 -0.627808 0.419800 1445639709 -0.611389 0.236389 -0.627808 0.419800 1445639709 -0.611389 0.236389 -0.627808 0.419800 1445639709 -0.611389 0.236389 -0.627808 0.419800 1445639709 -0.609619 0.243896 -0.626770 0.419617 1445639709 -0.609619 0.243896 -0.626770 0.419617 1445639709 -0.609619 0.243896 -0.626770 0.419617 1445639709 -0.609619 0.243896 -0.626770 0.419617 1445639709 -0.609619 0.243896 -0.626770 0.419617 1445639709 -0.609619 0.243896 -0.626770 0.419617 1445639709 -0.603821 0.246521 -0.626282 0.427124 1445639709 -0.603821 0.246521 -0.626282 0.427124 1445639709 -0.603821 0.246521 -0.626282 0.427124 1445639709 -0.603821 0.246521 -0.626282 0.427124 1445639709 -0.603821 0.246521 -0.626282 0.427124 1445639709 -0.603821 0.246521 -0.626282 0.427124 1445639709 -0.600342 0.239868 -0.623840 0.439209 1445639709 -0.600342 0.239868 -0.623840 0.439209 1445639709 -0.600342 0.239868 -0.623840 0.439209 1445639709 -0.600342 0.239868 -0.623840 0.439209 1445639709 -0.600342 0.239868 -0.623840 0.439209 1445639709 -0.600342 0.239868 -0.623840 0.439209 1445639709 -0.600342 0.239868 -0.623840 0.439209 1445639709 -0.601379 0.236633 -0.620728 0.443909 1445639709 -0.601379 0.236633 -0.620728 0.443909 1445639709 -0.601379 0.236633 -0.620728 0.443909 1445639709 -0.601379 0.236633 -0.620728 0.443909 1445639709 -0.601379 0.236633 -0.620728 0.443909 1445639709 -0.601379 0.236633 -0.620728 0.443909 1445639709 -0.604248 0.235779 -0.618042 0.444214 1445639709 -0.604248 0.235779 -0.618042 0.444214 1445639709 -0.604248 0.235779 -0.618042 0.444214 1445639709 -0.604248 0.235779 -0.618042 0.444214 1445639709 -0.604248 0.235779 -0.618042 0.444214 1445639709 -0.604248 0.235779 -0.618042 0.444214 1445639709 -0.607178 0.229309 -0.615479 0.447144 1445639709 -0.607178 0.229309 -0.615479 0.447144 1445639709 -0.607178 0.229309 -0.615479 0.447144 1445639709 -0.607178 0.229309 -0.615479 0.447144 1445639709 -0.607178 0.229309 -0.615479 0.447144 1445639709 -0.608948 0.225586 -0.612488 0.450745 1445639709 -0.608948 0.225586 -0.612488 0.450745 1445639709 -0.608948 0.225586 -0.612488 0.450745 1445639709 -0.608948 0.225586 -0.612488 0.450745 1445639709 -0.608948 0.225586 -0.612488 0.450745 1445639709 -0.608948 0.225586 -0.612488 0.450745 1445639709 -0.609497 0.233643 -0.610596 0.448547 1445639709 -0.609497 0.233643 -0.610596 0.448547 1445639709 -0.609497 0.233643 -0.610596 0.448547 1445639709 -0.609497 0.233643 -0.610596 0.448547 1445639709 -0.609497 0.233643 -0.610596 0.448547 1445639709 -0.609497 0.233643 -0.610596 0.448547 1445639709 -0.608704 0.244324 -0.613220 0.440247 1445639709 -0.608704 0.244324 -0.613220 0.440247 1445639709 -0.608704 0.244324 -0.613220 0.440247 1445639709 -0.608704 0.244324 -0.613220 0.440247 1445639709 -0.608704 0.244324 -0.613220 0.440247 1445639709 -0.608704 0.244324 -0.613220 0.440247 1445639709 -0.607422 0.244629 -0.618896 0.433716 1445639709 -0.607422 0.244629 -0.618896 0.433716 1445639709 -0.607422 0.244629 -0.618896 0.433716 1445639709 -0.607422 0.244629 -0.618896 0.433716 1445639709 -0.607422 0.244629 -0.618896 0.433716 1445639709 -0.607422 0.244629 -0.618896 0.433716 1445639709 -0.606995 0.239197 -0.623291 0.431152 1445639709 -0.606995 0.239197 -0.623291 0.431152 1445639709 -0.606995 0.239197 -0.623291 0.431152 1445639709 -0.606995 0.239197 -0.623291 0.431152 1445639709 -0.606995 0.239197 -0.623291 0.431152 1445639709 -0.606995 0.239197 -0.623291 0.431152 1445639709 -0.606995 0.239197 -0.623291 0.431152 1445639709 -0.607300 0.239319 -0.624817 0.428345 1445639709 -0.607300 0.239319 -0.624817 0.428345 1445639709 -0.607300 0.239319 -0.624817 0.428345 1445639709 -0.607300 0.239319 -0.624817 0.428345 1445639709 -0.607300 0.239319 -0.624817 0.428345 1445639709 -0.607300 0.239319 -0.624817 0.428345 1445639709 -0.606262 0.244690 -0.623901 0.428223 1445639709 -0.606262 0.244690 -0.623901 0.428223 1445639709 -0.606262 0.244690 -0.623901 0.428223 1445639709 -0.606262 0.244690 -0.623901 0.428223 1445639709 -0.606262 0.244690 -0.623901 0.428223 1445639709 -0.606262 0.244690 -0.623901 0.428223 1445639709 -0.602478 0.249695 -0.621582 0.433960 1445639709 -0.602478 0.249695 -0.621582 0.433960 1445639709 -0.602478 0.249695 -0.621582 0.433960 1445639709 -0.602478 0.249695 -0.621582 0.433960 1445639710 -0.602478 0.249695 -0.621582 0.433960 1445639710 -0.602478 0.249695 -0.621582 0.433960 1445639710 -0.602478 0.249695 -0.621582 0.433960 1445639710 -0.597595 0.250610 -0.618042 0.445068 1445639710 -0.597595 0.250610 -0.618042 0.445068 1445639710 -0.597595 0.250610 -0.618042 0.445068 1445639710 -0.597595 0.250610 -0.618042 0.445068 1445639710 -0.597595 0.250610 -0.618042 0.445068 1445639710 -0.597595 0.250610 -0.618042 0.445068 1445639710 -0.597595 0.250610 -0.618042 0.445068 1445639710 -0.597107 0.248108 -0.613342 0.453613 1445639710 -0.597107 0.248108 -0.613342 0.453613 1445639710 -0.597107 0.248108 -0.613342 0.453613 1445639710 -0.597107 0.248108 -0.613342 0.453613 1445639710 -0.597107 0.248108 -0.613342 0.453613 1445639710 -0.597107 0.248108 -0.613342 0.453613 1445639710 -0.599426 0.249268 -0.611084 0.453003 1445639710 -0.599426 0.249268 -0.611084 0.453003 1445639710 -0.599426 0.249268 -0.611084 0.453003 1445639710 -0.599426 0.249268 -0.611084 0.453003 1445639710 -0.599426 0.249268 -0.611084 0.453003 1445639710 -0.599426 0.249268 -0.611084 0.453003 1445639710 -0.603516 0.245789 -0.609192 0.452026 1445639710 -0.603516 0.245789 -0.609192 0.452026 1445639710 -0.603516 0.245789 -0.609192 0.452026 1445639710 -0.603516 0.245789 -0.609192 0.452026 1445639710 -0.603516 0.245789 -0.609192 0.452026 1445639710 -0.603516 0.245789 -0.609192 0.452026 1445639710 -0.605957 0.239441 -0.607788 0.453979 1445639710 -0.605957 0.239441 -0.607788 0.453979 1445639710 -0.605957 0.239441 -0.607788 0.453979 1445639710 -0.605957 0.239441 -0.607788 0.453979 1445639710 -0.605957 0.239441 -0.607788 0.453979 1445639710 -0.605957 0.239441 -0.607788 0.453979 1445639710 -0.607727 0.239746 -0.603638 0.456970 1445639710 -0.607727 0.239746 -0.603638 0.456970 1445639710 -0.607727 0.239746 -0.603638 0.456970 1445639710 -0.607727 0.239746 -0.603638 0.456970 1445639710 -0.607727 0.239746 -0.603638 0.456970 1445639710 -0.607727 0.239746 -0.603638 0.456970 1445639710 -0.607727 0.239746 -0.603638 0.456970 1445639710 -0.609009 0.254089 -0.601318 0.450562 1445639710 -0.609009 0.254089 -0.601318 0.450562 1445639710 -0.609009 0.254089 -0.601318 0.450562 1445639710 -0.609009 0.254089 -0.601318 0.450562 1445639710 -0.609009 0.254089 -0.601318 0.450562 1445639710 -0.609009 0.254089 -0.601318 0.450562 1445639710 -0.610107 0.266785 -0.603760 0.438354 1445639710 -0.610107 0.266785 -0.603760 0.438354 1445639710 -0.610107 0.266785 -0.603760 0.438354 1445639710 -0.610107 0.266785 -0.603760 0.438354 1445639710 -0.610107 0.266785 -0.603760 0.438354 1445639710 -0.610107 0.266785 -0.603760 0.438354 1445639710 -0.610107 0.266785 -0.603760 0.438354 1445639710 -0.610962 0.269287 -0.608948 0.428223 1445639710 -0.610962 0.269287 -0.608948 0.428223 1445639710 -0.610962 0.269287 -0.608948 0.428223 1445639710 -0.610962 0.269287 -0.608948 0.428223 1445639710 -0.610962 0.269287 -0.608948 0.428223 1445639710 -0.610962 0.269287 -0.608948 0.428223 1445639710 -0.611938 0.268799 -0.611816 0.423035 1445639710 -0.611938 0.268799 -0.611816 0.423035 1445639710 -0.611938 0.268799 -0.611816 0.423035 1445639710 -0.611938 0.268799 -0.611816 0.423035 1445639710 -0.611938 0.268799 -0.611816 0.423035 1445639710 -0.611938 0.268799 -0.611816 0.423035 1445639710 -0.611877 0.274048 -0.613159 0.417908 1445639710 -0.611877 0.274048 -0.613159 0.417908 1445639710 -0.611877 0.274048 -0.613159 0.417908 1445639710 -0.611877 0.274048 -0.613159 0.417908 1445639710 -0.611877 0.274048 -0.613159 0.417908 1445639710 -0.611877 0.274048 -0.613159 0.417908 1445639710 -0.611877 0.274048 -0.613159 0.417908 1445639710 -0.612305 0.280518 -0.610168 0.417236 1445639710 -0.612305 0.280518 -0.610168 0.417236 1445639710 -0.612305 0.280518 -0.610168 0.417236 1445639710 -0.612305 0.280518 -0.610168 0.417236 1445639710 -0.612305 0.280518 -0.610168 0.417236 1445639710 -0.612305 0.280518 -0.610168 0.417236 1445639710 -0.611023 0.289368 -0.609131 0.414612 1445639710 -0.611023 0.289368 -0.609131 0.414612 1445639710 -0.611023 0.289368 -0.609131 0.414612 1445639710 -0.611023 0.289368 -0.609131 0.414612 1445639710 -0.611023 0.289368 -0.609131 0.414612 1445639710 -0.611023 0.289368 -0.609131 0.414612 1445639710 -0.609680 0.286499 -0.609192 0.418518 1445639710 -0.609680 0.286499 -0.609192 0.418518 1445639710 -0.609680 0.286499 -0.609192 0.418518 1445639710 -0.609680 0.286499 -0.609192 0.418518 1445639710 -0.609680 0.286499 -0.609192 0.418518 1445639710 -0.609680 0.286499 -0.609192 0.418518 1445639710 -0.609680 0.286499 -0.609192 0.418518 1445639710 -0.608032 0.277039 -0.613159 0.421448 1445639710 -0.608032 0.277039 -0.613159 0.421448 1445639710 -0.608032 0.277039 -0.613159 0.421448 1445639710 -0.608032 0.277039 -0.613159 0.421448 1445639710 -0.608032 0.277039 -0.613159 0.421448 1445639710 -0.608032 0.277039 -0.613159 0.421448 1445639710 -0.605469 0.265015 -0.619019 0.424255 1445639710 -0.605469 0.265015 -0.619019 0.424255 1445639710 -0.605469 0.265015 -0.619019 0.424255 1445639710 -0.605469 0.265015 -0.619019 0.424255 1445639710 -0.605469 0.265015 -0.619019 0.424255 1445639710 -0.605469 0.265015 -0.619019 0.424255 1445639710 -0.605469 0.265015 -0.619019 0.424255 1445639710 -0.603760 0.249634 -0.622192 0.431335 1445639710 -0.603760 0.249634 -0.622192 0.431335 1445639710 -0.603760 0.249634 -0.622192 0.431335 1445639710 -0.603760 0.249634 -0.622192 0.431335 1445639710 
-0.296387 0.151917 -0.133484 0.933411 1445639713 -0.296387 0.151917 -0.133484 0.933411 1445639713 -0.296387 0.151917 -0.133484 0.933411 1445639713 -0.296387 0.151917 -0.133484 0.933411 1445639713 -0.296387 0.151917 -0.133484 0.933411 1445639713 -0.296387 0.151917 -0.133484 0.933411 1445639713 -0.283081 0.162476 -0.131592 0.936035 1445639713 -0.283081 0.162476 -0.131592 0.936035 1445639713 -0.283081 0.162476 -0.131592 0.936035 1445639713 -0.283081 0.162476 -0.131592 0.936035 1445639713 -0.283081 0.162476 -0.131592 0.936035 1445639713 -0.283081 0.162476 -0.131592 0.936035 1445639713 -0.283081 0.162476 -0.131592 0.936035 1445639713 -0.270142 0.182068 -0.111084 0.938843 1445639713 -0.270142 0.182068 -0.111084 0.938843 1445639713 -0.270142 0.182068 -0.111084 0.938843 1445639713 -0.270142 0.182068 -0.111084 0.938843 1445639713 -0.270142 0.182068 -0.111084 0.938843 1445639713 -0.270142 0.182068 -0.111084 0.938843 1445639713 -0.270142 0.182068 -0.111084 0.938843 1445639713 -0.256348 0.207458 -0.056519 0.942322 1445639713 -0.256348 0.207458 -0.056519 0.942322 1445639713 -0.256348 0.207458 -0.056519 0.942322 1445639713 -0.256348 0.207458 -0.056519 0.942322 1445639713 -0.256348 0.207458 -0.056519 0.942322 1445639713 -0.256348 0.207458 -0.056519 0.942322 1445639713 -0.262329 0.224182 -0.031311 0.938049 1445639713 -0.262329 0.224182 -0.031311 0.938049 1445639713 -0.262329 0.224182 -0.031311 0.938049 1445639713 -0.262329 0.224182 -0.031311 0.938049 1445639713 -0.262329 0.224182 -0.031311 0.938049 1445639713 -0.262329 0.224182 -0.031311 0.938049 1445639713 -0.321289 0.197571 0.007813 0.926086 1445639713 -0.321289 0.197571 0.007813 0.926086 1445639713 -0.321289 0.197571 0.007813 0.926086 1445639713 -0.321289 0.197571 0.007813 0.926086 1445639713 -0.321289 0.197571 0.007813 0.926086 1445639713 -0.321289 0.197571 0.007813 0.926086 1445639713 -0.423279 0.150391 -0.046875 0.892212 1445639713 -0.423279 0.150391 -0.046875 0.892212 1445639713 -0.423279 0.150391 -0.046875 0.892212 1445639713 -0.423279 0.150391 -0.046875 0.892212 1445639713 -0.423279 0.150391 -0.046875 0.892212 1445639713 -0.423279 0.150391 -0.046875 0.892212 1445639713 -0.516846 0.096130 -0.098145 0.844971 1445639713 -0.516846 0.096130 -0.098145 0.844971 1445639713 -0.516846 0.096130 -0.098145 0.844971 1445639713 -0.516846 0.096130 -0.098145 0.844971 1445639713 -0.516846 0.096130 -0.098145 0.844971 1445639713 -0.516846 0.096130 -0.098145 0.844971 1445639713 -0.528748 0.065430 -0.096008 0.840759 1445639713 -0.528748 0.065430 -0.096008 0.840759 1445639713 -0.528748 0.065430 -0.096008 0.840759 1445639713 -0.528748 0.065430 -0.096008 0.840759 1445639713 -0.528748 0.065430 -0.096008 0.840759 1445639713 -0.528748 0.065430 -0.096008 0.840759 1445639713 -0.528748 0.065430 -0.096008 0.840759 1445639713 -0.470459 0.053528 -0.104248 0.874573 1445639713 -0.470459 0.053528 -0.104248 0.874573 1445639713 -0.470459 0.053528 -0.104248 0.874573 1445639713 -0.470459 0.053528 -0.104248 0.874573 1445639713 -0.470459 0.053528 -0.104248 0.874573 1445639713 -0.470459 0.053528 -0.104248 0.874573 1445639713 -0.387329 0.054077 -0.097046 0.915222 1445639713 -0.387329 0.054077 -0.097046 0.915222 1445639713 -0.387329 0.054077 -0.097046 0.915222 1445639713 -0.387329 0.054077 -0.097046 0.915222 1445639713 -0.387329 0.054077 -0.097046 0.915222 1445639713 -0.387329 0.054077 -0.097046 0.915222 1445639713 -0.301453 0.067505 -0.094055 0.946411 1445639713 -0.301453 0.067505 -0.094055 0.946411 1445639713 -0.301453 0.067505 -0.094055 0.946411 1445639713 -0.301453 0.067505 -0.094055 0.946411 1445639713 -0.301453 0.067505 -0.094055 0.946411 1445639713 -0.301453 0.067505 -0.094055 0.946411 1445639713 -0.301453 0.067505 -0.094055 0.946411 1445639713 -0.235291 0.095520 -0.080688 0.963806 1445639713 -0.235291 0.095520 -0.080688 0.963806 1445639713 -0.235291 0.095520 -0.080688 0.963806 1445639713 -0.235291 0.095520 -0.080688 0.963806 1445639713 -0.235291 0.095520 -0.080688 0.963806 1445639713 -0.235291 0.095520 -0.080688 0.963806 1445639713 -0.210266 0.124390 -0.064758 0.967529 1445639713 -0.210266 0.124390 -0.064758 0.967529 1445639713 -0.210266 0.124390 -0.064758 0.967529 1445639713 -0.210266 0.124390 -0.064758 0.967529 1445639713 -0.210266 0.124390 -0.064758 0.967529 1445639713 -0.214966 0.149048 -0.031433 0.964661 1445639713 -0.214966 0.149048 -0.031433 0.964661 1445639713 -0.214966 0.149048 -0.031433 0.964661 1445639713 -0.214966 0.149048 -0.031433 0.964661 1445639713 -0.214966 0.149048 -0.031433 0.964661 1445639713 -0.214966 0.149048 -0.031433 0.964661 1445639713 -0.214966 0.149048 -0.031433 0.964661 1445639713 -0.246643 0.159546 0.017212 0.955688 1445639713 -0.246643 0.159546 0.017212 0.955688 1445639713 -0.246643 0.159546 0.017212 0.955688 1445639713 -0.246643 0.159546 0.017212 0.955688 1445639713 -0.246643 0.159546 0.017212 0.955688 1445639713 -0.246643 0.159546 0.017212 0.955688 1445639713 -0.246643 0.159546 0.017212 0.955688 1445639713 -0.307861 0.152222 0.033081 0.938538 1445639714 -0.307861 0.152222 0.033081 0.938538 1445639714 -0.307861 0.152222 0.033081 0.938538 1445639714 -0.307861 0.152222 0.033081 0.938538 1445639714 -0.307861 0.152222 0.033081 0.938538 1445639714 -0.307861 0.152222 0.033081 0.938538 1445639714 -0.406982 0.125122 -0.007751 0.904785 1445639714 -0.406982 0.125122 -0.007751 0.904785 1445639714 -0.406982 0.125122 -0.007751 0.904785 1445639714 -0.406982 0.125122 -0.007751 0.904785 1445639714 -0.406982 0.125122 -0.007751 0.904785 1445639714 -0.406982 0.125122 -0.007751 0.904785 1445639714 -0.406982 0.125122 -0.007751 0.904785 1445639714 -0.525024 0.081665 -0.081543 0.843201 1445639714 -0.525024 0.081665 -0.081543 0.843201 1445639714 -0.525024 0.081665 -0.081543 0.843201 1445639714 -0.525024 0.081665 -0.081543 0.843201 1445639714 -0.525024 0.081665 -0.081543 0.843201 1445639714 -0.525024 0.081665 -0.081543 0.843201 1445639714 -0.569092 0.062500 -0.107666 0.812805 1445639714 -0.569092 0.062500 -0.107666 0.812805 1445639714 -0.569092 0.062500 -0.107666 0.812805 1445639714 -0.569092 0.062500 -0.107666 0.812805 1445639714 -0.569092 0.062500 -0.107666 0.812805 1445639714 -0.569092 0.062500 -0.107666 0.812805 1445639714 -0.513550 0.053467 -0.117065 0.848328 1445639714 -0.513550 0.053467 -0.117065 0.848328 1445639714 -0.513550 0.053467 -0.117065 0.848328 1445639714 -0.513550 0.053467 -0.117065 0.848328 1445639714 -0.513550 0.053467 -0.117065 0.848328 1445639714 -0.513550 0.053467 -0.117065 0.848328 1445639714 -0.423767 0.049133 -0.104126 0.898376 1445639714 -0.423767 0.049133 -0.104126 0.898376 1445639714 -0.423767 0.049133 -0.104126 0.898376 1445639714 -0.423767 0.049133 -0.104126 0.898376 1445639714 -0.423767 0.049133 -0.104126 0.898376 1445639714 -0.423767 0.049133 -0.104126 0.898376 1445639714 -0.423767 0.049133 -0.104126 0.898376 1445639714 -0.338318 0.061646 -0.096985 0.933960 1445639714 -0.338318 0.061646 -0.096985 0.933960 1445639714 -0.338318 0.061646 -0.096985 0.933960 1445639714 -0.338318 0.061646 -0.096985 0.933960 1445639714 -0.338318 0.061646 -0.096985 0.933960 1445639714 -0.338318 0.061646 -0.096985 0.933960 1445639714 -0.271729 0.086182 -0.087830 0.954468 1445639714 -0.271729 0.086182 -0.087830 0.954468 1445639714 -0.271729 0.086182 -0.087830 0.954468 1445639714 -0.271729 0.086182 -0.087830 0.954468 1445639714 -0.271729 0.086182 -0.087830 0.954468 1445639714 -0.271729 0.086182 -0.087830 0.954468 1445639714 -0.271729 0.086182 -0.087830 0.954468 1445639714 -0.238586 0.118286 -0.091980 0.959473 1445639714 -0.238586 0.118286 -0.091980 0.959473 1445639714 -0.238586 0.118286 -0.091980 0.959473 1445639714 -0.238586 0.118286 -0.091980 0.959473 1445639714 -0.238586 0.118286 -0.091980 0.959473 1445639714 -0.238586 0.118286 -0.091980 0.959473 1445639714 -0.241943 0.149353 -0.087036 0.954773 1445639714 -0.241943 0.149353 -0.087036 0.954773 1445639714 -0.241943 0.149353 -0.087036 0.954773 1445639714 -0.241943 0.149353 -0.087036 0.954773 1445639714 -0.241943 0.149353 -0.087036 0.954773 1445639714 -0.241943 0.149353 -0.087036 0.954773 1445639714 -0.241943 0.149353 -0.087036 0.954773 1445639714 -0.254333 0.168396 -0.062256 0.950317 1445639714 -0.254333 0.168396 -0.062256 0.950317 1445639714 -0.254333 0.168396 -0.062256 0.950317 1445639714 -0.254333 0.168396 -0.062256 0.950317 1445639714 -0.254333 0.168396 -0.062256 0.950317 1445639714 -0.254333 0.168396 -0.062256 0.950317 1445639714 -0.277405 0.168518 -0.022583 0.945557 1445639714 -0.277405 0.168518 -0.022583 0.945557 1445639714 -0.277405 0.168518 -0.022583 0.945557 1445639714 -0.277405 0.168518 -0.022583 0.945557 1445639714 -0.277405 0.168518 -0.022583 0.945557 1445639714 -0.277405 0.168518 -0.022583 0.945557 1445639714 -0.335510 0.148743 0.001648 0.930237 1445639714 -0.335510 0.148743 0.001648 0.930237 1445639714 -0.335510 0.148743 0.001648 0.930237 1445639714 -0.335510 0.148743 0.001648 0.930237 1445639714 -0.335510 0.148743 0.001648 0.930237 1445639714 -0.335510 0.148743 0.001648 0.930237 1445639714 -0.443970 0.105835 -0.035950 0.889038 1445639714 -0.443970 0.105835 -0.035950 0.889038 1445639714 -0.443970 0.105835 -0.035950 0.889038 1445639714 -0.443970 0.105835 -0.035950 0.889038 1445639714 -0.443970 0.105835 -0.035950 0.889038 1445639714 -0.443970 0.105835 -0.035950 0.889038 1445639714 -0.544373 0.050171 -0.081665 0.833313 1445639714 -0.544373 0.050171 -0.081665 0.833313 1445639714 -0.544373 0.050171 -0.081665 0.833313 1445639714 -0.544373 0.050171 -0.081665 0.833313 1445639714 -0.544373 0.050171 -0.081665 0.833313 1445639714 -0.544373 0.050171 -0.081665 0.833313 1445639714 -0.544373 0.050171 -0.081665 0.833313 1445639714 -0.557983 0.047424 -0.084229 0.824158 1445639714 -0.557983 0.047424 -0.084229 0.824158 1445639714 -0.557983 0.047424 -0.084229 0.824158 1445639714 -0.557983 0.047424 -0.084229 0.824158 1445639714 -0.557983 0.047424 -0.084229 0.824158 1445639714 -0.480957 0.077209 -0.113037 0.865967 1445639714 -0.480957 0.077209 -0.113037 0.865967 1445639714 -0.480957 0.077209 -0.113037 0.865967 1445639714 -0.480957 0.077209 -0.113037 0.865967 1445639714 -0.480957 0.077209 -0.113037 0.865967 1445639714 -0.480957 0.077209 -0.113037 0.865967 1445639714 -0.390991 0.082031 -0.091858 0.912109 1445639714 -0.390991 0.082031 -0.091858 0.912109 1445639714 -0.390991 0.082031 -0.091858 0.912109 1445639714 -0.390991 0.082031 -0.091858 0.912109 1445639714 -0.390991 0.082031 -0.091858 0.912109 1445639714 -0.390991 0.082031 -0.091858 0.912109 1445639714 -0.390991 0.082031 -0.091858 0.912109 1445639714 -0.311218 0.103882 -0.070984 0.941956 1445639714 -0.311218 0.103882 -0.070984 0.941956 1445639715 -0.311218 0.103882 -0.070984 0.941956 1445639715 -0.311218 0.103882 -0.070984 0.941956 1445639715 -0.311218 0.103882 -0.070984 0.941956 1445639715 -0.311218 0.103882 -0.070984 0.941956 1445639715 -0.264343 0.137817 -0.078735 0.951294 1445639715 -0.264343 0.137817 -0.078735 0.951294 1445639715 -0.264343 0.137817 -0.078735 0.951294 1445639715 -0.264343 0.137817 -0.078735 0.951294 1445639715 -0.264343 0.137817 -0.078735 0.951294 1445639715 -0.264343 0.137817 -0.078735 0.951294 1445639715 -0.264343 0.137817 -0.078735 0.951294 1445639715 -0.257324 0.168335 -0.069336 0.948975 1445639715 -0.257324 0.168335 -0.069336 0.948975 1445639715 -0.257324 0.168335 -0.069336 0.948975 1445639715 -0.257324 0.168335 -0.069336 0.948975 1445639715 -0.257324 0.168335 -0.069336 0.948975 1445639715 -0.262573 0.184082 -0.031738 0.946655 1445639715 -0.262573 0.184082 -0.031738 0.946655 1445639715 -0.262573 0.184082 -0.031738 0.946655 1445639715 -0.262573 0.184082 -0.031738 0.946655 1445639715 -0.262573 0.184082 -0.031738 0.946655 1445639715 -0.262573 0.184082 -0.031738 0.946655 1445639715 -0.262573 0.184082 -0.031738 0.946655 1445639715 -0.291931 0.167786 0.010193 0.941528 1445639715 -0.291931 0.167786 0.010193 0.941528 1445639715 -0.291931 0.167786 0.010193 0.941528 1445639715 -0.291931 0.167786 0.010193 0.941528 1445639715 -0.291931 0.167786 0.010193 0.941528 1445639715 -0.291931 0.167786 0.010193 0.941528 1445639715 -0.351013 0.132629 -0.004211 0.926880 1445639715 -0.351013 0.132629 -0.004211 0.926880 1445639715 -0.351013 0.132629 -0.004211 0.926880 1445639715 -0.351013 0.132629 -0.004211 0.926880 1445639715 -0.351013 0.132629 -0.004211 0.926880 1445639715 -0.351013 0.132629 -0.004211 0.926880 1445639715 -0.454285 0.079773 -0.030090 0.886719 1445639715 -0.454285 0.079773 -0.030090 0.886719 1445639715 -0.454285 0.079773 -0.030090 0.886719 1445639715 -0.454285 0.079773 -0.030090 0.886719 1445639715 -0.454285 0.079773 -0.030090 0.886719 1445639715 -0.454285 0.079773 -0.030090 0.886719 1445639715 -0.454285 0.079773 -0.030090 0.886719 1445639715 -0.543640 0.035217 -0.065857 0.835999 1445639715 -0.543640 0.035217 -0.065857 0.835999 1445639715 -0.543640 0.035217 -0.065857 0.835999 1445639715 -0.543640 0.035217 -0.065857 0.835999 1445639715 -0.543640 0.035217 -0.065857 0.835999 1445639715 -0.543640 0.035217 -0.065857 0.835999 1445639715 -0.556885 0.047913 -0.087097 0.824585 1445639715 -0.556885 0.047913 -0.087097 0.824585 1445639715 -0.556885 0.047913 -0.087097 0.824585 1445639715 -0.556885 0.047913 -0.087097 0.824585 1445639715 -0.556885 0.047913 -0.087097 0.824585 1445639715 -0.556885 0.047913 -0.087097 0.824585 1445639715 -0.556885 0.047913 -0.087097 0.824585 1445639715 -0.490417 0.064819 -0.127991 0.859558 1445639715 -0.490417 0.064819 -0.127991 0.859558 1445639715 -0.490417 0.064819 -0.127991 0.859558 1445639715 -0.490417 0.064819 -0.127991 0.859558 1445639715 -0.490417 0.064819 -0.127991 0.859558 1445639715 -0.490417 0.064819 -0.127991 0.859558 1445639715 -0.404053 0.050781 -0.117126 0.905762 1445639715 -0.404053 0.050781 -0.117126 0.905762 1445639715 -0.404053 0.050781 -0.117126 0.905762 1445639715 -0.404053 0.050781 -0.117126 0.905762 1445639715 -0.404053 0.050781 -0.117126 0.905762 1445639715 -0.404053 0.050781 -0.117126 0.905762 1445639715 -0.317871 0.060364 -0.123901 0.938049 1445639715 -0.317871 0.060364 -0.123901 0.938049 1445639715 -0.317871 0.060364 -0.123901 0.938049 1445639715 -0.317871 0.060364 -0.123901 0.938049 1445639715 -0.317871 0.060364 -0.123901 0.938049 1445639715 -0.317871 0.060364 -0.123901 0.938049 1445639715 -0.266663 0.076538 -0.115784 0.953735 1445639715 -0.266663 0.076538 -0.115784 0.953735 1445639715 -0.266663 0.076538 -0.115784 0.953735 1445639715 -0.266663 0.076538 -0.115784 0.953735 1445639715 -0.266663 0.076538 -0.115784 0.953735 1445639715 -0.266663 0.076538 -0.115784 0.953735 1445639715 -0.255615 0.102600 -0.128784 0.952637 1445639715 -0.255615 0.102600 -0.128784 0.952637 1445639715 -0.255615 0.102600 -0.128784 0.952637 1445639715 -0.255615 0.102600 -0.128784 0.952637 1445639715 -0.255615 0.102600 -0.128784 0.952637 1445639715 -0.255615 0.102600 -0.128784 0.952637 1445639715 -0.268250 0.126099 -0.109558 0.948730 1445639715 -0.268250 0.126099 -0.109558 0.948730 1445639715 -0.268250 0.126099 -0.109558 0.948730 1445639715 -0.268250 0.126099 -0.109558 0.948730 1445639715 -0.268250 0.126099 -0.109558 0.948730 1445639715 -0.268250 0.126099 -0.109558 0.948730 1445639715 -0.268250 0.126099 -0.109558 0.948730 1445639715 -0.294495 0.136719 -0.063416 0.943665 1445639715 -0.294495 0.136719 -0.063416 0.943665 1445639715 -0.294495 0.136719 -0.063416 0.943665 1445639715 -0.294495 0.136719 -0.063416 0.943665 1445639715 -0.294495 0.136719 -0.063416 0.943665 1445639715 -0.343262 0.126343 -0.016052 0.930542 1445639715 -0.343262 0.126343 -0.016052 0.930542 1445639715 -0.343262 0.126343 -0.016052 0.930542 1445639715 -0.343262 0.126343 -0.016052 0.930542 1445639715 -0.343262 0.126343 -0.016052 0.930542 1445639715 -0.343262 0.126343 -0.016052 0.930542 1445639715 -0.343262 0.126343 -0.016052 0.930542 1445639715 -0.431824 0.096008 -0.010254 0.896790 1445639715 -0.431824 0.096008 -0.010254 0.896790 1445639715 -0.431824 0.096008 -0.010254 0.896790 1445639715 -0.431824 0.096008 -0.010254 0.896790 1445639715 -0.431824 0.096008 -0.010254 0.896790 1445639715 -0.431824 0.096008 -0.010254 0.896790 1445639715 -0.534058 0.078491 -0.096680 0.836243 1445639715 -0.534058 0.078491 -0.096680 0.836243 1445639715 -0.534058 0.078491 -0.096680 0.836243 1445639716 -0.534058 0.078491 -0.096680 0.836243 1445639716 -0.534058 0.078491 -0.096680 0.836243 1445639716 -0.534058 0.078491 -0.096680 0.836243 1445639716 -0.584534 0.065308 -0.103821 0.802063 1445639716 -0.584534 0.065308 -0.103821 0.802063 1445639716 -0.584534 0.065308 -0.103821 0.802063 1445639716 -0.584534 0.065308 -0.103821 0.802063 1445639716 -0.584534 0.065308 -0.103821 0.802063 1445639716 -0.584534 0.065308 -0.103821 0.802063 1445639716 -0.533813 0.071960 -0.123169 0.833496 1445639716 -0.533813 0.071960 -0.123169 0.833496 1445639716 -0.533813 0.071960 -0.123169 0.833496 1445639716 -0.533813 0.071960 -0.123169 0.833496 1445639716 -0.533813 0.071960 -0.123169 0.833496 1445639716 -0.533813 0.071960 -0.123169 0.833496 1445639716 -0.449951 0.050842 -0.100220 0.885925 1445639716 -0.449951 0.050842 -0.100220 0.885925 1445639716 -0.449951 0.050842 -0.100220 0.885925 1445639716 -0.449951 0.050842 -0.100220 0.885925 1445639716 -0.449951 0.050842 -0.100220 0.885925 1445639716 -0.449951 0.050842 -0.100220 0.885925 1445639716 -0.449951 0.050842 -0.100220 0.885925 1445639716 -0.360840 0.046631 -0.095154 0.926575 1445639716 -0.360840 0.046631 -0.095154 0.926575 1445639716 -0.360840 0.046631 -0.095154 0.926575 1445639716 -0.360840 0.046631 -0.095154 0.926575 1445639716 -0.360840 0.046631 -0.095154 0.926575 1445639716 -0.360840 0.046631 -0.095154 0.926575 1445639716 -0.291748 0.053162 -0.103638 0.949341 1445639716 -0.291748 0.053162 -0.103638 0.949341 1445639716 -0.291748 0.053162 -0.103638 0.949341 1445639716 -0.291748 0.053162 -0.103638 0.949341 1445639716 -0.291748 0.053162 -0.103638 0.949341 1445639716 -0.291748 0.053162 -0.103638 0.949341 1445639716 -0.291748 0.053162 -0.103638 0.949341 1445639716 -0.252991 0.070374 -0.102905 0.959351 1445639716 -0.252991 0.070374 -0.102905 0.959351 1445639716 -0.252991 0.070374 -0.102905 0.959351 1445639716 -0.252991 0.070374 -0.102905 0.959351 1445639716 -0.252991 0.070374 -0.102905 0.959351 1445639716 -0.252991 0.070374 -0.102905 0.959351 1445639716 -0.246399 0.097290 -0.096191 0.959412 1445639716 -0.246399 0.097290 -0.096191 0.959412 1445639716 -0.246399 0.097290 -0.096191 0.959412 1445639716 -0.246399 0.097290 -0.096191 0.959412 1445639716 -0.246399 0.097290 -0.096191 0.959412 1445639716 -0.246399 0.097290 -0.096191 0.959412 1445639716 -0.262451 0.116028 -0.048523 0.956665 1445639716 -0.262451 0.116028 -0.048523 0.956665 1445639716 -0.262451 0.116028 -0.048523 0.956665 1445639716 -0.262451 0.116028 -0.048523 0.956665 1445639716 -0.262451 0.116028 -0.048523 0.956665 1445639716 -0.262451 0.116028 -0.048523 0.956665 1445639716 -0.262451 0.116028 -0.048523 0.956665 1445639716 -0.301025 0.123535 -0.010132 0.945496 1445639716 -0.301025 0.123535 -0.010132 0.945496 1445639716 -0.301025 0.123535 -0.010132 0.945496 1445639716 -0.301025 0.123535 -0.010132 0.945496 1445639716 -0.301025 0.123535 -0.010132 0.945496 1445639716 -0.301025 0.123535 -0.010132 0.945496 1445639716 -0.372925 0.113953 -0.003235 0.920776 1445639716 -0.372925 0.113953 -0.003235 0.920776 1445639716 -0.372925 0.113953 -0.003235 0.920776 1445639716 -0.372925 0.113953 -0.003235 0.920776 1445639716 -0.372925 0.113953 -0.003235 0.920776 1445639716 -0.372925 0.113953 -0.003235 0.920776 1445639716 -0.467407 0.100098 -0.056641 0.876526 1445639716 -0.467407 0.100098 -0.056641 0.876526 1445639716 -0.467407 0.100098 -0.056641 0.876526 1445639716 -0.467407 0.100098 -0.056641 0.876526 1445639716 -0.467407 0.100098 -0.056641 0.876526 1445639716 -0.467407 0.100098 -0.056641 0.876526 1445639716 -0.542786 0.073669 -0.083984 0.832397 1445639716 -0.542786 0.073669 -0.083984 0.832397 1445639716 -0.542786 0.073669 -0.083984 0.832397 1445639716 -0.542786 0.073669 -0.083984 0.832397 1445639716 -0.542786 0.073669 -0.083984 0.832397 1445639716 -0.542786 0.073669 -0.083984 0.832397 1445639716 -0.542786 0.073669 -0.083984 0.832397 1445639716 -0.526978 0.064575 -0.096191 0.841919 1445639716 -0.526978 0.064575 -0.096191 0.841919 1445639716 -0.526978 0.064575 -0.096191 0.841919 1445639716 -0.526978 0.064575 -0.096191 0.841919 1445639716 -0.526978 0.064575 -0.096191 0.841919 1445639716 -0.526978 0.064575 -0.096191 0.841919 1445639716 -0.453674 0.057190 -0.096924 0.884033 1445639716 -0.453674 0.057190 -0.096924 0.884033 1445639716 -0.453674 0.057190 -0.096924 0.884033 1445639716 -0.453674 0.057190 -0.096924 0.884033 1445639716 -0.453674 0.057190 -0.096924 0.884033 1445639716 -0.453674 0.057190 -0.096924 0.884033 1445639716 -0.367432 0.051880 -0.096191 0.923584 1445639716 -0.367432 0.051880 -0.096191 0.923584 1445639716 -0.367432 0.051880 -0.096191 0.923584 1445639716 -0.367432 0.051880 -0.096191 0.923584 1445639716 -0.367432 0.051880 -0.096191 0.923584 1445639716 -0.367432 0.051880 -0.096191 0.923584 1445639716 -0.292664 0.052917 -0.091003 0.950378 1445639716 -0.292664 0.052917 -0.091003 0.950378 1445639716 -0.292664 0.052917 -0.091003 0.950378 1445639716 -0.292664 0.052917 -0.091003 0.950378 1445639716 -0.292664 0.052917 -0.091003 0.950378 1445639716 -0.292664 0.052917 -0.091003 0.950378 1445639716 -0.243835 0.069031 -0.090576 0.963074 1445639716 -0.243835 0.069031 -0.090576 0.963074 1445639716 -0.243835 0.069031 -0.090576 0.963074 1445639716 -0.243835 0.069031 -0.090576 0.963074 1445639716 -0.243835 0.069031 -0.090576 0.963074 1445639716 -0.243835 0.069031 -0.090576 0.963074 1445639716 -0.236816 0.094360 -0.098145 0.961975 1445639716 -0.236816 0.094360 -0.098145 0.961975 1445639716 -0.236816 0.094360 -0.098145 0.961975 1445639716 -0.236816 0.094360 -0.098145 0.961975 1445639717 -0.236816 0.094360 -0.098145 0.961975 1445639717 -0.236816 0.094360 -0.098145 0.961975 1445639717 -0.249573 0.121338 -0.076599 0.957642 1445639717 -0.249573 0.121338 -0.076599 0.957642 1445639717 -0.249573 0.121338 -0.076599 0.957642 1445639717 -0.249573 0.121338 -0.076599 0.957642 1445639717 -0.249573 0.121338 -0.076599 0.957642 1445639717 -0.249573 0.121338 -0.076599 0.957642 1445639717 -0.249573 0.121338 -0.076599 0.957642 1445639717 -0.272766 0.135925 -0.040039 0.951599 1445639717 -0.272766 0.135925 -0.040039 0.951599 1445639717 -0.272766 0.135925 -0.040039 0.951599 1445639717 -0.272766 0.135925 -0.040039 0.951599 1445639717 -0.272766 0.135925 -0.040039 0.951599 1445639717 -0.272766 0.135925 -0.040039 0.951599 1445639717 -0.321655 0.130920 -0.003296 0.937744 1445639717 -0.321655 0.130920 -0.003296 0.937744 1445639717 -0.321655 0.130920 -0.003296 0.937744 1445639717 -0.321655 0.130920 -0.003296 0.937744 1445639717 -0.321655 0.130920 -0.003296 0.937744 1445639717 -0.321655 0.130920 -0.003296 0.937744 1445639717 -0.321655 0.130920 -0.003296 0.937744 1445639717 -0.401306 0.112366 -0.016785 0.908875 1445639717 -0.401306 0.112366 -0.016785 0.908875 1445639717 -0.401306 0.112366 -0.016785 0.908875 1445639717 -0.401306 0.112366 -0.016785 0.908875 1445639717 -0.401306 0.112366 -0.016785 0.908875 1445639717 -0.401306 0.112366 -0.016785 0.908875 1445639717 -0.401306 0.112366 -0.016785 0.908875 1445639717 -0.497925 0.092651 -0.082825 0.858276 1445639717 -0.497925 0.092651 -0.082825 0.858276 1445639717 -0.497925 0.092651 -0.082825 0.858276 1445639717 -0.497925 0.092651 -0.082825 0.858276 1445639717 -0.497925 0.092651 -0.082825 0.858276 1445639717 -0.542175 0.065613 -0.095520 0.832214 1445639717 -0.542175 0.065613 -0.095520 0.832214 1445639717 -0.542175 0.065613 -0.095520 0.832214 1445639717 -0.542175 0.065613 -0.095520 0.832214 1445639717 -0.542175 0.065613 -0.095520 0.832214 1445639717 -0.542175 0.065613 -0.095520 0.832214 1445639717 -0.542175 0.065613 -0.095520 0.832214 1445639717 -0.496887 0.050842 -0.105530 0.859863 1445639717 -0.496887 0.050842 -0.105530 0.859863 1445639717 -0.496887 0.050842 -0.105530 0.859863 1445639717 -0.496887 0.050842 -0.105530 0.859863 1445639717 -0.496887 0.050842 -0.105530 0.859863 1445639717 -0.496887 0.050842 -0.105530 0.859863 1445639717 -0.410950 0.038452 -0.114075 0.903687 1445639717 -0.410950 0.038452 -0.114075 0.903687 1445639717 -0.410950 0.038452 -0.114075 0.903687 1445639717 -0.410950 0.038452 -0.114075 0.903687 1445639717 -0.410950 0.038452 -0.114075 0.903687 1445639717 -0.410950 0.038452 -0.114075 0.903687 1445639717 -0.323853 0.025757 -0.116333 0.938538 1445639717 -0.323853 0.025757 -0.116333 0.938538 1445639717 -0.323853 0.025757 -0.116333 0.938538 1445639717 -0.323853 0.025757 -0.116333 0.938538 1445639717 -0.323853 0.025757 -0.116333 0.938538 1445639717 -0.323853 0.025757 -0.116333 0.938538 1445639717 -0.258972 0.027832 -0.131592 0.956482 1445639717 -0.258972 0.027832 -0.131592 0.956482 1445639717 -0.258972 0.027832 -0.131592 0.956482 1445639717 -0.258972 0.027832 -0.131592 0.956482 1445639717 -0.258972 0.027832 -0.131592 0.956482 1445639717 -0.258972 0.027832 -0.131592 0.956482 1445639717 -0.231750 0.046570 -0.131470 0.962708 1445639717 -0.231750 0.046570 -0.131470 0.962708 1445639717 -0.231750 0.046570 -0.131470 0.962708 1445639717 -0.231750 0.046570 -0.131470 0.962708 1445639717 -0.231750 0.046570 -0.131470 0.962708 1445639717 -0.231750 0.046570 -0.131470 0.962708 1445639717 -0.241638 0.081604 -0.099060 0.961792 1445639717 -0.241638 0.081604 -0.099060 0.961792 1445639717 -0.241638 0.081604 -0.099060 0.961792 1445639717 -0.241638 0.081604 -0.099060 0.961792 1445639717 -0.241638 0.081604 -0.099060 0.961792 1445639717 -0.241638 0.081604 -0.099060 0.961792 1445639717 -0.267639 0.110229 -0.035400 0.956543 1445639717 -0.267639 0.110229 -0.035400 0.956543 1445639717 -0.267639 0.110229 -0.035400 0.956543 1445639717 -0.267639 0.110229 -0.035400 0.956543 1445639717 -0.267639 0.110229 -0.035400 0.956543 1445639717 -0.267639 0.110229 -0.035400 0.956543 1445639717 -0.312988 0.117859 0.006531 0.942383 1445639717 -0.312988 0.117859 0.006531 0.942383 1445639717 -0.312988 0.117859 0.006531 0.942383 1445639717 -0.312988 0.117859 0.006531 0.942383 1445639717 -0.312988 0.117859 0.006531 0.942383 1445639717 -0.312988 0.117859 0.006531 0.942383 1445639717 -0.392029 0.104370 0.001465 0.914001 1445639717 -0.392029 0.104370 0.001465 0.914001 1445639717 -0.392029 0.104370 0.001465 0.914001 1445639717 -0.392029 0.104370 0.001465 0.914001 1445639717 -0.392029 0.104370 0.001465 0.914001 1445639717 -0.392029 0.104370 0.001465 0.914001 1445639717 -0.521545 0.065796 -0.040833 0.849731 1445639717 -0.521545 0.065796 -0.040833 0.849731 1445639717 -0.521545 0.065796 -0.040833 0.849731 1445639717 -0.521545 0.065796 -0.040833 0.849731 1445639717 -0.521545 0.065796 -0.040833 0.849731 1445639717 -0.521545 0.065796 -0.040833 0.849731 1445639717 -0.521545 0.065796 -0.040833 0.849731 1445639717 -0.591064 0.061279 -0.103333 0.797607 1445639717 -0.591064 0.061279 -0.103333 0.797607 1445639717 -0.591064 0.061279 -0.103333 0.797607 1445639717 -0.591064 0.061279 -0.103333 0.797607 1445639717 -0.591064 0.061279 -0.103333 0.797607 1445639717 -0.591064 0.061279 -0.103333 0.797607 1445639717 -0.555115 0.060303 -0.104492 0.822998 1445639717 -0.555115 0.060303 -0.104492 0.822998 1445639717 -0.555115 0.060303 -0.104492 0.822998 1445639717 -0.555115 0.060303 -0.104492 0.822998 1445639717 -0.555115 0.060303 -0.104492 0.822998 1445639717 -0.555115 0.060303 -0.104492 0.822998 1445639718 -0.555115 0.060303 -0.104492 0.822998 1445639718 -0.465088 0.038025 -0.087097 0.880127 1445639718 -0.465088 0.038025 -0.087097 0.880127 1445639718 -0.465088 0.038025 -0.087097 0.880127 1445639718 -0.465088 0.038025 -0.087097 0.880127 1445639718 -0.465088 0.038025 -0.087097 0.880127 1445639718 -0.465088 0.038025 -0.087097 0.880127 1445639718 -0.359009 0.036316 -0.073792 0.929688 1445639718 -0.359009 0.036316 -0.073792 0.929688 1445639718 -0.359009 0.036316 -0.073792 0.929688 1445639718 -0.359009 0.036316 -0.073792 0.929688 1445639718 -0.359009 0.036316 -0.073792 0.929688 1445639718 -0.359009 0.036316 -0.073792 0.929688 1445639718 -0.273438 0.052551 -0.055237 0.958862 1445639718 -0.273438 0.052551 -0.055237 0.958862 1445639718 -0.273438 0.052551 -0.055237 0.958862 1445639718 -0.273438 0.052551 -0.055237 0.958862 1445639718 -0.273438 0.052551 -0.055237 0.958862 1445639718 -0.273438 0.052551 -0.055237 0.958862 1445639718 -0.212341 0.079773 -0.065308 0.971741 1445639718 -0.212341 0.079773 -0.065308 0.971741 1445639718 -0.212341 0.079773 -0.065308 0.971741 1445639718 -0.212341 0.079773 -0.065308 0.971741 1445639718 -0.212341 0.079773 -0.065308 0.971741 1445639718 -0.212341 0.079773 -0.065308 0.971741 1445639718 -0.204895 0.113525 -0.071777 0.969482 1445639718 -0.204895 0.113525 -0.071777 0.969482 1445639718 -0.204895 0.113525 -0.071777 0.969482 1445639718 -0.204895 0.113525 -0.071777 0.969482 1445639718 -0.204895 0.113525 -0.071777 0.969482 1445639718 -0.204895 0.113525 -0.071777 0.969482 1445639718 -0.204895 0.113525 -0.071777 0.969482 1445639718 -0.242859 0.137207 -0.036194 0.959595 1445639718 -0.242859 0.137207 -0.036194 0.959595 1445639718 
-0.713562 -0.100281 -0.589600 0.364990 1445639720 -0.713562 -0.100281 -0.589600 0.364990 1445639720 -0.713562 -0.100281 -0.589600 0.364990 1445639720 -0.717773 -0.076660 -0.590393 0.361084 1445639720 -0.717773 -0.076660 -0.590393 0.361084 1445639720 -0.717773 -0.076660 -0.590393 0.361084 1445639720 -0.717773 -0.076660 -0.590393 0.361084 1445639720 -0.717773 -0.076660 -0.590393 0.361084 1445639720 -0.717773 -0.076660 -0.590393 0.361084 1445639720 -0.717773 -0.076660 -0.590393 0.361084 1445639720 -0.719421 -0.049377 -0.596130 0.353088 1445639720 -0.719421 -0.049377 -0.596130 0.353088 1445639720 -0.719421 -0.049377 -0.596130 0.353088 1445639720 -0.719421 -0.049377 -0.596130 0.353088 1445639720 -0.719421 -0.049377 -0.596130 0.353088 1445639720 -0.719421 -0.049377 -0.596130 0.353088 1445639720 -0.714478 -0.022644 -0.608765 0.344238 1445639720 -0.714478 -0.022644 -0.608765 0.344238 1445639720 -0.714478 -0.022644 -0.608765 0.344238 1445639720 -0.714478 -0.022644 -0.608765 0.344238 1445639720 -0.714478 -0.022644 -0.608765 0.344238 1445639720 -0.714478 -0.022644 -0.608765 0.344238 1445639720 -0.703918 -0.020264 -0.619385 0.347168 1445639720 -0.703918 -0.020264 -0.619385 0.347168 1445639720 -0.703918 -0.020264 -0.619385 0.347168 1445639720 -0.703918 -0.020264 -0.619385 0.347168 1445639720 -0.703918 -0.020264 -0.619385 0.347168 1445639720 -0.703918 -0.020264 -0.619385 0.347168 1445639720 -0.703918 -0.020264 -0.619385 0.347168 1445639720 -0.694763 -0.047668 -0.620361 0.360840 1445639720 -0.694763 -0.047668 -0.620361 0.360840 1445639720 -0.694763 -0.047668 -0.620361 0.360840 1445639720 -0.694763 -0.047668 -0.620361 0.360840 1445639720 -0.694763 -0.047668 -0.620361 0.360840 1445639720 -0.694763 -0.047668 -0.620361 0.360840 1445639720 -0.688965 -0.084656 -0.613770 0.376160 1445639720 -0.688965 -0.084656 -0.613770 0.376160 1445639720 -0.688965 -0.084656 -0.613770 0.376160 1445639720 -0.688965 -0.084656 -0.613770 0.376160 1445639720 -0.688965 -0.084656 -0.613770 0.376160 1445639720 -0.688965 -0.084656 -0.613770 0.376160 1445639720 -0.688965 -0.084656 -0.613770 0.376160 1445639720 -0.687683 -0.109680 -0.600342 0.393372 1445639720 -0.687683 -0.109680 -0.600342 0.393372 1445639720 -0.687683 -0.109680 -0.600342 0.393372 1445639720 -0.687683 -0.109680 -0.600342 0.393372 1445639720 -0.687683 -0.109680 -0.600342 0.393372 1445639720 -0.687683 -0.109680 -0.600342 0.393372 1445639720 -0.687683 -0.109680 -0.600342 0.393372 1445639720 -0.690125 -0.100403 -0.594177 0.400818 1445639720 -0.690125 -0.100403 -0.594177 0.400818 1445639720 -0.690125 -0.100403 -0.594177 0.400818 1445639720 -0.690125 -0.100403 -0.594177 0.400818 1445639720 -0.690125 -0.100403 -0.594177 0.400818 1445639720 -0.690125 -0.100403 -0.594177 0.400818 1445639720 -0.691528 -0.074463 -0.598389 0.397705 1445639720 -0.691528 -0.074463 -0.598389 0.397705 1445639720 -0.691528 -0.074463 -0.598389 0.397705 1445639720 -0.691528 -0.074463 -0.598389 0.397705 1445639720 -0.691528 -0.074463 -0.598389 0.397705 1445639720 -0.691528 -0.074463 -0.598389 0.397705 1445639720 -0.692993 -0.053223 -0.605225 0.388123 1445639720 -0.692993 -0.053223 -0.605225 0.388123 1445639721 -0.692993 -0.053223 -0.605225 0.388123 1445639721 -0.692993 -0.053223 -0.605225 0.388123 1445639721 -0.692993 -0.053223 -0.605225 0.388123 1445639721 -0.692993 -0.053223 -0.605225 0.388123 1445639721 -0.695801 -0.054138 -0.605042 0.383240 1445639721 -0.695801 -0.054138 -0.605042 0.383240 1445639721 -0.695801 -0.054138 -0.605042 0.383240 1445639721 -0.695801 -0.054138 -0.605042 0.383240 1445639721 -0.695801 -0.054138 -0.605042 0.383240 1445639721 -0.695801 -0.054138 -0.605042 0.383240 1445639721 -0.701965 -0.056702 -0.602966 0.374878 1445639721 -0.701965 -0.056702 -0.602966 0.374878 1445639721 -0.701965 -0.056702 -0.602966 0.374878 1445639721 -0.701965 -0.056702 -0.602966 0.374878 1445639721 -0.701965 -0.056702 -0.602966 0.374878 1445639721 -0.701965 -0.056702 -0.602966 0.374878 1445639721 -0.710083 -0.042480 -0.605652 0.356750 1445639721 -0.710083 -0.042480 -0.605652 0.356750 1445639721 -0.710083 -0.042480 -0.605652 0.356750 1445639721 -0.710083 -0.042480 -0.605652 0.356750 1445639721 -0.710083 -0.042480 -0.605652 0.356750 1445639721 -0.710083 -0.042480 -0.605652 0.356750 1445639721 -0.710083 -0.042480 -0.605652 0.356750 1445639721 -0.715271 -0.015869 -0.609680 0.341309 1445639721 -0.715271 -0.015869 -0.609680 0.341309 1445639721 -0.715271 -0.015869 -0.609680 0.341309 1445639721 -0.715271 -0.015869 -0.609680 0.341309 1445639721 -0.715271 -0.015869 -0.609680 0.341309 1445639721 -0.715271 -0.015869 -0.609680 0.341309 1445639721 -0.713867 0.011963 -0.610107 0.343628 1445639721 -0.713867 0.011963 -0.610107 0.343628 1445639721 -0.713867 0.011963 -0.610107 0.343628 1445639721 -0.713867 0.011963 -0.610107 0.343628 1445639721 -0.713867 0.011963 -0.610107 0.343628 1445639721 -0.713867 0.011963 -0.610107 0.343628 1445639721 -0.701050 0.043518 -0.609985 0.366882 1445639721 -0.701050 0.043518 -0.609985 0.366882 1445639721 -0.701050 0.043518 -0.609985 0.366882 1445639721 -0.701050 0.043518 -0.609985 0.366882 1445639721 -0.701050 0.043518 -0.609985 0.366882 1445639721 -0.701050 0.043518 -0.609985 0.366882 1445639721 -0.681885 0.074585 -0.606506 0.402039 1445639721 -0.681885 0.074585 -0.606506 0.402039 1445639721 -0.681885 0.074585 -0.606506 0.402039 1445639721 -0.681885 0.074585 -0.606506 0.402039 1445639721 -0.681885 0.074585 -0.606506 0.402039 1445639721 -0.681885 0.074585 -0.606506 0.402039 1445639721 -0.662598 0.112122 -0.602295 0.430969 1445639721 -0.662598 0.112122 -0.602295 0.430969 1445639721 -0.662598 0.112122 -0.602295 0.430969 1445639721 -0.662598 0.112122 -0.602295 0.430969 1445639721 -0.662598 0.112122 -0.602295 0.430969 1445639721 -0.662598 0.112122 -0.602295 0.430969 1445639721 -0.662598 0.112122 -0.602295 0.430969 1445639721 -0.640930 0.152466 -0.603638 0.449036 1445639721 -0.640930 0.152466 -0.603638 0.449036 1445639721 -0.640930 0.152466 -0.603638 0.449036 1445639721 -0.640930 0.152466 -0.603638 0.449036 1445639721 -0.640930 0.152466 -0.603638 0.449036 1445639721 -0.640930 0.152466 -0.603638 0.449036 1445639721 -0.621277 0.173950 -0.607117 0.463867 1445639721 -0.621277 0.173950 -0.607117 0.463867 1445639721 -0.621277 0.173950 -0.607117 0.463867 1445639721 -0.621277 0.173950 -0.607117 0.463867 1445639721 -0.621277 0.173950 -0.607117 0.463867 1445639721 -0.621277 0.173950 -0.607117 0.463867 1445639721 -0.621277 0.173950 -0.607117 0.463867 1445639721 -0.612671 0.167358 -0.600952 0.485229 1445639721 -0.612671 0.167358 -0.600952 0.485229 1445639721 -0.612671 0.167358 -0.600952 0.485229 1445639721 -0.612671 0.167358 -0.600952 0.485229 1445639721 -0.612671 0.167358 -0.600952 0.485229 1445639721 -0.612671 0.167358 -0.600952 0.485229 1445639721 -0.611450 0.161255 -0.594543 0.496704 1445639721 -0.611450 0.161255 -0.594543 0.496704 1445639721 -0.611450 0.161255 -0.594543 0.496704 1445639721 -0.611450 0.161255 -0.594543 0.496704 1445639721 -0.611450 0.161255 -0.594543 0.496704 1445639721 -0.611450 0.161255 -0.594543 0.496704 1445639721 -0.614075 0.163757 -0.596497 0.490234 1445639721 -0.614075 0.163757 -0.596497 0.490234 1445639721 -0.614075 0.163757 -0.596497 0.490234 1445639721 -0.614075 0.163757 -0.596497 0.490234 1445639721 -0.614075 0.163757 -0.596497 0.490234 1445639721 -0.614075 0.163757 -0.596497 0.490234 1445639721 -0.614075 0.163757 -0.596497 0.490234 1445639721 -0.617371 0.162048 -0.602722 0.478943 1445639721 -0.617371 0.162048 -0.602722 0.478943 1445639721 -0.617371 0.162048 -0.602722 0.478943 1445639721 -0.617371 0.162048 -0.602722 0.478943 1445639721 -0.617371 0.162048 -0.602722 0.478943 1445639721 -0.617371 0.162048 -0.602722 0.478943 1445639721 -0.621704 0.152466 -0.606018 0.472290 1445639721 -0.621704 0.152466 -0.606018 0.472290 1445639721 -0.621704 0.152466 -0.606018 0.472290 1445639721 -0.621704 0.152466 -0.606018 0.472290 1445639721 -0.621704 0.152466 -0.606018 0.472290 1445639721 -0.621704 0.152466 -0.606018 0.472290 1445639721 -0.621704 0.152466 -0.606018 0.472290 1445639721 -0.628601 0.147705 -0.604797 0.466125 1445639721 -0.628601 0.147705 -0.604797 0.466125 1445639721 -0.628601 0.147705 -0.604797 0.466125 1445639721 -0.628601 0.147705 -0.604797 0.466125 1445639721 -0.628601 0.147705 -0.604797 0.466125 1445639721 -0.628601 0.147705 -0.604797 0.466125 1445639721 -0.639160 0.159058 -0.601196 0.452576 1445639721 -0.639160 0.159058 -0.601196 0.452576 1445639721 -0.639160 0.159058 -0.601196 0.452576 1445639721 -0.639160 0.159058 -0.601196 0.452576 1445639721 -0.639160 0.159058 -0.601196 0.452576 1445639721 -0.639160 0.159058 -0.601196 0.452576 1445639721 -0.648438 0.182617 -0.595337 0.437988 1445639721 -0.648438 0.182617 -0.595337 0.437988 1445639721 -0.648438 0.182617 -0.595337 0.437988 1445639722 -0.648438 0.182617 -0.595337 0.437988 1445639722 -0.648438 0.182617 -0.595337 0.437988 1445639722 -0.648438 0.182617 -0.595337 0.437988 1445639722 -0.648438 0.182617 -0.595337 0.437988 1445639722 -0.649231 0.210693 -0.590698 0.430298 1445639722 -0.649231 0.210693 -0.590698 0.430298 1445639722 -0.649231 0.210693 -0.590698 0.430298 1445639722 -0.649231 0.210693 -0.590698 0.430298 1445639722 -0.649231 0.210693 -0.590698 0.430298 1445639722 -0.649231 0.210693 -0.590698 0.430298 1445639722 -0.641113 0.230591 -0.588257 0.435608 1445639722 -0.641113 0.230591 -0.588257 0.435608 1445639722 -0.641113 0.230591 -0.588257 0.435608 1445639722 -0.641113 0.230591 -0.588257 0.435608 1445639722 -0.641113 0.230591 -0.588257 0.435608 1445639722 -0.641113 0.230591 -0.588257 0.435608 1445639722 -0.641113 0.230591 -0.588257 0.435608 1445639722 -0.635010 0.236816 -0.581116 0.450623 1445639722 -0.635010 0.236816 -0.581116 0.450623 1445639722 -0.635010 0.236816 -0.581116 0.450623 1445639722 -0.635010 0.236816 -0.581116 0.450623 1445639722 -0.635010 0.236816 -0.581116 0.450623 1445639722 -0.635010 0.236816 -0.581116 0.450623 1445639722 -0.629517 0.246338 -0.574768 0.461182 1445639722 -0.629517 0.246338 -0.574768 0.461182 1445639722 -0.629517 0.246338 -0.574768 0.461182 1445639722 -0.629517 0.246338 -0.574768 0.461182 1445639722 -0.629517 0.246338 -0.574768 0.461182 1445639722 -0.629517 0.246338 -0.574768 0.461182 1445639722 -0.619629 0.262207 -0.575745 0.464661 1445639722 -0.619629 0.262207 -0.575745 0.464661 1445639722 -0.619629 0.262207 -0.575745 0.464661 1445639722 -0.619629 0.262207 -0.575745 0.464661 1445639722 -0.619629 0.262207 -0.575745 0.464661 1445639722 -0.619629 0.262207 -0.575745 0.464661 1445639722 -0.619629 0.262207 -0.575745 0.464661 1445639722 -0.608154 0.264771 -0.578491 0.474731 1445639722 -0.608154 0.264771 -0.578491 0.474731 1445639722 -0.608154 0.264771 -0.578491 0.474731 1445639722 -0.608154 0.264771 -0.578491 0.474731 1445639722 -0.608154 0.264771 -0.578491 0.474731 1445639722 -0.608154 0.264771 -0.578491 0.474731 1445639722 -0.603027 0.248169 -0.570496 0.499390 1445639722 -0.603027 0.248169 -0.570496 0.499390 1445639722 -0.603027 0.248169 -0.570496 0.499390 1445639722 -0.603027 0.248169 -0.570496 0.499390 1445639722 -0.603027 0.248169 -0.570496 0.499390 1445639722 -0.603027 0.248169 -0.570496 0.499390 1445639722 -0.603027 0.248169 -0.570496 0.499390 1445639722 -0.604187 0.240662 -0.559631 0.513672 1445639722 -0.604187 0.240662 -0.559631 0.513672 1445639722 -0.604187 0.240662 -0.559631 0.513672 1445639722 -0.604187 0.240662 -0.559631 0.513672 1445639722 -0.604187 0.240662 -0.559631 0.513672 1445639722 -0.604187 0.240662 -0.559631 0.513672 1445639722 -0.603638 0.253235 -0.558350 0.509705 1445639722 -0.603638 0.253235 -0.558350 0.509705 1445639722 -0.603638 0.253235 -0.558350 0.509705 1445639722 -0.603638 0.253235 -0.558350 0.509705 1445639722 -0.603638 0.253235 -0.558350 0.509705 1445639722 -0.600647 0.261719 -0.564392 0.502258 1445639722 -0.600647 0.261719 -0.564392 0.502258 1445639722 -0.600647 0.261719 -0.564392 0.502258 1445639722 -0.600647 0.261719 -0.564392 0.502258 1445639722 -0.600647 0.261719 -0.564392 0.502258 1445639722 -0.600647 0.261719 -0.564392 0.502258 1445639722 -0.600647 0.261719 -0.564392 0.502258 1445639722 -0.604187 0.253479 -0.568054 0.498047 1445639722 -0.604187 0.253479 -0.568054 0.498047 1445639722 -0.604187 0.253479 -0.568054 0.498047 1445639722 -0.604187 0.253479 -0.568054 0.498047 1445639722 -0.604187 0.253479 -0.568054 0.498047 1445639722 -0.604187 0.253479 -0.568054 0.498047 1445639722 -0.613037 0.245605 -0.571045 0.487671 1445639722 -0.613037 0.245605 -0.571045 0.487671 1445639722 -0.613037 0.245605 -0.571045 0.487671 1445639722 -0.613037 0.245605 -0.571045 0.487671 1445639722 -0.613037 0.245605 -0.571045 0.487671 1445639722 -0.613037 0.245605 -0.571045 0.487671 1445639722 -0.619446 0.254578 -0.577209 0.467285 1445639722 -0.619446 0.254578 -0.577209 0.467285 1445639722 -0.619446 0.254578 -0.577209 0.467285 1445639722 -0.619446 0.254578 -0.577209 0.467285 1445639722 -0.619446 0.254578 -0.577209 0.467285 1445639722 -0.619446 0.254578 -0.577209 0.467285 1445639722 -0.621094 0.266541 -0.579773 0.455078 1445639722 -0.621094 0.266541 -0.579773 0.455078 1445639722 -0.621094 0.266541 -0.579773 0.455078 1445639722 -0.621094 0.266541 -0.579773 0.455078 1445639722 -0.621094 0.266541 -0.579773 0.455078 1445639722 -0.621094 0.266541 -0.579773 0.455078 1445639722 -0.621094 0.266541 -0.579773 0.455078 1445639722 -0.616638 0.273010 -0.581116 0.455566 1445639722 -0.616638 0.273010 -0.581116 0.455566 1445639722 -0.616638 0.273010 -0.581116 0.455566 1445639722 -0.616638 0.273010 -0.581116 0.455566 1445639722 -0.616638 0.273010 -0.581116 0.455566 1445639722 -0.616638 0.273010 -0.581116 0.455566 1445639722 -0.609802 0.269531 -0.582458 0.465088 1445639722 -0.609802 0.269531 -0.582458 0.465088 1445639722 -0.609802 0.269531 -0.582458 0.465088 1445639722 -0.609802 0.269531 -0.582458 0.465088 1445639722 -0.609802 0.269531 -0.582458 0.465088 1445639722 -0.609802 0.269531 -0.582458 0.465088 1445639722 -0.608459 0.260925 -0.579346 0.475525 1445639722 -0.608459 0.260925 -0.579346 0.475525 1445639722 -0.608459 0.260925 -0.579346 0.475525 1445639722 -0.608459 0.260925 -0.579346 0.475525 1445639722 -0.608459 0.260925 -0.579346 0.475525 1445639722 -0.608459 0.260925 -0.579346 0.475525 1445639722 -0.603333 0.264404 -0.581299 0.477722 1445639722 -0.603333 0.264404 -0.581299 0.477722 1445639722 -0.603333 0.264404 -0.581299 0.477722 1445639722 -0.603333 0.264404 -0.581299 0.477722 1445639723 -0.603333 0.264404 -0.581299 0.477722 1445639723 -0.603333 0.264404 -0.581299 0.477722 1445639723 -0.595398 0.264343 -0.585022 0.483093 1445639723 -0.595398 0.264343 -0.585022 0.483093 1445639723 -0.595398 0.264343 -0.585022 0.483093 1445639723 -0.595398 0.264343 -0.585022 0.483093 1445639723 -0.595398 0.264343 -0.585022 0.483093 1445639723 -0.595398 0.264343 -0.585022 0.483093 1445639723 -0.589233 0.249084 -0.584473 0.499207 1445639723 -0.589233 0.249084 -0.584473 0.499207 1445639723 -0.589233 0.249084 -0.584473 0.499207 1445639723 -0.589233 0.249084 -0.584473 0.499207 1445639723 -0.589233 0.249084 -0.584473 0.499207 1445639723 -0.585327 0.240784 -0.580811 0.511963 1445639723 -0.585327 0.240784 -0.580811 0.511963 1445639723 -0.585327 0.240784 -0.580811 0.511963 1445639723 -0.585327 0.240784 -0.580811 0.511963 1445639723 -0.585327 0.240784 -0.580811 0.511963 1445639723 -0.585327 0.240784 -0.580811 0.511963 1445639723 -0.585327 0.240784 -0.580811 0.511963 1445639723 -0.586426 0.247437 -0.575073 0.514038 1445639723 -0.586426 0.247437 -0.575073 0.514038 1445639723 -0.586426 0.247437 -0.575073 0.514038 1445639723 -0.586426 0.247437 -0.575073 0.514038 1445639723 -0.586426 0.247437 -0.575073 0.514038 1445639723 -0.586426 0.247437 -0.575073 0.514038 1445639723 -0.585632 0.266602 -0.578857 0.500916 1445639723 -0.585632 0.266602 -0.578857 0.500916 1445639723 -0.585632 0.266602 -0.578857 0.500916 1445639723 -0.585632 0.266602 -0.578857 0.500916 1445639723 -0.585632 0.266602 -0.578857 0.500916 1445639723 -0.584839 0.271973 -0.587158 0.489136 1445639723 -0.584839 0.271973 -0.587158 0.489136 1445639723 -0.584839 0.271973 -0.587158 0.489136 1445639723 -0.584839 0.271973 -0.587158 0.489136 1445639723 -0.584839 0.271973 -0.587158 0.489136 1445639723 -0.584839 0.271973 -0.587158 0.489136 1445639723 -0.589111 0.262207 -0.591614 0.484009 1445639723 -0.589111 0.262207 -0.591614 0.484009 1445639723 -0.589111 0.262207 -0.591614 0.484009 1445639723 -0.589111 0.262207 -0.591614 0.484009 1445639723 -0.589111 0.262207 -0.591614 0.484009 1445639723 -0.589111 0.262207 -0.591614 0.484009 1445639723 -0.594849 0.259094 -0.594788 0.474609 1445639723 -0.594849 0.259094 -0.594788 0.474609 1445639723 -0.594849 0.259094 -0.594788 0.474609 1445639723 -0.594849 0.259094 -0.594788 0.474609 1445639723 -0.594849 0.259094 -0.594788 0.474609 1445639723 -0.594849 0.259094 -0.594788 0.474609 1445639723 -0.603577 0.263062 -0.594543 0.461548 1445639723 -0.603577 0.263062 -0.594543 0.461548 1445639723 -0.603577 0.263062 -0.594543 0.461548 1445639723 -0.603577 0.263062 -0.594543 0.461548 1445639723 -0.603577 0.263062 -0.594543 0.461548 1445639723 -0.605469 0.273010 -0.596741 0.450317 1445639723 -0.605469 0.273010 -0.596741 0.450317 1445639723 -0.605469 0.273010 -0.596741 0.450317 1445639723 -0.605469 0.273010 -0.596741 0.450317 1445639723 -0.605469 0.273010 -0.596741 0.450317 1445639723 -0.605469 0.273010 -0.596741 0.450317 1445639723 -0.596252 0.274658 -0.599670 0.457703 1445639723 -0.596252 0.274658 -0.599670 0.457703 1445639723 -0.596252 0.274658 -0.599670 0.457703 1445639723 -0.596252 0.274658 -0.599670 0.457703 1445639723 -0.596252 0.274658 -0.599670 0.457703 1445639723 -0.590759 0.255554 -0.596985 0.478882 1445639723 -0.590759 0.255554 -0.596985 0.478882 1445639723 -0.590759 0.255554 -0.596985 0.478882 1445639723 -0.590759 0.255554 -0.596985 0.478882 1445639723 -0.590759 0.255554 -0.596985 0.478882 1445639723 -0.590759 0.255554 -0.596985 0.478882 1445639723 -0.590027 0.241943 -0.593811 0.490601 1445639723 -0.590027 0.241943 -0.593811 0.490601 1445639723 -0.590027 0.241943 -0.593811 0.490601 1445639723 -0.590027 0.241943 -0.593811 0.490601 1445639723 -0.590027 0.241943 -0.593811 0.490601 1445639723 -0.590027 0.241943 -0.593811 0.490601 1445639723 -0.586670 0.240601 -0.592896 0.496399 1445639723 -0.586670 0.240601 -0.592896 0.496399 1445639723 -0.586670 0.240601 -0.592896 0.496399 1445639723 -0.586670 0.240601 -0.592896 0.496399 1445639723 -0.586670 0.240601 -0.592896 0.496399 1445639723 -0.586670 0.240601 -0.592896 0.496399 1445639723 -0.583374 0.235107 -0.591187 0.504883 1445639723 -0.583374 0.235107 -0.591187 0.504883 1445639723 -0.583374 0.235107 -0.591187 0.504883 1445639723 -0.583374 0.235107 -0.591187 0.504883 1445639723 -0.583374 0.235107 -0.591187 0.504883 1445639723 -0.581421 0.224854 -0.591064 0.511963 1445639723 -0.581421 0.224854 -0.591064 0.511963 1445639723 -0.581421 0.224854 -0.591064 0.511963 1445639723 -0.581421 0.224854 -0.591064 0.511963 1445639723 -0.581421 0.224854 -0.591064 0.511963 1445639723 -0.581421 0.224854 -0.591064 0.511963 1445639723 -0.581421 0.224854 -0.591064 0.511963 1445639723 -0.581299 0.218140 -0.590820 0.515259 1445639723 -0.581299 0.218140 -0.590820 0.515259 1445639723 -0.581299 0.218140 -0.590820 0.515259 1445639723 -0.581299 0.218140 -0.590820 0.515259 1445639723 -0.581299 0.218140 -0.590820 0.515259 1445639723 -0.583801 0.223083 -0.589966 0.511230 1445639723 -0.583801 0.223083 -0.589966 0.511230 1445639723 -0.583801 0.223083 -0.589966 0.511230 1445639723 -0.583801 0.223083 -0.589966 0.511230 1445639723 -0.583801 0.223083 -0.589966 0.511230 1445639723 -0.583801 0.223083 -0.589966 0.511230 1445639724 -0.583801 0.223083 -0.589966 0.511230 1445639724 -0.585449 0.234131 -0.594360 0.499207 1445639724 -0.585449 0.234131 -0.594360 0.499207 1445639724 -0.585449 0.234131 -0.594360 0.499207 1445639724 -0.585449 0.234131 -0.594360 0.499207 1445639724 -0.585449 0.234131 -0.594360 0.499207 1445639724 -0.585449 0.234131 -0.594360 0.499207 1445639724 -0.589294 0.236938 -0.599548 0.487000 1445639724 -0.589294 0.236938 -0.599548 0.487000 1445639724 -0.589294 0.236938 -0.599548 0.487000 1445639724 -0.589294 0.236938 -0.599548 0.487000 1445639724 -0.589294 0.236938 -0.599548 0.487000 1445639724 -0.589294 0.236938 -0.599548 0.487000 1445639724 -0.589294 0.236938 -0.599548 0.487000 1445639724 -0.593811 0.239441 -0.605164 0.473145 1445639724 -0.593811 0.239441 -0.605164 0.473145 1445639724 -0.593811 0.239441 -0.605164 0.473145 1445639724 -0.593811 0.239441 -0.605164 0.473145 1445639724 -0.593811 0.239441 -0.605164 0.473145 1445639724 -0.593811 0.239441 -0.605164 0.473145 1445639724 -0.600647 0.243835 -0.606750 0.460083 1445639724 -0.600647 0.243835 -0.606750 0.460083 1445639724 -0.600647 0.243835 -0.606750 0.460083 1445639724 -0.600647 0.243835 -0.606750 0.460083 1445639724 -0.600647 0.243835 -0.606750 0.460083 1445639724 -0.600647 0.243835 -0.606750 0.460083 1445639724 -0.606567 0.252136 -0.607849 0.446228 1445639724 -0.606567 0.252136 -0.607849 0.446228 1445639724 -0.606567 0.252136 -0.607849 0.446228 1445639724 -0.606567 0.252136 -0.607849 0.446228 1445639724 -0.606567 0.252136 -0.607849 0.446228 1445639724 -0.608765 0.259155 -0.606689 0.440735 1445639724 -0.608765 0.259155 -0.606689 0.440735 1445639724 -0.608765 0.259155 -0.606689 0.440735 1445639724 -0.608765 0.259155 -0.606689 0.440735 1445639724 -0.608765 0.259155 -0.606689 0.440735 1445639724 -0.608765 0.259155 -0.606689 0.440735 1445639724 -0.604187 0.265564 -0.605957 0.444153 1445639724 -0.604187 0.265564 -0.605957 0.444153 1445639724 -0.604187 0.265564 -0.605957 0.444153 1445639724 -0.604187 0.265564 -0.605957 0.444153 1445639724 -0.604187 0.265564 -0.605957 0.444153 1445639724 -0.604187 0.265564 -0.605957 0.444153 1445639724 -0.604187 0.265564 -0.605957 0.444153 1445639724 -0.600281 0.261047 -0.603088 0.455933 1445639724 -0.600281 0.261047 -0.603088 0.455933 1445639724 -0.600281 0.261047 -0.603088 0.455933 1445639724 -0.600281 0.261047 -0.603088 0.455933 1445639724 -0.600281 0.261047 -0.603088 0.455933 1445639724 -0.600281 0.261047 -0.603088 0.455933 1445639724 -0.601257 0.255737 -0.596802 0.465759 1445639724 -0.601257 0.255737 -0.596802 0.465759 1445639724 -0.601257 0.255737 -0.596802 0.465759 1445639724 -0.601257 0.255737 -0.596802 0.465759 1445639724 -0.601257 0.255737 -0.596802 0.465759 1445639724 -0.601257 0.255737 -0.596802 0.465759 1445639724 -0.600342 0.262207 -0.594299 0.466492 1445639724 -0.600342 0.262207 -0.594299 0.466492 1445639724 -0.600342 0.262207 -0.594299 0.466492 1445639724 -0.600342 0.262207 -0.594299 0.466492 1445639724 -0.600342 0.262207 -0.594299 0.466492 1445639724 -0.600342 0.262207 -0.594299 0.466492 1445639724 -0.600098 0.259216 -0.592896 0.470337 1445639724 -0.600098 0.259216 -0.592896 0.470337 1445639724 -0.600098 0.259216 -0.592896 0.470337 1445639724 -0.600098 0.259216 -0.592896 0.470337 1445639724 -0.600098 0.259216 -0.592896 0.470337 1445639724 -0.600098 0.259216 -0.592896 0.470337 1445639724 -0.600647 0.241577 -0.591858 0.480164 1445639724 -0.600647 0.241577 -0.591858 0.480164 1445639724 -0.600647 0.241577 -0.591858 0.480164 1445639724 -0.600647 0.241577 -0.591858 0.480164 1445639724 -0.600647 0.241577 -0.591858 0.480164 1445639724 -0.600647 0.241577 -0.591858 0.480164 1445639724 -0.600647 0.241577 -0.591858 0.480164 1445639724 -0.601990 0.227722 -0.588745 0.489075 1445639724 -0.601990 0.227722 -0.588745 0.489075 1445639724 -0.601990 0.227722 -0.588745 0.489075 1445639724 -0.601990 0.227722 -0.588745 0.489075 1445639724 -0.601990 0.227722 -0.588745 0.489075 1445639724 -0.601990 0.227722 -0.588745 0.489075 1445639724 -0.604614 0.234131 -0.583862 0.488647 1445639724 -0.604614 0.234131 -0.583862 0.488647 1445639724 -0.604614 0.234131 -0.583862 0.488647 1445639724 -0.604614 0.234131 -0.583862 0.488647 1445639724 -0.604614 0.234131 -0.583862 0.488647 1445639724 -0.604614 0.234131 -0.583862 0.488647 1445639724 -0.605713 0.253357 -0.583679 0.477783 1445639724 -0.605713 0.253357 -0.583679 0.477783 1445639724 -0.605713 0.253357 -0.583679 0.477783 1445639724 -0.605713 0.253357 -0.583679 0.477783 1445639724 -0.605713 0.253357 -0.583679 0.477783 1445639724 -0.605713 0.253357 -0.583679 0.477783 1445639724 -0.605713 0.253357 -0.583679 0.477783 1445639724 -0.605835 0.264526 -0.588135 0.465942 1445639724 -0.605835 0.264526 -0.588135 0.465942 1445639724 -0.605835 0.264526 -0.588135 0.465942 1445639724 -0.605835 0.264526 -0.588135 0.465942 1445639724 -0.605835 0.264526 -0.588135 0.465942 1445639724 -0.605835 0.264526 -0.588135 0.465942 1445639724 -0.608887 0.263000 -0.591675 0.458313 1445639724 -0.608887 0.263000 -0.591675 0.458313 1445639724 -0.608887 0.263000 -0.591675 0.458313 1445639724 -0.608887 0.263000 -0.591675 0.458313 1445639724 -0.608887 0.263000 -0.591675 0.458313 1445639724 -0.608887 0.263000 -0.591675 0.458313 1445639724 -0.612488 0.262634 -0.596558 0.447266 1445639724 -0.612488 0.262634 -0.596558 0.447266 1445639724 -0.612488 0.262634 -0.596558 0.447266 1445639724 -0.612488 0.262634 -0.596558 0.447266 1445639724 -0.612488 0.262634 -0.596558 0.447266 1445639724 -0.612488 0.262634 -0.596558 0.447266 1445639724 -0.612488 0.262634 -0.596558 0.447266 1445639725 -0.616821 0.265198 -0.598267 0.437317 1445639725 -0.616821 0.265198 -0.598267 0.437317 1445639725 -0.616821 0.265198 -0.598267 0.437317 1445639725 -0.616821 0.265198 -0.598267 0.437317 1445639725 -0.616821 0.265198 -0.598267 0.437317 1445639725 -0.616821 0.265198 -0.598267 0.437317 1445639725 -0.617920 0.275330 -0.597778 0.430176 1445639725 -0.617920 0.275330 -0.597778 0.430176 1445639725 -0.617920 0.275330 -0.597778 0.430176 1445639725 -0.617920 0.275330 -0.597778 0.430176 1445639725 -0.617920 0.275330 -0.597778 0.430176 1445639725 -0.617920 0.275330 -0.597778 0.430176 1445639725 -0.611267 0.285095 -0.601624 0.427979 1445639725 -0.611267 0.285095 -0.601624 0.427979 1445639725 -0.611267 0.285095 -0.601624 0.427979 1445639725 -0.611267 0.285095 -0.601624 0.427979 1445639725 -0.611267 0.285095 -0.601624 0.427979 1445639725 -0.611267 0.285095 -0.601624 0.427979 1445639725 -0.605957 0.271606 -0.603088 0.442017 1445639725 -0.605957 0.271606 -0.603088 0.442017 1445639725 -0.605957 0.271606 -0.603088 0.442017 1445639725 -0.605957 0.271606 -0.603088 0.442017 1445639725 -0.605957 0.271606 -0.603088 0.442017 1445639725 -0.605957 0.271606 -0.603088 0.442017 1445639725 -0.604980 0.255859 -0.600525 0.455994 1445639725 -0.604980 0.255859 -0.600525 0.455994 1445639725 -0.604980 0.255859 -0.600525 0.455994 1445639725 -0.604980 0.255859 -0.600525 0.455994 1445639725 -0.604980 0.255859 -0.600525 0.455994 1445639725 -0.604980 0.255859 -0.600525 0.455994 1445639725 -0.599792 0.256958 -0.600830 0.461792 1445639725 -0.599792 0.256958 -0.600830 0.461792 1445639725 -0.599792 0.256958 -0.600830 0.461792 1445639725 -0.599792 0.256958 -0.600830 0.461792 1445639725 -0.599792 0.256958 -0.600830 0.461792 1445639725 -0.599792 0.256958 -0.600830 0.461792 1445639725 -0.599792 0.256958 -0.600830 0.461792 1445639725 -0.595703 0.248901 -0.599487 0.473145 1445639725 -0.595703 0.248901 -0.599487 0.473145 1445639725 -0.595703 0.248901 -0.599487 0.473145 1445639725 -0.595703 0.248901 -0.599487 0.473145 1445639725 -0.595703 0.248901 -0.599487 0.473145 1445639725 -0.595703 0.248901 -0.599487 0.473145 1445639725 -0.592590 0.229065 -0.597839 0.488831 1445639725 -0.592590 0.229065 -0.597839 0.488831 1445639725 -0.592590 0.229065 -0.597839 0.488831 1445639725 -0.592590 0.229065 -0.597839 0.488831 1445639725 -0.592590 0.229065 -0.597839 0.488831 1445639725 -0.592590 0.229065 -0.597839 0.488831 1445639725 -0.591675 0.212769 -0.593018 0.502991 1445639725 -0.591675 0.212769 -0.593018 0.502991 1445639725 -0.591675 0.212769 -0.593018 0.502991 1445639725 -0.591675 0.212769 -0.593018 0.502991 1445639725 -0.591675 0.212769 -0.593018 0.502991 1445639725 -0.591675 0.212769 -0.593018 0.502991 1445639725 -0.594604 0.214111 -0.584778 0.508545 1445639725 -0.594604 0.214111 -0.584778 0.508545 1445639725 -0.594604 0.214111 -0.584778 0.508545 1445639725 -0.594604 0.214111 -0.584778 0.508545 1445639725 -0.594604 0.214111 -0.584778 0.508545 1445639725 -0.594604 0.214111 -0.584778 0.508545 1445639725 
-0.394043 0.167603 -0.205566 0.880005 1445639730 -0.394043 0.167603 -0.205566 0.880005 1445639730 -0.332886 0.226563 -0.079773 0.911865 1445639730 -0.332886 0.226563 -0.079773 0.911865 1445639730 -0.332886 0.226563 -0.079773 0.911865 1445639730 -0.332886 0.226563 -0.079773 0.911865 1445639730 -0.332886 0.226563 -0.079773 0.911865 1445639730 -0.332886 0.226563 -0.079773 0.911865 1445639730 -0.330322 0.225647 0.031433 0.915955 1445639730 -0.330322 0.225647 0.031433 0.915955 1445639730 -0.330322 0.225647 0.031433 0.915955 1445639730 -0.330322 0.225647 0.031433 0.915955 1445639730 -0.330322 0.225647 0.031433 0.915955 1445639730 -0.330322 0.225647 0.031433 0.915955 1445639730 -0.365906 0.203003 0.030884 0.907715 1445639730 -0.365906 0.203003 0.030884 0.907715 1445639730 -0.365906 0.203003 0.030884 0.907715 1445639730 -0.365906 0.203003 0.030884 0.907715 1445639730 -0.365906 0.203003 0.030884 0.907715 1445639730 -0.365906 0.203003 0.030884 0.907715 1445639730 -0.365906 0.203003 0.030884 0.907715 1445639730 -0.457397 0.147095 0.001770 0.876953 1445639730 -0.457397 0.147095 0.001770 0.876953 1445639730 -0.457397 0.147095 0.001770 0.876953 1445639730 -0.457397 0.147095 0.001770 0.876953 1445639730 -0.457397 0.147095 0.001770 0.876953 1445639730 -0.457397 0.147095 0.001770 0.876953 1445639730 -0.539795 0.092834 -0.046631 0.835327 1445639730 -0.539795 0.092834 -0.046631 0.835327 1445639730 -0.539795 0.092834 -0.046631 0.835327 1445639730 -0.539795 0.092834 -0.046631 0.835327 1445639730 -0.539795 0.092834 -0.046631 0.835327 1445639730 -0.539795 0.092834 -0.046631 0.835327 1445639730 -0.557007 0.050232 -0.032166 0.828369 1445639730 -0.557007 0.050232 -0.032166 0.828369 1445639730 -0.557007 0.050232 -0.032166 0.828369 1445639730 -0.557007 0.050232 -0.032166 0.828369 1445639730 -0.557007 0.050232 -0.032166 0.828369 1445639730 -0.557007 0.050232 -0.032166 0.828369 1445639730 -0.557007 0.050232 -0.032166 0.828369 1445639730 -0.513977 0.038574 -0.034790 0.856201 1445639730 -0.513977 0.038574 -0.034790 0.856201 1445639730 -0.513977 0.038574 -0.034790 0.856201 1445639730 -0.513977 0.038574 -0.034790 0.856201 1445639730 -0.513977 0.038574 -0.034790 0.856201 1445639730 -0.513977 0.038574 -0.034790 0.856201 1445639730 -0.432800 0.046326 -0.059387 0.898315 1445639730 -0.432800 0.046326 -0.059387 0.898315 1445639730 -0.432800 0.046326 -0.059387 0.898315 1445639730 -0.432800 0.046326 -0.059387 0.898315 1445639730 -0.432800 0.046326 -0.059387 0.898315 1445639730 -0.432800 0.046326 -0.059387 0.898315 1445639730 -0.341858 0.052063 -0.038757 0.937500 1445639730 -0.341858 0.052063 -0.038757 0.937500 1445639730 -0.341858 0.052063 -0.038757 0.937500 1445639730 -0.341858 0.052063 -0.038757 0.937500 1445639730 -0.341858 0.052063 -0.038757 0.937500 1445639730 -0.264343 0.078186 -0.027527 0.960815 1445639730 -0.264343 0.078186 -0.027527 0.960815 1445639730 -0.264343 0.078186 -0.027527 0.960815 1445639730 -0.264343 0.078186 -0.027527 0.960815 1445639730 -0.264343 0.078186 -0.027527 0.960815 1445639730 -0.264343 0.078186 -0.027527 0.960815 1445639730 -0.221558 0.116577 -0.027710 0.967712 1445639730 -0.221558 0.116577 -0.027710 0.967712 1445639730 -0.221558 0.116577 -0.027710 0.967712 1445639730 -0.221558 0.116577 -0.027710 0.967712 1445639730 -0.221558 0.116577 -0.027710 0.967712 1445639730 -0.221558 0.116577 -0.027710 0.967712 1445639730 -0.221558 0.116577 -0.027710 0.967712 1445639730 -0.215088 0.145691 -0.013184 0.965515 1445639730 -0.215088 0.145691 -0.013184 0.965515 1445639730 -0.215088 0.145691 -0.013184 0.965515 1445639730 -0.215088 0.145691 -0.013184 0.965515 1445639730 -0.215088 0.145691 -0.013184 0.965515 1445639730 -0.215088 0.145691 -0.013184 0.965515 1445639730 -0.229675 0.157837 0.009399 0.960327 1445639730 -0.229675 0.157837 0.009399 0.960327 1445639730 -0.229675 0.157837 0.009399 0.960327 1445639730 -0.229675 0.157837 0.009399 0.960327 1445639730 -0.229675 0.157837 0.009399 0.960327 1445639730 -0.229675 0.157837 0.009399 0.960327 1445639730 -0.229675 0.157837 0.009399 0.960327 1445639730 -0.269714 0.151550 0.037048 0.950195 1445639730 -0.269714 0.151550 0.037048 0.950195 1445639730 -0.269714 0.151550 0.037048 0.950195 1445639730 -0.269714 0.151550 0.037048 0.950195 1445639730 -0.269714 0.151550 0.037048 0.950195 1445639731 -0.346680 0.120850 0.036438 0.929443 1445639731 -0.346680 0.120850 0.036438 0.929443 1445639731 -0.346680 0.120850 0.036438 0.929443 1445639731 -0.346680 0.120850 0.036438 0.929443 1445639731 -0.346680 0.120850 0.036438 0.929443 1445639731 -0.346680 0.120850 0.036438 0.929443 1445639731 -0.346680 0.120850 0.036438 0.929443 1445639731 -0.468689 0.064514 -0.002930 0.880981 1445639731 -0.468689 0.064514 -0.002930 0.880981 1445639731 -0.468689 0.064514 -0.002930 0.880981 1445639731 -0.468689 0.064514 -0.002930 0.880981 1445639731 -0.468689 0.064514 -0.002930 0.880981 1445639731 -0.468689 0.064514 -0.002930 0.880981 1445639731 -0.560059 0.015259 -0.043030 0.827209 1445639731 -0.560059 0.015259 -0.043030 0.827209 1445639731 -0.560059 0.015259 -0.043030 0.827209 1445639731 -0.560059 0.015259 -0.043030 0.827209 1445639731 -0.560059 0.015259 -0.043030 0.827209 1445639731 -0.560059 0.015259 -0.043030 0.827209 1445639731 -0.560059 0.015259 -0.043030 0.827209 1445639731 -0.557434 0.017456 -0.047485 0.828674 1445639731 -0.557434 0.017456 -0.047485 0.828674 1445639731 -0.557434 0.017456 -0.047485 0.828674 1445639731 -0.557434 0.017456 -0.047485 0.828674 1445639731 -0.557434 0.017456 -0.047485 0.828674 1445639731 -0.557434 0.017456 -0.047485 0.828674 1445639731 -0.486694 0.024536 -0.059509 0.871216 1445639731 -0.486694 0.024536 -0.059509 0.871216 1445639731 -0.486694 0.024536 -0.059509 0.871216 1445639731 -0.486694 0.024536 -0.059509 0.871216 1445639731 -0.486694 0.024536 -0.059509 0.871216 1445639731 -0.486694 0.024536 -0.059509 0.871216 1445639731 -0.393860 0.037537 -0.056763 0.916626 1445639731 -0.393860 0.037537 -0.056763 0.916626 1445639731 -0.393860 0.037537 -0.056763 0.916626 1445639731 -0.393860 0.037537 -0.056763 0.916626 1445639731 -0.393860 0.037537 -0.056763 0.916626 1445639731 -0.393860 0.037537 -0.056763 0.916626 1445639731 -0.393860 0.037537 -0.056763 0.916626 1445639731 -0.308838 0.053528 -0.031494 0.949036 1445639731 -0.308838 0.053528 -0.031494 0.949036 1445639731 -0.308838 0.053528 -0.031494 0.949036 1445639731 -0.308838 0.053528 -0.031494 0.949036 1445639731 -0.308838 0.053528 -0.031494 0.949036 1445639731 -0.308838 0.053528 -0.031494 0.949036 1445639731 -0.243408 0.083923 -0.010071 0.966187 1445639731 -0.243408 0.083923 -0.010071 0.966187 1445639731 -0.243408 0.083923 -0.010071 0.966187 1445639731 -0.243408 0.083923 -0.010071 0.966187 1445639731 -0.243408 0.083923 -0.010071 0.966187 1445639731 -0.243408 0.083923 -0.010071 0.966187 1445639731 -0.215088 0.122498 -0.019409 0.968628 1445639731 -0.215088 0.122498 -0.019409 0.968628 1445639731 -0.215088 0.122498 -0.019409 0.968628 1445639731 -0.215088 0.122498 -0.019409 0.968628 1445639731 -0.215088 0.122498 -0.019409 0.968628 1445639731 -0.215088 0.122498 -0.019409 0.968628 1445639731 -0.226318 0.153931 0.002258 0.961792 1445639731 -0.226318 0.153931 0.002258 0.961792 1445639731 -0.226318 0.153931 0.002258 0.961792 1445639731 -0.226318 0.153931 0.002258 0.961792 1445639731 -0.226318 0.153931 0.002258 0.961792 1445639731 -0.226318 0.153931 0.002258 0.961792 1445639731 -0.226318 0.153931 0.002258 0.961792 1445639731 -0.248474 0.174133 0.000183 0.952820 1445639731 -0.248474 0.174133 0.000183 0.952820 1445639731 -0.248474 0.174133 0.000183 0.952820 1445639731 -0.248474 0.174133 0.000183 0.952820 1445639731 -0.248474 0.174133 0.000183 0.952820 1445639731 -0.248474 0.174133 0.000183 0.952820 1445639731 -0.282898 0.173889 -0.007080 0.943176 1445639731 -0.282898 0.173889 -0.007080 0.943176 1445639731 -0.282898 0.173889 -0.007080 0.943176 1445639731 -0.282898 0.173889 -0.007080 0.943176 1445639731 -0.282898 0.173889 -0.007080 0.943176 1445639731 -0.282898 0.173889 -0.007080 0.943176 1445639731 -0.282898 0.173889 -0.007080 0.943176 1445639731 -0.351685 0.144104 -0.008301 0.924927 1445639731 -0.351685 0.144104 -0.008301 0.924927 1445639731 -0.351685 0.144104 -0.008301 0.924927 1445639731 -0.351685 0.144104 -0.008301 0.924927 1445639731 -0.351685 0.144104 -0.008301 0.924927 1445639731 -0.351685 0.144104 -0.008301 0.924927 1445639731 -0.476013 0.082825 -0.038879 0.874634 1445639731 -0.476013 0.082825 -0.038879 0.874634 1445639731 -0.476013 0.082825 -0.038879 0.874634 1445639731 -0.476013 0.082825 -0.038879 0.874634 1445639731 -0.476013 0.082825 -0.038879 0.874634 1445639731 -0.591675 0.032043 -0.095581 0.799866 1445639731 -0.591675 0.032043 -0.095581 0.799866 1445639731 -0.591675 0.032043 -0.095581 0.799866 1445639731 -0.591675 0.032043 -0.095581 0.799866 1445639731 -0.591675 0.032043 -0.095581 0.799866 1445639731 -0.591675 0.032043 -0.095581 0.799866 1445639731 -0.591675 0.032043 -0.095581 0.799866 1445639731 -0.596375 0.057251 -0.107422 0.793457 1445639731 -0.596375 0.057251 -0.107422 0.793457 1445639731 -0.596375 0.057251 -0.107422 0.793457 1445639731 -0.596375 0.057251 -0.107422 0.793457 1445639731 -0.596375 0.057251 -0.107422 0.793457 1445639731 -0.596375 0.057251 -0.107422 0.793457 1445639731 -0.521179 0.054993 -0.108521 0.844727 1445639731 -0.521179 0.054993 -0.108521 0.844727 1445639731 -0.521179 0.054993 -0.108521 0.844727 1445639731 -0.521179 0.054993 -0.108521 0.844727 1445639731 -0.521179 0.054993 -0.108521 0.844727 1445639731 -0.521179 0.054993 -0.108521 0.844727 1445639731 -0.427551 0.054260 -0.074829 0.899231 1445639731 -0.427551 0.054260 -0.074829 0.899231 1445639731 -0.427551 0.054260 -0.074829 0.899231 1445639731 -0.427551 0.054260 -0.074829 0.899231 1445639731 -0.427551 0.054260 -0.074829 0.899231 1445639731 -0.427551 0.054260 -0.074829 0.899231 1445639731 -0.427551 0.054260 -0.074829 0.899231 1445639732 -0.343384 0.065430 -0.063110 0.934753 1445639732 -0.343384 0.065430 -0.063110 0.934753 1445639732 -0.343384 0.065430 -0.063110 0.934753 1445639732 -0.343384 0.065430 -0.063110 0.934753 1445639732 -0.343384 0.065430 -0.063110 0.934753 1445639732 -0.343384 0.065430 -0.063110 0.934753 1445639732 -0.282898 0.084106 -0.061401 0.953491 1445639732 -0.282898 0.084106 -0.061401 0.953491 1445639732 -0.282898 0.084106 -0.061401 0.953491 1445639732 -0.282898 0.084106 -0.061401 0.953491 1445639732 -0.282898 0.084106 -0.061401 0.953491 1445639732 -0.282898 0.084106 -0.061401 0.953491 1445639732 -0.282898 0.084106 -0.061401 0.953491 1445639732 -0.259583 0.115417 -0.073669 0.955933 1445639732 -0.259583 0.115417 -0.073669 0.955933 1445639732 -0.259583 0.115417 -0.073669 0.955933 1445639732 -0.259583 0.115417 -0.073669 0.955933 1445639732 -0.259583 0.115417 -0.073669 0.955933 1445639732 -0.259583 0.115417 -0.073669 0.955933 1445639732 -0.264771 0.146362 -0.064209 0.950928 1445639732 -0.264771 0.146362 -0.064209 0.950928 1445639732 -0.264771 0.146362 -0.064209 0.950928 1445639732 -0.264771 0.146362 -0.064209 0.950928 1445639732 -0.264771 0.146362 -0.064209 0.950928 1445639732 -0.264771 0.146362 -0.064209 0.950928 1445639732 -0.283630 0.159607 -0.034729 0.944885 1445639732 -0.283630 0.159607 -0.034729 0.944885 1445639732 -0.283630 0.159607 -0.034729 0.944885 1445639732 -0.283630 0.159607 -0.034729 0.944885 1445639732 -0.283630 0.159607 -0.034729 0.944885 1445639732 -0.283630 0.159607 -0.034729 0.944885 1445639732 -0.283630 0.159607 -0.034729 0.944885 1445639732 -0.310913 0.163574 -0.013855 0.936157 1445639732 -0.310913 0.163574 -0.013855 0.936157 1445639732 -0.310913 0.163574 -0.013855 0.936157 1445639732 -0.310913 0.163574 -0.013855 0.936157 1445639732 -0.310913 0.163574 -0.013855 0.936157 1445639732 -0.355408 0.147766 0.026062 0.922546 1445639732 -0.355408 0.147766 0.026062 0.922546 1445639732 -0.355408 0.147766 0.026062 0.922546 1445639732 -0.355408 0.147766 0.026062 0.922546 1445639732 -0.355408 0.147766 0.026062 0.922546 1445639732 -0.355408 0.147766 0.026062 0.922546 1445639732 -0.355408 0.147766 0.026062 0.922546 1445639732 -0.441223 0.108582 0.018677 0.890564 1445639732 -0.441223 0.108582 0.018677 0.890564 1445639732 -0.441223 0.108582 0.018677 0.890564 1445639732 -0.441223 0.108582 0.018677 0.890564 1445639732 -0.441223 0.108582 0.018677 0.890564 1445639732 -0.441223 0.108582 0.018677 0.890564 1445639732 -0.560547 0.051697 -0.032959 0.825867 1445639732 -0.560547 0.051697 -0.032959 0.825867 1445639732 -0.560547 0.051697 -0.032959 0.825867 1445639732 -0.560547 0.051697 -0.032959 0.825867 1445639732 -0.560547 0.051697 -0.032959 0.825867 1445639732 -0.560547 0.051697 -0.032959 0.825867 1445639732 -0.608948 0.033997 -0.046692 0.791077 1445639732 -0.608948 0.033997 -0.046692 0.791077 1445639732 -0.608948 0.033997 -0.046692 0.791077 1445639732 -0.608948 0.033997 -0.046692 0.791077 1445639732 -0.608948 0.033997 -0.046692 0.791077 1445639732 -0.608948 0.033997 -0.046692 0.791077 1445639732 -0.608948 0.033997 -0.046692 0.791077 1445639732 -0.567261 0.046631 -0.065491 0.819580 1445639732 -0.567261 0.046631 -0.065491 0.819580 1445639732 -0.567261 0.046631 -0.065491 0.819580 1445639732 -0.567261 0.046631 -0.065491 0.819580 1445639732 -0.567261 0.046631 -0.065491 0.819580 1445639732 -0.567261 0.046631 -0.065491 0.819580 1445639732 -0.567261 0.046631 -0.065491 0.819580 1445639732 -0.487488 0.032837 -0.055481 0.870728 1445639732 -0.487488 0.032837 -0.055481 0.870728 1445639732 -0.487488 0.032837 -0.055481 0.870728 1445639732 -0.487488 0.032837 -0.055481 0.870728 1445639732 -0.487488 0.032837 -0.055481 0.870728 1445639732 -0.487488 0.032837 -0.055481 0.870728 1445639732 -0.400330 0.032654 -0.053223 0.914246 1445639732 -0.400330 0.032654 -0.053223 0.914246 1445639732 -0.400330 0.032654 -0.053223 0.914246 1445639732 -0.400330 0.032654 -0.053223 0.914246 1445639732 -0.400330 0.032654 -0.053223 0.914246 1445639732 -0.400330 0.032654 -0.053223 0.914246 1445639732 -0.325073 0.041626 -0.052612 0.943298 1445639732 -0.325073 0.041626 -0.052612 0.943298 1445639732 -0.325073 0.041626 -0.052612 0.943298 1445639732 -0.325073 0.041626 -0.052612 0.943298 1445639732 -0.325073 0.041626 -0.052612 0.943298 1445639732 -0.325073 0.041626 -0.052612 0.943298 1445639732 -0.325073 0.041626 -0.052612 0.943298 1445639732 -0.272766 0.063171 -0.059082 0.958191 1445639732 -0.272766 0.063171 -0.059082 0.958191 1445639732 -0.272766 0.063171 -0.059082 0.958191 1445639732 -0.272766 0.063171 -0.059082 0.958191 1445639732 -0.272766 0.063171 -0.059082 0.958191 1445639732 -0.272766 0.063171 -0.059082 0.958191 1445639732 -0.254578 0.088501 -0.056091 0.961304 1445639732 -0.254578 0.088501 -0.056091 0.961304 1445639732 -0.254578 0.088501 -0.056091 0.961304 1445639732 -0.254578 0.088501 -0.056091 0.961304 1445639732 -0.254578 0.088501 -0.056091 0.961304 1445639732 -0.254578 0.088501 -0.056091 0.961304 1445639732 -0.260742 0.110596 -0.035889 0.958374 1445639732 -0.260742 0.110596 -0.035889 0.958374 1445639732 -0.260742 0.110596 -0.035889 0.958374 1445639732 -0.260742 0.110596 -0.035889 0.958374 1445639732 -0.260742 0.110596 -0.035889 0.958374 1445639732 -0.283813 0.124695 -0.003296 0.950684 1445639732 -0.283813 0.124695 -0.003296 0.950684 1445639732 -0.283813 0.124695 -0.003296 0.950684 1445639732 -0.283813 0.124695 -0.003296 0.950684 1445639732 -0.283813 0.124695 -0.003296 0.950684 1445639732 -0.283813 0.124695 -0.003296 0.950684 1445639732 -0.283813 0.124695 -0.003296 0.950684 1445639732 -0.320984 0.129150 0.018982 0.938049 1445639732 -0.320984 0.129150 0.018982 0.938049 1445639733 -0.320984 0.129150 0.018982 0.938049 1445639733 -0.320984 0.129150 0.018982 0.938049 1445639733 -0.320984 0.129150 0.018982 0.938049 1445639733 -0.320984 0.129150 0.018982 0.938049 1445639733 -0.388245 0.114075 0.035706 0.913757 1445639733 -0.388245 0.114075 0.035706 0.913757 1445639733 -0.388245 0.114075 0.035706 0.913757 1445639733 -0.388245 0.114075 0.035706 0.913757 1445639733 -0.388245 0.114075 0.035706 0.913757 1445639733 -0.388245 0.114075 0.035706 0.913757 1445639733 -0.388245 0.114075 0.035706 0.913757 1445639733 -0.497070 0.079285 0.008240 0.864014 1445639733 -0.497070 0.079285 0.008240 0.864014 1445639733 -0.497070 0.079285 0.008240 0.864014 1445639733 -0.497070 0.079285 0.008240 0.864014 1445639733 -0.497070 0.079285 0.008240 0.864014 1445639733 -0.497070 0.079285 0.008240 0.864014 1445639733 -0.601440 0.054993 -0.072632 0.793701 1445639733 -0.601440 0.054993 -0.072632 0.793701 1445639733 -0.601440 0.054993 -0.072632 0.793701 1445639733 -0.601440 0.054993 -0.072632 0.793701 1445639733 -0.601440 0.054993 -0.072632 0.793701 1445639733 -0.601440 0.054993 -0.072632 0.793701 1445639733 -0.601440 0.054993 -0.072632 0.793701 1445639733 -0.615234 0.047119 -0.068298 0.783936 1445639733 -0.615234 0.047119 -0.068298 0.783936 1445639733 -0.615234 0.047119 -0.068298 0.783936 1445639733 -0.615234 0.047119 -0.068298 0.783936 1445639733 -0.615234 0.047119 -0.068298 0.783936 1445639733 -0.615234 0.047119 -0.068298 0.783936 1445639733 -0.548401 0.037170 -0.084412 0.831116 1445639733 -0.548401 0.037170 -0.084412 0.831116 1445639733 -0.548401 0.037170 -0.084412 0.831116 1445639733 -0.548401 0.037170 -0.084412 0.831116 1445639733 -0.548401 0.037170 -0.084412 0.831116 1445639733 -0.548401 0.037170 -0.084412 0.831116 1445639733 -0.458984 0.026917 -0.076599 0.884705 1445639733 -0.458984 0.026917 -0.076599 0.884705 1445639733 -0.458984 0.026917 -0.076599 0.884705 1445639733 -0.458984 0.026917 -0.076599 0.884705 1445639733 -0.458984 0.026917 -0.076599 0.884705 1445639733 -0.458984 0.026917 -0.076599 0.884705 1445639733 -0.371277 0.035095 -0.071106 0.925110 1445639733 -0.371277 0.035095 -0.071106 0.925110 1445639733 -0.371277 0.035095 -0.071106 0.925110 1445639733 -0.371277 0.035095 -0.071106 0.925110 1445639733 -0.371277 0.035095 -0.071106 0.925110 1445639733 -0.304321 0.053955 -0.063599 0.948914 1445639733 -0.304321 0.053955 -0.063599 0.948914 1445639733 -0.304321 0.053955 -0.063599 0.948914 1445639733 -0.304321 0.053955 -0.063599 0.948914 1445639733 -0.304321 0.053955 -0.063599 0.948914 1445639733 -0.304321 0.053955 -0.063599 0.948914 1445639733 -0.304321 0.053955 -0.063599 0.948914 1445639733 -0.264160 0.086365 -0.068481 0.958130 1445639733 -0.264160 0.086365 -0.068481 0.958130 1445639733 -0.264160 0.086365 -0.068481 0.958130 1445639733 -0.264160 0.086365 -0.068481 0.958130 1445639733 -0.264160 0.086365 -0.068481 0.958130 1445639733 -0.264160 0.086365 -0.068481 0.958130 1445639733 -0.258545 0.121155 -0.074951 0.955444 1445639733 -0.258545 0.121155 -0.074951 0.955444 1445639733 -0.258545 0.121155 -0.074951 0.955444 1445639733 -0.258545 0.121155 -0.074951 0.955444 1445639733 -0.258545 0.121155 -0.074951 0.955444 1445639733 -0.276794 0.139893 -0.055420 0.949036 1445639733 -0.276794 0.139893 -0.055420 0.949036 1445639733 -0.276794 0.139893 -0.055420 0.949036 1445639733 -0.276794 0.139893 -0.055420 0.949036 1445639733 -0.276794 0.139893 -0.055420 0.949036 1445639733 -0.276794 0.139893 -0.055420 0.949036 1445639733 -0.302856 0.149780 -0.035522 0.940491 1445639733 -0.302856 0.149780 -0.035522 0.940491 1445639733 -0.302856 0.149780 -0.035522 0.940491 1445639733 -0.302856 0.149780 -0.035522 0.940491 1445639733 -0.302856 0.149780 -0.035522 0.940491 1445639733 -0.302856 0.149780 -0.035522 0.940491 1445639733 -0.302856 0.149780 -0.035522 0.940491 1445639733 -0.331543 0.153748 -0.010315 0.930725 1445639733 -0.331543 0.153748 -0.010315 0.930725 1445639733 -0.331543 0.153748 -0.010315 0.930725 1445639733 -0.331543 0.153748 -0.010315 0.930725 1445639733 -0.331543 0.153748 -0.010315 0.930725 1445639733 -0.371887 0.145630 0.007935 0.916748 1445639733 -0.371887 0.145630 0.007935 0.916748 1445639733 -0.371887 0.145630 0.007935 0.916748 1445639733 -0.371887 0.145630 0.007935 0.916748 1445639733 -0.371887 0.145630 0.007935 0.916748 1445639733 -0.371887 0.145630 0.007935 0.916748 1445639733 -0.371887 0.145630 0.007935 0.916748 1445639733 -0.449219 0.108704 0.013611 0.886658 1445639733 -0.449219 0.108704 0.013611 0.886658 1445639733 -0.449219 0.108704 0.013611 0.886658 1445639733 -0.449219 0.108704 0.013611 0.886658 1445639733 -0.449219 0.108704 0.013611 0.886658 1445639733 -0.449219 0.108704 0.013611 0.886658 1445639733 -0.555054 0.045776 -0.016296 0.830383 1445639733 -0.555054 0.045776 -0.016296 0.830383 1445639733 -0.555054 0.045776 -0.016296 0.830383 1445639733 -0.555054 0.045776 -0.016296 0.830383 1445639733 -0.555054 0.045776 -0.016296 0.830383 1445639733 -0.555054 0.045776 -0.016296 0.830383 1445639733 -0.599854 0.027100 -0.039917 0.798645 1445639733 -0.599854 0.027100 -0.039917 0.798645 1445639733 -0.599854 0.027100 -0.039917 0.798645 1445639733 -0.599854 0.027100 -0.039917 0.798645 1445639733 -0.599854 0.027100 -0.039917 0.798645 1445639733 -0.599854 0.027100 -0.039917 0.798645 1445639733 -0.599854 0.027100 -0.039917 0.798645 1445639733 -0.574890 0.034607 -0.053284 0.815735 1445639733 -0.574890 0.034607 -0.053284 0.815735 1445639733 -0.574890 0.034607 -0.053284 0.815735 1445639734 -0.574890 0.034607 -0.053284 0.815735 1445639734 -0.574890 0.034607 -0.053284 0.815735 1445639734 -0.574890 0.034607 -0.053284 0.815735 1445639734 -0.574890 0.034607 -0.053284 0.815735 1445639734 -0.509949 0.031494 -0.046692 0.858337 1445639734 -0.509949 0.031494 -0.046692 0.858337 1445639734 -0.509949 0.031494 -0.046692 0.858337 1445639734 -0.509949 0.031494 -0.046692 0.858337 1445639734 -0.509949 0.031494 -0.046692 0.858337 1445639734 -0.509949 0.031494 -0.046692 0.858337 1445639734 -0.428528 0.037842 -0.040039 0.901794 1445639734 -0.428528 0.037842 -0.040039 0.901794 1445639734 -0.428528 0.037842 -0.040039 0.901794 1445639734 -0.428528 0.037842 -0.040039 0.901794 1445639734 -0.428528 0.037842 -0.040039 0.901794 1445639734 -0.428528 0.037842 -0.040039 0.901794 1445639734 -0.359009 0.051514 -0.000366 0.931885 1445639734 -0.359009 0.051514 -0.000366 0.931885 1445639734 -0.359009 0.051514 -0.000366 0.931885 1445639734 -0.359009 0.051514 -0.000366 0.931885 1445639734 -0.359009 0.051514 -0.000366 0.931885 1445639734 -0.359009 0.051514 -0.000366 0.931885 1445639734 -0.312317 0.095276 0.017090 0.945007 1445639734 -0.312317 0.095276 0.017090 0.945007 1445639734 -0.312317 0.095276 0.017090 0.945007 1445639734 -0.312317 0.095276 0.017090 0.945007 1445639734 -0.312317 0.095276 0.017090 0.945007 1445639734 -0.312317 0.095276 0.017090 0.945007 1445639734 -0.300354 0.148132 0.000244 0.942200 1445639734 -0.300354 0.148132 0.000244 0.942200 1445639734 -0.300354 0.148132 0.000244 0.942200 1445639734 -0.300354 0.148132 0.000244 0.942200 1445639734 -0.300354 0.148132 0.000244 0.942200 1445639734 -0.300354 0.148132 0.000244 0.942200 1445639734 -0.308289 0.181580 0.005554 0.933777 1445639734 -0.308289 0.181580 0.005554 0.933777 1445639734 -0.308289 0.181580 0.005554 0.933777 1445639734 -0.308289 0.181580 0.005554 0.933777 1445639734 -0.308289 0.181580 0.005554 0.933777 1445639734 -0.308289 0.181580 0.005554 0.933777 1445639734 -0.316406 0.192322 0.020996 0.928650 1445639734 -0.316406 0.192322 0.020996 0.928650 1445639734 -0.316406 0.192322 0.020996 0.928650 1445639734 -0.316406 0.192322 0.020996 0.928650 1445639734 -0.316406 0.192322 0.020996 0.928650 1445639734 -0.316406 0.192322 0.020996 0.928650 1445639734 -0.316406 0.192322 0.020996 0.928650 1445639734 -0.326294 0.188599 0.037964 0.925476 1445639734 -0.326294 0.188599 0.037964 0.925476 1445639734 -0.326294 0.188599 0.037964 0.925476 1445639734 -0.326294 0.188599 0.037964 0.925476 1445639734 -0.326294 0.188599 0.037964 0.925476 1445639734 -0.326294 0.188599 0.037964 0.925476 1445639734 -0.366760 0.159973 0.065491 0.914063 1445639734 -0.366760 0.159973 0.065491 0.914063 1445639734 -0.366760 0.159973 0.065491 0.914063 1445639734 -0.366760 0.159973 0.065491 0.914063 1445639734 -0.366760 0.159973 0.065491 0.914063 1445639734 -0.366760 0.159973 0.065491 0.914063 1445639734 -0.444763 0.114807 0.038330 0.887390 1445639734 -0.444763 0.114807 0.038330 0.887390 1445639734 -0.444763 0.114807 0.038330 0.887390 1445639734 -0.444763 0.114807 0.038330 0.887390 1445639734 -0.444763 0.114807 0.038330 0.887390 1445639734 -0.444763 0.114807 0.038330 0.887390 1445639734 -0.540222 0.071411 -0.056519 0.836609 1445639734 -0.540222 0.071411 -0.056519 0.836609 1445639734 -0.540222 0.071411 -0.056519 0.836609 1445639734 -0.540222 0.071411 -0.056519 0.836609 1445639734 -0.540222 0.071411 -0.056519 0.836609 1445639734 -0.540222 0.071411 -0.056519 0.836609 1445639734 -0.540222 0.071411 -0.056519 0.836609 1445639734 -0.588684 0.027710 -0.047668 0.806458 1445639734 -0.588684 0.027710 -0.047668 0.806458 1445639734 -0.588684 0.027710 -0.047668 0.806458 1445639734 -0.588684 0.027710 -0.047668 0.806458 1445639734 -0.588684 0.027710 -0.047668 0.806458 1445639734 -0.567566 0.023254 -0.048950 0.821533 1445639734 -0.567566 0.023254 -0.048950 0.821533 1445639734 -0.567566 0.023254 -0.048950 0.821533 1445639734 -0.567566 0.023254 -0.048950 0.821533 1445639734 -0.567566 0.023254 -0.048950 0.821533 1445639734 -0.567566 0.023254 -0.048950 0.821533 1445639734 -0.501709 0.028992 -0.057434 0.862671 1445639734 -0.501709 0.028992 -0.057434 0.862671 1445639734 -0.501709 0.028992 -0.057434 0.862671 1445639734 -0.501709 0.028992 -0.057434 0.862671 1445639734 -0.501709 0.028992 -0.057434 0.862671 1445639734 -0.501709 0.028992 -0.057434 0.862671 1445639734 -0.419312 0.036194 -0.052185 0.905579 1445639734 -0.419312 0.036194 -0.052185 0.905579 1445639734 -0.419312 0.036194 -0.052185 0.905579 1445639734 -0.419312 0.036194 -0.052185 0.905579 1445639734 -0.419312 0.036194 -0.052185 0.905579 1445639734 -0.340027 0.061035 -0.051941 0.936951 1445639734 -0.340027 0.061035 -0.051941 0.936951 1445639734 -0.340027 0.061035 -0.051941 0.936951 1445639734 -0.340027 0.061035 -0.051941 0.936951 1445639734 -0.340027 0.061035 -0.051941 0.936951 1445639734 -0.340027 0.061035 -0.051941 0.936951 1445639734 -0.340027 0.061035 -0.051941 0.936951 1445639734 -0.268921 0.097595 -0.047058 0.957031 1445639734 -0.268921 0.097595 -0.047058 0.957031 1445639734 -0.268921 0.097595 -0.047058 0.957031 1445639734 -0.268921 0.097595 -0.047058 0.957031 1445639734 -0.268921 0.097595 -0.047058 0.957031 1445639734 -0.268921 0.097595 -0.047058 0.957031 1445639734 -0.226563 0.130737 -0.016052 0.965027 1445639734 -0.226563 0.130737 -0.016052 0.965027 1445639734 -0.226563 0.130737 -0.016052 0.965027 1445639734 -0.226563 0.130737 -0.016052 0.965027 1445639735 -0.226563 0.130737 -0.016052 0.965027 1445639735 -0.226563 0.130737 -0.016052 0.965027 1445639735 -0.226563 0.130737 -0.016052 0.965027 1445639735 -0.228027 0.161865 -0.010010 0.960022 1445639735 -0.228027 0.161865 -0.010010 0.960022 1445639735 -0.228027 0.161865 -0.010010 0.960022 1445639735 -0.228027 0.161865 -0.010010 0.960022 1445639735 -0.228027 0.161865 -0.010010 0.960022 1445639735 -0.228027 0.161865 -0.010010 0.960022 1445639735 -0.228027 0.161865 -0.010010 0.960022 1445639735 -0.261414 0.170227 0.043457 0.949097 1445639735 -0.261414 0.170227 0.043457 0.949097 1445639735 -0.261414 0.170227 0.043457 0.949097 1445639735 -0.261414 0.170227 0.043457 0.949097 1445639735 -0.261414 0.170227 0.043457 0.949097 1445639735 -0.261414 0.170227 0.043457 0.949097 1445639735 -0.296570 0.169312 0.057922 0.938049 1445639735 -0.296570 0.169312 0.057922 0.938049 1445639735 -0.296570 0.169312 0.057922 0.938049 1445639735 -0.296570 0.169312 0.057922 0.938049 1445639735 -0.296570 0.169312 0.057922 0.938049 1445639735 -0.296570 0.169312 0.057922 0.938049 1445639735 -0.349976 0.143494 0.072754 0.922791 1445639735 -0.349976 0.143494 0.072754 0.922791 1445639735 -0.349976 0.143494 0.072754 0.922791 1445639735 -0.349976 0.143494 0.072754 0.922791 1445639735 -0.349976 0.143494 0.072754 0.922791 1445639735 -0.349976 0.143494 0.072754 0.922791 1445639735 -0.432800 0.102173 0.044067 0.894592 1445639735 -0.432800 0.102173 0.044067 0.894592 1445639735 -0.432800 0.102173 0.044067 0.894592 1445639735 -0.432800 0.102173 0.044067 0.894592 1445639735 -0.432800 0.102173 0.044067 0.894592 1445639735 -0.432800 0.102173 0.044067 0.894592 1445639735 -0.549377 0.037231 -0.027344 0.834290 1445639735 
-0.640198 -0.046143 -0.572266 0.510437 1445639737 -0.640198 -0.046143 -0.572266 0.510437 1445639737 -0.640198 -0.046143 -0.572266 0.510437 1445639737 -0.640198 -0.046143 -0.572266 0.510437 1445639737 -0.640198 -0.046143 -0.572266 0.510437 1445639737 -0.630737 0.030945 -0.585022 0.508911 1445639737 -0.630737 0.030945 -0.585022 0.508911 1445639737 -0.630737 0.030945 -0.585022 0.508911 1445639737 -0.630737 0.030945 -0.585022 0.508911 1445639737 -0.630737 0.030945 -0.585022 0.508911 1445639737 -0.630737 0.030945 -0.585022 0.508911 1445639737 -0.623718 0.091980 -0.589539 0.505005 1445639737 -0.623718 0.091980 -0.589539 0.505005 1445639737 -0.623718 0.091980 -0.589539 0.505005 1445639737 -0.623718 0.091980 -0.589539 0.505005 1445639737 -0.623718 0.091980 -0.589539 0.505005 1445639737 -0.623718 0.091980 -0.589539 0.505005 1445639737 -0.620422 0.131714 -0.594360 0.494507 1445639737 -0.620422 0.131714 -0.594360 0.494507 1445639737 -0.620422 0.131714 -0.594360 0.494507 1445639737 -0.620422 0.131714 -0.594360 0.494507 1445639737 -0.620422 0.131714 -0.594360 0.494507 1445639737 -0.620422 0.131714 -0.594360 0.494507 1445639737 -0.616760 0.156555 -0.607727 0.475220 1445639737 -0.616760 0.156555 -0.607727 0.475220 1445639737 -0.616760 0.156555 -0.607727 0.475220 1445639737 -0.616760 0.156555 -0.607727 0.475220 1445639737 -0.616760 0.156555 -0.607727 0.475220 1445639737 -0.616760 0.156555 -0.607727 0.475220 1445639737 -0.616089 0.151733 -0.618408 0.463684 1445639737 -0.616089 0.151733 -0.618408 0.463684 1445639737 -0.616089 0.151733 -0.618408 0.463684 1445639737 -0.616089 0.151733 -0.618408 0.463684 1445639737 -0.619324 0.136108 -0.625977 0.453979 1445639737 -0.619324 0.136108 -0.625977 0.453979 1445639737 -0.619324 0.136108 -0.625977 0.453979 1445639737 -0.619324 0.136108 -0.625977 0.453979 1445639737 -0.619324 0.136108 -0.625977 0.453979 1445639737 -0.619324 0.136108 -0.625977 0.453979 1445639737 -0.626953 0.126709 -0.622437 0.451050 1445639737 -0.626953 0.126709 -0.622437 0.451050 1445639737 -0.626953 0.126709 -0.622437 0.451050 1445639737 -0.626953 0.126709 -0.622437 0.451050 1445639737 -0.626953 0.126709 -0.622437 0.451050 1445639737 -0.626953 0.126709 -0.622437 0.451050 1445639737 -0.640015 0.124268 -0.611694 0.448120 1445639737 -0.640015 0.124268 -0.611694 0.448120 1445639737 -0.640015 0.124268 -0.611694 0.448120 1445639737 -0.640015 0.124268 -0.611694 0.448120 1445639737 -0.640015 0.124268 -0.611694 0.448120 1445639737 -0.651184 0.141357 -0.609314 0.429810 1445639737 -0.651184 0.141357 -0.609314 0.429810 1445639737 -0.651184 0.141357 -0.609314 0.429810 1445639737 -0.651184 0.141357 -0.609314 0.429810 1445639737 -0.651184 0.141357 -0.609314 0.429810 1445639737 -0.651184 0.141357 -0.609314 0.429810 1445639737 -0.651184 0.141357 -0.609314 0.429810 1445639738 -0.656921 0.158630 -0.613037 0.409241 1445639738 -0.656921 0.158630 -0.613037 0.409241 1445639738 -0.656921 0.158630 -0.613037 0.409241 1445639738 -0.656921 0.158630 -0.613037 0.409241 1445639738 -0.656921 0.158630 -0.613037 0.409241 1445639738 -0.661743 0.155090 -0.611450 0.405273 1445639738 -0.661743 0.155090 -0.611450 0.405273 1445639738 -0.661743 0.155090 -0.611450 0.405273 1445639738 -0.661743 0.155090 -0.611450 0.405273 1445639738 -0.661743 0.155090 -0.611450 0.405273 1445639738 -0.661743 0.155090 -0.611450 0.405273 1445639738 -0.661743 0.155090 -0.611450 0.405273 1445639738 -0.665710 0.148499 -0.611023 0.401855 1445639738 -0.665710 0.148499 -0.611023 0.401855 1445639738 -0.665710 0.148499 -0.611023 0.401855 1445639738 -0.665710 0.148499 -0.611023 0.401855 1445639738 -0.665710 0.148499 -0.611023 0.401855 1445639738 -0.665710 0.148499 -0.611023 0.401855 1445639738 -0.668945 0.155457 -0.613770 0.389526 1445639738 -0.668945 0.155457 -0.613770 0.389526 1445639738 -0.668945 0.155457 -0.613770 0.389526 1445639738 -0.668945 0.155457 -0.613770 0.389526 1445639738 -0.668945 0.155457 -0.613770 0.389526 1445639738 -0.668945 0.155457 -0.613770 0.389526 1445639738 -0.667542 0.167969 -0.616272 0.382690 1445639738 -0.667542 0.167969 -0.616272 0.382690 1445639738 -0.667542 0.167969 -0.616272 0.382690 1445639738 -0.667542 0.167969 -0.616272 0.382690 1445639738 -0.667542 0.167969 -0.616272 0.382690 1445639738 -0.667542 0.167969 -0.616272 0.382690 1445639738 -0.661133 0.174072 -0.617310 0.389221 1445639738 -0.661133 0.174072 -0.617310 0.389221 1445639738 -0.661133 0.174072 -0.617310 0.389221 1445639738 -0.661133 0.174072 -0.617310 0.389221 1445639738 -0.661133 0.174072 -0.617310 0.389221 1445639738 -0.661133 0.174072 -0.617310 0.389221 1445639738 -0.661133 0.174072 -0.617310 0.389221 1445639738 -0.653503 0.171326 -0.615723 0.405518 1445639738 -0.653503 0.171326 -0.615723 0.405518 1445639738 -0.653503 0.171326 -0.615723 0.405518 1445639738 -0.653503 0.171326 -0.615723 0.405518 1445639738 -0.653503 0.171326 -0.615723 0.405518 1445639738 -0.648132 0.165344 -0.613220 0.420227 1445639738 -0.648132 0.165344 -0.613220 0.420227 1445639738 -0.648132 0.165344 -0.613220 0.420227 1445639738 -0.648132 0.165344 -0.613220 0.420227 1445639738 -0.648132 0.165344 -0.613220 0.420227 1445639738 -0.648132 0.165344 -0.613220 0.420227 1445639738 -0.645386 0.161987 -0.611755 0.427856 1445639738 -0.645386 0.161987 -0.611755 0.427856 1445639738 -0.645386 0.161987 -0.611755 0.427856 1445639738 -0.645386 0.161987 -0.611755 0.427856 1445639738 -0.645386 0.161987 -0.611755 0.427856 1445639738 -0.645386 0.161987 -0.611755 0.427856 1445639738 -0.643616 0.154602 -0.610901 0.434387 1445639738 -0.643616 0.154602 -0.610901 0.434387 1445639738 -0.643616 0.154602 -0.610901 0.434387 1445639738 -0.643616 0.154602 -0.610901 0.434387 1445639738 -0.643616 0.154602 -0.610901 0.434387 1445639738 -0.643616 0.154602 -0.610901 0.434387 1445639738 -0.643616 0.154602 -0.610901 0.434387 1445639738 -0.645691 0.144775 -0.605225 0.442566 1445639738 -0.645691 0.144775 -0.605225 0.442566 1445639738 -0.645691 0.144775 -0.605225 0.442566 1445639738 -0.645691 0.144775 -0.605225 0.442566 1445639738 -0.645691 0.144775 -0.605225 0.442566 1445639738 -0.649231 0.152039 -0.597473 0.445557 1445639738 -0.649231 0.152039 -0.597473 0.445557 1445639738 -0.649231 0.152039 -0.597473 0.445557 1445639738 -0.649231 0.152039 -0.597473 0.445557 1445639738 -0.649231 0.152039 -0.597473 0.445557 1445639738 -0.649353 0.177734 -0.598328 0.434448 1445639738 -0.649353 0.177734 -0.598328 0.434448 1445639738 -0.649353 0.177734 -0.598328 0.434448 1445639738 -0.649353 0.177734 -0.598328 0.434448 1445639738 -0.649353 0.177734 -0.598328 0.434448 1445639738 -0.649353 0.177734 -0.598328 0.434448 1445639738 -0.649353 0.177734 -0.598328 0.434448 1445639738 -0.648804 0.195374 -0.598816 0.427063 1445639738 -0.648804 0.195374 -0.598816 0.427063 1445639738 -0.648804 0.195374 -0.598816 0.427063 1445639738 -0.648804 0.195374 -0.598816 0.427063 1445639738 -0.648804 0.195374 -0.598816 0.427063 1445639738 -0.648804 0.195374 -0.598816 0.427063 1445639738 -0.648804 0.195374 -0.598816 0.427063 1445639738 -0.648865 0.203491 -0.596375 0.426575 1445639738 -0.648865 0.203491 -0.596375 0.426575 1445639738 -0.648865 0.203491 -0.596375 0.426575 1445639738 -0.648865 0.203491 -0.596375 0.426575 1445639738 -0.648865 0.203491 -0.596375 0.426575 1445639738 -0.648865 0.203491 -0.596375 0.426575 1445639738 -0.648926 0.218872 -0.594727 0.421143 1445639738 -0.648926 0.218872 -0.594727 0.421143 1445639738 -0.648926 0.218872 -0.594727 0.421143 1445639738 -0.648926 0.218872 -0.594727 0.421143 1445639738 -0.648926 0.218872 -0.594727 0.421143 1445639738 -0.646912 0.242615 -0.593384 0.413025 1445639738 -0.646912 0.242615 -0.593384 0.413025 1445639738 -0.646912 0.242615 -0.593384 0.413025 1445639738 -0.646912 0.242615 -0.593384 0.413025 1445639738 -0.646912 0.242615 -0.593384 0.413025 1445639738 -0.646912 0.242615 -0.593384 0.413025 1445639738 -0.646912 0.242615 -0.593384 0.413025 1445639738 -0.634705 0.270996 -0.595947 0.410583 1445639738 -0.634705 0.270996 -0.595947 0.410583 1445639738 -0.634705 0.270996 -0.595947 0.410583 1445639738 -0.634705 0.270996 -0.595947 0.410583 1445639738 -0.634705 0.270996 -0.595947 0.410583 1445639738 -0.634705 0.270996 -0.595947 0.410583 1445639738 -0.620117 0.280640 -0.596252 0.425720 1445639738 -0.620117 0.280640 -0.596252 0.425720 1445639739 -0.620117 0.280640 -0.596252 0.425720 1445639739 -0.620117 0.280640 -0.596252 0.425720 1445639739 -0.620117 0.280640 -0.596252 0.425720 1445639739 -0.620117 0.280640 -0.596252 0.425720 1445639739 -0.620117 0.280640 -0.596252 0.425720 1445639739 -0.608948 0.284058 -0.594727 0.441406 1445639739 -0.608948 0.284058 -0.594727 0.441406 1445639739 -0.608948 0.284058 -0.594727 0.441406 1445639739 -0.608948 0.284058 -0.594727 0.441406 1445639739 -0.608948 0.284058 -0.594727 0.441406 1445639739 -0.608948 0.284058 -0.594727 0.441406 1445639739 -0.608948 0.284058 -0.594727 0.441406 1445639739 -0.593506 0.300232 -0.601196 0.442871 1445639739 -0.593506 0.300232 -0.601196 0.442871 1445639739 -0.593506 0.300232 -0.601196 0.442871 1445639739 -0.593506 0.300232 -0.601196 0.442871 1445639739 -0.593506 0.300232 -0.601196 0.442871 1445639739 -0.593506 0.300232 -0.601196 0.442871 1445639739 -0.581970 0.305664 -0.603455 0.451416 1445639739 -0.581970 0.305664 -0.603455 0.451416 1445639739 -0.581970 0.305664 -0.603455 0.451416 1445639739 -0.581970 0.305664 -0.603455 0.451416 1445639739 -0.581970 0.305664 -0.603455 0.451416 1445639739 -0.581970 0.305664 -0.603455 0.451416 1445639739 -0.579407 0.300659 -0.595154 0.468689 1445639739 -0.579407 0.300659 -0.595154 0.468689 1445639739 -0.579407 0.300659 -0.595154 0.468689 1445639739 -0.579407 0.300659 -0.595154 0.468689 1445639739 -0.579407 0.300659 -0.595154 0.468689 1445639739 -0.579407 0.300659 -0.595154 0.468689 1445639739 -0.584961 0.302795 -0.583069 0.475586 1445639739 -0.584961 0.302795 -0.583069 0.475586 1445639739 -0.584961 0.302795 -0.583069 0.475586 1445639739 -0.584961 0.302795 -0.583069 0.475586 1445639739 -0.584961 0.302795 -0.583069 0.475586 1445639739 -0.584961 0.302795 -0.583069 0.475586 1445639739 -0.584961 0.302795 -0.583069 0.475586 1445639739 -0.589539 0.319763 -0.581055 0.461060 1445639739 -0.589539 0.319763 -0.581055 0.461060 1445639739 -0.589539 0.319763 -0.581055 0.461060 1445639739 -0.589539 0.319763 -0.581055 0.461060 1445639739 -0.589539 0.319763 -0.581055 0.461060 1445639739 -0.589539 0.319763 -0.581055 0.461060 1445639739 -0.589539 0.319763 -0.581055 0.461060 1445639739 -0.596191 0.329895 -0.580750 0.445557 1445639739 -0.596191 0.329895 -0.580750 0.445557 1445639739 -0.596191 0.329895 -0.580750 0.445557 1445639739 -0.596191 0.329895 -0.580750 0.445557 1445639739 -0.596191 0.329895 -0.580750 0.445557 1445639739 -0.596191 0.329895 -0.580750 0.445557 1445639739 -0.605103 0.337708 -0.577515 0.431580 1445639739 -0.605103 0.337708 -0.577515 0.431580 1445639739 -0.605103 0.337708 -0.577515 0.431580 1445639739 -0.605103 0.337708 -0.577515 0.431580 1445639739 -0.605103 0.337708 -0.577515 0.431580 1445639739 -0.605103 0.337708 -0.577515 0.431580 1445639739 -0.616211 0.350403 -0.570740 0.414429 1445639739 -0.616211 0.350403 -0.570740 0.414429 1445639739 -0.616211 0.350403 -0.570740 0.414429 1445639739 -0.616211 0.350403 -0.570740 0.414429 1445639739 -0.616211 0.350403 -0.570740 0.414429 1445639739 -0.616211 0.350403 -0.570740 0.414429 1445639739 -0.616211 0.350403 -0.570740 0.414429 1445639739 -0.614258 0.378113 -0.566467 0.398560 1445639739 -0.614258 0.378113 -0.566467 0.398560 1445639739 -0.614258 0.378113 -0.566467 0.398560 1445639739 -0.614258 0.378113 -0.566467 0.398560 1445639739 -0.614258 0.378113 -0.566467 0.398560 1445639739 -0.614258 0.378113 -0.566467 0.398560 1445639739 -0.599426 0.399109 -0.565735 0.401672 1445639739 -0.599426 0.399109 -0.565735 0.401672 1445639739 -0.599426 0.399109 -0.565735 0.401672 1445639739 -0.599426 0.399109 -0.565735 0.401672 1445639739 -0.599426 0.399109 -0.565735 0.401672 1445639739 -0.599426 0.399109 -0.565735 0.401672 1445639739 -0.599426 0.399109 -0.565735 0.401672 1445639739 -0.598145 0.394165 -0.559631 0.416809 1445639739 -0.598145 0.394165 -0.559631 0.416809 1445639739 -0.598145 0.394165 -0.559631 0.416809 1445639739 -0.598145 0.394165 -0.559631 0.416809 1445639739 -0.598145 0.394165 -0.559631 0.416809 1445639739 -0.598145 0.394165 -0.559631 0.416809 1445639739 -0.594849 0.398010 -0.561340 0.415588 1445639739 -0.594849 0.398010 -0.561340 0.415588 1445639739 -0.594849 0.398010 -0.561340 0.415588 1445639739 -0.594849 0.398010 -0.561340 0.415588 1445639739 -0.594849 0.398010 -0.561340 0.415588 1445639739 -0.594849 0.398010 -0.561340 0.415588 1445639739 -0.586975 0.396179 -0.568665 0.418396 1445639739 -0.586975 0.396179 -0.568665 0.418396 1445639739 -0.586975 0.396179 -0.568665 0.418396 1445639739 -0.586975 0.396179 -0.568665 0.418396 1445639739 -0.586975 0.396179 -0.568665 0.418396 1445639739 -0.586975 0.396179 -0.568665 0.418396 1445639739 -0.586975 0.396179 -0.568665 0.418396 1445639739 -0.581421 0.372925 -0.575989 0.437195 1445639739 -0.581421 0.372925 -0.575989 0.437195 1445639739 -0.581421 0.372925 -0.575989 0.437195 1445639739 -0.581421 0.372925 -0.575989 0.437195 1445639739 -0.581421 0.372925 -0.575989 0.437195 1445639739 -0.585388 0.351624 -0.567505 0.459961 1445639739 -0.585388 0.351624 -0.567505 0.459961 1445639739 -0.585388 0.351624 -0.567505 0.459961 1445639739 -0.585388 0.351624 -0.567505 0.459961 1445639739 -0.585388 0.351624 -0.567505 0.459961 1445639739 -0.585388 0.351624 -0.567505 0.459961 1445639739 -0.585388 0.351624 -0.567505 0.459961 1445639739 -0.582153 0.366455 -0.563782 0.457153 1445639739 -0.582153 0.366455 -0.563782 0.457153 1445639739 -0.582153 0.366455 -0.563782 0.457153 1445639739 -0.582153 0.366455 -0.563782 0.457153 1445639739 -0.582153 0.366455 -0.563782 0.457153 1445639739 -0.582153 0.366455 -0.563782 0.457153 1445639739 -0.578552 0.382751 -0.567627 0.443420 1445639739 -0.578552 0.382751 -0.567627 0.443420 1445639739 -0.578552 0.382751 -0.567627 0.443420 1445639740 -0.578552 0.382751 -0.567627 0.443420 1445639740 -0.578552 0.382751 -0.567627 0.443420 1445639740 -0.578552 0.382751 -0.567627 0.443420 1445639740 -0.578552 0.382751 -0.567627 0.443420 1445639740 -0.580017 0.377991 -0.573792 0.437561 1445639740 -0.580017 0.377991 -0.573792 0.437561 1445639740 -0.580017 0.377991 -0.573792 0.437561 1445639740 -0.580017 0.377991 -0.573792 0.437561 1445639740 -0.580017 0.377991 -0.573792 0.437561 1445639740 -0.580017 0.377991 -0.573792 0.437561 1445639740 -0.580994 0.370911 -0.580383 0.433655 1445639740 -0.580994 0.370911 -0.580383 0.433655 1445639740 -0.580994 0.370911 -0.580383 0.433655 1445639740 -0.580994 0.370911 -0.580383 0.433655 1445639740 -0.580994 0.370911 -0.580383 0.433655 1445639740 -0.580994 0.370911 -0.580383 0.433655 1445639740 -0.582947 0.369080 -0.584229 0.427368 1445639740 -0.582947 0.369080 -0.584229 0.427368 1445639740 -0.582947 0.369080 -0.584229 0.427368 1445639740 -0.582947 0.369080 -0.584229 0.427368 1445639740 -0.582947 0.369080 -0.584229 0.427368 1445639740 -0.582947 0.369080 -0.584229 0.427368 1445639740 -0.583862 0.371338 -0.584290 0.424133 1445639740 -0.583862 0.371338 -0.584290 0.424133 1445639740 -0.583862 0.371338 -0.584290 0.424133 1445639740 -0.583862 0.371338 -0.584290 0.424133 1445639740 -0.583862 0.371338 -0.584290 0.424133 1445639740 -0.583862 0.371338 -0.584290 0.424133 1445639740 -0.583862 0.371338 -0.584290 0.424133 1445639740 -0.577698 0.369995 -0.587708 0.428894 1445639740 -0.577698 0.369995 -0.587708 0.428894 1445639740 -0.577698 0.369995 -0.587708 0.428894 1445639740 -0.577698 0.369995 -0.587708 0.428894 1445639740 -0.577698 0.369995 -0.587708 0.428894 1445639740 -0.577698 0.369995 -0.587708 0.428894 1445639740 -0.571716 0.354065 -0.588806 0.448425 1445639740 -0.571716 0.354065 -0.588806 0.448425 1445639740 -0.571716 0.354065 -0.588806 0.448425 1445639740 -0.571716 0.354065 -0.588806 0.448425 1445639740 -0.571716 0.354065 -0.588806 0.448425 1445639740 -0.571716 0.354065 -0.588806 0.448425 1445639740 -0.573059 0.336609 -0.589111 0.459595 1445639740 -0.573059 0.336609 -0.589111 0.459595 1445639740 -0.573059 0.336609 -0.589111 0.459595 1445639740 -0.573059 0.336609 -0.589111 0.459595 1445639740 -0.572021 0.324463 -0.592102 0.465759 1445639740 -0.572021 0.324463 -0.592102 0.465759 1445639740 -0.572021 0.324463 -0.592102 0.465759 1445639740 -0.572021 0.324463 -0.592102 0.465759 1445639740 -0.572021 0.324463 -0.592102 0.465759 1445639740 -0.572021 0.324463 -0.592102 0.465759 1445639740 -0.577759 0.304443 -0.584167 0.481995 1445639740 -0.577759 0.304443 -0.584167 0.481995 1445639740 -0.577759 0.304443 -0.584167 0.481995 1445639740 -0.577759 0.304443 -0.584167 0.481995 1445639740 -0.577759 0.304443 -0.584167 0.481995 1445639740 -0.577759 0.304443 -0.584167 0.481995 1445639740 -0.586060 0.306946 -0.569580 0.487732 1445639740 -0.586060 0.306946 -0.569580 0.487732 1445639740 -0.586060 0.306946 -0.569580 0.487732 1445639740 -0.586060 0.306946 -0.569580 0.487732 1445639740 -0.586060 0.306946 -0.569580 0.487732 1445639740 -0.586060 0.306946 -0.569580 0.487732 1445639740 -0.588135 0.332642 -0.563599 0.475220 1445639740 -0.588135 0.332642 -0.563599 0.475220 1445639740 -0.588135 0.332642 -0.563599 0.475220 1445639740 -0.588135 0.332642 -0.563599 0.475220 1445639740 -0.588135 0.332642 -0.563599 0.475220 1445639740 -0.588135 0.332642 -0.563599 0.475220 1445639740 -0.588135 0.332642 -0.563599 0.475220 1445639740 -0.589478 0.348328 -0.564880 0.460571 1445639740 -0.589478 0.348328 -0.564880 0.460571 1445639740 -0.589478 0.348328 -0.564880 0.460571 1445639740 -0.589478 0.348328 -0.564880 0.460571 1445639740 -0.589478 0.348328 -0.564880 0.460571 1445639740 -0.589478 0.348328 -0.564880 0.460571 1445639740 -0.591003 0.353333 -0.569946 0.448364 1445639740 -0.591003 0.353333 -0.569946 0.448364 1445639740 -0.591003 0.353333 -0.569946 0.448364 1445639740 -0.591003 0.353333 -0.569946 0.448364 1445639740 -0.591003 0.353333 -0.569946 0.448364 1445639740 -0.591003 0.353333 -0.569946 0.448364 1445639740 -0.590637 0.360962 -0.574036 0.437439 1445639740 -0.590637 0.360962 -0.574036 0.437439 1445639740 -0.590637 0.360962 -0.574036 0.437439 1445639740 -0.590637 0.360962 -0.574036 0.437439 1445639740 -0.590637 0.360962 -0.574036 0.437439 1445639740 -0.590637 0.360962 -0.574036 0.437439 1445639740 -0.590637 0.360962 -0.574036 0.437439 1445639740 -0.587646 0.367554 -0.574951 0.434753 1445639740 -0.587646 0.367554 -0.574951 0.434753 1445639740 -0.587646 0.367554 -0.574951 0.434753 1445639740 -0.587646 0.367554 -0.574951 0.434753 1445639740 -0.587646 0.367554 -0.574951 0.434753 1445639740 -0.587646 0.367554 -0.574951 0.434753 1445639740 -0.578003 0.375000 -0.576538 0.439209 1445639740 -0.578003 0.375000 -0.576538 0.439209 1445639740 -0.578003 0.375000 -0.576538 0.439209 1445639740 -0.578003 0.375000 -0.576538 0.439209 1445639740 -0.578003 0.375000 -0.576538 0.439209 1445639740 -0.578003 0.375000 -0.576538 0.439209 1445639740 -0.578003 0.375000 -0.576538 0.439209 1445639740 -0.566833 0.372009 -0.577759 0.454407 1445639740 -0.566833 0.372009 -0.577759 0.454407 1445639740 -0.566833 0.372009 -0.577759 0.454407 1445639740 -0.566833 0.372009 -0.577759 0.454407 1445639740 -0.566833 0.372009 -0.577759 0.454407 1445639740 -0.566833 0.372009 -0.577759 0.454407 1445639740 -0.566040 0.359436 -0.574219 0.469788 1445639740 -0.566040 0.359436 -0.574219 0.469788 1445639740 -0.566040 0.359436 -0.574219 0.469788 1445639741 -0.566040 0.359436 -0.574219 0.469788 1445639741 -0.566040 0.359436 -0.574219 0.469788 1445639741 -0.566040 0.359436 -0.574219 0.469788 1445639741 -0.563293 0.360229 -0.573364 0.473511 1445639741 -0.563293 0.360229 -0.573364 0.473511 1445639741 -0.563293 0.360229 -0.573364 0.473511 1445639741 -0.563293 0.360229 -0.573364 0.473511 1445639741 -0.563293 0.360229 -0.573364 0.473511 1445639741 -0.563293 0.360229 -0.573364 0.473511 1445639741 -0.561035 0.356079 -0.574097 0.478455 1445639741 -0.561035 0.356079 -0.574097 0.478455 1445639741 -0.561035 0.356079 -0.574097 0.478455 1445639741 -0.561035 0.356079 -0.574097 0.478455 1445639741 -0.561035 0.356079 -0.574097 0.478455 1445639741 -0.561035 0.356079 -0.574097 0.478455 1445639741 -0.564819 0.341248 -0.568970 0.490784 1445639741 -0.564819 0.341248 -0.568970 0.490784 1445639741 -0.564819 0.341248 -0.568970 0.490784 1445639741 -0.564819 0.341248 -0.568970 0.490784 1445639741 -0.564819 0.341248 -0.568970 0.490784 1445639741 -0.564819 0.341248 -0.568970 0.490784 1445639741 -0.564819 0.341248 -0.568970 0.490784 1445639741 -0.569214 0.345398 -0.558228 0.495117 1445639741 -0.569214 0.345398 -0.558228 0.495117 1445639741 -0.569214 0.345398 -0.558228 0.495117 1445639741 -0.569214 0.345398 -0.558228 0.495117 1445639741 -0.569214 0.345398 -0.558228 0.495117 1445639741 -0.569214 0.345398 -0.558228 0.495117 1445639741 -0.570435 0.370361 -0.553772 0.480408 1445639741 -0.570435 0.370361 -0.553772 0.480408 1445639741 -0.570435 0.370361 -0.553772 0.480408 1445639741 -0.570435 0.370361 -0.553772 0.480408 1445639741 -0.570435 0.370361 -0.553772 0.480408 1445639741 -0.570435 0.370361 -0.553772 0.480408 1445639741 -0.571960 0.388794 -0.556519 0.460510 1445639741 -0.571960 0.388794 -0.556519 0.460510 1445639741 -0.571960 0.388794 -0.556519 0.460510 1445639741 -0.571960 0.388794 -0.556519 0.460510 1445639741 -0.571960 0.388794 -0.556519 0.460510 1445639741 -0.571960 0.388794 -0.556519 0.460510 1445639741 -0.575867 0.393677 -0.561340 0.445374 1445639741 -0.575867 0.393677 -0.561340 0.445374 1445639741 -0.575867 0.393677 -0.561340 0.445374 1445639741 -0.575867 0.393677 -0.561340 0.445374 1445639741 -0.575867 0.393677 -0.561340 0.445374 1445639741 -0.575867 0.393677 -0.561340 0.445374 1445639741 -0.575867 0.393677 -0.561340 0.445374 1445639741 -0.574890 0.400635 -0.567322 0.432617 1445639741 -0.574890 0.400635 -0.567322 0.432617 1445639741 -0.574890 0.400635 -0.567322 0.432617 1445639741 -0.574890 0.400635 -0.567322 0.432617 1445639741 -0.574890 0.400635 -0.567322 0.432617 1445639741 -0.574890 0.400635 -0.567322 0.432617 1445639741 -0.574890 0.400635 -0.567322 0.432617 1445639741 -0.575378 0.402466 -0.568298 0.428955 1445639741 -0.575378 0.402466 -0.568298 0.428955 1445639741 -0.575378 0.402466 -0.568298 0.428955 1445639741 -0.575378 0.402466 -0.568298 0.428955 1445639741 -0.575378 0.402466 -0.568298 0.428955 1445639741 -0.575378 0.402466 -0.568298 0.428955 1445639741 -0.565369 0.409180 -0.573547 0.428955 1445639741 -0.565369 0.409180 -0.573547 0.428955 1445639741 -0.565369 0.409180 -0.573547 0.428955 1445639741 -0.565369 0.409180 -0.573547 0.428955 1445639741 -0.565369 0.409180 -0.573547 0.428955 1445639741 -0.565369 0.409180 -0.573547 0.428955 1445639741 -0.557129 0.400696 -0.575134 0.445313 1445639741 -0.557129 0.400696 -0.575134 0.445313 1445639741 -0.557129 0.400696 -0.575134 0.445313 1445639741 -0.557129 0.400696 -0.575134 0.445313 1445639741 -0.557129 0.400696 -0.575134 0.445313 1445639741 -0.557129 0.400696 -0.575134 0.445313 1445639741 -0.553467 0.389465 -0.577148 0.457031 1445639741 -0.553467 0.389465 -0.577148 0.457031 1445639741 -0.553467 0.389465 -0.577148 0.457031 1445639741 -0.553467 0.389465 -0.577148 0.457031 1445639741 -0.553467 0.389465 -0.577148 0.457031 1445639741 -0.553467 0.389465 -0.577148 0.457031 1445639741 -0.547974 0.383362 -0.582153 0.462524 1445639741 -0.547974 0.383362 -0.582153 0.462524 1445639741 -0.547974 0.383362 -0.582153 0.462524 1445639741 -0.547974 0.383362 -0.582153 0.462524 1445639741 -0.547974 0.383362 -0.582153 0.462524 1445639741 -0.547974 0.383362 -0.582153 0.462524 1445639741 -0.549988 0.361633 -0.580322 0.479553 1445639741 -0.549988 0.361633 -0.580322 0.479553 1445639741 -0.549988 0.361633 -0.580322 0.479553 1445639741 -0.549988 0.361633 -0.580322 0.479553 1445639741 -0.549988 0.361633 -0.580322 0.479553 1445639741 -0.549988 0.361633 -0.580322 0.479553 1445639741 -0.554382 0.359863 -0.572571 0.485046 1445639741 -0.554382 0.359863 -0.572571 0.485046 1445639741 -0.554382 0.359863 -0.572571 0.485046 1445639741 -0.554382 0.359863 -0.572571 0.485046 1445639741 -0.554382 0.359863 -0.572571 0.485046 1445639741 -0.554382 0.359863 -0.572571 0.485046 1445639741 -0.553772 0.382751 -0.570007 0.471069 1445639741 -0.553772 0.382751 -0.570007 0.471069 1445639741 -0.553772 0.382751 -0.570007 0.471069 1445639741 -0.553772 0.382751 -0.570007 0.471069 1445639741 -0.553772 0.382751 -0.570007 0.471069 1445639741 -0.553772 0.382751 -0.570007 0.471069 1445639741 -0.558472 0.395996 -0.567261 0.457703 1445639741 -0.558472 0.395996 -0.567261 0.457703 1445639741 -0.558472 0.395996 -0.567261 0.457703 1445639741 -0.558472 0.395996 -0.567261 0.457703 1445639741 -0.558472 0.395996 -0.567261 0.457703 1445639741 -0.558472 0.395996 -0.567261 0.457703 1445639741 -0.558472 0.395996 -0.567261 0.457703 1445639741 -0.560791 0.405884 -0.568604 0.444397 1445639741 -0.560791 0.405884 -0.568604 0.444397 1445639741 -0.560791 0.405884 -0.568604 0.444397 1445639741 -0.560791 0.405884 -0.568604 0.444397 1445639742 -0.560791 0.405884 -0.568604 0.444397 1445639742 -0.560791 0.405884 -0.568604 0.444397 1445639742 -0.565247 0.413574 -0.567749 0.432617 1445639742 -0.565247 0.413574 -0.567749 0.432617 1445639742 -0.565247 0.413574 -0.567749 0.432617 1445639742 -0.565247 0.413574 -0.567749 0.432617 1445639742 -0.565247 0.413574 -0.567749 0.432617 1445639742 -0.565247 0.413574 -0.567749 0.432617 1445639742 -0.567810 0.416687 -0.568298 0.425476 1445639742 -0.567810 0.416687 -0.568298 0.425476 1445639742 -0.567810 0.416687 -0.568298 0.425476 1445639742 -0.567810 0.416687 -0.568298 0.425476 1445639742 -0.567810 0.416687 -0.568298 0.425476 1445639742 -0.567810 0.416687 -0.568298 0.425476 1445639742 -0.567810 0.416687 -0.568298 0.425476 1445639742 -0.559875 0.417908 -0.574158 0.426941 1445639742 -0.559875 0.417908 -0.574158 0.426941 1445639742 -0.559875 0.417908 -0.574158 0.426941 1445639742 -0.559875 0.417908 -0.574158 0.426941 1445639742 -0.559875 0.417908 -0.574158 0.426941 1445639742 -0.559875 0.417908 -0.574158 0.426941 1445639742 -0.546753 0.400085 -0.580505 0.451660 1445639742 -0.546753 0.400085 -0.580505 0.451660 1445639742 -0.546753 0.400085 -0.580505 0.451660 1445639742 -0.546753 0.400085 -0.580505 0.451660 1445639742 -0.546753 0.400085 -0.580505 0.451660 1445639742 -0.546753 0.400085 -0.580505 0.451660 1445639742 -0.540405 0.372009 -0.583618 0.478516 1445639742 -0.540405 0.372009 -0.583618 0.478516 1445639742 -0.540405 0.372009 -0.583618 0.478516 1445639742 -0.540405 0.372009 -0.583618 0.478516 1445639742 -0.540405 0.372009 -0.583618 0.478516 1445639742 -0.540405 0.372009 -0.583618 0.478516 1445639742 -0.532104 0.357605 -0.586182 0.495361 1445639742 -0.532104 0.357605 -0.586182 0.495361 1445639742 -0.532104 0.357605 -0.586182 0.495361 1445639742 -0.532104 0.357605 -0.586182 0.495361 1445639742 -0.532104 0.357605 -0.586182 0.495361 1445639742 -0.532104 0.357605 -0.586182 0.495361 1445639742 -0.532104 0.357605 -0.586182 0.495361 1445639742 -0.522766 0.339905 -0.586426 0.517029 1445639742 -0.522766 0.339905 -0.586426 0.517029 1445639742 -0.522766 0.339905 -0.586426 0.517029 1445639742 -0.522766 0.339905 -0.586426 0.517029 1445639742 -0.522766 0.339905 -0.586426 0.517029 1445639742 -0.522766 0.339905 -0.586426 0.517029 1445639742 -0.523987 0.317627 -0.577759 0.539246 1445639742 -0.523987 0.317627 -0.577759 0.539246 1445639742 
-0.207581 0.219177 0.019897 0.953125 1445639744 -0.207581 0.219177 0.019897 0.953125 1445639744 -0.207581 0.219177 0.019897 0.953125 1445639744 -0.256897 0.212830 0.038086 0.941895 1445639744 -0.256897 0.212830 0.038086 0.941895 1445639744 -0.256897 0.212830 0.038086 0.941895 1445639744 -0.256897 0.212830 0.038086 0.941895 1445639744 -0.256897 0.212830 0.038086 0.941895 1445639744 -0.256897 0.212830 0.038086 0.941895 1445639744 -0.256897 0.212830 0.038086 0.941895 1445639744 -0.361389 0.162720 0.037720 0.917297 1445639744 -0.361389 0.162720 0.037720 0.917297 1445639744 -0.361389 0.162720 0.037720 0.917297 1445639744 -0.361389 0.162720 0.037720 0.917297 1445639744 -0.361389 0.162720 0.037720 0.917297 1445639744 -0.492737 0.091797 -0.036499 0.864563 1445639744 -0.492737 0.091797 -0.036499 0.864563 1445639744 -0.492737 0.091797 -0.036499 0.864563 1445639744 -0.492737 0.091797 -0.036499 0.864563 1445639744 -0.492737 0.091797 -0.036499 0.864563 1445639744 -0.492737 0.091797 -0.036499 0.864563 1445639744 -0.547546 0.037781 -0.041931 0.834839 1445639744 -0.547546 0.037781 -0.041931 0.834839 1445639744 -0.547546 0.037781 -0.041931 0.834839 1445639744 -0.547546 0.037781 -0.041931 0.834839 1445639744 -0.547546 0.037781 -0.041931 0.834839 1445639744 -0.547546 0.037781 -0.041931 0.834839 1445639744 -0.547546 0.037781 -0.041931 0.834839 1445639744 -0.507629 0.019897 -0.052917 0.859741 1445639744 -0.507629 0.019897 -0.052917 0.859741 1445639744 -0.507629 0.019897 -0.052917 0.859741 1445639744 -0.507629 0.019897 -0.052917 0.859741 1445639744 -0.507629 0.019897 -0.052917 0.859741 1445639744 -0.507629 0.019897 -0.052917 0.859741 1445639744 -0.433411 0.009338 -0.045349 0.900024 1445639744 -0.433411 0.009338 -0.045349 0.900024 1445639744 -0.433411 0.009338 -0.045349 0.900024 1445639744 -0.433411 0.009338 -0.045349 0.900024 1445639744 -0.433411 0.009338 -0.045349 0.900024 1445639744 -0.433411 0.009338 -0.045349 0.900024 1445639744 -0.350891 0.025208 -0.050171 0.934692 1445639744 -0.350891 0.025208 -0.050171 0.934692 1445639744 -0.350891 0.025208 -0.050171 0.934692 1445639744 -0.350891 0.025208 -0.050171 0.934692 1445639744 -0.350891 0.025208 -0.050171 0.934692 1445639744 -0.350891 0.025208 -0.050171 0.934692 1445639744 -0.277161 0.051331 -0.036011 0.958740 1445639744 -0.277161 0.051331 -0.036011 0.958740 1445639744 -0.277161 0.051331 -0.036011 0.958740 1445639744 -0.277161 0.051331 -0.036011 0.958740 1445639744 -0.277161 0.051331 -0.036011 0.958740 1445639744 -0.209839 0.090454 -0.026672 0.973145 1445639744 -0.209839 0.090454 -0.026672 0.973145 1445639744 -0.209839 0.090454 -0.026672 0.973145 1445639744 -0.209839 0.090454 -0.026672 0.973145 1445639744 -0.209839 0.090454 -0.026672 0.973145 1445639744 -0.209839 0.090454 -0.026672 0.973145 1445639744 -0.149963 0.134888 -0.003784 0.979431 1445639745 -0.149963 0.134888 -0.003784 0.979431 1445639745 -0.149963 0.134888 -0.003784 0.979431 1445639745 -0.149963 0.134888 -0.003784 0.979431 1445639745 -0.149963 0.134888 -0.003784 0.979431 1445639745 -0.125488 0.178528 0.021912 0.975647 1445639745 -0.125488 0.178528 0.021912 0.975647 1445639745 -0.125488 0.178528 0.021912 0.975647 1445639745 -0.125488 0.178528 0.021912 0.975647 1445639745 -0.125488 0.178528 0.021912 0.975647 1445639745 -0.125488 0.178528 0.021912 0.975647 1445639745 -0.153870 0.192749 0.054749 0.967529 1445639745 -0.153870 0.192749 0.054749 0.967529 1445639745 -0.153870 0.192749 0.054749 0.967529 1445639745 -0.153870 0.192749 0.054749 0.967529 1445639745 -0.153870 0.192749 0.054749 0.967529 1445639745 -0.217957 0.179504 0.071350 0.956604 1445639745 -0.217957 0.179504 0.071350 0.956604 1445639745 -0.217957 0.179504 0.071350 0.956604 1445639745 -0.217957 0.179504 0.071350 0.956604 1445639745 -0.217957 0.179504 0.071350 0.956604 1445639745 -0.217957 0.179504 0.071350 0.956604 1445639745 -0.319824 0.138916 0.064392 0.934998 1445639745 -0.319824 0.138916 0.064392 0.934998 1445639745 -0.319824 0.138916 0.064392 0.934998 1445639745 -0.319824 0.138916 0.064392 0.934998 1445639745 -0.319824 0.138916 0.064392 0.934998 1445639745 -0.319824 0.138916 0.064392 0.934998 1445639745 -0.319824 0.138916 0.064392 0.934998 1445639745 -0.468140 0.069275 0.002014 0.880920 1445639745 -0.468140 0.069275 0.002014 0.880920 1445639745 -0.468140 0.069275 0.002014 0.880920 1445639745 -0.468140 0.069275 0.002014 0.880920 1445639745 -0.468140 0.069275 0.002014 0.880920 1445639745 -0.468140 0.069275 0.002014 0.880920 1445639745 -0.572449 0.023376 -0.041931 0.818542 1445639745 -0.572449 0.023376 -0.041931 0.818542 1445639745 -0.572449 0.023376 -0.041931 0.818542 1445639745 -0.572449 0.023376 -0.041931 0.818542 1445639745 -0.572449 0.023376 -0.041931 0.818542 1445639745 -0.572449 0.023376 -0.041931 0.818542 1445639745 -0.532227 0.038635 -0.048218 0.844360 1445639745 -0.532227 0.038635 -0.048218 0.844360 1445639745 -0.532227 0.038635 -0.048218 0.844360 1445639745 -0.532227 0.038635 -0.048218 0.844360 1445639745 -0.532227 0.038635 -0.048218 0.844360 1445639745 -0.532227 0.038635 -0.048218 0.844360 1445639745 -0.532227 0.038635 -0.048218 0.844360 1445639745 -0.420044 0.045593 -0.036865 0.905579 1445639745 -0.420044 0.045593 -0.036865 0.905579 1445639745 -0.420044 0.045593 -0.036865 0.905579 1445639745 -0.420044 0.045593 -0.036865 0.905579 1445639745 -0.420044 0.045593 -0.036865 0.905579 1445639745 -0.420044 0.045593 -0.036865 0.905579 1445639745 -0.306274 0.066589 -0.003235 0.949585 1445639745 -0.306274 0.066589 -0.003235 0.949585 1445639745 -0.306274 0.066589 -0.003235 0.949585 1445639745 -0.306274 0.066589 -0.003235 0.949585 1445639745 -0.306274 0.066589 -0.003235 0.949585 1445639745 -0.306274 0.066589 -0.003235 0.949585 1445639745 -0.214966 0.100098 0.012512 0.971375 1445639745 -0.214966 0.100098 0.012512 0.971375 1445639745 -0.214966 0.100098 0.012512 0.971375 1445639745 -0.214966 0.100098 0.012512 0.971375 1445639745 -0.214966 0.100098 0.012512 0.971375 1445639745 -0.214966 0.100098 0.012512 0.971375 1445639745 -0.169678 0.143799 0.003967 0.974915 1445639745 -0.169678 0.143799 0.003967 0.974915 1445639745 -0.169678 0.143799 0.003967 0.974915 1445639745 -0.169678 0.143799 0.003967 0.974915 1445639745 -0.169678 0.143799 0.003967 0.974915 1445639745 -0.169678 0.143799 0.003967 0.974915 1445639745 -0.169678 0.143799 0.003967 0.974915 1445639745 -0.172363 0.167908 0.016235 0.970459 1445639745 -0.172363 0.167908 0.016235 0.970459 1445639745 -0.172363 0.167908 0.016235 0.970459 1445639745 -0.172363 0.167908 0.016235 0.970459 1445639745 -0.172363 0.167908 0.016235 0.970459 1445639745 -0.172363 0.167908 0.016235 0.970459 1445639745 -0.209595 0.165955 0.055603 0.961975 1445639745 -0.209595 0.165955 0.055603 0.961975 1445639745 -0.209595 0.165955 0.055603 0.961975 1445639745 -0.209595 0.165955 0.055603 0.961975 1445639745 -0.209595 0.165955 0.055603 0.961975 1445639745 -0.209595 0.165955 0.055603 0.961975 1445639745 -0.276672 0.138123 0.079773 0.947632 1445639745 -0.276672 0.138123 0.079773 0.947632 1445639745 -0.276672 0.138123 0.079773 0.947632 1445639745 -0.276672 0.138123 0.079773 0.947632 1445639745 -0.276672 0.138123 0.079773 0.947632 1445639745 -0.276672 0.138123 0.079773 0.947632 1445639745 -0.403137 0.075256 0.057800 0.910217 1445639745 -0.403137 0.075256 0.057800 0.910217 1445639745 -0.403137 0.075256 0.057800 0.910217 1445639745 -0.403137 0.075256 0.057800 0.910217 1445639745 -0.403137 0.075256 0.057800 0.910217 1445639745 -0.403137 0.075256 0.057800 0.910217 1445639745 -0.552246 0.001221 -0.002747 0.833618 1445639745 -0.552246 0.001221 -0.002747 0.833618 1445639745 -0.552246 0.001221 -0.002747 0.833618 1445639745 -0.552246 0.001221 -0.002747 0.833618 1445639745 -0.552246 0.001221 -0.002747 0.833618 1445639745 -0.552246 0.001221 -0.002747 0.833618 1445639745 -0.552246 0.001221 -0.002747 0.833618 1445639745 -0.543945 0.039246 -0.033081 0.837524 1445639745 -0.543945 0.039246 -0.033081 0.837524 1445639745 -0.543945 0.039246 -0.033081 0.837524 1445639745 -0.543945 0.039246 -0.033081 0.837524 1445639745 -0.543945 0.039246 -0.033081 0.837524 1445639745 -0.543945 0.039246 -0.033081 0.837524 1445639745 -0.441284 0.057556 -0.026184 0.895142 1445639745 -0.441284 0.057556 -0.026184 0.895142 1445639746 -0.441284 0.057556 -0.026184 0.895142 1445639746 -0.441284 0.057556 -0.026184 0.895142 1445639746 -0.441284 0.057556 -0.026184 0.895142 1445639746 -0.441284 0.057556 -0.026184 0.895142 1445639746 -0.327026 0.084534 -0.015381 0.941101 1445639746 -0.327026 0.084534 -0.015381 0.941101 1445639746 -0.327026 0.084534 -0.015381 0.941101 1445639746 -0.327026 0.084534 -0.015381 0.941101 1445639746 -0.327026 0.084534 -0.015381 0.941101 1445639746 -0.327026 0.084534 -0.015381 0.941101 1445639746 -0.327026 0.084534 -0.015381 0.941101 1445639746 -0.238037 0.119873 -0.010681 0.963745 1445639746 -0.238037 0.119873 -0.010681 0.963745 1445639746 -0.238037 0.119873 -0.010681 0.963745 1445639746 -0.238037 0.119873 -0.010681 0.963745 1445639746 -0.178040 0.168030 -0.033447 0.968994 1445639746 -0.178040 0.168030 -0.033447 0.968994 1445639746 -0.178040 0.168030 -0.033447 0.968994 1445639746 -0.178040 0.168030 -0.033447 0.968994 1445639746 -0.178040 0.168030 -0.033447 0.968994 1445639746 -0.178040 0.168030 -0.033447 0.968994 1445639746 -0.168396 0.217224 -0.041016 0.960571 1445639746 -0.168396 0.217224 -0.041016 0.960571 1445639746 -0.168396 0.217224 -0.041016 0.960571 1445639746 -0.168396 0.217224 -0.041016 0.960571 1445639746 -0.168396 0.217224 -0.041016 0.960571 1445639746 -0.198181 0.246643 0.002625 0.948608 1445639746 -0.198181 0.246643 0.002625 0.948608 1445639746 -0.198181 0.246643 0.002625 0.948608 1445639746 -0.198181 0.246643 0.002625 0.948608 1445639746 -0.198181 0.246643 0.002625 0.948608 1445639746 -0.198181 0.246643 0.002625 0.948608 1445639746 -0.237305 0.250000 0.041138 0.937805 1445639746 -0.237305 0.250000 0.041138 0.937805 1445639746 -0.237305 0.250000 0.041138 0.937805 1445639746 -0.237305 0.250000 0.041138 0.937805 1445639746 -0.237305 0.250000 0.041138 0.937805 1445639746 -0.237305 0.250000 0.041138 0.937805 1445639746 -0.237305 0.250000 0.041138 0.937805 1445639746 -0.320496 0.218140 0.033813 0.921143 1445639746 -0.320496 0.218140 0.033813 0.921143 1445639746 -0.320496 0.218140 0.033813 0.921143 1445639746 -0.320496 0.218140 0.033813 0.921143 1445639746 -0.320496 0.218140 0.033813 0.921143 1445639746 -0.320496 0.218140 0.033813 0.921143 1445639746 -0.560425 0.112793 -0.055847 0.818604 1445639746 -0.560425 0.112793 -0.055847 0.818604 1445639746 -0.560425 0.112793 -0.055847 0.818604 1445639746 -0.560425 0.112793 -0.055847 0.818604 1445639746 -0.560425 0.112793 -0.055847 0.818604 1445639746 -0.560425 0.112793 -0.055847 0.818604 1445639746 -0.600403 0.199768 -0.125427 0.764099 1445639746 -0.600403 0.199768 -0.125427 0.764099 1445639746 -0.600403 0.199768 -0.125427 0.764099 1445639746 -0.600403 0.199768 -0.125427 0.764099 1445639746 -0.600403 0.199768 -0.125427 0.764099 1445639746 -0.600403 0.199768 -0.125427 0.764099 1445639746 -0.481445 0.213196 -0.107239 0.843323 1445639746 -0.481445 0.213196 -0.107239 0.843323 1445639746 -0.481445 0.213196 -0.107239 0.843323 1445639746 -0.481445 0.213196 -0.107239 0.843323 1445639746 -0.481445 0.213196 -0.107239 0.843323 1445639746 -0.481445 0.213196 -0.107239 0.843323 1445639746 -0.481445 0.213196 -0.107239 0.843323 1445639746 -0.369568 0.214722 -0.010071 0.903931 1445639746 -0.369568 0.214722 -0.010071 0.903931 1445639746 -0.369568 0.214722 -0.010071 0.903931 1445639746 -0.369568 0.214722 -0.010071 0.903931 1445639746 -0.369568 0.214722 -0.010071 0.903931 1445639746 -0.369568 0.214722 -0.010071 0.903931 1445639746 -0.280457 0.239685 -0.005737 0.929382 1445639746 -0.280457 0.239685 -0.005737 0.929382 1445639746 -0.280457 0.239685 -0.005737 0.929382 1445639746 -0.280457 0.239685 -0.005737 0.929382 1445639746 -0.280457 0.239685 -0.005737 0.929382 1445639746 -0.220581 0.239441 -0.021973 0.945251 1445639746 -0.220581 0.239441 -0.021973 0.945251 1445639746 -0.220581 0.239441 -0.021973 0.945251 1445639746 -0.220581 0.239441 -0.021973 0.945251 1445639746 -0.220581 0.239441 -0.021973 0.945251 1445639746 -0.220581 0.239441 -0.021973 0.945251 1445639746 -0.220581 0.239441 -0.021973 0.945251 1445639746 -0.196533 0.227051 -0.074158 0.950928 1445639746 -0.196533 0.227051 -0.074158 0.950928 1445639746 -0.196533 0.227051 -0.074158 0.950928 1445639746 -0.196533 0.227051 -0.074158 0.950928 1445639746 -0.196533 0.227051 -0.074158 0.950928 1445639746 -0.196533 0.227051 -0.074158 0.950928 1445639746 -0.196838 0.222778 -0.098877 0.949646 1445639746 -0.196838 0.222778 -0.098877 0.949646 1445639746 -0.196838 0.222778 -0.098877 0.949646 1445639746 -0.196838 0.222778 -0.098877 0.949646 1445639746 -0.196838 0.222778 -0.098877 0.949646 1445639746 -0.196838 0.222778 -0.098877 0.949646 1445639746 -0.220642 0.225586 -0.046753 0.947754 1445639746 -0.220642 0.225586 -0.046753 0.947754 1445639746 -0.220642 0.225586 -0.046753 0.947754 1445639746 -0.220642 0.225586 -0.046753 0.947754 1445639746 -0.220642 0.225586 -0.046753 0.947754 1445639746 -0.220642 0.225586 -0.046753 0.947754 1445639746 -0.266235 0.218872 0.000916 0.938721 1445639746 -0.266235 0.218872 0.000916 0.938721 1445639746 -0.266235 0.218872 0.000916 0.938721 1445639746 -0.266235 0.218872 0.000916 0.938721 1445639746 -0.266235 0.218872 0.000916 0.938721 1445639746 -0.266235 0.218872 0.000916 0.938721 1445639746 -0.413147 0.161255 -0.008789 0.896240 1445639746 -0.413147 0.161255 -0.008789 0.896240 1445639746 -0.413147 0.161255 -0.008789 0.896240 1445639747 -0.413147 0.161255 -0.008789 0.896240 1445639747 -0.413147 0.161255 -0.008789 0.896240 1445639747 -0.413147 0.161255 -0.008789 0.896240 1445639747 -0.579285 0.095703 -0.058350 0.807373 1445639747 -0.579285 0.095703 -0.058350 0.807373 1445639747 -0.579285 0.095703 -0.058350 0.807373 1445639747 -0.579285 0.095703 -0.058350 0.807373 1445639747 -0.579285 0.095703 -0.058350 0.807373 1445639747 -0.579285 0.095703 -0.058350 0.807373 1445639747 -0.579285 0.095703 -0.058350 0.807373 1445639747 -0.527710 0.201538 -0.111023 0.817627 1445639747 -0.527710 0.201538 -0.111023 0.817627 1445639747 -0.527710 0.201538 -0.111023 0.817627 1445639747 -0.527710 0.201538 -0.111023 0.817627 1445639747 -0.527710 0.201538 -0.111023 0.817627 1445639747 -0.527710 0.201538 -0.111023 0.817627 1445639747 -0.454163 0.177551 -0.038025 0.872192 1445639747 -0.454163 0.177551 -0.038025 0.872192 1445639747 -0.454163 0.177551 -0.038025 0.872192 1445639747 -0.454163 0.177551 -0.038025 0.872192 1445639747 -0.454163 0.177551 -0.038025 0.872192 1445639747 -0.454163 0.177551 -0.038025 0.872192 1445639747 -0.344055 0.195251 -0.014404 0.918274 1445639747 -0.344055 0.195251 -0.014404 0.918274 1445639747 -0.344055 0.195251 -0.014404 0.918274 1445639747 -0.344055 0.195251 -0.014404 0.918274 1445639747 -0.344055 0.195251 -0.014404 0.918274 1445639747 -0.344055 0.195251 -0.014404 0.918274 1445639747 -0.268860 0.204773 0.003357 0.941162 1445639747 -0.268860 0.204773 0.003357 0.941162 1445639747 -0.268860 0.204773 0.003357 0.941162 1445639747 -0.268860 0.204773 0.003357 0.941162 1445639747 -0.223633 0.199707 -0.026733 0.953613 1445639747 -0.223633 0.199707 -0.026733 0.953613 1445639747 -0.223633 0.199707 -0.026733 0.953613 1445639747 -0.223633 0.199707 -0.026733 0.953613 1445639747 -0.223633 0.199707 -0.026733 0.953613 1445639747 -0.223633 0.199707 -0.026733 0.953613 1445639747 -0.223633 0.199707 -0.026733 0.953613 1445639747 -0.214661 0.208130 -0.075745 0.951233 1445639747 -0.214661 0.208130 -0.075745 0.951233 1445639747 -0.214661 0.208130 -0.075745 0.951233 1445639747 -0.214661 0.208130 -0.075745 0.951233 1445639747 -0.214661 0.208130 -0.075745 0.951233 1445639747 -0.214661 0.208130 -0.075745 0.951233 1445639747 -0.214661 0.208130 -0.075745 0.951233 1445639747 -0.215881 0.235352 -0.063965 0.945435 1445639747 -0.215881 0.235352 -0.063965 0.945435 1445639747 -0.215881 0.235352 -0.063965 0.945435 1445639747 -0.215881 0.235352 -0.063965 0.945435 1445639747 -0.215881 0.235352 -0.063965 0.945435 1445639747 -0.215881 0.235352 -0.063965 0.945435 1445639747 -0.216064 0.259583 0.001343 0.941223 1445639747 -0.216064 0.259583 0.001343 0.941223 1445639747 -0.216064 0.259583 0.001343 0.941223 1445639747 -0.216064 0.259583 0.001343 0.941223 1445639747 -0.216064 0.259583 0.001343 0.941223 1445639747 -0.216064 0.259583 0.001343 0.941223 1445639747 -0.253418 0.254578 0.054077 0.931641 1445639747 -0.253418 0.254578 0.054077 0.931641 1445639747 -0.253418 0.254578 0.054077 0.931641 1445639747 -0.253418 0.254578 0.054077 0.931641 1445639747 -0.253418 0.254578 0.054077 0.931641 1445639747 -0.253418 0.254578 0.054077 0.931641 1445639747 -0.408691 0.176575 0.031494 0.894836 1445639747 -0.408691 0.176575 0.031494 0.894836 1445639747 -0.408691 0.176575 0.031494 0.894836 1445639747 -0.408691 0.176575 0.031494 0.894836 1445639747 -0.408691 0.176575 0.031494 0.894836 1445639747 -0.408691 0.176575 0.031494 0.894836 1445639747 -0.571289 0.088257 -0.032349 0.815308 1445639747 -0.571289 0.088257 -0.032349 0.815308 1445639747 -0.571289 0.088257 -0.032349 0.815308 1445639747 -0.571289 0.088257 -0.032349 0.815308 1445639747 -0.571289 0.088257 -0.032349 0.815308 1445639747 -0.571289 0.088257 -0.032349 0.815308 1445639747 -0.571289 0.088257 -0.032349 0.815308 1445639747 -0.554810 0.139038 -0.053589 0.818481 1445639747 -0.554810 0.139038 -0.053589 0.818481 1445639747 -0.554810 0.139038 -0.053589 0.818481 1445639747 -0.554810 0.139038 -0.053589 0.818481 1445639747 -0.554810 0.139038 -0.053589 0.818481 1445639747 -0.554810 0.139038 -0.053589 0.818481 1445639747 -0.461365 0.130554 -0.033203 0.876892 1445639747 -0.461365 0.130554 -0.033203 0.876892 1445639747 -0.461365 0.130554 -0.033203 0.876892 1445639747 -0.461365 0.130554 -0.033203 0.876892 1445639747 -0.461365 0.130554 -0.033203 0.876892 1445639747 -0.461365 0.130554 -0.033203 0.876892 1445639747 -0.461365 0.130554 -0.033203 0.876892 1445639747 -0.360596 0.111267 0.023560 0.925720 1445639747 -0.360596 0.111267 0.023560 0.925720 1445639747 -0.360596 0.111267 0.023560 0.925720 1445639747 -0.360596 0.111267 0.023560 0.925720 1445639747 -0.360596 0.111267 0.023560 0.925720 1445639747 -0.360596 0.111267 0.023560 0.925720 1445639747 -0.268250 0.116272 0.032776 0.955688 1445639747 -0.268250 0.116272 0.032776 0.955688 1445639747 -0.268250 0.116272 0.032776 0.955688 1445639747 -0.268250 0.116272 0.032776 0.955688 1445639747 -0.268250 0.116272 0.032776 0.955688 1445639747 -0.268250 0.116272 0.032776 0.955688 1445639747 -0.216492 0.124329 0.031799 0.967773 1445639747 -0.216492 0.124329 0.031799 0.967773 1445639747 -0.216492 0.124329 0.031799 0.967773 1445639747 -0.216492 0.124329 0.031799 0.967773 1445639747 -0.216492 0.124329 0.031799 0.967773 1445639747 -0.216492 0.124329 0.031799 0.967773 1445639747 -0.206909 0.151184 0.030945 0.966064 1445639747 -0.206909 0.151184 0.030945 0.966064 1445639747 -0.206909 0.151184 0.030945 0.966064 1445639748 -0.206909 0.151184 0.030945 0.966064 1445639748 -0.206909 0.151184 0.030945 0.966064 1445639748 -0.206909 0.151184 0.030945 0.966064 1445639748 -0.228149 0.189636 0.065735 0.952698 1445639748 -0.228149 0.189636 0.065735 0.952698 1445639748 -0.228149 0.189636 0.065735 0.952698 1445639748 -0.228149 0.189636 0.065735 0.952698 1445639748 -0.228149 0.189636 0.065735 0.952698 1445639748 -0.228149 0.189636 0.065735 0.952698 1445639748 -0.283875 0.211182 0.106323 0.929199 1445639748 -0.283875 0.211182 0.106323 0.929199 1445639748 -0.283875 0.211182 0.106323 0.929199 1445639748 -0.283875 0.211182 0.106323 0.929199 1445639748 -0.283875 0.211182 0.106323 0.929199 1445639748 -0.283875 0.211182 0.106323 0.929199 1445639748 -0.391663 0.193665 0.093323 0.894592 1445639748 -0.391663 0.193665 0.093323 0.894592 1445639748 -0.391663 0.193665 0.093323 0.894592 1445639748 -0.391663 0.193665 0.093323 0.894592 1445639748 -0.391663 0.193665 0.093323 0.894592 1445639748 -0.391663 0.193665 0.093323 0.894592 1445639748 -0.558167 0.127930 -0.001709 0.819824 1445639748 -0.558167 0.127930 -0.001709 0.819824 1445639748 -0.558167 0.127930 -0.001709 0.819824 1445639748 -0.558167 0.127930 -0.001709 0.819824 1445639748 -0.558167 0.127930 -0.001709 0.819824 1445639748 -0.558167 0.127930 -0.001709 0.819824 1445639748 -0.629333 0.110352 -0.037170 0.768311 1445639748 -0.629333 0.110352 -0.037170 0.768311 1445639748 -0.629333 0.110352 -0.037170 0.768311 1445639748 -0.629333 0.110352 -0.037170 0.768311 1445639748 -0.629333 0.110352 -0.037170 0.768311 1445639748 -0.629333 0.110352 -0.037170 0.768311 1445639748 -0.556152 0.131775 -0.063599 0.818115 1445639748 -0.556152 0.131775 -0.063599 0.818115 1445639748 -0.556152 0.131775 -0.063599 0.818115 1445639748 -0.556152 0.131775 -0.063599 0.818115 1445639748 -0.556152 0.131775 -0.063599 0.818115 1445639748 -0.556152 0.131775 -0.063599 0.818115 1445639748 -0.556152 0.131775 -0.063599 0.818115 1445639748 -0.449646 0.123474 -0.040833 0.883667 1445639748 -0.449646 0.123474 -0.040833 0.883667 1445639748 -0.449646 0.123474 -0.040833 0.883667 1445639748 -0.449646 0.123474 -0.040833 0.883667 1445639748 -0.449646 0.123474 -0.040833 0.883667 1445639748 -0.449646 0.123474 -0.040833 0.883667 1445639748 -0.324402 0.137939 -0.005859 0.935791 1445639748 -0.324402 0.137939 -0.005859 0.935791 1445639748 -0.324402 0.137939 -0.005859 0.935791 1445639748 -0.324402 0.137939 -0.005859 0.935791 1445639748 -0.324402 0.137939 -0.005859 0.935791 1445639748 -0.230835 0.160217 0.038940 0.958862 1445639748 -0.230835 0.160217 0.038940 0.958862 1445639748 -0.230835 0.160217 0.038940 0.958862 1445639748 -0.230835 0.160217 0.038940 0.958862 1445639748 -0.230835 0.160217 0.038940 0.958862 1445639748 -0.230835 0.160217 0.038940 0.958862 1445639748 -0.230835 0.160217 0.038940 0.958862 1445639748 -0.184204 0.202637 0.043762 0.960754 1445639748 -0.184204 0.202637 0.043762 0.960754 1445639748 -0.184204 0.202637 0.043762 0.960754 1445639748 -0.184204 0.202637 0.043762 0.960754 1445639748 -0.184204 0.202637 0.043762 0.960754 1445639748 -0.184204 0.202637 0.043762 0.960754 1445639748 -0.184204 0.202637 0.043762 0.960754 1445639748 -0.183350 0.262146 0.076355 0.944336 1445639748 -0.183350 0.262146 0.076355 0.944336 1445639748 -0.183350 0.262146 0.076355 0.944336 1445639748 -0.183350 0.262146 0.076355 0.944336 1445639748 -0.183350 0.262146 0.076355 0.944336 1445639748 -0.183350 0.262146 0.076355 0.944336 1445639748 -0.225830 0.300049 0.113281 0.919800 1445639748 -0.225830 0.300049 0.113281 0.919800 1445639748 -0.225830 0.300049 0.113281 0.919800 1445639748 -0.225830 0.300049 0.113281 0.919800 1445639748 -0.225830 0.300049 0.113281 0.919800 1445639748 -0.225830 0.300049 0.113281 0.919800 1445639748 -0.284119 0.301697 0.095642 0.905029 1445639748 -0.284119 0.301697 0.095642 0.905029 1445639748 -0.284119 0.301697 0.095642 0.905029 1445639748 -0.284119 0.301697 0.095642 0.905029 1445639748 -0.284119 0.301697 0.095642 0.905029 1445639748 -0.284119 0.301697 0.095642 0.905029 1445639748 -0.284119 0.301697 0.095642 0.905029 1445639748 -0.399292 0.246948 0.062317 0.880676 1445639748 -0.399292 0.246948 0.062317 0.880676 1445639748 -0.399292 0.246948 0.062317 0.880676 1445639748 -0.399292 0.246948 0.062317 0.880676 1445639748 -0.399292 0.246948 0.062317 0.880676 1445639748 -0.399292 0.246948 0.062317 0.880676 1445639748 -0.399292 0.246948 0.062317 0.880676 1445639748 -0.546082 0.143860 -0.046021 0.823975 1445639748 -0.546082 0.143860 -0.046021 0.823975 1445639748 -0.546082 0.143860 -0.046021 0.823975 1445639748 -0.546082 0.143860 -0.046021 0.823975 1445639748 -0.546082 0.143860 -0.046021 0.823975 1445639748 -0.546082 0.143860 -0.046021 0.823975 1445639748 -0.594177 0.081299 -0.017639 0.799988 1445639748 -0.594177 0.081299 -0.017639 0.799988 1445639748 -0.594177 0.081299 -0.017639 0.799988 1445639748 -0.594177 0.081299 -0.017639 0.799988 1445639748 -0.594177 0.081299 -0.017639 0.799988 1445639748 -0.594177 0.081299 -0.017639 0.799988 1445639748 -0.530334 0.109436 -0.050842 0.839111 1445639748 -0.530334 0.109436 -0.050842 0.839111 1445639748 -0.530334 0.109436 -0.050842 0.839111 1445639748 -0.530334 0.109436 -0.050842 0.839111 1445639748 -0.530334 0.109436 -0.050842 0.839111 1445639748 -0.530334 0.109436 -0.050842 0.839111 1445639748 -0.530334 0.109436 -0.050842 0.839111 1445639748 -0.445435 0.135315 -0.042114 0.884033 1445639748 -0.445435 0.135315 -0.042114 0.884033 1445639748 -0.445435 0.135315 -0.042114 0.884033 1445639748 -0.445435 0.135315 -0.042114 0.884033 1445639748 -0.445435 0.135315 -0.042114 0.884033 1445639749 -0.445435 0.135315 -0.042114 0.884033 1445639749 -0.351929 0.188232 -0.022705 0.916626 1445639749 -0.351929 0.188232 -0.022705 0.916626 1445639749 -0.351929 0.188232 -0.022705 0.916626 1445639749 -0.351929 0.188232 -0.022705 0.916626 1445639749 -0.351929 0.188232 -0.022705 0.916626 1445639749 -0.351929 0.188232 -0.022705 0.916626 1445639749 -0.277405 0.251343 0.004333 0.927246 1445639749 -0.277405 0.251343 0.004333 0.927246 1445639749 -0.277405 0.251343 0.004333 0.927246 1445639749 -0.277405 0.251343 0.004333 0.927246 1445639749 -0.277405 0.251343 0.004333 0.927246 1445639749 -0.277405 0.251343 0.004333 0.927246 1445639749 -0.226135 0.306152 0.026306 0.924316 1445639749 -0.226135 0.306152 0.026306 0.924316 1445639749 -0.226135 0.306152 0.026306 0.924316 1445639749 -0.226135 0.306152 0.026306 0.924316 1445639749 -0.226135 0.306152 0.026306 0.924316 1445639749 -0.226135 0.306152 0.026306 0.924316 1445639749 -0.193665 0.338806 0.053589 0.919128 1445639749 -0.193665 0.338806 0.053589 0.919128 1445639749 -0.193665 0.338806 0.053589 0.919128 1445639749 -0.193665 0.338806 0.053589 0.919128 1445639749 -0.193665 0.338806 0.053589 0.919128 1445639749 -0.193665 0.338806 0.053589 0.919128 1445639749 -0.193665 0.338806 0.053589 0.919128 1445639749 -0.211609 0.332947 0.099365 0.913452 1445639749 -0.211609 0.332947 0.099365 0.913452 1445639749 -0.211609 0.332947 0.099365 0.913452 1445639749 -0.211609 0.332947 0.099365 0.913452 1445639749 -0.211609 0.332947 0.099365 0.913452 1445639749 -0.211609 0.332947 0.099365 0.913452 1445639749 -0.278015 0.286133 0.122437 0.908752 1445639749 -0.278015 0.286133 0.122437 0.908752 1445639749 -0.278015 0.286133 0.122437 0.908752 1445639749 -0.278015 0.286133 0.122437 0.908752 1445639749 -0.278015 0.286133 0.122437 0.908752 1445639749 -0.278015 0.286133 0.122437 0.908752 1445639749 -0.401978 0.199646 0.071777 0.890686 1445639749 -0.401978 0.199646 0.071777 0.890686 1445639749 -0.401978 0.199646 0.071777 0.890686 1445639749 -0.401978 0.199646 0.071777 0.890686 1445639749 -0.401978 0.199646 0.071777 0.890686 1445639749 -0.401978 0.199646 0.071777 0.890686 1445639749 -0.401978 0.199646 0.071777 0.890686 1445639749 -0.577026 0.085266 -0.051086 0.810669 1445639749 -0.577026 0.085266 -0.051086 0.810669 1445639749 -0.577026 0.085266 -0.051086 0.810669 1445639749 -0.577026 0.085266 -0.051086 0.810669 1445639749 -0.577026 0.085266 -0.051086 0.810669 1445639749 -0.577026 0.085266 -0.051086 0.810669 1445639749 -0.577026 0.085266 -0.051086 0.810669 1445639749 -0.600769 0.106750 -0.046814 0.790894 1445639749 -0.600769 0.106750 -0.046814 0.790894 1445639749 -0.600769 0.106750 -0.046814 0.790894 1445639749 -0.600769 0.106750 -0.046814 0.790894 1445639749 -0.600769 0.106750 -0.046814 0.790894 1445639749 -0.600769 0.106750 -0.046814 0.790894 1445639749 -0.511047 0.130310 -0.056213 0.847717 1445639749 -0.511047 0.130310 -0.056213 0.847717 1445639749 
-0.634888 0.035400 -0.647827 0.419556 1445639751 -0.634888 0.035400 -0.647827 0.419556 1445639751 -0.634888 0.035400 -0.647827 0.419556 1445639751 -0.637085 0.045044 -0.650574 0.411011 1445639751 -0.637085 0.045044 -0.650574 0.411011 1445639751 -0.637085 0.045044 -0.650574 0.411011 1445639751 -0.637085 0.045044 -0.650574 0.411011 1445639751 -0.637085 0.045044 -0.650574 0.411011 1445639751 -0.637085 0.045044 -0.650574 0.411011 1445639751 -0.641052 0.053528 -0.653687 0.398621 1445639751 -0.641052 0.053528 -0.653687 0.398621 1445639751 -0.641052 0.053528 -0.653687 0.398621 1445639751 -0.641052 0.053528 -0.653687 0.398621 1445639751 -0.641052 0.053528 -0.653687 0.398621 1445639751 -0.641052 0.053528 -0.653687 0.398621 1445639751 -0.645752 0.062561 -0.657043 0.383972 1445639751 -0.645752 0.062561 -0.657043 0.383972 1445639751 -0.645752 0.062561 -0.657043 0.383972 1445639751 -0.645752 0.062561 -0.657043 0.383972 1445639751 -0.645752 0.062561 -0.657043 0.383972 1445639751 -0.645752 0.062561 -0.657043 0.383972 1445639751 -0.649353 0.071411 -0.658752 0.373230 1445639751 -0.649353 0.071411 -0.658752 0.373230 1445639751 -0.649353 0.071411 -0.658752 0.373230 1445639751 -0.649353 0.071411 -0.658752 0.373230 1445639751 -0.649353 0.071411 -0.658752 0.373230 1445639751 -0.649353 0.071411 -0.658752 0.373230 1445639751 -0.653870 0.078491 -0.652466 0.375061 1445639751 -0.653870 0.078491 -0.652466 0.375061 1445639751 -0.653870 0.078491 -0.652466 0.375061 1445639751 -0.653870 0.078491 -0.652466 0.375061 1445639751 -0.653870 0.078491 -0.652466 0.375061 1445639751 -0.653870 0.078491 -0.652466 0.375061 1445639751 -0.653870 0.078491 -0.652466 0.375061 1445639751 -0.657898 0.088379 -0.642700 0.382568 1445639751 -0.657898 0.088379 -0.642700 0.382568 1445639751 -0.657898 0.088379 -0.642700 0.382568 1445639751 -0.657898 0.088379 -0.642700 0.382568 1445639751 -0.657898 0.088379 -0.642700 0.382568 1445639751 -0.654846 0.114685 -0.642578 0.381042 1445639751 -0.654846 0.114685 -0.642578 0.381042 1445639751 -0.654846 0.114685 -0.642578 0.381042 1445639751 -0.654846 0.114685 -0.642578 0.381042 1445639751 -0.654846 0.114685 -0.642578 0.381042 1445639751 -0.647888 0.122986 -0.640747 0.393127 1445639751 -0.647888 0.122986 -0.640747 0.393127 1445639751 -0.647888 0.122986 -0.640747 0.393127 1445639751 -0.647888 0.122986 -0.640747 0.393127 1445639751 -0.647888 0.122986 -0.640747 0.393127 1445639751 -0.647888 0.122986 -0.640747 0.393127 1445639751 -0.647888 0.122986 -0.640747 0.393127 1445639751 -0.641174 0.110901 -0.635559 0.415588 1445639751 -0.641174 0.110901 -0.635559 0.415588 1445639752 -0.641174 0.110901 -0.635559 0.415588 1445639752 -0.641174 0.110901 -0.635559 0.415588 1445639752 -0.641174 0.110901 -0.635559 0.415588 1445639752 -0.641174 0.110901 -0.635559 0.415588 1445639752 -0.636292 0.093933 -0.626831 0.439819 1445639752 -0.636292 0.093933 -0.626831 0.439819 1445639752 -0.636292 0.093933 -0.626831 0.439819 1445639752 -0.636292 0.093933 -0.626831 0.439819 1445639752 -0.636292 0.093933 -0.626831 0.439819 1445639752 -0.635193 0.090088 -0.618042 0.454407 1445639752 -0.635193 0.090088 -0.618042 0.454407 1445639752 -0.635193 0.090088 -0.618042 0.454407 1445639752 -0.635193 0.090088 -0.618042 0.454407 1445639752 -0.635193 0.090088 -0.618042 0.454407 1445639752 -0.635193 0.090088 -0.618042 0.454407 1445639752 -0.635193 0.090088 -0.618042 0.454407 1445639752 -0.637695 0.116943 -0.607605 0.458801 1445639752 -0.637695 0.116943 -0.607605 0.458801 1445639752 -0.637695 0.116943 -0.607605 0.458801 1445639752 -0.637695 0.116943 -0.607605 0.458801 1445639752 -0.637695 0.116943 -0.607605 0.458801 1445639752 -0.637695 0.116943 -0.607605 0.458801 1445639752 -0.631470 0.172119 -0.613403 0.442078 1445639752 -0.631470 0.172119 -0.613403 0.442078 1445639752 -0.631470 0.172119 -0.613403 0.442078 1445639752 -0.631470 0.172119 -0.613403 0.442078 1445639752 -0.631470 0.172119 -0.613403 0.442078 1445639752 -0.631470 0.172119 -0.613403 0.442078 1445639752 -0.623535 0.217407 -0.621338 0.421814 1445639752 -0.623535 0.217407 -0.621338 0.421814 1445639752 -0.623535 0.217407 -0.621338 0.421814 1445639752 -0.623535 0.217407 -0.621338 0.421814 1445639752 -0.623535 0.217407 -0.621338 0.421814 1445639752 -0.622192 0.241638 -0.619446 0.413330 1445639752 -0.622192 0.241638 -0.619446 0.413330 1445639752 -0.622192 0.241638 -0.619446 0.413330 1445639752 -0.622192 0.241638 -0.619446 0.413330 1445639752 -0.622192 0.241638 -0.619446 0.413330 1445639752 -0.622192 0.241638 -0.619446 0.413330 1445639752 -0.618774 0.264526 -0.618225 0.406189 1445639752 -0.618774 0.264526 -0.618225 0.406189 1445639752 -0.618774 0.264526 -0.618225 0.406189 1445639752 -0.618774 0.264526 -0.618225 0.406189 1445639752 -0.618774 0.264526 -0.618225 0.406189 1445639752 -0.618774 0.264526 -0.618225 0.406189 1445639752 -0.618774 0.264526 -0.618225 0.406189 1445639752 -0.607910 0.291199 -0.619995 0.401611 1445639752 -0.607910 0.291199 -0.619995 0.401611 1445639752 -0.607910 0.291199 -0.619995 0.401611 1445639752 -0.607910 0.291199 -0.619995 0.401611 1445639752 -0.607910 0.291199 -0.619995 0.401611 1445639752 -0.607910 0.291199 -0.619995 0.401611 1445639752 -0.598145 0.304504 -0.619873 0.406555 1445639752 -0.598145 0.304504 -0.619873 0.406555 1445639752 -0.598145 0.304504 -0.619873 0.406555 1445639752 -0.598145 0.304504 -0.619873 0.406555 1445639752 -0.598145 0.304504 -0.619873 0.406555 1445639752 -0.598145 0.304504 -0.619873 0.406555 1445639752 -0.589600 0.305786 -0.622925 0.413391 1445639752 -0.589600 0.305786 -0.622925 0.413391 1445639752 -0.589600 0.305786 -0.622925 0.413391 1445639752 -0.589600 0.305786 -0.622925 0.413391 1445639752 -0.589600 0.305786 -0.622925 0.413391 1445639752 -0.589600 0.305786 -0.622925 0.413391 1445639752 -0.584534 0.289856 -0.627869 0.424377 1445639752 -0.584534 0.289856 -0.627869 0.424377 1445639752 -0.584534 0.289856 -0.627869 0.424377 1445639752 -0.584534 0.289856 -0.627869 0.424377 1445639752 -0.584534 0.289856 -0.627869 0.424377 1445639752 -0.584534 0.289856 -0.627869 0.424377 1445639752 -0.584534 0.289856 -0.627869 0.424377 1445639752 -0.582642 0.264160 -0.630676 0.439331 1445639752 -0.582642 0.264160 -0.630676 0.439331 1445639752 -0.582642 0.264160 -0.630676 0.439331 1445639752 -0.582642 0.264160 -0.630676 0.439331 1445639752 -0.582642 0.264160 -0.630676 0.439331 1445639752 -0.582642 0.264160 -0.630676 0.439331 1445639752 -0.584473 0.253113 -0.624207 0.452393 1445639752 -0.584473 0.253113 -0.624207 0.452393 1445639752 -0.584473 0.253113 -0.624207 0.452393 1445639752 -0.584473 0.253113 -0.624207 0.452393 1445639752 -0.584473 0.253113 -0.624207 0.452393 1445639752 -0.584473 0.253113 -0.624207 0.452393 1445639752 -0.584473 0.253113 -0.624207 0.452393 1445639752 -0.583191 0.265564 -0.623596 0.447693 1445639752 -0.583191 0.265564 -0.623596 0.447693 1445639752 -0.583191 0.265564 -0.623596 0.447693 1445639752 -0.583191 0.265564 -0.623596 0.447693 1445639752 -0.583191 0.265564 -0.623596 0.447693 1445639752 -0.583191 0.265564 -0.623596 0.447693 1445639752 -0.580505 0.269043 -0.626343 0.445313 1445639752 -0.580505 0.269043 -0.626343 0.445313 1445639752 -0.580505 0.269043 -0.626343 0.445313 1445639752 -0.580505 0.269043 -0.626343 0.445313 1445639752 -0.580505 0.269043 -0.626343 0.445313 1445639752 -0.580505 0.269043 -0.626343 0.445313 1445639752 -0.579468 0.266235 -0.626404 0.448303 1445639752 -0.579468 0.266235 -0.626404 0.448303 1445639752 -0.579468 0.266235 -0.626404 0.448303 1445639752 -0.579468 0.266235 -0.626404 0.448303 1445639752 -0.579468 0.266235 -0.626404 0.448303 1445639752 -0.579468 0.266235 -0.626404 0.448303 1445639752 -0.580444 0.274963 -0.625610 0.442871 1445639752 -0.580444 0.274963 -0.625610 0.442871 1445639752 -0.580444 0.274963 -0.625610 0.442871 1445639752 -0.580444 0.274963 -0.625610 0.442871 1445639752 -0.580444 0.274963 -0.625610 0.442871 1445639752 -0.580444 0.274963 -0.625610 0.442871 1445639752 -0.582031 0.288513 -0.624084 0.434204 1445639752 -0.582031 0.288513 -0.624084 0.434204 1445639752 -0.582031 0.288513 -0.624084 0.434204 1445639753 -0.582031 0.288513 -0.624084 0.434204 1445639753 -0.582031 0.288513 -0.624084 0.434204 1445639753 -0.582031 0.288513 -0.624084 0.434204 1445639753 -0.582031 0.288513 -0.624084 0.434204 1445639753 -0.573853 0.300293 -0.625977 0.434387 1445639753 -0.573853 0.300293 -0.625977 0.434387 1445639753 -0.573853 0.300293 -0.625977 0.434387 1445639753 -0.573853 0.300293 -0.625977 0.434387 1445639753 -0.573853 0.300293 -0.625977 0.434387 1445639753 -0.563354 0.294250 -0.627014 0.450562 1445639753 -0.563354 0.294250 -0.627014 0.450562 1445639753 -0.563354 0.294250 -0.627014 0.450562 1445639753 -0.563354 0.294250 -0.627014 0.450562 1445639753 -0.563354 0.294250 -0.627014 0.450562 1445639753 -0.563354 0.294250 -0.627014 0.450562 1445639753 -0.561401 0.281433 -0.625244 0.463379 1445639753 -0.561401 0.281433 -0.625244 0.463379 1445639753 -0.561401 0.281433 -0.625244 0.463379 1445639753 -0.561401 0.281433 -0.625244 0.463379 1445639753 -0.561401 0.281433 -0.625244 0.463379 1445639753 -0.561401 0.281433 -0.625244 0.463379 1445639753 -0.561401 0.281433 -0.625244 0.463379 1445639753 -0.556763 0.281128 -0.630798 0.461548 1445639753 -0.556763 0.281128 -0.630798 0.461548 1445639753 -0.556763 0.281128 -0.630798 0.461548 1445639753 -0.556763 0.281128 -0.630798 0.461548 1445639753 -0.556763 0.281128 -0.630798 0.461548 1445639753 -0.556763 0.281128 -0.630798 0.461548 1445639753 -0.552429 0.272583 -0.633850 0.467651 1445639753 -0.552429 0.272583 -0.633850 0.467651 1445639753 -0.552429 0.272583 -0.633850 0.467651 1445639753 -0.552429 0.272583 -0.633850 0.467651 1445639753 -0.552429 0.272583 -0.633850 0.467651 1445639753 -0.552429 0.272583 -0.633850 0.467651 1445639753 -0.552429 0.272583 -0.633850 0.467651 1445639753 -0.548645 0.261902 -0.632690 0.479675 1445639753 -0.548645 0.261902 -0.632690 0.479675 1445639753 -0.548645 0.261902 -0.632690 0.479675 1445639753 -0.548645 0.261902 -0.632690 0.479675 1445639753 -0.548645 0.261902 -0.632690 0.479675 1445639753 -0.548645 0.261902 -0.632690 0.479675 1445639753 -0.548828 0.263245 -0.628235 0.484619 1445639753 -0.548828 0.263245 -0.628235 0.484619 1445639753 -0.548828 0.263245 -0.628235 0.484619 1445639753 -0.548828 0.263245 -0.628235 0.484619 1445639753 -0.548828 0.263245 -0.628235 0.484619 1445639753 -0.548828 0.263245 -0.628235 0.484619 1445639753 -0.552185 0.274353 -0.627380 0.475647 1445639753 -0.552185 0.274353 -0.627380 0.475647 1445639753 -0.552185 0.274353 -0.627380 0.475647 1445639753 -0.552185 0.274353 -0.627380 0.475647 1445639753 -0.552185 0.274353 -0.627380 0.475647 1445639753 -0.552185 0.274353 -0.627380 0.475647 1445639753 -0.552185 0.274353 -0.627380 0.475647 1445639753 -0.556030 0.280640 -0.628540 0.465881 1445639753 -0.556030 0.280640 -0.628540 0.465881 1445639753 -0.556030 0.280640 -0.628540 0.465881 1445639753 -0.556030 0.280640 -0.628540 0.465881 1445639753 -0.556030 0.280640 -0.628540 0.465881 1445639753 -0.556030 0.280640 -0.628540 0.465881 1445639753 -0.560791 0.282227 -0.629456 0.457825 1445639753 -0.560791 0.282227 -0.629456 0.457825 1445639753 -0.560791 0.282227 -0.629456 0.457825 1445639753 -0.560791 0.282227 -0.629456 0.457825 1445639753 -0.560791 0.282227 -0.629456 0.457825 1445639753 -0.560791 0.282227 -0.629456 0.457825 1445639753 -0.568848 0.287537 -0.629639 0.444214 1445639753 -0.568848 0.287537 -0.629639 0.444214 1445639753 -0.568848 0.287537 -0.629639 0.444214 1445639753 -0.568848 0.287537 -0.629639 0.444214 1445639753 -0.568848 0.287537 -0.629639 0.444214 1445639753 -0.568848 0.287537 -0.629639 0.444214 1445639753 -0.574951 0.293884 -0.629150 0.432739 1445639753 -0.574951 0.293884 -0.629150 0.432739 1445639753 -0.574951 0.293884 -0.629150 0.432739 1445639753 -0.574951 0.293884 -0.629150 0.432739 1445639753 -0.574951 0.293884 -0.629150 0.432739 1445639753 -0.574951 0.293884 -0.629150 0.432739 1445639753 -0.571960 0.297791 -0.630188 0.432495 1445639753 -0.571960 0.297791 -0.630188 0.432495 1445639753 -0.571960 0.297791 -0.630188 0.432495 1445639753 -0.571960 0.297791 -0.630188 0.432495 1445639753 -0.571960 0.297791 -0.630188 0.432495 1445639753 -0.571960 0.297791 -0.630188 0.432495 1445639753 -0.568054 0.288330 -0.627747 0.447388 1445639753 -0.568054 0.288330 -0.627747 0.447388 1445639753 -0.568054 0.288330 -0.627747 0.447388 1445639753 -0.568054 0.288330 -0.627747 0.447388 1445639753 -0.568054 0.288330 -0.627747 0.447388 1445639753 -0.568054 0.288330 -0.627747 0.447388 1445639753 -0.567871 0.280762 -0.625183 0.455994 1445639753 -0.567871 0.280762 -0.625183 0.455994 1445639753 -0.567871 0.280762 -0.625183 0.455994 1445639753 -0.567871 0.280762 -0.625183 0.455994 1445639753 -0.567871 0.280762 -0.625183 0.455994 1445639753 -0.567871 0.280762 -0.625183 0.455994 1445639753 -0.567078 0.276367 -0.626587 0.457642 1445639753 -0.567078 0.276367 -0.626587 0.457642 1445639753 -0.567078 0.276367 -0.626587 0.457642 1445639753 -0.567078 0.276367 -0.626587 0.457642 1445639753 -0.567078 0.276367 -0.626587 0.457642 1445639753 -0.567078 0.276367 -0.626587 0.457642 1445639753 -0.568054 0.263794 -0.626160 0.464355 1445639753 -0.568054 0.263794 -0.626160 0.464355 1445639753 -0.568054 0.263794 -0.626160 0.464355 1445639753 -0.568054 0.263794 -0.626160 0.464355 1445639753 -0.568054 0.263794 -0.626160 0.464355 1445639753 -0.568054 0.263794 -0.626160 0.464355 1445639753 -0.567383 0.258484 -0.626526 0.467712 1445639753 -0.567383 0.258484 -0.626526 0.467712 1445639753 -0.567383 0.258484 -0.626526 0.467712 1445639753 -0.567383 0.258484 -0.626526 0.467712 1445639754 -0.567383 0.258484 -0.626526 0.467712 1445639754 -0.567383 0.258484 -0.626526 0.467712 1445639754 -0.567383 0.258484 -0.626526 0.467712 1445639754 -0.568604 0.263550 -0.624939 0.465515 1445639754 -0.568604 0.263550 -0.624939 0.465515 1445639754 -0.568604 0.263550 -0.624939 0.465515 1445639754 -0.568604 0.263550 -0.624939 0.465515 1445639754 -0.568604 0.263550 -0.624939 0.465515 1445639754 -0.568604 0.263550 -0.624939 0.465515 1445639754 -0.571655 0.274353 -0.625793 0.454285 1445639754 -0.571655 0.274353 -0.625793 0.454285 1445639754 -0.571655 0.274353 -0.625793 0.454285 1445639754 -0.571655 0.274353 -0.625793 0.454285 1445639754 -0.571655 0.274353 -0.625793 0.454285 1445639754 -0.571655 0.274353 -0.625793 0.454285 1445639754 -0.576538 0.280334 -0.623962 0.446960 1445639754 -0.576538 0.280334 -0.623962 0.446960 1445639754 -0.576538 0.280334 -0.623962 0.446960 1445639754 -0.576538 0.280334 -0.623962 0.446960 1445639754 -0.576538 0.280334 -0.623962 0.446960 1445639754 -0.576538 0.280334 -0.623962 0.446960 1445639754 -0.583862 0.288147 -0.619690 0.438293 1445639754 -0.583862 0.288147 -0.619690 0.438293 1445639754 -0.583862 0.288147 -0.619690 0.438293 1445639754 -0.583862 0.288147 -0.619690 0.438293 1445639754 -0.583862 0.288147 -0.619690 0.438293 1445639754 -0.583862 0.288147 -0.619690 0.438293 1445639754 -0.583862 0.288147 -0.619690 0.438293 1445639754 -0.591675 0.299988 -0.615295 0.425842 1445639754 -0.591675 0.299988 -0.615295 0.425842 1445639754 -0.591675 0.299988 -0.615295 0.425842 1445639754 -0.591675 0.299988 -0.615295 0.425842 1445639754 -0.591675 0.299988 -0.615295 0.425842 1445639754 -0.591675 0.299988 -0.615295 0.425842 1445639754 -0.589050 0.309204 -0.615906 0.421997 1445639754 -0.589050 0.309204 -0.615906 0.421997 1445639754 -0.589050 0.309204 -0.615906 0.421997 1445639754 -0.589050 0.309204 -0.615906 0.421997 1445639754 -0.589050 0.309204 -0.615906 0.421997 1445639754 -0.589050 0.309204 -0.615906 0.421997 1445639754 -0.573914 0.297852 -0.619751 0.444763 1445639754 -0.573914 0.297852 -0.619751 0.444763 1445639754 -0.573914 0.297852 -0.619751 0.444763 1445639754 -0.573914 0.297852 -0.619751 0.444763 1445639754 -0.573914 0.297852 -0.619751 0.444763 1445639754 -0.573914 0.297852 -0.619751 0.444763 1445639754 -0.573914 0.297852 -0.619751 0.444763 1445639754 -0.565857 0.263367 -0.616943 0.479370 1445639754 -0.565857 0.263367 -0.616943 0.479370 1445639754 -0.565857 0.263367 -0.616943 0.479370 1445639754 -0.565857 0.263367 -0.616943 0.479370 1445639754 -0.565857 0.263367 -0.616943 0.479370 1445639754 -0.565857 0.263367 -0.616943 0.479370 1445639754 -0.558167 0.243713 -0.620361 0.494202 1445639754 -0.558167 0.243713 -0.620361 0.494202 1445639754 -0.558167 0.243713 -0.620361 0.494202 1445639754 -0.558167 0.243713 -0.620361 0.494202 1445639754 -0.558167 0.243713 -0.620361 0.494202 1445639754 -0.558167 0.243713 -0.620361 0.494202 1445639754 -0.558167 0.243713 -0.620361 0.494202 1445639754 -0.552368 0.227966 -0.619446 0.509216 1445639754 -0.552368 0.227966 -0.619446 0.509216 1445639754 -0.552368 0.227966 -0.619446 0.509216 1445639754 -0.552368 0.227966 -0.619446 0.509216 1445639754 -0.552368 0.227966 -0.619446 0.509216 1445639754 -0.552368 0.227966 -0.619446 0.509216 1445639754 -0.551025 0.218262 -0.612122 0.523499 1445639754 -0.551025 0.218262 -0.612122 0.523499 1445639754 -0.551025 0.218262 -0.612122 0.523499 1445639754 -0.551025 0.218262 -0.612122 0.523499 1445639754 -0.551025 0.218262 -0.612122 0.523499 1445639754 -0.551025 0.218262 -0.612122 0.523499 1445639754 -0.550964 0.229919 -0.607544 0.523926 1445639754 -0.550964 0.229919 -0.607544 0.523926 1445639754 -0.550964 0.229919 -0.607544 0.523926 1445639754 -0.550964 0.229919 -0.607544 0.523926 1445639754 -0.550964 0.229919 -0.607544 0.523926 1445639754 -0.550964 0.229919 -0.607544 0.523926 1445639754 -0.550964 0.229919 -0.607544 0.523926 1445639754 -0.553284 0.249268 -0.605957 0.514343 1445639754 -0.553284 0.249268 -0.605957 0.514343 1445639754 -0.553284 0.249268 -0.605957 0.514343 1445639754 -0.553284 0.249268 -0.605957 0.514343 1445639754 -0.553284 0.249268 -0.605957 0.514343 1445639754 -0.553284 0.249268 -0.605957 0.514343 1445639754 -0.555176 0.262146 -0.608582 0.502747 1445639754 -0.555176 0.262146 -0.608582 0.502747 1445639754 -0.555176 0.262146 -0.608582 0.502747 1445639754 -0.555176 0.262146 -0.608582 0.502747 1445639754 -0.555176 0.262146 -0.608582 0.502747 1445639754 -0.555176 0.262146 -0.608582 0.502747 1445639754 -0.557800 0.269226 -0.611023 0.493042 1445639754 -0.557800 0.269226 -0.611023 0.493042 1445639754 -0.557800 0.269226 -0.611023 0.493042 1445639754 -0.557800 0.269226 -0.611023 0.493042 1445639754 -0.557800 0.269226 -0.611023 0.493042 1445639754 -0.557800 0.269226 -0.611023 0.493042 1445639754 -0.557800 0.269226 -0.611023 0.493042 1445639754 -0.565369 0.276489 -0.612366 0.478516 1445639754 -0.565369 0.276489 -0.612366 0.478516 1445639754 -0.565369 0.276489 -0.612366 0.478516 1445639754 -0.565369 0.276489 -0.612366 0.478516 1445639754 -0.565369 0.276489 -0.612366 0.478516 1445639754 -0.565369 0.276489 -0.612366 0.478516 1445639754 -0.573853 0.292236 -0.612976 0.457764 1445639754 -0.573853 0.292236 -0.612976 0.457764 1445639754 -0.573853 0.292236 -0.612976 0.457764 1445639754 -0.573853 0.292236 -0.612976 0.457764 1445639754 -0.573853 0.292236 -0.612976 0.457764 1445639754 -0.573853 0.292236 -0.612976 0.457764 1445639754 -0.573853 0.292236 -0.612976 0.457764 1445639754 -0.569397 0.313171 -0.614563 0.447266 1445639754 -0.569397 0.313171 -0.614563 0.447266 1445639754 -0.569397 0.313171 -0.614563 0.447266 1445639754 -0.569397 0.313171 -0.614563 0.447266 1445639754 -0.569397 0.313171 -0.614563 0.447266 1445639755 -0.569397 0.313171 -0.614563 0.447266 1445639755 -0.557861 0.314392 -0.614563 0.460815 1445639755 -0.557861 0.314392 -0.614563 0.460815 1445639755 -0.557861 0.314392 -0.614563 0.460815 1445639755 -0.557861 0.314392 -0.614563 0.460815 1445639755 -0.557861 0.314392 -0.614563 0.460815 1445639755 -0.557861 0.314392 -0.614563 0.460815 1445639755 -0.557861 0.314392 -0.614563 0.460815 1445639755 -0.554199 0.300903 -0.611816 0.477478 1445639755 -0.554199 0.300903 -0.611816 0.477478 1445639755 -0.554199 0.300903 -0.611816 0.477478 1445639755 -0.554199 0.300903 -0.611816 0.477478 1445639755 -0.554199 0.300903 -0.611816 0.477478 1445639755 -0.554199 0.300903 -0.611816 0.477478 1445639755 -0.548950 0.296387 -0.616272 0.480591 1445639755 -0.548950 0.296387 -0.616272 0.480591 1445639755 -0.548950 0.296387 -0.616272 0.480591 1445639755 -0.548950 0.296387 -0.616272 0.480591 1445639755 -0.548950 0.296387 -0.616272 0.480591 1445639755 -0.548340 0.282043 -0.615845 0.490417 1445639755 -0.548340 0.282043 -0.615845 0.490417 1445639755 -0.548340 0.282043 -0.615845 0.490417 1445639755 -0.548340 0.282043 -0.615845 0.490417 1445639755 -0.548340 0.282043 -0.615845 0.490417 1445639755 -0.548340 0.282043 -0.615845 0.490417 1445639755 -0.548340 0.282043 -0.615845 0.490417 1445639755 -0.553528 0.271179 -0.606384 0.502380 1445639755 -0.553528 0.271179 -0.606384 0.502380 1445639755 -0.553528 0.271179 -0.606384 0.502380 1445639755 -0.553528 0.271179 -0.606384 0.502380 1445639755 -0.553528 0.271179 -0.606384 0.502380 1445639755 -0.553528 0.271179 -0.606384 0.502380 1445639755 -0.553528 0.271179 -0.606384 0.502380 1445639755 -0.557068 0.285278 -0.599854 0.498474 1445639755 -0.557068 0.285278 -0.599854 0.498474 1445639755 -0.557068 0.285278 -0.599854 0.498474 1445639755 -0.557068 0.285278 -0.599854 0.498474 1445639755 -0.557068 0.285278 -0.599854 0.498474 1445639755 -0.562866 0.300720 -0.597351 0.485718 1445639755 -0.562866 0.300720 -0.597351 0.485718 1445639755 -0.562866 0.300720 -0.597351 0.485718 1445639755 -0.562866 0.300720 -0.597351 0.485718 1445639755 -0.562866 0.300720 -0.597351 0.485718 1445639755 -0.562866 0.300720 -0.597351 0.485718 1445639755 -0.562866 0.300720 -0.597351 0.485718 1445639755 -0.566711 0.306885 -0.599854 0.474121 1445639755 -0.566711 0.306885 -0.599854 0.474121 1445639755 -0.566711 0.306885 -0.599854 0.474121 1445639755 -0.566711 0.306885 -0.599854 0.474121 1445639755 -0.566711 0.306885 -0.599854 0.474121 1445639755 -0.566711 0.306885 -0.599854 0.474121 1445639755 -0.570435 0.307251 -0.600952 0.468018 1445639755 -0.570435 0.307251 -0.600952 0.468018 1445639755 -0.570435 0.307251 -0.600952 0.468018 1445639755 -0.570435 0.307251 -0.600952 0.468018 1445639755 -0.570435 0.307251 -0.600952 0.468018 1445639755 -0.570435 0.307251 -0.600952 0.468018 1445639755 -0.576721 0.308167 -0.601501 0.458923 1445639755 -0.576721 0.308167 -0.601501 0.458923 1445639755 -0.576721 0.308167 -0.601501 0.458923 1445639755 -0.576721 0.308167 -0.601501 0.458923 1445639755 -0.576721 0.308167 -0.601501 0.458923 1445639755 -0.576721 0.308167 -0.601501 0.458923 1445639755 -0.584595 0.316528 -0.600098 0.444885 1445639755 -0.584595 0.316528 -0.600098 0.444885 1445639755 -0.584595 0.316528 -0.600098 0.444885 1445639755 -0.584595 0.316528 -0.600098 0.444885 1445639755 -0.584595 0.316528 -0.600098 0.444885 1445639755 -0.584595 0.316528 -0.600098 0.444885 1445639755 -0.584595 0.316528 -0.600098 0.444885 1445639755 -0.582886 0.331299 -0.601379 0.434570 1445639755 -0.582886 0.331299 -0.601379 0.434570 1445639755 -0.582886 0.331299 -0.601379 0.434570 1445639755 -0.582886 0.331299 -0.601379 0.434570 1445639755 -0.582886 0.331299 -0.601379 0.434570 1445639755 -0.582886 0.331299 -0.601379 0.434570 1445639755 -0.573486 0.327820 -0.604797 0.444824 1445639755 -0.573486 0.327820 -0.604797 0.444824 1445639755 -0.573486 0.327820 -0.604797 0.444824 1445639755 -0.573486 0.327820 -0.604797 0.444824 1445639755 -0.573486 0.327820 -0.604797 0.444824 1445639755 -0.573486 0.327820 -0.604797 0.444824 1445639755 -0.573486 0.327820 -0.604797 0.444824 1445639755 -0.570984 0.308228 -0.605896 0.460327 1445639755 -0.570984 0.308228 -0.605896 0.460327 1445639755 -0.570984 0.308228 -0.605896 0.460327 1445639755 -0.570984 0.308228 -0.605896 0.460327 1445639755 -0.570984 0.308228 -0.605896 0.460327 1445639755 -0.570984 0.308228 -0.605896 0.460327 1445639755 -0.568359 0.298096 -0.609558 0.465332 1445639755 -0.568359 0.298096 -0.609558 0.465332 1445639755 -0.568359 0.298096 -0.609558 0.465332 1445639755 -0.567810 0.286072 -0.608643 0.474731 1445639755 -0.567810 0.286072 -0.608643 0.474731 1445639755 -0.567810 0.286072 -0.608643 0.474731 1445639755 -0.567810 0.286072 -0.608643 0.474731 1445639755 -0.567810 0.286072 -0.608643 0.474731 1445639755 -0.567810 0.286072 -0.608643 0.474731 1445639755 -0.570313 0.271423 -0.603577 0.486572 1445639755 -0.570313 0.271423 -0.603577 0.486572 1445639755 -0.570313 0.271423 -0.603577 0.486572 1445639755 -0.570313 0.271423 -0.603577 0.486572 1445639755 -0.570313 0.271423 -0.603577 0.486572 1445639755 -0.570313 0.271423 -0.603577 0.486572 1445639755 -0.570313 0.271423 -0.603577 0.486572 1445639755 -0.574585 0.270691 -0.595093 0.492371 1445639755 -0.574585 0.270691 -0.595093 0.492371 1445639755 -0.574585 0.270691 -0.595093 0.492371 1445639755 -0.574585 0.270691 -0.595093 0.492371 1445639755 -0.574585 0.270691 -0.595093 0.492371 1445639755 -0.574585 0.270691 -0.595093 0.492371 1445639756 -0.577209 0.288391 -0.592285 0.482605 1445639756 -0.577209 0.288391 -0.592285 0.482605 1445639756 -0.577209 0.288391 -0.592285 0.482605 1445639756 -0.577209 0.288391 -0.592285 0.482605 1445639756 -0.577209 0.288391 -0.592285 0.482605 1445639756 -0.577209 0.288391 -0.592285 0.482605 1445639756 -0.577209 0.288391 -0.592285 0.482605 1445639756 -0.577393 0.302307 -0.596130 0.468872 1445639756 -0.577393 0.302307 -0.596130 0.468872 1445639756 -0.577393 0.302307 -0.596130 0.468872 1445639756 -0.577393 0.302307 -0.596130 0.468872 1445639756 -0.577393 0.302307 -0.596130 0.468872 1445639756 -0.577393 0.302307 -0.596130 0.468872 1445639756 -0.574707 0.303406 -0.602478 0.463318 1445639756 -0.574707 0.303406 -0.602478 0.463318 1445639756 -0.574707 0.303406 -0.602478 0.463318 1445639756 -0.574707 0.303406 -0.602478 0.463318 1445639756 -0.574707 0.303406 -0.602478 0.463318 1445639756 -0.574707 0.303406 -0.602478 0.463318 1445639756 -0.574707 0.303406 -0.602478 0.463318 1445639756 -0.573547 0.301575 -0.605225 0.462402 1445639756 -0.573547 0.301575 -0.605225 0.462402 1445639756 -0.573547 0.301575 -0.605225 0.462402 1445639756 -0.573547 0.301575 -0.605225 0.462402 1445639756 -0.573547 0.301575 -0.605225 0.462402 1445639756 -0.573547 0.301575 -0.605225 0.462402 1445639756 -0.569275 0.311829 -0.607117 0.458374 1445639756 -0.569275 0.311829 -0.607117 0.458374 1445639756 -0.569275 0.311829 -0.607117 0.458374 1445639756 -0.569275 0.311829 -0.607117 0.458374 1445639756 -0.569275 0.311829 -0.607117 0.458374 1445639756 -0.569275 0.311829 -0.607117 0.458374 1445639756 -0.569275 0.311829 -0.607117 0.458374 1445639756 -0.563293 0.323181 -0.604919 0.460815 1445639756 -0.563293 0.323181 -0.604919 0.460815 1445639756 -0.563293 0.323181 -0.604919 0.460815 1445639756 -0.563293 0.323181 -0.604919 0.460815 1445639756 -0.563293 0.323181 -0.604919 0.460815 1445639756 -0.563293 0.323181 -0.604919 0.460815 1445639756 -0.555420 0.331604 -0.603516 0.466125 1445639756 -0.555420 0.331604 -0.603516 0.466125 1445639756 -0.555420 0.331604 -0.603516 0.466125 1445639756 -0.555420 0.331604 -0.603516 0.466125 1445639756 -0.555420 0.331604 -0.603516 0.466125 1445639756 -0.555420 0.331604 -0.603516 0.466125 1445639756 -0.555420 0.331604 -0.603516 0.466125 1445639756 -0.551880 0.329651 -0.602234 0.473389 1445639756 -0.551880 0.329651 -0.602234 0.473389 1445639756 -0.551880 0.329651 -0.602234 0.473389 1445639756 -0.551880 0.329651 -0.602234 0.473389 1445639756 -0.551880 0.329651 -0.602234 0.473389 1445639756 -0.551880 0.329651 -0.602234 0.473389 1445639756 -0.555664 0.324463 -0.600708 0.474487 1445639756 -0.555664 0.324463 -0.600708 0.474487 1445639756 -0.555664 0.324463 -0.600708 0.474487 1445639756 -0.555664 0.324463 -0.600708 0.474487 1445639756 -0.555664 0.324463 -0.600708 0.474487 1445639756 -0.555664 0.324463 -0.600708 0.474487 1445639756 -0.560059 0.322876 -0.600159 0.471069 1445639756 -0.560059 0.322876 -0.600159 0.471069 1445639756 -0.560059 0.322876 -0.600159 0.471069 1445639756 -0.560059 0.322876 -0.600159 0.471069 1445639756 -0.560059 0.322876 -0.600159 0.471069 1445639756 -0.560059 0.322876 -0.600159 0.471069 1445639756 -0.560059 0.322876 -0.600159 0.471069 1445639756 -0.563293 0.318848 -0.597534 0.473267 1445639756 -0.563293 0.318848 -0.597534 0.473267 1445639756 -0.563293 0.318848 -0.597534 0.473267 1445639756 -0.563293 0.318848 -0.597534 0.473267 1445639756 -0.563293 0.318848 -0.597534 0.473267 1445639756 -0.563293 0.318848 -0.597534 0.473267 1445639756 -0.568481 0.309570 -0.589539 0.483154 1445639756 -0.568481 0.309570 -0.589539 0.483154 1445639756 -0.568481 0.309570 -0.589539 0.483154 1445639756 -0.568481 0.309570 -0.589539 0.483154 1445639756 -0.568481 0.309570 -0.589539 0.483154 1445639756 -0.568481 0.309570 -0.589539 0.483154 1445639756 
-0.601013 -0.009033 -0.615967 0.509155 1445639758 -0.597229 0.023560 -0.617737 0.511108 1445639758 -0.597229 0.023560 -0.617737 0.511108 1445639758 -0.597229 0.023560 -0.617737 0.511108 1445639758 -0.597229 0.023560 -0.617737 0.511108 1445639758 -0.597229 0.023560 -0.617737 0.511108 1445639758 -0.597229 0.023560 -0.617737 0.511108 1445639758 -0.597229 0.023560 -0.617737 0.511108 1445639758 -0.589600 0.074829 -0.623230 0.508301 1445639758 -0.589600 0.074829 -0.623230 0.508301 1445639758 -0.589600 0.074829 -0.623230 0.508301 1445639758 -0.589600 0.074829 -0.623230 0.508301 1445639758 -0.589600 0.074829 -0.623230 0.508301 1445639758 -0.589600 0.074829 -0.623230 0.508301 1445639758 -0.576355 0.120850 -0.607910 0.532593 1445639758 -0.576355 0.120850 -0.607910 0.532593 1445639758 -0.576355 0.120850 -0.607910 0.532593 1445639758 -0.576355 0.120850 -0.607910 0.532593 1445639758 -0.576355 0.120850 -0.607910 0.532593 1445639758 -0.576355 0.120850 -0.607910 0.532593 1445639758 -0.565002 0.119507 -0.507080 0.639832 1445639758 -0.565002 0.119507 -0.507080 0.639832 1445639759 -0.565002 0.119507 -0.507080 0.639832 1445639759 -0.565002 0.119507 -0.507080 0.639832 1445639759 -0.565002 0.119507 -0.507080 0.639832 1445639759 -0.565002 0.119507 -0.507080 0.639832 1445639759 -0.528564 0.147888 -0.343140 0.762207 1445639759 -0.528564 0.147888 -0.343140 0.762207 1445639759 -0.528564 0.147888 -0.343140 0.762207 1445639759 -0.528564 0.147888 -0.343140 0.762207 1445639759 -0.528564 0.147888 -0.343140 0.762207 1445639759 -0.528564 0.147888 -0.343140 0.762207 1445639759 -0.528564 0.147888 -0.343140 0.762207 1445639759 -0.455505 0.212646 -0.170837 0.847412 1445639759 -0.455505 0.212646 -0.170837 0.847412 1445639759 -0.455505 0.212646 -0.170837 0.847412 1445639759 -0.455505 0.212646 -0.170837 0.847412 1445639759 -0.455505 0.212646 -0.170837 0.847412 1445639759 -0.455505 0.212646 -0.170837 0.847412 1445639759 -0.421204 0.224182 0.006165 0.878784 1445639759 -0.421204 0.224182 0.006165 0.878784 1445639759 -0.421204 0.224182 0.006165 0.878784 1445639759 -0.421204 0.224182 0.006165 0.878784 1445639759 -0.421204 0.224182 0.006165 0.878784 1445639759 -0.421204 0.224182 0.006165 0.878784 1445639759 -0.421204 0.252258 -0.019348 0.870911 1445639759 -0.421204 0.252258 -0.019348 0.870911 1445639759 -0.421204 0.252258 -0.019348 0.870911 1445639759 -0.421204 0.252258 -0.019348 0.870911 1445639759 -0.421204 0.252258 -0.019348 0.870911 1445639759 -0.421204 0.252258 -0.019348 0.870911 1445639759 -0.528137 0.185181 -0.059937 0.826538 1445639759 -0.528137 0.185181 -0.059937 0.826538 1445639759 -0.528137 0.185181 -0.059937 0.826538 1445639759 -0.528137 0.185181 -0.059937 0.826538 1445639759 -0.528137 0.185181 -0.059937 0.826538 1445639759 -0.528137 0.185181 -0.059937 0.826538 1445639759 -0.630432 0.071167 -0.022522 0.772644 1445639759 -0.630432 0.071167 -0.022522 0.772644 1445639759 -0.630432 0.071167 -0.022522 0.772644 1445639759 -0.630432 0.071167 -0.022522 0.772644 1445639759 -0.630432 0.071167 -0.022522 0.772644 1445639759 -0.630432 0.071167 -0.022522 0.772644 1445639759 -0.573120 0.066528 0.044983 0.815491 1445639759 -0.573120 0.066528 0.044983 0.815491 1445639759 -0.573120 0.066528 0.044983 0.815491 1445639759 -0.573120 0.066528 0.044983 0.815491 1445639759 -0.573120 0.066528 0.044983 0.815491 1445639759 -0.573120 0.066528 0.044983 0.815491 1445639759 -0.444214 0.113892 0.018372 0.888428 1445639759 -0.444214 0.113892 0.018372 0.888428 1445639759 -0.444214 0.113892 0.018372 0.888428 1445639759 -0.444214 0.113892 0.018372 0.888428 1445639759 -0.444214 0.113892 0.018372 0.888428 1445639759 -0.444214 0.113892 0.018372 0.888428 1445639759 -0.325989 0.128113 0.056824 0.934875 1445639759 -0.325989 0.128113 0.056824 0.934875 1445639759 -0.325989 0.128113 0.056824 0.934875 1445639759 -0.325989 0.128113 0.056824 0.934875 1445639759 -0.325989 0.128113 0.056824 0.934875 1445639759 -0.325989 0.128113 0.056824 0.934875 1445639759 -0.239075 0.160522 0.042725 0.956665 1445639759 -0.239075 0.160522 0.042725 0.956665 1445639759 -0.239075 0.160522 0.042725 0.956665 1445639759 -0.239075 0.160522 0.042725 0.956665 1445639759 -0.239075 0.160522 0.042725 0.956665 1445639759 -0.239075 0.160522 0.042725 0.956665 1445639759 -0.239075 0.160522 0.042725 0.956665 1445639759 -0.210999 0.196411 0.018127 0.957336 1445639759 -0.210999 0.196411 0.018127 0.957336 1445639759 -0.210999 0.196411 0.018127 0.957336 1445639759 -0.210999 0.196411 0.018127 0.957336 1445639759 -0.210999 0.196411 0.018127 0.957336 1445639759 -0.210999 0.196411 0.018127 0.957336 1445639759 -0.245789 0.216309 0.036133 0.944153 1445639759 -0.245789 0.216309 0.036133 0.944153 1445639759 -0.245789 0.216309 0.036133 0.944153 1445639759 -0.245789 0.216309 0.036133 0.944153 1445639759 -0.245789 0.216309 0.036133 0.944153 1445639759 -0.245789 0.216309 0.036133 0.944153 1445639759 -0.245789 0.216309 0.036133 0.944153 1445639759 -0.281189 0.225098 0.050476 0.931458 1445639759 -0.281189 0.225098 0.050476 0.931458 1445639759 -0.281189 0.225098 0.050476 0.931458 1445639759 -0.281189 0.225098 0.050476 0.931458 1445639759 -0.281189 0.225098 0.050476 0.931458 1445639759 -0.281189 0.225098 0.050476 0.931458 1445639759 -0.333923 0.219299 0.061707 0.914612 1445639759 -0.333923 0.219299 0.061707 0.914612 1445639759 -0.333923 0.219299 0.061707 0.914612 1445639759 -0.333923 0.219299 0.061707 0.914612 1445639759 -0.333923 0.219299 0.061707 0.914612 1445639759 -0.333923 0.219299 0.061707 0.914612 1445639759 -0.442627 0.182007 0.020325 0.877747 1445639759 -0.442627 0.182007 0.020325 0.877747 1445639759 -0.442627 0.182007 0.020325 0.877747 1445639759 -0.442627 0.182007 0.020325 0.877747 1445639759 -0.442627 0.182007 0.020325 0.877747 1445639759 -0.442627 0.182007 0.020325 0.877747 1445639759 -0.442627 0.182007 0.020325 0.877747 1445639759 -0.644104 0.031494 -0.024048 0.763916 1445639759 -0.644104 0.031494 -0.024048 0.763916 1445639759 -0.644104 0.031494 -0.024048 0.763916 1445639759 -0.644104 0.031494 -0.024048 0.763916 1445639759 -0.644104 0.031494 -0.024048 0.763916 1445639759 -0.644104 0.031494 -0.024048 0.763916 1445639759 -0.655151 0.060059 0.005188 0.753113 1445639759 -0.655151 0.060059 0.005188 0.753113 1445639759 -0.655151 0.060059 0.005188 0.753113 1445639759 -0.655151 0.060059 0.005188 0.753113 1445639759 -0.655151 0.060059 0.005188 0.753113 1445639759 -0.655151 0.060059 0.005188 0.753113 1445639759 -0.655151 0.060059 0.005188 0.753113 1445639759 -0.558838 0.079163 -0.041748 0.824463 1445639759 -0.558838 0.079163 -0.041748 0.824463 1445639759 -0.558838 0.079163 -0.041748 0.824463 1445639760 -0.558838 0.079163 -0.041748 0.824463 1445639760 -0.558838 0.079163 -0.041748 0.824463 1445639760 -0.558838 0.079163 -0.041748 0.824463 1445639760 -0.444763 0.092712 -0.022217 0.890564 1445639760 -0.444763 0.092712 -0.022217 0.890564 1445639760 -0.444763 0.092712 -0.022217 0.890564 1445639760 -0.444763 0.092712 -0.022217 0.890564 1445639760 -0.444763 0.092712 -0.022217 0.890564 1445639760 -0.444763 0.092712 -0.022217 0.890564 1445639760 -0.350586 0.110657 0.009216 0.929871 1445639760 -0.350586 0.110657 0.009216 0.929871 1445639760 -0.350586 0.110657 0.009216 0.929871 1445639760 -0.350586 0.110657 0.009216 0.929871 1445639760 -0.350586 0.110657 0.009216 0.929871 1445639760 -0.350586 0.110657 0.009216 0.929871 1445639760 -0.289612 0.138977 0.016052 0.946838 1445639760 -0.289612 0.138977 0.016052 0.946838 1445639760 -0.289612 0.138977 0.016052 0.946838 1445639760 -0.289612 0.138977 0.016052 0.946838 1445639760 -0.289612 0.138977 0.016052 0.946838 1445639760 -0.289612 0.138977 0.016052 0.946838 1445639760 -0.268555 0.174072 -0.018311 0.947205 1445639760 -0.268555 0.174072 -0.018311 0.947205 1445639760 -0.268555 0.174072 -0.018311 0.947205 1445639760 -0.268555 0.174072 -0.018311 0.947205 1445639760 -0.268555 0.174072 -0.018311 0.947205 1445639760 -0.268555 0.174072 -0.018311 0.947205 1445639760 -0.268555 0.174072 -0.018311 0.947205 1445639760 -0.274963 0.206177 -0.011108 0.938965 1445639760 -0.274963 0.206177 -0.011108 0.938965 1445639760 -0.274963 0.206177 -0.011108 0.938965 1445639760 -0.274963 0.206177 -0.011108 0.938965 1445639760 -0.274963 0.206177 -0.011108 0.938965 1445639760 -0.274963 0.206177 -0.011108 0.938965 1445639760 -0.281494 0.231445 0.009766 0.931152 1445639760 -0.281494 0.231445 0.009766 0.931152 1445639760 -0.281494 0.231445 0.009766 0.931152 1445639760 -0.281494 0.231445 0.009766 0.931152 1445639760 -0.281494 0.231445 0.009766 0.931152 1445639760 -0.281494 0.231445 0.009766 0.931152 1445639760 -0.281494 0.231445 0.009766 0.931152 1445639760 -0.298584 0.246460 0.048218 0.920715 1445639760 -0.298584 0.246460 0.048218 0.920715 1445639760 -0.298584 0.246460 0.048218 0.920715 1445639760 -0.298584 0.246460 0.048218 0.920715 1445639760 -0.298584 0.246460 0.048218 0.920715 1445639760 -0.369629 0.222290 0.071228 0.899353 1445639760 -0.369629 0.222290 0.071228 0.899353 1445639760 -0.369629 0.222290 0.071228 0.899353 1445639760 -0.369629 0.222290 0.071228 0.899353 1445639760 -0.369629 0.222290 0.071228 0.899353 1445639760 -0.369629 0.222290 0.071228 0.899353 1445639760 -0.369629 0.222290 0.071228 0.899353 1445639760 -0.540039 0.117432 0.029236 0.832886 1445639760 -0.540039 0.117432 0.029236 0.832886 1445639760 -0.540039 0.117432 0.029236 0.832886 1445639760 -0.540039 0.117432 0.029236 0.832886 1445639760 -0.540039 0.117432 0.029236 0.832886 1445639760 -0.540039 0.117432 0.029236 0.832886 1445639760 -0.650757 0.074097 -0.019165 0.755432 1445639760 -0.650757 0.074097 -0.019165 0.755432 1445639760 -0.650757 0.074097 -0.019165 0.755432 1445639760 -0.650757 0.074097 -0.019165 0.755432 1445639760 -0.650757 0.074097 -0.019165 0.755432 1445639760 -0.650757 0.074097 -0.019165 0.755432 1445639760 -0.596436 0.118042 -0.029175 0.793396 1445639760 -0.596436 0.118042 -0.029175 0.793396 1445639760 -0.596436 0.118042 -0.029175 0.793396 1445639760 -0.596436 0.118042 -0.029175 0.793396 1445639760 -0.596436 0.118042 -0.029175 0.793396 1445639760 -0.596436 0.118042 -0.029175 0.793396 1445639760 -0.492798 0.114990 0.001221 0.862488 1445639760 -0.492798 0.114990 0.001221 0.862488 1445639760 -0.492798 0.114990 0.001221 0.862488 1445639760 -0.492798 0.114990 0.001221 0.862488 1445639760 -0.492798 0.114990 0.001221 0.862488 1445639760 -0.492798 0.114990 0.001221 0.862488 1445639760 -0.492798 0.114990 0.001221 0.862488 1445639760 -0.383362 0.137146 0.036377 0.912598 1445639760 -0.383362 0.137146 0.036377 0.912598 1445639760 -0.383362 0.137146 0.036377 0.912598 1445639760 -0.383362 0.137146 0.036377 0.912598 1445639760 -0.383362 0.137146 0.036377 0.912598 1445639760 -0.383362 0.137146 0.036377 0.912598 1445639760 -0.299133 0.170410 0.043701 0.937805 1445639760 -0.299133 0.170410 0.043701 0.937805 1445639760 -0.299133 0.170410 0.043701 0.937805 1445639760 -0.299133 0.170410 0.043701 0.937805 1445639760 -0.299133 0.170410 0.043701 0.937805 1445639760 -0.254822 0.198853 0.049927 0.944946 1445639760 -0.254822 0.198853 0.049927 0.944946 1445639760 -0.254822 0.198853 0.049927 0.944946 1445639760 -0.254822 0.198853 0.049927 0.944946 1445639760 -0.254822 0.198853 0.049927 0.944946 1445639760 -0.254822 0.198853 0.049927 0.944946 1445639760 -0.254822 0.198853 0.049927 0.944946 1445639760 -0.253296 0.219055 0.076538 0.939087 1445639760 -0.253296 0.219055 0.076538 0.939087 1445639760 -0.253296 0.219055 0.076538 0.939087 1445639760 -0.253296 0.219055 0.076538 0.939087 1445639760 -0.253296 0.219055 0.076538 0.939087 1445639760 -0.286194 0.220276 0.110107 0.925964 1445639760 -0.286194 0.220276 0.110107 0.925964 1445639760 -0.286194 0.220276 0.110107 0.925964 1445639760 -0.286194 0.220276 0.110107 0.925964 1445639760 -0.286194 0.220276 0.110107 0.925964 1445639760 -0.286194 0.220276 0.110107 0.925964 1445639760 -0.286194 0.220276 0.110107 0.925964 1445639760 -0.358948 0.194275 0.104492 0.906921 1445639760 -0.358948 0.194275 0.104492 0.906921 1445639760 -0.358948 0.194275 0.104492 0.906921 1445639761 -0.358948 0.194275 0.104492 0.906921 1445639761 -0.358948 0.194275 0.104492 0.906921 1445639761 -0.492432 0.139465 0.030823 0.858521 1445639761 -0.492432 0.139465 0.030823 0.858521 1445639761 -0.492432 0.139465 0.030823 0.858521 1445639761 -0.492432 0.139465 0.030823 0.858521 1445639761 -0.492432 0.139465 0.030823 0.858521 1445639761 -0.492432 0.139465 0.030823 0.858521 1445639761 -0.492432 0.139465 0.030823 0.858521 1445639761 -0.621887 0.070251 -0.033081 0.779236 1445639761 -0.621887 0.070251 -0.033081 0.779236 1445639761 -0.621887 0.070251 -0.033081 0.779236 1445639761 -0.621887 0.070251 -0.033081 0.779236 1445639761 -0.621887 0.070251 -0.033081 0.779236 1445639761 -0.621887 0.070251 -0.033081 0.779236 1445639761 -0.601990 0.108826 -0.056030 0.789063 1445639761 -0.601990 0.108826 -0.056030 0.789063 1445639761 -0.601990 0.108826 -0.056030 0.789063 1445639761 -0.601990 0.108826 -0.056030 0.789063 1445639761 -0.601990 0.108826 -0.056030 0.789063 1445639761 -0.601990 0.108826 -0.056030 0.789063 1445639761 -0.601990 0.108826 -0.056030 0.789063 1445639761 -0.509766 0.110291 -0.050171 0.851746 1445639761 -0.509766 0.110291 -0.050171 0.851746 1445639761 -0.509766 0.110291 -0.050171 0.851746 1445639761 -0.509766 0.110291 -0.050171 0.851746 1445639761 -0.509766 0.110291 -0.050171 0.851746 1445639761 -0.509766 0.110291 -0.050171 0.851746 1445639761 -0.406006 0.114868 0.008789 0.906555 1445639761 -0.406006 0.114868 0.008789 0.906555 1445639761 -0.406006 0.114868 0.008789 0.906555 1445639761 -0.406006 0.114868 0.008789 0.906555 1445639761 -0.406006 0.114868 0.008789 0.906555 1445639761 -0.406006 0.114868 0.008789 0.906555 1445639761 -0.309204 0.142212 0.027771 0.939880 1445639761 -0.309204 0.142212 0.027771 0.939880 1445639761 -0.309204 0.142212 0.027771 0.939880 1445639761 -0.309204 0.142212 0.027771 0.939880 1445639761 -0.309204 0.142212 0.027771 0.939880 1445639761 -0.309204 0.142212 0.027771 0.939880 1445639761 -0.255432 0.167236 0.052490 0.950806 1445639761 -0.255432 0.167236 0.052490 0.950806 1445639761 -0.255432 0.167236 0.052490 0.950806 1445639761 -0.255432 0.167236 0.052490 0.950806 1445639761 -0.255432 0.167236 0.052490 0.950806 1445639761 -0.255432 0.167236 0.052490 0.950806 1445639761 -0.257019 0.185364 0.083252 0.944763 1445639761 -0.257019 0.185364 0.083252 0.944763 1445639761 -0.257019 0.185364 0.083252 0.944763 1445639761 -0.257019 0.185364 0.083252 0.944763 1445639761 -0.257019 0.185364 0.083252 0.944763 1445639761 -0.257019 0.185364 0.083252 0.944763 1445639761 -0.257019 0.185364 0.083252 0.944763 1445639761 -0.302612 0.183716 0.115662 0.928040 1445639761 -0.302612 0.183716 0.115662 0.928040 1445639761 -0.302612 0.183716 0.115662 0.928040 1445639761 -0.302612 0.183716 0.115662 0.928040 1445639761 -0.302612 0.183716 0.115662 0.928040 1445639761 -0.302612 0.183716 0.115662 0.928040 1445639761 -0.387512 0.156921 0.111511 0.901489 1445639761 -0.387512 0.156921 0.111511 0.901489 1445639761 -0.387512 0.156921 0.111511 0.901489 1445639761 -0.387512 0.156921 0.111511 0.901489 1445639761 -0.387512 0.156921 0.111511 0.901489 1445639761 -0.387512 0.156921 0.111511 0.901489 1445639761 -0.387512 0.156921 0.111511 0.901489 1445639761 -0.524963 0.109192 0.032837 0.843445 1445639761 -0.524963 0.109192 0.032837 0.843445 1445639761 -0.524963 0.109192 0.032837 0.843445 1445639761 -0.524963 0.109192 0.032837 0.843445 1445639761 -0.524963 0.109192 0.032837 0.843445 1445639761 -0.524963 0.109192 0.032837 0.843445 1445639761 -0.637878 0.062988 -0.036926 0.766663 1445639761 -0.637878 0.062988 -0.036926 0.766663 1445639761 -0.637878 0.062988 -0.036926 0.766663 1445639761 -0.637878 0.062988 -0.036926 0.766663 1445639761 -0.637878 0.062988 -0.036926 0.766663 1445639761 -0.637878 0.062988 -0.036926 0.766663 1445639761 -0.637878 0.062988 -0.036926 0.766663 1445639761 -0.628845 0.078979 -0.040344 0.772461 1445639761 -0.628845 0.078979 -0.040344 0.772461 1445639761 -0.628845 0.078979 -0.040344 0.772461 1445639761 -0.628845 0.078979 -0.040344 0.772461 1445639761 -0.628845 0.078979 -0.040344 0.772461 1445639761 -0.542419 0.091553 -0.058777 0.833008 1445639761 -0.542419 0.091553 -0.058777 0.833008 1445639761 -0.542419 0.091553 -0.058777 0.833008 1445639761 -0.542419 0.091553 -0.058777 0.833008 1445639761 -0.542419 0.091553 -0.058777 0.833008 1445639761 -0.542419 0.091553 -0.058777 0.833008 1445639761 -0.542419 0.091553 -0.058777 0.833008 1445639761 -0.440002 0.089600 -0.017944 0.893311 1445639761 -0.440002 0.089600 -0.017944 0.893311 1445639761 -0.440002 0.089600 -0.017944 0.893311 1445639761 -0.440002 0.089600 -0.017944 0.893311 1445639761 -0.440002 0.089600 -0.017944 0.893311 1445639761 -0.440002 0.089600 -0.017944 0.893311 1445639761 -0.336487 0.114319 -0.005859 0.934692 1445639761 -0.336487 0.114319 -0.005859 0.934692 1445639761 -0.336487 0.114319 -0.005859 0.934692 1445639761 -0.336487 0.114319 -0.005859 0.934692 1445639761 -0.336487 0.114319 -0.005859 0.934692 1445639761 -0.336487 0.114319 -0.005859 0.934692 1445639761 -0.265503 0.142822 0.000916 0.953430 1445639761 -0.265503 0.142822 0.000916 0.953430 1445639761 -0.265503 0.142822 0.000916 0.953430 1445639761 -0.265503 0.142822 0.000916 0.953430 1445639761 -0.265503 0.142822 0.000916 0.953430 1445639761 -0.265503 0.142822 0.000916 0.953430 1445639761 -0.265503 0.142822 0.000916 0.953430 1445639761 -0.232666 0.181396 -0.007385 0.955444 1445639761 -0.232666 0.181396 -0.007385 0.955444 1445639761 -0.232666 0.181396 -0.007385 0.955444 1445639761 -0.232666 0.181396 -0.007385 0.955444 1445639761 -0.232666 0.181396 -0.007385 0.955444 1445639762 -0.232666 0.181396 -0.007385 0.955444 1445639762 -0.239685 0.210205 0.017761 0.947632 1445639762 -0.239685 0.210205 0.017761 0.947632 1445639762 -0.239685 0.210205 0.017761 0.947632 1445639762 -0.239685 0.210205 0.017761 0.947632 1445639762 -0.239685 0.210205 0.017761 0.947632 1445639762 -0.239685 0.210205 0.017761 0.947632 1445639762 -0.266968 0.224182 0.061890 0.935181 1445639762 -0.266968 0.224182 0.061890 0.935181 1445639762 -0.266968 0.224182 0.061890 0.935181 1445639762 -0.266968 0.224182 0.061890 0.935181 1445639762 -0.266968 0.224182 0.061890 0.935181 1445639762 -0.266968 0.224182 0.061890 0.935181 1445639762 -0.305725 0.238159 0.072327 0.918945 1445639762 -0.305725 0.238159 0.072327 0.918945 1445639762 -0.305725 0.238159 0.072327 0.918945 1445639762 -0.305725 0.238159 0.072327 0.918945 1445639762 -0.305725 0.238159 0.072327 0.918945 1445639762 -0.305725 0.238159 0.072327 0.918945 1445639762 -0.305725 0.238159 0.072327 0.918945 1445639762 -0.399841 0.202393 0.096313 0.888733 1445639762 -0.399841 0.202393 0.096313 0.888733 1445639762 -0.399841 0.202393 0.096313 0.888733 1445639762 -0.399841 0.202393 0.096313 0.888733 1445639762 -0.399841 0.202393 0.096313 0.888733 1445639762 -0.399841 0.202393 0.096313 0.888733 1445639762 -0.557007 0.113708 0.038879 0.821777 1445639762 -0.557007 0.113708 0.038879 0.821777 1445639762 -0.557007 0.113708 0.038879 0.821777 1445639762 -0.557007 0.113708 0.038879 0.821777 1445639762 -0.557007 0.113708 0.038879 0.821777 1445639762 -0.557007 0.113708 0.038879 0.821777 1445639762 -0.557007 0.113708 0.038879 0.821777 1445639762 -0.654419 0.069214 -0.003479 0.752991 1445639762 -0.654419 0.069214 -0.003479 0.752991 1445639762 -0.654419 0.069214 -0.003479 0.752991 1445639762 -0.654419 0.069214 -0.003479 0.752991 1445639762 -0.654419 0.069214 -0.003479 0.752991 1445639762 -0.626587 0.090820 0.010376 0.773987 1445639762 -0.626587 0.090820 0.010376 0.773987 1445639762 -0.626587 0.090820 0.010376 0.773987 1445639762 -0.626587 0.090820 0.010376 0.773987 1445639762 -0.626587 0.090820 0.010376 0.773987 1445639762 -0.626587 0.090820 0.010376 0.773987 1445639762 -0.626587 0.090820 0.010376 0.773987 1445639762 -0.513489 0.138000 -0.035217 0.846191 1445639762 -0.513489 0.138000 -0.035217 0.846191 1445639762 -0.513489 0.138000 -0.035217 0.846191 1445639762 -0.513489 0.138000 -0.035217 0.846191 1445639762 -0.513489 0.138000 -0.035217 0.846191 1445639762 -0.404114 0.138672 0.027771 0.903687 1445639762 -0.404114 0.138672 0.027771 0.903687 1445639762 -0.404114 0.138672 0.027771 0.903687 1445639762 -0.404114 0.138672 0.027771 0.903687 1445639762 -0.404114 0.138672 0.027771 0.903687 1445639762 -0.404114 0.138672 0.027771 0.903687 1445639762 -0.404114 0.138672 0.027771 0.903687 1445639762 -0.284973 0.185547 0.062683 0.938293 1445639762 -0.284973 0.185547 0.062683 0.938293 1445639762 -0.284973 0.185547 0.062683 0.938293 1445639762 -0.284973 0.185547 0.062683 0.938293 1445639762 -0.284973 0.185547 0.062683 0.938293 1445639762 -0.284973 0.185547 0.062683 0.938293 1445639762 -0.190918 0.233093 0.100342 0.948181 1445639762 -0.190918 0.233093 0.100342 0.948181 1445639762 -0.190918 0.233093 0.100342 0.948181 1445639762 -0.190918 0.233093 0.100342 0.948181 1445639762 -0.190918 0.233093 0.100342 0.948181 1445639762 -0.190918 0.233093 0.100342 0.948181 1445639762 -0.143127 0.284790 0.144043 0.936829 1445639762 -0.143127 0.284790 0.144043 0.936829 1445639762 -0.143127 0.284790 0.144043 0.936829 1445639762 -0.143127 0.284790 0.144043 0.936829 1445639762 -0.143127 0.284790 0.144043 0.936829 1445639762 -0.143127 0.284790 0.144043 0.936829 1445639762 -0.143127 0.284790 0.144043 0.936829 1445639762 -0.143127 0.325684 0.162048 0.920410 1445639762 -0.143127 0.325684 0.162048 0.920410 1445639762 -0.143127 0.325684 0.162048 0.920410 1445639762 -0.143127 0.325684 0.162048 0.920410 1445639762 -0.143127 0.325684 0.162048 0.920410 1445639762 -0.143127 0.325684 0.162048 0.920410 1445639762 -0.188171 0.332397 0.191956 0.903992 1445639762 -0.188171 0.332397 0.191956 0.903992 1445639762 -0.188171 0.332397 0.191956 0.903992 1445639762 -0.188171 0.332397 0.191956 0.903992 1445639762 -0.188171 0.332397 0.191956 0.903992 1445639762 -0.188171 0.332397 0.191956 0.903992 1445639762 -0.249512 0.313965 0.163940 0.901245 1445639762 -0.249512 0.313965 0.163940 0.901245 1445639762 -0.249512 0.313965 0.163940 0.901245 1445639762 -0.249512 0.313965 0.163940 0.901245 1445639762 -0.249512 0.313965 0.163940 0.901245 1445639762 -0.249512 0.313965 0.163940 0.901245 1445639762 -0.363220 0.250305 0.121277 0.889221 1445639762 -0.363220 0.250305 0.121277 0.889221 1445639762 -0.363220 0.250305 0.121277 0.889221 1445639762 -0.363220 0.250305 0.121277 0.889221 1445639762 -0.363220 0.250305 0.121277 0.889221 1445639762 -0.363220 0.250305 0.121277 0.889221 1445639762 -0.363220 0.250305 0.121277 0.889221 1445639762 -0.549500 0.127686 0.033936 0.824951 1445639762 -0.549500 0.127686 0.033936 0.824951 1445639762 -0.549500 0.127686 0.033936 0.824951 1445639762 -0.549500 0.127686 0.033936 0.824951 1445639762 -0.549500 0.127686 0.033936 0.824951 1445639762 -0.549500 0.127686 0.033936 0.824951 1445639762 -0.631592 0.091003 0.017395 0.769775 1445639762 -0.631592 0.091003 0.017395 0.769775 1445639762 -0.631592 0.091003 0.017395 0.769775 1445639762 -0.631592 0.091003 0.017395 0.769775 1445639762 -0.631592 0.091003 0.017395 0.769775 1445639762 -0.631592 0.091003 0.017395 0.769775 1445639762 -0.600037 0.068298 0.035339 0.796265 1445639763 -0.600037 0.068298 0.035339 0.796265 1445639763 -0.600037 0.068298 0.035339 0.796265 1445639763 -0.600037 0.068298 0.035339 0.796265 1445639763 -0.600037 0.068298 0.035339 0.796265 1445639763 -0.600037 0.068298 0.035339 0.796265 1445639763 -0.600037 0.068298 0.035339 0.796265 1445639763 -0.503235 0.083984 -0.030457 0.859497 1445639763 -0.503235 0.083984 -0.030457 0.859497 1445639763 -0.503235 0.083984 -0.030457 0.859497 1445639763 -0.503235 0.083984 -0.030457 0.859497 1445639763 -0.503235 0.083984 -0.030457 0.859497 1445639763 -0.503235 0.083984 -0.030457 0.859497 1445639763 -0.397034 0.068298 -0.006348 0.915222 1445639763 -0.397034 0.068298 -0.006348 0.915222 1445639763 -0.397034 0.068298 -0.006348 0.915222 1445639763 -0.397034 0.068298 -0.006348 0.915222 1445639763 -0.397034 0.068298 -0.006348 0.915222 1445639763 -0.397034 0.068298 -0.006348 0.915222 1445639763 -0.397034 0.068298 -0.006348 0.915222 1445639763 -0.300598 0.088013 0.001953 0.949646 1445639763 -0.300598 0.088013 0.001953 0.949646 1445639763 -0.300598 0.088013 0.001953 0.949646 1445639763 -0.300598 0.088013 0.001953 0.949646 1445639763 -0.300598 0.088013 0.001953 0.949646 1445639763 -0.300598 0.088013 0.001953 0.949646 1445639763 -0.249207 0.123047 0.015686 0.960449 1445639763 -0.249207 0.123047 0.015686 0.960449 1445639763 -0.249207 0.123047 0.015686 0.960449 1445639763 -0.249207 0.123047 0.015686 0.960449 1445639763 -0.249207 0.123047 0.015686 0.960449 1445639763 -0.249207 0.123047 0.015686 0.960449 1445639763 -0.249207 0.123047 0.015686 0.960449 1445639763 -0.240845 0.180481 -0.006470 0.953613 1445639763 -0.240845 0.180481 -0.006470 0.953613 1445639763 -0.240845 0.180481 -0.006470 0.953613 1445639763 -0.240845 0.180481 -0.006470 0.953613 1445639763 -0.240845 0.180481 -0.006470 0.953613 1445639763 -0.240845 0.180481 -0.006470 0.953613 1445639763 -0.252197 0.234985 0.012939 0.938599 1445639763 -0.252197 0.234985 0.012939 0.938599 1445639763 -0.252197 0.234985 0.012939 0.938599 1445639763 -0.252197 0.234985 0.012939 0.938599 1445639763 -0.252197 0.234985 0.012939 0.938599 1445639763 -0.252197 0.234985 0.012939 0.938599 1445639763 -0.253723 0.267090 0.050903 0.928223 1445639763 -0.253723 0.267090 0.050903 0.928223 1445639763 -0.253723 0.267090 0.050903 0.928223 1445639763 -0.253723 0.267090 0.050903 0.928223 1445639763 -0.253723 0.267090 0.050903 0.928223 1445639763 -0.253723 0.267090 0.050903 0.928223 1445639763 -0.265381 0.281067 0.081360 0.918640 1445639763 -0.265381 0.281067 0.081360 0.918640 1445639763 -0.265381 0.281067 0.081360 0.918640 1445639763 -0.265381 0.281067 0.081360 0.918640 1445639763 -0.265381 0.281067 0.081360 0.918640 1445639763 -0.265381 0.281067 0.081360 0.918640 1445639763 -0.265381 0.281067 0.081360 0.918640 1445639763 -0.364014 0.221497 0.099365 0.899170 1445639763 -0.364014 0.221497 0.099365 0.899170 1445639763 -0.364014 0.221497 0.099365 0.899170 1445639763 -0.364014 0.221497 0.099365 0.899170 1445639763 -0.364014 0.221497 0.099365 0.899170 1445639763 -0.364014 0.221497 0.099365 0.899170 1445639763 -0.562927 0.083374 0.024475 0.821899 1445639763 -0.562927 0.083374 0.024475 0.821899 1445639763 -0.562927 0.083374 0.024475 0.821899 1445639763 -0.562927 0.083374 0.024475 0.821899 1445639763 -0.562927 0.083374 0.024475 0.821899 1445639763 -0.562927 0.083374 0.024475 0.821899 1445639763 -0.562927 0.083374 0.024475 0.821899 1445639763 -0.627014 0.087341 0.015991 0.773926 1445639763 -0.627014 0.087341 0.015991 0.773926 1445639763 -0.627014 0.087341 0.015991 0.773926 1445639763 -0.627014 0.087341 0.015991 0.773926 1445639763 -0.627014 0.087341 0.015991 0.773926 1445639763 -0.627014 0.087341 0.015991 0.773926 1445639763 -0.579224 0.104736 0.028564 0.807922 1445639763 -0.579224 0.104736 0.028564 0.807922 1445639763 -0.579224 0.104736 0.028564 0.807922 1445639763 -0.579224 0.104736 0.028564 0.807922 1445639763 -0.579224 0.104736 0.028564 0.807922 1445639763 -0.579224 0.104736 0.028564 0.807922 1445639763 -0.524292 0.100525 0.062439 0.843262 1445639763 -0.524292 0.100525 0.062439 0.843262 1445639763 -0.524292 0.100525 0.062439 0.843262 1445639763 -0.524292 0.100525 0.062439 0.843262 1445639763 -0.524292 0.100525 0.062439 0.843262 1445639763 -0.524292 0.100525 0.062439 0.843262 1445639763 -0.509766 0.070374 0.112305 0.850037 1445639763 -0.509766 0.070374 0.112305 0.850037 1445639763 -0.509766 0.070374 0.112305 0.850037 1445639763 -0.509766 0.070374 0.112305 0.850037 1445639763 -0.509766 0.070374 0.112305 0.850037 1445639763 -0.509766 0.070374 0.112305 0.850037 1445639763 -0.523010 0.072815 0.082947 0.845154 1445639763 -0.523010 0.072815 0.082947 0.845154 1445639763 -0.523010 0.072815 0.082947 0.845154 1445639763 -0.523010 0.072815 0.082947 0.845154 1445639763 -0.523010 0.072815 0.082947 0.845154 1445639763 -0.523010 0.072815 0.082947 0.845154 1445639763 -0.535278 0.069153 0.079102 0.838074 1445639763 -0.535278 0.069153 0.079102 0.838074 1445639763 -0.535278 0.069153 0.079102 0.838074 1445639763 -0.535278 0.069153 0.079102 0.838074 1445639763 -0.535278 0.069153 0.079102 0.838074 1445639763 -0.535278 0.069153 0.079102 0.838074 1445639763 -0.540161 0.070068 0.074585 0.835266 1445639763 -0.540161 0.070068 0.074585 0.835266 1445639763 -0.540161 0.070068 0.074585 0.835266 1445639763 -0.540161 0.070068 0.074585 0.835266 1445639763 -0.540161 0.070068 0.074585 0.835266 1445639763 -0.540161 0.070068 0.074585 0.835266 1445639763 -0.540161 0.070068 0.074585 0.835266 1445639763 -0.547363 0.060608 0.084229 0.830444 1445639764 -0.547363 0.060608 0.084229 0.830444 1445639764 -0.547363 0.060608 0.084229 0.830444 1445639764 -0.547363 0.060608 0.084229 0.830444 1445639764 -0.547363 0.060608 0.084229 0.830444 1445639764 -0.547363 0.060608 0.084229 0.830444 1445639764 -0.550964 0.064392 0.077759 0.828369 1445639764 -0.550964 0.064392 0.077759 0.828369 1445639764 -0.550964 0.064392 0.077759 0.828369 1445639764 -0.550964 0.064392 0.077759 0.828369 1445639764 -0.550964 0.064392 0.077759 0.828369 1445639764 -0.550964 0.064392 0.077759 0.828369 1445639764 -0.553101 0.059265 0.086060 0.826538 1445639764 -0.553101 0.059265 0.086060 0.826538 1445639764 -0.553101 0.059265 0.086060 0.826538 1445639764 -0.553101 0.059265 0.086060 0.826538 1445639764 -0.553101 0.059265 0.086060 0.826538 1445639764 -0.553101 0.059265 0.086060 0.826538 1445639764 -0.550476 0.064819 0.078064 0.828674 1445639764 -0.550476 0.064819 0.078064 0.828674 1445639764 -0.550476 0.064819 0.078064 0.828674 1445639764 -0.550476 0.064819 0.078064 0.828674 1445639764 -0.550476 0.064819 0.078064 0.828674 1445639764 -0.550476 0.064819 0.078064 0.828674 1445639764 -0.550476 0.064819 0.078064 0.828674 1445639764 -0.535339 0.077576 0.059387 0.838928 1445639764 -0.535339 0.077576 0.059387 0.838928 1445639764 -0.535339 0.077576 0.059387 0.838928 1445639764 -0.535339 0.077576 0.059387 0.838928 1445639764 -0.535339 0.077576 0.059387 0.838928 1445639764 -0.535339 0.077576 0.059387 0.838928 1445639764 -0.471558 0.084900 0.034668 0.877014 1445639764 -0.471558 0.084900 0.034668 0.877014 1445639764 -0.471558 0.084900 0.034668 0.877014 1445639764 -0.471558 0.084900 0.034668 0.877014 1445639764 -0.471558 0.084900 0.034668 0.877014 1445639764 -0.471558 0.084900 0.034668 0.877014 1445639764 -0.361511 0.074097 0.015076 0.929260 1445639764 -0.361511 0.074097 0.015076 0.929260 1445639764 -0.361511 0.074097 0.015076 0.929260 1445639764 -0.361511 0.074097 0.015076 0.929260 1445639764 
-0.648254 -0.030518 -0.616394 0.445984 1445639767 -0.648254 -0.030518 -0.616394 0.445984 1445639767 -0.641052 0.016663 -0.619934 0.452271 1445639767 -0.641052 0.016663 -0.619934 0.452271 1445639767 -0.641052 0.016663 -0.619934 0.452271 1445639767 -0.641052 0.016663 -0.619934 0.452271 1445639767 -0.641052 0.016663 -0.619934 0.452271 1445639767 -0.641052 0.016663 -0.619934 0.452271 1445639767 -0.641052 0.016663 -0.619934 0.452271 1445639767 -0.631226 0.059631 -0.626526 0.453308 1445639767 -0.631226 0.059631 -0.626526 0.453308 1445639767 -0.631226 0.059631 -0.626526 0.453308 1445639767 -0.631226 0.059631 -0.626526 0.453308 1445639767 -0.631226 0.059631 -0.626526 0.453308 1445639768 -0.631226 0.059631 -0.626526 0.453308 1445639768 -0.615540 0.090149 -0.641174 0.449341 1445639768 -0.615540 0.090149 -0.641174 0.449341 1445639768 -0.615540 0.090149 -0.641174 0.449341 1445639768 -0.615540 0.090149 -0.641174 0.449341 1445639768 -0.615540 0.090149 -0.641174 0.449341 1445639768 -0.615540 0.090149 -0.641174 0.449341 1445639768 -0.608521 0.072754 -0.629395 0.477844 1445639768 -0.608521 0.072754 -0.629395 0.477844 1445639768 -0.608521 0.072754 -0.629395 0.477844 1445639768 -0.608521 0.072754 -0.629395 0.477844 1445639768 -0.608521 0.072754 -0.629395 0.477844 1445639768 -0.608521 0.072754 -0.629395 0.477844 1445639768 -0.608521 0.072754 -0.629395 0.477844 1445639768 -0.613831 0.049072 -0.606628 0.502808 1445639768 -0.613831 0.049072 -0.606628 0.502808 1445639768 -0.613831 0.049072 -0.606628 0.502808 1445639768 -0.613831 0.049072 -0.606628 0.502808 1445639768 -0.613831 0.049072 -0.606628 0.502808 1445639768 -0.618591 0.079529 -0.609314 0.489685 1445639768 -0.618591 0.079529 -0.609314 0.489685 1445639768 -0.618591 0.079529 -0.609314 0.489685 1445639768 -0.618591 0.079529 -0.609314 0.489685 1445639768 -0.618591 0.079529 -0.609314 0.489685 1445639768 -0.618591 0.079529 -0.609314 0.489685 1445639768 -0.620483 0.122314 -0.624512 0.458374 1445639768 -0.620483 0.122314 -0.624512 0.458374 1445639768 -0.620483 0.122314 -0.624512 0.458374 1445639768 -0.620483 0.122314 -0.624512 0.458374 1445639768 -0.620483 0.122314 -0.624512 0.458374 1445639768 -0.620483 0.122314 -0.624512 0.458374 1445639768 -0.626465 0.138916 -0.628845 0.439148 1445639768 -0.626465 0.138916 -0.628845 0.439148 1445639768 -0.626465 0.138916 -0.628845 0.439148 1445639768 -0.626465 0.138916 -0.628845 0.439148 1445639768 -0.626465 0.138916 -0.628845 0.439148 1445639768 -0.626465 0.138916 -0.628845 0.439148 1445639768 -0.639404 0.135620 -0.624939 0.426880 1445639768 -0.639404 0.135620 -0.624939 0.426880 1445639768 -0.639404 0.135620 -0.624939 0.426880 1445639768 -0.639404 0.135620 -0.624939 0.426880 1445639768 -0.639404 0.135620 -0.624939 0.426880 1445639768 -0.639404 0.135620 -0.624939 0.426880 1445639768 -0.653259 0.144958 -0.625427 0.401367 1445639768 -0.653259 0.144958 -0.625427 0.401367 1445639768 -0.653259 0.144958 -0.625427 0.401367 1445639768 -0.653259 0.144958 -0.625427 0.401367 1445639768 -0.653259 0.144958 -0.625427 0.401367 1445639768 -0.653259 0.144958 -0.625427 0.401367 1445639768 -0.662964 0.165588 -0.626953 0.374207 1445639768 -0.662964 0.165588 -0.626953 0.374207 1445639768 -0.662964 0.165588 -0.626953 0.374207 1445639768 -0.662964 0.165588 -0.626953 0.374207 1445639768 -0.662964 0.165588 -0.626953 0.374207 1445639768 -0.662964 0.165588 -0.626953 0.374207 1445639768 -0.662964 0.165588 -0.626953 0.374207 1445639768 -0.665710 0.185608 -0.627258 0.359131 1445639768 -0.665710 0.185608 -0.627258 0.359131 1445639768 -0.665710 0.185608 -0.627258 0.359131 1445639768 -0.665710 0.185608 -0.627258 0.359131 1445639768 -0.665710 0.185608 -0.627258 0.359131 1445639768 -0.665710 0.185608 -0.627258 0.359131 1445639768 -0.660522 0.193542 -0.629272 0.361023 1445639768 -0.660522 0.193542 -0.629272 0.361023 1445639768 -0.660522 0.193542 -0.629272 0.361023 1445639768 -0.660522 0.193542 -0.629272 0.361023 1445639768 -0.660522 0.193542 -0.629272 0.361023 1445639768 -0.660522 0.193542 -0.629272 0.361023 1445639768 -0.660522 0.193542 -0.629272 0.361023 1445639768 -0.655579 0.181274 -0.627808 0.378479 1445639768 -0.655579 0.181274 -0.627808 0.378479 1445639768 -0.655579 0.181274 -0.627808 0.378479 1445639768 -0.655579 0.181274 -0.627808 0.378479 1445639768 -0.655579 0.181274 -0.627808 0.378479 1445639768 -0.655579 0.181274 -0.627808 0.378479 1445639768 -0.655579 0.181274 -0.627808 0.378479 1445639768 -0.650146 0.166687 -0.627502 0.394653 1445639768 -0.650146 0.166687 -0.627502 0.394653 1445639768 -0.650146 0.166687 -0.627502 0.394653 1445639768 -0.650146 0.166687 -0.627502 0.394653 1445639768 -0.650146 0.166687 -0.627502 0.394653 1445639768 -0.650146 0.166687 -0.627502 0.394653 1445639768 -0.644348 0.154114 -0.624146 0.414185 1445639768 -0.644348 0.154114 -0.624146 0.414185 1445639768 -0.644348 0.154114 -0.624146 0.414185 1445639768 -0.644348 0.154114 -0.624146 0.414185 1445639768 -0.644348 0.154114 -0.624146 0.414185 1445639768 -0.644348 0.154114 -0.624146 0.414185 1445639768 -0.641602 0.146484 -0.614441 0.435181 1445639768 -0.641602 0.146484 -0.614441 0.435181 1445639768 -0.641602 0.146484 -0.614441 0.435181 1445639768 -0.641602 0.146484 -0.614441 0.435181 1445639768 -0.641602 0.146484 -0.614441 0.435181 1445639768 -0.641602 0.146484 -0.614441 0.435181 1445639768 -0.641602 0.161194 -0.606995 0.440430 1445639768 -0.641602 0.161194 -0.606995 0.440430 1445639768 -0.641602 0.161194 -0.606995 0.440430 1445639768 -0.641602 0.161194 -0.606995 0.440430 1445639768 -0.640137 0.188110 -0.607483 0.431152 1445639768 -0.640137 0.188110 -0.607483 0.431152 1445639768 -0.640137 0.188110 -0.607483 0.431152 1445639768 -0.640137 0.188110 -0.607483 0.431152 1445639768 -0.640137 0.188110 -0.607483 0.431152 1445639768 -0.641296 0.200317 -0.607056 0.424377 1445639768 -0.641296 0.200317 -0.607056 0.424377 1445639768 -0.641296 0.200317 -0.607056 0.424377 1445639768 -0.641296 0.200317 -0.607056 0.424377 1445639768 -0.641296 0.200317 -0.607056 0.424377 1445639768 -0.641296 0.200317 -0.607056 0.424377 1445639769 -0.646423 0.203430 -0.605469 0.417358 1445639769 -0.646423 0.203430 -0.605469 0.417358 1445639769 -0.646423 0.203430 -0.605469 0.417358 1445639769 -0.646423 0.203430 -0.605469 0.417358 1445639769 -0.646423 0.203430 -0.605469 0.417358 1445639769 -0.646423 0.203430 -0.605469 0.417358 1445639769 -0.646423 0.203430 -0.605469 0.417358 1445639769 -0.650085 0.215149 -0.608276 0.401428 1445639769 -0.650085 0.215149 -0.608276 0.401428 1445639769 -0.650085 0.215149 -0.608276 0.401428 1445639769 -0.650085 0.215149 -0.608276 0.401428 1445639769 -0.650085 0.215149 -0.608276 0.401428 1445639769 -0.646851 0.228760 -0.613770 0.390625 1445639769 -0.646851 0.228760 -0.613770 0.390625 1445639769 -0.646851 0.228760 -0.613770 0.390625 1445639769 -0.646851 0.228760 -0.613770 0.390625 1445639769 -0.646851 0.228760 -0.613770 0.390625 1445639769 -0.646851 0.228760 -0.613770 0.390625 1445639769 -0.639221 0.228394 -0.615112 0.401184 1445639769 -0.639221 0.228394 -0.615112 0.401184 1445639769 -0.639221 0.228394 -0.615112 0.401184 1445639769 -0.639221 0.228394 -0.615112 0.401184 1445639769 -0.639221 0.228394 -0.615112 0.401184 1445639769 -0.639221 0.228394 -0.615112 0.401184 1445639769 -0.639221 0.228394 -0.615112 0.401184 1445639769 -0.633545 0.216797 -0.613098 0.419250 1445639769 -0.633545 0.216797 -0.613098 0.419250 1445639769 -0.633545 0.216797 -0.613098 0.419250 1445639769 -0.633545 0.216797 -0.613098 0.419250 1445639769 -0.633545 0.216797 -0.613098 0.419250 1445639769 -0.633545 0.216797 -0.613098 0.419250 1445639769 -0.633545 0.216797 -0.613098 0.419250 1445639769 -0.630005 0.208618 -0.614136 0.427124 1445639769 -0.630005 0.208618 -0.614136 0.427124 1445639769 -0.630005 0.208618 -0.614136 0.427124 1445639769 -0.630005 0.208618 -0.614136 0.427124 1445639769 -0.630005 0.208618 -0.614136 0.427124 1445639769 -0.630005 0.208618 -0.614136 0.427124 1445639769 -0.626648 0.199829 -0.615601 0.434143 1445639769 -0.626648 0.199829 -0.615601 0.434143 1445639769 -0.626648 0.199829 -0.615601 0.434143 1445639769 -0.626648 0.199829 -0.615601 0.434143 1445639769 -0.626648 0.199829 -0.615601 0.434143 1445639769 -0.626648 0.199829 -0.615601 0.434143 1445639769 -0.627136 0.183838 -0.609802 0.448425 1445639769 -0.627136 0.183838 -0.609802 0.448425 1445639769 -0.627136 0.183838 -0.609802 0.448425 1445639769 -0.627136 0.183838 -0.609802 0.448425 1445639769 -0.627136 0.183838 -0.609802 0.448425 1445639769 -0.627136 0.183838 -0.609802 0.448425 1445639769 -0.629395 0.179382 -0.602905 0.456299 1445639769 -0.629395 0.179382 -0.602905 0.456299 1445639769 -0.629395 0.179382 -0.602905 0.456299 1445639769 -0.629395 0.179382 -0.602905 0.456299 1445639769 -0.629395 0.179382 -0.602905 0.456299 1445639769 -0.629395 0.179382 -0.602905 0.456299 1445639769 -0.629395 0.179382 -0.602905 0.456299 1445639769 -0.632568 0.188721 -0.601196 0.450439 1445639769 -0.632568 0.188721 -0.601196 0.450439 1445639769 -0.632568 0.188721 -0.601196 0.450439 1445639769 -0.632568 0.188721 -0.601196 0.450439 1445639769 -0.632568 0.188721 -0.601196 0.450439 1445639769 -0.632568 0.188721 -0.601196 0.450439 1445639769 -0.637573 0.195740 -0.601135 0.440247 1445639769 -0.637573 0.195740 -0.601135 0.440247 1445639769 -0.637573 0.195740 -0.601135 0.440247 1445639769 -0.637573 0.195740 -0.601135 0.440247 1445639769 -0.637573 0.195740 -0.601135 0.440247 1445639769 -0.637573 0.195740 -0.601135 0.440247 1445639769 -0.644043 0.200623 -0.601990 0.427307 1445639769 -0.644043 0.200623 -0.601990 0.427307 1445639769 -0.644043 0.200623 -0.601990 0.427307 1445639769 -0.644043 0.200623 -0.601990 0.427307 1445639769 -0.644043 0.200623 -0.601990 0.427307 1445639769 -0.644043 0.200623 -0.601990 0.427307 1445639769 -0.649658 0.211975 -0.604858 0.408875 1445639769 -0.649658 0.211975 -0.604858 0.408875 1445639769 -0.649658 0.211975 -0.604858 0.408875 1445639769 -0.649658 0.211975 -0.604858 0.408875 1445639769 -0.649658 0.211975 -0.604858 0.408875 1445639769 -0.649658 0.211975 -0.604858 0.408875 1445639769 -0.653564 0.221313 -0.607971 0.392883 1445639769 -0.653564 0.221313 -0.607971 0.392883 1445639769 -0.653564 0.221313 -0.607971 0.392883 1445639769 -0.653564 0.221313 -0.607971 0.392883 1445639769 -0.653564 0.221313 -0.607971 0.392883 1445639769 -0.653564 0.221313 -0.607971 0.392883 1445639769 -0.651855 0.227539 -0.611816 0.386047 1445639769 -0.651855 0.227539 -0.611816 0.386047 1445639769 -0.651855 0.227539 -0.611816 0.386047 1445639769 -0.651855 0.227539 -0.611816 0.386047 1445639769 -0.651855 0.227539 -0.611816 0.386047 1445639769 -0.651855 0.227539 -0.611816 0.386047 1445639769 -0.651855 0.227539 -0.611816 0.386047 1445639769 -0.642822 0.225464 -0.615845 0.395874 1445639769 -0.642822 0.225464 -0.615845 0.395874 1445639769 -0.642822 0.225464 -0.615845 0.395874 1445639769 -0.642822 0.225464 -0.615845 0.395874 1445639769 -0.642822 0.225464 -0.615845 0.395874 1445639769 -0.642822 0.225464 -0.615845 0.395874 1445639769 -0.637329 0.208679 -0.613647 0.416748 1445639769 -0.637329 0.208679 -0.613647 0.416748 1445639769 -0.637329 0.208679 -0.613647 0.416748 1445639769 -0.637329 0.208679 -0.613647 0.416748 1445639769 -0.637329 0.208679 -0.613647 0.416748 1445639769 -0.637329 0.208679 -0.613647 0.416748 1445639769 -0.630005 0.204712 -0.615784 0.426636 1445639769 -0.630005 0.204712 -0.615784 0.426636 1445639769 -0.630005 0.204712 -0.615784 0.426636 1445639769 -0.630005 0.204712 -0.615784 0.426636 1445639769 -0.630005 0.204712 -0.615784 0.426636 1445639769 -0.630005 0.204712 -0.615784 0.426636 1445639769 -0.622253 0.197083 -0.618591 0.437439 1445639770 -0.622253 0.197083 -0.618591 0.437439 1445639770 -0.622253 0.197083 -0.618591 0.437439 1445639770 -0.622253 0.197083 -0.618591 0.437439 1445639770 -0.622253 0.197083 -0.618591 0.437439 1445639770 -0.622253 0.197083 -0.618591 0.437439 1445639770 -0.622253 0.197083 -0.618591 0.437439 1445639770 -0.618591 0.178894 -0.612854 0.458069 1445639770 -0.618591 0.178894 -0.612854 0.458069 1445639770 -0.618591 0.178894 -0.612854 0.458069 1445639770 -0.618591 0.178894 -0.612854 0.458069 1445639770 -0.618591 0.178894 -0.612854 0.458069 1445639770 -0.618591 0.178894 -0.612854 0.458069 1445639770 -0.618896 0.172791 -0.604126 0.471375 1445639770 -0.618896 0.172791 -0.604126 0.471375 1445639770 -0.618896 0.172791 -0.604126 0.471375 1445639770 -0.618896 0.172791 -0.604126 0.471375 1445639770 -0.618896 0.172791 -0.604126 0.471375 1445639770 -0.618896 0.172791 -0.604126 0.471375 1445639770 -0.618896 0.172791 -0.604126 0.471375 1445639770 -0.623108 0.181946 -0.599915 0.467712 1445639770 -0.623108 0.181946 -0.599915 0.467712 1445639770 -0.623108 0.181946 -0.599915 0.467712 1445639770 -0.623108 0.181946 -0.599915 0.467712 1445639770 -0.623108 0.181946 -0.599915 0.467712 1445639770 -0.623108 0.181946 -0.599915 0.467712 1445639770 -0.623108 0.181946 -0.599915 0.467712 1445639770 -0.627441 0.195496 -0.606018 0.448242 1445639770 -0.627441 0.195496 -0.606018 0.448242 1445639770 -0.627441 0.195496 -0.606018 0.448242 1445639770 -0.627441 0.195496 -0.606018 0.448242 1445639770 -0.627441 0.195496 -0.606018 0.448242 1445639770 -0.627441 0.195496 -0.606018 0.448242 1445639770 -0.631836 0.194214 -0.611633 0.434692 1445639770 -0.631836 0.194214 -0.611633 0.434692 1445639770 -0.631836 0.194214 -0.611633 0.434692 1445639770 -0.631836 0.194214 -0.611633 0.434692 1445639770 -0.631836 0.194214 -0.611633 0.434692 1445639770 -0.638245 0.186890 -0.614380 0.424622 1445639770 -0.638245 0.186890 -0.614380 0.424622 1445639770 -0.638245 0.186890 -0.614380 0.424622 1445639770 -0.638245 0.186890 -0.614380 0.424622 1445639770 -0.638245 0.186890 -0.614380 0.424622 1445639770 -0.638245 0.186890 -0.614380 0.424622 1445639770 -0.638245 0.186890 -0.614380 0.424622 1445639770 -0.644653 0.191589 -0.617737 0.407532 1445639770 -0.644653 0.191589 -0.617737 0.407532 1445639770 -0.644653 0.191589 -0.617737 0.407532 1445639770 -0.644653 0.191589 -0.617737 0.407532 1445639770 -0.644653 0.191589 -0.617737 0.407532 1445639770 -0.644653 0.191589 -0.617737 0.407532 1445639770 -0.647705 0.202759 -0.619995 0.393738 1445639770 -0.647705 0.202759 -0.619995 0.393738 1445639770 -0.647705 0.202759 -0.619995 0.393738 1445639770 -0.647705 0.202759 -0.619995 0.393738 1445639770 -0.647705 0.202759 -0.619995 0.393738 1445639770 -0.647705 0.202759 -0.619995 0.393738 1445639770 -0.647705 0.202759 -0.619995 0.393738 1445639770 -0.644775 0.205994 -0.620117 0.396729 1445639770 -0.644775 0.205994 -0.620117 0.396729 1445639770 -0.644775 0.205994 -0.620117 0.396729 1445639770 -0.644775 0.205994 -0.620117 0.396729 1445639770 -0.644775 0.205994 -0.620117 0.396729 1445639770 -0.644775 0.205994 -0.620117 0.396729 1445639770 -0.639832 0.194336 -0.615479 0.417236 1445639770 -0.639832 0.194336 -0.615479 0.417236 1445639770 -0.639832 0.194336 -0.615479 0.417236 1445639770 -0.639832 0.194336 -0.615479 0.417236 1445639770 -0.639832 0.194336 -0.615479 0.417236 1445639770 -0.639832 0.194336 -0.615479 0.417236 1445639770 -0.638428 0.182068 -0.609131 0.433838 1445639770 -0.638428 0.182068 -0.609131 0.433838 1445639770 -0.638428 0.182068 -0.609131 0.433838 1445639770 -0.638428 0.182068 -0.609131 0.433838 1445639770 -0.638428 0.182068 -0.609131 0.433838 1445639770 -0.638428 0.182068 -0.609131 0.433838 1445639770 -0.636963 0.178894 -0.606323 0.441284 1445639770 -0.636963 0.178894 -0.606323 0.441284 1445639770 -0.636963 0.178894 -0.606323 0.441284 1445639770 -0.636963 0.178894 -0.606323 0.441284 1445639770 -0.636963 0.178894 -0.606323 0.441284 1445639770 -0.636963 0.178894 -0.606323 0.441284 1445639770 -0.636963 0.178894 -0.606323 0.441284 1445639770 -0.635681 0.172302 -0.602112 0.451355 1445639770 -0.635681 0.172302 -0.602112 0.451355 1445639770 -0.635681 0.172302 -0.602112 0.451355 1445639770 -0.635681 0.172302 -0.602112 0.451355 1445639770 -0.635681 0.172302 -0.602112 0.451355 1445639770 -0.636902 0.165039 -0.596130 0.460205 1445639770 -0.636902 0.165039 -0.596130 0.460205 1445639770 -0.636902 0.165039 -0.596130 0.460205 1445639770 -0.636902 0.165039 -0.596130 0.460205 1445639770 -0.636902 0.165039 -0.596130 0.460205 1445639770 -0.636902 0.165039 -0.596130 0.460205 1445639770 -0.636902 0.165039 -0.596130 0.460205 1445639770 -0.639587 0.168457 -0.591675 0.460938 1445639770 -0.639587 0.168457 -0.591675 0.460938 1445639770 -0.639587 0.168457 -0.591675 0.460938 1445639770 -0.639587 0.168457 -0.591675 0.460938 1445639770 -0.639587 0.168457 -0.591675 0.460938 1445639770 -0.639587 0.168457 -0.591675 0.460938 1445639770 -0.642639 0.181396 -0.592712 0.450378 1445639770 -0.642639 0.181396 -0.592712 0.450378 1445639770 -0.642639 0.181396 -0.592712 0.450378 1445639770 -0.642639 0.181396 -0.592712 0.450378 1445639770 -0.642639 0.181396 -0.592712 0.450378 1445639770 -0.642639 0.181396 -0.592712 0.450378 1445639770 -0.642639 0.181396 -0.592712 0.450378 1445639770 -0.645813 0.188904 -0.597229 0.436646 1445639770 -0.645813 0.188904 -0.597229 0.436646 1445639770 -0.645813 0.188904 -0.597229 0.436646 1445639770 -0.645813 0.188904 -0.597229 0.436646 1445639770 -0.645813 0.188904 -0.597229 0.436646 1445639770 -0.645813 0.188904 -0.597229 0.436646 1445639770 -0.650330 0.190491 -0.599426 0.426086 1445639770 -0.650330 0.190491 -0.599426 0.426086 1445639771 -0.650330 0.190491 -0.599426 0.426086 1445639771 -0.650330 0.190491 -0.599426 0.426086 1445639771 -0.650330 0.190491 -0.599426 0.426086 1445639771 -0.650330 0.190491 -0.599426 0.426086 1445639771 -0.650330 0.190491 -0.599426 0.426086 1445639771 -0.656128 0.202087 -0.602539 0.406982 1445639771 -0.656128 0.202087 -0.602539 0.406982 1445639771 -0.656128 0.202087 -0.602539 0.406982 1445639771 -0.656128 0.202087 -0.602539 0.406982 1445639771 -0.656128 0.202087 -0.602539 0.406982 1445639771 -0.656128 0.202087 -0.602539 0.406982 1445639771 -0.659973 0.218628 -0.607361 0.384338 1445639771 -0.659973 0.218628 -0.607361 0.384338 1445639771 -0.659973 0.218628 -0.607361 0.384338 1445639771 -0.659973 0.218628 -0.607361 0.384338 1445639771 -0.659973 0.218628 -0.607361 0.384338 1445639771 -0.659973 0.218628 -0.607361 0.384338 1445639771 -0.659546 0.226929 -0.612122 0.372620 1445639771 -0.659546 0.226929 -0.612122 0.372620 1445639771 -0.659546 0.226929 -0.612122 0.372620 1445639771 -0.659546 0.226929 -0.612122 0.372620 1445639771 -0.659546 0.226929 -0.612122 0.372620 1445639771 -0.659546 0.226929 -0.612122 0.372620 1445639771 -0.659546 0.226929 -0.612122 0.372620 1445639771 -0.652222 0.219360 -0.616699 0.382385 1445639771 -0.652222 0.219360 -0.616699 0.382385 1445639771 -0.652222 0.219360 -0.616699 0.382385 1445639771 -0.652222 0.219360 -0.616699 0.382385 1445639771 -0.652222 0.219360 -0.616699 0.382385 1445639771 -0.652222 0.219360 -0.616699 0.382385 1445639771 -0.645386 0.198364 -0.616638 0.404846 1445639771 -0.645386 0.198364 -0.616638 0.404846 1445639771 -0.645386 0.198364 -0.616638 0.404846 1445639771 -0.645386 0.198364 -0.616638 0.404846 1445639771 -0.645386 0.198364 -0.616638 0.404846 1445639771 -0.645386 0.198364 -0.616638 0.404846 1445639771 -0.638245 0.181580 -0.615967 0.424622 1445639771 -0.638245 0.181580 -0.615967 0.424622 1445639771 -0.638245 0.181580 -0.615967 0.424622 1445639771 -0.638245 0.181580 -0.615967 0.424622 1445639771 -0.638245 0.181580 -0.615967 0.424622 1445639771 -0.638245 0.181580 -0.615967 0.424622 1445639771 -0.638245 0.181580 -0.615967 0.424622 1445639771 -0.631958 0.159668 -0.609863 0.450806 1445639771 -0.631958 0.159668 -0.609863 0.450806 1445639771 -0.631958 0.159668 -0.609863 0.450806 1445639771 -0.631958 0.159668 -0.609863 0.450806 1445639771 -0.631958 0.159668 -0.609863 0.450806 1445639771 -0.631958 0.159668 -0.609863 0.450806 1445639771 -0.628723 0.143372 -0.598145 0.475830 1445639771 -0.628723 0.143372 -0.598145 0.475830 1445639771 -0.628723 0.143372 -0.598145 0.475830 1445639771 -0.628723 0.143372 -0.598145 0.475830 1445639771 -0.628723 0.143372 -0.598145 0.475830 1445639771 -0.628723 0.143372 -0.598145 0.475830 1445639771 -0.627197 0.148438 -0.585266 0.492004 1445639771 -0.627197 0.148438 -0.585266 0.492004 1445639771 -0.627197 0.148438 -0.585266 0.492004 1445639771 -0.627197 0.148438 -0.585266 0.492004 1445639771 -0.627197 0.148438 -0.585266 0.492004 1445639771 -0.627197 0.148438 -0.585266 0.492004 1445639771 -0.627197 0.148438 -0.585266 0.492004 1445639771 -0.621155 0.182556 -0.586060 0.487305 1445639771 -0.621155 0.182556 -0.586060 0.487305 1445639771 -0.621155 0.182556 -0.586060 0.487305 1445639771 -0.621155 0.182556 -0.586060 0.487305 1445639771 -0.621155 0.182556 -0.586060 0.487305 1445639771 -0.621155 0.182556 -0.586060 0.487305 1445639771 -0.610168 0.215698 -0.596863 0.474304 1445639771 -0.610168 0.215698 -0.596863 0.474304 1445639771 -0.610168 0.215698 -0.596863 0.474304 1445639771 -0.610168 0.215698 -0.596863 0.474304 1445639771 -0.610168 0.215698 -0.596863 0.474304 1445639771 -0.610168 0.215698 -0.596863 0.474304 1445639771 -0.610168 0.215698 -0.596863 0.474304 1445639771 -0.603333 0.225525 -0.603577 0.470032 1445639771 -0.603333 0.225525 -0.603577 0.470032 1445639771 -0.603333 0.225525 -0.603577 0.470032 1445639771 -0.603333 0.225525 -0.603577 0.470032 1445639771 -0.603333 0.225525 -0.603577 0.470032 1445639771 -0.603333 0.225525 -0.603577 0.470032 1445639771 -0.602051 0.226379 -0.608337 0.464966 1445639771 -0.602051 0.226379 -0.608337 0.464966 1445639771 -0.602051 0.226379 -0.608337 0.464966 1445639771 -0.602051 0.226379 -0.608337 0.464966 1445639771 -0.602051 0.226379 -0.608337 0.464966 1445639771 -0.602051 0.226379 -0.608337 0.464966 1445639771 -0.601990 0.232666 -0.615295 0.452637 1445639771 -0.601990 0.232666 -0.615295 0.452637 1445639771 -0.601990 0.232666 -0.615295 0.452637 1445639771 -0.601990 0.232666 -0.615295 0.452637 1445639771 -0.601990 0.232666 -0.615295 0.452637 1445639771 -0.601990 0.232666 -0.615295 0.452637 1445639771 -0.599121 0.239868 -0.621765 0.443787 1445639771 -0.599121 0.239868 -0.621765 0.443787 1445639771 -0.599121 0.239868 -0.621765 0.443787 1445639771 -0.599121 0.239868 -0.621765 0.443787 1445639771 -0.599121 0.239868 -0.621765 0.443787 1445639771 -0.599121 0.239868 -0.621765 0.443787 1445639771 -0.599121 0.239868 -0.621765 0.443787 1445639771 -0.589905 0.239319 -0.625977 0.450439 1445639771 -0.589905 0.239319 -0.625977 0.450439 1445639771 -0.589905 0.239319 -0.625977 0.450439 1445639771 -0.589905 0.239319 -0.625977 0.450439 1445639771 -0.589905 0.239319 -0.625977 0.450439 1445639771 -0.589905 0.239319 -0.625977 0.450439 1445639771 -0.581482 0.223633 -0.623901 0.471863 1445639771 -0.581482 0.223633 -0.623901 0.471863 1445639771 -0.581482 0.223633 -0.623901 0.471863 1445639771 -0.581482 0.223633 -0.623901 0.471863 1445639771 -0.581482 0.223633 -0.623901 0.471863 1445639771 -0.581482 0.223633 -0.623901 0.471863 1445639771 -0.581482 0.223633 -0.623901 0.471863 1445639771 -0.577576 0.209106 -0.619202 0.489197 1445639771 -0.577576 0.209106 -0.619202 0.489197 1445639772 -0.577576 0.209106 -0.619202 0.489197 1445639772 -0.577576 0.209106 -0.619202 0.489197 1445639772 -0.577576 0.209106 -0.619202 0.489197 1445639772 -0.577576 0.209106 -0.619202 0.489197 1445639772 -0.575684 0.201965 -0.617188 0.496948 1445639772 -0.575684 0.201965 -0.617188 0.496948 1445639772 -0.575684 0.201965 -0.617188 0.496948 1445639772 -0.575684 0.201965 -0.617188 0.496948 1445639772 -0.575684 0.201965 -0.617188 0.496948 1445639772 -0.575684 0.201965 -0.617188 0.496948 1445639772 -0.576416 0.192139 -0.613647 0.504272 1445639772 -0.576416 0.192139 -0.613647 0.504272 1445639772 -0.576416 0.192139 -0.613647 0.504272 1445639772 -0.576416 0.192139 -0.613647 0.504272 1445639772 -0.576416 0.192139 -0.613647 0.504272 1445639772 -0.576416 0.192139 -0.613647 0.504272 1445639772 -0.580505 0.181946 -0.609009 0.508972 1445639772 -0.580505 0.181946 -0.609009 0.508972 1445639772 -0.580505 0.181946 -0.609009 0.508972 1445639772 -0.580505 0.181946 -0.609009 0.508972 1445639772 -0.580505 0.181946 -0.609009 0.508972 1445639772 -0.580505 0.181946 -0.609009 0.508972 1445639772 -0.586853 0.182434 -0.603638 0.507935 1445639772 -0.586853 0.182434 -0.603638 0.507935 1445639772 -0.586853 0.182434 -0.603638 0.507935 1445639772 -0.586853 0.182434 -0.603638 0.507935 1445639772 -0.586853 0.182434 -0.603638 0.507935 1445639772 -0.586853 0.182434 -0.603638 0.507935 1445639772 -0.586853 0.182434 -0.603638 0.507935 1445639772 -0.592590 0.192505 -0.602905 0.498291 1445639772 -0.592590 0.192505 -0.602905 0.498291 1445639772 -0.592590 0.192505 -0.602905 0.498291 1445639772 -0.592590 0.192505 -0.602905 0.498291 1445639772 -0.592590 0.192505 -0.602905 0.498291 1445639772 -0.592590 0.192505 -0.602905 0.498291 1445639772 -0.598206 0.195374 -0.603394 0.489807 1445639772 -0.598206 0.195374 -0.603394 0.489807 1445639772 -0.598206 0.195374 -0.603394 0.489807 1445639772 -0.598206 0.195374 -0.603394 0.489807 1445639772 -0.598206 0.195374 -0.603394 0.489807 1445639772 -0.598206 0.195374 -0.603394 0.489807 1445639772 -0.602356 0.193176 -0.604980 0.483643 1445639772 -0.602356 0.193176 -0.604980 0.483643 1445639772 -0.602356 0.193176 -0.604980 0.483643 1445639772 -0.602356 0.193176 -0.604980 0.483643 1445639772 -0.602356 0.193176 -0.604980 0.483643 1445639772 -0.602356 0.193176 -0.604980 0.483643 1445639772 -0.606873 0.195374 -0.606689 0.474854 1445639772 -0.606873 0.195374 -0.606689 0.474854 1445639772 -0.606873 0.195374 -0.606689 0.474854 1445639772 -0.606873 0.195374 -0.606689 0.474854 1445639772 -0.606873 0.195374 -0.606689 0.474854 1445639772 -0.606873 0.195374 -0.606689 0.474854 1445639772 -0.611145 0.206055 -0.607727 0.463379 1445639772 -0.611145 0.206055 -0.607727 0.463379 1445639772 -0.611145 0.206055 -0.607727 0.463379 1445639772 -0.611145 0.206055 -0.607727 0.463379 1445639772 -0.611145 0.206055 -0.607727 0.463379 1445639772 -0.611145 0.206055 -0.607727 0.463379 1445639772 -0.613647 0.217896 -0.608093 0.454102 1445639772 -0.613647 0.217896 -0.608093 0.454102 1445639772 -0.613647 0.217896 -0.608093 0.454102 1445639772 -0.613647 0.217896 -0.608093 0.454102 1445639772 -0.613647 0.217896 -0.608093 0.454102 1445639772 -0.613647 0.217896 -0.608093 0.454102 1445639772 -0.613647 0.217896 -0.608093 0.454102 1445639772 -0.612000 0.227173 -0.609985 0.449219 1445639772 -0.612000 0.227173 -0.609985 0.449219 1445639772 -0.612000 0.227173 -0.609985 0.449219 1445639772 -0.612000 0.227173 -0.609985 0.449219 1445639772 -0.612000 0.227173 -0.609985 0.449219 1445639772 -0.612000 0.227173 -0.609985 0.449219 1445639772 -0.606506 0.226868 -0.611938 0.454163 1445639772 -0.606506 0.226868 -0.611938 0.454163 1445639772 -0.606506 0.226868 -0.611938 0.454163 1445639772 -0.606506 0.226868 -0.611938 0.454163 1445639772 -0.606506 0.226868 -0.611938 0.454163 1445639772 -0.606506 0.226868 -0.611938 0.454163 1445639772 -0.606506 0.226868 -0.611938 0.454163 1445639772 -0.603271 0.218384 -0.612122 0.462402 1445639772 -0.603271 0.218384 -0.612122 0.462402 1445639772 -0.603271 0.218384 -0.612122 0.462402 1445639772 -0.603271 0.218384 -0.612122 0.462402 1445639772 -0.603271 0.218384 -0.612122 0.462402 1445639772 -0.603271 0.218384 -0.612122 0.462402 1445639772 -0.601440 0.208435 -0.614807 0.465698 1445639772 -0.601440 0.208435 -0.614807 0.465698 1445639772 -0.601440 0.208435 -0.614807 0.465698 1445639772 -0.601440 0.208435 -0.614807 0.465698 1445639772 -0.601440 0.208435 -0.614807 0.465698 1445639772 -0.601440 0.208435 -0.614807 0.465698 1445639772 -0.600464 0.186951 -0.615173 0.475525 1445639772 -0.600464 0.186951 -0.615173 0.475525 1445639772 -0.600464 0.186951 -0.615173 0.475525 1445639772 -0.600464 0.186951 -0.615173 0.475525 1445639772 -0.600464 0.186951 -0.615173 0.475525 1445639772 -0.600464 0.186951 -0.615173 0.475525 1445639772 -0.598633 0.163330 -0.610962 0.491638 1445639772 -0.598633 0.163330 -0.610962 0.491638 1445639772 -0.598633 0.163330 -0.610962 0.491638 1445639772 -0.598633 0.163330 -0.610962 0.491638 1445639772 -0.598633 0.163330 -0.610962 0.491638 1445639772 -0.598633 0.163330 -0.610962 0.491638 1445639772 -0.598633 0.163330 -0.610962 0.491638 1445639772 -0.601013 0.151855 -0.601440 0.503967 1445639772 -0.601013 0.151855 -0.601440 0.503967 1445639772 -0.601013 0.151855 -0.601440 0.503967 1445639772 -0.601013 0.151855 -0.601440 0.503967 1445639772 -0.601013 0.151855 -0.601440 0.503967 1445639772 -0.601013 0.151855 -0.601440 0.503967 1445639772 -0.606750 0.162292 -0.596558 0.499756 1445639772 -0.606750 0.162292 -0.596558 0.499756 1445639772 -0.606750 0.162292 -0.596558 0.499756 1445639772 -0.606750 0.162292 -0.596558 0.499756 1445639773 -0.606750 0.162292 -0.596558 0.499756 1445639773 -0.606750 0.162292 -0.596558 0.499756 1445639773 -0.611938 0.178040 -0.598145 0.485840 1445639773 -0.611938 0.178040 -0.598145 0.485840 1445639773 -0.611938 0.178040 -0.598145 0.485840 1445639773 -0.611938 0.178040 -0.598145 0.485840 1445639773 -0.611938 0.178040 -0.598145 0.485840 1445639773 -0.611938 0.178040 -0.598145 0.485840 1445639773 -0.614441 0.185364 -0.600464 0.476990 1445639773 -0.614441 0.185364 -0.600464 0.476990 1445639773 -0.614441 0.185364 -0.600464 0.476990 1445639773 -0.614441 0.185364 -0.600464 0.476990 1445639773 -0.614441 0.185364 -0.600464 0.476990 1445639773 -0.614441 0.185364 -0.600464 0.476990 1445639773 -0.614441 0.185364 -0.600464 0.476990 1445639773 -0.616333 0.189087 -0.603394 0.469360 1445639773 -0.616333 0.189087 -0.603394 0.469360 1445639773 -0.616333 0.189087 -0.603394 0.469360 1445639773 
-0.247437 0.165039 -0.019470 0.954529 1445639787 -0.247437 0.165039 -0.019470 0.954529 1445639787 -0.247437 0.165039 -0.019470 0.954529 1445639787 -0.247437 0.165039 -0.019470 0.954529 1445639787 -0.247437 0.165039 -0.019470 0.954529 1445639787 -0.247437 0.165039 -0.019470 0.954529 1445639787 -0.255493 0.159912 0.022949 0.953186 1445639787 -0.255493 0.159912 0.022949 0.953186 1445639787 -0.255493 0.159912 0.022949 0.953186 1445639787 -0.255493 0.159912 0.022949 0.953186 1445639787 -0.255493 0.159912 0.022949 0.953186 1445639787 -0.309143 0.146301 0.029175 0.939209 1445639787 -0.309143 0.146301 0.029175 0.939209 1445639787 -0.309143 0.146301 0.029175 0.939209 1445639787 -0.309143 0.146301 0.029175 0.939209 1445639787 -0.309143 0.146301 0.029175 0.939209 1445639787 -0.309143 0.146301 0.029175 0.939209 1445639787 -0.438538 0.082947 0.023132 0.894592 1445639787 -0.438538 0.082947 0.023132 0.894592 1445639787 -0.438538 0.082947 0.023132 0.894592 1445639787 -0.438538 0.082947 0.023132 0.894592 1445639787 -0.438538 0.082947 0.023132 0.894592 1445639787 -0.438538 0.082947 0.023132 0.894592 1445639787 -0.438538 0.082947 0.023132 0.894592 1445639787 -0.580505 -0.010986 -0.014893 0.814026 1445639787 -0.580505 -0.010986 -0.014893 0.814026 1445639787 -0.580505 -0.010986 -0.014893 0.814026 1445639787 -0.580505 -0.010986 -0.014893 0.814026 1445639787 -0.580505 -0.010986 -0.014893 0.814026 1445639787 -0.580505 -0.010986 -0.014893 0.814026 1445639787 -0.585022 -0.017151 0.020081 0.810547 1445639787 -0.585022 -0.017151 0.020081 0.810547 1445639787 -0.585022 -0.017151 0.020081 0.810547 1445639787 -0.585022 -0.017151 0.020081 0.810547 1445639787 -0.585022 -0.017151 0.020081 0.810547 1445639787 -0.585022 -0.017151 0.020081 0.810547 1445639787 -0.499878 -0.008728 0.012512 0.865906 1445639787 -0.499878 -0.008728 0.012512 0.865906 1445639787 -0.499878 -0.008728 0.012512 0.865906 1445639787 -0.499878 -0.008728 0.012512 0.865906 1445639787 -0.499878 -0.008728 0.012512 0.865906 1445639787 -0.499878 -0.008728 0.012512 0.865906 1445639787 -0.382324 0.029846 -0.029785 0.923035 1445639787 -0.382324 0.029846 -0.029785 0.923035 1445639787 -0.382324 0.029846 -0.029785 0.923035 1445639787 -0.382324 0.029846 -0.029785 0.923035 1445639787 -0.382324 0.029846 -0.029785 0.923035 1445639787 -0.382324 0.029846 -0.029785 0.923035 1445639787 -0.382324 0.029846 -0.029785 0.923035 1445639787 -0.280945 0.047424 -0.023438 0.958252 1445639787 -0.280945 0.047424 -0.023438 0.958252 1445639787 -0.280945 0.047424 -0.023438 0.958252 1445639787 -0.280945 0.047424 -0.023438 0.958252 1445639787 -0.280945 0.047424 -0.023438 0.958252 1445639787 -0.280945 0.047424 -0.023438 0.958252 1445639787 -0.223022 0.073486 -0.030457 0.971558 1445639787 -0.223022 0.073486 -0.030457 0.971558 1445639787 -0.223022 0.073486 -0.030457 0.971558 1445639787 -0.223022 0.073486 -0.030457 0.971558 1445639787 -0.223022 0.073486 -0.030457 0.971558 1445639787 -0.223022 0.073486 -0.030457 0.971558 1445639787 -0.222778 0.102112 -0.015259 0.969360 1445639787 -0.222778 0.102112 -0.015259 0.969360 1445639787 -0.222778 0.102112 -0.015259 0.969360 1445639787 -0.222778 0.102112 -0.015259 0.969360 1445639787 -0.222778 0.102112 -0.015259 0.969360 1445639787 -0.222778 0.102112 -0.015259 0.969360 1445639787 -0.272522 0.111694 0.043274 0.954651 1445639787 -0.272522 0.111694 0.043274 0.954651 1445639787 -0.272522 0.111694 0.043274 0.954651 1445639787 -0.272522 0.111694 0.043274 0.954651 1445639787 -0.272522 0.111694 0.043274 0.954651 1445639787 -0.353882 0.101074 0.059021 0.927917 1445639787 -0.353882 0.101074 0.059021 0.927917 1445639787 -0.353882 0.101074 0.059021 0.927917 1445639787 -0.353882 0.101074 0.059021 0.927917 1445639787 -0.353882 0.101074 0.059021 0.927917 1445639787 -0.353882 0.101074 0.059021 0.927917 1445639787 -0.476379 0.071350 0.013367 0.876221 1445639788 -0.476379 0.071350 0.013367 0.876221 1445639788 -0.476379 0.071350 0.013367 0.876221 1445639788 -0.476379 0.071350 0.013367 0.876221 1445639788 -0.581970 0.016968 -0.023254 0.812683 1445639788 -0.581970 0.016968 -0.023254 0.812683 1445639788 -0.581970 0.016968 -0.023254 0.812683 1445639788 -0.581970 0.016968 -0.023254 0.812683 1445639788 -0.581970 0.016968 -0.023254 0.812683 1445639788 -0.581970 0.016968 -0.023254 0.812683 1445639788 -0.574646 0.002441 -0.004028 0.818359 1445639788 -0.574646 0.002441 -0.004028 0.818359 1445639788 -0.574646 0.002441 -0.004028 0.818359 1445639788 -0.574646 0.002441 -0.004028 0.818359 1445639788 -0.574646 0.002441 -0.004028 0.818359 1445639788 -0.574646 0.002441 -0.004028 0.818359 1445639788 -0.479370 0.044983 -0.055115 0.874695 1445639788 -0.479370 0.044983 -0.055115 0.874695 1445639788 -0.479370 0.044983 -0.055115 0.874695 1445639788 -0.479370 0.044983 -0.055115 0.874695 1445639788 -0.479370 0.044983 -0.055115 0.874695 1445639788 -0.479370 0.044983 -0.055115 0.874695 1445639788 -0.479370 0.044983 -0.055115 0.874695 1445639788 -0.376038 0.054626 -0.039673 0.924133 1445639788 -0.376038 0.054626 -0.039673 0.924133 1445639788 -0.376038 0.054626 -0.039673 0.924133 1445639788 -0.376038 0.054626 -0.039673 0.924133 1445639788 -0.376038 0.054626 -0.039673 0.924133 1445639788 -0.376038 0.054626 -0.039673 0.924133 1445639788 -0.275757 0.072449 -0.022339 0.958191 1445639788 -0.275757 0.072449 -0.022339 0.958191 1445639788 -0.275757 0.072449 -0.022339 0.958191 1445639788 -0.275757 0.072449 -0.022339 0.958191 1445639788 -0.275757 0.072449 -0.022339 0.958191 1445639788 -0.220459 0.097168 -0.004395 0.970520 1445639788 -0.220459 0.097168 -0.004395 0.970520 1445639788 -0.220459 0.097168 -0.004395 0.970520 1445639788 -0.220459 0.097168 -0.004395 0.970520 1445639788 -0.220459 0.097168 -0.004395 0.970520 1445639788 -0.220459 0.097168 -0.004395 0.970520 1445639788 -0.220154 0.124207 0.024719 0.967163 1445639788 -0.220154 0.124207 0.024719 0.967163 1445639788 -0.220154 0.124207 0.024719 0.967163 1445639788 -0.220154 0.124207 0.024719 0.967163 1445639788 -0.220154 0.124207 0.024719 0.967163 1445639788 -0.220154 0.124207 0.024719 0.967163 1445639788 -0.272278 0.126099 0.072266 0.951172 1445639788 -0.272278 0.126099 0.072266 0.951172 1445639788 -0.272278 0.126099 0.072266 0.951172 1445639788 -0.272278 0.126099 0.072266 0.951172 1445639788 -0.272278 0.126099 0.072266 0.951172 1445639788 -0.272278 0.126099 0.072266 0.951172 1445639788 -0.356323 0.099731 0.086853 0.924927 1445639788 -0.356323 0.099731 0.086853 0.924927 1445639788 -0.356323 0.099731 0.086853 0.924927 1445639788 -0.356323 0.099731 0.086853 0.924927 1445639788 -0.356323 0.099731 0.086853 0.924927 1445639788 -0.356323 0.099731 0.086853 0.924927 1445639788 -0.356323 0.099731 0.086853 0.924927 1445639788 -0.482117 0.067444 0.024231 0.873169 1445639788 -0.482117 0.067444 0.024231 0.873169 1445639788 -0.482117 0.067444 0.024231 0.873169 1445639788 -0.482117 0.067444 0.024231 0.873169 1445639788 -0.482117 0.067444 0.024231 0.873169 1445639788 -0.598022 0.009766 -0.020142 0.801147 1445639788 -0.598022 0.009766 -0.020142 0.801147 1445639788 -0.598022 0.009766 -0.020142 0.801147 1445639788 -0.598022 0.009766 -0.020142 0.801147 1445639788 -0.598022 0.009766 -0.020142 0.801147 1445639788 -0.598022 0.009766 -0.020142 0.801147 1445639788 -0.598022 0.009766 -0.020142 0.801147 1445639788 -0.594604 0.018860 -0.018127 0.803589 1445639788 -0.594604 0.018860 -0.018127 0.803589 1445639788 -0.594604 0.018860 -0.018127 0.803589 1445639788 -0.594604 0.018860 -0.018127 0.803589 1445639788 -0.594604 0.018860 -0.018127 0.803589 1445639788 -0.594604 0.018860 -0.018127 0.803589 1445639788 -0.499695 0.056458 -0.064758 0.861938 1445639788 -0.499695 0.056458 -0.064758 0.861938 1445639788 -0.499695 0.056458 -0.064758 0.861938 1445639788 -0.499695 0.056458 -0.064758 0.861938 1445639788 -0.499695 0.056458 -0.064758 0.861938 1445639788 -0.499695 0.056458 -0.064758 0.861938 1445639788 -0.391418 0.050842 -0.036804 0.918030 1445639788 -0.391418 0.050842 -0.036804 0.918030 1445639788 -0.391418 0.050842 -0.036804 0.918030 1445639788 -0.391418 0.050842 -0.036804 0.918030 1445639788 -0.391418 0.050842 -0.036804 0.918030 1445639788 -0.391418 0.050842 -0.036804 0.918030 1445639788 -0.391418 0.050842 -0.036804 0.918030 1445639788 -0.289124 0.055542 -0.023682 0.955383 1445639788 -0.289124 0.055542 -0.023682 0.955383 1445639788 -0.289124 0.055542 -0.023682 0.955383 1445639788 -0.289124 0.055542 -0.023682 0.955383 1445639788 -0.289124 0.055542 -0.023682 0.955383 1445639788 -0.289124 0.055542 -0.023682 0.955383 1445639788 -0.228516 0.068848 -0.002502 0.971069 1445639788 -0.228516 0.068848 -0.002502 0.971069 1445639788 -0.228516 0.068848 -0.002502 0.971069 1445639788 -0.228516 0.068848 -0.002502 0.971069 1445639788 -0.228516 0.068848 -0.002502 0.971069 1445639788 -0.228516 0.068848 -0.002502 0.971069 1445639788 -0.228516 0.068848 -0.002502 0.971069 1445639788 -0.225464 0.094116 0.025879 0.969299 1445639788 -0.225464 0.094116 0.025879 0.969299 1445639788 -0.225464 0.094116 0.025879 0.969299 1445639788 -0.225464 0.094116 0.025879 0.969299 1445639788 -0.225464 0.094116 0.025879 0.969299 1445639788 -0.225464 0.094116 0.025879 0.969299 1445639788 -0.275940 0.100281 0.081360 0.952454 1445639788 -0.275940 0.100281 0.081360 0.952454 1445639789 -0.275940 0.100281 0.081360 0.952454 1445639789 -0.275940 0.100281 0.081360 0.952454 1445639789 -0.275940 0.100281 0.081360 0.952454 1445639789 -0.275940 0.100281 0.081360 0.952454 1445639789 -0.360168 0.088806 0.089783 0.924255 1445639789 -0.360168 0.088806 0.089783 0.924255 1445639789 -0.360168 0.088806 0.089783 0.924255 1445639789 -0.360168 0.088806 0.089783 0.924255 1445639789 -0.360168 0.088806 0.089783 0.924255 1445639789 -0.360168 0.088806 0.089783 0.924255 1445639789 -0.360168 0.088806 0.089783 0.924255 1445639789 -0.488708 0.050293 0.055908 0.869202 1445639789 -0.488708 0.050293 0.055908 0.869202 1445639789 -0.488708 0.050293 0.055908 0.869202 1445639789 -0.488708 0.050293 0.055908 0.869202 1445639789 -0.488708 0.050293 0.055908 0.869202 1445639789 -0.488708 0.050293 0.055908 0.869202 1445639789 -0.594910 0.003052 -0.001648 0.803772 1445639789 -0.594910 0.003052 -0.001648 0.803772 1445639789 -0.594910 0.003052 -0.001648 0.803772 1445639789 -0.594910 0.003052 -0.001648 0.803772 1445639789 -0.594910 0.003052 -0.001648 0.803772 1445639789 -0.594910 0.003052 -0.001648 0.803772 1445639789 -0.584961 -0.007019 0.031128 0.810425 1445639789 -0.584961 -0.007019 0.031128 0.810425 1445639789 -0.584961 -0.007019 0.031128 0.810425 1445639789 -0.584961 -0.007019 0.031128 0.810425 1445639789 -0.584961 -0.007019 0.031128 0.810425 1445639789 -0.584961 -0.007019 0.031128 0.810425 1445639789 -0.584961 -0.007019 0.031128 0.810425 1445639789 -0.479309 0.037048 -0.043884 0.875732 1445639789 -0.479309 0.037048 -0.043884 0.875732 1445639789 -0.479309 0.037048 -0.043884 0.875732 1445639789 -0.479309 0.037048 -0.043884 0.875732 1445639789 -0.479309 0.037048 -0.043884 0.875732 1445639789 -0.479309 0.037048 -0.043884 0.875732 1445639789 -0.365723 0.031494 -0.025208 0.929810 1445639789 -0.365723 0.031494 -0.025208 0.929810 1445639789 -0.365723 0.031494 -0.025208 0.929810 1445639789 -0.365723 0.031494 -0.025208 0.929810 1445639789 -0.365723 0.031494 -0.025208 0.929810 1445639789 -0.260559 0.043274 -0.010681 0.964417 1445639789 -0.260559 0.043274 -0.010681 0.964417 1445639789 -0.260559 0.043274 -0.010681 0.964417 1445639789 -0.260559 0.043274 -0.010681 0.964417 1445639789 -0.260559 0.043274 -0.010681 0.964417 1445639789 -0.260559 0.043274 -0.010681 0.964417 1445639789 -0.260559 0.043274 -0.010681 0.964417 1445639789 -0.205811 0.062683 0.004395 0.976563 1445639789 -0.205811 0.062683 0.004395 0.976563 1445639789 -0.205811 0.062683 0.004395 0.976563 1445639789 -0.205811 0.062683 0.004395 0.976563 1445639789 -0.205811 0.062683 0.004395 0.976563 1445639789 -0.205811 0.062683 0.004395 0.976563 1445639789 -0.205811 0.062683 0.004395 0.976563 1445639789 -0.216309 0.086609 0.034912 0.971802 1445639789 -0.216309 0.086609 0.034912 0.971802 1445639789 -0.216309 0.086609 0.034912 0.971802 1445639789 -0.216309 0.086609 0.034912 0.971802 1445639789 -0.216309 0.086609 0.034912 0.971802 1445639789 -0.216309 0.086609 0.034912 0.971802 1445639789 -0.282654 0.083496 0.081726 0.952026 1445639789 -0.282654 0.083496 0.081726 0.952026 1445639789 -0.282654 0.083496 0.081726 0.952026 1445639789 -0.282654 0.083496 0.081726 0.952026 1445639789 -0.282654 0.083496 0.081726 0.952026 1445639789 -0.282654 0.083496 0.081726 0.952026 1445639789 -0.382019 0.056091 0.084656 0.918518 1445639789 -0.382019 0.056091 0.084656 0.918518 1445639789 -0.382019 0.056091 0.084656 0.918518 1445639789 -0.382019 0.056091 0.084656 0.918518 1445639789 -0.382019 0.056091 0.084656 0.918518 1445639789 -0.382019 0.056091 0.084656 0.918518 1445639789 -0.523865 0.006958 0.028931 0.851257 1445639789 -0.523865 0.006958 0.028931 0.851257 1445639789 -0.523865 0.006958 0.028931 0.851257 1445639789 -0.523865 0.006958 0.028931 0.851257 1445639789 -0.523865 0.006958 0.028931 0.851257 1445639789 -0.523865 0.006958 0.028931 0.851257 1445639789 -0.523865 0.006958 0.028931 0.851257 1445639789 -0.603333 -0.043091 0.008667 0.796265 1445639789 -0.603333 -0.043091 0.008667 0.796265 1445639789 -0.603333 -0.043091 0.008667 0.796265 1445639789 -0.603333 -0.043091 0.008667 0.796265 1445639789 -0.603333 -0.043091 0.008667 0.796265 1445639789 -0.603333 -0.043091 0.008667 0.796265 1445639789 -0.573669 -0.037842 0.015442 0.818054 1445639789 -0.573669 -0.037842 0.015442 0.818054 1445639789 -0.573669 -0.037842 0.015442 0.818054 1445639789 -0.573669 -0.037842 0.015442 0.818054 1445639789 -0.573669 -0.037842 0.015442 0.818054 1445639789 -0.458496 0.009216 -0.058411 0.886719 1445639789 -0.458496 0.009216 -0.058411 0.886719 1445639789 -0.458496 0.009216 -0.058411 0.886719 1445639789 -0.458496 0.009216 -0.058411 0.886719 1445639789 -0.458496 0.009216 -0.058411 0.886719 1445639789 -0.458496 0.009216 -0.058411 0.886719 1445639789 -0.458496 0.009216 -0.058411 0.886719 1445639789 -0.342773 -0.009521 -0.022644 0.939087 1445639789 -0.342773 -0.009521 -0.022644 0.939087 1445639789 -0.342773 -0.009521 -0.022644 0.939087 1445639789 -0.342773 -0.009521 -0.022644 0.939087 1445639789 -0.342773 -0.009521 -0.022644 0.939087 1445639789 -0.342773 -0.009521 -0.022644 0.939087 1445639789 -0.239258 -0.004822 -0.010803 0.970886 1445639789 -0.239258 -0.004822 -0.010803 0.970886 1445639789 -0.239258 -0.004822 -0.010803 0.970886 1445639789 -0.239258 -0.004822 -0.010803 0.970886 1445639789 -0.239258 -0.004822 -0.010803 0.970886 1445639789 -0.239258 -0.004822 -0.010803 0.970886 1445639789 -0.197021 0.012390 -0.002502 0.980286 1445639789 -0.197021 0.012390 -0.002502 0.980286 1445639790 -0.197021 0.012390 -0.002502 0.980286 1445639790 -0.197021 0.012390 -0.002502 0.980286 1445639790 -0.197021 0.012390 -0.002502 0.980286 1445639790 -0.197021 0.012390 -0.002502 0.980286 1445639790 -0.229126 0.034424 0.024597 0.972473 1445639790 -0.229126 0.034424 0.024597 0.972473 1445639790 -0.229126 0.034424 0.024597 0.972473 1445639790 -0.229126 0.034424 0.024597 0.972473 1445639790 -0.229126 0.034424 0.024597 0.972473 1445639790 -0.229126 0.034424 0.024597 0.972473 1445639790 -0.306580 0.036804 0.071289 0.948425 1445639790 -0.306580 0.036804 0.071289 0.948425 1445639790 -0.306580 0.036804 0.071289 0.948425 1445639790 -0.306580 0.036804 0.071289 0.948425 1445639790 -0.306580 0.036804 0.071289 0.948425 1445639790 -0.306580 0.036804 0.071289 0.948425 1445639790 -0.306580 0.036804 0.071289 0.948425 1445639790 -0.426025 0.017944 0.061401 0.902466 1445639790 -0.426025 0.017944 0.061401 0.902466 1445639790 -0.426025 0.017944 0.061401 0.902466 1445639790 -0.426025 0.017944 0.061401 0.902466 1445639790 -0.426025 0.017944 0.061401 0.902466 1445639790 -0.566223 -0.016968 -0.013977 0.823975 1445639790 -0.566223 -0.016968 -0.013977 0.823975 1445639790 -0.566223 -0.016968 -0.013977 0.823975 1445639790 -0.566223 -0.016968 -0.013977 0.823975 1445639790 -0.598328 -0.031128 0.008240 0.800598 1445639790 -0.598328 -0.031128 0.008240 0.800598 1445639790 -0.598328 -0.031128 0.008240 0.800598 1445639790 -0.598328 -0.031128 0.008240 0.800598 1445639790 -0.598328 -0.031128 0.008240 0.800598 1445639790 -0.598328 -0.031128 0.008240 0.800598 1445639790 -0.524780 -0.007263 -0.031372 0.850586 1445639790 -0.524780 -0.007263 -0.031372 0.850586 1445639790 -0.524780 -0.007263 -0.031372 0.850586 1445639790 -0.524780 -0.007263 -0.031372 0.850586 1445639790 -0.524780 -0.007263 -0.031372 0.850586 1445639790 -0.524780 -0.007263 -0.031372 0.850586 1445639790 -0.524780 -0.007263 -0.031372 0.850586 1445639790 -0.420837 -0.008850 -0.036499 0.906372 1445639790 -0.420837 -0.008850 -0.036499 0.906372 1445639790 -0.420837 -0.008850 -0.036499 0.906372 1445639790 -0.420837 -0.008850 -0.036499 0.906372 1445639790 -0.420837 -0.008850 -0.036499 0.906372 1445639790 -0.420837 -0.008850 -0.036499 0.906372 1445639790 -0.315674 -0.022644 -0.041138 0.947693 1445639790 -0.315674 -0.022644 -0.041138 0.947693 1445639790 -0.315674 -0.022644 -0.041138 0.947693 1445639790 -0.315674 -0.022644 -0.041138 0.947693 1445639790 -0.315674 -0.022644 -0.041138 0.947693 1445639790 -0.315674 -0.022644 -0.041138 0.947693 1445639790 -0.239380 -0.035645 -0.065674 0.968018 1445639790 -0.239380 -0.035645 -0.065674 0.968018 1445639790 -0.239380 -0.035645 -0.065674 0.968018 1445639790 -0.239380 -0.035645 -0.065674 0.968018 1445639790 -0.239380 -0.035645 -0.065674 0.968018 1445639790 -0.239380 -0.035645 -0.065674 0.968018 1445639790 -0.216492 -0.025757 -0.090881 0.971680 1445639790 -0.216492 -0.025757 -0.090881 0.971680 1445639790 -0.216492 -0.025757 -0.090881 0.971680 1445639790 -0.216492 -0.025757 -0.090881 0.971680 1445639790 -0.216492 -0.025757 -0.090881 0.971680 1445639790 -0.216492 -0.025757 -0.090881 0.971680 1445639790 -0.216492 -0.025757 -0.090881 0.971680 1445639790 -0.252380 -0.000916 -0.058838 0.965820 1445639790 -0.252380 -0.000916 -0.058838 0.965820 1445639790 -0.252380 -0.000916 -0.058838 0.965820 1445639790 -0.252380 -0.000916 -0.058838 0.965820 1445639790 -0.252380 -0.000916 -0.058838 0.965820 1445639790 -0.252380 -0.000916 -0.058838 0.965820 1445639790 -0.330566 -0.004883 0.033569 0.943176 1445639790 -0.330566 -0.004883 0.033569 0.943176 1445639790 -0.330566 -0.004883 0.033569 0.943176 1445639790 -0.330566 -0.004883 0.033569 0.943176 1445639790 -0.330566 -0.004883 0.033569 0.943176 1445639790 -0.330566 -0.004883 0.033569 0.943176 1445639790 -0.330566 -0.004883 0.033569 0.943176 1445639790 -0.450256 -0.012207 0.029724 0.892273 1445639790 -0.450256 -0.012207 0.029724 0.892273 1445639790 -0.450256 -0.012207 0.029724 0.892273 1445639790 -0.450256 -0.012207 0.029724 0.892273 1445639790 -0.450256 -0.012207 0.029724 0.892273 1445639790 -0.552185 -0.026001 -0.008423 0.833252 1445639790 -0.552185 -0.026001 -0.008423 0.833252 1445639790 -0.552185 -0.026001 -0.008423 0.833252 1445639790 -0.552185 -0.026001 -0.008423 0.833252 1445639790 -0.552185 -0.026001 -0.008423 0.833252 1445639790 -0.552185 -0.026001 -0.008423 0.833252 1445639790 -0.552185 -0.026001 -0.008423 0.833252 1445639790 -0.562073 -0.021362 -0.019470 0.826599 1445639790 -0.562073 -0.021362 -0.019470 0.826599 1445639790 -0.562073 -0.021362 -0.019470 0.826599 1445639790 -0.562073 -0.021362 -0.019470 0.826599 1445639790 -0.562073 -0.021362 -0.019470 0.826599 1445639790 -0.562073 -0.021362 -0.019470 0.826599 1445639790 -0.490723 -0.020752 -0.025391 0.870667 1445639790 -0.490723 -0.020752 -0.025391 0.870667 1445639790 -0.490723 -0.020752 -0.025391 0.870667 1445639790 -0.490723 -0.020752 -0.025391 0.870667 1445639790 -0.490723 -0.020752 -0.025391 0.870667 1445639790 -0.490723 -0.020752 -0.025391 0.870667 1445639790 -0.383850 -0.025085 -0.037415 0.922302 1445639790 -0.383850 -0.025085 -0.037415 0.922302 1445639790 -0.383850 -0.025085 -0.037415 0.922302 1445639790 -0.383850 -0.025085 -0.037415 0.922302 1445639790 -0.383850 -0.025085 -0.037415 0.922302 1445639790 -0.383850 -0.025085 -0.037415 0.922302 1445639790 -0.383850 -0.025085 -0.037415 0.922302 1445639790 -0.269958 -0.033752 -0.047119 0.961121 1445639790 -0.269958 -0.033752 -0.047119 0.961121 1445639790 -0.269958 -0.033752 -0.047119 0.961121 1445639791 -0.269958 -0.033752 -0.047119 0.961121 1445639791 -0.269958 -0.033752 -0.047119 0.961121 1445639791 -0.269958 -0.033752 -0.047119 0.961121 1445639791 -0.180420 -0.029663 -0.046753 0.981995 1445639791 -0.180420 -0.029663 -0.046753 0.981995 1445639791 -0.180420 -0.029663 -0.046753 0.981995 1445639791 -0.180420 -0.029663 -0.046753 0.981995 1445639791 -0.180420 -0.029663 -0.046753 0.981995 1445639791 -0.168518 0.007080 -0.029114 0.985229 1445639791 -0.168518 0.007080 -0.029114 0.985229 1445639791 -0.168518 0.007080 -0.029114 0.985229 1445639791 -0.168518 0.007080 -0.029114 0.985229 1445639791 -0.230408 0.028015 0.037231 0.971924 1445639791 -0.230408 0.028015 0.037231 0.971924 1445639791 -0.230408 0.028015 0.037231 0.971924 1445639791 -0.230408 0.028015 0.037231 0.971924 1445639791 -0.230408 0.028015 0.037231 0.971924 1445639791 -0.230408 0.028015 0.037231 0.971924 1445639791 -0.328003 0.015686 0.094238 0.939819 1445639791 -0.328003 0.015686 0.094238 0.939819 1445639791 -0.328003 0.015686 0.094238 0.939819 1445639791 -0.328003 0.015686 0.094238 0.939819 1445639791 -0.328003 0.015686 0.094238 0.939819 1445639791 -0.328003 0.015686 0.094238 0.939819 1445639791 -0.468262 -0.013062 0.068359 0.880859 1445639791 -0.468262 -0.013062 0.068359 0.880859 1445639791 -0.468262 -0.013062 0.068359 0.880859 1445639791 -0.468262 -0.013062 0.068359 0.880859 1445639791 -0.468262 -0.013062 0.068359 0.880859 1445639791 -0.468262 -0.013062 0.068359 0.880859 1445639791 -0.591370 -0.052124 -0.001099 0.804688 1445639791 -0.591370 -0.052124 -0.001099 0.804688 1445639791 -0.591370 -0.052124 -0.001099 0.804688 1445639791 -0.591370 -0.052124 -0.001099 0.804688 1445639791 -0.591370 -0.052124 -0.001099 0.804688 1445639791 -0.591370 -0.052124 -0.001099 0.804688 1445639791 -0.569153 -0.047302 0.011414 0.820801 1445639791 -0.569153 -0.047302 0.011414 0.820801 1445639791 -0.569153 -0.047302 0.011414 0.820801 1445639791 -0.569153 -0.047302 0.011414 0.820801 1445639791 -0.569153 -0.047302 0.011414 0.820801 1445639791 -0.569153 -0.047302 0.011414 0.820801 1445639791 -0.569153 -0.047302 0.011414 0.820801 1445639791 -0.437378 -0.016846 -0.046021 0.897949 1445639791 -0.437378 -0.016846 -0.046021 0.897949 1445639791 -0.437378 -0.016846 -0.046021 0.897949 1445639791 -0.437378 -0.016846 -0.046021 0.897949 1445639791 -0.437378 -0.016846 -0.046021 0.897949 1445639791 -0.437378 -0.016846 -0.046021 0.897949 1445639791 -0.437378 -0.016846 -0.046021 0.897949 1445639791 -0.295715 -0.017578 -0.008728 0.955078 1445639791 -0.295715 -0.017578 -0.008728 0.955078 1445639791 -0.295715 -0.017578 -0.008728 0.955078 1445639791 -0.295715 -0.017578 -0.008728 0.955078 1445639791 -0.295715 -0.017578 -0.008728 0.955078 1445639791 -0.295715 -0.017578 -0.008728 0.955078 1445639791 -0.164673 0.008057 -0.026245 0.985962 1445639791 -0.164673 0.008057 -0.026245 0.985962 1445639791 -0.164673 0.008057 -0.026245 0.985962 1445639791 -0.164673 0.008057 -0.026245 0.985962 1445639791 -0.164673 0.008057 -0.026245 0.985962 1445639791 -0.164673 0.008057 -0.026245 0.985962 1445639791 -0.109802 0.038879 -0.008362 0.993103 1445639791 -0.109802 0.038879 -0.008362 0.993103 1445639791 -0.109802 0.038879 -0.008362 0.993103 1445639791 -0.109802 0.038879 -0.008362 0.993103 1445639791 -0.109802 0.038879 -0.008362 0.993103 1445639791 -0.109802 0.038879 -0.008362 0.993103 1445639791 -0.164856 0.067993 0.035828 0.983276 1445639791 -0.164856 0.067993 0.035828 0.983276 1445639791 -0.164856 0.067993 0.035828 0.983276 1445639791 -0.164856 0.067993 0.035828 0.983276 1445639791 -0.164856 0.067993 0.035828 0.983276 1445639791 -0.164856 0.067993 0.035828 0.983276 1445639791 -0.164856 0.067993 0.035828 0.983276 1445639791 -0.267700 0.069885 0.098999 0.955811 1445639791 -0.267700 0.069885 0.098999 0.955811 1445639791 -0.267700 0.069885 0.098999 0.955811 1445639791 -0.267700 0.069885 0.098999 0.955811 1445639791 -0.267700 0.069885 0.098999 0.955811 1445639791 -0.267700 0.069885 0.098999 0.955811 1445639791 -0.388000 0.058167 0.073975 0.916809 1445639791 -0.388000 0.058167 0.073975 0.916809 1445639791 -0.388000 0.058167 0.073975 0.916809 1445639791 -0.388000 0.058167 0.073975 0.916809 1445639791 -0.388000 0.058167 0.073975 0.916809 1445639791 -0.388000 0.058167 0.073975 0.916809 1445639791 -0.535217 0.035583 0.002625 0.843933 1445639791 -0.535217 0.035583 0.002625 0.843933 1445639791 -0.535217 0.035583 0.002625 0.843933 1445639791 -0.535217 0.035583 0.002625 0.843933 1445639791 -0.660461 -0.025879 -0.016052 0.750244 1445639791 -0.660461 -0.025879 -0.016052 0.750244 1445639791 -0.660461 -0.025879 -0.016052 0.750244 1445639791 -0.660461 -0.025879 -0.016052 0.750244 1445639791 -0.660461 -0.025879 -0.016052 0.750244 1445639791 -0.660461 -0.025879 -0.016052 0.750244 1445639791 -0.622131 0.015564 -0.032959 0.782104 1445639791 -0.622131 0.015564 -0.032959 0.782104 1445639791 -0.622131 0.015564 -0.032959 0.782104 1445639791 -0.622131 0.015564 -0.032959 0.782104 1445639791 -0.622131 0.015564 -0.032959 0.782104 1445639791 -0.622131 0.015564 -0.032959 0.782104 1445639791 -0.514282 0.001038 -0.045837 0.856384 1445639791 -0.514282 0.001038 -0.045837 0.856384 1445639791 -0.514282 0.001038 -0.045837 0.856384 1445639792 -0.514282 0.001038 -0.045837 0.856384 1445639792 -0.514282 0.001038 -0.045837 0.856384 1445639792 -0.384033 -0.019836 -0.020325 0.922852 1445639792 -0.384033 -0.019836 -0.020325 0.922852 1445639792 -0.384033 -0.019836 -0.020325 0.922852 1445639792 -0.384033 -0.019836 -0.020325 0.922852 1445639792 -0.384033 -0.019836 -0.020325 0.922852 1445639792 -0.384033 -0.019836 -0.020325 0.922852 1445639792 -0.258850 -0.037659 -0.017578 0.965027 1445639792 -0.258850 -0.037659 -0.017578 0.965027 1445639792 -0.258850 -0.037659 -0.017578 0.965027 1445639792 -0.258850 -0.037659 -0.017578 0.965027 1445639792 -0.258850 -0.037659 -0.017578 0.965027 1445639792 -0.258850 -0.037659 -0.017578 0.965027 1445639792 -0.183716 -0.047729 -0.011292 0.981750 1445639792 -0.183716 -0.047729 -0.011292 0.981750 1445639792 -0.183716 -0.047729 -0.011292 0.981750 1445639792 -0.183716 -0.047729 -0.011292 0.981750 1445639792 -0.183716 -0.047729 -0.011292 0.981750 1445639792 -0.183716 -0.047729 -0.011292 0.981750 1445639792 -0.190430 -0.021301 -0.003540 0.981445 1445639792 -0.190430 -0.021301 -0.003540 0.981445 1445639792 -0.190430 -0.021301 -0.003540 0.981445 1445639792 -0.190430 -0.021301 -0.003540 0.981445 1445639792 -0.190430 -0.021301 -0.003540 0.981445 1445639792 -0.190430 -0.021301 -0.003540 0.981445 1445639792 -0.258362 -0.003418 0.070984 0.963379 1445639792 -0.258362 -0.003418 0.070984 0.963379 1445639792 -0.258362 -0.003418 0.070984 0.963379 1445639792 -0.258362 -0.003418 0.070984 0.963379 1445639792 -0.258362 -0.003418 0.070984 0.963379 1445639792 -0.258362 -0.003418 0.070984 0.963379 1445639792 -0.365723 -0.002258 0.117676 0.923218 1445639792 -0.365723 -0.002258 0.117676 0.923218 1445639792 -0.365723 -0.002258 0.117676 0.923218 1445639792 -0.365723 -0.002258 0.117676 0.923218 1445639792 -0.365723 -0.002258 0.117676 0.923218 1445639792 -0.365723 -0.002258 0.117676 0.923218 1445639792 -0.365723 -0.002258 0.117676 0.923218 1445639792 -0.511963 -0.017395 0.082275 0.854858 1445639792 -0.511963 -0.017395 0.082275 0.854858 1445639792 -0.511963 -0.017395 0.082275 0.854858 1445639792 -0.511963 -0.017395 0.082275 0.854858 1445639792 -0.511963 -0.017395 0.082275 0.854858 1445639792 -0.511963 -0.017395 0.082275 0.854858 1445639792 -0.598938 -0.021484 0.015137 0.800354 1445639792 -0.598938 -0.021484 0.015137 0.800354 1445639792 -0.598938 -0.021484 0.015137 0.800354 1445639792
[truncated: 169,186 more chars]
