# Supplementary material for: Quaternion-Based Gesture Recognition Using Wireless Wearable Motion Capture Sensors
Source: Sensors (Basel). 2016 Apr 28;16(5):605. doi: 10.3390/s16050605 (PMC4883296; doi:10.3390/s16050605)
Supplement: Supplementary file 1 [file sensors-16-00605-s001.zip › MultiSensorGestureData/P11/1. Jab/Training18.txt]

0.762939 0.212097 0.559631 -0.244324 1445639667 0.762939 0.212097 0.559631 -0.244324 1445639667 0.762939 0.212097 0.559631 -0.244324 1445639667 0.762939 0.212097 0.559631 -0.244324 1445639667 0.762939 0.212097 0.559631 -0.244324 1445639667 0.762817 0.211731 0.559937 -0.244141 1445639667 0.762817 0.211731 0.559937 -0.244141 1445639667 0.762817 0.211731 0.559937 -0.244141 1445639667 0.762817 0.211731 0.559937 -0.244141 1445639667 0.762817 0.211731 0.559937 -0.244141 1445639667 0.762817 0.211731 0.559937 -0.244141 1445639667 0.762756 0.211731 0.560120 -0.244019 1445639667 0.762756 0.211731 0.560120 -0.244019 1445639667 0.762756 0.211731 0.560120 -0.244019 1445639667 0.762756 0.211731 0.560120 -0.244019 1445639667 0.762756 0.211731 0.560120 -0.244019 1445639667 0.762756 0.211731 0.560120 -0.244019 1445639667 0.762817 0.211792 0.560059 -0.243958 1445639667 0.762817 0.211792 0.560059 -0.243958 1445639667 0.762817 0.211792 0.560059 -0.243958 1445639667 0.762817 0.211792 0.560059 -0.243958 1445639667 0.762817 0.211792 0.560059 -0.243958 1445639667 0.762817 0.211792 0.560059 -0.243958 1445639667 0.762817 0.211792 0.560059 -0.243958 1445639667 0.762756 0.211975 0.560303 -0.243347 1445639667 0.762756 0.211975 0.560303 -0.243347 1445639667 0.762756 0.211975 0.560303 -0.243347 1445639667 0.762756 0.211975 0.560303 -0.243347 1445639667 0.762756 0.211975 0.560303 -0.243347 1445639667 0.762756 0.211975 0.560303 -0.243347 1445639667 0.764343 0.209290 0.561035 -0.239136 1445639667 0.764343 0.209290 0.561035 -0.239136 1445639667 0.764343 0.209290 0.561035 -0.239136 1445639667 0.764343 0.209290 0.561035 -0.239136 1445639667 0.764343 0.209290 0.561035 -0.239136 1445639667 0.764343 0.209290 0.561035 -0.239136 1445639667 0.768860 0.202393 0.561218 -0.229980 1445639667 0.768860 0.202393 0.561218 -0.229980 1445639667 0.768860 0.202393 0.561218 -0.229980 1445639667 0.768860 0.202393 0.561218 -0.229980 1445639667 0.768860 0.202393 0.561218 -0.229980 1445639668 0.768860 0.202393 0.561218 -0.229980 1445639668 0.768860 0.202393 0.561218 -0.229980 1445639668 0.776001 0.190735 0.561157 -0.215698 1445639668 0.776001 0.190735 0.561157 -0.215698 1445639668 0.776001 0.190735 0.561157 -0.215698 1445639668 0.776001 0.190735 0.561157 -0.215698 1445639668 0.776001 0.190735 0.561157 -0.215698 1445639668 0.776001 0.190735 0.561157 -0.215698 1445639668 0.782410 0.174927 0.563232 -0.199768 1445639668 0.782410 0.174927 0.563232 -0.199768 1445639668 0.782410 0.174927 0.563232 -0.199768 1445639668 0.782410 0.174927 0.563232 -0.199768 1445639668 0.782410 0.174927 0.563232 -0.199768 1445639668 0.782410 0.174927 0.563232 -0.199768 1445639668 0.784851 0.162842 0.566956 -0.189636 1445639668 0.784851 0.162842 0.566956 -0.189636 1445639668 0.784851 0.162842 0.566956 -0.189636 1445639668 0.784851 0.162842 0.566956 -0.189636 1445639668 0.784851 0.162842 0.566956 -0.189636 1445639668 0.784851 0.162842 0.566956 -0.189636 1445639668 0.784607 0.156128 0.570984 -0.184082 1445639668 0.784607 0.156128 0.570984 -0.184082 1445639668 0.784607 0.156128 0.570984 -0.184082 1445639668 0.784607 0.156128 0.570984 -0.184082 1445639668 0.784607 0.156128 0.570984 -0.184082 1445639668 0.784607 0.156128 0.570984 -0.184082 1445639668 0.784607 0.156128 0.570984 -0.184082 1445639668 0.782959 0.151184 0.576721 -0.177307 1445639668 0.782959 0.151184 0.576721 -0.177307 1445639668 0.782959 0.151184 0.576721 -0.177307 1445639668 0.782959 0.151184 0.576721 -0.177307 1445639668 0.782959 0.151184 0.576721 -0.177307 1445639668 0.782959 0.151184 0.576721 -0.177307 1445639668 0.777832 0.156616 0.582581 -0.175842 1445639668 0.777832 0.156616 0.582581 -0.175842 1445639668 0.777832 0.156616 0.582581 -0.175842 1445639668 0.777832 0.156616 0.582581 -0.175842 1445639668 0.777832 0.156616 0.582581 -0.175842 1445639668 0.777832 0.156616 0.582581 -0.175842 1445639668 0.773865 0.163208 0.585938 -0.176392 1445639668 0.773865 0.163208 0.585938 -0.176392 1445639668 0.773865 0.163208 0.585938 -0.176392 1445639668 0.773865 0.163208 0.585938 -0.176392 1445639668 0.773865 0.163208 0.585938 -0.176392 1445639668 0.773865 0.163208 0.585938 -0.176392 1445639668 0.778992 0.153442 0.583618 -0.170227 1445639668 0.778992 0.153442 0.583618 -0.170227 1445639668 0.778992 0.153442 0.583618 -0.170227 1445639668 0.778992 0.153442 0.583618 -0.170227 1445639668 0.778992 0.153442 0.583618 -0.170227 1445639668 0.778992 0.153442 0.583618 -0.170227 1445639668 0.786316 0.139282 0.580566 -0.158752 1445639668 0.786316 0.139282 0.580566 -0.158752 1445639668 0.786316 0.139282 0.580566 -0.158752 1445639668 0.786316 0.139282 0.580566 -0.158752 1445639668 0.786316 0.139282 0.580566 -0.158752 1445639668 0.786316 0.139282 0.580566 -0.158752 1445639668 0.786316 0.139282 0.580566 -0.158752 1445639668 0.788086 0.132629 0.583069 -0.145935 1445639668 0.788086 0.132629 0.583069 -0.145935 1445639668 0.788086 0.132629 0.583069 -0.145935 1445639668 0.788086 0.132629 0.583069 -0.145935 1445639668 0.788086 0.132629 0.583069 -0.145935 1445639668 0.788086 0.132629 0.583069 -0.145935 1445639668 0.787476 0.127380 0.587219 -0.136902 1445639668 0.787476 0.127380 0.587219 -0.136902 1445639668 0.787476 0.127380 0.587219 -0.136902 1445639668 0.787476 0.127380 0.587219 -0.136902 1445639668 0.787476 0.127380 0.587219 -0.136902 1445639668 0.787476 0.127380 0.587219 -0.136902 1445639668 0.787842 0.114136 0.591553 -0.127441 1445639668 0.787842 0.114136 0.591553 -0.127441 1445639668 0.787842 0.114136 0.591553 -0.127441 1445639668 0.787842 0.114136 0.591553 -0.127441 1445639668 0.787842 0.114136 0.591553 -0.127441 1445639668 0.787720 0.105713 0.594238 -0.123047 1445639668 0.787720 0.105713 0.594238 -0.123047 1445639668 0.787720 0.105713 0.594238 -0.123047 1445639668 0.787720 0.105713 0.594238 -0.123047 1445639668 0.787720 0.105713 0.594238 -0.123047 1445639668 0.787720 0.105713 0.594238 -0.123047 1445639668 0.788452 0.100098 0.595215 -0.117981 1445639668 0.788452 0.100098 0.595215 -0.117981 1445639668 0.788452 0.100098 0.595215 -0.117981 1445639668 0.788452 0.100098 0.595215 -0.117981 1445639668 0.788452 0.100098 0.595215 -0.117981 1445639668 0.788452 0.100098 0.595215 -0.117981 1445639668 0.788452 0.100098 0.595215 -0.117981 1445639668 0.790100 0.096191 0.594543 -0.113831 1445639668 0.790100 0.096191 0.594543 -0.113831 1445639668 0.790100 0.096191 0.594543 -0.113831 1445639668 0.790100 0.096191 0.594543 -0.113831 1445639668 0.790100 0.096191 0.594543 -0.113831 1445639668 0.790100 0.096191 0.594543 -0.113831 1445639668 0.790833 0.099304 0.592773 -0.115051 1445639668 0.790833 0.099304 0.592773 -0.115051 1445639668 0.790833 0.099304 0.592773 -0.115051 1445639668 0.790833 0.099304 0.592773 -0.115051 1445639668 0.790833 0.099304 0.592773 -0.115051 1445639668 0.790833 0.099304 0.592773 -0.115051 1445639668 0.791748 0.110474 0.588135 -0.122314 1445639668 0.791748 0.110474 0.588135 -0.122314 1445639668 0.791748 0.110474 0.588135 -0.122314 1445639668 0.791748 0.110474 0.588135 -0.122314 1445639668 0.791748 0.110474 0.588135 -0.122314 1445639668 0.791748 0.110474 0.588135 -0.122314 1445639668 0.794312 0.117432 0.582397 -0.126282 1445639668 0.794312 0.117432 0.582397 -0.126282 1445639668 0.794312 0.117432 0.582397 -0.126282 1445639668 0.794312 0.117432 0.582397 -0.126282 1445639668 0.794312 0.117432 0.582397 -0.126282 1445639668 0.794312 0.117432 0.582397 -0.126282 1445639669 0.800232 0.106018 0.579163 -0.113525 1445639669 0.800232 0.106018 0.579163 -0.113525 1445639669 0.800232 0.106018 0.579163 -0.113525 1445639669 0.800232 0.106018 0.579163 -0.113525 1445639669 0.800232 0.106018 0.579163 -0.113525 1445639669 0.800232 0.106018 0.579163 -0.113525 1445639669 0.799866 0.104797 0.580933 -0.108093 1445639669 0.799866 0.104797 0.580933 -0.108093 1445639669 0.799866 0.104797 0.580933 -0.108093 1445639669 0.799866 0.104797 0.580933 -0.108093 1445639669 0.799866 0.104797 0.580933 -0.108093 1445639669 0.799866 0.104797 0.580933 -0.108093 1445639669 0.795837 0.119141 0.582397 -0.114929 1445639669 0.795837 0.119141 0.582397 -0.114929 1445639669 0.795837 0.119141 0.582397 -0.114929 1445639669 0.795837 0.119141 0.582397 -0.114929 1445639669 0.795837 0.119141 0.582397 -0.114929 1445639669 0.795837 0.119141 0.582397 -0.114929 1445639669 0.792175 0.127197 0.585022 -0.118042 1445639669 0.792175 0.127197 0.585022 -0.118042 1445639669 0.792175 0.127197 0.585022 -0.118042 1445639669 0.792175 0.127197 0.585022 -0.118042 1445639669 0.792175 0.127197 0.585022 -0.118042 1445639669 0.792175 0.127197 0.585022 -0.118042 1445639669 0.790222 0.123779 0.589539 -0.111938 1445639669 0.790222 0.123779 0.589539 -0.111938 1445639669 0.790222 0.123779 0.589539 -0.111938 1445639669 0.790222 0.123779 0.589539 -0.111938 1445639669 0.790222 0.123779 0.589539 -0.111938 1445639669 0.790222 0.123779 0.589539 -0.111938 1445639669 0.790222 0.123779 0.589539 -0.111938 1445639669 0.789185 0.117126 0.593628 -0.104614 1445639669 0.789185 0.117126 0.593628 -0.104614 1445639669 0.789185 0.117126 0.593628 -0.104614 1445639669 0.789185 0.117126 0.593628 -0.104614 1445639669 0.789185 0.117126 0.593628 -0.104614 1445639669 0.789185 0.117126 0.593628 -0.104614 1445639669 0.788818 0.115723 0.594971 -0.101440 1445639669 0.788818 0.115723 0.594971 -0.101440 1445639669 0.788818 0.115723 0.594971 -0.101440 1445639669 0.788818 0.115723 0.594971 -0.101440 1445639669 0.788818 0.115723 0.594971 -0.101440 1445639669 0.788818 0.115723 0.594971 -0.101440 1445639669 0.788818 0.115723 0.594971 -0.101440 1445639669 0.790039 0.116150 0.593079 -0.102356 1445639669 0.790039 0.116150 0.593079 -0.102356 1445639669 0.790039 0.116150 0.593079 -0.102356 1445639669 0.790039 0.116150 0.593079 -0.102356 1445639669 0.790039 0.116150 0.593079 -0.102356 1445639669 0.790039 0.116150 0.593079 -0.102356 1445639669 0.793152 0.110229 0.589661 -0.104614 1445639669 0.793152 0.110229 0.589661 -0.104614 1445639669 0.793152 0.110229 0.589661 -0.104614 1445639669 0.793152 0.110229 0.589661 -0.104614 1445639669 0.793152 0.110229 0.589661 -0.104614 1445639669 0.793152 0.110229 0.589661 -0.104614 1445639669 0.795288 0.103943 0.587585 -0.106750 1445639669 0.795288 0.103943 0.587585 -0.106750 1445639669 0.795288 0.103943 0.587585 -0.106750 1445639669 0.795288 0.103943 0.587585 -0.106750 1445639669 0.795288 0.103943 0.587585 -0.106750 1445639669 0.795288 0.103943 0.587585 -0.106750 1445639669 0.793762 0.110229 0.585754 -0.120728 1445639669 0.793762 0.110229 0.585754 -0.120728 1445639669 0.793762 0.110229 0.585754 -0.120728 1445639669 0.793762 0.110229 0.585754 -0.120728 1445639669 0.793762 0.110229 0.585754 -0.120728 1445639669 0.793762 0.110229 0.585754 -0.120728 1445639669 0.793762 0.110229 0.585754 -0.120728 1445639669 0.794006 0.116333 0.581543 -0.133301 1445639669 0.794006 0.116333 0.581543 -0.133301 1445639669 0.794006 0.116333 0.581543 -0.133301 1445639669 0.794006 0.116333 0.581543 -0.133301 1445639669 0.794006 0.116333 0.581543 -0.133301 1445639669 0.794006 0.116333 0.581543 -0.133301 1445639669 0.796021 0.109985 0.580811 -0.129578 1445639669 0.796021 0.109985 0.580811 -0.129578 1445639669 0.796021 0.109985 0.580811 -0.129578 1445639669 0.796021 0.109985 0.580811 -0.129578 1445639669 0.796021 0.109985 0.580811 -0.129578 1445639669 0.796021 0.109985 0.580811 -0.129578 1445639669 0.794556 0.106445 0.585205 -0.121765 1445639669 0.794556 0.106445 0.585205 -0.121765 1445639669 0.794556 0.106445 0.585205 -0.121765 1445639669 0.794556 0.106445 0.585205 -0.121765 1445639669 0.794556 0.106445 0.585205 -0.121765 1445639669 0.794556 0.106445 0.585205 -0.121765 1445639669 0.790527 0.110474 0.590271 -0.119995 1445639669 0.790527 0.110474 0.590271 -0.119995 1445639669 0.790527 0.110474 0.590271 -0.119995 1445639669 0.790527 0.110474 0.590271 -0.119995 1445639669 0.790527 0.110474 0.590271 -0.119995 1445639669 0.790527 0.110474 0.590271 -0.119995 1445639669 0.788025 0.108521 0.595337 -0.112854 1445639669 0.788025 0.108521 0.595337 -0.112854 1445639669 0.788025 0.108521 0.595337 -0.112854 1445639669 0.788025 0.108521 0.595337 -0.112854 1445639669 0.788025 0.108521 0.595337 -0.112854 1445639669 0.788025 0.108521 0.595337 -0.112854 1445639669 0.788147 0.097229 0.599854 -0.097229 1445639669 0.788147 0.097229 0.599854 -0.097229 1445639669 0.788147 0.097229 0.599854 -0.097229 1445639669 0.788147 0.097229 0.599854 -0.097229 1445639669 0.788147 0.097229 0.599854 -0.097229 1445639669 0.788147 0.097229 0.599854 -0.097229 1445639669 0.790466 0.081360 0.602234 -0.075989 1445639669 0.790466 0.081360 0.602234 -0.075989 1445639669 0.790466 0.081360 0.602234 -0.075989 1445639669 0.790466 0.081360 0.602234 -0.075989 1445639669 0.790466 0.081360 0.602234 -0.075989 1445639669 0.790466 0.081360 0.602234 -0.075989 1445639669 0.792725 0.073669 0.601807 -0.061951 1445639670 0.792725 0.073669 0.601807 -0.061951 1445639670 0.792725 0.073669 0.601807 -0.061951 1445639670 0.792725 0.073669 0.601807 -0.061951 1445639670 0.792725 0.073669 0.601807 -0.061951 1445639670 0.792725 0.073669 0.601807 -0.061951 1445639670 0.794617 0.075256 0.599365 -0.060486 1445639670 0.794617 0.075256 0.599365 -0.060486 1445639670 0.794617 0.075256 0.599365 -0.060486 1445639670 0.794617 0.075256 0.599365 -0.060486 1445639670 0.794617 0.075256 0.599365 -0.060486 1445639670 0.794617 0.075256 0.599365 -0.060486 1445639670 0.794617 0.075256 0.599365 -0.060486 1445639670 0.796509 0.079895 0.595398 -0.067932 1445639670 0.796509 0.079895 0.595398 -0.067932 1445639670 0.796509 0.079895 0.595398 -0.067932 1445639670 0.796509 0.079895 0.595398 -0.067932 1445639670 0.796509 0.079895 0.595398 -0.067932 1445639670 0.798767 0.076477 0.592346 -0.071411 1445639670 0.798767 0.076477 0.592346 -0.071411 1445639670 0.798767 0.076477 0.592346 -0.071411 1445639670 0.798767 0.076477 0.592346 -0.071411 1445639670 0.798767 0.076477 0.592346 -0.071411 1445639670 0.798767 0.076477 0.592346 -0.071411 1445639670 0.798767 0.076477 0.592346 -0.071411 1445639670 0.798767 0.083923 0.589966 -0.082275 1445639670 0.798767 0.083923 0.589966 -0.082275 1445639670 0.798767 0.083923 0.589966 -0.082275 1445639670 0.798767 0.083923 0.589966 -0.082275 1445639670 0.798767 0.083923 0.589966 -0.082275 1445639670 0.796204 0.102417 0.587952 -0.098816 1445639670 0.796204 0.102417 0.587952 -0.098816 1445639670 0.796204 0.102417 0.587952 -0.098816 1445639670 0.796204 0.102417 0.587952 -0.098816 1445639670 0.796204 0.102417 0.587952 -0.098816 1445639670 0.796204 0.102417 0.587952 -0.098816 1445639670 0.794495 0.112000 0.586670 -0.109619 1445639670 0.794495 0.112000 0.586670 -0.109619 1445639670 0.794495 0.112000 0.586670 -0.109619 1445639670 0.794495 0.112000 0.586670 -0.109619 1445639670 0.794495 0.112000 0.586670 -0.109619 1445639670 0.794495 0.112000 0.586670 -0.109619 1445639670 0.794861 0.105957 0.587769 -0.106873 1445639670 0.794861 0.105957 0.587769 -0.106873 1445639670 0.794861 0.105957 0.587769 -0.106873 1445639670 0.794861 0.105957 0.587769 -0.106873 1445639670 0.794861 0.105957 0.587769 -0.106873 1445639670 0.794861 0.105957 0.587769 -0.106873 1445639670 0.794861 0.105957 0.587769 -0.106873 1445639670 0.791748 0.102478 0.593079 -0.103821 1445639670 0.791748 0.102478 0.593079 -0.103821 1445639670 0.791748 0.102478 0.593079 -0.103821 1445639670 0.791748 0.102478 0.593079 -0.103821 1445639670 0.791748 0.102478 0.593079 -0.103821 1445639670 0.786194 0.109558 0.598389 -0.108276 1445639670 0.786194 0.109558 0.598389 -0.108276 1445639670 0.786194 0.109558 0.598389 -0.108276 1445639670 0.786194 0.109558 0.598389 -0.108276 1445639670 0.786194 0.109558 0.598389 -0.108276 1445639670 0.786194 0.109558 0.598389 -0.108276 1445639670 0.786194 0.109558 0.598389 -0.108276 1445639670 0.782776 0.112061 0.602417 -0.108154 1445639670 0.782776 0.112061 0.602417 -0.108154 1445639670 0.782776 0.112061 0.602417 -0.108154 1445639670 0.782776 0.112061 0.602417 -0.108154 1445639670 0.782776 0.112061 0.602417 -0.108154 1445639670 0.782776 0.112061 0.602417 -0.108154 1445639670 0.782593 0.103760 0.605835 -0.097961 1445639670 0.782593 0.103760 0.605835 -0.097961 1445639670 0.782593 0.103760 0.605835 -0.097961 1445639670 0.782593 0.103760 0.605835 -0.097961 1445639670 0.782593 0.103760 0.605835 -0.097961 1445639670 0.782593 0.103760 0.605835 -0.097961 1445639670 0.784363 0.092651 0.607422 -0.084595 1445639670 0.784363 0.092651 0.607422 -0.084595 1445639670 0.784363 0.092651 0.607422 -0.084595 1445639670 0.784363 0.092651 0.607422 -0.084595 1445639670 0.784363 0.092651 0.607422 -0.084595 1445639670 0.784363 0.092651 0.607422 -0.084595 1445639670 0.785950 0.088135 0.606934 -0.077698 1445639670 0.785950 0.088135 0.606934 -0.077698 1445639670 0.785950 0.088135 0.606934 -0.077698 1445639670 0.785950 0.088135 0.606934 -0.077698 1445639670 0.785950 0.088135 0.606934 -0.077698 1445639670 0.785950 0.088135 0.606934 -0.077698 1445639670 0.787292 0.089478 0.604797 -0.079529 1445639670 0.787292 0.089478 0.604797 -0.079529 1445639670 0.787292 0.089478 0.604797 -0.079529 1445639670 0.787292 0.089478 0.604797 -0.079529 1445639670 0.787292 0.089478 0.604797 -0.079529 1445639670 0.789734 0.090210 0.600708 -0.085022 1445639670 0.789734 0.090210 0.600708 -0.085022 1445639670 0.789734 0.090210 0.600708 -0.085022 1445639670 0.789734 0.090210 0.600708 -0.085022 1445639670 0.789734 0.090210 0.600708 -0.085022 1445639670 0.789734 0.090210 0.600708 -0.085022 1445639670 0.791504 0.089233 0.598511 -0.085144 1445639670 0.791504 0.089233 0.598511 -0.085144 1445639670 0.791504 0.089233 0.598511 -0.085144 1445639670 0.791504 0.089233 0.598511 -0.085144 1445639670 0.791504 0.089233 0.598511 -0.085144 1445639670 0.791504 0.089233 0.598511 -0.085144 1445639670 0.791504 0.089233 0.598511 -0.085144 1445639670 0.790894 0.098145 0.597229 -0.089905 1445639670 0.790894 0.098145 0.597229 -0.089905 1445639670 0.790894 0.098145 0.597229 -0.089905 1445639670 0.790894 0.098145 0.597229 -0.089905 1445639670 0.790894 0.098145 0.597229 -0.089905 1445639670 0.789551 0.111755 0.595703 -0.095825 1445639670 0.789551 0.111755 0.595703 -0.095825 1445639671 0.789551 0.111755 0.595703 -0.095825 1445639671 0.789551 0.111755 0.595703 -0.095825 1445639671 0.789551 0.111755 0.595703 -0.095825 1445639671 0.789551 0.111755 0.595703 -0.095825 1445639671 0.789551 0.111755 0.595703 -0.095825 1445639671 0.788940 0.114929 0.596069 -0.094971 1445639671 0.788940 0.114929 0.596069 -0.094971 1445639671 0.788940 0.114929 0.596069 -0.094971 1445639671 0.788940 0.114929 0.596069 -0.094971 1445639671 0.788940 0.114929 0.596069 -0.094971 1445639671 0.788940 0.114929 0.596069 -0.094971 1445639671 0.789246 0.104187 0.599060 -0.085632 1445639671 0.789246 0.104187 0.599060 -0.085632 1445639671 0.789246 0.104187 0.599060 -0.085632 1445639671 0.789246 0.104187 0.599060 -0.085632 1445639671 0.789246 0.104187 0.599060 -0.085632 1445639671 0.789246 0.104187 0.599060 -0.085632 1445639671 0.786011 0.099182 0.604553 -0.082642 1445639671 0.786011 0.099182 0.604553 -0.082642 1445639671 0.786011 0.099182 0.604553 -0.082642 1445639671 0.786011 0.099182 0.604553 -0.082642 1445639671 0.786011 0.099182 0.604553 -0.082642 1445639671 0.782532 0.101685 0.608337 -0.084290 1445639671 0.782532 0.101685 0.608337 -0.084290 1445639671 0.782532 0.101685 0.608337 -0.084290 1445639671 0.782532 0.101685 0.608337 -0.084290 1445639671 0.782532 0.101685 0.608337 -0.084290 1445639671 0.782532 0.101685 0.608337 -0.084290 1445639671 0.782532 0.101685 0.608337 -0.084290 1445639671 0.781311 0.097595 0.611206 -0.079834 1445639671 0.781311 0.097595 0.611206 -0.079834 1445639671 0.781311 0.097595 0.611206 -0.079834 1445639671 0.781311 0.097595 0.611206 -0.079834 1445639671 0.781311 0.097595 0.611206 -0.079834 1445639671 0.781311 0.097595 0.611206 -0.079834 1445639671 0.782104 0.085999 0.613220 -0.068787 1445639671 0.782104 0.085999 0.613220 -0.068787 1445639671 0.782104 0.085999 0.613220 -0.068787 1445639671 0.782104 0.085999 0.613220 -0.068787 1445639671 0.782104 0.085999 0.613220 -0.068787 1445639671 0.782104 0.085999 0.613220 -0.068787 1445639671 0.782654 0.079224 0.614258 -0.061462 1445639671 0.782654 0.079224 0.614258 -0.061462 1445639671 0.782654 0.079224 0.614258 -0.061462 1445639671 0.782654 0.079224 0.614258 -0.061462 1445639671 0.782654 0.079224 0.614258 -0.061462 1445639671 0.782654 0.079224 0.614258 -0.061462 1445639671 0.782654 0.076904 0.614807 -0.058594 1445639671 0.782654 0.076904 0.614807 -0.058594 1445639671 0.782654 0.076904 0.614807 -0.058594 1445639671 0.782654 0.076904 0.614807 -0.058594 1445639671 0.782654 0.076904 0.614807 -0.058594 1445639671 0.782654 0.076904 0.614807 -0.058594 1445639671 0.784607 0.075378 0.612366 -0.060303 1445639671 0.784607 0.075378 0.612366 -0.060303 1445639671 0.784607 0.075378 0.612366 -0.060303 1445639671 0.784607 0.075378 0.612366 -0.060303 1445639671 0.784607 0.075378 0.612366 -0.060303 1445639671 0.784607 0.075378 0.612366 -0.060303 1445639671 0.787048 0.072998 0.609131 -0.063965 1445639671 0.787048 0.072998 0.609131 -0.063965 1445639671 0.787048 0.072998 0.609131 -0.063965 1445639671 0.787048 0.072998 0.609131 -0.063965 1445639671 0.787048 0.072998 0.609131 -0.063965 1445639671 0.787048 0.072998 0.609131 -0.063965 1445639671 0.788452 0.081726 0.605042 -0.074036 1445639671 0.788452 0.081726 0.605042 -0.074036 1445639671 0.788452 0.081726 0.605042 -0.074036 1445639671 0.788452 0.081726 0.605042 -0.074036 1445639671 0.788452 0.081726 0.605042 -0.074036 1445639671 0.788452 0.081726 0.605042 -0.074036 1445639671 0.788879 0.097900 0.600281 -0.087402 1445639671 0.788879 0.097900 0.600281 -0.087402 1445639671 0.788879 0.097900 0.600281 -0.087402 1445639671 0.788879 0.097900 0.600281 -0.087402 1445639671 0.788879 0.097900 0.600281 -0.087402 1445639671 0.788879 0.097900 0.600281 -0.087402 1445639671 0.789673 0.106445 0.596375 -0.096497 1445639671 0.789673 0.106445 0.596375 -0.096497 1445639671 0.789673 0.106445 0.596375 -0.096497 1445639671 0.789673 0.106445 0.596375 -0.096497 1445639671 0.789673 0.106445 0.596375 -0.096497 1445639671 0.789673 0.106445 0.596375 -0.096497 1445639671 0.790649 0.103516 0.595581 -0.097046 1445639671 0.790649 0.103516 0.595581 -0.097046 1445639671 0.790649 0.103516 0.595581 -0.097046 1445639671 0.790649 0.103516 0.595581 -0.097046 1445639671 0.790649 0.103516 0.595581 -0.097046 1445639671 0.790649 0.103516 0.595581 -0.097046 1445639671 0.789368 0.100891 0.597656 -0.096985 1445639671 0.789368 0.100891 0.597656 -0.096985 1445639671 0.789368 0.100891 0.597656 -0.096985 1445639671 0.789368 0.100891 0.597656 -0.096985 1445639671 0.789368 0.100891 0.597656 -0.096985 1445639671 0.789368 0.100891 0.597656 -0.096985 1445639671 0.787476 0.102051 0.599670 -0.098694 1445639671 0.787476 0.102051 0.599670 -0.098694 1445639671 0.787476 0.102051 0.599670 -0.098694 1445639671 0.787476 0.102051 0.599670 -0.098694 1445639671 0.787476 0.102051 0.599670 -0.098694 1445639671 0.787476 0.102051 0.599670 -0.098694 1445639671 0.785645 0.099976 0.602539 -0.097961 1445639671 0.785645 0.099976 0.602539 -0.097961 1445639671 0.785645 0.099976 0.602539 -0.097961 1445639671 0.785645 0.099976 0.602539 -0.097961 1445639671 0.785645 0.099976 0.602539 -0.097961 1445639671 0.785645 0.099976 0.602539 -0.097961 1445639671 0.784546 0.092346 0.605957 -0.093323 1445639671 0.784546 0.092346 0.605957 -0.093323 1445639671 0.784546 0.092346 0.605957 -0.093323 1445639672 0.784546 0.092346 0.605957 -0.093323 1445639672 0.784546 0.092346 0.605957 -0.093323 1445639672 0.784546 0.092346 0.605957 -0.093323 1445639672 0.783630 0.086487 0.608582 -0.089294 1445639672 0.783630 0.086487 0.608582 -0.089294 1445639672 0.783630 0.086487 0.608582 -0.089294 1445639672 0.783630 0.086487 0.608582 -0.089294 1445639672 0.783630 0.086487 0.608582 -0.089294 1445639672 0.783630 0.086487 0.608582 -0.089294 1445639672 0.783630 0.086487 0.608582 -0.089294 1445639672 0.783569 0.086487 0.609009 -0.086792 1445639672 0.783569 0.086487 0.609009 -0.086792 1445639672 0.783569 0.086487 0.609009 -0.086792 1445639672 0.783569 0.086487 0.609009 -0.086792 1445639672 0.783569 0.086487 0.609009 -0.086792 1445639672 0.783569 0.086487 0.609009 -0.086792 1445639672 0.783691 0.092163 0.607727 -0.088867 1445639672 0.783691 0.092163 0.607727 -0.088867 1445639672 0.783691 0.092163 0.607727 -0.088867 1445639672 0.783691 0.092163 0.607727 -0.088867 1445639672 0.783691 0.092163 0.607727 -0.088867 1445639672 0.783691 0.092163 0.607727 -0.088867 1445639672 0.783508 0.096558 0.607178 -0.089844 1445639672 0.783508 0.096558 0.607178 -0.089844 1445639672 0.783508 0.096558 0.607178 -0.089844 1445639672 0.783508 0.096558 0.607178 -0.089844 1445639672 0.783508 0.096558 0.607178 -0.089844 1445639672 0.783508 0.096558 0.607178 -0.089844 1445639672 0.784668 0.101257 0.604431 -0.092651 1445639672 0.784668 0.101257 0.604431 -0.092651 1445639672 0.784668 0.101257 0.604431 -0.092651 1445639672 0.784668 0.101257 0.604431 -0.092651 1445639672 0.784668 0.101257 0.604431 -0.092651 1445639672 0.784668 0.101257 0.604431 -0.092651 1445639672 0.785706 0.113647 0.599182 -0.103333 1445639672 0.785706 0.113647 0.599182 -0.103333 1445639672 0.785706 0.113647 0.599182 -0.103333 1445639672 0.785706 0.113647 0.599182 -0.103333 1445639672 0.785706 0.113647 0.599182 -0.103333 1445639672 0.785706 0.113647 0.599182 -0.103333 1445639672 0.787903 0.120728 0.593750 -0.109497 1445639672 0.787903 0.120728 0.593750 -0.109497 1445639672 0.787903 0.120728 0.593750 -0.109497 1445639672 0.787903 0.120728 0.593750 -0.109497 1445639672 0.787903 0.120728 0.593750 -0.109497 1445639672 0.787903 0.120728 0.593750 -0.109497 1445639672 0.790161 0.115479 0.592529 -0.105713 1445639672 0.790161 0.115479 0.592529 -0.105713 1445639672 0.790161 0.115479 0.592529 -0.105713 1445639672 0.790161 0.115479 0.592529 -0.105713 1445639672 0.790161 0.115479 0.592529 -0.105713 1445639672 0.790161 0.115479 0.592529 -0.105713 1445639672 0.789307 0.108398 0.595459 -0.102661 1445639672 0.789307 0.108398 0.595459 -0.102661 1445639672 0.789307 0.108398 0.595459 -0.102661 1445639672 0.789307 0.108398 0.595459 -0.102661 1445639672 0.789307 0.108398 0.595459 -0.102661 1445639672 0.789307 0.108398 0.595459 -0.102661 1445639672 0.787170 0.105591 0.598694 -0.103638 1445639672 0.787170 0.105591 0.598694 -0.103638 1445639672 0.787170 0.105591 0.598694 -0.103638 1445639672 0.787170 0.105591 0.598694 -0.103638 1445639672 0.787170 0.105591 0.598694 -0.103638 1445639672 0.787170 0.105591 0.598694 -0.103638 1445639672 0.785217 0.100586 0.602722 -0.099854 1445639672 0.785217 0.100586 0.602722 -0.099854 1445639672 0.785217 0.100586 0.602722 -0.099854 1445639672 0.785217 0.100586 0.602722 -0.099854 1445639672 0.785217 0.100586 0.602722 -0.099854 1445639672 0.785217 0.100586 0.602722 -0.099854 1445639672 0.784058 0.089722 0.607788 -0.088196 1445639672 0.784058 0.089722 0.607788 -0.088196 1445639672 0.784058 0.089722 0.607788 -0.088196 1445639672 0.784058 0.089722 0.607788 -0.088196 1445639672 0.784058 0.089722 0.607788 -0.088196 1445639672 0.784058 0.089722 0.607788 -0.088196 1445639672 0.782898 0.080078 0.611938 -0.078003 1445639672 0.782898 0.080078 0.611938 -0.078003 1445639672 0.782898 0.080078 0.611938 -0.078003 1445639672 0.782898 0.080078 0.611938 -0.078003 1445639672 0.782898 0.080078 0.611938 -0.078003 1445639672 0.782898 0.080078 0.611938 -0.078003 1445639672 0.781128 0.078796 0.615051 -0.072327 1445639672 0.781128 0.078796 0.615051 -0.072327 1445639672 0.781128 0.078796 0.615051 -0.072327 1445639672 0.781128 0.078796 0.615051 -0.072327 1445639672 0.781128 0.078796 0.615051 -0.072327 1445639672 0.778870 0.088623 0.616028 -0.077026 1445639672 0.778870 0.088623 0.616028 -0.077026 1445639672 0.778870 0.088623 0.616028 -0.077026 1445639672 0.778870 0.088623 0.616028 -0.077026 1445639672 0.778870 0.088623 0.616028 -0.077026 1445639672 0.778870 0.088623 0.616028 -0.077026 1445639672 0.780090 0.092041 0.613831 -0.077759 1445639672 0.780090 0.092041 0.613831 -0.077759 1445639672 0.780090 0.092041 0.613831 -0.077759 1445639672 0.780090 0.092041 0.613831 -0.077759 1445639672 0.780090 0.092041 0.613831 -0.077759 1445639672 0.780090 0.092041 0.613831 -0.077759 1445639672 0.780090 0.092041 0.613831 -0.077759 1445639672 0.783020 0.096497 0.608521 -0.085205 1445639672 0.783020 0.096497 0.608521 -0.085205 1445639672 0.783020 0.096497 0.608521 -0.085205 1445639672 0.783020 0.096497 0.608521 -0.085205 1445639672 0.783020 0.096497 0.608521 -0.085205 1445639672 0.783020 0.096497 0.608521 -0.085205 1445639672 0.785889 0.109863 0.600769 -0.096436 1445639672 0.785889 0.109863 0.600769 -0.096436 1445639672 0.785889 0.109863 0.600769 -0.096436 1445639673 0.785889 0.109863 0.600769 -0.096436 1445639673 0.785889 0.109863 0.600769 -0.096436 1445639673 0.785889 0.109863 0.600769 -0.096436 1445639673 0.788818 0.117065 0.594727 -0.101379 1445639673 
0.817139 0.225952 0.520264 -0.102234 1445639678 0.817139 0.225952 0.520264 -0.102234 1445639678 0.844238 0.174683 0.484741 -0.147461 1445639678 0.844238 0.174683 0.484741 -0.147461 1445639678 0.844238 0.174683 0.484741 -0.147461 1445639678 0.844238 0.174683 0.484741 -0.147461 1445639678 0.844238 0.174683 0.484741 -0.147461 1445639678 0.844238 0.174683 0.484741 -0.147461 1445639678 0.876709 0.091675 0.408508 -0.236694 1445639678 0.876709 0.091675 0.408508 -0.236694 1445639678 0.876709 0.091675 0.408508 -0.236694 1445639678 0.876709 0.091675 0.408508 -0.236694 1445639678 0.876709 0.091675 0.408508 -0.236694 1445639678 0.876709 0.091675 0.408508 -0.236694 1445639678 0.876709 0.091675 0.408508 -0.236694 1445639678 0.884583 -0.011658 0.320801 -0.338196 1445639678 0.884583 -0.011658 0.320801 -0.338196 1445639678 0.884583 -0.011658 0.320801 -0.338196 1445639678 0.884583 -0.011658 0.320801 -0.338196 1445639678 0.884583 -0.011658 0.320801 -0.338196 1445639678 0.884583 -0.011658 0.320801 -0.338196 1445639678 0.863586 -0.077454 0.273560 -0.416382 1445639678 0.863586 -0.077454 0.273560 -0.416382 1445639678 0.863586 -0.077454 0.273560 -0.416382 1445639678 0.863586 -0.077454 0.273560 -0.416382 1445639678 0.863586 -0.077454 0.273560 -0.416382 1445639678 0.863586 -0.077454 0.273560 -0.416382 1445639678 0.863586 -0.077454 0.273560 -0.416382 1445639678 0.829041 -0.051086 0.209412 -0.515930 1445639678 0.829041 -0.051086 0.209412 -0.515930 1445639678 0.829041 -0.051086 0.209412 -0.515930 1445639678 0.829041 -0.051086 0.209412 -0.515930 1445639678 0.829041 -0.051086 0.209412 -0.515930 1445639678 0.829041 -0.051086 0.209412 -0.515930 1445639678 0.824219 0.008789 0.135742 -0.549622 1445639678 0.824219 0.008789 0.135742 -0.549622 1445639678 0.824219 0.008789 0.135742 -0.549622 1445639678 0.824219 0.008789 0.135742 -0.549622 1445639678 0.824219 0.008789 0.135742 -0.549622 1445639678 0.824219 0.008789 0.135742 -0.549622 1445639678 0.846558 0.027832 0.115906 -0.518799 1445639678 0.846558 0.027832 0.115906 -0.518799 1445639678 0.846558 0.027832 0.115906 -0.518799 1445639678 0.846558 0.027832 0.115906 -0.518799 1445639678 0.846558 0.027832 0.115906 -0.518799 1445639678 0.846558 0.027832 0.115906 -0.518799 1445639678 0.880310 0.020813 0.145264 -0.451172 1445639678 0.880310 0.020813 0.145264 -0.451172 1445639678 0.880310 0.020813 0.145264 -0.451172 1445639679 0.880310 0.020813 0.145264 -0.451172 1445639679 0.880310 0.020813 0.145264 -0.451172 1445639679 0.880310 0.020813 0.145264 -0.451172 1445639679 0.901550 0.048218 0.179321 -0.390686 1445639679 0.901550 0.048218 0.179321 -0.390686 1445639679 0.901550 0.048218 0.179321 -0.390686 1445639679 0.901550 0.048218 0.179321 -0.390686 1445639679 0.901550 0.048218 0.179321 -0.390686 1445639679 0.901550 0.048218 0.179321 -0.390686 1445639679 0.917603 0.082703 0.212769 -0.325378 1445639679 0.917603 0.082703 0.212769 -0.325378 1445639679 0.917603 0.082703 0.212769 -0.325378 1445639679 0.917603 0.082703 0.212769 -0.325378 1445639679 0.917603 0.082703 0.212769 -0.325378 1445639679 0.917603 0.082703 0.212769 -0.325378 1445639679 0.924377 0.074829 0.245422 -0.282166 1445639679 0.924377 0.074829 0.245422 -0.282166 1445639679 0.924377 0.074829 0.245422 -0.282166 1445639679 0.924377 0.074829 0.245422 -0.282166 1445639679 0.924377 0.074829 0.245422 -0.282166 1445639679 0.924377 0.074829 0.245422 -0.282166 1445639679 0.924377 0.074829 0.245422 -0.282166 1445639679 0.923462 0.037720 0.235474 -0.300537 1445639679 0.923462 0.037720 0.235474 -0.300537 1445639679 0.923462 0.037720 0.235474 -0.300537 1445639679 0.923462 0.037720 0.235474 -0.300537 1445639679 0.923462 0.037720 0.235474 -0.300537 1445639679 0.923462 0.037720 0.235474 -0.300537 1445639679 0.910034 -0.003906 0.207336 -0.358826 1445639679 0.910034 -0.003906 0.207336 -0.358826 1445639679 0.910034 -0.003906 0.207336 -0.358826 1445639679 0.910034 -0.003906 0.207336 -0.358826 1445639679 0.910034 -0.003906 0.207336 -0.358826 1445639679 0.910034 -0.003906 0.207336 -0.358826 1445639679 0.883179 -0.032043 0.183105 -0.430542 1445639679 0.883179 -0.032043 0.183105 -0.430542 1445639679 0.883179 -0.032043 0.183105 -0.430542 1445639679 0.883179 -0.032043 0.183105 -0.430542 1445639679 0.883179 -0.032043 0.183105 -0.430542 1445639679 0.883179 -0.032043 0.183105 -0.430542 1445639679 0.848694 -0.006348 0.159302 -0.504272 1445639679 0.848694 -0.006348 0.159302 -0.504272 1445639679 0.848694 -0.006348 0.159302 -0.504272 1445639679 0.848694 -0.006348 0.159302 -0.504272 1445639679 0.848694 -0.006348 0.159302 -0.504272 1445639679 0.848694 -0.006348 0.159302 -0.504272 1445639679 0.839050 0.023499 0.120911 -0.529907 1445639679 0.839050 0.023499 0.120911 -0.529907 1445639679 0.839050 0.023499 0.120911 -0.529907 1445639679 0.839050 0.023499 0.120911 -0.529907 1445639679 0.839050 0.023499 0.120911 -0.529907 1445639679 0.839050 0.023499 0.120911 -0.529907 1445639679 0.839050 0.023499 0.120911 -0.529907 1445639679 0.860046 0.030090 0.131897 -0.491943 1445639679 0.860046 0.030090 0.131897 -0.491943 1445639679 0.860046 0.030090 0.131897 -0.491943 1445639679 0.860046 0.030090 0.131897 -0.491943 1445639679 0.860046 0.030090 0.131897 -0.491943 1445639679 0.860046 0.030090 0.131897 -0.491943 1445639679 0.889526 0.020569 0.170898 -0.423218 1445639679 0.889526 0.020569 0.170898 -0.423218 1445639679 0.889526 0.020569 0.170898 -0.423218 1445639679 0.889526 0.020569 0.170898 -0.423218 1445639679 0.889526 0.020569 0.170898 -0.423218 1445639679 0.889526 0.020569 0.170898 -0.423218 1445639679 0.906616 0.037415 0.195801 -0.371765 1445639679 0.906616 0.037415 0.195801 -0.371765 1445639679 0.906616 0.037415 0.195801 -0.371765 1445639679 0.906616 0.037415 0.195801 -0.371765 1445639679 0.906616 0.037415 0.195801 -0.371765 1445639679 0.906616 0.037415 0.195801 -0.371765 1445639679 0.922668 0.055908 0.230225 -0.304077 1445639679 0.922668 0.055908 0.230225 -0.304077 1445639679 0.922668 0.055908 0.230225 -0.304077 1445639679 0.922668 0.055908 0.230225 -0.304077 1445639679 0.922668 0.055908 0.230225 -0.304077 1445639679 0.922668 0.055908 0.230225 -0.304077 1445639679 0.922668 0.055908 0.230225 -0.304077 1445639679 0.926514 0.024902 0.244812 -0.284546 1445639679 0.926514 0.024902 0.244812 -0.284546 1445639679 0.926514 0.024902 0.244812 -0.284546 1445639679 0.926514 0.024902 0.244812 -0.284546 1445639679 0.926514 0.024902 0.244812 -0.284546 1445639679 0.926514 0.024902 0.244812 -0.284546 1445639679 0.922180 -0.005066 0.221741 -0.316895 1445639679 0.922180 -0.005066 0.221741 -0.316895 1445639679 0.922180 -0.005066 0.221741 -0.316895 1445639679 0.922180 -0.005066 0.221741 -0.316895 1445639679 0.922180 -0.005066 0.221741 -0.316895 1445639679 0.903320 -0.013123 0.177368 -0.390381 1445639679 0.903320 -0.013123 0.177368 -0.390381 1445639679 0.903320 -0.013123 0.177368 -0.390381 1445639679 0.903320 -0.013123 0.177368 -0.390381 1445639679 0.903320 -0.013123 0.177368 -0.390381 1445639679 0.903320 -0.013123 0.177368 -0.390381 1445639679 0.878052 -0.008240 0.158264 -0.451538 1445639679 0.878052 -0.008240 0.158264 -0.451538 1445639679 0.878052 -0.008240 0.158264 -0.451538 1445639679 0.878052 -0.008240 0.158264 -0.451538 1445639679 0.878052 -0.008240 0.158264 -0.451538 1445639679 0.878052 -0.008240 0.158264 -0.451538 1445639679 0.878052 -0.008240 0.158264 -0.451538 1445639679 0.841797 0.024841 0.120300 -0.525574 1445639679 0.841797 0.024841 0.120300 -0.525574 1445639679 0.841797 0.024841 0.120300 -0.525574 1445639679 0.841797 0.024841 0.120300 -0.525574 1445639679 0.841797 0.024841 0.120300 -0.525574 1445639679 0.841797 0.024841 0.120300 -0.525574 1445639679 0.839172 0.047241 0.099182 -0.532593 1445639679 0.839172 0.047241 0.099182 -0.532593 1445639679 0.839172 0.047241 0.099182 -0.532593 1445639679 0.839172 0.047241 0.099182 -0.532593 1445639680 0.839172 0.047241 0.099182 -0.532593 1445639680 0.839172 0.047241 0.099182 -0.532593 1445639680 0.864929 0.044189 0.122742 -0.484619 1445639680 0.864929 0.044189 0.122742 -0.484619 1445639680 0.864929 0.044189 0.122742 -0.484619 1445639680 0.864929 0.044189 0.122742 -0.484619 1445639680 0.864929 0.044189 0.122742 -0.484619 1445639680 0.864929 0.044189 0.122742 -0.484619 1445639680 0.897095 0.047913 0.157471 -0.409912 1445639680 0.897095 0.047913 0.157471 -0.409912 1445639680 0.897095 0.047913 0.157471 -0.409912 1445639680 0.897095 0.047913 0.157471 -0.409912 1445639680 0.897095 0.047913 0.157471 -0.409912 1445639680 0.897095 0.047913 0.157471 -0.409912 1445639680 0.917419 0.084229 0.183105 -0.342957 1445639680 0.917419 0.084229 0.183105 -0.342957 1445639680 0.917419 0.084229 0.183105 -0.342957 1445639680 0.917419 0.084229 0.183105 -0.342957 1445639680 0.917419 0.084229 0.183105 -0.342957 1445639680 0.917419 0.084229 0.183105 -0.342957 1445639680 0.917419 0.084229 0.183105 -0.342957 1445639680 0.934387 0.095154 0.221680 -0.262024 1445639680 0.934387 0.095154 0.221680 -0.262024 1445639680 0.934387 0.095154 0.221680 -0.262024 1445639680 0.934387 0.095154 0.221680 -0.262024 1445639680 0.934387 0.095154 0.221680 -0.262024 1445639680 0.934387 0.095154 0.221680 -0.262024 1445639680 0.940979 0.063354 0.233337 -0.236633 1445639680 0.940979 0.063354 0.233337 -0.236633 1445639680 0.940979 0.063354 0.233337 -0.236633 1445639680 0.940979 0.063354 0.233337 -0.236633 1445639680 0.940979 0.063354 0.233337 -0.236633 1445639680 0.937805 0.033142 0.205811 -0.277527 1445639680 0.937805 0.033142 0.205811 -0.277527 1445639680 0.937805 0.033142 0.205811 -0.277527 1445639680 0.937805 0.033142 0.205811 -0.277527 1445639680 0.937805 0.033142 0.205811 -0.277527 1445639680 0.937805 0.033142 0.205811 -0.277527 1445639680 0.937805 0.033142 0.205811 -0.277527 1445639680 0.918945 0.013184 0.162842 -0.358887 1445639680 0.918945 0.013184 0.162842 -0.358887 1445639680 0.918945 0.013184 0.162842 -0.358887 1445639680 0.918945 0.013184 0.162842 -0.358887 1445639680 0.918945 0.013184 0.162842 -0.358887 1445639680 0.918945 0.013184 0.162842 -0.358887 1445639680 0.891724 0.003784 0.145142 -0.428589 1445639680 0.891724 0.003784 0.145142 -0.428589 1445639680 0.891724 0.003784 0.145142 -0.428589 1445639680 0.891724 0.003784 0.145142 -0.428589 1445639680 0.891724 0.003784 0.145142 -0.428589 1445639680 0.851685 0.013367 0.136536 -0.505737 1445639680 0.851685 0.013367 0.136536 -0.505737 1445639680 0.851685 0.013367 0.136536 -0.505737 1445639680 0.851685 0.013367 0.136536 -0.505737 1445639680 0.851685 0.013367 0.136536 -0.505737 1445639680 0.851685 0.013367 0.136536 -0.505737 1445639680 0.851685 0.013367 0.136536 -0.505737 1445639680 0.843201 0.028320 0.118164 -0.523621 1445639680 0.843201 0.028320 0.118164 -0.523621 1445639680 0.843201 0.028320 0.118164 -0.523621 1445639680 0.843201 0.028320 0.118164 -0.523621 1445639680 0.843201 0.028320 0.118164 -0.523621 1445639680 0.843201 0.028320 0.118164 -0.523621 1445639680 0.865479 0.032532 0.137085 -0.480713 1445639680 0.865479 0.032532 0.137085 -0.480713 1445639680 0.865479 0.032532 0.137085 -0.480713 1445639680 0.865479 0.032532 0.137085 -0.480713 1445639680 0.865479 0.032532 0.137085 -0.480713 1445639680 0.865479 0.032532 0.137085 -0.480713 1445639680 0.891724 0.038879 0.170349 -0.417419 1445639680 0.891724 0.038879 0.170349 -0.417419 1445639680 0.891724 0.038879 0.170349 -0.417419 1445639680 0.891724 0.038879 0.170349 -0.417419 1445639680 0.891724 0.038879 0.170349 -0.417419 1445639680 0.891724 0.038879 0.170349 -0.417419 1445639680 0.908508 0.072144 0.196838 -0.361389 1445639680 0.908508 0.072144 0.196838 -0.361389 1445639680 0.908508 0.072144 0.196838 -0.361389 1445639680 0.908508 0.072144 0.196838 -0.361389 1445639680 0.908508 0.072144 0.196838 -0.361389 1445639680 0.908508 0.072144 0.196838 -0.361389 1445639680 0.925354 0.090210 0.238037 -0.280762 1445639680 0.925354 0.090210 0.238037 -0.280762 1445639680 0.925354 0.090210 0.238037 -0.280762 1445639680 0.925354 0.090210 0.238037 -0.280762 1445639680 0.925354 0.090210 0.238037 -0.280762 1445639680 0.925354 0.090210 0.238037 -0.280762 1445639680 0.933105 0.056763 0.242188 -0.259521 1445639680 0.933105 0.056763 0.242188 -0.259521 1445639680 0.933105 0.056763 0.242188 -0.259521 1445639680 0.933105 0.056763 0.242188 -0.259521 1445639680 0.933105 0.056763 0.242188 -0.259521 1445639680 0.933105 0.056763 0.242188 -0.259521 1445639680 0.930054 0.028320 0.203369 -0.304626 1445639680 0.930054 0.028320 0.203369 -0.304626 1445639680 0.930054 0.028320 0.203369 -0.304626 1445639680 0.930054 0.028320 0.203369 -0.304626 1445639680 0.930054 0.028320 0.203369 -0.304626 1445639680 0.930054 0.028320 0.203369 -0.304626 1445639680 0.909973 0.000977 0.155457 -0.384338 1445639680 0.909973 0.000977 0.155457 -0.384338 1445639680 0.909973 0.000977 0.155457 -0.384338 1445639680 0.909973 0.000977 0.155457 -0.384338 1445639680 0.909973 0.000977 0.155457 -0.384338 1445639680 0.909973 0.000977 0.155457 -0.384338 1445639680 0.882751 0.003235 0.148560 -0.445679 1445639680 0.882751 0.003235 0.148560 -0.445679 1445639680 0.882751 0.003235 0.148560 -0.445679 1445639680 0.882751 0.003235 0.148560 -0.445679 1445639680 0.882751 0.003235 0.148560 -0.445679 1445639681 0.882751 0.003235 0.148560 -0.445679 1445639681 0.843689 0.022156 0.121155 -0.522461 1445639681 0.843689 0.022156 0.121155 -0.522461 1445639681 0.843689 0.022156 0.121155 -0.522461 1445639681 0.843689 0.022156 0.121155 -0.522461 1445639681 0.843689 0.022156 0.121155 -0.522461 1445639681 0.843689 0.022156 0.121155 -0.522461 1445639681 0.838013 0.030823 0.109924 -0.533508 1445639681 0.838013 0.030823 0.109924 -0.533508 1445639681 0.838013 0.030823 0.109924 -0.533508 1445639681 0.838013 0.030823 0.109924 -0.533508 1445639681 0.838013 0.030823 0.109924 -0.533508 1445639681 0.838013 0.030823 0.109924 -0.533508 1445639681 0.862488 0.026001 0.136230 -0.486694 1445639681 0.862488 0.026001 0.136230 -0.486694 1445639681 0.862488 0.026001 0.136230 -0.486694 1445639681 0.862488 0.026001 0.136230 -0.486694 1445639681 0.862488 0.026001 0.136230 -0.486694 1445639681 0.862488 0.026001 0.136230 -0.486694 1445639681 0.892700 0.039551 0.162659 -0.418274 1445639681 0.892700 0.039551 0.162659 -0.418274 1445639681 0.892700 0.039551 0.162659 -0.418274 1445639681 0.892700 0.039551 0.162659 -0.418274 1445639681 0.892700 0.039551 0.162659 -0.418274 1445639681 0.892700 0.039551 0.162659 -0.418274 1445639681 0.915161 0.081299 0.178528 -0.352112 1445639681 0.915161 0.081299 0.178528 -0.352112 1445639681 0.915161 0.081299 0.178528 -0.352112 1445639681 0.915161 0.081299 0.178528 -0.352112 1445639681 0.915161 0.081299 0.178528 -0.352112 1445639681 0.915161 0.081299 0.178528 -0.352112 1445639681 0.915161 0.081299 0.178528 -0.352112 1445639681 0.937378 0.104492 0.216187 -0.252258 1445639681 0.937378 0.104492 0.216187 -0.252258 1445639681 0.937378 0.104492 0.216187 -0.252258 1445639681 0.937378 0.104492 0.216187 -0.252258 1445639681 0.937378 0.104492 0.216187 -0.252258 1445639681 0.937378 0.104492 0.216187 -0.252258 1445639681 0.949158 0.087158 0.236511 -0.188354 1445639681 0.949158 0.087158 0.236511 -0.188354 1445639681 0.949158 0.087158 0.236511 -0.188354 1445639681 0.949158 0.087158 0.236511 -0.188354 1445639681 0.949158 0.087158 0.236511 -0.188354 1445639681 0.949158 0.087158 0.236511 -0.188354 1445639681 0.953186 0.036743 0.217407 -0.206604 1445639681 0.953186 0.036743 0.217407 -0.206604 1445639681 0.953186 0.036743 0.217407 -0.206604 1445639681 0.953186 0.036743 0.217407 -0.206604 1445639681 0.953186 0.036743 0.217407 -0.206604 1445639681 0.953186 0.036743 0.217407 -0.206604 1445639681 0.937195 -0.002747 0.179993 -0.298584 1445639681 0.937195 -0.002747 0.179993 -0.298584 1445639681 0.937195 -0.002747 0.179993 -0.298584 1445639681 0.937195 -0.002747 0.179993 -0.298584 1445639681 0.937195 -0.002747 0.179993 -0.298584 1445639681 0.937195 -0.002747 0.179993 -0.298584 1445639681 0.937195 -0.002747 0.179993 -0.298584 1445639681 0.897034 -0.018982 0.132568 -0.421204 1445639681 0.897034 -0.018982 0.132568 -0.421204 1445639681 0.897034 -0.018982 0.132568 -0.421204 1445639681 0.897034 -0.018982 0.132568 -0.421204 1445639681 0.897034 -0.018982 0.132568 -0.421204 1445639681 0.897034 -0.018982 0.132568 -0.421204 1445639681 0.839661 0.006958 0.120117 -0.529602 1445639681 0.839661 0.006958 0.120117 -0.529602 1445639681 0.839661 0.006958 0.120117 -0.529602 1445639681 0.839661 0.006958 0.120117 -0.529602 1445639681 0.839661 0.006958 0.120117 -0.529602 1445639681 0.839661 0.006958 0.120117 -0.529602 1445639681 0.808350 0.042969 0.069641 -0.582947 1445639681 0.808350 0.042969 0.069641 -0.582947 1445639681 0.808350 0.042969 0.069641 -0.582947 1445639681 0.808350 0.042969 0.069641 -0.582947 1445639681 0.808350 0.042969 0.069641 -0.582947 1445639681 0.808350 0.042969 0.069641 -0.582947 1445639681 0.825195 0.040405 0.090820 -0.555969 1445639681 0.825195 0.040405 0.090820 -0.555969 1445639681 0.825195 0.040405 0.090820 -0.555969 1445639681 0.825195 0.040405 0.090820 -0.555969 1445639681 0.825195 0.040405 0.090820 -0.555969 1445639681 0.825195 0.040405 0.090820 -0.555969 1445639681 0.867126 0.044312 0.131897 -0.478271 1445639681 0.867126 0.044312 0.131897 -0.478271 1445639681 0.867126 0.044312 0.131897 -0.478271 1445639681 0.867126 0.044312 0.131897 -0.478271 1445639681 0.867126 0.044312 0.131897 -0.478271 1445639681 0.867126 0.044312 0.131897 -0.478271 1445639681 0.892761 0.087036 0.172241 -0.406982 1445639681 0.892761 0.087036 0.172241 -0.406982 1445639681 0.892761 0.087036 0.172241 -0.406982 1445639681 0.892761 0.087036 0.172241 -0.406982 1445639681 0.892761 0.087036 0.172241 -0.406982 1445639681 0.892761 0.087036 0.172241 -0.406982 1445639681 0.921143 0.116699 0.220093 -0.298889 1445639681 0.921143 0.116699 0.220093 -0.298889 1445639681 0.921143 0.116699 0.220093 -0.298889 1445639681 0.921143 0.116699 0.220093 -0.298889 1445639681 0.921143 0.116699 0.220093 -0.298889 1445639681 0.921143 0.116699 0.220093 -0.298889 1445639681 0.921143 0.116699 0.220093 -0.298889 1445639681 0.931091 0.089539 0.271423 -0.226563 1445639681 0.931091 0.089539 0.271423 -0.226563 1445639681 0.931091 0.089539 0.271423 -0.226563 1445639681 0.931091 0.089539 0.271423 -0.226563 1445639681 0.931091 0.089539 0.271423 -0.226563 1445639681 0.935547 0.047791 0.262024 -0.231873 1445639681 0.935547 0.047791 0.262024 -0.231873 1445639681 0.935547 0.047791 0.262024 -0.231873 1445639681 0.935547 0.047791 0.262024 -0.231873 1445639681 0.935547 0.047791 0.262024 -0.231873 1445639681 0.935547 0.047791 0.262024 -0.231873 1445639681 0.935547 0.047791 0.262024 -0.231873 1445639682 0.925720 0.008240 0.220398 -0.307251 1445639682 0.925720 0.008240 0.220398 -0.307251 1445639682 0.925720 0.008240 0.220398 -0.307251 1445639682 0.925720 0.008240 0.220398 -0.307251 1445639682 0.925720 0.008240 0.220398 -0.307251 1445639682 0.925720 0.008240 0.220398 -0.307251 1445639682 0.890259 -0.007690 0.160706 -0.426025 1445639682 0.890259 -0.007690 0.160706 -0.426025 1445639682 0.890259 -0.007690 0.160706 -0.426025 1445639682 0.890259 -0.007690 0.160706 -0.426025 1445639682 0.890259 -0.007690 0.160706 -0.426025 1445639682 0.890259 -0.007690 0.160706 -0.426025 1445639682 0.839966 0.007507 0.128723 -0.527039 1445639682 0.839966 0.007507 0.128723 -0.527039 1445639682 0.839966 0.007507 0.128723 -0.527039 1445639682 0.839966 0.007507 0.128723 -0.527039 1445639682 0.839966 0.007507 0.128723 -0.527039 1445639682 0.839966 0.007507 0.128723 -0.527039 1445639682 0.839966 0.007507 0.128723 -0.527039 1445639682 0.808533 0.050842 0.064880 -0.582642 1445639682 0.808533 0.050842 0.064880 -0.582642 1445639682 0.808533 0.050842 0.064880 -0.582642 1445639682 0.808533 0.050842 0.064880 -0.582642 1445639682 0.808533 0.050842 0.064880 -0.582642 1445639682 0.808533 0.050842 0.064880 -0.582642 1445639682 0.824524 0.047913 0.077637 -0.558411 1445639682 0.824524 0.047913 0.077637 -0.558411 1445639682 0.824524 0.047913 0.077637 -0.558411 1445639682 0.824524 0.047913 0.077637 -0.558411 1445639682 0.824524 0.047913 0.077637 -0.558411 1445639682 0.824524 0.047913 0.077637 -0.558411 1445639682 0.866211 0.026978 0.136475 -0.479858 1445639682 0.866211 0.026978 0.136475 -0.479858 1445639682 0.866211 0.026978 0.136475 -0.479858 1445639682 0.866211 0.026978 0.136475 -0.479858 1445639682 0.866211 0.026978 0.136475 -0.479858 1445639682 0.866211 0.026978 0.136475 -0.479858 1445639682 0.895081 0.056396 0.173340 -0.406860 1445639682 0.895081 0.056396 0.173340 -0.406860 1445639682 0.895081 0.056396 0.173340 -0.406860 1445639682 0.895081 0.056396 0.173340 -0.406860 1445639682 0.895081 0.056396 0.173340 -0.406860 1445639682 0.895081 0.056396 0.173340 -0.406860 1445639682 0.895081 0.056396 0.173340 -0.406860 1445639682 0.923828 0.109192 0.225769 -0.289063 1445639682 0.923828 0.109192 0.225769 -0.289063 1445639682 0.923828 0.109192 0.225769 -0.289063 1445639682 0.923828 0.109192 0.225769 -0.289063 1445639682 0.923828 0.109192 0.225769 -0.289063 1445639682 0.923828 0.109192 0.225769 -0.289063 1445639682 0.933411 0.106079 0.279419 -0.198364 1445639682 0.933411 0.106079 0.279419 -0.198364 1445639682 0.933411 0.106079 0.279419 -0.198364 1445639682 0.933411 0.106079 0.279419 -0.198364 1445639682 0.933411 0.106079 0.279419 -0.198364 1445639682 0.933411 0.106079 0.279419 -0.198364 1445639682 0.936523 0.063782 0.279175 -0.202209 1445639682 0.936523 0.063782 0.279175 -0.202209 1445639682 0.936523 0.063782 0.279175 -0.202209 1445639682 0.936523 0.063782 0.279175 -0.202209 1445639682 0.936523 0.063782 0.279175 -0.202209 1445639682 0.936523 0.063782 0.279175 -0.202209 1445639682 0.929626 -0.001404 0.248413 -0.272156 1445639682 0.929626 -0.001404 0.248413 -0.272156 1445639682 0.929626 -0.001404 0.248413 -0.272156 1445639682 0.929626 -0.001404 0.248413 -0.272156 1445639682 0.929626 -0.001404 0.248413 -0.272156 1445639682 0.929626 -0.001404 0.248413 -0.272156 1445639682 0.929626 -0.001404 0.248413 -0.272156 1445639682 0.900513 -0.018005 0.193909 -0.388733 1445639682 0.900513 -0.018005 0.193909 -0.388733 1445639682 0.900513 -0.018005 0.193909 -0.388733 1445639682 0.900513 -0.018005 0.193909 -0.388733 1445639682 0.900513 -0.018005 0.193909 -0.388733 1445639682 0.855164 -0.002502 0.157349 -0.493896 1445639682 0.855164 -0.002502 0.157349 -0.493896 1445639682 0.855164 -0.002502 0.157349 -0.493896 1445639682 0.855164 -0.002502 0.157349 -0.493896 1445639682 0.809204 0.044617 0.092590 -0.578491 1445639682 0.809204 0.044617 0.092590 -0.578491 1445639682 0.809204 0.044617 0.092590 -0.578491 1445639682 0.809204 0.044617 0.092590 -0.578491 1445639682 0.809204 0.044617 0.092590 -0.578491 1445639682 0.809204 0.044617 0.092590 -0.578491 1445639682 0.809204 0.044617 0.092590 -0.578491 1445639682 0.816650 0.055786 0.086426 -0.567871 1445639682 0.816650 0.055786 0.086426 -0.567871 1445639682 0.816650 0.055786 0.086426 -0.567871 1445639682 0.816650 0.055786 0.086426 -0.567871 1445639682 0.816650 0.055786 0.086426 -0.567871 1445639682 0.816650 0.055786 0.086426 -0.567871 1445639682 0.816650 0.055786 0.086426 -0.567871 1445639682 0.851257 0.039612 0.146545 -0.502258 1445639682 0.851257 0.039612 0.146545 -0.502258 1445639682 0.851257 0.039612 0.146545 -0.502258 1445639682 0.851257 0.039612 0.146545 -0.502258 1445639682 0.851257 0.039612 0.146545 -0.502258 1445639682 0.851257 0.039612 0.146545 -0.502258 1445639682 0.878174 0.055054 0.208679 -0.426819 1445639682 0.878174 0.055054 0.208679 -0.426819 1445639682 0.878174 0.055054 0.208679 -0.426819 1445639682 0.878174 0.055054 0.208679 -0.426819 1445639682 0.878174 0.055054 0.208679 -0.426819 1445639682 0.878174 0.055054 0.208679 -0.426819 1445639682 0.908020 0.087646 0.263245 -0.313843 1445639682 0.908020 0.087646 0.263245 -0.313843 1445639682 0.908020 0.087646 0.263245 -0.313843 1445639682 0.908020 0.087646 0.263245 -0.313843 1445639682 0.908020 0.087646 0.263245 -0.313843 1445639682 0.908020 0.087646 0.263245 -0.313843 1445639682 0.919312 0.089722 0.314514 -0.218689 1445639683 0.919312 0.089722 0.314514 -0.218689 1445639683 0.919312 0.089722 0.314514 -0.218689 1445639683 0.919312 0.089722 0.314514 -0.218689 1445639683 0.919312 0.089722 0.314514 -0.218689 1445639683 0.919312 0.089722 0.314514 -0.218689 1445639683 0.924805 0.053406 0.307068 -0.218018 1445639683 0.924805 0.053406 0.307068 -0.218018 1445639683 0.924805 0.053406 0.307068 -0.218018 1445639683 0.924805 0.053406 0.307068 -0.218018 1445639683 0.924805 0.053406 0.307068 -0.218018 1445639683 0.924805 0.053406 0.307068 -0.218018 1445639683 0.924805 0.053406 0.307068 -0.218018 1445639683 0.918030 0.023987 0.249695 -0.307068 1445639683 0.918030 0.023987 0.249695 -0.307068 1445639683 0.918030 0.023987 0.249695 -0.307068 1445639683 0.918030 0.023987 0.249695 -0.307068 1445639683 0.918030 0.023987 0.249695 -0.307068 1445639683 0.918030 0.023987 0.249695 -0.307068 1445639683 0.883789 0.006897 0.163879 -0.438171 1445639683 0.883789 0.006897 0.163879 -0.438171 1445639683 0.883789 0.006897 0.163879 -0.438171 1445639683 0.883789 0.006897 0.163879 -0.438171 1445639683 0.883789 0.006897 0.163879 -0.438171 1445639683 0.883789 0.006897 0.163879 -0.438171 1445639683 0.824829 0.012573 0.103638 -0.555664 1445639683 0.824829 0.012573 0.103638 -0.555664 1445639683 0.824829 0.012573 0.103638 -0.555664 1445639683 0.824829 0.012573 0.103638 -0.555664 1445639683 0.824829 0.012573 0.103638 -0.555664 1445639683 0.824829 0.012573 0.103638 -0.555664 1445639683 0.811584 0.070007 0.039124 -0.578735 1445639683 0.811584 0.070007 0.039124 -0.578735 1445639683 0.811584 0.070007 0.039124 -0.578735 1445639683 0.811584 0.070007 0.039124 -0.578735 1445639683 0.811584 0.070007 0.039124 -0.578735 1445639683 0.811584 0.070007 0.039124 -0.578735 1445639683 0.834473 0.057312 0.063782 -0.544373 1445639683 0.834473 0.057312 0.063782 -0.544373 1445639683 0.834473 0.057312 0.063782 -0.544373 1445639683 0.834473 0.057312 0.063782 -0.544373 1445639683 0.834473 0.057312 0.063782 -0.544373 1445639683 0.834473 0.057312 0.063782 -0.544373 1445639683 0.868225 0.022949 0.128418 -0.478699 1445639683 0.868225 0.022949 0.128418 -0.478699 1445639683 0.868225 0.022949 0.128418 -0.478699 1445639683 0.868225 0.022949 0.128418 -0.478699 1445639683 0.868225 0.022949 0.128418 -0.478699 1445639683 0.868225 0.022949 0.128418 -0.478699 1445639683 0.891663 0.056885 0.175720 -0.413269 1445639683 0.891663 0.056885 0.175720 -0.413269 1445639683 0.891663 0.056885 0.175720 -0.413269 1445639683 0.891663 0.056885 0.175720 -0.413269 1445639683 0.891663 0.056885 0.175720 -0.413269 1445639683 0.891663 0.056885 0.175720 -0.413269 1445639683 0.891663 0.056885 0.175720 -0.413269 1445639683 0.914490 0.107544 0.234009 -0.311890 1445639683 0.914490 0.107544 0.234009 -0.311890 1445639683 0.914490 0.107544 0.234009 -0.311890 1445639683 0.914490 0.107544 0.234009 -0.311890 1445639683 0.914490 0.107544 0.234009 -0.311890 1445639683 0.918396 0.111206 0.287598 -0.247681 1445639683 0.918396 0.111206 0.287598 -0.247681 1445639683 0.918396 0.111206 0.287598 -0.247681 1445639683 0.918396 0.111206 0.287598 -0.247681 1445639683 0.918396 0.111206 0.287598 -0.247681 1445639683 0.918396 0.111206 0.287598 -0.247681 1445639683 0.918396 0.111206 0.287598 -0.247681 1445639683 0.922974 0.094910 0.286011 -0.239197 1445639683 0.922974 0.094910 0.286011 -0.239197 1445639683 0.922974 0.094910 0.286011 -0.239197 1445639683 0.922974 0.094910 0.286011 -0.239197 1445639683 0.922974 0.094910 0.286011 -0.239197 1445639683 0.922974 0.094910 0.286011 -0.239197 1445639683 0.918945 0.062561 0.240845 -0.305786 1445639683 0.918945 0.062561 0.240845 -0.305786 1445639683 0.918945 0.062561 0.240845 -0.305786 1445639683 0.918945 0.062561 0.240845 -0.305786 1445639683 0.918945 0.062561 0.240845 -0.305786 1445639683 0.918945 0.062561 0.240845 -0.305786 1445639683 0.918945 0.062561 0.240845 -0.305786 1445639683 0.890442 0.022705 0.174988 -0.419434 1445639683 0.890442 0.022705 0.174988 -0.419434 1445639683 0.890442 0.022705 0.174988 -0.419434 1445639683 0.890442 0.022705 0.174988 -0.419434 1445639683 0.890442 0.022705 0.174988 -0.419434 1445639683 
0.783447 0.152039 0.578674 -0.167847 1445639690 0.783447 0.152039 0.578674 -0.167847 1445639690 0.783447 0.152039 0.578674 -0.167847 1445639690 0.783447 0.152039 0.578674 -0.167847 1445639690 0.783447 0.152039 0.578674 -0.167847 1445639690 0.783447 0.152039 0.578674 -0.167847 1445639690 0.783447 0.152039 0.578674 -0.167847 1445639690 0.784180 0.145142 0.580688 -0.163330 1445639690 0.784180 0.145142 0.580688 -0.163330 1445639690 0.784180 0.145142 0.580688 -0.163330 1445639690 0.784180 0.145142 0.580688 -0.163330 1445639690 0.784180 0.145142 0.580688 -0.163330 1445639690 0.784180 0.145142 0.580688 -0.163330 1445639690 0.783691 0.140930 0.584167 -0.157166 1445639690 0.783691 0.140930 0.584167 -0.157166 1445639690 0.783691 0.140930 0.584167 -0.157166 1445639690 0.783691 0.140930 0.584167 -0.157166 1445639690 0.782410 0.146179 0.585815 -0.152405 1445639690 0.782410 0.146179 0.585815 -0.152405 1445639690 0.782410 0.146179 0.585815 -0.152405 1445639690 0.782410 0.146179 0.585815 -0.152405 1445639690 0.782410 0.146179 0.585815 -0.152405 1445639690 0.782410 0.146179 0.585815 -0.152405 1445639690 0.784546 0.140747 0.587952 -0.137756 1445639690 0.784546 0.140747 0.587952 -0.137756 1445639690 0.784546 0.140747 0.587952 -0.137756 1445639690 0.784546 0.140747 0.587952 -0.137756 1445639690 0.784546 0.140747 0.587952 -0.137756 1445639690 0.784546 0.140747 0.587952 -0.137756 1445639690 0.789673 0.124329 0.589722 -0.114441 1445639690 0.789673 0.124329 0.589722 -0.114441 1445639690 0.789673 0.124329 0.589722 -0.114441 1445639690 0.789673 0.124329 0.589722 -0.114441 1445639690 0.789673 0.124329 0.589722 -0.114441 1445639690 0.789673 0.124329 0.589722 -0.114441 1445639690 0.789673 0.124329 0.589722 -0.114441 1445639690 0.790405 0.118530 0.592285 -0.101379 1445639690 0.790405 0.118530 0.592285 -0.101379 1445639690 0.790405 0.118530 0.592285 -0.101379 1445639690 0.790405 0.118530 0.592285 -0.101379 1445639690 0.790405 0.118530 0.592285 -0.101379 1445639690 0.788879 0.117676 0.596497 -0.088989 1445639690 0.788879 0.117676 0.596497 -0.088989 1445639690 0.788879 0.117676 0.596497 -0.088989 1445639690 0.788879 0.117676 0.596497 -0.088989 1445639690 0.788879 0.117676 0.596497 -0.088989 1445639690 0.788879 0.117676 0.596497 -0.088989 1445639690 0.788330 0.108521 0.601624 -0.069092 1445639690 0.788330 0.108521 0.601624 -0.069092 1445639690 0.788330 0.108521 0.601624 -0.069092 1445639690 0.788330 0.108521 0.601624 -0.069092 1445639690 0.788330 0.108521 0.601624 -0.069092 1445639690 0.788330 0.108521 0.601624 -0.069092 1445639690 0.788330 0.108521 0.601624 -0.069092 1445639690 0.788086 0.095459 0.606201 -0.047180 1445639690 0.788086 0.095459 0.606201 -0.047180 1445639691 0.788086 0.095459 0.606201 -0.047180 1445639691 0.788086 0.095459 0.606201 -0.047180 1445639691 0.788086 0.095459 0.606201 -0.047180 1445639691 0.788086 0.095459 0.606201 -0.047180 1445639691 0.788574 0.084229 0.608337 -0.028809 1445639691 0.788574 0.084229 0.608337 -0.028809 1445639691 0.788574 0.084229 0.608337 -0.028809 1445639691 0.788574 0.084229 0.608337 -0.028809 1445639691 0.788574 0.084229 0.608337 -0.028809 1445639691 0.788574 0.084229 0.608337 -0.028809 1445639691 0.788147 0.081665 0.609314 -0.027344 1445639691 0.788147 0.081665 0.609314 -0.027344 1445639691 0.788147 0.081665 0.609314 -0.027344 1445639691 0.788147 0.081665 0.609314 -0.027344 1445639691 0.788147 0.081665 0.609314 -0.027344 1445639691 0.788147 0.081665 0.609314 -0.027344 1445639691 0.789490 0.080322 0.607422 -0.035339 1445639691 0.789490 0.080322 0.607422 -0.035339 1445639691 0.789490 0.080322 0.607422 -0.035339 1445639691 0.789490 0.080322 0.607422 -0.035339 1445639691 0.789490 0.080322 0.607422 -0.035339 1445639691 0.789490 0.080322 0.607422 -0.035339 1445639691 0.792297 0.076355 0.603577 -0.044556 1445639691 0.792297 0.076355 0.603577 -0.044556 1445639691 0.792297 0.076355 0.603577 -0.044556 1445639691 0.792297 0.076355 0.603577 -0.044556 1445639691 0.792297 0.076355 0.603577 -0.044556 1445639691 0.792297 0.076355 0.603577 -0.044556 1445639691 0.794067 0.078369 0.600220 -0.054504 1445639691 0.794067 0.078369 0.600220 -0.054504 1445639691 0.794067 0.078369 0.600220 -0.054504 1445639691 0.794067 0.078369 0.600220 -0.054504 1445639691 0.794067 0.078369 0.600220 -0.054504 1445639691 0.794067 0.078369 0.600220 -0.054504 1445639691 0.794922 0.087280 0.596436 -0.067810 1445639691 0.794922 0.087280 0.596436 -0.067810 1445639691 0.794922 0.087280 0.596436 -0.067810 1445639691 0.794922 0.087280 0.596436 -0.067810 1445639691 0.794922 0.087280 0.596436 -0.067810 1445639691 0.794922 0.087280 0.596436 -0.067810 1445639691 0.794922 0.087280 0.596436 -0.067810 1445639691 0.796692 0.088257 0.593384 -0.072998 1445639691 0.796692 0.088257 0.593384 -0.072998 1445639691 0.796692 0.088257 0.593384 -0.072998 1445639691 0.796692 0.088257 0.593384 -0.072998 1445639691 0.796692 0.088257 0.593384 -0.072998 1445639691 0.796692 0.088257 0.593384 -0.072998 1445639691 0.799133 0.078186 0.592590 -0.063232 1445639691 0.799133 0.078186 0.592590 -0.063232 1445639691 0.799133 0.078186 0.592590 -0.063232 1445639691 0.799133 0.078186 0.592590 -0.063232 1445639691 0.799133 0.078186 0.592590 -0.063232 1445639691 0.798828 0.073120 0.594788 -0.051636 1445639691 0.798828 0.073120 0.594788 -0.051636 1445639691 0.798828 0.073120 0.594788 -0.051636 1445639691 0.798828 0.073120 0.594788 -0.051636 1445639691 0.798828 0.073120 0.594788 -0.051636 1445639691 0.798828 0.073120 0.594788 -0.051636 1445639691 0.796875 0.079163 0.596619 -0.052002 1445639691 0.796875 0.079163 0.596619 -0.052002 1445639691 0.796875 0.079163 0.596619 -0.052002 1445639691 0.796875 0.079163 0.596619 -0.052002 1445639691 0.796875 0.079163 0.596619 -0.052002 1445639691 0.796875 0.079163 0.596619 -0.052002 1445639691 0.796692 0.076294 0.597839 -0.043701 1445639691 0.796692 0.076294 0.597839 -0.043701 1445639691 0.796692 0.076294 0.597839 -0.043701 1445639691 0.796692 0.076294 0.597839 -0.043701 1445639691 0.796692 0.076294 0.597839 -0.043701 1445639691 0.796692 0.076294 0.597839 -0.043701 1445639691 0.796875 0.061768 0.600281 -0.026733 1445639691 0.796875 0.061768 0.600281 -0.026733 1445639691 0.796875 0.061768 0.600281 -0.026733 1445639691 0.796875 0.061768 0.600281 -0.026733 1445639691 0.796875 0.061768 0.600281 -0.026733 1445639691 0.797729 0.045837 0.601135 -0.009766 1445639691 0.797729 0.045837 0.601135 -0.009766 1445639691 0.797729 0.045837 0.601135 -0.009766 1445639691 0.797729 0.045837 0.601135 -0.009766 1445639691 0.797729 0.045837 0.601135 -0.009766 1445639691 0.797729 0.045837 0.601135 -0.009766 1445639691 0.799194 0.036011 0.599854 0.007385 1445639691 0.799194 0.036011 0.599854 0.007385 1445639691 0.799194 0.036011 0.599854 0.007385 1445639691 0.799194 0.036011 0.599854 0.007385 1445639691 0.799194 0.036011 0.599854 0.007385 1445639691 0.799194 0.036011 0.599854 0.007385 1445639691 0.801453 0.031067 0.596863 0.019226 1445639691 0.801453 0.031067 0.596863 0.019226 1445639691 0.801453 0.031067 0.596863 0.019226 1445639691 0.801453 0.031067 0.596863 0.019226 1445639691 0.801453 0.031067 0.596863 0.019226 1445639691 0.801453 0.031067 0.596863 0.019226 1445639691 0.802429 0.032959 0.595154 0.025818 1445639691 0.802429 0.032959 0.595154 0.025818 1445639691 0.802429 0.032959 0.595154 0.025818 1445639691 0.802429 0.032959 0.595154 0.025818 1445639691 0.802429 0.032959 0.595154 0.025818 1445639691 0.802429 0.032959 0.595154 0.025818 1445639691 0.802429 0.032959 0.595154 0.025818 1445639691 0.801636 0.038086 0.595642 0.032104 1445639691 0.801636 0.038086 0.595642 0.032104 1445639691 0.801636 0.038086 0.595642 0.032104 1445639691 0.801636 0.038086 0.595642 0.032104 1445639691 0.801636 0.038086 0.595642 0.032104 1445639691 0.801636 0.038086 0.595642 0.032104 1445639691 0.800232 0.054871 0.596619 0.024536 1445639691 0.800232 0.054871 0.596619 0.024536 1445639692 0.800232 0.054871 0.596619 0.024536 1445639692 0.800232 0.054871 0.596619 0.024536 1445639692 0.802124 0.068909 0.592590 0.024841 1445639692 0.802124 0.068909 0.592590 0.024841 1445639692 0.802124 0.068909 0.592590 0.024841 1445639692 0.802124 0.068909 0.592590 0.024841 1445639692 0.802124 0.068909 0.592590 0.024841 1445639692 0.802124 0.068909 0.592590 0.024841 1445639692 0.802795 0.058655 0.591309 0.048462 1445639692 0.802795 0.058655 0.591309 0.048462 1445639692 0.802795 0.058655 0.591309 0.048462 1445639692 0.802795 0.058655 0.591309 0.048462 1445639692 0.802795 0.058655 0.591309 0.048462 1445639692 0.802795 0.058655 0.591309 0.048462 1445639692 0.798706 0.053711 0.596191 0.060608 1445639692 0.798706 0.053711 0.596191 0.060608 1445639692 0.798706 0.053711 0.596191 0.060608 1445639692 0.798706 0.053711 0.596191 0.060608 1445639692 0.798706 0.053711 0.596191 0.060608 1445639692 0.798706 0.053711 0.596191 0.060608 1445639692 0.795288 0.060120 0.599609 0.065552 1445639692 0.795288 0.060120 0.599609 0.065552 1445639692 0.795288 0.060120 0.599609 0.065552 1445639692 0.795288 0.060120 0.599609 0.065552 1445639692 0.795288 0.060120 0.599609 0.065552 1445639692 0.795288 0.060120 0.599609 0.065552 1445639692 0.793457 0.054077 0.601135 0.078125 1445639692 0.793457 0.054077 0.601135 0.078125 1445639692 0.793457 0.054077 0.601135 0.078125 1445639692 0.793457 0.054077 0.601135 0.078125 1445639692 0.793457 0.054077 0.601135 0.078125 1445639692 0.793457 0.054077 0.601135 0.078125 1445639692 0.790466 0.039612 0.604309 0.091248 1445639692 0.790466 0.039612 0.604309 0.091248 1445639692 0.790466 0.039612 0.604309 0.091248 1445639692 0.790466 0.039612 0.604309 0.091248 1445639692 0.790466 0.039612 0.604309 0.091248 1445639692 0.790466 0.039612 0.604309 0.091248 1445639692 0.790466 0.039612 0.604309 0.091248 1445639692 0.786987 0.022095 0.607300 0.106384 1445639692 0.786987 0.022095 0.607300 0.106384 1445639692 0.786987 0.022095 0.607300 0.106384 1445639692 0.786987 0.022095 0.607300 0.106384 1445639692 0.786987 0.022095 0.607300 0.106384 1445639692 0.786987 0.022095 0.607300 0.106384 1445639692 0.786987 0.022095 0.607300 0.106384 1445639692 0.785706 0.013245 0.608276 0.111206 1445639692 0.785706 0.013245 0.608276 0.111206 1445639692 0.785706 0.013245 0.608276 0.111206 1445639692 0.785706 0.013245 0.608276 0.111206 1445639692 0.785706 0.013245 0.608276 0.111206 1445639692 0.785706 0.013245 0.608276 0.111206 1445639692 0.788574 0.017944 0.607056 0.096008 1445639692 0.788574 0.017944 0.607056 0.096008 1445639692 0.788574 0.017944 0.607056 0.096008 1445639692 0.788574 0.017944 0.607056 0.096008 1445639692 0.788574 0.017944 0.607056 0.096008 1445639692 0.788574 0.017944 0.607056 0.096008 1445639692 0.791382 0.016235 0.605347 0.083313 1445639692 0.791382 0.016235 0.605347 0.083313 1445639692 0.791382 0.016235 0.605347 0.083313 1445639692 0.791382 0.016235 0.605347 0.083313 1445639692 0.791382 0.016235 0.605347 0.083313 1445639692 0.791382 0.016235 0.605347 0.083313 1445639692 0.795105 0.019958 0.602112 0.069214 1445639692 0.795105 0.019958 0.602112 0.069214 1445639692 0.795105 0.019958 0.602112 0.069214 1445639692 0.795105 0.019958 0.602112 0.069214 1445639692 0.795105 0.019958 0.602112 0.069214 1445639692 0.795105 0.019958 0.602112 0.069214 1445639692 0.800049 0.038391 0.596741 0.047607 1445639692 0.800049 0.038391 0.596741 0.047607 1445639692 0.800049 0.038391 0.596741 0.047607 1445639692 0.800049 0.038391 0.596741 0.047607 1445639692 0.800049 0.038391 0.596741 0.047607 1445639692 0.800049 0.038391 0.596741 0.047607 1445639692 0.804321 0.055664 0.590698 0.029968 1445639692 0.804321 0.055664 0.590698 0.029968 1445639692 0.804321 0.055664 0.590698 0.029968 1445639692 0.804321 0.055664 0.590698 0.029968 1445639692 0.804321 0.055664 0.590698 0.029968 1445639692 0.804321 0.055664 0.590698 0.029968 1445639692 0.804321 0.055664 0.590698 0.029968 1445639692 0.806946 0.055298 0.587219 0.029175 1445639692 0.806946 0.055298 0.587219 0.029175 1445639692 0.806946 0.055298 0.587219 0.029175 1445639692 0.806946 0.055298 0.587219 0.029175 1445639692 0.806946 0.055298 0.587219 0.029175 1445639692 0.806946 0.055298 0.587219 0.029175 1445639692 0.806458 0.048950 0.588074 0.035400 1445639692 0.806458 0.048950 0.588074 0.035400 1445639692 0.806458 0.048950 0.588074 0.035400 1445639692 0.806458 0.048950 0.588074 0.035400 1445639692 0.806458 0.048950 0.588074 0.035400 1445639692 0.806458 0.048950 0.588074 0.035400 1445639692 0.804565 0.051331 0.590515 0.036011 1445639692 0.804565 0.051331 0.590515 0.036011 1445639692 0.804565 0.051331 0.590515 0.036011 1445639692 0.804565 0.051331 0.590515 0.036011 1445639692 0.804565 0.051331 0.590515 0.036011 1445639692 0.802429 0.052368 0.593140 0.038818 1445639692 0.802429 0.052368 0.593140 0.038818 1445639692 0.802429 0.052368 0.593140 0.038818 1445639692 0.802429 0.052368 0.593140 0.038818 1445639692 0.802429 0.052368 0.593140 0.038818 1445639692 0.802429 0.052368 0.593140 0.038818 1445639692 0.798279 0.045288 0.598511 0.048889 1445639692 0.798279 0.045288 0.598511 0.048889 1445639692 0.798279 0.045288 0.598511 0.048889 1445639692 0.798279 0.045288 0.598511 0.048889 1445639692 0.798279 0.045288 0.598511 0.048889 1445639693 0.798279 0.045288 0.598511 0.048889 1445639693 0.794922 0.032104 0.602234 0.065369 1445639693 0.794922 0.032104 0.602234 0.065369 1445639693 0.794922 0.032104 0.602234 0.065369 1445639693 0.794922 0.032104 0.602234 0.065369 1445639693 0.794922 0.032104 0.602234 0.065369 1445639693 0.794922 0.032104 0.602234 0.065369 1445639693 0.793335 0.025635 0.603210 0.077698 1445639693 0.793335 0.025635 0.603210 0.077698 1445639693 0.793335 0.025635 0.603210 0.077698 1445639693 0.793335 0.025635 0.603210 0.077698 1445639693 0.793335 0.025635 0.603210 0.077698 1445639693 0.793335 0.025635 0.603210 0.077698 1445639693 0.795044 0.038086 0.601563 0.066589 1445639693 0.795044 0.038086 0.601563 0.066589 1445639693 0.795044 0.038086 0.601563 0.066589 1445639693 0.795044 0.038086 0.601563 0.066589 1445639693 0.795044 0.038086 0.601563 0.066589 1445639693 0.795044 0.038086 0.601563 0.066589 1445639693 0.795044 0.038086 0.601563 0.066589 1445639693 0.797974 0.049194 0.598816 0.046387 1445639693 0.797974 0.049194 0.598816 0.046387 1445639693 0.797974 0.049194 0.598816 0.046387 1445639693 0.797974 0.049194 0.598816 0.046387 1445639693 0.797974 0.049194 0.598816 0.046387 1445639693 0.799500 0.041931 0.598022 0.036377 1445639693 0.799500 0.041931 0.598022 0.036377 1445639693 0.799500 0.041931 0.598022 0.036377 1445639693 0.799500 0.041931 0.598022 0.036377 1445639693 0.799500 0.041931 0.598022 0.036377 1445639693 0.799500 0.041931 0.598022 0.036377 1445639693 0.799622 0.041870 0.598389 0.026062 1445639693 0.799622 0.041870 0.598389 0.026062 1445639693 0.799622 0.041870 0.598389 0.026062 1445639693 0.799622 0.041870 0.598389 0.026062 1445639693 0.799622 0.041870 0.598389 0.026062 1445639693 0.800171 0.060364 0.596619 0.005371 1445639693 0.800171 0.060364 0.596619 0.005371 1445639693 0.800171 0.060364 0.596619 0.005371 1445639693 0.800171 0.060364 0.596619 0.005371 1445639693 0.800171 0.060364 0.596619 0.005371 1445639693 0.800171 0.060364 0.596619 0.005371 1445639693 0.800171 0.060364 0.596619 0.005371 1445639693 0.799683 0.076355 0.595337 -0.010986 1445639693 0.799683 0.076355 0.595337 -0.010986 1445639693 0.799683 0.076355 0.595337 -0.010986 1445639693 0.799683 0.076355 0.595337 -0.010986 1445639693 0.799683 0.076355 0.595337 -0.010986 1445639693 0.799683 0.076355 0.595337 -0.010986 1445639693 0.798584 0.077698 0.596680 -0.008179 1445639693 0.798584 0.077698 0.596680 -0.008179 1445639693 0.798584 0.077698 0.596680 -0.008179 1445639693 0.798584 0.077698 0.596680 -0.008179 1445639693 0.798584 0.077698 0.596680 -0.008179 1445639693 0.798584 0.077698 0.596680 -0.008179 1445639693 0.796814 0.071838 0.599915 0.004150 1445639693 0.796814 0.071838 0.599915 0.004150 1445639693 0.796814 0.071838 0.599915 0.004150 1445639693 0.796814 0.071838 0.599915 0.004150 1445639693 0.796814 0.071838 0.599915 0.004150 1445639693 0.796814 0.071838 0.599915 0.004150 1445639693 0.796814 0.071838 0.599915 0.004150 1445639693 0.794617 0.071167 0.602722 0.012634 1445639693 0.794617 0.071167 0.602722 0.012634 1445639693 0.794617 0.071167 0.602722 0.012634 1445639693 0.794617 0.071167 0.602722 0.012634 1445639693 0.794617 0.071167 0.602722 0.012634 1445639693 0.792542 0.072388 0.605042 0.020813 1445639693 0.792542 0.072388 0.605042 0.020813 1445639693 0.792542 0.072388 0.605042 0.020813 1445639693 0.792542 0.072388 0.605042 0.020813 1445639693 0.792542 0.072388 0.605042 0.020813 1445639693 0.792542 0.072388 0.605042 0.020813 1445639693 0.790649 0.067017 0.607605 0.033752 1445639693 0.790649 0.067017 0.607605 0.033752 1445639693 0.790649 0.067017 0.607605 0.033752 1445639693 0.790649 0.067017 0.607605 0.033752 1445639693 0.790649 0.067017 0.607605 0.033752 1445639693 0.790649 0.067017 0.607605 0.033752 1445639693 0.790161 0.055542 0.608521 0.046387 1445639693 0.790161 0.055542 0.608521 0.046387 1445639693 0.790161 0.055542 0.608521 0.046387 1445639693 0.790161 0.055542 0.608521 0.046387 1445639693 0.790161 0.055542 0.608521 0.046387 1445639693 0.790161 0.055542 0.608521 0.046387 1445639693 0.789856 0.046570 0.609009 0.054810 1445639693 0.789856 0.046570 0.609009 0.054810 1445639693 0.789856 0.046570 0.609009 0.054810 1445639693 0.789856 0.046570 0.609009 0.054810 1445639693 0.789856 0.046570 0.609009 0.054810 1445639693 0.789673 0.054565 0.609314 0.044922 1445639693 0.789673 0.054565 0.609314 0.044922 1445639693 0.789673 0.054565 0.609314 0.044922 1445639693 0.789673 0.054565 0.609314 0.044922 1445639693 0.789673 0.054565 0.609314 0.044922 1445639693 0.789673 0.054565 0.609314 0.044922 1445639693 0.790161 0.066040 0.608887 0.021667 1445639693 0.790161 0.066040 0.608887 0.021667 1445639693 0.790161 0.066040 0.608887 0.021667 1445639693 0.790161 0.066040 0.608887 0.021667 1445639693 0.790161 0.066040 0.608887 0.021667 1445639693 0.791138 0.060486 0.608459 0.007935 1445639693 0.791138 0.060486 0.608459 0.007935 1445639693 0.791138 0.060486 0.608459 0.007935 1445639693 0.791138 0.060486 0.608459 0.007935 1445639693 0.791138 0.060486 0.608459 0.007935 1445639693 0.791138 0.060486 0.608459 0.007935 1445639693 0.791138 0.060486 0.608459 0.007935 1445639694 0.791626 0.064209 0.607483 -0.007568 1445639694 0.791626 0.064209 0.607483 -0.007568 1445639694 0.791626 0.064209 0.607483 -0.007568 1445639694 0.791626 0.064209 0.607483 -0.007568 1445639694 0.791626 0.064209 0.607483 -0.007568 1445639694 0.791626 0.064209 0.607483 -0.007568 1445639694 0.792725 0.084839 0.602844 -0.029541 1445639694 0.792725 0.084839 0.602844 -0.029541 1445639694 0.792725 0.084839 0.602844 -0.029541 1445639694 0.792725 0.084839 0.602844 -0.029541 1445639694 0.792725 0.084839 0.602844 -0.029541 1445639694 0.792725 0.084839 0.602844 -0.029541 1445639694 0.794006 0.099365 0.597839 -0.046692 1445639694 0.794006 0.099365 0.597839 -0.046692 1445639694 0.794006 0.099365 0.597839 -0.046692 1445639694 0.794006 0.099365 0.597839 -0.046692 1445639694 0.794006 0.099365 0.597839 -0.046692 1445639694 0.794006 0.099365 0.597839 -0.046692 1445639694 0.795959 0.098022 0.595154 -0.050537 1445639694 0.795959 0.098022 0.595154 -0.050537 1445639694 0.795959 0.098022 0.595154 -0.050537 1445639694 0.795959 0.098022 0.595154 -0.050537 1445639694 0.795959 0.098022 0.595154 -0.050537 1445639694 0.795959 0.098022 0.595154 -0.050537 1445639694 0.796143 0.091553 0.596252 -0.046631 1445639694 0.796143 0.091553 0.596252 -0.046631 1445639694 0.796143 0.091553 0.596252 -0.046631 1445639694 0.796143 0.091553 0.596252 -0.046631 1445639694 0.796143 0.091553 0.596252 -0.046631 1445639694 0.796143 0.091553 0.596252 -0.046631 1445639694 0.793213 0.094360 0.599670 -0.047485 1445639694 0.793213 0.094360 0.599670 -0.047485 1445639694 0.793213 0.094360 0.599670 -0.047485 1445639694 0.793213 0.094360 0.599670 -0.047485 1445639694 0.793213 0.094360 0.599670 -0.047485 1445639694 0.793213 0.094360 0.599670 -0.047485 1445639694 0.793213 0.094360 0.599670 -0.047485 1445639694 0.791260 0.099854 0.601563 -0.044678 1445639694 0.791260 0.099854 0.601563 -0.044678 1445639694 0.791260 0.099854 0.601563 -0.044678 1445639694 0.791260 0.099854 0.601563 -0.044678 1445639694 0.791260 0.099854 0.601563 -0.044678 1445639694 0.791260 0.099854 0.601563 -0.044678 1445639694 0.791077 0.093872 0.603638 -0.031006 1445639694 0.791077 0.093872 0.603638 -0.031006 1445639694 0.791077 0.093872 0.603638 -0.031006 1445639694 0.791077 0.093872 0.603638 -0.031006 1445639694 0.791077 0.093872 0.603638 -0.031006 1445639694 0.790222 0.083801 0.606750 -0.016785 1445639694 0.790222 0.083801 0.606750 -0.016785 1445639694 0.790222 0.083801 0.606750 -0.016785 1445639694 0.790222 0.083801 0.606750 -0.016785 1445639694 0.790222 0.083801 0.606750 -0.016785 1445639694 0.790222 0.083801 0.606750 -0.016785 1445639694 0.790588 0.074280 0.607788 -0.000366 1445639694 0.790588 0.074280 0.607788 -0.000366 1445639694 0.790588 0.074280 0.607788 -0.000366 1445639694 0.790588 0.074280 0.607788 -0.000366 1445639694 0.790588 0.074280 0.607788 -0.000366 1445639694 0.790588 0.074280 0.607788 -0.000366 1445639694 0.790771 0.070190 0.607971 0.006958 1445639694 0.790771 0.070190 0.607971 0.006958 1445639694 0.790771 0.070190 0.607971 0.006958 1445639694 0.790771 0.070190 0.607971 0.006958 1445639694 0.790771 0.070190 0.607971 0.006958 1445639694 0.790771 0.070190 0.607971 0.006958 1445639694 0.791321 0.076233 0.606567 -0.002808 1445639694 0.791321 0.076233 0.606567 -0.002808 1445639694 0.791321 0.076233 0.606567 -0.002808 1445639694 0.791321 0.076233 0.606567 -0.002808 1445639694 0.791321 0.076233 0.606567 -0.002808 1445639694 0.791321 0.076233 0.606567 -0.002808 1445639694 0.792664 0.077942 0.604431 -0.012634 1445639694 0.792664 0.077942 0.604431 -0.012634 1445639694 0.792664 0.077942 0.604431 -0.012634 1445639694 0.792664 0.077942 0.604431 -0.012634 1445639694 0.792664 0.077942 0.604431 -0.012634 1445639694 0.792664 0.077942 0.604431 -0.012634 1445639694 0.793213 0.076843 0.603760 -0.015442 1445639694 0.793213 0.076843 0.603760 -0.015442 1445639694 0.793213 0.076843 0.603760 -0.015442 1445639694 0.793213 0.076843 0.603760 -0.015442 1445639694 0.793213 0.076843 0.603760 -0.015442 1445639694 0.793213 0.076843 0.603760 -0.015442 1445639694 0.791992 0.097717 0.601807 -0.030579 1445639694 0.791992 0.097717 0.601807 -0.030579 1445639694 0.791992 0.097717 0.601807 -0.030579 1445639694 0.791992 0.097717 0.601807 -0.030579 1445639694 0.791992 0.097717 0.601807 -0.030579 1445639694 0.791992 0.097717 0.601807 -0.030579 1445639694 0.792603 0.119446 0.596130 -0.045593 1445639694 0.792603 0.119446 0.596130 -0.045593 1445639694 0.792603 0.119446 0.596130 -0.045593 1445639694 0.792603 0.119446 0.596130 -0.045593 1445639694 0.792603 0.119446 0.596130 -0.045593 1445639694 0.792603 0.119446 0.596130 -0.045593 1445639694 0.796692 0.113708 0.592102 -0.040405 1445639694 0.796692 0.113708 0.592102 -0.040405 1445639694 0.796692 0.113708 0.592102 -0.040405 1445639694 0.796692 0.113708 0.592102 -0.040405 1445639694 0.796692 0.113708 0.592102 -0.040405 1445639694 0.796692 0.113708 0.592102 -0.040405 1445639694 0.795837 0.104736 0.595276 -0.035461 1445639694 0.795837 0.104736 0.595276 -0.035461 1445639694 0.795837 0.104736 0.595276 -0.035461 1445639694 0.795837 0.104736 0.595276 -0.035461 1445639694 0.795837 0.104736 0.595276 -0.035461 1445639694 0.795837 0.104736 0.595276 -0.035461 1445639694 0.792908 0.108643 0.598206 -0.039246 1445639695 0.792908 0.108643 0.598206 -0.039246 1445639695 0.792908 0.108643 0.598206 -0.039246 1445639695 0.792908 0.108643 0.598206 -0.039246 1445639695 0.792908 0.108643 0.598206 -0.039246 1445639695 0.792908 0.108643 0.598206 -0.039246 1445639695 0.794006 0.102234 0.598389 -0.029907 1445639695 0.794006 0.102234 0.598389 -0.029907 1445639695 0.794006 0.102234 0.598389 -0.029907 1445639695 0.794006 0.102234 0.598389 -0.029907 1445639695 0.794006 0.102234 0.598389 -0.029907 1445639695 0.794006 0.102234 0.598389 -0.029907 1445639695 0.793823 0.088989 0.601318 -0.015991 1445639695 0.793823 0.088989 0.601318 -0.015991 1445639695 0.793823 0.088989 0.601318 -0.015991 1445639695 0.793823 0.088989 0.601318 -0.015991 1445639695 0.793823 0.088989 0.601318 -0.015991 1445639695 0.793823 0.088989 0.601318 -0.015991 1445639695 0.793823 0.088989 0.601318 -0.015991 1445639695 0.794373 0.075256 0.602661 0.000732 1445639695 0.794373 0.075256 0.602661 0.000732 1445639695 0.794373 0.075256 0.602661 0.000732 1445639695 0.794373 0.075256 0.602661 0.000732 1445639695 0.794373 0.075256 0.602661 0.000732 1445639695 0.794373 0.075256 0.602661 0.000732 1445639695 0.794434 0.067871 0.603516 0.004150 1445639695 0.794434 0.067871 0.603516 0.004150 1445639695 0.794434 0.067871 0.603516 0.004150 1445639695 0.794434 0.067871 0.603516 0.004150 1445639695 0.794434 0.067871 0.603516 0.004150 1445639695 0.794434 0.067871 0.603516 0.004150 1445639695 0.794800 0.066406 0.603210 0.001221 1445639695 0.794800 0.066406 0.603210 0.001221 1445639695 0.794800 0.066406 0.603210 0.001221 1445639695 0.794800 0.066406 0.603210 0.001221 1445639695 0.794800 0.066406 0.603210 0.001221 1445639695 0.794800 0.066406 0.603210 0.001221 1445639695 0.796204 0.068970 0.600952 -0.006531 1445639695 0.796204 0.068970 0.600952 -0.006531 1445639695 0.796204 0.068970 0.600952 -0.006531 1445639695 0.796204 0.068970 0.600952 -0.006531 1445639695 0.796204 0.068970 0.600952 -0.006531 1445639695 0.797852 0.066284 0.599060 -0.006348 1445639695 0.797852 0.066284 0.599060 -0.006348 1445639695 0.797852 0.066284 0.599060 -0.006348 1445639695 0.797852 0.066284 0.599060 -0.006348 1445639695 0.797852 0.066284 0.599060 -0.006348 1445639695 0.799133 0.071960 0.596680 -0.007629 1445639695 0.799133 0.071960 0.596680 -0.007629 1445639695 0.799133 0.071960 0.596680 -0.007629 1445639695 0.799133 0.071960 0.596680 -0.007629 1445639695 0.799133 0.071960 0.596680 -0.007629 1445639695 0.799133 0.071960 0.596680 -0.007629 1445639695 0.799622 0.087280 0.593811 -0.016724 1445639695 0.799622 0.087280 0.593811 -0.016724 1445639695 0.799622 0.087280 0.593811 -0.016724 1445639695 0.799622 0.087280 0.593811 -0.016724 1445639695 0.799622 0.087280 0.593811 -0.016724 1445639695 0.801208 0.088867 0.591614 -0.009033 1445639695 0.801208 0.088867 0.591614 -0.009033 1445639695 0.801208 0.088867 0.591614 -0.009033 1445639695 0.801208 0.088867 0.591614 -0.009033 1445639695 0.801208 0.088867 0.591614 -0.009033 1445639695 0.801208 0.088867 0.591614 -0.009033 1445639695 0.801208 0.088867 0.591614 -0.009033 1445639695 0.800598 0.074463 0.594299 0.015564 1445639695 
0.937134 -0.023438 0.238464 -0.253479 1445639698 0.937134 -0.023438 0.238464 -0.253479 1445639698 0.937134 -0.023438 0.238464 -0.253479 1445639698 0.937134 -0.023438 0.238464 -0.253479 1445639698 0.912842 -0.048157 0.214294 -0.344177 1445639698 0.912842 -0.048157 0.214294 -0.344177 1445639698 0.912842 -0.048157 0.214294 -0.344177 1445639698 0.912842 -0.048157 0.214294 -0.344177 1445639698 0.881165 -0.059448 0.195618 -0.426331 1445639698 0.881165 -0.059448 0.195618 -0.426331 1445639698 0.881165 -0.059448 0.195618 -0.426331 1445639698 0.881165 -0.059448 0.195618 -0.426331 1445639698 0.881165 -0.059448 0.195618 -0.426331 1445639698 0.881165 -0.059448 0.195618 -0.426331 1445639698 0.832947 -0.032410 0.147705 -0.532227 1445639698 0.832947 -0.032410 0.147705 -0.532227 1445639698 0.832947 -0.032410 0.147705 -0.532227 1445639698 0.832947 -0.032410 0.147705 -0.532227 1445639698 0.832947 -0.032410 0.147705 -0.532227 1445639698 0.832947 -0.032410 0.147705 -0.532227 1445639698 0.832947 -0.032410 0.147705 -0.532227 1445639698 0.820190 0.033691 0.104919 -0.561401 1445639698 0.820190 0.033691 0.104919 -0.561401 1445639698 0.820190 0.033691 0.104919 -0.561401 1445639698 0.820190 0.033691 0.104919 -0.561401 1445639698 0.820190 0.033691 0.104919 -0.561401 1445639698 0.820190 0.033691 0.104919 -0.561401 1445639698 0.842346 0.056396 0.101685 -0.526245 1445639698 0.842346 0.056396 0.101685 -0.526245 1445639698 0.842346 0.056396 0.101685 -0.526245 1445639698 0.842346 0.056396 0.101685 -0.526245 1445639698 0.842346 0.056396 0.101685 -0.526245 1445639698 0.842346 0.056396 0.101685 -0.526245 1445639698 0.879822 0.041748 0.138367 -0.452759 1445639698 0.879822 0.041748 0.138367 -0.452759 1445639698 0.879822 0.041748 0.138367 -0.452759 1445639698 0.879822 0.041748 0.138367 -0.452759 1445639698 0.879822 0.041748 0.138367 -0.452759 1445639698 0.879822 0.041748 0.138367 -0.452759 1445639698 0.905090 0.059875 0.179688 -0.380676 1445639698 0.905090 0.059875 0.179688 -0.380676 1445639698 0.905090 0.059875 0.179688 -0.380676 1445639698 0.905090 0.059875 0.179688 -0.380676 1445639698 0.905090 0.059875 0.179688 -0.380676 1445639698 0.905090 0.059875 0.179688 -0.380676 1445639698 0.905090 0.059875 0.179688 -0.380676 1445639698 0.925232 0.102661 0.214294 -0.295654 1445639698 0.925232 0.102661 0.214294 -0.295654 1445639698 0.925232 0.102661 0.214294 -0.295654 1445639698 0.925232 0.102661 0.214294 -0.295654 1445639698 0.925232 0.102661 0.214294 -0.295654 1445639698 0.934143 0.108643 0.270752 -0.205505 1445639698 0.934143 0.108643 0.270752 -0.205505 1445639698 0.934143 0.108643 0.270752 -0.205505 1445639698 0.934143 0.108643 0.270752 -0.205505 1445639698 0.934143 0.108643 0.270752 -0.205505 1445639698 0.934143 0.108643 0.270752 -0.205505 1445639698 0.936829 0.078979 0.298950 -0.163269 1445639698 0.936829 0.078979 0.298950 -0.163269 1445639698 0.936829 0.078979 0.298950 -0.163269 1445639698 0.936829 0.078979 0.298950 -0.163269 1445639698 0.936829 0.078979 0.298950 -0.163269 1445639698 0.937256 0.030396 0.292175 -0.187683 1445639698 0.937256 0.030396 0.292175 -0.187683 1445639698 0.937256 0.030396 0.292175 -0.187683 1445639698 0.937256 0.030396 0.292175 -0.187683 1445639698 0.937256 0.030396 0.292175 -0.187683 1445639699 0.937256 0.030396 0.292175 -0.187683 1445639699 0.937256 0.030396 0.292175 -0.187683 1445639699 0.928467 -0.000671 0.261353 -0.263672 1445639699 0.928467 -0.000671 0.261353 -0.263672 1445639699 0.928467 -0.000671 0.261353 -0.263672 1445639699 0.928467 -0.000671 0.261353 -0.263672 1445639699 0.928467 -0.000671 0.261353 -0.263672 1445639699 0.902893 -0.009094 0.215454 -0.371765 1445639699 0.902893 -0.009094 0.215454 -0.371765 1445639699 0.902893 -0.009094 0.215454 -0.371765 1445639699 0.902893 -0.009094 0.215454 -0.371765 1445639699 0.902893 -0.009094 0.215454 -0.371765 1445639699 0.902893 -0.009094 0.215454 -0.371765 1445639699 0.866272 0.000061 0.189880 -0.462036 1445639699 0.866272 0.000061 0.189880 -0.462036 1445639699 0.866272 0.000061 0.189880 -0.462036 1445639699 0.866272 0.000061 0.189880 -0.462036 1445639699 0.866272 0.000061 0.189880 -0.462036 1445639699 0.825989 0.033020 0.151001 -0.542053 1445639699 0.825989 0.033020 0.151001 -0.542053 1445639699 0.825989 0.033020 0.151001 -0.542053 1445639699 0.825989 0.033020 0.151001 -0.542053 1445639699 0.825989 0.033020 0.151001 -0.542053 1445639699 0.825989 0.033020 0.151001 -0.542053 1445639699 0.825989 0.033020 0.151001 -0.542053 1445639699 0.827698 0.050537 0.130798 -0.543335 1445639699 0.827698 0.050537 0.130798 -0.543335 1445639699 0.827698 0.050537 0.130798 -0.543335 1445639699 0.827698 0.050537 0.130798 -0.543335 1445639699 0.827698 0.050537 0.130798 -0.543335 1445639699 0.857056 0.046997 0.153870 -0.489441 1445639699 0.857056 0.046997 0.153870 -0.489441 1445639699 0.857056 0.046997 0.153870 -0.489441 1445639699 0.857056 0.046997 0.153870 -0.489441 1445639699 0.857056 0.046997 0.153870 -0.489441 1445639699 0.857056 0.046997 0.153870 -0.489441 1445639699 0.888428 0.050476 0.187622 -0.415771 1445639699 0.888428 0.050476 0.187622 -0.415771 1445639699 0.888428 0.050476 0.187622 -0.415771 1445639699 0.888428 0.050476 0.187622 -0.415771 1445639699 0.888428 0.050476 0.187622 -0.415771 1445639699 0.888428 0.050476 0.187622 -0.415771 1445639699 0.888428 0.050476 0.187622 -0.415771 1445639699 0.911621 0.079895 0.211731 -0.343140 1445639699 0.911621 0.079895 0.211731 -0.343140 1445639699 0.911621 0.079895 0.211731 -0.343140 1445639699 0.911621 0.079895 0.211731 -0.343140 1445639699 0.911621 0.079895 0.211731 -0.343140 1445639699 0.911621 0.079895 0.211731 -0.343140 1445639699 0.933289 0.104065 0.240784 -0.245117 1445639699 0.933289 0.104065 0.240784 -0.245117 1445639699 0.933289 0.104065 0.240784 -0.245117 1445639699 0.933289 0.104065 0.240784 -0.245117 1445639699 0.933289 0.104065 0.240784 -0.245117 1445639699 0.933289 0.104065 0.240784 -0.245117 1445639699 0.933289 0.104065 0.240784 -0.245117 1445639699 0.942017 0.114502 0.250793 -0.191223 1445639699 0.942017 0.114502 0.250793 -0.191223 1445639699 0.942017 0.114502 0.250793 -0.191223 1445639699 0.942017 0.114502 0.250793 -0.191223 1445639699 0.942017 0.114502 0.250793 -0.191223 1445639699 0.942017 0.114502 0.250793 -0.191223 1445639699 0.948730 0.095825 0.234375 -0.189087 1445639699 0.948730 0.095825 0.234375 -0.189087 1445639699 0.948730 0.095825 0.234375 -0.189087 1445639699 0.948730 0.095825 0.234375 -0.189087 1445639699 0.948730 0.095825 0.234375 -0.189087 1445639699 0.948730 0.095825 0.234375 -0.189087 1445639699 0.947632 0.052002 0.203613 -0.240356 1445639699 0.947632 0.052002 0.203613 -0.240356 1445639699 0.947632 0.052002 0.203613 -0.240356 1445639699 0.947632 0.052002 0.203613 -0.240356 1445639699 0.947632 0.052002 0.203613 -0.240356 1445639699 0.947632 0.052002 0.203613 -0.240356 1445639699 0.947632 0.052002 0.203613 -0.240356 1445639699 0.927612 0.037842 0.159363 -0.335632 1445639699 0.927612 0.037842 0.159363 -0.335632 1445639699 0.927612 0.037842 0.159363 -0.335632 1445639699 0.927612 0.037842 0.159363 -0.335632 1445639699 0.927612 0.037842 0.159363 -0.335632 1445639699 0.927612 0.037842 0.159363 -0.335632 1445639699 0.890076 0.052368 0.136597 -0.431641 1445639699 0.890076 0.052368 0.136597 -0.431641 1445639699 0.890076 0.052368 0.136597 -0.431641 1445639699 0.890076 0.052368 0.136597 -0.431641 1445639699 0.890076 0.052368 0.136597 -0.431641 1445639699 0.890076 0.052368 0.136597 -0.431641 1445639699 0.841370 0.082764 0.109497 -0.522705 1445639699 0.841370 0.082764 0.109497 -0.522705 1445639699 0.841370 0.082764 0.109497 -0.522705 1445639699 0.841370 0.082764 0.109497 -0.522705 1445639699 0.841370 0.082764 0.109497 -0.522705 1445639699 0.841370 0.082764 0.109497 -0.522705 1445639699 0.841003 0.100586 0.096436 -0.522827 1445639699 0.841003 0.100586 0.096436 -0.522827 1445639699 0.841003 0.100586 0.096436 -0.522827 1445639699 0.841003 0.100586 0.096436 -0.522827 1445639699 0.841003 0.100586 0.096436 -0.522827 1445639699 0.841003 0.100586 0.096436 -0.522827 1445639699 0.841003 0.100586 0.096436 -0.522827 1445639699 0.874817 0.091858 0.134094 -0.456360 1445639699 0.874817 0.091858 0.134094 -0.456360 1445639699 0.874817 0.091858 0.134094 -0.456360 1445639699 0.874817 0.091858 0.134094 -0.456360 1445639699 0.874817 0.091858 0.134094 -0.456360 1445639699 0.874817 0.091858 0.134094 -0.456360 1445639699 0.903625 0.099731 0.170715 -0.379883 1445639699 0.903625 0.099731 0.170715 -0.379883 1445639699 0.903625 0.099731 0.170715 -0.379883 1445639699 0.903625 0.099731 0.170715 -0.379883 1445639699 0.903625 0.099731 0.170715 -0.379883 1445639699 0.903625 0.099731 0.170715 -0.379883 1445639700 0.929077 0.127441 0.203979 -0.280823 1445639700 0.929077 0.127441 0.203979 -0.280823 1445639700 0.929077 0.127441 0.203979 -0.280823 1445639700 0.929077 0.127441 0.203979 -0.280823 1445639700 0.929077 0.127441 0.203979 -0.280823 1445639700 0.929077 0.127441 0.203979 -0.280823 1445639700 0.940491 0.147400 0.256409 -0.167114 1445639700 0.940491 0.147400 0.256409 -0.167114 1445639700 0.940491 0.147400 0.256409 -0.167114 1445639700 0.940491 0.147400 0.256409 -0.167114 1445639700 0.940491 0.147400 0.256409 -0.167114 1445639700 0.940491 0.147400 0.256409 -0.167114 1445639700 0.940308 0.152527 0.285278 -0.105469 1445639700 0.940308 0.152527 0.285278 -0.105469 1445639700 0.940308 0.152527 0.285278 -0.105469 1445639700 0.940308 0.152527 0.285278 -0.105469 1445639700 0.940308 0.152527 0.285278 -0.105469 1445639700 0.940308 0.152527 0.285278 -0.105469 1445639700 0.951172 0.091797 0.272583 -0.111877 1445639700 0.951172 0.091797 0.272583 -0.111877 1445639700 0.951172 0.091797 0.272583 -0.111877 1445639700 0.951172 0.091797 0.272583 -0.111877 1445639700 0.951172 0.091797 0.272583 -0.111877 1445639700 0.951172 0.091797 0.272583 -0.111877 1445639700 0.952698 0.028320 0.235901 -0.189392 1445639700 0.952698 0.028320 0.235901 -0.189392 1445639700 0.952698 0.028320 0.235901 -0.189392 1445639700 0.952698 0.028320 0.235901 -0.189392 1445639700 0.952698 0.028320 0.235901 -0.189392 1445639700 0.952698 0.028320 0.235901 -0.189392 1445639700 0.952698 0.028320 0.235901 -0.189392 1445639700 0.931885 0.019226 0.187561 -0.309875 1445639700 0.931885 0.019226 0.187561 -0.309875 1445639700 0.931885 0.019226 0.187561 -0.309875 1445639700 0.931885 0.019226 0.187561 -0.309875 1445639700 0.931885 0.019226 0.187561 -0.309875 1445639700 0.892151 0.047302 0.157593 -0.420715 1445639700 0.892151 0.047302 0.157593 -0.420715 1445639700 0.892151 0.047302 0.157593 -0.420715 1445639700 0.892151 0.047302 0.157593 -0.420715 1445639700 0.892151 0.047302 0.157593 -0.420715 1445639700 0.892151 0.047302 0.157593 -0.420715 1445639700 0.843506 0.068420 0.100464 -0.523132 1445639700 0.843506 0.068420 0.100464 -0.523132 1445639700 0.843506 0.068420 0.100464 -0.523132 1445639700 0.843506 0.068420 0.100464 -0.523132 1445639700 0.843506 0.068420 0.100464 -0.523132 1445639700 0.843506 0.068420 0.100464 -0.523132 1445639700 0.837463 0.095032 0.078003 -0.532410 1445639700 0.837463 0.095032 0.078003 -0.532410 1445639700 0.837463 0.095032 0.078003 -0.532410 1445639700 0.837463 0.095032 0.078003 -0.532410 1445639700 0.837463 0.095032 0.078003 -0.532410 1445639700 0.837463 0.095032 0.078003 -0.532410 1445639700 0.869019 0.080872 0.116272 -0.473999 1445639700 0.869019 0.080872 0.116272 -0.473999 1445639700 0.869019 0.080872 0.116272 -0.473999 1445639700 0.869019 0.080872 0.116272 -0.473999 1445639700 0.869019 0.080872 0.116272 -0.473999 1445639700 0.869019 0.080872 0.116272 -0.473999 1445639700 0.902832 0.061462 0.162476 -0.393311 1445639700 0.902832 0.061462 0.162476 -0.393311 1445639700 0.902832 0.061462 0.162476 -0.393311 1445639700 0.902832 0.061462 0.162476 -0.393311 1445639700 0.902832 0.061462 0.162476 -0.393311 1445639700 0.902832 0.061462 0.162476 -0.393311 1445639700 0.902832 0.061462 0.162476 -0.393311 1445639700 0.925903 0.095947 0.202026 -0.304321 1445639700 0.925903 0.095947 0.202026 -0.304321 1445639700 0.925903 0.095947 0.202026 -0.304321 1445639700 0.925903 0.095947 0.202026 -0.304321 1445639700 0.925903 0.095947 0.202026 -0.304321 1445639700 0.925903 0.095947 0.202026 -0.304321 1445639700 0.941956 0.137329 0.251404 -0.174988 1445639700 0.941956 0.137329 0.251404 -0.174988 1445639700 0.941956 0.137329 0.251404 -0.174988 1445639700 0.941956 0.137329 0.251404 -0.174988 1445639700 0.941956 0.137329 0.251404 -0.174988 1445639700 0.941956 0.137329 0.251404 -0.174988 1445639700 0.941956 0.137329 0.251404 -0.174988 1445639700 0.939758 0.156555 0.289795 -0.090698 1445639700 0.939758 0.156555 0.289795 -0.090698 1445639700 0.939758 0.156555 0.289795 -0.090698 1445639700 0.939758 0.156555 0.289795 -0.090698 1445639700 0.939758 0.156555 0.289795 -0.090698 1445639700 0.942810 0.132813 0.300415 -0.056213 1445639700 0.942810 0.132813 0.300415 -0.056213 1445639700 0.942810 0.132813 0.300415 -0.056213 1445639700 0.942810 0.132813 0.300415 -0.056213 1445639700 0.942810 0.132813 0.300415 -0.056213 1445639700 0.942810 0.132813 0.300415 -0.056213 1445639700 0.954712 0.065369 0.276306 -0.088684 1445639700 0.954712 0.065369 0.276306 -0.088684 1445639700 0.954712 0.065369 0.276306 -0.088684 1445639700 0.954712 0.065369 0.276306 -0.088684 1445639700 0.954712 0.065369 0.276306 -0.088684 1445639700 0.954712 0.065369 0.276306 -0.088684 1445639700 0.954224 0.015686 0.239685 -0.178040 1445639700 0.954224 0.015686 0.239685 -0.178040 1445639700 0.954224 0.015686 0.239685 -0.178040 1445639700 0.954224 0.015686 0.239685 -0.178040 1445639700 0.954224 0.015686 0.239685 -0.178040 1445639700 0.954224 0.015686 0.239685 -0.178040 1445639700 0.932312 0.015015 0.192932 -0.305359 1445639700 0.932312 0.015015 0.192932 -0.305359 1445639700 0.932312 0.015015 0.192932 -0.305359 1445639700 0.932312 0.015015 0.192932 -0.305359 1445639700 0.895996 0.009644 0.169128 -0.410461 1445639701 0.895996 0.009644 0.169128 -0.410461 1445639701 0.895996 0.009644 0.169128 -0.410461 1445639701 0.895996 0.009644 0.169128 -0.410461 1445639701 0.895996 0.009644 0.169128 -0.410461 1445639701 0.895996 0.009644 0.169128 -0.410461 1445639701 0.851929 0.015625 0.129944 -0.506958 1445639701 0.851929 0.015625 0.129944 -0.506958 1445639701 0.851929 0.015625 0.129944 -0.506958 1445639701 0.851929 0.015625 0.129944 -0.506958 1445639701 0.851929 0.015625 0.129944 -0.506958 1445639701 0.851929 0.015625 0.129944 -0.506958 1445639701 0.849060 0.029602 0.111328 -0.515625 1445639701 0.849060 0.029602 0.111328 -0.515625 1445639701 0.849060 0.029602 0.111328 -0.515625 1445639701 0.849060 0.029602 0.111328 -0.515625 1445639701 0.849060 0.029602 0.111328 -0.515625 1445639701 0.849060 0.029602 0.111328 -0.515625 1445639701 0.849060 0.029602 0.111328 -0.515625 1445639701 0.875366 0.028137 0.132446 -0.464050 1445639701 0.875366 0.028137 0.132446 -0.464050 1445639701 0.875366 0.028137 0.132446 -0.464050 1445639701 0.875366 0.028137 0.132446 -0.464050 1445639701 0.875366 0.028137 0.132446 -0.464050 1445639701 0.905640 0.035034 0.158081 -0.391846 1445639701 0.905640 0.035034 0.158081 -0.391846 1445639701 0.905640 0.035034 0.158081 -0.391846 1445639701 0.905640 0.035034 0.158081 -0.391846 1445639701 0.905640 0.035034 0.158081 -0.391846 1445639701 0.905640 0.035034 0.158081 -0.391846 1445639701 0.905640 0.035034 0.158081 -0.391846 1445639701 0.925842 0.081848 0.189697 -0.316406 1445639701 0.925842 0.081848 0.189697 -0.316406 1445639701 0.925842 0.081848 0.189697 -0.316406 1445639701 0.925842 0.081848 0.189697 -0.316406 1445639701 0.925842 0.081848 0.189697 -0.316406 1445639701 0.925842 0.081848 0.189697 -0.316406 1445639701 0.944092 0.134521 0.229614 -0.194519 1445639701 0.944092 0.134521 0.229614 -0.194519 1445639701 0.944092 0.134521 0.229614 -0.194519 1445639701 0.944092 0.134521 0.229614 -0.194519 1445639701 0.944092 0.134521 0.229614 -0.194519 1445639701 0.944092 0.134521 0.229614 -0.194519 1445639701 0.938232 0.202393 0.264221 -0.094299 1445639701 0.938232 0.202393 0.264221 -0.094299 1445639701 0.938232 0.202393 0.264221 -0.094299 1445639701 0.938232 0.202393 0.264221 -0.094299 1445639701 0.938232 0.202393 0.264221 -0.094299 1445639701 0.938232 0.202393 0.264221 -0.094299 1445639701 0.935303 0.207764 0.282837 -0.044434 1445639701 0.935303 0.207764 0.282837 -0.044434 1445639701 0.935303 0.207764 0.282837 -0.044434 1445639701 0.935303 0.207764 0.282837 -0.044434 1445639701 0.935303 0.207764 0.282837 -0.044434 1445639701 0.935303 0.207764 0.282837 -0.044434 1445639701 0.935303 0.207764 0.282837 -0.044434 1445639701 0.955200 0.122314 0.260681 -0.067566 1445639701 0.955200 0.122314 0.260681 -0.067566 1445639701 0.955200 0.122314 0.260681 -0.067566 1445639701 0.955200 0.122314 0.260681 -0.067566 1445639701 0.955200 0.122314 0.260681 -0.067566 1445639701 0.955200 0.122314 0.260681 -0.067566 1445639701 0.959534 0.042664 0.225586 -0.162720 1445639701 0.959534 0.042664 0.225586 -0.162720 1445639701 0.959534 0.042664 0.225586 -0.162720 1445639701 0.959534 0.042664 0.225586 -0.162720 1445639701 0.959534 0.042664 0.225586 -0.162720 1445639701 0.959534 0.042664 0.225586 -0.162720 1445639701 0.939026 0.001892 0.186279 -0.289001 1445639701 0.939026 0.001892 0.186279 -0.289001 1445639701 0.939026 0.001892 0.186279 -0.289001 1445639701 0.939026 0.001892 0.186279 -0.289001 1445639701 0.939026 0.001892 0.186279 -0.289001 1445639701 0.939026 0.001892 0.186279 -0.289001 1445639701 0.898499 -0.008850 0.173767 -0.403015 1445639701 0.898499 -0.008850 0.173767 -0.403015 1445639701 0.898499 -0.008850 0.173767 -0.403015 1445639701 0.898499 -0.008850 0.173767 -0.403015 1445639701 0.856995 0.023865 0.139099 -0.495605 1445639701 0.856995 0.023865 0.139099 -0.495605 1445639701 0.856995 0.023865 0.139099 -0.495605 1445639701 0.856995 0.023865 0.139099 -0.495605 1445639701 0.856995 0.023865 0.139099 -0.495605 1445639701 0.856995 0.023865 0.139099 -0.495605 1445639701 0.849731 0.036011 0.107849 -0.514771 1445639701 0.849731 0.036011 0.107849 -0.514771 1445639701 0.849731 0.036011 0.107849 -0.514771 1445639701 0.849731 0.036011 0.107849 -0.514771 1445639701 0.849731 0.036011 0.107849 -0.514771 1445639701 0.849731 0.036011 0.107849 -0.514771 1445639701 0.849731 0.036011 0.107849 -0.514771 1445639701 0.873901 0.044250 0.115784 -0.470032 1445639701 0.873901 0.044250 0.115784 -0.470032 1445639701 0.873901 0.044250 0.115784 -0.470032 1445639701 0.873901 0.044250 0.115784 -0.470032 1445639701 0.873901 0.044250 0.115784 -0.470032 1445639701 0.873901 0.044250 0.115784 -0.470032 1445639701 0.905945 0.057495 0.137878 -0.396179 1445639701 0.905945 0.057495 0.137878 -0.396179 1445639701 0.905945 0.057495 0.137878 -0.396179 1445639701 0.905945 0.057495 0.137878 -0.396179 1445639701 0.905945 0.057495 0.137878 -0.396179 1445639701 0.905945 0.057495 0.137878 -0.396179 1445639701 0.905945 0.057495 0.137878 -0.396179 1445639701 0.928101 0.101990 0.151123 -0.324585 1445639701 0.928101 0.101990 0.151123 -0.324585 1445639701 0.928101 0.101990 0.151123 -0.324585 1445639701 0.928101 0.101990 0.151123 -0.324585 1445639701 0.928101 0.101990 0.151123 -0.324585 1445639701 0.928101 0.101990 0.151123 -0.324585 1445639701 0.951660 0.148010 0.173706 -0.205383 1445639702 0.951660 0.148010 0.173706 -0.205383 1445639702 0.951660 0.148010 0.173706 -0.205383 1445639702 0.951660 0.148010 0.173706 -0.205383 1445639702 0.951660 0.148010 0.173706 -0.205383 1445639702 0.951660 0.148010 0.173706 -0.205383 1445639702 0.957031 0.189087 0.190125 -0.110352 1445639702 0.957031 0.189087 0.190125 -0.110352 1445639702 0.957031 0.189087 0.190125 -0.110352 1445639702 0.957031 0.189087 0.190125 -0.110352 1445639702 0.957031 0.189087 0.190125 -0.110352 1445639702 0.957031 0.189087 0.190125 -0.110352 1445639702 0.957031 0.189087 0.190125 -0.110352 1445639702 0.960754 0.182434 0.197266 -0.068604 1445639702 0.960754 0.182434 0.197266 -0.068604 1445639702 0.960754 0.182434 0.197266 -0.068604 1445639702 0.960754 0.182434 0.197266 -0.068604 1445639702 0.960754 0.182434 0.197266 -0.068604 1445639702 0.960754 0.182434 0.197266 -0.068604 1445639702 0.972595 0.110168 0.189270 -0.078003 1445639702 0.972595 0.110168 0.189270 -0.078003 1445639702 0.972595 0.110168 0.189270 -0.078003 1445639702 0.972595 0.110168 0.189270 -0.078003 1445639702 0.972595 0.110168 0.189270 -0.078003 1445639702 0.972595 0.110168 0.189270 -0.078003 1445639702 0.972595 0.110168 0.189270 -0.078003 1445639702 0.972656 0.039673 0.172546 -0.150024 1445639702 0.972656 0.039673 0.172546 -0.150024 1445639702 0.972656 0.039673 0.172546 -0.150024 1445639702 0.972656 0.039673 0.172546 -0.150024 1445639702 0.972656 0.039673 0.172546 -0.150024 1445639702 0.972656 0.039673 0.172546 -0.150024 1445639702 0.953186 0.013123 0.145630 -0.264709 1445639702 0.953186 0.013123 0.145630 -0.264709 1445639702 0.953186 0.013123 0.145630 -0.264709 1445639702 0.953186 0.013123 0.145630 -0.264709 1445639702 0.953186 0.013123 0.145630 -0.264709 1445639702 0.953186 0.013123 0.145630 -0.264709 1445639702 0.916016 0.025696 0.128967 -0.378967 1445639702 0.916016 0.025696 0.128967 -0.378967 1445639702 0.916016 0.025696 0.128967 -0.378967 1445639702 0.916016 0.025696 0.128967 -0.378967 1445639702 0.916016 0.025696 0.128967 -0.378967 1445639702 0.916016 0.025696 0.128967 -0.378967 1445639702 0.916016 0.025696 0.128967 -0.378967 1445639702 0.861389 0.032410 0.082275 -0.500122 1445639702 0.861389 0.032410 0.082275 -0.500122 1445639702 0.861389 0.032410 0.082275 -0.500122 1445639702 0.861389 0.032410 0.082275 -0.500122 1445639702 0.861389 0.032410 0.082275 -0.500122 1445639702 0.861389 0.032410 0.082275 -0.500122 1445639702 0.834045 0.056824 0.048035 -0.546692 1445639702 0.834045 0.056824 0.048035 -0.546692 1445639702 0.834045 0.056824 0.048035 -0.546692 1445639702 0.834045 0.056824 0.048035 -0.546692 1445639702 0.834045 0.056824 0.048035 -0.546692 1445639702 0.834045 0.056824 0.048035 -0.546692 1445639702 0.853333 0.067627 0.057129 -0.513794 1445639702 0.853333 0.067627 0.057129 -0.513794 1445639702 0.853333 0.067627 0.057129 -0.513794 1445639702 0.853333 0.067627 0.057129 -0.513794 1445639702 0.853333 0.067627 0.057129 -0.513794 1445639702 0.853333 0.067627 0.057129 -0.513794 1445639702 0.853333 0.067627 0.057129 -0.513794 1445639702 0.889282 0.059021 0.095642 -0.443298 1445639702 0.889282 0.059021 0.095642 -0.443298 1445639702 0.889282 0.059021 0.095642 -0.443298 1445639702 0.889282 0.059021 0.095642 -0.443298 1445639702 0.889282 0.059021 0.095642 -0.443298 1445639702 0.889282 0.059021 0.095642 -0.443298 1445639702 0.916443 0.071472 0.135498 -0.369629 1445639702 0.916443 0.071472 0.135498 -0.369629 1445639702 0.916443 0.071472 0.135498 -0.369629 1445639702 0.916443 0.071472 0.135498 -0.369629 1445639702 0.916443 0.071472 0.135498 -0.369629 1445639702 0.916443 0.071472 0.135498 -0.369629 1445639702 0.938782 0.101013 0.175537 -0.278687 1445639702 0.938782 0.101013 0.175537 -0.278687 1445639702 0.938782 0.101013 0.175537 -0.278687 1445639702 0.938782 0.101013 0.175537 -0.278687 1445639702 0.938782 0.101013 0.175537 -0.278687 1445639702 0.938782 0.101013 0.175537 -0.278687 1445639702 0.949951 0.116394 0.230774 -0.175171 1445639702 0.949951 0.116394 0.230774 -0.175171 1445639702 0.949951 0.116394 0.230774 -0.175171 1445639702 0.949951 0.116394 0.230774 -0.175171 1445639702 0.949951 0.116394 0.230774 -0.175171 1445639702 0.949951 0.116394 0.230774 -0.175171 1445639702 0.955322 0.102661 0.241455 -0.135559 1445639702 0.955322 0.102661 0.241455 -0.135559 1445639702 0.955322 0.102661 0.241455 -0.135559 1445639702 0.955322 0.102661 0.241455 -0.135559 1445639702 0.955322 0.102661 0.241455 -0.135559 1445639702 0.955322 0.102661 0.241455 -0.135559 1445639702 0.955322 0.102661 0.241455 -0.135559 1445639702 0.956848 0.045227 0.220642 -0.183289 1445639702 0.956848 0.045227 0.220642 -0.183289 1445639702 0.956848 0.045227 0.220642 -0.183289 1445639702 0.956848 0.045227 0.220642 -0.183289 1445639702 0.956848 0.045227 0.220642 -0.183289 1445639702 0.956848 0.045227 0.220642 -0.183289 1445639702 0.942993 -0.006348 0.191406 -0.272034 1445639702 0.942993 -0.006348 0.191406 -0.272034 1445639702 0.942993 -0.006348 0.191406 -0.272034 1445639702 0.942993 -0.006348 0.191406 -0.272034 1445639702 0.942993 -0.006348 0.191406 -0.272034 1445639702 0.942993 -0.006348 0.191406 -0.272034 1445639702 0.914001 0.001465 0.152832 -0.375732 1445639702 0.914001 0.001465 0.152832 -0.375732 1445639702 0.914001 0.001465 0.152832 -0.375732 1445639702 0.914001 0.001465 0.152832 -0.375732 1445639702 0.914001 0.001465 0.152832 -0.375732 1445639702 0.914001 0.001465 0.152832 -0.375732 1445639702 0.914001 0.001465 0.152832 -0.375732 1445639702 0.874207 0.023865 0.119873 -0.469849 1445639702 0.874207 0.023865 0.119873 -0.469849 1445639703 0.874207 0.023865 0.119873 -0.469849 1445639703 0.874207 0.023865 0.119873 -0.469849 1445639703 0.874207 0.023865 0.119873 -0.469849 1445639703 0.874207 0.023865 0.119873 -0.469849 1445639703 0.845642 0.055054 0.063965 -0.526978 1445639703 0.845642 0.055054 0.063965 -0.526978 1445639703 0.845642 0.055054 0.063965 -0.526978 1445639703 0.845642 0.055054 0.063965 -0.526978 1445639703 0.845642 0.055054 0.063965 -0.526978 1445639703 0.845642 0.055054 0.063965 -0.526978 1445639703 0.855591 0.066101 0.061829 -0.509705 1445639703 0.855591 0.066101 0.061829 -0.509705 1445639703 0.855591 0.066101 0.061829 -0.509705 1445639703 0.855591 0.066101 0.061829 -0.509705 1445639703 0.855591 0.066101 0.061829 -0.509705 1445639703 0.890076 0.061218 0.101379 -0.440125 1445639703 0.890076 0.061218 0.101379 -0.440125 1445639703 0.890076 0.061218 0.101379 -0.440125 1445639703 0.890076 0.061218 0.101379 -0.440125 1445639703 0.890076 0.061218 0.101379 -0.440125 1445639703 0.890076 0.061218 0.101379 -0.440125 1445639703 0.917664 0.078979 0.138489 -0.363892 1445639703 0.917664 0.078979 0.138489 -0.363892 1445639703 0.917664 0.078979 0.138489 -0.363892 1445639703 0.917664 0.078979 0.138489 -0.363892 1445639703 0.917664 0.078979 0.138489 -0.363892 1445639703 0.917664 0.078979 0.138489 -0.363892 1445639703 0.938721 0.121582 0.181213 -0.266785 1445639703 0.938721 0.121582 0.181213 -0.266785 1445639703 0.938721 0.121582 0.181213 -0.266785 1445639703 0.938721 0.121582 0.181213 -0.266785 1445639703 0.938721 0.121582 0.181213 -0.266785 1445639703 0.938721 0.121582 0.181213 -0.266785 1445639703 0.938721 0.121582 0.181213 -0.266785 1445639703 0.938599 0.173584 0.259277 -0.146973 1445639703 0.938599 0.173584 0.259277 -0.146973 1445639703 0.938599 0.173584 0.259277 -0.146973 1445639703 0.938599 0.173584 0.259277 -0.146973 1445639703 0.938599 0.173584 0.259277 -0.146973 1445639703 0.924194 0.198975 0.319397 -0.065002 1445639703 0.924194 0.198975 0.319397 -0.065002 1445639703 0.924194 0.198975 0.319397 -0.065002 1445639703 0.924194 0.198975 0.319397 -0.065002 1445639703 0.924194 0.198975 0.319397 -0.065002 1445639703 0.924194 0.198975 0.319397 -0.065002 1445639703 0.924194 0.198975 0.319397 -0.065002 1445639703 0.932007 0.134888 0.333496 -0.043335 1445639703 0.932007 0.134888 0.333496 -0.043335 1445639703 0.932007 0.134888 0.333496 -0.043335 1445639703 0.932007 0.134888 0.333496 -0.043335 1445639703 0.932007 0.134888 0.333496 -0.043335 1445639703 0.932007 0.134888 0.333496 -0.043335 1445639703 0.947266 0.045898 0.299438 -0.104126 1445639703 0.947266 0.045898 0.299438 -0.104126 1445639703 0.947266 0.045898 0.299438 -0.104126 1445639703 0.947266 0.045898 0.299438 -0.104126 1445639703 0.947266 0.045898 0.299438 -0.104126 1445639703 0.947266 0.045898 0.299438 -0.104126 1445639703 0.943542 0.000305 0.242126 -0.225830 1445639703 0.943542 0.000305 0.242126 -0.225830 1445639703 0.943542 0.000305 0.242126 -0.225830 1445639703 0.943542 0.000305 0.242126 -0.225830 1445639703 0.943542 0.000305 0.242126 -0.225830 1445639703 0.943542 0.000305 0.242126 -0.225830 1445639703 0.943542 0.000305 0.242126 -0.225830 1445639703 
0.768372 0.187195 0.596008 -0.138672 1445639705 0.768372 0.187195 0.596008 -0.138672 1445639705 0.768372 0.187195 0.596008 -0.138672 1445639705 0.768372 0.187195 0.596008 -0.138672 1445639705 0.768372 0.187195 0.596008 -0.138672 1445639705 0.768372 0.187195 0.596008 -0.138672 1445639705 0.771912 0.176086 0.599792 -0.115417 1445639705 0.771912 0.176086 0.599792 -0.115417 1445639705 0.771912 0.176086 0.599792 -0.115417 1445639705 0.771912 0.176086 0.599792 -0.115417 1445639705 0.771912 0.176086 0.599792 -0.115417 1445639705 0.771912 0.176086 0.599792 -0.115417 1445639705 0.776794 0.162964 0.601990 -0.086609 1445639705 0.776794 0.162964 0.601990 -0.086609 1445639705 0.776794 0.162964 0.601990 -0.086609 1445639705 0.776794 0.162964 0.601990 -0.086609 1445639705 0.776794 0.162964 0.601990 -0.086609 1445639705 0.779419 0.150024 0.604980 -0.062439 1445639705 0.779419 0.150024 0.604980 -0.062439 1445639705 0.779419 0.150024 0.604980 -0.062439 1445639705 0.779419 0.150024 0.604980 -0.062439 1445639705 0.779419 0.150024 0.604980 -0.062439 1445639705 0.779419 0.150024 0.604980 -0.062439 1445639705 0.779419 0.150024 0.604980 -0.062439 1445639705 0.778870 0.133850 0.611145 -0.043579 1445639705 0.778870 0.133850 0.611145 -0.043579 1445639705 0.778870 0.133850 0.611145 -0.043579 1445639705 0.778870 0.133850 0.611145 -0.043579 1445639705 0.778870 0.133850 0.611145 -0.043579 1445639706 0.778870 0.133850 0.611145 -0.043579 1445639706 0.776489 0.112793 0.619263 -0.027100 1445639706 0.776489 0.112793 0.619263 -0.027100 1445639706 0.776489 0.112793 0.619263 -0.027100 1445639706 0.776489 0.112793 0.619263 -0.027100 1445639706 0.776489 0.112793 0.619263 -0.027100 1445639706 0.776489 0.112793 0.619263 -0.027100 1445639706 0.772888 0.093384 0.627380 -0.015930 1445639706 0.772888 0.093384 0.627380 -0.015930 1445639706 0.772888 0.093384 0.627380 -0.015930 1445639706 0.772888 0.093384 0.627380 -0.015930 1445639706 0.772888 0.093384 0.627380 -0.015930 1445639706 0.772888 0.093384 0.627380 -0.015930 1445639706 0.769592 0.079712 0.633362 -0.008545 1445639706 0.769592 0.079712 0.633362 -0.008545 1445639706 0.769592 0.079712 0.633362 -0.008545 1445639706 0.769592 0.079712 0.633362 -0.008545 1445639706 0.769592 0.079712 0.633362 -0.008545 1445639706 0.769592 0.079712 0.633362 -0.008545 1445639706 0.767761 0.080383 0.635498 -0.010803 1445639706 0.767761 0.080383 0.635498 -0.010803 1445639706 0.767761 0.080383 0.635498 -0.010803 1445639706 0.767761 0.080383 0.635498 -0.010803 1445639706 0.767761 0.080383 0.635498 -0.010803 1445639706 0.767761 0.080383 0.635498 -0.010803 1445639706 0.769836 0.092468 0.631104 -0.020630 1445639706 0.769836 0.092468 0.631104 -0.020630 1445639706 0.769836 0.092468 0.631104 -0.020630 1445639706 0.769836 0.092468 0.631104 -0.020630 1445639706 0.769836 0.092468 0.631104 -0.020630 1445639706 0.769836 0.092468 0.631104 -0.020630 1445639706 0.772949 0.094849 0.627014 -0.017517 1445639706 0.772949 0.094849 0.627014 -0.017517 1445639706 0.772949 0.094849 0.627014 -0.017517 1445639706 0.772949 0.094849 0.627014 -0.017517 1445639706 0.772949 0.094849 0.627014 -0.017517 1445639706 0.772949 0.094849 0.627014 -0.017517 1445639706 0.776917 0.083618 0.623901 0.004211 1445639706 0.776917 0.083618 0.623901 0.004211 1445639706 0.776917 0.083618 0.623901 0.004211 1445639706 0.776917 0.083618 0.623901 0.004211 1445639706 0.776917 0.083618 0.623901 0.004211 1445639706 0.776917 0.083618 0.623901 0.004211 1445639706 0.777039 0.070313 0.624695 0.029541 1445639706 0.777039 0.070313 0.624695 0.029541 1445639706 0.777039 0.070313 0.624695 0.029541 1445639706 0.777039 0.070313 0.624695 0.029541 1445639706 0.777039 0.070313 0.624695 0.029541 1445639706 0.777039 0.070313 0.624695 0.029541 1445639706 0.777039 0.070313 0.624695 0.029541 1445639706 0.774597 0.065125 0.627319 0.046021 1445639706 0.774597 0.065125 0.627319 0.046021 1445639706 0.774597 0.065125 0.627319 0.046021 1445639706 0.774597 0.065125 0.627319 0.046021 1445639706 0.774597 0.065125 0.627319 0.046021 1445639706 0.774597 0.065125 0.627319 0.046021 1445639706 0.771851 0.056152 0.629761 0.066406 1445639706 0.771851 0.056152 0.629761 0.066406 1445639706 0.771851 0.056152 0.629761 0.066406 1445639706 0.771851 0.056152 0.629761 0.066406 1445639706 0.771851 0.056152 0.629761 0.066406 1445639706 0.771851 0.056152 0.629761 0.066406 1445639706 0.771851 0.056152 0.629761 0.066406 1445639706 0.770752 0.041016 0.629395 0.089478 1445639706 0.770752 0.041016 0.629395 0.089478 1445639706 0.770752 0.041016 0.629395 0.089478 1445639706 0.770752 0.041016 0.629395 0.089478 1445639706 0.770752 0.041016 0.629395 0.089478 1445639706 0.770752 0.041016 0.629395 0.089478 1445639706 0.769409 0.030273 0.629578 0.103271 1445639706 0.769409 0.030273 0.629578 0.103271 1445639706 0.769409 0.030273 0.629578 0.103271 1445639706 0.769409 0.030273 0.629578 0.103271 1445639706 0.769409 0.030273 0.629578 0.103271 1445639706 0.769409 0.030273 0.629578 0.103271 1445639706 0.766296 0.028381 0.632996 0.105957 1445639706 0.766296 0.028381 0.632996 0.105957 1445639706 0.766296 0.028381 0.632996 0.105957 1445639706 0.766296 0.028381 0.632996 0.105957 1445639706 0.766296 0.028381 0.632996 0.105957 1445639706 0.766296 0.028381 0.632996 0.105957 1445639706 0.765320 0.029358 0.634583 0.102966 1445639706 0.765320 0.029358 0.634583 0.102966 1445639706 0.765320 0.029358 0.634583 0.102966 1445639706 0.765320 0.029358 0.634583 0.102966 1445639706 0.765320 0.029358 0.634583 0.102966 1445639706 0.765320 0.029358 0.634583 0.102966 1445639706 0.765564 0.033325 0.634460 0.100891 1445639706 0.765564 0.033325 0.634460 0.100891 1445639706 0.765564 0.033325 0.634460 0.100891 1445639706 0.765564 0.033325 0.634460 0.100891 1445639706 0.765564 0.033325 0.634460 0.100891 1445639706 0.765564 0.033325 0.634460 0.100891 1445639706 0.767212 0.046326 0.632202 0.097168 1445639706 0.767212 0.046326 0.632202 0.097168 1445639706 0.767212 0.046326 0.632202 0.097168 1445639706 0.767212 0.046326 0.632202 0.097168 1445639706 0.767212 0.046326 0.632202 0.097168 1445639706 0.767212 0.046326 0.632202 0.097168 1445639706 0.769592 0.060242 0.628235 0.096741 1445639706 0.769592 0.060242 0.628235 0.096741 1445639706 0.769592 0.060242 0.628235 0.096741 1445639706 0.769592 0.060242 0.628235 0.096741 1445639706 0.769592 0.060242 0.628235 0.096741 1445639706 0.769592 0.060242 0.628235 0.096741 1445639706 0.771057 0.061340 0.624268 0.108826 1445639706 0.771057 0.061340 0.624268 0.108826 1445639706 0.771057 0.061340 0.624268 0.108826 1445639706 0.771057 0.061340 0.624268 0.108826 1445639706 0.771057 0.061340 0.624268 0.108826 1445639706 0.769714 0.057861 0.624329 0.119873 1445639707 0.769714 0.057861 0.624329 0.119873 1445639707 0.769714 0.057861 0.624329 0.119873 1445639707 0.769714 0.057861 0.624329 0.119873 1445639707 0.769714 0.057861 0.624329 0.119873 1445639707 0.769714 0.057861 0.624329 0.119873 1445639707 0.766785 0.061279 0.626587 0.124573 1445639707 0.766785 0.061279 0.626587 0.124573 1445639707 0.766785 0.061279 0.626587 0.124573 1445639707 0.766785 0.061279 0.626587 0.124573 1445639707 0.766785 0.061279 0.626587 0.124573 1445639707 0.766785 0.061279 0.626587 0.124573 1445639707 0.763794 0.055603 0.628357 0.136536 1445639707 0.763794 0.055603 0.628357 0.136536 1445639707 0.763794 0.055603 0.628357 0.136536 1445639707 0.763794 0.055603 0.628357 0.136536 1445639707 0.763794 0.055603 0.628357 0.136536 1445639707 0.763794 0.055603 0.628357 0.136536 1445639707 0.759827 0.041504 0.630981 0.150940 1445639707 0.759827 0.041504 0.630981 0.150940 1445639707 0.759827 0.041504 0.630981 0.150940 1445639707 0.759827 0.041504 0.630981 0.150940 1445639707 0.759827 0.041504 0.630981 0.150940 1445639707 0.759827 0.041504 0.630981 0.150940 1445639707 0.755798 0.026062 0.633240 0.164368 1445639707 0.755798 0.026062 0.633240 0.164368 1445639707 0.755798 0.026062 0.633240 0.164368 1445639707 0.755798 0.026062 0.633240 0.164368 1445639707 0.755798 0.026062 0.633240 0.164368 1445639707 0.755798 0.026062 0.633240 0.164368 1445639707 0.755798 0.026062 0.633240 0.164368 1445639707 0.752502 0.004578 0.632996 0.181580 1445639707 0.752502 0.004578 0.632996 0.181580 1445639707 0.752502 0.004578 0.632996 0.181580 1445639707 0.752502 0.004578 0.632996 0.181580 1445639707 0.752502 0.004578 0.632996 0.181580 1445639707 0.752502 0.004578 0.632996 0.181580 1445639707 0.753601 -0.002686 0.631042 0.183777 1445639707 0.753601 -0.002686 0.631042 0.183777 1445639707 0.753601 -0.002686 0.631042 0.183777 1445639707 0.753601 -0.002686 0.631042 0.183777 1445639707 0.753601 -0.002686 0.631042 0.183777 1445639707 0.753601 -0.002686 0.631042 0.183777 1445639707 0.753601 -0.002686 0.631042 0.183777 1445639707 0.757446 -0.000549 0.628174 0.177551 1445639707 0.757446 -0.000549 0.628174 0.177551 1445639707 0.757446 -0.000549 0.628174 0.177551 1445639707 0.757446 -0.000549 0.628174 0.177551 1445639707 0.757446 -0.000549 0.628174 0.177551 1445639707 0.757446 -0.000549 0.628174 0.177551 1445639707 0.759216 -0.002319 0.626038 0.177551 1445639707 0.759216 -0.002319 0.626038 0.177551 1445639707 0.759216 -0.002319 0.626038 0.177551 1445639707 0.759216 -0.002319 0.626038 0.177551 1445639707 0.759216 -0.002319 0.626038 0.177551 1445639707 0.759216 -0.002319 0.626038 0.177551 1445639707 0.762695 0.008179 0.623169 0.172546 1445639707 0.762695 0.008179 0.623169 0.172546 1445639707 0.762695 0.008179 0.623169 0.172546 1445639707 0.762695 0.008179 0.623169 0.172546 1445639707 0.762695 0.008179 0.623169 0.172546 1445639707 0.762695 0.008179 0.623169 0.172546 1445639707 0.769409 0.027954 0.617249 0.161804 1445639707 0.769409 0.027954 0.617249 0.161804 1445639707 0.769409 0.027954 0.617249 0.161804 1445639707 0.769409 0.027954 0.617249 0.161804 1445639707 0.769409 0.027954 0.617249 0.161804 1445639707 0.769409 0.027954 0.617249 0.161804 1445639707 0.772217 0.036743 0.614014 0.158875 1445639707 0.772217 0.036743 0.614014 0.158875 1445639707 0.772217 0.036743 0.614014 0.158875 1445639707 0.772217 0.036743 0.614014 0.158875 1445639707 0.772217 0.036743 0.614014 0.158875 1445639707 0.772217 0.036743 0.614014 0.158875 1445639707 0.770569 0.034058 0.615356 0.162231 1445639707 0.770569 0.034058 0.615356 0.162231 1445639707 0.770569 0.034058 0.615356 0.162231 1445639707 0.770569 0.034058 0.615356 0.162231 1445639707 0.770569 0.034058 0.615356 0.162231 1445639707 0.770569 0.034058 0.615356 0.162231 1445639707 0.768555 0.034546 0.618408 0.160156 1445639707 0.768555 0.034546 0.618408 0.160156 1445639707 0.768555 0.034546 0.618408 0.160156 1445639707 0.768555 0.034546 0.618408 0.160156 1445639707 0.768555 0.034546 0.618408 0.160156 1445639707 0.768555 0.034546 0.618408 0.160156 1445639707 0.768555 0.034546 0.618408 0.160156 1445639707 0.768250 0.040100 0.619629 0.155396 1445639707 0.768250 0.040100 0.619629 0.155396 1445639707 0.768250 0.040100 0.619629 0.155396 1445639707 0.768250 0.040100 0.619629 0.155396 1445639707 0.768250 0.040100 0.619629 0.155396 1445639707 0.768250 0.040100 0.619629 0.155396 1445639707 0.766968 0.040100 0.621155 0.155640 1445639707 0.766968 0.040100 0.621155 0.155640 1445639707 0.766968 0.040100 0.621155 0.155640 1445639707 0.766968 0.040100 0.621155 0.155640 1445639707 0.766968 0.040100 0.621155 0.155640 1445639707 0.766968 0.040100 0.621155 0.155640 1445639707 0.764343 0.032104 0.623779 0.159668 1445639707 0.764343 0.032104 0.623779 0.159668 1445639707 0.764343 0.032104 0.623779 0.159668 1445639707 0.764343 0.032104 0.623779 0.159668 1445639707 0.764343 0.032104 0.623779 0.159668 1445639707 0.764343 0.032104 0.623779 0.159668 1445639707 0.764343 0.032104 0.623779 0.159668 1445639707 0.762573 0.031677 0.625977 0.159729 1445639707 0.762573 0.031677 0.625977 0.159729 1445639707 0.762573 0.031677 0.625977 0.159729 1445639707 0.762573 0.031677 0.625977 0.159729 1445639707 0.762573 0.031677 0.625977 0.159729 1445639707 0.762573 0.031677 0.625977 0.159729 1445639707 0.765503 0.044495 0.625427 0.144165 1445639708 0.765503 0.044495 0.625427 0.144165 1445639708 0.765503 0.044495 0.625427 0.144165 1445639708 0.765503 0.044495 0.625427 0.144165 1445639708 0.765503 0.044495 0.625427 0.144165 1445639708 0.765503 0.044495 0.625427 0.144165 1445639708 0.767395 0.052246 0.624573 0.134766 1445639708 0.767395 0.052246 0.624573 0.134766 1445639708 0.767395 0.052246 0.624573 0.134766 1445639708 0.767395 0.052246 0.624573 0.134766 1445639708 0.767395 0.052246 0.624573 0.134766 1445639708 0.767395 0.052246 0.624573 0.134766 1445639708 0.767334 0.055542 0.624817 0.132874 1445639708 0.767334 0.055542 0.624817 0.132874 1445639708 0.767334 0.055542 0.624817 0.132874 1445639708 0.767334 0.055542 0.624817 0.132874 1445639708 0.767334 0.055542 0.624817 0.132874 1445639708 0.767334 0.055542 0.624817 0.132874 1445639708 0.768982 0.065369 0.622559 0.129272 1445639708 0.768982 0.065369 0.622559 0.129272 1445639708 0.768982 0.065369 0.622559 0.129272 1445639708 0.768982 0.065369 0.622559 0.129272 1445639708 0.768982 0.065369 0.622559 0.129272 1445639708 0.768982 0.065369 0.622559 0.129272 1445639708 0.771545 0.080322 0.619202 0.121521 1445639708 0.771545 0.080322 0.619202 0.121521 1445639708 0.771545 0.080322 0.619202 0.121521 1445639708 0.771545 0.080322 0.619202 0.121521 1445639708 0.771545 0.080322 0.619202 0.121521 1445639708 0.771545 0.080322 0.619202 0.121521 1445639708 0.771545 0.080322 0.619202 0.121521 1445639708 0.770508 0.084167 0.619934 0.121765 1445639708 0.770508 0.084167 0.619934 0.121765 1445639708 0.770508 0.084167 0.619934 0.121765 1445639708 0.770508 0.084167 0.619934 0.121765 1445639708 0.770508 0.084167 0.619934 0.121765 1445639708 0.770508 0.084167 0.619934 0.121765 1445639708 0.765503 0.077942 0.626038 0.126221 1445639708 0.765503 0.077942 0.626038 0.126221 1445639708 0.765503 0.077942 0.626038 0.126221 1445639708 0.765503 0.077942 0.626038 0.126221 1445639708 0.765503 0.077942 0.626038 0.126221 1445639708 0.765503 0.077942 0.626038 0.126221 1445639708 0.761047 0.076172 0.632019 0.124512 1445639708 0.761047 0.076172 0.632019 0.124512 1445639708 0.761047 0.076172 0.632019 0.124512 1445639708 0.761047 0.076172 0.632019 0.124512 1445639708 0.761047 0.076172 0.632019 0.124512 1445639708 0.761047 0.076172 0.632019 0.124512 1445639708 0.759216 0.079163 0.633972 0.123779 1445639708 0.759216 0.079163 0.633972 0.123779 1445639708 0.759216 0.079163 0.633972 0.123779 1445639708 0.759216 0.079163 0.633972 0.123779 1445639708 0.759216 0.079163 0.633972 0.123779 1445639708 0.759216 0.079163 0.633972 0.123779 1445639708 0.756287 0.076782 0.636719 0.128845 1445639708 0.756287 0.076782 0.636719 0.128845 1445639708 0.756287 0.076782 0.636719 0.128845 1445639708 0.756287 0.076782 0.636719 0.128845 1445639708 0.756287 0.076782 0.636719 0.128845 1445639708 0.756287 0.076782 0.636719 0.128845 1445639708 0.752869 0.067017 0.640198 0.137024 1445639708 0.752869 0.067017 0.640198 0.137024 1445639708 0.752869 0.067017 0.640198 0.137024 1445639708 0.752869 0.067017 0.640198 0.137024 1445639708 0.752869 0.067017 0.640198 0.137024 1445639708 0.752869 0.067017 0.640198 0.137024 1445639708 0.750671 0.054749 0.641785 0.146667 1445639708 0.750671 0.054749 0.641785 0.146667 1445639708 0.750671 0.054749 0.641785 0.146667 1445639708 0.750671 0.054749 0.641785 0.146667 1445639708 0.750671 0.054749 0.641785 0.146667 1445639708 0.750671 0.054749 0.641785 0.146667 1445639708 0.750671 0.054749 0.641785 0.146667 1445639708 0.751709 0.054016 0.641296 0.143677 1445639708 0.751709 0.054016 0.641296 0.143677 1445639708 0.751709 0.054016 0.641296 0.143677 1445639708 0.751709 0.054016 0.641296 0.143677 1445639708 0.751709 0.054016 0.641296 0.143677 1445639708 0.751709 0.054016 0.641296 0.143677 1445639708 0.755554 0.060425 0.638489 0.133118 1445639708 0.755554 0.060425 0.638489 0.133118 1445639708 0.755554 0.060425 0.638489 0.133118 1445639708 0.755554 0.060425 0.638489 0.133118 1445639708 0.755554 0.060425 0.638489 0.133118 1445639708 0.755554 0.060425 0.638489 0.133118 1445639708 0.758057 0.062073 0.635620 0.132080 1445639708 0.758057 0.062073 0.635620 0.132080 1445639708 0.758057 0.062073 0.635620 0.132080 1445639708 0.758057 0.062073 0.635620 0.132080 1445639708 0.758057 0.062073 0.635620 0.132080 1445639708 0.758057 0.062073 0.635620 0.132080 1445639708 0.761353 0.067444 0.631165 0.131714 1445639708 0.761353 0.067444 0.631165 0.131714 1445639708 0.761353 0.067444 0.631165 0.131714 1445639708 0.761353 0.067444 0.631165 0.131714 1445639708 0.761353 0.067444 0.631165 0.131714 1445639708 0.761353 0.067444 0.631165 0.131714 1445639708 0.765259 0.072937 0.625854 0.131592 1445639708 0.765259 0.072937 0.625854 0.131592 1445639708 0.765259 0.072937 0.625854 0.131592 1445639708 0.765259 0.072937 0.625854 0.131592 1445639708 0.765259 0.072937 0.625854 0.131592 1445639708 0.765259 0.072937 0.625854 0.131592 1445639708 0.765503 0.068787 0.624817 0.137085 1445639708 0.765503 0.068787 0.624817 0.137085 1445639708 0.765503 0.068787 0.624817 0.137085 1445639708 0.765503 0.068787 0.624817 0.137085 1445639708 0.765503 0.068787 0.624817 0.137085 1445639708 0.765503 0.068787 0.624817 0.137085 1445639708 0.762451 0.061707 0.627808 0.143799 1445639708 0.762451 0.061707 0.627808 0.143799 1445639709 0.762451 0.061707 0.627808 0.143799 1445639709 0.762451 0.061707 0.627808 0.143799 1445639709 0.762451 0.061707 0.627808 0.143799 1445639709 0.762451 0.061707 0.627808 0.143799 1445639709 0.761169 0.062744 0.629761 0.141541 1445639709 0.761169 0.062744 0.629761 0.141541 1445639709 0.761169 0.062744 0.629761 0.141541 1445639709 0.761169 0.062744 0.629761 0.141541 1445639709 0.761169 0.062744 0.629761 0.141541 1445639709 0.761169 0.062744 0.629761 0.141541 1445639709 0.761963 0.067200 0.628601 0.140259 1445639709 0.761963 0.067200 0.628601 0.140259 1445639709 0.761963 0.067200 0.628601 0.140259 1445639709 0.761963 0.067200 0.628601 0.140259 1445639709 0.761963 0.067200 0.628601 0.140259 1445639709 0.761963 0.067200 0.628601 0.140259 1445639709 0.760010 0.068542 0.629700 0.145081 1445639709 0.760010 0.068542 0.629700 0.145081 1445639709 0.760010 0.068542 0.629700 0.145081 1445639709 0.760010 0.068542 0.629700 0.145081 1445639709 0.760010 0.068542 0.629700 0.145081 1445639709 0.760010 0.068542 0.629700 0.145081 1445639709 0.758911 0.063416 0.630371 0.150208 1445639709 0.758911 0.063416 0.630371 0.150208 1445639709 0.758911 0.063416 0.630371 0.150208 1445639709 0.758911 0.063416 0.630371 0.150208 1445639709 0.758911 0.063416 0.630371 0.150208 1445639709 0.758911 0.063416 0.630371 0.150208 1445639709 0.758423 0.058533 0.631042 0.151855 1445639709 0.758423 0.058533 0.631042 0.151855 1445639709 0.758423 0.058533 0.631042 0.151855 1445639709 0.758423 0.058533 0.631042 0.151855 1445639709 0.758423 0.058533 0.631042 0.151855 1445639709 0.758423 0.058533 0.631042 0.151855 1445639709 0.758423 0.058533 0.631042 0.151855 1445639709 0.760254 0.059326 0.630493 0.144775 1445639709 0.760254 0.059326 0.630493 0.144775 1445639709 0.760254 0.059326 0.630493 0.144775 1445639709 0.760254 0.059326 0.630493 0.144775 1445639709 0.760254 0.059326 0.630493 0.144775 1445639709 0.760254 0.059326 0.630493 0.144775 1445639709 0.760254 0.059326 0.630493 0.144775 1445639709 0.765686 0.063965 0.626282 0.131531 1445639709 0.765686 0.063965 0.626282 0.131531 1445639709 0.765686 0.063965 0.626282 0.131531 1445639709 0.765686 0.063965 0.626282 0.131531 1445639709 0.765686 0.063965 0.626282 0.131531 1445639709 0.765686 0.063965 0.626282 0.131531 1445639709 0.769043 0.066223 0.623535 0.123718 1445639709 0.769043 0.066223 0.623535 0.123718 1445639709 0.769043 0.066223 0.623535 0.123718 1445639709 0.769043 0.066223 0.623535 0.123718 1445639709 0.769043 0.066223 0.623535 0.123718 1445639709 0.769043 0.066223 0.623535 0.123718 1445639709 0.772278 0.067688 0.619568 0.122681 1445639709 0.772278 0.067688 0.619568 0.122681 1445639709 0.772278 0.067688 0.619568 0.122681 1445639709 0.772278 0.067688 0.619568 0.122681 1445639709 0.772278 0.067688 0.619568 0.122681 1445639709 0.772278 0.067688 0.619568 0.122681 1445639709 0.776672 0.073303 0.613831 0.120667 1445639709 0.776672 0.073303 0.613831 0.120667 1445639709 0.776672 0.073303 0.613831 0.120667 1445639709 0.776672 0.073303 0.613831 0.120667 1445639709 0.776672 0.073303 0.613831 0.120667 1445639709 0.776672 0.073303 0.613831 0.120667 1445639709 0.779663 0.076477 0.609253 0.122375 1445639709 0.779663 0.076477 0.609253 0.122375 1445639709 0.779663 0.076477 0.609253 0.122375 1445639709 0.779663 0.076477 0.609253 0.122375 1445639709 0.779663 0.076477 0.609253 0.122375 1445639709 0.779663 0.076477 0.609253 0.122375 1445639709 0.779663 0.076477 0.609253 0.122375 1445639709 0.778015 0.072571 0.610474 0.128784 1445639709 0.778015 0.072571 0.610474 0.128784 1445639709 0.778015 0.072571 0.610474 0.128784 1445639709 0.778015 0.072571 0.610474 0.128784 1445639709 0.778015 0.072571 0.610474 0.128784 1445639709 0.778015 0.072571 0.610474 0.128784 1445639709 0.773071 0.068542 0.615845 0.135254 1445639709 0.773071 0.068542 0.615845 0.135254 1445639709 0.773071 0.068542 0.615845 0.135254 1445639709 0.773071 0.068542 0.615845 0.135254 1445639709 0.773071 0.068542 0.615845 0.135254 1445639709 0.773071 0.068542 0.615845 0.135254 1445639709 0.773071 0.068542 0.615845 0.135254 1445639709 0.769653 0.069885 0.619995 0.135193 1445639709 0.769653 0.069885 0.619995 0.135193 1445639709 0.769653 0.069885 0.619995 0.135193 1445639709 0.769653 0.069885 0.619995 0.135193 1445639709 0.769653 0.069885 0.619995 0.135193 1445639709 0.769653 0.069885 0.619995 0.135193 1445639709 0.768066 0.073792 0.621033 0.137146 1445639709 0.768066 0.073792 0.621033 0.137146 1445639709 0.768066 0.073792 0.621033 0.137146 1445639709 0.768066 0.073792 0.621033 0.137146 1445639709 0.768066 0.073792 0.621033 0.137146 1445639709 0.768066 0.073792 0.621033 0.137146 1445639709 0.768066 0.073792 0.621033 0.137146 1445639709 0.765686 0.074280 0.623291 0.140259 1445639709 0.765686 0.074280 0.623291 0.140259 1445639709 0.765686 0.074280 0.623291 0.140259 1445639709 0.765686 0.074280 0.623291 0.140259 1445639709 0.765686 0.074280 0.623291 0.140259 1445639709 0.765686 0.074280 0.623291 0.140259 1445639709 0.764832 0.070496 0.624573 0.141113 1445639709 0.764832 0.070496 0.624573 0.141113 1445639709 0.764832 0.070496 0.624573 0.141113 1445639709 0.764832 0.070496 0.624573 0.141113 1445639709 0.764832 0.070496 0.624573 0.141113 1445639709 0.764832 0.070496 0.624573 0.141113 1445639709 0.766052 0.067322 0.624451 0.136230 1445639709 0.766052 0.067322 0.624451 0.136230 1445639709 0.766052 0.067322 0.624451 0.136230 1445639710 0.766052 0.067322 0.624451 0.136230 1445639710 0.766052 0.067322 0.624451 0.136230 1445639710 0.766052 0.067322 0.624451 0.136230 1445639710 0.769775 0.069031 0.621948 0.125610 1445639710 0.769775 0.069031 0.621948 0.125610 1445639710 0.769775 0.069031 0.621948 0.125610 1445639710 0.769775 0.069031 0.621948 0.125610 1445639710 0.769775 0.069031 0.621948 0.125610 1445639710 0.769775 0.069031 0.621948 0.125610 1445639710 0.769775 0.069031 0.621948 0.125610 1445639710 0.774048 0.069458 0.618286 0.116943 1445639710 0.774048 0.069458 0.618286 0.116943 1445639710 0.774048 0.069458 0.618286 0.116943 1445639710 0.774048 0.069458 0.618286 0.116943 1445639710 0.774048 0.069458 0.618286 0.116943 1445639710 0.774048 0.069458 0.618286 0.116943 1445639710 0.777222 0.066406 0.614807 0.115906 1445639710 0.777222 0.066406 0.614807 0.115906 1445639710 0.777222 0.066406 0.614807 0.115906 1445639710 0.777222 0.066406 0.614807 0.115906 1445639710 0.777222 0.066406 0.614807 0.115906 1445639710 0.777222 0.066406 0.614807 0.115906 1445639710 0.777222 0.066406 0.614807 0.115906 1445639710 0.780273 0.068359 0.610596 0.116333 1445639710 0.780273 0.068359 0.610596 0.116333 1445639710 0.780273 0.068359 0.610596 0.116333 1445639710 0.780273 0.068359 0.610596 0.116333 1445639710 0.780273 0.068359 0.610596 0.116333 1445639710 0.780273 0.068359 0.610596 0.116333 1445639710 0.783630 0.074402 0.605591 0.116394 1445639710 0.783630 0.074402 0.605591 0.116394 1445639710 0.783630 0.074402 0.605591 0.116394 1445639710 0.783630 0.074402 0.605591 0.116394 1445639710 0.783630 0.074402 0.605591 0.116394 1445639710 0.783630 0.074402 0.605591 0.116394 1445639710 0.784973 0.073486 0.603210 0.120117 1445639710 0.784973 0.073486 0.603210 0.120117 1445639710 0.784973 0.073486 0.603210 0.120117 1445639710 0.784973 0.073486 0.603210 0.120117 1445639710 0.784973 0.073486 0.603210 0.120117 1445639710 0.784973 0.073486 0.603210 0.120117 1445639710 0.784973 0.073486 0.603210 0.120117 1445639710 0.781860 0.062195 0.606689 0.128967 1445639710 0.781860 0.062195 0.606689 0.128967 1445639710 0.781860 0.062195 0.606689 0.128967 1445639710 0.781860 0.062195 0.606689 0.128967 1445639710 0.781860 0.062195 0.606689 0.128967 1445639710 0.781860 0.062195 0.606689 0.128967 1445639710 0.776855 0.052795 0.612610 0.135193 1445639710 0.776855 0.052795 0.612610 0.135193 1445639710 0.776855 0.052795 0.612610 0.135193 1445639710 0.776855 0.052795 0.612610 0.135193 1445639710 0.776855 0.052795 0.612610 0.135193 1445639710 0.776855 0.052795 0.612610 0.135193 1445639710 0.776855 0.052795 0.612610 0.135193 1445639710 0.773560 0.049072 0.616394 0.138611 1445639710 0.773560 0.049072 0.616394 0.138611 1445639710 0.773560 0.049072 0.616394 0.138611 1445639710 0.773560 0.049072 0.616394 0.138611 1445639710 0.773560 0.049072 0.616394 0.138611 1445639710 0.773560 0.049072 0.616394 0.138611 1445639710 0.770020 0.047241 0.619873 0.143188 1445639710 0.770020 0.047241 0.619873 0.143188 1445639710 0.770020 0.047241 0.619873 0.143188 1445639710 0.770020 0.047241 0.619873 0.143188 1445639710 0.770020 0.047241 0.619873 0.143188 1445639710 0.770020 0.047241 0.619873 0.143188 1445639710 0.766357 0.041748 0.623596 0.148315 1445639710 0.766357 0.041748 0.623596 0.148315 1445639710 0.766357 0.041748 0.623596 0.148315 1445639710 0.766357 0.041748 0.623596 0.148315 1445639710 0.766357 0.041748 0.623596 0.148315 1445639710 0.766357 0.041748 0.623596 0.148315 1445639710 0.764526 0.033936 0.625732 0.150696 1445639710 0.764526 0.033936 0.625732 0.150696 1445639710 0.764526 0.033936 0.625732 0.150696 1445639710 0.764526 0.033936 0.625732 0.150696 1445639710 0.764526 0.033936 0.625732 0.150696 1445639710 0.762817 0.026917 0.627441 0.153503 1445639710 0.762817 0.026917 0.627441 0.153503 1445639710 0.762817 0.026917 0.627441 0.153503 1445639710 0.762817 0.026917 0.627441 0.153503 1445639710 0.762817 0.026917 0.627441 0.153503 1445639710 0.762817 0.026917 0.627441 0.153503 1445639710 0.762817 0.026917 0.627441 0.153503 1445639710 0.764465 0.030090 0.626709 0.147644 1445639710 0.764465 0.030090 0.626709 0.147644 1445639710 0.764465 0.030090 0.626709 0.147644 1445639710 0.764465 0.030090 0.626709 0.147644 1445639710 0.764465 0.030090 0.626709 0.147644 1445639710 0.764465 0.030090 0.626709 0.147644 1445639710 0.766968 0.037537 0.624451 0.142578 1445639710 0.766968 0.037537 0.624451 0.142578 1445639710 0.766968 0.037537 0.624451 0.142578 1445639710 0.766968 0.037537 0.624451 0.142578 1445639710 0.766968 0.037537 0.624451 0.142578 1445639710 0.766968 0.037537 0.624451 0.142578 1445639710 0.769165 0.047485 0.622009 0.138245 1445639710 0.769165 0.047485 0.622009 0.138245 1445639710 0.769165 0.047485 0.622009 0.138245 1445639710 0.769165 0.047485 0.622009 0.138245 1445639710 0.769165 0.047485 0.622009 0.138245 1445639710 0.771851 0.059937 0.618774 0.132874 1445639710 0.771851 0.059937 0.618774 0.132874 1445639710 0.771851 0.059937 0.618774 0.132874 1445639710 0.771851 0.059937 0.618774 0.132874 1445639710 0.771851 0.059937 0.618774 0.132874 1445639710 
0.949280 0.100830 0.291809 -0.059387 1445639713 0.949280 0.100830 0.291809 -0.059387 1445639713 0.949280 0.100830 0.291809 -0.059387 1445639713 0.949280 0.100830 0.291809 -0.059387 1445639713 0.949280 0.100830 0.291809 -0.059387 1445639713 0.947144 0.097412 0.297302 -0.070679 1445639713 0.947144 0.097412 0.297302 -0.070679 1445639713 0.947144 0.097412 0.297302 -0.070679 1445639713 0.947144 0.097412 0.297302 -0.070679 1445639713 0.947144 0.097412 0.297302 -0.070679 1445639713 0.947144 0.097412 0.297302 -0.070679 1445639713 0.949463 0.063721 0.289307 -0.103333 1445639713 0.949463 0.063721 0.289307 -0.103333 1445639713 0.949463 0.063721 0.289307 -0.103333 1445639713 0.949463 0.063721 0.289307 -0.103333 1445639713 0.949463 0.063721 0.289307 -0.103333 1445639713 0.949463 0.063721 0.289307 -0.103333 1445639713 0.949463 0.063721 0.289307 -0.103333 1445639713 0.949158 0.002991 0.263916 -0.171265 1445639713 0.949158 0.002991 0.263916 -0.171265 1445639713 0.949158 0.002991 0.263916 -0.171265 1445639713 0.949158 0.002991 0.263916 -0.171265 1445639713 0.949158 0.002991 0.263916 -0.171265 1445639713 0.934021 -0.045776 0.229431 -0.269775 1445639713 0.934021 -0.045776 0.229431 -0.269775 1445639713 0.934021 -0.045776 0.229431 -0.269775 1445639713 0.934021 -0.045776 0.229431 -0.269775 1445639713 0.934021 -0.045776 0.229431 -0.269775 1445639713 0.934021 -0.045776 0.229431 -0.269775 1445639713 0.908081 -0.052795 0.192871 -0.367859 1445639713 0.908081 -0.052795 0.192871 -0.367859 1445639713 0.908081 -0.052795 0.192871 -0.367859 1445639713 0.908081 -0.052795 0.192871 -0.367859 1445639713 0.908081 -0.052795 0.192871 -0.367859 1445639713 0.908081 -0.052795 0.192871 -0.367859 1445639713 0.908081 -0.052795 0.192871 -0.367859 1445639713 0.870911 -0.034973 0.165771 -0.461243 1445639713 0.870911 -0.034973 0.165771 -0.461243 1445639713 0.870911 -0.034973 0.165771 -0.461243 1445639713 0.870911 -0.034973 0.165771 -0.461243 1445639713 0.870911 -0.034973 0.165771 -0.461243 1445639713 0.870911 -0.034973 0.165771 -0.461243 1445639713 0.842957 0.007507 0.111389 -0.526245 1445639713 0.842957 0.007507 0.111389 -0.526245 1445639713 0.842957 0.007507 0.111389 -0.526245 1445639713 0.842957 0.007507 0.111389 -0.526245 1445639713 0.842957 0.007507 0.111389 -0.526245 1445639713 0.842957 0.007507 0.111389 -0.526245 1445639713 0.842957 0.032471 0.092041 -0.529053 1445639713 0.842957 0.032471 0.092041 -0.529053 1445639713 0.842957 0.032471 0.092041 -0.529053 1445639713 0.842957 0.032471 0.092041 -0.529053 1445639713 0.842957 0.032471 0.092041 -0.529053 1445639713 0.842957 0.032471 0.092041 -0.529053 1445639713 0.842957 0.032471 0.092041 -0.529053 1445639713 0.867615 0.043274 0.113403 -0.482178 1445639713 0.867615 0.043274 0.113403 -0.482178 1445639713 0.867615 0.043274 0.113403 -0.482178 1445639713 0.867615 0.043274 0.113403 -0.482178 1445639713 0.867615 0.043274 0.113403 -0.482178 1445639713 0.867615 0.043274 0.113403 -0.482178 1445639713 0.899109 0.056519 0.151001 -0.406860 1445639713 0.899109 0.056519 0.151001 -0.406860 1445639713 0.899109 0.056519 0.151001 -0.406860 1445639713 0.899109 0.056519 0.151001 -0.406860 1445639713 0.899109 0.056519 0.151001 -0.406860 1445639713 0.920593 0.088135 0.180542 -0.334778 1445639713 0.920593 0.088135 0.180542 -0.334778 1445639713 0.920593 0.088135 0.180542 -0.334778 1445639713 0.920593 0.088135 0.180542 -0.334778 1445639713 0.920593 0.088135 0.180542 -0.334778 1445639713 0.920593 0.088135 0.180542 -0.334778 1445639713 0.920593 0.088135 0.180542 -0.334778 1445639713 0.938904 0.106995 0.220947 -0.241211 1445639713 0.938904 0.106995 0.220947 -0.241211 1445639713 0.938904 0.106995 0.220947 -0.241211 1445639713 0.938904 0.106995 0.220947 -0.241211 1445639713 0.938904 0.106995 0.220947 -0.241211 1445639713 0.938904 0.106995 0.220947 -0.241211 1445639713 0.948486 0.097046 0.235535 -0.188171 1445639713 0.948486 0.097046 0.235535 -0.188171 1445639713 0.948486 0.097046 0.235535 -0.188171 1445639713 0.948486 0.097046 0.235535 -0.188171 1445639713 0.948486 0.097046 0.235535 -0.188171 1445639713 0.948486 0.097046 0.235535 -0.188171 1445639713 0.954346 0.058228 0.218140 -0.195313 1445639713 0.954346 0.058228 0.218140 -0.195313 1445639713 0.954346 0.058228 0.218140 -0.195313 1445639713 0.954346 0.058228 0.218140 -0.195313 1445639713 0.954346 0.058228 0.218140 -0.195313 1445639713 0.954346 0.058228 0.218140 -0.195313 1445639713 0.949463 0.013916 0.185669 -0.252502 1445639713 0.949463 0.013916 0.185669 -0.252502 1445639713 0.949463 0.013916 0.185669 -0.252502 1445639713 0.949463 0.013916 0.185669 -0.252502 1445639713 0.949463 0.013916 0.185669 -0.252502 1445639713 0.927795 0.005493 0.142212 -0.344910 1445639714 0.927795 0.005493 0.142212 -0.344910 1445639714 0.927795 0.005493 0.142212 -0.344910 1445639714 0.927795 0.005493 0.142212 -0.344910 1445639714 0.927795 0.005493 0.142212 -0.344910 1445639714 0.927795 0.005493 0.142212 -0.344910 1445639714 0.896179 0.014160 0.132996 -0.422974 1445639714 0.896179 0.014160 0.132996 -0.422974 1445639714 0.896179 0.014160 0.132996 -0.422974 1445639714 0.896179 0.014160 0.132996 -0.422974 1445639714 0.896179 0.014160 0.132996 -0.422974 1445639714 0.896179 0.014160 0.132996 -0.422974 1445639714 0.852722 0.046204 0.093628 -0.511780 1445639714 0.852722 0.046204 0.093628 -0.511780 1445639714 0.852722 0.046204 0.093628 -0.511780 1445639714 0.852722 0.046204 0.093628 -0.511780 1445639714 0.852722 0.046204 0.093628 -0.511780 1445639714 0.852722 0.046204 0.093628 -0.511780 1445639714 0.839722 0.070557 0.070923 -0.533630 1445639714 0.839722 0.070557 0.070923 -0.533630 1445639714 0.839722 0.070557 0.070923 -0.533630 1445639714 0.839722 0.070557 0.070923 -0.533630 1445639714 0.839722 0.070557 0.070923 -0.533630 1445639714 0.839722 0.070557 0.070923 -0.533630 1445639714 0.839722 0.070557 0.070923 -0.533630 1445639714 0.859497 0.076477 0.089966 -0.497314 1445639714 0.859497 0.076477 0.089966 -0.497314 1445639714 0.859497 0.076477 0.089966 -0.497314 1445639714 0.859497 0.076477 0.089966 -0.497314 1445639714 0.859497 0.076477 0.089966 -0.497314 1445639714 0.859497 0.076477 0.089966 -0.497314 1445639714 0.892273 0.081360 0.121582 -0.427124 1445639714 0.892273 0.081360 0.121582 -0.427124 1445639714 0.892273 0.081360 0.121582 -0.427124 1445639714 0.892273 0.081360 0.121582 -0.427124 1445639714 0.892273 0.081360 0.121582 -0.427124 1445639714 0.892273 0.081360 0.121582 -0.427124 1445639714 0.914978 0.099243 0.164124 -0.354858 1445639714 0.914978 0.099243 0.164124 -0.354858 1445639714 0.914978 0.099243 0.164124 -0.354858 1445639714 0.914978 0.099243 0.164124 -0.354858 1445639714 0.914978 0.099243 0.164124 -0.354858 1445639714 0.914978 0.099243 0.164124 -0.354858 1445639714 0.936340 0.117371 0.211182 -0.254517 1445639714 0.936340 0.117371 0.211182 -0.254517 1445639714 0.936340 0.117371 0.211182 -0.254517 1445639714 0.936340 0.117371 0.211182 -0.254517 1445639714 0.936340 0.117371 0.211182 -0.254517 1445639714 0.944153 0.115723 0.258911 -0.167480 1445639714 0.944153 0.115723 0.258911 -0.167480 1445639714 0.944153 0.115723 0.258911 -0.167480 1445639714 0.944153 0.115723 0.258911 -0.167480 1445639714 0.944153 0.115723 0.258911 -0.167480 1445639714 0.944153 0.115723 0.258911 -0.167480 1445639714 0.948547 0.098145 0.269043 -0.134888 1445639714 0.948547 0.098145 0.269043 -0.134888 1445639714 0.948547 0.098145 0.269043 -0.134888 1445639714 0.948547 0.098145 0.269043 -0.134888 1445639714 0.948547 0.098145 0.269043 -0.134888 1445639714 0.948547 0.098145 0.269043 -0.134888 1445639714 0.954102 0.044373 0.245789 -0.165100 1445639714 0.954102 0.044373 0.245789 -0.165100 1445639714 0.954102 0.044373 0.245789 -0.165100 1445639714 0.954102 0.044373 0.245789 -0.165100 1445639714 0.954102 0.044373 0.245789 -0.165100 1445639714 0.949402 0.008301 0.203674 -0.238831 1445639714 0.949402 0.008301 0.203674 -0.238831 1445639714 0.949402 0.008301 0.203674 -0.238831 1445639714 0.949402 0.008301 0.203674 -0.238831 1445639714 0.949402 0.008301 0.203674 -0.238831 1445639714 0.949402 0.008301 0.203674 -0.238831 1445639714 0.925049 0.010681 0.154236 -0.346863 1445639714 0.925049 0.010681 0.154236 -0.346863 1445639714 0.925049 0.010681 0.154236 -0.346863 1445639714 0.925049 0.010681 0.154236 -0.346863 1445639714 0.925049 0.010681 0.154236 -0.346863 1445639714 0.925049 0.010681 0.154236 -0.346863 1445639714 0.925049 0.010681 0.154236 -0.346863 1445639714 0.892944 0.015259 0.137939 -0.428223 1445639714 0.892944 0.015259 0.137939 -0.428223 1445639714 0.892944 0.015259 0.137939 -0.428223 1445639714 0.892944 0.015259 0.137939 -0.428223 1445639714 0.892944 0.015259 0.137939 -0.428223 1445639714 0.892944 0.015259 0.137939 -0.428223 1445639714 0.857727 0.032349 0.098267 -0.503601 1445639714 0.857727 0.032349 0.098267 -0.503601 1445639714 0.857727 0.032349 0.098267 -0.503601 1445639714 0.857727 0.032349 0.098267 -0.503601 1445639714 0.857727 0.032349 0.098267 -0.503601 1445639714 0.857727 0.032349 0.098267 -0.503601 1445639714 0.856995 0.043884 0.086304 -0.506165 1445639714 0.856995 0.043884 0.086304 -0.506165 1445639714 0.856995 0.043884 0.086304 -0.506165 1445639714 0.856995 0.043884 0.086304 -0.506165 1445639714 0.856995 0.043884 0.086304 -0.506165 1445639714 0.856995 0.043884 0.086304 -0.506165 1445639714 0.881470 0.040955 0.116516 -0.455750 1445639714 0.881470 0.040955 0.116516 -0.455750 1445639714 0.881470 0.040955 0.116516 -0.455750 1445639714 0.881470 0.040955 0.116516 -0.455750 1445639714 0.881470 0.040955 0.116516 -0.455750 1445639714 0.881470 0.040955 0.116516 -0.455750 1445639714 0.881470 0.040955 0.116516 -0.455750 1445639714 0.907837 0.036804 0.159546 -0.386047 1445639714 0.907837 0.036804 0.159546 -0.386047 1445639714 0.907837 0.036804 0.159546 -0.386047 1445639714 0.907837 0.036804 0.159546 -0.386047 1445639714 0.907837 0.036804 0.159546 -0.386047 1445639714 0.907837 0.036804 0.159546 -0.386047 1445639714 0.929260 0.070496 0.194336 -0.306091 1445639714 0.929260 0.070496 0.194336 -0.306091 1445639715 0.929260 0.070496 0.194336 -0.306091 1445639715 0.929260 0.070496 0.194336 -0.306091 1445639715 0.929260 0.070496 0.194336 -0.306091 1445639715 0.929260 0.070496 0.194336 -0.306091 1445639715 0.942993 0.090027 0.244751 -0.206665 1445639715 0.942993 0.090027 0.244751 -0.206665 1445639715 0.942993 0.090027 0.244751 -0.206665 1445639715 0.942993 0.090027 0.244751 -0.206665 1445639715 0.942993 0.090027 0.244751 -0.206665 1445639715 0.942993 0.090027 0.244751 -0.206665 1445639715 0.949036 0.064758 0.268921 -0.150696 1445639715 0.949036 0.064758 0.268921 -0.150696 1445639715 0.949036 0.064758 0.268921 -0.150696 1445639715 0.949036 0.064758 0.268921 -0.150696 1445639715 0.949036 0.064758 0.268921 -0.150696 1445639715 0.953125 0.026733 0.240967 -0.180725 1445639715 0.953125 0.026733 0.240967 -0.180725 1445639715 0.953125 0.026733 0.240967 -0.180725 1445639715 0.953125 0.026733 0.240967 -0.180725 1445639715 0.953125 0.026733 0.240967 -0.180725 1445639715 0.953125 0.026733 0.240967 -0.180725 1445639715 0.946289 0.003967 0.189331 -0.261902 1445639715 0.946289 0.003967 0.189331 -0.261902 1445639715 0.946289 0.003967 0.189331 -0.261902 1445639715 0.946289 0.003967 0.189331 -0.261902 1445639715 0.946289 0.003967 0.189331 -0.261902 1445639715 0.946289 0.003967 0.189331 -0.261902 1445639715 0.924805 -0.009155 0.140015 -0.353577 1445639715 0.924805 -0.009155 0.140015 -0.353577 1445639715 0.924805 -0.009155 0.140015 -0.353577 1445639715 0.924805 -0.009155 0.140015 -0.353577 1445639715 0.924805 -0.009155 0.140015 -0.353577 1445639715 0.924805 -0.009155 0.140015 -0.353577 1445639715 0.894104 0.008789 0.118286 -0.431885 1445639715 0.894104 0.008789 0.118286 -0.431885 1445639715 0.894104 0.008789 0.118286 -0.431885 1445639715 0.894104 0.008789 0.118286 -0.431885 1445639715 0.894104 0.008789 0.118286 -0.431885 1445639715 0.894104 0.008789 0.118286 -0.431885 1445639715 0.860168 0.047607 0.076355 -0.501953 1445639715 0.860168 0.047607 0.076355 -0.501953 1445639715 0.860168 0.047607 0.076355 -0.501953 1445639715 0.860168 0.047607 0.076355 -0.501953 1445639715 0.860168 0.047607 0.076355 -0.501953 1445639715 0.860168 0.047607 0.076355 -0.501953 1445639715 0.855347 0.056702 0.070190 -0.510132 1445639715 0.855347 0.056702 0.070190 -0.510132 1445639715 0.855347 0.056702 0.070190 -0.510132 1445639715 0.855347 0.056702 0.070190 -0.510132 1445639715 0.855347 0.056702 0.070190 -0.510132 1445639715 0.855347 0.056702 0.070190 -0.510132 1445639715 0.877380 0.046631 0.101440 -0.466553 1445639715 0.877380 0.046631 0.101440 -0.466553 1445639715 0.877380 0.046631 0.101440 -0.466553 1445639715 0.877380 0.046631 0.101440 -0.466553 1445639715 0.877380 0.046631 0.101440 -0.466553 1445639715 0.877380 0.046631 0.101440 -0.466553 1445639715 0.877380 0.046631 0.101440 -0.466553 1445639715 0.905945 0.051880 0.134094 -0.398193 1445639715 0.905945 0.051880 0.134094 -0.398193 1445639715 0.905945 0.051880 0.134094 -0.398193 1445639715 0.905945 0.051880 0.134094 -0.398193 1445639715 0.905945 0.051880 0.134094 -0.398193 1445639715 0.905945 0.051880 0.134094 -0.398193 1445639715 0.922546 0.096863 0.167542 -0.333801 1445639715 0.922546 0.096863 0.167542 -0.333801 1445639715 0.922546 0.096863 0.167542 -0.333801 1445639715 0.922546 0.096863 0.167542 -0.333801 1445639715 0.922546 0.096863 0.167542 -0.333801 1445639715 0.922546 0.096863 0.167542 -0.333801 1445639715 0.937500 0.127136 0.206177 -0.249756 1445639715 0.937500 0.127136 0.206177 -0.249756 1445639715 0.937500 0.127136 0.206177 -0.249756 1445639715 0.937500 0.127136 0.206177 -0.249756 1445639715 0.937500 0.127136 0.206177 -0.249756 1445639715 0.937500 0.127136 0.206177 -0.249756 1445639715 0.945679 0.105957 0.242188 -0.188965 1445639715 0.945679 0.105957 0.242188 -0.188965 1445639715 0.945679 0.105957 0.242188 -0.188965 1445639715 0.945679 0.105957 0.242188 -0.188965 1445639715 0.945679 0.105957 0.242188 -0.188965 1445639715 0.951843 0.070862 0.234497 -0.184265 1445639715 0.951843 0.070862 0.234497 -0.184265 1445639715 0.951843 0.070862 0.234497 -0.184265 1445639715 0.951843 0.070862 0.234497 -0.184265 1445639715 0.951843 0.070862 0.234497 -0.184265 1445639715 0.951843 0.070862 0.234497 -0.184265 1445639715 0.951477 0.034729 0.203735 -0.227905 1445639715 0.951477 0.034729 0.203735 -0.227905 1445639715 0.951477 0.034729 0.203735 -0.227905 1445639715 0.951477 0.034729 0.203735 -0.227905 1445639715 0.951477 0.034729 0.203735 -0.227905 1445639715 0.951477 0.034729 0.203735 -0.227905 1445639715 0.936646 0.020081 0.158142 -0.311829 1445639715 0.936646 0.020081 0.158142 -0.311829 1445639715 0.936646 0.020081 0.158142 -0.311829 1445639715 0.936646 0.020081 0.158142 -0.311829 1445639715 0.936646 0.020081 0.158142 -0.311829 1445639715 0.936646 0.020081 0.158142 -0.311829 1445639715 0.911377 0.002136 0.134399 -0.388977 1445639715 0.911377 0.002136 0.134399 -0.388977 1445639715 0.911377 0.002136 0.134399 -0.388977 1445639715 0.911377 0.002136 0.134399 -0.388977 1445639715 0.911377 0.002136 0.134399 -0.388977 1445639715 0.911377 0.002136 0.134399 -0.388977 1445639715 0.875061 0.024719 0.117798 -0.468811 1445639715 0.875061 0.024719 0.117798 -0.468811 1445639715 0.875061 0.024719 0.117798 -0.468811 1445639716 0.875061 0.024719 0.117798 -0.468811 1445639716 0.875061 0.024719 0.117798 -0.468811 1445639716 0.875061 0.024719 0.117798 -0.468811 1445639716 0.862000 0.041260 0.092346 -0.496704 1445639716 0.862000 0.041260 0.092346 -0.496704 1445639716 0.862000 0.041260 0.092346 -0.496704 1445639716 0.862000 0.041260 0.092346 -0.496704 1445639716 0.862000 0.041260 0.092346 -0.496704 1445639716 0.862000 0.041260 0.092346 -0.496704 1445639716 0.876892 0.045532 0.100647 -0.467773 1445639716 0.876892 0.045532 0.100647 -0.467773 1445639716 0.876892 0.045532 0.100647 -0.467773 1445639716 0.876892 0.045532 0.100647 -0.467773 1445639716 0.876892 0.045532 0.100647 -0.467773 1445639716 0.876892 0.045532 0.100647 -0.467773 1445639716 0.876892 0.045532 0.100647 -0.467773 1445639716 0.903870 0.055664 0.121643 -0.406250 1445639716 0.903870 0.055664 0.121643 -0.406250 1445639716 0.903870 0.055664 0.121643 -0.406250 1445639716 0.903870 0.055664 0.121643 -0.406250 1445639716 0.903870 0.055664 0.121643 -0.406250 1445639716 0.921936 0.086609 0.137268 -0.351685 1445639716 0.921936 0.086609 0.137268 -0.351685 1445639716 0.921936 0.086609 0.137268 -0.351685 1445639716 0.921936 0.086609 0.137268 -0.351685 1445639716 0.921936 0.086609 0.137268 -0.351685 1445639716 0.921936 0.086609 0.137268 -0.351685 1445639716 0.937317 0.117493 0.165161 -0.283447 1445639716 0.937317 0.117493 0.165161 -0.283447 1445639716 0.937317 0.117493 0.165161 -0.283447 1445639716 0.937317 0.117493 0.165161 -0.283447 1445639716 0.937317 0.117493 0.165161 -0.283447 1445639716 0.937317 0.117493 0.165161 -0.283447 1445639716 0.948853 0.113037 0.196594 -0.219666 1445639716 0.948853 0.113037 0.196594 -0.219666 1445639716 0.948853 0.113037 0.196594 -0.219666 1445639716 0.948853 0.113037 0.196594 -0.219666 1445639716 0.948853 0.113037 0.196594 -0.219666 1445639716 0.954834 0.091187 0.203125 -0.196533 1445639716 0.954834 0.091187 0.203125 -0.196533 1445639716 0.954834 0.091187 0.203125 -0.196533 1445639716 0.954834 0.091187 0.203125 -0.196533 1445639716 0.954834 0.091187 0.203125 -0.196533 1445639716 0.954834 0.091187 0.203125 -0.196533 1445639716 0.955933 0.052307 0.184326 -0.222290 1445639716 0.955933 0.052307 0.184326 -0.222290 1445639716 0.955933 0.052307 0.184326 -0.222290 1445639716 0.955933 0.052307 0.184326 -0.222290 1445639716 0.955933 0.052307 0.184326 -0.222290 1445639716 0.955933 0.052307 0.184326 -0.222290 1445639716 0.955933 0.052307 0.184326 -0.222290 1445639716 0.945862 0.027649 0.150757 -0.285950 1445639716 0.945862 0.027649 0.150757 -0.285950 1445639716 0.945862 0.027649 0.150757 -0.285950 1445639716 0.945862 0.027649 0.150757 -0.285950 1445639716 0.945862 0.027649 0.150757 -0.285950 1445639716 0.945862 0.027649 0.150757 -0.285950 1445639716 0.924133 0.009766 0.124268 -0.361084 1445639716 0.924133 0.009766 0.124268 -0.361084 1445639716 0.924133 0.009766 0.124268 -0.361084 1445639716 0.924133 0.009766 0.124268 -0.361084 1445639716 0.924133 0.009766 0.124268 -0.361084 1445639716 0.924133 0.009766 0.124268 -0.361084 1445639716 0.893982 0.021606 0.120728 -0.430908 1445639716 0.893982 0.021606 0.120728 -0.430908 1445639716 0.893982 0.021606 0.120728 -0.430908 1445639716 0.893982 0.021606 0.120728 -0.430908 1445639716 0.893982 0.021606 0.120728 -0.430908 1445639716 0.893982 0.021606 0.120728 -0.430908 1445639716 0.871643 0.036194 0.088135 -0.480774 1445639716 0.871643 0.036194 0.088135 -0.480774 1445639716 0.871643 0.036194 0.088135 -0.480774 1445639716 0.871643 0.036194 0.088135 -0.480774 1445639716 0.871643 0.036194 0.088135 -0.480774 1445639716 0.871643 0.036194 0.088135 -0.480774 1445639716 0.878723 0.047363 0.084595 -0.467407 1445639716 0.878723 0.047363 0.084595 -0.467407 1445639716 0.878723 0.047363 0.084595 -0.467407 1445639716 0.878723 0.047363 0.084595 -0.467407 1445639716 0.878723 0.047363 0.084595 -0.467407 1445639716 0.878723 0.047363 0.084595 -0.467407 1445639716 0.903870 0.055969 0.104675 -0.410950 1445639716 0.903870 0.055969 0.104675 -0.410950 1445639716 0.903870 0.055969 0.104675 -0.410950 1445639716 0.903870 0.055969 0.104675 -0.410950 1445639716 0.903870 0.055969 0.104675 -0.410950 1445639716 0.903870 0.055969 0.104675 -0.410950 1445639716 0.925842 0.073364 0.126343 -0.348450 1445639716 0.925842 0.073364 0.126343 -0.348450 1445639716 0.925842 0.073364 0.126343 -0.348450 1445639716 0.925842 0.073364 0.126343 -0.348450 1445639716 0.925842 0.073364 0.126343 -0.348450 1445639716 0.925842 0.073364 0.126343 -0.348450 1445639716 0.943054 0.106628 0.151428 -0.276184 1445639716 0.943054 0.106628 0.151428 -0.276184 1445639716 0.943054 0.106628 0.151428 -0.276184 1445639716 0.943054 0.106628 0.151428 -0.276184 1445639716 0.943054 0.106628 0.151428 -0.276184 1445639716 0.943054 0.106628 0.151428 -0.276184 1445639716 0.943054 0.106628 0.151428 -0.276184 1445639716 0.955444 0.116333 0.183105 -0.199890 1445639716 0.955444 0.116333 0.183105 -0.199890 1445639716 0.955444 0.116333 0.183105 -0.199890 1445639716 0.955444 0.116333 0.183105 -0.199890 1445639716 0.955444 0.116333 0.183105 -0.199890 1445639716 0.955444 0.116333 0.183105 -0.199890 1445639716 0.958862 0.101013 0.198547 -0.175598 1445639716 0.958862 0.101013 0.198547 -0.175598 1445639716 0.958862 0.101013 0.198547 -0.175598 1445639716 0.958862 0.101013 0.198547 -0.175598 1445639717 0.958862 0.101013 0.198547 -0.175598 1445639717 0.958862 0.101013 0.198547 -0.175598 1445639717 0.961365 0.060486 0.193054 -0.186401 1445639717 0.961365 0.060486 0.193054 -0.186401 1445639717 0.961365 0.060486 0.193054 -0.186401 1445639717 0.961365 0.060486 0.193054 -0.186401 1445639717 0.961365 0.060486 0.193054 -0.186401 1445639717 0.961365 0.060486 0.193054 -0.186401 1445639717 0.954712 0.022278 0.172791 -0.240967 1445639717 0.954712 0.022278 0.172791 -0.240967 1445639717 0.954712 0.022278 0.172791 -0.240967 1445639717 0.954712 0.022278 0.172791 -0.240967 1445639717 0.954712 0.022278 0.172791 -0.240967 1445639717 0.954712 0.022278 0.172791 -0.240967 1445639717 0.934753 0.009216 0.137878 -0.327209 1445639717 0.934753 0.009216 0.137878 -0.327209 1445639717 0.934753 0.009216 0.137878 -0.327209 1445639717 0.934753 0.009216 0.137878 -0.327209 1445639717 0.934753 0.009216 0.137878 -0.327209 1445639717 0.934753 0.009216 0.137878 -0.327209 1445639717 0.906860 0.015015 0.125305 -0.401978 1445639717 0.906860 0.015015 0.125305 -0.401978 1445639717 0.906860 0.015015 0.125305 -0.401978 1445639717 0.906860 0.015015 0.125305 -0.401978 1445639717 0.906860 0.015015 0.125305 -0.401978 1445639717 0.906860 0.015015 0.125305 -0.401978 1445639717 0.869934 0.038818 0.101685 -0.480896 1445639717 0.869934 0.038818 0.101685 -0.480896 1445639717 0.869934 0.038818 0.101685 -0.480896 1445639717 0.869934 0.038818 0.101685 -0.480896 1445639717 0.869934 0.038818 0.101685 -0.480896 1445639717 0.857056 0.054626 0.073486 -0.506958 1445639717 0.857056 0.054626 0.073486 -0.506958 1445639717 0.857056 0.054626 0.073486 -0.506958 1445639717 0.857056 0.054626 0.073486 -0.506958 1445639717 0.857056 0.054626 0.073486 -0.506958 1445639717 0.857056 0.054626 0.073486 -0.506958 1445639717 0.873657 0.066162 0.083130 -0.474792 1445639717 0.873657 0.066162 0.083130 -0.474792 1445639717 0.873657 0.066162 0.083130 -0.474792 1445639717 0.873657 0.066162 0.083130 -0.474792 1445639717 0.873657 0.066162 0.083130 -0.474792 1445639717 0.873657 0.066162 0.083130 -0.474792 1445639717 0.901733 0.081055 0.102234 -0.412048 1445639717 0.901733 0.081055 0.102234 -0.412048 1445639717 0.901733 0.081055 0.102234 -0.412048 1445639717 0.901733 0.081055 0.102234 -0.412048 1445639717 0.901733 0.081055 0.102234 -0.412048 1445639717 0.919312 0.118347 0.125732 -0.353638 1445639717 0.919312 0.118347 0.125732 -0.353638 1445639717 0.919312 0.118347 0.125732 -0.353638 1445639717 0.919312 0.118347 0.125732 -0.353638 1445639717 0.919312 0.118347 0.125732 -0.353638 1445639717 0.919312 0.118347 0.125732 -0.353638 1445639717 0.937012 0.160828 0.159363 -0.265869 1445639717 0.937012 0.160828 0.159363 -0.265869 1445639717 0.937012 0.160828 0.159363 -0.265869 1445639717 0.937012 0.160828 0.159363 -0.265869 1445639717 0.937012 0.160828 0.159363 -0.265869 1445639717 0.937012 0.160828 0.159363 -0.265869 1445639717 0.950745 0.156433 0.198914 -0.178955 1445639717 0.950745 0.156433 0.198914 -0.178955 1445639717 0.950745 0.156433 0.198914 -0.178955 1445639717 0.950745 0.156433 0.198914 -0.178955 1445639717 0.950745 0.156433 0.198914 -0.178955 1445639717 0.950745 0.156433 0.198914 -0.178955 1445639717 0.961975 0.116455 0.196899 -0.149109 1445639717 0.961975 0.116455 0.196899 -0.149109 1445639717 0.961975 0.116455 0.196899 -0.149109 1445639717 0.961975 0.116455 0.196899 -0.149109 1445639717 0.961975 0.116455 0.196899 -0.149109 1445639717 0.961975 0.116455 0.196899 -0.149109 1445639717 0.964417 0.060791 0.173035 -0.190186 1445639717 0.964417 0.060791 0.173035 -0.190186 1445639717 0.964417 0.060791 0.173035 -0.190186 1445639717 0.964417 0.060791 0.173035 -0.190186 1445639717 0.964417 0.060791 0.173035 -0.190186 1445639717 0.964417 0.060791 0.173035 -0.190186 1445639717 0.949219 0.027893 0.138306 -0.281006 1445639717 0.949219 0.027893 0.138306 -0.281006 1445639717 0.949219 0.027893 0.138306 -0.281006 1445639717 0.949219 0.027893 0.138306 -0.281006 1445639717 0.949219 0.027893 0.138306 -0.281006 1445639717 0.949219 0.027893 0.138306 -0.281006 1445639717 0.949219 0.027893 0.138306 -0.281006 1445639717 0.918762 -0.000854 0.110962 -0.378784 1445639717 0.918762 -0.000854 0.110962 -0.378784 1445639717 0.918762 -0.000854 0.110962 -0.378784 1445639717 0.918762 -0.000854 0.110962 -0.378784 1445639717 0.918762 -0.000854 0.110962 -0.378784 1445639717 0.918762 -0.000854 0.110962 -0.378784 1445639717 0.867432 0.019470 0.095825 -0.487854 1445639717 0.867432 0.019470 0.095825 -0.487854 1445639717 0.867432 0.019470 0.095825 -0.487854 1445639717 0.867432 0.019470 0.095825 -0.487854 1445639717 0.867432 0.019470 0.095825 -0.487854 1445639717 0.867432 0.019470 0.095825 -0.487854 1445639717 0.867432 0.019470 0.095825 -0.487854 1445639717 0.836304 0.062134 0.061401 -0.541199 1445639717 0.836304 0.062134 0.061401 -0.541199 1445639717 0.836304 0.062134 0.061401 -0.541199 1445639717 0.836304 0.062134 0.061401 -0.541199 1445639717 0.836304 0.062134 0.061401 -0.541199 1445639717 0.836304 0.062134 0.061401 -0.541199 1445639717 0.847107 0.064514 0.071838 -0.522583 1445639717 0.847107 0.064514 0.071838 -0.522583 1445639717 0.847107 0.064514 0.071838 -0.522583 1445639717 0.847107 0.064514 0.071838 -0.522583 1445639718 0.847107 0.064514 0.071838 -0.522583 1445639718 0.879822 0.074280 0.092957 -0.460144 1445639718 0.879822 0.074280 0.092957 -0.460144 1445639718 0.879822 0.074280 0.092957 -0.460144 1445639718 0.879822 0.074280 0.092957 -0.460144 1445639718 0.879822 0.074280 0.092957 -0.460144 1445639718 0.879822 0.074280 0.092957 -0.460144 1445639718 0.907349 0.103821 0.126648 -0.387085 1445639718 0.907349 0.103821 0.126648 -0.387085 1445639718 0.907349 0.103821 0.126648 -0.387085 1445639718 0.907349 0.103821 0.126648 -0.387085 1445639718 0.907349 0.103821 0.126648 -0.387085 1445639718 0.907349 0.103821 0.126648 -0.387085 1445639718 0.907349 0.103821 0.126648 -0.387085 1445639718 0.928406 0.139221 0.171143 -0.298950 1445639718 0.928406 0.139221 0.171143 -0.298950 1445639718 0.928406 0.139221 0.171143 -0.298950 1445639718 0.928406 0.139221 0.171143 -0.298950 1445639718 0.928406 0.139221 0.171143 -0.298950 1445639718 0.944214 0.154846 0.232788 -0.173889 1445639718 0.944214 0.154846 0.232788 -0.173889 1445639718 0.944214 0.154846 0.232788 -0.173889 1445639718 0.944214 0.154846 0.232788 -0.173889 1445639718 0.944214 0.154846 0.232788 -0.173889 1445639718 0.944214 0.154846 0.232788 -0.173889 1445639718 0.944214 0.154846 0.232788 -0.173889 1445639718 0.945923 0.168945 0.261230 -0.091614 1445639718 0.945923 0.168945 0.261230 -0.091614 1445639718 0.945923 0.168945 0.261230 -0.091614 1445639718 0.945923 0.168945 0.261230 -0.091614 1445639718 0.945923 0.168945 0.261230 -0.091614 1445639718 0.945923 0.168945 0.261230 -0.091614 1445639718 0.959351 0.112061 0.247559 -0.075562 1445639718 0.959351 0.112061 0.247559 -0.075562 1445639718 
0.786194 0.110535 0.607788 -0.011780 1445639720 0.786194 0.110535 0.607788 -0.011780 1445639720 0.786194 0.110535 0.607788 -0.011780 1445639720 0.786194 0.110535 0.607788 -0.011780 1445639720 0.788696 0.093079 0.607544 -0.008423 1445639720 0.788696 0.093079 0.607544 -0.008423 1445639720 0.788696 0.093079 0.607544 -0.008423 1445639720 0.788696 0.093079 0.607544 -0.008423 1445639720 0.788696 0.093079 0.607544 -0.008423 1445639720 0.788696 0.093079 0.607544 -0.008423 1445639720 0.788696 0.093079 0.607544 -0.008423 1445639720 0.790100 0.074036 0.608398 -0.003601 1445639720 0.790100 0.074036 0.608398 -0.003601 1445639720 0.790100 0.074036 0.608398 -0.003601 1445639720 0.790100 0.074036 0.608398 -0.003601 1445639720 0.790100 0.074036 0.608398 -0.003601 1445639720 0.790100 0.074036 0.608398 -0.003601 1445639720 0.788757 0.060669 0.611633 -0.001465 1445639720 0.788757 0.060669 0.611633 -0.001465 1445639720 0.788757 0.060669 0.611633 -0.001465 1445639720 0.788757 0.060669 0.611633 -0.001465 1445639720 0.788757 0.060669 0.611633 -0.001465 1445639720 0.785217 0.061157 0.616028 -0.008850 1445639720 0.785217 0.061157 0.616028 -0.008850 1445639720 0.785217 0.061157 0.616028 -0.008850 1445639720 0.785217 0.061157 0.616028 -0.008850 1445639720 0.785217 0.061157 0.616028 -0.008850 1445639720 0.785217 0.061157 0.616028 -0.008850 1445639720 0.785217 0.061157 0.616028 -0.008850 1445639720 0.779602 0.073303 0.621399 -0.025574 1445639720 0.779602 0.073303 0.621399 -0.025574 1445639720 0.779602 0.073303 0.621399 -0.025574 1445639720 0.779602 0.073303 0.621399 -0.025574 1445639720 0.779602 0.073303 0.621399 -0.025574 1445639720 0.777039 0.089172 0.621338 -0.046204 1445639720 0.777039 0.089172 0.621338 -0.046204 1445639720 0.777039 0.089172 0.621338 -0.046204 1445639720 0.777039 0.089172 0.621338 -0.046204 1445639720 0.777039 0.089172 0.621338 -0.046204 1445639720 0.777039 0.089172 0.621338 -0.046204 1445639720 0.777161 0.096741 0.619324 -0.055115 1445639720 0.777161 0.096741 0.619324 -0.055115 1445639720 0.777161 0.096741 0.619324 -0.055115 1445639720 0.777161 0.096741 0.619324 -0.055115 1445639720 0.777161 0.096741 0.619324 -0.055115 1445639720 0.777161 0.096741 0.619324 -0.055115 1445639720 0.781616 0.094238 0.614990 -0.044189 1445639720 0.781616 0.094238 0.614990 -0.044189 1445639720 0.781616 0.094238 0.614990 -0.044189 1445639720 0.781616 0.094238 0.614990 -0.044189 1445639720 0.781616 0.094238 0.614990 -0.044189 1445639720 0.781616 0.094238 0.614990 -0.044189 1445639720 0.786560 0.086060 0.611084 -0.020203 1445639720 0.786560 0.086060 0.611084 -0.020203 1445639720 0.786560 0.086060 0.611084 -0.020203 1445639720 0.786560 0.086060 0.611084 -0.020203 1445639720 0.786560 0.086060 0.611084 -0.020203 1445639720 0.786560 0.086060 0.611084 -0.020203 1445639720 0.786560 0.086060 0.611084 -0.020203 1445639720 0.787415 0.086853 0.610168 -0.005371 1445639720 0.787415 0.086853 0.610168 -0.005371 1445639721 0.787415 0.086853 0.610168 -0.005371 1445639721 0.787415 0.086853 0.610168 -0.005371 1445639721 0.787415 0.086853 0.610168 -0.005371 1445639721 0.787354 0.094849 0.609070 0.001892 1445639721 0.787354 0.094849 0.609070 0.001892 1445639721 0.787354 0.094849 0.609070 0.001892 1445639721 0.787354 0.094849 0.609070 0.001892 1445639721 0.787354 0.094849 0.609070 0.001892 1445639721 0.787354 0.094849 0.609070 0.001892 1445639721 0.788025 0.093872 0.608154 0.016418 1445639721 0.788025 0.093872 0.608154 0.016418 1445639721 0.788025 0.093872 0.608154 0.016418 1445639721 0.788025 0.093872 0.608154 0.016418 1445639721 0.788025 0.093872 0.608154 0.016418 1445639721 0.788025 0.093872 0.608154 0.016418 1445639721 0.787476 0.083618 0.609375 0.038574 1445639721 0.787476 0.083618 0.609375 0.038574 1445639721 0.787476 0.083618 0.609375 0.038574 1445639721 0.787476 0.083618 0.609375 0.038574 1445639721 0.787476 0.083618 0.609375 0.038574 1445639721 0.787476 0.083618 0.609375 0.038574 1445639721 0.786194 0.071777 0.610535 0.062622 1445639721 0.786194 0.071777 0.610535 0.062622 1445639721 0.786194 0.071777 0.610535 0.062622 1445639721 0.786194 0.071777 0.610535 0.062622 1445639721 0.786194 0.071777 0.610535 0.062622 1445639721 0.786194 0.071777 0.610535 0.062622 1445639721 0.786194 0.071777 0.610535 0.062622 1445639721 0.783447 0.061462 0.612366 0.085571 1445639721 0.783447 0.061462 0.612366 0.085571 1445639721 0.783447 0.061462 0.612366 0.085571 1445639721 0.783447 0.061462 0.612366 0.085571 1445639721 0.783447 0.061462 0.612366 0.085571 1445639721 0.783447 0.061462 0.612366 0.085571 1445639721 0.780640 0.054565 0.613525 0.105347 1445639721 0.780640 0.054565 0.613525 0.105347 1445639721 0.780640 0.054565 0.613525 0.105347 1445639721 0.780640 0.054565 0.613525 0.105347 1445639721 0.780640 0.054565 0.613525 0.105347 1445639721 0.780640 0.054565 0.613525 0.105347 1445639721 0.779358 0.052307 0.614868 0.108276 1445639721 0.779358 0.052307 0.614868 0.108276 1445639721 0.779358 0.052307 0.614868 0.108276 1445639721 0.779358 0.052307 0.614868 0.108276 1445639721 0.779358 0.052307 0.614868 0.108276 1445639721 0.779358 0.052307 0.614868 0.108276 1445639721 0.776123 0.044739 0.619202 0.109985 1445639721 0.776123 0.044739 0.619202 0.109985 1445639721 0.776123 0.044739 0.619202 0.109985 1445639721 0.776123 0.044739 0.619202 0.109985 1445639721 0.776123 0.044739 0.619202 0.109985 1445639721 0.776123 0.044739 0.619202 0.109985 1445639721 0.776123 0.044739 0.619202 0.109985 1445639721 0.773682 0.033813 0.622253 0.114075 1445639721 0.773682 0.033813 0.622253 0.114075 1445639721 0.773682 0.033813 0.622253 0.114075 1445639721 0.773682 0.033813 0.622253 0.114075 1445639721 0.773682 0.033813 0.622253 0.114075 1445639721 0.773682 0.033813 0.622253 0.114075 1445639721 0.775208 0.034729 0.622437 0.101807 1445639721 0.775208 0.034729 0.622437 0.101807 1445639721 0.775208 0.034729 0.622437 0.101807 1445639721 0.775208 0.034729 0.622437 0.101807 1445639721 0.779907 0.042542 0.618835 0.083130 1445639721 0.779907 0.042542 0.618835 0.083130 1445639721 0.779907 0.042542 0.618835 0.083130 1445639721 0.779907 0.042542 0.618835 0.083130 1445639721 0.779907 0.042542 0.618835 0.083130 1445639721 0.779907 0.042542 0.618835 0.083130 1445639721 0.783813 0.046265 0.614929 0.072815 1445639721 0.783813 0.046265 0.614929 0.072815 1445639721 0.783813 0.046265 0.614929 0.072815 1445639721 0.783813 0.046265 0.614929 0.072815 1445639721 0.783813 0.046265 0.614929 0.072815 1445639721 0.783813 0.046265 0.614929 0.072815 1445639721 0.783569 0.043945 0.615173 0.074707 1445639721 0.783569 0.043945 0.615173 0.074707 1445639721 0.783569 0.043945 0.615173 0.074707 1445639721 0.783569 0.043945 0.615173 0.074707 1445639721 0.783569 0.043945 0.615173 0.074707 1445639721 0.783569 0.043945 0.615173 0.074707 1445639721 0.783020 0.047424 0.615112 0.078552 1445639721 0.783020 0.047424 0.615112 0.078552 1445639721 0.783020 0.047424 0.615112 0.078552 1445639721 0.783020 0.047424 0.615112 0.078552 1445639721 0.783020 0.047424 0.615112 0.078552 1445639721 0.783020 0.047424 0.615112 0.078552 1445639721 0.783936 0.056641 0.612488 0.083679 1445639721 0.783936 0.056641 0.612488 0.083679 1445639721 0.783936 0.056641 0.612488 0.083679 1445639721 0.783936 0.056641 0.612488 0.083679 1445639721 0.783936 0.056641 0.612488 0.083679 1445639721 0.783936 0.056641 0.612488 0.083679 1445639721 0.783081 0.061340 0.611633 0.093994 1445639721 0.783081 0.061340 0.611633 0.093994 1445639721 0.783081 0.061340 0.611633 0.093994 1445639721 0.783081 0.061340 0.611633 0.093994 1445639721 0.783081 0.061340 0.611633 0.093994 1445639721 0.783081 0.061340 0.611633 0.093994 1445639721 0.779907 0.054138 0.613647 0.110291 1445639721 0.779907 0.054138 0.613647 0.110291 1445639721 0.779907 0.054138 0.613647 0.110291 1445639721 0.779907 0.054138 0.613647 0.110291 1445639721 0.779907 0.054138 0.613647 0.110291 1445639721 0.779907 0.054138 0.613647 0.110291 1445639721 0.776794 0.035828 0.615051 0.129944 1445639721 0.776794 0.035828 0.615051 0.129944 1445639721 0.776794 0.035828 0.615051 0.129944 1445639722 0.776794 0.035828 0.615051 0.129944 1445639722 0.776794 0.035828 0.615051 0.129944 1445639722 0.776794 0.035828 0.615051 0.129944 1445639722 0.774475 0.016174 0.614990 0.146973 1445639722 0.774475 0.016174 0.614990 0.146973 1445639722 0.774475 0.016174 0.614990 0.146973 1445639722 0.774475 0.016174 0.614990 0.146973 1445639722 0.774475 0.016174 0.614990 0.146973 1445639722 0.774475 0.016174 0.614990 0.146973 1445639722 0.775452 0.009094 0.613708 0.147827 1445639722 0.775452 0.009094 0.613708 0.147827 1445639722 0.775452 0.009094 0.613708 0.147827 1445639722 0.775452 0.009094 0.613708 0.147827 1445639722 0.775452 0.009094 0.613708 0.147827 1445639722 0.775452 0.009094 0.613708 0.147827 1445639722 0.779846 0.009033 0.610779 0.136475 1445639722 0.779846 0.009033 0.610779 0.136475 1445639722 0.779846 0.009033 0.610779 0.136475 1445639722 0.779846 0.009033 0.610779 0.136475 1445639722 0.779846 0.009033 0.610779 0.136475 1445639722 0.779846 0.009033 0.610779 0.136475 1445639722 0.782471 0.002380 0.608887 0.130188 1445639722 0.782471 0.002380 0.608887 0.130188 1445639722 0.782471 0.002380 0.608887 0.130188 1445639722 0.782471 0.002380 0.608887 0.130188 1445639722 0.782471 0.002380 0.608887 0.130188 1445639722 0.782471 0.002380 0.608887 0.130188 1445639722 0.783691 -0.001587 0.607666 0.128418 1445639722 0.783691 -0.001587 0.607666 0.128418 1445639722 0.783691 -0.001587 0.607666 0.128418 1445639722 0.783691 -0.001587 0.607666 0.128418 1445639722 0.783691 -0.001587 0.607666 0.128418 1445639722 0.783691 -0.001587 0.607666 0.128418 1445639722 0.788513 0.007202 0.603577 0.117371 1445639722 0.788513 0.007202 0.603577 0.117371 1445639722 0.788513 0.007202 0.603577 0.117371 1445639722 0.788513 0.007202 0.603577 0.117371 1445639722 0.788513 0.007202 0.603577 0.117371 1445639722 0.788513 0.007202 0.603577 0.117371 1445639722 0.796143 0.017700 0.596130 0.101929 1445639722 0.796143 0.017700 0.596130 0.101929 1445639722 0.796143 0.017700 0.596130 0.101929 1445639722 0.796143 0.017700 0.596130 0.101929 1445639722 0.796143 0.017700 0.596130 0.101929 1445639722 0.796143 0.017700 0.596130 0.101929 1445639722 0.799316 0.019653 0.592102 0.100403 1445639722 0.799316 0.019653 0.592102 0.100403 1445639722 0.799316 0.019653 0.592102 0.100403 1445639722 0.799316 0.019653 0.592102 0.100403 1445639722 0.799316 0.019653 0.592102 0.100403 1445639722 0.799316 0.019653 0.592102 0.100403 1445639722 0.796814 0.009277 0.592651 0.116699 1445639722 0.796814 0.009277 0.592651 0.116699 1445639722 0.796814 0.009277 0.592651 0.116699 1445639722 0.796814 0.009277 0.592651 0.116699 1445639722 0.796814 0.009277 0.592651 0.116699 1445639722 0.796814 0.009277 0.592651 0.116699 1445639722 0.796814 0.009277 0.592651 0.116699 1445639722 0.793274 0.006897 0.595154 0.127869 1445639722 0.793274 0.006897 0.595154 0.127869 1445639722 0.793274 0.006897 0.595154 0.127869 1445639722 0.793274 0.006897 0.595154 0.127869 1445639722 0.793274 0.006897 0.595154 0.127869 1445639722 0.793274 0.006897 0.595154 0.127869 1445639722 0.791504 0.018616 0.596191 0.132690 1445639722 0.791504 0.018616 0.596191 0.132690 1445639722 0.791504 0.018616 0.596191 0.132690 1445639722 0.791504 0.018616 0.596191 0.132690 1445639722 0.791504 0.018616 0.596191 0.132690 1445639722 0.791504 0.018616 0.596191 0.132690 1445639722 0.787903 0.024780 0.598450 0.142944 1445639722 0.787903 0.024780 0.598450 0.142944 1445639722 0.787903 0.024780 0.598450 0.142944 1445639722 0.787903 0.024780 0.598450 0.142944 1445639722 0.787903 0.024780 0.598450 0.142944 1445639722 0.787903 0.024780 0.598450 0.142944 1445639722 0.782349 0.020020 0.601563 0.159912 1445639722 0.782349 0.020020 0.601563 0.159912 1445639722 0.782349 0.020020 0.601563 0.159912 1445639722 0.782349 0.020020 0.601563 0.159912 1445639722 0.782349 0.020020 0.601563 0.159912 1445639722 0.782349 0.020020 0.601563 0.159912 1445639722 0.782349 0.020020 0.601563 0.159912 1445639722 0.778015 0.013794 0.603943 0.172180 1445639722 0.778015 0.013794 0.603943 0.172180 1445639722 0.778015 0.013794 0.603943 0.172180 1445639722 0.778015 0.013794 0.603943 0.172180 1445639722 0.778015 0.013794 0.603943 0.172180 1445639722 0.777039 0.011963 0.605225 0.172241 1445639722 0.777039 0.011963 0.605225 0.172241 1445639722 0.777039 0.011963 0.605225 0.172241 1445639722 0.777039 0.011963 0.605225 0.172241 1445639722 0.777039 0.011963 0.605225 0.172241 1445639722 0.777039 0.011963 0.605225 0.172241 1445639722 0.781250 0.018188 0.603882 0.156799 1445639722 0.781250 0.018188 0.603882 0.156799 1445639722 0.781250 0.018188 0.603882 0.156799 1445639722 0.781250 0.018188 0.603882 0.156799 1445639722 0.781250 0.018188 0.603882 0.156799 1445639722 0.781250 0.018188 0.603882 0.156799 1445639722 0.785095 0.021423 0.602722 0.140686 1445639722 0.785095 0.021423 0.602722 0.140686 1445639722 0.785095 0.021423 0.602722 0.140686 1445639722 0.785095 0.021423 0.602722 0.140686 1445639722 0.785095 0.021423 0.602722 0.140686 1445639722 0.785095 0.021423 0.602722 0.140686 1445639722 0.786865 0.020996 0.602661 0.130798 1445639722 0.786865 0.020996 0.602661 0.130798 1445639722 0.786865 0.020996 0.602661 0.130798 1445639722 0.786865 0.020996 0.602661 0.130798 1445639723 0.786865 0.020996 0.602661 0.130798 1445639723 0.786865 0.020996 0.602661 0.130798 1445639723 0.791016 0.028625 0.599365 0.118835 1445639723 0.791016 0.028625 0.599365 0.118835 1445639723 0.791016 0.028625 0.599365 0.118835 1445639723 0.791016 0.028625 0.599365 0.118835 1445639723 0.791016 0.028625 0.599365 0.118835 1445639723 0.791016 0.028625 0.599365 0.118835 1445639723 0.797485 0.040222 0.593201 0.102051 1445639723 0.797485 0.040222 0.593201 0.102051 1445639723 0.797485 0.040222 0.593201 0.102051 1445639723 0.797485 0.040222 0.593201 0.102051 1445639723 0.797485 0.040222 0.593201 0.102051 1445639723 0.797485 0.040222 0.593201 0.102051 1445639723 0.800842 0.048279 0.589783 0.091309 1445639723 0.800842 0.048279 0.589783 0.091309 1445639723 0.800842 0.048279 0.589783 0.091309 1445639723 0.800842 0.048279 0.589783 0.091309 1445639723 0.800842 0.048279 0.589783 0.091309 1445639723 0.800842 0.048279 0.589783 0.091309 1445639723 0.798035 0.041687 0.593262 0.096924 1445639723 0.798035 0.041687 0.593262 0.096924 1445639723 0.798035 0.041687 0.593262 0.096924 1445639723 0.798035 0.041687 0.593262 0.096924 1445639723 0.791382 0.024353 0.599731 0.115601 1445639723 0.791382 0.024353 0.599731 0.115601 1445639723 0.791382 0.024353 0.599731 0.115601 1445639723 0.791382 0.024353 0.599731 0.115601 1445639723 0.791382 0.024353 0.599731 0.115601 1445639723 0.791382 0.024353 0.599731 0.115601 1445639723 0.787537 0.020813 0.603455 0.122986 1445639723 0.787537 0.020813 0.603455 0.122986 1445639723 0.787537 0.020813 0.603455 0.122986 1445639723 0.787537 0.020813 0.603455 0.122986 1445639723 0.787537 0.020813 0.603455 0.122986 1445639723 0.787537 0.020813 0.603455 0.122986 1445639723 0.787537 0.020813 0.603455 0.122986 1445639723 0.785095 0.028381 0.605408 0.127258 1445639723 0.785095 0.028381 0.605408 0.127258 1445639723 0.785095 0.028381 0.605408 0.127258 1445639723 0.785095 0.028381 0.605408 0.127258 1445639723 0.785095 0.028381 0.605408 0.127258 1445639723 0.785095 0.028381 0.605408 0.127258 1445639723 0.781616 0.031860 0.607422 0.137878 1445639723 0.781616 0.031860 0.607422 0.137878 1445639723 0.781616 0.031860 0.607422 0.137878 1445639723 0.781616 0.031860 0.607422 0.137878 1445639723 0.781616 0.031860 0.607422 0.137878 1445639723 0.781616 0.031860 0.607422 0.137878 1445639723 0.777588 0.024536 0.608887 0.154480 1445639723 0.777588 0.024536 0.608887 0.154480 1445639723 0.777588 0.024536 0.608887 0.154480 1445639723 0.777588 0.024536 0.608887 0.154480 1445639723 0.777588 0.024536 0.608887 0.154480 1445639723 0.777588 0.024536 0.608887 0.154480 1445639723 0.775391 0.016785 0.608337 0.168274 1445639723 0.775391 0.016785 0.608337 0.168274 1445639723 0.775391 0.016785 0.608337 0.168274 1445639723 0.775391 0.016785 0.608337 0.168274 1445639723 0.775391 0.016785 0.608337 0.168274 1445639723 0.775391 0.016785 0.608337 0.168274 1445639723 0.778381 0.021729 0.606140 0.161865 1445639723 0.778381 0.021729 0.606140 0.161865 1445639723 0.778381 0.021729 0.606140 0.161865 1445639723 0.778381 0.021729 0.606140 0.161865 1445639723 0.778381 0.021729 0.606140 0.161865 1445639723 0.778381 0.021729 0.606140 0.161865 1445639723 0.778381 0.021729 0.606140 0.161865 1445639723 0.787109 0.039185 0.600830 0.133789 1445639723 0.787109 0.039185 0.600830 0.133789 1445639723 0.787109 0.039185 0.600830 0.133789 1445639723 0.787109 0.039185 0.600830 0.133789 1445639723 0.787109 0.039185 0.600830 0.133789 1445639723 0.787109 0.039185 0.600830 0.133789 1445639723 0.792297 0.047180 0.597290 0.114685 1445639723 0.792297 0.047180 0.597290 0.114685 1445639723 0.792297 0.047180 0.597290 0.114685 1445639723 0.792297 0.047180 0.597290 0.114685 1445639723 0.792297 0.047180 0.597290 0.114685 1445639723 0.795837 0.048645 0.594482 0.103821 1445639723 0.795837 0.048645 0.594482 0.103821 1445639723 0.795837 0.048645 0.594482 0.103821 1445639723 0.795837 0.048645 0.594482 0.103821 1445639723 0.795837 0.048645 0.594482 0.103821 1445639723 0.795837 0.048645 0.594482 0.103821 1445639723 0.795837 0.048645 0.594482 0.103821 1445639723 0.799133 0.055603 0.591187 0.092896 1445639723 0.799133 0.055603 0.591187 0.092896 1445639723 0.799133 0.055603 0.591187 0.092896 1445639723 0.799133 0.055603 0.591187 0.092896 1445639723 0.799133 0.055603 0.591187 0.092896 1445639723 0.799133 0.055603 0.591187 0.092896 1445639723 0.802063 0.064331 0.587891 0.082825 1445639723 0.802063 0.064331 0.587891 0.082825 1445639723 0.802063 0.064331 0.587891 0.082825 1445639723 0.802063 0.064331 0.587891 0.082825 1445639723 0.802063 0.064331 0.587891 0.082825 1445639723 0.802063 0.064331 0.587891 0.082825 1445639723 0.802979 0.069885 0.586609 0.078674 1445639723 0.802979 0.069885 0.586609 0.078674 1445639723 0.802979 0.069885 0.586609 0.078674 1445639723 0.802979 0.069885 0.586609 0.078674 1445639723 0.802979 0.069885 0.586609 0.078674 1445639723 0.799377 0.066162 0.590881 0.085938 1445639723 0.799377 0.066162 0.590881 0.085938 1445639723 0.799377 0.066162 0.590881 0.085938 1445639723 0.799377 0.066162 0.590881 0.085938 1445639723 0.799377 0.066162 0.590881 0.085938 1445639724 0.799377 0.066162 0.590881 0.085938 1445639724 0.794312 0.057251 0.596680 0.098389 1445639724 0.794312 0.057251 0.596680 0.098389 1445639724 0.794312 0.057251 0.596680 0.098389 1445639724 0.794312 0.057251 0.596680 0.098389 1445639724 0.794312 0.057251 0.596680 0.098389 1445639724 0.794312 0.057251 0.596680 0.098389 1445639724 0.794312 0.057251 0.596680 0.098389 1445639724 0.789795 0.052551 0.601318 0.108521 1445639724 0.789795 0.052551 0.601318 0.108521 1445639724 0.789795 0.052551 0.601318 0.108521 1445639724 0.789795 0.052551 0.601318 0.108521 1445639724 0.789795 0.052551 0.601318 0.108521 1445639724 0.789795 0.052551 0.601318 0.108521 1445639724 0.784363 0.052185 0.606140 0.120544 1445639724 0.784363 0.052185 0.606140 0.120544 1445639724 0.784363 0.052185 0.606140 0.120544 1445639724 0.784363 0.052185 0.606140 0.120544 1445639724 0.784363 0.052185 0.606140 0.120544 1445639724 0.784363 0.052185 0.606140 0.120544 1445639724 0.784363 0.052185 0.606140 0.120544 1445639724 0.778564 0.047913 0.610718 0.136047 1445639724 0.778564 0.047913 0.610718 0.136047 1445639724 0.778564 0.047913 0.610718 0.136047 1445639724 0.778564 0.047913 0.610718 0.136047 1445639724 0.778564 0.047913 0.610718 0.136047 1445639724 0.778564 0.047913 0.610718 0.136047 1445639724 0.774353 0.040161 0.613403 0.149658 1445639724 0.774353 0.040161 0.613403 0.149658 1445639724 0.774353 0.040161 0.613403 0.149658 1445639724 0.774353 0.040161 0.613403 0.149658 1445639724 0.774353 0.040161 0.613403 0.149658 1445639724 0.774353 0.040161 0.613403 0.149658 1445639724 0.772217 0.033936 0.614990 0.155579 1445639724 0.772217 0.033936 0.614990 0.155579 1445639724 0.772217 0.033936 0.614990 0.155579 1445639724 0.772217 0.033936 0.614990 0.155579 1445639724 0.772217 0.033936 0.614990 0.155579 1445639724 0.772217 0.033936 0.614990 0.155579 1445639724 0.771912 0.030579 0.616028 0.153687 1445639724 0.771912 0.030579 0.616028 0.153687 1445639724 0.771912 0.030579 0.616028 0.153687 1445639724 0.771912 0.030579 0.616028 0.153687 1445639724 0.771912 0.030579 0.616028 0.153687 1445639724 0.771912 0.030579 0.616028 0.153687 1445639724 0.775940 0.032532 0.613770 0.141479 1445639724 0.775940 0.032532 0.613770 0.141479 1445639724 0.775940 0.032532 0.613770 0.141479 1445639724 0.775940 0.032532 0.613770 0.141479 1445639724 0.775940 0.032532 0.613770 0.141479 1445639724 0.775940 0.032532 0.613770 0.141479 1445639724 0.775940 0.032532 0.613770 0.141479 1445639724 0.779297 0.031738 0.611572 0.132751 1445639724 0.779297 0.031738 0.611572 0.132751 1445639724 0.779297 0.031738 0.611572 0.132751 1445639724 0.779297 0.031738 0.611572 0.132751 1445639724 0.779297 0.031738 0.611572 0.132751 1445639724 0.780701 0.027771 0.610474 0.130249 1445639724 0.780701 0.027771 0.610474 0.130249 1445639724 0.780701 0.027771 0.610474 0.130249 1445639724 0.780701 0.027771 0.610474 0.130249 1445639724 0.780701 0.027771 0.610474 0.130249 1445639724 0.780701 0.027771 0.610474 0.130249 1445639724 0.780701 0.027771 0.610474 0.130249 1445639724 0.784546 0.032349 0.606018 0.127014 1445639724 0.784546 0.032349 0.606018 0.127014 1445639724 0.784546 0.032349 0.606018 0.127014 1445639724 0.784546 0.032349 0.606018 0.127014 1445639724 0.784546 0.032349 0.606018 0.127014 1445639724 0.784546 0.032349 0.606018 0.127014 1445639724 0.791809 0.044861 0.597473 0.118103 1445639724 0.791809 0.044861 0.597473 0.118103 1445639724 0.791809 0.044861 0.597473 0.118103 1445639724 0.791809 0.044861 0.597473 0.118103 1445639724 0.791809 0.044861 0.597473 0.118103 1445639724 0.791809 0.044861 0.597473 0.118103 1445639724 0.796814 0.055054 0.591125 0.112000 1445639724 0.796814 0.055054 0.591125 0.112000 1445639724 0.796814 0.055054 0.591125 0.112000 1445639724 0.796814 0.055054 0.591125 0.112000 1445639724 0.796814 0.055054 0.591125 0.112000 1445639724 0.796814 0.055054 0.591125 0.112000 1445639724 0.796814 0.055054 0.591125 0.112000 1445639724 0.795654 0.051270 0.591858 0.117920 1445639724 0.795654 0.051270 0.591858 0.117920 1445639724 0.795654 0.051270 0.591858 0.117920 1445639724 0.795654 0.051270 0.591858 0.117920 1445639724 0.795654 0.051270 0.591858 0.117920 1445639724 0.795654 0.051270 0.591858 0.117920 1445639724 0.790039 0.035461 0.597534 0.131958 1445639724 0.790039 0.035461 0.597534 0.131958 1445639724 0.790039 0.035461 0.597534 0.131958 1445639724 0.790039 0.035461 0.597534 0.131958 1445639724 0.790039 0.035461 0.597534 0.131958 1445639724 0.790039 0.035461 0.597534 0.131958 1445639724 0.785034 0.026733 0.603027 0.138611 1445639724 0.785034 0.026733 0.603027 0.138611 1445639724 0.785034 0.026733 0.603027 0.138611 1445639724 0.785034 0.026733 0.603027 0.138611 1445639724 0.785034 0.026733 0.603027 0.138611 1445639724 0.785034 0.026733 0.603027 0.138611 1445639724 0.785034 0.026733 0.603027 0.138611 1445639724 0.781006 0.028870 0.606934 0.144165 1445639724 0.781006 0.028870 0.606934 0.144165 1445639724 0.781006 0.028870 0.606934 0.144165 1445639724 0.781006 0.028870 0.606934 0.144165 1445639724 0.781006 0.028870 0.606934 0.144165 1445639724 0.781006 0.028870 0.606934 0.144165 1445639724 0.776917 0.028748 0.609741 0.153931 1445639724 0.776917 0.028748 0.609741 0.153931 1445639724 0.776917 0.028748 0.609741 0.153931 1445639724 0.776917 0.028748 0.609741 0.153931 1445639724 0.776917 0.028748 0.609741 0.153931 1445639724 0.776917 0.028748 0.609741 0.153931 1445639725 0.773560 0.023438 0.611328 0.164917 1445639725 0.773560 0.023438 0.611328 0.164917 1445639725 0.773560 0.023438 0.611328 0.164917 1445639725 0.773560 0.023438 0.611328 0.164917 1445639725 0.773560 0.023438 0.611328 0.164917 1445639725 0.773560 0.023438 0.611328 0.164917 1445639725 0.773560 0.023438 0.611328 0.164917 1445639725 0.769165 0.015442 0.614075 0.175842 1445639725 0.769165 0.015442 0.614075 0.175842 1445639725 0.769165 0.015442 0.614075 0.175842 1445639725 0.769165 0.015442 0.614075 0.175842 1445639725 0.769165 0.015442 0.614075 0.175842 1445639725 0.769165 0.015442 0.614075 0.175842 1445639725 0.767761 0.009460 0.614258 0.181824 1445639725 0.767761 0.009460 0.614258 0.181824 1445639725 0.767761 0.009460 0.614258 0.181824 1445639725 0.767761 0.009460 0.614258 0.181824 1445639725 0.767761 0.009460 0.614258 0.181824 1445639725 0.767761 0.009460 0.614258 0.181824 1445639725 0.767761 0.009460 0.614258 0.181824 1445639725 0.775146 0.019104 0.609497 0.165039 1445639725 0.775146 0.019104 0.609497 0.165039 1445639725 0.775146 0.019104 0.609497 0.165039 1445639725 0.775146 0.019104 0.609497 0.165039 1445639725 0.775146 0.019104 0.609497 0.165039 1445639725 0.775146 0.019104 0.609497 0.165039 1445639725 0.781250 0.027283 0.605652 0.148193 1445639725 0.781250 0.027283 0.605652 0.148193 1445639725 0.781250 0.027283 0.605652 0.148193 1445639725 0.781250 0.027283 0.605652 0.148193 1445639725 0.781250 0.027283 0.605652 0.148193 1445639725 0.781250 0.027283 0.605652 0.148193 1445639725 0.785583 0.028320 0.603027 0.135315 1445639725 0.785583 0.028320 0.603027 0.135315 1445639725 0.785583 0.028320 0.603027 0.135315 1445639725 0.785583 0.028320 0.603027 0.135315 1445639725 0.785583 0.028320 0.603027 0.135315 1445639725 0.785583 0.028320 0.603027 0.135315 1445639725 0.792236 0.035950 0.597290 0.119507 1445639725 0.792236 0.035950 0.597290 0.119507 1445639725 0.792236 0.035950 0.597290 0.119507 1445639725 0.792236 0.035950 0.597290 0.119507 1445639725 0.792236 0.035950 0.597290 0.119507 1445639725 0.801819 0.050232 0.587097 0.099060 1445639725 0.801819 0.050232 0.587097 0.099060 1445639725 0.801819 0.050232 0.587097 0.099060 1445639725 0.801819 0.050232 0.587097 0.099060 1445639725 0.801819 0.050232 0.587097 0.099060 1445639725 0.801819 0.050232 0.587097 0.099060 1445639725 0.801819 0.050232 0.587097 0.099060 1445639725 0.807434 0.065430 0.580872 0.079163 1445639725 0.807434 0.065430 0.580872 0.079163 1445639725 0.807434 0.065430 0.580872 0.079163 1445639725 0.807434 0.065430 0.580872 0.079163 1445639725 0.807434 0.065430 0.580872 0.079163 1445639725 0.807434 0.065430 0.580872 0.079163 1445639725 0.808167 0.066162 0.580139 0.076111 1445639725 0.808167 0.066162 0.580139 0.076111 1445639725 0.808167 0.066162 0.580139 0.076111 1445639725 0.808167 0.066162 0.580139 0.076111 1445639725 0.808167 0.066162 0.580139 0.076111 1445639725 0.808167 0.066162 0.580139 0.076111 1445639725 
0.879028 0.091370 0.457764 -0.096924 1445639730 0.879028 0.091370 0.457764 -0.096924 1445639730 0.914551 -0.000549 0.362122 -0.180115 1445639730 0.914551 -0.000549 0.362122 -0.180115 1445639730 0.914551 -0.000549 0.362122 -0.180115 1445639730 0.914551 -0.000549 0.362122 -0.180115 1445639730 0.914551 -0.000549 0.362122 -0.180115 1445639730 0.914551 -0.000549 0.362122 -0.180115 1445639730 0.917908 -0.086487 0.275391 -0.272278 1445639730 0.917908 -0.086487 0.275391 -0.272278 1445639730 0.917908 -0.086487 0.275391 -0.272278 1445639730 0.917908 -0.086487 0.275391 -0.272278 1445639730 0.917908 -0.086487 0.275391 -0.272278 1445639730 0.917908 -0.086487 0.275391 -0.272278 1445639730 0.901855 -0.097046 0.221619 -0.357910 1445639730 0.901855 -0.097046 0.221619 -0.357910 1445639730 0.901855 -0.097046 0.221619 -0.357910 1445639730 0.901855 -0.097046 0.221619 -0.357910 1445639730 0.901855 -0.097046 0.221619 -0.357910 1445639730 0.901855 -0.097046 0.221619 -0.357910 1445639730 0.874878 -0.046448 0.155518 -0.456299 1445639730 0.874878 -0.046448 0.155518 -0.456299 1445639730 0.874878 -0.046448 0.155518 -0.456299 1445639730 0.874878 -0.046448 0.155518 -0.456299 1445639730 0.874878 -0.046448 0.155518 -0.456299 1445639730 0.874878 -0.046448 0.155518 -0.456299 1445639730 0.855896 0.001160 0.081604 -0.510620 1445639730 0.855896 0.001160 0.081604 -0.510620 1445639730 0.855896 0.001160 0.081604 -0.510620 1445639730 0.855896 0.001160 0.081604 -0.510620 1445639730 0.855896 0.001160 0.081604 -0.510620 1445639730 0.854553 0.024292 0.052979 -0.516052 1445639730 0.854553 0.024292 0.052979 -0.516052 1445639730 0.854553 0.024292 0.052979 -0.516052 1445639730 0.854553 0.024292 0.052979 -0.516052 1445639730 0.854553 0.024292 0.052979 -0.516052 1445639730 0.854553 0.024292 0.052979 -0.516052 1445639730 0.877930 0.041382 0.054993 -0.473755 1445639730 0.877930 0.041382 0.054993 -0.473755 1445639730 0.877930 0.041382 0.054993 -0.473755 1445639730 0.877930 0.041382 0.054993 -0.473755 1445639730 0.877930 0.041382 0.054993 -0.473755 1445639730 0.877930 0.041382 0.054993 -0.473755 1445639730 0.911865 0.046082 0.093628 -0.396973 1445639730 0.911865 0.046082 0.093628 -0.396973 1445639730 0.911865 0.046082 0.093628 -0.396973 1445639730 0.911865 0.046082 0.093628 -0.396973 1445639730 0.911865 0.046082 0.093628 -0.396973 1445639730 0.911865 0.046082 0.093628 -0.396973 1445639730 0.934570 0.063660 0.135803 -0.322449 1445639730 0.934570 0.063660 0.135803 -0.322449 1445639730 0.934570 0.063660 0.135803 -0.322449 1445639730 0.934570 0.063660 0.135803 -0.322449 1445639730 0.934570 0.063660 0.135803 -0.322449 1445639730 0.950256 0.076965 0.188232 -0.235840 1445639730 0.950256 0.076965 0.188232 -0.235840 1445639730 0.950256 0.076965 0.188232 -0.235840 1445639730 0.950256 0.076965 0.188232 -0.235840 1445639730 0.950256 0.076965 0.188232 -0.235840 1445639730 0.950256 0.076965 0.188232 -0.235840 1445639730 0.956848 0.084045 0.215881 -0.175171 1445639730 0.956848 0.084045 0.215881 -0.175171 1445639730 0.956848 0.084045 0.215881 -0.175171 1445639730 0.956848 0.084045 0.215881 -0.175171 1445639730 0.956848 0.084045 0.215881 -0.175171 1445639730 0.957703 0.063843 0.219604 -0.174438 1445639730 0.957703 0.063843 0.219604 -0.174438 1445639730 0.957703 0.063843 0.219604 -0.174438 1445639730 0.957703 0.063843 0.219604 -0.174438 1445639730 0.957703 0.063843 0.219604 -0.174438 1445639730 0.957703 0.063843 0.219604 -0.174438 1445639730 0.953552 0.012207 0.199829 -0.224854 1445639730 0.953552 0.012207 0.199829 -0.224854 1445639730 0.953552 0.012207 0.199829 -0.224854 1445639730 0.953552 0.012207 0.199829 -0.224854 1445639730 0.953552 0.012207 0.199829 -0.224854 1445639730 0.953552 0.012207 0.199829 -0.224854 1445639730 0.953552 0.012207 0.199829 -0.224854 1445639730 0.936584 -0.006592 0.168091 -0.307373 1445639730 0.936584 -0.006592 0.168091 -0.307373 1445639730 0.936584 -0.006592 0.168091 -0.307373 1445639730 0.936584 -0.006592 0.168091 -0.307373 1445639730 0.936584 -0.006592 0.168091 -0.307373 1445639731 0.907166 0.000549 0.135803 -0.398132 1445639731 0.907166 0.000549 0.135803 -0.398132 1445639731 0.907166 0.000549 0.135803 -0.398132 1445639731 0.907166 0.000549 0.135803 -0.398132 1445639731 0.907166 0.000549 0.135803 -0.398132 1445639731 0.907166 0.000549 0.135803 -0.398132 1445639731 0.864319 0.027344 0.106873 -0.490601 1445639731 0.864319 0.027344 0.106873 -0.490601 1445639731 0.864319 0.027344 0.106873 -0.490601 1445639731 0.864319 0.027344 0.106873 -0.490601 1445639731 0.864319 0.027344 0.106873 -0.490601 1445639731 0.864319 0.027344 0.106873 -0.490601 1445639731 0.864319 0.027344 0.106873 -0.490601 1445639731 0.837708 0.051270 0.069153 -0.539307 1445639731 0.837708 0.051270 0.069153 -0.539307 1445639731 0.837708 0.051270 0.069153 -0.539307 1445639731 0.837708 0.051270 0.069153 -0.539307 1445639731 0.837708 0.051270 0.069153 -0.539307 1445639731 0.837708 0.051270 0.069153 -0.539307 1445639731 0.847351 0.060974 0.060913 -0.523926 1445639731 0.847351 0.060974 0.060913 -0.523926 1445639731 0.847351 0.060974 0.060913 -0.523926 1445639731 0.847351 0.060974 0.060913 -0.523926 1445639731 0.847351 0.060974 0.060913 -0.523926 1445639731 0.847351 0.060974 0.060913 -0.523926 1445639731 0.880798 0.059082 0.083374 -0.462341 1445639731 0.880798 0.059082 0.083374 -0.462341 1445639731 0.880798 0.059082 0.083374 -0.462341 1445639731 0.880798 0.059082 0.083374 -0.462341 1445639731 0.880798 0.059082 0.083374 -0.462341 1445639731 0.914490 0.065063 0.113647 -0.382813 1445639731 0.914490 0.065063 0.113647 -0.382813 1445639731 0.914490 0.065063 0.113647 -0.382813 1445639731 0.914490 0.065063 0.113647 -0.382813 1445639731 0.914490 0.065063 0.113647 -0.382813 1445639731 0.914490 0.065063 0.113647 -0.382813 1445639731 0.938843 0.085815 0.141846 -0.301697 1445639731 0.938843 0.085815 0.141846 -0.301697 1445639731 0.938843 0.085815 0.141846 -0.301697 1445639731 0.938843 0.085815 0.141846 -0.301697 1445639731 0.938843 0.085815 0.141846 -0.301697 1445639731 0.938843 0.085815 0.141846 -0.301697 1445639731 0.958923 0.087036 0.179443 -0.201538 1445639731 0.958923 0.087036 0.179443 -0.201538 1445639731 0.958923 0.087036 0.179443 -0.201538 1445639731 0.958923 0.087036 0.179443 -0.201538 1445639731 0.958923 0.087036 0.179443 -0.201538 1445639731 0.958923 0.087036 0.179443 -0.201538 1445639731 0.966919 0.083130 0.196350 -0.139954 1445639731 0.966919 0.083130 0.196350 -0.139954 1445639731 0.966919 0.083130 0.196350 -0.139954 1445639731 0.966919 0.083130 0.196350 -0.139954 1445639731 0.966919 0.083130 0.196350 -0.139954 1445639731 0.966919 0.083130 0.196350 -0.139954 1445639731 0.966919 0.083130 0.196350 -0.139954 1445639731 0.968567 0.060364 0.205383 -0.126465 1445639731 0.968567 0.060364 0.205383 -0.126465 1445639731 0.968567 0.060364 0.205383 -0.126465 1445639731 0.968567 0.060364 0.205383 -0.126465 1445639731 0.968567 0.060364 0.205383 -0.126465 1445639731 0.968567 0.060364 0.205383 -0.126465 1445639731 0.966858 0.007019 0.198181 -0.160645 1445639731 0.966858 0.007019 0.198181 -0.160645 1445639731 0.966858 0.007019 0.198181 -0.160645 1445639731 0.966858 0.007019 0.198181 -0.160645 1445639731 0.966858 0.007019 0.198181 -0.160645 1445639731 0.966858 0.007019 0.198181 -0.160645 1445639731 0.953613 -0.006226 0.180847 -0.240601 1445639731 0.953613 -0.006226 0.180847 -0.240601 1445639731 0.953613 -0.006226 0.180847 -0.240601 1445639731 0.953613 -0.006226 0.180847 -0.240601 1445639731 0.953613 -0.006226 0.180847 -0.240601 1445639731 0.953613 -0.006226 0.180847 -0.240601 1445639731 0.924683 0.009888 0.144958 -0.351929 1445639731 0.924683 0.009888 0.144958 -0.351929 1445639731 0.924683 0.009888 0.144958 -0.351929 1445639731 0.924683 0.009888 0.144958 -0.351929 1445639731 0.924683 0.009888 0.144958 -0.351929 1445639731 0.924683 0.009888 0.144958 -0.351929 1445639731 0.924683 0.009888 0.144958 -0.351929 1445639731 0.885559 0.029358 0.131226 -0.444580 1445639731 0.885559 0.029358 0.131226 -0.444580 1445639731 0.885559 0.029358 0.131226 -0.444580 1445639731 0.885559 0.029358 0.131226 -0.444580 1445639731 0.885559 0.029358 0.131226 -0.444580 1445639731 0.885559 0.029358 0.131226 -0.444580 1445639731 0.846680 0.053345 0.094421 -0.520874 1445639731 0.846680 0.053345 0.094421 -0.520874 1445639731 0.846680 0.053345 0.094421 -0.520874 1445639731 0.846680 0.053345 0.094421 -0.520874 1445639731 0.846680 0.053345 0.094421 -0.520874 1445639731 0.851257 0.052734 0.088928 -0.514465 1445639731 0.851257 0.052734 0.088928 -0.514465 1445639731 0.851257 0.052734 0.088928 -0.514465 1445639731 0.851257 0.052734 0.088928 -0.514465 1445639731 0.851257 0.052734 0.088928 -0.514465 1445639731 0.851257 0.052734 0.088928 -0.514465 1445639731 0.851257 0.052734 0.088928 -0.514465 1445639731 0.881531 0.049805 0.112000 -0.455872 1445639731 0.881531 0.049805 0.112000 -0.455872 1445639731 0.881531 0.049805 0.112000 -0.455872 1445639731 0.881531 0.049805 0.112000 -0.455872 1445639731 0.881531 0.049805 0.112000 -0.455872 1445639731 0.881531 0.049805 0.112000 -0.455872 1445639731 0.912903 0.060181 0.130615 -0.381958 1445639731 0.912903 0.060181 0.130615 -0.381958 1445639731 0.912903 0.060181 0.130615 -0.381958 1445639731 0.912903 0.060181 0.130615 -0.381958 1445639731 0.912903 0.060181 0.130615 -0.381958 1445639731 0.912903 0.060181 0.130615 -0.381958 1445639731 0.912903 0.060181 0.130615 -0.381958 1445639731 0.931274 0.093689 0.156921 -0.315002 1445639732 0.931274 0.093689 0.156921 -0.315002 1445639732 0.931274 0.093689 0.156921 -0.315002 1445639732 0.931274 0.093689 0.156921 -0.315002 1445639732 0.931274 0.093689 0.156921 -0.315002 1445639732 0.931274 0.093689 0.156921 -0.315002 1445639732 0.931274 0.093689 0.156921 -0.315002 1445639732 0.949707 0.110413 0.204590 -0.209534 1445639732 0.949707 0.110413 0.204590 -0.209534 1445639732 0.949707 0.110413 0.204590 -0.209534 1445639732 0.949707 0.110413 0.204590 -0.209534 1445639732 0.949707 0.110413 0.204590 -0.209534 1445639732 0.949707 0.110413 0.204590 -0.209534 1445639732 0.954712 0.103455 0.244141 -0.134460 1445639732 0.954712 0.103455 0.244141 -0.134460 1445639732 0.954712 0.103455 0.244141 -0.134460 1445639732 0.954712 0.103455 0.244141 -0.134460 1445639732 0.954712 0.103455 0.244141 -0.134460 1445639732 0.959595 0.081421 0.247925 -0.104736 1445639732 0.959595 0.081421 0.247925 -0.104736 1445639732 0.959595 0.081421 0.247925 -0.104736 1445639732 0.959595 0.081421 0.247925 -0.104736 1445639732 0.959595 0.081421 0.247925 -0.104736 1445639732 0.959595 0.081421 0.247925 -0.104736 1445639732 0.959595 0.081421 0.247925 -0.104736 1445639732 0.965271 0.028931 0.223267 -0.132202 1445639732 0.965271 0.028931 0.223267 -0.132202 1445639732 0.965271 0.028931 0.223267 -0.132202 1445639732 0.965271 0.028931 0.223267 -0.132202 1445639732 0.965271 0.028931 0.223267 -0.132202 1445639732 0.965271 0.028931 0.223267 -0.132202 1445639732 0.962219 -0.009827 0.190308 -0.194458 1445639732 0.962219 -0.009827 0.190308 -0.194458 1445639732 0.962219 -0.009827 0.190308 -0.194458 1445639732 0.962219 -0.009827 0.190308 -0.194458 1445639732 0.962219 -0.009827 0.190308 -0.194458 1445639732 0.962219 -0.009827 0.190308 -0.194458 1445639732 0.944946 -0.008667 0.147644 -0.291748 1445639732 0.944946 -0.008667 0.147644 -0.291748 1445639732 0.944946 -0.008667 0.147644 -0.291748 1445639732 0.944946 -0.008667 0.147644 -0.291748 1445639732 0.944946 -0.008667 0.147644 -0.291748 1445639732 0.915039 0.013062 0.108093 -0.388428 1445639732 0.915039 0.013062 0.108093 -0.388428 1445639732 0.915039 0.013062 0.108093 -0.388428 1445639732 0.915039 0.013062 0.108093 -0.388428 1445639732 0.915039 0.013062 0.108093 -0.388428 1445639732 0.915039 0.013062 0.108093 -0.388428 1445639732 0.876770 0.035339 0.078674 -0.473083 1445639732 0.876770 0.035339 0.078674 -0.473083 1445639732 0.876770 0.035339 0.078674 -0.473083 1445639732 0.876770 0.035339 0.078674 -0.473083 1445639732 0.876770 0.035339 0.078674 -0.473083 1445639732 0.876770 0.035339 0.078674 -0.473083 1445639732 0.876770 0.035339 0.078674 -0.473083 1445639732 0.861877 0.050110 0.046570 -0.502441 1445639732 0.861877 0.050110 0.046570 -0.502441 1445639732 0.861877 0.050110 0.046570 -0.502441 1445639732 0.861877 0.050110 0.046570 -0.502441 1445639732 0.878357 0.050964 0.054504 -0.472107 1445639732 0.878357 0.050964 0.054504 -0.472107 1445639732 0.878357 0.050964 0.054504 -0.472107 1445639732 0.878357 0.050964 0.054504 -0.472107 1445639732 0.878357 0.050964 0.054504 -0.472107 1445639732 0.878357 0.050964 0.054504 -0.472107 1445639732 0.909546 0.049133 0.080078 -0.404724 1445639732 0.909546 0.049133 0.080078 -0.404724 1445639732 0.909546 0.049133 0.080078 -0.404724 1445639732 0.909546 0.049133 0.080078 -0.404724 1445639732 0.909546 0.049133 0.080078 -0.404724 1445639732 0.909546 0.049133 0.080078 -0.404724 1445639732 0.932800 0.071960 0.105225 -0.337036 1445639732 0.932800 0.071960 0.105225 -0.337036 1445639732 0.932800 0.071960 0.105225 -0.337036 1445639732 0.932800 0.071960 0.105225 -0.337036 1445639732 0.932800 0.071960 0.105225 -0.337036 1445639732 0.932800 0.071960 0.105225 -0.337036 1445639732 0.951538 0.101929 0.138550 -0.254883 1445639732 0.951538 0.101929 0.138550 -0.254883 1445639732 0.951538 0.101929 0.138550 -0.254883 1445639732 0.951538 0.101929 0.138550 -0.254883 1445639732 0.951538 0.101929 0.138550 -0.254883 1445639732 0.951538 0.101929 0.138550 -0.254883 1445639732 0.951538 0.101929 0.138550 -0.254883 1445639732 0.961731 0.103394 0.184326 -0.174255 1445639732 0.961731 0.103394 0.184326 -0.174255 1445639732 0.961731 0.103394 0.184326 -0.174255 1445639732 0.961731 0.103394 0.184326 -0.174255 1445639732 0.961731 0.103394 0.184326 -0.174255 1445639732 0.961731 0.103394 0.184326 -0.174255 1445639732 0.966797 0.096130 0.201416 -0.124451 1445639732 0.966797 0.096130 0.201416 -0.124451 1445639732 0.966797 0.096130 0.201416 -0.124451 1445639732 0.966797 0.096130 0.201416 -0.124451 1445639732 0.966797 0.096130 0.201416 -0.124451 1445639732 0.966797 0.096130 0.201416 -0.124451 1445639732 0.970215 0.066772 0.193665 -0.128967 1445639732 0.970215 0.066772 0.193665 -0.128967 1445639732 0.970215 0.066772 0.193665 -0.128967 1445639732 0.970215 0.066772 0.193665 -0.128967 1445639732 0.970215 0.066772 0.193665 -0.128967 1445639732 0.970215 0.066772 0.193665 -0.128967 1445639732 0.969727 0.023987 0.174072 -0.169312 1445639732 0.969727 0.023987 0.174072 -0.169312 1445639732 0.969727 0.023987 0.174072 -0.169312 1445639732 0.969727 0.023987 0.174072 -0.169312 1445639732 0.969727 0.023987 0.174072 -0.169312 1445639732 0.969727 0.023987 0.174072 -0.169312 1445639732 0.958740 0.007080 0.147705 -0.242676 1445639733 0.958740 0.007080 0.147705 -0.242676 1445639733 0.958740 0.007080 0.147705 -0.242676 1445639733 0.958740 0.007080 0.147705 -0.242676 1445639733 0.958740 0.007080 0.147705 -0.242676 1445639733 0.958740 0.007080 0.147705 -0.242676 1445639733 0.934814 0.016418 0.114502 -0.335693 1445639733 0.934814 0.016418 0.114502 -0.335693 1445639733 0.934814 0.016418 0.114502 -0.335693 1445639733 0.934814 0.016418 0.114502 -0.335693 1445639733 0.934814 0.016418 0.114502 -0.335693 1445639733 0.934814 0.016418 0.114502 -0.335693 1445639733 0.896790 0.033630 0.094177 -0.430969 1445639733 0.896790 0.033630 0.094177 -0.430969 1445639733 0.896790 0.033630 0.094177 -0.430969 1445639733 0.896790 0.033630 0.094177 -0.430969 1445639733 0.896790 0.033630 0.094177 -0.430969 1445639733 0.896790 0.033630 0.094177 -0.430969 1445639733 0.858704 0.052490 0.055603 -0.506653 1445639733 0.858704 0.052490 0.055603 -0.506653 1445639733 0.858704 0.052490 0.055603 -0.506653 1445639733 0.858704 0.052490 0.055603 -0.506653 1445639733 0.858704 0.052490 0.055603 -0.506653 1445639733 0.858704 0.052490 0.055603 -0.506653 1445639733 0.852966 0.074158 0.038208 -0.515198 1445639733 0.852966 0.074158 0.038208 -0.515198 1445639733 0.852966 0.074158 0.038208 -0.515198 1445639733 0.852966 0.074158 0.038208 -0.515198 1445639733 0.875732 0.088257 0.054260 -0.471558 1445639733 0.875732 0.088257 0.054260 -0.471558 1445639733 0.875732 0.088257 0.054260 -0.471558 1445639733 0.875732 0.088257 0.054260 -0.471558 1445639733 0.875732 0.088257 0.054260 -0.471558 1445639733 0.875732 0.088257 0.054260 -0.471558 1445639733 0.907654 0.094971 0.085327 -0.399719 1445639733 0.907654 0.094971 0.085327 -0.399719 1445639733 0.907654 0.094971 0.085327 -0.399719 1445639733 0.907654 0.094971 0.085327 -0.399719 1445639733 0.907654 0.094971 0.085327 -0.399719 1445639733 0.907654 0.094971 0.085327 -0.399719 1445639733 0.928101 0.118835 0.125244 -0.329834 1445639733 0.928101 0.118835 0.125244 -0.329834 1445639733 0.928101 0.118835 0.125244 -0.329834 1445639733 0.928101 0.118835 0.125244 -0.329834 1445639733 0.928101 0.118835 0.125244 -0.329834 1445639733 0.928101 0.118835 0.125244 -0.329834 1445639733 0.947571 0.131897 0.171448 -0.234985 1445639733 0.947571 0.131897 0.171448 -0.234985 1445639733 0.947571 0.131897 0.171448 -0.234985 1445639733 0.947571 0.131897 0.171448 -0.234985 1445639733 0.947571 0.131897 0.171448 -0.234985 1445639733 0.947571 0.131897 0.171448 -0.234985 1445639733 0.954163 0.134644 0.233032 -0.130554 1445639733 0.954163 0.134644 0.233032 -0.130554 1445639733 0.954163 0.134644 0.233032 -0.130554 1445639733 0.954163 0.134644 0.233032 -0.130554 1445639733 0.954163 0.134644 0.233032 -0.130554 1445639733 0.954163 0.134644 0.233032 -0.130554 1445639733 0.953247 0.136414 0.261353 -0.065308 1445639733 0.953247 0.136414 0.261353 -0.065308 1445639733 0.953247 0.136414 0.261353 -0.065308 1445639733 0.953247 0.136414 0.261353 -0.065308 1445639733 0.953247 0.136414 0.261353 -0.065308 1445639733 0.953247 0.136414 0.261353 -0.065308 1445639733 0.959534 0.102783 0.255310 -0.058472 1445639733 0.959534 0.102783 0.255310 -0.058472 1445639733 0.959534 0.102783 0.255310 -0.058472 1445639733 0.959534 0.102783 0.255310 -0.058472 1445639733 0.959534 0.102783 0.255310 -0.058472 1445639733 0.959534 0.102783 0.255310 -0.058472 1445639733 0.967407 0.042053 0.226929 -0.104004 1445639733 0.967407 0.042053 0.226929 -0.104004 1445639733 0.967407 0.042053 0.226929 -0.104004 1445639733 0.967407 0.042053 0.226929 -0.104004 1445639733 0.967407 0.042053 0.226929 -0.104004 1445639733 0.967407 0.042053 0.226929 -0.104004 1445639733 0.964539 -0.001770 0.195984 -0.176758 1445639733 0.964539 -0.001770 0.195984 -0.176758 1445639733 0.964539 -0.001770 0.195984 -0.176758 1445639733 0.964539 -0.001770 0.195984 -0.176758 1445639733 0.964539 -0.001770 0.195984 -0.176758 1445639733 0.964539 -0.001770 0.195984 -0.176758 1445639733 0.964539 -0.001770 0.195984 -0.176758 1445639733 0.946838 -0.022522 0.164612 -0.275452 1445639733 0.946838 -0.022522 0.164612 -0.275452 1445639733 0.946838 -0.022522 0.164612 -0.275452 1445639733 0.946838 -0.022522 0.164612 -0.275452 1445639733 0.946838 -0.022522 0.164612 -0.275452 1445639733 0.916504 0.002014 0.137268 -0.375732 1445639733 0.916504 0.002014 0.137268 -0.375732 1445639733 0.916504 0.002014 0.137268 -0.375732 1445639733 0.916504 0.002014 0.137268 -0.375732 1445639733 0.874573 0.038513 0.084778 -0.475830 1445639733 0.874573 0.038513 0.084778 -0.475830 1445639733 0.874573 0.038513 0.084778 -0.475830 1445639733 0.874573 0.038513 0.084778 -0.475830 1445639733 0.874573 0.038513 0.084778 -0.475830 1445639733 0.874573 0.038513 0.084778 -0.475830 1445639733 0.856750 0.060669 0.047913 -0.509888 1445639733 0.856750 0.060669 0.047913 -0.509888 1445639733 0.856750 0.060669 0.047913 -0.509888 1445639733 0.856750 0.060669 0.047913 -0.509888 1445639733 0.856750 0.060669 0.047913 -0.509888 1445639733 0.856750 0.060669 0.047913 -0.509888 1445639733 0.866638 0.063721 0.052795 -0.492004 1445639733 0.866638 0.063721 0.052795 -0.492004 1445639733 0.866638 0.063721 0.052795 -0.492004 1445639734 0.866638 0.063721 0.052795 -0.492004 1445639734 0.866638 0.063721 0.052795 -0.492004 1445639734 0.866638 0.063721 0.052795 -0.492004 1445639734 0.866638 0.063721 0.052795 -0.492004 1445639734 0.893555 0.061340 0.076294 -0.438171 1445639734 0.893555 0.061340 0.076294 -0.438171 1445639734 0.893555 0.061340 0.076294 -0.438171 1445639734 0.893555 0.061340 0.076294 -0.438171 1445639734 0.893555 0.061340 0.076294 -0.438171 1445639734 0.893555 0.061340 0.076294 -0.438171 1445639734 0.919617 0.072876 0.122009 -0.366089 1445639734 0.919617 0.072876 0.122009 -0.366089 1445639734 0.919617 0.072876 0.122009 -0.366089 1445639734 0.919617 0.072876 0.122009 -0.366089 1445639734 0.919617 0.072876 0.122009 -0.366089 1445639734 0.919617 0.072876 0.122009 -0.366089 1445639734 0.919617 0.072876 0.122009 -0.366089 1445639734 0.933960 0.099670 0.182922 -0.290222 1445639734 0.933960 0.099670 0.182922 -0.290222 1445639734 0.933960 0.099670 0.182922 -0.290222 1445639734 0.933960 0.099670 0.182922 -0.290222 1445639734 0.933960 0.099670 0.182922 -0.290222 1445639734 0.933960 0.099670 0.182922 -0.290222 1445639734 0.942993 0.104553 0.255493 -0.185547 1445639734 0.942993 0.104553 0.255493 -0.185547 1445639734 0.942993 0.104553 0.255493 -0.185547 1445639734 0.942993 0.104553 0.255493 -0.185547 1445639734 0.942993 0.104553 0.255493 -0.185547 1445639734 0.942993 0.104553 0.255493 -0.185547 1445639734 0.940918 0.094666 0.310608 -0.095642 1445639734 0.940918 0.094666 0.310608 -0.095642 1445639734 0.940918 0.094666 0.310608 -0.095642 1445639734 0.940918 0.094666 0.310608 -0.095642 1445639734 0.940918 0.094666 0.310608 -0.095642 1445639734 0.940918 0.094666 0.310608 -0.095642 1445639734 0.941040 0.074829 0.322205 -0.070435 1445639734 0.941040 0.074829 0.322205 -0.070435 1445639734 0.941040 0.074829 0.322205 -0.070435 1445639734 0.941040 0.074829 0.322205 -0.070435 1445639734 0.941040 0.074829 0.322205 -0.070435 1445639734 0.941040 0.074829 0.322205 -0.070435 1445639734 0.950012 0.025269 0.290894 -0.109924 1445639734 0.950012 0.025269 0.290894 -0.109924 1445639734 0.950012 0.025269 0.290894 -0.109924 1445639734 0.950012 0.025269 0.290894 -0.109924 1445639734 0.950012 0.025269 0.290894 -0.109924 1445639734 0.950012 0.025269 0.290894 -0.109924 1445639734 0.953064 -0.010559 0.241150 -0.182678 1445639734 0.953064 -0.010559 0.241150 -0.182678 1445639734 0.953064 -0.010559 0.241150 -0.182678 1445639734 0.953064 -0.010559 0.241150 -0.182678 1445639734 0.953064 -0.010559 0.241150 -0.182678 1445639734 0.953064 -0.010559 0.241150 -0.182678 1445639734 0.939575 -0.013794 0.190186 -0.284119 1445639734 0.939575 -0.013794 0.190186 -0.284119 1445639734 0.939575 -0.013794 0.190186 -0.284119 1445639734 0.939575 -0.013794 0.190186 -0.284119 1445639734 0.939575 -0.013794 0.190186 -0.284119 1445639734 0.939575 -0.013794 0.190186 -0.284119 1445639734 0.915833 -0.006897 0.158630 -0.368774 1445639734 0.915833 -0.006897 0.158630 -0.368774 1445639734 0.915833 -0.006897 0.158630 -0.368774 1445639734 0.915833 -0.006897 0.158630 -0.368774 1445639734 0.915833 -0.006897 0.158630 -0.368774 1445639734 0.915833 -0.006897 0.158630 -0.368774 1445639734 0.882385 0.011536 0.130371 -0.451965 1445639734 0.882385 0.011536 0.130371 -0.451965 1445639734 0.882385 0.011536 0.130371 -0.451965 1445639734 0.882385 0.011536 0.130371 -0.451965 1445639734 0.882385 0.011536 0.130371 -0.451965 1445639734 0.882385 0.011536 0.130371 -0.451965 1445639734 0.882385 0.011536 0.130371 -0.451965 1445639734 0.865723 0.033020 0.084412 -0.492188 1445639734 0.865723 0.033020 0.084412 -0.492188 1445639734 0.865723 0.033020 0.084412 -0.492188 1445639734 0.865723 0.033020 0.084412 -0.492188 1445639734 0.865723 0.033020 0.084412 -0.492188 1445639734 0.865723 0.033020 0.084412 -0.492188 1445639734 0.871094 0.051819 0.074646 -0.482666 1445639734 0.871094 0.051819 0.074646 -0.482666 1445639734 0.871094 0.051819 0.074646 -0.482666 1445639734 0.871094 0.051819 0.074646 -0.482666 1445639734 0.871094 0.051819 0.074646 -0.482666 1445639734 0.871094 0.051819 0.074646 -0.482666 1445639734 0.893738 0.044006 0.101563 -0.434753 1445639734 0.893738 0.044006 0.101563 -0.434753 1445639734 0.893738 0.044006 0.101563 -0.434753 1445639734 0.893738 0.044006 0.101563 -0.434753 1445639734 0.893738 0.044006 0.101563 -0.434753 1445639734 0.893738 0.044006 0.101563 -0.434753 1445639734 0.916931 0.050781 0.134399 -0.372131 1445639734 0.916931 0.050781 0.134399 -0.372131 1445639734 0.916931 0.050781 0.134399 -0.372131 1445639734 0.916931 0.050781 0.134399 -0.372131 1445639734 0.916931 0.050781 0.134399 -0.372131 1445639734 0.916931 0.050781 0.134399 -0.372131 1445639734 0.929871 0.083069 0.182129 -0.308594 1445639734 0.929871 0.083069 0.182129 -0.308594 1445639734 0.929871 0.083069 0.182129 -0.308594 1445639734 0.929871 0.083069 0.182129 -0.308594 1445639734 0.929871 0.083069 0.182129 -0.308594 1445639734 0.929871 0.083069 0.182129 -0.308594 1445639734 0.929871 0.083069 0.182129 -0.308594 1445639734 0.940552 0.102478 0.238647 -0.218628 1445639734 0.940552 0.102478 0.238647 -0.218628 1445639734 0.940552 0.102478 0.238647 -0.218628 1445639734 0.940552 0.102478 0.238647 -0.218628 1445639734 0.940552 0.102478 0.238647 -0.218628 1445639734 0.940552 0.102478 0.238647 -0.218628 1445639734 0.944275 0.116150 0.277649 -0.133057 1445639734 0.944275 0.116150 0.277649 -0.133057 1445639734 0.944275 0.116150 0.277649 -0.133057 1445639734 0.944275 0.116150 0.277649 -0.133057 1445639735 0.944275 0.116150 0.277649 -0.133057 1445639735 0.944275 0.116150 0.277649 -0.133057 1445639735 0.944275 0.116150 0.277649 -0.133057 1445639735 0.947327 0.105408 0.286316 -0.097168 1445639735 0.947327 0.105408 0.286316 -0.097168 1445639735 0.947327 0.105408 0.286316 -0.097168 1445639735 0.947327 0.105408 0.286316 -0.097168 1445639735 0.947327 0.105408 0.286316 -0.097168 1445639735 0.947327 0.105408 0.286316 -0.097168 1445639735 0.957336 0.037720 0.258057 -0.124268 1445639735 0.957336 0.037720 0.258057 -0.124268 1445639735 0.957336 0.037720 0.258057 -0.124268 1445639735 0.957336 0.037720 0.258057 -0.124268 1445639735 0.957336 0.037720 0.258057 -0.124268 1445639735 0.957336 0.037720 0.258057 -0.124268 1445639735 0.955994 -0.022156 0.219849 -0.192932 1445639735 0.955994 -0.022156 0.219849 -0.192932 1445639735 0.955994 -0.022156 0.219849 -0.192932 1445639735 0.955994 -0.022156 0.219849 -0.192932 1445639735 0.955994 -0.022156 0.219849 -0.192932 1445639735 0.955994 -0.022156 0.219849 -0.192932 1445639735 0.941223 -0.038574 0.176086 -0.285583 1445639735 0.941223 -0.038574 0.176086 -0.285583 1445639735 0.941223 -0.038574 0.176086 -0.285583 1445639735 0.941223 -0.038574 0.176086 -0.285583 1445639735 0.941223 -0.038574 0.176086 -0.285583 1445639735 0.941223 -0.038574 0.176086 -0.285583 1445639735 0.913391 -0.026428 0.142761 -0.380188 1445639735 0.913391 -0.026428 0.142761 -0.380188 1445639735 0.913391 -0.026428 0.142761 -0.380188 1445639735 0.913391 -0.026428 0.142761 -0.380188 1445639735 0.913391 -0.026428 0.142761 -0.380188 1445639735 0.913391 -0.026428 0.142761 -0.380188 1445639735 0.876404 0.001038 0.116943 -0.467102 1445639735 
0.784668 0.147217 0.602112 -0.003296 1445639737 0.784668 0.147217 0.602112 -0.003296 1445639737 0.784668 0.147217 0.602112 -0.003296 1445639737 0.784668 0.147217 0.602112 -0.003296 1445639737 0.780945 0.115540 0.612732 0.035950 1445639737 0.780945 0.115540 0.612732 0.035950 1445639737 0.780945 0.115540 0.612732 0.035950 1445639737 0.780945 0.115540 0.612732 0.035950 1445639737 0.780945 0.115540 0.612732 0.035950 1445639737 0.780945 0.115540 0.612732 0.035950 1445639737 0.780945 0.115540 0.612732 0.035950 1445639737 0.773438 0.083374 0.624756 0.066284 1445639737 0.773438 0.083374 0.624756 0.066284 1445639737 0.773438 0.083374 0.624756 0.066284 1445639737 0.773438 0.083374 0.624756 0.066284 1445639737 0.773438 0.083374 0.624756 0.066284 1445639737 0.773438 0.083374 0.624756 0.066284 1445639737 0.764404 0.057495 0.636658 0.083801 1445639737 0.764404 0.057495 0.636658 0.083801 1445639737 0.764404 0.057495 0.636658 0.083801 1445639737 0.764404 0.057495 0.636658 0.083801 1445639737 0.757507 0.042908 0.644470 0.093994 1445639737 0.757507 0.042908 0.644470 0.093994 1445639737 0.757507 0.042908 0.644470 0.093994 1445639737 0.757507 0.042908 0.644470 0.093994 1445639737 0.757507 0.042908 0.644470 0.093994 1445639737 0.757507 0.042358 0.644348 0.095520 1445639737 0.757507 0.042358 0.644348 0.095520 1445639737 0.757507 0.042358 0.644348 0.095520 1445639737 0.757507 0.042358 0.644348 0.095520 1445639737 0.757507 0.042358 0.644348 0.095520 1445639737 0.757507 0.042358 0.644348 0.095520 1445639737 0.759949 0.054321 0.641724 0.087646 1445639737 0.759949 0.054321 0.641724 0.087646 1445639737 0.759949 0.054321 0.641724 0.087646 1445639737 0.759949 0.054321 0.641724 0.087646 1445639737 0.759949 0.054321 0.641724 0.087646 1445639737 0.759949 0.054321 0.641724 0.087646 1445639737 0.759949 0.054321 0.641724 0.087646 1445639737 0.763489 0.064270 0.636841 0.085510 1445639737 0.763489 0.064270 0.636841 0.085510 1445639737 0.763489 0.064270 0.636841 0.085510 1445639737 0.763489 0.064270 0.636841 0.085510 1445639737 0.763489 0.064270 0.636841 0.085510 1445639737 0.767212 0.057556 0.631592 0.095337 1445639737 0.767212 0.057556 0.631592 0.095337 1445639737 0.767212 0.057556 0.631592 0.095337 1445639737 0.767212 0.057556 0.631592 0.095337 1445639737 0.767212 0.057556 0.631592 0.095337 1445639737 0.767212 0.057556 0.631592 0.095337 1445639737 0.767212 0.057556 0.631592 0.095337 1445639737 0.765808 0.039307 0.631226 0.116150 1445639737 0.765808 0.039307 0.631226 0.116150 1445639737 0.765808 0.039307 0.631226 0.116150 1445639737 0.765808 0.039307 0.631226 0.116150 1445639737 0.765808 0.039307 0.631226 0.116150 1445639737 0.765808 0.039307 0.631226 0.116150 1445639737 0.762756 0.033936 0.632629 0.129456 1445639738 0.762756 0.033936 0.632629 0.129456 1445639738 0.762756 0.033936 0.632629 0.129456 1445639738 0.762756 0.033936 0.632629 0.129456 1445639738 0.762756 0.033936 0.632629 0.129456 1445639738 0.762756 0.033936 0.632629 0.129456 1445639738 0.762756 0.033936 0.632629 0.129456 1445639738 0.761536 0.038757 0.632568 0.135315 1445639738 0.761536 0.038757 0.632568 0.135315 1445639738 0.761536 0.038757 0.632568 0.135315 1445639738 0.761536 0.038757 0.632568 0.135315 1445639738 0.761536 0.038757 0.632568 0.135315 1445639738 0.761536 0.038757 0.632568 0.135315 1445639738 0.760681 0.038574 0.631470 0.145142 1445639738 0.760681 0.038574 0.631470 0.145142 1445639738 0.760681 0.038574 0.631470 0.145142 1445639738 0.760681 0.038574 0.631470 0.145142 1445639738 0.760681 0.038574 0.631470 0.145142 1445639738 0.760681 0.038574 0.631470 0.145142 1445639738 0.756897 0.032043 0.633728 0.156250 1445639738 0.756897 0.032043 0.633728 0.156250 1445639738 0.756897 0.032043 0.633728 0.156250 1445639738 0.756897 0.032043 0.633728 0.156250 1445639738 0.756897 0.032043 0.633728 0.156250 1445639738 0.754150 0.026062 0.636169 0.160583 1445639738 0.754150 0.026062 0.636169 0.160583 1445639738 0.754150 0.026062 0.636169 0.160583 1445639738 0.754150 0.026062 0.636169 0.160583 1445639738 0.754150 0.026062 0.636169 0.160583 1445639738 0.754150 0.026062 0.636169 0.160583 1445639738 0.754150 0.026062 0.636169 0.160583 1445639738 0.753784 0.021484 0.638184 0.154907 1445639738 0.753784 0.021484 0.638184 0.154907 1445639738 0.753784 0.021484 0.638184 0.154907 1445639738 0.753784 0.021484 0.638184 0.154907 1445639738 0.753784 0.021484 0.638184 0.154907 1445639738 0.753784 0.021484 0.638184 0.154907 1445639738 0.756409 0.025574 0.638000 0.141663 1445639738 0.756409 0.025574 0.638000 0.141663 1445639738 0.756409 0.025574 0.638000 0.141663 1445639738 0.756409 0.025574 0.638000 0.141663 1445639738 0.756409 0.025574 0.638000 0.141663 1445639738 0.756409 0.025574 0.638000 0.141663 1445639738 0.756409 0.025574 0.638000 0.141663 1445639738 0.760437 0.029724 0.635437 0.130310 1445639738 0.760437 0.029724 0.635437 0.130310 1445639738 0.760437 0.029724 0.635437 0.130310 1445639738 0.760437 0.029724 0.635437 0.130310 1445639738 0.760437 0.029724 0.635437 0.130310 1445639738 0.760437 0.029724 0.635437 0.130310 1445639738 0.764099 0.034668 0.632507 0.121643 1445639738 0.764099 0.034668 0.632507 0.121643 1445639738 0.764099 0.034668 0.632507 0.121643 1445639738 0.764099 0.034668 0.632507 0.121643 1445639738 0.764099 0.034668 0.632507 0.121643 1445639738 0.768494 0.043945 0.628357 0.111877 1445639738 0.768494 0.043945 0.628357 0.111877 1445639738 0.768494 0.043945 0.628357 0.111877 1445639738 0.768494 0.043945 0.628357 0.111877 1445639738 0.768494 0.043945 0.628357 0.111877 1445639738 0.768494 0.043945 0.628357 0.111877 1445639738 0.771667 0.055359 0.625061 0.103516 1445639738 0.771667 0.055359 0.625061 0.103516 1445639738 0.771667 0.055359 0.625061 0.103516 1445639738 0.771667 0.055359 0.625061 0.103516 1445639738 0.771667 0.055359 0.625061 0.103516 1445639738 0.770996 0.053894 0.624207 0.113953 1445639738 0.770996 0.053894 0.624207 0.113953 1445639738 0.770996 0.053894 0.624207 0.113953 1445639738 0.770996 0.053894 0.624207 0.113953 1445639738 0.770996 0.053894 0.624207 0.113953 1445639738 0.770996 0.053894 0.624207 0.113953 1445639738 0.766846 0.038757 0.626221 0.135010 1445639738 0.766846 0.038757 0.626221 0.135010 1445639738 0.766846 0.038757 0.626221 0.135010 1445639738 0.766846 0.038757 0.626221 0.135010 1445639738 0.766846 0.038757 0.626221 0.135010 1445639738 0.766846 0.038757 0.626221 0.135010 1445639738 0.761536 0.034668 0.629761 0.148926 1445639738 0.761536 0.034668 0.629761 0.148926 1445639738 0.761536 0.034668 0.629761 0.148926 1445639738 0.761536 0.034668 0.629761 0.148926 1445639738 0.761536 0.034668 0.629761 0.148926 1445639738 0.761536 0.034668 0.629761 0.148926 1445639738 0.756836 0.033752 0.631714 0.164246 1445639738 0.756836 0.033752 0.631714 0.164246 1445639738 0.756836 0.033752 0.631714 0.164246 1445639738 0.756836 0.033752 0.631714 0.164246 1445639738 0.756836 0.033752 0.631714 0.164246 1445639738 0.756836 0.033752 0.631714 0.164246 1445639738 0.750305 0.026550 0.634521 0.183411 1445639738 0.750305 0.026550 0.634521 0.183411 1445639738 0.750305 0.026550 0.634521 0.183411 1445639738 0.750305 0.026550 0.634521 0.183411 1445639738 0.750305 0.026550 0.634521 0.183411 1445639738 0.750305 0.026550 0.634521 0.183411 1445639738 0.743408 0.013306 0.636963 0.203369 1445639738 0.743408 0.013306 0.636963 0.203369 1445639738 0.743408 0.013306 0.636963 0.203369 1445639738 0.743408 0.013306 0.636963 0.203369 1445639738 0.743408 0.013306 0.636963 0.203369 1445639738 0.743408 0.013306 0.636963 0.203369 1445639738 0.737671 0.001404 0.639893 0.215149 1445639738 0.737671 0.001404 0.639893 0.215149 1445639738 0.737671 0.001404 0.639893 0.215149 1445639738 0.737671 0.001404 0.639893 0.215149 1445639738 0.741150 0.008118 0.640198 0.201721 1445639739 0.741150 0.008118 0.640198 0.201721 1445639739 0.741150 0.008118 0.640198 0.201721 1445639739 0.741150 0.008118 0.640198 0.201721 1445639739 0.741150 0.008118 0.640198 0.201721 1445639739 0.741150 0.008118 0.640198 0.201721 1445639739 0.746887 0.015625 0.636292 0.192200 1445639739 0.746887 0.015625 0.636292 0.192200 1445639739 0.746887 0.015625 0.636292 0.192200 1445639739 0.746887 0.015625 0.636292 0.192200 1445639739 0.746887 0.015625 0.636292 0.192200 1445639739 0.746887 0.015625 0.636292 0.192200 1445639739 0.751709 0.015320 0.630127 0.193726 1445639739 0.751709 0.015320 0.630127 0.193726 1445639739 0.751709 0.015320 0.630127 0.193726 1445639739 0.751709 0.015320 0.630127 0.193726 1445639739 0.751709 0.015320 0.630127 0.193726 1445639739 0.751709 0.015320 0.630127 0.193726 1445639739 0.751709 0.015320 0.630127 0.193726 1445639739 0.757446 0.023315 0.624451 0.188965 1445639739 0.757446 0.023315 0.624451 0.188965 1445639739 0.757446 0.023315 0.624451 0.188965 1445639739 0.757446 0.023315 0.624451 0.188965 1445639739 0.757446 0.023315 0.624451 0.188965 1445639739 0.757446 0.023315 0.624451 0.188965 1445639739 0.763489 0.032898 0.619019 0.180786 1445639739 0.763489 0.032898 0.619019 0.180786 1445639739 0.763489 0.032898 0.619019 0.180786 1445639739 0.763489 0.032898 0.619019 0.180786 1445639739 0.763489 0.032898 0.619019 0.180786 1445639739 0.763489 0.032898 0.619019 0.180786 1445639739 0.763611 0.026367 0.617249 0.187439 1445639739 0.763611 0.026367 0.617249 0.187439 1445639739 0.763611 0.026367 0.617249 0.187439 1445639739 0.763611 0.026367 0.617249 0.187439 1445639739 0.763611 0.026367 0.617249 0.187439 1445639739 0.756714 0.015076 0.620117 0.206177 1445639739 0.756714 0.015076 0.620117 0.206177 1445639739 0.756714 0.015076 0.620117 0.206177 1445639739 0.756714 0.015076 0.620117 0.206177 1445639739 0.756714 0.015076 0.620117 0.206177 1445639739 0.756714 0.015076 0.620117 0.206177 1445639739 0.750488 0.009644 0.622070 0.222717 1445639739 0.750488 0.009644 0.622070 0.222717 1445639739 0.750488 0.009644 0.622070 0.222717 1445639739 0.750488 0.009644 0.622070 0.222717 1445639739 0.750488 0.009644 0.622070 0.222717 1445639739 0.750488 0.009644 0.622070 0.222717 1445639739 0.744995 0.004211 0.621399 0.242432 1445639739 0.744995 0.004211 0.621399 0.242432 1445639739 0.744995 0.004211 0.621399 0.242432 1445639739 0.744995 0.004211 0.621399 0.242432 1445639739 0.744995 0.004211 0.621399 0.242432 1445639739 0.744995 0.004211 0.621399 0.242432 1445639739 0.744995 0.004211 0.621399 0.242432 1445639739 0.738037 -0.011353 0.620178 0.265381 1445639739 0.738037 -0.011353 0.620178 0.265381 1445639739 0.738037 -0.011353 0.620178 0.265381 1445639739 0.738037 -0.011353 0.620178 0.265381 1445639739 0.738037 -0.011353 0.620178 0.265381 1445639739 0.738037 -0.011353 0.620178 0.265381 1445639739 0.728394 -0.033813 0.617554 0.294739 1445639739 0.728394 -0.033813 0.617554 0.294739 1445639739 0.728394 -0.033813 0.617554 0.294739 1445639739 0.728394 -0.033813 0.617554 0.294739 1445639739 0.728394 -0.033813 0.617554 0.294739 1445639739 0.728394 -0.033813 0.617554 0.294739 1445639739 0.728394 -0.033813 0.617554 0.294739 1445639739 0.728394 -0.034607 0.617920 0.293823 1445639739 0.728394 -0.034607 0.617920 0.293823 1445639739 0.728394 -0.034607 0.617920 0.293823 1445639739 0.728394 -0.034607 0.617920 0.293823 1445639739 0.728394 -0.034607 0.617920 0.293823 1445639739 0.728394 -0.034607 0.617920 0.293823 1445639739 0.736145 -0.030334 0.615723 0.279175 1445639739 0.736145 -0.030334 0.615723 0.279175 1445639739 0.736145 -0.030334 0.615723 0.279175 1445639739 0.736145 -0.030334 0.615723 0.279175 1445639739 0.736145 -0.030334 0.615723 0.279175 1445639739 0.738586 -0.036865 0.614990 0.273438 1445639739 0.738586 -0.036865 0.614990 0.273438 1445639739 0.738586 -0.036865 0.614990 0.273438 1445639739 0.738586 -0.036865 0.614990 0.273438 1445639739 0.738586 -0.036865 0.614990 0.273438 1445639739 0.738586 -0.036865 0.614990 0.273438 1445639739 0.738586 -0.036865 0.614990 0.273438 1445639739 0.743591 -0.027161 0.613525 0.264282 1445639739 0.743591 -0.027161 0.613525 0.264282 1445639739 0.743591 -0.027161 0.613525 0.264282 1445639739 0.743591 -0.027161 0.613525 0.264282 1445639739 0.743591 -0.027161 0.613525 0.264282 1445639739 0.743591 -0.027161 0.613525 0.264282 1445639739 0.758911 -0.002869 0.604126 0.242798 1445639739 0.758911 -0.002869 0.604126 0.242798 1445639739 0.758911 -0.002869 0.604126 0.242798 1445639739 0.758911 -0.002869 0.604126 0.242798 1445639739 0.758911 -0.002869 0.604126 0.242798 1445639739 0.758911 -0.002869 0.604126 0.242798 1445639739 0.768921 0.011108 0.596985 0.228394 1445639739 0.768921 0.011108 0.596985 0.228394 1445639739 0.768921 0.011108 0.596985 0.228394 1445639739 0.768921 0.011108 0.596985 0.228394 1445639739 0.768921 0.011108 0.596985 0.228394 1445639739 0.768921 0.011108 0.596985 0.228394 1445639739 0.764343 0.000793 0.599487 0.237183 1445639739 0.764343 0.000793 0.599487 0.237183 1445639739 0.764343 0.000793 0.599487 0.237183 1445639739 0.764343 0.000793 0.599487 0.237183 1445639739 0.764343 0.000793 0.599487 0.237183 1445639739 0.764343 0.000793 0.599487 0.237183 1445639739 0.755432 -0.005798 0.605713 0.249573 1445639739 0.755432 -0.005798 0.605713 0.249573 1445639740 0.755432 -0.005798 0.605713 0.249573 1445639740 0.755432 -0.005798 0.605713 0.249573 1445639740 0.755432 -0.005798 0.605713 0.249573 1445639740 0.755432 -0.005798 0.605713 0.249573 1445639740 0.752502 -0.000610 0.608948 0.250671 1445639740 0.752502 -0.000610 0.608948 0.250671 1445639740 0.752502 -0.000610 0.608948 0.250671 1445639740 0.752502 -0.000610 0.608948 0.250671 1445639740 0.752502 -0.000610 0.608948 0.250671 1445639740 0.752502 -0.000610 0.608948 0.250671 1445639740 0.752502 -0.000610 0.608948 0.250671 1445639740 0.748474 0.008240 0.612122 0.254761 1445639740 0.748474 0.008240 0.612122 0.254761 1445639740 0.748474 0.008240 0.612122 0.254761 1445639740 0.748474 0.008240 0.612122 0.254761 1445639740 0.748474 0.008240 0.612122 0.254761 1445639740 0.748474 0.008240 0.612122 0.254761 1445639740 0.742798 0.011414 0.616089 0.261658 1445639740 0.742798 0.011414 0.616089 0.261658 1445639740 0.742798 0.011414 0.616089 0.261658 1445639740 0.742798 0.011414 0.616089 0.261658 1445639740 0.742798 0.011414 0.616089 0.261658 1445639740 0.742798 0.011414 0.616089 0.261658 1445639740 0.737610 0.008118 0.618286 0.271118 1445639740 0.737610 0.008118 0.618286 0.271118 1445639740 0.737610 0.008118 0.618286 0.271118 1445639740 0.737610 0.008118 0.618286 0.271118 1445639740 0.737610 0.008118 0.618286 0.271118 1445639740 0.737610 0.008118 0.618286 0.271118 1445639740 0.738159 0.010193 0.617310 0.271729 1445639740 0.738159 0.010193 0.617310 0.271729 1445639740 0.738159 0.010193 0.617310 0.271729 1445639740 0.738159 0.010193 0.617310 0.271729 1445639740 0.738159 0.010193 0.617310 0.271729 1445639740 0.738159 0.010193 0.617310 0.271729 1445639740 0.738159 0.010193 0.617310 0.271729 1445639740 0.747375 0.026123 0.612915 0.254761 1445639740 0.747375 0.026123 0.612915 0.254761 1445639740 0.747375 0.026123 0.612915 0.254761 1445639740 0.747375 0.026123 0.612915 0.254761 1445639740 0.747375 0.026123 0.612915 0.254761 1445639740 0.747375 0.026123 0.612915 0.254761 1445639740 0.747375 0.026123 0.612915 0.254761 1445639740 0.755371 0.036987 0.606873 0.244202 1445639740 0.755371 0.036987 0.606873 0.244202 1445639740 0.755371 0.036987 0.606873 0.244202 1445639740 0.755371 0.036987 0.606873 0.244202 1445639740 0.755371 0.036987 0.606873 0.244202 1445639740 0.755371 0.036987 0.606873 0.244202 1445639740 0.764343 0.051270 0.597900 0.235779 1445639740 0.764343 0.051270 0.597900 0.235779 1445639740 0.764343 0.051270 0.597900 0.235779 1445639740 0.764343 0.051270 0.597900 0.235779 1445639740 0.764343 0.051270 0.597900 0.235779 1445639740 0.764343 0.051270 0.597900 0.235779 1445639740 0.775757 0.065369 0.585510 0.226013 1445639740 0.775757 0.065369 0.585510 0.226013 1445639740 0.775757 0.065369 0.585510 0.226013 1445639740 0.775757 0.065369 0.585510 0.226013 1445639740 0.775757 0.065369 0.585510 0.226013 1445639740 0.775757 0.065369 0.585510 0.226013 1445639740 0.776855 0.061035 0.581909 0.232544 1445639740 0.776855 0.061035 0.581909 0.232544 1445639740 0.776855 0.061035 0.581909 0.232544 1445639740 0.776855 0.061035 0.581909 0.232544 1445639740 0.776855 0.061035 0.581909 0.232544 1445639740 0.776855 0.061035 0.581909 0.232544 1445639740 0.768372 0.039856 0.588074 0.249207 1445639740 0.768372 0.039856 0.588074 0.249207 1445639740 0.768372 0.039856 0.588074 0.249207 1445639740 0.768372 0.039856 0.588074 0.249207 1445639740 0.768372 0.039856 0.588074 0.249207 1445639740 0.768372 0.039856 0.588074 0.249207 1445639740 0.768372 0.039856 0.588074 0.249207 1445639740 0.760376 0.028687 0.595154 0.258362 1445639740 0.760376 0.028687 0.595154 0.258362 1445639740 0.760376 0.028687 0.595154 0.258362 1445639740 0.760376 0.028687 0.595154 0.258362 1445639740 0.760376 0.028687 0.595154 0.258362 1445639740 0.760376 0.028687 0.595154 0.258362 1445639740 0.753174 0.025391 0.602844 0.261902 1445639740 0.753174 0.025391 0.602844 0.261902 1445639740 0.753174 0.025391 0.602844 0.261902 1445639740 0.753174 0.025391 0.602844 0.261902 1445639740 0.753174 0.025391 0.602844 0.261902 1445639740 0.753174 0.025391 0.602844 0.261902 1445639740 0.743103 0.019470 0.612122 0.269531 1445639740 0.743103 0.019470 0.612122 0.269531 1445639740 0.743103 0.019470 0.612122 0.269531 1445639740 0.743103 0.019470 0.612122 0.269531 1445639740 0.743103 0.019470 0.612122 0.269531 1445639740 0.743103 0.019470 0.612122 0.269531 1445639740 0.737549 0.011230 0.617065 0.273926 1445639740 0.737549 0.011230 0.617065 0.273926 1445639740 0.737549 0.011230 0.617065 0.273926 1445639740 0.737549 0.011230 0.617065 0.273926 1445639740 0.737549 0.011230 0.617065 0.273926 1445639740 0.737549 0.011230 0.617065 0.273926 1445639740 0.737549 0.011230 0.617065 0.273926 1445639740 0.736084 0.002869 0.619934 0.271606 1445639740 0.736084 0.002869 0.619934 0.271606 1445639740 0.736084 0.002869 0.619934 0.271606 1445639740 0.736084 0.002869 0.619934 0.271606 1445639740 0.736084 0.002869 0.619934 0.271606 1445639740 0.736084 0.002869 0.619934 0.271606 1445639740 0.742126 0.006592 0.620972 0.252014 1445639740 0.742126 0.006592 0.620972 0.252014 1445639740 0.742126 0.006592 0.620972 0.252014 1445639740 0.742126 0.006592 0.620972 0.252014 1445639740 0.742126 0.006592 0.620972 0.252014 1445639740 0.742126 0.006592 0.620972 0.252014 1445639740 0.742126 0.006592 0.620972 0.252014 1445639740 0.750549 0.011841 0.617493 0.234741 1445639740 0.750549 0.011841 0.617493 0.234741 1445639740 0.750549 0.011841 0.617493 0.234741 1445639741 0.750549 0.011841 0.617493 0.234741 1445639741 0.750549 0.011841 0.617493 0.234741 1445639741 0.750549 0.011841 0.617493 0.234741 1445639741 0.755798 0.009399 0.613342 0.228943 1445639741 0.755798 0.009399 0.613342 0.228943 1445639741 0.755798 0.009399 0.613342 0.228943 1445639741 0.755798 0.009399 0.613342 0.228943 1445639741 0.755798 0.009399 0.613342 0.228943 1445639741 0.755798 0.009399 0.613342 0.228943 1445639741 0.763977 0.015747 0.605530 0.222107 1445639741 0.763977 0.015747 0.605530 0.222107 1445639741 0.763977 0.015747 0.605530 0.222107 1445639741 0.763977 0.015747 0.605530 0.222107 1445639741 0.763977 0.015747 0.605530 0.222107 1445639741 0.763977 0.015747 0.605530 0.222107 1445639741 0.774658 0.027649 0.594543 0.213440 1445639741 0.774658 0.027649 0.594543 0.213440 1445639741 0.774658 0.027649 0.594543 0.213440 1445639741 0.774658 0.027649 0.594543 0.213440 1445639741 0.774658 0.027649 0.594543 0.213440 1445639741 0.774658 0.027649 0.594543 0.213440 1445639741 0.775940 0.025940 0.591614 0.217163 1445639741 0.775940 0.025940 0.591614 0.217163 1445639741 0.775940 0.025940 0.591614 0.217163 1445639741 0.775940 0.025940 0.591614 0.217163 1445639741 0.775940 0.025940 0.591614 0.217163 1445639741 0.775940 0.025940 0.591614 0.217163 1445639741 0.766479 0.006409 0.597046 0.236450 1445639741 0.766479 0.006409 0.597046 0.236450 1445639741 0.766479 0.006409 0.597046 0.236450 1445639741 0.766479 0.006409 0.597046 0.236450 1445639741 0.766479 0.006409 0.597046 0.236450 1445639741 0.766479 0.006409 0.597046 0.236450 1445639741 0.756653 -0.003662 0.603577 0.251099 1445639741 0.756653 -0.003662 0.603577 0.251099 1445639741 0.756653 -0.003662 0.603577 0.251099 1445639741 0.756653 -0.003662 0.603577 0.251099 1445639741 0.756653 -0.003662 0.603577 0.251099 1445639741 0.756653 -0.003662 0.603577 0.251099 1445639741 0.748718 -0.005920 0.608948 0.261719 1445639741 0.748718 -0.005920 0.608948 0.261719 1445639741 0.748718 -0.005920 0.608948 0.261719 1445639741 0.748718 -0.005920 0.608948 0.261719 1445639741 0.748718 -0.005920 0.608948 0.261719 1445639741 0.748718 -0.005920 0.608948 0.261719 1445639741 0.740356 -0.006836 0.614258 0.272827 1445639741 0.740356 -0.006836 0.614258 0.272827 1445639741 0.740356 -0.006836 0.614258 0.272827 1445639741 0.740356 -0.006836 0.614258 0.272827 1445639741 0.740356 -0.006836 0.614258 0.272827 1445639741 0.740356 -0.006836 0.614258 0.272827 1445639741 0.735657 -0.010193 0.616272 0.280701 1445639741 0.735657 -0.010193 0.616272 0.280701 1445639741 0.735657 -0.010193 0.616272 0.280701 1445639741 0.735657 -0.010193 0.616272 0.280701 1445639741 0.735657 -0.010193 0.616272 0.280701 1445639741 0.735657 -0.010193 0.616272 0.280701 1445639741 0.733948 -0.013123 0.617554 0.282227 1445639741 0.733948 -0.013123 0.617554 0.282227 1445639741 0.733948 -0.013123 0.617554 0.282227 1445639741 0.733948 -0.013123 0.617554 0.282227 1445639741 0.733948 -0.013123 0.617554 0.282227 1445639741 0.741699 -0.004333 0.614136 0.269409 1445639741 0.741699 -0.004333 0.614136 0.269409 1445639741 0.741699 -0.004333 0.614136 0.269409 1445639741 0.741699 -0.004333 0.614136 0.269409 1445639741 0.741699 -0.004333 0.614136 0.269409 1445639741 0.741699 -0.004333 0.614136 0.269409 1445639741 0.749451 0.004395 0.608582 0.260376 1445639741 0.749451 0.004395 0.608582 0.260376 1445639741 0.749451 0.004395 0.608582 0.260376 1445639741 0.749451 0.004395 0.608582 0.260376 1445639741 0.749451 0.004395 0.608582 0.260376 1445639741 0.749451 0.004395 0.608582 0.260376 1445639741 0.749451 0.004395 0.608582 0.260376 1445639741 0.755554 0.013733 0.602417 0.256714 1445639741 0.755554 0.013733 0.602417 0.256714 1445639741 0.755554 0.013733 0.602417 0.256714 1445639741 0.755554 0.013733 0.602417 0.256714 1445639741 0.755554 0.013733 0.602417 0.256714 1445639741 0.755554 0.013733 0.602417 0.256714 1445639741 0.767578 0.031860 0.591675 0.244202 1445639741 0.767578 0.031860 0.591675 0.244202 1445639741 0.767578 0.031860 0.591675 0.244202 1445639741 0.767578 0.031860 0.591675 0.244202 1445639741 0.767578 0.031860 0.591675 0.244202 1445639741 0.767578 0.031860 0.591675 0.244202 1445639741 0.767578 0.031860 0.591675 0.244202 1445639741 0.768066 0.032959 0.590149 0.246277 1445639741 0.768066 0.032959 0.590149 0.246277 1445639741 0.768066 0.032959 0.590149 0.246277 1445639741 0.768066 0.032959 0.590149 0.246277 1445639741 0.768066 0.032959 0.590149 0.246277 1445639741 0.758240 0.019958 0.597290 0.260376 1445639741 0.758240 0.019958 0.597290 0.260376 1445639741 0.758240 0.019958 0.597290 0.260376 1445639741 0.758240 0.019958 0.597290 0.260376 1445639741 0.758240 0.019958 0.597290 0.260376 1445639741 0.758240 0.019958 0.597290 0.260376 1445639741 0.758240 0.019958 0.597290 0.260376 1445639741 0.750061 0.008850 0.603760 0.269653 1445639741 0.750061 0.008850 0.603760 0.269653 1445639741 0.750061 0.008850 0.603760 0.269653 1445639741 0.750061 0.008850 0.603760 0.269653 1445639741 0.750061 0.008850 0.603760 0.269653 1445639741 0.750061 0.008850 0.603760 0.269653 1445639741 0.743103 -0.000122 0.609558 0.276001 1445639741 0.743103 -0.000122 0.609558 0.276001 1445639741 0.743103 -0.000122 0.609558 0.276001 1445639741 0.743103 -0.000122 0.609558 0.276001 1445639741 0.743103 -0.000122 0.609558 0.276001 1445639742 0.743103 -0.000122 0.609558 0.276001 1445639742 0.743103 -0.000122 0.609558 0.276001 1445639742 0.734924 -0.006348 0.614685 0.286194 1445639742 0.734924 -0.006348 0.614685 0.286194 1445639742 0.734924 -0.006348 0.614685 0.286194 1445639742 0.734924 -0.006348 0.614685 0.286194 1445639742 0.734924 -0.006348 0.614685 0.286194 1445639742 0.734924 -0.006348 0.614685 0.286194 1445639742 0.730774 -0.010742 0.614990 0.295898 1445639742 0.730774 -0.010742 0.614990 0.295898 1445639742 0.730774 -0.010742 0.614990 0.295898 1445639742 0.730774 -0.010742 0.614990 0.295898 1445639742 0.730774 -0.010742 0.614990 0.295898 1445639742 0.732422 -0.012451 0.611755 0.298340 1445639742 0.732422 -0.012451 0.611755 0.298340 1445639742 0.732422 -0.012451 0.611755 0.298340 1445639742 0.732422 -0.012451 0.611755 0.298340 1445639742 0.732422 -0.012451 0.611755 0.298340 1445639742 0.732422 -0.012451 0.611755 0.298340 1445639742 0.732422 -0.012451 0.611755 0.298340 1445639742 0.748352 0.006287 0.605042 0.271606 1445639742 0.748352 0.006287 0.605042 0.271606 1445639742 0.748352 0.006287 0.605042 0.271606 1445639742 0.748352 0.006287 0.605042 0.271606 1445639742 0.748352 0.006287 0.605042 0.271606 1445639742 0.766113 0.025391 0.595337 0.240601 1445639742 0.766113 0.025391 0.595337 0.240601 1445639742 0.766113 0.025391 0.595337 0.240601 1445639742 0.766113 0.025391 0.595337 0.240601 1445639742 0.766113 0.025391 0.595337 0.240601 1445639742 0.766113 0.025391 0.595337 0.240601 1445639742 0.776917 0.036987 0.588440 0.220581 1445639742 0.776917 0.036987 0.588440 0.220581 1445639742 0.776917 0.036987 0.588440 0.220581 1445639742 0.776917 0.036987 0.588440 0.220581 1445639742 0.776917 0.036987 0.588440 0.220581 1445639742 0.776917 0.036987 0.588440 0.220581 1445639742 0.776917 0.036987 0.588440 0.220581 1445639742 0.789978 0.052795 0.577942 0.197632 1445639742 0.789978 0.052795 0.577942 0.197632 1445639742 0.789978 0.052795 0.577942 0.197632 1445639742 0.789978 0.052795 0.577942 0.197632 1445639742 0.789978 0.052795 0.577942 0.197632 1445639742 0.789978 0.052795 0.577942 0.197632 1445639742 0.800476 0.067505 0.567566 0.180176 1445639742 0.800476 0.067505 0.567566 0.180176 1445639742 
0.943359 -0.053711 0.185608 -0.269531 1445639744 0.943359 -0.053711 0.185608 -0.269531 1445639744 0.943359 -0.053711 0.185608 -0.269531 1445639744 0.943359 -0.053711 0.185608 -0.269531 1445639744 0.914551 -0.050232 0.151428 -0.371704 1445639744 0.914551 -0.050232 0.151428 -0.371704 1445639744 0.914551 -0.050232 0.151428 -0.371704 1445639744 0.914551 -0.050232 0.151428 -0.371704 1445639744 0.914551 -0.050232 0.151428 -0.371704 1445639744 0.914551 -0.050232 0.151428 -0.371704 1445639744 0.914551 -0.050232 0.151428 -0.371704 1445639744 0.873596 0.006531 0.099304 -0.476257 1445639744 0.873596 0.006531 0.099304 -0.476257 1445639744 0.873596 0.006531 0.099304 -0.476257 1445639744 0.873596 0.006531 0.099304 -0.476257 1445639744 0.873596 0.006531 0.099304 -0.476257 1445639744 0.873596 0.006531 0.099304 -0.476257 1445639744 0.827759 0.038086 0.030762 -0.558960 1445639744 0.827759 0.038086 0.030762 -0.558960 1445639744 0.827759 0.038086 0.030762 -0.558960 1445639744 0.827759 0.038086 0.030762 -0.558960 1445639744 0.827759 0.038086 0.030762 -0.558960 1445639744 0.827759 0.038086 0.030762 -0.558960 1445639744 0.814758 0.060120 0.024353 -0.576172 1445639744 0.814758 0.060120 0.024353 -0.576172 1445639744 0.814758 0.060120 0.024353 -0.576172 1445639744 0.814758 0.060120 0.024353 -0.576172 1445639744 0.814758 0.060120 0.024353 -0.576172 1445639744 0.814758 0.060120 0.024353 -0.576172 1445639744 0.835510 0.073059 0.042114 -0.542969 1445639744 0.835510 0.073059 0.042114 -0.542969 1445639744 0.835510 0.073059 0.042114 -0.542969 1445639744 0.835510 0.073059 0.042114 -0.542969 1445639744 0.835510 0.073059 0.042114 -0.542969 1445639744 0.835510 0.073059 0.042114 -0.542969 1445639744 0.835510 0.073059 0.042114 -0.542969 1445639744 0.868042 0.064697 0.081726 -0.485352 1445639744 0.868042 0.064697 0.081726 -0.485352 1445639744 0.868042 0.064697 0.081726 -0.485352 1445639744 0.868042 0.064697 0.081726 -0.485352 1445639744 0.868042 0.064697 0.081726 -0.485352 1445639744 0.868042 0.064697 0.081726 -0.485352 1445639744 0.896851 0.066772 0.122620 -0.419678 1445639744 0.896851 0.066772 0.122620 -0.419678 1445639744 0.896851 0.066772 0.122620 -0.419678 1445639744 0.896851 0.066772 0.122620 -0.419678 1445639744 0.896851 0.066772 0.122620 -0.419678 1445639744 0.896851 0.066772 0.122620 -0.419678 1445639744 0.918884 0.075134 0.154480 -0.355164 1445639744 0.918884 0.075134 0.154480 -0.355164 1445639744 0.918884 0.075134 0.154480 -0.355164 1445639744 0.918884 0.075134 0.154480 -0.355164 1445639744 0.918884 0.075134 0.154480 -0.355164 1445639744 0.918884 0.075134 0.154480 -0.355164 1445639744 0.934875 0.080627 0.191895 -0.287476 1445639744 0.934875 0.080627 0.191895 -0.287476 1445639744 0.934875 0.080627 0.191895 -0.287476 1445639744 0.934875 0.080627 0.191895 -0.287476 1445639744 0.934875 0.080627 0.191895 -0.287476 1445639744 0.934875 0.080627 0.191895 -0.287476 1445639744 0.934875 0.080627 0.191895 -0.287476 1445639744 0.946350 0.084534 0.210388 -0.230103 1445639745 0.946350 0.084534 0.210388 -0.230103 1445639745 0.946350 0.084534 0.210388 -0.230103 1445639745 0.946350 0.084534 0.210388 -0.230103 1445639745 0.946350 0.084534 0.210388 -0.230103 1445639745 0.946350 0.084534 0.210388 -0.230103 1445639745 0.952393 0.065308 0.208801 -0.212341 1445639745 0.952393 0.065308 0.208801 -0.212341 1445639745 0.952393 0.065308 0.208801 -0.212341 1445639745 0.952393 0.065308 0.208801 -0.212341 1445639745 0.952393 0.065308 0.208801 -0.212341 1445639745 0.952393 0.065308 0.208801 -0.212341 1445639745 0.952271 0.024231 0.192871 -0.235168 1445639745 0.952271 0.024231 0.192871 -0.235168 1445639745 0.952271 0.024231 0.192871 -0.235168 1445639745 0.952271 0.024231 0.192871 -0.235168 1445639745 0.938416 0.015625 0.162170 -0.304626 1445639745 0.938416 0.015625 0.162170 -0.304626 1445639745 0.938416 0.015625 0.162170 -0.304626 1445639745 0.938416 0.015625 0.162170 -0.304626 1445639745 0.938416 0.015625 0.162170 -0.304626 1445639745 0.938416 0.015625 0.162170 -0.304626 1445639745 0.910828 0.030457 0.115967 -0.394958 1445639745 0.910828 0.030457 0.115967 -0.394958 1445639745 0.910828 0.030457 0.115967 -0.394958 1445639745 0.910828 0.030457 0.115967 -0.394958 1445639745 0.910828 0.030457 0.115967 -0.394958 1445639745 0.910828 0.030457 0.115967 -0.394958 1445639745 0.869995 0.041748 0.099792 -0.481018 1445639745 0.869995 0.041748 0.099792 -0.481018 1445639745 0.869995 0.041748 0.099792 -0.481018 1445639745 0.869995 0.041748 0.099792 -0.481018 1445639745 0.869995 0.041748 0.099792 -0.481018 1445639745 0.869995 0.041748 0.099792 -0.481018 1445639745 0.840942 0.087158 0.052124 -0.531433 1445639745 0.840942 0.087158 0.052124 -0.531433 1445639745 0.840942 0.087158 0.052124 -0.531433 1445639745 0.840942 0.087158 0.052124 -0.531433 1445639745 0.840942 0.087158 0.052124 -0.531433 1445639745 0.840942 0.087158 0.052124 -0.531433 1445639745 0.859375 0.090149 0.058289 -0.499939 1445639745 0.859375 0.090149 0.058289 -0.499939 1445639745 0.859375 0.090149 0.058289 -0.499939 1445639745 0.859375 0.090149 0.058289 -0.499939 1445639745 0.859375 0.090149 0.058289 -0.499939 1445639745 0.859375 0.090149 0.058289 -0.499939 1445639745 0.896973 0.077881 0.104309 -0.422485 1445639745 0.896973 0.077881 0.104309 -0.422485 1445639745 0.896973 0.077881 0.104309 -0.422485 1445639745 0.896973 0.077881 0.104309 -0.422485 1445639745 0.896973 0.077881 0.104309 -0.422485 1445639745 0.896973 0.077881 0.104309 -0.422485 1445639745 0.919312 0.106506 0.133667 -0.354492 1445639745 0.919312 0.106506 0.133667 -0.354492 1445639745 0.919312 0.106506 0.133667 -0.354492 1445639745 0.919312 0.106506 0.133667 -0.354492 1445639745 0.919312 0.106506 0.133667 -0.354492 1445639745 0.919312 0.106506 0.133667 -0.354492 1445639745 0.943359 0.115234 0.181824 -0.252258 1445639745 0.943359 0.115234 0.181824 -0.252258 1445639745 0.943359 0.115234 0.181824 -0.252258 1445639745 0.943359 0.115234 0.181824 -0.252258 1445639745 0.943359 0.115234 0.181824 -0.252258 1445639745 0.943359 0.115234 0.181824 -0.252258 1445639745 0.943359 0.115234 0.181824 -0.252258 1445639745 0.951050 0.115784 0.226257 -0.175415 1445639745 0.951050 0.115784 0.226257 -0.175415 1445639745 0.951050 0.115784 0.226257 -0.175415 1445639745 0.951050 0.115784 0.226257 -0.175415 1445639745 0.951050 0.115784 0.226257 -0.175415 1445639745 0.951050 0.115784 0.226257 -0.175415 1445639745 0.951050 0.115784 0.226257 -0.175415 1445639745 0.954102 0.108154 0.233154 -0.153442 1445639745 0.954102 0.108154 0.233154 -0.153442 1445639745 0.954102 0.108154 0.233154 -0.153442 1445639745 0.954102 0.108154 0.233154 -0.153442 1445639745 0.954102 0.108154 0.233154 -0.153442 1445639745 0.954102 0.108154 0.233154 -0.153442 1445639745 0.956726 0.067078 0.202454 -0.197876 1445639745 0.956726 0.067078 0.202454 -0.197876 1445639745 0.956726 0.067078 0.202454 -0.197876 1445639745 0.956726 0.067078 0.202454 -0.197876 1445639745 0.956726 0.067078 0.202454 -0.197876 1445639745 0.956726 0.067078 0.202454 -0.197876 1445639745 0.941101 0.050720 0.153687 -0.296875 1445639745 0.941101 0.050720 0.153687 -0.296875 1445639745 0.941101 0.050720 0.153687 -0.296875 1445639745 0.941101 0.050720 0.153687 -0.296875 1445639745 0.941101 0.050720 0.153687 -0.296875 1445639745 0.941101 0.050720 0.153687 -0.296875 1445639745 0.901611 0.050842 0.107971 -0.415710 1445639745 0.901611 0.050842 0.107971 -0.415710 1445639745 0.901611 0.050842 0.107971 -0.415710 1445639745 0.901611 0.050842 0.107971 -0.415710 1445639745 0.901611 0.050842 0.107971 -0.415710 1445639745 0.901611 0.050842 0.107971 -0.415710 1445639745 0.901611 0.050842 0.107971 -0.415710 1445639745 0.856506 0.090088 0.084290 -0.501099 1445639745 0.856506 0.090088 0.084290 -0.501099 1445639745 0.856506 0.090088 0.084290 -0.501099 1445639745 0.856506 0.090088 0.084290 -0.501099 1445639745 0.856506 0.090088 0.084290 -0.501099 1445639745 0.856506 0.090088 0.084290 -0.501099 1445639745 0.860229 0.090759 0.073669 -0.496338 1445639745 0.860229 0.090759 0.073669 -0.496338 1445639745 0.860229 0.090759 0.073669 -0.496338 1445639745 0.860229 0.090759 0.073669 -0.496338 1445639745 0.860229 0.090759 0.073669 -0.496338 1445639745 0.860229 0.090759 0.073669 -0.496338 1445639745 0.860229 0.090759 0.073669 -0.496338 1445639745 0.888733 0.079712 0.118958 -0.435486 1445639745 0.888733 0.079712 0.118958 -0.435486 1445639746 0.888733 0.079712 0.118958 -0.435486 1445639746 0.888733 0.079712 0.118958 -0.435486 1445639746 0.888733 0.079712 0.118958 -0.435486 1445639746 0.888733 0.079712 0.118958 -0.435486 1445639746 0.908875 0.092346 0.157776 -0.374756 1445639746 0.908875 0.092346 0.157776 -0.374756 1445639746 0.908875 0.092346 0.157776 -0.374756 1445639746 0.908875 0.092346 0.157776 -0.374756 1445639746 0.908875 0.092346 0.157776 -0.374756 1445639746 0.908875 0.092346 0.157776 -0.374756 1445639746 0.908875 0.092346 0.157776 -0.374756 1445639746 0.930298 0.117371 0.211792 -0.275330 1445639746 0.930298 0.117371 0.211792 -0.275330 1445639746 0.930298 0.117371 0.211792 -0.275330 1445639746 0.930298 0.117371 0.211792 -0.275330 1445639746 0.930298 0.117371 0.211792 -0.275330 1445639746 0.934753 0.123108 0.280090 -0.180420 1445639746 0.934753 0.123108 0.280090 -0.180420 1445639746 0.934753 0.123108 0.280090 -0.180420 1445639746 0.934753 0.123108 0.280090 -0.180420 1445639746 0.934753 0.123108 0.280090 -0.180420 1445639746 0.934753 0.123108 0.280090 -0.180420 1445639746 0.930115 0.127319 0.318237 -0.131836 1445639746 0.930115 0.127319 0.318237 -0.131836 1445639746 0.930115 0.127319 0.318237 -0.131836 1445639746 0.930115 0.127319 0.318237 -0.131836 1445639746 0.930115 0.127319 0.318237 -0.131836 1445639746 0.930115 0.127319 0.318237 -0.131836 1445639746 0.930115 0.127319 0.318237 -0.131836 1445639746 0.938538 0.061401 0.307434 -0.144104 1445639746 0.938538 0.061401 0.307434 -0.144104 1445639746 0.938538 0.061401 0.307434 -0.144104 1445639746 0.938538 0.061401 0.307434 -0.144104 1445639746 0.938538 0.061401 0.307434 -0.144104 1445639746 0.938538 0.061401 0.307434 -0.144104 1445639746 0.938538 0.061401 0.307434 -0.144104 1445639746 0.938354 0.017334 0.253906 -0.233826 1445639746 0.938354 0.017334 0.253906 -0.233826 1445639746 0.938354 0.017334 0.253906 -0.233826 1445639746 0.938354 0.017334 0.253906 -0.233826 1445639746 0.938354 0.017334 0.253906 -0.233826 1445639746 0.938354 0.017334 0.253906 -0.233826 1445639746 0.905945 0.018677 0.166626 -0.388794 1445639746 0.905945 0.018677 0.166626 -0.388794 1445639746 0.905945 0.018677 0.166626 -0.388794 1445639746 0.905945 0.018677 0.166626 -0.388794 1445639746 0.905945 0.018677 0.166626 -0.388794 1445639746 0.905945 0.018677 0.166626 -0.388794 1445639746 0.843506 0.010742 0.101563 -0.527283 1445639746 0.843506 0.010742 0.101563 -0.527283 1445639746 0.843506 0.010742 0.101563 -0.527283 1445639746 0.843506 0.010742 0.101563 -0.527283 1445639746 0.843506 0.010742 0.101563 -0.527283 1445639746 0.843506 0.010742 0.101563 -0.527283 1445639746 0.826782 0.054382 0.052856 -0.557373 1445639746 0.826782 0.054382 0.052856 -0.557373 1445639746 0.826782 0.054382 0.052856 -0.557373 1445639746 0.826782 0.054382 0.052856 -0.557373 1445639746 0.826782 0.054382 0.052856 -0.557373 1445639746 0.826782 0.054382 0.052856 -0.557373 1445639746 0.826782 0.054382 0.052856 -0.557373 1445639746 0.843872 -0.021057 0.157227 -0.512573 1445639746 0.843872 -0.021057 0.157227 -0.512573 1445639746 0.843872 -0.021057 0.157227 -0.512573 1445639746 0.843872 -0.021057 0.157227 -0.512573 1445639746 0.843872 -0.021057 0.157227 -0.512573 1445639746 0.843872 -0.021057 0.157227 -0.512573 1445639746 0.865662 -0.014221 0.214294 -0.452209 1445639746 0.865662 -0.014221 0.214294 -0.452209 1445639746 0.865662 -0.014221 0.214294 -0.452209 1445639746 0.865662 -0.014221 0.214294 -0.452209 1445639746 0.865662 -0.014221 0.214294 -0.452209 1445639746 0.865662 -0.014221 0.214294 -0.452209 1445639746 0.892578 0.063904 0.268677 -0.356384 1445639746 0.892578 0.063904 0.268677 -0.356384 1445639746 0.892578 0.063904 0.268677 -0.356384 1445639746 0.892578 0.063904 0.268677 -0.356384 1445639746 0.892578 0.063904 0.268677 -0.356384 1445639746 0.892578 0.063904 0.268677 -0.356384 1445639746 0.898499 0.092285 0.338379 -0.263794 1445639746 0.898499 0.092285 0.338379 -0.263794 1445639746 0.898499 0.092285 0.338379 -0.263794 1445639746 0.898499 0.092285 0.338379 -0.263794 1445639746 0.898499 0.092285 0.338379 -0.263794 1445639746 0.898499 0.092285 0.338379 -0.263794 1445639746 0.890076 0.148071 0.383301 -0.197083 1445639746 0.890076 0.148071 0.383301 -0.197083 1445639746 0.890076 0.148071 0.383301 -0.197083 1445639746 0.890076 0.148071 0.383301 -0.197083 1445639746 0.890076 0.148071 0.383301 -0.197083 1445639746 0.890076 0.148071 0.383301 -0.197083 1445639746 0.890076 0.148071 0.383301 -0.197083 1445639746 0.893738 0.160095 0.381592 -0.172974 1445639746 0.893738 0.160095 0.381592 -0.172974 1445639746 0.893738 0.160095 0.381592 -0.172974 1445639746 0.893738 0.160095 0.381592 -0.172974 1445639746 0.893738 0.160095 0.381592 -0.172974 1445639746 0.893738 0.160095 0.381592 -0.172974 1445639746 0.912109 0.097290 0.330994 -0.221191 1445639746 0.912109 0.097290 0.330994 -0.221191 1445639746 0.912109 0.097290 0.330994 -0.221191 1445639746 0.912109 0.097290 0.330994 -0.221191 1445639746 0.908691 0.050110 0.243408 -0.335449 1445639746 0.908691 0.050110 0.243408 -0.335449 1445639746 0.908691 0.050110 0.243408 -0.335449 1445639746 0.908691 0.050110 0.243408 -0.335449 1445639746 0.908691 0.050110 0.243408 -0.335449 1445639746 0.908691 0.050110 0.243408 -0.335449 1445639746 0.869690 -0.003967 0.167297 -0.464355 1445639746 0.869690 -0.003967 0.167297 -0.464355 1445639746 0.869690 -0.003967 0.167297 -0.464355 1445639747 0.869690 -0.003967 0.167297 -0.464355 1445639747 0.869690 -0.003967 0.167297 -0.464355 1445639747 0.869690 -0.003967 0.167297 -0.464355 1445639747 0.823975 0.051392 0.100830 -0.555176 1445639747 0.823975 0.051392 0.100830 -0.555176 1445639747 0.823975 0.051392 0.100830 -0.555176 1445639747 0.823975 0.051392 0.100830 -0.555176 1445639747 0.823975 0.051392 0.100830 -0.555176 1445639747 0.823975 0.051392 0.100830 -0.555176 1445639747 0.834900 0.039307 0.091492 -0.541321 1445639747 0.834900 0.039307 0.091492 -0.541321 1445639747 0.834900 0.039307 0.091492 -0.541321 1445639747 0.834900 0.039307 0.091492 -0.541321 1445639747 0.834900 0.039307 0.091492 -0.541321 1445639747 0.834900 0.039307 0.091492 -0.541321 1445639747 0.856018 0.002502 0.145569 -0.495972 1445639747 0.856018 0.002502 0.145569 -0.495972 1445639747 0.856018 0.002502 0.145569 -0.495972 1445639747 0.856018 0.002502 0.145569 -0.495972 1445639747 0.856018 0.002502 0.145569 -0.495972 1445639747 0.856018 0.002502 0.145569 -0.495972 1445639747 0.879456 0.025391 0.189941 -0.435669 1445639747 0.879456 0.025391 0.189941 -0.435669 1445639747 0.879456 0.025391 0.189941 -0.435669 1445639747 0.879456 0.025391 0.189941 -0.435669 1445639747 0.879456 0.025391 0.189941 -0.435669 1445639747 0.879456 0.025391 0.189941 -0.435669 1445639747 0.902100 0.096741 0.243347 -0.342834 1445639747 0.902100 0.096741 0.243347 -0.342834 1445639747 0.902100 0.096741 0.243347 -0.342834 1445639747 0.902100 0.096741 0.243347 -0.342834 1445639747 0.902100 0.096741 0.243347 -0.342834 1445639747 0.902100 0.096741 0.243347 -0.342834 1445639747 0.902100 0.096741 0.243347 -0.342834 1445639747 0.908325 0.110291 0.316589 -0.250061 1445639747 0.908325 0.110291 0.316589 -0.250061 1445639747 0.908325 0.110291 0.316589 -0.250061 1445639747 0.908325 0.110291 0.316589 -0.250061 1445639747 0.908325 0.110291 0.316589 -0.250061 1445639747 0.908325 0.110291 0.316589 -0.250061 1445639747 0.898315 0.144104 0.373352 -0.181152 1445639747 0.898315 0.144104 0.373352 -0.181152 1445639747 0.898315 0.144104 0.373352 -0.181152 1445639747 0.898315 0.144104 0.373352 -0.181152 1445639747 0.898315 0.144104 0.373352 -0.181152 1445639747 0.898315 0.144104 0.373352 -0.181152 1445639747 0.901062 0.129028 0.379639 -0.165222 1445639747 0.901062 0.129028 0.379639 -0.165222 1445639747 0.901062 0.129028 0.379639 -0.165222 1445639747 0.901062 0.129028 0.379639 -0.165222 1445639747 0.901062 0.129028 0.379639 -0.165222 1445639747 0.901062 0.129028 0.379639 -0.165222 1445639747 0.911377 0.071960 0.328918 -0.236450 1445639747 0.911377 0.071960 0.328918 -0.236450 1445639747 0.911377 0.071960 0.328918 -0.236450 1445639747 0.911377 0.071960 0.328918 -0.236450 1445639747 0.911377 0.071960 0.328918 -0.236450 1445639747 0.901550 0.024536 0.241028 -0.358337 1445639747 0.901550 0.024536 0.241028 -0.358337 1445639747 0.901550 0.024536 0.241028 -0.358337 1445639747 0.901550 0.024536 0.241028 -0.358337 1445639747 0.901550 0.024536 0.241028 -0.358337 1445639747 0.901550 0.024536 0.241028 -0.358337 1445639747 0.860291 -0.006348 0.179321 -0.477173 1445639747 0.860291 -0.006348 0.179321 -0.477173 1445639747 0.860291 -0.006348 0.179321 -0.477173 1445639747 0.860291 -0.006348 0.179321 -0.477173 1445639747 0.860291 -0.006348 0.179321 -0.477173 1445639747 0.860291 -0.006348 0.179321 -0.477173 1445639747 0.817017 0.039307 0.109070 -0.564758 1445639747 0.817017 0.039307 0.109070 -0.564758 1445639747 0.817017 0.039307 0.109070 -0.564758 1445639747 0.817017 0.039307 0.109070 -0.564758 1445639747 0.817017 0.039307 0.109070 -0.564758 1445639747 0.817017 0.039307 0.109070 -0.564758 1445639747 0.826599 0.048340 0.085571 -0.554077 1445639747 0.826599 0.048340 0.085571 -0.554077 1445639747 0.826599 0.048340 0.085571 -0.554077 1445639747 0.826599 0.048340 0.085571 -0.554077 1445639747 0.826599 0.048340 0.085571 -0.554077 1445639747 0.826599 0.048340 0.085571 -0.554077 1445639747 0.858765 0.028442 0.132751 -0.493958 1445639747 0.858765 0.028442 0.132751 -0.493958 1445639747 0.858765 0.028442 0.132751 -0.493958 1445639747 0.858765 0.028442 0.132751 -0.493958 1445639747 0.858765 0.028442 0.132751 -0.493958 1445639747 0.858765 0.028442 0.132751 -0.493958 1445639747 0.890381 0.050232 0.158508 -0.423645 1445639747 0.890381 0.050232 0.158508 -0.423645 1445639747 0.890381 0.050232 0.158508 -0.423645 1445639747 0.890381 0.050232 0.158508 -0.423645 1445639747 0.890381 0.050232 0.158508 -0.423645 1445639747 0.890381 0.050232 0.158508 -0.423645 1445639747 0.915710 0.133728 0.187378 -0.329224 1445639747 0.915710 0.133728 0.187378 -0.329224 1445639747 0.915710 0.133728 0.187378 -0.329224 1445639747 0.915710 0.133728 0.187378 -0.329224 1445639747 0.915710 0.133728 0.187378 -0.329224 1445639747 0.915710 0.133728 0.187378 -0.329224 1445639747 0.915710 0.133728 0.187378 -0.329224 1445639747 0.932190 0.140869 0.232361 -0.239075 1445639747 0.932190 0.140869 0.232361 -0.239075 1445639747 0.932190 0.140869 0.232361 -0.239075 1445639747 0.932190 0.140869 0.232361 -0.239075 1445639747 0.932190 0.140869 0.232361 -0.239075 1445639747 0.932190 0.140869 0.232361 -0.239075 1445639747 0.941162 0.113403 0.250061 -0.196838 1445639747 0.941162 0.113403 0.250061 -0.196838 1445639747 0.941162 0.113403 0.250061 -0.196838 1445639747 0.941162 0.113403 0.250061 -0.196838 1445639748 0.941162 0.113403 0.250061 -0.196838 1445639748 0.941162 0.113403 0.250061 -0.196838 1445639748 0.945496 0.068726 0.229614 -0.220276 1445639748 0.945496 0.068726 0.229614 -0.220276 1445639748 0.945496 0.068726 0.229614 -0.220276 1445639748 0.945496 0.068726 0.229614 -0.220276 1445639748 0.945496 0.068726 0.229614 -0.220276 1445639748 0.945496 0.068726 0.229614 -0.220276 1445639748 0.933716 0.021240 0.184082 -0.306335 1445639748 0.933716 0.021240 0.184082 -0.306335 1445639748 0.933716 0.021240 0.184082 -0.306335 1445639748 0.933716 0.021240 0.184082 -0.306335 1445639748 0.933716 0.021240 0.184082 -0.306335 1445639748 0.933716 0.021240 0.184082 -0.306335 1445639748 0.933716 0.021240 0.184082 -0.306335 1445639748 0.895996 0.004639 0.132141 -0.423828 1445639748 0.895996 0.004639 0.132141 -0.423828 1445639748 0.895996 0.004639 0.132141 -0.423828 1445639748 0.895996 0.004639 0.132141 -0.423828 1445639748 0.895996 0.004639 0.132141 -0.423828 1445639748 0.851135 0.001038 0.097839 -0.515686 1445639748 0.851135 0.001038 0.097839 -0.515686 1445639748 0.851135 0.001038 0.097839 -0.515686 1445639748 0.851135 0.001038 0.097839 -0.515686 1445639748 0.851135 0.001038 0.097839 -0.515686 1445639748 0.851135 0.001038 0.097839 -0.515686 1445639748 0.823242 0.045349 0.046509 -0.563965 1445639748 0.823242 0.045349 0.046509 -0.563965 1445639748 0.823242 0.045349 0.046509 -0.563965 1445639748 0.823242 0.045349 0.046509 -0.563965 1445639748 0.823242 0.045349 0.046509 -0.563965 1445639748 0.823242 0.045349 0.046509 -0.563965 1445639748 0.841064 0.040344 0.070862 -0.534729 1445639748 0.841064 0.040344 0.070862 -0.534729 1445639748 0.841064 0.040344 0.070862 -0.534729 1445639748 0.841064 0.040344 0.070862 -0.534729 1445639748 0.841064 0.040344 0.070862 -0.534729 1445639748 0.841064 0.040344 0.070862 -0.534729 1445639748 0.872437 0.021301 0.139221 -0.467957 1445639748 0.872437 0.021301 0.139221 -0.467957 1445639748 0.872437 0.021301 0.139221 -0.467957 1445639748 0.872437 0.021301 0.139221 -0.467957 1445639748 0.872437 0.021301 0.139221 -0.467957 1445639748 0.872437 0.021301 0.139221 -0.467957 1445639748 0.872437 0.021301 0.139221 -0.467957 1445639748 0.893982 0.051270 0.182312 -0.406128 1445639748 0.893982 0.051270 0.182312 -0.406128 1445639748 0.893982 0.051270 0.182312 -0.406128 1445639748 0.893982 0.051270 0.182312 -0.406128 1445639748 0.893982 0.051270 0.182312 -0.406128 1445639748 0.893982 0.051270 0.182312 -0.406128 1445639748 0.916138 0.097412 0.215210 -0.323730 1445639748 0.916138 0.097412 0.215210 -0.323730 1445639748 0.924194 0.098511 0.266174 -0.255310 1445639748 0.924194 0.098511 0.266174 -0.255310 1445639748 0.924194 0.098511 0.266174 -0.255310 1445639748 0.924194 0.098511 0.266174 -0.255310 1445639748 0.924194 0.098511 0.266174 -0.255310 1445639748 0.924194 0.098511 0.266174 -0.255310 1445639748 0.924194 0.098511 0.266174 -0.255310 1445639748 0.926025 0.058167 0.289307 -0.235229 1445639748 0.926025 0.058167 0.289307 -0.235229 1445639748 0.926025 0.058167 0.289307 -0.235229 1445639748 0.926025 0.058167 0.289307 -0.235229 1445639748 0.926025 0.058167 0.289307 -0.235229 1445639748 0.921387 -0.027161 0.278931 -0.269104 1445639748 0.921387 -0.027161 0.278931 -0.269104 1445639748 0.921387 -0.027161 0.278931 -0.269104 1445639748 0.921387 -0.027161 0.278931 -0.269104 1445639748 0.921387 -0.027161 0.278931 -0.269104 1445639748 0.921387 -0.027161 0.278931 -0.269104 1445639748 0.900024 -0.062256 0.234985 -0.361633 1445639748 0.900024 -0.062256 0.234985 -0.361633 1445639748 0.900024 -0.062256 0.234985 -0.361633 1445639748 0.900024 -0.062256 0.234985 -0.361633 1445639748 0.900024 -0.062256 0.234985 -0.361633 1445639748 0.900024 -0.062256 0.234985 -0.361633 1445639748 0.865112 -0.044678 0.174377 -0.468140 1445639748 0.865112 -0.044678 0.174377 -0.468140 1445639748 0.865112 -0.044678 0.174377 -0.468140 1445639748 0.865112 -0.044678 0.174377 -0.468140 1445639748 0.865112 -0.044678 0.174377 -0.468140 1445639748 0.831543 -0.012634 0.106812 -0.544922 1445639748 0.831543 -0.012634 0.106812 -0.544922 1445639748 0.831543 -0.012634 0.106812 -0.544922 1445639748 0.831543 -0.012634 0.106812 -0.544922 1445639748 0.831543 -0.012634 0.106812 -0.544922 1445639748 0.831543 -0.012634 0.106812 -0.544922 1445639748 0.831543 -0.012634 0.106812 -0.544922 1445639748 0.822815 0.037598 0.064331 -0.563416 1445639748 0.822815 0.037598 0.064331 -0.563416 1445639748 0.822815 0.037598 0.064331 -0.563416 1445639748 0.822815 0.037598 0.064331 -0.563416 1445639748 0.822815 0.037598 0.064331 -0.563416 1445639748 0.822815 0.037598 0.064331 -0.563416 1445639748 0.844788 0.034912 0.093323 -0.525696 1445639748 0.844788 0.034912 0.093323 -0.525696 1445639748 0.844788 0.034912 0.093323 -0.525696 1445639748 0.844788 0.034912 0.093323 -0.525696 1445639748 0.844788 0.034912 0.093323 -0.525696 1445639748 0.844788 0.034912 0.093323 -0.525696 1445639748 0.870850 0.006470 0.172913 -0.460022 1445639748 0.870850 0.006470 0.172913 -0.460022 1445639748 0.870850 0.006470 0.172913 -0.460022 1445639748 0.870850 0.006470 0.172913 -0.460022 1445639748 0.870850 0.006470 0.172913 -0.460022 1445639748 0.870850 0.006470 0.172913 -0.460022 1445639749 0.870850 0.006470 0.172913 -0.460022 1445639749 0.883911 0.017944 0.258301 -0.389404 1445639749 0.883911 0.017944 0.258301 -0.389404 1445639749 0.883911 0.017944 0.258301 -0.389404 1445639749 0.883911 0.017944 0.258301 -0.389404 1445639749 0.883911 0.017944 0.258301 -0.389404 1445639749 0.883911 0.017944 0.258301 -0.389404 1445639749 0.896729 0.048401 0.332397 -0.288086 1445639749 0.896729 0.048401 0.332397 -0.288086 1445639749 0.896729 0.048401 0.332397 -0.288086 1445639749 0.896729 0.048401 0.332397 -0.288086 1445639749 0.896729 0.048401 0.332397 -0.288086 1445639749 0.896729 0.048401 0.332397 -0.288086 1445639749 0.891602 0.068115 0.393982 -0.212463 1445639749 0.891602 0.068115 0.393982 -0.212463 1445639749 0.891602 0.068115 0.393982 -0.212463 1445639749 0.891602 0.068115 0.393982 -0.212463 1445639749 0.891602 0.068115 0.393982 -0.212463 1445639749 0.891602 0.068115 0.393982 -0.212463 1445639749 0.891602 0.068115 0.393982 -0.212463 1445639749 0.894836 0.062744 0.398804 -0.190369 1445639749 0.894836 0.062744 0.398804 -0.190369 1445639749 0.894836 0.062744 0.398804 -0.190369 1445639749 0.894836 0.062744 0.398804 -0.190369 1445639749 0.894836 0.062744 0.398804 -0.190369 1445639749 0.894836 0.062744 0.398804 -0.190369 1445639749 0.904724 0.025391 0.349915 -0.241516 1445639749 0.904724 0.025391 0.349915 -0.241516 1445639749 0.904724 0.025391 0.349915 -0.241516 1445639749 0.904724 0.025391 0.349915 -0.241516 1445639749 0.904724 0.025391 0.349915 -0.241516 1445639749 0.904724 0.025391 0.349915 -0.241516 1445639749 0.904724 0.025391 0.349915 -0.241516 1445639749 0.902039 -0.013489 0.265930 -0.339661 1445639749 0.902039 -0.013489 0.265930 -0.339661 1445639749 0.902039 -0.013489 0.265930 -0.339661 1445639749 0.902039 -0.013489 0.265930 -0.339661 1445639749 0.872681 -0.028198 0.188660 -0.449524 1445639749 0.872681 -0.028198 0.188660 -0.449524 1445639749 0.872681 -0.028198 0.188660 -0.449524 1445639749 0.872681 -0.028198 0.188660 -0.449524 1445639749 0.872681 -0.028198 0.188660 -0.449524 1445639749 0.872681 -0.028198 0.188660 -0.449524 1445639749 0.833435 -0.005005 0.152344 -0.531189 1445639749 0.833435 -0.005005 0.152344 -0.531189 1445639749 0.833435 -0.005005 0.152344 -0.531189 1445639749 0.833435 -0.005005 0.152344 -0.531189 1445639749 0.833435 -0.005005 0.152344 -0.531189 1445639749 0.833435 -0.005005 0.152344 -0.531189 1445639749 0.834656 0.033325 0.111572 -0.538269 1445639749 0.834656 0.033325 0.111572 -0.538269 1445639749 0.834656 0.033325 0.111572 -0.538269 1445639749 0.834656 0.033325 0.111572 -0.538269 1445639749 0.834656 0.033325 0.111572 -0.538269 1445639749 0.834656 0.033325 0.111572 -0.538269 1445639749 0.858337 0.000549 0.154114 -0.489380 1445639749 0.858337 0.000549 0.154114 -0.489380 1445639749 
0.766846 0.126465 0.626465 0.058411 1445639751 0.766846 0.126465 0.626465 0.058411 1445639751 0.766846 0.126465 0.626465 0.058411 1445639751 0.764221 0.119202 0.629822 0.070862 1445639751 0.764221 0.119202 0.629822 0.070862 1445639751 0.764221 0.119202 0.629822 0.070862 1445639751 0.764221 0.119202 0.629822 0.070862 1445639751 0.764221 0.119202 0.629822 0.070862 1445639751 0.764221 0.119202 0.629822 0.070862 1445639751 0.760681 0.108521 0.634277 0.084778 1445639751 0.760681 0.108521 0.634277 0.084778 1445639751 0.760681 0.108521 0.634277 0.084778 1445639751 0.760681 0.108521 0.634277 0.084778 1445639751 0.760681 0.108521 0.634277 0.084778 1445639751 0.760681 0.108521 0.634277 0.084778 1445639751 0.756165 0.096558 0.639343 0.100220 1445639751 0.756165 0.096558 0.639343 0.100220 1445639751 0.756165 0.096558 0.639343 0.100220 1445639751 0.756165 0.096558 0.639343 0.100220 1445639751 0.756165 0.096558 0.639343 0.100220 1445639751 0.756165 0.096558 0.639343 0.100220 1445639751 0.751831 0.083130 0.643250 0.118042 1445639751 0.751831 0.083130 0.643250 0.118042 1445639751 0.751831 0.083130 0.643250 0.118042 1445639751 0.751831 0.083130 0.643250 0.118042 1445639751 0.751831 0.083130 0.643250 0.118042 1445639751 0.751831 0.083130 0.643250 0.118042 1445639751 0.748474 0.066284 0.645325 0.137451 1445639751 0.748474 0.066284 0.645325 0.137451 1445639751 0.748474 0.066284 0.645325 0.137451 1445639751 0.748474 0.066284 0.645325 0.137451 1445639751 0.746704 0.044250 0.645142 0.155701 1445639751 0.746704 0.044250 0.645142 0.155701 1445639751 0.746704 0.044250 0.645142 0.155701 1445639751 0.746704 0.044250 0.645142 0.155701 1445639751 0.746704 0.044250 0.645142 0.155701 1445639751 0.746704 0.044250 0.645142 0.155701 1445639751 0.745117 0.028748 0.645081 0.166443 1445639751 0.745117 0.028748 0.645081 0.166443 1445639751 0.745117 0.028748 0.645081 0.166443 1445639751 0.745117 0.028748 0.645081 0.166443 1445639751 0.745117 0.028748 0.645081 0.166443 1445639751 0.745117 0.028748 0.645081 0.166443 1445639751 0.745117 0.028748 0.645081 0.166443 1445639751 0.746216 0.030090 0.645081 0.161377 1445639751 0.746216 0.030090 0.645081 0.161377 1445639751 0.746216 0.030090 0.645081 0.161377 1445639751 0.746216 0.030090 0.645081 0.161377 1445639751 0.746216 0.030090 0.645081 0.161377 1445639751 0.753418 0.040894 0.639404 0.147644 1445639751 0.753418 0.040894 0.639404 0.147644 1445639752 0.753418 0.040894 0.639404 0.147644 1445639752 0.753418 0.040894 0.639404 0.147644 1445639752 0.753418 0.040894 0.639404 0.147644 1445639752 0.753418 0.040894 0.639404 0.147644 1445639752 0.762024 0.052734 0.631714 0.131958 1445639752 0.762024 0.052734 0.631714 0.131958 1445639752 0.762024 0.052734 0.631714 0.131958 1445639752 0.762024 0.052734 0.631714 0.131958 1445639752 0.762024 0.052734 0.631714 0.131958 1445639752 0.762024 0.052734 0.631714 0.131958 1445639752 0.767700 0.057800 0.625610 0.125916 1445639752 0.767700 0.057800 0.625610 0.125916 1445639752 0.767700 0.057800 0.625610 0.125916 1445639752 0.767700 0.057800 0.625610 0.125916 1445639752 0.767700 0.057800 0.625610 0.125916 1445639752 0.767700 0.057800 0.625610 0.125916 1445639752 0.765137 0.049316 0.624878 0.146790 1445639752 0.765137 0.049316 0.624878 0.146790 1445639752 0.765137 0.049316 0.624878 0.146790 1445639752 0.765137 0.049316 0.624878 0.146790 1445639752 0.765137 0.049316 0.624878 0.146790 1445639752 0.765137 0.049316 0.624878 0.146790 1445639752 0.757446 0.043518 0.628601 0.170898 1445639752 0.757446 0.043518 0.628601 0.170898 1445639752 0.757446 0.043518 0.628601 0.170898 1445639752 0.757446 0.043518 0.628601 0.170898 1445639752 0.757446 0.043518 0.628601 0.170898 1445639752 0.757446 0.043518 0.628601 0.170898 1445639752 0.757446 0.043518 0.628601 0.170898 1445639752 0.749268 0.043091 0.632935 0.189819 1445639752 0.749268 0.043091 0.632935 0.189819 1445639752 0.749268 0.043091 0.632935 0.189819 1445639752 0.749268 0.043091 0.632935 0.189819 1445639752 0.749268 0.043091 0.632935 0.189819 1445639752 0.749268 0.043091 0.632935 0.189819 1445639752 0.741211 0.034851 0.634644 0.215637 1445639752 0.741211 0.034851 0.634644 0.215637 1445639752 0.741211 0.034851 0.634644 0.215637 1445639752 0.741211 0.034851 0.634644 0.215637 1445639752 0.741211 0.034851 0.634644 0.215637 1445639752 0.741211 0.034851 0.634644 0.215637 1445639752 0.733398 0.025391 0.635803 0.238953 1445639752 0.733398 0.025391 0.635803 0.238953 1445639752 0.733398 0.025391 0.635803 0.238953 1445639752 0.733398 0.025391 0.635803 0.238953 1445639752 0.733398 0.025391 0.635803 0.238953 1445639752 0.733398 0.025391 0.635803 0.238953 1445639752 0.726013 0.019409 0.638367 0.254761 1445639752 0.726013 0.019409 0.638367 0.254761 1445639752 0.726013 0.019409 0.638367 0.254761 1445639752 0.726013 0.019409 0.638367 0.254761 1445639752 0.726013 0.019409 0.638367 0.254761 1445639752 0.726013 0.019409 0.638367 0.254761 1445639752 0.723267 0.019043 0.639221 0.260376 1445639752 0.723267 0.019043 0.639221 0.260376 1445639752 0.723267 0.019043 0.639221 0.260376 1445639752 0.723267 0.019043 0.639221 0.260376 1445639752 0.723267 0.019043 0.639221 0.260376 1445639752 0.723267 0.019043 0.639221 0.260376 1445639752 0.723267 0.019043 0.639221 0.260376 1445639752 0.726257 0.024475 0.636902 0.257385 1445639752 0.726257 0.024475 0.636902 0.257385 1445639752 0.726257 0.024475 0.636902 0.257385 1445639752 0.726257 0.024475 0.636902 0.257385 1445639752 0.726257 0.024475 0.636902 0.257385 1445639752 0.735474 0.037231 0.630981 0.243835 1445639752 0.735474 0.037231 0.630981 0.243835 1445639752 0.735474 0.037231 0.630981 0.243835 1445639752 0.735474 0.037231 0.630981 0.243835 1445639752 0.735474 0.037231 0.630981 0.243835 1445639752 0.735474 0.037231 0.630981 0.243835 1445639752 0.748230 0.054016 0.621216 0.226318 1445639752 0.748230 0.054016 0.621216 0.226318 1445639752 0.748230 0.054016 0.621216 0.226318 1445639752 0.748230 0.054016 0.621216 0.226318 1445639752 0.748230 0.054016 0.621216 0.226318 1445639752 0.748230 0.054016 0.621216 0.226318 1445639752 0.752441 0.063538 0.617798 0.219177 1445639752 0.752441 0.063538 0.617798 0.219177 1445639752 0.752441 0.063538 0.617798 0.219177 1445639752 0.752441 0.063538 0.617798 0.219177 1445639752 0.752441 0.063538 0.617798 0.219177 1445639752 0.752441 0.063538 0.617798 0.219177 1445639752 0.752441 0.063538 0.617798 0.219177 1445639752 0.749207 0.061035 0.621948 0.219238 1445639752 0.749207 0.061035 0.621948 0.219238 1445639752 0.749207 0.061035 0.621948 0.219238 1445639752 0.749207 0.061035 0.621948 0.219238 1445639752 0.749207 0.061035 0.621948 0.219238 1445639752 0.748962 0.064087 0.625000 0.210266 1445639752 0.748962 0.064087 0.625000 0.210266 1445639752 0.748962 0.064087 0.625000 0.210266 1445639752 0.748962 0.064087 0.625000 0.210266 1445639752 0.748962 0.064087 0.625000 0.210266 1445639752 0.748962 0.064087 0.625000 0.210266 1445639752 0.747803 0.067688 0.626770 0.208069 1445639752 0.747803 0.067688 0.626770 0.208069 1445639752 0.747803 0.067688 0.626770 0.208069 1445639752 0.747803 0.067688 0.626770 0.208069 1445639752 0.747803 0.067688 0.626770 0.208069 1445639752 0.747803 0.067688 0.626770 0.208069 1445639752 0.747803 0.067688 0.626770 0.208069 1445639752 0.744019 0.060791 0.629333 0.215759 1445639752 0.744019 0.060791 0.629333 0.215759 1445639752 0.744019 0.060791 0.629333 0.215759 1445639752 0.744019 0.060791 0.629333 0.215759 1445639752 0.744019 0.060791 0.629333 0.215759 1445639752 0.744019 0.060791 0.629333 0.215759 1445639752 0.739990 0.050842 0.631775 0.224915 1445639752 0.739990 0.050842 0.631775 0.224915 1445639753 0.739990 0.050842 0.631775 0.224915 1445639753 0.739990 0.050842 0.631775 0.224915 1445639753 0.739990 0.050842 0.631775 0.224915 1445639753 0.739990 0.050842 0.631775 0.224915 1445639753 0.738892 0.044250 0.633118 0.226196 1445639753 0.738892 0.044250 0.633118 0.226196 1445639753 0.738892 0.044250 0.633118 0.226196 1445639753 0.738892 0.044250 0.633118 0.226196 1445639753 0.738892 0.044250 0.633118 0.226196 1445639753 0.738892 0.044250 0.633118 0.226196 1445639753 0.745300 0.050171 0.631104 0.208862 1445639753 0.745300 0.050171 0.631104 0.208862 1445639753 0.745300 0.050171 0.631104 0.208862 1445639753 0.745300 0.050171 0.631104 0.208862 1445639753 0.745300 0.050171 0.631104 0.208862 1445639753 0.745300 0.050171 0.631104 0.208862 1445639753 0.745300 0.050171 0.631104 0.208862 1445639753 0.749939 0.055298 0.629639 0.194824 1445639753 0.749939 0.055298 0.629639 0.194824 1445639753 0.749939 0.055298 0.629639 0.194824 1445639753 0.749939 0.055298 0.629639 0.194824 1445639753 0.749939 0.055298 0.629639 0.194824 1445639753 0.752136 0.056702 0.629028 0.187988 1445639753 0.752136 0.056702 0.629028 0.187988 1445639753 0.752136 0.056702 0.629028 0.187988 1445639753 0.752136 0.056702 0.629028 0.187988 1445639753 0.752136 0.056702 0.629028 0.187988 1445639753 0.752136 0.056702 0.629028 0.187988 1445639753 0.752136 0.056702 0.629028 0.187988 1445639753 0.756653 0.062805 0.625244 0.180298 1445639753 0.756653 0.062805 0.625244 0.180298 1445639753 0.756653 0.062805 0.625244 0.180298 1445639753 0.756653 0.062805 0.625244 0.180298 1445639753 0.756653 0.062805 0.625244 0.180298 1445639753 0.761719 0.070923 0.620483 0.171997 1445639753 0.761719 0.070923 0.620483 0.171997 1445639753 0.761719 0.070923 0.620483 0.171997 1445639753 0.761719 0.070923 0.620483 0.171997 1445639753 0.761719 0.070923 0.620483 0.171997 1445639753 0.761719 0.070923 0.620483 0.171997 1445639753 0.760559 0.072327 0.622314 0.170105 1445639753 0.760559 0.072327 0.622314 0.170105 1445639753 0.760559 0.072327 0.622314 0.170105 1445639753 0.760559 0.072327 0.622314 0.170105 1445639753 0.755066 0.065796 0.627319 0.178711 1445639753 0.755066 0.065796 0.627319 0.178711 1445639753 0.755066 0.065796 0.627319 0.178711 1445639753 0.755066 0.065796 0.627319 0.178711 1445639753 0.755066 0.065796 0.627319 0.178711 1445639753 0.755066 0.065796 0.627319 0.178711 1445639753 0.751343 0.060791 0.630432 0.185181 1445639753 0.751343 0.060791 0.630432 0.185181 1445639753 0.751343 0.060791 0.630432 0.185181 1445639753 0.751343 0.060791 0.630432 0.185181 1445639753 0.751343 0.060791 0.630432 0.185181 1445639753 0.751343 0.060791 0.630432 0.185181 1445639753 0.751343 0.060791 0.630432 0.185181 1445639753 0.747803 0.058838 0.632141 0.193909 1445639753 0.747803 0.058838 0.632141 0.193909 1445639753 0.747803 0.058838 0.632141 0.193909 1445639753 0.747803 0.058838 0.632141 0.193909 1445639753 0.747803 0.058838 0.632141 0.193909 1445639753 0.747803 0.058838 0.632141 0.193909 1445639753 0.742310 0.054810 0.634277 0.208801 1445639753 0.742310 0.054810 0.634277 0.208801 1445639753 0.742310 0.054810 0.634277 0.208801 1445639753 0.742310 0.054810 0.634277 0.208801 1445639753 0.742310 0.054810 0.634277 0.208801 1445639753 0.742310 0.054810 0.634277 0.208801 1445639753 0.742310 0.054810 0.634277 0.208801 1445639753 0.738708 0.049072 0.634338 0.222229 1445639753 0.738708 0.049072 0.634338 0.222229 1445639753 0.738708 0.049072 0.634338 0.222229 1445639753 0.738708 0.049072 0.634338 0.222229 1445639753 0.738708 0.049072 0.634338 0.222229 1445639753 0.738708 0.049072 0.634338 0.222229 1445639753 0.738464 0.050232 0.634705 0.221680 1445639753 0.738464 0.050232 0.634705 0.221680 1445639753 0.738464 0.050232 0.634705 0.221680 1445639753 0.738464 0.050232 0.634705 0.221680 1445639753 0.738464 0.050232 0.634705 0.221680 1445639753 0.738464 0.050232 0.634705 0.221680 1445639753 0.744568 0.058350 0.630981 0.209778 1445639753 0.744568 0.058350 0.630981 0.209778 1445639753 0.744568 0.058350 0.630981 0.209778 1445639753 0.744568 0.058350 0.630981 0.209778 1445639753 0.744568 0.058350 0.630981 0.209778 1445639753 0.744568 0.058350 0.630981 0.209778 1445639753 0.744568 0.058350 0.630981 0.209778 1445639753 0.749207 0.062439 0.627014 0.203918 1445639753 0.749207 0.062439 0.627014 0.203918 1445639753 0.749207 0.062439 0.627014 0.203918 1445639753 0.749207 0.062439 0.627014 0.203918 1445639753 0.749207 0.062439 0.627014 0.203918 1445639753 0.749207 0.062439 0.627014 0.203918 1445639753 0.753662 0.069214 0.622070 0.200195 1445639753 0.753662 0.069214 0.622070 0.200195 1445639753 0.753662 0.069214 0.622070 0.200195 1445639753 0.753662 0.069214 0.622070 0.200195 1445639753 0.753662 0.069214 0.622070 0.200195 1445639753 0.753662 0.069214 0.622070 0.200195 1445639753 0.759705 0.078125 0.615234 0.195374 1445639753 0.759705 0.078125 0.615234 0.195374 1445639753 0.759705 0.078125 0.615234 0.195374 1445639753 0.759705 0.078125 0.615234 0.195374 1445639753 0.759705 0.078125 0.615234 0.195374 1445639753 0.759705 0.078125 0.615234 0.195374 1445639753 0.759705 0.078125 0.615234 0.195374 1445639753 0.763245 0.083801 0.610901 0.192810 1445639753 0.763245 0.083801 0.610901 0.192810 1445639753 0.763245 0.083801 0.610901 0.192810 1445639753 0.763245 0.083801 0.610901 0.192810 1445639754 0.763245 0.083801 0.610901 0.192810 1445639754 0.763245 0.083801 0.610901 0.192810 1445639754 0.760925 0.078918 0.612793 0.197876 1445639754 0.760925 0.078918 0.612793 0.197876 1445639754 0.760925 0.078918 0.612793 0.197876 1445639754 0.760925 0.078918 0.612793 0.197876 1445639754 0.760925 0.078918 0.612793 0.197876 1445639754 0.760925 0.078918 0.612793 0.197876 1445639754 0.756836 0.069153 0.615784 0.207581 1445639754 0.756836 0.069153 0.615784 0.207581 1445639754 0.756836 0.069153 0.615784 0.207581 1445639754 0.756836 0.069153 0.615784 0.207581 1445639754 0.753845 0.062744 0.617432 0.215515 1445639754 0.753845 0.062744 0.617432 0.215515 1445639754 0.753845 0.062744 0.617432 0.215515 1445639754 0.753845 0.062744 0.617432 0.215515 1445639754 0.753845 0.062744 0.617432 0.215515 1445639754 0.753845 0.062744 0.617432 0.215515 1445639754 0.750183 0.054138 0.618408 0.227600 1445639754 0.750183 0.054138 0.618408 0.227600 1445639754 0.750183 0.054138 0.618408 0.227600 1445639754 0.750183 0.054138 0.618408 0.227600 1445639754 0.750183 0.054138 0.618408 0.227600 1445639754 0.747131 0.040039 0.617615 0.242126 1445639754 0.747131 0.040039 0.617615 0.242126 1445639754 0.747131 0.040039 0.617615 0.242126 1445639754 0.747131 0.040039 0.617615 0.242126 1445639754 0.747131 0.040039 0.617615 0.242126 1445639754 0.747131 0.040039 0.617615 0.242126 1445639754 0.748352 0.032410 0.615784 0.244202 1445639754 0.748352 0.032410 0.615784 0.244202 1445639754 0.748352 0.032410 0.615784 0.244202 1445639754 0.748352 0.032410 0.615784 0.244202 1445639754 0.748352 0.032410 0.615784 0.244202 1445639754 0.748352 0.032410 0.615784 0.244202 1445639754 0.748352 0.032410 0.615784 0.244202 1445639754 0.759949 0.047119 0.609497 0.220703 1445639754 0.759949 0.047119 0.609497 0.220703 1445639754 0.759949 0.047119 0.609497 0.220703 1445639754 0.759949 0.047119 0.609497 0.220703 1445639754 0.759949 0.047119 0.609497 0.220703 1445639754 0.759949 0.047119 0.609497 0.220703 1445639754 0.775940 0.066711 0.597351 0.191040 1445639754 0.775940 0.066711 0.597351 0.191040 1445639754 0.775940 0.066711 0.597351 0.191040 1445639754 0.775940 0.066711 0.597351 0.191040 1445639754 0.775940 0.066711 0.597351 0.191040 1445639754 0.775940 0.066711 0.597351 0.191040 1445639754 0.786560 0.085388 0.587891 0.168213 1445639754 0.786560 0.085388 0.587891 0.168213 1445639754 0.786560 0.085388 0.587891 0.168213 1445639754 0.786560 0.085388 0.587891 0.168213 1445639754 0.786560 0.085388 0.587891 0.168213 1445639754 0.786560 0.085388 0.587891 0.168213 1445639754 0.786560 0.085388 0.587891 0.168213 1445639754 0.794617 0.102661 0.579285 0.149353 1445639754 0.794617 0.102661 0.579285 0.149353 1445639754 0.794617 0.102661 0.579285 0.149353 1445639754 0.794617 0.102661 0.579285 0.149353 1445639754 0.794617 0.102661 0.579285 0.149353 1445639754 0.794617 0.102661 0.579285 0.149353 1445639754 0.800171 0.113708 0.572510 0.137329 1445639754 0.800171 0.113708 0.572510 0.137329 1445639754 0.800171 0.113708 0.572510 0.137329 1445639754 0.800171 0.113708 0.572510 0.137329 1445639754 0.800171 0.113708 0.572510 0.137329 1445639754 0.800171 0.113708 0.572510 0.137329 1445639754 0.799194 0.108093 0.574097 0.141296 1445639754 0.799194 0.108093 0.574097 0.141296 1445639754 0.799194 0.108093 0.574097 0.141296 1445639754 0.799194 0.108093 0.574097 0.141296 1445639754 0.799194 0.108093 0.574097 0.141296 1445639754 0.799194 0.108093 0.574097 0.141296 1445639754 0.793396 0.093933 0.580444 0.157104 1445639754 0.793396 0.093933 0.580444 0.157104 1445639754 0.793396 0.093933 0.580444 0.157104 1445639754 0.793396 0.093933 0.580444 0.157104 1445639754 0.793396 0.093933 0.580444 0.157104 1445639754 0.793396 0.093933 0.580444 0.157104 1445639754 0.786926 0.083679 0.586975 0.170654 1445639754 0.786926 0.083679 0.586975 0.170654 1445639754 0.786926 0.083679 0.586975 0.170654 1445639754 0.786926 0.083679 0.586975 0.170654 1445639754 0.786926 0.083679 0.586975 0.170654 1445639754 0.786926 0.083679 0.586975 0.170654 1445639754 0.778564 0.082520 0.594360 0.183411 1445639754 0.778564 0.082520 0.594360 0.183411 1445639754 0.778564 0.082520 0.594360 0.183411 1445639754 0.778564 0.082520 0.594360 0.183411 1445639754 0.778564 0.082520 0.594360 0.183411 1445639754 0.769470 0.076355 0.601807 0.199524 1445639754 0.769470 0.076355 0.601807 0.199524 1445639754 0.769470 0.076355 0.601807 0.199524 1445639754 0.769470 0.076355 0.601807 0.199524 1445639754 0.769470 0.076355 0.601807 0.199524 1445639754 0.769470 0.076355 0.601807 0.199524 1445639754 0.769470 0.076355 0.601807 0.199524 1445639754 0.758850 0.063049 0.609253 0.221130 1445639754 0.758850 0.063049 0.609253 0.221130 1445639754 0.758850 0.063049 0.609253 0.221130 1445639754 0.758850 0.063049 0.609253 0.221130 1445639754 0.758850 0.063049 0.609253 0.221130 1445639754 0.758850 0.063049 0.609253 0.221130 1445639754 0.749695 0.049683 0.617554 0.232544 1445639754 0.749695 0.049683 0.617554 0.232544 1445639754 0.749695 0.049683 0.617554 0.232544 1445639754 0.749695 0.049683 0.617554 0.232544 1445639754 0.749695 0.049683 0.617554 0.232544 1445639755 0.749695 0.049683 0.617554 0.232544 1445639755 0.752319 0.049927 0.618713 0.220398 1445639755 0.752319 0.049927 0.618713 0.220398 1445639755 0.752319 0.049927 0.618713 0.220398 1445639755 0.752319 0.049927 0.618713 0.220398 1445639755 0.752319 0.049927 0.618713 0.220398 1445639755 0.752319 0.049927 0.618713 0.220398 1445639755 0.752319 0.049927 0.618713 0.220398 1445639755 0.757141 0.055969 0.616455 0.208496 1445639755 0.757141 0.055969 0.616455 0.208496 1445639755 0.757141 0.055969 0.616455 0.208496 1445639755 0.757141 0.055969 0.616455 0.208496 1445639755 0.757141 0.055969 0.616455 0.208496 1445639755 0.757141 0.055969 0.616455 0.208496 1445639755 0.760620 0.062378 0.613281 0.203491 1445639755 0.760620 0.062378 0.613281 0.203491 1445639755 0.760620 0.062378 0.613281 0.203491 1445639755 0.760620 0.062378 0.613281 0.203491 1445639755 0.760620 0.062378 0.613281 0.203491 1445639755 0.760620 0.062378 0.613281 0.203491 1445639755 0.760620 0.062378 0.613281 0.203491 1445639755 0.767822 0.072205 0.606018 0.194458 1445639755 0.767822 0.072205 0.606018 0.194458 1445639755 0.767822 0.072205 0.606018 0.194458 1445639755 0.767822 0.072205 0.606018 0.194458 1445639755 0.767822 0.072205 0.606018 0.194458 1445639755 0.767822 0.072205 0.606018 0.194458 1445639755 0.773010 0.080627 0.600647 0.187378 1445639755 0.773010 0.080627 0.600647 0.187378 1445639755 0.773010 0.080627 0.600647 0.187378 1445639755 0.773010 0.080627 0.600647 0.187378 1445639755 0.773010 0.080627 0.600647 0.187378 1445639755 0.773010 0.080627 0.600647 0.187378 1445639755 0.768982 0.070618 0.604614 0.195129 1445639755 0.768982 0.070618 0.604614 0.195129 1445639755 0.768982 0.070618 0.604614 0.195129 1445639755 0.768982 0.070618 0.604614 0.195129 1445639755 0.768982 0.070618 0.604614 0.195129 1445639755 0.768982 0.070618 0.604614 0.195129 1445639755 0.768982 0.070618 0.604614 0.195129 1445639755 0.762329 0.054749 0.609741 0.209717 1445639755 0.762329 0.054749 0.609741 0.209717 1445639755 0.762329 0.054749 0.609741 0.209717 1445639755 0.762329 0.054749 0.609741 0.209717 1445639755 0.762329 0.054749 0.609741 0.209717 1445639755 0.762329 0.054749 0.609741 0.209717 1445639755 0.758484 0.046936 0.612854 0.216309 1445639755 0.758484 0.046936 0.612854 0.216309 1445639755 0.758484 0.046936 0.612854 0.216309 1445639755 0.758484 0.046936 0.612854 0.216309 1445639755 0.758484 0.046936 0.612854 0.216309 1445639755 0.758484 0.046936 0.612854 0.216309 1445639755 0.754272 0.049194 0.615479 0.223083 1445639755 0.754272 0.049194 0.615479 0.223083 1445639755 0.754272 0.049194 0.615479 0.223083 1445639755 0.754272 0.049194 0.615479 0.223083 1445639755 0.754272 0.049194 0.615479 0.223083 1445639755 0.754272 0.049194 0.615479 0.223083 1445639755 0.749390 0.048096 0.617920 0.232605 1445639755 0.749390 0.048096 0.617920 0.232605 1445639755 0.749390 0.048096 0.617920 0.232605 1445639755 0.749390 0.048096 0.617920 0.232605 1445639755 0.749390 0.048096 0.617920 0.232605 1445639755 0.749390 0.048096 0.617920 0.232605 1445639755 0.743042 0.039795 0.620789 0.246643 1445639755 0.743042 0.039795 0.620789 0.246643 1445639755 0.743042 0.039795 0.620789 0.246643 1445639755 0.743042 0.039795 0.620789 0.246643 1445639755 0.743042 0.039795 0.620789 0.246643 1445639755 0.743042 0.039795 0.620789 0.246643 1445639755 0.736511 0.032532 0.624756 0.257019 1445639755 0.736511 0.032532 0.624756 0.257019 1445639755 0.736511 0.032532 0.624756 0.257019 1445639755 0.736511 0.032532 0.624756 0.257019 1445639755 0.736511 0.032532 0.624756 0.257019 1445639755 0.736511 0.032532 0.624756 0.257019 1445639755 0.736511 0.032532 0.624756 0.257019 1445639755 0.739929 0.041626 0.624634 0.246094 1445639755 0.739929 0.041626 0.624634 0.246094 1445639755 0.739929 0.041626 0.624634 0.246094 1445639755 0.739929 0.041626 0.624634 0.246094 1445639755 0.739929 0.041626 0.624634 0.246094 1445639755 0.739929 0.041626 0.624634 0.246094 1445639755 0.739929 0.041626 0.624634 0.246094 1445639755 0.747375 0.056396 0.620422 0.230835 1445639755 0.747375 0.056396 0.620422 0.230835 1445639755 0.747375 0.056396 0.620422 0.230835 1445639755 0.747375 0.056396 0.620422 0.230835 1445639755 0.747375 0.056396 0.620422 0.230835 1445639755 0.747375 0.056396 0.620422 0.230835 1445639755 0.752441 0.064941 0.615967 0.223877 1445639755 0.752441 0.064941 0.615967 0.223877 1445639755 0.752441 0.064941 0.615967 0.223877 1445639755 0.752441 0.064941 0.615967 0.223877 1445639755 0.752441 0.064941 0.615967 0.223877 1445639755 0.758911 0.075928 0.608582 0.218628 1445639755 0.758911 0.075928 0.608582 0.218628 1445639755 0.758911 0.075928 0.608582 0.218628 1445639755 0.758911 0.075928 0.608582 0.218628 1445639755 0.758911 0.075928 0.608582 0.218628 1445639755 0.758911 0.075928 0.608582 0.218628 1445639755 0.766785 0.088684 0.599731 0.210754 1445639755 0.766785 0.088684 0.599731 0.210754 1445639755 0.766785 0.088684 0.599731 0.210754 1445639755 0.766785 0.088684 0.599731 0.210754 1445639755 0.766785 0.088684 0.599731 0.210754 1445639755 0.766785 0.088684 0.599731 0.210754 1445639755 0.768372 0.090271 0.596497 0.213318 1445639755 0.768372 0.090271 0.596497 0.213318 1445639755 0.768372 0.090271 0.596497 0.213318 1445639755 0.768372 0.090271 0.596497 0.213318 1445639755 0.768372 0.090271 0.596497 0.213318 1445639755 0.768372 0.090271 0.596497 0.213318 1445639756 0.762878 0.074890 0.600037 0.228577 1445639756 0.762878 0.074890 0.600037 0.228577 1445639756 0.762878 0.074890 0.600037 0.228577 1445639756 0.762878 0.074890 0.600037 0.228577 1445639756 0.762878 0.074890 0.600037 0.228577 1445639756 0.762878 0.074890 0.600037 0.228577 1445639756 0.758179 0.061279 0.603088 0.239990 1445639756 0.758179 0.061279 0.603088 0.239990 1445639756 0.758179 0.061279 0.603088 0.239990 1445639756 0.758179 0.061279 0.603088 0.239990 1445639756 0.756287 0.063293 0.606628 0.236511 1445639756 0.756287 0.063293 0.606628 0.236511 1445639756 0.756287 0.063293 0.606628 0.236511 1445639756 0.756287 0.063293 0.606628 0.236511 1445639756 0.756287 0.063293 0.606628 0.236511 1445639756 0.756287 0.063293 0.606628 0.236511 1445639756 0.753906 0.065857 0.609680 0.235474 1445639756 0.753906 0.065857 0.609680 0.235474 1445639756 0.753906 0.065857 0.609680 0.235474 1445639756 0.753906 0.065857 0.609680 0.235474 1445639756 0.753906 0.065857 0.609680 0.235474 1445639756 0.753906 0.065857 0.609680 0.235474 1445639756 0.750183 0.060608 0.615234 0.234314 1445639756 0.750183 0.060608 0.615234 0.234314 1445639756 0.750183 0.060608 0.615234 0.234314 1445639756 0.750183 0.060608 0.615234 0.234314 1445639756 0.750183 0.060608 0.615234 0.234314 1445639756 0.750183 0.060608 0.615234 0.234314 1445639756 0.750183 0.060608 0.615234 0.234314 1445639756 0.748108 0.051575 0.620911 0.228088 1445639756 0.748108 0.051575 0.620911 0.228088 1445639756 0.748108 0.051575 0.620911 0.228088 1445639756 0.748108 0.051575 0.620911 0.228088 1445639756 0.748108 0.051575 0.620911 0.228088 1445639756 0.748108 0.051575 0.620911 0.228088 1445639756 0.747375 0.044617 0.624451 0.222107 1445639756 0.747375 0.044617 0.624451 0.222107 1445639756 0.747375 0.044617 0.624451 0.222107 1445639756 0.747375 0.044617 0.624451 0.222107 1445639756 0.747375 0.044617 0.624451 0.222107 1445639756 0.747375 0.044617 0.624451 0.222107 1445639756 0.750732 0.046265 0.623230 0.213989 1445639756 0.750732 0.046265 0.623230 0.213989 1445639756 0.750732 0.046265 0.623230 0.213989 1445639756 0.750732 0.046265 0.623230 0.213989 1445639756 0.750732 0.046265 0.623230 0.213989 1445639756 0.750732 0.046265 0.623230 0.213989 1445639756 0.753540 0.046448 0.620422 0.212097 1445639756 0.753540 0.046448 0.620422 0.212097 1445639756 0.753540 0.046448 0.620422 0.212097 1445639756 0.753540 0.046448 0.620422 0.212097 1445639756 0.753540 0.046448 0.620422 0.212097 1445639756 0.753540 0.046448 0.620422 0.212097 1445639756 0.756165 0.045471 0.616150 0.215454 1445639756 0.756165 0.045471 0.616150 0.215454 1445639756 0.756165 0.045471 0.616150 0.215454 1445639756 0.756165 0.045471 0.616150 0.215454 1445639756 0.756165 0.045471 0.616150 0.215454 1445639756 0.756165 0.045471 0.616150 0.215454 1445639756 0.756165 0.045471 0.616150 0.215454 1445639756 0.760742 0.046082 0.609985 0.216675 1445639756 0.760742 0.046082 0.609985 0.216675 1445639756 0.767944 0.049866 0.601074 0.215271 1445639756 0.767944 0.049866 0.601074 0.215271 1445639756 0.767944 0.049866 0.601074 0.215271 1445639756 0.767944 0.049866 0.601074 0.215271 1445639756 0.767944 0.049866 0.601074 0.215271 1445639756 0.767944 0.049866 0.601074 0.215271 1445639756 
0.782715 0.152771 0.601929 0.040527 1445639758 0.782715 0.152771 0.601929 0.040527 1445639758 0.781250 0.145996 0.603943 0.059143 1445639758 0.781250 0.145996 0.603943 0.059143 1445639758 0.781250 0.145996 0.603943 0.059143 1445639758 0.781250 0.145996 0.603943 0.059143 1445639758 0.781250 0.145996 0.603943 0.059143 1445639758 0.781250 0.145996 0.603943 0.059143 1445639758 0.779480 0.135254 0.605957 0.082703 1445639758 0.779480 0.135254 0.605957 0.082703 1445639758 0.779480 0.135254 0.605957 0.082703 1445639758 0.779480 0.135254 0.605957 0.082703 1445639758 0.779480 0.135254 0.605957 0.082703 1445639758 0.779480 0.135254 0.605957 0.082703 1445639758 0.780273 0.123840 0.604126 0.103760 1445639758 0.780273 0.123840 0.604126 0.103760 1445639758 0.780273 0.123840 0.604126 0.103760 1445639758 0.780273 0.123840 0.604126 0.103760 1445639758 0.780273 0.123840 0.604126 0.103760 1445639758 0.780273 0.123840 0.604126 0.103760 1445639758 0.790955 0.110168 0.590332 0.116821 1445639758 0.790955 0.110168 0.590332 0.116821 1445639758 0.790955 0.110168 0.590332 0.116821 1445639759 0.790955 0.110168 0.590332 0.116821 1445639759 0.790955 0.110168 0.590332 0.116821 1445639759 0.790955 0.110168 0.590332 0.116821 1445639759 0.790955 0.110168 0.590332 0.116821 1445639759 0.831604 0.087769 0.541321 0.087463 1445639759 0.831604 0.087769 0.541321 0.087463 1445639759 0.831604 0.087769 0.541321 0.087463 1445639759 0.831604 0.087769 0.541321 0.087463 1445639759 0.831604 0.087769 0.541321 0.087463 1445639759 0.831604 0.087769 0.541321 0.087463 1445639759 0.831604 0.087769 0.541321 0.087463 1445639759 0.892456 0.009583 0.450439 -0.021301 1445639759 0.892456 0.009583 0.450439 -0.021301 1445639759 0.892456 0.009583 0.450439 -0.021301 1445639759 0.892456 0.009583 0.450439 -0.021301 1445639759 0.892456 0.009583 0.450439 -0.021301 1445639759 0.892456 0.009583 0.450439 -0.021301 1445639759 0.924133 -0.091614 0.335815 -0.157288 1445639759 0.924133 -0.091614 0.335815 -0.157288 1445639759 0.924133 -0.091614 0.335815 -0.157288 1445639759 0.924133 -0.091614 0.335815 -0.157288 1445639759 0.924133 -0.091614 0.335815 -0.157288 1445639759 0.924133 -0.091614 0.335815 -0.157288 1445639759 0.915588 -0.146362 0.258911 -0.270569 1445639759 0.915588 -0.146362 0.258911 -0.270569 1445639759 0.915588 -0.146362 0.258911 -0.270569 1445639759 0.915588 -0.146362 0.258911 -0.270569 1445639759 0.915588 -0.146362 0.258911 -0.270569 1445639759 0.915588 -0.146362 0.258911 -0.270569 1445639759 0.890503 -0.113403 0.166199 -0.408081 1445639759 0.890503 -0.113403 0.166199 -0.408081 1445639759 0.890503 -0.113403 0.166199 -0.408081 1445639759 0.890503 -0.113403 0.166199 -0.408081 1445639759 0.890503 -0.113403 0.166199 -0.408081 1445639759 0.878784 -0.001831 0.073669 -0.471436 1445639759 0.878784 -0.001831 0.073669 -0.471436 1445639759 0.878784 -0.001831 0.073669 -0.471436 1445639759 0.878784 -0.001831 0.073669 -0.471436 1445639759 0.878784 -0.001831 0.073669 -0.471436 1445639759 0.878784 -0.001831 0.073669 -0.471436 1445639759 0.878784 -0.001831 0.073669 -0.471436 1445639759 0.899170 0.028015 0.051880 -0.433594 1445639759 0.899170 0.028015 0.051880 -0.433594 1445639759 0.899170 0.028015 0.051880 -0.433594 1445639759 0.899170 0.028015 0.051880 -0.433594 1445639759 0.899170 0.028015 0.051880 -0.433594 1445639759 0.899170 0.028015 0.051880 -0.433594 1445639759 0.926453 -0.001221 0.104248 -0.361694 1445639759 0.926453 -0.001221 0.104248 -0.361694 1445639759 0.926453 -0.001221 0.104248 -0.361694 1445639759 0.926453 -0.001221 0.104248 -0.361694 1445639759 0.926453 -0.001221 0.104248 -0.361694 1445639759 0.926453 -0.001221 0.104248 -0.361694 1445639759 0.949219 0.010315 0.145874 -0.278564 1445639759 0.949219 0.010315 0.145874 -0.278564 1445639759 0.949219 0.010315 0.145874 -0.278564 1445639759 0.949219 0.010315 0.145874 -0.278564 1445639759 0.949219 0.010315 0.145874 -0.278564 1445639759 0.949219 0.010315 0.145874 -0.278564 1445639759 0.964294 0.051331 0.208313 -0.155151 1445639759 0.964294 0.051331 0.208313 -0.155151 1445639759 0.964294 0.051331 0.208313 -0.155151 1445639759 0.964294 0.051331 0.208313 -0.155151 1445639759 0.964294 0.051331 0.208313 -0.155151 1445639759 0.964294 0.051331 0.208313 -0.155151 1445639759 0.959473 0.077087 0.256836 -0.086304 1445639759 0.959473 0.077087 0.256836 -0.086304 1445639759 0.959473 0.077087 0.256836 -0.086304 1445639759 0.959473 0.077087 0.256836 -0.086304 1445639759 0.959473 0.077087 0.256836 -0.086304 1445639759 0.959473 0.077087 0.256836 -0.086304 1445639759 0.962341 0.035950 0.257751 -0.078369 1445639759 0.962341 0.035950 0.257751 -0.078369 1445639759 0.962341 0.035950 0.257751 -0.078369 1445639759 0.962341 0.035950 0.257751 -0.078369 1445639759 0.962341 0.035950 0.257751 -0.078369 1445639759 0.962341 0.035950 0.257751 -0.078369 1445639759 0.962341 0.035950 0.257751 -0.078369 1445639759 0.965271 -0.034851 0.219177 -0.137695 1445639759 0.965271 -0.034851 0.219177 -0.137695 1445639759 0.965271 -0.034851 0.219177 -0.137695 1445639759 0.965271 -0.034851 0.219177 -0.137695 1445639759 0.965271 -0.034851 0.219177 -0.137695 1445639759 0.965271 -0.034851 0.219177 -0.137695 1445639759 0.949951 -0.046997 0.173218 -0.255615 1445639759 0.949951 -0.046997 0.173218 -0.255615 1445639759 0.949951 -0.046997 0.173218 -0.255615 1445639759 0.949951 -0.046997 0.173218 -0.255615 1445639759 0.949951 -0.046997 0.173218 -0.255615 1445639759 0.949951 -0.046997 0.173218 -0.255615 1445639759 0.911926 -0.016418 0.126282 -0.390015 1445639759 0.911926 -0.016418 0.126282 -0.390015 1445639759 0.911926 -0.016418 0.126282 -0.390015 1445639759 0.911926 -0.016418 0.126282 -0.390015 1445639759 0.911926 -0.016418 0.126282 -0.390015 1445639759 0.911926 -0.016418 0.126282 -0.390015 1445639759 0.854614 0.010925 0.054688 -0.516174 1445639759 0.854614 0.010925 0.054688 -0.516174 1445639759 0.854614 0.010925 0.054688 -0.516174 1445639759 0.854614 0.010925 0.054688 -0.516174 1445639759 0.854614 0.010925 0.054688 -0.516174 1445639759 0.854614 0.010925 0.054688 -0.516174 1445639759 0.854614 0.010925 0.054688 -0.516174 1445639759 0.847534 0.043884 0.041077 -0.527283 1445639759 0.847534 0.043884 0.041077 -0.527283 1445639759 0.847534 0.043884 0.041077 -0.527283 1445639759 0.847534 0.043884 0.041077 -0.527283 1445639759 0.847534 0.043884 0.041077 -0.527283 1445639759 0.847534 0.043884 0.041077 -0.527283 1445639759 0.877747 0.004150 0.108276 -0.466675 1445639759 0.877747 0.004150 0.108276 -0.466675 1445639759 0.877747 0.004150 0.108276 -0.466675 1445639760 0.877747 0.004150 0.108276 -0.466675 1445639760 0.877747 0.004150 0.108276 -0.466675 1445639760 0.877747 0.004150 0.108276 -0.466675 1445639760 0.909973 0.003235 0.155579 -0.384216 1445639760 0.909973 0.003235 0.155579 -0.384216 1445639760 0.909973 0.003235 0.155579 -0.384216 1445639760 0.909973 0.003235 0.155579 -0.384216 1445639760 0.909973 0.003235 0.155579 -0.384216 1445639760 0.909973 0.003235 0.155579 -0.384216 1445639760 0.929626 0.070435 0.200439 -0.301025 1445639760 0.929626 0.070435 0.200439 -0.301025 1445639760 0.929626 0.070435 0.200439 -0.301025 1445639760 0.929626 0.070435 0.200439 -0.301025 1445639760 0.929626 0.070435 0.200439 -0.301025 1445639760 0.929626 0.070435 0.200439 -0.301025 1445639760 0.940552 0.097046 0.271484 -0.179199 1445639760 0.940552 0.097046 0.271484 -0.179199 1445639760 0.940552 0.097046 0.271484 -0.179199 1445639760 0.940552 0.097046 0.271484 -0.179199 1445639760 0.940552 0.097046 0.271484 -0.179199 1445639760 0.940552 0.097046 0.271484 -0.179199 1445639760 0.932312 0.098389 0.330383 -0.108704 1445639760 0.932312 0.098389 0.330383 -0.108704 1445639760 0.932312 0.098389 0.330383 -0.108704 1445639760 0.932312 0.098389 0.330383 -0.108704 1445639760 0.932312 0.098389 0.330383 -0.108704 1445639760 0.932312 0.098389 0.330383 -0.108704 1445639760 0.930542 0.091370 0.346375 -0.075745 1445639760 0.930542 0.091370 0.346375 -0.075745 1445639760 0.930542 0.091370 0.346375 -0.075745 1445639760 0.930542 0.091370 0.346375 -0.075745 1445639760 0.930542 0.091370 0.346375 -0.075745 1445639760 0.930542 0.091370 0.346375 -0.075745 1445639760 0.930542 0.091370 0.346375 -0.075745 1445639760 0.941895 0.027893 0.317444 -0.106079 1445639760 0.941895 0.027893 0.317444 -0.106079 1445639760 0.941895 0.027893 0.317444 -0.106079 1445639760 0.941895 0.027893 0.317444 -0.106079 1445639760 0.941895 0.027893 0.317444 -0.106079 1445639760 0.941895 0.027893 0.317444 -0.106079 1445639760 0.944092 -0.010254 0.265015 -0.195679 1445639760 0.944092 -0.010254 0.265015 -0.195679 1445639760 0.944092 -0.010254 0.265015 -0.195679 1445639760 0.944092 -0.010254 0.265015 -0.195679 1445639760 0.944092 -0.010254 0.265015 -0.195679 1445639760 0.923401 -0.015381 0.195496 -0.329895 1445639760 0.923401 -0.015381 0.195496 -0.329895 1445639760 0.923401 -0.015381 0.195496 -0.329895 1445639760 0.923401 -0.015381 0.195496 -0.329895 1445639760 0.923401 -0.015381 0.195496 -0.329895 1445639760 0.884644 -0.012695 0.129028 -0.447876 1445639760 0.884644 -0.012695 0.129028 -0.447876 1445639760 0.884644 -0.012695 0.129028 -0.447876 1445639760 0.884644 -0.012695 0.129028 -0.447876 1445639760 0.884644 -0.012695 0.129028 -0.447876 1445639760 0.884644 -0.012695 0.129028 -0.447876 1445639760 0.884644 -0.012695 0.129028 -0.447876 1445639760 0.853943 0.043945 0.068848 -0.513855 1445639760 0.853943 0.043945 0.068848 -0.513855 1445639760 0.853943 0.043945 0.068848 -0.513855 1445639760 0.853943 0.043945 0.068848 -0.513855 1445639760 0.853943 0.043945 0.068848 -0.513855 1445639760 0.853943 0.043945 0.068848 -0.513855 1445639760 0.872314 0.020142 0.083008 -0.481323 1445639760 0.872314 0.020142 0.083008 -0.481323 1445639760 0.872314 0.020142 0.083008 -0.481323 1445639760 0.872314 0.020142 0.083008 -0.481323 1445639760 0.872314 0.020142 0.083008 -0.481323 1445639760 0.872314 0.020142 0.083008 -0.481323 1445639760 0.872314 0.020142 0.083008 -0.481323 1445639760 0.904724 0.005798 0.143005 -0.401184 1445639760 0.904724 0.005798 0.143005 -0.401184 1445639760 0.904724 0.005798 0.143005 -0.401184 1445639760 0.904724 0.005798 0.143005 -0.401184 1445639760 0.904724 0.005798 0.143005 -0.401184 1445639760 0.904724 0.005798 0.143005 -0.401184 1445639760 0.925110 0.036011 0.205139 -0.317383 1445639760 0.925110 0.036011 0.205139 -0.317383 1445639760 0.925110 0.036011 0.205139 -0.317383 1445639760 0.925110 0.036011 0.205139 -0.317383 1445639760 0.925110 0.036011 0.205139 -0.317383 1445639760 0.925110 0.036011 0.205139 -0.317383 1445639760 0.938538 0.082886 0.276611 -0.188782 1445639760 0.938538 0.082886 0.276611 -0.188782 1445639760 0.938538 0.082886 0.276611 -0.188782 1445639760 0.938538 0.082886 0.276611 -0.188782 1445639760 0.938538 0.082886 0.276611 -0.188782 1445639760 0.938538 0.082886 0.276611 -0.188782 1445639760 0.938538 0.082886 0.276611 -0.188782 1445639760 0.936951 0.082703 0.317261 -0.120728 1445639760 0.936951 0.082703 0.317261 -0.120728 1445639760 0.936951 0.082703 0.317261 -0.120728 1445639760 0.936951 0.082703 0.317261 -0.120728 1445639760 0.936951 0.082703 0.317261 -0.120728 1445639760 0.936951 0.082703 0.317261 -0.120728 1445639760 0.942078 0.064758 0.299805 -0.135254 1445639760 0.942078 0.064758 0.299805 -0.135254 1445639760 0.942078 0.064758 0.299805 -0.135254 1445639760 0.942078 0.064758 0.299805 -0.135254 1445639760 0.942078 0.064758 0.299805 -0.135254 1445639760 0.944824 0.014221 0.250366 -0.210632 1445639760 0.944824 0.014221 0.250366 -0.210632 1445639760 0.944824 0.014221 0.250366 -0.210632 1445639760 0.944824 0.014221 0.250366 -0.210632 1445639760 0.944824 0.014221 0.250366 -0.210632 1445639760 0.944824 0.014221 0.250366 -0.210632 1445639760 0.925476 -0.010559 0.194214 -0.325073 1445639760 0.925476 -0.010559 0.194214 -0.325073 1445639760 0.925476 -0.010559 0.194214 -0.325073 1445639760 0.925476 -0.010559 0.194214 -0.325073 1445639760 0.925476 -0.010559 0.194214 -0.325073 1445639761 0.925476 -0.010559 0.194214 -0.325073 1445639761 0.889893 -0.014893 0.153992 -0.429077 1445639761 0.889893 -0.014893 0.153992 -0.429077 1445639761 0.889893 -0.014893 0.153992 -0.429077 1445639761 0.889893 -0.014893 0.153992 -0.429077 1445639761 0.889893 -0.014893 0.153992 -0.429077 1445639761 0.889893 -0.014893 0.153992 -0.429077 1445639761 0.854980 0.030029 0.099731 -0.507996 1445639761 0.854980 0.030029 0.099731 -0.507996 1445639761 0.854980 0.030029 0.099731 -0.507996 1445639761 0.854980 0.030029 0.099731 -0.507996 1445639761 0.854980 0.030029 0.099731 -0.507996 1445639761 0.864380 0.039063 0.097107 -0.491821 1445639761 0.864380 0.039063 0.097107 -0.491821 1445639761 0.864380 0.039063 0.097107 -0.491821 1445639761 0.864380 0.039063 0.097107 -0.491821 1445639761 0.864380 0.039063 0.097107 -0.491821 1445639761 0.864380 0.039063 0.097107 -0.491821 1445639761 0.892761 0.025635 0.156982 -0.421509 1445639761 0.892761 0.025635 0.156982 -0.421509 1445639761 0.892761 0.025635 0.156982 -0.421509 1445639761 0.892761 0.025635 0.156982 -0.421509 1445639761 0.892761 0.025635 0.156982 -0.421509 1445639761 0.892761 0.025635 0.156982 -0.421509 1445639761 0.911560 0.044189 0.215210 -0.347412 1445639761 0.911560 0.044189 0.215210 -0.347412 1445639761 0.911560 0.044189 0.215210 -0.347412 1445639761 0.911560 0.044189 0.215210 -0.347412 1445639761 0.911560 0.044189 0.215210 -0.347412 1445639761 0.911560 0.044189 0.215210 -0.347412 1445639761 0.925903 0.111328 0.267883 -0.241699 1445639761 0.925903 0.111328 0.267883 -0.241699 1445639761 0.925903 0.111328 0.267883 -0.241699 1445639761 0.925903 0.111328 0.267883 -0.241699 1445639761 0.925903 0.111328 0.267883 -0.241699 1445639761 0.925903 0.111328 0.267883 -0.241699 1445639761 0.934875 0.099915 0.300659 -0.159912 1445639761 0.934875 0.099915 0.300659 -0.159912 1445639761 0.934875 0.099915 0.300659 -0.159912 1445639761 0.934875 0.099915 0.300659 -0.159912 1445639761 0.934875 0.099915 0.300659 -0.159912 1445639761 0.934875 0.099915 0.300659 -0.159912 1445639761 0.934875 0.099915 0.300659 -0.159912 1445639761 0.942322 0.073059 0.274231 -0.177246 1445639761 0.942322 0.073059 0.274231 -0.177246 1445639761 0.942322 0.073059 0.274231 -0.177246 1445639761 0.942322 0.073059 0.274231 -0.177246 1445639761 0.942322 0.073059 0.274231 -0.177246 1445639761 0.942322 0.073059 0.274231 -0.177246 1445639761 0.943359 0.031738 0.221375 -0.244934 1445639761 0.943359 0.031738 0.221375 -0.244934 1445639761 0.943359 0.031738 0.221375 -0.244934 1445639761 0.943359 0.031738 0.221375 -0.244934 1445639761 0.943359 0.031738 0.221375 -0.244934 1445639761 0.943359 0.031738 0.221375 -0.244934 1445639761 0.943359 0.031738 0.221375 -0.244934 1445639761 0.923462 0.010986 0.163513 -0.346924 1445639761 0.923462 0.010986 0.163513 -0.346924 1445639761 0.923462 0.010986 0.163513 -0.346924 1445639761 0.923462 0.010986 0.163513 -0.346924 1445639761 0.923462 0.010986 0.163513 -0.346924 1445639761 0.923462 0.010986 0.163513 -0.346924 1445639761 0.888855 0.003784 0.136108 -0.437439 1445639761 0.888855 0.003784 0.136108 -0.437439 1445639761 0.888855 0.003784 0.136108 -0.437439 1445639761 0.888855 0.003784 0.136108 -0.437439 1445639761 0.888855 0.003784 0.136108 -0.437439 1445639761 0.888855 0.003784 0.136108 -0.437439 1445639761 0.853760 0.057007 0.067383 -0.513123 1445639761 0.853760 0.057007 0.067383 -0.513123 1445639761 0.853760 0.057007 0.067383 -0.513123 1445639761 0.853760 0.057007 0.067383 -0.513123 1445639761 0.853760 0.057007 0.067383 -0.513123 1445639761 0.853760 0.057007 0.067383 -0.513123 1445639761 0.853760 0.057007 0.067383 -0.513123 1445639761 0.857178 0.068542 0.057861 -0.507080 1445639761 0.857178 0.068542 0.057861 -0.507080 1445639761 0.857178 0.068542 0.057861 -0.507080 1445639761 0.857178 0.068542 0.057861 -0.507080 1445639761 0.857178 0.068542 0.057861 -0.507080 1445639761 0.857178 0.068542 0.057861 -0.507080 1445639761 0.885620 0.053772 0.103516 -0.449463 1445639761 0.885620 0.053772 0.103516 -0.449463 1445639761 0.885620 0.053772 0.103516 -0.449463 1445639761 0.885620 0.053772 0.103516 -0.449463 1445639761 0.885620 0.053772 0.103516 -0.449463 1445639761 0.885620 0.053772 0.103516 -0.449463 1445639761 0.913574 0.063904 0.158447 -0.368958 1445639761 0.913574 0.063904 0.158447 -0.368958 1445639761 0.913574 0.063904 0.158447 -0.368958 1445639761 0.913574 0.063904 0.158447 -0.368958 1445639761 0.913574 0.063904 0.158447 -0.368958 1445639761 0.913574 0.063904 0.158447 -0.368958 1445639761 0.913574 0.063904 0.158447 -0.368958 1445639761 0.927124 0.108826 0.215576 -0.286499 1445639761 0.927124 0.108826 0.215576 -0.286499 1445639761 0.927124 0.108826 0.215576 -0.286499 1445639761 0.927124 0.108826 0.215576 -0.286499 1445639761 0.927124 0.108826 0.215576 -0.286499 1445639761 0.927124 0.108826 0.215576 -0.286499 1445639761 0.932007 0.130981 0.288269 -0.176025 1445639761 0.932007 0.130981 0.288269 -0.176025 1445639761 0.932007 0.130981 0.288269 -0.176025 1445639761 0.932007 0.130981 0.288269 -0.176025 1445639761 0.932007 0.130981 0.288269 -0.176025 1445639761 0.932007 0.130981 0.288269 -0.176025 1445639761 0.931580 0.130005 0.323303 -0.102905 1445639761 0.931580 0.130005 0.323303 -0.102905 1445639761 0.931580 0.130005 0.323303 -0.102905 1445639761 0.931580 0.130005 0.323303 -0.102905 1445639761 0.931580 0.130005 0.323303 -0.102905 1445639762 0.931580 0.130005 0.323303 -0.102905 1445639762 0.941528 0.095886 0.310669 -0.087830 1445639762 0.941528 0.095886 0.310669 -0.087830 1445639762 0.941528 0.095886 0.310669 -0.087830 1445639762 0.941528 0.095886 0.310669 -0.087830 1445639762 0.941528 0.095886 0.310669 -0.087830 1445639762 0.941528 0.095886 0.310669 -0.087830 1445639762 0.956604 0.017212 0.261658 -0.126587 1445639762 0.956604 0.017212 0.261658 -0.126587 1445639762 0.956604 0.017212 0.261658 -0.126587 1445639762 0.956604 0.017212 0.261658 -0.126587 1445639762 0.956604 0.017212 0.261658 -0.126587 1445639762 0.954956 -0.021851 0.205811 -0.212463 1445639762 0.954956 -0.021851 0.205811 -0.212463 1445639762 0.954956 -0.021851 0.205811 -0.212463 1445639762 0.954956 -0.021851 0.205811 -0.212463 1445639762 0.954956 -0.021851 0.205811 -0.212463 1445639762 0.954956 -0.021851 0.205811 -0.212463 1445639762 0.954956 -0.021851 0.205811 -0.212463 1445639762 0.931885 -0.018494 0.142151 -0.333191 1445639762 0.931885 -0.018494 0.142151 -0.333191 1445639762 0.931885 -0.018494 0.142151 -0.333191 1445639762 0.931885 -0.018494 0.142151 -0.333191 1445639762 0.931885 -0.018494 0.142151 -0.333191 1445639762 0.931885 -0.018494 0.142151 -0.333191 1445639762 0.895752 -0.001526 0.090027 -0.435242 1445639762 0.895752 -0.001526 0.090027 -0.435242 1445639762 0.895752 -0.001526 0.090027 -0.435242 1445639762 0.895752 -0.001526 0.090027 -0.435242 1445639762 0.895752 -0.001526 0.090027 -0.435242 1445639762 0.895752 -0.001526 0.090027 -0.435242 1445639762 0.862915 0.046326 0.024353 -0.502625 1445639762 0.862915 0.046326 0.024353 -0.502625 1445639762 0.862915 0.046326 0.024353 -0.502625 1445639762 0.862915 0.046326 0.024353 -0.502625 1445639762 0.862915 0.046326 0.024353 -0.502625 1445639762 0.862915 0.046326 0.024353 -0.502625 1445639762 0.868103 0.030090 0.024841 -0.494812 1445639762 0.868103 0.030090 0.024841 -0.494812 1445639762 0.868103 0.030090 0.024841 -0.494812 1445639762 0.868103 0.030090 0.024841 -0.494812 1445639762 0.868103 0.030090 0.024841 -0.494812 1445639762 0.868103 0.030090 0.024841 -0.494812 1445639762 0.895508 0.003418 0.071777 -0.439148 1445639762 0.895508 0.003418 0.071777 -0.439148 1445639762 0.895508 0.003418 0.071777 -0.439148 1445639762 0.895508 0.003418 0.071777 -0.439148 1445639762 0.895508 0.003418 0.071777 -0.439148 1445639762 0.895508 0.003418 0.071777 -0.439148 1445639762 0.895508 0.003418 0.071777 -0.439148 1445639762 0.918762 0.013000 0.115356 -0.377380 1445639762 0.918762 0.013000 0.115356 -0.377380 1445639762 0.918762 0.013000 0.115356 -0.377380 1445639762 0.918762 0.013000 0.115356 -0.377380 1445639762 0.918762 0.013000 0.115356 -0.377380 1445639762 0.918762 0.013000 0.115356 -0.377380 1445639762 0.935303 0.049194 0.160522 -0.311340 1445639762 0.935303 0.049194 0.160522 -0.311340 1445639762 0.935303 0.049194 0.160522 -0.311340 1445639762 0.935303 0.049194 0.160522 -0.311340 1445639762 0.935303 0.049194 0.160522 -0.311340 1445639762 0.935303 0.049194 0.160522 -0.311340 1445639762 0.948120 0.035583 0.210083 -0.235718 1445639762 0.948120 0.035583 0.210083 -0.235718 1445639762 0.948120 0.035583 0.210083 -0.235718 1445639762 0.948120 0.035583 0.210083 -0.235718 1445639762 0.948120 0.035583 0.210083 -0.235718 1445639762 0.948120 0.035583 0.210083 -0.235718 1445639762 0.948120 0.035583 0.210083 -0.235718 1445639762 0.952637 0.012512 0.239502 -0.186951 1445639762 0.952637 0.012512 0.239502 -0.186951 1445639762 0.952637 0.012512 0.239502 -0.186951 1445639762 0.952637 0.012512 0.239502 -0.186951 1445639762 0.952637 0.012512 0.239502 -0.186951 1445639762 0.952637 0.012512 0.239502 -0.186951 1445639762 0.954102 -0.028442 0.243652 -0.171692 1445639762 0.954102 -0.028442 0.243652 -0.171692 1445639762 0.954102 -0.028442 0.243652 -0.171692 1445639762 0.954102 -0.028442 0.243652 -0.171692 1445639762 0.954102 -0.028442 0.243652 -0.171692 1445639762 0.954102 -0.028442 0.243652 -0.171692 1445639762 0.954041 -0.057007 0.213196 -0.202698 1445639762 0.954041 -0.057007 0.213196 -0.202698 1445639762 0.954041 -0.057007 0.213196 -0.202698 1445639762 0.954041 -0.057007 0.213196 -0.202698 1445639762 0.954041 -0.057007 0.213196 -0.202698 1445639762 0.954041 -0.057007 0.213196 -0.202698 1445639762 0.954041 -0.057007 0.213196 -0.202698 1445639762 0.945435 -0.049744 0.160095 -0.279297 1445639762 0.945435 -0.049744 0.160095 -0.279297 1445639762 0.945435 -0.049744 0.160095 -0.279297 1445639762 0.945435 -0.049744 0.160095 -0.279297 1445639762 0.945435 -0.049744 0.160095 -0.279297 1445639762 0.918701 -0.027039 0.088623 -0.383911 1445639762 0.918701 -0.027039 0.088623 -0.383911 1445639762 0.918701 -0.027039 0.088623 -0.383911 1445639762 0.918701 -0.027039 0.088623 -0.383911 1445639762 0.918701 -0.027039 0.088623 -0.383911 1445639762 0.918701 -0.027039 0.088623 -0.383911 1445639762 0.881531 -0.001404 0.044312 -0.470032 1445639762 0.881531 -0.001404 0.044312 -0.470032 1445639762 0.881531 -0.001404 0.044312 -0.470032 1445639762 0.881531 -0.001404 0.044312 -0.470032 1445639762 0.881531 -0.001404 0.044312 -0.470032 1445639762 0.881531 -0.001404 0.044312 -0.470032 1445639762 0.851013 0.072693 -0.020508 -0.519592 1445639762 0.851013 0.072693 -0.020508 -0.519592 1445639762 0.851013 0.072693 -0.020508 -0.519592 1445639762 0.851013 0.072693 -0.020508 -0.519592 1445639762 0.851013 0.072693 -0.020508 -0.519592 1445639762 0.851013 0.072693 -0.020508 -0.519592 1445639762 0.851013 0.072693 -0.020508 -0.519592 1445639763 0.860168 0.062744 -0.006836 -0.506042 1445639763 0.860168 0.062744 -0.006836 -0.506042 1445639763 0.860168 0.062744 -0.006836 -0.506042 1445639763 0.860168 0.062744 -0.006836 -0.506042 1445639763 0.860168 0.062744 -0.006836 -0.506042 1445639763 0.860168 0.062744 -0.006836 -0.506042 1445639763 0.893982 0.054626 0.031799 -0.443665 1445639763 0.893982 0.054626 0.031799 -0.443665 1445639763 0.893982 0.054626 0.031799 -0.443665 1445639763 0.893982 0.054626 0.031799 -0.443665 1445639763 0.893982 0.054626 0.031799 -0.443665 1445639763 0.893982 0.054626 0.031799 -0.443665 1445639763 0.922974 0.090393 0.081421 -0.365051 1445639763 0.922974 0.090393 0.081421 -0.365051 1445639763 0.922974 0.090393 0.081421 -0.365051 1445639763 0.922974 0.090393 0.081421 -0.365051 1445639763 0.922974 0.090393 0.081421 -0.365051 1445639763 0.922974 0.090393 0.081421 -0.365051 1445639763 0.938049 0.147766 0.149536 -0.275330 1445639763 0.938049 0.147766 0.149536 -0.275330 1445639763 0.938049 0.147766 0.149536 -0.275330 1445639763 0.938049 0.147766 0.149536 -0.275330 1445639763 0.945374 0.145203 0.235535 -0.172241 1445639763 0.945374 0.145203 0.235535 -0.172241 1445639763 0.945374 0.145203 0.235535 -0.172241 1445639763 0.945374 0.145203 0.235535 -0.172241 1445639763 0.945374 0.145203 0.235535 -0.172241 1445639763 0.945374 0.145203 0.235535 -0.172241 1445639763 0.944275 0.112427 0.291870 -0.102112 1445639763 0.944275 0.112427 0.291870 -0.102112 1445639763 0.944275 0.112427 0.291870 -0.102112 1445639763 0.944275 0.112427 0.291870 -0.102112 1445639763 0.944275 0.112427 0.291870 -0.102112 1445639763 0.944275 0.112427 0.291870 -0.102112 1445639763 0.945068 0.067017 0.308350 -0.085144 1445639763 0.945068 0.067017 0.308350 -0.085144 1445639763 0.945068 0.067017 0.308350 -0.085144 1445639763 0.945068 0.067017 0.308350 -0.085144 1445639763 0.945068 0.067017 0.308350 -0.085144 1445639763 0.951050 0.010559 0.281311 -0.127197 1445639763 0.951050 0.010559 0.281311 -0.127197 1445639763 0.951050 0.010559 0.281311 -0.127197 1445639763 0.951050 0.010559 0.281311 -0.127197 1445639763 0.951050 0.010559 0.281311 -0.127197 1445639763 0.951050 0.010559 0.281311 -0.127197 1445639763 0.946289 -0.008606 0.225281 -0.231628 1445639763 0.946289 -0.008606 0.225281 -0.231628 1445639763 0.946289 -0.008606 0.225281 -0.231628 1445639763 0.946289 -0.008606 0.225281 -0.231628 1445639763 0.946289 -0.008606 0.225281 -0.231628 1445639763 0.915161 -0.010437 0.150024 -0.373962 1445639763 0.915161 -0.010437 0.150024 -0.373962 1445639763 0.915161 -0.010437 0.150024 -0.373962 1445639763 0.915161 -0.010437 0.150024 -0.373962 1445639763 0.915161 -0.010437 0.150024 -0.373962 1445639763 0.915161 -0.010437 0.150024 -0.373962 1445639763 0.874512 -0.019165 0.099670 -0.474243 1445639763 0.874512 -0.019165 0.099670 -0.474243 1445639763 0.874512 -0.019165 0.099670 -0.474243 1445639763 0.874512 -0.019165 0.099670 -0.474243 1445639763 0.874512 -0.019165 0.099670 -0.474243 1445639763 0.874512 -0.019165 0.099670 -0.474243 1445639763 0.850159 0.036194 0.030396 -0.524353 1445639763 0.850159 0.036194 0.030396 -0.524353 1445639763 0.850159 0.036194 0.030396 -0.524353 1445639763 0.850159 0.036194 0.030396 -0.524353 1445639763 0.850159 0.036194 0.030396 -0.524353 1445639763 0.850159 0.036194 0.030396 -0.524353 1445639763 0.854858 0.011597 0.031860 -0.517700 1445639763 0.854858 0.011597 0.031860 -0.517700 1445639763 0.854858 0.011597 0.031860 -0.517700 1445639763 0.854858 0.011597 0.031860 -0.517700 1445639763 0.854858 0.011597 0.031860 -0.517700 1445639763 0.854858 0.011597 0.031860 -0.517700 1445639763 0.861511 0.003601 0.044373 -0.505798 1445639763 0.861511 0.003601 0.044373 -0.505798 1445639763 0.861511 0.003601 0.044373 -0.505798 1445639763 0.861511 0.003601 0.044373 -0.505798 1445639763 0.861511 0.003601 0.044373 -0.505798 1445639763 0.861511 0.003601 0.044373 -0.505798 1445639763 0.866699 0.027527 0.033752 -0.496887 1445639763 0.866699 0.027527 0.033752 -0.496887 1445639763 0.866699 0.027527 0.033752 -0.496887 1445639763 0.866699 0.027527 0.033752 -0.496887 1445639763 0.866699 0.027527 0.033752 -0.496887 1445639763 0.866699 0.027527 0.033752 -0.496887 1445639763 0.867371 0.018372 0.034363 -0.496094 1445639763 0.867371 0.018372 0.034363 -0.496094 1445639763 0.867371 0.018372 0.034363 -0.496094 1445639763 0.867371 0.018372 0.034363 -0.496094 1445639763 0.867371 0.018372 0.034363 -0.496094 1445639763 0.867371 0.018372 0.034363 -0.496094 1445639763 0.867981 0.008972 0.035706 -0.495178 1445639763 0.867981 0.008972 0.035706 -0.495178 1445639763 0.867981 0.008972 0.035706 -0.495178 1445639763 0.867981 0.008972 0.035706 -0.495178 1445639763 0.867981 0.008972 0.035706 -0.495178 1445639763 0.867981 0.008972 0.035706 -0.495178 1445639763 0.870667 0.007935 0.033936 -0.490601 1445639763 0.870667 0.007935 0.033936 -0.490601 1445639763 0.870667 0.007935 0.033936 -0.490601 1445639763 0.870667 0.007935 0.033936 -0.490601 1445639763 0.870667 0.007935 0.033936 -0.490601 1445639763 0.870667 0.007935 0.033936 -0.490601 1445639763 0.870667 0.007935 0.033936 -0.490601 1445639763 0.872620 0.008057 0.031189 -0.487305 1445639764 0.872620 0.008057 0.031189 -0.487305 1445639764 0.872620 0.008057 0.031189 -0.487305 1445639764 0.872620 0.008057 0.031189 -0.487305 1445639764 0.872620 0.008057 0.031189 -0.487305 1445639764 0.872620 0.008057 0.031189 -0.487305 1445639764 0.872620 0.008057 0.031189 -0.487305 1445639764 0.873840 0.008057 0.028442 -0.485291 1445639764 0.873840 0.008057 0.028442 -0.485291 1445639764 0.873840 0.008057 0.028442 -0.485291 1445639764 0.873840 0.008057 0.028442 -0.485291 1445639764 0.873840 0.008057 0.028442 -0.485291 1445639764 0.873840 0.008057 0.028442 -0.485291 1445639764 0.875732 0.005798 0.026855 -0.481995 1445639764 0.875732 0.005798 0.026855 -0.481995 1445639764 0.875732 0.005798 0.026855 -0.481995 1445639764 0.875732 0.005798 0.026855 -0.481995 1445639764 0.875732 0.005798 0.026855 -0.481995 1445639764 0.875732 0.005798 0.026855 -0.481995 1445639764 0.877869 0.001160 0.028748 -0.477966 1445639764 0.877869 0.001160 0.028748 -0.477966 1445639764 0.877869 0.001160 0.028748 -0.477966 1445639764 0.877869 0.001160 0.028748 -0.477966 1445639764 0.877869 0.001160 0.028748 -0.477966 1445639764 0.877869 0.001160 0.028748 -0.477966 1445639764 0.885986 0.000610 0.033142 -0.462463 1445639764 0.885986 0.000610 0.033142 -0.462463 1445639764 0.885986 0.000610 0.033142 -0.462463 1445639764 0.885986 0.000610 0.033142 -0.462463 1445639764 0.885986 0.000610 0.033142 -0.462463 1445639764 0.885986 0.000610 0.033142 -0.462463 1445639764 0.910583 0.025024 0.051147 -0.409363 1445639764 0.910583 0.025024 0.051147 -0.409363 1445639764 0.910583 0.025024 0.051147 -0.409363 1445639764 0.910583 0.025024 0.051147 -0.409363 1445639764 0.910583 0.025024 0.051147 -0.409363 1445639764 0.910583 0.025024 0.051147 -0.409363 1445639764 0.910583 0.025024 0.051147 -0.409363 1445639764 0.937317 0.062256 0.080444 -0.333313 1445639764 0.937317 0.062256 0.080444 -0.333313 1445639764 0.937317 0.062256 0.080444 -0.333313 1445639764 
0.759644 0.101929 0.641968 0.018311 1445639767 0.759644 0.101929 0.641968 0.018311 1445639767 0.754333 0.091003 0.648499 0.045532 1445639767 0.754333 0.091003 0.648499 0.045532 1445639767 0.754333 0.091003 0.648499 0.045532 1445639767 0.754333 0.091003 0.648499 0.045532 1445639767 0.754333 0.091003 0.648499 0.045532 1445639767 0.754333 0.091003 0.648499 0.045532 1445639767 0.749023 0.082886 0.654114 0.063904 1445639767 0.749023 0.082886 0.654114 0.063904 1445639767 0.749023 0.082886 0.654114 0.063904 1445639767 0.749023 0.082886 0.654114 0.063904 1445639767 0.749023 0.082886 0.654114 0.063904 1445639767 0.749023 0.082886 0.654114 0.063904 1445639768 0.749023 0.082886 0.654114 0.063904 1445639768 0.749023 0.078674 0.654236 0.068115 1445639768 0.749023 0.078674 0.654236 0.068115 1445639768 0.749023 0.078674 0.654236 0.068115 1445639768 0.749023 0.078674 0.654236 0.068115 1445639768 0.749023 0.078674 0.654236 0.068115 1445639768 0.752869 0.079468 0.650208 0.063293 1445639768 0.752869 0.079468 0.650208 0.063293 1445639768 0.752869 0.079468 0.650208 0.063293 1445639768 0.752869 0.079468 0.650208 0.063293 1445639768 0.752869 0.079468 0.650208 0.063293 1445639768 0.752869 0.079468 0.650208 0.063293 1445639768 0.754883 0.081177 0.647461 0.065369 1445639768 0.754883 0.081177 0.647461 0.065369 1445639768 0.754883 0.081177 0.647461 0.065369 1445639768 0.754883 0.081177 0.647461 0.065369 1445639768 0.754883 0.081177 0.647461 0.065369 1445639768 0.754883 0.081177 0.647461 0.065369 1445639768 0.752747 0.073914 0.647461 0.092651 1445639768 0.752747 0.073914 0.647461 0.092651 1445639768 0.752747 0.073914 0.647461 0.092651 1445639768 0.752747 0.073914 0.647461 0.092651 1445639768 0.752747 0.073914 0.647461 0.092651 1445639768 0.752747 0.073914 0.647461 0.092651 1445639768 0.748169 0.063171 0.648926 0.122559 1445639768 0.748169 0.063171 0.648926 0.122559 1445639768 0.748169 0.063171 0.648926 0.122559 1445639768 0.748169 0.063171 0.648926 0.122559 1445639768 0.748169 0.063171 0.648926 0.122559 1445639768 0.748169 0.063171 0.648926 0.122559 1445639768 0.748169 0.063171 0.648926 0.122559 1445639768 0.744080 0.060486 0.649597 0.143616 1445639768 0.744080 0.060486 0.649597 0.143616 1445639768 0.744080 0.060486 0.649597 0.143616 1445639768 0.744080 0.060486 0.649597 0.143616 1445639768 0.744080 0.060486 0.649597 0.143616 1445639768 0.744080 0.060486 0.649597 0.143616 1445639768 0.744080 0.060486 0.649597 0.143616 1445639768 0.740479 0.058899 0.649536 0.161926 1445639768 0.740479 0.058899 0.649536 0.161926 1445639768 0.740479 0.058899 0.649536 0.161926 1445639768 0.740479 0.058899 0.649536 0.161926 1445639768 0.740479 0.058899 0.649536 0.161926 1445639768 0.740479 0.058899 0.649536 0.161926 1445639768 0.734619 0.048096 0.650208 0.187622 1445639768 0.734619 0.048096 0.650208 0.187622 1445639768 0.734619 0.048096 0.650208 0.187622 1445639768 0.734619 0.048096 0.650208 0.187622 1445639768 0.734619 0.048096 0.650208 0.187622 1445639768 0.734619 0.048096 0.650208 0.187622 1445639768 0.727722 0.031250 0.651489 0.212036 1445639768 0.727722 0.031250 0.651489 0.212036 1445639768 0.727722 0.031250 0.651489 0.212036 1445639768 0.727722 0.031250 0.651489 0.212036 1445639768 0.727722 0.031250 0.651489 0.212036 1445639768 0.727722 0.031250 0.651489 0.212036 1445639768 0.723511 0.017700 0.652100 0.225708 1445639768 0.723511 0.017700 0.652100 0.225708 1445639768 0.723511 0.017700 0.652100 0.225708 1445639768 0.723511 0.017700 0.652100 0.225708 1445639768 0.723511 0.017700 0.652100 0.225708 1445639768 0.723511 0.017700 0.652100 0.225708 1445639768 0.725891 0.015686 0.651123 0.220764 1445639768 0.725891 0.015686 0.651123 0.220764 1445639768 0.725891 0.015686 0.651123 0.220764 1445639768 0.725891 0.015686 0.651123 0.220764 1445639768 0.725891 0.015686 0.651123 0.220764 1445639768 0.725891 0.015686 0.651123 0.220764 1445639768 0.733337 0.022278 0.647766 0.205078 1445639768 0.733337 0.022278 0.647766 0.205078 1445639768 0.733337 0.022278 0.647766 0.205078 1445639768 0.733337 0.022278 0.647766 0.205078 1445639768 0.733337 0.022278 0.647766 0.205078 1445639768 0.741089 0.033203 0.643860 0.187256 1445639768 0.741089 0.033203 0.643860 0.187256 1445639768 0.741089 0.033203 0.643860 0.187256 1445639768 0.741089 0.033203 0.643860 0.187256 1445639768 0.741089 0.033203 0.643860 0.187256 1445639768 0.741089 0.033203 0.643860 0.187256 1445639768 0.741089 0.033203 0.643860 0.187256 1445639768 0.747986 0.046997 0.639221 0.171814 1445639768 0.747986 0.046997 0.639221 0.171814 1445639768 0.747986 0.046997 0.639221 0.171814 1445639768 0.747986 0.046997 0.639221 0.171814 1445639768 0.747986 0.046997 0.639221 0.171814 1445639768 0.747986 0.046997 0.639221 0.171814 1445639768 0.753479 0.056702 0.634338 0.162964 1445639768 0.753479 0.056702 0.634338 0.162964 1445639768 0.753479 0.056702 0.634338 0.162964 1445639768 0.753479 0.056702 0.634338 0.162964 1445639768 0.751587 0.051331 0.634521 0.172485 1445639768 0.751587 0.051331 0.634521 0.172485 1445639768 0.751587 0.051331 0.634521 0.172485 1445639768 0.751587 0.051331 0.634521 0.172485 1445639768 0.751587 0.051331 0.634521 0.172485 1445639768 0.751587 0.051331 0.634521 0.172485 1445639768 0.747070 0.041138 0.635864 0.188904 1445639768 0.747070 0.041138 0.635864 0.188904 1445639768 0.747070 0.041138 0.635864 0.188904 1445639768 0.747070 0.041138 0.635864 0.188904 1445639768 0.747070 0.041138 0.635864 0.188904 1445639768 0.747070 0.041138 0.635864 0.188904 1445639768 0.743225 0.037720 0.637268 0.199951 1445639768 0.743225 0.037720 0.637268 0.199951 1445639768 0.743225 0.037720 0.637268 0.199951 1445639768 0.743225 0.037720 0.637268 0.199951 1445639768 0.743225 0.037720 0.637268 0.199951 1445639768 0.743225 0.037720 0.637268 0.199951 1445639768 0.739807 0.035156 0.637207 0.213013 1445639769 0.739807 0.035156 0.637207 0.213013 1445639769 0.739807 0.035156 0.637207 0.213013 1445639769 0.739807 0.035156 0.637207 0.213013 1445639769 0.739807 0.035156 0.637207 0.213013 1445639769 0.739807 0.035156 0.637207 0.213013 1445639769 0.735046 0.027405 0.638184 0.227173 1445639769 0.735046 0.027405 0.638184 0.227173 1445639769 0.735046 0.027405 0.638184 0.227173 1445639769 0.735046 0.027405 0.638184 0.227173 1445639769 0.735046 0.027405 0.638184 0.227173 1445639769 0.735046 0.027405 0.638184 0.227173 1445639769 0.733643 0.022400 0.638306 0.231934 1445639769 0.733643 0.022400 0.638306 0.231934 1445639769 0.733643 0.022400 0.638306 0.231934 1445639769 0.733643 0.022400 0.638306 0.231934 1445639769 0.733643 0.022400 0.638306 0.231934 1445639769 0.733643 0.022400 0.638306 0.231934 1445639769 0.733643 0.022400 0.638306 0.231934 1445639769 0.737854 0.027344 0.636719 0.222168 1445639769 0.737854 0.027344 0.636719 0.222168 1445639769 0.737854 0.027344 0.636719 0.222168 1445639769 0.737854 0.027344 0.636719 0.222168 1445639769 0.737854 0.027344 0.636719 0.222168 1445639769 0.737854 0.027344 0.636719 0.222168 1445639769 0.745911 0.035217 0.632751 0.204651 1445639769 0.745911 0.035217 0.632751 0.204651 1445639769 0.745911 0.035217 0.632751 0.204651 1445639769 0.745911 0.035217 0.632751 0.204651 1445639769 0.745911 0.035217 0.632751 0.204651 1445639769 0.745911 0.035217 0.632751 0.204651 1445639769 0.753540 0.040955 0.628235 0.188904 1445639769 0.753540 0.040955 0.628235 0.188904 1445639769 0.753540 0.040955 0.628235 0.188904 1445639769 0.753540 0.040955 0.628235 0.188904 1445639769 0.753540 0.040955 0.628235 0.188904 1445639769 0.753540 0.040955 0.628235 0.188904 1445639769 0.760559 0.051880 0.623352 0.173950 1445639769 0.760559 0.051880 0.623352 0.173950 1445639769 0.760559 0.051880 0.623352 0.173950 1445639769 0.760559 0.051880 0.623352 0.173950 1445639769 0.760559 0.051880 0.623352 0.173950 1445639769 0.767700 0.063843 0.616333 0.163086 1445639769 0.767700 0.063843 0.616333 0.163086 1445639769 0.767700 0.063843 0.616333 0.163086 1445639769 0.767700 0.063843 0.616333 0.163086 1445639769 0.767700 0.063843 0.616333 0.163086 1445639769 0.767700 0.063843 0.616333 0.163086 1445639769 0.767700 0.063843 0.616333 0.163086 1445639769 0.770874 0.066162 0.612488 0.161438 1445639769 0.770874 0.066162 0.612488 0.161438 1445639769 0.770874 0.066162 0.612488 0.161438 1445639769 0.770874 0.066162 0.612488 0.161438 1445639769 0.770874 0.066162 0.612488 0.161438 1445639769 0.769226 0.060669 0.613525 0.167603 1445639769 0.769226 0.060669 0.613525 0.167603 1445639769 0.769226 0.060669 0.613525 0.167603 1445639769 0.769226 0.060669 0.613525 0.167603 1445639769 0.769226 0.060669 0.613525 0.167603 1445639769 0.769226 0.060669 0.613525 0.167603 1445639769 0.765259 0.055908 0.617065 0.174377 1445639769 0.765259 0.055908 0.617065 0.174377 1445639769 0.765259 0.055908 0.617065 0.174377 1445639769 0.765259 0.055908 0.617065 0.174377 1445639769 0.765259 0.055908 0.617065 0.174377 1445639769 0.765259 0.055908 0.617065 0.174377 1445639769 0.760681 0.049805 0.619629 0.186768 1445639769 0.760681 0.049805 0.619629 0.186768 1445639769 0.760681 0.049805 0.619629 0.186768 1445639769 0.760681 0.049805 0.619629 0.186768 1445639769 0.760681 0.049805 0.619629 0.186768 1445639769 0.760681 0.049805 0.619629 0.186768 1445639769 0.753174 0.039978 0.623718 0.204956 1445639769 0.753174 0.039978 0.623718 0.204956 1445639769 0.753174 0.039978 0.623718 0.204956 1445639769 0.753174 0.039978 0.623718 0.204956 1445639769 0.753174 0.039978 0.623718 0.204956 1445639769 0.753174 0.039978 0.623718 0.204956 1445639769 0.747559 0.030273 0.625610 0.220947 1445639769 0.747559 0.030273 0.625610 0.220947 1445639769 0.747559 0.030273 0.625610 0.220947 1445639769 0.747559 0.030273 0.625610 0.220947 1445639769 0.747559 0.030273 0.625610 0.220947 1445639769 0.747559 0.030273 0.625610 0.220947 1445639769 0.747559 0.030273 0.625610 0.220947 1445639769 0.744995 0.026367 0.626099 0.228333 1445639769 0.744995 0.026367 0.626099 0.228333 1445639769 0.744995 0.026367 0.626099 0.228333 1445639769 0.744995 0.026367 0.626099 0.228333 1445639769 0.744995 0.026367 0.626099 0.228333 1445639769 0.744995 0.026367 0.626099 0.228333 1445639769 0.748291 0.033691 0.626343 0.215698 1445639769 0.748291 0.033691 0.626343 0.215698 1445639769 0.748291 0.033691 0.626343 0.215698 1445639769 0.748291 0.033691 0.626343 0.215698 1445639769 0.748291 0.033691 0.626343 0.215698 1445639769 0.748291 0.033691 0.626343 0.215698 1445639769 0.755737 0.044434 0.624451 0.191833 1445639769 0.755737 0.044434 0.624451 0.191833 1445639769 0.755737 0.044434 0.624451 0.191833 1445639769 0.755737 0.044434 0.624451 0.191833 1445639769 0.755737 0.044434 0.624451 0.191833 1445639769 0.755737 0.044434 0.624451 0.191833 1445639769 0.755737 0.044434 0.624451 0.191833 1445639769 0.761841 0.052734 0.622986 0.169006 1445639769 0.761841 0.052734 0.622986 0.169006 1445639769 0.761841 0.052734 0.622986 0.169006 1445639769 0.761841 0.052734 0.622986 0.169006 1445639769 0.761841 0.052734 0.622986 0.169006 1445639769 0.761841 0.052734 0.622986 0.169006 1445639769 0.768311 0.066223 0.620117 0.143921 1445639769 0.768311 0.066223 0.620117 0.143921 1445639770 0.768311 0.066223 0.620117 0.143921 1445639770 0.768311 0.066223 0.620117 0.143921 1445639770 0.768311 0.066223 0.620117 0.143921 1445639770 0.768311 0.066223 0.620117 0.143921 1445639770 0.768311 0.066223 0.620117 0.143921 1445639770 0.775391 0.077209 0.613831 0.126221 1445639770 0.775391 0.077209 0.613831 0.126221 1445639770 0.775391 0.077209 0.613831 0.126221 1445639770 0.775391 0.077209 0.613831 0.126221 1445639770 0.775391 0.077209 0.613831 0.126221 1445639770 0.775391 0.077209 0.613831 0.126221 1445639770 0.779358 0.081177 0.609497 0.119934 1445639770 0.779358 0.081177 0.609497 0.119934 1445639770 0.779358 0.081177 0.609497 0.119934 1445639770 0.779358 0.081177 0.609497 0.119934 1445639770 0.779358 0.081177 0.609497 0.119934 1445639770 0.779358 0.081177 0.609497 0.119934 1445639770 0.776917 0.076965 0.611816 0.126953 1445639770 0.776917 0.076965 0.611816 0.126953 1445639770 0.776917 0.076965 0.611816 0.126953 1445639770 0.776917 0.076965 0.611816 0.126953 1445639770 0.776917 0.076965 0.611816 0.126953 1445639770 0.776917 0.076965 0.611816 0.126953 1445639770 0.771973 0.070435 0.615540 0.141724 1445639770 0.771973 0.070435 0.615540 0.141724 1445639770 0.771973 0.070435 0.615540 0.141724 1445639770 0.771973 0.070435 0.615540 0.141724 1445639770 0.771973 0.070435 0.615540 0.141724 1445639770 0.771973 0.070435 0.615540 0.141724 1445639770 0.767395 0.071045 0.618103 0.154541 1445639770 0.767395 0.071045 0.618103 0.154541 1445639770 0.767395 0.071045 0.618103 0.154541 1445639770 0.767395 0.071045 0.618103 0.154541 1445639770 0.767395 0.071045 0.618103 0.154541 1445639770 0.767395 0.071045 0.618103 0.154541 1445639770 0.762451 0.073547 0.620178 0.169006 1445639770 0.762451 0.073547 0.620178 0.169006 1445639770 0.762451 0.073547 0.620178 0.169006 1445639770 0.762451 0.073547 0.620178 0.169006 1445639770 0.762451 0.073547 0.620178 0.169006 1445639770 0.756531 0.068237 0.623291 0.185547 1445639770 0.756531 0.068237 0.623291 0.185547 1445639770 0.756531 0.068237 0.623291 0.185547 1445639770 0.756531 0.068237 0.623291 0.185547 1445639770 0.753479 0.059021 0.623962 0.198425 1445639770 0.753479 0.059021 0.623962 0.198425 1445639770 0.753479 0.059021 0.623962 0.198425 1445639770 0.753479 0.059021 0.623962 0.198425 1445639770 0.753479 0.059021 0.623962 0.198425 1445639770 0.753479 0.059021 0.623962 0.198425 1445639770 0.753479 0.059021 0.623962 0.198425 1445639770 0.755920 0.056946 0.621765 0.196472 1445639770 0.755920 0.056946 0.621765 0.196472 1445639770 0.755920 0.056946 0.621765 0.196472 1445639770 0.755920 0.056946 0.621765 0.196472 1445639770 0.763916 0.063538 0.616150 0.180847 1445639770 0.763916 0.063538 0.616150 0.180847 1445639770 0.763916 0.063538 0.616150 0.180847 1445639770 0.763916 0.063538 0.616150 0.180847 1445639770 0.763916 0.063538 0.616150 0.180847 1445639770 0.763916 0.063538 0.616150 0.180847 1445639770 0.771301 0.068237 0.611084 0.164185 1445639770 0.771301 0.068237 0.611084 0.164185 1445639770 0.771301 0.068237 0.611084 0.164185 1445639770 0.771301 0.068237 0.611084 0.164185 1445639770 0.771301 0.068237 0.611084 0.164185 1445639770 0.771301 0.068237 0.611084 0.164185 1445639770 0.771301 0.068237 0.611084 0.164185 1445639770 0.777344 0.072388 0.606079 0.152039 1445639770 0.777344 0.072388 0.606079 0.152039 1445639770 0.777344 0.072388 0.606079 0.152039 1445639770 0.777344 0.072388 0.606079 0.152039 1445639770 0.777344 0.072388 0.606079 0.152039 1445639770 0.777344 0.072388 0.606079 0.152039 1445639770 0.783691 0.078186 0.599487 0.142334 1445639770 0.783691 0.078186 0.599487 0.142334 1445639770 0.783691 0.078186 0.599487 0.142334 1445639770 0.783691 0.078186 0.599487 0.142334 1445639770 0.783691 0.078186 0.599487 0.142334 1445639770 0.783691 0.078186 0.599487 0.142334 1445639770 0.788696 0.083618 0.593384 0.136841 1445639770 0.788696 0.083618 0.593384 0.136841 1445639770 0.788696 0.083618 0.593384 0.136841 1445639770 0.788696 0.083618 0.593384 0.136841 1445639770 0.788696 0.083618 0.593384 0.136841 1445639770 0.788696 0.083618 0.593384 0.136841 1445639770 0.789490 0.083801 0.592102 0.138062 1445639770 0.789490 0.083801 0.592102 0.138062 1445639770 0.789490 0.083801 0.592102 0.138062 1445639770 0.789490 0.083801 0.592102 0.138062 1445639770 0.789490 0.083801 0.592102 0.138062 1445639770 0.789490 0.083801 0.592102 0.138062 1445639770 0.785522 0.072815 0.595886 0.150024 1445639770 0.785522 0.072815 0.595886 0.150024 1445639770 0.785522 0.072815 0.595886 0.150024 1445639770 0.785522 0.072815 0.595886 0.150024 1445639770 0.785522 0.072815 0.595886 0.150024 1445639770 0.785522 0.072815 0.595886 0.150024 1445639770 0.779907 0.066101 0.601379 0.160034 1445639770 0.779907 0.066101 0.601379 0.160034 1445639770 0.779907 0.066101 0.601379 0.160034 1445639770 0.779907 0.066101 0.601379 0.160034 1445639770 0.779907 0.066101 0.601379 0.160034 1445639770 0.779907 0.066101 0.601379 0.160034 1445639770 0.772949 0.063660 0.607056 0.172852 1445639770 0.772949 0.063660 0.607056 0.172852 1445639771 0.772949 0.063660 0.607056 0.172852 1445639771 0.772949 0.063660 0.607056 0.172852 1445639771 0.772949 0.063660 0.607056 0.172852 1445639771 0.772949 0.063660 0.607056 0.172852 1445639771 0.763306 0.053345 0.614075 0.193115 1445639771 0.763306 0.053345 0.614075 0.193115 1445639771 0.763306 0.053345 0.614075 0.193115 1445639771 0.763306 0.053345 0.614075 0.193115 1445639771 0.763306 0.053345 0.614075 0.193115 1445639771 0.763306 0.053345 0.614075 0.193115 1445639771 0.753784 0.040039 0.620667 0.211853 1445639771 0.753784 0.040039 0.620667 0.211853 1445639771 0.753784 0.040039 0.620667 0.211853 1445639771 0.753784 0.040039 0.620667 0.211853 1445639771 0.749023 0.035889 0.623474 0.221130 1445639771 0.749023 0.035889 0.623474 0.221130 1445639771 0.749023 0.035889 0.623474 0.221130 1445639771 0.749023 0.035889 0.623474 0.221130 1445639771 0.749023 0.035889 0.623474 0.221130 1445639771 0.749023 0.035889 0.623474 0.221130 1445639771 0.752869 0.042969 0.622681 0.208557 1445639771 0.752869 0.042969 0.622681 0.208557 1445639771 0.752869 0.042969 0.622681 0.208557 1445639771 0.752869 0.042969 0.622681 0.208557 1445639771 0.752869 0.042969 0.622681 0.208557 1445639771 0.761658 0.056763 0.618347 0.185120 1445639771 0.761658 0.056763 0.618347 0.185120 1445639771 0.761658 0.056763 0.618347 0.185120 1445639771 0.761658 0.056763 0.618347 0.185120 1445639771 0.761658 0.056763 0.618347 0.185120 1445639771 0.761658 0.056763 0.618347 0.185120 1445639771 0.761658 0.056763 0.618347 0.185120 1445639771 0.771729 0.070068 0.610962 0.161499 1445639771 0.771729 0.070068 0.610962 0.161499 1445639771 0.771729 0.070068 0.610962 0.161499 1445639771 0.782043 0.087891 0.601379 0.137634 1445639771 0.782043 0.087891 0.601379 0.137634 1445639771 0.782043 0.087891 0.601379 0.137634 1445639771 0.782043 0.087891 0.601379 0.137634 1445639771 0.782043 0.087891 0.601379 0.137634 1445639771 0.782043 0.087891 0.601379 0.137634 1445639771 0.782043 0.087891 0.601379 0.137634 1445639771 0.789063 0.105713 0.592651 0.122070 1445639771 0.789063 0.105713 0.592651 0.122070 1445639771 0.789063 0.105713 0.592651 0.122070 1445639771 0.789063 0.105713 0.592651 0.122070 1445639771 0.789063 0.105713 0.592651 0.122070 1445639771 0.789063 0.105713 0.592651 0.122070 1445639771 0.790894 0.107056 0.588989 0.126343 1445639771 0.790894 0.107056 0.588989 0.126343 1445639771 0.790894 0.107056 0.588989 0.126343 1445639771 0.790894 0.107056 0.588989 0.126343 1445639771 0.790894 0.107056 0.588989 0.126343 1445639771 0.790894 0.107056 0.588989 0.126343 1445639771 0.786926 0.090942 0.591553 0.149780 1445639771 0.786926 0.090942 0.591553 0.149780 1445639771 0.786926 0.090942 0.591553 0.149780 1445639771 0.786926 0.090942 0.591553 0.149780 1445639771 0.786926 0.090942 0.591553 0.149780 1445639771 0.786926 0.090942 0.591553 0.149780 1445639771 0.786926 0.090942 0.591553 0.149780 1445639771 0.779480 0.080383 0.598206 0.167297 1445639771 0.779480 0.080383 0.598206 0.167297 1445639771 0.779480 0.080383 0.598206 0.167297 1445639771 0.779480 0.080383 0.598206 0.167297 1445639771 0.779480 0.080383 0.598206 0.167297 1445639771 0.779480 0.080383 0.598206 0.167297 1445639771 0.772644 0.080078 0.604370 0.176636 1445639771 0.772644 0.080078 0.604370 0.176636 1445639771 0.772644 0.080078 0.604370 0.176636 1445639771 0.772644 0.080078 0.604370 0.176636 1445639771 0.772644 0.080078 0.604370 0.176636 1445639771 0.772644 0.080078 0.604370 0.176636 1445639771 0.766174 0.078064 0.609802 0.186768 1445639771 0.766174 0.078064 0.609802 0.186768 1445639771 0.766174 0.078064 0.609802 0.186768 1445639771 0.766174 0.078064 0.609802 0.186768 1445639771 0.766174 0.078064 0.609802 0.186768 1445639771 0.766174 0.078064 0.609802 0.186768 1445639771 0.759094 0.072815 0.616333 0.196106 1445639771 0.759094 0.072815 0.616333 0.196106 1445639771 0.759094 0.072815 0.616333 0.196106 1445639771 0.759094 0.072815 0.616333 0.196106 1445639771 0.759094 0.072815 0.616333 0.196106 1445639771 0.759094 0.072815 0.616333 0.196106 1445639771 0.754822 0.067017 0.621399 0.198792 1445639771 0.754822 0.067017 0.621399 0.198792 1445639771 0.754822 0.067017 0.621399 0.198792 1445639771 0.754822 0.067017 0.621399 0.198792 1445639771 0.754822 0.067017 0.621399 0.198792 1445639771 0.754822 0.067017 0.621399 0.198792 1445639771 0.754822 0.067017 0.621399 0.198792 1445639771 0.756287 0.067993 0.623230 0.186890 1445639771 0.756287 0.067993 0.623230 0.186890 1445639771 0.756287 0.067993 0.623230 0.186890 1445639771 0.756287 0.067993 0.623230 0.186890 1445639771 0.756287 0.067993 0.623230 0.186890 1445639771 0.756287 0.067993 0.623230 0.186890 1445639771 0.763184 0.076172 0.620056 0.164917 1445639771 0.763184 0.076172 0.620056 0.164917 1445639771 0.763184 0.076172 0.620056 0.164917 1445639771 0.763184 0.076172 0.620056 0.164917 1445639771 0.763184 0.076172 0.620056 0.164917 1445639771 0.763184 0.076172 0.620056 0.164917 1445639771 0.769836 0.080383 0.615479 0.148315 1445639771 0.769836 0.080383 0.615479 0.148315 1445639771 0.769836 0.080383 0.615479 0.148315 1445639772 0.769836 0.080383 0.615479 0.148315 1445639772 0.769836 0.080383 0.615479 0.148315 1445639772 0.769836 0.080383 0.615479 0.148315 1445639772 0.775330 0.083679 0.610413 0.138367 1445639772 0.775330 0.083679 0.610413 0.138367 1445639772 0.775330 0.083679 0.610413 0.138367 1445639772 0.775330 0.083679 0.610413 0.138367 1445639772 0.775330 0.083679 0.610413 0.138367 1445639772 0.775330 0.083679 0.610413 0.138367 1445639772 0.780396 0.090271 0.604614 0.130981 1445639772 0.780396 0.090271 0.604614 0.130981 1445639772 0.780396 0.090271 0.604614 0.130981 1445639772 0.780396 0.090271 0.604614 0.130981 1445639772 0.780396 0.090271 0.604614 0.130981 1445639772 0.780396 0.090271 0.604614 0.130981 1445639772 0.784241 0.096252 0.599731 0.126282 1445639772 0.784241 0.096252 0.599731 0.126282 1445639772 0.784241 0.096252 0.599731 0.126282 1445639772 0.784241 0.096252 0.599731 0.126282 1445639772 0.784241 0.096252 0.599731 0.126282 1445639772 0.784241 0.096252 0.599731 0.126282 1445639772 0.785156 0.094666 0.597534 0.131958 1445639772 0.785156 0.094666 0.597534 0.131958 1445639772 0.785156 0.094666 0.597534 0.131958 1445639772 0.785156 0.094666 0.597534 0.131958 1445639772 0.785156 0.094666 0.597534 0.131958 1445639772 0.785156 0.094666 0.597534 0.131958 1445639772 0.785156 0.094666 0.597534 0.131958 1445639772 0.783447 0.086609 0.598511 0.142578 1445639772 0.783447 0.086609 0.598511 0.142578 1445639772 0.783447 0.086609 0.598511 0.142578 1445639772 0.783447 0.086609 0.598511 0.142578 1445639772 0.783447 0.086609 0.598511 0.142578 1445639772 0.783447 0.086609 0.598511 0.142578 1445639772 0.781677 0.083435 0.599731 0.149231 1445639772 0.781677 0.083435 0.599731 0.149231 1445639772 0.781677 0.083435 0.599731 0.149231 1445639772 0.781677 0.083435 0.599731 0.149231 1445639772 0.781677 0.083435 0.599731 0.149231 1445639772 0.781677 0.083435 0.599731 0.149231 1445639772 0.781677 0.083435 0.599731 0.149231 1445639772 0.779541 0.085327 0.601135 0.153503 1445639772 0.779541 0.085327 0.601135 0.153503 1445639772 0.779541 0.085327 0.601135 0.153503 1445639772 0.779541 0.085327 0.601135 0.153503 1445639772 0.779541 0.085327 0.601135 0.153503 1445639772 0.775391 0.083740 0.604797 0.160950 1445639772 0.775391 0.083740 0.604797 0.160950 1445639772 0.775391 0.083740 0.604797 0.160950 1445639772 0.775391 0.083740 0.604797 0.160950 1445639772 0.775391 0.083740 0.604797 0.160950 1445639772 0.775391 0.083740 0.604797 0.160950 1445639772 0.775391 0.083740 0.604797 0.160950 1445639772 0.769653 0.075867 0.610168 0.171753 1445639772 0.769653 0.075867 0.610168 0.171753 1445639772 0.769653 0.075867 0.610168 0.171753 1445639772 0.769653 0.075867 0.610168 0.171753 1445639772 0.769653 0.075867 0.610168 0.171753 1445639772 0.769653 0.075867 0.610168 0.171753 1445639772 0.764771 0.068176 0.615356 0.177979 1445639772 0.764771 0.068176 0.615356 0.177979 1445639772 0.764771 0.068176 0.615356 0.177979 1445639772 0.764771 0.068176 0.615356 0.177979 1445639772 0.764771 0.068176 0.615356 0.177979 1445639772 0.764771 0.068176 0.615356 0.177979 1445639772 0.761292 0.062561 0.619324 0.181458 1445639772 0.761292 0.062561 0.619324 0.181458 1445639772 0.761292 0.062561 0.619324 0.181458 1445639772 0.761292 0.062561 0.619324 0.181458 1445639772 0.761292 0.062561 0.619324 0.181458 1445639772 0.761841 0.063843 0.619934 0.176208 1445639772 0.761841 0.063843 0.619934 0.176208 1445639772 0.761841 0.063843 0.619934 0.176208 1445639772 0.761841 0.063843 0.619934 0.176208 1445639772 0.761841 0.063843 0.619934 0.176208 1445639772 0.761841 0.063843 0.619934 0.176208 1445639772 0.761841 0.063843 0.619934 0.176208 1445639772 0.764771 0.068298 0.618042 0.168396 1445639772 0.764771 0.068298 0.618042 0.168396 1445639772 0.764771 0.068298 0.618042 0.168396 1445639772 0.764771 0.068298 0.618042 0.168396 1445639772 0.764771 0.068298 0.618042 0.168396 1445639772 0.764771 0.068298 0.618042 0.168396 1445639772 0.768555 0.075928 0.614685 0.160278 1445639772 0.768555 0.075928 0.614685 0.160278 1445639772 0.768555 0.075928 0.614685 0.160278 1445639772 0.768555 0.075928 0.614685 0.160278 1445639772 0.768555 0.075928 0.614685 0.160278 1445639772 0.768555 0.075928 0.614685 0.160278 1445639772 0.768555 0.075928 0.614685 0.160278 1445639772 0.775024 0.091980 0.607056 0.149414 1445639772 0.775024 0.091980 0.607056 0.149414 1445639772 0.775024 0.091980 0.607056 0.149414 1445639772 0.775024 0.091980 0.607056 0.149414 1445639772 0.775024 0.091980 0.607056 0.149414 1445639772 0.775024 0.091980 0.607056 0.149414 1445639772 0.783264 0.110474 0.596069 0.137573 1445639772 0.783264 0.110474 0.596069 0.137573 1445639772 0.783264 0.110474 0.596069 0.137573 1445639772 0.783264 0.110474 0.596069 0.137573 1445639772 0.783264 0.110474 0.596069 0.137573 1445639772 0.783264 0.110474 0.596069 0.137573 1445639772 0.788025 0.119202 0.589233 0.132324 1445639772 0.788025 0.119202 0.589233 0.132324 1445639772 0.788025 0.119202 0.589233 0.132324 1445639772 0.788025 0.119202 0.589233 0.132324 1445639772 0.788025 0.119202 0.589233 0.132324 1445639772 0.788025 0.119202 0.589233 0.132324 1445639772 0.787903 0.110901 0.589050 0.140991 1445639772 0.787903 0.110901 0.589050 0.140991 1445639772 0.787903 0.110901 0.589050 0.140991 1445639772 0.787903 0.110901 0.589050 0.140991 1445639773 0.787903 0.110901 0.589050 0.140991 1445639773 0.787903 0.110901 0.589050 0.140991 1445639773 0.785278 0.099976 0.592102 0.150513 1445639773 0.785278 0.099976 0.592102 0.150513 1445639773 0.785278 0.099976 0.592102 0.150513 1445639773 0.785278 0.099976 0.592102 0.150513 1445639773 0.785278 0.099976 0.592102 0.150513 1445639773 0.785278 0.099976 0.592102 0.150513 1445639773 0.782349 0.095764 0.595459 0.155212 1445639773 0.782349 0.095764 0.595459 0.155212 1445639773 0.782349 0.095764 0.595459 0.155212 1445639773 0.782349 0.095764 0.595459 0.155212 1445639773 0.782349 0.095764 0.595459 0.155212 1445639773 0.782349 0.095764 0.595459 0.155212 1445639773 0.778137 0.093567 0.599609 0.161560 1445639773 0.778137 0.093567 0.599609 0.161560 1445639773 0.778137 0.093567 0.599609 0.161560 1445639773 0.778137 0.093567 0.599609 0.161560 1445639773 
0.978088 0.018799 0.206909 -0.012390 1445639787 0.978088 0.018799 0.206909 -0.012390 1445639787 0.978088 0.018799 0.206909 -0.012390 1445639787 0.978088 0.018799 0.206909 -0.012390 1445639787 0.978088 0.018799 0.206909 -0.012390 1445639787 0.978577 -0.010071 0.178223 -0.102112 1445639787 0.978577 -0.010071 0.178223 -0.102112 1445639787 0.978577 -0.010071 0.178223 -0.102112 1445639787 0.978577 -0.010071 0.178223 -0.102112 1445639787 0.978577 -0.010071 0.178223 -0.102112 1445639787 0.978577 -0.010071 0.178223 -0.102112 1445639787 0.978577 -0.010071 0.178223 -0.102112 1445639787 0.965942 0.000000 0.144958 -0.214233 1445639787 0.965942 0.000000 0.144958 -0.214233 1445639787 0.965942 0.000000 0.144958 -0.214233 1445639787 0.965942 0.000000 0.144958 -0.214233 1445639787 0.965942 0.000000 0.144958 -0.214233 1445639787 0.942505 0.005310 0.104980 -0.317261 1445639787 0.942505 0.005310 0.104980 -0.317261 1445639787 0.942505 0.005310 0.104980 -0.317261 1445639787 0.942505 0.005310 0.104980 -0.317261 1445639787 0.942505 0.005310 0.104980 -0.317261 1445639787 0.911194 0.005676 0.068542 -0.406189 1445639787 0.911194 0.005676 0.068542 -0.406189 1445639787 0.911194 0.005676 0.068542 -0.406189 1445639787 0.911194 0.005676 0.068542 -0.406189 1445639787 0.911194 0.005676 0.068542 -0.406189 1445639787 0.911194 0.005676 0.068542 -0.406189 1445639787 0.912170 0.043457 0.036133 -0.405884 1445639787 0.912170 0.043457 0.036133 -0.405884 1445639787 0.912170 0.043457 0.036133 -0.405884 1445639787 0.912170 0.043457 0.036133 -0.405884 1445639787 0.912170 0.043457 0.036133 -0.405884 1445639787 0.912170 0.043457 0.036133 -0.405884 1445639787 0.934998 0.043457 0.052490 -0.348022 1445639787 0.934998 0.043457 0.052490 -0.348022 1445639787 0.934998 0.043457 0.052490 -0.348022 1445639787 0.934998 0.043457 0.052490 -0.348022 1445639787 0.934998 0.043457 0.052490 -0.348022 1445639787 0.934998 0.043457 0.052490 -0.348022 1445639787 0.934998 0.043457 0.052490 -0.348022 1445639787 0.955627 0.064026 0.079102 -0.276245 1445639787 0.955627 0.064026 0.079102 -0.276245 1445639787 0.955627 0.064026 0.079102 -0.276245 1445639787 0.955627 0.064026 0.079102 -0.276245 1445639787 0.955627 0.064026 0.079102 -0.276245 1445639787 0.955627 0.064026 0.079102 -0.276245 1445639787 0.967407 0.117615 0.110779 -0.194824 1445639787 0.967407 0.117615 0.110779 -0.194824 1445639787 0.967407 0.117615 0.110779 -0.194824 1445639787 0.967407 0.117615 0.110779 -0.194824 1445639787 0.967407 0.117615 0.110779 -0.194824 1445639787 0.967407 0.117615 0.110779 -0.194824 1445639787 0.974915 0.113525 0.144287 -0.125793 1445639787 0.974915 0.113525 0.144287 -0.125793 1445639787 0.974915 0.113525 0.144287 -0.125793 1445639787 0.974915 0.113525 0.144287 -0.125793 1445639787 0.974915 0.113525 0.144287 -0.125793 1445639787 0.977051 0.090820 0.151001 -0.119568 1445639787 0.977051 0.090820 0.151001 -0.119568 1445639787 0.977051 0.090820 0.151001 -0.119568 1445639787 0.977051 0.090820 0.151001 -0.119568 1445639787 0.977051 0.090820 0.151001 -0.119568 1445639787 0.977051 0.090820 0.151001 -0.119568 1445639787 0.977051 0.090820 0.151001 -0.119568 1445639787 0.974365 0.060364 0.136108 -0.168457 1445639787 0.974365 0.060364 0.136108 -0.168457 1445639787 0.974365 0.060364 0.136108 -0.168457 1445639787 0.974365 0.060364 0.136108 -0.168457 1445639787 0.974365 0.060364 0.136108 -0.168457 1445639787 0.959534 0.043396 0.107117 -0.256714 1445639787 0.959534 0.043396 0.107117 -0.256714 1445639787 0.959534 0.043396 0.107117 -0.256714 1445639787 0.959534 0.043396 0.107117 -0.256714 1445639787 0.959534 0.043396 0.107117 -0.256714 1445639787 0.959534 0.043396 0.107117 -0.256714 1445639787 0.959534 0.043396 0.107117 -0.256714 1445639788 0.937256 0.007874 0.096924 -0.334717 1445639788 0.937256 0.007874 0.096924 -0.334717 1445639788 0.937256 0.007874 0.096924 -0.334717 1445639788 0.937256 0.007874 0.096924 -0.334717 1445639788 0.937256 0.007874 0.096924 -0.334717 1445639788 0.937256 0.007874 0.096924 -0.334717 1445639788 0.910461 0.013245 0.079285 -0.405640 1445639788 0.910461 0.013245 0.079285 -0.405640 1445639788 0.910461 0.013245 0.079285 -0.405640 1445639788 0.910461 0.013245 0.079285 -0.405640 1445639788 0.910461 0.013245 0.079285 -0.405640 1445639788 0.910461 0.013245 0.079285 -0.405640 1445639788 0.915894 0.040955 0.065491 -0.393860 1445639788 0.915894 0.040955 0.065491 -0.393860 1445639788 0.915894 0.040955 0.065491 -0.393860 1445639788 0.915894 0.040955 0.065491 -0.393860 1445639788 0.915894 0.040955 0.065491 -0.393860 1445639788 0.915894 0.040955 0.065491 -0.393860 1445639788 0.937012 0.048950 0.086182 -0.334778 1445639788 0.937012 0.048950 0.086182 -0.334778 1445639788 0.937012 0.048950 0.086182 -0.334778 1445639788 0.937012 0.048950 0.086182 -0.334778 1445639788 0.937012 0.048950 0.086182 -0.334778 1445639788 0.937012 0.048950 0.086182 -0.334778 1445639788 0.953552 0.072815 0.115479 -0.268433 1445639788 0.953552 0.072815 0.115479 -0.268433 1445639788 0.953552 0.072815 0.115479 -0.268433 1445639788 0.953552 0.072815 0.115479 -0.268433 1445639788 0.953552 0.072815 0.115479 -0.268433 1445639788 0.966370 0.115540 0.148315 -0.175171 1445639788 0.966370 0.115540 0.148315 -0.175171 1445639788 0.966370 0.115540 0.148315 -0.175171 1445639788 0.966370 0.115540 0.148315 -0.175171 1445639788 0.966370 0.115540 0.148315 -0.175171 1445639788 0.966370 0.115540 0.148315 -0.175171 1445639788 0.973694 0.108826 0.175476 -0.095947 1445639788 0.973694 0.108826 0.175476 -0.095947 1445639788 0.973694 0.108826 0.175476 -0.095947 1445639788 0.973694 0.108826 0.175476 -0.095947 1445639788 0.973694 0.108826 0.175476 -0.095947 1445639788 0.973694 0.108826 0.175476 -0.095947 1445639788 0.976440 0.100220 0.170532 -0.086182 1445639788 0.976440 0.100220 0.170532 -0.086182 1445639788 0.976440 0.100220 0.170532 -0.086182 1445639788 0.976440 0.100220 0.170532 -0.086182 1445639788 0.976440 0.100220 0.170532 -0.086182 1445639788 0.976440 0.100220 0.170532 -0.086182 1445639788 0.977844 0.058472 0.145386 -0.138733 1445639788 0.977844 0.058472 0.145386 -0.138733 1445639788 0.977844 0.058472 0.145386 -0.138733 1445639788 0.977844 0.058472 0.145386 -0.138733 1445639788 0.977844 0.058472 0.145386 -0.138733 1445639788 0.977844 0.058472 0.145386 -0.138733 1445639788 0.964905 0.034180 0.110107 -0.235901 1445639788 0.964905 0.034180 0.110107 -0.235901 1445639788 0.964905 0.034180 0.110107 -0.235901 1445639788 0.964905 0.034180 0.110107 -0.235901 1445639788 0.964905 0.034180 0.110107 -0.235901 1445639788 0.964905 0.034180 0.110107 -0.235901 1445639788 0.964905 0.034180 0.110107 -0.235901 1445639788 0.940796 -0.000549 0.095032 -0.325317 1445639788 0.940796 -0.000549 0.095032 -0.325317 1445639788 0.940796 -0.000549 0.095032 -0.325317 1445639788 0.940796 -0.000549 0.095032 -0.325317 1445639788 0.940796 -0.000549 0.095032 -0.325317 1445639788 0.940796 -0.000549 0.095032 -0.325317 1445639788 0.909607 0.006897 0.081055 -0.407349 1445639788 0.909607 0.006897 0.081055 -0.407349 1445639788 0.909607 0.006897 0.081055 -0.407349 1445639788 0.909607 0.006897 0.081055 -0.407349 1445639788 0.909607 0.006897 0.081055 -0.407349 1445639788 0.909607 0.006897 0.081055 -0.407349 1445639788 0.911011 0.032288 0.063660 -0.406128 1445639788 0.911011 0.032288 0.063660 -0.406128 1445639788 0.911011 0.032288 0.063660 -0.406128 1445639788 0.911011 0.032288 0.063660 -0.406128 1445639788 0.911011 0.032288 0.063660 -0.406128 1445639788 0.911011 0.032288 0.063660 -0.406128 1445639788 0.932007 0.034668 0.078857 -0.352051 1445639788 0.932007 0.034668 0.078857 -0.352051 1445639788 0.932007 0.034668 0.078857 -0.352051 1445639788 0.932007 0.034668 0.078857 -0.352051 1445639788 0.932007 0.034668 0.078857 -0.352051 1445639788 0.932007 0.034668 0.078857 -0.352051 1445639788 0.932007 0.034668 0.078857 -0.352051 1445639788 0.952515 0.055725 0.095459 -0.283691 1445639788 0.952515 0.055725 0.095459 -0.283691 1445639788 0.952515 0.055725 0.095459 -0.283691 1445639788 0.952515 0.055725 0.095459 -0.283691 1445639788 0.952515 0.055725 0.095459 -0.283691 1445639788 0.952515 0.055725 0.095459 -0.283691 1445639788 0.965637 0.117249 0.115234 -0.200989 1445639788 0.965637 0.117249 0.115234 -0.200989 1445639788 0.965637 0.117249 0.115234 -0.200989 1445639788 0.965637 0.117249 0.115234 -0.200989 1445639788 0.965637 0.117249 0.115234 -0.200989 1445639788 0.977051 0.115295 0.133606 -0.119080 1445639788 0.977051 0.115295 0.133606 -0.119080 1445639788 0.977051 0.115295 0.133606 -0.119080 1445639788 0.977051 0.115295 0.133606 -0.119080 1445639788 0.977051 0.115295 0.133606 -0.119080 1445639788 0.977051 0.115295 0.133606 -0.119080 1445639788 0.981201 0.093689 0.124573 -0.113403 1445639788 0.981201 0.093689 0.124573 -0.113403 1445639788 0.981201 0.093689 0.124573 -0.113403 1445639788 0.981201 0.093689 0.124573 -0.113403 1445639788 0.981201 0.093689 0.124573 -0.113403 1445639788 0.981201 0.093689 0.124573 -0.113403 1445639788 0.979614 0.060364 0.102112 -0.161865 1445639789 0.979614 0.060364 0.102112 -0.161865 1445639789 0.979614 0.060364 0.102112 -0.161865 1445639789 0.979614 0.060364 0.102112 -0.161865 1445639789 0.979614 0.060364 0.102112 -0.161865 1445639789 0.979614 0.060364 0.102112 -0.161865 1445639789 0.963196 0.048767 0.071960 -0.254333 1445639789 0.963196 0.048767 0.071960 -0.254333 1445639789 0.963196 0.048767 0.071960 -0.254333 1445639789 0.963196 0.048767 0.071960 -0.254333 1445639789 0.963196 0.048767 0.071960 -0.254333 1445639789 0.963196 0.048767 0.071960 -0.254333 1445639789 0.939758 0.017151 0.059204 -0.336182 1445639789 0.939758 0.017151 0.059204 -0.336182 1445639789 0.939758 0.017151 0.059204 -0.336182 1445639789 0.939758 0.017151 0.059204 -0.336182 1445639789 0.939758 0.017151 0.059204 -0.336182 1445639789 0.939758 0.017151 0.059204 -0.336182 1445639789 0.909729 0.018433 0.043579 -0.412415 1445639789 0.909729 0.018433 0.043579 -0.412415 1445639789 0.909729 0.018433 0.043579 -0.412415 1445639789 0.909729 0.018433 0.043579 -0.412415 1445639789 0.909729 0.018433 0.043579 -0.412415 1445639789 0.909729 0.018433 0.043579 -0.412415 1445639789 0.915955 0.045898 0.031494 -0.397278 1445639789 0.915955 0.045898 0.031494 -0.397278 1445639789 0.915955 0.045898 0.031494 -0.397278 1445639789 0.915955 0.045898 0.031494 -0.397278 1445639789 0.915955 0.045898 0.031494 -0.397278 1445639789 0.940735 0.040466 0.053284 -0.332458 1445639789 0.940735 0.040466 0.053284 -0.332458 1445639789 0.940735 0.040466 0.053284 -0.332458 1445639789 0.940735 0.040466 0.053284 -0.332458 1445639789 0.940735 0.040466 0.053284 -0.332458 1445639789 0.940735 0.040466 0.053284 -0.332458 1445639789 0.940735 0.040466 0.053284 -0.332458 1445639789 0.959290 0.068298 0.073059 -0.263977 1445639789 0.959290 0.068298 0.073059 -0.263977 1445639789 0.959290 0.068298 0.073059 -0.263977 1445639789 0.959290 0.068298 0.073059 -0.263977 1445639789 0.959290 0.068298 0.073059 -0.263977 1445639789 0.959290 0.068298 0.073059 -0.263977 1445639789 0.970642 0.129700 0.099365 -0.176453 1445639789 0.970642 0.129700 0.099365 -0.176453 1445639789 0.970642 0.129700 0.099365 -0.176453 1445639789 0.970642 0.129700 0.099365 -0.176453 1445639789 0.970642 0.129700 0.099365 -0.176453 1445639789 0.970642 0.129700 0.099365 -0.176453 1445639789 0.979187 0.123413 0.117737 -0.109436 1445639789 0.979187 0.123413 0.117737 -0.109436 1445639789 0.979187 0.123413 0.117737 -0.109436 1445639789 0.979187 0.123413 0.117737 -0.109436 1445639789 0.979187 0.123413 0.117737 -0.109436 1445639789 0.979187 0.123413 0.117737 -0.109436 1445639789 0.980408 0.113159 0.116455 -0.111145 1445639789 0.980408 0.113159 0.116455 -0.111145 1445639789 0.980408 0.113159 0.116455 -0.111145 1445639789 0.980408 0.113159 0.116455 -0.111145 1445639789 0.980408 0.113159 0.116455 -0.111145 1445639789 0.980408 0.113159 0.116455 -0.111145 1445639789 0.977234 0.081665 0.099670 -0.168274 1445639789 0.977234 0.081665 0.099670 -0.168274 1445639789 0.977234 0.081665 0.099670 -0.168274 1445639789 0.977234 0.081665 0.099670 -0.168274 1445639789 0.977234 0.081665 0.099670 -0.168274 1445639789 0.977234 0.081665 0.099670 -0.168274 1445639789 0.959778 0.067871 0.071045 -0.262817 1445639789 0.959778 0.067871 0.071045 -0.262817 1445639789 0.959778 0.067871 0.071045 -0.262817 1445639789 0.959778 0.067871 0.071045 -0.262817 1445639789 0.959778 0.067871 0.071045 -0.262817 1445639789 0.959778 0.067871 0.071045 -0.262817 1445639789 0.959778 0.067871 0.071045 -0.262817 1445639789 0.937134 0.019104 0.075745 -0.339966 1445639789 0.937134 0.019104 0.075745 -0.339966 1445639789 0.937134 0.019104 0.075745 -0.339966 1445639789 0.937134 0.019104 0.075745 -0.339966 1445639789 0.937134 0.019104 0.075745 -0.339966 1445639789 0.937134 0.019104 0.075745 -0.339966 1445639789 0.911804 0.036865 0.053833 -0.405273 1445639789 0.911804 0.036865 0.053833 -0.405273 1445639789 0.911804 0.036865 0.053833 -0.405273 1445639789 0.911804 0.036865 0.053833 -0.405273 1445639789 0.911804 0.036865 0.053833 -0.405273 1445639789 0.911804 0.036865 0.053833 -0.405273 1445639789 0.923096 0.062317 0.050842 -0.375977 1445639789 0.923096 0.062317 0.050842 -0.375977 1445639789 0.923096 0.062317 0.050842 -0.375977 1445639789 0.923096 0.062317 0.050842 -0.375977 1445639789 0.923096 0.062317 0.050842 -0.375977 1445639789 0.923096 0.062317 0.050842 -0.375977 1445639789 0.947937 0.060730 0.074402 -0.303528 1445639789 0.947937 0.060730 0.074402 -0.303528 1445639789 0.947937 0.060730 0.074402 -0.303528 1445639789 0.947937 0.060730 0.074402 -0.303528 1445639789 0.947937 0.060730 0.074402 -0.303528 1445639789 0.947937 0.060730 0.074402 -0.303528 1445639789 0.961121 0.111755 0.091064 -0.235535 1445639789 0.961121 0.111755 0.091064 -0.235535 1445639789 0.961121 0.111755 0.091064 -0.235535 1445639789 0.961121 0.111755 0.091064 -0.235535 1445639789 0.961121 0.111755 0.091064 -0.235535 1445639789 0.961121 0.111755 0.091064 -0.235535 1445639789 0.961121 0.111755 0.091064 -0.235535 1445639789 0.966858 0.179260 0.113098 -0.142029 1445639789 0.966858 0.179260 0.113098 -0.142029 1445639789 0.966858 0.179260 0.113098 -0.142029 1445639789 0.966858 0.179260 0.113098 -0.142029 1445639789 0.966858 0.179260 0.113098 -0.142029 1445639789 0.970093 0.188599 0.122131 -0.091614 1445639789 0.970093 0.188599 0.122131 -0.091614 1445639789 0.970093 0.188599 0.122131 -0.091614 1445639790 0.970093 0.188599 0.122131 -0.091614 1445639790 0.970093 0.188599 0.122131 -0.091614 1445639790 0.970093 0.188599 0.122131 -0.091614 1445639790 0.970093 0.188599 0.122131 -0.091614 1445639790 0.973694 0.162964 0.116943 -0.107910 1445639790 0.973694 0.162964 0.116943 -0.107910 1445639790 0.973694 0.162964 0.116943 -0.107910 1445639790 0.973694 0.162964 0.116943 -0.107910 1445639790 0.973694 0.162964 0.116943 -0.107910 1445639790 0.973694 0.162964 0.116943 -0.107910 1445639790 0.969543 0.123108 0.106262 -0.182983 1445639790 0.969543 0.123108 0.106262 -0.182983 1445639790 0.969543 0.123108 0.106262 -0.182983 1445639790 0.969543 0.123108 0.106262 -0.182983 1445639790 0.969543 0.123108 0.106262 -0.182983 1445639790 0.969543 0.123108 0.106262 -0.182983 1445639790 0.951843 0.078918 0.078552 -0.285522 1445639790 0.951843 0.078918 0.078552 -0.285522 1445639790 0.951843 0.078918 0.078552 -0.285522 1445639790 0.951843 0.078918 0.078552 -0.285522 1445639790 0.951843 0.078918 0.078552 -0.285522 1445639790 0.951843 0.078918 0.078552 -0.285522 1445639790 0.926147 0.023499 0.100891 -0.362549 1445639790 0.926147 0.023499 0.100891 -0.362549 1445639790 0.926147 0.023499 0.100891 -0.362549 1445639790 0.926147 0.023499 0.100891 -0.362549 1445639790 0.926147 0.023499 0.100891 -0.362549 1445639790 0.926147 0.023499 0.100891 -0.362549 1445639790 0.926147 0.023499 0.100891 -0.362549 1445639790 0.919312 0.041077 0.078552 -0.383423 1445639790 0.919312 0.041077 0.078552 -0.383423 1445639790 0.919312 0.041077 0.078552 -0.383423 1445639790 0.919312 0.041077 0.078552 -0.383423 1445639790 0.936584 0.055786 0.075745 -0.337524 1445639790 0.936584 0.055786 0.075745 -0.337524 1445639790 0.936584 0.055786 0.075745 -0.337524 1445639790 0.936584 0.055786 0.075745 -0.337524 1445639790 0.936584 0.055786 0.075745 -0.337524 1445639790 0.936584 0.055786 0.075745 -0.337524 1445639790 0.953003 0.085876 0.080200 -0.279114 1445639790 0.953003 0.085876 0.080200 -0.279114 1445639790 0.953003 0.085876 0.080200 -0.279114 1445639790 0.953003 0.085876 0.080200 -0.279114 1445639790 0.953003 0.085876 0.080200 -0.279114 1445639790 0.953003 0.085876 0.080200 -0.279114 1445639790 0.958008 0.165222 0.094055 -0.214600 1445639790 0.958008 0.165222 0.094055 -0.214600 1445639790 0.958008 0.165222 0.094055 -0.214600 1445639790 0.958008 0.165222 0.094055 -0.214600 1445639790 0.958008 0.165222 0.094055 -0.214600 1445639790 0.958008 0.165222 0.094055 -0.214600 1445639790 0.959961 0.210632 0.125305 -0.135193 1445639790 0.959961 0.210632 0.125305 -0.135193 1445639790 0.959961 0.210632 0.125305 -0.135193 1445639790 0.959961 0.210632 0.125305 -0.135193 1445639790 0.959961 0.210632 0.125305 -0.135193 1445639790 0.959961 0.210632 0.125305 -0.135193 1445639790 0.958679 0.219299 0.144104 -0.109497 1445639790 0.958679 0.219299 0.144104 -0.109497 1445639790 0.958679 0.219299 0.144104 -0.109497 1445639790 0.958679 0.219299 0.144104 -0.109497 1445639790 0.958679 0.219299 0.144104 -0.109497 1445639790 0.960632 0.193787 0.137390 -0.143616 1445639790 0.960632 0.193787 0.137390 -0.143616 1445639790 0.960632 0.193787 0.137390 -0.143616 1445639790 0.960632 0.193787 0.137390 -0.143616 1445639790 0.960632 0.193787 0.137390 -0.143616 1445639790 0.960632 0.193787 0.137390 -0.143616 1445639790 0.957336 0.149414 0.111816 -0.220581 1445639790 0.957336 0.149414 0.111816 -0.220581 1445639790 0.957336 0.149414 0.111816 -0.220581 1445639790 0.957336 0.149414 0.111816 -0.220581 1445639790 0.957336 0.149414 0.111816 -0.220581 1445639790 0.944946 0.069275 0.097595 -0.304504 1445639790 0.944946 0.069275 0.097595 -0.304504 1445639790 0.944946 0.069275 0.097595 -0.304504 1445639790 0.944946 0.069275 0.097595 -0.304504 1445639790 0.944946 0.069275 0.097595 -0.304504 1445639790 0.944946 0.069275 0.097595 -0.304504 1445639790 0.923462 0.026001 0.099731 -0.369507 1445639790 0.923462 0.026001 0.099731 -0.369507 1445639790 0.923462 0.026001 0.099731 -0.369507 1445639790 0.923462 0.026001 0.099731 -0.369507 1445639790 0.923462 0.026001 0.099731 -0.369507 1445639790 0.923828 0.038086 0.083313 -0.371643 1445639790 0.923828 0.038086 0.083313 -0.371643 1445639790 0.923828 0.038086 0.083313 -0.371643 1445639790 0.923828 0.038086 0.083313 -0.371643 1445639790 0.923828 0.038086 0.083313 -0.371643 1445639790 0.923828 0.038086 0.083313 -0.371643 1445639790 0.940430 0.064636 0.072998 -0.325684 1445639790 0.940430 0.064636 0.072998 -0.325684 1445639790 0.940430 0.064636 0.072998 -0.325684 1445639790 0.940430 0.064636 0.072998 -0.325684 1445639790 0.940430 0.064636 0.072998 -0.325684 1445639790 0.940430 0.064636 0.072998 -0.325684 1445639790 0.955444 0.108032 0.076782 -0.263733 1445639790 0.955444 0.108032 0.076782 -0.263733 1445639790 0.955444 0.108032 0.076782 -0.263733 1445639790 0.955444 0.108032 0.076782 -0.263733 1445639790 0.955444 0.108032 0.076782 -0.263733 1445639790 0.955444 0.108032 0.076782 -0.263733 1445639790 0.964111 0.171814 0.091187 -0.180359 1445639790 0.964111 0.171814 0.091187 -0.180359 1445639790 0.964111 0.171814 0.091187 -0.180359 1445639791 0.964111 0.171814 0.091187 -0.180359 1445639791 0.964111 0.171814 0.091187 -0.180359 1445639791 0.964111 0.171814 0.091187 -0.180359 1445639791 0.969116 0.194397 0.110779 -0.103149 1445639791 0.969116 0.194397 0.110779 -0.103149 1445639791 0.969116 0.194397 0.110779 -0.103149 1445639791 0.969116 0.194397 0.110779 -0.103149 1445639791 0.969116 0.194397 0.110779 -0.103149 1445639791 0.969116 0.194397 0.110779 -0.103149 1445639791 0.967712 0.206665 0.114441 -0.087341 1445639791 0.967712 0.206665 0.114441 -0.087341 1445639791 0.967712 0.206665 0.114441 -0.087341 1445639791 0.967712 0.206665 0.114441 -0.087341 1445639791 0.967712 0.206665 0.114441 -0.087341 1445639791 0.967712 0.206665 0.114441 -0.087341 1445639791 0.976257 0.142700 0.102173 -0.126709 1445639791 0.976257 0.142700 0.102173 -0.126709 1445639791 0.976257 0.142700 0.102173 -0.126709 1445639791 0.976257 0.142700 0.102173 -0.126709 1445639791 0.976257 0.142700 0.102173 -0.126709 1445639791 0.976257 0.142700 0.102173 -0.126709 1445639791 0.966736 0.102173 0.085815 -0.218079 1445639791 0.966736 0.102173 0.085815 -0.218079 1445639791 0.966736 0.102173 0.085815 -0.218079 1445639791 0.966736 0.102173 0.085815 -0.218079 1445639791 0.966736 0.102173 0.085815 -0.218079 1445639791 0.966736 0.102173 0.085815 -0.218079 1445639791 0.966736 0.102173 0.085815 -0.218079 1445639791 0.944092 0.054688 0.063049 -0.318848 1445639791 0.944092 0.054688 0.063049 -0.318848 1445639791 0.944092 0.054688 0.063049 -0.318848 1445639791 0.944092 0.054688 0.063049 -0.318848 1445639791 0.944092 0.054688 0.063049 -0.318848 1445639791 0.944092 0.054688 0.063049 -0.318848 1445639791 0.944092 0.054688 0.063049 -0.318848 1445639791 0.913818 0.038879 0.070679 -0.397949 1445639791 0.913818 0.038879 0.070679 -0.397949 1445639791 0.913818 0.038879 0.070679 -0.397949 1445639791 0.913818 0.038879 0.070679 -0.397949 1445639791 0.913818 0.038879 0.070679 -0.397949 1445639791 0.913818 0.038879 0.070679 -0.397949 1445639791 0.917419 0.074707 0.051941 -0.387329 1445639791 0.917419 0.074707 0.051941 -0.387329 1445639791 0.917419 0.074707 0.051941 -0.387329 1445639791 0.917419 0.074707 0.051941 -0.387329 1445639791 0.917419 0.074707 0.051941 -0.387329 1445639791 0.917419 0.074707 0.051941 -0.387329 1445639791 0.941345 0.079346 0.066223 -0.321106 1445639791 0.941345 0.079346 0.066223 -0.321106 1445639791 0.941345 0.079346 0.066223 -0.321106 1445639791 0.941345 0.079346 0.066223 -0.321106 1445639791 0.941345 0.079346 0.066223 -0.321106 1445639791 0.941345 0.079346 0.066223 -0.321106 1445639791 0.941345 0.079346 0.066223 -0.321106 1445639791 0.951172 0.131653 0.081116 -0.267090 1445639791 0.951172 0.131653 0.081116 -0.267090 1445639791 0.951172 0.131653 0.081116 -0.267090 1445639791 0.951172 0.131653 0.081116 -0.267090 1445639791 0.951172 0.131653 0.081116 -0.267090 1445639791 0.957703 0.206421 0.105591 -0.170227 1445639791 0.957703 0.206421 0.105591 -0.170227 1445639791 0.957703 0.206421 0.105591 -0.170227 1445639791 0.957703 0.206421 0.105591 -0.170227 1445639791 0.957703 0.206421 0.105591 -0.170227 1445639791 0.957703 0.206421 0.105591 -0.170227 1445639791 0.957703 0.206421 0.105591 -0.170227 1445639791 0.960510 0.217285 0.131897 -0.112671 1445639791 0.960510 0.217285 0.131897 -0.112671 1445639791 0.960510 0.217285 0.131897 -0.112671 1445639791 0.960510 0.217285 0.131897 -0.112671 1445639791 0.960510 0.217285 0.131897 -0.112671 1445639791 0.960510 0.217285 0.131897 -0.112671 1445639791 0.969543 0.172791 0.136902 -0.106323 1445639791 0.969543 0.172791 0.136902 -0.106323 1445639791 0.969543 0.172791 0.136902 -0.106323 1445639791 0.969543 0.172791 0.136902 -0.106323 1445639791 0.969543 0.172791 0.136902 -0.106323 1445639791 0.969543 0.172791 0.136902 -0.106323 1445639791 0.974182 0.094971 0.133423 -0.155151 1445639791 0.974182 0.094971 0.133423 -0.155151 1445639791 0.974182 0.094971 0.133423 -0.155151 1445639791 0.974182 0.094971 0.133423 -0.155151 1445639791 0.974182 0.094971 0.133423 -0.155151 1445639791 0.963196 0.029114 0.112122 -0.242493 1445639791 0.963196 0.029114 0.112122 -0.242493 1445639791 0.963196 0.029114 0.112122 -0.242493 1445639791 0.963196 0.029114 0.112122 -0.242493 1445639791 0.963196 0.029114 0.112122 -0.242493 1445639791 0.963196 0.029114 0.112122 -0.242493 1445639791 0.932007 -0.006897 0.101013 -0.347900 1445639791 0.932007 -0.006897 0.101013 -0.347900 1445639791 0.932007 -0.006897 0.101013 -0.347900 1445639791 0.932007 -0.006897 0.101013 -0.347900 1445639791 0.932007 -0.006897 0.101013 -0.347900 1445639791 0.932007 -0.006897 0.101013 -0.347900 1445639791 0.932007 -0.006897 0.101013 -0.347900 1445639791 0.898376 0.029053 0.069275 -0.432678 1445639791 0.898376 0.029053 0.069275 -0.432678 1445639791 0.898376 0.029053 0.069275 -0.432678 1445639791 0.898376 0.029053 0.069275 -0.432678 1445639791 0.898376 0.029053 0.069275 -0.432678 1445639791 0.909180 0.052856 0.052673 -0.409607 1445639791 0.909180 0.052856 0.052673 -0.409607 1445639791 0.909180 0.052856 0.052673 -0.409607 1445639791 0.909180 0.052856 0.052673 -0.409607 1445639791 0.909180 0.052856 0.052673 -0.409607 1445639791 0.909180 0.052856 0.052673 -0.409607 1445639791 0.909180 0.052856 0.052673 -0.409607 1445639791 0.936035 0.046387 0.065552 -0.342590 1445639791 0.936035 0.046387 0.065552 -0.342590 1445639791 0.936035 0.046387 0.065552 -0.342590 1445639791 0.936035 0.046387 0.065552 -0.342590 1445639791 0.936035 0.046387 0.065552 -0.342590 1445639792 0.936035 0.046387 0.065552 -0.342590 1445639792 0.953735 0.099670 0.069824 -0.274841 1445639792 0.953735 0.099670 0.069824 -0.274841 1445639792 0.953735 0.099670 0.069824 -0.274841 1445639792 0.953735 0.099670 0.069824 -0.274841 1445639792 0.953735 0.099670 0.069824 -0.274841 1445639792 0.953735 0.099670 0.069824 -0.274841 1445639792 0.953735 0.099670 0.069824 -0.274841 1445639792 0.955200 0.206116 0.086426 -0.193909 1445639792 0.955200 0.206116 0.086426 -0.193909 1445639792 0.955200 0.206116 0.086426 -0.193909 1445639792 0.955200 0.206116 0.086426 -0.193909 1445639792 0.955200 0.206116 0.086426 -0.193909 1445639792 0.955200 0.206116 0.086426 -0.193909 1445639792 0.962708 0.217224 0.097046 -0.128357 1445639792 0.962708 0.217224 0.097046 -0.128357 1445639792 0.962708 0.217224 0.097046 -0.128357 1445639792 0.962708 0.217224 0.097046 -0.128357 1445639792 0.962708 0.217224 0.097046 -0.128357 1445639792 0.962708 0.217224 0.097046 -0.128357 1445639792 0.962036 0.220398 0.097046 -0.128296 1445639792 0.962036 0.220398 0.097046 -0.128296 1445639792 0.962036 0.220398 0.097046 -0.128296 1445639792 0.962036 0.220398 0.097046 -0.128296 1445639792 0.962036 0.220398 0.097046 -0.128296 1445639792 0.962036 0.220398 0.097046 -0.128296 1445639792 0.962036 0.220398 0.097046 -0.128296 1445639792 0.966736 0.162842 0.088684 -0.175903 1445639792 0.966736 0.162842 0.088684 -0.175903 1445639792 0.966736 0.162842 0.088684 -0.175903 1445639792 0.966736 0.162842 0.088684 -0.175903 1445639792 0.966736 0.162842 0.088684 -0.175903 1445639792 0.966736 0.162842 0.088684 -0.175903 1445639792 0.954163 0.110657 0.070862 -0.268860 1445639792 0.954163 0.110657 0.070862 -0.268860 1445639792 0.954163 0.110657 0.070862 -0.268860 1445639792 0.954163 0.110657 0.070862 -0.268860 1445639792 0.954163 0.110657 0.070862 -0.268860 1445639792 0.954163 0.110657 0.070862 -0.268860 1445639792 0.932007 0.023804 0.076538 -0.353333 1445639792 0.932007 0.023804 0.076538 -0.353333 1445639792 0.932007 0.023804 0.076538 -0.353333 1445639792 0.932007 0.023804 0.076538 -0.353333 1445639792 0.932007 0.023804 0.076538 -0.353333 1445639792 0.932007 0.023804 0.076538 -0.353333 1445639792 0.906128 0.017517 0.065186 -0.417542 1445639792 0.906128 0.017517 0.065186 -0.417542 1445639792
[truncated: 164,112 more chars]
