# Supplementary material for: Quaternion-Based Gesture Recognition Using Wireless Wearable Motion Capture Sensors
Source: Sensors (Basel). 2016 Apr 28;16(5):605. doi: 10.3390/s16050605 (PMC4883296; doi:10.3390/s16050605)
Supplement: Supplementary file 1 [file sensors-16-00605-s001.zip › MultiSensorGestureData/P11/1. Jab/Training19.txt]

0.311768 0.619202 -0.247192 0.676941 1445639667 0.311768 0.619202 -0.247192 0.676941 1445639667 0.311768 0.619080 -0.246948 0.677124 1445639667 0.311768 0.619080 -0.246948 0.677124 1445639667 0.311768 0.619080 -0.246948 0.677124 1445639667 0.311768 0.619080 -0.246948 0.677124 1445639667 0.311768 0.619080 -0.246948 0.677124 1445639667 0.311768 0.619080 -0.246948 0.677124 1445639667 0.311768 0.619080 -0.246948 0.677124 1445639667 0.311890 0.618958 -0.246887 0.677185 1445639667 0.311890 0.618958 -0.246887 0.677185 1445639667 0.311890 0.618958 -0.246887 0.677185 1445639667 0.311890 0.618958 -0.246887 0.677185 1445639667 0.311890 0.618958 -0.246887 0.677185 1445639667 0.311890 0.618958 -0.246887 0.677185 1445639667 0.311951 0.618896 -0.246887 0.677185 1445639667 0.311951 0.618896 -0.246887 0.677185 1445639667 0.311951 0.618896 -0.246887 0.677185 1445639667 0.311951 0.618896 -0.246887 0.677185 1445639667 0.311951 0.618896 -0.246887 0.677185 1445639667 0.311951 0.618896 -0.246887 0.677185 1445639667 0.311951 0.619324 -0.247009 0.676819 1445639667 0.311951 0.619324 -0.247009 0.676819 1445639667 0.311951 0.619324 -0.247009 0.676819 1445639667 0.311951 0.619324 -0.247009 0.676819 1445639667 0.311951 0.619324 -0.247009 0.676819 1445639667 0.311951 0.619324 -0.247009 0.676819 1445639667 0.311218 0.619751 -0.246887 0.676758 1445639667 0.311218 0.619751 -0.246887 0.676758 1445639667 0.311218 0.619751 -0.246887 0.676758 1445639667 0.311218 0.619751 -0.246887 0.676758 1445639667 0.311218 0.619751 -0.246887 0.676758 1445639667 0.311218 0.619751 -0.246887 0.676758 1445639667 0.311218 0.619751 -0.246887 0.676758 1445639667 0.305603 0.621765 -0.244995 0.678162 1445639667 0.305603 0.621765 -0.244995 0.678162 1445639667 0.305603 0.621765 -0.244995 0.678162 1445639667 0.305603 0.621765 -0.244995 0.678162 1445639667 0.305603 0.621765 -0.244995 0.678162 1445639667 0.292236 0.628296 -0.236389 0.681091 1445639667 0.292236 0.628296 -0.236389 0.681091 1445639668 0.292236 0.628296 -0.236389 0.681091 1445639668 0.292236 0.628296 -0.236389 0.681091 1445639668 0.292236 0.628296 -0.236389 0.681091 1445639668 0.292236 0.628296 -0.236389 0.681091 1445639668 0.276611 0.635315 -0.219666 0.686646 1445639668 0.276611 0.635315 -0.219666 0.686646 1445639668 0.276611 0.635315 -0.219666 0.686646 1445639668 0.276611 0.635315 -0.219666 0.686646 1445639668 0.276611 0.635315 -0.219666 0.686646 1445639668 0.276611 0.635315 -0.219666 0.686646 1445639668 0.276611 0.635315 -0.219666 0.686646 1445639668 0.265747 0.639709 -0.206360 0.691040 1445639668 0.265747 0.639709 -0.206360 0.691040 1445639668 0.265747 0.639709 -0.206360 0.691040 1445639668 0.265747 0.639709 -0.206360 0.691040 1445639668 0.265747 0.639709 -0.206360 0.691040 1445639668 0.265747 0.639709 -0.206360 0.691040 1445639668 0.265686 0.642822 -0.202637 0.689209 1445639668 0.265686 0.642822 -0.202637 0.689209 1445639668 0.265686 0.642822 -0.202637 0.689209 1445639668 0.265686 0.642822 -0.202637 0.689209 1445639668 0.265686 0.642822 -0.202637 0.689209 1445639668 0.265686 0.642822 -0.202637 0.689209 1445639668 0.265686 0.642822 -0.202637 0.689209 1445639668 0.273132 0.641907 -0.206177 0.686096 1445639668 0.273132 0.641907 -0.206177 0.686096 1445639668 0.273132 0.641907 -0.206177 0.686096 1445639668 0.273132 0.641907 -0.206177 0.686096 1445639668 0.273132 0.641907 -0.206177 0.686096 1445639668 0.273132 0.641907 -0.206177 0.686096 1445639668 0.283630 0.636597 -0.215393 0.683960 1445639668 0.283630 0.636597 -0.215393 0.683960 1445639668 0.283630 0.636597 -0.215393 0.683960 1445639668 0.283630 0.636597 -0.215393 0.683960 1445639668 0.283630 0.636597 -0.215393 0.683960 1445639668 0.283630 0.636597 -0.215393 0.683960 1445639668 0.297424 0.627686 -0.229126 0.681885 1445639668 0.297424 0.627686 -0.229126 0.681885 1445639668 0.297424 0.627686 -0.229126 0.681885 1445639668 0.297424 0.627686 -0.229126 0.681885 1445639668 0.297424 0.627686 -0.229126 0.681885 1445639668 0.297424 0.627686 -0.229126 0.681885 1445639668 0.304321 0.621643 -0.241089 0.680237 1445639668 0.304321 0.621643 -0.241089 0.680237 1445639668 0.304321 0.621643 -0.241089 0.680237 1445639668 0.304321 0.621643 -0.241089 0.680237 1445639668 0.304321 0.621643 -0.241089 0.680237 1445639668 0.304321 0.621643 -0.241089 0.680237 1445639668 0.304321 0.621643 -0.241089 0.680237 1445639668 0.298096 0.620483 -0.242432 0.683594 1445639668 0.298096 0.620483 -0.242432 0.683594 1445639668 0.298096 0.620483 -0.242432 0.683594 1445639668 0.298096 0.620483 -0.242432 0.683594 1445639668 0.298096 0.620483 -0.242432 0.683594 1445639668 0.298096 0.620483 -0.242432 0.683594 1445639668 0.284424 0.628357 -0.229980 0.686523 1445639668 0.284424 0.628357 -0.229980 0.686523 1445639668 0.284424 0.628357 -0.229980 0.686523 1445639668 0.284424 0.628357 -0.229980 0.686523 1445639668 0.284424 0.628357 -0.229980 0.686523 1445639668 0.284424 0.628357 -0.229980 0.686523 1445639668 0.262146 0.637390 -0.209229 0.693665 1445639668 0.262146 0.637390 -0.209229 0.693665 1445639668 0.262146 0.637390 -0.209229 0.693665 1445639668 0.262146 0.637390 -0.209229 0.693665 1445639668 0.262146 0.637390 -0.209229 0.693665 1445639668 0.262146 0.637390 -0.209229 0.693665 1445639668 0.262146 0.637390 -0.209229 0.693665 1445639668 0.237122 0.643921 -0.185181 0.703430 1445639668 0.237122 0.643921 -0.185181 0.703430 1445639668 0.237122 0.643921 -0.185181 0.703430 1445639668 0.237122 0.643921 -0.185181 0.703430 1445639668 0.237122 0.643921 -0.185181 0.703430 1445639668 0.237122 0.643921 -0.185181 0.703430 1445639668 0.223267 0.652954 -0.164551 0.704712 1445639668 0.223267 0.652954 -0.164551 0.704712 1445639668 0.223267 0.652954 -0.164551 0.704712 1445639668 0.223267 0.652954 -0.164551 0.704712 1445639668 0.223267 0.652954 -0.164551 0.704712 1445639668 0.223267 0.652954 -0.164551 0.704712 1445639668 0.224243 0.662292 -0.157776 0.697205 1445639668 0.224243 0.662292 -0.157776 0.697205 1445639668 0.224243 0.662292 -0.157776 0.697205 1445639668 0.224243 0.662292 -0.157776 0.697205 1445639668 0.224243 0.662292 -0.157776 0.697205 1445639668 0.224243 0.662292 -0.157776 0.697205 1445639668 0.231750 0.660583 -0.164307 0.694824 1445639668 0.231750 0.660583 -0.164307 0.694824 1445639668 0.231750 0.660583 -0.164307 0.694824 1445639668 0.231750 0.660583 -0.164307 0.694824 1445639668 0.231750 0.660583 -0.164307 0.694824 1445639668 0.231750 0.660583 -0.164307 0.694824 1445639668 0.247742 0.653320 -0.179626 0.692383 1445639668 0.247742 0.653320 -0.179626 0.692383 1445639668 0.247742 0.653320 -0.179626 0.692383 1445639668 0.247742 0.653320 -0.179626 0.692383 1445639668 0.247742 0.653320 -0.179626 0.692383 1445639668 0.247742 0.653320 -0.179626 0.692383 1445639668 0.265381 0.645813 -0.198120 0.687866 1445639668 0.265381 0.645813 -0.198120 0.687866 1445639668 0.265381 0.645813 -0.198120 0.687866 1445639668 0.265381 0.645813 -0.198120 0.687866 1445639668 0.265381 0.645813 -0.198120 0.687866 1445639668 0.265381 0.645813 -0.198120 0.687866 1445639668 0.274780 0.637451 -0.212952 0.687561 1445639668 0.274780 0.637451 -0.212952 0.687561 1445639668 0.274780 0.637451 -0.212952 0.687561 1445639668 0.274780 0.637451 -0.212952 0.687561 1445639668 0.274780 0.637451 -0.212952 0.687561 1445639668 0.274780 0.637451 -0.212952 0.687561 1445639668 0.273438 0.634827 -0.220886 0.688049 1445639668 0.273438 0.634827 -0.220886 0.688049 1445639668 0.273438 0.634827 -0.220886 0.688049 1445639668 0.273438 0.634827 -0.220886 0.688049 1445639669 0.273438 0.634827 -0.220886 0.688049 1445639669 0.273438 0.634827 -0.220886 0.688049 1445639669 0.273438 0.634827 -0.220886 0.688049 1445639669 0.275391 0.635864 -0.219788 0.686584 1445639669 0.275391 0.635864 -0.219788 0.686584 1445639669 0.275391 0.635864 -0.219788 0.686584 1445639669 0.275391 0.635864 -0.219788 0.686584 1445639669 0.275391 0.635864 -0.219788 0.686584 1445639669 0.275391 0.635864 -0.219788 0.686584 1445639669 0.275208 0.635498 -0.211731 0.689575 1445639669 0.275208 0.635498 -0.211731 0.689575 1445639669 0.275208 0.635498 -0.211731 0.689575 1445639669 0.275208 0.635498 -0.211731 0.689575 1445639669 0.275208 0.635498 -0.211731 0.689575 1445639669 0.275208 0.635498 -0.211731 0.689575 1445639669 0.275208 0.635498 -0.211731 0.689575 1445639669 0.266052 0.636780 -0.206360 0.693604 1445639669 0.266052 0.636780 -0.206360 0.693604 1445639669 0.266052 0.636780 -0.206360 0.693604 1445639669 0.266052 0.636780 -0.206360 0.693604 1445639669 0.266052 0.636780 -0.206360 0.693604 1445639669 0.266052 0.636780 -0.206360 0.693604 1445639669 0.250610 0.643738 -0.194092 0.696472 1445639669 0.250610 0.643738 -0.194092 0.696472 1445639669 0.250610 0.643738 -0.194092 0.696472 1445639669 0.250610 0.643738 -0.194092 0.696472 1445639669 0.250610 0.643738 -0.194092 0.696472 1445639669 0.250610 0.643738 -0.194092 0.696472 1445639669 0.250610 0.643738 -0.194092 0.696472 1445639669 0.241577 0.654358 -0.179688 0.693604 1445639669 0.241577 0.654358 -0.179688 0.693604 1445639669 0.241577 0.654358 -0.179688 0.693604 1445639669 0.241577 0.654358 -0.179688 0.693604 1445639669 0.241577 0.654358 -0.179688 0.693604 1445639669 0.241577 0.654358 -0.179688 0.693604 1445639669 0.234253 0.662292 -0.171082 0.690735 1445639669 0.234253 0.662292 -0.171082 0.690735 1445639669 0.234253 0.662292 -0.171082 0.690735 1445639669 0.234253 0.662292 -0.171082 0.690735 1445639669 0.234253 0.662292 -0.171082 0.690735 1445639669 0.234253 0.662292 -0.171082 0.690735 1445639669 0.234253 0.662292 -0.171082 0.690735 1445639669 0.229187 0.661194 -0.163025 0.695435 1445639669 0.229187 0.661194 -0.163025 0.695435 1445639669 0.229187 0.661194 -0.163025 0.695435 1445639669 0.229187 0.661194 -0.163025 0.695435 1445639669 0.229187 0.661194 -0.163025 0.695435 1445639669 0.229187 0.661194 -0.163025 0.695435 1445639669 0.234009 0.661072 -0.162598 0.694031 1445639669 0.234009 0.661072 -0.162598 0.694031 1445639669 0.234009 0.661072 -0.162598 0.694031 1445639669 0.234009 0.661072 -0.162598 0.694031 1445639669 0.234009 0.661072 -0.162598 0.694031 1445639669 0.234009 0.661072 -0.162598 0.694031 1445639669 0.247986 0.653748 -0.172485 0.693726 1445639669 0.247986 0.653748 -0.172485 0.693726 1445639669 0.247986 0.653748 -0.172485 0.693726 1445639669 0.247986 0.653748 -0.172485 0.693726 1445639669 0.247986 0.653748 -0.172485 0.693726 1445639669 0.247986 0.653748 -0.172485 0.693726 1445639669 0.247986 0.653748 -0.172485 0.693726 1445639669 0.269775 0.641968 -0.195313 0.690552 1445639669 0.269775 0.641968 -0.195313 0.690552 1445639669 0.269775 0.641968 -0.195313 0.690552 1445639669 0.269775 0.641968 -0.195313 0.690552 1445639669 0.269775 0.641968 -0.195313 0.690552 1445639669 0.269775 0.641968 -0.195313 0.690552 1445639669 0.282959 0.630127 -0.212708 0.691101 1445639669 0.282959 0.630127 -0.212708 0.691101 1445639669 0.282959 0.630127 -0.212708 0.691101 1445639669 0.282959 0.630127 -0.212708 0.691101 1445639669 0.282959 0.630127 -0.212708 0.691101 1445639669 0.282959 0.630127 -0.212708 0.691101 1445639669 0.281128 0.625549 -0.218750 0.694031 1445639669 0.281128 0.625549 -0.218750 0.694031 1445639669 0.281128 0.625549 -0.218750 0.694031 1445639669 0.281128 0.625549 -0.218750 0.694031 1445639669 0.281128 0.625549 -0.218750 0.694031 1445639669 0.281128 0.625549 -0.218750 0.694031 1445639669 0.274231 0.629456 -0.211670 0.695496 1445639669 0.274231 0.629456 -0.211670 0.695496 1445639669 0.274231 0.629456 -0.211670 0.695496 1445639669 0.274231 0.629456 -0.211670 0.695496 1445639669 0.274231 0.629456 -0.211670 0.695496 1445639669 0.274231 0.629456 -0.211670 0.695496 1445639669 0.274231 0.629456 -0.211670 0.695496 1445639669 0.269470 0.634155 -0.201172 0.696167 1445639669 0.269470 0.634155 -0.201172 0.696167 1445639669 0.269470 0.634155 -0.201172 0.696167 1445639669 0.269470 0.634155 -0.201172 0.696167 1445639669 0.269470 0.634155 -0.201172 0.696167 1445639669 0.269470 0.634155 -0.201172 0.696167 1445639669 0.258850 0.637268 -0.193726 0.699463 1445639669 0.258850 0.637268 -0.193726 0.699463 1445639669 0.258850 0.637268 -0.193726 0.699463 1445639669 0.258850 0.637268 -0.193726 0.699463 1445639669 0.258850 0.637268 -0.193726 0.699463 1445639669 0.258850 0.637268 -0.193726 0.699463 1445639669 0.258850 0.637268 -0.193726 0.699463 1445639669 0.243896 0.644592 -0.184387 0.700623 1445639669 0.243896 0.644592 -0.184387 0.700623 1445639669 0.243896 0.644592 -0.184387 0.700623 1445639669 0.243896 0.644592 -0.184387 0.700623 1445639669 0.243896 0.644592 -0.184387 0.700623 1445639669 0.243896 0.644592 -0.184387 0.700623 1445639669 0.232605 0.654053 -0.171143 0.699097 1445639669 0.232605 0.654053 -0.171143 0.699097 1445639669 0.232605 0.654053 -0.171143 0.699097 1445639669 0.232605 0.654053 -0.171143 0.699097 1445639669 0.232605 0.654053 -0.171143 0.699097 1445639669 0.232605 0.654053 -0.171143 0.699097 1445639669 0.231323 0.657471 -0.163574 0.698120 1445639669 0.231323 0.657471 -0.163574 0.698120 1445639669 0.231323 0.657471 -0.163574 0.698120 1445639669 0.231323 0.657471 -0.163574 0.698120 1445639670 0.231323 0.657471 -0.163574 0.698120 1445639670 0.231323 0.657471 -0.163574 0.698120 1445639670 0.236572 0.657837 -0.166077 0.695435 1445639670 0.236572 0.657837 -0.166077 0.695435 1445639670 0.236572 0.657837 -0.166077 0.695435 1445639670 0.236572 0.657837 -0.166077 0.695435 1445639670 0.236572 0.657837 -0.166077 0.695435 1445639670 0.236572 0.657837 -0.166077 0.695435 1445639670 0.236572 0.657837 -0.166077 0.695435 1445639670 0.244751 0.657349 -0.173157 0.691284 1445639670 0.244751 0.657349 -0.173157 0.691284 1445639670 0.244751 0.657349 -0.173157 0.691284 1445639670 0.244751 0.657349 -0.173157 0.691284 1445639670 0.244751 0.657349 -0.173157 0.691284 1445639670 0.244751 0.657349 -0.173157 0.691284 1445639670 0.252319 0.653687 -0.182129 0.689758 1445639670 0.252319 0.653687 -0.182129 0.689758 1445639670 0.252319 0.653687 -0.182129 0.689758 1445639670 0.252319 0.653687 -0.182129 0.689758 1445639670 0.252319 0.653687 -0.182129 0.689758 1445639670 0.252319 0.653687 -0.182129 0.689758 1445639670 0.259949 0.648621 -0.191772 0.689087 1445639670 0.259949 0.648621 -0.191772 0.689087 1445639670 0.259949 0.648621 -0.191772 0.689087 1445639670 0.259949 0.648621 -0.191772 0.689087 1445639670 0.259949 0.648621 -0.191772 0.689087 1445639670 0.259949 0.648621 -0.191772 0.689087 1445639670 0.259949 0.648621 -0.191772 0.689087 1445639670 0.271851 0.642029 -0.203308 0.687378 1445639670 0.271851 0.642029 -0.203308 0.687378 1445639670 0.271851 0.642029 -0.203308 0.687378 1445639670 0.271851 0.642029 -0.203308 0.687378 1445639670 0.271851 0.642029 -0.203308 0.687378 1445639670 0.271851 0.642029 -0.203308 0.687378 1445639670 0.280396 0.633240 -0.214600 0.688660 1445639670 0.280396 0.633240 -0.214600 0.688660 1445639670 0.280396 0.633240 -0.214600 0.688660 1445639670 0.280396 0.633240 -0.214600 0.688660 1445639670 0.280396 0.633240 -0.214600 0.688660 1445639670 0.280396 0.633240 -0.214600 0.688660 1445639670 0.278931 0.631531 -0.218323 0.689636 1445639670 0.278931 0.631531 -0.218323 0.689636 1445639670 0.278931 0.631531 -0.218323 0.689636 1445639670 0.278931 0.631531 -0.218323 0.689636 1445639670 0.278931 0.631531 -0.218323 0.689636 1445639670 0.278931 0.631531 -0.218323 0.689636 1445639670 0.278931 0.631531 -0.218323 0.689636 1445639670 0.277832 0.634094 -0.212097 0.689697 1445639670 0.277832 0.634094 -0.212097 0.689697 1445639670 0.277832 0.634094 -0.212097 0.689697 1445639670 0.277832 0.634094 -0.212097 0.689697 1445639670 0.277832 0.634094 -0.212097 0.689697 1445639670 0.277832 0.634094 -0.212097 0.689697 1445639670 0.277832 0.634094 -0.212097 0.689697 1445639670 0.276001 0.635376 -0.206177 0.691040 1445639670 0.276001 0.635376 -0.206177 0.691040 1445639670 0.276001 0.635376 -0.206177 0.691040 1445639670 0.276001 0.635376 -0.206177 0.691040 1445639670 0.276001 0.635376 -0.206177 0.691040 1445639670 0.276001 0.635376 -0.206177 0.691040 1445639670 0.263916 0.638611 -0.202087 0.693970 1445639670 0.263916 0.638611 -0.202087 0.693970 1445639670 0.263916 0.638611 -0.202087 0.693970 1445639670 0.263916 0.638611 -0.202087 0.693970 1445639670 0.263916 0.638611 -0.202087 0.693970 1445639670 0.263916 0.638611 -0.202087 0.693970 1445639670 0.246033 0.646729 -0.188660 0.696838 1445639670 0.246033 0.646729 -0.188660 0.696838 1445639670 0.246033 0.646729 -0.188660 0.696838 1445639670 0.246033 0.646729 -0.188660 0.696838 1445639670 0.246033 0.646729 -0.188660 0.696838 1445639670 0.246033 0.646729 -0.188660 0.696838 1445639670 0.246033 0.646729 -0.188660 0.696838 1445639670 0.229370 0.656311 -0.169128 0.698486 1445639670 0.229370 0.656311 -0.169128 0.698486 1445639670 0.229370 0.656311 -0.169128 0.698486 1445639670 0.229370 0.656311 -0.169128 0.698486 1445639670 0.229370 0.656311 -0.169128 0.698486 1445639670 0.229370 0.656311 -0.169128 0.698486 1445639670 0.222168 0.661011 -0.158325 0.698975 1445639670 0.222168 0.661011 -0.158325 0.698975 1445639670 0.222168 0.661011 -0.158325 0.698975 1445639670 0.222168 0.661011 -0.158325 0.698975 1445639670 0.222168 0.661011 -0.158325 0.698975 1445639670 0.222168 0.661011 -0.158325 0.698975 1445639670 0.227844 0.660278 -0.158936 0.697693 1445639670 0.227844 0.660278 -0.158936 0.697693 1445639670 0.227844 0.660278 -0.158936 0.697693 1445639670 0.227844 0.660278 -0.158936 0.697693 1445639670 0.227844 0.660278 -0.158936 0.697693 1445639670 0.227844 0.660278 -0.158936 0.697693 1445639670 0.237610 0.658264 -0.166199 0.694641 1445639670 0.237610 0.658264 -0.166199 0.694641 1445639670 0.237610 0.658264 -0.166199 0.694641 1445639670 0.237610 0.658264 -0.166199 0.694641 1445639670 0.237610 0.658264 -0.166199 0.694641 1445639670 0.237610 0.658264 -0.166199 0.694641 1445639670 0.237610 0.658264 -0.166199 0.694641 1445639670 0.247742 0.651184 -0.177856 0.694885 1445639670 0.247742 0.651184 -0.177856 0.694885 1445639670 0.247742 0.651184 -0.177856 0.694885 1445639670 0.247742 0.651184 -0.177856 0.694885 1445639670 0.247742 0.651184 -0.177856 0.694885 1445639670 0.247742 0.651184 -0.177856 0.694885 1445639670 0.258850 0.645630 -0.190308 0.692749 1445639670 0.258850 0.645630 -0.190308 0.692749 1445639670 0.258850 0.645630 -0.190308 0.692749 1445639670 0.258850 0.645630 -0.190308 0.692749 1445639670 0.258850 0.645630 -0.190308 0.692749 1445639670 0.258850 0.645630 -0.190308 0.692749 1445639670 0.271362 0.639160 -0.202759 0.690369 1445639670 0.271362 0.639160 -0.202759 0.690369 1445639670 0.271362 0.639160 -0.202759 0.690369 1445639670 0.271362 0.639160 -0.202759 0.690369 1445639670 0.271362 0.639160 -0.202759 0.690369 1445639670 0.271362 0.639160 -0.202759 0.690369 1445639671 0.271362 0.639160 -0.202759 0.690369 1445639671 0.276794 0.631409 -0.214050 0.691956 1445639671 0.276794 0.631409 -0.214050 0.691956 1445639671 0.276794 0.631409 -0.214050 0.691956 1445639671 0.276794 0.631409 -0.214050 0.691956 1445639671 0.276794 0.631409 -0.214050 0.691956 1445639671 0.276794 0.631409 -0.214050 0.691956 1445639671 0.271851 0.631836 -0.213867 0.693542 1445639671 0.271851 0.631836 -0.213867 0.693542 1445639671 0.271851 0.631836 -0.213867 0.693542 1445639671 0.271851 0.631836 -0.213867 0.693542 1445639671 0.271851 0.631836 -0.213867 0.693542 1445639671 0.271851 0.631836 -0.213867 0.693542 1445639671 0.271851 0.631836 -0.213867 0.693542 1445639671 0.260620 0.638855 -0.201050 0.695313 1445639671 0.260620 0.638855 -0.201050 0.695313 1445639671 0.260620 0.638855 -0.201050 0.695313 1445639671 0.260620 0.638855 -0.201050 0.695313 1445639671 0.260620 0.638855 -0.201050 0.695313 1445639671 0.260620 0.638855 -0.201050 0.695313 1445639671 0.260620 0.638855 -0.201050 0.695313 1445639671 0.242432 0.644958 -0.185364 0.700623 1445639671 0.242432 0.644958 -0.185364 0.700623 1445639671 0.242432 0.644958 -0.185364 0.700623 1445639671 0.242432 0.644958 -0.185364 0.700623 1445639671 0.242432 0.644958 -0.185364 0.700623 1445639671 0.242432 0.644958 -0.185364 0.700623 1445639671 0.218506 0.651550 -0.166077 0.707153 1445639671 0.218506 0.651550 -0.166077 0.707153 1445639671 0.218506 0.651550 -0.166077 0.707153 1445639671 0.218506 0.651550 -0.166077 0.707153 1445639671 0.218506 0.651550 -0.166077 0.707153 1445639671 0.218506 0.651550 -0.166077 0.707153 1445639671 0.197449 0.662354 -0.143616 0.708252 1445639671 0.197449 0.662354 -0.143616 0.708252 1445639671 0.197449 0.662354 -0.143616 0.708252 1445639671 0.197449 0.662354 -0.143616 0.708252 1445639671 0.197449 0.662354 -0.143616 0.708252 1445639671 0.197449 0.662354 -0.143616 0.708252 1445639671 0.194031 0.668945 -0.132446 0.705139 1445639671 0.194031 0.668945 -0.132446 0.705139 1445639671 0.194031 0.668945 -0.132446 0.705139 1445639671 0.194031 0.668945 -0.132446 0.705139 1445639671 0.194031 0.668945 -0.132446 0.705139 1445639671 0.194031 0.668945 -0.132446 0.705139 1445639671 0.204468 0.667053 -0.135986 0.703308 1445639671 0.204468 0.667053 -0.135986 0.703308 1445639671 0.204468 0.667053 -0.135986 0.703308 1445639671 0.204468 0.667053 -0.135986 0.703308 1445639671 0.204468 0.667053 -0.135986 0.703308 1445639671 0.204468 0.667053 -0.135986 0.703308 1445639671 0.204468 0.667053 -0.135986 0.703308 1445639671 0.218384 0.662048 -0.150085 0.700989 1445639671 0.218384 0.662048 -0.150085 0.700989 1445639671 0.218384 0.662048 -0.150085 0.700989 1445639671 0.218384 0.662048 -0.150085 0.700989 1445639671 0.218384 0.662048 -0.150085 0.700989 1445639671 0.218384 0.662048 -0.150085 0.700989 1445639671 0.231140 0.656555 -0.163330 0.699097 1445639671 0.231140 0.656555 -0.163330 0.699097 1445639671 0.231140 0.656555 -0.163330 0.699097 1445639671 0.231140 0.656555 -0.163330 0.699097 1445639671 0.231140 0.656555 -0.163330 0.699097 1445639671 0.231140 0.656555 -0.163330 0.699097 1445639671 0.231140 0.656555 -0.163330 0.699097 1445639671 0.245178 0.652527 -0.177307 0.694702 1445639671 0.245178 0.652527 -0.177307 0.694702 1445639671 0.245178 0.652527 -0.177307 0.694702 1445639671 0.245178 0.652527 -0.177307 0.694702 1445639671 0.245178 0.652527 -0.177307 0.694702 1445639671 0.245178 0.652527 -0.177307 0.694702 1445639671 0.258484 0.647522 -0.191589 0.690735 1445639671 0.258484 0.647522 -0.191589 0.690735 1445639671 0.258484 0.647522 -0.191589 0.690735 1445639671 0.258484 0.647522 -0.191589 0.690735 1445639671 0.258484 0.647522 -0.191589 0.690735 1445639671 0.258484 0.647522 -0.191589 0.690735 1445639671 0.258484 0.647522 -0.191589 0.690735 1445639671 0.261719 0.643616 -0.201660 0.690308 1445639671 0.261719 0.643616 -0.201660 0.690308 1445639671 0.261719 0.643616 -0.201660 0.690308 1445639671 0.261719 0.643616 -0.201660 0.690308 1445639671 0.261719 0.643616 -0.201660 0.690308 1445639671 0.261719 0.643616 -0.201660 0.690308 1445639671 0.260010 0.642517 -0.203491 0.691406 1445639671 0.260010 0.642517 -0.203491 0.691406 1445639671 0.260010 0.642517 -0.203491 0.691406 1445639671 0.260010 0.642517 -0.203491 0.691406 1445639671 0.260010 0.642517 -0.203491 0.691406 1445639671 0.260010 0.642517 -0.203491 0.691406 1445639671 0.258728 0.643677 -0.198792 0.692200 1445639671 0.258728 0.643677 -0.198792 0.692200 1445639671 0.258728 0.643677 -0.198792 0.692200 1445639671 0.258728 0.643677 -0.198792 0.692200 1445639671 0.258728 0.643677 -0.198792 0.692200 1445639671 0.258728 0.643677 -0.198792 0.692200 1445639671 0.258728 0.643677 -0.198792 0.692200 1445639671 0.251099 0.646545 -0.190369 0.694702 1445639671 0.251099 0.646545 -0.190369 0.694702 1445639671 0.251099 0.646545 -0.190369 0.694702 1445639671 0.251099 0.646545 -0.190369 0.694702 1445639671 0.251099 0.646545 -0.190369 0.694702 1445639671 0.251099 0.646545 -0.190369 0.694702 1445639671 0.235107 0.651184 -0.177368 0.699402 1445639671 0.235107 0.651184 -0.177368 0.699402 1445639671 0.235107 0.651184 -0.177368 0.699402 1445639671 0.235107 0.651184 -0.177368 0.699402 1445639671 0.235107 0.651184 -0.177368 0.699402 1445639671 0.235107 0.651184 -0.177368 0.699402 1445639671 0.219788 0.657410 -0.159729 0.702820 1445639671 0.219788 0.657410 -0.159729 0.702820 1445639671 0.219788 0.657410 -0.159729 0.702820 1445639671 0.219788 0.657410 -0.159729 0.702820 1445639671 0.219788 0.657410 -0.159729 0.702820 1445639671 0.219788 0.657410 -0.159729 0.702820 1445639672 0.215332 0.661377 -0.149353 0.702759 1445639672 0.215332 0.661377 -0.149353 0.702759 1445639672 0.215332 0.661377 -0.149353 0.702759 1445639672 0.215332 0.661377 -0.149353 0.702759 1445639672 0.215332 0.661377 -0.149353 0.702759 1445639672 0.215332 0.661377 -0.149353 0.702759 1445639672 0.221497 0.662354 -0.150940 0.699524 1445639672 0.221497 0.662354 -0.150940 0.699524 1445639672 0.221497 0.662354 -0.150940 0.699524 1445639672 0.221497 0.662354 -0.150940 0.699524 1445639672 0.221497 0.662354 -0.150940 0.699524 1445639672 0.221497 0.662354 -0.150940 0.699524 1445639672 0.221497 0.662354 -0.150940 0.699524 1445639672 0.235901 0.658447 -0.163391 0.695679 1445639672 0.235901 0.658447 -0.163391 0.695679 1445639672 0.235901 0.658447 -0.163391 0.695679 1445639672 0.235901 0.658447 -0.163391 0.695679 1445639672 0.235901 0.658447 -0.163391 0.695679 1445639672 0.235901 0.658447 -0.163391 0.695679 1445639672 0.249695 0.651733 -0.177368 0.693787 1445639672 0.249695 0.651733 -0.177368 0.693787 1445639672 0.249695 0.651733 -0.177368 0.693787 1445639672 0.249695 0.651733 -0.177368 0.693787 1445639672 0.249695 0.651733 -0.177368 0.693787 1445639672 0.249695 0.651733 -0.177368 0.693787 1445639672 0.261597 0.646729 -0.190918 0.690491 1445639672 0.261597 0.646729 -0.190918 0.690491 1445639672 0.261597 0.646729 -0.190918 0.690491 1445639672 0.261597 0.646729 -0.190918 0.690491 1445639672 0.261597 0.646729 -0.190918 0.690491 1445639672 0.261597 0.646729 -0.190918 0.690491 1445639672 0.273315 0.641846 -0.204224 0.686707 1445639672 0.273315 0.641846 -0.204224 0.686707 1445639672 0.273315 0.641846 -0.204224 0.686707 1445639672 0.273315 0.641846 -0.204224 0.686707 1445639672 0.273315 0.641846 -0.204224 0.686707 1445639672 0.273315 0.641846 -0.204224 0.686707 1445639672 0.273315 0.641846 -0.204224 0.686707 1445639672 0.278320 0.636780 -0.214417 0.686279 1445639672 0.278320 0.636780 -0.214417 0.686279 1445639672 0.278320 0.636780 -0.214417 0.686279 1445639672 0.278320 0.636780 -0.214417 0.686279 1445639672 0.278320 0.636780 -0.214417 0.686279 1445639672 0.278320 0.636780 -0.214417 0.686279 1445639672 0.273254 0.637146 -0.212708 0.688538 1445639672 0.273254 0.637146 -0.212708 0.688538 1445639672 0.273254 0.637146 -0.212708 0.688538 1445639672 0.273254 0.637146 -0.212708 0.688538 1445639672 0.273254 0.637146 -0.212708 0.688538 1445639672 0.273254 0.637146 -0.212708 0.688538 1445639672 0.265564 0.641174 -0.202393 0.690857 1445639672 0.265564 0.641174 -0.202393 0.690857 1445639672 0.265564 0.641174 -0.202393 0.690857 1445639672 0.265564 0.641174 -0.202393 0.690857 1445639672 0.265564 0.641174 -0.202393 0.690857 1445639672 0.265564 0.641174 -0.202393 0.690857 1445639672 0.253906 0.644470 -0.189270 0.695923 1445639672 0.253906 0.644470 -0.189270 0.695923 1445639672 0.253906 0.644470 -0.189270 0.695923 1445639672 0.253906 0.644470 -0.189270 0.695923 1445639672 0.253906 0.644470 -0.189270 0.695923 1445639672 0.253906 0.644470 -0.189270 0.695923 1445639672 0.239319 0.648010 -0.175232 0.701416 1445639672 0.239319 0.648010 -0.175232 0.701416 1445639672 0.239319 0.648010 -0.175232 0.701416 1445639672 0.239319 0.648010 -0.175232 0.701416 1445639672 0.239319 0.648010 -0.175232 0.701416 1445639672 0.239319 0.648010 -0.175232 0.701416 1445639672 0.227295 0.654236 -0.160645 0.703125 1445639672 0.227295 0.654236 -0.160645 0.703125 1445639672 0.227295 0.654236 -0.160645 0.703125 1445639672 0.227295 0.654236 -0.160645 0.703125 1445639672 0.227295 0.654236 -0.160645 0.703125 1445639672 0.227295 0.654236 -0.160645 0.703125 1445639672 0.223022 0.658325 -0.151733 0.702698 1445639672 0.223022 0.658325 -0.151733 0.702698 1445639672 0.223022 0.658325 -0.151733 0.702698 1445639672 0.223022 0.658325 -0.151733 0.702698 1445639672 0.223022 0.658325 -0.151733 0.702698 1445639672 0.223022 0.658325 -0.151733 0.702698 1445639672 0.223022 0.658325 -0.151733 0.702698 1445639672 0.229065 0.657837 -0.153564 0.700806 1445639672 0.229065 0.657837 -0.153564 0.700806 1445639672 0.229065 0.657837 -0.153564 0.700806 1445639672 0.229065 0.657837 -0.153564 0.700806 1445639672 0.229065 0.657837 -0.153564 0.700806 1445639672 0.240967 0.654358 -0.162842 0.697937 1445639672 0.240967 0.654358 -0.162842 0.697937 1445639672 0.240967 0.654358 -0.162842 0.697937 1445639672 0.240967 0.654358 -0.162842 0.697937 1445639672 0.240967 0.654358 -0.162842 0.697937 1445639672 0.240967 0.654358 -0.162842 0.697937 1445639672 0.240967 0.654358 -0.162842 0.697937 1445639672 0.251160 0.649475 -0.173828 0.696289 1445639672 0.251160 0.649475 -0.173828 0.696289 1445639672 0.251160 0.649475 -0.173828 0.696289 1445639672 0.251160 0.649475 -0.173828 0.696289 1445639672 0.251160 0.649475 -0.173828 0.696289 1445639672 0.251160 0.649475 -0.173828 0.696289 1445639672 0.263306 0.644836 -0.186890 0.692688 1445639672 0.263306 0.644836 -0.186890 0.692688 1445639672 0.263306 0.644836 -0.186890 0.692688 1445639672 0.263306 0.644836 -0.186890 0.692688 1445639672 0.263306 0.644836 -0.186890 0.692688 1445639672 0.263306 0.644836 -0.186890 0.692688 1445639672 0.276550 0.639038 -0.202637 0.688477 1445639672 0.276550 0.639038 -0.202637 0.688477 1445639672 0.276550 0.639038 -0.202637 0.688477 1445639672 0.276550 0.639038 -0.202637 0.688477 1445639672 0.276550 0.639038 -0.202637 0.688477 1445639672 0.276550 0.639038 -0.202637 0.688477 1445639672 0.276550 0.639038 -0.202637 0.688477 1445639672 0.278564 0.633728 -0.210754 0.690186 1445639673 0.278564 0.633728 -0.210754 0.690186 1445639673 0.278564 0.633728 -0.210754 0.690186 1445639673 0.278564 0.633728 -0.210754 0.690186 1445639673 
0.307739 0.614990 -0.252563 0.680542 1445639678 0.307739 0.614990 -0.252563 0.680542 1445639678 0.307739 0.614990 -0.252563 0.680542 1445639678 0.307739 0.614990 -0.252563 0.680542 1445639678 0.317444 0.610779 -0.263733 0.675720 1445639678 0.317444 0.610779 -0.263733 0.675720 1445639678 0.317444 0.610779 -0.263733 0.675720 1445639678 0.317444 0.610779 -0.263733 0.675720 1445639678 0.317444 0.610779 -0.263733 0.675720 1445639678 0.317444 0.610779 -0.263733 0.675720 1445639678 0.314575 0.608826 -0.261719 0.679565 1445639678 0.314575 0.608826 -0.261719 0.679565 1445639678 0.314575 0.608826 -0.261719 0.679565 1445639678 0.314575 0.608826 -0.261719 0.679565 1445639678 0.314575 0.608826 -0.261719 0.679565 1445639678 0.314575 0.608826 -0.261719 0.679565 1445639678 0.299988 0.610046 -0.251038 0.689026 1445639678 0.299988 0.610046 -0.251038 0.689026 1445639678 0.299988 0.610046 -0.251038 0.689026 1445639678 0.299988 0.610046 -0.251038 0.689026 1445639678 0.299988 0.610046 -0.251038 0.689026 1445639678 0.299988 0.610046 -0.251038 0.689026 1445639678 0.283142 0.614380 -0.232849 0.698669 1445639678 0.283142 0.614380 -0.232849 0.698669 1445639678 0.283142 0.614380 -0.232849 0.698669 1445639678 0.283142 0.614380 -0.232849 0.698669 1445639678 0.283142 0.614380 -0.232849 0.698669 1445639678 0.283142 0.614380 -0.232849 0.698669 1445639678 0.279419 0.615295 -0.216064 0.704651 1445639678 0.279419 0.615295 -0.216064 0.704651 1445639678 0.279419 0.615295 -0.216064 0.704651 1445639678 0.279419 0.615295 -0.216064 0.704651 1445639678 0.279419 0.615295 -0.216064 0.704651 1445639678 0.279419 0.615295 -0.216064 0.704651 1445639678 0.279419 0.615295 -0.216064 0.704651 1445639678 0.286987 0.618225 -0.214478 0.699524 1445639678 0.286987 0.618225 -0.214478 0.699524 1445639678 0.286987 0.618225 -0.214478 0.699524 1445639678 0.286987 0.618225 -0.214478 0.699524 1445639678 0.286987 0.618225 -0.214478 0.699524 1445639678 0.286987 0.618225 -0.214478 0.699524 1445639678 0.297974 0.620178 -0.228455 0.688721 1445639678 0.297974 0.620178 -0.228455 0.688721 1445639678 0.297974 0.620178 -0.228455 0.688721 1445639678 0.297974 0.620178 -0.228455 0.688721 1445639678 0.297974 0.620178 -0.228455 0.688721 1445639678 0.297974 0.620178 -0.228455 0.688721 1445639678 0.297974 0.620178 -0.228455 0.688721 1445639678 0.309998 0.616394 -0.246033 0.680725 1445639679 0.309998 0.616394 -0.246033 0.680725 1445639679 0.309998 0.616394 -0.246033 0.680725 1445639679 0.309998 0.616394 -0.246033 0.680725 1445639679 0.309998 0.616394 -0.246033 0.680725 1445639679 0.309998 0.616394 -0.246033 0.680725 1445639679 0.325439 0.609375 -0.261902 0.673828 1445639679 0.325439 0.609375 -0.261902 0.673828 1445639679 0.325439 0.609375 -0.261902 0.673828 1445639679 0.325439 0.609375 -0.261902 0.673828 1445639679 0.325439 0.609375 -0.261902 0.673828 1445639679 0.325439 0.609375 -0.261902 0.673828 1445639679 0.340942 0.605469 -0.281128 0.661865 1445639679 0.340942 0.605469 -0.281128 0.661865 1445639679 0.340942 0.605469 -0.281128 0.661865 1445639679 0.340942 0.605469 -0.281128 0.661865 1445639679 0.340942 0.605469 -0.281128 0.661865 1445639679 0.340942 0.605469 -0.281128 0.661865 1445639679 0.340942 0.605469 -0.281128 0.661865 1445639679 0.346985 0.602173 -0.294617 0.655823 1445639679 0.346985 0.602173 -0.294617 0.655823 1445639679 0.346985 0.602173 -0.294617 0.655823 1445639679 0.346985 0.602173 -0.294617 0.655823 1445639679 0.346985 0.602173 -0.294617 0.655823 1445639679 0.346985 0.602173 -0.294617 0.655823 1445639679 0.341064 0.601807 -0.292664 0.660095 1445639679 0.341064 0.601807 -0.292664 0.660095 1445639679 0.341064 0.601807 -0.292664 0.660095 1445639679 0.341064 0.601807 -0.292664 0.660095 1445639679 0.341064 0.601807 -0.292664 0.660095 1445639679 0.341064 0.601807 -0.292664 0.660095 1445639679 0.341064 0.601807 -0.292664 0.660095 1445639679 0.332214 0.603271 -0.283752 0.667114 1445639679 0.332214 0.603271 -0.283752 0.667114 1445639679 0.332214 0.603271 -0.283752 0.667114 1445639679 0.332214 0.603271 -0.283752 0.667114 1445639679 0.332214 0.603271 -0.283752 0.667114 1445639679 0.332214 0.603271 -0.283752 0.667114 1445639679 0.332214 0.603271 -0.283752 0.667114 1445639679 0.319885 0.607056 -0.269958 0.675415 1445639679 0.319885 0.607056 -0.269958 0.675415 1445639679 0.319885 0.607056 -0.269958 0.675415 1445639679 0.319885 0.607056 -0.269958 0.675415 1445639679 0.319885 0.607056 -0.269958 0.675415 1445639679 0.319885 0.607056 -0.269958 0.675415 1445639679 0.307739 0.610046 -0.252991 0.684875 1445639679 0.307739 0.610046 -0.252991 0.684875 1445639679 0.307739 0.610046 -0.252991 0.684875 1445639679 0.307739 0.610046 -0.252991 0.684875 1445639679 0.307739 0.610046 -0.252991 0.684875 1445639679 0.307739 0.610046 -0.252991 0.684875 1445639679 0.310242 0.610535 -0.245300 0.686096 1445639679 0.310242 0.610535 -0.245300 0.686096 1445639679 0.310242 0.610535 -0.245300 0.686096 1445639679 0.310242 0.610535 -0.245300 0.686096 1445639679 0.310242 0.610535 -0.245300 0.686096 1445639679 0.310242 0.610535 -0.245300 0.686096 1445639679 0.319031 0.611511 -0.254333 0.677856 1445639679 0.319031 0.611511 -0.254333 0.677856 1445639679 0.319031 0.611511 -0.254333 0.677856 1445639679 0.319031 0.611511 -0.254333 0.677856 1445639679 0.319031 0.611511 -0.254333 0.677856 1445639679 0.319031 0.611511 -0.254333 0.677856 1445639679 0.319031 0.611511 -0.254333 0.677856 1445639679 0.325562 0.610657 -0.268494 0.670044 1445639679 0.325562 0.610657 -0.268494 0.670044 1445639679 0.325562 0.610657 -0.268494 0.670044 1445639679 0.325562 0.610657 -0.268494 0.670044 1445639679 0.325562 0.610657 -0.268494 0.670044 1445639679 0.325562 0.610657 -0.268494 0.670044 1445639679 0.338257 0.605286 -0.279053 0.664307 1445639679 0.338257 0.605286 -0.279053 0.664307 1445639679 0.338257 0.605286 -0.279053 0.664307 1445639679 0.338257 0.605286 -0.279053 0.664307 1445639679 0.338257 0.605286 -0.279053 0.664307 1445639679 0.338257 0.605286 -0.279053 0.664307 1445639679 0.349915 0.601379 -0.293152 0.655640 1445639679 0.349915 0.601379 -0.293152 0.655640 1445639679 0.349915 0.601379 -0.293152 0.655640 1445639679 0.349915 0.601379 -0.293152 0.655640 1445639679 0.349915 0.601379 -0.293152 0.655640 1445639679 0.349915 0.601379 -0.293152 0.655640 1445639679 0.351501 0.599182 -0.302185 0.652710 1445639679 0.351501 0.599182 -0.302185 0.652710 1445639679 0.351501 0.599182 -0.302185 0.652710 1445639679 0.351501 0.599182 -0.302185 0.652710 1445639679 0.351501 0.599182 -0.302185 0.652710 1445639679 0.351501 0.599182 -0.302185 0.652710 1445639679 0.344849 0.600037 -0.299500 0.656677 1445639679 0.344849 0.600037 -0.299500 0.656677 1445639679 0.344849 0.600037 -0.299500 0.656677 1445639679 0.344849 0.600037 -0.299500 0.656677 1445639679 0.344849 0.600037 -0.299500 0.656677 1445639679 0.344849 0.600037 -0.299500 0.656677 1445639679 0.335632 0.599854 -0.289063 0.666260 1445639679 0.335632 0.599854 -0.289063 0.666260 1445639679 0.335632 0.599854 -0.289063 0.666260 1445639679 0.335632 0.599854 -0.289063 0.666260 1445639679 0.335632 0.599854 -0.289063 0.666260 1445639679 0.335632 0.599854 -0.289063 0.666260 1445639679 0.320313 0.603943 -0.273376 0.676636 1445639679 0.320313 0.603943 -0.273376 0.676636 1445639679 0.320313 0.603943 -0.273376 0.676636 1445639679 0.320313 0.603943 -0.273376 0.676636 1445639679 0.320313 0.603943 -0.273376 0.676636 1445639679 0.320313 0.603943 -0.273376 0.676636 1445639679 0.309570 0.607727 -0.256897 0.684631 1445639679 0.309570 0.607727 -0.256897 0.684631 1445639679 0.309570 0.607727 -0.256897 0.684631 1445639679 0.309570 0.607727 -0.256897 0.684631 1445639679 0.309570 0.607727 -0.256897 0.684631 1445639679 0.309570 0.607727 -0.256897 0.684631 1445639679 0.311523 0.609192 -0.252075 0.684265 1445639679 0.311523 0.609192 -0.252075 0.684265 1445639679 0.311523 0.609192 -0.252075 0.684265 1445639680 0.311523 0.609192 -0.252075 0.684265 1445639680 0.311523 0.609192 -0.252075 0.684265 1445639680 0.311523 0.609192 -0.252075 0.684265 1445639680 0.311523 0.609192 -0.252075 0.684265 1445639680 0.315674 0.610352 -0.259338 0.678589 1445639680 0.315674 0.610352 -0.259338 0.678589 1445639680 0.315674 0.610352 -0.259338 0.678589 1445639680 0.315674 0.610352 -0.259338 0.678589 1445639680 0.315674 0.610352 -0.259338 0.678589 1445639680 0.315674 0.610352 -0.259338 0.678589 1445639680 0.318176 0.610413 -0.267395 0.674194 1445639680 0.318176 0.610413 -0.267395 0.674194 1445639680 0.318176 0.610413 -0.267395 0.674194 1445639680 0.318176 0.610413 -0.267395 0.674194 1445639680 0.318176 0.610413 -0.267395 0.674194 1445639680 0.318176 0.610413 -0.267395 0.674194 1445639680 0.327698 0.608337 -0.273804 0.668945 1445639680 0.327698 0.608337 -0.273804 0.668945 1445639680 0.327698 0.608337 -0.273804 0.668945 1445639680 0.327698 0.608337 -0.273804 0.668945 1445639680 0.327698 0.608337 -0.273804 0.668945 1445639680 0.327698 0.608337 -0.273804 0.668945 1445639680 0.337830 0.607178 -0.288696 0.658630 1445639680 0.337830 0.607178 -0.288696 0.658630 1445639680 0.337830 0.607178 -0.288696 0.658630 1445639680 0.337830 0.607178 -0.288696 0.658630 1445639680 0.337830 0.607178 -0.288696 0.658630 1445639680 0.337830 0.607178 -0.288696 0.658630 1445639680 0.340088 0.604736 -0.297852 0.655640 1445639680 0.340088 0.604736 -0.297852 0.655640 1445639680 0.340088 0.604736 -0.297852 0.655640 1445639680 0.340088 0.604736 -0.297852 0.655640 1445639680 0.340088 0.604736 -0.297852 0.655640 1445639680 0.340088 0.604736 -0.297852 0.655640 1445639680 0.330627 0.605652 -0.292236 0.662109 1445639680 0.330627 0.605652 -0.292236 0.662109 1445639680 0.330627 0.605652 -0.292236 0.662109 1445639680 0.330627 0.605652 -0.292236 0.662109 1445639680 0.330627 0.605652 -0.292236 0.662109 1445639680 0.330627 0.605652 -0.292236 0.662109 1445639680 0.330627 0.605652 -0.292236 0.662109 1445639680 0.319458 0.605652 -0.279358 0.673035 1445639680 0.319458 0.605652 -0.279358 0.673035 1445639680 0.319458 0.605652 -0.279358 0.673035 1445639680 0.319458 0.605652 -0.279358 0.673035 1445639680 0.319458 0.605652 -0.279358 0.673035 1445639680 0.304016 0.610229 -0.262451 0.682861 1445639680 0.304016 0.610229 -0.262451 0.682861 1445639680 0.304016 0.610229 -0.262451 0.682861 1445639680 0.304016 0.610229 -0.262451 0.682861 1445639680 0.304016 0.610229 -0.262451 0.682861 1445639680 0.304016 0.610229 -0.262451 0.682861 1445639680 0.304016 0.610229 -0.262451 0.682861 1445639680 0.293579 0.613953 -0.246216 0.690063 1445639680 0.293579 0.613953 -0.246216 0.690063 1445639680 0.293579 0.613953 -0.246216 0.690063 1445639680 0.293579 0.613953 -0.246216 0.690063 1445639680 0.293579 0.613953 -0.246216 0.690063 1445639680 0.293579 0.613953 -0.246216 0.690063 1445639680 0.298706 0.613159 -0.243469 0.689575 1445639680 0.298706 0.613159 -0.243469 0.689575 1445639680 0.298706 0.613159 -0.243469 0.689575 1445639680 0.298706 0.613159 -0.243469 0.689575 1445639680 0.298706 0.613159 -0.243469 0.689575 1445639680 0.298706 0.613159 -0.243469 0.689575 1445639680 0.303284 0.614746 -0.251343 0.683289 1445639680 0.303284 0.614746 -0.251343 0.683289 1445639680 0.303284 0.614746 -0.251343 0.683289 1445639680 0.303284 0.614746 -0.251343 0.683289 1445639680 0.303284 0.614746 -0.251343 0.683289 1445639680 0.303284 0.614746 -0.251343 0.683289 1445639680 0.303284 0.614746 -0.251343 0.683289 1445639680 0.307617 0.615234 -0.260803 0.677307 1445639680 0.307617 0.615234 -0.260803 0.677307 1445639680 0.307617 0.615234 -0.260803 0.677307 1445639680 0.307617 0.615234 -0.260803 0.677307 1445639680 0.307617 0.615234 -0.260803 0.677307 1445639680 0.307617 0.615234 -0.260803 0.677307 1445639680 0.321350 0.612427 -0.272034 0.669006 1445639680 0.321350 0.612427 -0.272034 0.669006 1445639680 0.321350 0.612427 -0.272034 0.669006 1445639680 0.321350 0.612427 -0.272034 0.669006 1445639680 0.321350 0.612427 -0.272034 0.669006 1445639680 0.321350 0.612427 -0.272034 0.669006 1445639680 0.334839 0.607117 -0.287231 0.660828 1445639680 0.334839 0.607117 -0.287231 0.660828 1445639680 0.334839 0.607117 -0.287231 0.660828 1445639680 0.334839 0.607117 -0.287231 0.660828 1445639680 0.334839 0.607117 -0.287231 0.660828 1445639680 0.334839 0.607117 -0.287231 0.660828 1445639680 0.338989 0.603821 -0.299316 0.656372 1445639680 0.338989 0.603821 -0.299316 0.656372 1445639680 0.338989 0.603821 -0.299316 0.656372 1445639680 0.338989 0.603821 -0.299316 0.656372 1445639680 0.338989 0.603821 -0.299316 0.656372 1445639680 0.338989 0.603821 -0.299316 0.656372 1445639680 0.329041 0.604858 -0.292664 0.663452 1445639680 0.329041 0.604858 -0.292664 0.663452 1445639680 0.329041 0.604858 -0.292664 0.663452 1445639680 0.329041 0.604858 -0.292664 0.663452 1445639680 0.329041 0.604858 -0.292664 0.663452 1445639680 0.329041 0.604858 -0.292664 0.663452 1445639680 0.316772 0.606140 -0.275940 0.675293 1445639680 0.316772 0.606140 -0.275940 0.675293 1445639680 0.316772 0.606140 -0.275940 0.675293 1445639680 0.316772 0.606140 -0.275940 0.675293 1445639680 0.316772 0.606140 -0.275940 0.675293 1445639680 0.316772 0.606140 -0.275940 0.675293 1445639680 0.316772 0.606140 -0.275940 0.675293 1445639680 0.304504 0.609680 -0.258789 0.684509 1445639680 0.304504 0.609680 -0.258789 0.684509 1445639680 0.304504 0.609680 -0.258789 0.684509 1445639680 0.304504 0.609680 -0.258789 0.684509 1445639681 0.304504 0.609680 -0.258789 0.684509 1445639681 0.304504 0.609680 -0.258789 0.684509 1445639681 0.298584 0.613464 -0.246399 0.688232 1445639681 0.298584 0.613464 -0.246399 0.688232 1445639681 0.298584 0.613464 -0.246399 0.688232 1445639681 0.298584 0.613464 -0.246399 0.688232 1445639681 0.298584 0.613464 -0.246399 0.688232 1445639681 0.298584 0.613464 -0.246399 0.688232 1445639681 0.298584 0.613464 -0.246399 0.688232 1445639681 0.304565 0.611755 -0.245117 0.687622 1445639681 0.304565 0.611755 -0.245117 0.687622 1445639681 0.304565 0.611755 -0.245117 0.687622 1445639681 0.304565 0.611755 -0.245117 0.687622 1445639681 0.304565 0.611755 -0.245117 0.687622 1445639681 0.304565 0.611755 -0.245117 0.687622 1445639681 0.306091 0.613708 -0.251648 0.682861 1445639681 0.306091 0.613708 -0.251648 0.682861 1445639681 0.306091 0.613708 -0.251648 0.682861 1445639681 0.306091 0.613708 -0.251648 0.682861 1445639681 0.306091 0.613708 -0.251648 0.682861 1445639681 0.306091 0.613708 -0.251648 0.682861 1445639681 0.310791 0.613525 -0.258850 0.678162 1445639681 0.310791 0.613525 -0.258850 0.678162 1445639681 0.310791 0.613525 -0.258850 0.678162 1445639681 0.310791 0.613525 -0.258850 0.678162 1445639681 0.310791 0.613525 -0.258850 0.678162 1445639681 0.310791 0.613525 -0.258850 0.678162 1445639681 0.325439 0.610168 -0.266479 0.671326 1445639681 0.325439 0.610168 -0.266479 0.671326 1445639681 0.325439 0.610168 -0.266479 0.671326 1445639681 0.325439 0.610168 -0.266479 0.671326 1445639681 0.325439 0.610168 -0.266479 0.671326 1445639681 0.325439 0.610168 -0.266479 0.671326 1445639681 0.338318 0.608765 -0.283691 0.659058 1445639681 0.338318 0.608765 -0.283691 0.659058 1445639681 0.338318 0.608765 -0.283691 0.659058 1445639681 0.338318 0.608765 -0.283691 0.659058 1445639681 0.338318 0.608765 -0.283691 0.659058 1445639681 0.338318 0.608765 -0.283691 0.659058 1445639681 0.338318 0.608765 -0.283691 0.659058 1445639681 0.349182 0.605591 -0.304199 0.647095 1445639681 0.349182 0.605591 -0.304199 0.647095 1445639681 0.349182 0.605591 -0.304199 0.647095 1445639681 0.349182 0.605591 -0.304199 0.647095 1445639681 0.349182 0.605591 -0.304199 0.647095 1445639681 0.349182 0.605591 -0.304199 0.647095 1445639681 0.349060 0.601868 -0.309753 0.648010 1445639681 0.349060 0.601868 -0.309753 0.648010 1445639681 0.349060 0.601868 -0.309753 0.648010 1445639681 0.349060 0.601868 -0.309753 0.648010 1445639681 0.349060 0.601868 -0.309753 0.648010 1445639681 0.349060 0.601868 -0.309753 0.648010 1445639681 0.349060 0.601868 -0.309753 0.648010 1445639681 0.335083 0.601868 -0.296631 0.661438 1445639681 0.335083 0.601868 -0.296631 0.661438 1445639681 0.335083 0.601868 -0.296631 0.661438 1445639681 0.335083 0.601868 -0.296631 0.661438 1445639681 0.335083 0.601868 -0.296631 0.661438 1445639681 0.335083 0.601868 -0.296631 0.661438 1445639681 0.319702 0.601929 -0.275330 0.677917 1445639681 0.319702 0.601929 -0.275330 0.677917 1445639681 0.319702 0.601929 -0.275330 0.677917 1445639681 0.319702 0.601929 -0.275330 0.677917 1445639681 0.319702 0.601929 -0.275330 0.677917 1445639681 0.319702 0.601929 -0.275330 0.677917 1445639681 0.303223 0.606445 -0.251282 0.690674 1445639681 0.303223 0.606445 -0.251282 0.690674 1445639681 0.303223 0.606445 -0.251282 0.690674 1445639681 0.303223 0.606445 -0.251282 0.690674 1445639681 0.303223 0.606445 -0.251282 0.690674 1445639681 0.303223 0.606445 -0.251282 0.690674 1445639681 0.307312 0.607361 -0.242188 0.691284 1445639681 0.307312 0.607361 -0.242188 0.691284 1445639681 0.307312 0.607361 -0.242188 0.691284 1445639681 0.307312 0.607361 -0.242188 0.691284 1445639681 0.307312 0.607361 -0.242188 0.691284 1445639681 0.307312 0.607361 -0.242188 0.691284 1445639681 0.307312 0.607361 -0.242188 0.691284 1445639681 0.316833 0.606140 -0.252747 0.684265 1445639681 0.316833 0.606140 -0.252747 0.684265 1445639681 0.316833 0.606140 -0.252747 0.684265 1445639681 0.316833 0.606140 -0.252747 0.684265 1445639681 0.316833 0.606140 -0.252747 0.684265 1445639681 0.316833 0.606140 -0.252747 0.684265 1445639681 0.313293 0.609619 -0.262024 0.679321 1445639681 0.313293 0.609619 -0.262024 0.679321 1445639681 0.313293 0.609619 -0.262024 0.679321 1445639681 0.313293 0.609619 -0.262024 0.679321 1445639681 0.313293 0.609619 -0.262024 0.679321 1445639681 0.313293 0.609619 -0.262024 0.679321 1445639681 0.320190 0.609009 -0.265503 0.675293 1445639681 0.320190 0.609009 -0.265503 0.675293 1445639681 0.320190 0.609009 -0.265503 0.675293 1445639681 0.320190 0.609009 -0.265503 0.675293 1445639681 0.320190 0.609009 -0.265503 0.675293 1445639681 0.320190 0.609009 -0.265503 0.675293 1445639681 0.320190 0.609009 -0.265503 0.675293 1445639681 0.337341 0.605286 -0.277222 0.665527 1445639681 0.337341 0.605286 -0.277222 0.665527 1445639681 0.337341 0.605286 -0.277222 0.665527 1445639681 0.337341 0.605286 -0.277222 0.665527 1445639681 0.337341 0.605286 -0.277222 0.665527 1445639681 0.337341 0.605286 -0.277222 0.665527 1445639681 0.337341 0.605286 -0.277222 0.665527 1445639681 0.345947 0.601013 -0.296936 0.656433 1445639681 0.345947 0.601013 -0.296936 0.656433 1445639681 0.345947 0.601013 -0.296936 0.656433 1445639681 0.345947 0.601013 -0.296936 0.656433 1445639681 0.345947 0.601013 -0.296936 0.656433 1445639681 0.345947 0.601013 -0.296936 0.656433 1445639681 0.341736 0.599854 -0.300415 0.658081 1445639681 0.341736 0.599854 -0.300415 0.658081 1445639681 0.341736 0.599854 -0.300415 0.658081 1445639681 0.341736 0.599854 -0.300415 0.658081 1445639681 0.341736 0.599854 -0.300415 0.658081 1445639682 0.341736 0.599854 -0.300415 0.658081 1445639682 0.328735 0.600464 -0.288513 0.669373 1445639682 0.328735 0.600464 -0.288513 0.669373 1445639682 0.328735 0.600464 -0.288513 0.669373 1445639682 0.328735 0.600464 -0.288513 0.669373 1445639682 0.328735 0.600464 -0.288513 0.669373 1445639682 0.328735 0.600464 -0.288513 0.669373 1445639682 0.313599 0.600708 -0.267456 0.684998 1445639682 0.313599 0.600708 -0.267456 0.684998 1445639682 0.313599 0.600708 -0.267456 0.684998 1445639682 0.313599 0.600708 -0.267456 0.684998 1445639682 0.313599 0.600708 -0.267456 0.684998 1445639682 0.313599 0.600708 -0.267456 0.684998 1445639682 0.296753 0.607361 -0.244812 0.695007 1445639682 0.296753 0.607361 -0.244812 0.695007 1445639682 0.296753 0.607361 -0.244812 0.695007 1445639682 0.296753 0.607361 -0.244812 0.695007 1445639682 0.296753 0.607361 -0.244812 0.695007 1445639682 0.296753 0.607361 -0.244812 0.695007 1445639682 0.299744 0.608276 -0.233948 0.696655 1445639682 0.299744 0.608276 -0.233948 0.696655 1445639682 0.299744 0.608276 -0.233948 0.696655 1445639682 0.299744 0.608276 -0.233948 0.696655 1445639682 0.299744 0.608276 -0.233948 0.696655 1445639682 0.299744 0.608276 -0.233948 0.696655 1445639682 0.312561 0.604797 -0.245422 0.690063 1445639682 0.312561 0.604797 -0.245422 0.690063 1445639682 0.312561 0.604797 -0.245422 0.690063 1445639682 0.312561 0.604797 -0.245422 0.690063 1445639682 0.312561 0.604797 -0.245422 0.690063 1445639682 0.312561 0.604797 -0.245422 0.690063 1445639682 0.312561 0.604797 -0.245422 0.690063 1445639682 0.310059 0.609253 -0.256958 0.683044 1445639682 0.310059 0.609253 -0.256958 0.683044 1445639682 0.310059 0.609253 -0.256958 0.683044 1445639682 0.310059 0.609253 -0.256958 0.683044 1445639682 0.310059 0.609253 -0.256958 0.683044 1445639682 0.310059 0.609253 -0.256958 0.683044 1445639682 0.312927 0.608154 -0.258301 0.682251 1445639682 0.312927 0.608154 -0.258301 0.682251 1445639682 0.312927 0.608154 -0.258301 0.682251 1445639682 0.312927 0.608154 -0.258301 0.682251 1445639682 0.312927 0.608154 -0.258301 0.682251 1445639682 0.312927 0.608154 -0.258301 0.682251 1445639682 0.329834 0.605286 -0.265808 0.673889 1445639682 0.329834 0.605286 -0.265808 0.673889 1445639682 0.329834 0.605286 -0.265808 0.673889 1445639682 0.329834 0.605286 -0.265808 0.673889 1445639682 0.329834 0.605286 -0.265808 0.673889 1445639682 0.329834 0.605286 -0.265808 0.673889 1445639682 0.329834 0.605286 -0.265808 0.673889 1445639682 0.344788 0.602539 -0.289124 0.659119 1445639682 0.344788 0.602539 -0.289124 0.659119 1445639682 0.344788 0.602539 -0.289124 0.659119 1445639682 0.344788 0.602539 -0.289124 0.659119 1445639682 0.344788 0.602539 -0.289124 0.659119 1445639682 0.344788 0.602539 -0.289124 0.659119 1445639682 0.344849 0.598022 -0.301147 0.657837 1445639682 0.344849 0.598022 -0.301147 0.657837 1445639682 0.344849 0.598022 -0.301147 0.657837 1445639682 0.344849 0.598022 -0.301147 0.657837 1445639682 0.344849 0.598022 -0.301147 0.657837 1445639682 0.344849 0.598022 -0.301147 0.657837 1445639682 0.344849 0.598022 -0.301147 0.657837 1445639682 0.327026 0.601318 -0.286377 0.670349 1445639682 0.327026 0.601318 -0.286377 0.670349 1445639682 0.327026 0.601318 -0.286377 0.670349 1445639682 0.327026 0.601318 -0.286377 0.670349 1445639682 0.327026 0.601318 -0.286377 0.670349 1445639682 0.313538 0.601746 -0.266174 0.684570 1445639682 0.313538 0.601746 -0.266174 0.684570 1445639682 0.313538 0.601746 -0.266174 0.684570 1445639682 0.313538 0.601746 -0.266174 0.684570 1445639682 0.313538 0.601746 -0.266174 0.684570 1445639682 0.313538 0.601746 -0.266174 0.684570 1445639682 0.313538 0.601746 -0.266174 0.684570 1445639682 0.297119 0.608398 -0.247314 0.693054 1445639682 0.297119 0.608398 -0.247314 0.693054 1445639682 0.297119 0.608398 -0.247314 0.693054 1445639682 0.297119 0.608398 -0.247314 0.693054 1445639682 0.297119 0.608398 -0.247314 0.693054 1445639682 0.297119 0.608398 -0.247314 0.693054 1445639682 0.294128 0.612366 -0.234009 0.695435 1445639682 0.294128 0.612366 -0.234009 0.695435 1445639682 0.294128 0.612366 -0.234009 0.695435 1445639682 0.294128 0.612366 -0.234009 0.695435 1445639682 0.294128 0.612366 -0.234009 0.695435 1445639682 0.294128 0.612366 -0.234009 0.695435 1445639682 0.308472 0.607117 -0.242859 0.690796 1445639682 0.308472 0.607117 -0.242859 0.690796 1445639682 0.308472 0.607117 -0.242859 0.690796 1445639682 0.308472 0.607117 -0.242859 0.690796 1445639682 0.308472 0.607117 -0.242859 0.690796 1445639682 0.308472 0.607117 -0.242859 0.690796 1445639682 0.309265 0.610840 -0.255249 0.682678 1445639682 0.309265 0.610840 -0.255249 0.682678 1445639682 0.309265 0.610840 -0.255249 0.682678 1445639682 0.309265 0.610840 -0.255249 0.682678 1445639682 0.309265 0.610840 -0.255249 0.682678 1445639682 0.309265 0.610840 -0.255249 0.682678 1445639682 0.308716 0.613708 -0.262451 0.677551 1445639682 0.308716 0.613708 -0.262451 0.677551 1445639682 0.308716 0.613708 -0.262451 0.677551 1445639682 0.308716 0.613708 -0.262451 0.677551 1445639682 0.308716 0.613708 -0.262451 0.677551 1445639682 0.308716 0.613708 -0.262451 0.677551 1445639682 0.322083 0.609680 -0.271729 0.671265 1445639682 0.322083 0.609680 -0.271729 0.671265 1445639682 0.322083 0.609680 -0.271729 0.671265 1445639682 0.322083 0.609680 -0.271729 0.671265 1445639682 0.322083 0.609680 -0.271729 0.671265 1445639682 0.322083 0.609680 -0.271729 0.671265 1445639683 0.335388 0.605164 -0.289185 0.661499 1445639683 0.335388 0.605164 -0.289185 0.661499 1445639683 0.335388 0.605164 -0.289185 0.661499 1445639683 0.335388 0.605164 -0.289185 0.661499 1445639683 0.335388 0.605164 -0.289185 0.661499 1445639683 0.335388 0.605164 -0.289185 0.661499 1445639683 0.335388 0.605164 -0.289185 0.661499 1445639683 0.339600 0.602783 -0.302795 0.655396 1445639683 0.339600 0.602783 -0.302795 0.655396 1445639683 0.339600 0.602783 -0.302795 0.655396 1445639683 0.339600 0.602783 -0.302795 0.655396 1445639683 0.339600 0.602783 -0.302795 0.655396 1445639683 0.339600 0.602783 -0.302795 0.655396 1445639683 0.324951 0.602661 -0.290894 0.668213 1445639683 0.324951 0.602661 -0.290894 0.668213 1445639683 0.324951 0.602661 -0.290894 0.668213 1445639683 0.324951 0.602661 -0.290894 0.668213 1445639683 0.324951 0.602661 -0.290894 0.668213 1445639683 0.324951 0.602661 -0.290894 0.668213 1445639683 0.324951 0.602661 -0.290894 0.668213 1445639683 0.308594 0.603394 -0.268677 0.684448 1445639683 0.308594 0.603394 -0.268677 0.684448 1445639683 0.308594 0.603394 -0.268677 0.684448 1445639683 0.308594 0.603394 -0.268677 0.684448 1445639683 0.308594 0.603394 -0.268677 0.684448 1445639683 0.294922 0.610657 -0.246155 0.692383 1445639683 0.294922 0.610657 -0.246155 0.692383 1445639683 0.294922 0.610657 -0.246155 0.692383 1445639683 0.294922 0.610657 -0.246155 0.692383 1445639683 0.294922 0.610657 -0.246155 0.692383 1445639683 0.294922 0.610657 -0.246155 0.692383 1445639683 0.310364 0.606934 -0.244080 0.689697 1445639683 0.310364 0.606934 -0.244080 0.689697 1445639683 0.310364 0.606934 -0.244080 0.689697 1445639683 0.310364 0.606934 -0.244080 0.689697 1445639683 0.310364 0.606934 -0.244080 0.689697 1445639683 0.310364 0.606934 -0.244080 0.689697 1445639683 0.310364 0.606934 -0.244080 0.689697 1445639683 0.323975 0.604370 -0.261963 0.679016 1445639683 0.323975 0.604370 -0.261963 0.679016 1445639683 0.323975 0.604370 -0.261963 0.679016 1445639683 0.323975 0.604370 -0.261963 0.679016 1445639683 0.323975 0.604370 -0.261963 0.679016 1445639683 0.323975 0.604370 -0.261963 0.679016 1445639683 0.315430 0.610840 -0.271362 0.673523 1445639683 0.315430 0.610840 -0.271362 0.673523 1445639683 0.315430 0.610840 -0.271362 0.673523 1445639683 0.315430 0.610840 -0.271362 0.673523 1445639683 0.315430 0.610840 -0.271362 0.673523 1445639683 0.315430 0.610840 -0.271362 0.673523 1445639683 0.315735 0.612183 -0.269470 0.672913 1445639683 0.315735 0.612183 -0.269470 0.672913 1445639683 0.315735 0.612183 -0.269470 0.672913 1445639683 0.315735 0.612183 -0.269470 0.672913 1445639683 0.315735 0.612183 -0.269470 0.672913 1445639683 0.315735 0.612183 -0.269470 0.672913 1445639683 0.333252 0.607117 -0.275879 0.666443 1445639683 0.333252 0.607117 -0.275879 0.666443 1445639683 0.333252 0.607117 -0.275879 0.666443 1445639683 0.333252 0.607117 -0.275879 0.666443 1445639683 0.333252 0.607117 -0.275879 0.666443 1445639683 0.333252 0.607117 -0.275879 0.666443 1445639683 0.333252 0.607117 -0.275879 0.666443 1445639683 0.344421 0.603638 -0.295776 0.655273 1445639683 0.344421 0.603638 -0.295776 0.655273 1445639683 0.344421 0.603638 -0.295776 0.655273 1445639683 0.344421 0.603638 -0.295776 0.655273 1445639683 0.344421 0.603638 -0.295776 0.655273 1445639683 0.344421 0.603638 -0.295776 0.655273 1445639683 0.347656 0.602417 -0.309143 0.648499 1445639683 0.347656 0.602417 -0.309143 0.648499 1445639683 0.347656 0.602417 -0.309143 0.648499 1445639683 0.347656 0.602417 -0.309143 0.648499 1445639683 0.347656 0.602417 -0.309143 0.648499 1445639683 0.347656 0.602417 -0.309143 0.648499 1445639683 0.338562 0.600586 -0.299316 0.659546 1445639683 0.338562 0.600586 -0.299316 0.659546 1445639683 0.338562 0.600586 -0.299316 0.659546 1445639683 0.338562 0.600586 -0.299316 0.659546 1445639683 0.338562 0.600586 -0.299316 0.659546 1445639683 0.338562 0.600586 -0.299316 0.659546 1445639683 0.323181 0.601807 -0.279358 0.674744 1445639683 0.323181 0.601807 -0.279358 0.674744 1445639683 0.323181 0.601807 -0.279358 0.674744 1445639683 0.323181 0.601807 -0.279358 0.674744 1445639683 0.323181 0.601807 -0.279358 0.674744 1445639683 
0.265930 0.644897 -0.203064 0.687073 1445639690 0.265930 0.644897 -0.203064 0.687073 1445639690 0.265930 0.644897 -0.203064 0.687073 1445639690 0.265930 0.644897 -0.203064 0.687073 1445639690 0.265930 0.644897 -0.203064 0.687073 1445639690 0.265930 0.644897 -0.203064 0.687073 1445639690 0.273682 0.639038 -0.211548 0.686951 1445639690 0.273682 0.639038 -0.211548 0.686951 1445639690 0.273682 0.639038 -0.211548 0.686951 1445639690 0.273682 0.639038 -0.211548 0.686951 1445639690 0.273682 0.639038 -0.211548 0.686951 1445639690 0.273682 0.639038 -0.211548 0.686951 1445639690 0.279236 0.633606 -0.218750 0.687439 1445639690 0.279236 0.633606 -0.218750 0.687439 1445639690 0.279236 0.633606 -0.218750 0.687439 1445639690 0.279236 0.633606 -0.218750 0.687439 1445639690 0.279236 0.633606 -0.218750 0.687439 1445639690 0.283508 0.627930 -0.227783 0.688049 1445639690 0.283508 0.627930 -0.227783 0.688049 1445639690 0.283508 0.627930 -0.227783 0.688049 1445639690 0.283508 0.627930 -0.227783 0.688049 1445639690 0.283508 0.627930 -0.227783 0.688049 1445639690 0.283508 0.627930 -0.227783 0.688049 1445639690 0.283508 0.627930 -0.227783 0.688049 1445639690 0.280151 0.625244 -0.229553 0.691223 1445639690 0.280151 0.625244 -0.229553 0.691223 1445639690 0.280151 0.625244 -0.229553 0.691223 1445639690 0.280151 0.625244 -0.229553 0.691223 1445639690 0.280151 0.625244 -0.229553 0.691223 1445639690 0.280151 0.625244 -0.229553 0.691223 1445639690 0.273193 0.627502 -0.220215 0.695007 1445639690 0.273193 0.627502 -0.220215 0.695007 1445639690 0.273193 0.627502 -0.220215 0.695007 1445639690 0.273193 0.627502 -0.220215 0.695007 1445639690 0.273193 0.627502 -0.220215 0.695007 1445639690 0.273193 0.627502 -0.220215 0.695007 1445639690 0.261108 0.632507 -0.206177 0.699402 1445639690 0.261108 0.632507 -0.206177 0.699402 1445639690 0.261108 0.632507 -0.206177 0.699402 1445639690 0.261108 0.632507 -0.206177 0.699402 1445639690 0.261108 0.632507 -0.206177 0.699402 1445639690 0.261108 0.632507 -0.206177 0.699402 1445639690 0.261108 0.632507 -0.206177 0.699402 1445639690 0.242859 0.636841 -0.191833 0.706116 1445639690 0.242859 0.636841 -0.191833 0.706116 1445639690 0.242859 0.636841 -0.191833 0.706116 1445639690 0.242859 0.636841 -0.191833 0.706116 1445639690 0.242859 0.636841 -0.191833 0.706116 1445639690 0.242859 0.636841 -0.191833 0.706116 1445639690 0.226440 0.644043 -0.175903 0.709167 1445639690 0.226440 0.644043 -0.175903 0.709167 1445639690 0.226440 0.644043 -0.175903 0.709167 1445639690 0.226440 0.644043 -0.175903 0.709167 1445639690 0.226440 0.644043 -0.175903 0.709167 1445639690 0.226440 0.644043 -0.175903 0.709167 1445639690 0.212830 0.654724 -0.161804 0.706970 1445639690 0.212830 0.654724 -0.161804 0.706970 1445639690 0.212830 0.654724 -0.161804 0.706970 1445639691 0.212830 0.654724 -0.161804 0.706970 1445639691 0.212830 0.654724 -0.161804 0.706970 1445639691 0.212830 0.654724 -0.161804 0.706970 1445639691 0.204895 0.661621 -0.150269 0.705383 1445639691 0.204895 0.661621 -0.150269 0.705383 1445639691 0.204895 0.661621 -0.150269 0.705383 1445639691 0.204895 0.661621 -0.150269 0.705383 1445639691 0.204895 0.661621 -0.150269 0.705383 1445639691 0.204895 0.661621 -0.150269 0.705383 1445639691 0.204895 0.661621 -0.150269 0.705383 1445639691 0.204590 0.662842 -0.145935 0.705261 1445639691 0.204590 0.662842 -0.145935 0.705261 1445639691 0.204590 0.662842 -0.145935 0.705261 1445639691 0.204590 0.662842 -0.145935 0.705261 1445639691 0.204590 0.662842 -0.145935 0.705261 1445639691 0.204590 0.662842 -0.145935 0.705261 1445639691 0.208801 0.663696 -0.148499 0.702637 1445639691 0.208801 0.663696 -0.148499 0.702637 1445639691 0.208801 0.663696 -0.148499 0.702637 1445639691 0.208801 0.663696 -0.148499 0.702637 1445639691 0.208801 0.663696 -0.148499 0.702637 1445639691 0.208801 0.663696 -0.148499 0.702637 1445639691 0.215820 0.661377 -0.156189 0.701111 1445639691 0.215820 0.661377 -0.156189 0.701111 1445639691 0.215820 0.661377 -0.156189 0.701111 1445639691 0.215820 0.661377 -0.156189 0.701111 1445639691 0.215820 0.661377 -0.156189 0.701111 1445639691 0.215820 0.661377 -0.156189 0.701111 1445639691 0.215820 0.661377 -0.156189 0.701111 1445639691 0.224731 0.655518 -0.165588 0.701599 1445639691 0.224731 0.655518 -0.165588 0.701599 1445639691 0.224731 0.655518 -0.165588 0.701599 1445639691 0.224731 0.655518 -0.165588 0.701599 1445639691 0.224731 0.655518 -0.165588 0.701599 1445639691 0.224731 0.655518 -0.165588 0.701599 1445639691 0.232544 0.648438 -0.174500 0.703491 1445639691 0.232544 0.648438 -0.174500 0.703491 1445639691 0.232544 0.648438 -0.174500 0.703491 1445639691 0.232544 0.648438 -0.174500 0.703491 1445639691 0.232544 0.648438 -0.174500 0.703491 1445639691 0.232544 0.648438 -0.174500 0.703491 1445639691 0.232544 0.648438 -0.174500 0.703491 1445639691 0.233093 0.643616 -0.180664 0.706177 1445639691 0.233093 0.643616 -0.180664 0.706177 1445639691 0.233093 0.643616 -0.180664 0.706177 1445639691 0.233093 0.643616 -0.180664 0.706177 1445639691 0.233093 0.643616 -0.180664 0.706177 1445639691 0.233093 0.643616 -0.180664 0.706177 1445639691 0.230042 0.643250 -0.179504 0.707825 1445639691 0.230042 0.643250 -0.179504 0.707825 1445639691 0.230042 0.643250 -0.179504 0.707825 1445639691 0.230042 0.643250 -0.179504 0.707825 1445639691 0.230042 0.643250 -0.179504 0.707825 1445639691 0.230042 0.643250 -0.179504 0.707825 1445639691 0.229736 0.643494 -0.173401 0.709167 1445639691 0.229736 0.643494 -0.173401 0.709167 1445639691 0.229736 0.643494 -0.173401 0.709167 1445639691 0.229736 0.643494 -0.173401 0.709167 1445639691 0.229736 0.643494 -0.173401 0.709167 1445639691 0.229736 0.643494 -0.173401 0.709167 1445639691 0.224304 0.645935 -0.169006 0.709778 1445639691 0.224304 0.645935 -0.169006 0.709778 1445639691 0.224304 0.645935 -0.169006 0.709778 1445639691 0.224304 0.645935 -0.169006 0.709778 1445639691 0.224304 0.645935 -0.169006 0.709778 1445639691 0.224304 0.645935 -0.169006 0.709778 1445639691 0.209839 0.653076 -0.161255 0.709473 1445639691 0.209839 0.653076 -0.161255 0.709473 1445639691 0.209839 0.653076 -0.161255 0.709473 1445639691 0.209839 0.653076 -0.161255 0.709473 1445639691 0.209839 0.653076 -0.161255 0.709473 1445639691 0.209839 0.653076 -0.161255 0.709473 1445639691 0.209839 0.653076 -0.161255 0.709473 1445639691 0.188965 0.661743 -0.140015 0.711792 1445639691 0.188965 0.661743 -0.140015 0.711792 1445639691 0.188965 0.661743 -0.140015 0.711792 1445639691 0.188965 0.661743 -0.140015 0.711792 1445639691 0.188965 0.661743 -0.140015 0.711792 1445639691 0.188965 0.661743 -0.140015 0.711792 1445639691 0.174744 0.669983 -0.124390 0.710693 1445639691 0.174744 0.669983 -0.124390 0.710693 1445639691 0.174744 0.669983 -0.124390 0.710693 1445639691 0.174744 0.669983 -0.124390 0.710693 1445639691 0.174744 0.669983 -0.124390 0.710693 1445639691 0.174744 0.669983 -0.124390 0.710693 1445639691 0.172546 0.672729 -0.118103 0.709656 1445639691 0.172546 0.672729 -0.118103 0.709656 1445639691 0.172546 0.672729 -0.118103 0.709656 1445639691 0.172546 0.672729 -0.118103 0.709656 1445639691 0.172546 0.672729 -0.118103 0.709656 1445639691 0.172546 0.672729 -0.118103 0.709656 1445639691 0.172546 0.672729 -0.118103 0.709656 1445639691 0.179993 0.669617 -0.120422 0.710388 1445639691 0.179993 0.669617 -0.120422 0.710388 1445639691 0.179993 0.669617 -0.120422 0.710388 1445639691 0.179993 0.669617 -0.120422 0.710388 1445639691 0.179993 0.669617 -0.120422 0.710388 1445639691 0.179993 0.669617 -0.120422 0.710388 1445639691 0.179993 0.669617 -0.120422 0.710388 1445639691 0.190796 0.660950 -0.132446 0.713501 1445639691 0.190796 0.660950 -0.132446 0.713501 1445639691 0.190796 0.660950 -0.132446 0.713501 1445639691 0.190796 0.660950 -0.132446 0.713501 1445639691 0.190796 0.660950 -0.132446 0.713501 1445639691 0.190796 0.660950 -0.132446 0.713501 1445639691 0.209351 0.655334 -0.149902 0.710022 1445639691 0.209351 0.655334 -0.149902 0.710022 1445639691 0.209351 0.655334 -0.149902 0.710022 1445639691 0.209351 0.655334 -0.149902 0.710022 1445639691 0.209351 0.655334 -0.149902 0.710022 1445639691 0.209351 0.655334 -0.149902 0.710022 1445639691 0.225098 0.645630 -0.165588 0.710571 1445639691 0.225098 0.645630 -0.165588 0.710571 1445639691 0.225098 0.645630 -0.165588 0.710571 1445639691 0.225098 0.645630 -0.165588 0.710571 1445639692 0.225098 0.645630 -0.165588 0.710571 1445639692 0.225098 0.645630 -0.165588 0.710571 1445639692 0.225098 0.645630 -0.165588 0.710571 1445639692 0.225403 0.639771 -0.175903 0.713318 1445639692 0.225403 0.639771 -0.175903 0.713318 1445639692 0.225403 0.639771 -0.175903 0.713318 1445639692 0.225403 0.639771 -0.175903 0.713318 1445639692 0.225403 0.639771 -0.175903 0.713318 1445639692 0.225403 0.639771 -0.175903 0.713318 1445639692 0.221436 0.645813 -0.173157 0.709778 1445639692 0.221436 0.645813 -0.173157 0.709778 1445639692 0.221436 0.645813 -0.173157 0.709778 1445639692 0.221436 0.645813 -0.173157 0.709778 1445639692 0.221436 0.645813 -0.173157 0.709778 1445639692 0.221436 0.645813 -0.173157 0.709778 1445639692 0.218933 0.649536 -0.164001 0.709351 1445639692 0.218933 0.649536 -0.164001 0.709351 1445639692 0.218933 0.649536 -0.164001 0.709351 1445639692 0.218933 0.649536 -0.164001 0.709351 1445639692 0.218933 0.649536 -0.164001 0.709351 1445639692 0.218933 0.649536 -0.164001 0.709351 1445639692 0.218933 0.649536 -0.164001 0.709351 1445639692 0.205200 0.654541 -0.159607 0.709900 1445639692 0.205200 0.654541 -0.159607 0.709900 1445639692 0.205200 0.654541 -0.159607 0.709900 1445639692 0.205200 0.654541 -0.159607 0.709900 1445639692 0.205200 0.654541 -0.159607 0.709900 1445639692 0.205200 0.654541 -0.159607 0.709900 1445639692 0.183167 0.661133 -0.145630 0.712769 1445639692 0.183167 0.661133 -0.145630 0.712769 1445639692 0.183167 0.661133 -0.145630 0.712769 1445639692 0.183167 0.661133 -0.145630 0.712769 1445639692 0.183167 0.661133 -0.145630 0.712769 1445639692 0.183167 0.661133 -0.145630 0.712769 1445639692 0.183167 0.661133 -0.145630 0.712769 1445639692 0.161255 0.671204 -0.124084 0.712708 1445639692 0.161255 0.671204 -0.124084 0.712708 1445639692 0.161255 0.671204 -0.124084 0.712708 1445639692 0.161255 0.671204 -0.124084 0.712708 1445639692 0.161255 0.671204 -0.124084 0.712708 1445639692 0.145386 0.682983 -0.106079 0.707825 1445639692 0.145386 0.682983 -0.106079 0.707825 1445639692 0.145386 0.682983 -0.106079 0.707825 1445639692 0.145386 0.682983 -0.106079 0.707825 1445639692 0.145386 0.682983 -0.106079 0.707825 1445639692 0.145386 0.682983 -0.106079 0.707825 1445639692 0.150269 0.681580 -0.099243 0.709167 1445639692 0.150269 0.681580 -0.099243 0.709167 1445639692 0.150269 0.681580 -0.099243 0.709167 1445639692 0.150269 0.681580 -0.099243 0.709167 1445639692 0.150269 0.681580 -0.099243 0.709167 1445639692 0.150269 0.681580 -0.099243 0.709167 1445639692 0.161011 0.676758 -0.107483 0.710266 1445639692 0.161011 0.676758 -0.107483 0.710266 1445639692 0.161011 0.676758 -0.107483 0.710266 1445639692 0.161011 0.676758 -0.107483 0.710266 1445639692 0.161011 0.676758 -0.107483 0.710266 1445639692 0.176453 0.671021 -0.123718 0.709351 1445639692 0.176453 0.671021 -0.123718 0.709351 1445639692 0.176453 0.671021 -0.123718 0.709351 1445639692 0.176453 0.671021 -0.123718 0.709351 1445639692 0.176453 0.671021 -0.123718 0.709351 1445639692 0.176453 0.671021 -0.123718 0.709351 1445639692 0.176453 0.671021 -0.123718 0.709351 1445639692 0.194580 0.664917 -0.139221 0.707458 1445639692 0.194580 0.664917 -0.139221 0.707458 1445639692 0.194580 0.664917 -0.139221 0.707458 1445639692 0.194580 0.664917 -0.139221 0.707458 1445639692 0.194580 0.664917 -0.139221 0.707458 1445639692 0.194580 0.664917 -0.139221 0.707458 1445639692 0.208374 0.656860 -0.154358 0.707947 1445639692 0.208374 0.656860 -0.154358 0.707947 1445639692 0.208374 0.656860 -0.154358 0.707947 1445639692 0.208374 0.656860 -0.154358 0.707947 1445639692 0.208374 0.656860 -0.154358 0.707947 1445639692 0.208374 0.656860 -0.154358 0.707947 1445639692 0.208374 0.656860 -0.154358 0.707947 1445639692 0.214783 0.648254 -0.167419 0.710999 1445639692 0.214783 0.648254 -0.167419 0.710999 1445639692 0.214783 0.648254 -0.167419 0.710999 1445639692 0.214783 0.648254 -0.167419 0.710999 1445639692 0.214783 0.648254 -0.167419 0.710999 1445639692 0.214783 0.648254 -0.167419 0.710999 1445639692 0.215332 0.648499 -0.168579 0.710327 1445639692 0.215332 0.648499 -0.168579 0.710327 1445639692 0.215332 0.648499 -0.168579 0.710327 1445639692 0.215332 0.648499 -0.168579 0.710327 1445639692 0.215332 0.648499 -0.168579 0.710327 1445639692 0.215332 0.648499 -0.168579 0.710327 1445639692 0.218872 0.651672 -0.164551 0.707336 1445639692 0.218872 0.651672 -0.164551 0.707336 1445639692 0.218872 0.651672 -0.164551 0.707336 1445639692 0.218872 0.651672 -0.164551 0.707336 1445639692 0.218872 0.651672 -0.164551 0.707336 1445639692 0.218872 0.651672 -0.164551 0.707336 1445639692 0.217102 0.653320 -0.164917 0.706238 1445639692 0.217102 0.653320 -0.164917 0.706238 1445639692 0.217102 0.653320 -0.164917 0.706238 1445639692 0.217102 0.653320 -0.164917 0.706238 1445639692 0.217102 0.653320 -0.164917 0.706238 1445639692 0.217102 0.653320 -0.164917 0.706238 1445639692 0.200317 0.657837 -0.157104 0.708740 1445639692 0.200317 0.657837 -0.157104 0.708740 1445639692 0.200317 0.657837 -0.157104 0.708740 1445639692 0.200317 0.657837 -0.157104 0.708740 1445639692 0.200317 0.657837 -0.157104 0.708740 1445639692 0.200317 0.657837 -0.157104 0.708740 1445639692 0.178528 0.665100 -0.137878 0.711792 1445639692 0.178528 0.665100 -0.137878 0.711792 1445639692 0.178528 0.665100 -0.137878 0.711792 1445639692 0.178528 0.665100 -0.137878 0.711792 1445639692 0.178528 0.665100 -0.137878 0.711792 1445639693 0.178528 0.665100 -0.137878 0.711792 1445639693 0.160400 0.676880 -0.120422 0.708130 1445639693 0.160400 0.676880 -0.120422 0.708130 1445639693 0.160400 0.676880 -0.120422 0.708130 1445639693 0.160400 0.676880 -0.120422 0.708130 1445639693 0.160400 0.676880 -0.120422 0.708130 1445639693 0.160400 0.676880 -0.120422 0.708130 1445639693 0.160400 0.676880 -0.120422 0.708130 1445639693 0.159485 0.678284 -0.108093 0.709045 1445639693 0.159485 0.678284 -0.108093 0.709045 1445639693 0.159485 0.678284 -0.108093 0.709045 1445639693 0.159485 0.678284 -0.108093 0.709045 1445639693 0.159485 0.678284 -0.108093 0.709045 1445639693 0.159485 0.678284 -0.108093 0.709045 1445639693 0.175964 0.672424 -0.117371 0.709229 1445639693 0.175964 0.672424 -0.117371 0.709229 1445639693 0.175964 0.672424 -0.117371 0.709229 1445639693 0.175964 0.672424 -0.117371 0.709229 1445639693 0.175964 0.672424 -0.117371 0.709229 1445639693 0.175964 0.672424 -0.117371 0.709229 1445639693 0.175964 0.672424 -0.117371 0.709229 1445639693 0.186646 0.670166 -0.133240 0.705811 1445639693 0.186646 0.670166 -0.133240 0.705811 1445639693 0.186646 0.670166 -0.133240 0.705811 1445639693 0.186646 0.670166 -0.133240 0.705811 1445639693 0.186646 0.670166 -0.133240 0.705811 1445639693 0.186646 0.670166 -0.133240 0.705811 1445639693 0.196167 0.665344 -0.145752 0.705322 1445639693 0.196167 0.665344 -0.145752 0.705322 1445639693 0.196167 0.665344 -0.145752 0.705322 1445639693 0.196167 0.665344 -0.145752 0.705322 1445639693 0.196167 0.665344 -0.145752 0.705322 1445639693 0.196167 0.665344 -0.145752 0.705322 1445639693 0.207947 0.658264 -0.152771 0.707092 1445639693 0.207947 0.658264 -0.152771 0.707092 1445639693 0.207947 0.658264 -0.152771 0.707092 1445639693 0.207947 0.658264 -0.152771 0.707092 1445639693 0.207947 0.658264 -0.152771 0.707092 1445639693 0.207947 0.658264 -0.152771 0.707092 1445639693 0.207947 0.658264 -0.152771 0.707092 1445639693 0.220459 0.650513 -0.167297 0.707275 1445639693 0.220459 0.650513 -0.167297 0.707275 1445639693 0.220459 0.650513 -0.167297 0.707275 1445639693 0.220459 0.650513 -0.167297 0.707275 1445639693 0.220459 0.650513 -0.167297 0.707275 1445639693 0.220459 0.650513 -0.167297 0.707275 1445639693 0.222900 0.646179 -0.177795 0.707886 1445639693 0.222900 0.646179 -0.177795 0.707886 1445639693 0.222900 0.646179 -0.177795 0.707886 1445639693 0.222900 0.646179 -0.177795 0.707886 1445639693 0.222900 0.646179 -0.177795 0.707886 1445639693 0.222900 0.646179 -0.177795 0.707886 1445639693 0.219543 0.645569 -0.175598 0.710022 1445639693 0.219543 0.645569 -0.175598 0.710022 1445639693 0.219543 0.645569 -0.175598 0.710022 1445639693 0.219543 0.645569 -0.175598 0.710022 1445639693 0.219543 0.645569 -0.175598 0.710022 1445639693 0.219543 0.645569 -0.175598 0.710022 1445639693 0.217957 0.648499 -0.168823 0.709473 1445639693 0.217957 0.648499 -0.168823 0.709473 1445639693 0.217957 0.648499 -0.168823 0.709473 1445639693 0.217957 0.648499 -0.168823 0.709473 1445639693 0.217957 0.648499 -0.168823 0.709473 1445639693 0.217957 0.648499 -0.168823 0.709473 1445639693 0.217957 0.648499 -0.168823 0.709473 1445639693 0.213745 0.650818 -0.165100 0.709473 1445639693 0.213745 0.650818 -0.165100 0.709473 1445639693 0.213745 0.650818 -0.165100 0.709473 1445639693 0.213745 0.650818 -0.165100 0.709473 1445639693 0.213745 0.650818 -0.165100 0.709473 1445639693 0.213745 0.650818 -0.165100 0.709473 1445639693 0.201233 0.652039 -0.157654 0.713745 1445639693 0.201233 0.652039 -0.157654 0.713745 1445639693 0.201233 0.652039 -0.157654 0.713745 1445639693 0.201233 0.652039 -0.157654 0.713745 1445639693 0.201233 0.652039 -0.157654 0.713745 1445639693 0.201233 0.652039 -0.157654 0.713745 1445639693 0.186707 0.657959 -0.146301 0.714661 1445639693 0.186707 0.657959 -0.146301 0.714661 1445639693 0.186707 0.657959 -0.146301 0.714661 1445639693 0.186707 0.657959 -0.146301 0.714661 1445639693 0.186707 0.657959 -0.146301 0.714661 1445639693 0.186707 0.657959 -0.146301 0.714661 1445639693 0.186707 0.657959 -0.146301 0.714661 1445639693 0.177734 0.664978 -0.136902 0.712280 1445639693 0.177734 0.664978 -0.136902 0.712280 1445639693 0.177734 0.664978 -0.136902 0.712280 1445639693 0.177734 0.664978 -0.136902 0.712280 1445639693 0.177734 0.664978 -0.136902 0.712280 1445639693 0.177734 0.664978 -0.136902 0.712280 1445639693 0.177612 0.664734 -0.130432 0.713745 1445639693 0.177612 0.664734 -0.130432 0.713745 1445639693 0.177612 0.664734 -0.130432 0.713745 1445639693 0.177612 0.664734 -0.130432 0.713745 1445639693 0.177612 0.664734 -0.130432 0.713745 1445639693 0.177612 0.664734 -0.130432 0.713745 1445639693 0.191895 0.660400 -0.137268 0.712830 1445639693 0.191895 0.660400 -0.137268 0.712830 1445639693 0.191895 0.660400 -0.137268 0.712830 1445639693 0.191895 0.660400 -0.137268 0.712830 1445639693 0.191895 0.660400 -0.137268 0.712830 1445639693 0.191895 0.660400 -0.137268 0.712830 1445639693 0.191895 0.660400 -0.137268 0.712830 1445639693 0.200256 0.659973 -0.148438 0.708679 1445639693 0.200256 0.659973 -0.148438 0.708679 1445639693 0.200256 0.659973 -0.148438 0.708679 1445639693 0.200256 0.659973 -0.148438 0.708679 1445639693 0.200256 0.659973 -0.148438 0.708679 1445639693 0.200256 0.659973 -0.148438 0.708679 1445639693 0.214783 0.655334 -0.161011 0.705994 1445639693 0.214783 0.655334 -0.161011 0.705994 1445639693 0.214783 0.655334 -0.161011 0.705994 1445639693 0.214783 0.655334 -0.161011 0.705994 1445639693 0.214783 0.655334 -0.161011 0.705994 1445639693 0.214783 0.655334 -0.161011 0.705994 1445639694 0.214783 0.655334 -0.161011 0.705994 1445639694 0.233459 0.647400 -0.172180 0.704773 1445639694 0.233459 0.647400 -0.172180 0.704773 1445639694 0.233459 0.647400 -0.172180 0.704773 1445639694 0.233459 0.647400 -0.172180 0.704773 1445639694 0.233459 0.647400 -0.172180 0.704773 1445639694 0.233459 0.647400 -0.172180 0.704773 1445639694 0.250000 0.639954 -0.188599 0.701660 1445639694 0.250000 0.639954 -0.188599 0.701660 1445639694 0.250000 0.639954 -0.188599 0.701660 1445639694 0.250000 0.639954 -0.188599 0.701660 1445639694 0.250000 0.639954 -0.188599 0.701660 1445639694 0.250000 0.639954 -0.188599 0.701660 1445639694 0.259094 0.633606 -0.202881 0.700134 1445639694 0.259094 0.633606 -0.202881 0.700134 1445639694 0.259094 0.633606 -0.202881 0.700134 1445639694 0.259094 0.633606 -0.202881 0.700134 1445639694 0.259094 0.633606 -0.202881 0.700134 1445639694 0.259094 0.633606 -0.202881 0.700134 1445639694 0.259094 0.633606 -0.202881 0.700134 1445639694 0.255798 0.633789 -0.204834 0.700623 1445639694 0.255798 0.633789 -0.204834 0.700623 1445639694 0.255798 0.633789 -0.204834 0.700623 1445639694 0.255798 0.633789 -0.204834 0.700623 1445639694 0.255798 0.633789 -0.204834 0.700623 1445639694 0.255798 0.633789 -0.204834 0.700623 1445639694 0.250305 0.637878 -0.196472 0.701294 1445639694 0.250305 0.637878 -0.196472 0.701294 1445639694 0.250305 0.637878 -0.196472 0.701294 1445639694 0.250305 0.637878 -0.196472 0.701294 1445639694 0.250305 0.637878 -0.196472 0.701294 1445639694 0.250305 0.637878 -0.196472 0.701294 1445639694 0.250061 0.636414 -0.189026 0.704712 1445639694 0.250061 0.636414 -0.189026 0.704712 1445639694 0.250061 0.636414 -0.189026 0.704712 1445639694 0.250061 0.636414 -0.189026 0.704712 1445639694 0.250061 0.636414 -0.189026 0.704712 1445639694 0.250061 0.636414 -0.189026 0.704712 1445639694 0.250061 0.636414 -0.189026 0.704712 1445639694 0.243958 0.636108 -0.183899 0.708435 1445639694 0.243958 0.636108 -0.183899 0.708435 1445639694 0.243958 0.636108 -0.183899 0.708435 1445639694 0.243958 0.636108 -0.183899 0.708435 1445639694 0.243958 0.636108 -0.183899 0.708435 1445639694 0.243958 0.636108 -0.183899 0.708435 1445639694 0.230164 0.643982 -0.178345 0.707397 1445639694 0.230164 0.643982 -0.178345 0.707397 1445639694 0.230164 0.643982 -0.178345 0.707397 1445639694 0.230164 0.643982 -0.178345 0.707397 1445639694 0.230164 0.643982 -0.178345 0.707397 1445639694 0.230164 0.643982 -0.178345 0.707397 1445639694 0.230164 0.643982 -0.178345 0.707397 1445639694 0.212402 0.654602 -0.167847 0.705811 1445639694 0.212402 0.654602 -0.167847 0.705811 1445639694 0.212402 0.654602 -0.167847 0.705811 1445639694 0.212402 0.654602 -0.167847 0.705811 1445639694 0.212402 0.654602 -0.167847 0.705811 1445639694 0.212402 0.654602 -0.167847 0.705811 1445639694 0.196472 0.663025 -0.152161 0.706055 1445639694 0.196472 0.663025 -0.152161 0.706055 1445639694 0.196472 0.663025 -0.152161 0.706055 1445639694 0.196472 0.663025 -0.152161 0.706055 1445639694 0.196472 0.663025 -0.152161 0.706055 1445639694 0.196472 0.663025 -0.152161 0.706055 1445639694 0.195679 0.663696 -0.140625 0.708069 1445639694 0.195679 0.663696 -0.140625 0.708069 1445639694 0.195679 0.663696 -0.140625 0.708069 1445639694 0.195679 0.663696 -0.140625 0.708069 1445639694 0.195679 0.663696 -0.140625 0.708069 1445639694 0.195679 0.663696 -0.140625 0.708069 1445639694 0.195679 0.663696 -0.140625 0.708069 1445639694 0.209167 0.662842 -0.148193 0.703430 1445639694 0.209167 0.662842 -0.148193 0.703430 1445639694 0.209167 0.662842 -0.148193 0.703430 1445639694 0.209167 0.662842 -0.148193 0.703430 1445639694 0.209167 0.662842 -0.148193 0.703430 1445639694 0.209167 0.662842 -0.148193 0.703430 1445639694 0.223389 0.658752 -0.162720 0.699707 1445639694 0.223389 0.658752 -0.162720 0.699707 1445639694 0.223389 0.658752 -0.162720 0.699707 1445639694 0.223389 0.658752 -0.162720 0.699707 1445639694 0.223389 0.658752 -0.162720 0.699707 1445639694 0.223389 0.658752 -0.162720 0.699707 1445639694 0.223389 0.658752 -0.162720 0.699707 1445639694 0.238770 0.652527 -0.177307 0.696899 1445639694 0.238770 0.652527 -0.177307 0.696899 1445639694 0.238770 0.652527 -0.177307 0.696899 1445639694 0.238770 0.652527 -0.177307 0.696899 1445639694 0.238770 0.652527 -0.177307 0.696899 1445639694 0.238770 0.652527 -0.177307 0.696899 1445639694 0.250977 0.645081 -0.187866 0.696777 1445639694 0.250977 0.645081 -0.187866 0.696777 1445639694 0.250977 0.645081 -0.187866 0.696777 1445639694 0.250977 0.645081 -0.187866 0.696777 1445639694 0.250977 0.645081 -0.187866 0.696777 1445639694 0.250977 0.645081 -0.187866 0.696777 1445639694 0.250977 0.645081 -0.187866 0.696777 1445639694 0.249329 0.640503 -0.193542 0.700073 1445639694 0.249329 0.640503 -0.193542 0.700073 1445639694 0.249329 0.640503 -0.193542 0.700073 1445639694 0.249329 0.640503 -0.193542 0.700073 1445639694 0.249329 0.640503 -0.193542 0.700073 1445639694 0.249329 0.640503 -0.193542 0.700073 1445639694 0.244141 0.643127 -0.190308 0.700378 1445639694 0.244141 0.643127 -0.190308 0.700378 1445639694 0.244141 0.643127 -0.190308 0.700378 1445639694 0.244141 0.643127 -0.190308 0.700378 1445639694 0.244141 0.643127 -0.190308 0.700378 1445639694 0.244141 0.643127 -0.190308 0.700378 1445639694 0.244141 0.643127 -0.190308 0.700378 1445639694 0.245789 0.641663 -0.181458 0.703491 1445639694 0.245789 0.641663 -0.181458 0.703491 1445639694 0.245789 0.641663 -0.181458 0.703491 1445639694 0.245789 0.641663 -0.181458 0.703491 1445639694 0.245789 0.641663 -0.181458 0.703491 1445639694 0.245789 0.641663 -0.181458 0.703491 1445639694 0.243225 0.640869 -0.178162 0.705933 1445639695 0.243225 0.640869 -0.178162 0.705933 1445639695 0.243225 0.640869 -0.178162 0.705933 1445639695 0.243225 0.640869 -0.178162 0.705933 1445639695 0.243225 0.640869 -0.178162 0.705933 1445639695 0.243225 0.640869 -0.178162 0.705933 1445639695 0.243225 0.640869 -0.178162 0.705933 1445639695 0.227051 0.648132 -0.173523 0.705811 1445639695 0.227051 0.648132 -0.173523 0.705811 1445639695 0.227051 0.648132 -0.173523 0.705811 1445639695 0.227051 0.648132 -0.173523 0.705811 1445639695 0.227051 0.648132 -0.173523 0.705811 1445639695 0.227051 0.648132 -0.173523 0.705811 1445639695 0.202393 0.657593 -0.157349 0.708313 1445639695 0.202393 0.657593 -0.157349 0.708313 1445639695 0.202393 0.657593 -0.157349 0.708313 1445639695 0.202393 0.657593 -0.157349 0.708313 1445639695 0.202393 0.657593 -0.157349 0.708313 1445639695 0.202393 0.657593 -0.157349 0.708313 1445639695 0.202393 0.657593 -0.157349 0.708313 1445639695 0.186646 0.663513 -0.139404 0.710938 1445639695 0.186646 0.663513 -0.139404 0.710938 1445639695 0.186646 0.663513 -0.139404 0.710938 1445639695 0.186646 0.663513 -0.139404 0.710938 1445639695 0.186646 0.663513 -0.139404 0.710938 1445639695 0.186646 0.663513 -0.139404 0.710938 1445639695 0.184570 0.663879 -0.129272 0.713013 1445639695 0.184570 0.663879 -0.129272 0.713013 1445639695 0.184570 0.663879 -0.129272 0.713013 1445639695 0.184570 0.663879 -0.129272 0.713013 1445639695 0.184570 0.663879 -0.129272 0.713013 1445639695 0.184570 0.663879 -0.129272 0.713013 1445639695 0.194702 0.665405 -0.136230 0.707581 1445639695 0.194702 0.665405 -0.136230 0.707581 1445639695 0.194702 0.665405 -0.136230 0.707581 1445639695 0.194702 0.665405 -0.136230 0.707581 1445639695 0.194702 0.665405 -0.136230 0.707581 1445639695 0.194702 0.665405 -0.136230 0.707581 1445639695 0.194702 0.665405 -0.136230 0.707581 1445639695 0.202698 0.664185 -0.144043 0.704956 1445639695 0.202698 0.664185 -0.144043 0.704956 1445639695 0.202698 0.664185 -0.144043 0.704956 1445639695 0.202698 0.664185 -0.144043 0.704956 1445639695 0.202698 0.664185 -0.144043 0.704956 1445639695 0.202698 0.664185 -0.144043 0.704956 1445639695 0.213013 0.656189 -0.152588 0.707581 1445639695 0.213013 0.656189 -0.152588 0.707581 1445639695 0.213013 0.656189 -0.152588 0.707581 1445639695 0.213013 0.656189 -0.152588 0.707581 1445639695 0.213013 0.656189 -0.152588 0.707581 1445639695 0.213013 0.656189 -0.152588 0.707581 1445639695 0.232544 0.647095 -0.166443 0.706665 1445639695 0.232544 0.647095 -0.166443 0.706665 1445639695 0.232544 0.647095 -0.166443 0.706665 1445639695 0.232544 0.647095 -0.166443 0.706665 1445639695 0.232544 0.647095 -0.166443 0.706665 1445639695 0.232544 0.647095 -0.166443 0.706665 1445639695 0.241150 0.638367 -0.185364 0.706970 1445639695 0.241150 0.638367 -0.185364 0.706970 1445639695 0.241150 0.638367 -0.185364 0.706970 1445639695 0.241150 0.638367 -0.185364 0.706970 1445639695 0.241150 0.638367 -0.185364 0.706970 1445639695 0.241150 0.638367 -0.185364 0.706970 1445639695 0.241150 0.638367 -0.185364 0.706970 1445639695 0.224487 0.642456 -0.183228 0.709412 1445639695 0.224487 0.642456 -0.183228 0.709412 1445639695 0.224487 0.642456 -0.183228 0.709412 1445639695 0.224487 0.642456 -0.183228 0.709412 1445639695 0.224487 0.642456 -0.183228 0.709412 1445639695 0.224487 0.642456 -0.183228 0.709412 1445639695 0.210815 0.652771 -0.160767 0.709595 1445639695 0.210815 0.652771 -0.160767 0.709595 1445639695 
0.329773 0.605286 -0.264709 0.674316 1445639698 0.329773 0.605286 -0.264709 0.674316 1445639698 0.329773 0.605286 -0.264709 0.674316 1445639698 0.329773 0.605286 -0.264709 0.674316 1445639698 0.329773 0.605286 -0.264709 0.674316 1445639698 0.319336 0.605225 -0.256348 0.682556 1445639698 0.319336 0.605225 -0.256348 0.682556 1445639698 0.319336 0.605225 -0.256348 0.682556 1445639698 0.319336 0.605225 -0.256348 0.682556 1445639698 0.319336 0.605225 -0.256348 0.682556 1445639698 0.319336 0.605225 -0.256348 0.682556 1445639698 0.303650 0.608215 -0.238525 0.693481 1445639698 0.303650 0.608215 -0.238525 0.693481 1445639698 0.303650 0.608215 -0.238525 0.693481 1445639698 0.303650 0.608215 -0.238525 0.693481 1445639698 0.303650 0.608215 -0.238525 0.693481 1445639698 0.303650 0.608215 -0.238525 0.693481 1445639698 0.286926 0.613831 -0.221008 0.701416 1445639698 0.286926 0.613831 -0.221008 0.701416 1445639698 0.286926 0.613831 -0.221008 0.701416 1445639698 0.286926 0.613831 -0.221008 0.701416 1445639698 0.286926 0.613831 -0.221008 0.701416 1445639698 0.286926 0.613831 -0.221008 0.701416 1445639698 0.286926 0.613831 -0.221008 0.701416 1445639698 0.277832 0.618896 -0.205444 0.705322 1445639698 0.277832 0.618896 -0.205444 0.705322 1445639698 0.277832 0.618896 -0.205444 0.705322 1445639698 0.277832 0.618896 -0.205444 0.705322 1445639698 0.277832 0.618896 -0.205444 0.705322 1445639698 0.277832 0.618896 -0.205444 0.705322 1445639698 0.283630 0.622131 -0.205200 0.700195 1445639698 0.283630 0.622131 -0.205200 0.700195 1445639698 0.283630 0.622131 -0.205200 0.700195 1445639698 0.283630 0.622131 -0.205200 0.700195 1445639698 0.283630 0.622131 -0.205200 0.700195 1445639698 0.283630 0.622131 -0.205200 0.700195 1445639698 0.291504 0.625061 -0.221497 0.689331 1445639698 0.291504 0.625061 -0.221497 0.689331 1445639698 0.291504 0.625061 -0.221497 0.689331 1445639698 0.291504 0.625061 -0.221497 0.689331 1445639698 0.291504 0.625061 -0.221497 0.689331 1445639698 0.291504 0.625061 -0.221497 0.689331 1445639698 0.291504 0.625061 -0.221497 0.689331 1445639698 0.297607 0.623962 -0.238892 0.681824 1445639698 0.297607 0.623962 -0.238892 0.681824 1445639698 0.297607 0.623962 -0.238892 0.681824 1445639698 0.297607 0.623962 -0.238892 0.681824 1445639698 0.297607 0.623962 -0.238892 0.681824 1445639698 0.297607 0.623962 -0.238892 0.681824 1445639698 0.309387 0.621277 -0.248840 0.675476 1445639698 0.309387 0.621277 -0.248840 0.675476 1445639698 0.309387 0.621277 -0.248840 0.675476 1445639698 0.309387 0.621277 -0.248840 0.675476 1445639698 0.309387 0.621277 -0.248840 0.675476 1445639698 0.309387 0.621277 -0.248840 0.675476 1445639698 0.325623 0.617249 -0.267761 0.664246 1445639698 0.325623 0.617249 -0.267761 0.664246 1445639698 0.325623 0.617249 -0.267761 0.664246 1445639698 0.325623 0.617249 -0.267761 0.664246 1445639698 0.325623 0.617249 -0.267761 0.664246 1445639698 0.325623 0.617249 -0.267761 0.664246 1445639698 0.325623 0.617249 -0.267761 0.664246 1445639698 0.340698 0.612671 -0.288391 0.652161 1445639698 0.340698 0.612671 -0.288391 0.652161 1445639698 0.340698 0.612671 -0.288391 0.652161 1445639698 0.340698 0.612671 -0.288391 0.652161 1445639698 0.340698 0.612671 -0.288391 0.652161 1445639698 0.340698 0.612671 -0.288391 0.652161 1445639698 0.347900 0.608215 -0.298279 0.648071 1445639698 0.347900 0.608215 -0.298279 0.648071 1445639698 0.347900 0.608215 -0.298279 0.648071 1445639698 0.347900 0.608215 -0.298279 0.648071 1445639699 0.344910 0.604675 -0.297180 0.653503 1445639699 0.344910 0.604675 -0.297180 0.653503 1445639699 0.344910 0.604675 -0.297180 0.653503 1445639699 0.344910 0.604675 -0.297180 0.653503 1445639699 0.344910 0.604675 -0.297180 0.653503 1445639699 0.344910 0.604675 -0.297180 0.653503 1445639699 0.344910 0.604675 -0.297180 0.653503 1445639699 0.338196 0.604004 -0.289063 0.661194 1445639699 0.338196 0.604004 -0.289063 0.661194 1445639699 0.338196 0.604004 -0.289063 0.661194 1445639699 0.338196 0.604004 -0.289063 0.661194 1445639699 0.338196 0.604004 -0.289063 0.661194 1445639699 0.322510 0.607544 -0.273560 0.672241 1445639699 0.322510 0.607544 -0.273560 0.672241 1445639699 0.322510 0.607544 -0.273560 0.672241 1445639699 0.322510 0.607544 -0.273560 0.672241 1445639699 0.322510 0.607544 -0.273560 0.672241 1445639699 0.322510 0.607544 -0.273560 0.672241 1445639699 0.306458 0.610046 -0.252136 0.685730 1445639699 0.306458 0.610046 -0.252136 0.685730 1445639699 0.306458 0.610046 -0.252136 0.685730 1445639699 0.306458 0.610046 -0.252136 0.685730 1445639699 0.306458 0.610046 -0.252136 0.685730 1445639699 0.305420 0.610901 -0.241577 0.689209 1445639699 0.305420 0.610901 -0.241577 0.689209 1445639699 0.305420 0.610901 -0.241577 0.689209 1445639699 0.305420 0.610901 -0.241577 0.689209 1445639699 0.305420 0.610901 -0.241577 0.689209 1445639699 0.305420 0.610901 -0.241577 0.689209 1445639699 0.308838 0.612671 -0.248657 0.683594 1445639699 0.308838 0.612671 -0.248657 0.683594 1445639699 0.308838 0.612671 -0.248657 0.683594 1445639699 0.308838 0.612671 -0.248657 0.683594 1445639699 0.308838 0.612671 -0.248657 0.683594 1445639699 0.308838 0.612671 -0.248657 0.683594 1445639699 0.305786 0.616211 -0.257568 0.678528 1445639699 0.305786 0.616211 -0.257568 0.678528 1445639699 0.305786 0.616211 -0.257568 0.678528 1445639699 0.305786 0.616211 -0.257568 0.678528 1445639699 0.305786 0.616211 -0.257568 0.678528 1445639699 0.305786 0.616211 -0.257568 0.678528 1445639699 0.305786 0.616211 -0.257568 0.678528 1445639699 0.309631 0.614502 -0.258972 0.677734 1445639699 0.309631 0.614502 -0.258972 0.677734 1445639699 0.309631 0.614502 -0.258972 0.677734 1445639699 0.309631 0.614502 -0.258972 0.677734 1445639699 0.309631 0.614502 -0.258972 0.677734 1445639699 0.309631 0.614502 -0.258972 0.677734 1445639699 0.321228 0.612671 -0.266663 0.670959 1445639699 0.321228 0.612671 -0.266663 0.670959 1445639699 0.321228 0.612671 -0.266663 0.670959 1445639699 0.321228 0.612671 -0.266663 0.670959 1445639699 0.321228 0.612671 -0.266663 0.670959 1445639699 0.321228 0.612671 -0.266663 0.670959 1445639699 0.334106 0.610779 -0.284790 0.658875 1445639699 0.334106 0.610779 -0.284790 0.658875 1445639699 0.334106 0.610779 -0.284790 0.658875 1445639699 0.334106 0.610779 -0.284790 0.658875 1445639699 0.334106 0.610779 -0.284790 0.658875 1445639699 0.334106 0.610779 -0.284790 0.658875 1445639699 0.342163 0.608582 -0.298401 0.650696 1445639699 0.342163 0.608582 -0.298401 0.650696 1445639699 0.342163 0.608582 -0.298401 0.650696 1445639699 0.342163 0.608582 -0.298401 0.650696 1445639699 0.342163 0.608582 -0.298401 0.650696 1445639699 0.342163 0.608582 -0.298401 0.650696 1445639699 0.343140 0.605286 -0.300171 0.652527 1445639699 0.343140 0.605286 -0.300171 0.652527 1445639699 0.343140 0.605286 -0.300171 0.652527 1445639699 0.343140 0.605286 -0.300171 0.652527 1445639699 0.343140 0.605286 -0.300171 0.652527 1445639699 0.343140 0.605286 -0.300171 0.652527 1445639699 0.339050 0.602661 -0.293884 0.659851 1445639699 0.339050 0.602661 -0.293884 0.659851 1445639699 0.339050 0.602661 -0.293884 0.659851 1445639699 0.339050 0.602661 -0.293884 0.659851 1445639699 0.339050 0.602661 -0.293884 0.659851 1445639699 0.339050 0.602661 -0.293884 0.659851 1445639699 0.324341 0.605774 -0.279846 0.670410 1445639699 0.324341 0.605774 -0.279846 0.670410 1445639699 0.324341 0.605774 -0.279846 0.670410 1445639699 0.324341 0.605774 -0.279846 0.670410 1445639699 0.324341 0.605774 -0.279846 0.670410 1445639699 0.324341 0.605774 -0.279846 0.670410 1445639699 0.324341 0.605774 -0.279846 0.670410 1445639699 0.304199 0.608398 -0.256104 0.686768 1445639699 0.304199 0.608398 -0.256104 0.686768 1445639699 0.304199 0.608398 -0.256104 0.686768 1445639699 0.304199 0.608398 -0.256104 0.686768 1445639699 0.304199 0.608398 -0.256104 0.686768 1445639699 0.304199 0.608398 -0.256104 0.686768 1445639699 0.301270 0.608887 -0.237366 0.694336 1445639699 0.301270 0.608887 -0.237366 0.694336 1445639699 0.301270 0.608887 -0.237366 0.694336 1445639699 0.301270 0.608887 -0.237366 0.694336 1445639699 0.301270 0.608887 -0.237366 0.694336 1445639699 0.301270 0.608887 -0.237366 0.694336 1445639699 0.301270 0.608887 -0.237366 0.694336 1445639699 0.307739 0.608887 -0.243042 0.689514 1445639699 0.307739 0.608887 -0.243042 0.689514 1445639699 0.307739 0.608887 -0.243042 0.689514 1445639699 0.307739 0.608887 -0.243042 0.689514 1445639699 0.307739 0.608887 -0.243042 0.689514 1445639699 0.307739 0.608887 -0.243042 0.689514 1445639699 0.307983 0.615906 -0.262024 0.676086 1445639699 0.307983 0.615906 -0.262024 0.676086 1445639699 0.307983 0.615906 -0.262024 0.676086 1445639699 0.307983 0.615906 -0.262024 0.676086 1445639699 0.307983 0.615906 -0.262024 0.676086 1445639699 0.307983 0.615906 -0.262024 0.676086 1445639700 0.314453 0.617004 -0.268066 0.669739 1445639700 0.314453 0.617004 -0.268066 0.669739 1445639700 0.314453 0.617004 -0.268066 0.669739 1445639700 0.314453 0.617004 -0.268066 0.669739 1445639700 0.314453 0.617004 -0.268066 0.669739 1445639700 0.314453 0.617004 -0.268066 0.669739 1445639700 0.329285 0.614380 -0.276550 0.661438 1445639700 0.329285 0.614380 -0.276550 0.661438 1445639700 0.329285 0.614380 -0.276550 0.661438 1445639700 0.329285 0.614380 -0.276550 0.661438 1445639700 0.329285 0.614380 -0.276550 0.661438 1445639700 0.329285 0.614380 -0.276550 0.661438 1445639700 0.329285 0.614380 -0.276550 0.661438 1445639700 0.342590 0.610535 -0.297241 0.649170 1445639700 0.342590 0.610535 -0.297241 0.649170 1445639700 0.342590 0.610535 -0.297241 0.649170 1445639700 0.342590 0.610535 -0.297241 0.649170 1445639700 0.342590 0.610535 -0.297241 0.649170 1445639700 0.342590 0.610535 -0.297241 0.649170 1445639700 0.350342 0.606995 -0.312317 0.641235 1445639700 0.350342 0.606995 -0.312317 0.641235 1445639700 0.350342 0.606995 -0.312317 0.641235 1445639700 0.350342 0.606995 -0.312317 0.641235 1445639700 0.350342 0.606995 -0.312317 0.641235 1445639700 0.350342 0.606995 -0.312317 0.641235 1445639700 0.345459 0.603455 -0.309082 0.648743 1445639700 0.345459 0.603455 -0.309082 0.648743 1445639700 0.345459 0.603455 -0.309082 0.648743 1445639700 0.345459 0.603455 -0.309082 0.648743 1445639700 0.345459 0.603455 -0.309082 0.648743 1445639700 0.345459 0.603455 -0.309082 0.648743 1445639700 0.334778 0.602295 -0.296143 0.661377 1445639700 0.334778 0.602295 -0.296143 0.661377 1445639700 0.334778 0.602295 -0.296143 0.661377 1445639700 0.334778 0.602295 -0.296143 0.661377 1445639700 0.334778 0.602295 -0.296143 0.661377 1445639700 0.334778 0.602295 -0.296143 0.661377 1445639700 0.334778 0.602295 -0.296143 0.661377 1445639700 0.318909 0.606812 -0.278076 0.672791 1445639700 0.318909 0.606812 -0.278076 0.672791 1445639700 0.318909 0.606812 -0.278076 0.672791 1445639700 0.318909 0.606812 -0.278076 0.672791 1445639700 0.318909 0.606812 -0.278076 0.672791 1445639700 0.318909 0.606812 -0.278076 0.672791 1445639700 0.303711 0.609070 -0.257324 0.685913 1445639700 0.303711 0.609070 -0.257324 0.685913 1445639700 0.303711 0.609070 -0.257324 0.685913 1445639700 0.303711 0.609070 -0.257324 0.685913 1445639700 0.303711 0.609070 -0.257324 0.685913 1445639700 0.303711 0.609070 -0.257324 0.685913 1445639700 0.304443 0.607300 -0.244080 0.692017 1445639700 0.304443 0.607300 -0.244080 0.692017 1445639700 0.304443 0.607300 -0.244080 0.692017 1445639700 0.304443 0.607300 -0.244080 0.692017 1445639700 0.304443 0.607300 -0.244080 0.692017 1445639700 0.304443 0.607300 -0.244080 0.692017 1445639700 0.304443 0.607300 -0.244080 0.692017 1445639700 0.309998 0.609741 -0.252747 0.684204 1445639700 0.309998 0.609741 -0.252747 0.684204 1445639700 0.309998 0.609741 -0.252747 0.684204 1445639700 0.309998 0.609741 -0.252747 0.684204 1445639700 0.309998 0.609741 -0.252747 0.684204 1445639700 0.309998 0.609741 -0.252747 0.684204 1445639700 0.308228 0.614685 -0.266235 0.675415 1445639700 0.308228 0.614685 -0.266235 0.675415 1445639700 0.308228 0.614685 -0.266235 0.675415 1445639700 0.308228 0.614685 -0.266235 0.675415 1445639700 0.308228 0.614685 -0.266235 0.675415 1445639700 0.308228 0.614685 -0.266235 0.675415 1445639700 0.308228 0.614685 -0.266235 0.675415 1445639700 0.311768 0.613831 -0.264954 0.675049 1445639700 0.311768 0.613831 -0.264954 0.675049 1445639700 0.311768 0.613831 -0.264954 0.675049 1445639700 0.311768 0.613831 -0.264954 0.675049 1445639700 0.311768 0.613831 -0.264954 0.675049 1445639700 0.326233 0.611633 -0.271667 0.667542 1445639700 0.326233 0.611633 -0.271667 0.667542 1445639700 0.326233 0.611633 -0.271667 0.667542 1445639700 0.326233 0.611633 -0.271667 0.667542 1445639700 0.326233 0.611633 -0.271667 0.667542 1445639700 0.326233 0.611633 -0.271667 0.667542 1445639700 0.326233 0.611633 -0.271667 0.667542 1445639700 0.340332 0.611389 -0.293396 0.651306 1445639700 0.340332 0.611389 -0.293396 0.651306 1445639700 0.340332 0.611389 -0.293396 0.651306 1445639700 0.340332 0.611389 -0.293396 0.651306 1445639700 0.340332 0.611389 -0.293396 0.651306 1445639700 0.340332 0.611389 -0.293396 0.651306 1445639700 0.347534 0.611267 -0.305542 0.641968 1445639700 0.347534 0.611267 -0.305542 0.641968 1445639700 0.347534 0.611267 -0.305542 0.641968 1445639700 0.347534 0.611267 -0.305542 0.641968 1445639700 0.347534 0.611267 -0.305542 0.641968 1445639700 0.347534 0.611267 -0.305542 0.641968 1445639700 0.345947 0.608398 -0.304504 0.645996 1445639700 0.345947 0.608398 -0.304504 0.645996 1445639700 0.345947 0.608398 -0.304504 0.645996 1445639700 0.345947 0.608398 -0.304504 0.645996 1445639700 0.345947 0.608398 -0.304504 0.645996 1445639700 0.345947 0.608398 -0.304504 0.645996 1445639700 0.339172 0.606628 -0.297424 0.654541 1445639700 0.339172 0.606628 -0.297424 0.654541 1445639700 0.339172 0.606628 -0.297424 0.654541 1445639700 0.339172 0.606628 -0.297424 0.654541 1445639700 0.339172 0.606628 -0.297424 0.654541 1445639700 0.339172 0.606628 -0.297424 0.654541 1445639700 0.330322 0.605774 -0.285034 0.665283 1445639700 0.330322 0.605774 -0.285034 0.665283 1445639700 0.330322 0.605774 -0.285034 0.665283 1445639700 0.330322 0.605774 -0.285034 0.665283 1445639700 0.330322 0.605774 -0.285034 0.665283 1445639700 0.330322 0.605774 -0.285034 0.665283 1445639700 0.330322 0.605774 -0.285034 0.665283 1445639700 0.319885 0.607056 -0.270508 0.675232 1445639701 0.319885 0.607056 -0.270508 0.675232 1445639701 0.319885 0.607056 -0.270508 0.675232 1445639701 0.319885 0.607056 -0.270508 0.675232 1445639701 0.319885 0.607056 -0.270508 0.675232 1445639701 0.319885 0.607056 -0.270508 0.675232 1445639701 0.319885 0.607056 -0.270508 0.675232 1445639701 0.311279 0.608032 -0.257141 0.683533 1445639701 0.311279 0.608032 -0.257141 0.683533 1445639701 0.311279 0.608032 -0.257141 0.683533 1445639701 0.311279 0.608032 -0.257141 0.683533 1445639701 0.311279 0.608032 -0.257141 0.683533 1445639701 0.311279 0.608032 -0.257141 0.683533 1445639701 0.314636 0.605591 -0.250610 0.686584 1445639701 0.314636 0.605591 -0.250610 0.686584 1445639701 0.314636 0.605591 -0.250610 0.686584 1445639701 0.314636 0.605591 -0.250610 0.686584 1445639701 0.314636 0.605591 -0.250610 0.686584 1445639701 0.314636 0.605591 -0.250610 0.686584 1445639701 0.319702 0.606934 -0.259033 0.679871 1445639701 0.319702 0.606934 -0.259033 0.679871 1445639701 0.319702 0.606934 -0.259033 0.679871 1445639701 0.319702 0.606934 -0.259033 0.679871 1445639701 0.319702 0.606934 -0.259033 0.679871 1445639701 0.319702 0.606934 -0.259033 0.679871 1445639701 0.317993 0.610046 -0.267273 0.674683 1445639701 0.317993 0.610046 -0.267273 0.674683 1445639701 0.317993 0.610046 -0.267273 0.674683 1445639701 0.317993 0.610046 -0.267273 0.674683 1445639701 0.317993 0.610046 -0.267273 0.674683 1445639701 0.317993 0.610046 -0.267273 0.674683 1445639701 0.317993 0.610046 -0.267273 0.674683 1445639701 0.321411 0.608704 -0.267456 0.674194 1445639701 0.321411 0.608704 -0.267456 0.674194 1445639701 0.321411 0.608704 -0.267456 0.674194 1445639701 0.321411 0.608704 -0.267456 0.674194 1445639701 0.321411 0.608704 -0.267456 0.674194 1445639701 0.321411 0.608704 -0.267456 0.674194 1445639701 0.331482 0.608521 -0.271606 0.667847 1445639701 0.331482 0.608521 -0.271606 0.667847 1445639701 0.331482 0.608521 -0.271606 0.667847 1445639701 0.331482 0.608521 -0.271606 0.667847 1445639701 0.331482 0.608521 -0.271606 0.667847 1445639701 0.331482 0.608521 -0.271606 0.667847 1445639701 0.342834 0.610413 -0.287720 0.653442 1445639701 0.342834 0.610413 -0.287720 0.653442 1445639701 0.342834 0.610413 -0.287720 0.653442 1445639701 0.342834 0.610413 -0.287720 0.653442 1445639701 0.342834 0.610413 -0.287720 0.653442 1445639701 0.342834 0.610413 -0.287720 0.653442 1445639701 0.350830 0.609802 -0.301941 0.643311 1445639701 0.350830 0.609802 -0.301941 0.643311 1445639701 0.350830 0.609802 -0.301941 0.643311 1445639701 0.350830 0.609802 -0.301941 0.643311 1445639701 0.350830 0.609802 -0.301941 0.643311 1445639701 0.350830 0.609802 -0.301941 0.643311 1445639701 0.350830 0.609802 -0.301941 0.643311 1445639701 0.347412 0.607605 -0.301636 0.647278 1445639701 0.347412 0.607605 -0.301636 0.647278 1445639701 0.347412 0.607605 -0.301636 0.647278 1445639701 0.347412 0.607605 -0.301636 0.647278 1445639701 0.347412 0.607605 -0.301636 0.647278 1445639701 0.336914 0.605896 -0.292297 0.658691 1445639701 0.336914 0.605896 -0.292297 0.658691 1445639701 0.336914 0.605896 -0.292297 0.658691 1445639701 0.336914 0.605896 -0.292297 0.658691 1445639701 0.336914 0.605896 -0.292297 0.658691 1445639701 0.336914 0.605896 -0.292297 0.658691 1445639701 0.336914 0.605896 -0.292297 0.658691 1445639701 0.323303 0.605469 -0.275269 0.673096 1445639701 0.323303 0.605469 -0.275269 0.673096 1445639701 0.323303 0.605469 -0.275269 0.673096 1445639701 0.323303 0.605469 -0.275269 0.673096 1445639701 0.323303 0.605469 -0.275269 0.673096 1445639701 0.323303 0.605469 -0.275269 0.673096 1445639701 0.306152 0.609863 -0.255005 0.684998 1445639701 0.306152 0.609863 -0.255005 0.684998 1445639701 0.306152 0.609863 -0.255005 0.684998 1445639701 0.306152 0.609863 -0.255005 0.684998 1445639701 0.306152 0.609863 -0.255005 0.684998 1445639701 0.306152 0.609863 -0.255005 0.684998 1445639701 0.290649 0.614441 -0.234436 0.694946 1445639701 0.290649 0.614441 -0.234436 0.694946 1445639701 0.290649 0.614441 -0.234436 0.694946 1445639701 0.290649 0.614441 -0.234436 0.694946 1445639701 0.290649 0.614441 -0.234436 0.694946 1445639701 0.290649 0.614441 -0.234436 0.694946 1445639701 0.290649 0.614441 -0.234436 0.694946 1445639701 0.293457 0.614502 -0.228333 0.695801 1445639701 0.293457 0.614502 -0.228333 0.695801 1445639701 0.293457 0.614502 -0.228333 0.695801 1445639701 0.293457 0.614502 -0.228333 0.695801 1445639701 0.293457 0.614502 -0.228333 0.695801 1445639701 0.293457 0.614502 -0.228333 0.695801 1445639701 0.297974 0.616821 -0.237183 0.688782 1445639701 0.297974 0.616821 -0.237183 0.688782 1445639701 0.297974 0.616821 -0.237183 0.688782 1445639701 0.297974 0.616821 -0.237183 0.688782 1445639701 0.297974 0.616821 -0.237183 0.688782 1445639701 0.297974 0.616821 -0.237183 0.688782 1445639701 0.295532 0.619507 -0.244080 0.684998 1445639701 0.295532 0.619507 -0.244080 0.684998 1445639701 0.295532 0.619507 -0.244080 0.684998 1445639701 0.295532 0.619507 -0.244080 0.684998 1445639701 0.295532 0.619507 -0.244080 0.684998 1445639701 0.295532 0.619507 -0.244080 0.684998 1445639701 0.296631 0.619446 -0.245667 0.684021 1445639701 0.296631 0.619446 -0.245667 0.684021 1445639701 0.296631 0.619446 -0.245667 0.684021 1445639701 0.296631 0.619446 -0.245667 0.684021 1445639701 0.296631 0.619446 -0.245667 0.684021 1445639701 0.296631 0.619446 -0.245667 0.684021 1445639701 0.296631 0.619446 -0.245667 0.684021 1445639701 0.303772 0.619568 -0.249329 0.679443 1445639701 0.303772 0.619568 -0.249329 0.679443 1445639702 0.303772 0.619568 -0.249329 0.679443 1445639702 0.303772 0.619568 -0.249329 0.679443 1445639702 0.303772 0.619568 -0.249329 0.679443 1445639702 0.303772 0.619568 -0.249329 0.679443 1445639702 0.312378 0.622437 -0.267090 0.666016 1445639702 0.312378 0.622437 -0.267090 0.666016 1445639702 0.312378 0.622437 -0.267090 0.666016 1445639702 0.312378 0.622437 -0.267090 0.666016 1445639702 0.312378 0.622437 -0.267090 0.666016 1445639702 0.312378 0.622437 -0.267090 0.666016 1445639702 0.312378 0.622437 -0.267090 0.666016 1445639702 0.322144 0.618896 -0.283630 0.657776 1445639702 0.322144 0.618896 -0.283630 0.657776 1445639702 0.322144 0.618896 -0.283630 0.657776 1445639702 0.322144 0.618896 -0.283630 0.657776 1445639702 0.322144 0.618896 -0.283630 0.657776 1445639702 0.322144 0.618896 -0.283630 0.657776 1445639702 0.322144 0.618896 -0.283630 0.657776 1445639702 0.318909 0.615051 -0.279968 0.664490 1445639702 0.318909 0.615051 -0.279968 0.664490 1445639702 0.318909 0.615051 -0.279968 0.664490 1445639702 0.318909 0.615051 -0.279968 0.664490 1445639702 0.318909 0.615051 -0.279968 0.664490 1445639702 0.318909 0.615051 -0.279968 0.664490 1445639702 0.310547 0.614990 -0.269531 0.672729 1445639702 0.310547 0.614990 -0.269531 0.672729 1445639702 0.310547 0.614990 -0.269531 0.672729 1445639702 0.310547 0.614990 -0.269531 0.672729 1445639702 0.310547 0.614990 -0.269531 0.672729 1445639702 0.310547 0.614990 -0.269531 0.672729 1445639702 0.310547 0.614990 -0.269531 0.672729 1445639702 0.307190 0.614990 -0.264221 0.676392 1445639702 0.307190 0.614990 -0.264221 0.676392 1445639702 0.307190 0.614990 -0.264221 0.676392 1445639702 0.307190 0.614990 -0.264221 0.676392 1445639702 0.307190 0.614990 -0.264221 0.676392 1445639702 0.307190 0.614990 -0.264221 0.676392 1445639702 0.298645 0.616638 -0.254700 0.682373 1445639702 0.298645 0.616638 -0.254700 0.682373 1445639702 0.298645 0.616638 -0.254700 0.682373 1445639702 0.298645 0.616638 -0.254700 0.682373 1445639702 0.298645 0.616638 -0.254700 0.682373 1445639702 0.298645 0.616638 -0.254700 0.682373 1445639702 0.285767 0.618225 -0.239563 0.691895 1445639702 0.285767 0.618225 -0.239563 0.691895 1445639702 0.285767 0.618225 -0.239563 0.691895 1445639702 0.285767 0.618225 -0.239563 0.691895 1445639702 0.285767 0.618225 -0.239563 0.691895 1445639702 0.285767 0.618225 -0.239563 0.691895 1445639702 0.285278 0.614624 -0.226318 0.699707 1445639702 0.285278 0.614624 -0.226318 0.699707 1445639702 0.285278 0.614624 -0.226318 0.699707 1445639702 0.285278 0.614624 -0.226318 0.699707 1445639702 0.285278 0.614624 -0.226318 0.699707 1445639702 0.285278 0.614624 -0.226318 0.699707 1445639702 0.291870 0.614014 -0.230713 0.696045 1445639702 0.291870 0.614014 -0.230713 0.696045 1445639702 0.291870 0.614014 -0.230713 0.696045 1445639702 0.291870 0.614014 -0.230713 0.696045 1445639702 0.291870 0.614014 -0.230713 0.696045 1445639702 0.291870 0.614014 -0.230713 0.696045 1445639702 0.291321 0.616394 -0.240112 0.690979 1445639702 0.291321 0.616394 -0.240112 0.690979 1445639702 0.291321 0.616394 -0.240112 0.690979 1445639702 0.291321 0.616394 -0.240112 0.690979 1445639702 0.291321 0.616394 -0.240112 0.690979 1445639702 0.291321 0.616394 -0.240112 0.690979 1445639702 0.291321 0.616394 -0.240112 0.690979 1445639702 0.290161 0.616150 -0.243774 0.690369 1445639702 0.290161 0.616150 -0.243774 0.690369 1445639702 0.290161 0.616150 -0.243774 0.690369 1445639702 0.290161 0.616150 -0.243774 0.690369 1445639702 0.290161 0.616150 -0.243774 0.690369 1445639702 0.290161 0.616150 -0.243774 0.690369 1445639702 0.300659 0.615112 -0.250305 0.684448 1445639702 0.300659 0.615112 -0.250305 0.684448 1445639702 0.300659 0.615112 -0.250305 0.684448 1445639702 0.300659 0.615112 -0.250305 0.684448 1445639702 0.300659 0.615112 -0.250305 0.684448 1445639702 0.300659 0.615112 -0.250305 0.684448 1445639702 0.314880 0.614868 -0.265259 0.672546 1445639702 0.314880 0.614868 -0.265259 0.672546 1445639702 0.314880 0.614868 -0.265259 0.672546 1445639702 0.314880 0.614868 -0.265259 0.672546 1445639702 0.314880 0.614868 -0.265259 0.672546 1445639702 0.314880 0.614868 -0.265259 0.672546 1445639702 0.328674 0.610474 -0.283508 0.662476 1445639702 0.328674 0.610474 -0.283508 0.662476 1445639702 0.328674 0.610474 -0.283508 0.662476 1445639702 0.328674 0.610474 -0.283508 0.662476 1445639702 0.328674 0.610474 -0.283508 0.662476 1445639702 0.328674 0.610474 -0.283508 0.662476 1445639702 0.328674 0.610474 -0.283508 0.662476 1445639702 0.331116 0.605591 -0.287354 0.664063 1445639702 0.331116 0.605591 -0.287354 0.664063 1445639702 0.331116 0.605591 -0.287354 0.664063 1445639702 0.331116 0.605591 -0.287354 0.664063 1445639702 0.331116 0.605591 -0.287354 0.664063 1445639702 0.331116 0.605591 -0.287354 0.664063 1445639702 0.314514 0.605286 -0.268311 0.680115 1445639702 0.314514 0.605286 -0.268311 0.680115 1445639702 0.314514 0.605286 -0.268311 0.680115 1445639702 0.314514 0.605286 -0.268311 0.680115 1445639702 0.314514 0.605286 -0.268311 0.680115 1445639702 0.314514 0.605286 -0.268311 0.680115 1445639702 0.303162 0.602234 -0.248413 0.695435 1445639702 0.303162 0.602234 -0.248413 0.695435 1445639702 0.303162 0.602234 -0.248413 0.695435 1445639702 0.303162 0.602234 -0.248413 0.695435 1445639702 0.303162 0.602234 -0.248413 0.695435 1445639702 0.303162 0.602234 -0.248413 0.695435 1445639702 0.303162 0.602234 -0.248413 0.695435 1445639702 0.291016 0.604919 -0.232422 0.703796 1445639702 0.291016 0.604919 -0.232422 0.703796 1445639702 0.291016 0.604919 -0.232422 0.703796 1445639703 0.291016 0.604919 -0.232422 0.703796 1445639703 0.291016 0.604919 -0.232422 0.703796 1445639703 0.291016 0.604919 -0.232422 0.703796 1445639703 0.286621 0.605286 -0.220764 0.708984 1445639703 0.286621 0.605286 -0.220764 0.708984 1445639703 0.286621 0.605286 -0.220764 0.708984 1445639703 0.286621 0.605286 -0.220764 0.708984 1445639703 0.286621 0.605286 -0.220764 0.708984 1445639703 0.286621 0.605286 -0.220764 0.708984 1445639703 0.293823 0.606384 -0.223206 0.704285 1445639703 0.293823 0.606384 -0.223206 0.704285 1445639703 0.293823 0.606384 -0.223206 0.704285 1445639703 0.293823 0.606384 -0.223206 0.704285 1445639703 0.293823 0.606384 -0.223206 0.704285 1445639703 0.293823 0.606384 -0.223206 0.704285 1445639703 0.298706 0.608398 -0.234131 0.696960 1445639703 0.298706 0.608398 -0.234131 0.696960 1445639703 0.298706 0.608398 -0.234131 0.696960 1445639703 0.298706 0.608398 -0.234131 0.696960 1445639703 0.298706 0.608398 -0.234131 0.696960 1445639703 0.298706 0.608398 -0.234131 0.696960 1445639703 0.299683 0.610474 -0.243896 0.691345 1445639703 0.299683 0.610474 -0.243896 0.691345 1445639703 0.299683 0.610474 -0.243896 0.691345 1445639703 0.299683 0.610474 -0.243896 0.691345 1445639703 0.299683 0.610474 -0.243896 0.691345 1445639703 0.299683 0.610474 -0.243896 0.691345 1445639703 0.310242 0.609070 -0.250854 0.685425 1445639703 0.310242 0.609070 -0.250854 0.685425 1445639703 0.310242 0.609070 -0.250854 0.685425 1445639703 0.310242 0.609070 -0.250854 0.685425 1445639703 0.310242 0.609070 -0.250854 0.685425 1445639703 0.310242 0.609070 -0.250854 0.685425 1445639703 0.328247 0.608032 -0.263855 0.672974 1445639703 0.328247 0.608032 -0.263855 0.672974 1445639703 0.328247 0.608032 -0.263855 0.672974 1445639703 0.328247 0.608032 -0.263855 0.672974 1445639703 0.328247 0.608032 -0.263855 0.672974 1445639703 0.328247 0.608032 -0.263855 0.672974 1445639703 0.349426 0.604370 -0.284729 0.656860 1445639703 0.349426 0.604370 -0.284729 0.656860 1445639703 0.349426 0.604370 -0.284729 0.656860 1445639703 0.349426 0.604370 -0.284729 0.656860 1445639703 0.349426 0.604370 -0.284729 0.656860 1445639703 0.349426 0.604370 -0.284729 0.656860 1445639703 0.364441 0.600891 -0.305786 0.642273 1445639703 0.364441 0.600891 -0.305786 0.642273 1445639703 0.364441 0.600891 -0.305786 0.642273 1445639703 0.364441 0.600891 -0.305786 0.642273 1445639703 0.364441 0.600891 -0.305786 0.642273 1445639703 0.364441 0.600891 -0.305786 0.642273 1445639703 0.362305 0.594971 -0.313171 0.645447 1445639703 0.362305 0.594971 -0.313171 0.645447 1445639703 0.362305 0.594971 -0.313171 0.645447 1445639703 0.362305 0.594971 -0.313171 0.645447 1445639703 0.362305 0.594971 -0.313171 0.645447 1445639703 0.362305 0.594971 -0.313171 0.645447 1445639703 0.345215 0.594666 -0.296936 0.662537 1445639703 0.345215 0.594666 -0.296936 0.662537 1445639703 0.345215 0.594666 -0.296936 0.662537 1445639703 0.345215 0.594666 -0.296936 0.662537 1445639703 0.345215 0.594666 -0.296936 0.662537 1445639703 0.345215 0.594666 -0.296936 0.662537 1445639703 0.345215 0.594666 -0.296936 0.662537 1445639703 0.325684 0.597290 -0.272339 0.680420 1445639703 
0.277344 0.629456 -0.214844 0.693237 1445639705 0.277344 0.629456 -0.214844 0.693237 1445639705 0.277344 0.629456 -0.214844 0.693237 1445639705 0.277344 0.629456 -0.214844 0.693237 1445639705 0.277344 0.629456 -0.214844 0.693237 1445639705 0.272461 0.631653 -0.209961 0.694702 1445639705 0.272461 0.631653 -0.209961 0.694702 1445639705 0.272461 0.631653 -0.209961 0.694702 1445639705 0.272461 0.631653 -0.209961 0.694702 1445639705 0.272461 0.631653 -0.209961 0.694702 1445639705 0.272461 0.631653 -0.209961 0.694702 1445639705 0.262268 0.637817 -0.200928 0.695679 1445639705 0.262268 0.637817 -0.200928 0.695679 1445639705 0.262268 0.637817 -0.200928 0.695679 1445639705 0.262268 0.637817 -0.200928 0.695679 1445639705 0.262268 0.637817 -0.200928 0.695679 1445639705 0.262268 0.637817 -0.200928 0.695679 1445639705 0.262268 0.637817 -0.200928 0.695679 1445639705 0.245789 0.647034 -0.185120 0.697510 1445639705 0.245789 0.647034 -0.185120 0.697510 1445639705 0.245789 0.647034 -0.185120 0.697510 1445639705 0.245789 0.647034 -0.185120 0.697510 1445639705 0.245789 0.647034 -0.185120 0.697510 1445639705 0.245789 0.647034 -0.185120 0.697510 1445639705 0.227722 0.655640 -0.168945 0.699768 1445639705 0.227722 0.655640 -0.168945 0.699768 1445639705 0.227722 0.655640 -0.168945 0.699768 1445639705 0.227722 0.655640 -0.168945 0.699768 1445639705 0.227722 0.655640 -0.168945 0.699768 1445639705 0.227722 0.655640 -0.168945 0.699768 1445639705 0.212341 0.664795 -0.154358 0.699341 1445639706 0.212341 0.664795 -0.154358 0.699341 1445639706 0.212341 0.664795 -0.154358 0.699341 1445639706 0.212341 0.664795 -0.154358 0.699341 1445639706 0.212341 0.664795 -0.154358 0.699341 1445639706 0.212341 0.664795 -0.154358 0.699341 1445639706 0.212341 0.664795 -0.154358 0.699341 1445639706 0.204407 0.669189 -0.144043 0.699707 1445639706 0.204407 0.669189 -0.144043 0.699707 1445639706 0.204407 0.669189 -0.144043 0.699707 1445639706 0.204407 0.669189 -0.144043 0.699707 1445639706 0.204407 0.669189 -0.144043 0.699707 1445639706 0.204407 0.669189 -0.144043 0.699707 1445639706 0.205627 0.668152 -0.140076 0.701111 1445639706 0.205627 0.668152 -0.140076 0.701111 1445639706 0.205627 0.668152 -0.140076 0.701111 1445639706 0.205627 0.668152 -0.140076 0.701111 1445639706 0.205627 0.668152 -0.140076 0.701111 1445639706 0.205627 0.668152 -0.140076 0.701111 1445639706 0.216614 0.664673 -0.147949 0.699463 1445639706 0.216614 0.664673 -0.147949 0.699463 1445639706 0.216614 0.664673 -0.147949 0.699463 1445639706 0.216614 0.664673 -0.147949 0.699463 1445639706 0.216614 0.664673 -0.147949 0.699463 1445639706 0.216614 0.664673 -0.147949 0.699463 1445639706 0.216614 0.664673 -0.147949 0.699463 1445639706 0.229431 0.656006 -0.163818 0.700012 1445639706 0.229431 0.656006 -0.163818 0.700012 1445639706 0.229431 0.656006 -0.163818 0.700012 1445639706 0.229431 0.656006 -0.163818 0.700012 1445639706 0.229431 0.656006 -0.163818 0.700012 1445639706 0.229431 0.656006 -0.163818 0.700012 1445639706 0.234375 0.646790 -0.174805 0.704346 1445639706 0.234375 0.646790 -0.174805 0.704346 1445639706 0.234375 0.646790 -0.174805 0.704346 1445639706 0.234375 0.646790 -0.174805 0.704346 1445639706 0.234375 0.646790 -0.174805 0.704346 1445639706 0.234375 0.646790 -0.174805 0.704346 1445639706 0.228455 0.645203 -0.173340 0.708069 1445639706 0.228455 0.645203 -0.173340 0.708069 1445639706 0.228455 0.645203 -0.173340 0.708069 1445639706 0.228455 0.645203 -0.173340 0.708069 1445639706 0.228455 0.645203 -0.173340 0.708069 1445639706 0.228455 0.645203 -0.173340 0.708069 1445639706 0.219482 0.649475 -0.160461 0.710083 1445639706 0.219482 0.649475 -0.160461 0.710083 1445639706 0.219482 0.649475 -0.160461 0.710083 1445639706 0.219482 0.649475 -0.160461 0.710083 1445639706 0.219482 0.649475 -0.160461 0.710083 1445639706 0.219482 0.649475 -0.160461 0.710083 1445639706 0.219482 0.649475 -0.160461 0.710083 1445639706 0.210876 0.650940 -0.149475 0.713745 1445639706 0.210876 0.650940 -0.149475 0.713745 1445639706 0.210876 0.650940 -0.149475 0.713745 1445639706 0.210876 0.650940 -0.149475 0.713745 1445639706 0.210876 0.650940 -0.149475 0.713745 1445639706 0.210876 0.650940 -0.149475 0.713745 1445639706 0.199829 0.652344 -0.140381 0.717407 1445639706 0.199829 0.652344 -0.140381 0.717407 1445639706 0.199829 0.652344 -0.140381 0.717407 1445639706 0.199829 0.652344 -0.140381 0.717407 1445639706 0.199829 0.652344 -0.140381 0.717407 1445639706 0.199829 0.652344 -0.140381 0.717407 1445639706 0.199829 0.652344 -0.140381 0.717407 1445639706 0.185913 0.661682 -0.126892 0.715088 1445639706 0.185913 0.661682 -0.126892 0.715088 1445639706 0.185913 0.661682 -0.126892 0.715088 1445639706 0.185913 0.661682 -0.126892 0.715088 1445639706 0.185913 0.661682 -0.126892 0.715088 1445639706 0.185913 0.661682 -0.126892 0.715088 1445639706 0.176147 0.669067 -0.113037 0.713074 1445639706 0.176147 0.669067 -0.113037 0.713074 1445639706 0.176147 0.669067 -0.113037 0.713074 1445639706 0.176147 0.669067 -0.113037 0.713074 1445639706 0.176147 0.669067 -0.113037 0.713074 1445639706 0.176147 0.669067 -0.113037 0.713074 1445639706 0.179688 0.668701 -0.109314 0.713074 1445639706 0.179688 0.668701 -0.109314 0.713074 1445639706 0.179688 0.668701 -0.109314 0.713074 1445639706 0.179688 0.668701 -0.109314 0.713074 1445639706 0.179688 0.668701 -0.109314 0.713074 1445639706 0.179688 0.668701 -0.109314 0.713074 1445639706 0.179688 0.668701 -0.109314 0.713074 1445639706 0.187134 0.665588 -0.115540 0.713074 1445639706 0.187134 0.665588 -0.115540 0.713074 1445639706 0.187134 0.665588 -0.115540 0.713074 1445639706 0.187134 0.665588 -0.115540 0.713074 1445639706 0.187134 0.665588 -0.115540 0.713074 1445639706 0.187134 0.665588 -0.115540 0.713074 1445639706 0.201294 0.660156 -0.131836 0.711487 1445639706 0.201294 0.660156 -0.131836 0.711487 1445639706 0.201294 0.660156 -0.131836 0.711487 1445639706 0.201294 0.660156 -0.131836 0.711487 1445639706 0.201294 0.660156 -0.131836 0.711487 1445639706 0.201294 0.660156 -0.131836 0.711487 1445639706 0.201294 0.660156 -0.131836 0.711487 1445639706 0.221436 0.651733 -0.149963 0.709717 1445639706 0.221436 0.651733 -0.149963 0.709717 1445639706 0.221436 0.651733 -0.149963 0.709717 1445639706 0.221436 0.651733 -0.149963 0.709717 1445639706 0.221436 0.651733 -0.149963 0.709717 1445639706 0.221436 0.651733 -0.149963 0.709717 1445639706 0.233398 0.643005 -0.168640 0.709595 1445639706 0.233398 0.643005 -0.168640 0.709595 1445639706 0.233398 0.643005 -0.168640 0.709595 1445639706 0.233398 0.643005 -0.168640 0.709595 1445639706 0.233398 0.643005 -0.168640 0.709595 1445639706 0.233398 0.643005 -0.168640 0.709595 1445639706 0.230774 0.639648 -0.177612 0.711304 1445639706 0.230774 0.639648 -0.177612 0.711304 1445639706 0.230774 0.639648 -0.177612 0.711304 1445639706 0.230774 0.639648 -0.177612 0.711304 1445639706 0.230774 0.639648 -0.177612 0.711304 1445639706 0.230774 0.639648 -0.177612 0.711304 1445639706 0.228088 0.645813 -0.168152 0.708862 1445639707 0.228088 0.645813 -0.168152 0.708862 1445639707 0.228088 0.645813 -0.168152 0.708862 1445639707 0.228088 0.645813 -0.168152 0.708862 1445639707 0.228088 0.645813 -0.168152 0.708862 1445639707 0.228088 0.645813 -0.168152 0.708862 1445639707 0.224365 0.647766 -0.158875 0.710449 1445639707 0.224365 0.647766 -0.158875 0.710449 1445639707 0.224365 0.647766 -0.158875 0.710449 1445639707 0.224365 0.647766 -0.158875 0.710449 1445639707 0.224365 0.647766 -0.158875 0.710449 1445639707 0.224365 0.647766 -0.158875 0.710449 1445639707 0.210632 0.650269 -0.153564 0.713562 1445639707 0.210632 0.650269 -0.153564 0.713562 1445639707 0.210632 0.650269 -0.153564 0.713562 1445639707 0.210632 0.650269 -0.153564 0.713562 1445639707 0.210632 0.650269 -0.153564 0.713562 1445639707 0.210632 0.650269 -0.153564 0.713562 1445639707 0.194702 0.658813 -0.141174 0.712769 1445639707 0.194702 0.658813 -0.141174 0.712769 1445639707 0.194702 0.658813 -0.141174 0.712769 1445639707 0.194702 0.658813 -0.141174 0.712769 1445639707 0.194702 0.658813 -0.141174 0.712769 1445639707 0.194702 0.658813 -0.141174 0.712769 1445639707 0.179138 0.669006 -0.127441 0.709900 1445639707 0.179138 0.669006 -0.127441 0.709900 1445639707 0.179138 0.669006 -0.127441 0.709900 1445639707 0.179138 0.669006 -0.127441 0.709900 1445639707 0.179138 0.669006 -0.127441 0.709900 1445639707 0.179138 0.669006 -0.127441 0.709900 1445639707 0.179138 0.669006 -0.127441 0.709900 1445639707 0.162109 0.677856 -0.110657 0.708496 1445639707 0.162109 0.677856 -0.110657 0.708496 1445639707 0.162109 0.677856 -0.110657 0.708496 1445639707 0.162109 0.677856 -0.110657 0.708496 1445639707 0.162109 0.677856 -0.110657 0.708496 1445639707 0.162109 0.677856 -0.110657 0.708496 1445639707 0.158020 0.676514 -0.098694 0.712402 1445639707 0.158020 0.676514 -0.098694 0.712402 1445639707 0.158020 0.676514 -0.098694 0.712402 1445639707 0.158020 0.676514 -0.098694 0.712402 1445639707 0.158020 0.676514 -0.098694 0.712402 1445639707 0.158020 0.676514 -0.098694 0.712402 1445639707 0.159119 0.675354 -0.102417 0.712769 1445639707 0.159119 0.675354 -0.102417 0.712769 1445639707 0.159119 0.675354 -0.102417 0.712769 1445639707 0.159119 0.675354 -0.102417 0.712769 1445639707 0.159119 0.675354 -0.102417 0.712769 1445639707 0.159119 0.675354 -0.102417 0.712769 1445639707 0.167175 0.671204 -0.112000 0.713379 1445639707 0.167175 0.671204 -0.112000 0.713379 1445639707 0.167175 0.671204 -0.112000 0.713379 1445639707 0.167175 0.671204 -0.112000 0.713379 1445639707 0.167175 0.671204 -0.112000 0.713379 1445639707 0.167175 0.671204 -0.112000 0.713379 1445639707 0.186584 0.664490 -0.127380 0.712280 1445639707 0.186584 0.664490 -0.127380 0.712280 1445639707 0.186584 0.664490 -0.127380 0.712280 1445639707 0.186584 0.664490 -0.127380 0.712280 1445639707 0.186584 0.664490 -0.127380 0.712280 1445639707 0.186584 0.664490 -0.127380 0.712280 1445639707 0.186584 0.664490 -0.127380 0.712280 1445639707 0.203613 0.653198 -0.146606 0.714355 1445639707 0.203613 0.653198 -0.146606 0.714355 1445639707 0.203613 0.653198 -0.146606 0.714355 1445639707 0.203613 0.653198 -0.146606 0.714355 1445639707 0.203613 0.653198 -0.146606 0.714355 1445639707 0.203613 0.653198 -0.146606 0.714355 1445639707 0.205139 0.645203 -0.157776 0.718811 1445639707 0.205139 0.645203 -0.157776 0.718811 1445639707 0.205139 0.645203 -0.157776 0.718811 1445639707 0.205139 0.645203 -0.157776 0.718811 1445639707 0.205139 0.645203 -0.157776 0.718811 1445639707 0.205139 0.645203 -0.157776 0.718811 1445639707 0.209778 0.647400 -0.156982 0.715637 1445639707 0.209778 0.647400 -0.156982 0.715637 1445639707 0.209778 0.647400 -0.156982 0.715637 1445639707 0.209778 0.647400 -0.156982 0.715637 1445639707 0.209778 0.647400 -0.156982 0.715637 1445639707 0.209778 0.647400 -0.156982 0.715637 1445639707 0.209778 0.647400 -0.156982 0.715637 1445639707 0.216248 0.649170 -0.153748 0.712830 1445639707 0.216248 0.649170 -0.153748 0.712830 1445639707 0.216248 0.649170 -0.153748 0.712830 1445639707 0.216248 0.649170 -0.153748 0.712830 1445639707 0.216248 0.649170 -0.153748 0.712830 1445639707 0.213989 0.649536 -0.155518 0.712769 1445639707 0.213989 0.649536 -0.155518 0.712769 1445639707 0.213989 0.649536 -0.155518 0.712769 1445639707 0.213989 0.649536 -0.155518 0.712769 1445639707 0.213989 0.649536 -0.155518 0.712769 1445639707 0.213989 0.649536 -0.155518 0.712769 1445639707 0.202820 0.654724 -0.151855 0.712097 1445639707 0.202820 0.654724 -0.151855 0.712097 1445639707 0.202820 0.654724 -0.151855 0.712097 1445639707 0.202820 0.654724 -0.151855 0.712097 1445639707 0.202820 0.654724 -0.151855 0.712097 1445639707 0.202820 0.654724 -0.151855 0.712097 1445639707 0.190247 0.664246 -0.140747 0.708984 1445639707 0.190247 0.664246 -0.140747 0.708984 1445639707 0.190247 0.664246 -0.140747 0.708984 1445639707 0.190247 0.664246 -0.140747 0.708984 1445639707 0.190247 0.664246 -0.140747 0.708984 1445639707 0.190247 0.664246 -0.140747 0.708984 1445639707 0.190247 0.664246 -0.140747 0.708984 1445639707 0.184631 0.667664 -0.129517 0.709412 1445639707 0.184631 0.667664 -0.129517 0.709412 1445639707 0.184631 0.667664 -0.129517 0.709412 1445639707 0.184631 0.667664 -0.129517 0.709412 1445639707 0.184631 0.667664 -0.129517 0.709412 1445639707 0.193848 0.664307 -0.131348 0.709778 1445639707 0.193848 0.664307 -0.131348 0.709778 1445639707 0.193848 0.664307 -0.131348 0.709778 1445639708 0.193848 0.664307 -0.131348 0.709778 1445639708 0.193848 0.664307 -0.131348 0.709778 1445639708 0.193848 0.664307 -0.131348 0.709778 1445639708 0.193848 0.664307 -0.131348 0.709778 1445639708 0.202515 0.659546 -0.141052 0.709961 1445639708 0.202515 0.659546 -0.141052 0.709961 1445639708 0.202515 0.659546 -0.141052 0.709961 1445639708 0.202515 0.659546 -0.141052 0.709961 1445639708 0.202515 0.659546 -0.141052 0.709961 1445639708 0.216736 0.655273 -0.155273 0.706726 1445639708 0.216736 0.655273 -0.155273 0.706726 1445639708 0.216736 0.655273 -0.155273 0.706726 1445639708 0.216736 0.655273 -0.155273 0.706726 1445639708 0.216736 0.655273 -0.155273 0.706726 1445639708 0.216736 0.655273 -0.155273 0.706726 1445639708 0.236938 0.649658 -0.172913 0.701294 1445639708 0.236938 0.649658 -0.172913 0.701294 1445639708 0.236938 0.649658 -0.172913 0.701294 1445639708 0.236938 0.649658 -0.172913 0.701294 1445639708 0.236938 0.649658 -0.172913 0.701294 1445639708 0.236938 0.649658 -0.172913 0.701294 1445639708 0.253845 0.640625 -0.196167 0.697571 1445639708 0.253845 0.640625 -0.196167 0.697571 1445639708 0.253845 0.640625 -0.196167 0.697571 1445639708 0.253845 0.640625 -0.196167 0.697571 1445639708 0.253845 0.640625 -0.196167 0.697571 1445639708 0.253845 0.640625 -0.196167 0.697571 1445639708 0.251343 0.635742 -0.204224 0.700623 1445639708 0.251343 0.635742 -0.204224 0.700623 1445639708 0.251343 0.635742 -0.204224 0.700623 1445639708 0.251343 0.635742 -0.204224 0.700623 1445639708 0.251343 0.635742 -0.204224 0.700623 1445639708 0.251343 0.635742 -0.204224 0.700623 1445639708 0.251343 0.635742 -0.204224 0.700623 1445639708 0.246033 0.640137 -0.193787 0.701477 1445639708 0.246033 0.640137 -0.193787 0.701477 1445639708 0.246033 0.640137 -0.193787 0.701477 1445639708 0.246033 0.640137 -0.193787 0.701477 1445639708 0.246033 0.640137 -0.193787 0.701477 1445639708 0.246033 0.640137 -0.193787 0.701477 1445639708 0.245178 0.643127 -0.181519 0.702271 1445639708 0.245178 0.643127 -0.181519 0.702271 1445639708 0.245178 0.643127 -0.181519 0.702271 1445639708 0.245178 0.643127 -0.181519 0.702271 1445639708 0.245178 0.643127 -0.181519 0.702271 1445639708 0.245178 0.643127 -0.181519 0.702271 1445639708 0.240723 0.642334 -0.178711 0.705261 1445639708 0.240723 0.642334 -0.178711 0.705261 1445639708 0.240723 0.642334 -0.178711 0.705261 1445639708 0.240723 0.642334 -0.178711 0.705261 1445639708 0.240723 0.642334 -0.178711 0.705261 1445639708 0.240723 0.642334 -0.178711 0.705261 1445639708 0.225708 0.650269 -0.169495 0.705261 1445639708 0.225708 0.650269 -0.169495 0.705261 1445639708 0.225708 0.650269 -0.169495 0.705261 1445639708 0.225708 0.650269 -0.169495 0.705261 1445639708 0.225708 0.650269 -0.169495 0.705261 1445639708 0.225708 0.650269 -0.169495 0.705261 1445639708 0.225708 0.650269 -0.169495 0.705261 1445639708 0.209839 0.661377 -0.154419 0.703308 1445639708 0.209839 0.661377 -0.154419 0.703308 1445639708 0.209839 0.661377 -0.154419 0.703308 1445639708 0.209839 0.661377 -0.154419 0.703308 1445639708 0.209839 0.661377 -0.154419 0.703308 1445639708 0.209839 0.661377 -0.154419 0.703308 1445639708 0.203369 0.668274 -0.142761 0.701111 1445639708 0.203369 0.668274 -0.142761 0.701111 1445639708 0.203369 0.668274 -0.142761 0.701111 1445639708 0.203369 0.668274 -0.142761 0.701111 1445639708 0.203369 0.668274 -0.142761 0.701111 1445639708 0.203369 0.668274 -0.142761 0.701111 1445639708 0.203369 0.668274 -0.142761 0.701111 1445639708 0.208191 0.667786 -0.138428 0.701050 1445639708 0.208191 0.667786 -0.138428 0.701050 1445639708 0.208191 0.667786 -0.138428 0.701050 1445639708 0.208191 0.667786 -0.138428 0.701050 1445639708 0.208191 0.667786 -0.138428 0.701050 1445639708 0.208191 0.667786 -0.138428 0.701050 1445639708 0.208191 0.667786 -0.138428 0.701050 1445639708 0.214905 0.664185 -0.143555 0.701416 1445639708 0.214905 0.664185 -0.143555 0.701416 1445639708 0.214905 0.664185 -0.143555 0.701416 1445639708 0.214905 0.664185 -0.143555 0.701416 1445639708 0.214905 0.664185 -0.143555 0.701416 1445639708 0.214905 0.664185 -0.143555 0.701416 1445639708 0.226013 0.658264 -0.156555 0.700684 1445639708 0.226013 0.658264 -0.156555 0.700684 1445639708 0.226013 0.658264 -0.156555 0.700684 1445639708 0.226013 0.658264 -0.156555 0.700684 1445639708 0.226013 0.658264 -0.156555 0.700684 1445639708 0.226013 0.658264 -0.156555 0.700684 1445639708 0.241760 0.650940 -0.169922 0.699219 1445639708 0.241760 0.650940 -0.169922 0.699219 1445639708 0.241760 0.650940 -0.169922 0.699219 1445639708 0.241760 0.650940 -0.169922 0.699219 1445639708 0.241760 0.650940 -0.169922 0.699219 1445639708 0.241760 0.650940 -0.169922 0.699219 1445639708 0.241760 0.650940 -0.169922 0.699219 1445639708 0.253540 0.644287 -0.186340 0.696960 1445639708 0.253540 0.644287 -0.186340 0.696960 1445639708 0.253540 0.644287 -0.186340 0.696960 1445639708 0.253540 0.644287 -0.186340 0.696960 1445639708 0.253540 0.644287 -0.186340 0.696960 1445639708 0.253540 0.644287 -0.186340 0.696960 1445639708 0.248779 0.639404 -0.192139 0.701599 1445639708 0.248779 0.639404 -0.192139 0.701599 1445639708 0.248779 0.639404 -0.192139 0.701599 1445639708 0.248779 0.639404 -0.192139 0.701599 1445639708 0.248779 0.639404 -0.192139 0.701599 1445639708 0.248779 0.639404 -0.192139 0.701599 1445639708 0.244324 0.644226 -0.180725 0.701782 1445639708 0.244324 0.644226 -0.180725 0.701782 1445639708 0.244324 0.644226 -0.180725 0.701782 1445639708 0.244324 0.644226 -0.180725 0.701782 1445639708 0.244324 0.644226 -0.180725 0.701782 1445639709 0.244324 0.644226 -0.180725 0.701782 1445639709 0.244324 0.644226 -0.180725 0.701782 1445639709 0.245361 0.643127 -0.171204 0.704834 1445639709 0.245361 0.643127 -0.171204 0.704834 1445639709 0.245361 0.643127 -0.171204 0.704834 1445639709 0.245361 0.643127 -0.171204 0.704834 1445639709 0.245361 0.643127 -0.171204 0.704834 1445639709 0.245361 0.643127 -0.171204 0.704834 1445639709 0.235901 0.641724 -0.169434 0.709717 1445639709 0.235901 0.641724 -0.169434 0.709717 1445639709 0.235901 0.641724 -0.169434 0.709717 1445639709 0.235901 0.641724 -0.169434 0.709717 1445639709 0.235901 0.641724 -0.169434 0.709717 1445639709 0.235901 0.641724 -0.169434 0.709717 1445639709 0.223511 0.647705 -0.162781 0.709900 1445639709 0.223511 0.647705 -0.162781 0.709900 1445639709 0.223511 0.647705 -0.162781 0.709900 1445639709 0.223511 0.647705 -0.162781 0.709900 1445639709 0.223511 0.647705 -0.162781 0.709900 1445639709 0.223511 0.647705 -0.162781 0.709900 1445639709 0.223511 0.647705 -0.162781 0.709900 1445639709 0.211670 0.655701 -0.152344 0.708435 1445639709 0.211670 0.655701 -0.152344 0.708435 1445639709 0.211670 0.655701 -0.152344 0.708435 1445639709 0.211670 0.655701 -0.152344 0.708435 1445639709 0.211670 0.655701 -0.152344 0.708435 1445639709 0.211670 0.655701 -0.152344 0.708435 1445639709 0.204346 0.662231 -0.145081 0.706116 1445639709 0.204346 0.662231 -0.145081 0.706116 1445639709 0.204346 0.662231 -0.145081 0.706116 1445639709 0.204346 0.662231 -0.145081 0.706116 1445639709 0.204346 0.662231 -0.145081 0.706116 1445639709 0.204346 0.662231 -0.145081 0.706116 1445639709 0.205078 0.661499 -0.141296 0.707275 1445639709 0.205078 0.661499 -0.141296 0.707275 1445639709 0.205078 0.661499 -0.141296 0.707275 1445639709 0.205078 0.661499 -0.141296 0.707275 1445639709 0.205078 0.661499 -0.141296 0.707275 1445639709 0.205078 0.661499 -0.141296 0.707275 1445639709 0.212097 0.663330 -0.147095 0.702332 1445639709 0.212097 0.663330 -0.147095 0.702332 1445639709 0.212097 0.663330 -0.147095 0.702332 1445639709 0.212097 0.663330 -0.147095 0.702332 1445639709 0.212097 0.663330 -0.147095 0.702332 1445639709 0.212097 0.663330 -0.147095 0.702332 1445639709 0.212097 0.663330 -0.147095 0.702332 1445639709 0.216064 0.660095 -0.154602 0.702515 1445639709 0.216064 0.660095 -0.154602 0.702515 1445639709 0.216064 0.660095 -0.154602 0.702515 1445639709 0.216064 0.660095 -0.154602 0.702515 1445639709 0.216064 0.660095 -0.154602 0.702515 1445639709 0.216064 0.660095 -0.154602 0.702515 1445639709 0.224243 0.653564 -0.162659 0.704285 1445639709 0.224243 0.653564 -0.162659 0.704285 1445639709 0.224243 0.653564 -0.162659 0.704285 1445639709 0.224243 0.653564 -0.162659 0.704285 1445639709 0.224243 0.653564 -0.162659 0.704285 1445639709 0.224243 0.653564 -0.162659 0.704285 1445639709 0.239441 0.646912 -0.175720 0.702332 1445639709 0.239441 0.646912 -0.175720 0.702332 1445639709 0.239441 0.646912 -0.175720 0.702332 1445639709 0.239441 0.646912 -0.175720 0.702332 1445639709 0.239441 0.646912 -0.175720 0.702332 1445639709 0.239441 0.646912 -0.175720 0.702332 1445639709 0.245605 0.640747 -0.190918 0.701843 1445639709 0.245605 0.640747 -0.190918 0.701843 1445639709 0.245605 0.640747 -0.190918 0.701843 1445639709 0.245605 0.640747 -0.190918 0.701843 1445639709 0.245605 0.640747 -0.190918 0.701843 1445639709 0.245605 0.640747 -0.190918 0.701843 1445639709 0.236938 0.640381 -0.190674 0.705200 1445639709 0.236938 0.640381 -0.190674 0.705200 1445639709 0.236938 0.640381 -0.190674 0.705200 1445639709 0.236938 0.640381 -0.190674 0.705200 1445639709 0.236938 0.640381 -0.190674 0.705200 1445639709 0.236938 0.640381 -0.190674 0.705200 1445639709 0.236938 0.640381 -0.190674 0.705200 1445639709 0.235107 0.642944 -0.178101 0.706787 1445639709 0.235107 0.642944 -0.178101 0.706787 1445639709 0.235107 0.642944 -0.178101 0.706787 1445639709 0.235107 0.642944 -0.178101 0.706787 1445639709 0.235107 0.642944 -0.178101 0.706787 1445639709 0.235107 0.642944 -0.178101 0.706787 1445639709 0.239929 0.638855 -0.173828 0.709900 1445639709 0.239929 0.638855 -0.173828 0.709900 1445639709 0.239929 0.638855 -0.173828 0.709900 1445639709 0.239929 0.638855 -0.173828 0.709900 1445639709 0.239929 0.638855 -0.173828 0.709900 1445639709 0.239929 0.638855 -0.173828 0.709900 1445639709 0.239929 0.638855 -0.173828 0.709900 1445639709 0.235962 0.641418 -0.174011 0.708923 1445639709 0.235962 0.641418 -0.174011 0.708923 1445639709 0.235962 0.641418 -0.174011 0.708923 1445639709 0.235962 0.641418 -0.174011 0.708923 1445639709 0.235962 0.641418 -0.174011 0.708923 1445639709 0.235962 0.641418 -0.174011 0.708923 1445639709 0.224792 0.651672 -0.168335 0.704529 1445639709 0.224792 0.651672 -0.168335 0.704529 1445639709 0.224792 0.651672 -0.168335 0.704529 1445639709 0.224792 0.651672 -0.168335 0.704529 1445639709 0.224792 0.651672 -0.168335 0.704529 1445639709 0.224792 0.651672 -0.168335 0.704529 1445639709 0.213928 0.660217 -0.158325 0.702332 1445639709 0.213928 0.660217 -0.158325 0.702332 1445639709 0.213928 0.660217 -0.158325 0.702332 1445639709 0.213928 0.660217 -0.158325 0.702332 1445639709 0.213928 0.660217 -0.158325 0.702332 1445639709 0.213928 0.660217 -0.158325 0.702332 1445639709 0.213928 0.660217 -0.158325 0.702332 1445639709 0.210266 0.663696 -0.150818 0.701721 1445639709 0.210266 0.663696 -0.150818 0.701721 1445639709 0.210266 0.663696 -0.150818 0.701721 1445639709 0.210266 0.663696 -0.150818 0.701721 1445639709 0.210266 0.663696 -0.150818 0.701721 1445639710 0.210266 0.663696 -0.150818 0.701721 1445639710 0.212891 0.663635 -0.149109 0.701416 1445639710 0.212891 0.663635 -0.149109 0.701416 1445639710 0.212891 0.663635 -0.149109 0.701416 1445639710 0.212891 0.663635 -0.149109 0.701416 1445639710 0.212891 0.663635 -0.149109 0.701416 1445639710 0.212891 0.663635 -0.149109 0.701416 1445639710 0.217834 0.661438 -0.152954 0.701111 1445639710 0.217834 0.661438 -0.152954 0.701111 1445639710 0.217834 0.661438 -0.152954 0.701111 1445639710 0.217834 0.661438 -0.152954 0.701111 1445639710 0.217834 0.661438 -0.152954 0.701111 1445639710 0.226440 0.655945 -0.161133 0.701721 1445639710 0.226440 0.655945 -0.161133 0.701721 1445639710 0.226440 0.655945 -0.161133 0.701721 1445639710 0.226440 0.655945 -0.161133 0.701721 1445639710 0.226440 0.655945 -0.161133 0.701721 1445639710 0.226440 0.655945 -0.161133 0.701721 1445639710 0.237671 0.652771 -0.171875 0.698425 1445639710 0.237671 0.652771 -0.171875 0.698425 1445639710 0.237671 0.652771 -0.171875 0.698425 1445639710 0.237671 0.652771 -0.171875 0.698425 1445639710 0.237671 0.652771 -0.171875 0.698425 1445639710 0.237671 0.652771 -0.171875 0.698425 1445639710 0.248657 0.645874 -0.184570 0.697754 1445639710 0.248657 0.645874 -0.184570 0.697754 1445639710 0.248657 0.645874 -0.184570 0.697754 1445639710 0.248657 0.645874 -0.184570 0.697754 1445639710 0.248657 0.645874 -0.184570 0.697754 1445639710 0.248657 0.645874 -0.184570 0.697754 1445639710 0.248657 0.645874 -0.184570 0.697754 1445639710 0.246826 0.641296 -0.191711 0.700684 1445639710 0.246826 0.641296 -0.191711 0.700684 1445639710 0.246826 0.641296 -0.191711 0.700684 1445639710 0.246826 0.641296 -0.191711 0.700684 1445639710 0.246826 0.641296 -0.191711 0.700684 1445639710 0.246826 0.641296 -0.191711 0.700684 1445639710 0.235535 0.643433 -0.181946 0.705200 1445639710 0.235535 0.643433 -0.181946 0.705200 1445639710 0.235535 0.643433 -0.181946 0.705200 1445639710 0.235535 0.643433 -0.181946 0.705200 1445639710 0.235535 0.643433 -0.181946 0.705200 1445639710 0.235535 0.643433 -0.181946 0.705200 1445639710 0.230469 0.647461 -0.167480 0.706787 1445639710 0.230469 0.647461 -0.167480 0.706787 1445639710 0.230469 0.647461 -0.167480 0.706787 1445639710 0.230469 0.647461 -0.167480 0.706787 1445639710 0.230469 0.647461 -0.167480 0.706787 1445639710 0.230469 0.647461 -0.167480 0.706787 1445639710 0.230469 0.647461 -0.167480 0.706787 1445639710 0.227417 0.646606 -0.161011 0.710022 1445639710 0.227417 0.646606 -0.161011 0.710022 1445639710 0.227417 0.646606 -0.161011 0.710022 1445639710 0.227417 0.646606 -0.161011 0.710022 1445639710 0.227417 0.646606 -0.161011 0.710022 1445639710 0.227417 0.646606 -0.161011 0.710022 1445639710 0.215515 0.651611 -0.153931 0.710754 1445639710 0.215515 0.651611 -0.153931 0.710754 1445639710 0.215515 0.651611 -0.153931 0.710754 1445639710 0.215515 0.651611 -0.153931 0.710754 1445639710 0.215515 0.651611 -0.153931 0.710754 1445639710 0.215515 0.651611 -0.153931 0.710754 1445639710 0.215515 0.651611 -0.153931 0.710754 1445639710 0.207275 0.658508 -0.142761 0.709167 1445639710 0.207275 0.658508 -0.142761 0.709167 1445639710 0.207275 0.658508 -0.142761 0.709167 1445639710 0.207275 0.658508 -0.142761 0.709167 1445639710 0.207275 0.658508 -0.142761 0.709167 1445639710 0.207275 0.658508 -0.142761 0.709167 1445639710 0.205811 0.666016 -0.140686 0.702942 1445639710 0.205811 0.666016 -0.140686 0.702942 1445639710 0.205811 0.666016 -0.140686 0.702942 1445639710 0.205811 0.666016 -0.140686 0.702942 1445639710 0.205811 0.666016 -0.140686 0.702942 1445639710 0.205811 0.666016 -0.140686 0.702942 1445639710 0.198303 0.669861 -0.132507 0.703064 1445639710 0.198303 0.669861 -0.132507 0.703064 1445639710 0.198303 0.669861 -0.132507 0.703064 1445639710 0.198303 0.669861 -0.132507 0.703064 1445639710 0.198303 0.669861 -0.132507 0.703064 1445639710 0.199280 0.668396 -0.131104 0.704468 1445639710 0.199280 0.668396 -0.131104 0.704468 1445639710 0.199280 0.668396 -0.131104 0.704468 1445639710 0.199280 0.668396 -0.131104 0.704468 1445639710 0.199280 0.668396 -0.131104 0.704468 1445639710 0.199280 0.668396 -0.131104 0.704468 1445639710 0.199280 0.668396 -0.131104 0.704468 1445639710 0.208618 0.660095 -0.137695 0.708313 1445639710 0.208618 0.660095 -0.137695 0.708313 1445639710 0.208618 0.660095 -0.137695 0.708313 1445639710 0.208618 0.660095 -0.137695 0.708313 1445639710 0.208618 0.660095 -0.137695 0.708313 1445639710 0.208618 0.660095 -0.137695 0.708313 1445639710 0.224304 0.652954 -0.150330 0.707581 1445639710 0.224304 0.652954 -0.150330 0.707581 1445639710 0.224304 0.652954 -0.150330 0.707581 1445639710 0.224304 0.652954 -0.150330 0.707581 1445639710 0.224304 0.652954 -0.150330 0.707581 1445639710 0.224304 0.652954 -0.150330 0.707581 1445639710 0.241211 0.646729 -0.166809 0.704041 1445639710 0.241211 0.646729 -0.166809 0.704041 1445639710 0.241211 0.646729 -0.166809 0.704041 1445639710 0.241211 0.646729 -0.166809 0.704041 1445639710 0.241211 0.646729 -0.166809 0.704041 1445639710 0.241211 0.646729 -0.166809 0.704041 1445639710 
0.323792 0.613770 -0.262024 0.670593 1445639713 0.323792 0.613770 -0.262024 0.670593 1445639713 0.323792 0.613770 -0.262024 0.670593 1445639713 0.323792 0.613770 -0.262024 0.670593 1445639713 0.328552 0.613525 -0.265991 0.666931 1445639713 0.328552 0.613525 -0.265991 0.666931 1445639713 0.328552 0.613525 -0.265991 0.666931 1445639713 0.328552 0.613525 -0.265991 0.666931 1445639713 0.328552 0.613525 -0.265991 0.666931 1445639713 0.328552 0.613525 -0.265991 0.666931 1445639713 0.328552 0.613525 -0.265991 0.666931 1445639713 0.333496 0.612183 -0.271790 0.663391 1445639713 0.333496 0.612183 -0.271790 0.663391 1445639713 0.333496 0.612183 -0.271790 0.663391 1445639713 0.333496 0.612183 -0.271790 0.663391 1445639713 0.333496 0.612183 -0.271790 0.663391 1445639713 0.333496 0.612183 -0.271790 0.663391 1445639713 0.336731 0.609436 -0.277954 0.661743 1445639713 0.336731 0.609436 -0.277954 0.661743 1445639713 0.336731 0.609436 -0.277954 0.661743 1445639713 0.336731 0.609436 -0.277954 0.661743 1445639713 0.336731 0.609436 -0.277954 0.661743 1445639713 0.336731 0.609436 -0.277954 0.661743 1445639713 0.336182 0.606567 -0.279480 0.663940 1445639713 0.336182 0.606567 -0.279480 0.663940 1445639713 0.336182 0.606567 -0.279480 0.663940 1445639713 0.336182 0.606567 -0.279480 0.663940 1445639713 0.336182 0.606567 -0.279480 0.663940 1445639713 0.336182 0.606567 -0.279480 0.663940 1445639713 0.329041 0.604858 -0.270142 0.672913 1445639713 0.329041 0.604858 -0.270142 0.672913 1445639713 0.329041 0.604858 -0.270142 0.672913 1445639713 0.329041 0.604858 -0.270142 0.672913 1445639713 0.329041 0.604858 -0.270142 0.672913 1445639713 0.329041 0.604858 -0.270142 0.672913 1445639713 0.329041 0.604858 -0.270142 0.672913 1445639713 0.316589 0.608093 -0.255005 0.681824 1445639713 0.316589 0.608093 -0.255005 0.681824 1445639713 0.316589 0.608093 -0.255005 0.681824 1445639713 0.316589 0.608093 -0.255005 0.681824 1445639713 0.316589 0.608093 -0.255005 0.681824 1445639713 0.316589 0.608093 -0.255005 0.681824 1445639713 0.308655 0.610352 -0.241272 0.688416 1445639713 0.308655 0.610352 -0.241272 0.688416 1445639713 0.308655 0.610352 -0.241272 0.688416 1445639713 0.308655 0.610352 -0.241272 0.688416 1445639713 0.308655 0.610352 -0.241272 0.688416 1445639713 0.308655 0.610352 -0.241272 0.688416 1445639713 0.308655 0.610352 -0.241272 0.688416 1445639713 0.311523 0.612854 -0.236328 0.686584 1445639713 0.311523 0.612854 -0.236328 0.686584 1445639713 0.311523 0.612854 -0.236328 0.686584 1445639713 0.311523 0.612854 -0.236328 0.686584 1445639713 0.311523 0.612854 -0.236328 0.686584 1445639713 0.311523 0.612854 -0.236328 0.686584 1445639713 0.316650 0.613098 -0.244812 0.681030 1445639713 0.316650 0.613098 -0.244812 0.681030 1445639713 0.316650 0.613098 -0.244812 0.681030 1445639713 0.316650 0.613098 -0.244812 0.681030 1445639713 0.316650 0.613098 -0.244812 0.681030 1445639713 0.316650 0.613098 -0.244812 0.681030 1445639713 0.318359 0.614868 -0.253357 0.675537 1445639713 0.318359 0.614868 -0.253357 0.675537 1445639713 0.318359 0.614868 -0.253357 0.675537 1445639713 0.318359 0.614868 -0.253357 0.675537 1445639713 0.318359 0.614868 -0.253357 0.675537 1445639713 0.318359 0.614868 -0.253357 0.675537 1445639713 0.324951 0.613525 -0.260559 0.670837 1445639713 0.324951 0.613525 -0.260559 0.670837 1445639713 0.324951 0.613525 -0.260559 0.670837 1445639713 0.324951 0.613525 -0.260559 0.670837 1445639713 0.324951 0.613525 -0.260559 0.670837 1445639713 0.324951 0.613525 -0.260559 0.670837 1445639713 0.324951 0.613525 -0.260559 0.670837 1445639713 0.337524 0.610901 -0.272461 0.662231 1445639713 0.337524 0.610901 -0.272461 0.662231 1445639713 0.337524 0.610901 -0.272461 0.662231 1445639713 0.337524 0.610901 -0.272461 0.662231 1445639713 0.337524 0.610901 -0.272461 0.662231 1445639713 0.337524 0.610901 -0.272461 0.662231 1445639713 0.337524 0.610901 -0.272461 0.662231 1445639713 0.349121 0.610107 -0.292236 0.648376 1445639713 0.349121 0.610107 -0.292236 0.648376 1445639713 0.349121 0.610107 -0.292236 0.648376 1445639713 0.349121 0.610107 -0.292236 0.648376 1445639713 0.349121 0.610107 -0.292236 0.648376 1445639713 0.349121 0.610107 -0.292236 0.648376 1445639713 0.349121 0.610107 -0.292236 0.648376 1445639713 0.356995 0.608093 -0.307556 0.638794 1445639713 0.356995 0.608093 -0.307556 0.638794 1445639713 0.356995 0.608093 -0.307556 0.638794 1445639713 0.356995 0.608093 -0.307556 0.638794 1445639713 0.356995 0.608093 -0.307556 0.638794 1445639713 0.356995 0.608093 -0.307556 0.638794 1445639713 0.358093 0.603821 -0.310852 0.640686 1445639713 0.358093 0.603821 -0.310852 0.640686 1445639713 0.358093 0.603821 -0.310852 0.640686 1445639713 0.358093 0.603821 -0.310852 0.640686 1445639713 0.358093 0.603821 -0.310852 0.640686 1445639713 0.358093 0.603821 -0.310852 0.640686 1445639713 0.353210 0.600403 -0.303894 0.649841 1445639713 0.353210 0.600403 -0.303894 0.649841 1445639713 0.353210 0.600403 -0.303894 0.649841 1445639713 0.353210 0.600403 -0.303894 0.649841 1445639714 0.353210 0.600403 -0.303894 0.649841 1445639714 0.353210 0.600403 -0.303894 0.649841 1445639714 0.343445 0.602234 -0.290588 0.659424 1445639714 0.343445 0.602234 -0.290588 0.659424 1445639714 0.343445 0.602234 -0.290588 0.659424 1445639714 0.343445 0.602234 -0.290588 0.659424 1445639714 0.343445 0.602234 -0.290588 0.659424 1445639714 0.343445 0.602234 -0.290588 0.659424 1445639714 0.343445 0.602234 -0.290588 0.659424 1445639714 0.331055 0.604797 -0.275269 0.669861 1445639714 0.331055 0.604797 -0.275269 0.669861 1445639714 0.331055 0.604797 -0.275269 0.669861 1445639714 0.331055 0.604797 -0.275269 0.669861 1445639714 0.331055 0.604797 -0.275269 0.669861 1445639714 0.331055 0.604797 -0.275269 0.669861 1445639714 0.326172 0.606689 -0.263489 0.675293 1445639714 0.326172 0.606689 -0.263489 0.675293 1445639714 0.326172 0.606689 -0.263489 0.675293 1445639714 0.326172 0.606689 -0.263489 0.675293 1445639714 0.326172 0.606689 -0.263489 0.675293 1445639714 0.326172 0.606689 -0.263489 0.675293 1445639714 0.327454 0.607727 -0.261597 0.674500 1445639714 0.327454 0.607727 -0.261597 0.674500 1445639714 0.327454 0.607727 -0.261597 0.674500 1445639714 0.327454 0.607727 -0.261597 0.674500 1445639714 0.327454 0.607727 -0.261597 0.674500 1445639714 0.325195 0.611694 -0.266663 0.670044 1445639714 0.325195 0.611694 -0.266663 0.670044 1445639714 0.325195 0.611694 -0.266663 0.670044 1445639714 0.325195 0.611694 -0.266663 0.670044 1445639714 0.325195 0.611694 -0.266663 0.670044 1445639714 0.327698 0.610901 -0.272339 0.667175 1445639714 0.327698 0.610901 -0.272339 0.667175 1445639714 0.327698 0.610901 -0.272339 0.667175 1445639714 0.327698 0.610901 -0.272339 0.667175 1445639714 0.327698 0.610901 -0.272339 0.667175 1445639714 0.327698 0.610901 -0.272339 0.667175 1445639714 0.327698 0.610901 -0.272339 0.667175 1445639714 0.339417 0.607300 -0.277405 0.662537 1445639714 0.339417 0.607300 -0.277405 0.662537 1445639714 0.339417 0.607300 -0.277405 0.662537 1445639714 0.339417 0.607300 -0.277405 0.662537 1445639714 0.339417 0.607300 -0.277405 0.662537 1445639714 0.339417 0.607300 -0.277405 0.662537 1445639714 0.349060 0.608887 -0.291870 0.649719 1445639714 0.349060 0.608887 -0.291870 0.649719 1445639714 0.349060 0.608887 -0.291870 0.649719 1445639714 0.349060 0.608887 -0.291870 0.649719 1445639714 0.349060 0.608887 -0.291870 0.649719 1445639714 0.349060 0.608887 -0.291870 0.649719 1445639714 0.358093 0.608276 -0.308472 0.637573 1445639714 0.358093 0.608276 -0.308472 0.637573 1445639714 0.358093 0.608276 -0.308472 0.637573 1445639714 0.358093 0.608276 -0.308472 0.637573 1445639714 0.358093 0.608276 -0.308472 0.637573 1445639714 0.358093 0.608276 -0.308472 0.637573 1445639714 0.361816 0.605469 -0.315918 0.634583 1445639714 0.361816 0.605469 -0.315918 0.634583 1445639714 0.361816 0.605469 -0.315918 0.634583 1445639714 0.361816 0.605469 -0.315918 0.634583 1445639714 0.361816 0.605469 -0.315918 0.634583 1445639714 0.361816 0.605469 -0.315918 0.634583 1445639714 0.361816 0.605469 -0.315918 0.634583 1445639714 0.356934 0.603088 -0.311401 0.641724 1445639714 0.356934 0.603088 -0.311401 0.641724 1445639714 0.356934 0.603088 -0.311401 0.641724 1445639714 0.356934 0.603088 -0.311401 0.641724 1445639714 0.356934 0.603088 -0.311401 0.641724 1445639714 0.356934 0.603088 -0.311401 0.641724 1445639714 0.351746 0.600586 -0.299744 0.652344 1445639714 0.351746 0.600586 -0.299744 0.652344 1445639714 0.351746 0.600586 -0.299744 0.652344 1445639714 0.351746 0.600586 -0.299744 0.652344 1445639714 0.351746 0.600586 -0.299744 0.652344 1445639714 0.351746 0.600586 -0.299744 0.652344 1445639714 0.339050 0.604248 -0.284058 0.662720 1445639714 0.339050 0.604248 -0.284058 0.662720 1445639714 0.339050 0.604248 -0.284058 0.662720 1445639714 0.339050 0.604248 -0.284058 0.662720 1445639714 0.339050 0.604248 -0.284058 0.662720 1445639714 0.339050 0.604248 -0.284058 0.662720 1445639714 0.339050 0.604248 -0.284058 0.662720 1445639714 0.328064 0.605957 -0.269165 0.672791 1445639714 0.328064 0.605957 -0.269165 0.672791 1445639714 0.328064 0.605957 -0.269165 0.672791 1445639714 0.328064 0.605957 -0.269165 0.672791 1445639714 0.328064 0.605957 -0.269165 0.672791 1445639714 0.328064 0.605957 -0.269165 0.672791 1445639714 0.327942 0.605469 -0.261169 0.676453 1445639714 0.327942 0.605469 -0.261169 0.676453 1445639714 0.327942 0.605469 -0.261169 0.676453 1445639714 0.327942 0.605469 -0.261169 0.676453 1445639714 0.327942 0.605469 -0.261169 0.676453 1445639714 0.327942 0.605469 -0.261169 0.676453 1445639714 0.327942 0.605469 -0.261169 0.676453 1445639714 0.331848 0.606079 -0.264648 0.672607 1445639714 0.331848 0.606079 -0.264648 0.672607 1445639714 0.331848 0.606079 -0.264648 0.672607 1445639714 0.331848 0.606079 -0.264648 0.672607 1445639714 0.331848 0.606079 -0.264648 0.672607 1445639714 0.331848 0.606079 -0.264648 0.672607 1445639714 0.334717 0.607422 -0.272705 0.666748 1445639714 0.334717 0.607422 -0.272705 0.666748 1445639714 0.334717 0.607422 -0.272705 0.666748 1445639714 0.334717 0.607422 -0.272705 0.666748 1445639714 0.334717 0.607422 -0.272705 0.666748 1445639714 0.334717 0.607422 -0.272705 0.666748 1445639714 0.334717 0.607422 -0.272705 0.666748 1445639714 0.344421 0.603088 -0.279968 0.662659 1445639714 0.344421 0.603088 -0.279968 0.662659 1445639714 0.344421 0.603088 -0.279968 0.662659 1445639714 0.344421 0.603088 -0.279968 0.662659 1445639714 0.344421 0.603088 -0.279968 0.662659 1445639715 0.344421 0.603088 -0.279968 0.662659 1445639715 0.357605 0.600952 -0.289673 0.653442 1445639715 0.357605 0.600952 -0.289673 0.653442 1445639715 0.357605 0.600952 -0.289673 0.653442 1445639715 0.357605 0.600952 -0.289673 0.653442 1445639715 0.357605 0.600952 -0.289673 0.653442 1445639715 0.369446 0.601196 -0.307373 0.638367 1445639715 0.369446 0.601196 -0.307373 0.638367 1445639715 0.369446 0.601196 -0.307373 0.638367 1445639715 0.369446 0.601196 -0.307373 0.638367 1445639715 0.369446 0.601196 -0.307373 0.638367 1445639715 0.369446 0.601196 -0.307373 0.638367 1445639715 0.375122 0.598328 -0.321106 0.630981 1445639715 0.375122 0.598328 -0.321106 0.630981 1445639715 0.375122 0.598328 -0.321106 0.630981 1445639715 0.375122 0.598328 -0.321106 0.630981 1445639715 0.375122 0.598328 -0.321106 0.630981 1445639715 0.375122 0.598328 -0.321106 0.630981 1445639715 0.366272 0.596802 -0.317871 0.639160 1445639715 0.366272 0.596802 -0.317871 0.639160 1445639715 0.366272 0.596802 -0.317871 0.639160 1445639715 0.366272 0.596802 -0.317871 0.639160 1445639715 0.366272 0.596802 -0.317871 0.639160 1445639715 0.366272 0.596802 -0.317871 0.639160 1445639715 0.366272 0.596802 -0.317871 0.639160 1445639715 0.354492 0.597107 -0.299377 0.654297 1445639715 0.354492 0.597107 -0.299377 0.654297 1445639715 0.354492 0.597107 -0.299377 0.654297 1445639715 0.354492 0.597107 -0.299377 0.654297 1445639715 0.354492 0.597107 -0.299377 0.654297 1445639715 0.354492 0.597107 -0.299377 0.654297 1445639715 0.344849 0.600403 -0.281494 0.664246 1445639715 0.344849 0.600403 -0.281494 0.664246 1445639715 0.344849 0.600403 -0.281494 0.664246 1445639715 0.344849 0.600403 -0.281494 0.664246 1445639715 0.344849 0.600403 -0.281494 0.664246 1445639715 0.344849 0.600403 -0.281494 0.664246 1445639715 0.344849 0.600403 -0.281494 0.664246 1445639715 0.333984 0.606018 -0.270020 0.669495 1445639715 0.333984 0.606018 -0.270020 0.669495 1445639715 0.333984 0.606018 -0.270020 0.669495 1445639715 0.333984 0.606018 -0.270020 0.669495 1445639715 0.333984 0.606018 -0.270020 0.669495 1445639715 0.333984 0.606018 -0.270020 0.669495 1445639715 0.331970 0.608215 -0.265076 0.670410 1445639715 0.331970 0.608215 -0.265076 0.670410 1445639715 0.331970 0.608215 -0.265076 0.670410 1445639715 0.331970 0.608215 -0.265076 0.670410 1445639715 0.331970 0.608215 -0.265076 0.670410 1445639715 0.331970 0.608215 -0.265076 0.670410 1445639715 0.331970 0.608215 -0.265076 0.670410 1445639715 0.333130 0.609436 -0.267517 0.667847 1445639715 0.333130 0.609436 -0.267517 0.667847 1445639715 0.333130 0.609436 -0.267517 0.667847 1445639715 0.333130 0.609436 -0.267517 0.667847 1445639715 0.333130 0.609436 -0.267517 0.667847 1445639715 0.333130 0.609436 -0.267517 0.667847 1445639715 0.333130 0.609436 -0.267517 0.667847 1445639715 0.332458 0.609375 -0.272034 0.666382 1445639715 0.332458 0.609375 -0.272034 0.666382 1445639715 0.332458 0.609375 -0.272034 0.666382 1445639715 0.332458 0.609375 -0.272034 0.666382 1445639715 0.332458 0.609375 -0.272034 0.666382 1445639715 0.332458 0.609375 -0.272034 0.666382 1445639715 0.332458 0.609375 -0.272034 0.666382 1445639715 0.336731 0.609070 -0.277771 0.662170 1445639715 0.336731 0.609070 -0.277771 0.662170 1445639715 0.336731 0.609070 -0.277771 0.662170 1445639715 0.336731 0.609070 -0.277771 0.662170 1445639715 0.336731 0.609070 -0.277771 0.662170 1445639715 0.336731 0.609070 -0.277771 0.662170 1445639715 0.347168 0.607361 -0.286804 0.654419 1445639715 0.347168 0.607361 -0.286804 0.654419 1445639715 0.347168 0.607361 -0.286804 0.654419 1445639715 0.347168 0.607361 -0.286804 0.654419 1445639715 0.347168 0.607361 -0.286804 0.654419 1445639715 0.347168 0.607361 -0.286804 0.654419 1445639715 0.356384 0.604553 -0.301086 0.645569 1445639715 0.356384 0.604553 -0.301086 0.645569 1445639715 0.356384 0.604553 -0.301086 0.645569 1445639715 0.356384 0.604553 -0.301086 0.645569 1445639715 0.356384 0.604553 -0.301086 0.645569 1445639715 0.356384 0.604553 -0.301086 0.645569 1445639715 0.357422 0.604492 -0.309998 0.640808 1445639715 0.357422 0.604492 -0.309998 0.640808 1445639715 0.357422 0.604492 -0.309998 0.640808 1445639715 0.357422 0.604492 -0.309998 0.640808 1445639715 0.357422 0.604492 -0.309998 0.640808 1445639715 0.357422 0.604492 -0.309998 0.640808 1445639715 0.350525 0.604736 -0.306152 0.646179 1445639715 0.350525 0.604736 -0.306152 0.646179 1445639715 0.350525 0.604736 -0.306152 0.646179 1445639715 0.350525 0.604736 -0.306152 0.646179 1445639715 0.350525 0.604736 -0.306152 0.646179 1445639715 0.350525 0.604736 -0.306152 0.646179 1445639715 0.342651 0.604065 -0.295227 0.656067 1445639715 0.342651 0.604065 -0.295227 0.656067 1445639715 0.342651 0.604065 -0.295227 0.656067 1445639715 0.342651 0.604065 -0.295227 0.656067 1445639715 0.342651 0.604065 -0.295227 0.656067 1445639715 0.342651 0.604065 -0.295227 0.656067 1445639715 0.332703 0.605530 -0.280029 0.666443 1445639715 0.332703 0.605530 -0.280029 0.666443 1445639715 0.332703 0.605530 -0.280029 0.666443 1445639715 0.332703 0.605530 -0.280029 0.666443 1445639715 0.332703 0.605530 -0.280029 0.666443 1445639715 0.332703 0.605530 -0.280029 0.666443 1445639715 0.332703 0.605530 -0.280029 0.666443 1445639715 0.316528 0.611084 -0.263245 0.676025 1445639715 0.316528 0.611084 -0.263245 0.676025 1445639715 0.316528 0.611084 -0.263245 0.676025 1445639715 0.316528 0.611084 -0.263245 0.676025 1445639715 0.316528 0.611084 -0.263245 0.676025 1445639715 0.316528 0.611084 -0.263245 0.676025 1445639716 0.309509 0.613586 -0.249817 0.682068 1445639716 0.309509 0.613586 -0.249817 0.682068 1445639716 0.309509 0.613586 -0.249817 0.682068 1445639716 0.309509 0.613586 -0.249817 0.682068 1445639716 0.309509 0.613586 -0.249817 0.682068 1445639716 0.309509 0.613586 -0.249817 0.682068 1445639716 0.314880 0.613220 -0.251160 0.679443 1445639716 0.314880 0.613220 -0.251160 0.679443 1445639716 0.314880 0.613220 -0.251160 0.679443 1445639716 0.314880 0.613220 -0.251160 0.679443 1445639716 0.314880 0.613220 -0.251160 0.679443 1445639716 0.314880 0.613220 -0.251160 0.679443 1445639716 0.314880 0.613220 -0.251160 0.679443 1445639716 0.316956 0.614380 -0.259583 0.674255 1445639716 0.316956 0.614380 -0.259583 0.674255 1445639716 0.316956 0.614380 -0.259583 0.674255 1445639716 0.316956 0.614380 -0.259583 0.674255 1445639716 0.316956 0.614380 -0.259583 0.674255 1445639716 0.316956 0.614380 -0.259583 0.674255 1445639716 0.324097 0.613159 -0.268250 0.668579 1445639716 0.324097 0.613159 -0.268250 0.668579 1445639716 0.324097 0.613159 -0.268250 0.668579 1445639716 0.324097 0.613159 -0.268250 0.668579 1445639716 0.324097 0.613159 -0.268250 0.668579 1445639716 0.324097 0.613159 -0.268250 0.668579 1445639716 0.324097 0.613159 -0.268250 0.668579 1445639716 0.338440 0.607483 -0.276367 0.663330 1445639716 0.338440 0.607483 -0.276367 0.663330 1445639716 0.338440 0.607483 -0.276367 0.663330 1445639716 0.338440 0.607483 -0.276367 0.663330 1445639716 0.338440 0.607483 -0.276367 0.663330 1445639716 0.338440 0.607483 -0.276367 0.663330 1445639716 0.346313 0.603699 -0.287109 0.658142 1445639716 0.346313 0.603699 -0.287109 0.658142 1445639716 0.346313 0.603699 -0.287109 0.658142 1445639716 0.346313 0.603699 -0.287109 0.658142 1445639716 0.346313 0.603699 -0.287109 0.658142 1445639716 0.346313 0.603699 -0.287109 0.658142 1445639716 0.348267 0.603882 -0.295593 0.653137 1445639716 0.348267 0.603882 -0.295593 0.653137 1445639716 0.348267 0.603882 -0.295593 0.653137 1445639716 0.348267 0.603882 -0.295593 0.653137 1445639716 0.348267 0.603882 -0.295593 0.653137 1445639716 0.348267 0.603882 -0.295593 0.653137 1445639716 0.348267 0.603882 -0.295593 0.653137 1445639716 0.346680 0.603699 -0.296570 0.653687 1445639716 0.346680 0.603699 -0.296570 0.653687 1445639716 0.346680 0.603699 -0.296570 0.653687 1445639716 0.346680 0.603699 -0.296570 0.653687 1445639716 0.346680 0.603699 -0.296570 0.653687 1445639716 0.346680 0.603699 -0.296570 0.653687 1445639716 0.336060 0.604187 -0.285461 0.663696 1445639716 0.336060 0.604187 -0.285461 0.663696 1445639716 0.336060 0.604187 -0.285461 0.663696 1445639716 0.336060 0.604187 -0.285461 0.663696 1445639716 0.336060 0.604187 -0.285461 0.663696 1445639716 0.336060 0.604187 -0.285461 0.663696 1445639716 0.336060 0.604187 -0.285461 0.663696 1445639716 0.323792 0.605408 -0.268127 0.675781 1445639716 0.323792 0.605408 -0.268127 0.675781 1445639716 0.323792 0.605408 -0.268127 0.675781 1445639716 0.323792 0.605408 -0.268127 0.675781 1445639716 0.323792 0.605408 -0.268127 0.675781 1445639716 0.323792 0.605408 -0.268127 0.675781 1445639716 0.311523 0.608398 -0.251770 0.685059 1445639716 0.311523 0.608398 -0.251770 0.685059 1445639716 0.311523 0.608398 -0.251770 0.685059 1445639716 0.311523 0.608398 -0.251770 0.685059 1445639716 0.311523 0.608398 -0.251770 0.685059 1445639716 0.311523 0.608398 -0.251770 0.685059 1445639716 0.311523 0.608398 -0.251770 0.685059 1445639716 0.303040 0.611694 -0.239502 0.690369 1445639716 0.303040 0.611694 -0.239502 0.690369 1445639716 0.303040 0.611694 -0.239502 0.690369 1445639716 0.303040 0.611694 -0.239502 0.690369 1445639716 0.303040 0.611694 -0.239502 0.690369 1445639716 0.303040 0.611694 -0.239502 0.690369 1445639716 0.302673 0.613098 -0.235413 0.690674 1445639716 0.302673 0.613098 -0.235413 0.690674 1445639716 0.302673 0.613098 -0.235413 0.690674 1445639716 0.302673 0.613098 -0.235413 0.690674 1445639716 0.302673 0.613098 -0.235413 0.690674 1445639716 0.302673 0.613098 -0.235413 0.690674 1445639716 0.304626 0.612488 -0.239136 0.689026 1445639716 0.304626 0.612488 -0.239136 0.689026 1445639716 0.304626 0.612488 -0.239136 0.689026 1445639716 0.304626 0.612488 -0.239136 0.689026 1445639716 0.304626 0.612488 -0.239136 0.689026 1445639716 0.304626 0.612488 -0.239136 0.689026 1445639716 0.304626 0.612488 -0.239136 0.689026 1445639716 0.307983 0.613403 -0.248108 0.683533 1445639716 0.307983 0.613403 -0.248108 0.683533 1445639716 0.307983 0.613403 -0.248108 0.683533 1445639716 0.307983 0.613403 -0.248108 0.683533 1445639716 0.307983 0.613403 -0.248108 0.683533 1445639716 0.307983 0.613403 -0.248108 0.683533 1445639716 0.316772 0.611328 -0.255920 0.678467 1445639716 0.316772 0.611328 -0.255920 0.678467 1445639716 0.316772 0.611328 -0.255920 0.678467 1445639716 0.316772 0.611328 -0.255920 0.678467 1445639716 0.316772 0.611328 -0.255920 0.678467 1445639716 0.316772 0.611328 -0.255920 0.678467 1445639716 0.316772 0.611328 -0.255920 0.678467 1445639716 0.328186 0.608582 -0.265686 0.671753 1445639716 0.328186 0.608582 -0.265686 0.671753 1445639716 0.328186 0.608582 -0.265686 0.671753 1445639716 0.328186 0.608582 -0.265686 0.671753 1445639716 0.328186 0.608582 -0.265686 0.671753 1445639716 0.328186 0.608582 -0.265686 0.671753 1445639716 0.336487 0.607666 -0.279846 0.662659 1445639716 0.336487 0.607666 -0.279846 0.662659 1445639716 0.336487 0.607666 -0.279846 0.662659 1445639716 0.336487 0.607666 -0.279846 0.662659 1445639716 0.336487 0.607666 -0.279846 0.662659 1445639716 0.336487 0.607666 -0.279846 0.662659 1445639716 0.337830 0.606628 -0.286682 0.660034 1445639717 0.337830 0.606628 -0.286682 0.660034 1445639717 0.337830 0.606628 -0.286682 0.660034 1445639717 0.337830 0.606628 -0.286682 0.660034 1445639717 0.337830 0.606628 -0.286682 0.660034 1445639717 0.337830 0.606628 -0.286682 0.660034 1445639717 0.333984 0.605286 -0.283508 0.664551 1445639717 0.333984 0.605286 -0.283508 0.664551 1445639717 0.333984 0.605286 -0.283508 0.664551 1445639717 0.333984 0.605286 -0.283508 0.664551 1445639717 0.333984 0.605286 -0.283508 0.664551 1445639717 0.333984 0.605286 -0.283508 0.664551 1445639717 0.328064 0.603882 -0.275757 0.671936 1445639717 0.328064 0.603882 -0.275757 0.671936 1445639717 0.328064 0.603882 -0.275757 0.671936 1445639717 0.328064 0.603882 -0.275757 0.671936 1445639717 0.328064 0.603882 -0.275757 0.671936 1445639717 0.328064 0.603882 -0.275757 0.671936 1445639717 0.328064 0.603882 -0.275757 0.671936 1445639717 0.320557 0.604553 -0.263733 0.679810 1445639717 0.320557 0.604553 -0.263733 0.679810 1445639717 0.320557 0.604553 -0.263733 0.679810 1445639717 0.320557 0.604553 -0.263733 0.679810 1445639717 0.320557 0.604553 -0.263733 0.679810 1445639717 0.320557 0.604553 -0.263733 0.679810 1445639717 0.312622 0.607605 -0.252869 0.684875 1445639717 0.312622 0.607605 -0.252869 0.684875 1445639717 0.312622 0.607605 -0.252869 0.684875 1445639717 0.312622 0.607605 -0.252869 0.684875 1445639717 0.312622 0.607605 -0.252869 0.684875 1445639717 0.312622 0.607605 -0.252869 0.684875 1445639717 0.312622 0.607605 -0.252869 0.684875 1445639717 0.312134 0.609314 -0.247742 0.685486 1445639717 0.312134 0.609314 -0.247742 0.685486 1445639717 0.312134 0.609314 -0.247742 0.685486 1445639717 0.312134 0.609314 -0.247742 0.685486 1445639717 0.312134 0.609314 -0.247742 0.685486 1445639717 0.318542 0.607910 -0.251648 0.682312 1445639717 0.318542 0.607910 -0.251648 0.682312 1445639717 0.318542 0.607910 -0.251648 0.682312 1445639717 0.318542 0.607910 -0.251648 0.682312 1445639717 0.318542 0.607910 -0.251648 0.682312 1445639717 0.318542 0.607910 -0.251648 0.682312 1445639717 0.323486 0.607544 -0.261108 0.676758 1445639717 0.323486 0.607544 -0.261108 0.676758 1445639717 0.323486 0.607544 -0.261108 0.676758 1445639717 0.323486 0.607544 -0.261108 0.676758 1445639717 0.323486 0.607544 -0.261108 0.676758 1445639717 0.323486 0.607544 -0.261108 0.676758 1445639717 0.323486 0.607544 -0.261108 0.676758 1445639717 0.331482 0.605835 -0.269226 0.671204 1445639717 0.331482 0.605835 -0.269226 0.671204 1445639717 0.331482 0.605835 -0.269226 0.671204 1445639717 0.331482 0.605835 -0.269226 0.671204 1445639717 0.331482 0.605835 -0.269226 0.671204 1445639717 0.331482 0.605835 -0.269226 0.671204 1445639717 0.348999 0.600525 -0.279663 0.662781 1445639717 0.348999 0.600525 -0.279663 0.662781 1445639717 0.348999 0.600525 -0.279663 0.662781 1445639717 0.348999 0.600525 -0.279663 0.662781 1445639717 0.348999 0.600525 -0.279663 0.662781 1445639717 0.348999 0.600525 -0.279663 0.662781 1445639717 0.362671 0.595642 -0.295349 0.652954 1445639717 0.362671 0.595642 -0.295349 0.652954 1445639717 0.362671 0.595642 -0.295349 0.652954 1445639717 0.362671 0.595642 -0.295349 0.652954 1445639717 0.362671 0.595642 -0.295349 0.652954 1445639717 0.369019 0.594727 -0.306946 0.644836 1445639717 0.369019 0.594727 -0.306946 0.644836 1445639717 0.369019 0.594727 -0.306946 0.644836 1445639717 0.369019 0.594727 -0.306946 0.644836 1445639717 0.369019 0.594727 -0.306946 0.644836 1445639717 0.369019 0.594727 -0.306946 0.644836 1445639717 0.369019 0.594727 -0.306946 0.644836 1445639717 0.368042 0.594360 -0.311096 0.643738 1445639717 0.368042 0.594360 -0.311096 0.643738 1445639717 0.368042 0.594360 -0.311096 0.643738 1445639717 0.368042 0.594360 -0.311096 0.643738 1445639717 0.368042 0.594360 -0.311096 0.643738 1445639717 0.356934 0.595276 -0.302795 0.653076 1445639717 0.356934 0.595276 -0.302795 0.653076 1445639717 0.356934 0.595276 -0.302795 0.653076 1445639717 0.356934 0.595276 -0.302795 0.653076 1445639717 0.356934 0.595276 -0.302795 0.653076 1445639717 0.356934 0.595276 -0.302795 0.653076 1445639717 0.343811 0.596008 -0.285400 0.667114 1445639717 0.343811 0.596008 -0.285400 0.667114 1445639717 0.343811 0.596008 -0.285400 0.667114 1445639717 0.343811 0.596008 -0.285400 0.667114 1445639717 0.343811 0.596008 -0.285400 0.667114 1445639717 0.343811 0.596008 -0.285400 0.667114 1445639717 0.343811 0.596008 -0.285400 0.667114 1445639717 0.324463 0.600342 -0.264893 0.681274 1445639717 0.324463 0.600342 -0.264893 0.681274 1445639717 0.324463 0.600342 -0.264893 0.681274 1445639717 0.324463 0.600342 -0.264893 0.681274 1445639717 0.324463 0.600342 -0.264893 0.681274 1445639717 0.324463 0.600342 -0.264893 0.681274 1445639717 0.307068 0.605408 -0.243652 0.692627 1445639717 0.307068 0.605408 -0.243652 0.692627 1445639717 0.307068 0.605408 -0.243652 0.692627 1445639717 0.307068 0.605408 -0.243652 0.692627 1445639717 0.307068 0.605408 -0.243652 0.692627 1445639717 0.307068 0.605408 -0.243652 0.692627 1445639717 0.307068 0.605408 -0.243652 0.692627 1445639717 0.309143 0.608765 -0.238098 0.690674 1445639717 0.309143 0.608765 -0.238098 0.690674 1445639717 0.309143 0.608765 -0.238098 0.690674 1445639717 0.309143 0.608765 -0.238098 0.690674 1445639717 0.309143 0.608765 -0.238098 0.690674 1445639717 0.309143 0.608765 -0.238098 0.690674 1445639717 0.309143 0.608765 -0.238098 0.690674 1445639717 0.315308 0.611816 -0.250427 0.680786 1445639718 0.315308 0.611816 -0.250427 0.680786 1445639718 0.315308 0.611816 -0.250427 0.680786 1445639718 0.315308 0.611816 -0.250427 0.680786 1445639718 0.315308 0.611816 -0.250427 0.680786 1445639718 0.315308 0.611816 -0.250427 0.680786 1445639718 0.315247 0.613953 -0.263184 0.674011 1445639718 0.315247 0.613953 -0.263184 0.674011 1445639718 0.315247 0.613953 -0.263184 0.674011 1445639718 0.315247 0.613953 -0.263184 0.674011 1445639718 0.315247 0.613953 -0.263184 0.674011 1445639718 0.315247 0.613953 -0.263184 0.674011 1445639718 0.318054 0.614075 -0.265442 0.671692 1445639718 0.318054 0.614075 -0.265442 0.671692 1445639718 0.318054 0.614075 -0.265442 0.671692 1445639718 0.318054 0.614075 -0.265442 0.671692 1445639718 0.318054 0.614075 -0.265442 0.671692 1445639718 0.318054 0.614075 -0.265442 0.671692 1445639718 0.330383 0.614258 -0.274353 0.661987 1445639718 0.330383 0.614258 -0.274353 0.661987 1445639718 0.330383 0.614258 -0.274353 0.661987 1445639718 0.330383 0.614258 -0.274353 0.661987 1445639718 0.330383 0.614258 -0.274353 0.661987 1445639718 0.330383 0.614258 -0.274353 0.661987 1445639718 0.345642 0.610596 -0.294678 0.648682 1445639718 0.345642 0.610596 -0.294678 0.648682 1445639718 0.345642 0.610596 -0.294678 0.648682 1445639718 0.345642 0.610596 -0.294678 0.648682 1445639718 0.345642 0.610596 -0.294678 0.648682 1445639718 0.345642 0.610596 -0.294678 0.648682 1445639718 0.355530 0.606506 -0.312683 0.638733 1445639718 0.355530 0.606506 -0.312683 0.638733 1445639718 0.355530 0.606506 -0.312683 0.638733 1445639718 0.355530 0.606506 -0.312683 0.638733 1445639718 0.355530 0.606506 -0.312683 0.638733 1445639718 
0.266357 0.642761 -0.197449 0.690552 1445639720 0.259888 0.648071 -0.190979 0.689880 1445639720 0.259888 0.648071 -0.190979 0.689880 1445639720 0.259888 0.648071 -0.190979 0.689880 1445639720 0.259888 0.648071 -0.190979 0.689880 1445639720 0.259888 0.648071 -0.190979 0.689880 1445639720 0.259888 0.648071 -0.190979 0.689880 1445639720 0.259705 0.650146 -0.192261 0.687622 1445639720 0.259705 0.650146 -0.192261 0.687622 1445639720 0.259705 0.650146 -0.192261 0.687622 1445639720 0.259705 0.650146 -0.192261 0.687622 1445639720 0.259705 0.650146 -0.192261 0.687622 1445639720 0.259705 0.650146 -0.192261 0.687622 1445639720 0.260498 0.649597 -0.193115 0.687622 1445639720 0.260498 0.649597 -0.193115 0.687622 1445639720 0.260498 0.649597 -0.193115 0.687622 1445639720 0.260498 0.649597 -0.193115 0.687622 1445639720 0.260498 0.649597 -0.193115 0.687622 1445639720 0.260498 0.649597 -0.193115 0.687622 1445639720 0.260742 0.649841 -0.190735 0.687927 1445639720 0.260742 0.649841 -0.190735 0.687927 1445639720 0.260742 0.649841 -0.190735 0.687927 1445639720 0.260742 0.649841 -0.190735 0.687927 1445639720 0.260742 0.649841 -0.190735 0.687927 1445639720 0.260742 0.649841 -0.190735 0.687927 1445639720 0.267090 0.647156 -0.191895 0.687683 1445639720 0.267090 0.647156 -0.191895 0.687683 1445639720 0.267090 0.647156 -0.191895 0.687683 1445639720 0.267090 0.647156 -0.191895 0.687683 1445639720 0.267090 0.647156 -0.191895 0.687683 1445639720 0.267090 0.647156 -0.191895 0.687683 1445639720 0.280457 0.640381 -0.205872 0.684631 1445639720 0.280457 0.640381 -0.205872 0.684631 1445639720 0.280457 0.640381 -0.205872 0.684631 1445639720 0.280457 0.640381 -0.205872 0.684631 1445639720 0.280457 0.640381 -0.205872 0.684631 1445639720 0.280457 0.640381 -0.205872 0.684631 1445639720 0.292053 0.631958 -0.224854 0.681702 1445639720 0.292053 0.631958 -0.224854 0.681702 1445639720 0.292053 0.631958 -0.224854 0.681702 1445639720 0.292053 0.631958 -0.224854 0.681702 1445639720 0.292053 0.631958 -0.224854 0.681702 1445639720 0.292053 0.631958 -0.224854 0.681702 1445639720 0.292053 0.631958 -0.224854 0.681702 1445639720 0.294250 0.626282 -0.233582 0.683044 1445639720 0.294250 0.626282 -0.233582 0.683044 1445639720 0.294250 0.626282 -0.233582 0.683044 1445639720 0.294250 0.626282 -0.233582 0.683044 1445639720 0.294250 0.626282 -0.233582 0.683044 1445639720 0.294250 0.626282 -0.233582 0.683044 1445639720 0.290955 0.626953 -0.232666 0.684143 1445639720 0.290955 0.626953 -0.232666 0.684143 1445639720 0.290955 0.626953 -0.232666 0.684143 1445639720 0.290955 0.626953 -0.232666 0.684143 1445639720 0.290955 0.626953 -0.232666 0.684143 1445639720 0.290955 0.626953 -0.232666 0.684143 1445639720 0.288940 0.630310 -0.227966 0.683472 1445639720 0.288940 0.630310 -0.227966 0.683472 1445639720 0.288940 0.630310 -0.227966 0.683472 1445639720 0.288940 0.630310 -0.227966 0.683472 1445639720 0.288940 0.630310 -0.227966 0.683472 1445639721 0.288940 0.630310 -0.227966 0.683472 1445639721 0.287964 0.630554 -0.221191 0.685913 1445639721 0.287964 0.630554 -0.221191 0.685913 1445639721 0.287964 0.630554 -0.221191 0.685913 1445639721 0.287964 0.630554 -0.221191 0.685913 1445639721 0.287964 0.630554 -0.221191 0.685913 1445639721 0.287964 0.630554 -0.221191 0.685913 1445639721 0.287964 0.630554 -0.221191 0.685913 1445639721 0.278381 0.633728 -0.213379 0.689392 1445639721 0.278381 0.633728 -0.213379 0.689392 1445639721 0.278381 0.633728 -0.213379 0.689392 1445639721 0.278381 0.633728 -0.213379 0.689392 1445639721 0.278381 0.633728 -0.213379 0.689392 1445639721 0.278381 0.633728 -0.213379 0.689392 1445639721 0.261292 0.642151 -0.198914 0.692566 1445639721 0.261292 0.642151 -0.198914 0.692566 1445639721 0.261292 0.642151 -0.198914 0.692566 1445639721 0.261292 0.642151 -0.198914 0.692566 1445639721 0.261292 0.642151 -0.198914 0.692566 1445639721 0.261292 0.642151 -0.198914 0.692566 1445639721 0.248047 0.653992 -0.185669 0.690125 1445639721 0.248047 0.653992 -0.185669 0.690125 1445639721 0.248047 0.653992 -0.185669 0.690125 1445639721 0.248047 0.653992 -0.185669 0.690125 1445639721 0.248047 0.653992 -0.185669 0.690125 1445639721 0.248047 0.653992 -0.185669 0.690125 1445639721 0.232605 0.662292 -0.170471 0.691467 1445639721 0.232605 0.662292 -0.170471 0.691467 1445639721 0.232605 0.662292 -0.170471 0.691467 1445639721 0.232605 0.662292 -0.170471 0.691467 1445639721 0.232605 0.662292 -0.170471 0.691467 1445639721 0.232605 0.662292 -0.170471 0.691467 1445639721 0.221313 0.665039 -0.154663 0.696228 1445639721 0.221313 0.665039 -0.154663 0.696228 1445639721 0.221313 0.665039 -0.154663 0.696228 1445639721 0.221313 0.665039 -0.154663 0.696228 1445639721 0.221313 0.665039 -0.154663 0.696228 1445639721 0.221313 0.665039 -0.154663 0.696228 1445639721 0.221313 0.665039 -0.154663 0.696228 1445639721 0.220337 0.669067 -0.147644 0.694153 1445639721 0.220337 0.669067 -0.147644 0.694153 1445639721 0.220337 0.669067 -0.147644 0.694153 1445639721 0.220337 0.669067 -0.147644 0.694153 1445639721 0.220337 0.669067 -0.147644 0.694153 1445639721 0.220337 0.669067 -0.147644 0.694153 1445639721 0.220215 0.668762 -0.147095 0.694641 1445639721 0.220215 0.668762 -0.147095 0.694641 1445639721 0.220215 0.668762 -0.147095 0.694641 1445639721 0.220215 0.668762 -0.147095 0.694641 1445639721 0.220215 0.668762 -0.147095 0.694641 1445639721 0.220215 0.668762 -0.147095 0.694641 1445639721 0.224854 0.663818 -0.150879 0.697083 1445639721 0.224854 0.663818 -0.150879 0.697083 1445639721 0.224854 0.663818 -0.150879 0.697083 1445639721 0.224854 0.663818 -0.150879 0.697083 1445639721 0.224854 0.663818 -0.150879 0.697083 1445639721 0.224854 0.663818 -0.150879 0.697083 1445639721 0.242432 0.656616 -0.162415 0.695435 1445639721 0.242432 0.656616 -0.162415 0.695435 1445639721 0.242432 0.656616 -0.162415 0.695435 1445639721 0.242432 0.656616 -0.162415 0.695435 1445639721 0.242432 0.656616 -0.162415 0.695435 1445639721 0.242432 0.656616 -0.162415 0.695435 1445639721 0.242432 0.656616 -0.162415 0.695435 1445639721 0.257751 0.646362 -0.180786 0.695007 1445639721 0.257751 0.646362 -0.180786 0.695007 1445639721 0.257751 0.646362 -0.180786 0.695007 1445639721 0.257751 0.646362 -0.180786 0.695007 1445639721 0.257751 0.646362 -0.180786 0.695007 1445639721 0.257751 0.646362 -0.180786 0.695007 1445639721 0.260620 0.638977 -0.193359 0.697388 1445639721 0.260620 0.638977 -0.193359 0.697388 1445639721 0.260620 0.638977 -0.193359 0.697388 1445639721 0.260620 0.638977 -0.193359 0.697388 1445639721 0.260620 0.638977 -0.193359 0.697388 1445639721 0.260620 0.638977 -0.193359 0.697388 1445639721 0.258362 0.638794 -0.191406 0.698914 1445639721 0.258362 0.638794 -0.191406 0.698914 1445639721 0.258362 0.638794 -0.191406 0.698914 1445639721 0.258362 0.638794 -0.191406 0.698914 1445639721 0.258362 0.638794 -0.191406 0.698914 1445639721 0.258362 0.638794 -0.191406 0.698914 1445639721 0.258362 0.638794 -0.191406 0.698914 1445639721 0.262512 0.640198 -0.188721 0.696777 1445639721 0.262512 0.640198 -0.188721 0.696777 1445639721 0.262512 0.640198 -0.188721 0.696777 1445639721 0.262512 0.640198 -0.188721 0.696777 1445639721 0.262512 0.640198 -0.188721 0.696777 1445639721 0.262512 0.640198 -0.188721 0.696777 1445639721 0.266724 0.638367 -0.190186 0.696472 1445639721 0.266724 0.638367 -0.190186 0.696472 1445639721 0.266724 0.638367 -0.190186 0.696472 1445639721 0.266724 0.638367 -0.190186 0.696472 1445639721 0.266724 0.638367 -0.190186 0.696472 1445639721 0.266724 0.638367 -0.190186 0.696472 1445639721 0.259033 0.643311 -0.189270 0.695129 1445639721 0.259033 0.643311 -0.189270 0.695129 1445639721 0.259033 0.643311 -0.189270 0.695129 1445639721 0.259033 0.643311 -0.189270 0.695129 1445639721 0.259033 0.643311 -0.189270 0.695129 1445639721 0.259033 0.643311 -0.189270 0.695129 1445639721 0.236023 0.655701 -0.176270 0.695129 1445639721 0.236023 0.655701 -0.176270 0.695129 1445639721 0.236023 0.655701 -0.176270 0.695129 1445639721 0.236023 0.655701 -0.176270 0.695129 1445639721 0.236023 0.655701 -0.176270 0.695129 1445639721 0.236023 0.655701 -0.176270 0.695129 1445639721 0.236023 0.655701 -0.176270 0.695129 1445639721 0.209534 0.665161 -0.155090 0.699646 1445639721 0.209534 0.665161 -0.155090 0.699646 1445639721 0.209534 0.665161 -0.155090 0.699646 1445639721 0.209534 0.665161 -0.155090 0.699646 1445639721 0.209534 0.665161 -0.155090 0.699646 1445639721 0.209534 0.665161 -0.155090 0.699646 1445639722 0.184265 0.676514 -0.131592 0.700684 1445639722 0.184265 0.676514 -0.131592 0.700684 1445639722 0.184265 0.676514 -0.131592 0.700684 1445639722 0.184265 0.676514 -0.131592 0.700684 1445639722 0.184265 0.676514 -0.131592 0.700684 1445639722 0.172180 0.677673 -0.111145 0.706177 1445639722 0.172180 0.677673 -0.111145 0.706177 1445639722 0.172180 0.677673 -0.111145 0.706177 1445639722 0.172180 0.677673 -0.111145 0.706177 1445639722 0.172180 0.677673 -0.111145 0.706177 1445639722 0.172180 0.677673 -0.111145 0.706177 1445639722 0.172180 0.677673 -0.111145 0.706177 1445639722 0.174866 0.679321 -0.111389 0.703857 1445639722 0.174866 0.679321 -0.111389 0.703857 1445639722 0.174866 0.679321 -0.111389 0.703857 1445639722 0.174866 0.679321 -0.111389 0.703857 1445639722 0.174866 0.679321 -0.111389 0.703857 1445639722 0.174866 0.679321 -0.111389 0.703857 1445639722 0.172119 0.679443 -0.116882 0.703552 1445639722 0.172119 0.679443 -0.116882 0.703552 1445639722 0.172119 0.679443 -0.116882 0.703552 1445639722 0.172119 0.679443 -0.116882 0.703552 1445639722 0.172119 0.679443 -0.116882 0.703552 1445639722 0.172119 0.679443 -0.116882 0.703552 1445639722 0.174316 0.672791 -0.119446 0.708923 1445639722 0.174316 0.672791 -0.119446 0.708923 1445639722 0.174316 0.672791 -0.119446 0.708923 1445639722 0.174316 0.672791 -0.119446 0.708923 1445639722 0.174316 0.672791 -0.119446 0.708923 1445639722 0.174316 0.672791 -0.119446 0.708923 1445639722 0.192139 0.663574 -0.129700 0.711243 1445639722 0.192139 0.663574 -0.129700 0.711243 1445639722 0.192139 0.663574 -0.129700 0.711243 1445639722 0.192139 0.663574 -0.129700 0.711243 1445639722 0.192139 0.663574 -0.129700 0.711243 1445639722 0.192139 0.663574 -0.129700 0.711243 1445639722 0.207275 0.651733 -0.150391 0.713867 1445639722 0.207275 0.651733 -0.150391 0.713867 1445639722 0.207275 0.651733 -0.150391 0.713867 1445639722 0.207275 0.651733 -0.150391 0.713867 1445639722 0.207275 0.651733 -0.150391 0.713867 1445639722 0.207275 0.651733 -0.150391 0.713867 1445639722 0.207275 0.651733 -0.150391 0.713867 1445639722 0.210693 0.643738 -0.164001 0.717102 1445639722 0.210693 0.643738 -0.164001 0.717102 1445639722 0.210693 0.643738 -0.164001 0.717102 1445639722 0.210693 0.643738 -0.164001 0.717102 1445639722 0.210693 0.643738 -0.164001 0.717102 1445639722 0.210693 0.643738 -0.164001 0.717102 1445639722 0.212952 0.641724 -0.164185 0.718201 1445639722 0.212952 0.641724 -0.164185 0.718201 1445639722 0.212952 0.641724 -0.164185 0.718201 1445639722 0.212952 0.641724 -0.164185 0.718201 1445639722 0.212952 0.641724 -0.164185 0.718201 1445639722 0.212952 0.641724 -0.164185 0.718201 1445639722 0.217041 0.646667 -0.163269 0.712708 1445639722 0.217041 0.646667 -0.163269 0.712708 1445639722 0.217041 0.646667 -0.163269 0.712708 1445639722 0.217041 0.646667 -0.163269 0.712708 1445639722 0.217041 0.646667 -0.163269 0.712708 1445639722 0.217041 0.646667 -0.163269 0.712708 1445639722 0.215698 0.648193 -0.161621 0.712097 1445639722 0.215698 0.648193 -0.161621 0.712097 1445639722 0.215698 0.648193 -0.161621 0.712097 1445639722 0.215698 0.648193 -0.161621 0.712097 1445639722 0.215698 0.648193 -0.161621 0.712097 1445639722 0.215698 0.648193 -0.161621 0.712097 1445639722 0.204773 0.654236 -0.157837 0.710632 1445639722 0.204773 0.654236 -0.157837 0.710632 1445639722 0.204773 0.654236 -0.157837 0.710632 1445639722 0.204773 0.654236 -0.157837 0.710632 1445639722 0.204773 0.654236 -0.157837 0.710632 1445639722 0.204773 0.654236 -0.157837 0.710632 1445639722 0.204773 0.654236 -0.157837 0.710632 1445639722 0.186768 0.664063 -0.142273 0.709778 1445639722 0.186768 0.664063 -0.142273 0.709778 1445639722 0.186768 0.664063 -0.142273 0.709778 1445639722 0.186768 0.664063 -0.142273 0.709778 1445639722 0.186768 0.664063 -0.142273 0.709778 1445639722 0.186768 0.664063 -0.142273 0.709778 1445639722 0.174194 0.677429 -0.127625 0.703125 1445639722 0.174194 0.677429 -0.127625 0.703125 1445639722 0.174194 0.677429 -0.127625 0.703125 1445639722 0.174194 0.677429 -0.127625 0.703125 1445639722 0.174194 0.677429 -0.127625 0.703125 1445639722 0.174194 0.677429 -0.127625 0.703125 1445639722 0.174194 0.677429 -0.127625 0.703125 1445639722 0.170593 0.680786 -0.119385 0.702209 1445639722 0.170593 0.680786 -0.119385 0.702209 1445639722 0.170593 0.680786 -0.119385 0.702209 1445639722 0.170593 0.680786 -0.119385 0.702209 1445639722 0.170593 0.680786 -0.119385 0.702209 1445639722 0.170593 0.680786 -0.119385 0.702209 1445639722 0.177002 0.676025 -0.118469 0.705322 1445639722 0.177002 0.676025 -0.118469 0.705322 1445639722 0.177002 0.676025 -0.118469 0.705322 1445639722 0.177002 0.676025 -0.118469 0.705322 1445639722 0.177002 0.676025 -0.118469 0.705322 1445639722 0.177002 0.676025 -0.118469 0.705322 1445639722 0.177002 0.676025 -0.118469 0.705322 1445639722 0.185303 0.678833 -0.127014 0.699036 1445639722 0.185303 0.678833 -0.127014 0.699036 1445639722 0.185303 0.678833 -0.127014 0.699036 1445639722 0.185303 0.678833 -0.127014 0.699036 1445639722 0.185303 0.678833 -0.127014 0.699036 1445639722 0.185303 0.678833 -0.127014 0.699036 1445639722 0.190125 0.675903 -0.134216 0.699219 1445639722 0.190125 0.675903 -0.134216 0.699219 1445639722 0.190125 0.675903 -0.134216 0.699219 1445639722 0.190125 0.675903 -0.134216 0.699219 1445639722 0.190125 0.675903 -0.134216 0.699219 1445639722 0.190125 0.675903 -0.134216 0.699219 1445639722 0.202515 0.668762 -0.142151 0.701050 1445639723 0.202515 0.668762 -0.142151 0.701050 1445639723 0.202515 0.668762 -0.142151 0.701050 1445639723 0.202515 0.668762 -0.142151 0.701050 1445639723 0.202515 0.668762 -0.142151 0.701050 1445639723 0.202515 0.668762 -0.142151 0.701050 1445639723 0.220154 0.660767 -0.158875 0.699707 1445639723 0.220154 0.660767 -0.158875 0.699707 1445639723 0.220154 0.660767 -0.158875 0.699707 1445639723 0.220154 0.660767 -0.158875 0.699707 1445639723 0.220154 0.660767 -0.158875 0.699707 1445639723 0.220154 0.660767 -0.158875 0.699707 1445639723 0.220154 0.660767 -0.158875 0.699707 1445639723 0.226013 0.652527 -0.175476 0.701599 1445639723 0.226013 0.652527 -0.175476 0.701599 1445639723 0.226013 0.652527 -0.175476 0.701599 1445639723 0.226013 0.652527 -0.175476 0.701599 1445639723 0.226013 0.652527 -0.175476 0.701599 1445639723 0.226013 0.652527 -0.175476 0.701599 1445639723 0.221497 0.647339 -0.177734 0.707275 1445639723 0.221497 0.647339 -0.177734 0.707275 1445639723 0.221497 0.647339 -0.177734 0.707275 1445639723 0.221497 0.647339 -0.177734 0.707275 1445639723 0.221497 0.647339 -0.177734 0.707275 1445639723 0.221497 0.647339 -0.177734 0.707275 1445639723 0.221497 0.647339 -0.177734 0.707275 1445639723 0.220642 0.649048 -0.170959 0.707642 1445639723 0.220642 0.649048 -0.170959 0.707642 1445639723 0.220642 0.649048 -0.170959 0.707642 1445639723 0.220642 0.649048 -0.170959 0.707642 1445639723 0.220642 0.649048 -0.170959 0.707642 1445639723 0.220642 0.649048 -0.170959 0.707642 1445639723 0.226379 0.651794 -0.168701 0.703857 1445639723 0.226379 0.651794 -0.168701 0.703857 1445639723 0.226379 0.651794 -0.168701 0.703857 1445639723 0.226379 0.651794 -0.168701 0.703857 1445639723 0.226379 0.651794 -0.168701 0.703857 1445639723 0.226379 0.651794 -0.168701 0.703857 1445639723 0.226379 0.651794 -0.168701 0.703857 1445639723 0.225952 0.649536 -0.168579 0.706055 1445639723 0.225952 0.649536 -0.168579 0.706055 1445639723 0.225952 0.649536 -0.168579 0.706055 1445639723 0.225952 0.649536 -0.168579 0.706055 1445639723 0.225952 0.649536 -0.168579 0.706055 1445639723 0.225952 0.649536 -0.168579 0.706055 1445639723 0.215759 0.652161 -0.160950 0.708618 1445639723 0.215759 0.652161 -0.160950 0.708618 1445639723 0.215759 0.652161 -0.160950 0.708618 1445639723 0.215759 0.652161 -0.160950 0.708618 1445639723 0.215759 0.652161 -0.160950 0.708618 1445639723 0.215759 0.652161 -0.160950 0.708618 1445639723 0.204041 0.663269 -0.151062 0.703918 1445639723 0.204041 0.663269 -0.151062 0.703918 1445639723 0.204041 0.663269 -0.151062 0.703918 1445639723 0.204041 0.663269 -0.151062 0.703918 1445639723 0.204041 0.663269 -0.151062 0.703918 1445639723 0.204041 0.663269 -0.151062 0.703918 1445639723 0.204041 0.663269 -0.151062 0.703918 1445639723 0.189514 0.676086 -0.139099 0.698242 1445639723 0.189514 0.676086 -0.139099 0.698242 1445639723 0.189514 0.676086 -0.139099 0.698242 1445639723 0.189514 0.676086 -0.139099 0.698242 1445639723 0.189514 0.676086 -0.139099 0.698242 1445639723 0.189514 0.676086 -0.139099 0.698242 1445639723 0.187927 0.672852 -0.129211 0.703674 1445639723 0.187927 0.672852 -0.129211 0.703674 1445639723 0.187927 0.672852 -0.129211 0.703674 1445639723 0.187927 0.672852 -0.129211 0.703674 1445639723 0.187927 0.672852 -0.129211 0.703674 1445639723 0.187927 0.672852 -0.129211 0.703674 1445639723 0.187927 0.672852 -0.129211 0.703674 1445639723 0.202820 0.666260 -0.132629 0.705200 1445639723 0.202820 0.666260 -0.132629 0.705200 1445639723 0.202820 0.666260 -0.132629 0.705200 1445639723 0.202820 0.666260 -0.132629 0.705200 1445639723 0.202820 0.666260 -0.132629 0.705200 1445639723 0.214294 0.667664 -0.145020 0.697937 1445639723 0.214294 0.667664 -0.145020 0.697937 1445639723 0.214294 0.667664 -0.145020 0.697937 1445639723 0.214294 0.667664 -0.145020 0.697937 1445639723 0.214294 0.667664 -0.145020 0.697937 1445639723 0.214294 0.667664 -0.145020 0.697937 1445639723 0.214294 0.667664 -0.145020 0.697937 1445639723 0.226990 0.662231 -0.160217 0.695801 1445639723 0.226990 0.662231 -0.160217 0.695801 1445639723 0.226990 0.662231 -0.160217 0.695801 1445639723 0.226990 0.662231 -0.160217 0.695801 1445639723 0.226990 0.662231 -0.160217 0.695801 1445639723 0.226990 0.662231 -0.160217 0.695801 1445639723 0.244019 0.652832 -0.174133 0.695557 1445639723 0.244019 0.652832 -0.174133 0.695557 1445639723 0.244019 0.652832 -0.174133 0.695557 1445639723 0.244019 0.652832 -0.174133 0.695557 1445639723 0.244019 0.652832 -0.174133 0.695557 1445639723 0.244019 0.652832 -0.174133 0.695557 1445639723 0.257568 0.646545 -0.192993 0.691589 1445639723 0.257568 0.646545 -0.192993 0.691589 1445639723 0.257568 0.646545 -0.192993 0.691589 1445639723 0.257568 0.646545 -0.192993 0.691589 1445639723 0.257568 0.646545 -0.192993 0.691589 1445639723 0.257568 0.646545 -0.192993 0.691589 1445639723 0.257568 0.646545 -0.192993 0.691589 1445639723 0.253601 0.643250 -0.202698 0.693359 1445639723 0.253601 0.643250 -0.202698 0.693359 1445639723 0.253601 0.643250 -0.202698 0.693359 1445639723 0.253601 0.643250 -0.202698 0.693359 1445639723 0.253601 0.643250 -0.202698 0.693359 1445639723 0.246521 0.642761 -0.195923 0.698303 1445639723 0.246521 0.642761 -0.195923 0.698303 1445639723 0.246521 0.642761 -0.195923 0.698303 1445639723 0.246521 0.642761 -0.195923 0.698303 1445639723 0.246521 0.642761 -0.195923 0.698303 1445639723 0.246521 0.642761 -0.195923 0.698303 1445639723 0.245239 0.643372 -0.187439 0.700500 1445639723 0.245239 0.643372 -0.187439 0.700500 1445639724 0.245239 0.643372 -0.187439 0.700500 1445639724 0.245239 0.643372 -0.187439 0.700500 1445639724 0.245239 0.643372 -0.187439 0.700500 1445639724 0.245239 0.643372 -0.187439 0.700500 1445639724 0.245239 0.643372 -0.187439 0.700500 1445639724 0.247498 0.642456 -0.184692 0.701294 1445639724 0.247498 0.642456 -0.184692 0.701294 1445639724 0.247498 0.642456 -0.184692 0.701294 1445639724 0.247498 0.642456 -0.184692 0.701294 1445639724 0.247498 0.642456 -0.184692 0.701294 1445639724 0.247498 0.642456 -0.184692 0.701294 1445639724 0.242126 0.643066 -0.180054 0.703796 1445639724 0.242126 0.643066 -0.180054 0.703796 1445639724 0.242126 0.643066 -0.180054 0.703796 1445639724 0.242126 0.643066 -0.180054 0.703796 1445639724 0.242126 0.643066 -0.180054 0.703796 1445639724 0.226074 0.652283 -0.169678 0.703247 1445639724 0.226074 0.652283 -0.169678 0.703247 1445639724 0.226074 0.652283 -0.169678 0.703247 1445639724 0.226074 0.652283 -0.169678 0.703247 1445639724 0.226074 0.652283 -0.169678 0.703247 1445639724 0.226074 0.652283 -0.169678 0.703247 1445639724 0.226074 0.652283 -0.169678 0.703247 1445639724 0.206177 0.663818 -0.153748 0.702271 1445639724 0.206177 0.663818 -0.153748 0.702271 1445639724 0.206177 0.663818 -0.153748 0.702271 1445639724 0.206177 0.663818 -0.153748 0.702271 1445639724 0.206177 0.663818 -0.153748 0.702271 1445639724 0.206177 0.663818 -0.153748 0.702271 1445639724 0.206177 0.663818 -0.153748 0.702271 1445639724 0.190308 0.672302 -0.136536 0.702148 1445639724 0.190308 0.672302 -0.136536 0.702148 1445639724 0.190308 0.672302 -0.136536 0.702148 1445639724 0.190308 0.672302 -0.136536 0.702148 1445639724 0.190308 0.672302 -0.136536 0.702148 1445639724 0.190308 0.672302 -0.136536 0.702148 1445639724 0.186584 0.673096 -0.125366 0.704529 1445639724 0.186584 0.673096 -0.125366 0.704529 1445639724 0.186584 0.673096 -0.125366 0.704529 1445639724 0.186584 0.673096 -0.125366 0.704529 1445639724 0.186584 0.673096 -0.125366 0.704529 1445639724 0.186584 0.673096 -0.125366 0.704529 1445639724 0.186584 0.673096 -0.125366 0.704529 1445639724 0.193604 0.671265 -0.125000 0.704407 1445639724 0.193604 0.671265 -0.125000 0.704407 1445639724 0.193604 0.671265 -0.125000 0.704407 1445639724 0.193604 0.671265 -0.125000 0.704407 1445639724 0.193604 0.671265 -0.125000 0.704407 1445639724 0.193604 0.671265 -0.125000 0.704407 1445639724 0.201477 0.671265 -0.134216 0.700500 1445639724 0.201477 0.671265 -0.134216 0.700500 1445639724 0.201477 0.671265 -0.134216 0.700500 1445639724 0.201477 0.671265 -0.134216 0.700500 1445639724 0.201477 0.671265 -0.134216 0.700500 1445639724 0.201477 0.671265 -0.134216 0.700500 1445639724 0.206787 0.666504 -0.143311 0.701721 1445639724 0.206787 0.666504 -0.143311 0.701721 1445639724 0.206787 0.666504 -0.143311 0.701721 1445639724 0.206787 0.666504 -0.143311 0.701721 1445639724 0.206787 0.666504 -0.143311 0.701721 1445639724 0.206787 0.666504 -0.143311 0.701721 1445639724 0.206787 0.666504 -0.143311 0.701721 1445639724 0.216003 0.659668 -0.149780 0.704041 1445639724 0.216003 0.659668 -0.149780 0.704041 1445639724 0.216003 0.659668 -0.149780 0.704041 1445639724 0.216003 0.659668 -0.149780 0.704041 1445639724 0.216003 0.659668 -0.149780 0.704041 1445639724 0.216003 0.659668 -0.149780 0.704041 1445639724 0.229492 0.654053 -0.162781 0.702148 1445639724 0.229492 0.654053 -0.162781 0.702148 1445639724 0.229492 0.654053 -0.162781 0.702148 1445639724 0.229492 0.654053 -0.162781 0.702148 1445639724 0.229492 0.654053 -0.162781 0.702148 1445639724 0.229492 0.654053 -0.162781 0.702148 1445639724 0.235046 0.646118 -0.177246 0.704102 1445639724 0.235046 0.646118 -0.177246 0.704102 1445639724 0.235046 0.646118 -0.177246 0.704102 1445639724 0.235046 0.646118 -0.177246 0.704102 1445639724 0.235046 0.646118 -0.177246 0.704102 1445639724 0.235046 0.646118 -0.177246 0.704102 1445639724 0.235046 0.646118 -0.177246 0.704102 1445639724 0.231384 0.641296 -0.182861 0.708313 1445639724 0.231384 0.641296 -0.182861 0.708313 1445639724 0.231384 0.641296 -0.182861 0.708313 1445639724 0.231384 0.641296 -0.182861 0.708313 1445639724 0.231384 0.641296 -0.182861 0.708313 1445639724 0.231384 0.641296 -0.182861 0.708313 1445639724 0.228149 0.641846 -0.178284 0.710022 1445639724 0.228149 0.641846 -0.178284 0.710022 1445639724 0.228149 0.641846 -0.178284 0.710022 1445639724 0.228149 0.641846 -0.178284 0.710022 1445639724 0.228149 0.641846 -0.178284 0.710022 1445639724 0.228149 0.641846 -0.178284 0.710022 1445639724 0.226685 0.645935 -0.170837 0.708557 1445639724 0.226685 0.645935 -0.170837 0.708557 1445639724 0.226685 0.645935 -0.170837 0.708557 1445639724 0.226685 0.645935 -0.170837 0.708557 1445639724 0.226685 0.645935 -0.170837 0.708557 1445639724 0.226685 0.645935 -0.170837 0.708557 1445639724 0.218079 0.648254 -0.164001 0.710754 1445639724 0.218079 0.648254 -0.164001 0.710754 1445639724 0.218079 0.648254 -0.164001 0.710754 1445639724 0.218079 0.648254 -0.164001 0.710754 1445639724 0.218079 0.648254 -0.164001 0.710754 1445639724 0.218079 0.648254 -0.164001 0.710754 1445639724 0.218079 0.648254 -0.164001 0.710754 1445639724 0.200134 0.653198 -0.150757 0.714478 1445639724 0.200134 0.653198 -0.150757 0.714478 1445639724 0.200134 0.653198 -0.150757 0.714478 1445639724 0.200134 0.653198 -0.150757 0.714478 1445639724 0.200134 0.653198 -0.150757 0.714478 1445639724 0.200134 0.653198 -0.150757 0.714478 1445639724 0.185364 0.663696 -0.137390 0.711487 1445639724 0.185364 0.663696 -0.137390 0.711487 1445639724 0.185364 0.663696 -0.137390 0.711487 1445639725 0.185364 0.663696 -0.137390 0.711487 1445639725 0.185364 0.663696 -0.137390 0.711487 1445639725 0.185364 0.663696 -0.137390 0.711487 1445639725 0.185364 0.663696 -0.137390 0.711487 1445639725 0.179138 0.671814 -0.131348 0.706604 1445639725 0.179138 0.671814 -0.131348 0.706604 1445639725 0.179138 0.671814 -0.131348 0.706604 1445639725 0.179138 0.671814 -0.131348 0.706604 1445639725 0.179138 0.671814 -0.131348 0.706604 1445639725 0.178345 0.671936 -0.124573 0.707886 1445639725 0.178345 0.671936 -0.124573 0.707886 1445639725 0.178345 0.671936 -0.124573 0.707886 1445639725 0.178345 0.671936 -0.124573 0.707886 1445639725 0.178345 0.671936 -0.124573 0.707886 1445639725 0.178345 0.671936 -0.124573 0.707886 1445639725 0.178345 0.671936 -0.124573 0.707886 1445639725 0.191101 0.669067 -0.126587 0.706909 1445639725 0.191101 0.669067 -0.126587 0.706909 1445639725 0.191101 0.669067 -0.126587 0.706909 1445639725 0.191101 0.669067 -0.126587 0.706909 1445639725 0.191101 0.669067 -0.126587 0.706909 1445639725 0.191101 0.669067 -0.126587 0.706909 1445639725 0.201660 0.669006 -0.139526 0.701599 1445639725 0.201660 0.669006 -0.139526 0.701599 1445639725 0.201660 0.669006 -0.139526 0.701599 1445639725 0.201660 0.669006 -0.139526 0.701599 1445639725 0.201660 0.669006 -0.139526 0.701599 1445639725 0.201660 0.669006 -0.139526 0.701599 1445639725 0.201660 0.669006 -0.139526 0.701599 1445639725 0.212036 0.664368 -0.149719 0.700806 1445639725 0.212036 0.664368 -0.149719 0.700806 1445639725 0.212036 0.664368 -0.149719 0.700806 1445639725 0.212036 0.664368 -0.149719 0.700806 1445639725 0.212036 0.664368 -0.149719 0.700806 1445639725 0.212036 0.664368 -0.149719 0.700806 1445639725 0.231567 0.655518 -0.159790 0.700745 1445639725 0.231567 0.655518 -0.159790 0.700745 1445639725 0.231567 0.655518 -0.159790 0.700745 1445639725 0.231567 0.655518 -0.159790 0.700745 1445639725 0.231567 0.655518 -0.159790 0.700745 1445639725 0.231567 0.655518 -0.159790 0.700745 1445639725 0.255798 0.646484 -0.182007 0.695251 1445639725 0.255798 0.646484 -0.182007 0.695251 1445639725 0.255798 0.646484 -0.182007 0.695251 1445639725 0.255798 0.646484 -0.182007 0.695251 1445639725 0.255798 0.646484 -0.182007 0.695251 1445639725 0.255798 0.646484 -0.182007 0.695251 1445639725 0.263489 0.636536 -0.199951 0.696655 1445639725 0.263489 0.636536 -0.199951 0.696655 1445639725 0.263489 0.636536 -0.199951 0.696655 1445639725 0.263489 0.636536 -0.199951 0.696655 1445639725 0.263489 0.636536 -0.199951 0.696655 1445639725 0.263489 0.636536 -0.199951 0.696655 1445639725 0.260681 0.630432 -0.206604 0.701294 1445639725 0.260681 0.630432 -0.206604 0.701294 1445639725 0.260681 0.630432 -0.206604 0.701294 1445639725 0.260681 0.630432 -0.206604 0.701294 1445639725 0.260681 0.630432 -0.206604 0.701294 1445639725 0.260681 0.630432 -0.206604 0.701294 1445639725 0.259155 0.632263 -0.202698 0.701355 1445639725 0.259155 0.632263 -0.202698 0.701355 1445639725 0.259155 0.632263 -0.202698 0.701355 1445639725 
0.317627 0.613464 -0.245605 0.679932 1445639730 0.317627 0.613464 -0.245605 0.679932 1445639730 0.317627 0.613464 -0.245605 0.679932 1445639730 0.317627 0.613464 -0.245605 0.679932 1445639730 0.309998 0.615479 -0.243286 0.682495 1445639730 0.309998 0.615479 -0.243286 0.682495 1445639730 0.309998 0.615479 -0.243286 0.682495 1445639730 0.309998 0.615479 -0.243286 0.682495 1445639730 0.309998 0.615479 -0.243286 0.682495 1445639730 0.309998 0.615479 -0.243286 0.682495 1445639730 0.309998 0.615479 -0.243286 0.682495 1445639730 0.299561 0.618103 -0.236755 0.687073 1445639730 0.299561 0.618103 -0.236755 0.687073 1445639730 0.299561 0.618103 -0.236755 0.687073 1445639730 0.299561 0.618103 -0.236755 0.687073 1445639730 0.299561 0.618103 -0.236755 0.687073 1445639730 0.299561 0.618103 -0.236755 0.687073 1445639730 0.293884 0.618591 -0.226440 0.692566 1445639730 0.293884 0.618591 -0.226440 0.692566 1445639730 0.293884 0.618591 -0.226440 0.692566 1445639730 0.293884 0.618591 -0.226440 0.692566 1445639730 0.293884 0.618591 -0.226440 0.692566 1445639730 0.293884 0.618591 -0.226440 0.692566 1445639730 0.292969 0.621582 -0.217651 0.693054 1445639730 0.292969 0.621582 -0.217651 0.693054 1445639730 0.292969 0.621582 -0.217651 0.693054 1445639730 0.292969 0.621582 -0.217651 0.693054 1445639730 0.292969 0.621582 -0.217651 0.693054 1445639730 0.292969 0.621582 -0.217651 0.693054 1445639730 0.292969 0.621582 -0.217651 0.693054 1445639730 0.300049 0.625061 -0.220337 0.686035 1445639730 0.300049 0.625061 -0.220337 0.686035 1445639730 0.300049 0.625061 -0.220337 0.686035 1445639730 0.300049 0.625061 -0.220337 0.686035 1445639730 0.300049 0.625061 -0.220337 0.686035 1445639730 0.300049 0.625061 -0.220337 0.686035 1445639730 0.308228 0.622437 -0.232666 0.680664 1445639730 0.308228 0.622437 -0.232666 0.680664 1445639730 0.308228 0.622437 -0.232666 0.680664 1445639730 0.308228 0.622437 -0.232666 0.680664 1445639730 0.308228 0.622437 -0.232666 0.680664 1445639730 0.308228 0.622437 -0.232666 0.680664 1445639730 0.310181 0.618713 -0.238525 0.681213 1445639730 0.310181 0.618713 -0.238525 0.681213 1445639730 0.310181 0.618713 -0.238525 0.681213 1445639730 0.310181 0.618713 -0.238525 0.681213 1445639730 0.310181 0.618713 -0.238525 0.681213 1445639730 0.310181 0.618713 -0.238525 0.681213 1445639730 0.312866 0.618530 -0.244507 0.677979 1445639730 0.312866 0.618530 -0.244507 0.677979 1445639730 0.312866 0.618530 -0.244507 0.677979 1445639730 0.312866 0.618530 -0.244507 0.677979 1445639730 0.312866 0.618530 -0.244507 0.677979 1445639730 0.312866 0.618530 -0.244507 0.677979 1445639730 0.312866 0.618530 -0.244507 0.677979 1445639730 0.324951 0.616577 -0.257813 0.669128 1445639730 0.324951 0.616577 -0.257813 0.669128 1445639730 0.324951 0.616577 -0.257813 0.669128 1445639730 0.324951 0.616577 -0.257813 0.669128 1445639730 0.324951 0.616577 -0.257813 0.669128 1445639730 0.324951 0.616577 -0.257813 0.669128 1445639730 0.338440 0.615784 -0.279785 0.654175 1445639730 0.338440 0.615784 -0.279785 0.654175 1445639730 0.338440 0.615784 -0.279785 0.654175 1445639730 0.338440 0.615784 -0.279785 0.654175 1445639730 0.338440 0.615784 -0.279785 0.654175 1445639730 0.350281 0.611389 -0.296997 0.644348 1445639730 0.350281 0.611389 -0.296997 0.644348 1445639730 0.350281 0.611389 -0.296997 0.644348 1445639730 0.350281 0.611389 -0.296997 0.644348 1445639730 0.350281 0.611389 -0.296997 0.644348 1445639730 0.350281 0.611389 -0.296997 0.644348 1445639730 0.353271 0.608032 -0.302673 0.643250 1445639730 0.353271 0.608032 -0.302673 0.643250 1445639730 0.353271 0.608032 -0.302673 0.643250 1445639730 0.353271 0.608032 -0.302673 0.643250 1445639730 0.353271 0.608032 -0.302673 0.643250 1445639730 0.353271 0.608032 -0.302673 0.643250 1445639730 0.348206 0.605774 -0.298889 0.649902 1445639730 0.348206 0.605774 -0.298889 0.649902 1445639730 0.348206 0.605774 -0.298889 0.649902 1445639730 0.348206 0.605774 -0.298889 0.649902 1445639730 0.348206 0.605774 -0.298889 0.649902 1445639730 0.348206 0.605774 -0.298889 0.649902 1445639730 0.343323 0.603638 -0.290283 0.658325 1445639730 0.343323 0.603638 -0.290283 0.658325 1445639730 0.343323 0.603638 -0.290283 0.658325 1445639730 0.343323 0.603638 -0.290283 0.658325 1445639731 0.343323 0.603638 -0.290283 0.658325 1445639731 0.343323 0.603638 -0.290283 0.658325 1445639731 0.343323 0.603638 -0.290283 0.658325 1445639731 0.333923 0.607788 -0.277954 0.664612 1445639731 0.333923 0.607788 -0.277954 0.664612 1445639731 0.333923 0.607788 -0.277954 0.664612 1445639731 0.333923 0.607788 -0.277954 0.664612 1445639731 0.333923 0.607788 -0.277954 0.664612 1445639731 0.333923 0.607788 -0.277954 0.664612 1445639731 0.325012 0.610474 -0.265991 0.671448 1445639731 0.325012 0.610474 -0.265991 0.671448 1445639731 0.325012 0.610474 -0.265991 0.671448 1445639731 0.325012 0.610474 -0.265991 0.671448 1445639731 0.325012 0.610474 -0.265991 0.671448 1445639731 0.325012 0.610474 -0.265991 0.671448 1445639731 0.326416 0.610657 -0.259705 0.673096 1445639731 0.326416 0.610657 -0.259705 0.673096 1445639731 0.326416 0.610657 -0.259705 0.673096 1445639731 0.326416 0.610657 -0.259705 0.673096 1445639731 0.326416 0.610657 -0.259705 0.673096 1445639731 0.326416 0.610657 -0.259705 0.673096 1445639731 0.326416 0.610657 -0.259705 0.673096 1445639731 0.330750 0.608887 -0.263794 0.670959 1445639731 0.330750 0.608887 -0.263794 0.670959 1445639731 0.330750 0.608887 -0.263794 0.670959 1445639731 0.330750 0.608887 -0.263794 0.670959 1445639731 0.330750 0.608887 -0.263794 0.670959 1445639731 0.330750 0.608887 -0.263794 0.670959 1445639731 0.331238 0.610352 -0.272156 0.666077 1445639731 0.331238 0.610352 -0.272156 0.666077 1445639731 0.331238 0.610352 -0.272156 0.666077 1445639731 0.331238 0.610352 -0.272156 0.666077 1445639731 0.331238 0.610352 -0.272156 0.666077 1445639731 0.331238 0.610352 -0.272156 0.666077 1445639731 0.331238 0.610352 -0.272156 0.666077 1445639731 0.335571 0.608704 -0.277588 0.663147 1445639731 0.335571 0.608704 -0.277588 0.663147 1445639731 0.335571 0.608704 -0.277588 0.663147 1445639731 0.335571 0.608704 -0.277588 0.663147 1445639731 0.335571 0.608704 -0.277588 0.663147 1445639731 0.335571 0.608704 -0.277588 0.663147 1445639731 0.346069 0.604980 -0.284180 0.658325 1445639731 0.346069 0.604980 -0.284180 0.658325 1445639731 0.346069 0.604980 -0.284180 0.658325 1445639731 0.346069 0.604980 -0.284180 0.658325 1445639731 0.346069 0.604980 -0.284180 0.658325 1445639731 0.346069 0.604980 -0.284180 0.658325 1445639731 0.354004 0.605408 -0.298645 0.647217 1445639731 0.354004 0.605408 -0.298645 0.647217 1445639731 0.354004 0.605408 -0.298645 0.647217 1445639731 0.354004 0.605408 -0.298645 0.647217 1445639731 0.354004 0.605408 -0.298645 0.647217 1445639731 0.354004 0.605408 -0.298645 0.647217 1445639731 0.359131 0.605225 -0.310120 0.639099 1445639731 0.359131 0.605225 -0.310120 0.639099 1445639731 0.359131 0.605225 -0.310120 0.639099 1445639731 0.359131 0.605225 -0.310120 0.639099 1445639731 0.359131 0.605225 -0.310120 0.639099 1445639731 0.359131 0.605225 -0.310120 0.639099 1445639731 0.359131 0.605225 -0.310120 0.639099 1445639731 0.360168 0.603882 -0.314087 0.637817 1445639731 0.360168 0.603882 -0.314087 0.637817 1445639731 0.360168 0.603882 -0.314087 0.637817 1445639731 0.360168 0.603882 -0.314087 0.637817 1445639731 0.360168 0.603882 -0.314087 0.637817 1445639731 0.357727 0.601379 -0.312012 0.642639 1445639731 0.357727 0.601379 -0.312012 0.642639 1445639731 0.357727 0.601379 -0.312012 0.642639 1445639731 0.357727 0.601379 -0.312012 0.642639 1445639731 0.357727 0.601379 -0.312012 0.642639 1445639731 0.357727 0.601379 -0.312012 0.642639 1445639731 0.357727 0.601379 -0.312012 0.642639 1445639731 0.353333 0.598816 -0.304321 0.651001 1445639731 0.353333 0.598816 -0.304321 0.651001 1445639731 0.353333 0.598816 -0.304321 0.651001 1445639731 0.353333 0.598816 -0.304321 0.651001 1445639731 0.353333 0.598816 -0.304321 0.651001 1445639731 0.353333 0.598816 -0.304321 0.651001 1445639731 0.341370 0.599731 -0.289795 0.663086 1445639731 0.341370 0.599731 -0.289795 0.663086 1445639731 0.341370 0.599731 -0.289795 0.663086 1445639731 0.341370 0.599731 -0.289795 0.663086 1445639731 0.341370 0.599731 -0.289795 0.663086 1445639731 0.341370 0.599731 -0.289795 0.663086 1445639731 0.324463 0.603394 -0.270630 0.676270 1445639731 0.324463 0.603394 -0.270630 0.676270 1445639731 0.324463 0.603394 -0.270630 0.676270 1445639731 0.324463 0.603394 -0.270630 0.676270 1445639731 0.324463 0.603394 -0.270630 0.676270 1445639731 0.324463 0.603394 -0.270630 0.676270 1445639731 0.319885 0.604248 -0.253967 0.684082 1445639731 0.319885 0.604248 -0.253967 0.684082 1445639731 0.319885 0.604248 -0.253967 0.684082 1445639731 0.319885 0.604248 -0.253967 0.684082 1445639731 0.319885 0.604248 -0.253967 0.684082 1445639731 0.319885 0.604248 -0.253967 0.684082 1445639731 0.319885 0.604248 -0.253967 0.684082 1445639731 0.326904 0.604492 -0.256409 0.679688 1445639731 0.326904 0.604492 -0.256409 0.679688 1445639731 0.326904 0.604492 -0.256409 0.679688 1445639731 0.326904 0.604492 -0.256409 0.679688 1445639731 0.326904 0.604492 -0.256409 0.679688 1445639731 0.326904 0.604492 -0.256409 0.679688 1445639731 0.329529 0.608643 -0.268433 0.669983 1445639731 0.329529 0.608643 -0.268433 0.669983 1445639731 0.329529 0.608643 -0.268433 0.669983 1445639731 0.329529 0.608643 -0.268433 0.669983 1445639731 0.329529 0.608643 -0.268433 0.669983 1445639731 0.329529 0.608643 -0.268433 0.669983 1445639731 0.335510 0.606384 -0.276489 0.665771 1445639731 0.335510 0.606384 -0.276489 0.665771 1445639731 0.335510 0.606384 -0.276489 0.665771 1445639731 0.335510 0.606384 -0.276489 0.665771 1445639731 0.335510 0.606384 -0.276489 0.665771 1445639732 0.335510 0.606384 -0.276489 0.665771 1445639732 0.346680 0.601074 -0.280029 0.663330 1445639732 0.346680 0.601074 -0.280029 0.663330 1445639732 0.346680 0.601074 -0.280029 0.663330 1445639732 0.346680 0.601074 -0.280029 0.663330 1445639732 0.346680 0.601074 -0.280029 0.663330 1445639732 0.346680 0.601074 -0.280029 0.663330 1445639732 0.346680 0.601074 -0.280029 0.663330 1445639732 0.355286 0.600037 -0.290527 0.655212 1445639732 0.355286 0.600037 -0.290527 0.655212 1445639732 0.355286 0.600037 -0.290527 0.655212 1445639732 0.355286 0.600037 -0.290527 0.655212 1445639732 0.355286 0.600037 -0.290527 0.655212 1445639732 0.361755 0.601013 -0.302856 0.645081 1445639732 0.361755 0.601013 -0.302856 0.645081 1445639732 0.361755 0.601013 -0.302856 0.645081 1445639732 0.361755 0.601013 -0.302856 0.645081 1445639732 0.361755 0.601013 -0.302856 0.645081 1445639732 0.361755 0.601013 -0.302856 0.645081 1445639732 0.364563 0.598877 -0.309143 0.642456 1445639732 0.364563 0.598877 -0.309143 0.642456 1445639732 0.364563 0.598877 -0.309143 0.642456 1445639732 0.364563 0.598877 -0.309143 0.642456 1445639732 0.364563 0.598877 -0.309143 0.642456 1445639732 0.364563 0.598877 -0.309143 0.642456 1445639732 0.361206 0.597656 -0.308350 0.645935 1445639732 0.361206 0.597656 -0.308350 0.645935 1445639732 0.361206 0.597656 -0.308350 0.645935 1445639732 0.361206 0.597656 -0.308350 0.645935 1445639732 0.361206 0.597656 -0.308350 0.645935 1445639732 0.361206 0.597656 -0.308350 0.645935 1445639732 0.358521 0.594727 -0.301392 0.653320 1445639732 0.358521 0.594727 -0.301392 0.653320 1445639732 0.358521 0.594727 -0.301392 0.653320 1445639732 0.358521 0.594727 -0.301392 0.653320 1445639732 0.358521 0.594727 -0.301392 0.653320 1445639732 0.358521 0.594727 -0.301392 0.653320 1445639732 0.358521 0.594727 -0.301392 0.653320 1445639732 0.350647 0.594482 -0.289368 0.663208 1445639732 0.350647 0.594482 -0.289368 0.663208 1445639732 0.350647 0.594482 -0.289368 0.663208 1445639732 0.350647 0.594482 -0.289368 0.663208 1445639732 0.350647 0.594482 -0.289368 0.663208 1445639732 0.350647 0.594482 -0.289368 0.663208 1445639732 0.335876 0.597839 -0.274780 0.673950 1445639732 0.335876 0.597839 -0.274780 0.673950 1445639732 0.335876 0.597839 -0.274780 0.673950 1445639732 0.335876 0.597839 -0.274780 0.673950 1445639732 0.335876 0.597839 -0.274780 0.673950 1445639732 0.335876 0.597839 -0.274780 0.673950 1445639732 0.335876 0.597839 -0.274780 0.673950 1445639732 0.324585 0.601624 -0.259216 0.682251 1445639732 0.324585 0.601624 -0.259216 0.682251 1445639732 0.324585 0.601624 -0.259216 0.682251 1445639732 0.324585 0.601624 -0.259216 0.682251 1445639732 0.324585 0.601624 -0.259216 0.682251 1445639732 0.324585 0.601624 -0.259216 0.682251 1445639732 0.324646 0.604614 -0.254211 0.681396 1445639732 0.324646 0.604614 -0.254211 0.681396 1445639732 0.324646 0.604614 -0.254211 0.681396 1445639732 0.324646 0.604614 -0.254211 0.681396 1445639732 0.324646 0.604614 -0.254211 0.681396 1445639732 0.324646 0.604614 -0.254211 0.681396 1445639732 0.324585 0.606995 -0.259705 0.677246 1445639732 0.324585 0.606995 -0.259705 0.677246 1445639732 0.324585 0.606995 -0.259705 0.677246 1445639732 0.324585 0.606995 -0.259705 0.677246 1445639732 0.324585 0.606995 -0.259705 0.677246 1445639732 0.324585 0.606995 -0.259705 0.677246 1445639732 0.319397 0.609192 -0.264038 0.676086 1445639732 0.319397 0.609192 -0.264038 0.676086 1445639732 0.319397 0.609192 -0.264038 0.676086 1445639732 0.319397 0.609192 -0.264038 0.676086 1445639732 0.319397 0.609192 -0.264038 0.676086 1445639732 0.319397 0.609192 -0.264038 0.676086 1445639732 0.321228 0.608765 -0.265442 0.674988 1445639732 0.321228 0.608765 -0.265442 0.674988 1445639732 0.321228 0.608765 -0.265442 0.674988 1445639732 0.321228 0.608765 -0.265442 0.674988 1445639732 0.321228 0.608765 -0.265442 0.674988 1445639732 0.321228 0.608765 -0.265442 0.674988 1445639732 0.321228 0.608765 -0.265442 0.674988 1445639732 0.327881 0.609009 -0.271484 0.669189 1445639732 0.327881 0.609009 -0.271484 0.669189 1445639732 0.327881 0.609009 -0.271484 0.669189 1445639732 0.327881 0.609009 -0.271484 0.669189 1445639732 0.327881 0.609009 -0.271484 0.669189 1445639732 0.327881 0.609009 -0.271484 0.669189 1445639732 0.331970 0.608948 -0.282471 0.662598 1445639732 0.331970 0.608948 -0.282471 0.662598 1445639732 0.331970 0.608948 -0.282471 0.662598 1445639732 0.331970 0.608948 -0.282471 0.662598 1445639732 0.331970 0.608948 -0.282471 0.662598 1445639732 0.331970 0.608948 -0.282471 0.662598 1445639732 0.333130 0.608093 -0.288513 0.660217 1445639732 0.333130 0.608093 -0.288513 0.660217 1445639732 0.333130 0.608093 -0.288513 0.660217 1445639732 0.333130 0.608093 -0.288513 0.660217 1445639732 0.333130 0.608093 -0.288513 0.660217 1445639732 0.333130 0.608093 -0.288513 0.660217 1445639732 0.329224 0.608215 -0.287415 0.662537 1445639732 0.329224 0.608215 -0.287415 0.662537 1445639732 0.329224 0.608215 -0.287415 0.662537 1445639732 0.329224 0.608215 -0.287415 0.662537 1445639732 0.329224 0.608215 -0.287415 0.662537 1445639732 0.329224 0.608215 -0.287415 0.662537 1445639732 0.329224 0.608215 -0.287415 0.662537 1445639732 0.323364 0.608398 -0.280212 0.668335 1445639732 0.323364 0.608398 -0.280212 0.668335 1445639732 0.323364 0.608398 -0.280212 0.668335 1445639732 0.323364 0.608398 -0.280212 0.668335 1445639732 0.323364 0.608398 -0.280212 0.668335 1445639732 0.323364 0.608398 -0.280212 0.668335 1445639733 0.320923 0.606750 -0.273132 0.673889 1445639733 0.320923 0.606750 -0.273132 0.673889 1445639733 0.320923 0.606750 -0.273132 0.673889 1445639733 0.320923 0.606750 -0.273132 0.673889 1445639733 0.320923 0.606750 -0.273132 0.673889 1445639733 0.320923 0.606750 -0.273132 0.673889 1445639733 0.320923 0.606750 -0.273132 0.673889 1445639733 0.313843 0.607117 -0.264587 0.680359 1445639733 0.313843 0.607117 -0.264587 0.680359 1445639733 0.313843 0.607117 -0.264587 0.680359 1445639733 0.313843 0.607117 -0.264587 0.680359 1445639733 0.313843 0.607117 -0.264587 0.680359 1445639733 0.313843 0.607117 -0.264587 0.680359 1445639733 0.300903 0.611267 -0.252136 0.687073 1445639733 0.300903 0.611267 -0.252136 0.687073 1445639733 0.300903 0.611267 -0.252136 0.687073 1445639733 0.300903 0.611267 -0.252136 0.687073 1445639733 0.300903 0.611267 -0.252136 0.687073 1445639733 0.300903 0.611267 -0.252136 0.687073 1445639733 0.294678 0.614380 -0.238831 0.691772 1445639733 0.294678 0.614380 -0.238831 0.691772 1445639733 0.294678 0.614380 -0.238831 0.691772 1445639733 0.294678 0.614380 -0.238831 0.691772 1445639733 0.294678 0.614380 -0.238831 0.691772 1445639733 0.294678 0.614380 -0.238831 0.691772 1445639733 0.299194 0.614685 -0.237915 0.689880 1445639733 0.299194 0.614685 -0.237915 0.689880 1445639733 0.299194 0.614685 -0.237915 0.689880 1445639733 0.299194 0.614685 -0.237915 0.689880 1445639733 0.299194 0.614685 -0.237915 0.689880 1445639733 0.299194 0.614685 -0.237915 0.689880 1445639733 0.296387 0.617065 -0.243469 0.687012 1445639733 0.296387 0.617065 -0.243469 0.687012 1445639733 0.296387 0.617065 -0.243469 0.687012 1445639733 0.296387 0.617065 -0.243469 0.687012 1445639733 0.296387 0.617065 -0.243469 0.687012 1445639733 0.296387 0.617065 -0.243469 0.687012 1445639733 0.296387 0.617065 -0.243469 0.687012 1445639733 0.293091 0.617310 -0.245483 0.687500 1445639733 0.293091 0.617310 -0.245483 0.687500 1445639733 0.293091 0.617310 -0.245483 0.687500 1445639733 0.293091 0.617310 -0.245483 0.687500 1445639733 0.293091 0.617310 -0.245483 0.687500 1445639733 0.293091 0.617310 -0.245483 0.687500 1445639733 0.301086 0.614746 -0.247131 0.685791 1445639733 0.301086 0.614746 -0.247131 0.685791 1445639733 0.301086 0.614746 -0.247131 0.685791 1445639733 0.301086 0.614746 -0.247131 0.685791 1445639733 0.301086 0.614746 -0.247131 0.685791 1445639733 0.301086 0.614746 -0.247131 0.685791 1445639733 0.301086 0.614746 -0.247131 0.685791 1445639733 0.309082 0.615601 -0.257019 0.677734 1445639733 0.309082 0.615601 -0.257019 0.677734 1445639733 0.309082 0.615601 -0.257019 0.677734 1445639733 0.309082 0.615601 -0.257019 0.677734 1445639733 0.309082 0.615601 -0.257019 0.677734 1445639733 0.309082 0.615601 -0.257019 0.677734 1445639733 0.316956 0.615784 -0.270142 0.668762 1445639733 0.316956 0.615784 -0.270142 0.668762 1445639733 0.316956 0.615784 -0.270142 0.668762 1445639733 0.316956 0.615784 -0.270142 0.668762 1445639733 0.316956 0.615784 -0.270142 0.668762 1445639733 0.316956 0.615784 -0.270142 0.668762 1445639733 0.327820 0.613464 -0.282166 0.660645 1445639733 0.327820 0.613464 -0.282166 0.660645 1445639733 0.327820 0.613464 -0.282166 0.660645 1445639733 0.327820 0.613464 -0.282166 0.660645 1445639733 0.327820 0.613464 -0.282166 0.660645 1445639733 0.327820 0.613464 -0.282166 0.660645 1445639733 0.327820 0.613464 -0.282166 0.660645 1445639733 0.330994 0.610168 -0.287048 0.660034 1445639733 0.330994 0.610168 -0.287048 0.660034 1445639733 0.330994 0.610168 -0.287048 0.660034 1445639733 0.330994 0.610168 -0.287048 0.660034 1445639733 0.330994 0.610168 -0.287048 0.660034 1445639733 0.330994 0.610168 -0.287048 0.660034 1445639733 0.324768 0.608337 -0.281372 0.667236 1445639733 0.324768 0.608337 -0.281372 0.667236 1445639733 0.324768 0.608337 -0.281372 0.667236 1445639733 0.324768 0.608337 -0.281372 0.667236 1445639733 0.324768 0.608337 -0.281372 0.667236 1445639733 0.324768 0.608337 -0.281372 0.667236 1445639733 0.320923 0.606506 -0.271790 0.674683 1445639733 0.320923 0.606506 -0.271790 0.674683 1445639733 0.320923 0.606506 -0.271790 0.674683 1445639733 0.320923 0.606506 -0.271790 0.674683 1445639733 0.320923 0.606506 -0.271790 0.674683 1445639733 0.320923 0.606506 -0.271790 0.674683 1445639733 0.316650 0.605774 -0.262817 0.680908 1445639733 0.316650 0.605774 -0.262817 0.680908 1445639733 0.316650 0.605774 -0.262817 0.680908 1445639733 0.316650 0.605774 -0.262817 0.680908 1445639733 0.316650 0.605774 -0.262817 0.680908 1445639733 0.316650 0.605774 -0.262817 0.680908 1445639733 0.316650 0.605774 -0.262817 0.680908 1445639733 0.310120 0.607483 -0.254761 0.685425 1445639733 0.310120 0.607483 -0.254761 0.685425 1445639733 0.310120 0.607483 -0.254761 0.685425 1445639733 0.310120 0.607483 -0.254761 0.685425 1445639733 0.310120 0.607483 -0.254761 0.685425 1445639733 0.310120 0.607483 -0.254761 0.685425 1445639733 0.304871 0.610291 -0.244629 0.688965 1445639733 0.304871 0.610291 -0.244629 0.688965 1445639733 0.304871 0.610291 -0.244629 0.688965 1445639733 0.304871 0.610291 -0.244629 0.688965 1445639733 0.304871 0.610291 -0.244629 0.688965 1445639733 0.304871 0.610291 -0.244629 0.688965 1445639733 0.310974 0.609253 -0.243103 0.687683 1445639733 0.310974 0.609253 -0.243103 0.687683 1445639733 0.310974 0.609253 -0.243103 0.687683 1445639733 0.310974 0.609253 -0.243103 0.687683 1445639733 0.310974 0.609253 -0.243103 0.687683 1445639733 0.310974 0.609253 -0.243103 0.687683 1445639733 0.315979 0.608154 -0.251892 0.683228 1445639734 0.315979 0.608154 -0.251892 0.683228 1445639734 0.315979 0.608154 -0.251892 0.683228 1445639734 0.315979 0.608154 -0.251892 0.683228 1445639734 0.315979 0.608154 -0.251892 0.683228 1445639734 0.315979 0.608154 -0.251892 0.683228 1445639734 0.315979 0.608154 -0.251892 0.683228 1445639734 0.315247 0.607910 -0.257019 0.681824 1445639734 0.315247 0.607910 -0.257019 0.681824 1445639734 0.315247 0.607910 -0.257019 0.681824 1445639734 0.315247 0.607910 -0.257019 0.681824 1445639734 0.315247 0.607910 -0.257019 0.681824 1445639734 0.320984 0.605164 -0.261475 0.679932 1445639734 0.320984 0.605164 -0.261475 0.679932 1445639734 0.320984 0.605164 -0.261475 0.679932 1445639734 0.320984 0.605164 -0.261475 0.679932 1445639734 0.320984 0.605164 -0.261475 0.679932 1445639734 0.320984 0.605164 -0.261475 0.679932 1445639734 0.329041 0.603516 -0.269348 0.674438 1445639734 0.329041 0.603516 -0.269348 0.674438 1445639734 0.329041 0.603516 -0.269348 0.674438 1445639734 0.329041 0.603516 -0.269348 0.674438 1445639734 0.329041 0.603516 -0.269348 0.674438 1445639734 0.329041 0.603516 -0.269348 0.674438 1445639734 0.329041 0.603516 -0.269348 0.674438 1445639734 0.334717 0.605164 -0.282471 0.664734 1445639734 0.334717 0.605164 -0.282471 0.664734 1445639734 0.334717 0.605164 -0.282471 0.664734 1445639734 0.334717 0.605164 -0.282471 0.664734 1445639734 0.334717 0.605164 -0.282471 0.664734 1445639734 0.334717 0.605164 -0.282471 0.664734 1445639734 0.337708 0.605835 -0.290649 0.658997 1445639734 0.337708 0.605835 -0.290649 0.658997 1445639734 0.337708 0.605835 -0.290649 0.658997 1445639734 0.337708 0.605835 -0.290649 0.658997 1445639734 0.337708 0.605835 -0.290649 0.658997 1445639734 0.337708 0.605835 -0.290649 0.658997 1445639734 0.335632 0.606384 -0.291199 0.659363 1445639734 0.335632 0.606384 -0.291199 0.659363 1445639734 0.335632 0.606384 -0.291199 0.659363 1445639734 0.335632 0.606384 -0.291199 0.659363 1445639734 0.335632 0.606384 -0.291199 0.659363 1445639734 0.335632 0.606384 -0.291199 0.659363 1445639734 0.328918 0.605713 -0.285400 0.665833 1445639734 0.328918 0.605713 -0.285400 0.665833 1445639734 0.328918 0.605713 -0.285400 0.665833 1445639734 0.328918 0.605713 -0.285400 0.665833 1445639734 0.328918 0.605713 -0.285400 0.665833 1445639734 0.328918 0.605713 -0.285400 0.665833 1445639734 0.323303 0.605408 -0.274719 0.673401 1445639734 0.323303 0.605408 -0.274719 0.673401 1445639734 0.323303 0.605408 -0.274719 0.673401 1445639734 0.323303 0.605408 -0.274719 0.673401 1445639734 0.323303 0.605408 -0.274719 0.673401 1445639734 0.323303 0.605408 -0.274719 0.673401 1445639734 0.323303 0.605408 -0.274719 0.673401 1445639734 0.317505 0.604736 -0.263428 0.681213 1445639734 0.317505 0.604736 -0.263428 0.681213 1445639734 0.317505 0.604736 -0.263428 0.681213 1445639734 0.317505 0.604736 -0.263428 0.681213 1445639734 0.317505 0.604736 -0.263428 0.681213 1445639734 0.317505 0.604736 -0.263428 0.681213 1445639734 0.308716 0.606445 -0.254028 0.687256 1445639734 0.308716 0.606445 -0.254028 0.687256 1445639734 0.308716 0.606445 -0.254028 0.687256 1445639734 0.308716 0.606445 -0.254028 0.687256 1445639734 0.308716 0.606445 -0.254028 0.687256 1445639734 0.308716 0.606445 -0.254028 0.687256 1445639734 0.303040 0.607056 -0.245056 0.692444 1445639734 0.303040 0.607056 -0.245056 0.692444 1445639734 0.303040 0.607056 -0.245056 0.692444 1445639734 0.303040 0.607056 -0.245056 0.692444 1445639734 0.303040 0.607056 -0.245056 0.692444 1445639734 0.303040 0.607056 -0.245056 0.692444 1445639734 0.303040 0.607056 -0.245056 0.692444 1445639734 0.305481 0.607117 -0.242371 0.692261 1445639734 0.305481 0.607117 -0.242371 0.692261 1445639734 0.305481 0.607117 -0.242371 0.692261 1445639734 0.305481 0.607117 -0.242371 0.692261 1445639734 0.305481 0.607117 -0.242371 0.692261 1445639734 0.305481 0.607117 -0.242371 0.692261 1445639734 0.306091 0.608215 -0.245789 0.689880 1445639734 0.306091 0.608215 -0.245789 0.689880 1445639734 0.306091 0.608215 -0.245789 0.689880 1445639734 0.306091 0.608215 -0.245789 0.689880 1445639734 0.306091 0.608215 -0.245789 0.689880 1445639734 0.306091 0.608215 -0.245789 0.689880 1445639734 0.306091 0.608215 -0.245789 0.689880 1445639734 0.306335 0.607666 -0.249268 0.688965 1445639734 0.306335 0.607666 -0.249268 0.688965 1445639734 0.306335 0.607666 -0.249268 0.688965 1445639734 0.306335 0.607666 -0.249268 0.688965 1445639734 0.306335 0.607666 -0.249268 0.688965 1445639734 0.306335 0.607666 -0.249268 0.688965 1445639734 0.311401 0.605530 -0.253235 0.687134 1445639734 0.311401 0.605530 -0.253235 0.687134 1445639734 0.311401 0.605530 -0.253235 0.687134 1445639734 0.311401 0.605530 -0.253235 0.687134 1445639734 0.311401 0.605530 -0.253235 0.687134 1445639734 0.311401 0.605530 -0.253235 0.687134 1445639734 0.318115 0.604553 -0.257996 0.683105 1445639734 0.318115 0.604553 -0.257996 0.683105 1445639734 0.318115 0.604553 -0.257996 0.683105 1445639734 0.318115 0.604553 -0.257996 0.683105 1445639734 0.318115 0.604553 -0.257996 0.683105 1445639734 0.318115 0.604553 -0.257996 0.683105 1445639734 0.328308 0.605591 -0.270203 0.672607 1445639734 0.328308 0.605591 -0.270203 0.672607 1445639734 0.328308 0.605591 -0.270203 0.672607 1445639734 0.328308 0.605591 -0.270203 0.672607 1445639734 0.328308 0.605591 -0.270203 0.672607 1445639734 0.328308 0.605591 -0.270203 0.672607 1445639734 0.337280 0.605835 -0.284668 0.661926 1445639734 0.337280 0.605835 -0.284668 0.661926 1445639735 0.337280 0.605835 -0.284668 0.661926 1445639735 0.337280 0.605835 -0.284668 0.661926 1445639735 0.337280 0.605835 -0.284668 0.661926 1445639735 0.337280 0.605835 -0.284668 0.661926 1445639735 0.337280 0.605835 -0.284668 0.661926 1445639735 0.340454 0.603821 -0.293213 0.658386 1445639735 0.340454 0.603821 -0.293213 0.658386 1445639735 0.340454 0.603821 -0.293213 0.658386 1445639735 0.340454 0.603821 -0.293213 0.658386 1445639735 0.340454 0.603821 -0.293213 0.658386 1445639735 0.340454 0.603821 -0.293213 0.658386 1445639735 0.340454 0.603821 -0.293213 0.658386 1445639735 0.332397 0.603027 -0.289063 0.664978 1445639735 0.332397 0.603027 -0.289063 0.664978 1445639735 0.332397 0.603027 -0.289063 0.664978 1445639735 0.332397 0.603027 -0.289063 0.664978 1445639735 0.332397 0.603027 -0.289063 0.664978 1445639735 0.322021 0.602539 -0.273865 0.676819 1445639735 0.322021 0.602539 -0.273865 0.676819 1445639735 0.322021 0.602539 -0.273865 0.676819 1445639735 0.322021 0.602539 -0.273865 0.676819 1445639735 0.322021 0.602539 -0.273865 0.676819 1445639735 0.322021 0.602539 -0.273865 0.676819 1445639735 0.322021 0.602539 -0.273865 0.676819 1445639735 0.313232 0.601990 -0.258911 0.687317 1445639735 0.313232 0.601990 -0.258911 0.687317 1445639735 0.313232 0.601990 -0.258911 0.687317 1445639735 0.313232 0.601990 -0.258911 0.687317 1445639735 0.313232 0.601990 -0.258911 0.687317 1445639735 0.313232 0.601990 -0.258911 0.687317 1445639735 0.302185 0.604004 -0.247437 0.694641 1445639735 0.302185 0.604004 -0.247437 0.694641 1445639735 0.302185 0.604004 -0.247437 0.694641 1445639735 0.302185 0.604004 -0.247437 0.694641 1445639735 0.302185 0.604004 -0.247437 0.694641 1445639735 
0.241577 0.643433 -0.184998 0.702393 1445639737 0.241577 0.643433 -0.184998 0.702393 1445639737 0.241577 0.643433 -0.184998 0.702393 1445639737 0.241577 0.643433 -0.184998 0.702393 1445639737 0.241577 0.643433 -0.184998 0.702393 1445639737 0.241577 0.643433 -0.184998 0.702393 1445639737 0.241577 0.643433 -0.184998 0.702393 1445639737 0.224548 0.652222 -0.164246 0.705078 1445639737 0.224548 0.652222 -0.164246 0.705078 1445639737 0.224548 0.652222 -0.164246 0.705078 1445639737 0.224548 0.652222 -0.164246 0.705078 1445639737 0.224548 0.652222 -0.164246 0.705078 1445639737 0.224548 0.652222 -0.164246 0.705078 1445639737 0.224548 0.652222 -0.164246 0.705078 1445639737 0.215027 0.661621 -0.150879 0.702271 1445639737 0.215027 0.661621 -0.150879 0.702271 1445639737 0.215027 0.661621 -0.150879 0.702271 1445639737 0.215027 0.661621 -0.150879 0.702271 1445639737 0.215027 0.661621 -0.150879 0.702271 1445639737 0.215027 0.661621 -0.150879 0.702271 1445639737 0.210083 0.665833 -0.145081 0.700989 1445639737 0.210083 0.665833 -0.145081 0.700989 1445639737 0.210083 0.665833 -0.145081 0.700989 1445639737 0.210083 0.665833 -0.145081 0.700989 1445639737 0.210083 0.665833 -0.145081 0.700989 1445639737 0.210083 0.665833 -0.145081 0.700989 1445639737 0.216431 0.662781 -0.147034 0.701538 1445639737 0.216431 0.662781 -0.147034 0.701538 1445639737 0.216431 0.662781 -0.147034 0.701538 1445639737 0.216431 0.662781 -0.147034 0.701538 1445639737 0.216431 0.662781 -0.147034 0.701538 1445639737 0.216431 0.662781 -0.147034 0.701538 1445639737 0.216431 0.662781 -0.147034 0.701538 1445639737 0.230042 0.654846 -0.156616 0.702576 1445639737 0.230042 0.654846 -0.156616 0.702576 1445639737 0.230042 0.654846 -0.156616 0.702576 1445639737 0.230042 0.654846 -0.156616 0.702576 1445639737 0.230042 0.654846 -0.156616 0.702576 1445639737 0.230042 0.654846 -0.156616 0.702576 1445639737 0.238464 0.644836 -0.167053 0.706604 1445639737 0.238464 0.644836 -0.167053 0.706604 1445639737 0.238464 0.644836 -0.167053 0.706604 1445639737 0.238464 0.644836 -0.167053 0.706604 1445639737 0.238464 0.644836 -0.167053 0.706604 1445639737 0.238464 0.644836 -0.167053 0.706604 1445639737 0.242981 0.640808 -0.178955 0.705872 1445639737 0.242981 0.640808 -0.178955 0.705872 1445639737 0.242981 0.640808 -0.178955 0.705872 1445639737 0.242981 0.640808 -0.178955 0.705872 1445639737 0.242981 0.640808 -0.178955 0.705872 1445639737 0.242981 0.640808 -0.178955 0.705872 1445639737 0.241760 0.641113 -0.183105 0.704956 1445639737 0.241760 0.641113 -0.183105 0.704956 1445639737 0.241760 0.641113 -0.183105 0.704956 1445639737 0.241760 0.641113 -0.183105 0.704956 1445639737 0.241760 0.641113 -0.183105 0.704956 1445639737 0.241760 0.641113 -0.183105 0.704956 1445639737 0.241760 0.641113 -0.183105 0.704956 1445639737 0.240173 0.641113 -0.176941 0.707031 1445639737 0.240173 0.641113 -0.176941 0.707031 1445639737 0.240173 0.641113 -0.176941 0.707031 1445639737 0.240173 0.641113 -0.176941 0.707031 1445639737 0.240173 0.641113 -0.176941 0.707031 1445639738 0.240173 0.641113 -0.176941 0.707031 1445639738 0.240601 0.639832 -0.170349 0.709656 1445639738 0.240601 0.639832 -0.170349 0.709656 1445639738 0.240601 0.639832 -0.170349 0.709656 1445639738 0.240601 0.639832 -0.170349 0.709656 1445639738 0.240601 0.639832 -0.170349 0.709656 1445639738 0.240601 0.639832 -0.170349 0.709656 1445639738 0.235413 0.643433 -0.168091 0.708679 1445639738 0.235413 0.643433 -0.168091 0.708679 1445639738 0.235413 0.643433 -0.168091 0.708679 1445639738 0.235413 0.643433 -0.168091 0.708679 1445639738 0.235413 0.643433 -0.168091 0.708679 1445639738 0.235413 0.643433 -0.168091 0.708679 1445639738 0.218933 0.654480 -0.156982 0.706360 1445639738 0.218933 0.654480 -0.156982 0.706360 1445639738 0.218933 0.654480 -0.156982 0.706360 1445639738 0.218933 0.654480 -0.156982 0.706360 1445639738 0.218933 0.654480 -0.156982 0.706360 1445639738 0.218933 0.654480 -0.156982 0.706360 1445639738 0.205566 0.666260 -0.140747 0.702820 1445639738 0.205566 0.666260 -0.140747 0.702820 1445639738 0.205566 0.666260 -0.140747 0.702820 1445639738 0.205566 0.666260 -0.140747 0.702820 1445639738 0.205566 0.666260 -0.140747 0.702820 1445639738 0.205566 0.666260 -0.140747 0.702820 1445639738 0.205566 0.666260 -0.140747 0.702820 1445639738 0.199219 0.669006 -0.128052 0.704468 1445639738 0.199219 0.669006 -0.128052 0.704468 1445639738 0.199219 0.669006 -0.128052 0.704468 1445639738 0.199219 0.669006 -0.128052 0.704468 1445639738 0.199219 0.669006 -0.128052 0.704468 1445639738 0.205139 0.668213 -0.127686 0.703613 1445639738 0.205139 0.668213 -0.127686 0.703613 1445639738 0.205139 0.668213 -0.127686 0.703613 1445639738 0.205139 0.668213 -0.127686 0.703613 1445639738 0.205139 0.668213 -0.127686 0.703613 1445639738 0.205139 0.668213 -0.127686 0.703613 1445639738 0.216858 0.664795 -0.137573 0.701416 1445639738 0.216858 0.664795 -0.137573 0.701416 1445639738 0.216858 0.664795 -0.137573 0.701416 1445639738 0.216858 0.664795 -0.137573 0.701416 1445639738 0.216858 0.664795 -0.137573 0.701416 1445639738 0.216858 0.664795 -0.137573 0.701416 1445639738 0.226807 0.656555 -0.149536 0.703552 1445639738 0.226807 0.656555 -0.149536 0.703552 1445639738 0.226807 0.656555 -0.149536 0.703552 1445639738 0.226807 0.656555 -0.149536 0.703552 1445639738 0.226807 0.656555 -0.149536 0.703552 1445639738 0.226807 0.656555 -0.149536 0.703552 1445639738 0.226807 0.656555 -0.149536 0.703552 1445639738 0.237671 0.649597 -0.161621 0.703796 1445639738 0.237671 0.649597 -0.161621 0.703796 1445639738 0.237671 0.649597 -0.161621 0.703796 1445639738 0.237671 0.649597 -0.161621 0.703796 1445639738 0.237671 0.649597 -0.161621 0.703796 1445639738 0.237671 0.649597 -0.161621 0.703796 1445639738 0.248596 0.643738 -0.177307 0.701660 1445639738 0.248596 0.643738 -0.177307 0.701660 1445639738 0.248596 0.643738 -0.177307 0.701660 1445639738 0.248596 0.643738 -0.177307 0.701660 1445639738 0.248596 0.643738 -0.177307 0.701660 1445639738 0.248596 0.643738 -0.177307 0.701660 1445639738 0.248596 0.643738 -0.177307 0.701660 1445639738 0.249939 0.636658 -0.187561 0.704956 1445639738 0.249939 0.636658 -0.187561 0.704956 1445639738 0.249939 0.636658 -0.187561 0.704956 1445639738 0.249939 0.636658 -0.187561 0.704956 1445639738 0.249939 0.636658 -0.187561 0.704956 1445639738 0.249939 0.636658 -0.187561 0.704956 1445639738 0.239746 0.638855 -0.180969 0.708191 1445639738 0.239746 0.638855 -0.180969 0.708191 1445639738 0.239746 0.638855 -0.180969 0.708191 1445639738 0.239746 0.638855 -0.180969 0.708191 1445639738 0.239746 0.638855 -0.180969 0.708191 1445639738 0.239746 0.638855 -0.180969 0.708191 1445639738 0.239746 0.638855 -0.180969 0.708191 1445639738 0.229614 0.646179 -0.164795 0.708862 1445639738 0.229614 0.646179 -0.164795 0.708862 1445639738 0.229614 0.646179 -0.164795 0.708862 1445639738 0.229614 0.646179 -0.164795 0.708862 1445639738 0.229614 0.646179 -0.164795 0.708862 1445639738 0.229614 0.646179 -0.164795 0.708862 1445639738 0.229614 0.646179 -0.164795 0.708862 1445639738 0.218750 0.650818 -0.154785 0.710327 1445639738 0.218750 0.650818 -0.154785 0.710327 1445639738 0.218750 0.650818 -0.154785 0.710327 1445639738 0.218750 0.650818 -0.154785 0.710327 1445639738 0.218750 0.650818 -0.154785 0.710327 1445639738 0.196899 0.658752 -0.141418 0.712158 1445639738 0.196899 0.658752 -0.141418 0.712158 1445639738 0.196899 0.658752 -0.141418 0.712158 1445639738 0.196899 0.658752 -0.141418 0.712158 1445639738 0.196899 0.658752 -0.141418 0.712158 1445639738 0.196899 0.658752 -0.141418 0.712158 1445639738 0.196899 0.658752 -0.141418 0.712158 1445639738 0.174255 0.669800 -0.119080 0.711853 1445639738 0.174255 0.669800 -0.119080 0.711853 1445639738 0.174255 0.669800 -0.119080 0.711853 1445639738 0.174255 0.669800 -0.119080 0.711853 1445639738 0.174255 0.669800 -0.119080 0.711853 1445639738 0.174255 0.669800 -0.119080 0.711853 1445639738 0.174255 0.669800 -0.119080 0.711853 1445639738 0.157898 0.683228 -0.097961 0.706116 1445639738 0.157898 0.683228 -0.097961 0.706116 1445639738 0.157898 0.683228 -0.097961 0.706116 1445639738 0.157898 0.683228 -0.097961 0.706116 1445639738 0.157898 0.683228 -0.097961 0.706116 1445639738 0.157898 0.683228 -0.097961 0.706116 1445639738 0.159119 0.679504 -0.086365 0.710876 1445639738 0.159119 0.679504 -0.086365 0.710876 1445639738 0.159119 0.679504 -0.086365 0.710876 1445639738 0.159119 0.679504 -0.086365 0.710876 1445639738 0.159119 0.679504 -0.086365 0.710876 1445639738 0.159119 0.679504 -0.086365 0.710876 1445639739 0.175781 0.674622 -0.097656 0.710144 1445639739 0.175781 0.674622 -0.097656 0.710144 1445639739 0.175781 0.674622 -0.097656 0.710144 1445639739 0.175781 0.674622 -0.097656 0.710144 1445639739 0.175781 0.674622 -0.097656 0.710144 1445639739 0.175781 0.674622 -0.097656 0.710144 1445639739 0.193481 0.666870 -0.121094 0.709290 1445639739 0.193481 0.666870 -0.121094 0.709290 1445639739 0.193481 0.666870 -0.121094 0.709290 1445639739 0.193481 0.666870 -0.121094 0.709290 1445639739 0.193481 0.666870 -0.121094 0.709290 1445639739 0.193481 0.666870 -0.121094 0.709290 1445639739 0.207031 0.660156 -0.137329 0.708801 1445639739 0.207031 0.660156 -0.137329 0.708801 1445639739 0.207031 0.660156 -0.137329 0.708801 1445639739 0.207031 0.660156 -0.137329 0.708801 1445639739 0.207031 0.660156 -0.137329 0.708801 1445639739 0.207031 0.660156 -0.137329 0.708801 1445639739 0.218323 0.650940 -0.149231 0.711487 1445639739 0.218323 0.650940 -0.149231 0.711487 1445639739 0.218323 0.650940 -0.149231 0.711487 1445639739 0.218323 0.650940 -0.149231 0.711487 1445639739 0.218323 0.650940 -0.149231 0.711487 1445639739 0.218323 0.650940 -0.149231 0.711487 1445639739 0.215332 0.644958 -0.157654 0.716064 1445639739 0.215332 0.644958 -0.157654 0.716064 1445639739 0.215332 0.644958 -0.157654 0.716064 1445639739 0.215332 0.644958 -0.157654 0.716064 1445639739 0.215332 0.644958 -0.157654 0.716064 1445639739 0.215332 0.644958 -0.157654 0.716064 1445639739 0.203735 0.649231 -0.148987 0.717407 1445639739 0.203735 0.649231 -0.148987 0.717407 1445639739 0.203735 0.649231 -0.148987 0.717407 1445639739 0.203735 0.649231 -0.148987 0.717407 1445639739 0.203735 0.649231 -0.148987 0.717407 1445639739 0.203735 0.649231 -0.148987 0.717407 1445639739 0.203735 0.649231 -0.148987 0.717407 1445639739 0.199829 0.658569 -0.134888 0.712830 1445639739 0.199829 0.658569 -0.134888 0.712830 1445639739 0.199829 0.658569 -0.134888 0.712830 1445639739 0.199829 0.658569 -0.134888 0.712830 1445639739 0.199829 0.658569 -0.134888 0.712830 1445639739 0.199829 0.658569 -0.134888 0.712830 1445639739 0.192322 0.662231 -0.131409 0.712097 1445639739 0.192322 0.662231 -0.131409 0.712097 1445639739 0.192322 0.662231 -0.131409 0.712097 1445639739 0.192322 0.662231 -0.131409 0.712097 1445639739 0.192322 0.662231 -0.131409 0.712097 1445639739 0.192322 0.662231 -0.131409 0.712097 1445639739 0.172119 0.671265 -0.123352 0.710266 1445639739 0.172119 0.671265 -0.123352 0.710266 1445639739 0.172119 0.671265 -0.123352 0.710266 1445639739 0.172119 0.671265 -0.123352 0.710266 1445639739 0.172119 0.671265 -0.123352 0.710266 1445639739 0.172119 0.671265 -0.123352 0.710266 1445639739 0.172119 0.671265 -0.123352 0.710266 1445639739 0.144897 0.685486 -0.103638 0.705933 1445639739 0.144897 0.685486 -0.103638 0.705933 1445639739 0.144897 0.685486 -0.103638 0.705933 1445639739 0.144897 0.685486 -0.103638 0.705933 1445639739 0.144897 0.685486 -0.103638 0.705933 1445639739 0.144897 0.685486 -0.103638 0.705933 1445639739 0.127563 0.692017 -0.072083 0.706787 1445639739 0.127563 0.692017 -0.072083 0.706787 1445639739 0.127563 0.692017 -0.072083 0.706787 1445639739 0.127563 0.692017 -0.072083 0.706787 1445639739 0.127563 0.692017 -0.072083 0.706787 1445639739 0.127563 0.692017 -0.072083 0.706787 1445639739 0.127075 0.683472 -0.055054 0.716675 1445639739 0.127075 0.683472 -0.055054 0.716675 1445639739 0.127075 0.683472 -0.055054 0.716675 1445639739 0.127075 0.683472 -0.055054 0.716675 1445639739 0.127075 0.683472 -0.055054 0.716675 1445639739 0.127075 0.683472 -0.055054 0.716675 1445639739 0.129517 0.695435 -0.064453 0.703796 1445639739 0.129517 0.695435 -0.064453 0.703796 1445639739 0.129517 0.695435 -0.064453 0.703796 1445639739 0.129517 0.695435 -0.064453 0.703796 1445639739 0.129517 0.695435 -0.064453 0.703796 1445639739 0.129517 0.695435 -0.064453 0.703796 1445639739 0.144531 0.695129 -0.083130 0.699219 1445639739 0.144531 0.695129 -0.083130 0.699219 1445639739 0.144531 0.695129 -0.083130 0.699219 1445639739 0.144531 0.695129 -0.083130 0.699219 1445639739 0.144531 0.695129 -0.083130 0.699219 1445639739 0.144531 0.695129 -0.083130 0.699219 1445639739 0.172485 0.678528 -0.100281 0.706848 1445639739 0.172485 0.678528 -0.100281 0.706848 1445639739 0.172485 0.678528 -0.100281 0.706848 1445639739 0.172485 0.678528 -0.100281 0.706848 1445639739 0.172485 0.678528 -0.100281 0.706848 1445639739 0.172485 0.678528 -0.100281 0.706848 1445639739 0.172485 0.678528 -0.100281 0.706848 1445639739 0.195923 0.664307 -0.135315 0.708435 1445639739 0.195923 0.664307 -0.135315 0.708435 1445639739 0.195923 0.664307 -0.135315 0.708435 1445639739 0.195923 0.664307 -0.135315 0.708435 1445639739 0.195923 0.664307 -0.135315 0.708435 1445639739 0.195923 0.664307 -0.135315 0.708435 1445639739 0.184082 0.658691 -0.150452 0.713806 1445639739 0.184082 0.658691 -0.150452 0.713806 1445639739 0.184082 0.658691 -0.150452 0.713806 1445639739 0.184082 0.658691 -0.150452 0.713806 1445639739 0.184082 0.658691 -0.150452 0.713806 1445639739 0.184082 0.658691 -0.150452 0.713806 1445639739 0.184082 0.658691 -0.150452 0.713806 1445639739 0.174438 0.667725 -0.131531 0.711548 1445639739 0.174438 0.667725 -0.131531 0.711548 1445639739 0.174438 0.667725 -0.131531 0.711548 1445639739 0.174438 0.667725 -0.131531 0.711548 1445639739 0.174438 0.667725 -0.131531 0.711548 1445639739 0.174438 0.667725 -0.131531 0.711548 1445639739 0.181458 0.678833 -0.117188 0.701721 1445639739 0.181458 0.678833 -0.117188 0.701721 1445639740 0.181458 0.678833 -0.117188 0.701721 1445639740 0.181458 0.678833 -0.117188 0.701721 1445639740 0.181458 0.678833 -0.117188 0.701721 1445639740 0.181458 0.678833 -0.117188 0.701721 1445639740 0.183533 0.676514 -0.126038 0.701904 1445639740 0.183533 0.676514 -0.126038 0.701904 1445639740 0.183533 0.676514 -0.126038 0.701904 1445639740 0.183533 0.676514 -0.126038 0.701904 1445639740 0.183533 0.676514 -0.126038 0.701904 1445639740 0.183533 0.676514 -0.126038 0.701904 1445639740 0.177368 0.675293 -0.126770 0.704529 1445639740 0.177368 0.675293 -0.126770 0.704529 1445639740 0.177368 0.675293 -0.126770 0.704529 1445639740 0.177368 0.675293 -0.126770 0.704529 1445639740 0.177368 0.675293 -0.126770 0.704529 1445639740 0.177368 0.675293 -0.126770 0.704529 1445639740 0.168884 0.685730 -0.114624 0.698547 1445639740 0.168884 0.685730 -0.114624 0.698547 1445639740 0.168884 0.685730 -0.114624 0.698547 1445639740 0.168884 0.685730 -0.114624 0.698547 1445639740 0.168884 0.685730 -0.114624 0.698547 1445639740 0.168884 0.685730 -0.114624 0.698547 1445639740 0.158936 0.696411 -0.108032 0.691345 1445639740 0.158936 0.696411 -0.108032 0.691345 1445639740 0.158936 0.696411 -0.108032 0.691345 1445639740 0.158936 0.696411 -0.108032 0.691345 1445639740 0.158936 0.696411 -0.108032 0.691345 1445639740 0.158936 0.696411 -0.108032 0.691345 1445639740 0.158936 0.696411 -0.108032 0.691345 1445639740 0.165100 0.704102 -0.104797 0.682556 1445639740 0.165100 0.704102 -0.104797 0.682556 1445639740 0.165100 0.704102 -0.104797 0.682556 1445639740 0.165100 0.704102 -0.104797 0.682556 1445639740 0.165100 0.704102 -0.104797 0.682556 1445639740 0.165100 0.704102 -0.104797 0.682556 1445639740 0.169800 0.701172 -0.102783 0.684753 1445639740 0.169800 0.701172 -0.102783 0.684753 1445639740 0.169800 0.701172 -0.102783 0.684753 1445639740 0.169800 0.701172 -0.102783 0.684753 1445639740 0.169800 0.701172 -0.102783 0.684753 1445639740 0.169800 0.701172 -0.102783 0.684753 1445639740 0.169800 0.701172 -0.102783 0.684753 1445639740 0.175964 0.700195 -0.116211 0.682007 1445639740 0.175964 0.700195 -0.116211 0.682007 1445639740 0.175964 0.700195 -0.116211 0.682007 1445639740 0.175964 0.700195 -0.116211 0.682007 1445639740 0.175964 0.700195 -0.116211 0.682007 1445639740 0.175964 0.700195 -0.116211 0.682007 1445639740 0.187744 0.692383 -0.131348 0.684143 1445639740 0.187744 0.692383 -0.131348 0.684143 1445639740 0.187744 0.692383 -0.131348 0.684143 1445639740 0.187744 0.692383 -0.131348 0.684143 1445639740 0.187744 0.692383 -0.131348 0.684143 1445639740 0.187744 0.692383 -0.131348 0.684143 1445639740 0.187744 0.692383 -0.131348 0.684143 1445639740 0.200867 0.678650 -0.156372 0.688843 1445639740 0.200867 0.678650 -0.156372 0.688843 1445639740 0.200867 0.678650 -0.156372 0.688843 1445639740 0.200867 0.678650 -0.156372 0.688843 1445639740 0.200867 0.678650 -0.156372 0.688843 1445639740 0.200867 0.678650 -0.156372 0.688843 1445639740 0.182373 0.675049 -0.148438 0.699219 1445639740 0.182373 0.675049 -0.148438 0.699219 1445639740 0.182373 0.675049 -0.148438 0.699219 1445639740 0.182373 0.675049 -0.148438 0.699219 1445639740 0.182373 0.675049 -0.148438 0.699219 1445639740 0.182373 0.675049 -0.148438 0.699219 1445639740 0.180542 0.682495 -0.130127 0.696106 1445639740 0.180542 0.682495 -0.130127 0.696106 1445639740 0.180542 0.682495 -0.130127 0.696106 1445639740 0.180542 0.682495 -0.130127 0.696106 1445639740 0.180542 0.682495 -0.130127 0.696106 1445639740 0.180542 0.682495 -0.130127 0.696106 1445639740 0.180542 0.682495 -0.130127 0.696106 1445639740 0.183594 0.685425 -0.124695 0.693420 1445639740 0.183594 0.685425 -0.124695 0.693420 1445639740 0.183594 0.685425 -0.124695 0.693420 1445639740 0.183594 0.685425 -0.124695 0.693420 1445639740 0.183594 0.685425 -0.124695 0.693420 1445639740 0.183594 0.685425 -0.124695 0.693420 1445639740 0.168701 0.683716 -0.120178 0.699646 1445639740 0.168701 0.683716 -0.120178 0.699646 1445639740 0.168701 0.683716 -0.120178 0.699646 1445639740 0.168701 0.683716 -0.120178 0.699646 1445639740 0.168701 0.683716 -0.120178 0.699646 1445639740 0.168701 0.683716 -0.120178 0.699646 1445639740 0.151733 0.686707 -0.101685 0.703552 1445639740 0.151733 0.686707 -0.101685 0.703552 1445639740 0.151733 0.686707 -0.101685 0.703552 1445639740 0.151733 0.686707 -0.101685 0.703552 1445639740 0.151733 0.686707 -0.101685 0.703552 1445639740 0.151733 0.686707 -0.101685 0.703552 1445639740 0.151733 0.686707 -0.101685 0.703552 1445639740 0.144653 0.696289 -0.085327 0.697815 1445639740 0.144653 0.696289 -0.085327 0.697815 1445639740 0.144653 0.696289 -0.085327 0.697815 1445639740 0.144653 0.696289 -0.085327 0.697815 1445639740 0.144653 0.696289 -0.085327 0.697815 1445639740 0.144653 0.696289 -0.085327 0.697815 1445639740 0.145508 0.696289 -0.079346 0.698303 1445639740 0.145508 0.696289 -0.079346 0.698303 1445639740 0.145508 0.696289 -0.079346 0.698303 1445639740 0.145508 0.696289 -0.079346 0.698303 1445639740 0.145508 0.696289 -0.079346 0.698303 1445639740 0.145508 0.696289 -0.079346 0.698303 1445639740 0.145508 0.696289 -0.079346 0.698303 1445639740 0.160278 0.691040 -0.087280 0.699341 1445639740 0.160278 0.691040 -0.087280 0.699341 1445639740 0.160278 0.691040 -0.087280 0.699341 1445639740 0.160278 0.691040 -0.087280 0.699341 1445639740 0.160278 0.691040 -0.087280 0.699341 1445639740 0.160278 0.691040 -0.087280 0.699341 1445639740 0.169312 0.689087 -0.097534 0.697754 1445639740 0.169312 0.689087 -0.097534 0.697754 1445639740 0.169312 0.689087 -0.097534 0.697754 1445639741 0.169312 0.689087 -0.097534 0.697754 1445639741 0.169312 0.689087 -0.097534 0.697754 1445639741 0.169312 0.689087 -0.097534 0.697754 1445639741 0.169312 0.689087 -0.097534 0.697754 1445639741 0.179565 0.683533 -0.111267 0.698608 1445639741 0.179565 0.683533 -0.111267 0.698608 1445639741 0.179565 0.683533 -0.111267 0.698608 1445639741 0.179565 0.683533 -0.111267 0.698608 1445639741 0.179565 0.683533 -0.111267 0.698608 1445639741 0.179565 0.683533 -0.111267 0.698608 1445639741 0.198120 0.675354 -0.130676 0.698242 1445639741 0.198120 0.675354 -0.130676 0.698242 1445639741 0.198120 0.675354 -0.130676 0.698242 1445639741 0.198120 0.675354 -0.130676 0.698242 1445639741 0.198120 0.675354 -0.130676 0.698242 1445639741 0.198120 0.675354 -0.130676 0.698242 1445639741 0.202454 0.661194 -0.148926 0.706787 1445639741 0.202454 0.661194 -0.148926 0.706787 1445639741 0.202454 0.661194 -0.148926 0.706787 1445639741 0.202454 0.661194 -0.148926 0.706787 1445639741 0.202454 0.661194 -0.148926 0.706787 1445639741 0.202454 0.661194 -0.148926 0.706787 1445639741 0.202454 0.661194 -0.148926 0.706787 1445639741 0.186462 0.659668 -0.146301 0.713135 1445639741 0.186462 0.659668 -0.146301 0.713135 1445639741 0.186462 0.659668 -0.146301 0.713135 1445639741 0.186462 0.659668 -0.146301 0.713135 1445639741 0.186462 0.659668 -0.146301 0.713135 1445639741 0.186462 0.659668 -0.146301 0.713135 1445639741 0.181091 0.673462 -0.125488 0.705566 1445639741 0.181091 0.673462 -0.125488 0.705566 1445639741 0.181091 0.673462 -0.125488 0.705566 1445639741 0.181091 0.673462 -0.125488 0.705566 1445639741 0.181091 0.673462 -0.125488 0.705566 1445639741 0.181091 0.673462 -0.125488 0.705566 1445639741 0.181091 0.673462 -0.125488 0.705566 1445639741 0.180054 0.676147 -0.117126 0.704712 1445639741 0.180054 0.676147 -0.117126 0.704712 1445639741 0.180054 0.676147 -0.117126 0.704712 1445639741 0.180054 0.676147 -0.117126 0.704712 1445639741 0.180054 0.676147 -0.117126 0.704712 1445639741 0.180054 0.676147 -0.117126 0.704712 1445639741 0.165466 0.677063 -0.115234 0.707703 1445639741 0.165466 0.677063 -0.115234 0.707703 1445639741 0.165466 0.677063 -0.115234 0.707703 1445639741 0.165466 0.677063 -0.115234 0.707703 1445639741 0.165466 0.677063 -0.115234 0.707703 1445639741 0.165466 0.677063 -0.115234 0.707703 1445639741 0.151428 0.681885 -0.098694 0.708679 1445639741 0.151428 0.681885 -0.098694 0.708679 1445639741 0.151428 0.681885 -0.098694 0.708679 1445639741 0.151428 0.681885 -0.098694 0.708679 1445639741 0.151428 0.681885 -0.098694 0.708679 1445639741 0.151428 0.681885 -0.098694 0.708679 1445639741 0.151306 0.697693 -0.093750 0.693909 1445639741 0.151306 0.697693 -0.093750 0.693909 1445639741 0.151306 0.697693 -0.093750 0.693909 1445639741 0.151306 0.697693 -0.093750 0.693909 1445639741 0.151306 0.697693 -0.093750 0.693909 1445639741 0.151306 0.697693 -0.093750 0.693909 1445639741 0.158875 0.692200 -0.090332 0.698120 1445639741 0.158875 0.692200 -0.090332 0.698120 1445639741 0.158875 0.692200 -0.090332 0.698120 1445639741 0.158875 0.692200 -0.090332 0.698120 1445639741 0.158875 0.692200 -0.090332 0.698120 1445639741 0.158875 0.692200 -0.090332 0.698120 1445639741 0.179077 0.689148 -0.101135 0.694763 1445639741 0.179077 0.689148 -0.101135 0.694763 1445639741 0.179077 0.689148 -0.101135 0.694763 1445639741 0.179077 0.689148 -0.101135 0.694763 1445639741 0.179077 0.689148 -0.101135 0.694763 1445639741 0.179077 0.689148 -0.101135 0.694763 1445639741 0.189575 0.684631 -0.117798 0.693787 1445639741 0.189575 0.684631 -0.117798 0.693787 1445639741 0.189575 0.684631 -0.117798 0.693787 1445639741 0.189575 0.684631 -0.117798 0.693787 1445639741 0.189575 0.684631 -0.117798 0.693787 1445639741 0.189575 0.684631 -0.117798 0.693787 1445639741 0.189575 0.684631 -0.117798 0.693787 1445639741 0.201111 0.676697 -0.134521 0.695313 1445639741 0.201111 0.676697 -0.134521 0.695313 1445639741 0.201111 0.676697 -0.134521 0.695313 1445639741 0.201111 0.676697 -0.134521 0.695313 1445639741 0.201111 0.676697 -0.134521 0.695313 1445639741 0.201111 0.676697 -0.134521 0.695313 1445639741 0.208374 0.668640 -0.154602 0.696777 1445639741 0.208374 0.668640 -0.154602 0.696777 1445639741 0.208374 0.668640 -0.154602 0.696777 1445639741 0.208374 0.668640 -0.154602 0.696777 1445639741 0.208374 0.668640 -0.154602 0.696777 1445639741 0.208374 0.668640 -0.154602 0.696777 1445639741 0.208374 0.668640 -0.154602 0.696777 1445639741 0.186157 0.667786 -0.148315 0.705200 1445639741 0.186157 0.667786 -0.148315 0.705200 1445639741 0.186157 0.667786 -0.148315 0.705200 1445639741 0.186157 0.667786 -0.148315 0.705200 1445639741 0.186157 0.667786 -0.148315 0.705200 1445639741 0.186157 0.667786 -0.148315 0.705200 1445639741 0.175232 0.676941 -0.124023 0.703918 1445639741 0.175232 0.676941 -0.124023 0.703918 1445639741 0.175232 0.676941 -0.124023 0.703918 1445639741 0.175232 0.676941 -0.124023 0.703918 1445639741 0.175232 0.676941 -0.124023 0.703918 1445639741 0.175232 0.676941 -0.124023 0.703918 1445639741 0.179016 0.682617 -0.114624 0.699097 1445639741 0.179016 0.682617 -0.114624 0.699097 1445639741 0.179016 0.682617 -0.114624 0.699097 1445639741 0.179016 0.682617 -0.114624 0.699097 1445639741 0.179016 0.682617 -0.114624 0.699097 1445639741 0.179016 0.682617 -0.114624 0.699097 1445639741 0.169434 0.683228 -0.113708 0.701050 1445639741 0.169434 0.683228 -0.113708 0.701050 1445639741 0.169434 0.683228 -0.113708 0.701050 1445639741 0.169434 0.683228 -0.113708 0.701050 1445639742 0.169434 0.683228 -0.113708 0.701050 1445639742 0.169434 0.683228 -0.113708 0.701050 1445639742 0.169434 0.683228 -0.113708 0.701050 1445639742 0.157288 0.684265 -0.102539 0.704590 1445639742 0.157288 0.684265 -0.102539 0.704590 1445639742 0.157288 0.684265 -0.102539 0.704590 1445639742 0.157288 0.684265 -0.102539 0.704590 1445639742 0.157288 0.684265 -0.102539 0.704590 1445639742 0.157288 0.684265 -0.102539 0.704590 1445639742 0.151184 0.690979 -0.089050 0.701233 1445639742 0.151184 0.690979 -0.089050 0.701233 1445639742 0.151184 0.690979 -0.089050 0.701233 1445639742 0.151184 0.690979 -0.089050 0.701233 1445639742 0.151184 0.690979 -0.089050 0.701233 1445639742 0.151184 0.690979 -0.089050 0.701233 1445639742 0.170837 0.690247 -0.091919 0.697021 1445639742 0.170837 0.690247 -0.091919 0.697021 1445639742 0.170837 0.690247 -0.091919 0.697021 1445639742 0.170837 0.690247 -0.091919 0.697021 1445639742 0.170837 0.690247 -0.091919 0.697021 1445639742 0.170837 0.690247 -0.091919 0.697021 1445639742 0.170837 0.690247 -0.091919 0.697021 1445639742 0.200562 0.678528 -0.113037 0.697510 1445639742 0.200562 0.678528 -0.113037 0.697510 1445639742 0.200562 0.678528 -0.113037 0.697510 1445639742 0.200562 0.678528 -0.113037 0.697510 1445639742 0.200562 0.678528 -0.113037 0.697510 1445639742 0.200562 0.678528 -0.113037 0.697510 1445639742 0.216797 0.677185 -0.137146 0.689575 1445639742 0.216797 0.677185 -0.137146 0.689575 1445639742 0.216797 0.677185 -0.137146 0.689575 1445639742 0.216797 0.677185 -0.137146 0.689575 1445639742 0.216797 0.677185 -0.137146 0.689575 1445639742 0.216797 0.677185 -0.137146 0.689575 1445639742 0.233276 0.665283 -0.156189 0.691772 1445639742 0.233276 0.665283 -0.156189 0.691772 1445639742 0.233276 0.665283 -0.156189 0.691772 1445639742 0.233276 0.665283 -0.156189 0.691772 1445639742 0.233276 0.665283 -0.156189 0.691772 1445639742 0.233276 0.665283 -0.156189 0.691772 1445639742 0.233276 0.665283 -0.156189 0.691772 1445639742 0.256165 0.655396 -0.182800 0.686523 1445639742 0.256165 0.655396 -0.182800 0.686523 1445639742 0.256165 0.655396 -0.182800 0.686523 1445639742 0.256165 0.655396 -0.182800 0.686523 1445639742 0.256165 0.655396 -0.182800 0.686523 1445639742 0.256165 0.655396 -0.182800 0.686523 1445639742 0.254578 0.643921 -0.204224 0.691895 1445639742 0.254578 0.643921 -0.204224 0.691895 1445639742 
0.371704 0.603699 -0.313171 0.631836 1445639744 0.371704 0.603699 -0.313171 0.631836 1445639744 0.371704 0.603699 -0.313171 0.631836 1445639744 0.371704 0.603699 -0.313171 0.631836 1445639744 0.362427 0.604431 -0.298096 0.643677 1445639744 0.362427 0.604431 -0.298096 0.643677 1445639744 0.362427 0.604431 -0.298096 0.643677 1445639744 0.362427 0.604431 -0.298096 0.643677 1445639744 0.362427 0.604431 -0.298096 0.643677 1445639744 0.362427 0.604431 -0.298096 0.643677 1445639744 0.362427 0.604431 -0.298096 0.643677 1445639744 0.360657 0.608643 -0.286987 0.645752 1445639744 0.360657 0.608643 -0.286987 0.645752 1445639744 0.360657 0.608643 -0.286987 0.645752 1445639744 0.360657 0.608643 -0.286987 0.645752 1445639744 0.360657 0.608643 -0.286987 0.645752 1445639744 0.360657 0.608643 -0.286987 0.645752 1445639744 0.361450 0.615417 -0.283997 0.640198 1445639744 0.361450 0.615417 -0.283997 0.640198 1445639744 0.361450 0.615417 -0.283997 0.640198 1445639744 0.361450 0.615417 -0.283997 0.640198 1445639744 0.361450 0.615417 -0.283997 0.640198 1445639744 0.361450 0.615417 -0.283997 0.640198 1445639744 0.361450 0.615417 -0.283997 0.640198 1445639744 0.363708 0.616699 -0.288269 0.635742 1445639744 0.363708 0.616699 -0.288269 0.635742 1445639744 0.363708 0.616699 -0.288269 0.635742 1445639744 0.363708 0.616699 -0.288269 0.635742 1445639744 0.363708 0.616699 -0.288269 0.635742 1445639744 0.363708 0.616699 -0.288269 0.635742 1445639744 0.362793 0.614258 -0.287903 0.638794 1445639744 0.362793 0.614258 -0.287903 0.638794 1445639744 0.362793 0.614258 -0.287903 0.638794 1445639744 0.362793 0.614258 -0.287903 0.638794 1445639744 0.362793 0.614258 -0.287903 0.638794 1445639744 0.362793 0.614258 -0.287903 0.638794 1445639744 0.362732 0.613953 -0.297791 0.634583 1445639744 0.362732 0.613953 -0.297791 0.634583 1445639744 0.362732 0.613953 -0.297791 0.634583 1445639744 0.362732 0.613953 -0.297791 0.634583 1445639744 0.362732 0.613953 -0.297791 0.634583 1445639744 0.362732 0.613953 -0.297791 0.634583 1445639744 0.362732 0.613953 -0.297791 0.634583 1445639744 0.361267 0.613708 -0.304016 0.632751 1445639744 0.361267 0.613708 -0.304016 0.632751 1445639744 0.361267 0.613708 -0.304016 0.632751 1445639744 0.361267 0.613708 -0.304016 0.632751 1445639744 0.361267 0.613708 -0.304016 0.632751 1445639744 0.361267 0.613708 -0.304016 0.632751 1445639744 0.364929 0.612488 -0.303223 0.632202 1445639744 0.364929 0.612488 -0.303223 0.632202 1445639744 0.364929 0.612488 -0.303223 0.632202 1445639744 0.364929 0.612488 -0.303223 0.632202 1445639744 0.364929 0.612488 -0.303223 0.632202 1445639744 0.364929 0.612488 -0.303223 0.632202 1445639744 0.365601 0.613037 -0.307983 0.628967 1445639744 0.365601 0.613037 -0.307983 0.628967 1445639744 0.365601 0.613037 -0.307983 0.628967 1445639744 0.365601 0.613037 -0.307983 0.628967 1445639744 0.365601 0.613037 -0.307983 0.628967 1445639744 0.365601 0.613037 -0.307983 0.628967 1445639744 0.367371 0.615906 -0.316345 0.620911 1445639745 0.367371 0.615906 -0.316345 0.620911 1445639745 0.367371 0.615906 -0.316345 0.620911 1445639745 0.367371 0.615906 -0.316345 0.620911 1445639745 0.367371 0.615906 -0.316345 0.620911 1445639745 0.367371 0.615906 -0.316345 0.620911 1445639745 0.373901 0.614990 -0.324951 0.613403 1445639745 0.373901 0.614990 -0.324951 0.613403 1445639745 0.373901 0.614990 -0.324951 0.613403 1445639745 0.373901 0.614990 -0.324951 0.613403 1445639745 0.373901 0.614990 -0.324951 0.613403 1445639745 0.373901 0.614990 -0.324951 0.613403 1445639745 0.373901 0.614990 -0.324951 0.613403 1445639745 0.379822 0.609192 -0.332153 0.611694 1445639745 0.379822 0.609192 -0.332153 0.611694 1445639745 0.379822 0.609192 -0.332153 0.611694 1445639745 0.379822 0.609192 -0.332153 0.611694 1445639745 0.379822 0.609192 -0.332153 0.611694 1445639745 0.379822 0.609192 -0.332153 0.611694 1445639745 0.381226 0.605652 -0.333008 0.613953 1445639745 0.381226 0.605652 -0.333008 0.613953 1445639745 0.381226 0.605652 -0.333008 0.613953 1445639745 0.381226 0.605652 -0.333008 0.613953 1445639745 0.381226 0.605652 -0.333008 0.613953 1445639745 0.381226 0.605652 -0.333008 0.613953 1445639745 0.378967 0.602478 -0.325500 0.622375 1445639745 0.378967 0.602478 -0.325500 0.622375 1445639745 0.378967 0.602478 -0.325500 0.622375 1445639745 0.378967 0.602478 -0.325500 0.622375 1445639745 0.378967 0.602478 -0.325500 0.622375 1445639745 0.378967 0.602478 -0.325500 0.622375 1445639745 0.378967 0.602478 -0.325500 0.622375 1445639745 0.367310 0.604309 -0.310547 0.635132 1445639745 0.367310 0.604309 -0.310547 0.635132 1445639745 0.367310 0.604309 -0.310547 0.635132 1445639745 0.367310 0.604309 -0.310547 0.635132 1445639745 0.367310 0.604309 -0.310547 0.635132 1445639745 0.361084 0.607056 -0.293335 0.644165 1445639745 0.361084 0.607056 -0.293335 0.644165 1445639745 0.361084 0.607056 -0.293335 0.644165 1445639745 0.361084 0.607056 -0.293335 0.644165 1445639745 0.361084 0.607056 -0.293335 0.644165 1445639745 0.361084 0.607056 -0.293335 0.644165 1445639745 0.364014 0.607056 -0.291443 0.643372 1445639745 0.364014 0.607056 -0.291443 0.643372 1445639745 0.364014 0.607056 -0.291443 0.643372 1445639745 0.364014 0.607056 -0.291443 0.643372 1445639745 0.364014 0.607056 -0.291443 0.643372 1445639745 0.364014 0.607056 -0.291443 0.643372 1445639745 0.364014 0.607056 -0.291443 0.643372 1445639745 0.363892 0.611816 -0.305725 0.632202 1445639745 0.363892 0.611816 -0.305725 0.632202 1445639745 0.363892 0.611816 -0.305725 0.632202 1445639745 0.363892 0.611816 -0.305725 0.632202 1445639745 0.363892 0.611816 -0.305725 0.632202 1445639745 0.363892 0.611816 -0.305725 0.632202 1445639745 0.367126 0.612000 -0.320007 0.623047 1445639745 0.367126 0.612000 -0.320007 0.623047 1445639745 0.367126 0.612000 -0.320007 0.623047 1445639745 0.367126 0.612000 -0.320007 0.623047 1445639745 0.367126 0.612000 -0.320007 0.623047 1445639745 0.367126 0.612000 -0.320007 0.623047 1445639745 0.367126 0.612000 -0.320007 0.623047 1445639745 0.379700 0.607117 -0.326172 0.617065 1445639745 0.379700 0.607117 -0.326172 0.617065 1445639745 0.379700 0.607117 -0.326172 0.617065 1445639745 0.379700 0.607117 -0.326172 0.617065 1445639745 0.379700 0.607117 -0.326172 0.617065 1445639745 0.379700 0.607117 -0.326172 0.617065 1445639745 0.389160 0.605042 -0.341980 0.604553 1445639745 0.389160 0.605042 -0.341980 0.604553 1445639745 0.389160 0.605042 -0.341980 0.604553 1445639745 0.389160 0.605042 -0.341980 0.604553 1445639745 0.389160 0.605042 -0.341980 0.604553 1445639745 0.389160 0.605042 -0.341980 0.604553 1445639745 0.392761 0.605835 -0.360535 0.590515 1445639745 0.392761 0.605835 -0.360535 0.590515 1445639745 0.392761 0.605835 -0.360535 0.590515 1445639745 0.392761 0.605835 -0.360535 0.590515 1445639745 0.392761 0.605835 -0.360535 0.590515 1445639745 0.392761 0.605835 -0.360535 0.590515 1445639745 0.392761 0.605835 -0.360535 0.590515 1445639745 0.393555 0.602722 -0.367554 0.588745 1445639745 0.393555 0.602722 -0.367554 0.588745 1445639745 0.393555 0.602722 -0.367554 0.588745 1445639745 0.393555 0.602722 -0.367554 0.588745 1445639745 0.393555 0.602722 -0.367554 0.588745 1445639745 0.393555 0.602722 -0.367554 0.588745 1445639745 0.391113 0.598633 -0.357361 0.600708 1445639745 0.391113 0.598633 -0.357361 0.600708 1445639745 0.391113 0.598633 -0.357361 0.600708 1445639745 0.391113 0.598633 -0.357361 0.600708 1445639745 0.391113 0.598633 -0.357361 0.600708 1445639745 0.391113 0.598633 -0.357361 0.600708 1445639745 0.381470 0.601379 -0.339905 0.614136 1445639745 0.381470 0.601379 -0.339905 0.614136 1445639745 0.381470 0.601379 -0.339905 0.614136 1445639745 0.381470 0.601379 -0.339905 0.614136 1445639745 0.381470 0.601379 -0.339905 0.614136 1445639745 0.381470 0.601379 -0.339905 0.614136 1445639745 0.365051 0.610596 -0.318542 0.626404 1445639745 0.365051 0.610596 -0.318542 0.626404 1445639745 0.365051 0.610596 -0.318542 0.626404 1445639745 0.365051 0.610596 -0.318542 0.626404 1445639745 0.365051 0.610596 -0.318542 0.626404 1445639745 0.365051 0.610596 -0.318542 0.626404 1445639745 0.367676 0.610474 -0.305298 0.631592 1445639745 0.367676 0.610474 -0.305298 0.631592 1445639745 0.367676 0.610474 -0.305298 0.631592 1445639745 0.367676 0.610474 -0.305298 0.631592 1445639745 0.367676 0.610474 -0.305298 0.631592 1445639745 0.367676 0.610474 -0.305298 0.631592 1445639745 0.367676 0.610474 -0.305298 0.631592 1445639745 0.371887 0.611389 -0.314575 0.623596 1445639746 0.371887 0.611389 -0.314575 0.623596 1445639746 0.371887 0.611389 -0.314575 0.623596 1445639746 0.371887 0.611389 -0.314575 0.623596 1445639746 0.371887 0.611389 -0.314575 0.623596 1445639746 0.371887 0.611389 -0.314575 0.623596 1445639746 0.364624 0.616333 -0.328186 0.615967 1445639746 0.364624 0.616333 -0.328186 0.615967 1445639746 0.364624 0.616333 -0.328186 0.615967 1445639746 0.364624 0.616333 -0.328186 0.615967 1445639746 0.364624 0.616333 -0.328186 0.615967 1445639746 0.364624 0.616333 -0.328186 0.615967 1445639746 0.364502 0.614685 -0.325073 0.619324 1445639746 0.364502 0.614685 -0.325073 0.619324 1445639746 0.364502 0.614685 -0.325073 0.619324 1445639746 0.364502 0.614685 -0.325073 0.619324 1445639746 0.364502 0.614685 -0.325073 0.619324 1445639746 0.364502 0.614685 -0.325073 0.619324 1445639746 0.364502 0.614685 -0.325073 0.619324 1445639746 0.369812 0.613953 -0.328369 0.615112 1445639746 0.369812 0.613953 -0.328369 0.615112 1445639746 0.369812 0.613953 -0.328369 0.615112 1445639746 0.369812 0.613953 -0.328369 0.615112 1445639746 0.369812 0.613953 -0.328369 0.615112 1445639746 0.369812 0.613953 -0.328369 0.615112 1445639746 0.372864 0.616028 -0.343018 0.603088 1445639746 0.372864 0.616028 -0.343018 0.603088 1445639746 0.372864 0.616028 -0.343018 0.603088 1445639746 0.372864 0.616028 -0.343018 0.603088 1445639746 0.372864 0.616028 -0.343018 0.603088 1445639746 0.372864 0.616028 -0.343018 0.603088 1445639746 0.377869 0.613831 -0.354126 0.595825 1445639746 0.377869 0.613831 -0.354126 0.595825 1445639746 0.377869 0.613831 -0.354126 0.595825 1445639746 0.377869 0.613831 -0.354126 0.595825 1445639746 0.377869 0.613831 -0.354126 0.595825 1445639746 0.377869 0.613831 -0.354126 0.595825 1445639746 0.380310 0.606934 -0.351807 0.602600 1445639746 0.380310 0.606934 -0.351807 0.602600 1445639746 0.380310 0.606934 -0.351807 0.602600 1445639746 0.380310 0.606934 -0.351807 0.602600 1445639746 0.380310 0.606934 -0.351807 0.602600 1445639746 0.380310 0.606934 -0.351807 0.602600 1445639746 0.379578 0.600342 -0.342590 0.614868 1445639746 0.379578 0.600342 -0.342590 0.614868 1445639746 0.379578 0.600342 -0.342590 0.614868 1445639746 0.379578 0.600342 -0.342590 0.614868 1445639746 0.379578 0.600342 -0.342590 0.614868 1445639746 0.379578 0.600342 -0.342590 0.614868 1445639746 0.360413 0.607117 -0.320862 0.631226 1445639746 0.360413 0.607117 -0.320862 0.631226 1445639746 0.360413 0.607117 -0.320862 0.631226 1445639746 0.360413 0.607117 -0.320862 0.631226 1445639746 0.360413 0.607117 -0.320862 0.631226 1445639746 0.360413 0.607117 -0.320862 0.631226 1445639746 0.367554 0.608948 -0.308228 0.631714 1445639746 0.367554 0.608948 -0.308228 0.631714 1445639746 0.367554 0.608948 -0.308228 0.631714 1445639746 0.367554 0.608948 -0.308228 0.631714 1445639746 0.367554 0.608948 -0.308228 0.631714 1445639746 0.367554 0.608948 -0.308228 0.631714 1445639746 0.367554 0.608948 -0.308228 0.631714 1445639746 0.384949 0.602783 -0.317505 0.622498 1445639746 0.384949 0.602783 -0.317505 0.622498 1445639746 0.384949 0.602783 -0.317505 0.622498 1445639746 0.384949 0.602783 -0.317505 0.622498 1445639746 0.384949 0.602783 -0.317505 0.622498 1445639746 0.384949 0.602783 -0.317505 0.622498 1445639746 0.376343 0.615967 -0.353821 0.594666 1445639746 0.376343 0.615967 -0.353821 0.594666 1445639746 0.376343 0.615967 -0.353821 0.594666 1445639746 0.376343 0.615967 -0.353821 0.594666 1445639746 0.376343 0.615967 -0.353821 0.594666 1445639746 0.376343 0.615967 -0.353821 0.594666 1445639746 0.373352 0.606812 -0.344238 0.611389 1445639746 0.373352 0.606812 -0.344238 0.611389 1445639746 0.373352 0.606812 -0.344238 0.611389 1445639746 0.373352 0.606812 -0.344238 0.611389 1445639746 0.373352 0.606812 -0.344238 0.611389 1445639746 0.373352 0.606812 -0.344238 0.611389 1445639746 0.378845 0.603943 -0.336914 0.614929 1445639746 0.378845 0.603943 -0.336914 0.614929 1445639746 0.378845 0.603943 -0.336914 0.614929 1445639746 0.378845 0.603943 -0.336914 0.614929 1445639746 0.378845 0.603943 -0.336914 0.614929 1445639746 0.378845 0.603943 -0.336914 0.614929 1445639746 0.376770 0.609131 -0.345581 0.606201 1445639746 0.376770 0.609131 -0.345581 0.606201 1445639746 0.376770 0.609131 -0.345581 0.606201 1445639746 0.376770 0.609131 -0.345581 0.606201 1445639746 0.376770 0.609131 -0.345581 0.606201 1445639746 0.376770 0.609131 -0.345581 0.606201 1445639746 0.382080 0.614502 -0.363770 0.586548 1445639746 0.382080 0.614502 -0.363770 0.586548 1445639746 0.382080 0.614502 -0.363770 0.586548 1445639746 0.382080 0.614502 -0.363770 0.586548 1445639746 0.382080 0.614502 -0.363770 0.586548 1445639746 0.382080 0.614502 -0.363770 0.586548 1445639746 0.387329 0.609131 -0.367615 0.586243 1445639746 0.387329 0.609131 -0.367615 0.586243 1445639746 0.387329 0.609131 -0.367615 0.586243 1445639746 0.387329 0.609131 -0.367615 0.586243 1445639746 0.387329 0.609131 -0.367615 0.586243 1445639746 0.387329 0.609131 -0.367615 0.586243 1445639746 0.387329 0.609131 -0.367615 0.586243 1445639746 0.384888 0.602966 -0.358948 0.599487 1445639746 0.384888 0.602966 -0.358948 0.599487 1445639746 0.384888 0.602966 -0.358948 0.599487 1445639746 0.384888 0.602966 -0.358948 0.599487 1445639746 0.384888 0.602966 -0.358948 0.599487 1445639746 0.384888 0.602966 -0.358948 0.599487 1445639746 0.375366 0.602295 -0.339355 0.617310 1445639746 0.375366 0.602295 -0.339355 0.617310 1445639746 0.375366 0.602295 -0.339355 0.617310 1445639747 0.375366 0.602295 -0.339355 0.617310 1445639747 0.375366 0.602295 -0.339355 0.617310 1445639747 0.375366 0.602295 -0.339355 0.617310 1445639747 0.375366 0.602295 -0.339355 0.617310 1445639747 0.355896 0.612061 -0.315369 0.631836 1445639747 0.355896 0.612061 -0.315369 0.631836 1445639747 0.355896 0.612061 -0.315369 0.631836 1445639747 0.355896 0.612061 -0.315369 0.631836 1445639747 0.355896 0.612061 -0.315369 0.631836 1445639747 0.355896 0.612061 -0.315369 0.631836 1445639747 0.374634 0.604736 -0.310730 0.630310 1445639747 0.374634 0.604736 -0.310730 0.630310 1445639747 0.374634 0.604736 -0.310730 0.630310 1445639747 0.374634 0.604736 -0.310730 0.630310 1445639747 0.374634 0.604736 -0.310730 0.630310 1445639747 0.374634 0.604736 -0.310730 0.630310 1445639747 0.388977 0.606384 -0.335815 0.606750 1445639747 0.388977 0.606384 -0.335815 0.606750 1445639747 0.388977 0.606384 -0.335815 0.606750 1445639747 0.388977 0.606384 -0.335815 0.606750 1445639747 0.388977 0.606384 -0.335815 0.606750 1445639747 0.388977 0.606384 -0.335815 0.606750 1445639747 0.379517 0.606140 -0.349426 0.605286 1445639747 0.379517 0.606140 -0.349426 0.605286 1445639747 0.379517 0.606140 -0.349426 0.605286 1445639747 0.379517 0.606140 -0.349426 0.605286 1445639747 0.379517 0.606140 -0.349426 0.605286 1445639747 0.379517 0.606140 -0.349426 0.605286 1445639747 0.379517 0.606140 -0.349426 0.605286 1445639747 0.379883 0.601929 -0.332764 0.618530 1445639747 0.379883 0.601929 -0.332764 0.618530 1445639747 0.379883 0.601929 -0.332764 0.618530 1445639747 0.379883 0.601929 -0.332764 0.618530 1445639747 0.379883 0.601929 -0.332764 0.618530 1445639747 0.379883 0.601929 -0.332764 0.618530 1445639747 0.386841 0.600952 -0.336304 0.613220 1445639747 0.386841 0.600952 -0.336304 0.613220 1445639747 0.386841 0.600952 -0.336304 0.613220 1445639747 0.386841 0.600952 -0.336304 0.613220 1445639747 0.386841 0.600952 -0.336304 0.613220 1445639747 0.386841 0.600952 -0.336304 0.613220 1445639747 0.384521 0.607239 -0.348022 0.601807 1445639747 0.384521 0.607239 -0.348022 0.601807 1445639747 0.384521 0.607239 -0.348022 0.601807 1445639747 0.384521 0.607239 -0.348022 0.601807 1445639747 0.384521 0.607239 -0.348022 0.601807 1445639747 0.384521 0.607239 -0.348022 0.601807 1445639747 0.384521 0.607239 -0.348022 0.601807 1445639747 0.388000 0.609863 -0.361084 0.589172 1445639747 0.388000 0.609863 -0.361084 0.589172 1445639747 0.388000 0.609863 -0.361084 0.589172 1445639747 0.388000 0.609863 -0.361084 0.589172 1445639747 0.388000 0.609863 -0.361084 0.589172 1445639747 0.388000 0.609863 -0.361084 0.589172 1445639747 0.389099 0.604004 -0.359436 0.595398 1445639747 0.389099 0.604004 -0.359436 0.595398 1445639747 0.389099 0.604004 -0.359436 0.595398 1445639747 0.389099 0.604004 -0.359436 0.595398 1445639747 0.389099 0.604004 -0.359436 0.595398 1445639747 0.389099 0.604004 -0.359436 0.595398 1445639747 0.382874 0.599976 -0.346924 0.610779 1445639747 0.382874 0.599976 -0.346924 0.610779 1445639747 0.382874 0.599976 -0.346924 0.610779 1445639747 0.382874 0.599976 -0.346924 0.610779 1445639747 0.382874 0.599976 -0.346924 0.610779 1445639747 0.382874 0.599976 -0.346924 0.610779 1445639747 0.367554 0.601990 -0.324585 0.630127 1445639747 0.367554 0.601990 -0.324585 0.630127 1445639747 0.367554 0.601990 -0.324585 0.630127 1445639747 0.367554 0.601990 -0.324585 0.630127 1445639747 0.367554 0.601990 -0.324585 0.630127 1445639747 0.367554 0.601990 -0.324585 0.630127 1445639747 0.367554 0.601990 -0.324585 0.630127 1445639747 0.355286 0.603577 -0.304565 0.645447 1445639747 0.355286 0.603577 -0.304565 0.645447 1445639747 0.355286 0.603577 -0.304565 0.645447 1445639747 0.355286 0.603577 -0.304565 0.645447 1445639747 0.355286 0.603577 -0.304565 0.645447 1445639747 0.355286 0.603577 -0.304565 0.645447 1445639747 0.355286 0.603577 -0.304565 0.645447 1445639747 0.368469 0.597778 -0.302490 0.644470 1445639747 0.368469 0.597778 -0.302490 0.644470 1445639747 0.368469 0.597778 -0.302490 0.644470 1445639747 0.368469 0.597778 -0.302490 0.644470 1445639747 0.368469 0.597778 -0.302490 0.644470 1445639747 0.368469 0.597778 -0.302490 0.644470 1445639747 0.378662 0.599548 -0.322754 0.626831 1445639747 0.378662 0.599548 -0.322754 0.626831 1445639747 0.378662 0.599548 -0.322754 0.626831 1445639747 0.378662 0.599548 -0.322754 0.626831 1445639747 0.378662 0.599548 -0.322754 0.626831 1445639747 0.378662 0.599548 -0.322754 0.626831 1445639747 0.372986 0.601624 -0.339539 0.619324 1445639747 0.372986 0.601624 -0.339539 0.619324 1445639747 0.372986 0.601624 -0.339539 0.619324 1445639747 0.372986 0.601624 -0.339539 0.619324 1445639747 0.372986 0.601624 -0.339539 0.619324 1445639747 0.372986 0.601624 -0.339539 0.619324 1445639747 0.372986 0.601624 -0.339539 0.619324 1445639747 0.374390 0.598267 -0.332092 0.625732 1445639747 0.374390 0.598267 -0.332092 0.625732 1445639747 0.374390 0.598267 -0.332092 0.625732 1445639747 0.374390 0.598267 -0.332092 0.625732 1445639747 0.374390 0.598267 -0.332092 0.625732 1445639747 0.374390 0.598267 -0.332092 0.625732 1445639747 0.382019 0.602112 -0.342834 0.611511 1445639747 0.382019 0.602112 -0.342834 0.611511 1445639747 0.382019 0.602112 -0.342834 0.611511 1445639747 0.382019 0.602112 -0.342834 0.611511 1445639747 0.382019 0.602112 -0.342834 0.611511 1445639747 0.382019 0.602112 -0.342834 0.611511 1445639747 0.382019 0.602112 -0.342834 0.611511 1445639747 0.384583 0.606934 -0.362488 0.593506 1445639747 0.384583 0.606934 -0.362488 0.593506 1445639747 0.384583 0.606934 -0.362488 0.593506 1445639748 0.384583 0.606934 -0.362488 0.593506 1445639748 0.384583 0.606934 -0.362488 0.593506 1445639748 0.384583 0.606934 -0.362488 0.593506 1445639748 0.385254 0.602783 -0.364380 0.596130 1445639748 0.385254 0.602783 -0.364380 0.596130 1445639748 0.385254 0.602783 -0.364380 0.596130 1445639748 0.385254 0.602783 -0.364380 0.596130 1445639748 0.385254 0.602783 -0.364380 0.596130 1445639748 0.385254 0.602783 -0.364380 0.596130 1445639748 0.378967 0.600220 -0.351563 0.610229 1445639748 0.378967 0.600220 -0.351563 0.610229 1445639748 0.378967 0.600220 -0.351563 0.610229 1445639748 0.378967 0.600220 -0.351563 0.610229 1445639748 0.378967 0.600220 -0.351563 0.610229 1445639748 0.378967 0.600220 -0.351563 0.610229 1445639748 0.378967 0.600220 -0.351563 0.610229 1445639748 0.369751 0.598999 -0.333191 0.627197 1445639748 0.369751 0.598999 -0.333191 0.627197 1445639748 0.369751 0.598999 -0.333191 0.627197 1445639748 0.369751 0.598999 -0.333191 0.627197 1445639748 0.369751 0.598999 -0.333191 0.627197 1445639748 0.369751 0.598999 -0.333191 0.627197 1445639748 0.355896 0.601196 -0.312378 0.643616 1445639748 0.355896 0.601196 -0.312378 0.643616 1445639748 0.355896 0.601196 -0.312378 0.643616 1445639748 0.355896 0.601196 -0.312378 0.643616 1445639748 0.355896 0.601196 -0.312378 0.643616 1445639748 0.355896 0.601196 -0.312378 0.643616 1445639748 0.353516 0.600342 -0.297180 0.652893 1445639748 0.353516 0.600342 -0.297180 0.652893 1445639748 0.353516 0.600342 -0.297180 0.652893 1445639748 0.353516 0.600342 -0.297180 0.652893 1445639748 0.353516 0.600342 -0.297180 0.652893 1445639748 0.353516 0.600342 -0.297180 0.652893 1445639748 0.353516 0.600342 -0.297180 0.652893 1445639748 0.364319 0.598267 -0.303894 0.645691 1445639748 0.364319 0.598267 -0.303894 0.645691 1445639748 0.364319 0.598267 -0.303894 0.645691 1445639748 0.364319 0.598267 -0.303894 0.645691 1445639748 0.364319 0.598267 -0.303894 0.645691 1445639748 0.364319 0.598267 -0.303894 0.645691 1445639748 0.369507 0.600769 -0.322998 0.630981 1445639748 0.369507 0.600769 -0.322998 0.630981 1445639748 0.369507 0.600769 -0.322998 0.630981 1445639748 0.369507 0.600769 -0.322998 0.630981 1445639748 0.369507 0.600769 -0.322998 0.630981 1445639748 0.369507 0.600769 -0.322998 0.630981 1445639748 0.374939 0.597839 -0.328064 0.627991 1445639748 0.374939 0.597839 -0.328064 0.627991 1445639748 0.374939 0.597839 -0.328064 0.627991 1445639748 0.374939 0.597839 -0.328064 0.627991 1445639748 0.374939 0.597839 -0.328064 0.627991 1445639748 0.374939 0.597839 -0.328064 0.627991 1445639748 0.386658 0.592224 -0.329773 0.625244 1445639748 0.386658 0.592224 -0.329773 0.625244 1445639748 0.386658 0.592224 -0.329773 0.625244 1445639748 0.386658 0.592224 -0.329773 0.625244 1445639748 0.386658 0.592224 -0.329773 0.625244 1445639748 0.386658 0.592224 -0.329773 0.625244 1445639748 0.392151 0.591309 -0.338623 0.617920 1445639748 0.392151 0.591309 -0.338623 0.617920 1445639748 0.392151 0.591309 -0.338623 0.617920 1445639748 0.392151 0.591309 -0.338623 0.617920 1445639748 0.392151 0.591309 -0.338623 0.617920 1445639748 0.392151 0.591309 -0.338623 0.617920 1445639748 0.392151 0.591309 -0.338623 0.617920 1445639748 0.392456 0.595032 -0.347839 0.609009 1445639748 0.392456 0.595032 -0.347839 0.609009 1445639748 0.392456 0.595032 -0.347839 0.609009 1445639748 0.392456 0.595032 -0.347839 0.609009 1445639748 0.392456 0.595032 -0.347839 0.609009 1445639748 0.392456 0.595032 -0.347839 0.609009 1445639748 0.387207 0.595093 -0.347351 0.612549 1445639748 0.387207 0.595093 -0.347351 0.612549 1445639748 0.387207 0.595093 -0.347351 0.612549 1445639748 0.387207 0.595093 -0.347351 0.612549 1445639748 0.387207 0.595093 -0.347351 0.612549 1445639748 0.387207 0.595093 -0.347351 0.612549 1445639748 0.372192 0.596069 -0.331482 0.629456 1445639748 0.372192 0.596069 -0.331482 0.629456 1445639748 0.372192 0.596069 -0.331482 0.629456 1445639748 0.372192 0.596069 -0.331482 0.629456 1445639748 0.372192 0.596069 -0.331482 0.629456 1445639748 0.372192 0.596069 -0.331482 0.629456 1445639748 0.372192 0.596069 -0.331482 0.629456 1445639748 0.356079 0.598633 -0.308533 0.647705 1445639748 0.356079 0.598633 -0.308533 0.647705 1445639748 0.356079 0.598633 -0.308533 0.647705 1445639748 0.356079 0.598633 -0.308533 0.647705 1445639748 0.356079 0.598633 -0.308533 0.647705 1445639748 0.356079 0.598633 -0.308533 0.647705 1445639748 0.343872 0.600647 -0.287903 0.661804 1445639748 0.343872 0.600647 -0.287903 0.661804 1445639748 0.343872 0.600647 -0.287903 0.661804 1445639748 0.343872 0.600647 -0.287903 0.661804 1445639748 0.343872 0.600647 -0.287903 0.661804 1445639748 0.343872 0.600647 -0.287903 0.661804 1445639748 0.343872 0.600647 -0.287903 0.661804 1445639748 0.345032 0.598450 -0.279297 0.666931 1445639748 0.345032 0.598450 -0.279297 0.666931 1445639748 0.345032 0.598450 -0.279297 0.666931 1445639748 0.345032 0.598450 -0.279297 0.666931 1445639748 0.345032 0.598450 -0.279297 0.666931 1445639748 0.345032 0.598450 -0.279297 0.666931 1445639748 0.345032 0.598450 -0.279297 0.666931 1445639748 0.353516 0.598999 -0.290466 0.657104 1445639748 0.353516 0.598999 -0.290466 0.657104 1445639748 0.353516 0.598999 -0.290466 0.657104 1445639748 0.353516 0.598999 -0.290466 0.657104 1445639748 0.353516 0.598999 -0.290466 0.657104 1445639748 0.353516 0.598999 -0.290466 0.657104 1445639748 0.355347 0.603394 -0.307007 0.644409 1445639748 0.355347 0.603394 -0.307007 0.644409 1445639748 0.355347 0.603394 -0.307007 0.644409 1445639748 0.355347 0.603394 -0.307007 0.644409 1445639748 0.355347 0.603394 -0.307007 0.644409 1445639748 0.355347 0.603394 -0.307007 0.644409 1445639749 0.358643 0.601868 -0.308533 0.643311 1445639749 0.358643 0.601868 -0.308533 0.643311 1445639749 0.358643 0.601868 -0.308533 0.643311 1445639749 0.358643 0.601868 -0.308533 0.643311 1445639749 0.358643 0.601868 -0.308533 0.643311 1445639749 0.358643 0.601868 -0.308533 0.643311 1445639749 0.367065 0.599243 -0.310364 0.640137 1445639749 0.367065 0.599243 -0.310364 0.640137 1445639749 0.367065 0.599243 -0.310364 0.640137 1445639749 0.367065 0.599243 -0.310364 0.640137 1445639749 0.367065 0.599243 -0.310364 0.640137 1445639749 0.367065 0.599243 -0.310364 0.640137 1445639749 0.370361 0.601257 -0.320251 0.631409 1445639749 0.370361 0.601257 -0.320251 0.631409 1445639749 0.370361 0.601257 -0.320251 0.631409 1445639749 0.370361 0.601257 -0.320251 0.631409 1445639749 0.370361 0.601257 -0.320251 0.631409 1445639749 0.370361 0.601257 -0.320251 0.631409 1445639749 0.370422 0.605530 -0.329773 0.622314 1445639749 0.370422 0.605530 -0.329773 0.622314 1445639749 0.370422 0.605530 -0.329773 0.622314 1445639749 0.370422 0.605530 -0.329773 0.622314 1445639749 0.370422 0.605530 -0.329773 0.622314 1445639749 0.370422 0.605530 -0.329773 0.622314 1445639749 0.370422 0.605530 -0.329773 0.622314 1445639749 0.364563 0.605225 -0.330505 0.625671 1445639749 0.364563 0.605225 -0.330505 0.625671 1445639749 0.364563 0.605225 -0.330505 0.625671 1445639749 0.364563 0.605225 -0.330505 0.625671 1445639749 0.364563 0.605225 -0.330505 0.625671 1445639749 0.364563 0.605225 -0.330505 0.625671 1445639749 0.353088 0.604492 -0.316040 0.640320 1445639749 0.353088 0.604492 -0.316040 0.640320 1445639749 0.353088 0.604492 -0.316040 0.640320 1445639749 0.353088 0.604492 -0.316040 0.640320 1445639749 0.353088 0.604492 -0.316040 0.640320 1445639749 0.353088 0.604492 -0.316040 0.640320 1445639749 0.353088 0.604492 -0.316040 0.640320 1445639749 0.346069 0.602356 -0.296875 0.655090 1445639749 0.346069 0.602356 -0.296875 0.655090 1445639749 0.346069 0.602356 -0.296875 0.655090 1445639749 0.346069 0.602356 -0.296875 0.655090 1445639749 0.346069 0.602356 -0.296875 0.655090 1445639749 0.346069 0.602356 -0.296875 0.655090 1445639749 0.335449 0.603943 -0.278320 0.667175 1445639749 0.335449 0.603943 -0.278320 0.667175 1445639749 0.335449 0.603943 -0.278320 0.667175 1445639749 0.335449 0.603943 -0.278320 0.667175 1445639749 0.335449 0.603943 -0.278320 0.667175 1445639749 0.335449 0.603943 -0.278320 0.667175 1445639749 0.335449 0.603943 -0.278320 0.667175 1445639749 0.339844 0.599976 -0.272217 0.671082 1445639749 0.339844 0.599976 -0.272217 0.671082 1445639749 0.339844 0.599976 -0.272217 0.671082 1445639749 0.339844 0.599976 -0.272217 0.671082 1445639749 0.339844 0.599976 -0.272217 0.671082 1445639749 0.339844 0.599976 -0.272217 0.671082 1445639749 0.355347 0.601807 -0.290649 0.653442 1445639749 0.355347 0.601807 -0.290649 0.653442 1445639749 
0.272400 0.644653 -0.222351 0.678772 1445639751 0.272400 0.644653 -0.222351 0.678772 1445639751 0.258972 0.648499 -0.210938 0.683960 1445639751 0.258972 0.648499 -0.210938 0.683960 1445639751 0.258972 0.648499 -0.210938 0.683960 1445639751 0.258972 0.648499 -0.210938 0.683960 1445639751 0.258972 0.648499 -0.210938 0.683960 1445639751 0.258972 0.648499 -0.210938 0.683960 1445639751 0.258972 0.648499 -0.210938 0.683960 1445639751 0.245361 0.653320 -0.199341 0.687866 1445639751 0.245361 0.653320 -0.199341 0.687866 1445639751 0.245361 0.653320 -0.199341 0.687866 1445639751 0.245361 0.653320 -0.199341 0.687866 1445639751 0.245361 0.653320 -0.199341 0.687866 1445639751 0.245361 0.653320 -0.199341 0.687866 1445639751 0.234131 0.657410 -0.189697 0.690613 1445639751 0.234131 0.657410 -0.189697 0.690613 1445639751 0.234131 0.657410 -0.189697 0.690613 1445639751 0.234131 0.657410 -0.189697 0.690613 1445639751 0.234131 0.657410 -0.189697 0.690613 1445639751 0.234131 0.657410 -0.189697 0.690613 1445639751 0.223938 0.662292 -0.178711 0.692200 1445639751 0.223938 0.662292 -0.178711 0.692200 1445639751 0.223938 0.662292 -0.178711 0.692200 1445639751 0.223938 0.662292 -0.178711 0.692200 1445639751 0.223938 0.662292 -0.178711 0.692200 1445639751 0.223938 0.662292 -0.178711 0.692200 1445639751 0.211853 0.672424 -0.168457 0.688843 1445639751 0.211853 0.672424 -0.168457 0.688843 1445639751 0.211853 0.672424 -0.168457 0.688843 1445639751 0.211853 0.672424 -0.168457 0.688843 1445639751 0.211853 0.672424 -0.168457 0.688843 1445639751 0.211853 0.672424 -0.168457 0.688843 1445639751 0.202698 0.684082 -0.154663 0.683289 1445639751 0.202698 0.684082 -0.154663 0.683289 1445639751 0.202698 0.684082 -0.154663 0.683289 1445639751 0.202698 0.684082 -0.154663 0.683289 1445639751 0.202698 0.684082 -0.154663 0.683289 1445639751 0.202698 0.684082 -0.154663 0.683289 1445639751 0.202698 0.684082 -0.154663 0.683289 1445639751 0.206177 0.688416 -0.148376 0.679321 1445639751 0.206177 0.688416 -0.148376 0.679321 1445639751 0.206177 0.688416 -0.148376 0.679321 1445639751 0.206177 0.688416 -0.148376 0.679321 1445639751 0.206177 0.688416 -0.148376 0.679321 1445639751 0.206177 0.688416 -0.148376 0.679321 1445639751 0.227600 0.675354 -0.161987 0.682495 1445639751 0.227600 0.675354 -0.161987 0.682495 1445639751 0.227600 0.675354 -0.161987 0.682495 1445639751 0.227600 0.675354 -0.161987 0.682495 1445639751 0.227600 0.675354 -0.161987 0.682495 1445639751 0.227600 0.675354 -0.161987 0.682495 1445639751 0.256836 0.657288 -0.189026 0.682800 1445639751 0.256836 0.657288 -0.189026 0.682800 1445639752 0.256836 0.657288 -0.189026 0.682800 1445639752 0.256836 0.657288 -0.189026 0.682800 1445639752 0.256836 0.657288 -0.189026 0.682800 1445639752 0.256836 0.657288 -0.189026 0.682800 1445639752 0.280396 0.637329 -0.213074 0.685364 1445639752 0.280396 0.637329 -0.213074 0.685364 1445639752 0.280396 0.637329 -0.213074 0.685364 1445639752 0.280396 0.637329 -0.213074 0.685364 1445639752 0.280396 0.637329 -0.213074 0.685364 1445639752 0.280396 0.637329 -0.213074 0.685364 1445639752 0.290833 0.623352 -0.230835 0.688110 1445639752 0.290833 0.623352 -0.230835 0.688110 1445639752 0.290833 0.623352 -0.230835 0.688110 1445639752 0.290833 0.623352 -0.230835 0.688110 1445639752 0.290833 0.623352 -0.230835 0.688110 1445639752 0.290833 0.623352 -0.230835 0.688110 1445639752 0.276489 0.625610 -0.227966 0.692871 1445639752 0.276489 0.625610 -0.227966 0.692871 1445639752 0.276489 0.625610 -0.227966 0.692871 1445639752 0.276489 0.625610 -0.227966 0.692871 1445639752 0.276489 0.625610 -0.227966 0.692871 1445639752 0.276489 0.625610 -0.227966 0.692871 1445639752 0.276489 0.625610 -0.227966 0.692871 1445639752 0.249512 0.649536 -0.201294 0.689392 1445639752 0.249512 0.649536 -0.201294 0.689392 1445639752 0.249512 0.649536 -0.201294 0.689392 1445639752 0.249512 0.649536 -0.201294 0.689392 1445639752 0.249512 0.649536 -0.201294 0.689392 1445639752 0.249512 0.649536 -0.201294 0.689392 1445639752 0.233521 0.666870 -0.181091 0.684021 1445639752 0.233521 0.666870 -0.181091 0.684021 1445639752 0.233521 0.666870 -0.181091 0.684021 1445639752 0.233521 0.666870 -0.181091 0.684021 1445639752 0.233521 0.666870 -0.181091 0.684021 1445639752 0.233521 0.666870 -0.181091 0.684021 1445639752 0.221375 0.669861 -0.165710 0.689026 1445639752 0.221375 0.669861 -0.165710 0.689026 1445639752 0.221375 0.669861 -0.165710 0.689026 1445639752 0.221375 0.669861 -0.165710 0.689026 1445639752 0.221375 0.669861 -0.165710 0.689026 1445639752 0.221375 0.669861 -0.165710 0.689026 1445639752 0.208679 0.683899 -0.149292 0.682922 1445639752 0.208679 0.683899 -0.149292 0.682922 1445639752 0.208679 0.683899 -0.149292 0.682922 1445639752 0.208679 0.683899 -0.149292 0.682922 1445639752 0.208679 0.683899 -0.149292 0.682922 1445639752 0.208679 0.683899 -0.149292 0.682922 1445639752 0.210571 0.691772 -0.145508 0.675110 1445639752 0.210571 0.691772 -0.145508 0.675110 1445639752 0.210571 0.691772 -0.145508 0.675110 1445639752 0.210571 0.691772 -0.145508 0.675110 1445639752 0.210571 0.691772 -0.145508 0.675110 1445639752 0.210571 0.691772 -0.145508 0.675110 1445639752 0.210571 0.691772 -0.145508 0.675110 1445639752 0.222290 0.687378 -0.152405 0.674377 1445639752 0.222290 0.687378 -0.152405 0.674377 1445639752 0.222290 0.687378 -0.152405 0.674377 1445639752 0.222290 0.687378 -0.152405 0.674377 1445639752 0.222290 0.687378 -0.152405 0.674377 1445639752 0.222290 0.687378 -0.152405 0.674377 1445639752 0.245056 0.673157 -0.171387 0.676331 1445639752 0.245056 0.673157 -0.171387 0.676331 1445639752 0.245056 0.673157 -0.171387 0.676331 1445639752 0.245056 0.673157 -0.171387 0.676331 1445639752 0.245056 0.673157 -0.171387 0.676331 1445639752 0.245056 0.673157 -0.171387 0.676331 1445639752 0.245056 0.673157 -0.171387 0.676331 1445639752 0.274292 0.654907 -0.203308 0.674133 1445639752 0.274292 0.654907 -0.203308 0.674133 1445639752 0.274292 0.654907 -0.203308 0.674133 1445639752 0.274292 0.654907 -0.203308 0.674133 1445639752 0.274292 0.654907 -0.203308 0.674133 1445639752 0.274292 0.654907 -0.203308 0.674133 1445639752 0.292114 0.635254 -0.232300 0.676025 1445639752 0.292114 0.635254 -0.232300 0.676025 1445639752 0.292114 0.635254 -0.232300 0.676025 1445639752 0.292114 0.635254 -0.232300 0.676025 1445639752 0.292114 0.635254 -0.232300 0.676025 1445639752 0.292114 0.635254 -0.232300 0.676025 1445639752 0.289429 0.628845 -0.241089 0.680115 1445639752 0.289429 0.628845 -0.241089 0.680115 1445639752 0.289429 0.628845 -0.241089 0.680115 1445639752 0.289429 0.628845 -0.241089 0.680115 1445639752 0.289429 0.628845 -0.241089 0.680115 1445639752 0.289429 0.628845 -0.241089 0.680115 1445639752 0.289429 0.628845 -0.241089 0.680115 1445639752 0.283752 0.640564 -0.232910 0.674438 1445639752 0.283752 0.640564 -0.232910 0.674438 1445639752 0.283752 0.640564 -0.232910 0.674438 1445639752 0.283752 0.640564 -0.232910 0.674438 1445639752 0.283752 0.640564 -0.232910 0.674438 1445639752 0.283752 0.640564 -0.232910 0.674438 1445639752 0.283752 0.640564 -0.232910 0.674438 1445639752 0.283447 0.647705 -0.224792 0.670471 1445639752 0.283447 0.647705 -0.224792 0.670471 1445639752 0.283447 0.647705 -0.224792 0.670471 1445639752 0.283447 0.647705 -0.224792 0.670471 1445639752 0.283447 0.647705 -0.224792 0.670471 1445639752 0.283447 0.647705 -0.224792 0.670471 1445639752 0.280151 0.642334 -0.218933 0.678894 1445639752 0.280151 0.642334 -0.218933 0.678894 1445639752 0.280151 0.642334 -0.218933 0.678894 1445639752 0.280151 0.642334 -0.218933 0.678894 1445639752 0.280151 0.642334 -0.218933 0.678894 1445639752 0.280151 0.642334 -0.218933 0.678894 1445639752 0.280151 0.642334 -0.218933 0.678894 1445639752 0.270325 0.654724 -0.210205 0.673767 1445639752 0.270325 0.654724 -0.210205 0.673767 1445639752 0.270325 0.654724 -0.210205 0.673767 1445639752 0.270325 0.654724 -0.210205 0.673767 1445639752 0.270325 0.654724 -0.210205 0.673767 1445639752 0.270325 0.654724 -0.210205 0.673767 1445639752 0.252869 0.684143 -0.199402 0.654358 1445639752 0.252869 0.684143 -0.199402 0.654358 1445639752 0.252869 0.684143 -0.199402 0.654358 1445639753 0.252869 0.684143 -0.199402 0.654358 1445639753 0.252869 0.684143 -0.199402 0.654358 1445639753 0.252869 0.684143 -0.199402 0.654358 1445639753 0.258301 0.687988 -0.187988 0.651550 1445639753 0.258301 0.687988 -0.187988 0.651550 1445639753 0.258301 0.687988 -0.187988 0.651550 1445639753 0.258301 0.687988 -0.187988 0.651550 1445639753 0.258301 0.687988 -0.187988 0.651550 1445639753 0.258301 0.687988 -0.187988 0.651550 1445639753 0.277710 0.673950 -0.186401 0.658691 1445639753 0.277710 0.673950 -0.186401 0.658691 1445639753 0.277710 0.673950 -0.186401 0.658691 1445639753 0.277710 0.673950 -0.186401 0.658691 1445639753 0.277710 0.673950 -0.186401 0.658691 1445639753 0.277710 0.673950 -0.186401 0.658691 1445639753 0.277710 0.673950 -0.186401 0.658691 1445639753 0.289978 0.666870 -0.207458 0.654236 1445639753 0.289978 0.666870 -0.207458 0.654236 1445639753 0.289978 0.666870 -0.207458 0.654236 1445639753 0.289978 0.666870 -0.207458 0.654236 1445639753 0.289978 0.666870 -0.207458 0.654236 1445639753 0.289978 0.666870 -0.207458 0.654236 1445639753 0.301758 0.652893 -0.222839 0.657959 1445639753 0.301758 0.652893 -0.222839 0.657959 1445639753 0.301758 0.652893 -0.222839 0.657959 1445639753 0.301758 0.652893 -0.222839 0.657959 1445639753 0.301758 0.652893 -0.222839 0.657959 1445639753 0.301758 0.652893 -0.222839 0.657959 1445639753 0.314087 0.644043 -0.235168 0.656616 1445639753 0.314087 0.644043 -0.235168 0.656616 1445639753 0.314087 0.644043 -0.235168 0.656616 1445639753 0.314087 0.644043 -0.235168 0.656616 1445639753 0.314087 0.644043 -0.235168 0.656616 1445639753 0.314087 0.644043 -0.235168 0.656616 1445639753 0.319031 0.632690 -0.246399 0.661133 1445639753 0.319031 0.632690 -0.246399 0.661133 1445639753 0.319031 0.632690 -0.246399 0.661133 1445639753 0.319031 0.632690 -0.246399 0.661133 1445639753 0.319031 0.632690 -0.246399 0.661133 1445639753 0.319031 0.632690 -0.246399 0.661133 1445639753 0.319031 0.632690 -0.246399 0.661133 1445639753 0.307556 0.632385 -0.245789 0.667114 1445639753 0.307556 0.632385 -0.245789 0.667114 1445639753 0.307556 0.632385 -0.245789 0.667114 1445639753 0.307556 0.632385 -0.245789 0.667114 1445639753 0.307556 0.632385 -0.245789 0.667114 1445639753 0.307556 0.632385 -0.245789 0.667114 1445639753 0.295776 0.644104 -0.232727 0.665894 1445639753 0.295776 0.644104 -0.232727 0.665894 1445639753 0.295776 0.644104 -0.232727 0.665894 1445639753 0.295776 0.644104 -0.232727 0.665894 1445639753 0.295776 0.644104 -0.232727 0.665894 1445639753 0.295776 0.644104 -0.232727 0.665894 1445639753 0.292725 0.646240 -0.222534 0.668640 1445639753 0.292725 0.646240 -0.222534 0.668640 1445639753 0.292725 0.646240 -0.222534 0.668640 1445639753 0.292725 0.646240 -0.222534 0.668640 1445639753 0.292725 0.646240 -0.222534 0.668640 1445639753 0.285828 0.647705 -0.217590 0.671814 1445639753 0.285828 0.647705 -0.217590 0.671814 1445639753 0.285828 0.647705 -0.217590 0.671814 1445639753 0.285828 0.647705 -0.217590 0.671814 1445639753 0.285828 0.647705 -0.217590 0.671814 1445639753 0.285828 0.647705 -0.217590 0.671814 1445639753 0.285828 0.647705 -0.217590 0.671814 1445639753 0.264832 0.663696 -0.202759 0.669434 1445639753 0.264832 0.663696 -0.202759 0.669434 1445639753 0.264832 0.663696 -0.202759 0.669434 1445639753 0.264832 0.663696 -0.202759 0.669434 1445639753 0.264832 0.663696 -0.202759 0.669434 1445639753 0.264832 0.663696 -0.202759 0.669434 1445639753 0.250610 0.679626 -0.186768 0.663574 1445639753 0.250610 0.679626 -0.186768 0.663574 1445639753 0.250610 0.679626 -0.186768 0.663574 1445639753 0.250610 0.679626 -0.186768 0.663574 1445639753 0.250610 0.679626 -0.186768 0.663574 1445639753 0.250610 0.679626 -0.186768 0.663574 1445639753 0.249207 0.685059 -0.175293 0.661621 1445639753 0.249207 0.685059 -0.175293 0.661621 1445639753 0.249207 0.685059 -0.175293 0.661621 1445639753 0.249207 0.685059 -0.175293 0.661621 1445639753 0.249207 0.685059 -0.175293 0.661621 1445639753 0.249207 0.685059 -0.175293 0.661621 1445639753 0.254211 0.679382 -0.176270 0.665344 1445639753 0.254211 0.679382 -0.176270 0.665344 1445639753 0.254211 0.679382 -0.176270 0.665344 1445639753 0.254211 0.679382 -0.176270 0.665344 1445639753 0.254211 0.679382 -0.176270 0.665344 1445639753 0.254211 0.679382 -0.176270 0.665344 1445639753 0.263916 0.674683 -0.193726 0.661438 1445639753 0.263916 0.674683 -0.193726 0.661438 1445639753 0.263916 0.674683 -0.193726 0.661438 1445639753 0.263916 0.674683 -0.193726 0.661438 1445639753 0.263916 0.674683 -0.193726 0.661438 1445639753 0.263916 0.674683 -0.193726 0.661438 1445639753 0.263916 0.674683 -0.193726 0.661438 1445639753 0.271118 0.664490 -0.201843 0.666443 1445639753 0.271118 0.664490 -0.201843 0.666443 1445639753 0.271118 0.664490 -0.201843 0.666443 1445639753 0.271118 0.664490 -0.201843 0.666443 1445639753 0.271118 0.664490 -0.201843 0.666443 1445639753 0.271118 0.664490 -0.201843 0.666443 1445639753 0.271118 0.664490 -0.201843 0.666443 1445639753 0.278564 0.654968 -0.213684 0.669128 1445639753 0.278564 0.654968 -0.213684 0.669128 1445639753 0.278564 0.654968 -0.213684 0.669128 1445639753 0.278564 0.654968 -0.213684 0.669128 1445639753 0.278564 0.654968 -0.213684 0.669128 1445639753 0.278564 0.654968 -0.213684 0.669128 1445639753 0.278381 0.646790 -0.223511 0.673889 1445639753 0.278381 0.646790 -0.223511 0.673889 1445639753 0.278381 0.646790 -0.223511 0.673889 1445639753 0.278381 0.646790 -0.223511 0.673889 1445639753 0.278381 0.646790 -0.223511 0.673889 1445639754 0.278381 0.646790 -0.223511 0.673889 1445639754 0.278381 0.646790 -0.223511 0.673889 1445639754 0.272461 0.647400 -0.221985 0.676208 1445639754 0.272461 0.647400 -0.221985 0.676208 1445639754 0.272461 0.647400 -0.221985 0.676208 1445639754 0.272461 0.647400 -0.221985 0.676208 1445639754 0.272461 0.647400 -0.221985 0.676208 1445639754 0.272461 0.647400 -0.221985 0.676208 1445639754 0.273010 0.653809 -0.214172 0.672363 1445639754 0.273010 0.653809 -0.214172 0.672363 1445639754 0.273010 0.653809 -0.214172 0.672363 1445639754 0.273010 0.653809 -0.214172 0.672363 1445639754 0.273010 0.653809 -0.214172 0.672363 1445639754 0.273010 0.653809 -0.214172 0.672363 1445639754 0.270996 0.655762 -0.210388 0.672424 1445639754 0.270996 0.655762 -0.210388 0.672424 1445639754 0.270996 0.655762 -0.210388 0.672424 1445639754 0.270996 0.655762 -0.210388 0.672424 1445639754 0.270996 0.655762 -0.210388 0.672424 1445639754 0.270996 0.655762 -0.210388 0.672424 1445639754 0.255310 0.663086 -0.201416 0.674194 1445639754 0.255310 0.663086 -0.201416 0.674194 1445639754 0.255310 0.663086 -0.201416 0.674194 1445639754 0.255310 0.663086 -0.201416 0.674194 1445639754 0.255310 0.663086 -0.201416 0.674194 1445639754 0.255310 0.663086 -0.201416 0.674194 1445639754 0.237854 0.676758 -0.182800 0.672241 1445639754 0.237854 0.676758 -0.182800 0.672241 1445639754 0.237854 0.676758 -0.182800 0.672241 1445639754 0.237854 0.676758 -0.182800 0.672241 1445639754 0.237854 0.676758 -0.182800 0.672241 1445639754 0.237854 0.676758 -0.182800 0.672241 1445639754 0.237610 0.684509 -0.174316 0.666687 1445639754 0.237610 0.684509 -0.174316 0.666687 1445639754 0.237610 0.684509 -0.174316 0.666687 1445639754 0.237610 0.684509 -0.174316 0.666687 1445639754 0.237610 0.684509 -0.174316 0.666687 1445639754 0.237610 0.684509 -0.174316 0.666687 1445639754 0.237610 0.684509 -0.174316 0.666687 1445639754 0.267334 0.664185 -0.183960 0.673401 1445639754 0.267334 0.664185 -0.183960 0.673401 1445639754 0.267334 0.664185 -0.183960 0.673401 1445639754 0.267334 0.664185 -0.183960 0.673401 1445639754 0.267334 0.664185 -0.183960 0.673401 1445639754 0.267334 0.664185 -0.183960 0.673401 1445639754 0.267334 0.664185 -0.183960 0.673401 1445639754 0.292358 0.649963 -0.207581 0.669983 1445639754 0.292358 0.649963 -0.207581 0.669983 1445639754 0.292358 0.649963 -0.207581 0.669983 1445639754 0.292358 0.649963 -0.207581 0.669983 1445639754 0.292358 0.649963 -0.207581 0.669983 1445639754 0.292358 0.649963 -0.207581 0.669983 1445639754 0.304016 0.641541 -0.230530 0.665405 1445639754 0.304016 0.641541 -0.230530 0.665405 1445639754 0.304016 0.641541 -0.230530 0.665405 1445639754 0.304016 0.641541 -0.230530 0.665405 1445639754 0.304016 0.641541 -0.230530 0.665405 1445639754 0.304016 0.641541 -0.230530 0.665405 1445639754 0.306946 0.633606 -0.240173 0.668213 1445639754 0.306946 0.633606 -0.240173 0.668213 1445639754 0.306946 0.633606 -0.240173 0.668213 1445639754 0.306946 0.633606 -0.240173 0.668213 1445639754 0.306946 0.633606 -0.240173 0.668213 1445639754 0.306946 0.633606 -0.240173 0.668213 1445639754 0.306946 0.633606 -0.240173 0.668213 1445639754 0.306641 0.627686 -0.245972 0.671875 1445639754 0.306641 0.627686 -0.245972 0.671875 1445639754 0.306641 0.627686 -0.245972 0.671875 1445639754 0.306641 0.627686 -0.245972 0.671875 1445639754 0.306641 0.627686 -0.245972 0.671875 1445639754 0.306641 0.627686 -0.245972 0.671875 1445639754 0.298462 0.628723 -0.245422 0.674744 1445639754 0.298462 0.628723 -0.245422 0.674744 1445639754 0.298462 0.628723 -0.245422 0.674744 1445639754 0.298462 0.628723 -0.245422 0.674744 1445639754 0.298462 0.628723 -0.245422 0.674744 1445639754 0.298462 0.628723 -0.245422 0.674744 1445639754 0.296753 0.633850 -0.240479 0.672485 1445639754 0.296753 0.633850 -0.240479 0.672485 1445639754 0.296753 0.633850 -0.240479 0.672485 1445639754 0.296753 0.633850 -0.240479 0.672485 1445639754 0.296753 0.633850 -0.240479 0.672485 1445639754 0.296753 0.633850 -0.240479 0.672485 1445639754 0.296753 0.633850 -0.240479 0.672485 1445639754 0.296265 0.635193 -0.233215 0.674011 1445639754 0.296265 0.635193 -0.233215 0.674011 1445639754 0.296265 0.635193 -0.233215 0.674011 1445639754 0.296265 0.635193 -0.233215 0.674011 1445639754 0.296265 0.635193 -0.233215 0.674011 1445639754 0.296265 0.635193 -0.233215 0.674011 1445639754 0.284607 0.640381 -0.224792 0.676941 1445639754 0.284607 0.640381 -0.224792 0.676941 1445639754 0.284607 0.640381 -0.224792 0.676941 1445639754 0.284607 0.640381 -0.224792 0.676941 1445639754 0.284607 0.640381 -0.224792 0.676941 1445639754 0.284607 0.640381 -0.224792 0.676941 1445639754 0.284607 0.640381 -0.224792 0.676941 1445639754 0.261414 0.657532 -0.208069 0.675171 1445639754 0.261414 0.657532 -0.208069 0.675171 1445639754 0.261414 0.657532 -0.208069 0.675171 1445639754 0.261414 0.657532 -0.208069 0.675171 1445639754 0.261414 0.657532 -0.208069 0.675171 1445639754 0.261414 0.657532 -0.208069 0.675171 1445639754 0.234253 0.682434 -0.187439 0.666504 1445639754 0.234253 0.682434 -0.187439 0.666504 1445639754 0.234253 0.682434 -0.187439 0.666504 1445639754 0.234253 0.682434 -0.187439 0.666504 1445639754 0.234253 0.682434 -0.187439 0.666504 1445639754 0.234253 0.682434 -0.187439 0.666504 1445639754 0.220581 0.685852 -0.165405 0.673401 1445639754 0.220581 0.685852 -0.165405 0.673401 1445639754 0.220581 0.685852 -0.165405 0.673401 1445639754 0.220581 0.685852 -0.165405 0.673401 1445639754 0.220581 0.685852 -0.165405 0.673401 1445639754 0.220581 0.685852 -0.165405 0.673401 1445639755 0.220581 0.685852 -0.165405 0.673401 1445639755 0.236816 0.682556 -0.167236 0.670837 1445639755 0.236816 0.682556 -0.167236 0.670837 1445639755 0.236816 0.682556 -0.167236 0.670837 1445639755 0.236816 0.682556 -0.167236 0.670837 1445639755 0.236816 0.682556 -0.167236 0.670837 1445639755 0.236816 0.682556 -0.167236 0.670837 1445639755 0.250732 0.671509 -0.179749 0.673645 1445639755 0.250732 0.671509 -0.179749 0.673645 1445639755 0.250732 0.671509 -0.179749 0.673645 1445639755 0.250732 0.671509 -0.179749 0.673645 1445639755 0.250732 0.671509 -0.179749 0.673645 1445639755 0.250732 0.671509 -0.179749 0.673645 1445639755 0.263062 0.660645 -0.196167 0.675110 1445639755 0.263062 0.660645 -0.196167 0.675110 1445639755 0.263062 0.660645 -0.196167 0.675110 1445639755 0.263062 0.660645 -0.196167 0.675110 1445639755 0.263062 0.660645 -0.196167 0.675110 1445639755 0.263062 0.660645 -0.196167 0.675110 1445639755 0.263062 0.660645 -0.196167 0.675110 1445639755 0.279297 0.651978 -0.213562 0.671753 1445639755 0.279297 0.651978 -0.213562 0.671753 1445639755 0.279297 0.651978 -0.213562 0.671753 1445639755 0.279297 0.651978 -0.213562 0.671753 1445639755 0.279297 0.651978 -0.213562 0.671753 1445639755 0.279297 0.651978 -0.213562 0.671753 1445639755 0.279541 0.640381 -0.224792 0.679077 1445639755 0.279541 0.640381 -0.224792 0.679077 1445639755 0.279541 0.640381 -0.224792 0.679077 1445639755 0.279541 0.640381 -0.224792 0.679077 1445639755 0.279541 0.640381 -0.224792 0.679077 1445639755 0.279541 0.640381 -0.224792 0.679077 1445639755 0.265198 0.641541 -0.214172 0.687134 1445639755 0.265198 0.641541 -0.214172 0.687134 1445639755 0.265198 0.641541 -0.214172 0.687134 1445639755 0.265198 0.641541 -0.214172 0.687134 1445639755 0.265198 0.641541 -0.214172 0.687134 1445639755 0.265198 0.641541 -0.214172 0.687134 1445639755 0.265198 0.641541 -0.214172 0.687134 1445639755 0.268860 0.650146 -0.206604 0.679871 1445639755 0.268860 0.650146 -0.206604 0.679871 1445639755 0.268860 0.650146 -0.206604 0.679871 1445639755 0.268860 0.650146 -0.206604 0.679871 1445639755 0.268860 0.650146 -0.206604 0.679871 1445639755 0.268860 0.650146 -0.206604 0.679871 1445639755 0.276550 0.646851 -0.203491 0.680908 1445639755 0.276550 0.646851 -0.203491 0.680908 1445639755 0.276550 0.646851 -0.203491 0.680908 1445639755 0.276550 0.646851 -0.203491 0.680908 1445639755 0.276550 0.646851 -0.203491 0.680908 1445639755 0.276550 0.646851 -0.203491 0.680908 1445639755 0.276550 0.646851 -0.203491 0.680908 1445639755 0.265869 0.650024 -0.201965 0.682556 1445639755 0.265869 0.650024 -0.201965 0.682556 1445639755 0.265869 0.650024 -0.201965 0.682556 1445639755 0.265869 0.650024 -0.201965 0.682556 1445639755 0.265869 0.650024 -0.201965 0.682556 1445639755 0.265869 0.650024 -0.201965 0.682556 1445639755 0.240356 0.668030 -0.185669 0.679260 1445639755 0.240356 0.668030 -0.185669 0.679260 1445639755 0.240356 0.668030 -0.185669 0.679260 1445639755 0.240356 0.668030 -0.185669 0.679260 1445639755 0.240356 0.668030 -0.185669 0.679260 1445639755 0.240356 0.668030 -0.185669 0.679260 1445639755 0.220764 0.697327 -0.168945 0.660583 1445639755 0.220764 0.697327 -0.168945 0.660583 1445639755 0.220764 0.697327 -0.168945 0.660583 1445639755 0.220764 0.697327 -0.168945 0.660583 1445639755 0.220764 0.697327 -0.168945 0.660583 1445639755 0.220764 0.697327 -0.168945 0.660583 1445639755 0.220764 0.697327 -0.168945 0.660583 1445639755 0.208191 0.720093 -0.156982 0.642944 1445639755 0.208191 0.720093 -0.156982 0.642944 1445639755 0.208191 0.720093 -0.156982 0.642944 1445639755 0.208191 0.720093 -0.156982 0.642944 1445639755 0.208191 0.720093 -0.156982 0.642944 1445639755 0.208191 0.720093 -0.156982 0.642944 1445639755 0.211731 0.706848 -0.149414 0.658081 1445639755 0.211731 0.706848 -0.149414 0.658081 1445639755 0.211731 0.706848 -0.149414 0.658081 1445639755 0.211731 0.706848 -0.149414 0.658081 1445639755 0.211731 0.706848 -0.149414 0.658081 1445639755 0.211731 0.706848 -0.149414 0.658081 1445639755 0.211731 0.706848 -0.149414 0.658081 1445639755 0.226929 0.698792 -0.163757 0.658264 1445639755 0.226929 0.698792 -0.163757 0.658264 1445639755 0.226929 0.698792 -0.163757 0.658264 1445639755 0.226929 0.698792 -0.163757 0.658264 1445639755 0.226929 0.698792 -0.163757 0.658264 1445639755 0.240906 0.693481 -0.185730 0.653015 1445639755 0.240906 0.693481 -0.185730 0.653015 1445639755 0.240906 0.693481 -0.185730 0.653015 1445639755 0.240906 0.693481 -0.185730 0.653015 1445639755 0.240906 0.693481 -0.185730 0.653015 1445639755 0.240906 0.693481 -0.185730 0.653015 1445639755 0.246765 0.683167 -0.192993 0.659607 1445639755 0.246765 0.683167 -0.192993 0.659607 1445639755 0.246765 0.683167 -0.192993 0.659607 1445639755 0.246765 0.683167 -0.192993 0.659607 1445639755 0.246765 0.683167 -0.192993 0.659607 1445639755 0.246765 0.683167 -0.192993 0.659607 1445639755 0.258423 0.665527 -0.205994 0.669189 1445639755 0.258423 0.665527 -0.205994 0.669189 1445639755 0.258423 0.665527 -0.205994 0.669189 1445639755 0.258423 0.665527 -0.205994 0.669189 1445639755 0.258423 0.665527 -0.205994 0.669189 1445639755 0.258423 0.665527 -0.205994 0.669189 1445639755 0.251160 0.653809 -0.211670 0.681641 1445639755 0.251160 0.653809 -0.211670 0.681641 1445639755 0.251160 0.653809 -0.211670 0.681641 1445639755 0.251160 0.653809 -0.211670 0.681641 1445639755 0.251160 0.653809 -0.211670 0.681641 1445639755 0.251160 0.653809 -0.211670 0.681641 1445639755 0.254089 0.655579 -0.207458 0.680115 1445639756 0.254089 0.655579 -0.207458 0.680115 1445639756 0.254089 0.655579 -0.207458 0.680115 1445639756 0.254089 0.655579 -0.207458 0.680115 1445639756 0.254089 0.655579 -0.207458 0.680115 1445639756 0.254089 0.655579 -0.207458 0.680115 1445639756 0.254089 0.655579 -0.207458 0.680115 1445639756 0.266113 0.662415 -0.205200 0.669495 1445639756 0.266113 0.662415 -0.205200 0.669495 1445639756 0.266113 0.662415 -0.205200 0.669495 1445639756 0.266113 0.662415 -0.205200 0.669495 1445639756 0.266113 0.662415 -0.205200 0.669495 1445639756 0.266113 0.662415 -0.205200 0.669495 1445639756 0.270020 0.664001 -0.207581 0.665649 1445639756 0.270020 0.664001 -0.207581 0.665649 1445639756 0.270020 0.664001 -0.207581 0.665649 1445639756 0.270020 0.664001 -0.207581 0.665649 1445639756 0.270020 0.664001 -0.207581 0.665649 1445639756 0.270020 0.664001 -0.207581 0.665649 1445639756 0.258484 0.672852 -0.199463 0.663757 1445639756 0.258484 0.672852 -0.199463 0.663757 1445639756 0.258484 0.672852 -0.199463 0.663757 1445639756 0.258484 0.672852 -0.199463 0.663757 1445639756 0.258484 0.672852 -0.199463 0.663757 1445639756 0.258484 0.672852 -0.199463 0.663757 1445639756 0.258484 0.672852 -0.199463 0.663757 1445639756 0.234558 0.691345 -0.178528 0.659546 1445639756 0.234558 0.691345 -0.178528 0.659546 1445639756 0.234558 0.691345 -0.178528 0.659546 1445639756 0.234558 0.691345 -0.178528 0.659546 1445639756 0.234558 0.691345 -0.178528 0.659546 1445639756 0.234558 0.691345 -0.178528 0.659546 1445639756 0.228394 0.696594 -0.163879 0.660034 1445639756 0.228394 0.696594 -0.163879 0.660034 1445639756 0.228394 0.696594 -0.163879 0.660034 1445639756 0.228394 0.696594 -0.163879 0.660034 1445639756 0.228394 0.696594 -0.163879 0.660034 1445639756 0.228394 0.696594 -0.163879 0.660034 1445639756 0.228394 0.696594 -0.163879 0.660034 1445639756 0.237488 0.690796 -0.162842 0.663147 1445639756 0.237488 0.690796 -0.162842 0.663147 1445639756 0.237488 0.690796 -0.162842 0.663147 1445639756 0.237488 0.690796 -0.162842 0.663147 1445639756 0.237488 0.690796 -0.162842 0.663147 1445639756 0.237488 0.690796 -0.162842 0.663147 1445639756 0.237488 0.690796 -0.162842 0.663147 1445639756 0.243103 0.688538 -0.165344 0.662903 1445639756 0.243103 0.688538 -0.165344 0.662903 1445639756 0.243103 0.688538 -0.165344 0.662903 1445639756 0.243103 0.688538 -0.165344 0.662903 1445639756 0.243103 0.688538 -0.165344 0.662903 1445639756 0.243103 0.688538 -0.165344 0.662903 1445639756 0.246094 0.682007 -0.171204 0.666992 1445639756 0.246094 0.682007 -0.171204 0.666992 1445639756 0.246094 0.682007 -0.171204 0.666992 1445639756 0.246094 0.682007 -0.171204 0.666992 1445639756 0.246094 0.682007 -0.171204 0.666992 1445639756 0.246094 0.682007 -0.171204 0.666992 1445639756 0.249634 0.672791 -0.177185 0.673462 1445639756 0.249634 0.672791 -0.177185 0.673462 1445639756 0.249634 0.672791 -0.177185 0.673462 1445639756 0.249634 0.672791 -0.177185 0.673462 1445639756 0.249634 0.672791 -0.177185 0.673462 1445639756 0.249634 0.672791 -0.177185 0.673462 1445639756 0.261841 0.665771 -0.190247 0.672241 1445639756 0.261841 0.665771 -0.190247 0.672241 1445639756 0.261841 0.665771 -0.190247 0.672241 1445639756 0.261841 0.665771 -0.190247 0.672241 1445639756 0.261841 0.665771 -0.190247 0.672241 1445639756 0.261841 0.665771 -0.190247 0.672241 1445639756 0.261841 0.665771 -0.190247 0.672241 1445639756 0.266602 0.652588 -0.203857 0.679260 1445639756 0.266602 0.652588 -0.203857 0.679260 1445639756 0.266602 0.652588 -0.203857 0.679260 1445639756 0.266602 0.652588 -0.203857 0.679260 1445639756 0.266602 0.652588 -0.203857 0.679260 1445639756 0.266602 0.652588 -0.203857 0.679260 1445639756 
0.288330 0.636414 -0.229736 0.677490 1445639758 0.288330 0.636414 -0.229736 0.677490 1445639758 0.288330 0.636414 -0.229736 0.677490 1445639758 0.288330 0.636414 -0.229736 0.677490 1445639758 0.288330 0.636414 -0.229736 0.677490 1445639758 0.288330 0.636414 -0.229736 0.677490 1445639758 0.277222 0.640137 -0.221008 0.681519 1445639758 0.277222 0.640137 -0.221008 0.681519 1445639758 0.277222 0.640137 -0.221008 0.681519 1445639758 0.277222 0.640137 -0.221008 0.681519 1445639758 0.277222 0.640137 -0.221008 0.681519 1445639758 0.277222 0.640137 -0.221008 0.681519 1445639758 0.277222 0.640137 -0.221008 0.681519 1445639758 0.263062 0.640259 -0.211731 0.689941 1445639758 0.263062 0.640259 -0.211731 0.689941 1445639758 0.263062 0.640259 -0.211731 0.689941 1445639758 0.263062 0.640259 -0.211731 0.689941 1445639758 0.263062 0.640259 -0.211731 0.689941 1445639758 0.263062 0.640259 -0.211731 0.689941 1445639758 0.259399 0.643555 -0.208496 0.689209 1445639758 0.259399 0.643555 -0.208496 0.689209 1445639758 0.259399 0.643555 -0.208496 0.689209 1445639758 0.259399 0.643555 -0.208496 0.689209 1445639759 0.259399 0.643555 -0.208496 0.689209 1445639759 0.259399 0.643555 -0.208496 0.689209 1445639759 0.260681 0.642395 -0.208862 0.689697 1445639759 0.260681 0.642395 -0.208862 0.689697 1445639759 0.260681 0.642395 -0.208862 0.689697 1445639759 0.260681 0.642395 -0.208862 0.689697 1445639759 0.260681 0.642395 -0.208862 0.689697 1445639759 0.260681 0.642395 -0.208862 0.689697 1445639759 0.260681 0.642395 -0.208862 0.689697 1445639759 0.266235 0.640137 -0.216431 0.687317 1445639759 0.266235 0.640137 -0.216431 0.687317 1445639759 0.266235 0.640137 -0.216431 0.687317 1445639759 0.266235 0.640137 -0.216431 0.687317 1445639759 0.266235 0.640137 -0.216431 0.687317 1445639759 0.266235 0.640137 -0.216431 0.687317 1445639759 0.269531 0.637024 -0.221191 0.687378 1445639759 0.269531 0.637024 -0.221191 0.687378 1445639759 0.269531 0.637024 -0.221191 0.687378 1445639759 0.269531 0.637024 -0.221191 0.687378 1445639759 0.269531 0.637024 -0.221191 0.687378 1445639759 0.269531 0.637024 -0.221191 0.687378 1445639759 0.260925 0.632019 -0.210266 0.698730 1445639759 0.260925 0.632019 -0.210266 0.698730 1445639759 0.260925 0.632019 -0.210266 0.698730 1445639759 0.260925 0.632019 -0.210266 0.698730 1445639759 0.260925 0.632019 -0.210266 0.698730 1445639759 0.260925 0.632019 -0.210266 0.698730 1445639759 0.247925 0.633301 -0.194763 0.706665 1445639759 0.247925 0.633301 -0.194763 0.706665 1445639759 0.247925 0.633301 -0.194763 0.706665 1445639759 0.247925 0.633301 -0.194763 0.706665 1445639759 0.247925 0.633301 -0.194763 0.706665 1445639759 0.247925 0.633301 -0.194763 0.706665 1445639759 0.247925 0.633301 -0.194763 0.706665 1445639759 0.252075 0.634399 -0.184570 0.706970 1445639759 0.252075 0.634399 -0.184570 0.706970 1445639759 0.252075 0.634399 -0.184570 0.706970 1445639759 0.252075 0.634399 -0.184570 0.706970 1445639759 0.252075 0.634399 -0.184570 0.706970 1445639759 0.280457 0.632935 -0.195007 0.694763 1445639759 0.280457 0.632935 -0.195007 0.694763 1445639759 0.280457 0.632935 -0.195007 0.694763 1445639759 0.280457 0.632935 -0.195007 0.694763 1445639759 0.280457 0.632935 -0.195007 0.694763 1445639759 0.280457 0.632935 -0.195007 0.694763 1445639759 0.306946 0.638184 -0.233276 0.666321 1445639759 0.306946 0.638184 -0.233276 0.666321 1445639759 0.306946 0.638184 -0.233276 0.666321 1445639759 0.306946 0.638184 -0.233276 0.666321 1445639759 0.306946 0.638184 -0.233276 0.666321 1445639759 0.306946 0.638184 -0.233276 0.666321 1445639759 0.308533 0.635010 -0.255310 0.660522 1445639759 0.308533 0.635010 -0.255310 0.660522 1445639759 0.308533 0.635010 -0.255310 0.660522 1445639759 0.308533 0.635010 -0.255310 0.660522 1445639759 0.308533 0.635010 -0.255310 0.660522 1445639759 0.308533 0.635010 -0.255310 0.660522 1445639759 0.321228 0.623596 -0.257263 0.664551 1445639759 0.321228 0.623596 -0.257263 0.664551 1445639759 0.321228 0.623596 -0.257263 0.664551 1445639759 0.321228 0.623596 -0.257263 0.664551 1445639759 0.321228 0.623596 -0.257263 0.664551 1445639759 0.321228 0.623596 -0.257263 0.664551 1445639759 0.347717 0.616699 -0.278992 0.648743 1445639759 0.347717 0.616699 -0.278992 0.648743 1445639759 0.347717 0.616699 -0.278992 0.648743 1445639759 0.347717 0.616699 -0.278992 0.648743 1445639759 0.347717 0.616699 -0.278992 0.648743 1445639759 0.347717 0.616699 -0.278992 0.648743 1445639759 0.347717 0.616699 -0.278992 0.648743 1445639759 0.359436 0.616577 -0.303162 0.631348 1445639759 0.359436 0.616577 -0.303162 0.631348 1445639759 0.359436 0.616577 -0.303162 0.631348 1445639759 0.359436 0.616577 -0.303162 0.631348 1445639759 0.359436 0.616577 -0.303162 0.631348 1445639759 0.359436 0.616577 -0.303162 0.631348 1445639759 0.360474 0.613464 -0.311646 0.629700 1445639759 0.360474 0.613464 -0.311646 0.629700 1445639759 0.360474 0.613464 -0.311646 0.629700 1445639759 0.360474 0.613464 -0.311646 0.629700 1445639759 0.360474 0.613464 -0.311646 0.629700 1445639759 0.360474 0.613464 -0.311646 0.629700 1445639759 0.357117 0.607239 -0.303528 0.641479 1445639759 0.357117 0.607239 -0.303528 0.641479 1445639759 0.357117 0.607239 -0.303528 0.641479 1445639759 0.357117 0.607239 -0.303528 0.641479 1445639759 0.357117 0.607239 -0.303528 0.641479 1445639759 0.357117 0.607239 -0.303528 0.641479 1445639759 0.350403 0.606628 -0.292664 0.650696 1445639759 0.350403 0.606628 -0.292664 0.650696 1445639759 0.350403 0.606628 -0.292664 0.650696 1445639759 0.350403 0.606628 -0.292664 0.650696 1445639759 0.350403 0.606628 -0.292664 0.650696 1445639759 0.350403 0.606628 -0.292664 0.650696 1445639759 0.350403 0.606628 -0.292664 0.650696 1445639759 0.329590 0.612793 -0.270325 0.665405 1445639759 0.329590 0.612793 -0.270325 0.665405 1445639759 0.329590 0.612793 -0.270325 0.665405 1445639759 0.329590 0.612793 -0.270325 0.665405 1445639759 0.329590 0.612793 -0.270325 0.665405 1445639759 0.329590 0.612793 -0.270325 0.665405 1445639759 0.325562 0.610718 -0.246582 0.678345 1445639759 0.325562 0.610718 -0.246582 0.678345 1445639759 0.325562 0.610718 -0.246582 0.678345 1445639759 0.325562 0.610718 -0.246582 0.678345 1445639759 0.325562 0.610718 -0.246582 0.678345 1445639759 0.325562 0.610718 -0.246582 0.678345 1445639759 0.325562 0.610718 -0.246582 0.678345 1445639759 0.342285 0.606628 -0.254761 0.670715 1445639759 0.342285 0.606628 -0.254761 0.670715 1445639759 0.342285 0.606628 -0.254761 0.670715 1445639759 0.342285 0.606628 -0.254761 0.670715 1445639759 0.342285 0.606628 -0.254761 0.670715 1445639760 0.342285 0.606628 -0.254761 0.670715 1445639760 0.343323 0.620117 -0.291199 0.642395 1445639760 0.343323 0.620117 -0.291199 0.642395 1445639760 0.343323 0.620117 -0.291199 0.642395 1445639760 0.343323 0.620117 -0.291199 0.642395 1445639760 0.343323 0.620117 -0.291199 0.642395 1445639760 0.343323 0.620117 -0.291199 0.642395 1445639760 0.336060 0.613403 -0.288391 0.653870 1445639760 0.336060 0.613403 -0.288391 0.653870 1445639760 0.336060 0.613403 -0.288391 0.653870 1445639760 0.336060 0.613403 -0.288391 0.653870 1445639760 0.336060 0.613403 -0.288391 0.653870 1445639760 0.336060 0.613403 -0.288391 0.653870 1445639760 0.336060 0.613403 -0.288391 0.653870 1445639760 0.344543 0.612122 -0.282715 0.653137 1445639760 0.344543 0.612122 -0.282715 0.653137 1445639760 0.344543 0.612122 -0.282715 0.653137 1445639760 0.344543 0.612122 -0.282715 0.653137 1445639760 0.344543 0.612122 -0.282715 0.653137 1445639760 0.344543 0.612122 -0.282715 0.653137 1445639760 0.353760 0.614319 -0.299194 0.638672 1445639760 0.353760 0.614319 -0.299194 0.638672 1445639760 0.353760 0.614319 -0.299194 0.638672 1445639760 0.353760 0.614319 -0.299194 0.638672 1445639760 0.353760 0.614319 -0.299194 0.638672 1445639760 0.353760 0.614319 -0.299194 0.638672 1445639760 0.358704 0.616028 -0.315063 0.626465 1445639760 0.358704 0.616028 -0.315063 0.626465 1445639760 0.358704 0.616028 -0.315063 0.626465 1445639760 0.358704 0.616028 -0.315063 0.626465 1445639760 0.358704 0.616028 -0.315063 0.626465 1445639760 0.358704 0.616028 -0.315063 0.626465 1445639760 0.358704 0.616028 -0.315063 0.626465 1445639760 0.361328 0.611267 -0.317200 0.628540 1445639760 0.361328 0.611267 -0.317200 0.628540 1445639760 0.361328 0.611267 -0.317200 0.628540 1445639760 0.361328 0.611267 -0.317200 0.628540 1445639760 0.361328 0.611267 -0.317200 0.628540 1445639760 0.361328 0.611267 -0.317200 0.628540 1445639760 0.360229 0.608826 -0.313477 0.633423 1445639760 0.360229 0.608826 -0.313477 0.633423 1445639760 0.360229 0.608826 -0.313477 0.633423 1445639760 0.360229 0.608826 -0.313477 0.633423 1445639760 0.360229 0.608826 -0.313477 0.633423 1445639760 0.360229 0.608826 -0.313477 0.633423 1445639760 0.360962 0.605957 -0.307495 0.638672 1445639760 0.360962 0.605957 -0.307495 0.638672 1445639760 0.360962 0.605957 -0.307495 0.638672 1445639760 0.360962 0.605957 -0.307495 0.638672 1445639760 0.360962 0.605957 -0.307495 0.638672 1445639760 0.360962 0.605957 -0.307495 0.638672 1445639760 0.348267 0.607361 -0.290833 0.652039 1445639760 0.348267 0.607361 -0.290833 0.652039 1445639760 0.348267 0.607361 -0.290833 0.652039 1445639760 0.348267 0.607361 -0.290833 0.652039 1445639760 0.348267 0.607361 -0.290833 0.652039 1445639760 0.348267 0.607361 -0.290833 0.652039 1445639760 0.348267 0.607361 -0.290833 0.652039 1445639760 0.339478 0.610352 -0.271057 0.662292 1445639760 0.339478 0.610352 -0.271057 0.662292 1445639760 0.339478 0.610352 -0.271057 0.662292 1445639760 0.339478 0.610352 -0.271057 0.662292 1445639760 0.339478 0.610352 -0.271057 0.662292 1445639760 0.356201 0.605408 -0.269653 0.658630 1445639760 0.356201 0.605408 -0.269653 0.658630 1445639760 0.356201 0.605408 -0.269653 0.658630 1445639760 0.356201 0.605408 -0.269653 0.658630 1445639760 0.356201 0.605408 -0.269653 0.658630 1445639760 0.356201 0.605408 -0.269653 0.658630 1445639760 0.356201 0.605408 -0.269653 0.658630 1445639760 0.368774 0.610413 -0.299194 0.633850 1445639760 0.368774 0.610413 -0.299194 0.633850 1445639760 0.368774 0.610413 -0.299194 0.633850 1445639760 0.368774 0.610413 -0.299194 0.633850 1445639760 0.368774 0.610413 -0.299194 0.633850 1445639760 0.368774 0.610413 -0.299194 0.633850 1445639760 0.364685 0.613831 -0.318787 0.623291 1445639760 0.364685 0.613831 -0.318787 0.623291 1445639760 0.364685 0.613831 -0.318787 0.623291 1445639760 0.364685 0.613831 -0.318787 0.623291 1445639760 0.364685 0.613831 -0.318787 0.623291 1445639760 0.364685 0.613831 -0.318787 0.623291 1445639760 0.364685 0.613831 -0.318787 0.623291 1445639760 0.374573 0.606384 -0.317505 0.625366 1445639760 0.374573 0.606384 -0.317505 0.625366 1445639760 0.374573 0.606384 -0.317505 0.625366 1445639760 0.374573 0.606384 -0.317505 0.625366 1445639760 0.374573 0.606384 -0.317505 0.625366 1445639760 0.374573 0.606384 -0.317505 0.625366 1445639760 0.392334 0.600464 -0.334473 0.611206 1445639760 0.392334 0.600464 -0.334473 0.611206 1445639760 0.392334 0.600464 -0.334473 0.611206 1445639760 0.392334 0.600464 -0.334473 0.611206 1445639760 0.392334 0.600464 -0.334473 0.611206 1445639760 0.392334 0.600464 -0.334473 0.611206 1445639760 0.394653 0.605530 -0.353516 0.593689 1445639760 0.394653 0.605530 -0.353516 0.593689 1445639760 0.394653 0.605530 -0.353516 0.593689 1445639760 0.394653 0.605530 -0.353516 0.593689 1445639760 0.394653 0.605530 -0.353516 0.593689 1445639760 0.394653 0.605530 -0.353516 0.593689 1445639760 0.385071 0.605469 -0.350159 0.602051 1445639760 0.385071 0.605469 -0.350159 0.602051 1445639760 0.385071 0.605469 -0.350159 0.602051 1445639760 0.385071 0.605469 -0.350159 0.602051 1445639760 0.385071 0.605469 -0.350159 0.602051 1445639760 0.385071 0.605469 -0.350159 0.602051 1445639760 0.385071 0.605469 -0.350159 0.602051 1445639760 0.377441 0.600403 -0.329712 0.623108 1445639760 0.377441 0.600403 -0.329712 0.623108 1445639760 0.377441 0.600403 -0.329712 0.623108 1445639760 0.377441 0.600403 -0.329712 0.623108 1445639760 0.377441 0.600403 -0.329712 0.623108 1445639760 0.377441 0.600403 -0.329712 0.623108 1445639761 0.368958 0.601196 -0.310669 0.637024 1445639761 0.368958 0.601196 -0.310669 0.637024 1445639761 0.368958 0.601196 -0.310669 0.637024 1445639761 0.368958 0.601196 -0.310669 0.637024 1445639761 0.368958 0.601196 -0.310669 0.637024 1445639761 0.368958 0.601196 -0.310669 0.637024 1445639761 0.354065 0.609802 -0.296082 0.644226 1445639761 0.354065 0.609802 -0.296082 0.644226 1445639761 0.354065 0.609802 -0.296082 0.644226 1445639761 0.354065 0.609802 -0.296082 0.644226 1445639761 0.354065 0.609802 -0.296082 0.644226 1445639761 0.354065 0.609802 -0.296082 0.644226 1445639761 0.354065 0.609802 -0.296082 0.644226 1445639761 0.359009 0.608582 -0.292114 0.644470 1445639761 0.359009 0.608582 -0.292114 0.644470 1445639761 0.359009 0.608582 -0.292114 0.644470 1445639761 0.359009 0.608582 -0.292114 0.644470 1445639761 0.359009 0.608582 -0.292114 0.644470 1445639761 0.359009 0.608582 -0.292114 0.644470 1445639761 0.371521 0.604858 -0.307251 0.633728 1445639761 0.371521 0.604858 -0.307251 0.633728 1445639761 0.371521 0.604858 -0.307251 0.633728 1445639761 0.371521 0.604858 -0.307251 0.633728 1445639761 0.371521 0.604858 -0.307251 0.633728 1445639761 0.371521 0.604858 -0.307251 0.633728 1445639761 0.371521 0.604858 -0.307251 0.633728 1445639761 0.376343 0.605713 -0.329346 0.618774 1445639761 0.376343 0.605713 -0.329346 0.618774 1445639761 0.376343 0.605713 -0.329346 0.618774 1445639761 0.376343 0.605713 -0.329346 0.618774 1445639761 0.376343 0.605713 -0.329346 0.618774 1445639761 0.376343 0.605713 -0.329346 0.618774 1445639761 0.383789 0.603088 -0.337769 0.612244 1445639761 0.383789 0.603088 -0.337769 0.612244 1445639761 0.383789 0.603088 -0.337769 0.612244 1445639761 0.383789 0.603088 -0.337769 0.612244 1445639761 0.383789 0.603088 -0.337769 0.612244 1445639761 0.383789 0.603088 -0.337769 0.612244 1445639761 0.397217 0.597107 -0.347900 0.603821 1445639761 0.397217 0.597107 -0.347900 0.603821 1445639761 0.397217 0.597107 -0.347900 0.603821 1445639761 0.397217 0.597107 -0.347900 0.603821 1445639761 0.397217 0.597107 -0.347900 0.603821 1445639761 0.397217 0.597107 -0.347900 0.603821 1445639761 0.397217 0.597107 -0.347900 0.603821 1445639761 0.398682 0.597656 -0.360840 0.594604 1445639761 0.398682 0.597656 -0.360840 0.594604 1445639761 0.398682 0.597656 -0.360840 0.594604 1445639761 0.398682 0.597656 -0.360840 0.594604 1445639761 0.398682 0.597656 -0.360840 0.594604 1445639761 0.398682 0.597656 -0.360840 0.594604 1445639761 0.387939 0.600952 -0.354980 0.601868 1445639761 0.387939 0.600952 -0.354980 0.601868 1445639761 0.387939 0.600952 -0.354980 0.601868 1445639761 0.387939 0.600952 -0.354980 0.601868 1445639761 0.387939 0.600952 -0.354980 0.601868 1445639761 0.387939 0.600952 -0.354980 0.601868 1445639761 0.387939 0.600952 -0.354980 0.601868 1445639761 0.381104 0.598999 -0.335327 0.619263 1445639761 0.381104 0.598999 -0.335327 0.619263 1445639761 0.381104 0.598999 -0.335327 0.619263 1445639761 0.381104 0.598999 -0.335327 0.619263 1445639761 0.381104 0.598999 -0.335327 0.619263 1445639761 0.381104 0.598999 -0.335327 0.619263 1445639761 0.370239 0.601257 -0.315735 0.633789 1445639761 0.370239 0.601257 -0.315735 0.633789 1445639761 0.370239 0.601257 -0.315735 0.633789 1445639761 0.370239 0.601257 -0.315735 0.633789 1445639761 0.370239 0.601257 -0.315735 0.633789 1445639761 0.370239 0.601257 -0.315735 0.633789 1445639761 0.370239 0.601257 -0.315735 0.633789 1445639761 0.355652 0.605957 -0.297913 0.646118 1445639761 0.355652 0.605957 -0.297913 0.646118 1445639761 0.355652 0.605957 -0.297913 0.646118 1445639761 0.355652 0.605957 -0.297913 0.646118 1445639761 0.355652 0.605957 -0.297913 0.646118 1445639761 0.355652 0.605957 -0.297913 0.646118 1445639761 0.356628 0.605713 -0.287720 0.650452 1445639761 0.356628 0.605713 -0.287720 0.650452 1445639761 0.356628 0.605713 -0.287720 0.650452 1445639761 0.356628 0.605713 -0.287720 0.650452 1445639761 0.356628 0.605713 -0.287720 0.650452 1445639761 0.356628 0.605713 -0.287720 0.650452 1445639761 0.356628 0.605713 -0.287720 0.650452 1445639761 0.360046 0.606628 -0.295898 0.643982 1445639761 0.360046 0.606628 -0.295898 0.643982 1445639761 0.360046 0.606628 -0.295898 0.643982 1445639761 0.360046 0.606628 -0.295898 0.643982 1445639761 0.360046 0.606628 -0.295898 0.643982 1445639761 0.360046 0.606628 -0.295898 0.643982 1445639761 0.356262 0.610291 -0.309692 0.636108 1445639761 0.356262 0.610291 -0.309692 0.636108 1445639761 0.356262 0.610291 -0.309692 0.636108 1445639761 0.356262 0.610291 -0.309692 0.636108 1445639761 0.356262 0.610291 -0.309692 0.636108 1445639761 0.356262 0.610291 -0.309692 0.636108 1445639761 0.356262 0.610291 -0.309692 0.636108 1445639761 0.361511 0.608582 -0.312500 0.633423 1445639761 0.361511 0.608582 -0.312500 0.633423 1445639761 0.361511 0.608582 -0.312500 0.633423 1445639761 0.361511 0.608582 -0.312500 0.633423 1445639761 0.361511 0.608582 -0.312500 0.633423 1445639761 0.361511 0.608582 -0.312500 0.633423 1445639761 0.373840 0.605286 -0.317444 0.626892 1445639761 0.373840 0.605286 -0.317444 0.626892 1445639761 0.373840 0.605286 -0.317444 0.626892 1445639761 0.373840 0.605286 -0.317444 0.626892 1445639761 0.373840 0.605286 -0.317444 0.626892 1445639761 0.373840 0.605286 -0.317444 0.626892 1445639761 0.379639 0.606750 -0.330994 0.614868 1445639761 0.379639 0.606750 -0.330994 0.614868 1445639761 0.379639 0.606750 -0.330994 0.614868 1445639761 0.379639 0.606750 -0.330994 0.614868 1445639761 0.379639 0.606750 -0.330994 0.614868 1445639761 0.379639 0.606750 -0.330994 0.614868 1445639761 0.379639 0.606750 -0.330994 0.614868 1445639761 0.382874 0.608276 -0.343140 0.604614 1445639762 0.382874 0.608276 -0.343140 0.604614 1445639762 0.382874 0.608276 -0.343140 0.604614 1445639762 0.382874 0.608276 -0.343140 0.604614 1445639762 0.382874 0.608276 -0.343140 0.604614 1445639762 0.382874 0.608276 -0.343140 0.604614 1445639762 0.380371 0.605347 -0.341431 0.610107 1445639762 0.380371 0.605347 -0.341431 0.610107 1445639762 0.380371 0.605347 -0.341431 0.610107 1445639762 0.380371 0.605347 -0.341431 0.610107 1445639762 0.380371 0.605347 -0.341431 0.610107 1445639762 0.380371 0.605347 -0.341431 0.610107 1445639762 0.378479 0.601013 -0.331055 0.621155 1445639762 0.378479 0.601013 -0.331055 0.621155 1445639762 0.378479 0.601013 -0.331055 0.621155 1445639762 0.378479 0.601013 -0.331055 0.621155 1445639762 0.378479 0.601013 -0.331055 0.621155 1445639762 0.378479 0.601013 -0.331055 0.621155 1445639762 0.378479 0.601013 -0.331055 0.621155 1445639762 0.374878 0.599854 -0.318665 0.630859 1445639762 0.374878 0.599854 -0.318665 0.630859 1445639762 0.374878 0.599854 -0.318665 0.630859 1445639762 0.374878 0.599854 -0.318665 0.630859 1445639762 0.374878 0.599854 -0.318665 0.630859 1445639762 0.363281 0.601379 -0.303833 0.643433 1445639762 0.363281 0.601379 -0.303833 0.643433 1445639762 0.363281 0.601379 -0.303833 0.643433 1445639762 0.363281 0.601379 -0.303833 0.643433 1445639762 0.363281 0.601379 -0.303833 0.643433 1445639762 0.363281 0.601379 -0.303833 0.643433 1445639762 0.363281 0.601379 -0.303833 0.643433 1445639762 0.352844 0.601990 -0.284912 0.657104 1445639762 0.352844 0.601990 -0.284912 0.657104 1445639762 0.352844 0.601990 -0.284912 0.657104 1445639762 0.352844 0.601990 -0.284912 0.657104 1445639762 0.352844 0.601990 -0.284912 0.657104 1445639762 0.352844 0.601990 -0.284912 0.657104 1445639762 0.362366 0.598206 -0.280579 0.657288 1445639762 0.362366 0.598206 -0.280579 0.657288 1445639762 0.362366 0.598206 -0.280579 0.657288 1445639762 0.362366 0.598206 -0.280579 0.657288 1445639762 0.362366 0.598206 -0.280579 0.657288 1445639762 0.362366 0.598206 -0.280579 0.657288 1445639762 0.368469 0.601074 -0.296814 0.644043 1445639762 0.368469 0.601074 -0.296814 0.644043 1445639762 0.368469 0.601074 -0.296814 0.644043 1445639762 0.368469 0.601074 -0.296814 0.644043 1445639762 0.368469 0.601074 -0.296814 0.644043 1445639762 0.368469 0.601074 -0.296814 0.644043 1445639762 0.365417 0.602844 -0.308411 0.638611 1445639762 0.365417 0.602844 -0.308411 0.638611 1445639762 0.365417 0.602844 -0.308411 0.638611 1445639762 0.365417 0.602844 -0.308411 0.638611 1445639762 0.365417 0.602844 -0.308411 0.638611 1445639762 0.365417 0.602844 -0.308411 0.638611 1445639762 0.372498 0.599060 -0.306274 0.639099 1445639762 0.372498 0.599060 -0.306274 0.639099 1445639762 0.372498 0.599060 -0.306274 0.639099 1445639762 0.372498 0.599060 -0.306274 0.639099 1445639762 0.372498 0.599060 -0.306274 0.639099 1445639762 0.372498 0.599060 -0.306274 0.639099 1445639762 0.383484 0.596680 -0.311157 0.632446 1445639762 0.383484 0.596680 -0.311157 0.632446 1445639762 0.383484 0.596680 -0.311157 0.632446 1445639762 0.383484 0.596680 -0.311157 0.632446 1445639762 0.383484 0.596680 -0.311157 0.632446 1445639762 0.383484 0.596680 -0.311157 0.632446 1445639762 0.385193 0.599609 -0.323792 0.622253 1445639762 0.385193 0.599609 -0.323792 0.622253 1445639762 0.385193 0.599609 -0.323792 0.622253 1445639762 0.385193 0.599609 -0.323792 0.622253 1445639762 0.385193 0.599609 -0.323792 0.622253 1445639762 0.385193 0.599609 -0.323792 0.622253 1445639762 0.386597 0.597900 -0.328430 0.620544 1445639762 0.386597 0.597900 -0.328430 0.620544 1445639762 0.386597 0.597900 -0.328430 0.620544 1445639762 0.386597 0.597900 -0.328430 0.620544 1445639762 0.386597 0.597900 -0.328430 0.620544 1445639762 0.386597 0.597900 -0.328430 0.620544 1445639762 0.386597 0.597900 -0.328430 0.620544 1445639762 0.384827 0.597351 -0.325500 0.623718 1445639762 0.384827 0.597351 -0.325500 0.623718 1445639762 0.384827 0.597351 -0.325500 0.623718 1445639762 0.384827 0.597351 -0.325500 0.623718 1445639762 0.384827 0.597351 -0.325500 0.623718 1445639762 0.384827 0.597351 -0.325500 0.623718 1445639762 0.384705 0.595947 -0.321411 0.627258 1445639762 0.384705 0.595947 -0.321411 0.627258 1445639762 0.384705 0.595947 -0.321411 0.627258 1445639762 0.384705 0.595947 -0.321411 0.627258 1445639762 0.384705 0.595947 -0.321411 0.627258 1445639762 0.384705 0.595947 -0.321411 0.627258 1445639762 0.384705 0.595947 -0.321411 0.627258 1445639762 0.380798 0.594055 -0.314514 0.634888 1445639762 0.380798 0.594055 -0.314514 0.634888 1445639762 0.380798 0.594055 -0.314514 0.634888 1445639762 0.380798 0.594055 -0.314514 0.634888 1445639762 0.380798 0.594055 -0.314514 0.634888 1445639762 0.380798 0.594055 -0.314514 0.634888 1445639762 0.368408 0.595337 -0.297852 0.648865 1445639762 0.368408 0.595337 -0.297852 0.648865 1445639762 0.368408 0.595337 -0.297852 0.648865 1445639762 0.368408 0.595337 -0.297852 0.648865 1445639762 0.368408 0.595337 -0.297852 0.648865 1445639762 0.368408 0.595337 -0.297852 0.648865 1445639762 0.359741 0.599670 -0.280273 0.657532 1445639762 0.359741 0.599670 -0.280273 0.657532 1445639762 0.359741 0.599670 -0.280273 0.657532 1445639762 0.359741 0.599670 -0.280273 0.657532 1445639762 0.359741 0.599670 -0.280273 0.657532 1445639762 0.359741 0.599670 -0.280273 0.657532 1445639762 0.361633 0.600891 -0.276306 0.657104 1445639762 0.361633 0.600891 -0.276306 0.657104 1445639763 0.361633 0.600891 -0.276306 0.657104 1445639763 0.361633 0.600891 -0.276306 0.657104 1445639763 0.361633 0.600891 -0.276306 0.657104 1445639763 0.361633 0.600891 -0.276306 0.657104 1445639763 0.361633 0.600891 -0.276306 0.657104 1445639763 0.360840 0.605408 -0.286987 0.648743 1445639763 0.360840 0.605408 -0.286987 0.648743 1445639763 0.360840 0.605408 -0.286987 0.648743 1445639763 0.360840 0.605408 -0.286987 0.648743 1445639763 0.360840 0.605408 -0.286987 0.648743 1445639763 0.360840 0.605408 -0.286987 0.648743 1445639763 0.356934 0.608826 -0.295593 0.643799 1445639763 0.356934 0.608826 -0.295593 0.643799 1445639763 0.356934 0.608826 -0.295593 0.643799 1445639763 0.356934 0.608826 -0.295593 0.643799 1445639763 0.356934 0.608826 -0.295593 0.643799 1445639763 0.356934 0.608826 -0.295593 0.643799 1445639763 0.366699 0.606934 -0.299866 0.638123 1445639763 0.366699 0.606934 -0.299866 0.638123 1445639763 0.366699 0.606934 -0.299866 0.638123 1445639763 0.366699 0.606934 -0.299866 0.638123 1445639763 0.366699 0.606934 -0.299866 0.638123 1445639763 0.366699 0.606934 -0.299866 0.638123 1445639763 0.375183 0.605042 -0.309631 0.630249 1445639763 0.375183 0.605042 -0.309631 0.630249 1445639763 0.375183 0.605042 -0.309631 0.630249 1445639763 0.375183 0.605042 -0.309631 0.630249 1445639763 0.375183 0.605042 -0.309631 0.630249 1445639763 0.375183 0.605042 -0.309631 0.630249 1445639763 0.375183 0.605042 -0.309631 0.630249 1445639763 0.376343 0.609009 -0.324768 0.618042 1445639763 0.376343 0.609009 -0.324768 0.618042 1445639763 0.376343 0.609009 -0.324768 0.618042 1445639763 0.376343 0.609009 -0.324768 0.618042 1445639763 0.376343 0.609009 -0.324768 0.618042 1445639763 0.376343 0.609009 -0.324768 0.618042 1445639763 0.373901 0.613647 -0.332458 0.610718 1445639763 0.373901 0.613647 -0.332458 0.610718 1445639763 0.373901 0.613647 -0.332458 0.610718 1445639763 0.373901 0.613647 -0.332458 0.610718 1445639763 0.373901 0.613647 -0.332458 0.610718 1445639763 0.373901 0.613647 -0.332458 0.610718 1445639763 0.373901 0.613647 -0.332458 0.610718 1445639763 0.370239 0.612183 -0.328674 0.616516 1445639763 0.370239 0.612183 -0.328674 0.616516 1445639763 0.370239 0.612183 -0.328674 0.616516 1445639763 0.370239 0.612183 -0.328674 0.616516 1445639763 0.370239 0.612183 -0.328674 0.616516 1445639763 0.370239 0.612183 -0.328674 0.616516 1445639763 0.367432 0.609375 -0.321289 0.624756 1445639763 0.367432 0.609375 -0.321289 0.624756 1445639763 0.367432 0.609375 -0.321289 0.624756 1445639763 0.367432 0.609375 -0.321289 0.624756 1445639763 0.367432 0.609375 -0.321289 0.624756 1445639763 0.367432 0.609375 -0.321289 0.624756 1445639763 0.362183 0.608154 -0.310181 0.634583 1445639763 0.362183 0.608154 -0.310181 0.634583 1445639763 0.362183 0.608154 -0.310181 0.634583 1445639763 0.362183 0.608154 -0.310181 0.634583 1445639763 0.362183 0.608154 -0.310181 0.634583 1445639763 0.362183 0.608154 -0.310181 0.634583 1445639763 0.346008 0.610962 -0.289673 0.650391 1445639763 0.346008 0.610962 -0.289673 0.650391 1445639763 0.346008 0.610962 -0.289673 0.650391 1445639763 0.346008 0.610962 -0.289673 0.650391 1445639763 0.346008 0.610962 -0.289673 0.650391 1445639763 0.346008 0.610962 -0.289673 0.650391 1445639763 0.337158 0.612732 -0.270264 0.661682 1445639763 0.337158 0.612732 -0.270264 0.661682 1445639763 0.337158 0.612732 -0.270264 0.661682 1445639763 0.337158 0.612732 -0.270264 0.661682 1445639763 0.337158 0.612732 -0.270264 0.661682 1445639763 0.337158 0.612732 -0.270264 0.661682 1445639763 0.337158 0.612732 -0.270264 0.661682 1445639763 0.356445 0.605896 -0.276672 0.655090 1445639763 0.356445 0.605896 -0.276672 0.655090 1445639763 0.356445 0.605896 -0.276672 0.655090 1445639763 0.356445 0.605896 -0.276672 0.655090 1445639763 0.356445 0.605896 -0.276672 0.655090 1445639763 0.356445 0.605896 -0.276672 0.655090 1445639763 0.363892 0.610535 -0.303101 0.634705 1445639763 0.363892 0.610535 -0.303101 0.634705 1445639763 0.363892 0.610535 -0.303101 0.634705 1445639763 0.363892 0.610535 -0.303101 0.634705 1445639763 0.363892 0.610535 -0.303101 0.634705 1445639763 0.363892 0.610535 -0.303101 0.634705 1445639763 0.363892 0.610535 -0.303101 0.634705 1445639763 0.356689 0.610779 -0.308960 0.635803 1445639763 0.356689 0.610779 -0.308960 0.635803 1445639763 0.356689 0.610779 -0.308960 0.635803 1445639763 0.356689 0.610779 -0.308960 0.635803 1445639763 0.356689 0.610779 -0.308960 0.635803 1445639763 0.356689 0.610779 -0.308960 0.635803 1445639763 0.357056 0.605896 -0.292786 0.647766 1445639763 0.357056 0.605896 -0.292786 0.647766 1445639763 0.357056 0.605896 -0.292786 0.647766 1445639763 0.357056 0.605896 -0.292786 0.647766 1445639763 0.357056 0.605896 -0.292786 0.647766 1445639763 0.357056 0.605896 -0.292786 0.647766 1445639763 0.355591 0.604309 -0.286316 0.652893 1445639763 0.355591 0.604309 -0.286316 0.652893 1445639763 0.355591 0.604309 -0.286316 0.652893 1445639763 0.355591 0.604309 -0.286316 0.652893 1445639763 0.355591 0.604309 -0.286316 0.652893 1445639763 0.355591 0.604309 -0.286316 0.652893 1445639763 0.350891 0.607422 -0.287659 0.651978 1445639763 0.350891 0.607422 -0.287659 0.651978 1445639763 0.350891 0.607422 -0.287659 0.651978 1445639763 0.350891 0.607422 -0.287659 0.651978 1445639763 0.350891 0.607422 -0.287659 0.651978 1445639763 0.350891 0.607422 -0.287659 0.651978 1445639763 0.351074 0.607788 -0.288269 0.651245 1445639763 0.351074 0.607788 -0.288269 0.651245 1445639763 0.351074 0.607788 -0.288269 0.651245 1445639764 0.351074 0.607788 -0.288269 0.651245 1445639764 0.351074 0.607788 -0.288269 0.651245 1445639764 0.351074 0.607788 -0.288269 0.651245 1445639764 0.350830 0.606628 -0.286011 0.653503 1445639764 0.350830 0.606628 -0.286011 0.653503 1445639764 0.350830 0.606628 -0.286011 0.653503 1445639764 0.350830 0.606628 -0.286011 0.653503 1445639764 0.350830 0.606628 -0.286011 0.653503 1445639764 0.350830 0.606628 -0.286011 0.653503 1445639764 0.351379 0.606445 -0.285950 0.653381 1445639764 0.351379 0.606445 -0.285950 0.653381 1445639764 0.351379 0.606445 -0.285950 0.653381 1445639764 0.351379 0.606445 -0.285950 0.653381 1445639764 0.351379 0.606445 -0.285950 0.653381 1445639764 0.351379 0.606445 -0.285950 0.653381 1445639764 0.351379 0.606445 -0.285950 0.653381 1445639764 0.351257 0.606750 -0.285767 0.653259 1445639764 0.351257 0.606750 -0.285767 0.653259 1445639764 0.351257 0.606750 -0.285767 0.653259 1445639764 0.351257 0.606750 -0.285767 0.653259 1445639764 0.351257 0.606750 -0.285767 0.653259 1445639764 0.351257 0.606750 -0.285767 0.653259 1445639764 0.350952 0.605347 -0.283813 0.655518 1445639764 0.350952 0.605347 -0.283813 0.655518 1445639764 0.350952 0.605347 -0.283813 0.655518 1445639764 0.350952 0.605347 -0.283813 0.655518 1445639764 0.350952 0.605347 -0.283813 0.655518 1445639764 0.350952 0.605347 -0.283813 0.655518 1445639764 0.354065 0.606445 -0.285034 0.652344 1445639764 0.354065 0.606445 -0.285034 0.652344 1445639764 0.354065 0.606445 -0.285034 0.652344 1445639764 0.354065 0.606445 -0.285034 0.652344 1445639764 0.354065 0.606445 -0.285034 0.652344 1445639764 0.354065 0.606445 -0.285034 0.652344 1445639764 0.360229 0.605225 -0.292114 0.646912 1445639764 0.360229 0.605225 -0.292114 0.646912 1445639764 0.360229 0.605225 -0.292114 0.646912 1445639764 0.360229 0.605225 -0.292114 0.646912 1445639764 0.360229 0.605225 -0.292114 0.646912 1445639764 
0.255737 0.661316 -0.189880 0.679077 1445639767 0.255737 0.661316 -0.189880 0.679077 1445639767 0.255737 0.661316 -0.189880 0.679077 1445639767 0.255737 0.661316 -0.189880 0.679077 1445639767 0.255737 0.661316 -0.189880 0.679077 1445639767 0.255737 0.661316 -0.189880 0.679077 1445639767 0.255737 0.661316 -0.189880 0.679077 1445639767 0.256592 0.659180 -0.188049 0.681274 1445639767 0.256592 0.659180 -0.188049 0.681274 1445639767 0.256592 0.659180 -0.188049 0.681274 1445639767 0.256592 0.659180 -0.188049 0.681274 1445639767 0.256592 0.659180 -0.188049 0.681274 1445639767 0.256592 0.659180 -0.188049 0.681274 1445639767 0.271851 0.649536 -0.199402 0.681458 1445639767 0.271851 0.649536 -0.199402 0.681458 1445639768 0.271851 0.649536 -0.199402 0.681458 1445639768 0.271851 0.649536 -0.199402 0.681458 1445639768 0.271851 0.649536 -0.199402 0.681458 1445639768 0.271851 0.649536 -0.199402 0.681458 1445639768 0.271851 0.649536 -0.199402 0.681458 1445639768 0.292542 0.635437 -0.221619 0.679321 1445639768 0.292542 0.635437 -0.221619 0.679321 1445639768 0.292542 0.635437 -0.221619 0.679321 1445639768 0.292542 0.635437 -0.221619 0.679321 1445639768 0.292542 0.635437 -0.221619 0.679321 1445639768 0.292542 0.635437 -0.221619 0.679321 1445639768 0.302490 0.624512 -0.241394 0.678345 1445639768 0.302490 0.624512 -0.241394 0.678345 1445639768 0.302490 0.624512 -0.241394 0.678345 1445639768 0.302490 0.624512 -0.241394 0.678345 1445639768 0.302490 0.624512 -0.241394 0.678345 1445639768 0.302490 0.624512 -0.241394 0.678345 1445639768 0.292236 0.623535 -0.241272 0.683716 1445639768 0.292236 0.623535 -0.241272 0.683716 1445639768 0.292236 0.623535 -0.241272 0.683716 1445639768 0.292236 0.623535 -0.241272 0.683716 1445639768 0.292236 0.623535 -0.241272 0.683716 1445639768 0.292236 0.623535 -0.241272 0.683716 1445639768 0.292236 0.623535 -0.241272 0.683716 1445639768 0.275269 0.637878 -0.226440 0.682678 1445639768 0.275269 0.637878 -0.226440 0.682678 1445639768 0.275269 0.637878 -0.226440 0.682678 1445639768 0.275269 0.637878 -0.226440 0.682678 1445639768 0.275269 0.637878 -0.226440 0.682678 1445639768 0.275269 0.637878 -0.226440 0.682678 1445639768 0.265198 0.649536 -0.209656 0.680969 1445639768 0.265198 0.649536 -0.209656 0.680969 1445639768 0.265198 0.649536 -0.209656 0.680969 1445639768 0.265198 0.649536 -0.209656 0.680969 1445639768 0.265198 0.649536 -0.209656 0.680969 1445639768 0.265198 0.649536 -0.209656 0.680969 1445639768 0.253784 0.654846 -0.193726 0.684937 1445639768 0.253784 0.654846 -0.193726 0.684937 1445639768 0.253784 0.654846 -0.193726 0.684937 1445639768 0.253784 0.654846 -0.193726 0.684937 1445639768 0.253784 0.654846 -0.193726 0.684937 1445639768 0.253784 0.654846 -0.193726 0.684937 1445639768 0.253784 0.654846 -0.193726 0.684937 1445639768 0.234802 0.667419 -0.174255 0.684814 1445639768 0.234802 0.667419 -0.174255 0.684814 1445639768 0.234802 0.667419 -0.174255 0.684814 1445639768 0.234802 0.667419 -0.174255 0.684814 1445639768 0.234802 0.667419 -0.174255 0.684814 1445639768 0.234802 0.667419 -0.174255 0.684814 1445639768 0.221558 0.682983 -0.156250 0.678162 1445639768 0.221558 0.682983 -0.156250 0.678162 1445639768 0.221558 0.682983 -0.156250 0.678162 1445639768 0.221558 0.682983 -0.156250 0.678162 1445639768 0.221558 0.682983 -0.156250 0.678162 1445639768 0.221558 0.682983 -0.156250 0.678162 1445639768 0.222778 0.684448 -0.148254 0.678162 1445639768 0.222778 0.684448 -0.148254 0.678162 1445639768 0.222778 0.684448 -0.148254 0.678162 1445639768 0.222778 0.684448 -0.148254 0.678162 1445639768 0.222778 0.684448 -0.148254 0.678162 1445639768 0.222778 0.684448 -0.148254 0.678162 1445639768 0.229248 0.680847 -0.151062 0.678955 1445639768 0.229248 0.680847 -0.151062 0.678955 1445639768 0.229248 0.680847 -0.151062 0.678955 1445639768 0.229248 0.680847 -0.151062 0.678955 1445639768 0.229248 0.680847 -0.151062 0.678955 1445639768 0.229248 0.680847 -0.151062 0.678955 1445639768 0.229248 0.680847 -0.151062 0.678955 1445639768 0.239258 0.674072 -0.162109 0.679749 1445639768 0.239258 0.674072 -0.162109 0.679749 1445639768 0.239258 0.674072 -0.162109 0.679749 1445639768 0.239258 0.674072 -0.162109 0.679749 1445639768 0.239258 0.674072 -0.162109 0.679749 1445639768 0.239258 0.674072 -0.162109 0.679749 1445639768 0.248901 0.665588 -0.174194 0.681641 1445639768 0.248901 0.665588 -0.174194 0.681641 1445639768 0.248901 0.665588 -0.174194 0.681641 1445639768 0.248901 0.665588 -0.174194 0.681641 1445639768 0.248901 0.665588 -0.174194 0.681641 1445639768 0.248901 0.665588 -0.174194 0.681641 1445639768 0.261658 0.658630 -0.193359 0.678467 1445639768 0.261658 0.658630 -0.193359 0.678467 1445639768 0.261658 0.658630 -0.193359 0.678467 1445639768 0.261658 0.658630 -0.193359 0.678467 1445639768 0.261658 0.658630 -0.193359 0.678467 1445639768 0.261658 0.658630 -0.193359 0.678467 1445639768 0.272522 0.645508 -0.210571 0.681641 1445639768 0.272522 0.645508 -0.210571 0.681641 1445639768 0.272522 0.645508 -0.210571 0.681641 1445639768 0.272522 0.645508 -0.210571 0.681641 1445639768 0.272522 0.645508 -0.210571 0.681641 1445639768 0.268494 0.644592 -0.211243 0.683899 1445639768 0.268494 0.644592 -0.211243 0.683899 1445639768 0.268494 0.644592 -0.211243 0.683899 1445639768 0.268494 0.644592 -0.211243 0.683899 1445639768 0.268494 0.644592 -0.211243 0.683899 1445639768 0.268494 0.644592 -0.211243 0.683899 1445639768 0.264648 0.654724 -0.203064 0.678223 1445639768 0.264648 0.654724 -0.203064 0.678223 1445639768 0.264648 0.654724 -0.203064 0.678223 1445639768 0.264648 0.654724 -0.203064 0.678223 1445639768 0.264648 0.654724 -0.203064 0.678223 1445639768 0.264648 0.654724 -0.203064 0.678223 1445639768 0.264648 0.654724 -0.203064 0.678223 1445639768 0.268494 0.657166 -0.199646 0.675354 1445639768 0.268494 0.657166 -0.199646 0.675354 1445639768 0.268494 0.657166 -0.199646 0.675354 1445639768 0.268494 0.657166 -0.199646 0.675354 1445639768 0.268494 0.657166 -0.199646 0.675354 1445639768 0.268494 0.657166 -0.199646 0.675354 1445639768 0.263672 0.662598 -0.196350 0.672913 1445639768 0.263672 0.662598 -0.196350 0.672913 1445639768 0.263672 0.662598 -0.196350 0.672913 1445639769 0.263672 0.662598 -0.196350 0.672913 1445639769 0.263672 0.662598 -0.196350 0.672913 1445639769 0.263672 0.662598 -0.196350 0.672913 1445639769 0.251282 0.675537 -0.183899 0.668274 1445639769 0.251282 0.675537 -0.183899 0.668274 1445639769 0.251282 0.675537 -0.183899 0.668274 1445639769 0.251282 0.675537 -0.183899 0.668274 1445639769 0.251282 0.675537 -0.183899 0.668274 1445639769 0.251282 0.675537 -0.183899 0.668274 1445639769 0.251282 0.675537 -0.183899 0.668274 1445639769 0.252197 0.682739 -0.178650 0.661987 1445639769 0.252197 0.682739 -0.178650 0.661987 1445639769 0.252197 0.682739 -0.178650 0.661987 1445639769 0.252197 0.682739 -0.178650 0.661987 1445639769 0.252197 0.682739 -0.178650 0.661987 1445639769 0.252197 0.682739 -0.178650 0.661987 1445639769 0.263245 0.677124 -0.184204 0.661987 1445639769 0.263245 0.677124 -0.184204 0.661987 1445639769 0.263245 0.677124 -0.184204 0.661987 1445639769 0.263245 0.677124 -0.184204 0.661987 1445639769 0.263245 0.677124 -0.184204 0.661987 1445639769 0.263245 0.677124 -0.184204 0.661987 1445639769 0.263245 0.677124 -0.184204 0.661987 1445639769 0.273193 0.668213 -0.195374 0.663818 1445639769 0.273193 0.668213 -0.195374 0.663818 1445639769 0.273193 0.668213 -0.195374 0.663818 1445639769 0.273193 0.668213 -0.195374 0.663818 1445639769 0.273193 0.668213 -0.195374 0.663818 1445639769 0.273193 0.668213 -0.195374 0.663818 1445639769 0.273193 0.668213 -0.195374 0.663818 1445639769 0.280457 0.660339 -0.206970 0.665100 1445639769 0.280457 0.660339 -0.206970 0.665100 1445639769 0.280457 0.660339 -0.206970 0.665100 1445639769 0.280457 0.660339 -0.206970 0.665100 1445639769 0.280457 0.660339 -0.206970 0.665100 1445639769 0.280457 0.660339 -0.206970 0.665100 1445639769 0.292542 0.651672 -0.218689 0.664734 1445639769 0.292542 0.651672 -0.218689 0.664734 1445639769 0.292542 0.651672 -0.218689 0.664734 1445639769 0.292542 0.651672 -0.218689 0.664734 1445639769 0.292542 0.651672 -0.218689 0.664734 1445639769 0.292542 0.651672 -0.218689 0.664734 1445639769 0.300354 0.640686 -0.230591 0.667847 1445639769 0.300354 0.640686 -0.230591 0.667847 1445639769 0.300354 0.640686 -0.230591 0.667847 1445639769 0.300354 0.640686 -0.230591 0.667847 1445639769 0.300354 0.640686 -0.230591 0.667847 1445639769 0.300354 0.640686 -0.230591 0.667847 1445639769 0.297913 0.635010 -0.237183 0.672058 1445639769 0.297913 0.635010 -0.237183 0.672058 1445639769 0.297913 0.635010 -0.237183 0.672058 1445639769 0.297913 0.635010 -0.237183 0.672058 1445639769 0.297913 0.635010 -0.237183 0.672058 1445639769 0.297913 0.635010 -0.237183 0.672058 1445639769 0.291199 0.641418 -0.232361 0.670593 1445639769 0.291199 0.641418 -0.232361 0.670593 1445639769 0.291199 0.641418 -0.232361 0.670593 1445639769 0.291199 0.641418 -0.232361 0.670593 1445639769 0.291199 0.641418 -0.232361 0.670593 1445639769 0.291199 0.641418 -0.232361 0.670593 1445639769 0.291199 0.641418 -0.232361 0.670593 1445639769 0.288818 0.645630 -0.225525 0.669983 1445639769 0.288818 0.645630 -0.225525 0.669983 1445639769 0.288818 0.645630 -0.225525 0.669983 1445639769 0.288818 0.645630 -0.225525 0.669983 1445639769 0.288818 0.645630 -0.225525 0.669983 1445639769 0.288818 0.645630 -0.225525 0.669983 1445639769 0.281616 0.645081 -0.217651 0.676086 1445639769 0.281616 0.645081 -0.217651 0.676086 1445639769 0.281616 0.645081 -0.217651 0.676086 1445639769 0.281616 0.645081 -0.217651 0.676086 1445639769 0.281616 0.645081 -0.217651 0.676086 1445639769 0.281616 0.645081 -0.217651 0.676086 1445639769 0.270264 0.651306 -0.209351 0.677368 1445639769 0.270264 0.651306 -0.209351 0.677368 1445639769 0.270264 0.651306 -0.209351 0.677368 1445639769 0.270264 0.651306 -0.209351 0.677368 1445639769 0.270264 0.651306 -0.209351 0.677368 1445639769 0.270264 0.651306 -0.209351 0.677368 1445639769 0.270264 0.651306 -0.209351 0.677368 1445639769 0.264526 0.660889 -0.201233 0.672852 1445639769 0.264526 0.660889 -0.201233 0.672852 1445639769 0.264526 0.660889 -0.201233 0.672852 1445639769 0.264526 0.660889 -0.201233 0.672852 1445639769 0.264526 0.660889 -0.201233 0.672852 1445639769 0.264526 0.660889 -0.201233 0.672852 1445639769 0.264526 0.660889 -0.201233 0.672852 1445639769 0.270081 0.664124 -0.199524 0.667908 1445639769 0.270081 0.664124 -0.199524 0.667908 1445639769 0.270081 0.664124 -0.199524 0.667908 1445639769 0.270081 0.664124 -0.199524 0.667908 1445639769 0.270081 0.664124 -0.199524 0.667908 1445639769 0.270081 0.664124 -0.199524 0.667908 1445639769 0.278503 0.661133 -0.200195 0.667236 1445639769 0.278503 0.661133 -0.200195 0.667236 1445639769 0.278503 0.661133 -0.200195 0.667236 1445639769 0.278503 0.661133 -0.200195 0.667236 1445639769 0.278503 0.661133 -0.200195 0.667236 1445639769 0.278503 0.661133 -0.200195 0.667236 1445639769 0.289124 0.657104 -0.212891 0.662720 1445639769 0.289124 0.657104 -0.212891 0.662720 1445639769 0.289124 0.657104 -0.212891 0.662720 1445639769 0.289124 0.657104 -0.212891 0.662720 1445639769 0.289124 0.657104 -0.212891 0.662720 1445639769 0.289124 0.657104 -0.212891 0.662720 1445639769 0.289124 0.657104 -0.212891 0.662720 1445639769 0.297729 0.650146 -0.222473 0.662659 1445639769 0.297729 0.650146 -0.222473 0.662659 1445639769 0.297729 0.650146 -0.222473 0.662659 1445639769 0.297729 0.650146 -0.222473 0.662659 1445639769 0.297729 0.650146 -0.222473 0.662659 1445639769 0.297729 0.650146 -0.222473 0.662659 1445639769 0.309875 0.642822 -0.229553 0.661804 1445639769 0.309875 0.642822 -0.229553 0.661804 1445639769 0.309875 0.642822 -0.229553 0.661804 1445639769 0.309875 0.642822 -0.229553 0.661804 1445639770 0.309875 0.642822 -0.229553 0.661804 1445639770 0.309875 0.642822 -0.229553 0.661804 1445639770 0.321106 0.636719 -0.244690 0.656921 1445639770 0.321106 0.636719 -0.244690 0.656921 1445639770 0.321106 0.636719 -0.244690 0.656921 1445639770 0.321106 0.636719 -0.244690 0.656921 1445639770 0.321106 0.636719 -0.244690 0.656921 1445639770 0.321106 0.636719 -0.244690 0.656921 1445639770 0.324646 0.626831 -0.257813 0.659668 1445639770 0.324646 0.626831 -0.257813 0.659668 1445639770 0.324646 0.626831 -0.257813 0.659668 1445639770 0.324646 0.626831 -0.257813 0.659668 1445639770 0.324646 0.626831 -0.257813 0.659668 1445639770 0.324646 0.626831 -0.257813 0.659668 1445639770 0.324646 0.626831 -0.257813 0.659668 1445639770 0.316223 0.627686 -0.254578 0.664185 1445639770 0.316223 0.627686 -0.254578 0.664185 1445639770 0.316223 0.627686 -0.254578 0.664185 1445639770 0.316223 0.627686 -0.254578 0.664185 1445639770 0.316223 0.627686 -0.254578 0.664185 1445639770 0.316223 0.627686 -0.254578 0.664185 1445639770 0.308533 0.637024 -0.246094 0.662109 1445639770 0.308533 0.637024 -0.246094 0.662109 1445639770 0.308533 0.637024 -0.246094 0.662109 1445639770 0.308533 0.637024 -0.246094 0.662109 1445639770 0.308533 0.637024 -0.246094 0.662109 1445639770 0.308533 0.637024 -0.246094 0.662109 1445639770 0.309082 0.637085 -0.241638 0.663452 1445639770 0.309082 0.637085 -0.241638 0.663452 1445639770 0.309082 0.637085 -0.241638 0.663452 1445639770 0.309082 0.637085 -0.241638 0.663452 1445639770 0.309082 0.637085 -0.241638 0.663452 1445639770 0.309082 0.637085 -0.241638 0.663452 1445639770 0.309082 0.637085 -0.241638 0.663452 1445639770 0.302429 0.639526 -0.236755 0.665894 1445639770 0.302429 0.639526 -0.236755 0.665894 1445639770 0.302429 0.639526 -0.236755 0.665894 1445639770 0.302429 0.639526 -0.236755 0.665894 1445639770 0.302429 0.639526 -0.236755 0.665894 1445639770 0.302429 0.639526 -0.236755 0.665894 1445639770 0.285522 0.650513 -0.223022 0.667480 1445639770 0.285522 0.650513 -0.223022 0.667480 1445639770 0.285522 0.650513 -0.223022 0.667480 1445639770 0.285522 0.650513 -0.223022 0.667480 1445639770 0.285522 0.650513 -0.223022 0.667480 1445639770 0.285522 0.650513 -0.223022 0.667480 1445639770 0.282104 0.656677 -0.211182 0.666748 1445639770 0.282104 0.656677 -0.211182 0.666748 1445639770 0.282104 0.656677 -0.211182 0.666748 1445639770 0.282104 0.656677 -0.211182 0.666748 1445639770 0.282104 0.656677 -0.211182 0.666748 1445639770 0.287048 0.655334 -0.211304 0.665894 1445639770 0.287048 0.655334 -0.211304 0.665894 1445639770 0.287048 0.655334 -0.211304 0.665894 1445639770 0.287048 0.655334 -0.211304 0.665894 1445639770 0.287048 0.655334 -0.211304 0.665894 1445639770 0.287048 0.655334 -0.211304 0.665894 1445639770 0.287048 0.655334 -0.211304 0.665894 1445639770 0.292603 0.652283 -0.216187 0.664856 1445639770 0.292603 0.652283 -0.216187 0.664856 1445639770 0.292603 0.652283 -0.216187 0.664856 1445639770 0.292603 0.652283 -0.216187 0.664856 1445639770 0.292603 0.652283 -0.216187 0.664856 1445639770 0.292603 0.652283 -0.216187 0.664856 1445639770 0.296204 0.649475 -0.224915 0.663147 1445639770 0.296204 0.649475 -0.224915 0.663147 1445639770 0.296204 0.649475 -0.224915 0.663147 1445639770 0.296204 0.649475 -0.224915 0.663147 1445639770 0.296204 0.649475 -0.224915 0.663147 1445639770 0.296204 0.649475 -0.224915 0.663147 1445639770 0.298157 0.645325 -0.230286 0.664490 1445639770 0.298157 0.645325 -0.230286 0.664490 1445639770 0.298157 0.645325 -0.230286 0.664490 1445639770 0.298157 0.645325 -0.230286 0.664490 1445639770 0.298157 0.645325 -0.230286 0.664490 1445639770 0.298157 0.645325 -0.230286 0.664490 1445639770 0.304504 0.642883 -0.237305 0.661499 1445639770 0.304504 0.642883 -0.237305 0.661499 1445639770 0.304504 0.642883 -0.237305 0.661499 1445639770 0.304504 0.642883 -0.237305 0.661499 1445639770 0.304504 0.642883 -0.237305 0.661499 1445639770 0.304504 0.642883 -0.237305 0.661499 1445639770 0.308105 0.638123 -0.246216 0.661133 1445639770 0.308105 0.638123 -0.246216 0.661133 1445639770 0.308105 0.638123 -0.246216 0.661133 1445639770 0.308105 0.638123 -0.246216 0.661133 1445639770 0.308105 0.638123 -0.246216 0.661133 1445639770 0.308105 0.638123 -0.246216 0.661133 1445639770 0.306946 0.633118 -0.251160 0.664673 1445639770 0.306946 0.633118 -0.251160 0.664673 1445639770 0.306946 0.633118 -0.251160 0.664673 1445639770 0.306946 0.633118 -0.251160 0.664673 1445639770 0.306946 0.633118 -0.251160 0.664673 1445639770 0.306946 0.633118 -0.251160 0.664673 1445639770 0.302002 0.636536 -0.245361 0.665833 1445639770 0.302002 0.636536 -0.245361 0.665833 1445639770 0.302002 0.636536 -0.245361 0.665833 1445639770 0.302002 0.636536 -0.245361 0.665833 1445639770 0.302002 0.636536 -0.245361 0.665833 1445639770 0.302002 0.636536 -0.245361 0.665833 1445639770 0.302002 0.636536 -0.245361 0.665833 1445639770 0.302979 0.640198 -0.238770 0.664246 1445639770 0.302979 0.640198 -0.238770 0.664246 1445639770 0.302979 0.640198 -0.238770 0.664246 1445639770 0.302979 0.640198 -0.238770 0.664246 1445639770 0.302979 0.640198 -0.238770 0.664246 1445639770 0.302979 0.640198 -0.238770 0.664246 1445639770 0.299683 0.639099 -0.232056 0.669189 1445639770 0.299683 0.639099 -0.232056 0.669189 1445639770 0.299683 0.639099 -0.232056 0.669189 1445639770 0.299683 0.639099 -0.232056 0.669189 1445639770 0.299683 0.639099 -0.232056 0.669189 1445639770 0.299683 0.639099 -0.232056 0.669189 1445639771 0.299683 0.639099 -0.232056 0.669189 1445639771 0.284058 0.646240 -0.222595 0.672363 1445639771 0.284058 0.646240 -0.222595 0.672363 1445639771 0.284058 0.646240 -0.222595 0.672363 1445639771 0.284058 0.646240 -0.222595 0.672363 1445639771 0.284058 0.646240 -0.222595 0.672363 1445639771 0.284058 0.646240 -0.222595 0.672363 1445639771 0.266357 0.659851 -0.206604 0.671448 1445639771 0.266357 0.659851 -0.206604 0.671448 1445639771 0.266357 0.659851 -0.206604 0.671448 1445639771 0.266357 0.659851 -0.206604 0.671448 1445639771 0.266357 0.659851 -0.206604 0.671448 1445639771 0.266357 0.659851 -0.206604 0.671448 1445639771 0.264282 0.668091 -0.196289 0.667236 1445639771 0.264282 0.668091 -0.196289 0.667236 1445639771 0.264282 0.668091 -0.196289 0.667236 1445639771 0.264282 0.668091 -0.196289 0.667236 1445639771 0.264282 0.668091 -0.196289 0.667236 1445639771 0.264282 0.668091 -0.196289 0.667236 1445639771 0.270325 0.665588 -0.193237 0.668213 1445639771 0.270325 0.665588 -0.193237 0.668213 1445639771 0.270325 0.665588 -0.193237 0.668213 1445639771 0.270325 0.665588 -0.193237 0.668213 1445639771 0.270325 0.665588 -0.193237 0.668213 1445639771 0.270325 0.665588 -0.193237 0.668213 1445639771 0.270325 0.665588 -0.193237 0.668213 1445639771 0.280945 0.661316 -0.205322 0.664429 1445639771 0.280945 0.661316 -0.205322 0.664429 1445639771 0.280945 0.661316 -0.205322 0.664429 1445639771 0.280945 0.661316 -0.205322 0.664429 1445639771 0.280945 0.661316 -0.205322 0.664429 1445639771 0.280945 0.661316 -0.205322 0.664429 1445639771 0.293701 0.653259 -0.221497 0.661682 1445639771 0.293701 0.653259 -0.221497 0.661682 1445639771 0.293701 0.653259 -0.221497 0.661682 1445639771 0.293701 0.653259 -0.221497 0.661682 1445639771 0.293701 0.653259 -0.221497 0.661682 1445639771 0.293701 0.653259 -0.221497 0.661682 1445639771 0.293701 0.653259 -0.221497 0.661682 1445639771 0.303894 0.644348 -0.233948 0.661560 1445639771 0.303894 0.644348 -0.233948 0.661560 1445639771 0.303894 0.644348 -0.233948 0.661560 1445639771 0.303894 0.644348 -0.233948 0.661560 1445639771 0.303894 0.644348 -0.233948 0.661560 1445639771 0.303894 0.644348 -0.233948 0.661560 1445639771 0.309021 0.635498 -0.246887 0.663025 1445639771 0.309021 0.635498 -0.246887 0.663025 1445639771 0.309021 0.635498 -0.246887 0.663025 1445639771 0.309021 0.635498 -0.246887 0.663025 1445639771 0.309021 0.635498 -0.246887 0.663025 1445639771 0.309021 0.635498 -0.246887 0.663025 1445639771 0.309021 0.635498 -0.246887 0.663025 1445639771 0.304260 0.629639 -0.253296 0.668396 1445639771 0.304260 0.629639 -0.253296 0.668396 1445639771 0.304260 0.629639 -0.253296 0.668396 1445639771 0.304260 0.629639 -0.253296 0.668396 1445639771 0.304260 0.629639 -0.253296 0.668396 1445639771 0.304260 0.629639 -0.253296 0.668396 1445639771 0.293457 0.639954 -0.244812 0.666565 1445639771 0.293457 0.639954 -0.244812 0.666565 1445639771 0.293457 0.639954 -0.244812 0.666565 1445639771 0.293457 0.639954 -0.244812 0.666565 1445639771 0.293457 0.639954 -0.244812 0.666565 1445639771 0.291443 0.649963 -0.234985 0.661316 1445639771 0.291443 0.649963 -0.234985 0.661316 1445639771 0.291443 0.649963 -0.234985 0.661316 1445639771 0.291443 0.649963 -0.234985 0.661316 1445639771 0.291443 0.649963 -0.234985 0.661316 1445639771 0.291443 0.649963 -0.234985 0.661316 1445639771 0.286865 0.645508 -0.226074 0.670715 1445639771 0.286865 0.645508 -0.226074 0.670715 1445639771 0.286865 0.645508 -0.226074 0.670715 1445639771 0.286865 0.645508 -0.226074 0.670715 1445639771 0.286865 0.645508 -0.226074 0.670715 1445639771 0.286865 0.645508 -0.226074 0.670715 1445639771 0.274658 0.648315 -0.214233 0.677002 1445639771 0.274658 0.648315 -0.214233 0.677002 1445639771 0.274658 0.648315 -0.214233 0.677002 1445639771 0.274658 0.648315 -0.214233 0.677002 1445639771 0.274658 0.648315 -0.214233 0.677002 1445639771 0.274658 0.648315 -0.214233 0.677002 1445639771 0.274658 0.648315 -0.214233 0.677002 1445639771 0.266968 0.659302 -0.206787 0.671753 1445639771 0.266968 0.659302 -0.206787 0.671753 1445639771 0.266968 0.659302 -0.206787 0.671753 1445639771 0.266968 0.659302 -0.206787 0.671753 1445639771 0.266968 0.659302 -0.206787 0.671753 1445639771 0.266968 0.659302 -0.206787 0.671753 1445639771 0.261658 0.671021 -0.200745 0.663940 1445639771 0.261658 0.671021 -0.200745 0.663940 1445639771 0.261658 0.671021 -0.200745 0.663940 1445639771 0.261658 0.671021 -0.200745 0.663940 1445639771 0.261658 0.671021 -0.200745 0.663940 1445639771 0.261658 0.671021 -0.200745 0.663940 1445639771 0.266663 0.663208 -0.195129 0.671448 1445639771 0.266663 0.663208 -0.195129 0.671448 1445639771 0.266663 0.663208 -0.195129 0.671448 1445639771 0.266663 0.663208 -0.195129 0.671448 1445639771 0.266663 0.663208 -0.195129 0.671448 1445639771 0.266663 0.663208 -0.195129 0.671448 1445639771 0.282532 0.654297 -0.208008 0.669861 1445639771 0.282532 0.654297 -0.208008 0.669861 1445639771 0.282532 0.654297 -0.208008 0.669861 1445639771 0.282532 0.654297 -0.208008 0.669861 1445639771 0.282532 0.654297 -0.208008 0.669861 1445639771 0.282532 0.654297 -0.208008 0.669861 1445639771 0.282532 0.654297 -0.208008 0.669861 1445639771 0.292603 0.644653 -0.219971 0.671082 1445639771 0.292603 0.644653 -0.219971 0.671082 1445639771 0.292603 0.644653 -0.219971 0.671082 1445639771 0.292603 0.644653 -0.219971 0.671082 1445639771 0.292603 0.644653 -0.219971 0.671082 1445639771 0.292603 0.644653 -0.219971 0.671082 1445639772 0.301453 0.639343 -0.230652 0.668579 1445639772 0.301453 0.639343 -0.230652 0.668579 1445639772 0.301453 0.639343 -0.230652 0.668579 1445639772 0.301453 0.639343 -0.230652 0.668579 1445639772 0.301453 0.639343 -0.230652 0.668579 1445639772 0.301453 0.639343 -0.230652 0.668579 1445639772 0.301453 0.639343 -0.230652 0.668579 1445639772 0.309875 0.634399 -0.237549 0.667053 1445639772 0.309875 0.634399 -0.237549 0.667053 1445639772 0.309875 0.634399 -0.237549 0.667053 1445639772 0.309875 0.634399 -0.237549 0.667053 1445639772 0.309875 0.634399 -0.237549 0.667053 1445639772 0.309875 0.634399 -0.237549 0.667053 1445639772 0.313171 0.628601 -0.245544 0.668091 1445639772 0.313171 0.628601 -0.245544 0.668091 1445639772 0.313171 0.628601 -0.245544 0.668091 1445639772 0.313171 0.628601 -0.245544 0.668091 1445639772 0.313171 0.628601 -0.245544 0.668091 1445639772 0.313171 0.628601 -0.245544 0.668091 1445639772 0.310425 0.624878 -0.248596 0.671753 1445639772 0.310425 0.624878 -0.248596 0.671753 1445639772 0.310425 0.624878 -0.248596 0.671753 1445639772 0.310425 0.624878 -0.248596 0.671753 1445639772 0.310425 0.624878 -0.248596 0.671753 1445639772 0.310425 0.624878 -0.248596 0.671753 1445639772 0.304993 0.631714 -0.244568 0.669373 1445639772 0.304993 0.631714 -0.244568 0.669373 1445639772 0.304993 0.631714 -0.244568 0.669373 1445639772 0.304993 0.631714 -0.244568 0.669373 1445639772 0.304993 0.631714 -0.244568 0.669373 1445639772 0.304993 0.631714 -0.244568 0.669373 1445639772 0.304993 0.631714 -0.244568 0.669373 1445639772 0.301819 0.636719 -0.235901 0.669189 1445639772 0.301819 0.636719 -0.235901 0.669189 1445639772 0.301819 0.636719 -0.235901 0.669189 1445639772 0.301819 0.636719 -0.235901 0.669189 1445639772 0.301819 0.636719 -0.235901 0.669189 1445639772 0.301819 0.636719 -0.235901 0.669189 1445639772 0.301208 0.634216 -0.231873 0.673218 1445639772 0.301208 0.634216 -0.231873 0.673218 1445639772 0.301208 0.634216 -0.231873 0.673218 1445639772 0.301208 0.634216 -0.231873 0.673218 1445639772 0.301208 0.634216 -0.231873 0.673218 1445639772 0.301208 0.634216 -0.231873 0.673218 1445639772 0.293640 0.636658 -0.224243 0.676819 1445639772 0.293640 0.636658 -0.224243 0.676819 1445639772 0.293640 0.636658 -0.224243 0.676819 1445639772 0.293640 0.636658 -0.224243 0.676819 1445639772 0.293640 0.636658 -0.224243 0.676819 1445639772 0.293640 0.636658 -0.224243 0.676819 1445639772 0.283081 0.648193 -0.216125 0.673035 1445639772 0.283081 0.648193 -0.216125 0.673035 1445639772 0.283081 0.648193 -0.216125 0.673035 1445639772 0.283081 0.648193 -0.216125 0.673035 1445639772 0.283081 0.648193 -0.216125 0.673035 1445639772 0.283081 0.648193 -0.216125 0.673035 1445639772 0.283081 0.648193 -0.216125 0.673035 1445639772 0.271301 0.660217 -0.206665 0.669128 1445639772 0.271301 0.660217 -0.206665 0.669128 1445639772 0.271301 0.660217 -0.206665 0.669128 1445639772 0.271301 0.660217 -0.206665 0.669128 1445639772 0.271301 0.660217 -0.206665 0.669128 1445639772 0.271301 0.660217 -0.206665 0.669128 1445639772 0.264343 0.663635 -0.195801 0.671753 1445639772 0.264343 0.663635 -0.195801 0.671753 1445639772 0.264343 0.663635 -0.195801 0.671753 1445639772 0.264343 0.663635 -0.195801 0.671753 1445639772 0.264343 0.663635 -0.195801 0.671753 1445639772 0.264343 0.663635 -0.195801 0.671753 1445639772 0.268005 0.663818 -0.195007 0.670410 1445639772 0.268005 0.663818 -0.195007 0.670410 1445639772 0.268005 0.663818 -0.195007 0.670410 1445639772 0.268005 0.663818 -0.195007 0.670410 1445639772 0.268005 0.663818 -0.195007 0.670410 1445639772 0.268005 0.663818 -0.195007 0.670410 1445639772 0.268005 0.663818 -0.195007 0.670410 1445639772 0.275269 0.661499 -0.203064 0.667358 1445639772 0.275269 0.661499 -0.203064 0.667358 1445639772 0.275269 0.661499 -0.203064 0.667358 1445639772 0.275269 0.661499 -0.203064 0.667358 1445639772 0.275269 0.661499 -0.203064 0.667358 1445639772 0.275269 0.661499 -0.203064 0.667358 1445639772 0.283142 0.654419 -0.211548 0.668396 1445639772 0.283142 0.654419 -0.211548 0.668396 1445639772 0.283142 0.654419 -0.211548 0.668396 1445639772 0.283142 0.654419 -0.211548 0.668396 1445639772 0.283142 0.654419 -0.211548 0.668396 1445639772 0.283142 0.654419 -0.211548 0.668396 1445639772 0.296021 0.645996 -0.226318 0.666138 1445639772 0.296021 0.645996 -0.226318 0.666138 1445639772 0.296021 0.645996 -0.226318 0.666138 1445639772 0.296021 0.645996 -0.226318 0.666138 1445639772 0.296021 0.645996 -0.226318 0.666138 1445639772 0.296021 0.645996 -0.226318 0.666138 1445639772 0.296021 0.645996 -0.226318 0.666138 1445639772 0.310303 0.633972 -0.244141 0.664856 1445639772 0.310303 0.633972 -0.244141 0.664856 1445639772 0.310303 0.633972 -0.244141 0.664856 1445639772 0.310303 0.633972 -0.244141 0.664856 1445639772 0.310303 0.633972 -0.244141 0.664856 1445639772 0.310303 0.633972 -0.244141 0.664856 1445639772 0.311584 0.623718 -0.253113 0.670654 1445639772 0.311584 0.623718 -0.253113 0.670654 1445639772 0.311584 0.623718 -0.253113 0.670654 1445639772 0.311584 0.623718 -0.253113 0.670654 1445639772 0.311584 0.623718 -0.253113 0.670654 1445639772 0.311584 0.623718 -0.253113 0.670654 1445639772 0.311584 0.623718 -0.253113 0.670654 1445639772 0.307800 0.624268 -0.254333 0.671387 1445639772 0.307800 0.624268 -0.254333 0.671387 1445639772 0.307800 0.624268 -0.254333 0.671387 1445639772 0.307800 0.624268 -0.254333 0.671387 1445639772 0.307800 0.624268 -0.254333 0.671387 1445639772 0.307800 0.624268 -0.254333 0.671387 1445639772 0.302551 0.634705 -0.248108 0.666382 1445639773 0.302551 0.634705 -0.248108 0.666382 1445639773 0.302551 0.634705 -0.248108 0.666382 1445639773 0.302551 0.634705 -0.248108 0.666382 1445639773 0.302551 0.634705 -0.248108 0.666382 1445639773 0.302551 0.634705 -0.248108 0.666382 1445639773 0.298279 0.638184 -0.239197 0.668152 1445639773 0.298279 0.638184 -0.239197 0.668152 1445639773 0.298279 0.638184 -0.239197 0.668152 1445639773 0.298279 0.638184 -0.239197 0.668152 1445639773 0.298279 0.638184 -0.239197 0.668152 1445639773 0.298279 0.638184 -0.239197 0.668152 1445639773 0.298279 0.638184 -0.239197 0.668152 1445639773 0.289978 0.637817 -0.228149 0.675964 1445639773 0.289978 0.637817 -0.228149 0.675964 1445639773 0.289978 0.637817 -0.228149 0.675964 1445639773 0.289978 0.637817 -0.228149 0.675964 1445639773 0.289978 0.637817 -0.228149 0.675964 1445639773 0.289978 0.637817 -0.228149 0.675964 1445639773 
0.322571 0.625549 -0.267090 0.658203 1445639787 0.322571 0.625549 -0.267090 0.658203 1445639787 0.332703 0.619507 -0.281311 0.652893 1445639787 0.332703 0.619507 -0.281311 0.652893 1445639787 0.332703 0.619507 -0.281311 0.652893 1445639787 0.332703 0.619507 -0.281311 0.652893 1445639787 0.332703 0.619507 -0.281311 0.652893 1445639787 0.332703 0.619507 -0.281311 0.652893 1445639787 0.327881 0.615295 -0.280212 0.659790 1445639787 0.327881 0.615295 -0.280212 0.659790 1445639787 0.327881 0.615295 -0.280212 0.659790 1445639787 0.327881 0.615295 -0.280212 0.659790 1445639787 0.327881 0.615295 -0.280212 0.659790 1445639787 0.327881 0.615295 -0.280212 0.659790 1445639787 0.322327 0.612366 -0.269226 0.669739 1445639787 0.322327 0.612366 -0.269226 0.669739 1445639787 0.322327 0.612366 -0.269226 0.669739 1445639787 0.322327 0.612366 -0.269226 0.669739 1445639787 0.322327 0.612366 -0.269226 0.669739 1445639787 0.322327 0.612366 -0.269226 0.669739 1445639787 0.307434 0.616577 -0.250549 0.680054 1445639787 0.307434 0.616577 -0.250549 0.680054 1445639787 0.307434 0.616577 -0.250549 0.680054 1445639787 0.307434 0.616577 -0.250549 0.680054 1445639787 0.307434 0.616577 -0.250549 0.680054 1445639787 0.307434 0.616577 -0.250549 0.680054 1445639787 0.307434 0.616577 -0.250549 0.680054 1445639787 0.301575 0.616577 -0.231934 0.689209 1445639787 0.301575 0.616577 -0.231934 0.689209 1445639787 0.301575 0.616577 -0.231934 0.689209 1445639787 0.301575 0.616577 -0.231934 0.689209 1445639787 0.301575 0.616577 -0.231934 0.689209 1445639787 0.301575 0.616577 -0.231934 0.689209 1445639787 0.312500 0.614990 -0.232178 0.685669 1445639787 0.312500 0.614990 -0.232178 0.685669 1445639787 0.312500 0.614990 -0.232178 0.685669 1445639787 0.312500 0.614990 -0.232178 0.685669 1445639787 0.312500 0.614990 -0.232178 0.685669 1445639787 0.312500 0.614990 -0.232178 0.685669 1445639787 0.325439 0.619873 -0.257996 0.665771 1445639787 0.325439 0.619873 -0.257996 0.665771 1445639787 0.325439 0.619873 -0.257996 0.665771 1445639787 0.325439 0.619873 -0.257996 0.665771 1445639787 0.325439 0.619873 -0.257996 0.665771 1445639787 0.325439 0.619873 -0.257996 0.665771 1445639787 0.325439 0.619873 -0.257996 0.665771 1445639787 0.334778 0.621094 -0.281738 0.650146 1445639787 0.334778 0.621094 -0.281738 0.650146 1445639787 0.334778 0.621094 -0.281738 0.650146 1445639787 0.334778 0.621094 -0.281738 0.650146 1445639787 0.334778 0.621094 -0.281738 0.650146 1445639787 0.334778 0.621094 -0.281738 0.650146 1445639787 0.348877 0.614197 -0.290466 0.645447 1445639787 0.348877 0.614197 -0.290466 0.645447 1445639787 0.348877 0.614197 -0.290466 0.645447 1445639787 0.348877 0.614197 -0.290466 0.645447 1445639787 0.348877 0.614197 -0.290466 0.645447 1445639787 0.348877 0.614197 -0.290466 0.645447 1445639787 0.365173 0.606506 -0.306396 0.636292 1445639787 0.365173 0.606506 -0.306396 0.636292 1445639787 0.365173 0.606506 -0.306396 0.636292 1445639787 0.365173 0.606506 -0.306396 0.636292 1445639787 0.365173 0.606506 -0.306396 0.636292 1445639787 0.365173 0.606506 -0.306396 0.636292 1445639787 0.365173 0.606506 -0.306396 0.636292 1445639787 0.370728 0.604187 -0.322876 0.627014 1445639787 0.370728 0.604187 -0.322876 0.627014 1445639787 0.370728 0.604187 -0.322876 0.627014 1445639787 0.370728 0.604187 -0.322876 0.627014 1445639787 0.370728 0.604187 -0.322876 0.627014 1445639787 0.370728 0.604187 -0.322876 0.627014 1445639787 0.363342 0.603271 -0.317871 0.634766 1445639787 0.363342 0.603271 -0.317871 0.634766 1445639787 0.363342 0.603271 -0.317871 0.634766 1445639787 0.363342 0.603271 -0.317871 0.634766 1445639787 0.363342 0.603271 -0.317871 0.634766 1445639787 0.363342 0.603271 -0.317871 0.634766 1445639787 0.355713 0.600769 -0.302917 0.648682 1445639787 0.355713 0.600769 -0.302917 0.648682 1445639787 0.355713 0.600769 -0.302917 0.648682 1445639787 0.355713 0.600769 -0.302917 0.648682 1445639787 0.355713 0.600769 -0.302917 0.648682 1445639788 0.355713 0.600769 -0.302917 0.648682 1445639788 0.344666 0.602661 -0.286377 0.660217 1445639788 0.344666 0.602661 -0.286377 0.660217 1445639788 0.344666 0.602661 -0.286377 0.660217 1445639788 0.344666 0.602661 -0.286377 0.660217 1445639788 0.344666 0.602661 -0.286377 0.660217 1445639788 0.344666 0.602661 -0.286377 0.660217 1445639788 0.336792 0.604858 -0.271851 0.668335 1445639788 0.336792 0.604858 -0.271851 0.668335 1445639788 0.336792 0.604858 -0.271851 0.668335 1445639788 0.336792 0.604858 -0.271851 0.668335 1445639788 0.336792 0.604858 -0.271851 0.668335 1445639788 0.341858 0.603577 -0.268860 0.668213 1445639788 0.341858 0.603577 -0.268860 0.668213 1445639788 0.341858 0.603577 -0.268860 0.668213 1445639788 0.341858 0.603577 -0.268860 0.668213 1445639788 0.341858 0.603577 -0.268860 0.668213 1445639788 0.341858 0.603577 -0.268860 0.668213 1445639788 0.350708 0.607666 -0.286743 0.652222 1445639788 0.350708 0.607666 -0.286743 0.652222 1445639788 0.350708 0.607666 -0.286743 0.652222 1445639788 0.350708 0.607666 -0.286743 0.652222 1445639788 0.350708 0.607666 -0.286743 0.652222 1445639788 0.350708 0.607666 -0.286743 0.652222 1445639788 0.350708 0.607666 -0.286743 0.652222 1445639788 0.355103 0.609985 -0.304382 0.639587 1445639788 0.355103 0.609985 -0.304382 0.639587 1445639788 0.355103 0.609985 -0.304382 0.639587 1445639788 0.355103 0.609985 -0.304382 0.639587 1445639788 0.355103 0.609985 -0.304382 0.639587 1445639788 0.355103 0.609985 -0.304382 0.639587 1445639788 0.366516 0.607605 -0.311951 0.631714 1445639788 0.366516 0.607605 -0.311951 0.631714 1445639788 0.366516 0.607605 -0.311951 0.631714 1445639788 0.366516 0.607605 -0.311951 0.631714 1445639788 0.366516 0.607605 -0.311951 0.631714 1445639788 0.366516 0.607605 -0.311951 0.631714 1445639788 0.381409 0.602173 -0.326599 0.620605 1445639788 0.381409 0.602173 -0.326599 0.620605 1445639788 0.381409 0.602173 -0.326599 0.620605 1445639788 0.381409 0.602173 -0.326599 0.620605 1445639788 0.381409 0.602173 -0.326599 0.620605 1445639788 0.381409 0.602173 -0.326599 0.620605 1445639788 0.385254 0.600342 -0.340698 0.612427 1445639788 0.385254 0.600342 -0.340698 0.612427 1445639788 0.385254 0.600342 -0.340698 0.612427 1445639788 0.385254 0.600342 -0.340698 0.612427 1445639788 0.385254 0.600342 -0.340698 0.612427 1445639788 0.385254 0.600342 -0.340698 0.612427 1445639788 0.385254 0.600342 -0.340698 0.612427 1445639788 0.378601 0.601135 -0.336914 0.617798 1445639788 0.378601 0.601135 -0.336914 0.617798 1445639788 0.378601 0.601135 -0.336914 0.617798 1445639788 0.378601 0.601135 -0.336914 0.617798 1445639788 0.378601 0.601135 -0.336914 0.617798 1445639788 0.378601 0.601135 -0.336914 0.617798 1445639788 0.371826 0.595276 -0.318542 0.637024 1445639788 0.371826 0.595276 -0.318542 0.637024 1445639788 0.371826 0.595276 -0.318542 0.637024 1445639788 0.371826 0.595276 -0.318542 0.637024 1445639788 0.371826 0.595276 -0.318542 0.637024 1445639788 0.371826 0.595276 -0.318542 0.637024 1445639788 0.357300 0.597595 -0.299133 0.652405 1445639788 0.357300 0.597595 -0.299133 0.652405 1445639788 0.357300 0.597595 -0.299133 0.652405 1445639788 0.357300 0.597595 -0.299133 0.652405 1445639788 0.357300 0.597595 -0.299133 0.652405 1445639788 0.357300 0.597595 -0.299133 0.652405 1445639788 0.346069 0.601440 -0.281677 0.662598 1445639788 0.346069 0.601440 -0.281677 0.662598 1445639788 0.346069 0.601440 -0.281677 0.662598 1445639788 0.346069 0.601440 -0.281677 0.662598 1445639788 0.346069 0.601440 -0.281677 0.662598 1445639788 0.346069 0.601440 -0.281677 0.662598 1445639788 0.346069 0.601440 -0.281677 0.662598 1445639788 0.349731 0.602051 -0.274353 0.663269 1445639788 0.349731 0.602051 -0.274353 0.663269 1445639788 0.349731 0.602051 -0.274353 0.663269 1445639788 0.349731 0.602051 -0.274353 0.663269 1445639788 0.349731 0.602051 -0.274353 0.663269 1445639788 0.349731 0.602051 -0.274353 0.663269 1445639788 0.349731 0.602051 -0.274353 0.663269 1445639788 0.357117 0.605896 -0.289185 0.649353 1445639788 0.357117 0.605896 -0.289185 0.649353 1445639788 0.357117 0.605896 -0.289185 0.649353 1445639788 0.357117 0.605896 -0.289185 0.649353 1445639788 0.357117 0.605896 -0.289185 0.649353 1445639788 0.357117 0.605896 -0.289185 0.649353 1445639788 0.361938 0.609436 -0.309143 0.633972 1445639788 0.361938 0.609436 -0.309143 0.633972 1445639788 0.361938 0.609436 -0.309143 0.633972 1445639788 0.361938 0.609436 -0.309143 0.633972 1445639788 0.361938 0.609436 -0.309143 0.633972 1445639788 0.361938 0.609436 -0.309143 0.633972 1445639788 0.374084 0.605591 -0.320190 0.625061 1445639788 0.374084 0.605591 -0.320190 0.625061 1445639788 0.374084 0.605591 -0.320190 0.625061 1445639788 0.374084 0.605591 -0.320190 0.625061 1445639788 0.374084 0.605591 -0.320190 0.625061 1445639788 0.374084 0.605591 -0.320190 0.625061 1445639788 0.385071 0.599304 -0.331421 0.618591 1445639788 0.385071 0.599304 -0.331421 0.618591 1445639788 0.385071 0.599304 -0.331421 0.618591 1445639788 0.385071 0.599304 -0.331421 0.618591 1445639788 0.385071 0.599304 -0.331421 0.618591 1445639788 0.385071 0.599304 -0.331421 0.618591 1445639788 0.383545 0.600830 -0.341919 0.612305 1445639788 0.383545 0.600830 -0.341919 0.612305 1445639788 0.383545 0.600830 -0.341919 0.612305 1445639788 0.383545 0.600830 -0.341919 0.612305 1445639788 0.383545 0.600830 -0.341919 0.612305 1445639788 0.383545 0.600830 -0.341919 0.612305 1445639789 0.373962 0.602783 -0.333557 0.620850 1445639789 0.373962 0.602783 -0.333557 0.620850 1445639789 0.373962 0.602783 -0.333557 0.620850 1445639789 0.373962 0.602783 -0.333557 0.620850 1445639789 0.373962 0.602783 -0.333557 0.620850 1445639789 0.373962 0.602783 -0.333557 0.620850 1445639789 0.365601 0.598755 -0.312866 0.640198 1445639789 0.365601 0.598755 -0.312866 0.640198 1445639789 0.365601 0.598755 -0.312866 0.640198 1445639789 0.365601 0.598755 -0.312866 0.640198 1445639789 0.365601 0.598755 -0.312866 0.640198 1445639789 0.365601 0.598755 -0.312866 0.640198 1445639789 0.349243 0.603027 -0.291809 0.655090 1445639789 0.349243 0.603027 -0.291809 0.655090 1445639789 0.349243 0.603027 -0.291809 0.655090 1445639789 0.349243 0.603027 -0.291809 0.655090 1445639789 0.349243 0.603027 -0.291809 0.655090 1445639789 0.349243 0.603027 -0.291809 0.655090 1445639789 0.349243 0.603027 -0.291809 0.655090 1445639789 0.337219 0.608826 -0.273560 0.663879 1445639789 0.337219 0.608826 -0.273560 0.663879 1445639789 0.337219 0.608826 -0.273560 0.663879 1445639789 0.337219 0.608826 -0.273560 0.663879 1445639789 0.337219 0.608826 -0.273560 0.663879 1445639789 0.337219 0.608826 -0.273560 0.663879 1445639789 0.337219 0.608826 -0.273560 0.663879 1445639789 0.344482 0.606323 -0.270447 0.663696 1445639789 0.344482 0.606323 -0.270447 0.663696 1445639789 0.344482 0.606323 -0.270447 0.663696 1445639789 0.344482 0.606323 -0.270447 0.663696 1445639789 0.344482 0.606323 -0.270447 0.663696 1445639789 0.344482 0.606323 -0.270447 0.663696 1445639789 0.349976 0.609253 -0.285950 0.651489 1445639789 0.349976 0.609253 -0.285950 0.651489 1445639789 0.349976 0.609253 -0.285950 0.651489 1445639789 0.349976 0.609253 -0.285950 0.651489 1445639789 0.349976 0.609253 -0.285950 0.651489 1445639789 0.349976 0.609253 -0.285950 0.651489 1445639789 0.355347 0.612854 -0.306885 0.635498 1445639789 0.355347 0.612854 -0.306885 0.635498 1445639789 0.355347 0.612854 -0.306885 0.635498 1445639789 0.355347 0.612854 -0.306885 0.635498 1445639789 0.355347 0.612854 -0.306885 0.635498 1445639789 0.355347 0.612854 -0.306885 0.635498 1445639789 0.370850 0.608582 -0.320801 0.623779 1445639789 0.370850 0.608582 -0.320801 0.623779 1445639789 0.370850 0.608582 -0.320801 0.623779 1445639789 0.370850 0.608582 -0.320801 0.623779 1445639789 0.370850 0.608582 -0.320801 0.623779 1445639789 0.370850 0.608582 -0.320801 0.623779 1445639789 0.370850 0.608582 -0.320801 0.623779 1445639789 0.383606 0.600342 -0.331543 0.618408 1445639789 0.383606 0.600342 -0.331543 0.618408 1445639789 0.383606 0.600342 -0.331543 0.618408 1445639789 0.383606 0.600342 -0.331543 0.618408 1445639789 0.383606 0.600342 -0.331543 0.618408 1445639789 0.380615 0.601563 -0.337830 0.615662 1445639789 0.380615 0.601563 -0.337830 0.615662 1445639789 0.380615 0.601563 -0.337830 0.615662 1445639789 0.380615 0.601563 -0.337830 0.615662 1445639789 0.380615 0.601563 -0.337830 0.615662 1445639789 0.380615 0.601563 -0.337830 0.615662 1445639789 0.380615 0.601563 -0.337830 0.615662 1445639789 0.371948 0.602417 -0.328125 0.625305 1445639789 0.371948 0.602417 -0.328125 0.625305 1445639789 0.371948 0.602417 -0.328125 0.625305 1445639789 0.371948 0.602417 -0.328125 0.625305 1445639789 0.371948 0.602417 -0.328125 0.625305 1445639789 0.371948 0.602417 -0.328125 0.625305 1445639789 0.360168 0.600281 -0.306824 0.644775 1445639789 0.360168 0.600281 -0.306824 0.644775 1445639789 0.360168 0.600281 -0.306824 0.644775 1445639789 0.360168 0.600281 -0.306824 0.644775 1445639789 0.360168 0.600281 -0.306824 0.644775 1445639789 0.360168 0.600281 -0.306824 0.644775 1445639789 0.360168 0.600281 -0.306824 0.644775 1445639789 0.342651 0.604431 -0.284485 0.660461 1445639789 0.342651 0.604431 -0.284485 0.660461 1445639789 0.342651 0.604431 -0.284485 0.660461 1445639789 0.342651 0.604431 -0.284485 0.660461 1445639789 0.342651 0.604431 -0.284485 0.660461 1445639789 0.342651 0.604431 -0.284485 0.660461 1445639789 0.332703 0.609924 -0.266724 0.667908 1445639789 0.332703 0.609924 -0.266724 0.667908 1445639789 0.332703 0.609924 -0.266724 0.667908 1445639789 0.332703 0.609924 -0.266724 0.667908 1445639789 0.332703 0.609924 -0.266724 0.667908 1445639789 0.340820 0.607849 -0.266663 0.665710 1445639789 0.340820 0.607849 -0.266663 0.665710 1445639789 0.340820 0.607849 -0.266663 0.665710 1445639789 0.340820 0.607849 -0.266663 0.665710 1445639789 0.340820 0.607849 -0.266663 0.665710 1445639789 0.340820 0.607849 -0.266663 0.665710 1445639789 0.340820 0.607849 -0.266663 0.665710 1445639789 0.349365 0.611572 -0.288818 0.648376 1445639789 0.349365 0.611572 -0.288818 0.648376 1445639789 0.349365 0.611572 -0.288818 0.648376 1445639789 0.349365 0.611572 -0.288818 0.648376 1445639789 0.349365 0.611572 -0.288818 0.648376 1445639789 0.349365 0.611572 -0.288818 0.648376 1445639789 0.360291 0.612549 -0.312256 0.630371 1445639789 0.360291 0.612549 -0.312256 0.630371 1445639789 0.360291 0.612549 -0.312256 0.630371 1445639789 0.360291 0.612549 -0.312256 0.630371 1445639789 0.360291 0.612549 -0.312256 0.630371 1445639789 0.376709 0.605042 -0.324097 0.622009 1445639789 0.376709 0.605042 -0.324097 0.622009 1445639789 0.376709 0.605042 -0.324097 0.622009 1445639789 0.376709 0.605042 -0.324097 0.622009 1445639789 0.376709 0.605042 -0.324097 0.622009 1445639789 0.386169 0.599182 -0.337036 0.614990 1445639790 0.386169 0.599182 -0.337036 0.614990 1445639790 0.386169 0.599182 -0.337036 0.614990 1445639790 0.386169 0.599182 -0.337036 0.614990 1445639790 0.386169 0.599182 -0.337036 0.614990 1445639790 0.386169 0.599182 -0.337036 0.614990 1445639790 0.381897 0.600403 -0.342468 0.613464 1445639790 0.381897 0.600403 -0.342468 0.613464 1445639790 0.381897 0.600403 -0.342468 0.613464 1445639790 0.381897 0.600403 -0.342468 0.613464 1445639790 0.381897 0.600403 -0.342468 0.613464 1445639790 0.371338 0.599121 -0.328369 0.628662 1445639790 0.371338 0.599121 -0.328369 0.628662 1445639790 0.371338 0.599121 -0.328369 0.628662 1445639790 0.371338 0.599121 -0.328369 0.628662 1445639790 0.371338 0.599121 -0.328369 0.628662 1445639790 0.371338 0.599121 -0.328369 0.628662 1445639790 0.356934 0.597778 -0.304321 0.650085 1445639790 0.356934 0.597778 -0.304321 0.650085 1445639790 0.356934 0.597778 -0.304321 0.650085 1445639790 0.356934 0.597778 -0.304321 0.650085 1445639790 0.356934 0.597778 -0.304321 0.650085 1445639790 0.356934 0.597778 -0.304321 0.650085 1445639790 0.339661 0.603455 -0.281738 0.664124 1445639790 0.339661 0.603455 -0.281738 0.664124 1445639790 0.339661 0.603455 -0.281738 0.664124 1445639790 0.339661 0.603455 -0.281738 0.664124 1445639790 0.339661 0.603455 -0.281738 0.664124 1445639790 0.339661 0.603455 -0.281738 0.664124 1445639790 0.338806 0.603271 -0.267456 0.670532 1445639790 0.338806 0.603271 -0.267456 0.670532 1445639790 0.338806 0.603271 -0.267456 0.670532 1445639790 0.338806 0.603271 -0.267456 0.670532 1445639790 0.338806 0.603271 -0.267456 0.670532 1445639790 0.338806 0.603271 -0.267456 0.670532 1445639790 0.351379 0.604065 -0.278320 0.658813 1445639790 0.351379 0.604065 -0.278320 0.658813 1445639790 0.351379 0.604065 -0.278320 0.658813 1445639790 0.351379 0.604065 -0.278320 0.658813 1445639790 0.351379 0.604065 -0.278320 0.658813 1445639790 0.351379 0.604065 -0.278320 0.658813 1445639790 0.351379 0.604065 -0.278320 0.658813 1445639790 0.362244 0.609558 -0.306274 0.635132 1445639790 0.362244 0.609558 -0.306274 0.635132 1445639790 0.362244 0.609558 -0.306274 0.635132 1445639790 0.362244 0.609558 -0.306274 0.635132 1445639790 0.362244 0.609558 -0.306274 0.635132 1445639790 0.362244 0.609558 -0.306274 0.635132 1445639790 0.373901 0.606873 -0.322937 0.622559 1445639790 0.373901 0.606873 -0.322937 0.622559 1445639790 0.373901 0.606873 -0.322937 0.622559 1445639790 0.373901 0.606873 -0.322937 0.622559 1445639790 0.373901 0.606873 -0.322937 0.622559 1445639790 0.373901 0.606873 -0.322937 0.622559 1445639790 0.387939 0.596191 -0.327576 0.621826 1445639790 0.387939 0.596191 -0.327576 0.621826 1445639790 0.387939 0.596191 -0.327576 0.621826 1445639790 0.387939 0.596191 -0.327576 0.621826 1445639790 0.387939 0.596191 -0.327576 0.621826 1445639790 0.387939 0.596191 -0.327576 0.621826 1445639790 0.392700 0.593872 -0.339661 0.614563 1445639790 0.392700 0.593872 -0.339661 0.614563 1445639790 0.392700 0.593872 -0.339661 0.614563 1445639790 0.392700 0.593872 -0.339661 0.614563 1445639790 0.392700 0.593872 -0.339661 0.614563 1445639790 0.392700 0.593872 -0.339661 0.614563 1445639790 0.383972 0.598083 -0.341614 0.614868 1445639790 0.383972 0.598083 -0.341614 0.614868 1445639790 0.383972 0.598083 -0.341614 0.614868 1445639790 0.383972 0.598083 -0.341614 0.614868 1445639790 0.383972 0.598083 -0.341614 0.614868 1445639790 0.383972 0.598083 -0.341614 0.614868 1445639790 0.370178 0.598877 -0.322998 0.632385 1445639790 0.370178 0.598877 -0.322998 0.632385 1445639790 0.370178 0.598877 -0.322998 0.632385 1445639790 0.370178 0.598877 -0.322998 0.632385 1445639790 0.370178 0.598877 -0.322998 0.632385 1445639790 0.370178 0.598877 -0.322998 0.632385 1445639790 0.370178 0.598877 -0.322998 0.632385 1445639790 0.355286 0.597900 -0.296570 0.654419 1445639790 0.355286 0.597900 -0.296570 0.654419 1445639790 0.355286 0.597900 -0.296570 0.654419 1445639790 0.355286 0.597900 -0.296570 0.654419 1445639790 0.355286 0.597900 -0.296570 0.654419 1445639790 0.355286 0.597900 -0.296570 0.654419 1445639790 0.342651 0.602661 -0.277588 0.665039 1445639790 0.342651 0.602661 -0.277588 0.665039 1445639790 0.342651 0.602661 -0.277588 0.665039 1445639790 0.342651 0.602661 -0.277588 0.665039 1445639790 0.342651 0.602661 -0.277588 0.665039 1445639790 0.342651 0.602661 -0.277588 0.665039 1445639790 0.342651 0.602661 -0.277588 0.665039 1445639790 0.345764 0.603638 -0.272705 0.664551 1445639790 0.345764 0.603638 -0.272705 0.664551 1445639790 0.345764 0.603638 -0.272705 0.664551 1445639790 0.345764 0.603638 -0.272705 0.664551 1445639790 0.345764 0.603638 -0.272705 0.664551 1445639790 0.345764 0.603638 -0.272705 0.664551 1445639790 0.359253 0.604187 -0.289795 0.649475 1445639790 0.359253 0.604187 -0.289795 0.649475 1445639790 0.359253 0.604187 -0.289795 0.649475 1445639790 0.359253 0.604187 -0.289795 0.649475 1445639790 0.359253 0.604187 -0.289795 0.649475 1445639790 0.367004 0.607971 -0.313782 0.630188 1445639790 0.367004 0.607971 -0.313782 0.630188 1445639790 0.367004 0.607971 -0.313782 0.630188 1445639790 0.367004 0.607971 -0.313782 0.630188 1445639790 0.367004 0.607971 -0.313782 0.630188 1445639790 0.367004 0.607971 -0.313782 0.630188 1445639790 0.377625 0.603394 -0.321899 0.624207 1445639790 0.377625 0.603394 -0.321899 0.624207 1445639790 0.377625 0.603394 -0.321899 0.624207 1445639791 0.377625 0.603394 -0.321899 0.624207 1445639791 0.377625 0.603394 -0.321899 0.624207 1445639791 0.377625 0.603394 -0.321899 0.624207 1445639791 0.377625 0.603394 -0.321899 0.624207 1445639791 0.389954 0.599548 -0.333862 0.613953 1445639791 0.389954 0.599548 -0.333862 0.613953 1445639791 0.389954 0.599548 -0.333862 0.613953 1445639791 0.389954 0.599548 -0.333862 0.613953 1445639791 0.389954 0.599548 -0.333862 0.613953 1445639791 0.389954 0.599548 -0.333862 0.613953 1445639791 0.394165 0.598206 -0.349976 0.603516 1445639791 0.394165 0.598206 -0.349976 0.603516 1445639791 0.394165 0.598206 -0.349976 0.603516 1445639791 0.394165 0.598206 -0.349976 0.603516 1445639791 0.394165 0.598206 -0.349976 0.603516 1445639791 0.394165 0.598206 -0.349976 0.603516 1445639791 0.385132 0.601074 -0.348145 0.607544 1445639791 0.385132 0.601074 -0.348145 0.607544 1445639791 0.385132 0.601074 -0.348145 0.607544 1445639791 0.385132 0.601074 -0.348145 0.607544 1445639791 0.385132 0.601074 -0.348145 0.607544 1445639791 0.385132 0.601074 -0.348145 0.607544 1445639791 0.373901 0.598877 -0.328247 0.627441 1445639791 0.373901 0.598877 -0.328247 0.627441 1445639791 0.373901 0.598877 -0.328247 0.627441 1445639791 0.373901 0.598877 -0.328247 0.627441 1445639791 0.373901 0.598877 -0.328247 0.627441 1445639791 0.373901 0.598877 -0.328247 0.627441 1445639791 0.359436 0.598755 -0.304260 0.647827 1445639791 0.359436 0.598755 -0.304260 0.647827 1445639791 0.359436 0.598755 -0.304260 0.647827 1445639791 0.359436 0.598755 -0.304260 0.647827 1445639791 0.359436 0.598755 -0.304260 0.647827 1445639791 0.359436 0.598755 -0.304260 0.647827 1445639791 0.342163 0.606323 -0.282043 0.660034 1445639791 0.342163 0.606323 -0.282043 0.660034 1445639791 0.342163 0.606323 -0.282043 0.660034 1445639791 0.342163 0.606323 -0.282043 0.660034 1445639791 0.342163 0.606323 -0.282043 0.660034 1445639791 0.342163 0.606323 -0.282043 0.660034 1445639791 0.346924 0.605896 -0.273071 0.661743 1445639791 0.346924 0.605896 -0.273071 0.661743 1445639791 0.346924 0.605896 -0.273071 0.661743 1445639791 0.346924 0.605896 -0.273071 0.661743 1445639791 0.346924 0.605896 -0.273071 0.661743 1445639791 0.346924 0.605896 -0.273071 0.661743 1445639791 0.346924 0.605896 -0.273071 0.661743 1445639791 0.357666 0.608215 -0.290405 0.646362 1445639791 0.357666 0.608215 -0.290405 0.646362 1445639791 0.357666 0.608215 -0.290405 0.646362 1445639791 0.357666 0.608215 -0.290405 0.646362 1445639791 0.357666 0.608215 -0.290405 0.646362 1445639791 0.357666 0.608215 -0.290405 0.646362 1445639791 0.363342 0.614807 -0.318481 0.623291 1445639791 0.363342 0.614807 -0.318481 0.623291 1445639791 0.363342 0.614807 -0.318481 0.623291 1445639791 0.363342 0.614807 -0.318481 0.623291 1445639791 0.363342 0.614807 -0.318481 0.623291 1445639791 0.363342 0.614807 -0.318481 0.623291 1445639791 0.363342 0.614807 -0.318481 0.623291 1445639791 0.379150 0.610535 -0.333374 0.610107 1445639791 0.379150 0.610535 -0.333374 0.610107 1445639791 0.379150 0.610535 -0.333374 0.610107 1445639791 0.379150 0.610535 -0.333374 0.610107 1445639791 0.379150 0.610535 -0.333374 0.610107 1445639791 0.379150 0.610535 -0.333374 0.610107 1445639791 0.392944 0.598755 -0.342712 0.607910 1445639791 0.392944 0.598755 -0.342712 0.607910 1445639791 0.392944 0.598755 -0.342712 0.607910 1445639791 0.392944 0.598755 -0.342712 0.607910 1445639791 0.392944 0.598755 -0.342712 0.607910 1445639791 0.390137 0.598999 -0.353943 0.602966 1445639791 0.390137 0.598999 -0.353943 0.602966 1445639791 0.390137 0.598999 -0.353943 0.602966 1445639791 0.390137 0.598999 -0.353943 0.602966 1445639791 0.390137 0.598999 -0.353943 0.602966 1445639791 0.390137 0.598999 -0.353943 0.602966 1445639791 0.390137 0.598999 -0.353943 0.602966 1445639791 0.380920 0.601685 -0.346191 0.610718 1445639791 0.380920 0.601685 -0.346191 0.610718 1445639791 0.380920 0.601685 -0.346191 0.610718 1445639791 0.380920 0.601685 -0.346191 0.610718 1445639791 0.380920 0.601685 -0.346191 0.610718 1445639791 0.380920 0.601685 -0.346191 0.610718 1445639791 0.371826 0.598206 -0.326538 0.630249 1445639791 0.371826 0.598206 -0.326538 0.630249 1445639791 0.371826 0.598206 -0.326538 0.630249 1445639791 0.371826 0.598206 -0.326538 0.630249 1445639791 0.371826 0.598206 -0.326538 0.630249 1445639791 0.371826 0.598206 -0.326538 0.630249 1445639791 0.354370 0.601074 -0.304688 0.648254 1445639791 0.354370 0.601074 -0.304688 0.648254 1445639791 0.354370 0.601074 -0.304688 0.648254 1445639791 0.354370 0.601074 -0.304688 0.648254 1445639791 0.354370 0.601074 -0.304688 0.648254 1445639791 0.354370 0.601074 -0.304688 0.648254 1445639791 0.354370 0.601074 -0.304688 0.648254 1445639791 0.343872 0.606628 -0.285461 0.657471 1445639791 0.343872 0.606628 -0.285461 0.657471 1445639791 0.343872 0.606628 -0.285461 0.657471 1445639791 0.343872 0.606628 -0.285461 0.657471 1445639791 0.343872 0.606628 -0.285461 0.657471 1445639791 0.343872 0.606628 -0.285461 0.657471 1445639791 0.343872 0.606628 -0.285461 0.657471 1445639791 0.352966 0.604126 -0.282776 0.656067 1445639791 0.352966 0.604126 -0.282776 0.656067 1445639791 0.352966 0.604126 -0.282776 0.656067 1445639791 0.352966 0.604126 -0.282776 0.656067 1445639791 0.352966 0.604126 -0.282776 0.656067 1445639791 0.352966 0.604126 -0.282776 0.656067 1445639791 0.361755 0.605164 -0.302795 0.641235 1445639791 0.361755 0.605164 -0.302795 0.641235 1445639791 0.361755 0.605164 -0.302795 0.641235 1445639791 0.361755 0.605164 -0.302795 0.641235 1445639792 0.361755 0.605164 -0.302795 0.641235 1445639792 0.361755 0.605164 -0.302795 0.641235 1445639792 0.361755 0.605164 -0.302795 0.641235 1445639792 0.368774 0.607849 -0.326355 0.622803 1445639792 0.368774 0.607849 -0.326355 0.622803 1445639792 0.368774 0.607849 -0.326355 0.622803 1445639792 0.368774 0.607849 -0.326355 0.622803 1445639792 0.368774 0.607849 -0.326355 0.622803 1445639792 0.368774 0.607849 -0.326355 0.622803 1445639792 0.381836 0.602295 -0.331665 0.617554 1445639792 0.381836 0.602295 -0.331665 0.617554 1445639792 0.381836 0.602295 -0.331665 0.617554 1445639792 0.381836 0.602295 -0.331665 0.617554 1445639792 0.381836 0.602295 -0.331665 0.617554 1445639792 0.381836 0.602295 -0.331665 0.617554 1445639792 0.390991 0.595276 -0.339294 0.614502 1445639792 0.390991 0.595276 -0.339294 0.614502 1445639792 0.390991 0.595276 -0.339294 0.614502 1445639792 0.390991 0.595276 -0.339294 0.614502 1445639792 0.390991 0.595276 -0.339294 0.614502 1445639792 0.390991 0.595276 -0.339294 0.614502 1445639792 0.390991 0.595276 -0.339294 0.614502 1445639792 0.386902 0.597351 -0.346924 0.610779 1445639792 0.386902 0.597351 -0.346924 0.610779 1445639792 0.386902 0.597351 -0.346924 0.610779 1445639792 0.386902 0.597351 -0.346924 0.610779 1445639792 0.386902 0.597351 -0.346924 0.610779 1445639792 0.386902 0.597351 -0.346924 0.610779 1445639792 0.374390 0.601257 -0.336609 0.620483 1445639792 0.374390 0.601257 -0.336609 0.620483 1445639792 0.374390 0.601257 -0.336609 0.620483 1445639792 0.374390 0.601257 -0.336609 0.620483 1445639792 0.374390 0.601257 -0.336609 0.620483 1445639792 0.374390 0.601257 -0.336609 0.620483 1445639792 0.361084 0.599609 -0.314514 0.641174 1445639792 0.361084 0.599609 -0.314514 0.641174 1445639792 0.361084 0.599609 -0.314514 0.641174 1445639792 0.361084 0.599609 -0.314514 0.641174 1445639792 0.361084 0.599609 -0.314514 0.641174 1445639792 0.361084 0.599609 -0.314514 0.641174 1445639792 0.343567 0.603638 -0.291016 0.657837 1445639792 0.343567 0.603638 -0.291016 0.657837 1445639792 0.343567 0.603638 -0.291016 0.657837 1445639792 0.343567 0.603638 -0.291016 0.657837 1445639792 0.343567 0.603638 -0.291016 0.657837 1445639792 0.343567 0.603638 -0.291016 0.657837 1445639792 0.332642 0.608215 -0.272400 0.667175 1445639792 0.332642 0.608215 -0.272400 0.667175 1445639792
[truncated: 169,447 more chars]
