# Supplementary material for: Quaternion-Based Gesture Recognition Using Wireless Wearable Motion Capture Sensors
Source: Sensors (Basel). 2016 Apr 28;16(5):605. doi: 10.3390/s16050605 (PMC4883296; doi:10.3390/s16050605)
Supplement: Supplementary file 1 [file sensors-16-00605-s001.zip › MultiSensorGestureData/P11/2. Uppercut/Training15.txt]

0.179443 -0.524048 0.579346 0.597900 1445639934 0.179443 -0.524048 0.579346 0.597900 1445639934 0.092834 -0.480713 0.674316 0.552734 1445639934 0.092834 -0.480713 0.674316 0.552734 1445639934 0.092834 -0.480713 0.674316 0.552734 1445639934 0.092834 -0.480713 0.674316 0.552734 1445639934 0.092834 -0.480713 0.674316 0.552734 1445639934 0.092834 -0.480713 0.674316 0.552734 1445639934 -0.098328 -0.431458 0.768433 0.462158 1445639934 -0.098328 -0.431458 0.768433 0.462158 1445639934 -0.098328 -0.431458 0.768433 0.462158 1445639934 -0.098328 -0.431458 0.768433 0.462158 1445639934 -0.098328 -0.431458 0.768433 0.462158 1445639934 -0.098328 -0.431458 0.768433 0.462158 1445639934 -0.098328 -0.431458 0.768433 0.462158 1445639934 -0.321411 -0.348389 0.803162 0.360901 1445639934 -0.321411 -0.348389 0.803162 0.360901 1445639934 -0.321411 -0.348389 0.803162 0.360901 1445639934 -0.321411 -0.348389 0.803162 0.360901 1445639934 -0.321411 -0.348389 0.803162 0.360901 1445639934 -0.321411 -0.348389 0.803162 0.360901 1445639934 -0.496643 -0.239319 0.792114 0.262024 1445639934 -0.496643 -0.239319 0.792114 0.262024 1445639934 -0.496643 -0.239319 0.792114 0.262024 1445639934 -0.496643 -0.239319 0.792114 0.262024 1445639934 -0.496643 -0.239319 0.792114 0.262024 1445639934 -0.496643 -0.239319 0.792114 0.262024 1445639934 -0.619995 -0.118958 0.755676 0.174316 1445639934 -0.619995 -0.118958 0.755676 0.174316 1445639934 -0.619995 -0.118958 0.755676 0.174316 1445639934 -0.619995 -0.118958 0.755676 0.174316 1445639934 -0.619995 -0.118958 0.755676 0.174316 1445639934 -0.619995 -0.118958 0.755676 0.174316 1445639934 -0.698914 -0.035095 0.709351 0.083923 1445639934 -0.698914 -0.035095 0.709351 0.083923 1445639934 -0.698914 -0.035095 0.709351 0.083923 1445639934 -0.698914 -0.035095 0.709351 0.083923 1445639934 -0.698914 -0.035095 0.709351 0.083923 1445639934 -0.698914 -0.035095 0.709351 0.083923 1445639934 -0.740173 0.006287 0.671265 0.038696 1445639934 -0.740173 0.006287 0.671265 0.038696 1445639934 -0.740173 0.006287 0.671265 0.038696 1445639934 -0.740173 0.006287 0.671265 0.038696 1445639934 -0.740173 0.006287 0.671265 0.038696 1445639934 -0.740173 0.006287 0.671265 0.038696 1445639934 -0.740173 0.006287 0.671265 0.038696 1445639934 -0.748718 -0.004028 0.661987 0.033936 1445639934 -0.748718 -0.004028 0.661987 0.033936 1445639934 -0.748718 -0.004028 0.661987 0.033936 1445639934 -0.748718 -0.004028 0.661987 0.033936 1445639934 -0.748718 -0.004028 0.661987 0.033936 1445639934 -0.748718 -0.004028 0.661987 0.033936 1445639934 -0.738708 -0.018738 0.667664 0.090332 1445639934 -0.738708 -0.018738 0.667664 0.090332 1445639934 -0.738708 -0.018738 0.667664 0.090332 1445639934 -0.738708 -0.018738 0.667664 0.090332 1445639934 -0.738708 -0.018738 0.667664 0.090332 1445639934 -0.738708 -0.018738 0.667664 0.090332 1445639934 -0.738708 -0.018738 0.667664 0.090332 1445639934 -0.704712 -0.047852 0.688416 0.164917 1445639934 -0.704712 -0.047852 0.688416 0.164917 1445639934 -0.704712 -0.047852 0.688416 0.164917 1445639934 -0.704712 -0.047852 0.688416 0.164917 1445639934 -0.704712 -0.047852 0.688416 0.164917 1445639934 -0.704712 -0.047852 0.688416 0.164917 1445639934 -0.644775 -0.104614 0.705139 0.275818 1445639934 -0.644775 -0.104614 0.705139 0.275818 1445639934 -0.644775 -0.104614 0.705139 0.275818 1445639934 -0.644775 -0.104614 0.705139 0.275818 1445639935 -0.644775 -0.104614 0.705139 0.275818 1445639935 -0.644775 -0.104614 0.705139 0.275818 1445639935 -0.540955 -0.203979 0.707458 0.406555 1445639935 -0.540955 -0.203979 0.707458 0.406555 1445639935 -0.540955 -0.203979 0.707458 0.406555 1445639935 -0.540955 -0.203979 0.707458 0.406555 1445639935 -0.540955 -0.203979 0.707458 0.406555 1445639935 -0.540955 -0.203979 0.707458 0.406555 1445639935 -0.540955 -0.203979 0.707458 0.406555 1445639935 -0.364685 -0.346069 0.683655 0.528992 1445639935 -0.364685 -0.346069 0.683655 0.528992 1445639935 -0.364685 -0.346069 0.683655 0.528992 1445639935 -0.364685 -0.346069 0.683655 0.528992 1445639935 -0.364685 -0.346069 0.683655 0.528992 1445639935 -0.364685 -0.346069 0.683655 0.528992 1445639935 -0.118530 -0.481934 0.634277 0.592712 1445639935 -0.118530 -0.481934 0.634277 0.592712 1445639935 -0.118530 -0.481934 0.634277 0.592712 1445639935 -0.118530 -0.481934 0.634277 0.592712 1445639935 -0.118530 -0.481934 0.634277 0.592712 1445639935 -0.118530 -0.481934 0.634277 0.592712 1445639935 -0.118530 -0.481934 0.634277 0.592712 1445639935 0.101379 -0.559814 0.519470 0.637512 1445639935 0.101379 -0.559814 0.519470 0.637512 1445639935 0.101379 -0.559814 0.519470 0.637512 1445639935 0.101379 -0.559814 0.519470 0.637512 1445639935 0.101379 -0.559814 0.519470 0.637512 1445639935 0.101379 -0.559814 0.519470 0.637512 1445639935 0.276489 -0.553406 0.512329 0.595642 1445639935 0.276489 -0.553406 0.512329 0.595642 1445639935 0.276489 -0.553406 0.512329 0.595642 1445639935 0.276489 -0.553406 0.512329 0.595642 1445639935 0.276489 -0.553406 0.512329 0.595642 1445639935 0.276489 -0.553406 0.512329 0.595642 1445639935 0.259399 -0.538086 0.544189 0.589050 1445639935 0.259399 -0.538086 0.544189 0.589050 1445639935 0.259399 -0.538086 0.544189 0.589050 1445639935 0.259399 -0.538086 0.544189 0.589050 1445639935 0.259399 -0.538086 0.544189 0.589050 1445639935 0.259399 -0.538086 0.544189 0.589050 1445639935 0.125305 -0.515259 0.626404 0.571350 1445639935 0.125305 -0.515259 0.626404 0.571350 1445639935 0.125305 -0.515259 0.626404 0.571350 1445639935 0.125305 -0.515259 0.626404 0.571350 1445639935 0.125305 -0.515259 0.626404 0.571350 1445639935 0.125305 -0.515259 0.626404 0.571350 1445639935 0.125305 -0.515259 0.626404 0.571350 1445639935 -0.058228 -0.464783 0.728088 0.500427 1445639935 -0.058228 -0.464783 0.728088 0.500427 1445639935 -0.058228 -0.464783 0.728088 0.500427 1445639935 -0.058228 -0.464783 0.728088 0.500427 1445639935 -0.058228 -0.464783 0.728088 0.500427 1445639935 -0.058228 -0.464783 0.728088 0.500427 1445639935 -0.268372 -0.371399 0.804199 0.378540 1445639935 -0.268372 -0.371399 0.804199 0.378540 1445639935 -0.268372 -0.371399 0.804199 0.378540 1445639935 -0.268372 -0.371399 0.804199 0.378540 1445639935 -0.268372 -0.371399 0.804199 0.378540 1445639935 -0.268372 -0.371399 0.804199 0.378540 1445639935 -0.268372 -0.371399 0.804199 0.378540 1445639935 -0.452271 -0.248108 0.807373 0.286316 1445639935 -0.452271 -0.248108 0.807373 0.286316 1445639935 -0.452271 -0.248108 0.807373 0.286316 1445639935 -0.452271 -0.248108 0.807373 0.286316 1445639935 -0.452271 -0.248108 0.807373 0.286316 1445639935 -0.452271 -0.248108 0.807373 0.286316 1445639935 -0.568359 -0.132385 0.782776 0.216064 1445639935 -0.568359 -0.132385 0.782776 0.216064 1445639935 -0.568359 -0.132385 0.782776 0.216064 1445639935 -0.568359 -0.132385 0.782776 0.216064 1445639935 -0.568359 -0.132385 0.782776 0.216064 1445639935 -0.568359 -0.132385 0.782776 0.216064 1445639935 -0.568359 -0.132385 0.782776 0.216064 1445639935 -0.632263 -0.068359 0.757080 0.149536 1445639935 -0.632263 -0.068359 0.757080 0.149536 1445639935 -0.632263 -0.068359 0.757080 0.149536 1445639935 -0.632263 -0.068359 0.757080 0.149536 1445639935 -0.632263 -0.068359 0.757080 0.149536 1445639935 -0.632263 -0.068359 0.757080 0.149536 1445639935 -0.661865 -0.049683 0.734009 0.143616 1445639935 -0.661865 -0.049683 0.734009 0.143616 1445639935 -0.661865 -0.049683 0.734009 0.143616 1445639935 -0.661865 -0.049683 0.734009 0.143616 1445639935 -0.661865 -0.049683 0.734009 0.143616 1445639935 -0.661865 -0.049683 0.734009 0.143616 1445639935 -0.661255 -0.063049 0.727722 0.170837 1445639935 -0.661255 -0.063049 0.727722 0.170837 1445639935 -0.661255 -0.063049 0.727722 0.170837 1445639935 -0.661255 -0.063049 0.727722 0.170837 1445639935 -0.661255 -0.063049 0.727722 0.170837 1445639935 -0.628113 -0.097351 0.732361 0.244202 1445639935 -0.628113 -0.097351 0.732361 0.244202 1445639935 -0.628113 -0.097351 0.732361 0.244202 1445639935 -0.628113 -0.097351 0.732361 0.244202 1445639935 -0.628113 -0.097351 0.732361 0.244202 1445639935 -0.628113 -0.097351 0.732361 0.244202 1445639935 -0.562622 -0.170776 0.730225 0.347900 1445639935 -0.562622 -0.170776 0.730225 0.347900 1445639935 -0.562622 -0.170776 0.730225 0.347900 1445639935 -0.562622 -0.170776 0.730225 0.347900 1445639935 -0.562622 -0.170776 0.730225 0.347900 1445639935 -0.562622 -0.170776 0.730225 0.347900 1445639935 -0.562622 -0.170776 0.730225 0.347900 1445639935 -0.438354 -0.289063 0.718933 0.455444 1445639935 -0.438354 -0.289063 0.718933 0.455444 1445639935 -0.438354 -0.289063 0.718933 0.455444 1445639935 -0.438354 -0.289063 0.718933 0.455444 1445639935 -0.438354 -0.289063 0.718933 0.455444 1445639935 -0.438354 -0.289063 0.718933 0.455444 1445639935 -0.245178 -0.426758 0.673218 0.551819 1445639935 -0.245178 -0.426758 0.673218 0.551819 1445639935 -0.245178 -0.426758 0.673218 0.551819 1445639935 -0.245178 -0.426758 0.673218 0.551819 1445639935 -0.245178 -0.426758 0.673218 0.551819 1445639935 -0.245178 -0.426758 0.673218 0.551819 1445639936 -0.245178 -0.426758 0.673218 0.551819 1445639936 -0.005859 -0.527954 0.605896 0.595093 1445639936 -0.005859 -0.527954 0.605896 0.595093 1445639936 -0.005859 -0.527954 0.605896 0.595093 1445639936 -0.005859 -0.527954 0.605896 0.595093 1445639936 -0.005859 -0.527954 0.605896 0.595093 1445639936 -0.005859 -0.527954 0.605896 0.595093 1445639936 -0.005859 -0.527954 0.605896 0.595093 1445639936 0.180969 -0.578247 0.529785 0.593384 1445639936 0.180969 -0.578247 0.529785 0.593384 1445639936 0.180969 -0.578247 0.529785 0.593384 1445639936 0.180969 -0.578247 0.529785 0.593384 1445639936 0.180969 -0.578247 0.529785 0.593384 1445639936 0.180969 -0.578247 0.529785 0.593384 1445639936 0.264893 -0.591125 0.500793 0.574097 1445639936 0.264893 -0.591125 0.500793 0.574097 1445639936 0.264893 -0.591125 0.500793 0.574097 1445639936 0.264893 -0.591125 0.500793 0.574097 1445639936 0.264893 -0.591125 0.500793 0.574097 1445639936 0.264893 -0.591125 0.500793 0.574097 1445639936 0.219116 -0.584717 0.549805 0.554749 1445639936 0.219116 -0.584717 0.549805 0.554749 1445639936 0.219116 -0.584717 0.549805 0.554749 1445639936 0.219116 -0.584717 0.549805 0.554749 1445639936 0.219116 -0.584717 0.549805 0.554749 1445639936 0.219116 -0.584717 0.549805 0.554749 1445639936 0.219116 -0.584717 0.549805 0.554749 1445639936 0.057373 -0.539001 0.659302 0.520996 1445639936 0.057373 -0.539001 0.659302 0.520996 1445639936 0.057373 -0.539001 0.659302 0.520996 1445639936 0.057373 -0.539001 0.659302 0.520996 1445639936 0.057373 -0.539001 0.659302 0.520996 1445639936 0.057373 -0.539001 0.659302 0.520996 1445639936 -0.161499 -0.434509 0.783264 0.414246 1445639936 -0.161499 -0.434509 0.783264 0.414246 1445639936 -0.161499 -0.434509 0.783264 0.414246 1445639936 -0.161499 -0.434509 0.783264 0.414246 1445639936 -0.161499 -0.434509 0.783264 0.414246 1445639936 -0.161499 -0.434509 0.783264 0.414246 1445639936 -0.161499 -0.434509 0.783264 0.414246 1445639936 -0.379028 -0.289490 0.827026 0.297668 1445639936 -0.379028 -0.289490 0.827026 0.297668 1445639936 -0.379028 -0.289490 0.827026 0.297668 1445639936 -0.379028 -0.289490 0.827026 0.297668 1445639936 -0.379028 -0.289490 0.827026 0.297668 1445639936 -0.379028 -0.289490 0.827026 0.297668 1445639936 -0.523132 -0.144226 0.805481 0.238159 1445639936 -0.523132 -0.144226 0.805481 0.238159 1445639936 -0.523132 -0.144226 0.805481 0.238159 1445639936 -0.523132 -0.144226 0.805481 0.238159 1445639936 -0.523132 -0.144226 0.805481 0.238159 1445639936 -0.523132 -0.144226 0.805481 0.238159 1445639936 -0.587036 -0.064209 0.788391 0.172241 1445639936 -0.587036 -0.064209 0.788391 0.172241 1445639936 -0.587036 -0.064209 0.788391 0.172241 1445639936 -0.587036 -0.064209 0.788391 0.172241 1445639936 -0.587036 -0.064209 0.788391 0.172241 1445639936 -0.587036 -0.064209 0.788391 0.172241 1445639936 -0.587036 -0.064209 0.788391 0.172241 1445639936 -0.619263 -0.032776 0.763672 0.179565 1445639936 -0.619263 -0.032776 0.763672 0.179565 1445639936 -0.619263 -0.032776 0.763672 0.179565 1445639936 -0.619263 -0.032776 0.763672 0.179565 1445639936 -0.619263 -0.032776 0.763672 0.179565 1445639936 -0.619263 -0.032776 0.763672 0.179565 1445639936 -0.631470 -0.027466 0.747070 0.205811 1445639936 -0.631470 -0.027466 0.747070 0.205811 1445639936 -0.631470 -0.027466 0.747070 0.205811 1445639936 -0.631470 -0.027466 0.747070 0.205811 1445639936 -0.631470 -0.027466 0.747070 0.205811 1445639936 -0.631470 -0.027466 0.747070 0.205811 1445639936 -0.631470 -0.027466 0.747070 0.205811 1445639936 -0.622009 -0.043152 0.738525 0.256470 1445639936 -0.622009 -0.043152 0.738525 0.256470 1445639936 -0.622009 -0.043152 0.738525 0.256470 1445639936 -0.622009 -0.043152 0.738525 0.256470 1445639936 -0.622009 -0.043152 0.738525 0.256470 1445639936 -0.622009 -0.043152 0.738525 0.256470 1445639936 -0.574707 -0.109009 0.742126 0.327209 1445639936 -0.574707 -0.109009 0.742126 0.327209 1445639936 -0.574707 -0.109009 0.742126 0.327209 1445639936 -0.574707 -0.109009 0.742126 0.327209 1445639936 -0.574707 -0.109009 0.742126 0.327209 1445639936 -0.574707 -0.109009 0.742126 0.327209 1445639936 -0.467346 -0.234924 0.742126 0.419128 1445639936 -0.467346 -0.234924 0.742126 0.419128 1445639936 -0.467346 -0.234924 0.742126 0.419128 1445639936 -0.467346 -0.234924 0.742126 0.419128 1445639936 -0.467346 -0.234924 0.742126 0.419128 1445639936 -0.467346 -0.234924 0.742126 0.419128 1445639936 -0.266113 -0.397156 0.718628 0.504944 1445639936 -0.266113 -0.397156 0.718628 0.504944 1445639936 -0.266113 -0.397156 0.718628 0.504944 1445639936 -0.266113 -0.397156 0.718628 0.504944 1445639936 -0.266113 -0.397156 0.718628 0.504944 1445639936 -0.266113 -0.397156 0.718628 0.504944 1445639936 -0.266113 -0.397156 0.718628 0.504944 1445639936 0.018127 -0.514160 0.672607 0.531860 1445639936 0.018127 -0.514160 0.672607 0.531860 1445639936 0.018127 -0.514160 0.672607 0.531860 1445639936 0.018127 -0.514160 0.672607 0.531860 1445639936 0.018127 -0.514160 0.672607 0.531860 1445639936 0.018127 -0.514160 0.672607 0.531860 1445639936 0.257935 -0.558105 0.609131 0.500916 1445639936 0.257935 -0.558105 0.609131 0.500916 1445639936 0.257935 -0.558105 0.609131 0.500916 1445639936 0.257935 -0.558105 0.609131 0.500916 1445639936 0.257935 -0.558105 0.609131 0.500916 1445639936 0.257935 -0.558105 0.609131 0.500916 1445639936 0.348511 -0.593994 0.536987 0.487183 1445639936 0.348511 -0.593994 0.536987 0.487183 1445639936 0.348511 -0.593994 0.536987 0.487183 1445639936 0.348511 -0.593994 0.536987 0.487183 1445639936 0.348511 -0.593994 0.536987 0.487183 1445639936 0.348511 -0.593994 0.536987 0.487183 1445639936 0.348511 -0.593994 0.536987 0.487183 1445639937 0.335022 -0.593506 0.550415 0.482178 1445639937 0.335022 -0.593506 0.550415 0.482178 1445639937 0.335022 -0.593506 0.550415 0.482178 1445639937 0.335022 -0.593506 0.550415 0.482178 1445639937 0.335022 -0.593506 0.550415 0.482178 1445639937 0.335022 -0.593506 0.550415 0.482178 1445639937 0.240479 -0.560486 0.635803 0.472961 1445639937 0.240479 -0.560486 0.635803 0.472961 1445639937 0.240479 -0.560486 0.635803 0.472961 1445639937 0.240479 -0.560486 0.635803 0.472961 1445639937 0.240479 -0.560486 0.635803 0.472961 1445639937 0.240479 -0.560486 0.635803 0.472961 1445639937 0.240479 -0.560486 0.635803 0.472961 1445639937 0.098083 -0.497620 0.755737 0.414246 1445639937 0.098083 -0.497620 0.755737 0.414246 1445639937 0.098083 -0.497620 0.755737 0.414246 1445639937 0.098083 -0.497620 0.755737 0.414246 1445639937 0.098083 -0.497620 0.755737 0.414246 1445639937 0.098083 -0.497620 0.755737 0.414246 1445639937 -0.089233 -0.402466 0.847778 0.333679 1445639937 -0.089233 -0.402466 0.847778 0.333679 1445639937 -0.089233 -0.402466 0.847778 0.333679 1445639937 -0.089233 -0.402466 0.847778 0.333679 1445639937 -0.089233 -0.402466 0.847778 0.333679 1445639937 -0.089233 -0.402466 0.847778 0.333679 1445639937 -0.263245 -0.294495 0.885071 0.246277 1445639937 -0.263245 -0.294495 0.885071 0.246277 1445639937 -0.263245 -0.294495 0.885071 0.246277 1445639937 -0.263245 -0.294495 0.885071 0.246277 1445639937 -0.263245 -0.294495 0.885071 0.246277 1445639937 -0.263245 -0.294495 0.885071 0.246277 1445639937 -0.263245 -0.294495 0.885071 0.246277 1445639937 -0.399109 -0.200012 0.873901 0.192200 1445639937 -0.399109 -0.200012 0.873901 0.192200 1445639937 -0.399109 -0.200012 0.873901 0.192200 1445639937 -0.399109 -0.200012 0.873901 0.192200 1445639937 -0.399109 -0.200012 0.873901 0.192200 1445639937 -0.399109 -0.200012 0.873901 0.192200 1445639937 -0.492188 -0.118530 0.848083 0.156189 1445639937 -0.492188 -0.118530 0.848083 0.156189 1445639937 -0.492188 -0.118530 0.848083 0.156189 1445639937 -0.492188 -0.118530 0.848083 0.156189 1445639937 -0.492188 -0.118530 0.848083 0.156189 1445639937 -0.492188 -0.118530 0.848083 0.156189 1445639937 -0.492188 -0.118530 0.848083 0.156189 1445639937 -0.552002 -0.084412 0.818970 0.132202 1445639937 -0.552002 -0.084412 0.818970 0.132202 1445639937 -0.552002 -0.084412 0.818970 0.132202 1445639937 -0.552002 -0.084412 0.818970 0.132202 1445639937 -0.552002 -0.084412 0.818970 0.132202 1445639937 -0.552002 -0.084412 0.818970 0.132202 1445639937 -0.576416 -0.079285 0.799194 0.150757 1445639937 -0.576416 -0.079285 0.799194 0.150757 1445639937 -0.576416 -0.079285 0.799194 0.150757 1445639937 -0.576416 -0.079285 0.799194 0.150757 1445639937 -0.576416 -0.079285 0.799194 0.150757 1445639937 -0.576416 -0.079285 0.799194 0.150757 1445639937 -0.572327 -0.096191 0.789124 0.201233 1445639937 -0.572327 -0.096191 0.789124 0.201233 1445639937 -0.572327 -0.096191 0.789124 0.201233 1445639937 -0.572327 -0.096191 0.789124 0.201233 1445639937 -0.572327 -0.096191 0.789124 0.201233 1445639937 -0.572327 -0.096191 0.789124 0.201233 1445639937 -0.572327 -0.096191 0.789124 0.201233 1445639937 -0.529602 -0.141785 0.790710 0.272400 1445639937 -0.529602 -0.141785 0.790710 0.272400 1445639937 -0.529602 -0.141785 0.790710 0.272400 1445639937 -0.529602 -0.141785 0.790710 0.272400 1445639937 -0.529602 -0.141785 0.790710 0.272400 1445639937 -0.529602 -0.141785 0.790710 0.272400 1445639937 -0.442078 -0.228699 0.783936 0.371094 1445639937 -0.442078 -0.228699 0.783936 0.371094 1445639937 -0.442078 -0.228699 0.783936 0.371094 1445639937 -0.442078 -0.228699 0.783936 0.371094 1445639937 -0.442078 -0.228699 0.783936 0.371094 1445639937 -0.442078 -0.228699 0.783936 0.371094 1445639937 -0.442078 -0.228699 0.783936 0.371094 1445639937 -0.266235 -0.359802 0.759399 0.472168 1445639937 -0.266235 -0.359802 0.759399 0.472168 1445639937 -0.266235 -0.359802 0.759399 0.472168 1445639937 -0.266235 -0.359802 0.759399 0.472168 1445639937 -0.266235 -0.359802 0.759399 0.472168 1445639937 -0.266235 -0.359802 0.759399 0.472168 1445639937 0.016296 -0.484314 0.705261 0.517456 1445639937 0.016296 -0.484314 0.705261 0.517456 1445639937 0.016296 -0.484314 0.705261 0.517456 1445639937 0.016296 -0.484314 0.705261 0.517456 1445639937 0.016296 -0.484314 0.705261 0.517456 1445639937 0.016296 -0.484314 0.705261 0.517456 1445639937 0.264404 -0.517212 0.619019 0.528564 1445639937 0.264404 -0.517212 0.619019 0.528564 1445639937 0.264404 -0.517212 0.619019 0.528564 1445639937 0.264404 -0.517212 0.619019 0.528564 1445639937 0.264404 -0.517212 0.619019 0.528564 1445639937 0.264404 -0.517212 0.619019 0.528564 1445639937 0.264404 -0.517212 0.619019 0.528564 1445639937 0.384521 -0.495239 0.579712 0.520386 1445639937 0.384521 -0.495239 0.579712 0.520386 1445639937 0.384521 -0.495239 0.579712 0.520386 1445639937 0.384521 -0.495239 0.579712 0.520386 1445639937 0.384521 -0.495239 0.579712 0.520386 1445639937 0.384521 -0.495239 0.579712 0.520386 1445639937 0.333923 -0.502625 0.610779 0.512634 1445639937 0.333923 -0.502625 0.610779 0.512634 1445639937 0.333923 -0.502625 0.610779 0.512634 1445639937 0.333923 -0.502625 0.610779 0.512634 1445639937 0.333923 -0.502625 0.610779 0.512634 1445639937 0.333923 -0.502625 0.610779 0.512634 1445639937 0.178528 -0.484985 0.710754 0.477112 1445639937 0.178528 -0.484985 0.710754 0.477112 1445639937 0.178528 -0.484985 0.710754 0.477112 1445639937 0.178528 -0.484985 0.710754 0.477112 1445639937 0.178528 -0.484985 0.710754 0.477112 1445639937 0.178528 -0.484985 0.710754 0.477112 1445639937 0.178528 -0.484985 0.710754 0.477112 1445639937 -0.045288 -0.431091 0.809448 0.396118 1445639938 -0.045288 -0.431091 0.809448 0.396118 1445639938 -0.045288 -0.431091 0.809448 0.396118 1445639938 -0.045288 -0.431091 0.809448 0.396118 1445639938 -0.045288 -0.431091 0.809448 0.396118 1445639938 -0.045288 -0.431091 0.809448 0.396118 1445639938 -0.250122 -0.352478 0.845032 0.314819 1445639938 -0.250122 -0.352478 0.845032 0.314819 1445639938 -0.250122 -0.352478 0.845032 0.314819 1445639938 -0.250122 -0.352478 0.845032 0.314819 1445639938 -0.250122 -0.352478 0.845032 0.314819 1445639938 -0.250122 -0.352478 0.845032 0.314819 1445639938 -0.250122 -0.352478 0.845032 0.314819 1445639938 -0.391052 -0.273010 0.836853 0.268738 1445639938 -0.391052 -0.273010 0.836853 0.268738 1445639938 -0.391052 -0.273010 0.836853 0.268738 1445639938 -0.391052 -0.273010 0.836853 0.268738 1445639938 -0.391052 -0.273010 0.836853 0.268738 1445639938 -0.391052 -0.273010 0.836853 0.268738 1445639938 -0.479858 -0.190979 0.828308 0.217224 1445639938 -0.479858 -0.190979 0.828308 0.217224 1445639938 -0.479858 -0.190979 0.828308 0.217224 1445639938 -0.479858 -0.190979 0.828308 0.217224 1445639938 -0.479858 -0.190979 0.828308 0.217224 1445639938 -0.479858 -0.190979 0.828308 0.217224 1445639938 -0.537903 -0.124756 0.813782 0.181091 1445639938 -0.537903 -0.124756 0.813782 0.181091 1445639938 -0.537903 -0.124756 0.813782 0.181091 1445639938 -0.537903 -0.124756 0.813782 0.181091 1445639938 -0.537903 -0.124756 0.813782 0.181091 1445639938 -0.537903 -0.124756 0.813782 0.181091 1445639938 -0.587341 -0.079590 0.787659 0.168030 1445639938 -0.587341 -0.079590 0.787659 0.168030 1445639938 -0.587341 -0.079590 0.787659 0.168030 1445639938 -0.587341 -0.079590 0.787659 0.168030 1445639938 -0.587341 -0.079590 0.787659 0.168030 1445639938 -0.587341 -0.079590 0.787659 0.168030 1445639938 -0.604004 -0.076355 0.775024 0.169495 1445639938 -0.604004 -0.076355 0.775024 0.169495 1445639938 -0.604004 -0.076355 0.775024 0.169495 1445639938 -0.604004 -0.076355 0.775024 0.169495 1445639938 -0.604004 -0.076355 0.775024 0.169495 1445639938 -0.604004 -0.076355 0.775024 0.169495 1445639938 -0.604004 -0.076355 0.775024 0.169495 1445639938 -0.594849 -0.106079 0.767456 0.214294 1445639938 -0.594849 -0.106079 0.767456 0.214294 1445639938 -0.594849 -0.106079 0.767456 0.214294 1445639938 -0.594849 -0.106079 0.767456 0.214294 1445639938 -0.594849 -0.106079 0.767456 0.214294 1445639938 -0.594849 -0.106079 0.767456 0.214294 1445639938 -0.549072 -0.168823 0.765259 0.290527 1445639938 -0.549072 -0.168823 0.765259 0.290527 1445639938 -0.549072 -0.168823 0.765259 0.290527 1445639938 -0.549072 -0.168823 0.765259 0.290527 1445639938 -0.549072 -0.168823 0.765259 0.290527 1445639938 -0.549072 -0.168823 0.765259 0.290527 1445639938 -0.549072 -0.168823 0.765259 0.290527 1445639938 -0.449585 -0.266785 0.775757 0.353455 1445639938 -0.449585 -0.266785 0.775757 0.353455 1445639938 -0.449585 -0.266785 0.775757 0.353455 1445639938 -0.449585 -0.266785 0.775757 0.353455 1445639938 -0.449585 -0.266785 0.775757 0.353455 1445639938 -0.449585 -0.266785 0.775757 0.353455 1445639938 -0.296204 -0.365479 0.763428 0.442505 1445639938 -0.296204 -0.365479 0.763428 0.442505 1445639938 -0.296204 -0.365479 0.763428 0.442505 1445639938 -0.296204 -0.365479 0.763428 0.442505 1445639938 -0.296204 -0.365479 0.763428 0.442505 1445639938 -0.296204 -0.365479 0.763428 0.442505 1445639938 -0.296204 -0.365479 0.763428 0.442505 1445639938 -0.079407 -0.446228 0.751526 0.479309 1445639938 -0.079407 -0.446228 0.751526 0.479309 1445639938 -0.079407 -0.446228 0.751526 0.479309 1445639938 -0.079407 -0.446228 0.751526 0.479309 1445639938 -0.079407 -0.446228 0.751526 0.479309 1445639938 -0.079407 -0.446228 0.751526 0.479309 1445639938 0.102234 -0.475281 0.715088 0.502258 1445639938 0.102234 -0.475281 0.715088 0.502258 1445639938 0.102234 -0.475281 0.715088 0.502258 1445639938 0.102234 -0.475281 0.715088 0.502258 1445639938 0.102234 -0.475281 0.715088 0.502258 1445639938 0.102234 -0.475281 0.715088 0.502258 1445639938 0.191650 -0.484253 0.686157 0.507813 1445639938 0.191650 -0.484253 0.686157 0.507813 1445639938 0.191650 -0.484253 0.686157 0.507813 1445639938 0.191650 -0.484253 0.686157 0.507813 1445639938 0.191650 -0.484253 0.686157 0.507813 1445639938 0.191650 -0.484253 0.686157 0.507813 1445639938 0.193115 -0.492371 0.686523 0.498901 1445639938 0.193115 -0.492371 0.686523 0.498901 1445639938 0.193115 -0.492371 0.686523 0.498901 1445639938 0.193115 -0.492371 0.686523 0.498901 1445639938 0.193115 -0.492371 0.686523 0.498901 1445639938 0.193115 -0.492371 0.686523 0.498901 1445639938 0.109802 -0.472961 0.743591 0.459717 1445639938 0.109802 -0.472961 0.743591 0.459717 1445639938 0.109802 -0.472961 0.743591 0.459717 1445639938 0.109802 -0.472961 0.743591 0.459717 1445639938 0.109802 -0.472961 0.743591 0.459717 1445639938 0.109802 -0.472961 0.743591 0.459717 1445639938 0.109802 -0.472961 0.743591 0.459717 1445639938 -0.053284 -0.429443 0.813293 0.388916 1445639938 -0.053284 -0.429443 0.813293 0.388916 1445639938 -0.053284 -0.429443 0.813293 0.388916 1445639938 -0.053284 -0.429443 0.813293 0.388916 1445639938 -0.053284 -0.429443 0.813293 0.388916 1445639938 -0.053284 -0.429443 0.813293 0.388916 1445639938 -0.250916 -0.360107 0.846619 0.300903 1445639938 -0.250916 -0.360107 0.846619 0.300903 1445639938 -0.250916 -0.360107 0.846619 0.300903 1445639938 -0.250916 -0.360107 0.846619 0.300903 1445639938 -0.250916 -0.360107 0.846619 0.300903 1445639938 -0.250916 -0.360107 0.846619 0.300903 1445639938 -0.250916 -0.360107 0.846619 0.300903 1445639938 -0.412903 -0.273132 0.834106 0.243225 1445639938 -0.412903 -0.273132 0.834106 0.243225 1445639939 -0.412903 -0.273132 0.834106 0.243225 1445639939 -0.412903 -0.273132 0.834106 0.243225 1445639939 -0.412903 -0.273132 0.834106 0.243225 1445639939 -0.412903 -0.273132 0.834106 0.243225 1445639939 -0.513550 -0.185730 0.815735 0.190491 1445639939 -0.513550 -0.185730 0.815735 0.190491 1445639939 -0.513550 -0.185730 0.815735 0.190491 1445639939 -0.513550 -0.185730 0.815735 0.190491 1445639939 -0.513550 -0.185730 0.815735 0.190491 1445639939 -0.513550 -0.185730 0.815735 0.190491 1445639939 -0.577332 -0.118896 0.790344 0.167053 1445639939 -0.577332 -0.118896 0.790344 0.167053 1445639939 -0.577332 -0.118896 0.790344 0.167053 1445639939 -0.577332 -0.118896 0.790344 0.167053 1445639939 -0.577332 -0.118896 0.790344 0.167053 1445639939 -0.577332 -0.118896 0.790344 0.167053 1445639939 -0.602356 -0.109619 0.775330 0.154785 1445639939 -0.602356 -0.109619 0.775330 0.154785 1445639939 -0.602356 -0.109619 0.775330 0.154785 1445639939 -0.602356 -0.109619 0.775330 0.154785 1445639939 -0.602356 -0.109619 0.775330 0.154785 1445639939 -0.602356 -0.109619 0.775330 0.154785 1445639939 -0.579956 -0.137695 0.777039 0.202271 1445639939 -0.579956 -0.137695 0.777039 0.202271 1445639939 -0.579956 -0.137695 0.777039 0.202271 1445639939 -0.579956 -0.137695 0.777039 0.202271 1445639939 -0.579956 -0.137695 0.777039 0.202271 1445639939 -0.579956 -0.137695 0.777039 0.202271 1445639939 -0.579956 -0.137695 0.777039 0.202271 1445639939 -0.521606 -0.186340 0.777039 0.298950 1445639939 -0.521606 -0.186340 0.777039 0.298950 1445639939 -0.521606 -0.186340 0.777039 0.298950 1445639939 -0.521606 -0.186340 0.777039 0.298950 1445639939 -0.521606 -0.186340 0.777039 0.298950 1445639939 -0.521606 -0.186340 0.777039 0.298950 1445639939 -0.411865 -0.274902 0.778259 0.386169 1445639939 -0.411865 -0.274902 0.778259 0.386169 1445639939 -0.411865 -0.274902 0.778259 0.386169 1445639939 -0.411865 -0.274902 0.778259 0.386169 1445639939 -0.411865 -0.274902 0.778259 0.386169 1445639939 -0.411865 -0.274902 0.778259 0.386169 1445639939 -0.231934 -0.386292 0.759094 0.469849 1445639939 -0.231934 -0.386292 0.759094 0.469849 1445639939 -0.231934 -0.386292 0.759094 0.469849 1445639939 -0.231934 -0.386292 0.759094 0.469849 1445639939 -0.231934 -0.386292 0.759094 0.469849 1445639939 -0.231934 -0.386292 0.759094 0.469849 1445639939 -0.231934 -0.386292 0.759094 0.469849 1445639939 0.004578 -0.459351 0.731445 0.503906 1445639939 0.004578 -0.459351 0.731445 0.503906 1445639939 0.004578 -0.459351 0.731445 0.503906 1445639939 0.004578 -0.459351 0.731445 0.503906 1445639939 0.004578 -0.459351 0.731445 0.503906 1445639939 0.004578 -0.459351 0.731445 0.503906 1445639939 0.150269 -0.465942 0.681641 0.543701 1445639939 0.150269 -0.465942 0.681641 0.543701 1445639939 0.150269 -0.465942 0.681641 0.543701 1445639939 0.150269 -0.465942 0.681641 0.543701 1445639939 
-0.102234 -0.627197 0.016174 0.771973 1445639941 -0.125427 -0.624695 -0.014099 0.770569 1445639941 -0.125427 -0.624695 -0.014099 0.770569 1445639941 -0.125427 -0.624695 -0.014099 0.770569 1445639941 -0.125427 -0.624695 -0.014099 0.770569 1445639941 -0.125427 -0.624695 -0.014099 0.770569 1445639941 -0.127258 -0.620544 -0.029297 0.773254 1445639941 -0.127258 -0.620544 -0.029297 0.773254 1445639941 -0.127258 -0.620544 -0.029297 0.773254 1445639941 -0.127258 -0.620544 -0.029297 0.773254 1445639941 -0.127258 -0.620544 -0.029297 0.773254 1445639941 -0.127258 -0.620544 -0.029297 0.773254 1445639942 -0.102234 -0.612427 -0.004578 0.783875 1445639942 -0.102234 -0.612427 -0.004578 0.783875 1445639942 -0.102234 -0.612427 -0.004578 0.783875 1445639942 -0.102234 -0.612427 -0.004578 0.783875 1445639942 -0.102234 -0.612427 -0.004578 0.783875 1445639942 -0.102234 -0.612427 -0.004578 0.783875 1445639942 -0.102234 -0.612427 -0.004578 0.783875 1445639942 -0.083252 -0.601379 0.020325 0.794373 1445639942 -0.083252 -0.601379 0.020325 0.794373 1445639942 -0.083252 -0.601379 0.020325 0.794373 1445639942 -0.083252 -0.601379 0.020325 0.794373 1445639942 -0.083252 -0.601379 0.020325 0.794373 1445639942 -0.083252 -0.601379 0.020325 0.794373 1445639942 -0.068787 -0.585205 0.042969 0.806824 1445639942 -0.068787 -0.585205 0.042969 0.806824 1445639942 -0.068787 -0.585205 0.042969 0.806824 1445639942 -0.068787 -0.585205 0.042969 0.806824 1445639942 -0.068787 -0.585205 0.042969 0.806824 1445639942 -0.044312 -0.573120 0.071777 0.815125 1445639942 -0.044312 -0.573120 0.071777 0.815125 1445639942 -0.044312 -0.573120 0.071777 0.815125 1445639942 -0.044312 -0.573120 0.071777 0.815125 1445639942 -0.044312 -0.573120 0.071777 0.815125 1445639942 -0.044312 -0.573120 0.071777 0.815125 1445639942 -0.011353 -0.573120 0.095642 0.813782 1445639942 -0.011353 -0.573120 0.095642 0.813782 1445639942 -0.011353 -0.573120 0.095642 0.813782 1445639942 -0.011353 -0.573120 0.095642 0.813782 1445639942 -0.011353 -0.573120 0.095642 0.813782 1445639942 -0.011353 -0.573120 0.095642 0.813782 1445639942 0.005615 -0.593140 0.093323 0.799622 1445639942 0.005615 -0.593140 0.093323 0.799622 1445639942 0.005615 -0.593140 0.093323 0.799622 1445639942 0.005615 -0.593140 0.093323 0.799622 1445639942 0.005615 -0.593140 0.093323 0.799622 1445639942 0.005615 -0.593140 0.093323 0.799622 1445639942 -0.014893 -0.629028 0.043213 0.776062 1445639942 -0.014893 -0.629028 0.043213 0.776062 1445639942 -0.014893 -0.629028 0.043213 0.776062 1445639942 -0.014893 -0.629028 0.043213 0.776062 1445639942 -0.014893 -0.629028 0.043213 0.776062 1445639942 -0.014893 -0.629028 0.043213 0.776062 1445639942 -0.014893 -0.629028 0.043213 0.776062 1445639942 -0.053894 -0.660522 -0.028564 0.748352 1445639942 -0.053894 -0.660522 -0.028564 0.748352 1445639942 -0.053894 -0.660522 -0.028564 0.748352 1445639942 -0.053894 -0.660522 -0.028564 0.748352 1445639942 -0.053894 -0.660522 -0.028564 0.748352 1445639942 -0.053894 -0.660522 -0.028564 0.748352 1445639942 -0.081116 -0.674194 -0.084717 0.729187 1445639942 -0.081116 -0.674194 -0.084717 0.729187 1445639942 -0.081116 -0.674194 -0.084717 0.729187 1445639942 -0.081116 -0.674194 -0.084717 0.729187 1445639942 -0.081116 -0.674194 -0.084717 0.729187 1445639942 -0.081116 -0.674194 -0.084717 0.729187 1445639942 -0.088501 -0.669495 -0.092407 0.731689 1445639942 -0.088501 -0.669495 -0.092407 0.731689 1445639942 -0.088501 -0.669495 -0.092407 0.731689 1445639942 -0.088501 -0.669495 -0.092407 0.731689 1445639942 -0.088501 -0.669495 -0.092407 0.731689 1445639942 -0.088501 -0.669495 -0.092407 0.731689 1445639942 -0.088501 -0.669495 -0.092407 0.731689 1445639942 -0.088074 -0.655518 -0.066101 0.747131 1445639942 -0.088074 -0.655518 -0.066101 0.747131 1445639942 -0.088074 -0.655518 -0.066101 0.747131 1445639942 -0.088074 -0.655518 -0.066101 0.747131 1445639942 -0.088074 -0.655518 -0.066101 0.747131 1445639942 -0.088074 -0.655518 -0.066101 0.747131 1445639942 -0.101685 -0.634644 -0.049316 0.764465 1445639942 -0.101685 -0.634644 -0.049316 0.764465 1445639942 -0.101685 -0.634644 -0.049316 0.764465 1445639942 -0.101685 -0.634644 -0.049316 0.764465 1445639942 -0.101685 -0.634644 -0.049316 0.764465 1445639942 -0.101685 -0.634644 -0.049316 0.764465 1445639942 -0.114075 -0.613953 -0.047119 0.779663 1445639942 -0.114075 -0.613953 -0.047119 0.779663 1445639942 -0.114075 -0.613953 -0.047119 0.779663 1445639942 -0.114075 -0.613953 -0.047119 0.779663 1445639942 -0.114075 -0.613953 -0.047119 0.779663 1445639942 -0.114075 -0.613953 -0.047119 0.779663 1445639942 -0.116638 -0.597412 -0.019775 0.793152 1445639942 -0.116638 -0.597412 -0.019775 0.793152 1445639942 -0.116638 -0.597412 -0.019775 0.793152 1445639942 -0.116638 -0.597412 -0.019775 0.793152 1445639942 -0.116638 -0.597412 -0.019775 0.793152 1445639942 -0.116638 -0.597412 -0.019775 0.793152 1445639942 -0.112244 -0.583862 0.016907 0.803894 1445639942 -0.112244 -0.583862 0.016907 0.803894 1445639942 -0.112244 -0.583862 0.016907 0.803894 1445639942 -0.112244 -0.583862 0.016907 0.803894 1445639942 -0.112244 -0.583862 0.016907 0.803894 1445639942 -0.112244 -0.583862 0.016907 0.803894 1445639942 -0.117371 -0.574768 0.026001 0.809448 1445639942 -0.117371 -0.574768 0.026001 0.809448 1445639942 -0.117371 -0.574768 0.026001 0.809448 1445639942 -0.117371 -0.574768 0.026001 0.809448 1445639942 -0.117371 -0.574768 0.026001 0.809448 1445639942 -0.117371 -0.574768 0.026001 0.809448 1445639942 -0.137146 -0.562683 -0.007874 0.815186 1445639942 -0.137146 -0.562683 -0.007874 0.815186 1445639942 -0.137146 -0.562683 -0.007874 0.815186 1445639942 -0.137146 -0.562683 -0.007874 0.815186 1445639942 -0.137146 -0.562683 -0.007874 0.815186 1445639942 -0.137146 -0.562683 -0.007874 0.815186 1445639942 -0.150391 -0.544128 -0.038208 0.824524 1445639942 -0.150391 -0.544128 -0.038208 0.824524 1445639942 -0.150391 -0.544128 -0.038208 0.824524 1445639942 -0.150391 -0.544128 -0.038208 0.824524 1445639942 -0.150391 -0.544128 -0.038208 0.824524 1445639942 -0.150391 -0.544128 -0.038208 0.824524 1445639942 -0.139404 -0.538635 -0.023804 0.830566 1445639943 -0.139404 -0.538635 -0.023804 0.830566 1445639943 -0.139404 -0.538635 -0.023804 0.830566 1445639943 -0.139404 -0.538635 -0.023804 0.830566 1445639943 -0.139404 -0.538635 -0.023804 0.830566 1445639943 -0.139404 -0.538635 -0.023804 0.830566 1445639943 -0.139404 -0.538635 -0.023804 0.830566 1445639943 -0.117249 -0.537170 0.001892 0.835266 1445639943 -0.117249 -0.537170 0.001892 0.835266 1445639943 -0.117249 -0.537170 0.001892 0.835266 1445639943 -0.117249 -0.537170 0.001892 0.835266 1445639943 -0.117249 -0.537170 0.001892 0.835266 1445639943 -0.117249 -0.537170 0.001892 0.835266 1445639943 -0.092590 -0.548950 0.029419 0.830200 1445639943 -0.092590 -0.548950 0.029419 0.830200 1445639943 -0.092590 -0.548950 0.029419 0.830200 1445639943 -0.092590 -0.548950 0.029419 0.830200 1445639943 -0.092590 -0.548950 0.029419 0.830200 1445639943 -0.092590 -0.548950 0.029419 0.830200 1445639943 -0.092590 -0.548950 0.029419 0.830200 1445639943 -0.092468 -0.574341 0.023987 0.812988 1445639943 -0.092468 -0.574341 0.023987 0.812988 1445639943 -0.092468 -0.574341 0.023987 0.812988 1445639943 -0.092468 -0.574341 0.023987 0.812988 1445639943 -0.092468 -0.574341 0.023987 0.812988 1445639943 -0.092468 -0.574341 0.023987 0.812988 1445639943 -0.122437 -0.600464 -0.031311 0.789612 1445639943 -0.122437 -0.600464 -0.031311 0.789612 1445639943 -0.122437 -0.600464 -0.031311 0.789612 1445639943 -0.122437 -0.600464 -0.031311 0.789612 1445639943 -0.122437 -0.600464 -0.031311 0.789612 1445639943 -0.122437 -0.600464 -0.031311 0.789612 1445639943 -0.122437 -0.600464 -0.031311 0.789612 1445639943 -0.137146 -0.618103 -0.074402 0.770447 1445639943 -0.137146 -0.618103 -0.074402 0.770447 1445639943 -0.137146 -0.618103 -0.074402 0.770447 1445639943 -0.137146 -0.618103 -0.074402 0.770447 1445639943 -0.137146 -0.618103 -0.074402 0.770447 1445639943 -0.137146 -0.618103 -0.074402 0.770447 1445639943 -0.151917 -0.616211 -0.087341 0.767883 1445639943 -0.151917 -0.616211 -0.087341 0.767883 1445639943 -0.151917 -0.616211 -0.087341 0.767883 1445639943 -0.151917 -0.616211 -0.087341 0.767883 1445639943 -0.151917 -0.616211 -0.087341 0.767883 1445639943 -0.151917 -0.616211 -0.087341 0.767883 1445639943 -0.177795 -0.603516 -0.118652 0.768188 1445639943 -0.177795 -0.603516 -0.118652 0.768188 1445639943 -0.177795 -0.603516 -0.118652 0.768188 1445639943 -0.177795 -0.603516 -0.118652 0.768188 1445639943 -0.177795 -0.603516 -0.118652 0.768188 1445639943 -0.177795 -0.603516 -0.118652 0.768188 1445639943 -0.177795 -0.603516 -0.118652 0.768188 1445639943 -0.180725 -0.590332 -0.127380 0.776306 1445639943 -0.180725 -0.590332 -0.127380 0.776306 1445639943 -0.180725 -0.590332 -0.127380 0.776306 1445639943 -0.180725 -0.590332 -0.127380 0.776306 1445639943 -0.180725 -0.590332 -0.127380 0.776306 1445639943 -0.180725 -0.590332 -0.127380 0.776306 1445639943 -0.162415 -0.580750 -0.102356 0.791138 1445639943 -0.162415 -0.580750 -0.102356 0.791138 1445639943 -0.162415 -0.580750 -0.102356 0.791138 1445639943 -0.162415 -0.580750 -0.102356 0.791138 1445639943 -0.162415 -0.580750 -0.102356 0.791138 1445639943 -0.162415 -0.580750 -0.102356 0.791138 1445639943 -0.145691 -0.574280 -0.055054 0.803711 1445639943 -0.145691 -0.574280 -0.055054 0.803711 1445639943 -0.145691 -0.574280 -0.055054 0.803711 1445639943 -0.145691 -0.574280 -0.055054 0.803711 1445639943 -0.145691 -0.574280 -0.055054 0.803711 1445639943 -0.145691 -0.574280 -0.055054 0.803711 1445639943 -0.145691 -0.574280 -0.055054 0.803711 1445639943 -0.145203 -0.566956 -0.034119 0.810120 1445639943 -0.145203 -0.566956 -0.034119 0.810120 1445639943 -0.145203 -0.566956 -0.034119 0.810120 1445639943 -0.145203 -0.566956 -0.034119 0.810120 1445639943 -0.145203 -0.566956 -0.034119 0.810120 1445639943 -0.145203 -0.566956 -0.034119 0.810120 1445639943 -0.160095 -0.556763 -0.046448 0.813782 1445639943 -0.160095 -0.556763 -0.046448 0.813782 1445639943 -0.160095 -0.556763 -0.046448 0.813782 1445639943 -0.160095 -0.556763 -0.046448 0.813782 1445639943 -0.160095 -0.556763 -0.046448 0.813782 1445639943 -0.160095 -0.556763 -0.046448 0.813782 1445639943 -0.160095 -0.556763 -0.046448 0.813782 1445639943 -0.179016 -0.540955 -0.074402 0.818420 1445639943 -0.179016 -0.540955 -0.074402 0.818420 1445639943 -0.179016 -0.540955 -0.074402 0.818420 1445639943 -0.179016 -0.540955 -0.074402 0.818420 1445639943 -0.179016 -0.540955 -0.074402 0.818420 1445639943 -0.179016 -0.540955 -0.074402 0.818420 1445639943 -0.179993 -0.523193 -0.077820 0.829346 1445639943 -0.179993 -0.523193 -0.077820 0.829346 1445639943 -0.179993 -0.523193 -0.077820 0.829346 1445639943 -0.179993 -0.523193 -0.077820 0.829346 1445639943 -0.179993 -0.523193 -0.077820 0.829346 1445639943 -0.179993 -0.523193 -0.077820 0.829346 1445639943 -0.179993 -0.523193 -0.077820 0.829346 1445639943 -0.156250 -0.514709 -0.032104 0.842407 1445639943 -0.156250 -0.514709 -0.032104 0.842407 1445639943 -0.156250 -0.514709 -0.032104 0.842407 1445639943 -0.156250 -0.514709 -0.032104 0.842407 1445639943 -0.156250 -0.514709 -0.032104 0.842407 1445639943 -0.156250 -0.514709 -0.032104 0.842407 1445639943 -0.129639 -0.513367 0.010559 0.848206 1445639943 -0.129639 -0.513367 0.010559 0.848206 1445639943 -0.129639 -0.513367 0.010559 0.848206 1445639943 -0.129639 -0.513367 0.010559 0.848206 1445639943 -0.129639 -0.513367 0.010559 0.848206 1445639943 -0.129639 -0.513367 0.010559 0.848206 1445639943 -0.118103 -0.523376 0.012695 0.843750 1445639943 -0.118103 -0.523376 0.012695 0.843750 1445639943 -0.118103 -0.523376 0.012695 0.843750 1445639943 -0.118103 -0.523376 0.012695 0.843750 1445639943 -0.118103 -0.523376 0.012695 0.843750 1445639943 -0.118103 -0.523376 0.012695 0.843750 1445639943 -0.118103 -0.523376 0.012695 0.843750 1445639943 -0.119324 -0.550537 -0.015625 0.826111 1445639944 -0.119324 -0.550537 -0.015625 0.826111 1445639944 -0.119324 -0.550537 -0.015625 0.826111 1445639944 -0.119324 -0.550537 -0.015625 0.826111 1445639944 -0.119324 -0.550537 -0.015625 0.826111 1445639944 -0.119324 -0.550537 -0.015625 0.826111 1445639944 -0.128967 -0.580505 -0.071899 0.800781 1445639944 -0.128967 -0.580505 -0.071899 0.800781 1445639944 -0.128967 -0.580505 -0.071899 0.800781 1445639944 -0.128967 -0.580505 -0.071899 0.800781 1445639944 -0.128967 -0.580505 -0.071899 0.800781 1445639944 -0.128967 -0.580505 -0.071899 0.800781 1445639944 -0.139954 -0.602051 -0.125977 0.775940 1445639944 -0.139954 -0.602051 -0.125977 0.775940 1445639944 -0.139954 -0.602051 -0.125977 0.775940 1445639944 -0.139954 -0.602051 -0.125977 0.775940 1445639944 -0.139954 -0.602051 -0.125977 0.775940 1445639944 -0.139954 -0.602051 -0.125977 0.775940 1445639944 -0.149170 -0.612488 -0.141724 0.763245 1445639944 -0.149170 -0.612488 -0.141724 0.763245 1445639944 -0.149170 -0.612488 -0.141724 0.763245 1445639944 -0.149170 -0.612488 -0.141724 0.763245 1445639944 -0.149170 -0.612488 -0.141724 0.763245 1445639944 -0.149170 -0.612488 -0.141724 0.763245 1445639944 -0.176453 -0.607727 -0.150208 0.759583 1445639944 -0.176453 -0.607727 -0.150208 0.759583 1445639944 -0.176453 -0.607727 -0.150208 0.759583 1445639944 -0.176453 -0.607727 -0.150208 0.759583 1445639944 -0.176453 -0.607727 -0.150208 0.759583 1445639944 -0.176453 -0.607727 -0.150208 0.759583 1445639944 -0.176453 -0.607727 -0.150208 0.759583 1445639944 -0.205017 -0.585938 -0.155090 0.768494 1445639944 -0.205017 -0.585938 -0.155090 0.768494 1445639944 -0.205017 -0.585938 -0.155090 0.768494 1445639944 -0.205017 -0.585938 -0.155090 0.768494 1445639944 -0.205017 -0.585938 -0.155090 0.768494 1445639944 -0.205017 -0.585938 -0.155090 0.768494 1445639944 -0.217712 -0.560486 -0.126343 0.789001 1445639944 -0.217712 -0.560486 -0.126343 0.789001 1445639944 -0.217712 -0.560486 -0.126343 0.789001 1445639944 -0.217712 -0.560486 -0.126343 0.789001 1445639944 -0.217712 -0.560486 -0.126343 0.789001 1445639944 -0.217712 -0.560486 -0.126343 0.789001 1445639944 -0.217102 -0.538025 -0.063110 0.812012 1445639944 -0.217102 -0.538025 -0.063110 0.812012 1445639944 -0.217102 -0.538025 -0.063110 0.812012 1445639944 -0.217102 -0.538025 -0.063110 0.812012 1445639944 -0.217102 -0.538025 -0.063110 0.812012 1445639944 -0.217102 -0.538025 -0.063110 0.812012 1445639944 -0.212646 -0.519104 0.011353 0.827759 1445639944 -0.212646 -0.519104 0.011353 0.827759 1445639944 -0.212646 -0.519104 0.011353 0.827759 1445639944 -0.212646 -0.519104 0.011353 0.827759 1445639944 -0.212646 -0.519104 0.011353 0.827759 1445639944 -0.212646 -0.519104 0.011353 0.827759 1445639944 -0.212646 -0.519104 0.011353 0.827759 1445639944 -0.218933 -0.495483 0.033997 0.839905 1445639944 -0.218933 -0.495483 0.033997 0.839905 1445639944 -0.218933 -0.495483 0.033997 0.839905 1445639944 -0.218933 -0.495483 0.033997 0.839905 1445639944 -0.218933 -0.495483 0.033997 0.839905 1445639944 -0.218933 -0.495483 0.033997 0.839905 1445639944 -0.236145 -0.464844 -0.005676 0.853271 1445639944 -0.236145 -0.464844 -0.005676 0.853271 1445639944 -0.236145 -0.464844 -0.005676 0.853271 1445639944 -0.236145 -0.464844 -0.005676 0.853271 1445639944 -0.236145 -0.464844 -0.005676 0.853271 1445639944 -0.231995 -0.441895 -0.041443 0.865540 1445639944 -0.231995 -0.441895 -0.041443 0.865540 1445639944 -0.231995 -0.441895 -0.041443 0.865540 1445639944 -0.231995 -0.441895 -0.041443 0.865540 1445639944 -0.231995 -0.441895 -0.041443 0.865540 1445639944 -0.231995 -0.441895 -0.041443 0.865540 1445639944 -0.202454 -0.433838 -0.034973 0.877258 1445639944 -0.202454 -0.433838 -0.034973 0.877258 1445639944 -0.202454 -0.433838 -0.034973 0.877258 1445639944 -0.202454 -0.433838 -0.034973 0.877258 1445639944 -0.202454 -0.433838 -0.034973 0.877258 1445639944 -0.202454 -0.433838 -0.034973 0.877258 1445639944 -0.202454 -0.433838 -0.034973 0.877258 1445639944 -0.173279 -0.429688 -0.020813 0.885925 1445639944 -0.173279 -0.429688 -0.020813 0.885925 1445639944 -0.173279 -0.429688 -0.020813 0.885925 1445639944 -0.173279 -0.429688 -0.020813 0.885925 1445639944 -0.173279 -0.429688 -0.020813 0.885925 1445639944 -0.173279 -0.429688 -0.020813 0.885925 1445639944 -0.151001 -0.430420 -0.015198 0.889771 1445639944 -0.151001 -0.430420 -0.015198 0.889771 1445639944 -0.151001 -0.430420 -0.015198 0.889771 1445639944 -0.151001 -0.430420 -0.015198 0.889771 1445639944 -0.151001 -0.430420 -0.015198 0.889771 1445639944 -0.151001 -0.430420 -0.015198 0.889771 1445639944 -0.151001 -0.430420 -0.015198 0.889771 1445639944 -0.143372 -0.440491 -0.001831 0.886230 1445639944 -0.143372 -0.440491 -0.001831 0.886230 1445639944 -0.143372 -0.440491 -0.001831 0.886230 1445639944 -0.143372 -0.440491 -0.001831 0.886230 1445639944 -0.143372 -0.440491 -0.001831 0.886230 1445639944 -0.143372 -0.440491 -0.001831 0.886230 1445639944 -0.151611 -0.460999 -0.000061 0.874329 1445639944 -0.151611 -0.460999 -0.000061 0.874329 1445639944 -0.151611 -0.460999 -0.000061 0.874329 1445639944 -0.151611 -0.460999 -0.000061 0.874329 1445639944 -0.151611 -0.460999 -0.000061 0.874329 1445639944 -0.151611 -0.460999 -0.000061 0.874329 1445639944 -0.166138 -0.483093 -0.019775 0.859436 1445639944 -0.166138 -0.483093 -0.019775 0.859436 1445639944 -0.166138 -0.483093 -0.019775 0.859436 1445639944 -0.166138 -0.483093 -0.019775 0.859436 1445639944 -0.166138 -0.483093 -0.019775 0.859436 1445639944 -0.166138 -0.483093 -0.019775 0.859436 1445639944 -0.166138 -0.483093 -0.019775 0.859436 1445639944 -0.176697 -0.505615 -0.028809 0.843994 1445639944 -0.176697 -0.505615 -0.028809 0.843994 1445639945 -0.176697 -0.505615 -0.028809 0.843994 1445639945 -0.176697 -0.505615 -0.028809 0.843994 1445639945 -0.176697 -0.505615 -0.028809 0.843994 1445639945 -0.176697 -0.505615 -0.028809 0.843994 1445639945 -0.201111 -0.520813 -0.044128 0.828491 1445639945 -0.201111 -0.520813 -0.044128 0.828491 1445639945 -0.201111 -0.520813 -0.044128 0.828491 1445639945 -0.201111 -0.520813 -0.044128 0.828491 1445639945 -0.201111 -0.520813 -0.044128 0.828491 1445639945 -0.201111 -0.520813 -0.044128 0.828491 1445639945 -0.201111 -0.520813 -0.044128 0.828491 1445639945 -0.238708 -0.520142 -0.088135 0.815308 1445639945 -0.238708 -0.520142 -0.088135 0.815308 1445639945 -0.238708 -0.520142 -0.088135 0.815308 1445639945 -0.238708 -0.520142 -0.088135 0.815308 1445639945 -0.238708 -0.520142 -0.088135 0.815308 1445639945 -0.238708 -0.520142 -0.088135 0.815308 1445639945 -0.259338 -0.508911 -0.115234 0.812683 1445639945 -0.259338 -0.508911 -0.115234 0.812683 1445639945 -0.259338 -0.508911 -0.115234 0.812683 1445639945 -0.259338 -0.508911 -0.115234 0.812683 1445639945 -0.259338 -0.508911 -0.115234 0.812683 1445639945 -0.259338 -0.508911 -0.115234 0.812683 1445639945 -0.259521 -0.495056 -0.091187 0.824158 1445639945 -0.259521 -0.495056 -0.091187 0.824158 1445639945 -0.259521 -0.495056 -0.091187 0.824158 1445639945 -0.259521 -0.495056 -0.091187 0.824158 1445639945 -0.259521 -0.495056 -0.091187 0.824158 1445639945 -0.259521 -0.495056 -0.091187 0.824158 1445639945 -0.257568 -0.474060 -0.046692 0.840698 1445639945 -0.257568 -0.474060 -0.046692 0.840698 1445639945 -0.257568 -0.474060 -0.046692 0.840698 1445639945 -0.257568 -0.474060 -0.046692 0.840698 1445639945 -0.257568 -0.474060 -0.046692 0.840698 1445639945 -0.257568 -0.474060 -0.046692 0.840698 1445639945 -0.257568 -0.474060 -0.046692 0.840698 1445639945 -0.262390 -0.445740 -0.019104 0.855652 1445639945 -0.262390 -0.445740 -0.019104 0.855652 1445639945 -0.262390 -0.445740 -0.019104 0.855652 1445639945 -0.262390 -0.445740 -0.019104 0.855652 1445639945 -0.262390 -0.445740 -0.019104 0.855652 1445639945 -0.262390 -0.445740 -0.019104 0.855652 1445639945 -0.270874 -0.418091 -0.015991 0.866943 1445639945 -0.270874 -0.418091 -0.015991 0.866943 1445639945 -0.270874 -0.418091 -0.015991 0.866943 1445639945 -0.270874 -0.418091 -0.015991 0.866943 1445639945 -0.270874 -0.418091 -0.015991 0.866943 1445639945 -0.270874 -0.418091 -0.015991 0.866943 1445639945 -0.267639 -0.393250 -0.027344 0.879211 1445639945 -0.267639 -0.393250 -0.027344 0.879211 1445639945 -0.267639 -0.393250 -0.027344 0.879211 1445639945 -0.267639 -0.393250 -0.027344 0.879211 1445639945 -0.267639 -0.393250 -0.027344 0.879211 1445639945 -0.267639 -0.393250 -0.027344 0.879211 1445639945 -0.267639 -0.393250 -0.027344 0.879211 1445639945 -0.252258 -0.375916 -0.020325 0.891418 1445639945 -0.252258 -0.375916 -0.020325 0.891418 1445639945 -0.252258 -0.375916 -0.020325 0.891418 1445639945 -0.252258 -0.375916 -0.020325 0.891418 1445639945 -0.252258 -0.375916 -0.020325 0.891418 1445639945 -0.252258 -0.375916 -0.020325 0.891418 1445639945 -0.230286 -0.368469 0.006836 0.900635 1445639945 -0.230286 -0.368469 0.006836 0.900635 1445639945 -0.230286 -0.368469 0.006836 0.900635 1445639945 -0.230286 -0.368469 0.006836 0.900635 1445639945 -0.230286 -0.368469 0.006836 0.900635 1445639945 -0.230286 -0.368469 0.006836 0.900635 1445639945 -0.216125 -0.364197 0.021606 0.905640 1445639945 -0.216125 -0.364197 0.021606 0.905640 1445639945 -0.216125 -0.364197 0.021606 0.905640 1445639945 -0.216125 -0.364197 0.021606 0.905640 1445639945 -0.216125 -0.364197 0.021606 0.905640 1445639945 -0.216125 -0.364197 0.021606 0.905640 1445639945 -0.215698 -0.370789 0.035156 0.902588 1445639945 -0.215698 -0.370789 0.035156 0.902588 1445639945 -0.215698 -0.370789 0.035156 0.902588 1445639945 -0.215698 -0.370789 0.035156 0.902588 1445639945 -0.215698 -0.370789 0.035156 0.902588 1445639945 -0.215698 -0.370789 0.035156 0.902588 1445639945 -0.215698 -0.370789 0.035156 0.902588 1445639945 -0.235046 -0.384644 0.029602 0.892151 1445639945 -0.235046 -0.384644 0.029602 0.892151 1445639945 -0.235046 -0.384644 0.029602 0.892151 1445639945 -0.235046 -0.384644 0.029602 0.892151 1445639945 -0.235046 -0.384644 0.029602 0.892151 1445639945 -0.235046 -0.384644 0.029602 0.892151 1445639945 -0.263855 -0.399475 0.004761 0.877930 1445639945 -0.263855 -0.399475 0.004761 0.877930 1445639945 -0.263855 -0.399475 0.004761 0.877930 1445639945 -0.263855 -0.399475 0.004761 0.877930 1445639945 -0.263855 -0.399475 0.004761 0.877930 1445639945 -0.263855 -0.399475 0.004761 0.877930 1445639945 -0.284851 -0.413391 -0.015137 0.864685 1445639945 -0.284851 -0.413391 -0.015137 0.864685 1445639945 -0.284851 -0.413391 -0.015137 0.864685 1445639945 -0.284851 -0.413391 -0.015137 0.864685 1445639945 -0.284851 -0.413391 -0.015137 0.864685 1445639945 -0.284851 -0.413391 -0.015137 0.864685 1445639945 -0.284851 -0.413391 -0.015137 0.864685 1445639945 -0.291199 -0.425293 -0.021240 0.856689 1445639945 -0.291199 -0.425293 -0.021240 0.856689 1445639945 -0.291199 -0.425293 -0.021240 0.856689 1445639945 -0.291199 -0.425293 -0.021240 0.856689 1445639945 -0.291199 -0.425293 -0.021240 0.856689 1445639945 -0.291199 -0.425293 -0.021240 0.856689 1445639945 -0.302856 -0.431152 -0.033691 0.849243 1445639945 -0.302856 -0.431152 -0.033691 0.849243 1445639945 -0.302856 -0.431152 -0.033691 0.849243 1445639945 -0.302856 -0.431152 -0.033691 0.849243 1445639945 -0.302856 -0.431152 -0.033691 0.849243 1445639945 -0.302856 -0.431152 -0.033691 0.849243 1445639945 -0.313538 -0.428467 -0.053833 0.845703 1445639945 -0.313538 -0.428467 -0.053833 0.845703 1445639945 -0.313538 -0.428467 -0.053833 0.845703 1445639946 -0.313538 -0.428467 -0.053833 0.845703 1445639946 -0.313538 -0.428467 -0.053833 0.845703 1445639946 -0.313538 -0.428467 -0.053833 0.845703 1445639946 -0.310669 -0.424927 -0.048645 0.848877 1445639946 -0.310669 -0.424927 -0.048645 0.848877 1445639946 -0.310669 -0.424927 -0.048645 0.848877 1445639946 -0.310669 -0.424927 -0.048645 0.848877 1445639946 -0.310669 -0.424927 -0.048645 0.848877 1445639946 -0.310669 -0.424927 -0.048645 0.848877 1445639946 -0.299072 -0.423218 -0.023071 0.854919 1445639946 -0.299072 -0.423218 -0.023071 0.854919 1445639946 -0.299072 -0.423218 -0.023071 0.854919 1445639946 -0.299072 -0.423218 -0.023071 0.854919 1445639946 -0.299072 -0.423218 -0.023071 0.854919 1445639946 -0.299072 -0.423218 -0.023071 0.854919 1445639946 -0.285156 -0.423889 -0.001099 0.859619 1445639946 -0.285156 -0.423889 -0.001099 0.859619 1445639946 -0.285156 -0.423889 -0.001099 0.859619 1445639946 -0.285156 -0.423889 -0.001099 0.859619 1445639946 -0.285156 -0.423889 -0.001099 0.859619 1445639946 -0.285156 -0.423889 -0.001099 0.859619 1445639946 -0.276001 -0.423279 -0.002625 0.862915 1445639946 -0.276001 -0.423279 -0.002625 0.862915 1445639946 -0.276001 -0.423279 -0.002625 0.862915 1445639946 -0.276001 -0.423279 -0.002625 0.862915 1445639946 -0.276001 -0.423279 -0.002625 0.862915 1445639946 -0.276001 -0.423279 -0.002625 0.862915 1445639946 -0.270386 -0.420715 -0.017822 0.865784 1445639946 -0.270386 -0.420715 -0.017822 0.865784 1445639946 -0.270386 -0.420715 -0.017822 0.865784 1445639946 -0.270386 -0.420715 -0.017822 0.865784 1445639946 -0.270386 -0.420715 -0.017822 0.865784 1445639946 -0.270386 -0.420715 -0.017822 0.865784 1445639946 -0.270386 -0.420715 -0.017822 0.865784 1445639946 -0.255249 -0.419373 -0.020447 0.870972 1445639946 -0.255249 -0.419373 -0.020447 0.870972 1445639946 -0.255249 -0.419373 -0.020447 0.870972 1445639946 -0.255249 -0.419373 -0.020447 0.870972 1445639946 -0.255249 -0.419373 -0.020447 0.870972 1445639946 -0.255249 -0.419373 -0.020447 0.870972 1445639946 -0.255249 -0.419373 -0.020447 0.870972 1445639946 -0.229004 -0.423889 -0.000061 0.876282 1445639946 -0.229004 -0.423889 -0.000061 0.876282 1445639946 -0.229004 -0.423889 -0.000061 0.876282 1445639946 -0.229004 -0.423889 -0.000061 0.876282 1445639946 -0.229004 -0.423889 -0.000061 0.876282 1445639946 -0.229004 -0.423889 -0.000061 0.876282 1445639946 -0.229004 -0.423889 -0.000061 0.876282 1445639946 -0.203979 -0.430786 0.013000 0.878967 1445639946 -0.203979 -0.430786 0.013000 0.878967 1445639946 -0.203979 -0.430786 0.013000 0.878967 1445639946 -0.203979 -0.430786 0.013000 0.878967 1445639946 -0.203979 -0.430786 0.013000 0.878967 1445639946 -0.203979 -0.430786 0.013000 0.878967 1445639946 -0.182983 -0.442627 0.012634 0.877747 1445639946 -0.182983 -0.442627 0.012634 0.877747 1445639946 -0.182983 -0.442627 0.012634 0.877747 1445639946 -0.182983 -0.442627 0.012634 0.877747 1445639946 -0.182983 -0.442627 0.012634 0.877747 1445639946 -0.182983 -0.442627 0.012634 0.877747 1445639946 -0.172119 -0.459290 -0.002014 0.871460 1445639946 -0.172119 -0.459290 -0.002014 0.871460 1445639946 -0.172119 -0.459290 -0.002014 0.871460 1445639946 -0.172119 -0.459290 -0.002014 0.871460 1445639946 -0.172119 -0.459290 -0.002014 0.871460 1445639946 -0.172119 -0.459290 -0.002014 0.871460 1445639946 -0.167236 -0.475159 -0.016174 0.863708 1445639946 -0.167236 -0.475159 -0.016174 0.863708 1445639946 -0.167236 -0.475159 -0.016174 0.863708 1445639946 -0.167236 -0.475159 -0.016174 0.863708 1445639946 -0.167236 -0.475159 -0.016174 0.863708 1445639946 -0.167236 -0.475159 -0.016174 0.863708 1445639946 -0.167236 -0.475159 -0.016174 0.863708 1445639946 -0.159485 -0.492432 -0.015747 0.855469 1445639946 -0.159485 -0.492432 -0.015747 0.855469 1445639946 -0.159485 -0.492432 -0.015747 0.855469 1445639946 -0.159485 -0.492432 -0.015747 0.855469 1445639946 -0.159485 -0.492432 -0.015747 0.855469 1445639946 -0.159485 -0.492432 -0.015747 0.855469 1445639946 -0.152405 -0.507751 -0.019104 0.847717 1445639946 -0.152405 -0.507751 -0.019104 0.847717 1445639946 -0.152405 -0.507751 -0.019104 0.847717 1445639946 -0.152405 -0.507751 -0.019104 0.847717 1445639946 -0.152405 -0.507751 -0.019104 0.847717 1445639946 -0.152405 -0.507751 -0.019104 0.847717 1445639946 -0.152405 -0.507751 -0.019104 0.847717 1445639946 -0.151184 -0.518127 -0.029846 0.841309 1445639946 -0.151184 -0.518127 -0.029846 0.841309 1445639946 -0.151184 -0.518127 -0.029846 0.841309 1445639946 -0.151184 -0.518127 -0.029846 0.841309 1445639946 -0.151184 -0.518127 -0.029846 0.841309 1445639946 -0.151184 -0.518127 -0.029846 0.841309 1445639946 -0.162109 -0.519653 -0.047119 0.837524 1445639946 -0.162109 -0.519653 -0.047119 0.837524 1445639946 -0.162109 -0.519653 -0.047119 0.837524 1445639946 -0.162109 -0.519653 -0.047119 0.837524 1445639946 -0.162109 -0.519653 -0.047119 0.837524 1445639946 -0.162109 -0.519653 -0.047119 0.837524 1445639946 -0.177551 -0.510864 -0.067627 0.838440 1445639946 -0.177551 -0.510864 -0.067627 0.838440 1445639946 -0.177551 -0.510864 -0.067627 0.838440 1445639946 -0.177551 -0.510864 -0.067627 0.838440 1445639946 -0.177551 -0.510864 -0.067627 0.838440 1445639946 -0.177551 -0.510864 -0.067627 0.838440 1445639946 -0.182251 -0.496155 -0.065247 0.846375 1445639946 -0.182251 -0.496155 -0.065247 0.846375 1445639946 -0.182251 -0.496155 -0.065247 0.846375 1445639946 -0.182251 -0.496155 -0.065247 0.846375 1445639946 -0.182251 -0.496155 -0.065247 0.846375 1445639946 -0.182251 -0.496155 -0.065247 0.846375 1445639946 -0.178040 -0.479248 -0.032654 0.858826 1445639946 -0.178040 -0.479248 -0.032654 0.858826 1445639946 -0.178040 -0.479248 -0.032654 0.858826 1445639946 -0.178040 -0.479248 -0.032654 0.858826 1445639946 -0.178040 -0.479248 -0.032654 0.858826 1445639947 -0.178040 -0.479248 -0.032654 0.858826 1445639947 -0.178040 -0.479248 -0.032654 0.858826 1445639947 -0.179688 -0.463257 -0.005188 0.867798 1445639947 -0.179688 -0.463257 -0.005188 0.867798 1445639947 -0.179688 -0.463257 -0.005188 0.867798 1445639947 -0.179688 -0.463257 -0.005188 0.867798 1445639947 -0.179688 -0.463257 -0.005188 0.867798 1445639947 -0.179688 -0.463257 -0.005188 0.867798 1445639947 -0.188354 -0.449646 -0.002930 0.873108 1445639947 -0.188354 -0.449646 -0.002930 0.873108 1445639947 -0.188354 -0.449646 -0.002930 0.873108 1445639947 -0.188354 -0.449646 -0.002930 0.873108 1445639947 -0.188354 -0.449646 -0.002930 0.873108 1445639947 -0.188354 -0.449646 -0.002930 0.873108 1445639947 -0.195984 -0.436218 -0.011292 0.878174 1445639947 
0.106323 -0.605713 0.355347 0.703918 1445639949 0.106323 -0.605713 0.355347 0.703918 1445639949 0.106323 -0.605713 0.355347 0.703918 1445639949 0.106323 -0.605713 0.355347 0.703918 1445639949 0.093811 -0.576965 0.451538 0.674072 1445639949 0.093811 -0.576965 0.451538 0.674072 1445639949 0.093811 -0.576965 0.451538 0.674072 1445639949 0.093811 -0.576965 0.451538 0.674072 1445639949 0.093811 -0.576965 0.451538 0.674072 1445639949 0.093811 -0.576965 0.451538 0.674072 1445639949 0.016846 -0.524719 0.573669 0.628662 1445639949 0.016846 -0.524719 0.573669 0.628662 1445639949 0.016846 -0.524719 0.573669 0.628662 1445639949 0.016846 -0.524719 0.573669 0.628662 1445639949 0.016846 -0.524719 0.573669 0.628662 1445639949 0.016846 -0.524719 0.573669 0.628662 1445639949 -0.164612 -0.439636 0.652283 0.595032 1445639949 -0.164612 -0.439636 0.652283 0.595032 1445639949 -0.164612 -0.439636 0.652283 0.595032 1445639949 -0.164612 -0.439636 0.652283 0.595032 1445639949 -0.164612 -0.439636 0.652283 0.595032 1445639949 -0.164612 -0.439636 0.652283 0.595032 1445639949 -0.164612 -0.439636 0.652283 0.595032 1445639949 -0.348389 -0.341003 0.710999 0.506775 1445639949 -0.348389 -0.341003 0.710999 0.506775 1445639949 -0.348389 -0.341003 0.710999 0.506775 1445639949 -0.348389 -0.341003 0.710999 0.506775 1445639949 -0.348389 -0.341003 0.710999 0.506775 1445639949 -0.348389 -0.341003 0.710999 0.506775 1445639949 -0.470032 -0.243896 0.732666 0.427429 1445639949 -0.470032 -0.243896 0.732666 0.427429 1445639949 -0.470032 -0.243896 0.732666 0.427429 1445639949 -0.470032 -0.243896 0.732666 0.427429 1445639949 -0.470032 -0.243896 0.732666 0.427429 1445639949 -0.470032 -0.243896 0.732666 0.427429 1445639949 -0.470032 -0.243896 0.732666 0.427429 1445639949 -0.545654 -0.159241 0.750793 0.336426 1445639949 -0.545654 -0.159241 0.750793 0.336426 1445639949 -0.545654 -0.159241 0.750793 0.336426 1445639949 -0.545654 -0.159241 0.750793 0.336426 1445639949 -0.545654 -0.159241 0.750793 0.336426 1445639949 -0.545654 -0.159241 0.750793 0.336426 1445639949 -0.602905 -0.077881 0.745850 0.272278 1445639949 -0.602905 -0.077881 0.745850 0.272278 1445639949 -0.602905 -0.077881 0.745850 0.272278 1445639949 -0.602905 -0.077881 0.745850 0.272278 1445639949 -0.602905 -0.077881 0.745850 0.272278 1445639949 -0.602905 -0.077881 0.745850 0.272278 1445639949 -0.602905 -0.077881 0.745850 0.272278 1445639949 -0.641479 -0.044739 0.733948 0.218628 1445639949 -0.641479 -0.044739 0.733948 0.218628 1445639949 -0.641479 -0.044739 0.733948 0.218628 1445639949 -0.641479 -0.044739 0.733948 0.218628 1445639949 -0.641479 -0.044739 0.733948 0.218628 1445639949 -0.641479 -0.044739 0.733948 0.218628 1445639949 -0.645630 -0.039917 0.726074 0.233276 1445639949 -0.645630 -0.039917 0.726074 0.233276 1445639949 -0.645630 -0.039917 0.726074 0.233276 1445639949 -0.645630 -0.039917 0.726074 0.233276 1445639949 -0.645630 -0.039917 0.726074 0.233276 1445639949 -0.645630 -0.039917 0.726074 0.233276 1445639949 -0.645630 -0.039917 0.726074 0.233276 1445639949 -0.613403 -0.080017 0.728210 0.294983 1445639949 -0.613403 -0.080017 0.728210 0.294983 1445639949 -0.613403 -0.080017 0.728210 0.294983 1445639949 -0.613403 -0.080017 0.728210 0.294983 1445639949 -0.613403 -0.080017 0.728210 0.294983 1445639949 -0.613403 -0.080017 0.728210 0.294983 1445639949 -0.543213 -0.158997 0.715271 0.409790 1445639949 -0.543213 -0.158997 0.715271 0.409790 1445639949 -0.543213 -0.158997 0.715271 0.409790 1445639949 -0.543213 -0.158997 0.715271 0.409790 1445639949 -0.543213 -0.158997 0.715271 0.409790 1445639949 -0.543213 -0.158997 0.715271 0.409790 1445639949 -0.400024 -0.291809 0.712219 0.497498 1445639949 -0.400024 -0.291809 0.712219 0.497498 1445639949 -0.400024 -0.291809 0.712219 0.497498 1445639949 -0.400024 -0.291809 0.712219 0.497498 1445639949 -0.400024 -0.291809 0.712219 0.497498 1445639949 -0.400024 -0.291809 0.712219 0.497498 1445639949 -0.189392 -0.415100 0.691833 0.559631 1445639949 -0.189392 -0.415100 0.691833 0.559631 1445639949 -0.189392 -0.415100 0.691833 0.559631 1445639949 -0.189392 -0.415100 0.691833 0.559631 1445639949 -0.189392 -0.415100 0.691833 0.559631 1445639949 -0.189392 -0.415100 0.691833 0.559631 1445639949 -0.189392 -0.415100 0.691833 0.559631 1445639949 0.017456 -0.479004 0.649719 0.590027 1445639949 0.017456 -0.479004 0.649719 0.590027 1445639949 0.017456 -0.479004 0.649719 0.590027 1445639949 0.017456 -0.479004 0.649719 0.590027 1445639949 0.017456 -0.479004 0.649719 0.590027 1445639949 0.017456 -0.479004 0.649719 0.590027 1445639949 0.152771 -0.484497 0.617249 0.600708 1445639949 0.152771 -0.484497 0.617249 0.600708 1445639950 0.152771 -0.484497 0.617249 0.600708 1445639950 0.152771 -0.484497 0.617249 0.600708 1445639950 0.152771 -0.484497 0.617249 0.600708 1445639950 0.152771 -0.484497 0.617249 0.600708 1445639950 0.163086 -0.494507 0.604065 0.603210 1445639950 0.163086 -0.494507 0.604065 0.603210 1445639950 0.163086 -0.494507 0.604065 0.603210 1445639950 0.163086 -0.494507 0.604065 0.603210 1445639950 0.163086 -0.494507 0.604065 0.603210 1445639950 0.163086 -0.494507 0.604065 0.603210 1445639950 0.082825 -0.492737 0.639709 0.583984 1445639950 0.082825 -0.492737 0.639709 0.583984 1445639950 0.082825 -0.492737 0.639709 0.583984 1445639950 0.082825 -0.492737 0.639709 0.583984 1445639950 0.082825 -0.492737 0.639709 0.583984 1445639950 0.082825 -0.492737 0.639709 0.583984 1445639950 0.082825 -0.492737 0.639709 0.583984 1445639950 -0.061462 -0.456787 0.708252 0.534729 1445639950 -0.061462 -0.456787 0.708252 0.534729 1445639950 -0.061462 -0.456787 0.708252 0.534729 1445639950 -0.061462 -0.456787 0.708252 0.534729 1445639950 -0.061462 -0.456787 0.708252 0.534729 1445639950 -0.061462 -0.456787 0.708252 0.534729 1445639950 -0.234436 -0.388550 0.768005 0.451843 1445639950 -0.234436 -0.388550 0.768005 0.451843 1445639950 -0.234436 -0.388550 0.768005 0.451843 1445639950 -0.234436 -0.388550 0.768005 0.451843 1445639950 -0.234436 -0.388550 0.768005 0.451843 1445639950 -0.234436 -0.388550 0.768005 0.451843 1445639950 -0.234436 -0.388550 0.768005 0.451843 1445639950 -0.398010 -0.303589 0.784180 0.366699 1445639950 -0.398010 -0.303589 0.784180 0.366699 1445639950 -0.398010 -0.303589 0.784180 0.366699 1445639950 -0.398010 -0.303589 0.784180 0.366699 1445639950 -0.398010 -0.303589 0.784180 0.366699 1445639950 -0.398010 -0.303589 0.784180 0.366699 1445639950 -0.515625 -0.209656 0.767151 0.318787 1445639950 -0.515625 -0.209656 0.767151 0.318787 1445639950 -0.515625 -0.209656 0.767151 0.318787 1445639950 -0.515625 -0.209656 0.767151 0.318787 1445639950 -0.515625 -0.209656 0.767151 0.318787 1445639950 -0.515625 -0.209656 0.767151 0.318787 1445639950 -0.573730 -0.133972 0.761475 0.270203 1445639950 -0.573730 -0.133972 0.761475 0.270203 1445639950 -0.573730 -0.133972 0.761475 0.270203 1445639950 -0.573730 -0.133972 0.761475 0.270203 1445639950 -0.573730 -0.133972 0.761475 0.270203 1445639950 -0.573730 -0.133972 0.761475 0.270203 1445639950 -0.573730 -0.133972 0.761475 0.270203 1445639950 -0.605774 -0.092468 0.748047 0.254761 1445639950 -0.605774 -0.092468 0.748047 0.254761 1445639950 -0.605774 -0.092468 0.748047 0.254761 1445639950 -0.605774 -0.092468 0.748047 0.254761 1445639950 -0.605774 -0.092468 0.748047 0.254761 1445639950 -0.605774 -0.092468 0.748047 0.254761 1445639950 -0.611145 -0.091431 0.738831 0.268799 1445639950 -0.611145 -0.091431 0.738831 0.268799 1445639950 -0.611145 -0.091431 0.738831 0.268799 1445639950 -0.611145 -0.091431 0.738831 0.268799 1445639950 -0.611145 -0.091431 0.738831 0.268799 1445639950 -0.611145 -0.091431 0.738831 0.268799 1445639950 -0.587585 -0.118774 0.733032 0.321350 1445639950 -0.587585 -0.118774 0.733032 0.321350 1445639950 -0.587585 -0.118774 0.733032 0.321350 1445639950 -0.587585 -0.118774 0.733032 0.321350 1445639950 -0.587585 -0.118774 0.733032 0.321350 1445639950 -0.587585 -0.118774 0.733032 0.321350 1445639950 -0.532471 -0.170166 0.716614 0.417053 1445639950 -0.532471 -0.170166 0.716614 0.417053 1445639950 -0.532471 -0.170166 0.716614 0.417053 1445639950 -0.532471 -0.170166 0.716614 0.417053 1445639950 -0.532471 -0.170166 0.716614 0.417053 1445639950 -0.532471 -0.170166 0.716614 0.417053 1445639950 -0.431152 -0.267517 0.708069 0.491089 1445639950 -0.431152 -0.267517 0.708069 0.491089 1445639950 -0.431152 -0.267517 0.708069 0.491089 1445639950 -0.431152 -0.267517 0.708069 0.491089 1445639950 -0.431152 -0.267517 0.708069 0.491089 1445639950 -0.431152 -0.267517 0.708069 0.491089 1445639950 -0.431152 -0.267517 0.708069 0.491089 1445639950 -0.267090 -0.386841 0.677490 0.565674 1445639950 -0.267090 -0.386841 0.677490 0.565674 1445639950 -0.267090 -0.386841 0.677490 0.565674 1445639950 -0.267090 -0.386841 0.677490 0.565674 1445639950 -0.267090 -0.386841 0.677490 0.565674 1445639950 -0.267090 -0.386841 0.677490 0.565674 1445639950 -0.060791 -0.483154 0.630676 0.604187 1445639950 -0.060791 -0.483154 0.630676 0.604187 1445639950 -0.060791 -0.483154 0.630676 0.604187 1445639950 -0.060791 -0.483154 0.630676 0.604187 1445639950 -0.060791 -0.483154 0.630676 0.604187 1445639950 -0.060791 -0.483154 0.630676 0.604187 1445639950 0.090271 -0.520630 0.573608 0.625916 1445639950 0.090271 -0.520630 0.573608 0.625916 1445639950 0.090271 -0.520630 0.573608 0.625916 1445639950 0.090271 -0.520630 0.573608 0.625916 1445639950 0.090271 -0.520630 0.573608 0.625916 1445639950 0.090271 -0.520630 0.573608 0.625916 1445639950 0.090271 -0.520630 0.573608 0.625916 1445639950 0.156921 -0.520813 0.558838 0.625916 1445639950 0.156921 -0.520813 0.558838 0.625916 1445639950 0.156921 -0.520813 0.558838 0.625916 1445639950 0.156921 -0.520813 0.558838 0.625916 1445639950 0.156921 -0.520813 0.558838 0.625916 1445639950 0.156921 -0.520813 0.558838 0.625916 1445639950 0.113464 -0.509888 0.582947 0.622314 1445639950 0.113464 -0.509888 0.582947 0.622314 1445639950 0.113464 -0.509888 0.582947 0.622314 1445639950 0.113464 -0.509888 0.582947 0.622314 1445639950 0.113464 -0.509888 0.582947 0.622314 1445639950 0.113464 -0.509888 0.582947 0.622314 1445639950 -0.014282 -0.484131 0.626465 0.610596 1445639950 -0.014282 -0.484131 0.626465 0.610596 1445639950 -0.014282 -0.484131 0.626465 0.610596 1445639951 -0.014282 -0.484131 0.626465 0.610596 1445639951 -0.014282 -0.484131 0.626465 0.610596 1445639951 -0.014282 -0.484131 0.626465 0.610596 1445639951 -0.014282 -0.484131 0.626465 0.610596 1445639951 -0.179932 -0.421021 0.682617 0.569580 1445639951 -0.179932 -0.421021 0.682617 0.569580 1445639951 -0.179932 -0.421021 0.682617 0.569580 1445639951 -0.179932 -0.421021 0.682617 0.569580 1445639951 -0.179932 -0.421021 0.682617 0.569580 1445639951 -0.179932 -0.421021 0.682617 0.569580 1445639951 -0.346008 -0.325439 0.723206 0.501282 1445639951 -0.346008 -0.325439 0.723206 0.501282 1445639951 -0.346008 -0.325439 0.723206 0.501282 1445639951 -0.346008 -0.325439 0.723206 0.501282 1445639951 -0.346008 -0.325439 0.723206 0.501282 1445639951 -0.346008 -0.325439 0.723206 0.501282 1445639951 -0.346008 -0.325439 0.723206 0.501282 1445639951 -0.470947 -0.219543 0.734253 0.436890 1445639951 -0.470947 -0.219543 0.734253 0.436890 1445639951 -0.470947 -0.219543 0.734253 0.436890 1445639951 -0.470947 -0.219543 0.734253 0.436890 1445639951 -0.470947 -0.219543 0.734253 0.436890 1445639951 -0.470947 -0.219543 0.734253 0.436890 1445639951 -0.535950 -0.140076 0.744934 0.371826 1445639951 -0.535950 -0.140076 0.744934 0.371826 1445639951 -0.535950 -0.140076 0.744934 0.371826 1445639951 -0.535950 -0.140076 0.744934 0.371826 1445639951 -0.535950 -0.140076 0.744934 0.371826 1445639951 -0.535950 -0.140076 0.744934 0.371826 1445639951 -0.535950 -0.140076 0.744934 0.371826 1445639951 -0.558105 -0.099670 0.754761 0.329956 1445639951 -0.558105 -0.099670 0.754761 0.329956 1445639951 -0.558105 -0.099670 0.754761 0.329956 1445639951 -0.558105 -0.099670 0.754761 0.329956 1445639951 -0.558105 -0.099670 0.754761 0.329956 1445639951 -0.558105 -0.099670 0.754761 0.329956 1445639951 -0.571228 -0.085815 0.747681 0.327515 1445639951 -0.571228 -0.085815 0.747681 0.327515 1445639951 -0.571228 -0.085815 0.747681 0.327515 1445639951 -0.571228 -0.085815 0.747681 0.327515 1445639951 -0.571228 -0.085815 0.747681 0.327515 1445639951 -0.585632 -0.078491 0.731079 0.341125 1445639951 -0.585632 -0.078491 0.731079 0.341125 1445639951 -0.585632 -0.078491 0.731079 0.341125 1445639951 -0.585632 -0.078491 0.731079 0.341125 1445639951 -0.585632 -0.078491 0.731079 0.341125 1445639951 -0.585632 -0.078491 0.731079 0.341125 1445639951 -0.582764 -0.103699 0.723328 0.355591 1445639951 -0.582764 -0.103699 0.723328 0.355591 1445639951 -0.582764 -0.103699 0.723328 0.355591 1445639951 -0.582764 -0.103699 0.723328 0.355591 1445639951 -0.582764 -0.103699 0.723328 0.355591 1445639951 -0.582764 -0.103699 0.723328 0.355591 1445639951 -0.582764 -0.103699 0.723328 0.355591 1445639951 -0.542114 -0.166992 0.717224 0.404663 1445639951 -0.542114 -0.166992 0.717224 0.404663 1445639951 -0.542114 -0.166992 0.717224 0.404663 1445639951 -0.542114 -0.166992 0.717224 0.404663 1445639951 -0.542114 -0.166992 0.717224 0.404663 1445639951 -0.542114 -0.166992 0.717224 0.404663 1445639951 -0.421875 -0.282227 0.712402 0.484619 1445639951 -0.421875 -0.282227 0.712402 0.484619 1445639951 -0.421875 -0.282227 0.712402 0.484619 1445639951 -0.421875 -0.282227 0.712402 0.484619 1445639951 -0.421875 -0.282227 0.712402 0.484619 1445639951 -0.421875 -0.282227 0.712402 0.484619 1445639951 -0.201965 -0.410400 0.707092 0.539185 1445639951 -0.201965 -0.410400 0.707092 0.539185 1445639951 -0.201965 -0.410400 0.707092 0.539185 1445639951 -0.201965 -0.410400 0.707092 0.539185 1445639951 -0.201965 -0.410400 0.707092 0.539185 1445639951 -0.201965 -0.410400 0.707092 0.539185 1445639951 -0.002686 -0.459106 0.680237 0.571350 1445639951 -0.002686 -0.459106 0.680237 0.571350 1445639951 -0.002686 -0.459106 0.680237 0.571350 1445639951 -0.002686 -0.459106 0.680237 0.571350 1445639951 -0.002686 -0.459106 0.680237 0.571350 1445639951 -0.002686 -0.459106 0.680237 0.571350 1445639951 -0.002686 -0.459106 0.680237 0.571350 1445639951 0.073853 -0.472046 0.685791 0.549011 1445639951 0.073853 -0.472046 0.685791 0.549011 1445639951 0.073853 -0.472046 0.685791 0.549011 1445639951 0.073853 -0.472046 0.685791 0.549011 1445639951 0.073853 -0.472046 0.685791 0.549011 1445639951 0.073853 -0.472046 0.685791 0.549011 1445639951 0.018616 -0.472717 0.709045 0.522827 1445639951 0.018616 -0.472717 0.709045 0.522827 1445639951 0.018616 -0.472717 0.709045 0.522827 1445639951 0.018616 -0.472717 0.709045 0.522827 1445639951 0.018616 -0.472717 0.709045 0.522827 1445639951 0.018616 -0.472717 0.709045 0.522827 1445639951 -0.091614 -0.435059 0.772217 0.453796 1445639951 -0.091614 -0.435059 0.772217 0.453796 1445639951 -0.091614 -0.435059 0.772217 0.453796 1445639951 -0.091614 -0.435059 0.772217 0.453796 1445639951 -0.091614 -0.435059 0.772217 0.453796 1445639951 -0.091614 -0.435059 0.772217 0.453796 1445639951 -0.091614 -0.435059 0.772217 0.453796 1445639951 -0.231201 -0.370850 0.828003 0.351196 1445639951 -0.231201 -0.370850 0.828003 0.351196 1445639951 -0.231201 -0.370850 0.828003 0.351196 1445639951 -0.231201 -0.370850 0.828003 0.351196 1445639951 -0.231201 -0.370850 0.828003 0.351196 1445639951 -0.231201 -0.370850 0.828003 0.351196 1445639951 -0.384033 -0.289307 0.843079 0.240967 1445639951 -0.384033 -0.289307 0.843079 0.240967 1445639951 -0.384033 -0.289307 0.843079 0.240967 1445639951 -0.384033 -0.289307 0.843079 0.240967 1445639951 -0.384033 -0.289307 0.843079 0.240967 1445639951 -0.384033 -0.289307 0.843079 0.240967 1445639951 -0.384033 -0.289307 0.843079 0.240967 1445639951 -0.510681 -0.194885 0.822021 0.159790 1445639951 -0.510681 -0.194885 0.822021 0.159790 1445639951 -0.510681 -0.194885 0.822021 0.159790 1445639951 -0.510681 -0.194885 0.822021 0.159790 1445639952 -0.510681 -0.194885 0.822021 0.159790 1445639952 -0.510681 -0.194885 0.822021 0.159790 1445639952 -0.597290 -0.103088 0.788635 0.103271 1445639952 -0.597290 -0.103088 0.788635 0.103271 1445639952 -0.597290 -0.103088 0.788635 0.103271 1445639952 -0.597290 -0.103088 0.788635 0.103271 1445639952 -0.597290 -0.103088 0.788635 0.103271 1445639952 -0.597290 -0.103088 0.788635 0.103271 1445639952 -0.652344 -0.021179 0.754517 0.068420 1445639952 -0.652344 -0.021179 0.754517 0.068420 1445639952 -0.652344 -0.021179 0.754517 0.068420 1445639952 -0.652344 -0.021179 0.754517 0.068420 1445639952 -0.652344 -0.021179 0.754517 0.068420 1445639952 -0.652344 -0.021179 0.754517 0.068420 1445639952 -0.682007 0.015137 0.730408 0.033752 1445639952 -0.682007 0.015137 0.730408 0.033752 1445639952 -0.682007 0.015137 0.730408 0.033752 1445639952 -0.682007 0.015137 0.730408 0.033752 1445639952 -0.682007 0.015137 0.730408 0.033752 1445639952 -0.690002 0.012268 0.722534 0.041077 1445639952 -0.690002 0.012268 0.722534 0.041077 1445639952 -0.690002 0.012268 0.722534 0.041077 1445639952 -0.690002 0.012268 0.722534 0.041077 1445639952 -0.690002 0.012268 0.722534 0.041077 1445639952 -0.690002 0.012268 0.722534 0.041077 1445639952 -0.681152 -0.011414 0.726868 0.087219 1445639952 -0.681152 -0.011414 0.726868 0.087219 1445639952 -0.681152 -0.011414 0.726868 0.087219 1445639952 -0.681152 -0.011414 0.726868 0.087219 1445639952 -0.681152 -0.011414 0.726868 0.087219 1445639952 -0.681152 -0.011414 0.726868 0.087219 1445639952 -0.648315 -0.070740 0.736877 0.178040 1445639952 -0.648315 -0.070740 0.736877 0.178040 1445639952 -0.648315 -0.070740 0.736877 0.178040 1445639952 -0.648315 -0.070740 0.736877 0.178040 1445639952 -0.648315 -0.070740 0.736877 0.178040 1445639952 -0.571533 -0.167664 0.752869 0.279968 1445639952 -0.571533 -0.167664 0.752869 0.279968 1445639952 -0.571533 -0.167664 0.752869 0.279968 1445639952 -0.571533 -0.167664 0.752869 0.279968 1445639952 -0.571533 -0.167664 0.752869 0.279968 1445639952 -0.571533 -0.167664 0.752869 0.279968 1445639952 -0.571533 -0.167664 0.752869 0.279968 1445639952 -0.422058 -0.302612 0.765686 0.379517 1445639952 -0.422058 -0.302612 0.765686 0.379517 1445639952 -0.422058 -0.302612 0.765686 0.379517 1445639952 -0.422058 -0.302612 0.765686 0.379517 1445639952 -0.422058 -0.302612 0.765686 0.379517 1445639952 -0.422058 -0.302612 0.765686 0.379517 1445639952 -0.190674 -0.420959 0.760376 0.456360 1445639952 -0.190674 -0.420959 0.760376 0.456360 1445639952 -0.190674 -0.420959 0.760376 0.456360 1445639952 -0.190674 -0.420959 0.760376 0.456360 1445639952 -0.190674 -0.420959 0.760376 0.456360 1445639952 -0.190674 -0.420959 0.760376 0.456360 1445639952 0.022217 -0.463257 0.732910 0.497742 1445639952 0.022217 -0.463257 0.732910 0.497742 1445639952 0.022217 -0.463257 0.732910 0.497742 1445639952 0.022217 -0.463257 0.732910 0.497742 1445639952 0.022217 -0.463257 0.732910 0.497742 1445639952 0.022217 -0.463257 0.732910 0.497742 1445639952 0.022217 -0.463257 0.732910 0.497742 1445639952 0.106750 -0.464966 0.708984 0.519287 1445639952 0.106750 -0.464966 0.708984 0.519287 1445639952 0.106750 -0.464966 0.708984 0.519287 1445639952 0.106750 -0.464966 0.708984 0.519287 1445639952 0.106750 -0.464966 0.708984 0.519287 1445639952 0.106750 -0.464966 0.708984 0.519287 1445639952 0.074036 -0.454590 0.720703 0.518127 1445639952 0.074036 -0.454590 0.720703 0.518127 1445639952 0.074036 -0.454590 0.720703 0.518127 1445639952 0.074036 -0.454590 0.720703 0.518127 1445639952 0.074036 -0.454590 0.720703 0.518127 1445639952 0.074036 -0.454590 0.720703 0.518127 1445639952 -0.030212 -0.420288 0.762634 0.490723 1445639952 -0.030212 -0.420288 0.762634 0.490723 1445639952 -0.030212 -0.420288 0.762634 0.490723 1445639952 -0.030212 -0.420288 0.762634 0.490723 1445639952 -0.030212 -0.420288 0.762634 0.490723 1445639952 -0.030212 -0.420288 0.762634 0.490723 1445639952 -0.030212 -0.420288 0.762634 0.490723 1445639952 -0.155823 -0.360840 0.809937 0.435242 1445639952 -0.155823 -0.360840 0.809937 0.435242 1445639952 -0.155823 -0.360840 0.809937 0.435242 1445639952 -0.155823 -0.360840 0.809937 0.435242 1445639952 -0.155823 -0.360840 0.809937 0.435242 1445639952 -0.155823 -0.360840 0.809937 0.435242 1445639952 -0.288635 -0.296753 0.830505 0.372681 1445639952 -0.288635 -0.296753 0.830505 0.372681 1445639952 -0.288635 -0.296753 0.830505 0.372681 1445639952 -0.288635 -0.296753 0.830505 0.372681 1445639952 -0.288635 -0.296753 0.830505 0.372681 1445639952 -0.288635 -0.296753 0.830505 0.372681 1445639952 -0.288635 -0.296753 0.830505 0.372681 1445639952 -0.411438 -0.228088 0.822449 0.319702 1445639952 -0.411438 -0.228088 0.822449 0.319702 1445639952 -0.411438 -0.228088 0.822449 0.319702 1445639952 -0.411438 -0.228088 0.822449 0.319702 1445639952 -0.411438 -0.228088 0.822449 0.319702 1445639952 -0.411438 -0.228088 0.822449 0.319702 1445639952 -0.493347 -0.167297 0.814148 0.256531 1445639952 -0.493347 -0.167297 0.814148 0.256531 1445639952 -0.493347 -0.167297 0.814148 0.256531 1445639952 -0.493347 -0.167297 0.814148 0.256531 1445639952 -0.493347 -0.167297 0.814148 0.256531 1445639952 -0.493347 -0.167297 0.814148 0.256531 1445639952 -0.536682 -0.119568 0.805725 0.220215 1445639952 -0.536682 -0.119568 0.805725 0.220215 1445639952 -0.536682 -0.119568 0.805725 0.220215 1445639952 -0.536682 -0.119568 0.805725 0.220215 1445639952 -0.536682 -0.119568 0.805725 0.220215 1445639953 -0.536682 -0.119568 0.805725 0.220215 1445639953 -0.557556 -0.077026 0.799133 0.211060 1445639953 -0.557556 -0.077026 0.799133 0.211060 1445639953 -0.557556 -0.077026 0.799133 0.211060 1445639953 -0.557556 -0.077026 0.799133 0.211060 1445639953 -0.557556 -0.077026 0.799133 0.211060 1445639953 -0.557556 -0.077026 0.799133 0.211060 1445639953 -0.557556 -0.077026 0.799133 0.211060 1445639953 -0.572205 -0.052124 0.788147 0.220581 1445639953 -0.572205 -0.052124 0.788147 0.220581 1445639953 -0.572205 -0.052124 0.788147 0.220581 1445639953 -0.572205 -0.052124 0.788147 0.220581 1445639953 -0.572205 -0.052124 0.788147 0.220581 1445639953 -0.572205 -0.052124 0.788147 0.220581 1445639953 -0.576843 -0.044983 0.777954 0.245056 1445639953 -0.576843 -0.044983 0.777954 0.245056 1445639953 -0.576843 -0.044983 0.777954 0.245056 1445639953 -0.576843 -0.044983 0.777954 0.245056 1445639953 -0.576843 -0.044983 0.777954 0.245056 1445639953 -0.576843 -0.044983 0.777954 0.245056 1445639953 -0.563904 -0.063599 0.771362 0.287903 1445639953 -0.563904 -0.063599 0.771362 0.287903 1445639953 -0.563904 -0.063599 0.771362 0.287903 1445639953 -0.563904 -0.063599 0.771362 0.287903 1445639953 -0.563904 -0.063599 0.771362 0.287903 1445639953 -0.563904 -0.063599 0.771362 0.287903 1445639953 -0.525146 -0.123108 0.772217 0.335754 1445639953 -0.525146 -0.123108 0.772217 0.335754 1445639953 -0.525146 -0.123108 0.772217 0.335754 1445639953 -0.525146 -0.123108 0.772217 0.335754 1445639953 -0.525146 -0.123108 0.772217 0.335754 1445639953 -0.525146 -0.123108 0.772217 0.335754 1445639953 -0.525146 -0.123108 0.772217 0.335754 1445639953 -0.448181 -0.205933 0.761780 0.419983 1445639953 -0.448181 -0.205933 0.761780 0.419983 1445639953 -0.448181 -0.205933 0.761780 0.419983 1445639953 -0.448181 -0.205933 0.761780 0.419983 1445639953 -0.448181 -0.205933 0.761780 0.419983 1445639953 -0.448181 -0.205933 0.761780 0.419983 1445639953 -0.297546 -0.317078 0.763428 0.477539 1445639953 -0.297546 -0.317078 0.763428 0.477539 1445639953 -0.297546 -0.317078 0.763428 0.477539 1445639953 -0.297546 -0.317078 0.763428 0.477539 1445639953 -0.297546 -0.317078 0.763428 0.477539 1445639953 -0.297546 -0.317078 0.763428 0.477539 1445639953 -0.103516 -0.384338 0.764343 0.507263 1445639953 -0.103516 -0.384338 0.764343 0.507263 1445639953 -0.103516 -0.384338 0.764343 0.507263 1445639953 -0.103516 -0.384338 0.764343 0.507263 1445639953 -0.103516 -0.384338 0.764343 0.507263 1445639953 -0.103516 -0.384338 0.764343 0.507263 1445639953 0.012695 -0.391663 0.773132 0.498596 1445639953 0.012695 -0.391663 0.773132 0.498596 1445639953 0.012695 -0.391663 0.773132 0.498596 1445639953 0.012695 -0.391663 0.773132 0.498596 1445639953 0.012695 -0.391663 0.773132 0.498596 1445639953 0.012695 -0.391663 0.773132 0.498596 1445639953 -0.010742 -0.385559 0.778259 0.495483 1445639953 -0.010742 -0.385559 0.778259 0.495483 1445639953 -0.010742 -0.385559 0.778259 0.495483 1445639953 -0.010742 -0.385559 0.778259 0.495483 1445639953 -0.010742 -0.385559 0.778259 0.495483 1445639953 -0.010742 -0.385559 0.778259 0.495483 1445639953 -0.101624 -0.353943 0.796814 0.479065 1445639953 -0.101624 -0.353943 0.796814 0.479065 1445639953 -0.101624 -0.353943 0.796814 0.479065 1445639953 -0.101624 -0.353943 0.796814 0.479065 1445639953 -0.101624 -0.353943 0.796814 0.479065 1445639953 -0.101624 -0.353943 0.796814 0.479065 1445639953 -0.101624 -0.353943 0.796814 0.479065 1445639953 -0.209351 -0.298340 0.830139 0.421936 1445639953 -0.209351 -0.298340 0.830139 0.421936 1445639953 -0.209351 -0.298340 0.830139 0.421936 1445639953 -0.209351 -0.298340 0.830139 0.421936 1445639953 -0.209351 -0.298340 0.830139 0.421936 1445639953 -0.209351 -0.298340 0.830139 0.421936 1445639953 -0.329590 -0.241760 0.838989 0.359131 1445639953 -0.329590 -0.241760 0.838989 0.359131 1445639953 -0.329590 -0.241760 0.838989 0.359131 1445639953 -0.329590 -0.241760 0.838989 0.359131 1445639953 -0.329590 -0.241760 0.838989 0.359131 1445639953 -0.329590 -0.241760 0.838989 0.359131 1445639953 -0.440430 -0.189514 0.823425 0.303406 1445639953 -0.440430 -0.189514 0.823425 0.303406 1445639953 -0.440430 -0.189514 0.823425 0.303406 1445639953 -0.440430 -0.189514 0.823425 0.303406 1445639953 -0.440430 -0.189514 0.823425 0.303406 1445639953 -0.440430 -0.189514 0.823425 0.303406 1445639953 -0.440430 -0.189514 0.823425 0.303406 1445639953 -0.508545 -0.153137 0.809937 0.248840 1445639953 -0.508545 -0.153137 0.809937 0.248840 1445639953 -0.508545 -0.153137 0.809937 0.248840 1445639953 -0.508545 -0.153137 0.809937 0.248840 1445639953 -0.508545 -0.153137 0.809937 0.248840 1445639953 -0.508545 -0.153137 0.809937 0.248840 1445639953 -0.546936 -0.127930 0.797058 0.221741 1445639953 -0.546936 -0.127930 0.797058 0.221741 1445639953 -0.546936 -0.127930 0.797058 0.221741 1445639953 -0.546936 -0.127930 0.797058 0.221741 1445639953 -0.546936 -0.127930 0.797058 0.221741 1445639953 -0.546936 -0.127930 0.797058 0.221741 1445639953 -0.546936 -0.127930 0.797058 0.221741 1445639953 -0.569092 -0.090881 0.783203 0.233459 1445639953 -0.569092 -0.090881 0.783203 0.233459 1445639953 -0.569092 -0.090881 0.783203 0.233459 1445639953 -0.569092 -0.090881 0.783203 0.233459 1445639953 -0.569092 -0.090881 0.783203 0.233459 1445639953 -0.569092 -0.090881 0.783203 0.233459 1445639953 -0.587646 -0.076355 0.770264 0.235718 1445639953 -0.587646 -0.076355 0.770264 0.235718 1445639953 -0.587646 -0.076355 0.770264 0.235718 1445639953 -0.587646 -0.076355 0.770264 0.235718 1445639953 -0.587646 -0.076355 0.770264 0.235718 1445639953 -0.587646 -0.076355 0.770264 0.235718 1445639953 -0.587646 -0.076355 0.770264 0.235718 1445639954 -0.597839 -0.071838 0.754639 0.260620 1445639954 -0.597839 -0.071838 0.754639 0.260620 1445639954 -0.597839 -0.071838 0.754639 0.260620 1445639954 -0.597839 -0.071838 0.754639 0.260620 1445639954 -0.597839 -0.071838 0.754639 0.260620 1445639954 -0.597839 -0.071838 0.754639 0.260620 1445639954 -0.588318 -0.083313 0.745544 0.301819 1445639954 -0.588318 -0.083313 0.745544 0.301819 1445639954 -0.588318 -0.083313 0.745544 0.301819 1445639954 -0.588318 -0.083313 0.745544 0.301819 1445639954 -0.588318 -0.083313 0.745544 0.301819 1445639954 -0.588318 -0.083313 0.745544 0.301819 1445639954 -0.553467 -0.118225 0.743042 0.357239 1445639954 -0.553467 -0.118225 0.743042 0.357239 1445639954 -0.553467 -0.118225 0.743042 0.357239 1445639954 -0.553467 -0.118225 0.743042 0.357239 1445639954 -0.553467 -0.118225 0.743042 0.357239 1445639954 -0.553467 -0.118225 0.743042 0.357239 1445639954 -0.474670 -0.184692 0.752930 0.416748 1445639954 -0.474670 -0.184692 0.752930 0.416748 1445639954 -0.474670 -0.184692 0.752930 0.416748 1445639954 -0.474670 -0.184692 0.752930 0.416748 1445639954 -0.474670 -0.184692 0.752930 0.416748 1445639954 -0.474670 -0.184692 0.752930 0.416748 1445639954 -0.474670 -0.184692 0.752930 0.416748 1445639954 -0.317810 -0.294922 0.777344 0.455688 1445639954 
-0.085938 -0.606873 0.019775 0.789856 1445639956 -0.087830 -0.603699 0.013794 0.792236 1445639956 -0.087830 -0.603699 0.013794 0.792236 1445639956 -0.087830 -0.603699 0.013794 0.792236 1445639956 -0.087830 -0.603699 0.013794 0.792236 1445639956 -0.087830 -0.603699 0.013794 0.792236 1445639956 -0.087830 -0.603699 0.013794 0.792236 1445639956 -0.087830 -0.603699 0.013794 0.792236 1445639956 -0.098938 -0.598816 -0.001160 0.794739 1445639956 -0.098938 -0.598816 -0.001160 0.794739 1445639956 -0.098938 -0.598816 -0.001160 0.794739 1445639956 -0.098938 -0.598816 -0.001160 0.794739 1445639956 -0.098938 -0.598816 -0.001160 0.794739 1445639956 -0.098938 -0.598816 -0.001160 0.794739 1445639956 -0.112732 -0.591003 -0.018188 0.798523 1445639956 -0.112732 -0.591003 -0.018188 0.798523 1445639956 -0.112732 -0.591003 -0.018188 0.798523 1445639956 -0.112732 -0.591003 -0.018188 0.798523 1445639956 -0.112732 -0.591003 -0.018188 0.798523 1445639956 -0.112732 -0.591003 -0.018188 0.798523 1445639956 -0.115356 -0.582031 -0.025024 0.804504 1445639956 -0.115356 -0.582031 -0.025024 0.804504 1445639956 -0.115356 -0.582031 -0.025024 0.804504 1445639956 -0.115356 -0.582031 -0.025024 0.804504 1445639956 -0.115356 -0.582031 -0.025024 0.804504 1445639956 -0.115356 -0.582031 -0.025024 0.804504 1445639956 -0.103027 -0.573486 -0.016479 0.812561 1445639956 -0.103027 -0.573486 -0.016479 0.812561 1445639956 -0.103027 -0.573486 -0.016479 0.812561 1445639956 -0.103027 -0.573486 -0.016479 0.812561 1445639956 -0.103027 -0.573486 -0.016479 0.812561 1445639956 -0.103027 -0.573486 -0.016479 0.812561 1445639956 -0.091248 -0.567078 -0.010132 0.818542 1445639956 -0.091248 -0.567078 -0.010132 0.818542 1445639956 -0.091248 -0.567078 -0.010132 0.818542 1445639956 -0.091248 -0.567078 -0.010132 0.818542 1445639956 -0.091248 -0.567078 -0.010132 0.818542 1445639956 -0.091248 -0.567078 -0.010132 0.818542 1445639956 -0.091248 -0.567078 -0.010132 0.818542 1445639956 -0.091248 -0.563538 -0.019287 0.820801 1445639956 -0.091248 -0.563538 -0.019287 0.820801 1445639956 -0.091248 -0.563538 -0.019287 0.820801 1445639956 -0.091248 -0.563538 -0.019287 0.820801 1445639956 -0.091248 -0.563538 -0.019287 0.820801 1445639956 -0.091248 -0.563538 -0.019287 0.820801 1445639956 -0.087708 -0.560608 -0.021851 0.823120 1445639956 -0.087708 -0.560608 -0.021851 0.823120 1445639957 -0.087708 -0.560608 -0.021851 0.823120 1445639957 -0.087708 -0.560608 -0.021851 0.823120 1445639957 -0.087708 -0.560608 -0.021851 0.823120 1445639957 -0.068237 -0.564575 -0.000305 0.822571 1445639957 -0.068237 -0.564575 -0.000305 0.822571 1445639957 -0.068237 -0.564575 -0.000305 0.822571 1445639957 -0.068237 -0.564575 -0.000305 0.822571 1445639957 -0.068237 -0.564575 -0.000305 0.822571 1445639957 -0.068237 -0.564575 -0.000305 0.822571 1445639957 -0.068237 -0.564575 -0.000305 0.822571 1445639957 -0.053406 -0.577026 0.008423 0.814941 1445639957 -0.053406 -0.577026 0.008423 0.814941 1445639957 -0.053406 -0.577026 0.008423 0.814941 1445639957 -0.053406 -0.577026 0.008423 0.814941 1445639957 -0.053406 -0.577026 0.008423 0.814941 1445639957 -0.037354 -0.590454 0.016113 0.806030 1445639957 -0.037354 -0.590454 0.016113 0.806030 1445639957 -0.037354 -0.590454 0.016113 0.806030 1445639957 -0.037354 -0.590454 0.016113 0.806030 1445639957 -0.037354 -0.590454 0.016113 0.806030 1445639957 -0.037354 -0.590454 0.016113 0.806030 1445639957 -0.033386 -0.595093 0.031799 0.802307 1445639957 -0.033386 -0.595093 0.031799 0.802307 1445639957 -0.033386 -0.595093 0.031799 0.802307 1445639957 -0.033386 -0.595093 0.031799 0.802307 1445639957 -0.033386 -0.595093 0.031799 0.802307 1445639957 -0.033386 -0.595093 0.031799 0.802307 1445639957 -0.049255 -0.595581 0.023193 0.801453 1445639957 -0.049255 -0.595581 0.023193 0.801453 1445639957 -0.049255 -0.595581 0.023193 0.801453 1445639957 -0.049255 -0.595581 0.023193 0.801453 1445639957 -0.049255 -0.595581 0.023193 0.801453 1445639957 -0.049255 -0.595581 0.023193 0.801453 1445639957 -0.063293 -0.594666 0.016785 0.801270 1445639957 -0.063293 -0.594666 0.016785 0.801270 1445639957 -0.063293 -0.594666 0.016785 0.801270 1445639957 -0.063293 -0.594666 0.016785 0.801270 1445639957 -0.063293 -0.594666 0.016785 0.801270 1445639957 -0.063293 -0.594666 0.016785 0.801270 1445639957 -0.070679 -0.591370 0.016479 0.803101 1445639957 -0.070679 -0.591370 0.016479 0.803101 1445639957 -0.070679 -0.591370 0.016479 0.803101 1445639957 -0.070679 -0.591370 0.016479 0.803101 1445639957 -0.070679 -0.591370 0.016479 0.803101 1445639957 -0.070679 -0.591370 0.016479 0.803101 1445639957 -0.074890 -0.590210 0.027588 0.803284 1445639957 -0.074890 -0.590210 0.027588 0.803284 1445639957 -0.074890 -0.590210 0.027588 0.803284 1445639957 -0.074890 -0.590210 0.027588 0.803284 1445639957 -0.074890 -0.590210 0.027588 0.803284 1445639957 -0.074890 -0.590210 0.027588 0.803284 1445639957 -0.083740 -0.584778 0.012817 0.806763 1445639957 -0.083740 -0.584778 0.012817 0.806763 1445639957 -0.083740 -0.584778 0.012817 0.806763 1445639957 -0.083740 -0.584778 0.012817 0.806763 1445639957 -0.083740 -0.584778 0.012817 0.806763 1445639957 -0.083740 -0.584778 0.012817 0.806763 1445639957 -0.078430 -0.580444 0.008667 0.810486 1445639957 -0.078430 -0.580444 0.008667 0.810486 1445639957 -0.078430 -0.580444 0.008667 0.810486 1445639957 -0.078430 -0.580444 0.008667 0.810486 1445639957 -0.078430 -0.580444 0.008667 0.810486 1445639957 -0.078430 -0.580444 0.008667 0.810486 1445639957 -0.072449 -0.579224 0.009827 0.811890 1445639957 -0.072449 -0.579224 0.009827 0.811890 1445639957 -0.072449 -0.579224 0.009827 0.811890 1445639957 -0.072449 -0.579224 0.009827 0.811890 1445639957 -0.072449 -0.579224 0.009827 0.811890 1445639957 -0.072449 -0.579224 0.009827 0.811890 1445639957 -0.073242 -0.575012 -0.004517 0.814819 1445639957 -0.073242 -0.575012 -0.004517 0.814819 1445639957 -0.073242 -0.575012 -0.004517 0.814819 1445639957 -0.073242 -0.575012 -0.004517 0.814819 1445639957 -0.073242 -0.575012 -0.004517 0.814819 1445639957 -0.085388 -0.565979 -0.030945 0.819397 1445639957 -0.085388 -0.565979 -0.030945 0.819397 1445639957 -0.085388 -0.565979 -0.030945 0.819397 1445639957 -0.085388 -0.565979 -0.030945 0.819397 1445639957 -0.085388 -0.565979 -0.030945 0.819397 1445639957 -0.085388 -0.565979 -0.030945 0.819397 1445639957 -0.087158 -0.554993 -0.035828 0.826538 1445639957 -0.087158 -0.554993 -0.035828 0.826538 1445639957 -0.087158 -0.554993 -0.035828 0.826538 1445639957 -0.087158 -0.554993 -0.035828 0.826538 1445639957 -0.087158 -0.554993 -0.035828 0.826538 1445639957 -0.087158 -0.554993 -0.035828 0.826538 1445639957 -0.087158 -0.554993 -0.035828 0.826538 1445639957 -0.070984 -0.545837 -0.012207 0.834778 1445639957 -0.070984 -0.545837 -0.012207 0.834778 1445639957 -0.070984 -0.545837 -0.012207 0.834778 1445639957 -0.070984 -0.545837 -0.012207 0.834778 1445639957 -0.070984 -0.545837 -0.012207 0.834778 1445639957 -0.070984 -0.545837 -0.012207 0.834778 1445639957 -0.055176 -0.544006 0.011230 0.837158 1445639957 -0.055176 -0.544006 0.011230 0.837158 1445639957 -0.055176 -0.544006 0.011230 0.837158 1445639957 -0.055176 -0.544006 0.011230 0.837158 1445639957 -0.055176 -0.544006 0.011230 0.837158 1445639957 -0.055176 -0.544006 0.011230 0.837158 1445639957 -0.055176 -0.544006 0.011230 0.837158 1445639957 -0.052795 -0.548462 0.008911 0.834473 1445639957 -0.052795 -0.548462 0.008911 0.834473 1445639957 -0.052795 -0.548462 0.008911 0.834473 1445639957 -0.052795 -0.548462 0.008911 0.834473 1445639957 -0.052795 -0.548462 0.008911 0.834473 1445639957 -0.052795 -0.548462 0.008911 0.834473 1445639957 -0.053467 -0.556519 0.009338 0.829102 1445639957 -0.053467 -0.556519 0.009338 0.829102 1445639957 -0.053467 -0.556519 0.009338 0.829102 1445639957 -0.053467 -0.556519 0.009338 0.829102 1445639958 -0.053467 -0.556519 0.009338 0.829102 1445639958 -0.053467 -0.556519 0.009338 0.829102 1445639958 -0.051453 -0.566895 0.030701 0.821594 1445639958 -0.051453 -0.566895 0.030701 0.821594 1445639958 -0.051453 -0.566895 0.030701 0.821594 1445639958 -0.051453 -0.566895 0.030701 0.821594 1445639958 -0.051453 -0.566895 0.030701 0.821594 1445639958 -0.051453 -0.566895 0.030701 0.821594 1445639958 -0.063538 -0.577637 0.027100 0.813354 1445639958 -0.063538 -0.577637 0.027100 0.813354 1445639958 -0.063538 -0.577637 0.027100 0.813354 1445639958 -0.063538 -0.577637 0.027100 0.813354 1445639958 -0.063538 -0.577637 0.027100 0.813354 1445639958 -0.063538 -0.577637 0.027100 0.813354 1445639958 -0.079895 -0.586792 0.019592 0.805542 1445639958 -0.079895 -0.586792 0.019592 0.805542 1445639958 -0.079895 -0.586792 0.019592 0.805542 1445639958 -0.079895 -0.586792 0.019592 0.805542 1445639958 -0.079895 -0.586792 0.019592 0.805542 1445639958 -0.079895 -0.586792 0.019592 0.805542 1445639958 -0.102173 -0.590942 -0.002258 0.800232 1445639958 -0.102173 -0.590942 -0.002258 0.800232 1445639958 -0.102173 -0.590942 -0.002258 0.800232 1445639958 -0.102173 -0.590942 -0.002258 0.800232 1445639958 -0.102173 -0.590942 -0.002258 0.800232 1445639958 -0.102173 -0.590942 -0.002258 0.800232 1445639958 -0.124207 -0.596008 -0.027222 0.792847 1445639958 -0.124207 -0.596008 -0.027222 0.792847 1445639958 -0.124207 -0.596008 -0.027222 0.792847 1445639958 -0.124207 -0.596008 -0.027222 0.792847 1445639958 -0.124207 -0.596008 -0.027222 0.792847 1445639958 -0.124207 -0.596008 -0.027222 0.792847 1445639958 -0.144470 -0.597717 -0.052185 0.786865 1445639958 -0.144470 -0.597717 -0.052185 0.786865 1445639958 -0.144470 -0.597717 -0.052185 0.786865 1445639958 -0.144470 -0.597717 -0.052185 0.786865 1445639958 -0.144470 -0.597717 -0.052185 0.786865 1445639958 -0.144470 -0.597717 -0.052185 0.786865 1445639958 -0.144470 -0.597717 -0.052185 0.786865 1445639958 -0.156677 -0.595825 -0.064880 0.785034 1445639958 -0.156677 -0.595825 -0.064880 0.785034 1445639958 -0.156677 -0.595825 -0.064880 0.785034 1445639958 -0.156677 -0.595825 -0.064880 0.785034 1445639958 -0.156677 -0.595825 -0.064880 0.785034 1445639958 -0.156677 -0.595825 -0.064880 0.785034 1445639958 -0.163147 -0.591553 -0.055237 0.787659 1445639958 -0.163147 -0.591553 -0.055237 0.787659 1445639958 -0.163147 -0.591553 -0.055237 0.787659 1445639958 -0.163147 -0.591553 -0.055237 0.787659 1445639958 -0.163147 -0.591553 -0.055237 0.787659 1445639958 -0.163147 -0.591553 -0.055237 0.787659 1445639958 -0.163147 -0.591553 -0.055237 0.787659 1445639958 -0.169556 -0.584595 -0.039368 0.792419 1445639958 -0.169556 -0.584595 -0.039368 0.792419 1445639958 -0.169556 -0.584595 -0.039368 0.792419 1445639958 -0.169556 -0.584595 -0.039368 0.792419 1445639958 -0.169556 -0.584595 -0.039368 0.792419 1445639958 -0.174927 -0.578674 -0.029297 0.796021 1445639958 -0.174927 -0.578674 -0.029297 0.796021 1445639958 -0.174927 -0.578674 -0.029297 0.796021 1445639958 -0.174927 -0.578674 -0.029297 0.796021 1445639958 -0.174927 -0.578674 -0.029297 0.796021 1445639958 -0.174927 -0.578674 -0.029297 0.796021 1445639958 -0.177490 -0.573914 -0.026611 0.799011 1445639958 -0.177490 -0.573914 -0.026611 0.799011 1445639958 -0.177490 -0.573914 -0.026611 0.799011 1445639958 -0.177490 -0.573914 -0.026611 0.799011 1445639958 -0.177490 -0.573914 -0.026611 0.799011 1445639958 -0.177490 -0.573914 -0.026611 0.799011 1445639958 -0.177490 -0.573914 -0.026611 0.799011 1445639958 -0.174011 -0.569336 -0.025635 0.803040 1445639958 -0.174011 -0.569336 -0.025635 0.803040 1445639958 -0.174011 -0.569336 -0.025635 0.803040 1445639958 -0.174011 -0.569336 -0.025635 0.803040 1445639958 -0.174011 -0.569336 -0.025635 0.803040 1445639958 -0.174011 -0.569336 -0.025635 0.803040 1445639958 -0.158936 -0.566772 -0.014954 0.808228 1445639958 -0.158936 -0.566772 -0.014954 0.808228 1445639958 -0.158936 -0.566772 -0.014954 0.808228 1445639958 -0.158936 -0.566772 -0.014954 0.808228 1445639958 -0.158936 -0.566772 -0.014954 0.808228 1445639958 -0.158936 -0.566772 -0.014954 0.808228 1445639958 -0.128357 -0.569885 0.011536 0.811584 1445639958 -0.128357 -0.569885 0.011536 0.811584 1445639958 -0.128357 -0.569885 0.011536 0.811584 1445639958 -0.128357 -0.569885 0.011536 0.811584 1445639958 -0.128357 -0.569885 0.011536 0.811584 1445639958 -0.128357 -0.569885 0.011536 0.811584 1445639958 -0.095093 -0.578186 0.032776 0.809692 1445639958 -0.095093 -0.578186 0.032776 0.809692 1445639958 -0.095093 -0.578186 0.032776 0.809692 1445639958 -0.095093 -0.578186 0.032776 0.809692 1445639958 -0.095093 -0.578186 0.032776 0.809692 1445639958 -0.095093 -0.578186 0.032776 0.809692 1445639958 -0.095093 -0.578186 0.032776 0.809692 1445639958 -0.074768 -0.591980 0.032532 0.801819 1445639958 -0.074768 -0.591980 0.032532 0.801819 1445639958 -0.074768 -0.591980 0.032532 0.801819 1445639958 -0.074768 -0.591980 0.032532 0.801819 1445639958 -0.074768 -0.591980 0.032532 0.801819 1445639958 -0.074768 -0.591980 0.032532 0.801819 1445639958 -0.044678 -0.605591 0.045959 0.793213 1445639958 -0.044678 -0.605591 0.045959 0.793213 1445639958 -0.044678 -0.605591 0.045959 0.793213 1445639958 -0.044678 -0.605591 0.045959 0.793213 1445639958 -0.044678 -0.605591 0.045959 0.793213 1445639958 -0.044678 -0.605591 0.045959 0.793213 1445639958 -0.032898 -0.616028 0.042847 0.785889 1445639958 -0.032898 -0.616028 0.042847 0.785889 1445639958 -0.032898 -0.616028 0.042847 0.785889 1445639958 -0.032898 -0.616028 0.042847 0.785889 1445639958 -0.032898 -0.616028 0.042847 0.785889 1445639958 -0.032898 -0.616028 0.042847 0.785889 1445639959 -0.032898 -0.616028 0.042847 0.785889 1445639959 -0.064270 -0.622131 -0.012329 0.780151 1445639959 -0.064270 -0.622131 -0.012329 0.780151 1445639959 -0.064270 -0.622131 -0.012329 0.780151 1445639959 -0.064270 -0.622131 -0.012329 0.780151 1445639959 -0.064270 -0.622131 -0.012329 0.780151 1445639959 -0.064270 -0.622131 -0.012329 0.780151 1445639959 -0.094055 -0.620483 -0.074097 0.775024 1445639959 -0.094055 -0.620483 -0.074097 0.775024 1445639959 -0.094055 -0.620483 -0.074097 0.775024 1445639959 -0.094055 -0.620483 -0.074097 0.775024 1445639959 -0.094055 -0.620483 -0.074097 0.775024 1445639959 -0.094055 -0.620483 -0.074097 0.775024 1445639959 -0.094055 -0.620483 -0.074097 0.775024 1445639959 -0.103821 -0.615662 -0.095459 0.775269 1445639959 -0.103821 -0.615662 -0.095459 0.775269 1445639959 -0.103821 -0.615662 -0.095459 0.775269 1445639959 -0.103821 -0.615662 -0.095459 0.775269 1445639959 -0.103821 -0.615662 -0.095459 0.775269 1445639959 -0.103821 -0.615662 -0.095459 0.775269 1445639959 -0.112061 -0.603088 -0.102783 0.783020 1445639959 -0.112061 -0.603088 -0.102783 0.783020 1445639959 -0.112061 -0.603088 -0.102783 0.783020 1445639959 -0.112061 -0.603088 -0.102783 0.783020 1445639959 -0.112061 -0.603088 -0.102783 0.783020 1445639959 -0.112061 -0.603088 -0.102783 0.783020 1445639959 -0.116638 -0.585938 -0.088867 0.796936 1445639959 -0.116638 -0.585938 -0.088867 0.796936 1445639959 -0.116638 -0.585938 -0.088867 0.796936 1445639959 -0.116638 -0.585938 -0.088867 0.796936 1445639959 -0.116638 -0.585938 -0.088867 0.796936 1445639959 -0.116638 -0.585938 -0.088867 0.796936 1445639959 -0.115540 -0.574280 -0.046204 0.809143 1445639959 -0.115540 -0.574280 -0.046204 0.809143 1445639959 -0.115540 -0.574280 -0.046204 0.809143 1445639959 -0.115540 -0.574280 -0.046204 0.809143 1445639959 -0.115540 -0.574280 -0.046204 0.809143 1445639959 -0.115540 -0.574280 -0.046204 0.809143 1445639959 -0.115540 -0.574280 -0.046204 0.809143 1445639959 -0.123535 -0.567200 -0.008118 0.814209 1445639959 -0.123535 -0.567200 -0.008118 0.814209 1445639959 -0.123535 -0.567200 -0.008118 0.814209 1445639959 -0.123535 -0.567200 -0.008118 0.814209 1445639959 -0.123535 -0.567200 -0.008118 0.814209 1445639959 -0.123535 -0.567200 -0.008118 0.814209 1445639959 -0.152405 -0.558289 -0.014038 0.815430 1445639959 -0.152405 -0.558289 -0.014038 0.815430 1445639959 -0.152405 -0.558289 -0.014038 0.815430 1445639959 -0.152405 -0.558289 -0.014038 0.815430 1445639959 -0.152405 -0.558289 -0.014038 0.815430 1445639959 -0.152405 -0.558289 -0.014038 0.815430 1445639959 -0.179321 -0.545715 -0.048584 0.817139 1445639959 -0.179321 -0.545715 -0.048584 0.817139 1445639959 -0.179321 -0.545715 -0.048584 0.817139 1445639959 -0.179321 -0.545715 -0.048584 0.817139 1445639959 -0.179321 -0.545715 -0.048584 0.817139 1445639959 -0.179321 -0.545715 -0.048584 0.817139 1445639959 -0.188232 -0.531982 -0.066956 0.822876 1445639959 -0.188232 -0.531982 -0.066956 0.822876 1445639959 -0.188232 -0.531982 -0.066956 0.822876 1445639959 -0.188232 -0.531982 -0.066956 0.822876 1445639959 -0.188232 -0.531982 -0.066956 0.822876 1445639959 -0.188232 -0.531982 -0.066956 0.822876 1445639959 -0.177185 -0.521790 -0.040344 0.833496 1445639959 -0.177185 -0.521790 -0.040344 0.833496 1445639959 -0.177185 -0.521790 -0.040344 0.833496 1445639959 -0.177185 -0.521790 -0.040344 0.833496 1445639959 -0.177185 -0.521790 -0.040344 0.833496 1445639959 -0.177185 -0.521790 -0.040344 0.833496 1445639959 -0.148254 -0.516479 0.010315 0.843323 1445639959 -0.148254 -0.516479 0.010315 0.843323 1445639959 -0.148254 -0.516479 0.010315 0.843323 1445639959 -0.148254 -0.516479 0.010315 0.843323 1445639959 -0.148254 -0.516479 0.010315 0.843323 1445639959 -0.148254 -0.516479 0.010315 0.843323 1445639959 -0.115356 -0.520325 0.048523 0.844727 1445639959 -0.115356 -0.520325 0.048523 0.844727 1445639959 -0.115356 -0.520325 0.048523 0.844727 1445639959 -0.115356 -0.520325 0.048523 0.844727 1445639959 -0.115356 -0.520325 0.048523 0.844727 1445639959 -0.096985 -0.537903 0.051880 0.835754 1445639959 -0.096985 -0.537903 0.051880 0.835754 1445639959 -0.096985 -0.537903 0.051880 0.835754 1445639959 -0.096985 -0.537903 0.051880 0.835754 1445639959 -0.096985 -0.537903 0.051880 0.835754 1445639959 -0.096985 -0.537903 0.051880 0.835754 1445639959 -0.102295 -0.564514 0.014282 0.818909 1445639959 -0.102295 -0.564514 0.014282 0.818909 1445639959 -0.102295 -0.564514 0.014282 0.818909 1445639959 -0.102295 -0.564514 0.014282 0.818909 1445639959 -0.102295 -0.564514 0.014282 0.818909 1445639959 -0.102295 -0.564514 0.014282 0.818909 1445639959 -0.111328 -0.590515 -0.037781 0.798401 1445639959 -0.111328 -0.590515 -0.037781 0.798401 1445639959 -0.111328 -0.590515 -0.037781 0.798401 1445639959 -0.111328 -0.590515 -0.037781 0.798401 1445639959 -0.111328 -0.590515 -0.037781 0.798401 1445639959 -0.111328 -0.590515 -0.037781 0.798401 1445639959 -0.095032 -0.610718 -0.049438 0.784546 1445639959 -0.095032 -0.610718 -0.049438 0.784546 1445639959 -0.095032 -0.610718 -0.049438 0.784546 1445639959 -0.095032 -0.610718 -0.049438 0.784546 1445639959 -0.095032 -0.610718 -0.049438 0.784546 1445639959 -0.095032 -0.610718 -0.049438 0.784546 1445639959 -0.088867 -0.614441 -0.043213 0.782715 1445639959 -0.088867 -0.614441 -0.043213 0.782715 1445639959 -0.088867 -0.614441 -0.043213 0.782715 1445639959 -0.088867 -0.614441 -0.043213 0.782715 1445639959 -0.088867 -0.614441 -0.043213 0.782715 1445639959 -0.088867 -0.614441 -0.043213 0.782715 1445639960 -0.088867 -0.614441 -0.043213 0.782715 1445639960 -0.101074 -0.612183 -0.046875 0.782776 1445639960 -0.101074 -0.612183 -0.046875 0.782776 1445639960 -0.101074 -0.612183 -0.046875 0.782776 1445639960 -0.101074 -0.612183 -0.046875 0.782776 1445639960 -0.101074 -0.612183 -0.046875 0.782776 1445639960 -0.101074 -0.612183 -0.046875 0.782776 1445639960 -0.118164 -0.608521 -0.051331 0.783020 1445639960 -0.118164 -0.608521 -0.051331 0.783020 1445639960 -0.118164 -0.608521 -0.051331 0.783020 1445639960 -0.118164 -0.608521 -0.051331 0.783020 1445639960 -0.118164 -0.608521 -0.051331 0.783020 1445639960 -0.118164 -0.608521 -0.051331 0.783020 1445639960 -0.135986 -0.601318 -0.048462 0.785889 1445639960 -0.135986 -0.601318 -0.048462 0.785889 1445639960 -0.135986 -0.601318 -0.048462 0.785889 1445639960 -0.135986 -0.601318 -0.048462 0.785889 1445639960 -0.135986 -0.601318 -0.048462 0.785889 1445639960 -0.135986 -0.601318 -0.048462 0.785889 1445639960 -0.149475 -0.591797 -0.030151 0.791504 1445639960 -0.149475 -0.591797 -0.030151 0.791504 1445639960 -0.149475 -0.591797 -0.030151 0.791504 1445639960 -0.149475 -0.591797 -0.030151 0.791504 1445639960 -0.149475 -0.591797 -0.030151 0.791504 1445639960 -0.149475 -0.591797 -0.030151 0.791504 1445639960 -0.149475 -0.591797 -0.030151 0.791504 1445639960 -0.161072 -0.580200 -0.011597 0.798340 1445639960 -0.161072 -0.580200 -0.011597 0.798340 1445639960 -0.161072 -0.580200 -0.011597 0.798340 1445639960 -0.161072 -0.580200 -0.011597 0.798340 1445639960 -0.161072 -0.580200 -0.011597 0.798340 1445639960 -0.161072 -0.580200 -0.011597 0.798340 1445639960 -0.170410 -0.568481 0.004578 0.804810 1445639960 -0.170410 -0.568481 0.004578 0.804810 1445639960 -0.170410 -0.568481 0.004578 0.804810 1445639960 -0.170410 -0.568481 0.004578 0.804810 1445639960 -0.170410 -0.568481 0.004578 0.804810 1445639960 -0.170410 -0.568481 0.004578 0.804810 1445639960 -0.170837 -0.559326 0.017822 0.810974 1445639960 -0.170837 -0.559326 0.017822 0.810974 1445639960 -0.170837 -0.559326 0.017822 0.810974 1445639960 -0.170837 -0.559326 0.017822 0.810974 1445639960 -0.170837 -0.559326 0.017822 0.810974 1445639960 -0.170837 -0.559326 0.017822 0.810974 1445639960 -0.156677 -0.555542 0.027832 0.816101 1445639960 -0.156677 -0.555542 0.027832 0.816101 1445639960 -0.156677 -0.555542 0.027832 0.816101 1445639960 -0.156677 -0.555542 0.027832 0.816101 1445639960 -0.156677 -0.555542 0.027832 0.816101 1445639960 -0.156677 -0.555542 0.027832 0.816101 1445639960 -0.138611 -0.552856 0.036011 0.820862 1445639960 -0.138611 -0.552856 0.036011 0.820862 1445639960 -0.138611 -0.552856 0.036011 0.820862 1445639960 -0.138611 -0.552856 0.036011 0.820862 1445639960 -0.138611 -0.552856 0.036011 0.820862 1445639960 -0.138611 -0.552856 0.036011 0.820862 1445639960 -0.138611 -0.552856 0.036011 0.820862 1445639960 -0.113037 -0.556030 0.050903 0.821838 1445639960 -0.113037 -0.556030 0.050903 0.821838 1445639960 -0.113037 -0.556030 0.050903 0.821838 1445639960 -0.113037 -0.556030 0.050903 0.821838 1445639960 -0.113037 -0.556030 0.050903 0.821838 1445639960 -0.113037 -0.556030 0.050903 0.821838 1445639960 -0.082825 -0.568848 0.055359 0.816345 1445639960 -0.082825 -0.568848 0.055359 0.816345 1445639960 -0.082825 -0.568848 0.055359 0.816345 1445639960 -0.082825 -0.568848 0.055359 0.816345 1445639960 -0.082825 -0.568848 0.055359 0.816345 1445639960 -0.082825 -0.568848 0.055359 0.816345 1445639960 -0.065063 -0.588074 0.028687 0.805664 1445639960 -0.065063 -0.588074 0.028687 0.805664 1445639960 -0.065063 -0.588074 0.028687 0.805664 1445639960 -0.065063 -0.588074 0.028687 0.805664 1445639960 -0.065063 -0.588074 0.028687 0.805664 1445639960 -0.065063 -0.588074 0.028687 0.805664 1445639960 -0.055420 -0.607422 -0.010254 0.792358 1445639960 -0.055420 -0.607422 -0.010254 0.792358 1445639960 -0.055420 -0.607422 -0.010254 0.792358 1445639960 -0.055420 -0.607422 -0.010254 0.792358 1445639960 -0.055420 -0.607422 -0.010254 0.792358 1445639960 -0.055420 -0.607422 -0.010254 0.792358 1445639960 -0.060364 -0.621399 -0.044800 0.779846 1445639960 -0.060364 -0.621399 -0.044800 0.779846 1445639960 -0.060364 -0.621399 -0.044800 0.779846 1445639960 -0.060364 -0.621399 -0.044800 0.779846 1445639960 -0.060364 -0.621399 -0.044800 0.779846 1445639960 -0.060364 -0.621399 -0.044800 0.779846 1445639960 -0.060364 -0.621399 -0.044800 0.779846 1445639960 -0.076050 -0.626770 -0.088318 0.770447 1445639960 -0.076050 -0.626770 -0.088318 0.770447 1445639960 -0.076050 -0.626770 -0.088318 0.770447 1445639960 -0.076050 -0.626770 -0.088318 0.770447 1445639960 -0.076050 -0.626770 -0.088318 0.770447 1445639960 -0.076050 -0.626770 -0.088318 0.770447 1445639960 -0.084656 -0.619568 -0.120728 0.770935 1445639960 -0.084656 -0.619568 -0.120728 0.770935 1445639960 -0.084656 -0.619568 -0.120728 0.770935 1445639960 -0.084656 -0.619568 -0.120728 0.770935 1445639960 -0.084656 -0.619568 -0.120728 0.770935 1445639960 -0.084656 -0.619568 -0.120728 0.770935 1445639960 -0.078613 -0.603516 -0.117737 0.784668 1445639960 -0.078613 -0.603516 -0.117737 0.784668 1445639960 -0.078613 -0.603516 -0.117737 0.784668 1445639960 -0.078613 -0.603516 -0.117737 0.784668 1445639960 -0.078613 -0.603516 -0.117737 0.784668 1445639960 -0.078613 -0.603516 -0.117737 0.784668 1445639960 -0.069824 -0.579712 -0.087830 0.807068 1445639960 -0.069824 -0.579712 -0.087830 0.807068 1445639960 -0.069824 -0.579712 -0.087830 0.807068 1445639960 -0.069824 -0.579712 -0.087830 0.807068 1445639960 -0.069824 -0.579712 -0.087830 0.807068 1445639960 -0.069824 -0.579712 -0.087830 0.807068 1445639960 -0.069824 -0.579712 -0.087830 0.807068 1445639960 -0.067200 -0.555481 -0.042419 0.827698 1445639961 -0.067200 -0.555481 -0.042419 0.827698 1445639961 -0.067200 -0.555481 -0.042419 0.827698 1445639961 -0.067200 -0.555481 -0.042419 0.827698 1445639961 -0.067200 -0.555481 -0.042419 0.827698 1445639961 -0.067200 -0.555481 -0.042419 0.827698 1445639961 -0.074707 -0.538025 -0.000244 0.839600 1445639961 -0.074707 -0.538025 -0.000244 0.839600 1445639961 -0.074707 -0.538025 -0.000244 0.839600 1445639961 -0.074707 -0.538025 -0.000244 0.839600 1445639961 -0.074707 -0.538025 -0.000244 0.839600 1445639961 -0.074707 -0.538025 -0.000244 0.839600 1445639961 -0.074707 -0.538025 -0.000244 0.839600 1445639961 -0.096436 -0.526550 0.008301 0.844604 1445639961 -0.096436 -0.526550 0.008301 0.844604 1445639961 -0.096436 -0.526550 0.008301 0.844604 1445639961 -0.096436 -0.526550 0.008301 0.844604 1445639961 -0.096436 -0.526550 0.008301 0.844604 1445639961 -0.096436 -0.526550 0.008301 0.844604 1445639961 -0.118469 -0.518188 -0.008789 0.846985 1445639961 -0.118469 -0.518188 -0.008789 0.846985 1445639961 -0.118469 -0.518188 -0.008789 0.846985 1445639961 -0.118469 -0.518188 -0.008789 0.846985 1445639961 -0.118469 -0.518188 -0.008789 0.846985 1445639961 -0.118469 -0.518188 -0.008789 0.846985 1445639961 -0.125122 -0.507324 -0.034790 0.851868 1445639961 -0.125122 -0.507324 -0.034790 0.851868 1445639961 -0.125122 -0.507324 -0.034790 0.851868 1445639961 -0.125122 -0.507324 -0.034790 0.851868 1445639961 -0.125122 -0.507324 -0.034790 0.851868 1445639961 -0.107605 -0.498413 -0.026306 0.859802 1445639961 -0.107605 -0.498413 -0.026306 0.859802 1445639961 -0.107605 -0.498413 -0.026306 0.859802 1445639961 -0.107605 -0.498413 -0.026306 0.859802 1445639961 -0.107605 -0.498413 -0.026306 0.859802 1445639961 -0.107605 -0.498413 -0.026306 0.859802 1445639961 -0.107605 -0.498413 -0.026306 0.859802 1445639961 -0.075500 -0.499023 0.035767 0.862549 1445639961 -0.075500 -0.499023 0.035767 0.862549 1445639961 -0.075500 -0.499023 0.035767 0.862549 1445639961 -0.075500 -0.499023 0.035767 0.862549 1445639961 -0.075500 -0.499023 0.035767 0.862549 1445639961 -0.075500 -0.499023 0.035767 0.862549 1445639961 -0.075500 -0.499023 0.035767 0.862549 1445639961 -0.047546 -0.504578 0.086853 0.857666 1445639961 -0.047546 -0.504578 0.086853 0.857666 1445639961 -0.047546 -0.504578 0.086853 0.857666 1445639961 -0.047546 -0.504578 0.086853 0.857666 1445639961 -0.047546 -0.504578 0.086853 0.857666 1445639961 -0.047546 -0.504578 0.086853 0.857666 1445639961 -0.033691 -0.522461 0.091980 0.846985 1445639961 -0.033691 -0.522461 0.091980 0.846985 1445639961 -0.033691 -0.522461 0.091980 0.846985 1445639961 -0.033691 -0.522461 0.091980 0.846985 1445639961 -0.033691 -0.522461 0.091980 0.846985 1445639961 -0.033691 -0.522461 0.091980 0.846985 1445639961 -0.033691 -0.522461 0.091980 0.846985 1445639961 -0.037537 -0.552979 0.057617 0.830322 1445639961 -0.037537 -0.552979 0.057617 0.830322 1445639961 -0.037537 -0.552979 0.057617 0.830322 1445639961 -0.037537 -0.552979 0.057617 0.830322 1445639961 -0.037537 -0.552979 0.057617 0.830322 1445639961 -0.037537 -0.552979 0.057617 0.830322 1445639961 -0.020813 -0.584229 0.051514 0.809631 1445639961 -0.020813 -0.584229 0.051514 0.809631 1445639961 -0.020813 -0.584229 0.051514 0.809631 1445639961 -0.020813 -0.584229 0.051514 0.809631 1445639961 -0.020813 -0.584229 0.051514 0.809631 1445639961 -0.020813 -0.584229 0.051514 0.809631 1445639961 -0.021301 -0.600281 0.050415 0.797913 1445639961 -0.021301 -0.600281 0.050415 0.797913 1445639961 -0.021301 -0.600281 0.050415 0.797913 1445639961 -0.021301 -0.600281 0.050415 0.797913 1445639961 -0.021301 -0.600281 0.050415 0.797913 1445639961 -0.021301 -0.600281 0.050415 0.797913 1445639961 -0.058044 -0.602112 -0.003723 0.796265 1445639961 -0.058044 -0.602112 -0.003723 0.796265 1445639961 -0.058044 -0.602112 -0.003723 0.796265 1445639961 -0.058044 -0.602112 -0.003723 0.796265 1445639961 -0.058044 -0.602112 -0.003723 0.796265 1445639961 -0.058044 -0.602112 -0.003723 0.796265 1445639961 -0.092346 -0.593811 -0.049194 0.797791 1445639961 -0.092346 -0.593811 -0.049194 0.797791 1445639961 -0.092346 -0.593811 -0.049194 0.797791 1445639961 -0.092346 -0.593811 -0.049194 0.797791 1445639961 -0.092346 -0.593811 -0.049194 0.797791 1445639961 -0.092346 -0.593811 -0.049194 0.797791 1445639961 
0.076111 -0.421021 0.807861 0.405273 1445639964 0.076111 -0.421021 0.807861 0.405273 1445639964 0.087646 -0.432678 0.828918 0.343384 1445639964 0.087646 -0.432678 0.828918 0.343384 1445639964 0.087646 -0.432678 0.828918 0.343384 1445639964 0.087646 -0.432678 0.828918 0.343384 1445639964 0.087646 -0.432678 0.828918 0.343384 1445639964 0.087646 -0.432678 0.828918 0.343384 1445639964 0.087646 -0.432678 0.828918 0.343384 1445639964 -0.007385 -0.434753 0.841614 0.320313 1445639964 -0.007385 -0.434753 0.841614 0.320313 1445639964 -0.007385 -0.434753 0.841614 0.320313 1445639964 -0.007385 -0.434753 0.841614 0.320313 1445639964 -0.007385 -0.434753 0.841614 0.320313 1445639964 -0.007385 -0.434753 0.841614 0.320313 1445639964 -0.165710 -0.403992 0.850952 0.291870 1445639964 -0.165710 -0.403992 0.850952 0.291870 1445639964 -0.165710 -0.403992 0.850952 0.291870 1445639964 -0.165710 -0.403992 0.850952 0.291870 1445639964 -0.165710 -0.403992 0.850952 0.291870 1445639964 -0.165710 -0.403992 0.850952 0.291870 1445639964 -0.165710 -0.403992 0.850952 0.291870 1445639964 -0.326538 -0.341736 0.848694 0.237122 1445639964 -0.326538 -0.341736 0.848694 0.237122 1445639964 -0.326538 -0.341736 0.848694 0.237122 1445639964 -0.326538 -0.341736 0.848694 0.237122 1445639964 -0.326538 -0.341736 0.848694 0.237122 1445639964 -0.326538 -0.341736 0.848694 0.237122 1445639964 -0.445740 -0.267334 0.836548 0.173279 1445639964 -0.445740 -0.267334 0.836548 0.173279 1445639964 -0.445740 -0.267334 0.836548 0.173279 1445639964 -0.445740 -0.267334 0.836548 0.173279 1445639964 -0.445740 -0.267334 0.836548 0.173279 1445639964 -0.445740 -0.267334 0.836548 0.173279 1445639964 -0.445740 -0.267334 0.836548 0.173279 1445639964 -0.509766 -0.209900 0.827026 0.109924 1445639964 -0.509766 -0.209900 0.827026 0.109924 1445639964 -0.509766 -0.209900 0.827026 0.109924 1445639964 -0.509766 -0.209900 0.827026 0.109924 1445639964 -0.509766 -0.209900 0.827026 0.109924 1445639964 -0.509766 -0.209900 0.827026 0.109924 1445639964 -0.552612 -0.171204 0.813232 0.062256 1445639964 -0.552612 -0.171204 0.813232 0.062256 1445639964 -0.552612 -0.171204 0.813232 0.062256 1445639964 -0.552612 -0.171204 0.813232 0.062256 1445639964 -0.552612 -0.171204 0.813232 0.062256 1445639964 -0.552612 -0.171204 0.813232 0.062256 1445639964 -0.552612 -0.171204 0.813232 0.062256 1445639964 -0.594299 -0.124084 0.791687 0.068359 1445639964 -0.594299 -0.124084 0.791687 0.068359 1445639964 -0.594299 -0.124084 0.791687 0.068359 1445639964 -0.594299 -0.124084 0.791687 0.068359 1445639964 -0.594299 -0.124084 0.791687 0.068359 1445639964 -0.594299 -0.124084 0.791687 0.068359 1445639964 -0.632202 -0.088135 0.765442 0.081543 1445639964 -0.632202 -0.088135 0.765442 0.081543 1445639964 -0.632202 -0.088135 0.765442 0.081543 1445639964 -0.632202 -0.088135 0.765442 0.081543 1445639964 -0.632202 -0.088135 0.765442 0.081543 1445639964 -0.632202 -0.088135 0.765442 0.081543 1445639964 -0.632202 -0.088135 0.765442 0.081543 1445639964 -0.642395 -0.087036 0.749146 0.136353 1445639964 -0.642395 -0.087036 0.749146 0.136353 1445639964 -0.642395 -0.087036 0.749146 0.136353 1445639964 -0.642395 -0.087036 0.749146 0.136353 1445639964 -0.642395 -0.087036 0.749146 0.136353 1445639964 -0.642395 -0.087036 0.749146 0.136353 1445639964 -0.604431 -0.135742 0.757141 0.207336 1445639964 -0.604431 -0.135742 0.757141 0.207336 1445639964 -0.604431 -0.135742 0.757141 0.207336 1445639964 -0.604431 -0.135742 0.757141 0.207336 1445639964 -0.604431 -0.135742 0.757141 0.207336 1445639964 -0.604431 -0.135742 0.757141 0.207336 1445639964 -0.501892 -0.232178 0.776733 0.301392 1445639964 -0.501892 -0.232178 0.776733 0.301392 1445639964 -0.501892 -0.232178 0.776733 0.301392 1445639964 -0.501892 -0.232178 0.776733 0.301392 1445639964 -0.501892 -0.232178 0.776733 0.301392 1445639964 -0.501892 -0.232178 0.776733 0.301392 1445639964 -0.501892 -0.232178 0.776733 0.301392 1445639964 -0.322693 -0.341553 0.792603 0.388550 1445639964 -0.322693 -0.341553 0.792603 0.388550 1445639964 -0.322693 -0.341553 0.792603 0.388550 1445639964 -0.322693 -0.341553 0.792603 0.388550 1445639964 -0.322693 -0.341553 0.792603 0.388550 1445639964 -0.322693 -0.341553 0.792603 0.388550 1445639964 -0.084595 -0.414185 0.790955 0.442322 1445639964 -0.084595 -0.414185 0.790955 0.442322 1445639964 -0.084595 -0.414185 0.790955 0.442322 1445639964 -0.084595 -0.414185 0.790955 0.442322 1445639964 -0.084595 -0.414185 0.790955 0.442322 1445639964 -0.084595 -0.414185 0.790955 0.442322 1445639964 -0.084595 -0.414185 0.790955 0.442322 1445639964 0.128418 -0.410095 0.773865 0.465149 1445639964 0.128418 -0.410095 0.773865 0.465149 1445639964 0.128418 -0.410095 0.773865 0.465149 1445639964 0.128418 -0.410095 0.773865 0.465149 1445639964 0.128418 -0.410095 0.773865 0.465149 1445639964 0.128418 -0.410095 0.773865 0.465149 1445639964 0.239746 -0.397644 0.745544 0.478027 1445639964 0.239746 -0.397644 0.745544 0.478027 1445639964 0.239746 -0.397644 0.745544 0.478027 1445639964 0.239746 -0.397644 0.745544 0.478027 1445639964 0.239746 -0.397644 0.745544 0.478027 1445639964 0.239746 -0.397644 0.745544 0.478027 1445639964 0.239746 -0.397644 0.745544 0.478027 1445639964 0.234619 -0.405273 0.754883 0.459167 1445639964 0.234619 -0.405273 0.754883 0.459167 1445639964 0.234619 -0.405273 0.754883 0.459167 1445639964 0.234619 -0.405273 0.754883 0.459167 1445639964 0.234619 -0.405273 0.754883 0.459167 1445639964 0.234619 -0.405273 0.754883 0.459167 1445639964 0.108948 -0.406616 0.800354 0.426819 1445639964 0.108948 -0.406616 0.800354 0.426819 1445639964 0.108948 -0.406616 0.800354 0.426819 1445639964 0.108948 -0.406616 0.800354 0.426819 1445639964 0.108948 -0.406616 0.800354 0.426819 1445639965 0.108948 -0.406616 0.800354 0.426819 1445639965 -0.089600 -0.378296 0.848450 0.359070 1445639965 -0.089600 -0.378296 0.848450 0.359070 1445639965 -0.089600 -0.378296 0.848450 0.359070 1445639965 -0.089600 -0.378296 0.848450 0.359070 1445639965 -0.089600 -0.378296 0.848450 0.359070 1445639965 -0.089600 -0.378296 0.848450 0.359070 1445639965 -0.309387 -0.321655 0.851440 0.275391 1445639965 -0.309387 -0.321655 0.851440 0.275391 1445639965 -0.309387 -0.321655 0.851440 0.275391 1445639965 -0.309387 -0.321655 0.851440 0.275391 1445639965 -0.309387 -0.321655 0.851440 0.275391 1445639965 -0.309387 -0.321655 0.851440 0.275391 1445639965 -0.460571 -0.261963 0.817017 0.227234 1445639965 -0.460571 -0.261963 0.817017 0.227234 1445639965 -0.460571 -0.261963 0.817017 0.227234 1445639965 -0.460571 -0.261963 0.817017 0.227234 1445639965 -0.460571 -0.261963 0.817017 0.227234 1445639965 -0.460571 -0.261963 0.817017 0.227234 1445639965 -0.460571 -0.261963 0.817017 0.227234 1445639965 -0.520203 -0.216248 0.801758 0.199524 1445639965 -0.520203 -0.216248 0.801758 0.199524 1445639965 -0.520203 -0.216248 0.801758 0.199524 1445639965 -0.520203 -0.216248 0.801758 0.199524 1445639965 -0.520203 -0.216248 0.801758 0.199524 1445639965 -0.520203 -0.216248 0.801758 0.199524 1445639965 -0.534424 -0.195313 0.788574 0.233154 1445639965 -0.534424 -0.195313 0.788574 0.233154 1445639965 -0.534424 -0.195313 0.788574 0.233154 1445639965 -0.534424 -0.195313 0.788574 0.233154 1445639965 -0.534424 -0.195313 0.788574 0.233154 1445639965 -0.534424 -0.195313 0.788574 0.233154 1445639965 -0.534424 -0.195313 0.788574 0.233154 1445639965 -0.546814 -0.191345 0.768433 0.271729 1445639965 -0.546814 -0.191345 0.768433 0.271729 1445639965 -0.546814 -0.191345 0.768433 0.271729 1445639965 -0.546814 -0.191345 0.768433 0.271729 1445639965 -0.546814 -0.191345 0.768433 0.271729 1445639965 -0.546814 -0.191345 0.768433 0.271729 1445639965 -0.542725 -0.200684 0.752197 0.315247 1445639965 -0.542725 -0.200684 0.752197 0.315247 1445639965 -0.542725 -0.200684 0.752197 0.315247 1445639965 -0.542725 -0.200684 0.752197 0.315247 1445639965 -0.542725 -0.200684 0.752197 0.315247 1445639965 -0.542725 -0.200684 0.752197 0.315247 1445639965 -0.501343 -0.238647 0.755188 0.348328 1445639965 -0.501343 -0.238647 0.755188 0.348328 1445639965 -0.501343 -0.238647 0.755188 0.348328 1445639965 -0.501343 -0.238647 0.755188 0.348328 1445639965 -0.501343 -0.238647 0.755188 0.348328 1445639965 -0.501343 -0.238647 0.755188 0.348328 1445639965 -0.404480 -0.299377 0.755127 0.420105 1445639965 -0.404480 -0.299377 0.755127 0.420105 1445639965 -0.404480 -0.299377 0.755127 0.420105 1445639965 -0.404480 -0.299377 0.755127 0.420105 1445639965 -0.404480 -0.299377 0.755127 0.420105 1445639965 -0.404480 -0.299377 0.755127 0.420105 1445639965 -0.404480 -0.299377 0.755127 0.420105 1445639965 -0.208069 -0.399536 0.753418 0.478943 1445639965 -0.208069 -0.399536 0.753418 0.478943 1445639965 -0.208069 -0.399536 0.753418 0.478943 1445639965 -0.208069 -0.399536 0.753418 0.478943 1445639965 -0.208069 -0.399536 0.753418 0.478943 1445639965 -0.208069 -0.399536 0.753418 0.478943 1445639965 0.041016 -0.450500 0.725159 0.519104 1445639965 0.041016 -0.450500 0.725159 0.519104 1445639965 0.041016 -0.450500 0.725159 0.519104 1445639965 0.041016 -0.450500 0.725159 0.519104 1445639965 0.041016 -0.450500 0.725159 0.519104 1445639965 0.041016 -0.450500 0.725159 0.519104 1445639965 0.221069 -0.433899 0.684937 0.541870 1445639965 0.221069 -0.433899 0.684937 0.541870 1445639965 0.221069 -0.433899 0.684937 0.541870 1445639965 0.221069 -0.433899 0.684937 0.541870 1445639965 0.221069 -0.433899 0.684937 0.541870 1445639965 0.221069 -0.433899 0.684937 0.541870 1445639965 0.287842 -0.389771 0.690002 0.537598 1445639965 0.287842 -0.389771 0.690002 0.537598 1445639965 0.287842 -0.389771 0.690002 0.537598 1445639965 0.287842 -0.389771 0.690002 0.537598 1445639965 0.287842 -0.389771 0.690002 0.537598 1445639965 0.287842 -0.389771 0.690002 0.537598 1445639965 0.287842 -0.389771 0.690002 0.537598 1445639965 0.237732 -0.367676 0.738525 0.512695 1445639965 0.237732 -0.367676 0.738525 0.512695 1445639965 0.237732 -0.367676 0.738525 0.512695 1445639965 0.237732 -0.367676 0.738525 0.512695 1445639965 0.237732 -0.367676 0.738525 0.512695 1445639965 0.237732 -0.367676 0.738525 0.512695 1445639965 0.106934 -0.373901 0.796631 0.462646 1445639965 0.106934 -0.373901 0.796631 0.462646 1445639965 0.106934 -0.373901 0.796631 0.462646 1445639965 0.106934 -0.373901 0.796631 0.462646 1445639965 0.106934 -0.373901 0.796631 0.462646 1445639965 0.106934 -0.373901 0.796631 0.462646 1445639965 0.106934 -0.373901 0.796631 0.462646 1445639965 -0.081726 -0.375122 0.839050 0.385437 1445639965 -0.081726 -0.375122 0.839050 0.385437 1445639965 -0.081726 -0.375122 0.839050 0.385437 1445639965 -0.081726 -0.375122 0.839050 0.385437 1445639965 -0.081726 -0.375122 0.839050 0.385437 1445639965 -0.081726 -0.375122 0.839050 0.385437 1445639965 -0.289368 -0.350769 0.836243 0.306396 1445639965 -0.289368 -0.350769 0.836243 0.306396 1445639965 -0.289368 -0.350769 0.836243 0.306396 1445639965 -0.289368 -0.350769 0.836243 0.306396 1445639965 -0.289368 -0.350769 0.836243 0.306396 1445639965 -0.289368 -0.350769 0.836243 0.306396 1445639965 -0.450623 -0.302429 0.804199 0.242432 1445639965 -0.450623 -0.302429 0.804199 0.242432 1445639965 -0.450623 -0.302429 0.804199 0.242432 1445639965 -0.450623 -0.302429 0.804199 0.242432 1445639965 -0.450623 -0.302429 0.804199 0.242432 1445639965 -0.450623 -0.302429 0.804199 0.242432 1445639965 -0.450623 -0.302429 0.804199 0.242432 1445639966 -0.556274 -0.234558 0.770264 0.205444 1445639966 -0.556274 -0.234558 0.770264 0.205444 1445639966 -0.556274 -0.234558 0.770264 0.205444 1445639966 -0.556274 -0.234558 0.770264 0.205444 1445639966 -0.556274 -0.234558 0.770264 0.205444 1445639966 -0.556274 -0.234558 0.770264 0.205444 1445639966 -0.609741 -0.191162 0.742065 0.202454 1445639966 -0.609741 -0.191162 0.742065 0.202454 1445639966 -0.609741 -0.191162 0.742065 0.202454 1445639966 -0.609741 -0.191162 0.742065 0.202454 1445639966 -0.609741 -0.191162 0.742065 0.202454 1445639966 -0.609741 -0.191162 0.742065 0.202454 1445639966 -0.609741 -0.191162 0.742065 0.202454 1445639966 -0.623596 -0.187744 0.724670 0.225159 1445639966 -0.623596 -0.187744 0.724670 0.225159 1445639966 -0.623596 -0.187744 0.724670 0.225159 1445639966 -0.623596 -0.187744 0.724670 0.225159 1445639966 -0.623596 -0.187744 0.724670 0.225159 1445639966 -0.623596 -0.187744 0.724670 0.225159 1445639966 -0.589905 -0.212036 0.728699 0.275757 1445639966 -0.589905 -0.212036 0.728699 0.275757 1445639966 -0.589905 -0.212036 0.728699 0.275757 1445639966 -0.589905 -0.212036 0.728699 0.275757 1445639966 -0.589905 -0.212036 0.728699 0.275757 1445639966 -0.589905 -0.212036 0.728699 0.275757 1445639966 -0.512146 -0.258179 0.742065 0.346924 1445639966 -0.512146 -0.258179 0.742065 0.346924 1445639966 -0.512146 -0.258179 0.742065 0.346924 1445639966 -0.512146 -0.258179 0.742065 0.346924 1445639966 -0.512146 -0.258179 0.742065 0.346924 1445639966 -0.512146 -0.258179 0.742065 0.346924 1445639966 -0.381958 -0.326721 0.746826 0.435425 1445639966 -0.381958 -0.326721 0.746826 0.435425 1445639966 -0.381958 -0.326721 0.746826 0.435425 1445639966 -0.381958 -0.326721 0.746826 0.435425 1445639966 -0.381958 -0.326721 0.746826 0.435425 1445639966 -0.381958 -0.326721 0.746826 0.435425 1445639966 -0.163025 -0.406494 0.747925 0.498779 1445639966 -0.163025 -0.406494 0.747925 0.498779 1445639966 -0.163025 -0.406494 0.747925 0.498779 1445639966 -0.163025 -0.406494 0.747925 0.498779 1445639966 -0.163025 -0.406494 0.747925 0.498779 1445639966 -0.163025 -0.406494 0.747925 0.498779 1445639966 -0.163025 -0.406494 0.747925 0.498779 1445639966 0.073608 -0.436829 0.717590 0.537354 1445639966 0.073608 -0.436829 0.717590 0.537354 1445639966 0.073608 -0.436829 0.717590 0.537354 1445639966 0.073608 -0.436829 0.717590 0.537354 1445639966 0.073608 -0.436829 0.717590 0.537354 1445639966 0.073608 -0.436829 0.717590 0.537354 1445639966 0.073608 -0.436829 0.717590 0.537354 1445639966 0.257568 -0.415344 0.676514 0.550842 1445639966 0.257568 -0.415344 0.676514 0.550842 1445639966 0.257568 -0.415344 0.676514 0.550842 1445639966 0.257568 -0.415344 0.676514 0.550842 1445639966 0.257568 -0.415344 0.676514 0.550842 1445639966 0.257568 -0.415344 0.676514 0.550842 1445639966 0.338318 -0.371155 0.667786 0.549316 1445639966 0.338318 -0.371155 0.667786 0.549316 1445639966 0.338318 -0.371155 0.667786 0.549316 1445639966 0.338318 -0.371155 0.667786 0.549316 1445639966 0.338318 -0.371155 0.667786 0.549316 1445639966 0.338318 -0.371155 0.667786 0.549316 1445639966 0.338318 -0.371155 0.667786 0.549316 1445639966 0.313171 -0.350830 0.712830 0.520203 1445639966 0.313171 -0.350830 0.712830 0.520203 1445639966 0.313171 -0.350830 0.712830 0.520203 1445639966 0.313171 -0.350830 0.712830 0.520203 1445639966 0.313171 -0.350830 0.712830 0.520203 1445639966 0.313171 -0.350830 0.712830 0.520203 1445639966 0.189087 -0.363831 0.772766 0.484436 1445639966 0.189087 -0.363831 0.772766 0.484436 1445639966 0.189087 -0.363831 0.772766 0.484436 1445639966 0.189087 -0.363831 0.772766 0.484436 1445639966 0.189087 -0.363831 0.772766 0.484436 1445639966 0.189087 -0.363831 0.772766 0.484436 1445639966 0.004883 -0.370361 0.834778 0.407227 1445639966 0.004883 -0.370361 0.834778 0.407227 1445639966 0.004883 -0.370361 0.834778 0.407227 1445639966 0.004883 -0.370361 0.834778 0.407227 1445639966 0.004883 -0.370361 0.834778 0.407227 1445639966 0.004883 -0.370361 0.834778 0.407227 1445639966 -0.216003 -0.360596 0.852966 0.309448 1445639966 -0.216003 -0.360596 0.852966 0.309448 1445639966 -0.216003 -0.360596 0.852966 0.309448 1445639966 -0.216003 -0.360596 0.852966 0.309448 1445639966 -0.216003 -0.360596 0.852966 0.309448 1445639966 -0.216003 -0.360596 0.852966 0.309448 1445639966 -0.216003 -0.360596 0.852966 0.309448 1445639966 -0.409790 -0.329956 0.816345 0.238403 1445639966 -0.409790 -0.329956 0.816345 0.238403 1445639966 -0.409790 -0.329956 0.816345 0.238403 1445639966 -0.409790 -0.329956 0.816345 0.238403 1445639966 -0.409790 -0.329956 0.816345 0.238403 1445639966 -0.409790 -0.329956 0.816345 0.238403 1445639966 -0.545227 -0.276794 0.771179 0.177307 1445639966 -0.545227 -0.276794 0.771179 0.177307 1445639966 -0.545227 -0.276794 0.771179 0.177307 1445639966 -0.545227 -0.276794 0.771179 0.177307 1445639966 -0.545227 -0.276794 0.771179 0.177307 1445639966 -0.545227 -0.276794 0.771179 0.177307 1445639966 -0.622192 -0.216309 0.741577 0.127380 1445639966 -0.622192 -0.216309 0.741577 0.127380 1445639966 -0.622192 -0.216309 0.741577 0.127380 1445639966 -0.622192 -0.216309 0.741577 0.127380 1445639966 -0.622192 -0.216309 0.741577 0.127380 1445639966 -0.622192 -0.216309 0.741577 0.127380 1445639966 -0.622192 -0.216309 0.741577 0.127380 1445639966 -0.674988 -0.185669 0.704956 0.113953 1445639966 -0.674988 -0.185669 0.704956 0.113953 1445639966 -0.674988 -0.185669 0.704956 0.113953 1445639966 -0.674988 -0.185669 0.704956 0.113953 1445639966 -0.674988 -0.185669 0.704956 0.113953 1445639966 -0.674988 -0.185669 0.704956 0.113953 1445639966 -0.676819 -0.201294 0.692932 0.145630 1445639967 -0.676819 -0.201294 0.692932 0.145630 1445639967 -0.676819 -0.201294 0.692932 0.145630 1445639967 -0.676819 -0.201294 0.692932 0.145630 1445639967 -0.676819 -0.201294 0.692932 0.145630 1445639967 -0.676819 -0.201294 0.692932 0.145630 1445639967 -0.676819 -0.201294 0.692932 0.145630 1445639967 -0.628174 -0.241699 0.704285 0.225647 1445639967 -0.628174 -0.241699 0.704285 0.225647 1445639967 -0.628174 -0.241699 0.704285 0.225647 1445639967 -0.628174 -0.241699 0.704285 0.225647 1445639967 -0.628174 -0.241699 0.704285 0.225647 1445639967 -0.628174 -0.241699 0.704285 0.225647 1445639967 -0.524170 -0.317505 0.724792 0.314758 1445639967 -0.524170 -0.317505 0.724792 0.314758 1445639967 -0.524170 -0.317505 0.724792 0.314758 1445639967 -0.524170 -0.317505 0.724792 0.314758 1445639967 -0.524170 -0.317505 0.724792 0.314758 1445639967 -0.524170 -0.317505 0.724792 0.314758 1445639967 -0.348938 -0.396545 0.739075 0.417969 1445639967 -0.348938 -0.396545 0.739075 0.417969 1445639967 -0.348938 -0.396545 0.739075 0.417969 1445639967 -0.348938 -0.396545 0.739075 0.417969 1445639967 -0.348938 -0.396545 0.739075 0.417969 1445639967 -0.348938 -0.396545 0.739075 0.417969 1445639967 -0.348938 -0.396545 0.739075 0.417969 1445639967 -0.096008 -0.454529 0.737671 0.489868 1445639967 -0.096008 -0.454529 0.737671 0.489868 1445639967 -0.096008 -0.454529 0.737671 0.489868 1445639967 -0.096008 -0.454529 0.737671 0.489868 1445639967 -0.096008 -0.454529 0.737671 0.489868 1445639967 -0.096008 -0.454529 0.737671 0.489868 1445639967 0.148682 -0.439636 0.707825 0.532471 1445639967 0.148682 -0.439636 0.707825 0.532471 1445639967 0.148682 -0.439636 0.707825 0.532471 1445639967 0.148682 -0.439636 0.707825 0.532471 1445639967 0.148682 -0.439636 0.707825 0.532471 1445639967 0.148682 -0.439636 0.707825 0.532471 1445639967 0.314453 -0.375244 0.680237 0.545471 1445639967 0.314453 -0.375244 0.680237 0.545471 1445639967 0.314453 -0.375244 0.680237 0.545471 1445639967 0.314453 -0.375244 0.680237 0.545471 1445639967 0.314453 -0.375244 0.680237 0.545471 1445639967 0.314453 -0.375244 0.680237 0.545471 1445639967 0.314453 -0.375244 0.680237 0.545471 1445639967 0.353333 -0.311584 0.700439 0.536072 1445639967 0.353333 -0.311584 0.700439 0.536072 1445639967 0.353333 -0.311584 0.700439 0.536072 1445639967 0.353333 -0.311584 0.700439 0.536072 1445639967 0.353333 -0.311584 0.700439 0.536072 1445639967 0.353333 -0.311584 0.700439 0.536072 1445639967 0.353333 -0.311584 0.700439 0.536072 1445639967 0.274719 -0.310669 0.752991 0.510803 1445639967 0.274719 -0.310669 0.752991 0.510803 1445639967 0.274719 -0.310669 0.752991 0.510803 1445639967 0.274719 -0.310669 0.752991 0.510803 1445639967 0.274719 -0.310669 0.752991 0.510803 1445639967 0.274719 -0.310669 0.752991 0.510803 1445639967 0.098633 -0.345886 0.808228 0.466187 1445639967 0.098633 -0.345886 0.808228 0.466187 1445639967 0.098633 -0.345886 0.808228 0.466187 1445639967 0.098633 -0.345886 0.808228 0.466187 1445639967 0.098633 -0.345886 0.808228 0.466187 1445639967 0.098633 -0.345886 0.808228 0.466187 1445639967 -0.133850 -0.349121 0.842651 0.387390 1445639967 -0.133850 -0.349121 0.842651 0.387390 1445639967 -0.133850 -0.349121 0.842651 0.387390 1445639967 -0.133850 -0.349121 0.842651 0.387390 1445639967 -0.133850 -0.349121 0.842651 0.387390 1445639967 -0.133850 -0.349121 0.842651 0.387390 1445639967 -0.133850 -0.349121 0.842651 0.387390 1445639967 -0.352356 -0.322083 0.821411 0.312134 1445639967 -0.352356 -0.322083 0.821411 0.312134 1445639967 -0.352356 -0.322083 0.821411 0.312134 1445639967 -0.352356 -0.322083 0.821411 0.312134 1445639967 -0.352356 -0.322083 0.821411 0.312134 1445639967 -0.352356 -0.322083 0.821411 0.312134 1445639967 -0.499451 -0.277893 0.781128 0.251221 1445639967 -0.499451 -0.277893 0.781128 0.251221 1445639967 -0.499451 -0.277893 0.781128 0.251221 1445639967 -0.499451 -0.277893 0.781128 0.251221 1445639967 -0.499451 -0.277893 0.781128 0.251221 1445639967 -0.499451 -0.277893 0.781128 0.251221 1445639967 -0.596375 -0.222961 0.745422 0.197449 1445639967 -0.596375 -0.222961 0.745422 0.197449 1445639967 -0.596375 -0.222961 0.745422 0.197449 1445639967 -0.596375 -0.222961 0.745422 0.197449 1445639967 -0.596375 -0.222961 0.745422 0.197449 1445639967 -0.596375 -0.222961 0.745422 0.197449 1445639967 -0.657776 -0.183594 0.709839 0.172424 1445639967 -0.657776 -0.183594 0.709839 0.172424 1445639967 -0.657776 -0.183594 0.709839 0.172424 1445639967 -0.657776 -0.183594 0.709839 0.172424 1445639967 -0.657776 -0.183594 0.709839 0.172424 1445639967 -0.657776 -0.183594 0.709839 0.172424 1445639967 -0.657776 -0.183594 0.709839 0.172424 1445639967 -0.687561 -0.185486 0.680542 0.172363 1445639967 -0.687561 -0.185486 0.680542 0.172363 1445639967 -0.687561 -0.185486 0.680542 0.172363 1445639967 -0.687561 -0.185486 0.680542 0.172363 1445639967 -0.687561 -0.185486 0.680542 0.172363 1445639967 -0.687561 -0.185486 0.680542 0.172363 1445639967 -0.674316 -0.213623 0.672852 0.216675 1445639967 -0.674316 -0.213623 0.672852 0.216675 1445639967 -0.674316 -0.213623 0.672852 0.216675 1445639967 -0.674316 -0.213623 0.672852 0.216675 1445639967 -0.674316 -0.213623 0.672852 0.216675 1445639967 -0.674316 -0.213623 0.672852 0.216675 1445639967 -0.674316 -0.213623 0.672852 0.216675 1445639967 -0.624146 -0.250366 0.671204 0.311707 1445639967 -0.624146 -0.250366 0.671204 0.311707 1445639967 -0.624146 -0.250366 0.671204 0.311707 1445639967 -0.624146 -0.250366 0.671204 0.311707 1445639967 -0.624146 -0.250366 0.671204 0.311707 1445639967 -0.487915 -0.347229 0.695496 0.397034 1445639967 -0.487915 -0.347229 0.695496 0.397034 1445639967 -0.487915 -0.347229 0.695496 0.397034 1445639968 -0.487915 -0.347229 0.695496 0.397034 1445639968 -0.487915 -0.347229 0.695496 0.397034 1445639968 -0.487915 -0.347229 0.695496 0.397034 1445639968 -0.487915 -0.347229 0.695496 0.397034 1445639968 -0.252258 -0.441956 0.710571 0.485962 1445639968 -0.252258 -0.441956 0.710571 0.485962 1445639968 -0.252258 -0.441956 0.710571 0.485962 1445639968 -0.252258 -0.441956 0.710571 0.485962 1445639968 -0.252258 -0.441956 0.710571 0.485962 1445639968 -0.252258 -0.441956 0.710571 0.485962 1445639968 0.031738 -0.477356 0.686096 0.548035 1445639968 0.031738 -0.477356 0.686096 0.548035 1445639968 0.031738 -0.477356 0.686096 0.548035 1445639968 0.031738 -0.477356 0.686096 0.548035 1445639968 0.031738 -0.477356 0.686096 0.548035 1445639968 0.031738 -0.477356 0.686096 0.548035 1445639968 0.031738 -0.477356 0.686096 0.548035 1445639968 0.259399 -0.445923 0.640076 0.569275 1445639968 0.259399 -0.445923 0.640076 0.569275 1445639968 0.259399 -0.445923 0.640076 0.569275 1445639968 0.259399 -0.445923 0.640076 0.569275 1445639968 0.259399 -0.445923 0.640076 0.569275 1445639968 0.259399 -0.445923 0.640076 0.569275 1445639968 0.352417 -0.418335 0.614258 0.568665 1445639968 0.352417 -0.418335 0.614258 0.568665 1445639968 0.352417 -0.418335 0.614258 0.568665 1445639968 0.352417 -0.418335 0.614258 0.568665 1445639968 0.352417 -0.418335 0.614258 0.568665 1445639968 0.352417 -0.418335 0.614258 0.568665 1445639968 0.328369 -0.404724 0.643738 0.560242 1445639968 0.328369 -0.404724 0.643738 0.560242 1445639968 0.328369 -0.404724 0.643738 0.560242 1445639968 0.328369 -0.404724 0.643738 0.560242 1445639968 0.328369 -0.404724 0.643738 0.560242 1445639968 0.328369 -0.404724 0.643738 0.560242 1445639968 0.230286 -0.404297 0.708435 0.530579 1445639968 0.230286 -0.404297 0.708435 0.530579 1445639968 0.230286 -0.404297 0.708435 0.530579 1445639968 0.230286 -0.404297 0.708435 0.530579 1445639968 0.230286 -0.404297 0.708435 0.530579 1445639968 0.230286 -0.404297 0.708435 0.530579 1445639968 0.230286 -0.404297 0.708435 0.530579 1445639968 0.082275 -0.409485 0.785522 0.456543 1445639968 0.082275 -0.409485 0.785522 0.456543 1445639968 0.082275 -0.409485 0.785522 0.456543 1445639968 0.082275 -0.409485 0.785522 0.456543 1445639968 0.082275 -0.409485 0.785522 0.456543 1445639968 0.082275 -0.409485 0.785522 0.456543 1445639968 -0.116577 -0.399597 0.833984 0.362183 1445639968 -0.116577 -0.399597 0.833984 0.362183 1445639968 -0.116577 -0.399597 0.833984 0.362183 1445639968 -0.116577 -0.399597 0.833984 0.362183 1445639968 -0.116577 -0.399597 0.833984 0.362183 1445639968 -0.116577 -0.399597 0.833984 0.362183 1445639968 -0.313110 -0.373108 0.829651 0.272827 1445639968 -0.313110 -0.373108 0.829651 0.272827 1445639968 -0.313110 -0.373108 0.829651 0.272827 1445639968 -0.313110 -0.373108 0.829651 0.272827 1445639968 -0.313110 -0.373108 0.829651 0.272827 1445639968 -0.313110 -0.373108 0.829651 0.272827 1445639968 -0.313110 -0.373108 0.829651 0.272827 1445639968 -0.463257 -0.334229 0.793701 0.209106 1445639968 -0.463257 -0.334229 0.793701 0.209106 1445639968 -0.463257 -0.334229 0.793701 0.209106 1445639968 -0.463257 -0.334229 0.793701 0.209106 1445639968 -0.463257 -0.334229 0.793701 0.209106 1445639968 -0.463257 -0.334229 0.793701 0.209106 1445639968 -0.554321 -0.284058 0.764404 0.166321 1445639968 -0.554321 -0.284058 0.764404 0.166321 1445639968 -0.554321 -0.284058 0.764404 0.166321 1445639968 -0.554321 -0.284058 0.764404 0.166321 1445639968 -0.554321 -0.284058 0.764404 0.166321 1445639968 -0.554321 -0.284058 0.764404 0.166321 1445639968 -0.625610 -0.249634 0.719727 0.168274 1445639968 -0.625610 -0.249634 0.719727 0.168274 1445639968 -0.625610 -0.249634 0.719727 0.168274 1445639968 -0.625610 -0.249634 0.719727 0.168274 1445639968 -0.625610 -0.249634 0.719727 0.168274 1445639968 -0.625610 -0.249634 0.719727 0.168274 1445639968 -0.640686 -0.252930 0.695496 0.204529 1445639968 -0.640686 -0.252930 0.695496 0.204529 1445639968 -0.640686 -0.252930 0.695496 0.204529 1445639968 -0.640686 -0.252930 0.695496 0.204529 1445639968 -0.640686 -0.252930 0.695496 0.204529 1445639968 -0.640686 -0.252930 0.695496 0.204529 1445639968 -0.640686 -0.252930 0.695496 0.204529 1445639968 -0.604431 -0.288391 0.686707 0.282837 1445639968 -0.604431 -0.288391 0.686707 0.282837 1445639968 -0.604431 -0.288391 0.686707 0.282837 1445639968 -0.604431 -0.288391 0.686707 0.282837 1445639968 -0.604431 -0.288391 0.686707 0.282837 1445639968 -0.604431 -0.288391 0.686707 0.282837 1445639968 -0.497253 -0.357361 0.698181 0.370850 1445639968 -0.497253 -0.357361 0.698181 0.370850 1445639968 -0.497253 -0.357361 0.698181 0.370850 1445639968 -0.497253 -0.357361 0.698181 0.370850 1445639968 -0.497253 -0.357361 0.698181 0.370850 1445639968 -0.497253 -0.357361 0.698181 0.370850 1445639968 -0.291626 -0.434570 0.718384 0.458191 1445639968 -0.291626 -0.434570 0.718384 0.458191 1445639968 -0.291626 -0.434570 0.718384 0.458191 1445639968 -0.291626 -0.434570 0.718384 0.458191 1445639968 -0.291626 -0.434570 0.718384 0.458191 1445639968 -0.291626 -0.434570 0.718384 0.458191 1445639968 -0.291626 -0.434570 0.718384 0.458191 1445639968 -0.026184 -0.472412 0.715332 0.514160 1445639968 -0.026184 -0.472412 0.715332 0.514160 1445639968 -0.026184 -0.472412 0.715332 0.514160 1445639968 -0.026184 -0.472412 0.715332 0.514160 1445639968 -0.026184 -0.472412 0.715332 0.514160 1445639968 -0.026184 -0.472412 0.715332 0.514160 1445639968 0.183228 -0.462646 0.668213 0.553040 1445639968 0.183228 -0.462646 0.668213 0.553040 1445639968 0.183228 -0.462646 0.668213 0.553040 1445639969 0.183228 -0.462646 0.668213 0.553040 1445639969 0.183228 -0.462646 0.668213 0.553040 1445639969 0.183228 -0.462646 0.668213 0.553040 1445639969 0.304199 -0.415771 0.653931 0.554016 1445639969 0.304199 -0.415771 0.653931 0.554016 1445639969 0.304199 -0.415771 0.653931 0.554016 1445639969 0.304199 -0.415771 0.653931 0.554016 1445639969 0.304199 -0.415771 0.653931 0.554016 1445639969 0.304199 -0.415771 0.653931 0.554016 1445639969 0.288025 -0.390137 0.687195 0.540833 1445639969 0.288025 -0.390137 0.687195 0.540833 1445639969 0.288025 -0.390137 0.687195 0.540833 1445639969 0.288025 -0.390137 0.687195 0.540833 1445639969 0.288025 -0.390137 0.687195 0.540833 1445639969 0.288025 -0.390137 0.687195 0.540833 1445639969 0.176392 -0.381470 0.751038 0.509155 1445639969 0.176392 -0.381470 0.751038 0.509155 1445639969 0.176392 -0.381470 0.751038 0.509155 1445639969 0.176392 -0.381470 0.751038 0.509155 1445639969 0.176392 -0.381470 0.751038 0.509155 1445639969 0.176392 -0.381470 0.751038 0.509155 1445639969 0.001465 -0.382080 0.812317 0.440491 1445639969 0.001465 -0.382080 0.812317 0.440491 1445639969 0.001465 -0.382080 0.812317 0.440491 1445639969 0.001465 -0.382080 0.812317 0.440491 1445639969 0.001465 -0.382080 0.812317 0.440491 1445639969 0.001465 -0.382080 0.812317 0.440491 1445639969 -0.211060 -0.370544 0.834412 0.349121 1445639969 -0.211060 -0.370544 0.834412 0.349121 1445639969 -0.211060 -0.370544 0.834412 0.349121 1445639969 -0.211060 -0.370544 0.834412 0.349121 1445639969 -0.211060 -0.370544 0.834412 0.349121 1445639969 -0.211060 -0.370544 0.834412 0.349121 1445639969 -0.211060 -0.370544 0.834412 0.349121 1445639969 -0.392395 -0.342285 0.812134 0.263245 1445639969 
0.068909 -0.623230 0.008240 0.778931 1445639971 0.062195 -0.629944 -0.001526 0.774170 1445639971 0.062195 -0.629944 -0.001526 0.774170 1445639971 0.062195 -0.629944 -0.001526 0.774170 1445639971 0.062195 -0.629944 -0.001526 0.774170 1445639971 0.062195 -0.629944 -0.001526 0.774170 1445639971 0.062195 -0.629944 -0.001526 0.774170 1445639971 0.053101 -0.635132 -0.015320 0.770447 1445639971 0.053101 -0.635132 -0.015320 0.770447 1445639971 0.053101 -0.635132 -0.015320 0.770447 1445639971 0.053101 -0.635132 -0.015320 0.770447 1445639971 0.053101 -0.635132 -0.015320 0.770447 1445639971 0.053101 -0.635132 -0.015320 0.770447 1445639971 0.037720 -0.632813 -0.035583 0.772522 1445639971 0.037720 -0.632813 -0.035583 0.772522 1445639971 0.037720 -0.632813 -0.035583 0.772522 1445639971 0.037720 -0.632813 -0.035583 0.772522 1445639971 0.037720 -0.632813 -0.035583 0.772522 1445639971 0.025574 -0.622437 -0.046753 0.780884 1445639971 0.025574 -0.622437 -0.046753 0.780884 1445639971 0.025574 -0.622437 -0.046753 0.780884 1445639971 0.025574 -0.622437 -0.046753 0.780884 1445639971 0.025574 -0.622437 -0.046753 0.780884 1445639971 0.025574 -0.622437 -0.046753 0.780884 1445639971 0.022400 -0.607056 -0.042480 0.793152 1445639971 0.022400 -0.607056 -0.042480 0.793152 1445639971 0.022400 -0.607056 -0.042480 0.793152 1445639971 0.022400 -0.607056 -0.042480 0.793152 1445639971 0.022400 -0.607056 -0.042480 0.793152 1445639971 0.022400 -0.607056 -0.042480 0.793152 1445639971 0.026306 -0.589050 -0.028625 0.807129 1445639971 0.026306 -0.589050 -0.028625 0.807129 1445639971 0.026306 -0.589050 -0.028625 0.807129 1445639971 0.026306 -0.589050 -0.028625 0.807129 1445639971 0.026306 -0.589050 -0.028625 0.807129 1445639971 0.026306 -0.589050 -0.028625 0.807129 1445639971 0.026306 -0.589050 -0.028625 0.807129 1445639971 0.036743 -0.572327 -0.004089 0.819153 1445639971 0.036743 -0.572327 -0.004089 0.819153 1445639971 0.036743 -0.572327 -0.004089 0.819153 1445639971 0.036743 -0.572327 -0.004089 0.819153 1445639971 0.036743 -0.572327 -0.004089 0.819153 1445639971 0.036743 -0.572327 -0.004089 0.819153 1445639971 0.040833 -0.559265 0.010986 0.827881 1445639971 0.040833 -0.559265 0.010986 0.827881 1445639971 0.040833 -0.559265 0.010986 0.827881 1445639971 0.040833 -0.559265 0.010986 0.827881 1445639971 0.040833 -0.559265 0.010986 0.827881 1445639971 0.040833 -0.559265 0.010986 0.827881 1445639971 0.043274 -0.551758 0.012695 0.832764 1445639971 0.043274 -0.551758 0.012695 0.832764 1445639971 0.043274 -0.551758 0.012695 0.832764 1445639971 0.043274 -0.551758 0.012695 0.832764 1445639971 0.043274 -0.551758 0.012695 0.832764 1445639971 0.043274 -0.551758 0.012695 0.832764 1445639971 0.043274 -0.551758 0.012695 0.832764 1445639971 0.054016 -0.550537 0.014282 0.832947 1445639971 0.054016 -0.550537 0.014282 0.832947 1445639971 0.054016 -0.550537 0.014282 0.832947 1445639971 0.054016 -0.550537 0.014282 0.832947 1445639971 0.054016 -0.550537 0.014282 0.832947 1445639971 0.054016 -0.550537 0.014282 0.832947 1445639971 0.062012 -0.559082 0.009827 0.826721 1445639971 0.062012 -0.559082 0.009827 0.826721 1445639971 0.062012 -0.559082 0.009827 0.826721 1445639971 0.062012 -0.559082 0.009827 0.826721 1445639971 0.062012 -0.559082 0.009827 0.826721 1445639971 0.062012 -0.559082 0.009827 0.826721 1445639971 0.062317 -0.573120 -0.002747 0.817078 1445639971 0.062317 -0.573120 -0.002747 0.817078 1445639971 0.062317 -0.573120 -0.002747 0.817078 1445639971 0.062317 -0.573120 -0.002747 0.817078 1445639971 0.062317 -0.573120 -0.002747 0.817078 1445639971 0.062317 -0.573120 -0.002747 0.817078 1445639971 0.053711 -0.592590 -0.015381 0.803528 1445639971 0.053711 -0.592590 -0.015381 0.803528 1445639971 0.053711 -0.592590 -0.015381 0.803528 1445639971 0.053711 -0.592590 -0.015381 0.803528 1445639971 0.053711 -0.592590 -0.015381 0.803528 1445639971 0.030701 -0.615234 -0.043274 0.786560 1445639971 0.030701 -0.615234 -0.043274 0.786560 1445639971 0.030701 -0.615234 -0.043274 0.786560 1445639971 0.030701 -0.615234 -0.043274 0.786560 1445639971 0.030701 -0.615234 -0.043274 0.786560 1445639971 0.030701 -0.615234 -0.043274 0.786560 1445639971 0.030701 -0.615234 -0.043274 0.786560 1445639972 0.005554 -0.635620 -0.074829 0.768372 1445639972 0.005554 -0.635620 -0.074829 0.768372 1445639972 0.005554 -0.635620 -0.074829 0.768372 1445639972 0.005554 -0.635620 -0.074829 0.768372 1445639972 0.005554 -0.635620 -0.074829 0.768372 1445639972 0.005554 -0.635620 -0.074829 0.768372 1445639972 -0.015503 -0.645630 -0.106750 0.755981 1445639972 -0.015503 -0.645630 -0.106750 0.755981 1445639972 -0.015503 -0.645630 -0.106750 0.755981 1445639972 -0.015503 -0.645630 -0.106750 0.755981 1445639972 -0.015503 -0.645630 -0.106750 0.755981 1445639972 -0.015503 -0.645630 -0.106750 0.755981 1445639972 -0.035828 -0.647156 -0.142090 0.748169 1445639972 -0.035828 -0.647156 -0.142090 0.748169 1445639972 -0.035828 -0.647156 -0.142090 0.748169 1445639972 -0.035828 -0.647156 -0.142090 0.748169 1445639972 -0.035828 -0.647156 -0.142090 0.748169 1445639972 -0.035828 -0.647156 -0.142090 0.748169 1445639972 -0.035645 -0.631592 -0.158081 0.758179 1445639972 -0.035645 -0.631592 -0.158081 0.758179 1445639972 -0.035645 -0.631592 -0.158081 0.758179 1445639972 -0.035645 -0.631592 -0.158081 0.758179 1445639972 -0.035645 -0.631592 -0.158081 0.758179 1445639972 -0.035645 -0.631592 -0.158081 0.758179 1445639972 -0.035645 -0.631592 -0.158081 0.758179 1445639972 -0.010925 -0.607605 -0.130249 0.783447 1445639972 -0.010925 -0.607605 -0.130249 0.783447 1445639972 -0.010925 -0.607605 -0.130249 0.783447 1445639972 -0.010925 -0.607605 -0.130249 0.783447 1445639972 -0.010925 -0.607605 -0.130249 0.783447 1445639972 -0.010925 -0.607605 -0.130249 0.783447 1445639972 0.008850 -0.581909 -0.074097 0.809814 1445639972 0.008850 -0.581909 -0.074097 0.809814 1445639972 0.008850 -0.581909 -0.074097 0.809814 1445639972 0.008850 -0.581909 -0.074097 0.809814 1445639972 0.008850 -0.581909 -0.074097 0.809814 1445639972 0.008850 -0.581909 -0.074097 0.809814 1445639972 0.008850 -0.581909 -0.074097 0.809814 1445639972 0.016174 -0.563293 -0.016846 0.825928 1445639972 0.016174 -0.563293 -0.016846 0.825928 1445639972 0.016174 -0.563293 -0.016846 0.825928 1445639972 0.016174 -0.563293 -0.016846 0.825928 1445639972 0.016174 -0.563293 -0.016846 0.825928 1445639972 0.016174 -0.563293 -0.016846 0.825928 1445639972 0.017212 -0.556824 0.018921 0.830200 1445639972 0.017212 -0.556824 0.018921 0.830200 1445639972 0.017212 -0.556824 0.018921 0.830200 1445639972 0.017212 -0.556824 0.018921 0.830200 1445639972 0.017212 -0.556824 0.018921 0.830200 1445639972 0.017212 -0.556824 0.018921 0.830200 1445639972 0.017212 -0.556824 0.018921 0.830200 1445639972 -0.021423 -0.558472 -0.018250 0.829041 1445639972 -0.021423 -0.558472 -0.018250 0.829041 1445639972 -0.021423 -0.558472 -0.018250 0.829041 1445639972 -0.021423 -0.558472 -0.018250 0.829041 1445639972 -0.021423 -0.558472 -0.018250 0.829041 1445639972 -0.021423 -0.558472 -0.018250 0.829041 1445639972 -0.035583 -0.551880 -0.049744 0.831665 1445639972 -0.035583 -0.551880 -0.049744 0.831665 1445639972 -0.035583 -0.551880 -0.049744 0.831665 1445639972 -0.035583 -0.551880 -0.049744 0.831665 1445639972 -0.035583 -0.551880 -0.049744 0.831665 1445639972 -0.035583 -0.551880 -0.049744 0.831665 1445639972 -0.020020 -0.546692 -0.022705 0.836792 1445639972 -0.020020 -0.546692 -0.022705 0.836792 1445639972 -0.020020 -0.546692 -0.022705 0.836792 1445639972 -0.020020 -0.546692 -0.022705 0.836792 1445639972 -0.020020 -0.546692 -0.022705 0.836792 1445639972 -0.020020 -0.546692 -0.022705 0.836792 1445639972 -0.000793 -0.545593 0.011841 0.837952 1445639972 -0.000793 -0.545593 0.011841 0.837952 1445639972 -0.000793 -0.545593 0.011841 0.837952 1445639972 -0.000793 -0.545593 0.011841 0.837952 1445639972 -0.000793 -0.545593 0.011841 0.837952 1445639972 -0.000793 -0.545593 0.011841 0.837952 1445639972 -0.006409 -0.548401 -0.004639 0.836121 1445639972 -0.006409 -0.548401 -0.004639 0.836121 1445639972 -0.006409 -0.548401 -0.004639 0.836121 1445639972 -0.006409 -0.548401 -0.004639 0.836121 1445639972 -0.006409 -0.548401 -0.004639 0.836121 1445639972 -0.006409 -0.548401 -0.004639 0.836121 1445639972 -0.006409 -0.548401 -0.004639 0.836121 1445639972 -0.005920 -0.564148 -0.014221 0.825562 1445639972 -0.005920 -0.564148 -0.014221 0.825562 1445639972 -0.005920 -0.564148 -0.014221 0.825562 1445639972 -0.005920 -0.564148 -0.014221 0.825562 1445639972 -0.005920 -0.564148 -0.014221 0.825562 1445639972 -0.005920 -0.564148 -0.014221 0.825562 1445639972 -0.020813 -0.583557 -0.043701 0.810608 1445639972 -0.020813 -0.583557 -0.043701 0.810608 1445639972 -0.020813 -0.583557 -0.043701 0.810608 1445639972 -0.020813 -0.583557 -0.043701 0.810608 1445639972 -0.020813 -0.583557 -0.043701 0.810608 1445639972 -0.020813 -0.583557 -0.043701 0.810608 1445639972 -0.047485 -0.600159 -0.086182 0.793762 1445639972 -0.047485 -0.600159 -0.086182 0.793762 1445639972 -0.047485 -0.600159 -0.086182 0.793762 1445639972 -0.047485 -0.600159 -0.086182 0.793762 1445639972 -0.047485 -0.600159 -0.086182 0.793762 1445639972 -0.047485 -0.600159 -0.086182 0.793762 1445639972 -0.062805 -0.608337 -0.110840 0.783386 1445639972 -0.062805 -0.608337 -0.110840 0.783386 1445639972 -0.062805 -0.608337 -0.110840 0.783386 1445639972 -0.062805 -0.608337 -0.110840 0.783386 1445639972 -0.062805 -0.608337 -0.110840 0.783386 1445639972 -0.062805 -0.608337 -0.110840 0.783386 1445639972 -0.062805 -0.608337 -0.110840 0.783386 1445639972 -0.069031 -0.610107 -0.116699 0.780640 1445639972 -0.069031 -0.610107 -0.116699 0.780640 1445639972 -0.069031 -0.610107 -0.116699 0.780640 1445639972 -0.069031 -0.610107 -0.116699 0.780640 1445639972 -0.069031 -0.610107 -0.116699 0.780640 1445639972 -0.069031 -0.610107 -0.116699 0.780640 1445639972 -0.075256 -0.604431 -0.127380 0.782776 1445639973 -0.075256 -0.604431 -0.127380 0.782776 1445639973 -0.075256 -0.604431 -0.127380 0.782776 1445639973 -0.075256 -0.604431 -0.127380 0.782776 1445639973 -0.075256 -0.604431 -0.127380 0.782776 1445639973 -0.075256 -0.604431 -0.127380 0.782776 1445639973 -0.066772 -0.588196 -0.122253 0.796631 1445639973 -0.066772 -0.588196 -0.122253 0.796631 1445639973 -0.066772 -0.588196 -0.122253 0.796631 1445639973 -0.066772 -0.588196 -0.122253 0.796631 1445639973 -0.066772 -0.588196 -0.122253 0.796631 1445639973 -0.066772 -0.588196 -0.122253 0.796631 1445639973 -0.047485 -0.570129 -0.077393 0.816528 1445639973 -0.047485 -0.570129 -0.077393 0.816528 1445639973 -0.047485 -0.570129 -0.077393 0.816528 1445639973 -0.047485 -0.570129 -0.077393 0.816528 1445639973 -0.047485 -0.570129 -0.077393 0.816528 1445639973 -0.047485 -0.570129 -0.077393 0.816528 1445639973 -0.037170 -0.556702 -0.018433 0.829651 1445639973 -0.037170 -0.556702 -0.018433 0.829651 1445639973 -0.037170 -0.556702 -0.018433 0.829651 1445639973 -0.037170 -0.556702 -0.018433 0.829651 1445639973 -0.037170 -0.556702 -0.018433 0.829651 1445639973 -0.037170 -0.556702 -0.018433 0.829651 1445639973 -0.050537 -0.547607 0.000732 0.835205 1445639973 -0.050537 -0.547607 0.000732 0.835205 1445639973 -0.050537 -0.547607 0.000732 0.835205 1445639973 -0.050537 -0.547607 0.000732 0.835205 1445639973 -0.050537 -0.547607 0.000732 0.835205 1445639973 -0.050537 -0.547607 0.000732 0.835205 1445639973 -0.066345 -0.541321 -0.005859 0.838196 1445639973 -0.066345 -0.541321 -0.005859 0.838196 1445639973 -0.066345 -0.541321 -0.005859 0.838196 1445639973 -0.066345 -0.541321 -0.005859 0.838196 1445639973 -0.066345 -0.541321 -0.005859 0.838196 1445639973 -0.066345 -0.541321 -0.005859 0.838196 1445639973 -0.066345 -0.541321 -0.005859 0.838196 1445639973 -0.074280 -0.535156 -0.019531 0.841248 1445639973 -0.074280 -0.535156 -0.019531 0.841248 1445639973 -0.074280 -0.535156 -0.019531 0.841248 1445639973 -0.074280 -0.535156 -0.019531 0.841248 1445639973 -0.074280 -0.535156 -0.019531 0.841248 1445639973 -0.074280 -0.535156 -0.019531 0.841248 1445639973 -0.055542 -0.531189 -0.000366 0.845459 1445639973 -0.055542 -0.531189 -0.000366 0.845459 1445639973 -0.055542 -0.531189 -0.000366 0.845459 1445639973 -0.055542 -0.531189 -0.000366 0.845459 1445639973 -0.055542 -0.531189 -0.000366 0.845459 1445639973 -0.055542 -0.531189 -0.000366 0.845459 1445639973 -0.055542 -0.531189 -0.000366 0.845459 1445639973 -0.029968 -0.532776 0.026794 0.845337 1445639973 -0.029968 -0.532776 0.026794 0.845337 1445639973 -0.029968 -0.532776 0.026794 0.845337 1445639973 -0.029968 -0.532776 0.026794 0.845337 1445639973 -0.029968 -0.532776 0.026794 0.845337 1445639973 -0.029968 -0.532776 0.026794 0.845337 1445639973 -0.015686 -0.535461 0.023193 0.844055 1445639973 -0.015686 -0.535461 0.023193 0.844055 1445639973 -0.015686 -0.535461 0.023193 0.844055 1445639973 -0.015686 -0.535461 0.023193 0.844055 1445639973 -0.015686 -0.535461 0.023193 0.844055 1445639973 -0.015686 -0.535461 0.023193 0.844055 1445639973 0.005493 -0.544983 0.023865 0.838074 1445639973 0.005493 -0.544983 0.023865 0.838074 1445639973 0.005493 -0.544983 0.023865 0.838074 1445639973 0.005493 -0.544983 0.023865 0.838074 1445639973 0.005493 -0.544983 0.023865 0.838074 1445639973 0.005493 -0.544983 0.023865 0.838074 1445639973 0.017517 -0.560486 0.023865 0.827576 1445639973 0.017517 -0.560486 0.023865 0.827576 1445639973 0.017517 -0.560486 0.023865 0.827576 1445639973 0.017517 -0.560486 0.023865 0.827576 1445639973 0.017517 -0.560486 0.023865 0.827576 1445639973 0.017517 -0.560486 0.023865 0.827576 1445639973 0.017517 -0.560486 0.023865 0.827576 1445639973 0.013916 -0.580200 0.003418 0.814331 1445639973 0.013916 -0.580200 0.003418 0.814331 1445639973 0.013916 -0.580200 0.003418 0.814331 1445639973 0.013916 -0.580200 0.003418 0.814331 1445639973 0.013916 -0.580200 0.003418 0.814331 1445639973 0.013916 -0.580200 0.003418 0.814331 1445639973 -0.003601 -0.601196 -0.031006 0.798523 1445639973 -0.003601 -0.601196 -0.031006 0.798523 1445639973 -0.003601 -0.601196 -0.031006 0.798523 1445639973 -0.003601 -0.601196 -0.031006 0.798523 1445639973 -0.003601 -0.601196 -0.031006 0.798523 1445639973 -0.032898 -0.616882 -0.068115 0.783386 1445639973 -0.032898 -0.616882 -0.068115 0.783386 1445639973 -0.032898 -0.616882 -0.068115 0.783386 1445639973 -0.032898 -0.616882 -0.068115 0.783386 1445639973 -0.032898 -0.616882 -0.068115 0.783386 1445639973 -0.032898 -0.616882 -0.068115 0.783386 1445639973 -0.066284 -0.622742 -0.101746 0.772949 1445639973 -0.066284 -0.622742 -0.101746 0.772949 1445639973 -0.066284 -0.622742 -0.101746 0.772949 1445639973 -0.066284 -0.622742 -0.101746 0.772949 1445639973 -0.066284 -0.622742 -0.101746 0.772949 1445639973 -0.066284 -0.622742 -0.101746 0.772949 1445639973 -0.090576 -0.619812 -0.122375 0.769836 1445639973 -0.090576 -0.619812 -0.122375 0.769836 1445639973 -0.090576 -0.619812 -0.122375 0.769836 1445639973 -0.090576 -0.619812 -0.122375 0.769836 1445639973 -0.090576 -0.619812 -0.122375 0.769836 1445639973 -0.090576 -0.619812 -0.122375 0.769836 1445639973 -0.096619 -0.611328 -0.124878 0.775452 1445639973 -0.096619 -0.611328 -0.124878 0.775452 1445639973 -0.096619 -0.611328 -0.124878 0.775452 1445639973 -0.096619 -0.611328 -0.124878 0.775452 1445639973 -0.096619 -0.611328 -0.124878 0.775452 1445639973 -0.096619 -0.611328 -0.124878 0.775452 1445639973 -0.096619 -0.611328 -0.124878 0.775452 1445639973 -0.085693 -0.598938 -0.102905 0.789551 1445639973 -0.085693 -0.598938 -0.102905 0.789551 1445639974 -0.085693 -0.598938 -0.102905 0.789551 1445639974 -0.085693 -0.598938 -0.102905 0.789551 1445639974 -0.085693 -0.598938 -0.102905 0.789551 1445639974 -0.085693 -0.598938 -0.102905 0.789551 1445639974 -0.074219 -0.588379 -0.056641 0.803162 1445639974 -0.074219 -0.588379 -0.056641 0.803162 1445639974 -0.074219 -0.588379 -0.056641 0.803162 1445639974 -0.074219 -0.588379 -0.056641 0.803162 1445639974 -0.074219 -0.588379 -0.056641 0.803162 1445639974 -0.074219 -0.588379 -0.056641 0.803162 1445639974 -0.084839 -0.580322 -0.025391 0.809509 1445639974 -0.084839 -0.580322 -0.025391 0.809509 1445639974 -0.084839 -0.580322 -0.025391 0.809509 1445639974 -0.084839 -0.580322 -0.025391 0.809509 1445639974 -0.084839 -0.580322 -0.025391 0.809509 1445639974 -0.084839 -0.580322 -0.025391 0.809509 1445639974 -0.110046 -0.571838 -0.024353 0.812561 1445639974 -0.110046 -0.571838 -0.024353 0.812561 1445639974 -0.110046 -0.571838 -0.024353 0.812561 1445639974 -0.110046 -0.571838 -0.024353 0.812561 1445639974 -0.110046 -0.571838 -0.024353 0.812561 1445639974 -0.110046 -0.571838 -0.024353 0.812561 1445639974 -0.110046 -0.571838 -0.024353 0.812561 1445639974 -0.134888 -0.564026 -0.034790 0.813904 1445639974 -0.134888 -0.564026 -0.034790 0.813904 1445639974 -0.134888 -0.564026 -0.034790 0.813904 1445639974 -0.134888 -0.564026 -0.034790 0.813904 1445639974 -0.134888 -0.564026 -0.034790 0.813904 1445639974 -0.134888 -0.564026 -0.034790 0.813904 1445639974 -0.147217 -0.556824 -0.036926 0.816650 1445639974 -0.147217 -0.556824 -0.036926 0.816650 1445639974 -0.147217 -0.556824 -0.036926 0.816650 1445639974 -0.147217 -0.556824 -0.036926 0.816650 1445639974 -0.147217 -0.556824 -0.036926 0.816650 1445639974 -0.147217 -0.556824 -0.036926 0.816650 1445639974 -0.143860 -0.549927 -0.026123 0.822327 1445639974 -0.143860 -0.549927 -0.026123 0.822327 1445639974 -0.143860 -0.549927 -0.026123 0.822327 1445639974 -0.143860 -0.549927 -0.026123 0.822327 1445639974 -0.143860 -0.549927 -0.026123 0.822327 1445639974 -0.124634 -0.544250 -0.001465 0.829590 1445639974 -0.124634 -0.544250 -0.001465 0.829590 1445639974 -0.124634 -0.544250 -0.001465 0.829590 1445639974 -0.124634 -0.544250 -0.001465 0.829590 1445639974 -0.124634 -0.544250 -0.001465 0.829590 1445639974 -0.124634 -0.544250 -0.001465 0.829590 1445639974 -0.124634 -0.544250 -0.001465 0.829590 1445639974 -0.097839 -0.545959 0.023865 0.831726 1445639974 -0.097839 -0.545959 0.023865 0.831726 1445639974 -0.097839 -0.545959 0.023865 0.831726 1445639974 -0.097839 -0.545959 0.023865 0.831726 1445639974 -0.097839 -0.545959 0.023865 0.831726 1445639974 -0.097839 -0.545959 0.023865 0.831726 1445639974 -0.070923 -0.558228 0.030396 0.826111 1445639974 -0.070923 -0.558228 0.030396 0.826111 1445639974 -0.070923 -0.558228 0.030396 0.826111 1445639974 -0.070923 -0.558228 0.030396 0.826111 1445639974 -0.070923 -0.558228 0.030396 0.826111 1445639974 -0.070923 -0.558228 0.030396 0.826111 1445639974 -0.070923 -0.558228 0.030396 0.826111 1445639974 -0.057312 -0.575500 0.003174 0.815735 1445639974 -0.057312 -0.575500 0.003174 0.815735 1445639974 -0.057312 -0.575500 0.003174 0.815735 1445639974 -0.057312 -0.575500 0.003174 0.815735 1445639974 -0.057312 -0.575500 0.003174 0.815735 1445639974 -0.057312 -0.575500 0.003174 0.815735 1445639974 -0.054565 -0.593567 -0.030334 0.802368 1445639974 -0.054565 -0.593567 -0.030334 0.802368 1445639974 -0.054565 -0.593567 -0.030334 0.802368 1445639974 -0.054565 -0.593567 -0.030334 0.802368 1445639974 -0.054565 -0.593567 -0.030334 0.802368 1445639974 -0.054565 -0.593567 -0.030334 0.802368 1445639974 -0.054565 -0.593567 -0.030334 0.802368 1445639974 -0.049438 -0.607056 -0.043579 0.791931 1445639974 -0.049438 -0.607056 -0.043579 0.791931 1445639974 -0.049438 -0.607056 -0.043579 0.791931 1445639974 -0.049438 -0.607056 -0.043579 0.791931 1445639974 -0.049438 -0.607056 -0.043579 0.791931 1445639974 -0.049438 -0.607056 -0.043579 0.791931 1445639974 -0.046326 -0.614075 -0.046814 0.786499 1445639974 -0.046326 -0.614075 -0.046814 0.786499 1445639974 -0.046326 -0.614075 -0.046814 0.786499 1445639974 -0.046326 -0.614075 -0.046814 0.786499 1445639974 -0.046326 -0.614075 -0.046814 0.786499 1445639974 -0.046326 -0.614075 -0.046814 0.786499 1445639974 -0.040527 -0.615417 -0.045898 0.785828 1445639974 -0.040527 -0.615417 -0.045898 0.785828 1445639974 -0.040527 -0.615417 -0.045898 0.785828 1445639974 -0.040527 -0.615417 -0.045898 0.785828 1445639974 -0.040527 -0.615417 -0.045898 0.785828 1445639974 -0.040527 -0.615417 -0.045898 0.785828 1445639974 -0.037231 -0.614258 -0.044006 0.786987 1445639974 -0.037231 -0.614258 -0.044006 0.786987 1445639974 -0.037231 -0.614258 -0.044006 0.786987 1445639974 -0.037231 -0.614258 -0.044006 0.786987 1445639974 -0.037231 -0.614258 -0.044006 0.786987 1445639974 -0.051575 -0.609619 -0.065613 0.788269 1445639974 -0.051575 -0.609619 -0.065613 0.788269 1445639974 -0.051575 -0.609619 -0.065613 0.788269 1445639974 -0.051575 -0.609619 -0.065613 0.788269 1445639974 -0.051575 -0.609619 -0.065613 0.788269 1445639974 -0.051575 -0.609619 -0.065613 0.788269 1445639974 -0.052185 -0.598328 -0.086975 0.794800 1445639974 -0.052185 -0.598328 -0.086975 0.794800 1445639974 -0.052185 -0.598328 -0.086975 0.794800 1445639974 -0.052185 -0.598328 -0.086975 0.794800 1445639974 -0.052185 -0.598328 -0.086975 0.794800 1445639974 -0.052185 -0.598328 -0.086975 0.794800 1445639974 -0.052185 -0.598328 -0.086975 0.794800 1445639974 -0.038269 -0.588379 -0.069824 0.804688 1445639974 -0.038269 -0.588379 -0.069824 0.804688 1445639974 -0.038269 -0.588379 -0.069824 0.804688 1445639975 -0.038269 -0.588379 -0.069824 0.804688 1445639975 -0.038269 -0.588379 -0.069824 0.804688 1445639975 -0.038269 -0.588379 -0.069824 0.804688 1445639975 -0.046936 -0.579407 -0.052856 0.811951 1445639975 -0.046936 -0.579407 -0.052856 0.811951 1445639975 -0.046936 -0.579407 -0.052856 0.811951 1445639975 -0.046936 -0.579407 -0.052856 0.811951 1445639975 -0.046936 -0.579407 -0.052856 0.811951 1445639975 -0.046936 -0.579407 -0.052856 0.811951 1445639975 -0.066895 -0.568054 -0.058899 0.818176 1445639975 -0.066895 -0.568054 -0.058899 0.818176 1445639975 -0.066895 -0.568054 -0.058899 0.818176 1445639975 -0.066895 -0.568054 -0.058899 0.818176 1445639975 -0.066895 -0.568054 -0.058899 0.818176 1445639975 -0.066895 -0.568054 -0.058899 0.818176 1445639975 -0.076843 -0.552185 -0.057007 0.828186 1445639975 -0.076843 -0.552185 -0.057007 0.828186 1445639975 -0.076843 -0.552185 -0.057007 0.828186 1445639975 -0.076843 -0.552185 -0.057007 0.828186 1445639975 -0.076843 -0.552185 -0.057007 0.828186 1445639975 -0.076843 -0.552185 -0.057007 0.828186 1445639975 -0.083130 -0.534668 -0.028931 0.840454 1445639975 -0.083130 -0.534668 -0.028931 0.840454 1445639975 -0.083130 -0.534668 -0.028931 0.840454 1445639975 -0.083130 -0.534668 -0.028931 0.840454 1445639975 -0.083130 -0.534668 -0.028931 0.840454 1445639975 -0.083130 -0.534668 -0.028931 0.840454 1445639975 -0.092102 -0.514954 -0.005493 0.852234 1445639975 -0.092102 -0.514954 -0.005493 0.852234 1445639975 -0.092102 -0.514954 -0.005493 0.852234 1445639975 -0.092102 -0.514954 -0.005493 0.852234 1445639975 -0.092102 -0.514954 -0.005493 0.852234 1445639975 -0.092102 -0.514954 -0.005493 0.852234 1445639975 -0.090393 -0.503052 0.023621 0.859192 1445639975 -0.090393 -0.503052 0.023621 0.859192 1445639975 -0.090393 -0.503052 0.023621 0.859192 1445639975 -0.090393 -0.503052 0.023621 0.859192 1445639975 -0.090393 -0.503052 0.023621 0.859192 1445639975 -0.090393 -0.503052 0.023621 0.859192 1445639975 -0.090393 -0.503052 0.023621 0.859192 1445639975 -0.079163 -0.503967 0.050964 0.858582 1445639975 -0.079163 -0.503967 0.050964 0.858582 1445639975 -0.079163 -0.503967 0.050964 0.858582 1445639975 -0.079163 -0.503967 0.050964 0.858582 1445639975 -0.079163 -0.503967 0.050964 0.858582 1445639975 -0.079163 -0.503967 0.050964 0.858582 1445639975 -0.079163 -0.503967 0.050964 0.858582 1445639975 -0.071472 -0.518494 0.051636 0.850525 1445639975 -0.071472 -0.518494 0.051636 0.850525 1445639975 -0.071472 -0.518494 0.051636 0.850525 1445639975 -0.071472 -0.518494 0.051636 0.850525 1445639975 -0.071472 -0.518494 0.051636 0.850525 1445639975 -0.071472 -0.518494 0.051636 0.850525 1445639975 -0.064636 -0.544495 0.033569 0.835571 1445639975 -0.064636 -0.544495 0.033569 0.835571 1445639975 -0.064636 -0.544495 0.033569 0.835571 1445639975 -0.064636 -0.544495 0.033569 0.835571 1445639975 -0.064636 -0.544495 0.033569 0.835571 1445639975 -0.064636 -0.544495 0.033569 0.835571 1445639975 -0.062012 -0.573120 0.003723 0.817139 1445639975 -0.062012 -0.573120 0.003723 0.817139 1445639975 -0.062012 -0.573120 0.003723 0.817139 1445639975 -0.062012 -0.573120 0.003723 0.817139 1445639975 -0.062012 -0.573120 0.003723 0.817139 1445639975 -0.062012 -0.573120 0.003723 0.817139 1445639975 -0.062012 -0.596558 -0.020264 0.799927 1445639975 -0.062012 -0.596558 -0.020264 0.799927 1445639975 -0.062012 -0.596558 -0.020264 0.799927 1445639975 -0.062012 -0.596558 -0.020264 0.799927 1445639975 -0.062012 -0.596558 -0.020264 0.799927 1445639975 -0.062012 -0.596558 -0.020264 0.799927 1445639975 -0.064270 -0.612671 -0.033386 0.786987 1445639975 -0.064270 -0.612671 -0.033386 0.786987 1445639975 -0.064270 -0.612671 -0.033386 0.786987 1445639975 -0.064270 -0.612671 -0.033386 0.786987 1445639975 -0.064270 -0.612671 -0.033386 0.786987 1445639975 -0.064270 -0.612671 -0.033386 0.786987 1445639975 -0.064270 -0.612671 -0.033386 0.786987 1445639975 -0.066956 -0.620544 -0.041260 0.780212 1445639975 -0.066956 -0.620544 -0.041260 0.780212 1445639975 -0.066956 -0.620544 -0.041260 0.780212 1445639975 -0.066956 -0.620544 -0.041260 0.780212 1445639975 -0.066956 -0.620544 -0.041260 0.780212 1445639975 -0.066956 -0.620544 -0.041260 0.780212 1445639975 -0.066162 -0.621033 -0.041687 0.779907 1445639975 -0.066162 -0.621033 -0.041687 0.779907 1445639975 -0.066162 -0.621033 -0.041687 0.779907 1445639975 -0.066162 -0.621033 -0.041687 0.779907 1445639975 -0.066162 -0.621033 -0.041687 0.779907 1445639975 -0.066162 -0.621033 -0.041687 0.779907 1445639975 -0.069031 -0.615967 -0.042969 0.783569 1445639975 -0.069031 -0.615967 -0.042969 0.783569 1445639975 -0.069031 -0.615967 -0.042969 0.783569 1445639975 -0.069031 -0.615967 -0.042969 0.783569 1445639975 -0.069031 -0.615967 -0.042969 0.783569 1445639975 -0.069031 -0.615967 -0.042969 0.783569 1445639975 -0.069092 -0.607056 -0.044312 0.790405 1445639975 -0.069092 -0.607056 -0.044312 0.790405 1445639975 -0.069092 -0.607056 -0.044312 0.790405 1445639975 -0.069092 -0.607056 -0.044312 0.790405 1445639975 -0.069092 -0.607056 -0.044312 0.790405 1445639975 -0.069092 -0.607056 -0.044312 0.790405 1445639975 -0.063110 -0.598877 -0.028076 0.797852 1445639975 -0.063110 -0.598877 -0.028076 0.797852 1445639975 -0.063110 -0.598877 -0.028076 0.797852 1445639975 -0.063110 -0.598877 -0.028076 0.797852 1445639975 -0.063110 -0.598877 -0.028076 0.797852 1445639975 -0.063110 -0.598877 -0.028076 0.797852 1445639975 -0.063110 -0.598877 -0.028076 0.797852 1445639975 -0.067444 -0.592346 -0.011047 0.802734 1445639975 -0.067444 -0.592346 -0.011047 0.802734 1445639975 -0.067444 -0.592346 -0.011047 0.802734 1445639975 -0.067444 -0.592346 -0.011047 0.802734 1445639976 -0.067444 -0.592346 -0.011047 0.802734 1445639976 -0.067444 -0.592346 -0.011047 0.802734 1445639976 -0.084595 -0.585571 -0.013794 0.806091 1445639976 -0.084595 -0.585571 -0.013794 0.806091 1445639976 -0.084595 -0.585571 -0.013794 0.806091 1445639976 -0.084595 -0.585571 -0.013794 0.806091 1445639976 -0.084595 -0.585571 -0.013794 0.806091 1445639976 -0.084595 -0.585571 -0.013794 0.806091 1445639976 -0.084595 -0.585571 -0.013794 0.806091 1445639976 -0.094849 -0.577637 -0.016357 0.810608 1445639976 -0.094849 -0.577637 -0.016357 0.810608 1445639976 -0.094849 -0.577637 -0.016357 0.810608 1445639976 -0.094849 -0.577637 -0.016357 0.810608 1445639976 -0.094849 -0.577637 -0.016357 0.810608 1445639976 -0.097961 -0.567261 -0.010376 0.817627 1445639976 -0.097961 -0.567261 -0.010376 0.817627 1445639976 -0.097961 -0.567261 -0.010376 0.817627 1445639976 -0.097961 -0.567261 -0.010376 0.817627 1445639976 -0.097961 -0.567261 -0.010376 0.817627 1445639976 -0.097961 -0.567261 -0.010376 0.817627 1445639976 -0.097961 -0.567261 -0.010376 0.817627 1445639976 -0.092651 -0.559143 0.002319 0.823853 1445639976 -0.092651 -0.559143 0.002319 0.823853 1445639976 -0.092651 -0.559143 0.002319 0.823853 1445639976 -0.092651 -0.559143 0.002319 0.823853 1445639976 -0.092651 -0.559143 0.002319 0.823853 1445639976 -0.092651 -0.559143 0.002319 0.823853 1445639976 -0.092651 -0.559143 0.002319 0.823853 1445639976 -0.081238 -0.557312 0.012695 0.826233 1445639976 -0.081238 -0.557312 0.012695 0.826233 1445639976 
0.303589 -0.473328 0.565369 0.603455 1445639981 0.303589 -0.473328 0.565369 0.603455 1445639981 0.280823 -0.443420 0.645935 0.554321 1445639981 0.280823 -0.443420 0.645935 0.554321 1445639981 0.280823 -0.443420 0.645935 0.554321 1445639981 0.280823 -0.443420 0.645935 0.554321 1445639981 0.280823 -0.443420 0.645935 0.554321 1445639981 0.280823 -0.443420 0.645935 0.554321 1445639981 0.280823 -0.443420 0.645935 0.554321 1445639981 0.196350 -0.418152 0.741577 0.486450 1445639981 0.196350 -0.418152 0.741577 0.486450 1445639981 0.196350 -0.418152 0.741577 0.486450 1445639981 0.196350 -0.418152 0.741577 0.486450 1445639981 0.196350 -0.418152 0.741577 0.486450 1445639981 0.196350 -0.418152 0.741577 0.486450 1445639981 0.196350 -0.418152 0.741577 0.486450 1445639981 0.025513 -0.387939 0.815002 0.429565 1445639981 0.025513 -0.387939 0.815002 0.429565 1445639981 0.025513 -0.387939 0.815002 0.429565 1445639981 0.025513 -0.387939 0.815002 0.429565 1445639981 0.025513 -0.387939 0.815002 0.429565 1445639981 0.025513 -0.387939 0.815002 0.429565 1445639981 -0.181030 -0.330261 0.855225 0.355957 1445639981 -0.181030 -0.330261 0.855225 0.355957 1445639981 -0.181030 -0.330261 0.855225 0.355957 1445639981 -0.181030 -0.330261 0.855225 0.355957 1445639981 -0.181030 -0.330261 0.855225 0.355957 1445639981 -0.181030 -0.330261 0.855225 0.355957 1445639981 -0.181030 -0.330261 0.855225 0.355957 1445639981 -0.350037 -0.255432 0.851196 0.296143 1445639981 -0.350037 -0.255432 0.851196 0.296143 1445639981 -0.350037 -0.255432 0.851196 0.296143 1445639981 -0.350037 -0.255432 0.851196 0.296143 1445639981 -0.350037 -0.255432 0.851196 0.296143 1445639981 -0.460144 -0.182922 0.833374 0.245483 1445639981 -0.460144 -0.182922 0.833374 0.245483 1445639981 -0.460144 -0.182922 0.833374 0.245483 1445639981 -0.460144 -0.182922 0.833374 0.245483 1445639981 -0.460144 -0.182922 0.833374 0.245483 1445639982 -0.460144 -0.182922 0.833374 0.245483 1445639982 -0.460144 -0.182922 0.833374 0.245483 1445639982 -0.529236 -0.128906 0.813660 0.203125 1445639982 -0.529236 -0.128906 0.813660 0.203125 1445639982 -0.529236 -0.128906 0.813660 0.203125 1445639982 -0.529236 -0.128906 0.813660 0.203125 1445639982 -0.529236 -0.128906 0.813660 0.203125 1445639982 -0.529236 -0.128906 0.813660 0.203125 1445639982 -0.529236 -0.128906 0.813660 0.203125 1445639982 -0.572388 -0.095642 0.790466 0.195740 1445639982 -0.572388 -0.095642 0.790466 0.195740 1445639982 -0.572388 -0.095642 0.790466 0.195740 1445639982 -0.572388 -0.095642 0.790466 0.195740 1445639982 -0.572388 -0.095642 0.790466 0.195740 1445639982 -0.572388 -0.095642 0.790466 0.195740 1445639982 -0.593567 -0.077515 0.771240 0.216309 1445639982 -0.593567 -0.077515 0.771240 0.216309 1445639982 -0.593567 -0.077515 0.771240 0.216309 1445639982 -0.593567 -0.077515 0.771240 0.216309 1445639982 -0.593567 -0.077515 0.771240 0.216309 1445639982 -0.593567 -0.077515 0.771240 0.216309 1445639982 -0.589966 -0.084778 0.764221 0.246521 1445639982 -0.589966 -0.084778 0.764221 0.246521 1445639982 -0.589966 -0.084778 0.764221 0.246521 1445639982 -0.589966 -0.084778 0.764221 0.246521 1445639982 -0.589966 -0.084778 0.764221 0.246521 1445639982 -0.589966 -0.084778 0.764221 0.246521 1445639982 -0.556335 -0.118774 0.768860 0.291992 1445639982 -0.556335 -0.118774 0.768860 0.291992 1445639982 -0.556335 -0.118774 0.768860 0.291992 1445639982 -0.556335 -0.118774 0.768860 0.291992 1445639982 -0.556335 -0.118774 0.768860 0.291992 1445639982 -0.556335 -0.118774 0.768860 0.291992 1445639982 -0.483215 -0.179199 0.779541 0.355896 1445639982 -0.483215 -0.179199 0.779541 0.355896 1445639982 -0.483215 -0.179199 0.779541 0.355896 1445639982 -0.483215 -0.179199 0.779541 0.355896 1445639982 -0.483215 -0.179199 0.779541 0.355896 1445639982 -0.483215 -0.179199 0.779541 0.355896 1445639982 -0.483215 -0.179199 0.779541 0.355896 1445639982 -0.354614 -0.249878 0.773254 0.462463 1445639982 -0.354614 -0.249878 0.773254 0.462463 1445639982 -0.354614 -0.249878 0.773254 0.462463 1445639982 -0.354614 -0.249878 0.773254 0.462463 1445639982 -0.354614 -0.249878 0.773254 0.462463 1445639982 -0.354614 -0.249878 0.773254 0.462463 1445639982 -0.146790 -0.347046 0.760864 0.528198 1445639982 -0.146790 -0.347046 0.760864 0.528198 1445639982 -0.146790 -0.347046 0.760864 0.528198 1445639982 -0.146790 -0.347046 0.760864 0.528198 1445639982 -0.146790 -0.347046 0.760864 0.528198 1445639982 -0.146790 -0.347046 0.760864 0.528198 1445639982 0.083862 -0.412170 0.711121 0.563293 1445639982 0.083862 -0.412170 0.711121 0.563293 1445639982 0.083862 -0.412170 0.711121 0.563293 1445639982 0.083862 -0.412170 0.711121 0.563293 1445639982 0.083862 -0.412170 0.711121 0.563293 1445639982 0.083862 -0.412170 0.711121 0.563293 1445639982 0.083862 -0.412170 0.711121 0.563293 1445639982 0.265076 -0.426331 0.666931 0.550598 1445639982 0.265076 -0.426331 0.666931 0.550598 1445639982 0.265076 -0.426331 0.666931 0.550598 1445639982 0.265076 -0.426331 0.666931 0.550598 1445639982 0.265076 -0.426331 0.666931 0.550598 1445639982 0.265076 -0.426331 0.666931 0.550598 1445639982 0.323669 -0.428345 0.647827 0.540405 1445639982 0.323669 -0.428345 0.647827 0.540405 1445639982 0.323669 -0.428345 0.647827 0.540405 1445639982 0.323669 -0.428345 0.647827 0.540405 1445639982 0.323669 -0.428345 0.647827 0.540405 1445639982 0.323669 -0.428345 0.647827 0.540405 1445639982 0.256287 -0.417664 0.692627 0.529236 1445639982 0.256287 -0.417664 0.692627 0.529236 1445639982 0.256287 -0.417664 0.692627 0.529236 1445639982 0.256287 -0.417664 0.692627 0.529236 1445639982 0.256287 -0.417664 0.692627 0.529236 1445639982 0.256287 -0.417664 0.692627 0.529236 1445639982 0.256287 -0.417664 0.692627 0.529236 1445639982 0.110474 -0.386230 0.778442 0.482300 1445639982 0.110474 -0.386230 0.778442 0.482300 1445639982 0.110474 -0.386230 0.778442 0.482300 1445639982 0.110474 -0.386230 0.778442 0.482300 1445639982 0.110474 -0.386230 0.778442 0.482300 1445639982 0.110474 -0.386230 0.778442 0.482300 1445639982 -0.085938 -0.334778 0.848877 0.399780 1445639982 -0.085938 -0.334778 0.848877 0.399780 1445639982 -0.085938 -0.334778 0.848877 0.399780 1445639982 -0.085938 -0.334778 0.848877 0.399780 1445639982 -0.085938 -0.334778 0.848877 0.399780 1445639982 -0.085938 -0.334778 0.848877 0.399780 1445639982 -0.275024 -0.275024 0.865051 0.316895 1445639982 -0.275024 -0.275024 0.865051 0.316895 1445639982 -0.275024 -0.275024 0.865051 0.316895 1445639982 -0.275024 -0.275024 0.865051 0.316895 1445639982 -0.275024 -0.275024 0.865051 0.316895 1445639982 -0.275024 -0.275024 0.865051 0.316895 1445639982 -0.410400 -0.215088 0.841858 0.276611 1445639982 -0.410400 -0.215088 0.841858 0.276611 1445639982 -0.410400 -0.215088 0.841858 0.276611 1445639982 -0.410400 -0.215088 0.841858 0.276611 1445639982 -0.410400 -0.215088 0.841858 0.276611 1445639982 -0.410400 -0.215088 0.841858 0.276611 1445639982 -0.410400 -0.215088 0.841858 0.276611 1445639982 -0.479736 -0.161743 0.827820 0.241577 1445639982 -0.479736 -0.161743 0.827820 0.241577 1445639982 -0.479736 -0.161743 0.827820 0.241577 1445639982 -0.479736 -0.161743 0.827820 0.241577 1445639982 -0.479736 -0.161743 0.827820 0.241577 1445639982 -0.479736 -0.161743 0.827820 0.241577 1445639982 -0.512878 -0.145386 0.810730 0.242004 1445639982 -0.512878 -0.145386 0.810730 0.242004 1445639982 -0.512878 -0.145386 0.810730 0.242004 1445639982 -0.512878 -0.145386 0.810730 0.242004 1445639982 -0.512878 -0.145386 0.810730 0.242004 1445639983 -0.512878 -0.145386 0.810730 0.242004 1445639983 -0.516846 -0.147705 0.792847 0.287109 1445639983 -0.516846 -0.147705 0.792847 0.287109 1445639983 -0.516846 -0.147705 0.792847 0.287109 1445639983 -0.516846 -0.147705 0.792847 0.287109 1445639983 -0.516846 -0.147705 0.792847 0.287109 1445639983 -0.516846 -0.147705 0.792847 0.287109 1445639983 -0.492493 -0.171265 0.781799 0.341797 1445639983 -0.492493 -0.171265 0.781799 0.341797 1445639983 -0.492493 -0.171265 0.781799 0.341797 1445639983 -0.492493 -0.171265 0.781799 0.341797 1445639983 -0.492493 -0.171265 0.781799 0.341797 1445639983 -0.492493 -0.171265 0.781799 0.341797 1445639983 -0.492493 -0.171265 0.781799 0.341797 1445639983 -0.429504 -0.214050 0.779541 0.402405 1445639983 -0.429504 -0.214050 0.779541 0.402405 1445639983 -0.429504 -0.214050 0.779541 0.402405 1445639983 -0.429504 -0.214050 0.779541 0.402405 1445639983 -0.429504 -0.214050 0.779541 0.402405 1445639983 -0.429504 -0.214050 0.779541 0.402405 1445639983 -0.318726 -0.281067 0.778381 0.462097 1445639983 -0.318726 -0.281067 0.778381 0.462097 1445639983 -0.318726 -0.281067 0.778381 0.462097 1445639983 -0.318726 -0.281067 0.778381 0.462097 1445639983 -0.318726 -0.281067 0.778381 0.462097 1445639983 -0.318726 -0.281067 0.778381 0.462097 1445639983 -0.149780 -0.362244 0.770752 0.502258 1445639983 -0.149780 -0.362244 0.770752 0.502258 1445639983 -0.149780 -0.362244 0.770752 0.502258 1445639983 -0.149780 -0.362244 0.770752 0.502258 1445639983 -0.149780 -0.362244 0.770752 0.502258 1445639983 -0.149780 -0.362244 0.770752 0.502258 1445639983 -0.149780 -0.362244 0.770752 0.502258 1445639983 0.048279 -0.415710 0.733521 0.535522 1445639983 0.048279 -0.415710 0.733521 0.535522 1445639983 0.048279 -0.415710 0.733521 0.535522 1445639983 0.048279 -0.415710 0.733521 0.535522 1445639983 0.048279 -0.415710 0.733521 0.535522 1445639983 0.048279 -0.415710 0.733521 0.535522 1445639983 0.236511 -0.425598 0.692139 0.532776 1445639983 0.236511 -0.425598 0.692139 0.532776 1445639983 0.236511 -0.425598 0.692139 0.532776 1445639983 0.236511 -0.425598 0.692139 0.532776 1445639983 0.236511 -0.425598 0.692139 0.532776 1445639983 0.236511 -0.425598 0.692139 0.532776 1445639983 0.351807 -0.416199 0.645569 0.534973 1445639983 0.351807 -0.416199 0.645569 0.534973 1445639983 0.351807 -0.416199 0.645569 0.534973 1445639983 0.351807 -0.416199 0.645569 0.534973 1445639983 0.351807 -0.416199 0.645569 0.534973 1445639983 0.351807 -0.416199 0.645569 0.534973 1445639983 0.378601 -0.403259 0.665039 0.501709 1445639983 0.378601 -0.403259 0.665039 0.501709 1445639983 0.378601 -0.403259 0.665039 0.501709 1445639983 0.378601 -0.403259 0.665039 0.501709 1445639983 0.378601 -0.403259 0.665039 0.501709 1445639983 0.378601 -0.403259 0.665039 0.501709 1445639983 0.274475 -0.417419 0.718384 0.484070 1445639983 0.274475 -0.417419 0.718384 0.484070 1445639983 0.274475 -0.417419 0.718384 0.484070 1445639983 0.274475 -0.417419 0.718384 0.484070 1445639983 0.274475 -0.417419 0.718384 0.484070 1445639983 0.274475 -0.417419 0.718384 0.484070 1445639983 0.274475 -0.417419 0.718384 0.484070 1445639983 0.089233 -0.418030 0.785767 0.447021 1445639983 0.089233 -0.418030 0.785767 0.447021 1445639983 0.089233 -0.418030 0.785767 0.447021 1445639983 0.089233 -0.418030 0.785767 0.447021 1445639983 0.089233 -0.418030 0.785767 0.447021 1445639983 0.089233 -0.418030 0.785767 0.447021 1445639983 -0.129578 -0.385132 0.827637 0.387085 1445639983 -0.129578 -0.385132 0.827637 0.387085 1445639983 -0.129578 -0.385132 0.827637 0.387085 1445639983 -0.129578 -0.385132 0.827637 0.387085 1445639983 -0.129578 -0.385132 0.827637 0.387085 1445639983 -0.129578 -0.385132 0.827637 0.387085 1445639983 -0.321960 -0.325623 0.827881 0.323853 1445639983 -0.321960 -0.325623 0.827881 0.323853 1445639983 -0.321960 -0.325623 0.827881 0.323853 1445639983 -0.321960 -0.325623 0.827881 0.323853 1445639983 -0.321960 -0.325623 0.827881 0.323853 1445639983 -0.321960 -0.325623 0.827881 0.323853 1445639983 -0.463196 -0.252930 0.804932 0.271240 1445639983 -0.463196 -0.252930 0.804932 0.271240 1445639983 -0.463196 -0.252930 0.804932 0.271240 1445639983 -0.463196 -0.252930 0.804932 0.271240 1445639983 -0.463196 -0.252930 0.804932 0.271240 1445639983 -0.463196 -0.252930 0.804932 0.271240 1445639983 -0.463196 -0.252930 0.804932 0.271240 1445639983 -0.549438 -0.177734 0.786072 0.220337 1445639983 -0.549438 -0.177734 0.786072 0.220337 1445639983 -0.549438 -0.177734 0.786072 0.220337 1445639983 -0.549438 -0.177734 0.786072 0.220337 1445639983 -0.549438 -0.177734 0.786072 0.220337 1445639983 -0.549438 -0.177734 0.786072 0.220337 1445639983 -0.603027 -0.141174 0.760376 0.195679 1445639983 -0.603027 -0.141174 0.760376 0.195679 1445639983 -0.603027 -0.141174 0.760376 0.195679 1445639983 -0.603027 -0.141174 0.760376 0.195679 1445639983 -0.603027 -0.141174 0.760376 0.195679 1445639983 -0.603027 -0.141174 0.760376 0.195679 1445639983 -0.603027 -0.141174 0.760376 0.195679 1445639983 -0.611328 -0.145447 0.749756 0.207336 1445639983 -0.611328 -0.145447 0.749756 0.207336 1445639983 -0.611328 -0.145447 0.749756 0.207336 1445639983 -0.611328 -0.145447 0.749756 0.207336 1445639983 -0.611328 -0.145447 0.749756 0.207336 1445639983 -0.611328 -0.145447 0.749756 0.207336 1445639983 -0.579834 -0.178406 0.748535 0.267578 1445639983 -0.579834 -0.178406 0.748535 0.267578 1445639983 -0.579834 -0.178406 0.748535 0.267578 1445639983 -0.579834 -0.178406 0.748535 0.267578 1445639983 -0.579834 -0.178406 0.748535 0.267578 1445639983 -0.579834 -0.178406 0.748535 0.267578 1445639983 -0.507996 -0.228821 0.748230 0.360168 1445639984 -0.507996 -0.228821 0.748230 0.360168 1445639984 -0.507996 -0.228821 0.748230 0.360168 1445639984 -0.507996 -0.228821 0.748230 0.360168 1445639984 -0.507996 -0.228821 0.748230 0.360168 1445639984 -0.507996 -0.228821 0.748230 0.360168 1445639984 -0.368469 -0.317749 0.756042 0.437805 1445639984 -0.368469 -0.317749 0.756042 0.437805 1445639984 -0.368469 -0.317749 0.756042 0.437805 1445639984 -0.368469 -0.317749 0.756042 0.437805 1445639984 -0.368469 -0.317749 0.756042 0.437805 1445639984 -0.368469 -0.317749 0.756042 0.437805 1445639984 -0.368469 -0.317749 0.756042 0.437805 1445639984 -0.172668 -0.401306 0.747437 0.500488 1445639984 -0.172668 -0.401306 0.747437 0.500488 1445639984 -0.172668 -0.401306 0.747437 0.500488 1445639984 -0.172668 -0.401306 0.747437 0.500488 1445639984 -0.172668 -0.401306 0.747437 0.500488 1445639984 -0.172668 -0.401306 0.747437 0.500488 1445639984 0.039856 -0.448975 0.704651 0.547913 1445639984 0.039856 -0.448975 0.704651 0.547913 1445639984 0.039856 -0.448975 0.704651 0.547913 1445639984 0.039856 -0.448975 0.704651 0.547913 1445639984 0.039856 -0.448975 0.704651 0.547913 1445639984 0.039856 -0.448975 0.704651 0.547913 1445639984 0.231018 -0.445923 0.664673 0.553101 1445639984 0.231018 -0.445923 0.664673 0.553101 1445639984 0.231018 -0.445923 0.664673 0.553101 1445639984 0.231018 -0.445923 0.664673 0.553101 1445639984 0.231018 -0.445923 0.664673 0.553101 1445639984 0.231018 -0.445923 0.664673 0.553101 1445639984 0.333252 -0.437073 0.623108 0.556396 1445639984 0.333252 -0.437073 0.623108 0.556396 1445639984 0.333252 -0.437073 0.623108 0.556396 1445639984 0.333252 -0.437073 0.623108 0.556396 1445639984 0.333252 -0.437073 0.623108 0.556396 1445639984 0.333252 -0.437073 0.623108 0.556396 1445639984 0.333252 -0.437073 0.623108 0.556396 1445639984 0.351990 -0.431152 0.624573 0.547791 1445639984 0.351990 -0.431152 0.624573 0.547791 1445639984 0.351990 -0.431152 0.624573 0.547791 1445639984 0.351990 -0.431152 0.624573 0.547791 1445639984 0.351990 -0.431152 0.624573 0.547791 1445639984 0.351990 -0.431152 0.624573 0.547791 1445639984 0.284485 -0.431519 0.675110 0.526367 1445639984 0.284485 -0.431519 0.675110 0.526367 1445639984 0.284485 -0.431519 0.675110 0.526367 1445639984 0.284485 -0.431519 0.675110 0.526367 1445639984 0.284485 -0.431519 0.675110 0.526367 1445639984 0.141296 -0.427490 0.748230 0.487244 1445639984 0.141296 -0.427490 0.748230 0.487244 1445639984 0.141296 -0.427490 0.748230 0.487244 1445639984 0.141296 -0.427490 0.748230 0.487244 1445639984 0.141296 -0.427490 0.748230 0.487244 1445639984 0.141296 -0.427490 0.748230 0.487244 1445639984 0.141296 -0.427490 0.748230 0.487244 1445639984 -0.052124 -0.407227 0.804749 0.428650 1445639984 -0.052124 -0.407227 0.804749 0.428650 1445639984 -0.052124 -0.407227 0.804749 0.428650 1445639984 -0.052124 -0.407227 0.804749 0.428650 1445639984 -0.052124 -0.407227 0.804749 0.428650 1445639984 -0.052124 -0.407227 0.804749 0.428650 1445639984 -0.234375 -0.363892 0.821228 0.371765 1445639984 -0.234375 -0.363892 0.821228 0.371765 1445639984 -0.234375 -0.363892 0.821228 0.371765 1445639984 -0.234375 -0.363892 0.821228 0.371765 1445639984 -0.234375 -0.363892 0.821228 0.371765 1445639984 -0.234375 -0.363892 0.821228 0.371765 1445639984 -0.373962 -0.304626 0.813232 0.325562 1445639984 -0.373962 -0.304626 0.813232 0.325562 1445639984 -0.373962 -0.304626 0.813232 0.325562 1445639984 -0.373962 -0.304626 0.813232 0.325562 1445639984 -0.373962 -0.304626 0.813232 0.325562 1445639984 -0.467651 -0.245972 0.799744 0.284912 1445639984 -0.467651 -0.245972 0.799744 0.284912 1445639984 -0.467651 -0.245972 0.799744 0.284912 1445639984 -0.467651 -0.245972 0.799744 0.284912 1445639984 -0.467651 -0.245972 0.799744 0.284912 1445639984 -0.467651 -0.245972 0.799744 0.284912 1445639984 -0.467651 -0.245972 0.799744 0.284912 1445639984 -0.518555 -0.197510 0.791931 0.254761 1445639984 -0.518555 -0.197510 0.791931 0.254761 1445639984 -0.518555 -0.197510 0.791931 0.254761 1445639984 -0.518555 -0.197510 0.791931 0.254761 1445639984 -0.518555 -0.197510 0.791931 0.254761 1445639984 -0.518555 -0.197510 0.791931 0.254761 1445639984 -0.552246 -0.174133 0.772705 0.260071 1445639984 -0.552246 -0.174133 0.772705 0.260071 1445639984 -0.552246 -0.174133 0.772705 0.260071 1445639984 -0.552246 -0.174133 0.772705 0.260071 1445639984 -0.552246 -0.174133 0.772705 0.260071 1445639984 -0.552246 -0.174133 0.772705 0.260071 1445639984 -0.558594 -0.178894 0.758606 0.283752 1445639984 -0.558594 -0.178894 0.758606 0.283752 1445639984 -0.558594 -0.178894 0.758606 0.283752 1445639984 -0.558594 -0.178894 0.758606 0.283752 1445639984 -0.558594 -0.178894 0.758606 0.283752 1445639984 -0.558594 -0.178894 0.758606 0.283752 1445639984 -0.532837 -0.199097 0.749451 0.338806 1445639984 -0.532837 -0.199097 0.749451 0.338806 1445639984 -0.532837 -0.199097 0.749451 0.338806 1445639984 -0.532837 -0.199097 0.749451 0.338806 1445639984 -0.532837 -0.199097 0.749451 0.338806 1445639984 -0.532837 -0.199097 0.749451 0.338806 1445639984 -0.532837 -0.199097 0.749451 0.338806 1445639984 -0.458496 -0.247131 0.751343 0.405212 1445639984 -0.458496 -0.247131 0.751343 0.405212 1445639984 -0.458496 -0.247131 0.751343 0.405212 1445639984 -0.458496 -0.247131 0.751343 0.405212 1445639984 -0.458496 -0.247131 0.751343 0.405212 1445639984 -0.458496 -0.247131 0.751343 0.405212 1445639984 -0.324158 -0.318115 0.752258 0.477295 1445639985 -0.324158 -0.318115 0.752258 0.477295 1445639985 -0.324158 -0.318115 0.752258 0.477295 1445639985 -0.324158 -0.318115 0.752258 0.477295 1445639985 -0.324158 -0.318115 0.752258 0.477295 1445639985 -0.324158 -0.318115 0.752258 0.477295 1445639985 -0.134033 -0.393494 0.735474 0.534973 1445639985 -0.134033 -0.393494 0.735474 0.534973 1445639985 -0.134033 -0.393494 0.735474 0.534973 1445639985 -0.134033 -0.393494 0.735474 0.534973 1445639985 -0.134033 -0.393494 0.735474 0.534973 1445639985 -0.134033 -0.393494 0.735474 0.534973 1445639985 -0.134033 -0.393494 0.735474 0.534973 1445639985 0.066162 -0.432617 0.699768 0.564514 1445639985 0.066162 -0.432617 0.699768 0.564514 1445639985 0.066162 -0.432617 0.699768 0.564514 1445639985 0.066162 -0.432617 0.699768 0.564514 1445639985 0.066162 -0.432617 0.699768 0.564514 1445639985 0.066162 -0.432617 0.699768 0.564514 1445639985 0.226013 -0.426270 0.663025 0.572327 1445639985 0.226013 -0.426270 0.663025 0.572327 1445639985 0.226013 -0.426270 0.663025 0.572327 1445639985 0.226013 -0.426270 0.663025 0.572327 1445639985 0.226013 -0.426270 0.663025 0.572327 1445639985 0.226013 -0.426270 0.663025 0.572327 1445639985 0.226013 -0.426270 0.663025 0.572327 1445639985 0.317017 -0.395081 0.653625 0.562256 1445639985 0.317017 -0.395081 0.653625 0.562256 1445639985 0.317017 -0.395081 0.653625 0.562256 1445639985 0.317017 -0.395081 0.653625 0.562256 1445639985 0.317017 -0.395081 0.653625 0.562256 1445639985 0.317017 -0.395081 0.653625 0.562256 1445639985 0.317017 -0.395081 0.653625 0.562256 1445639985 0.310059 -0.377197 0.677002 0.550659 1445639985 0.310059 -0.377197 0.677002 0.550659 1445639985 0.310059 -0.377197 0.677002 0.550659 1445639985 0.310059 -0.377197 0.677002 0.550659 1445639985 0.310059 -0.377197 0.677002 0.550659 1445639985 0.310059 -0.377197 0.677002 0.550659 1445639985 0.219055 -0.381042 0.733826 0.517883 1445639985 0.219055 -0.381042 0.733826 0.517883 1445639985 0.219055 -0.381042 0.733826 0.517883 1445639985 0.219055 -0.381042 0.733826 0.517883 1445639985 0.219055 -0.381042 0.733826 0.517883 1445639985 0.219055 -0.381042 0.733826 0.517883 1445639985 0.063599 -0.387756 0.794800 0.462463 1445639985 0.063599 -0.387756 0.794800 0.462463 1445639985 0.063599 -0.387756 0.794800 0.462463 1445639985 0.063599 -0.387756 0.794800 0.462463 1445639985 0.063599 -0.387756 0.794800 0.462463 1445639985 0.063599 -0.387756 0.794800 0.462463 1445639985 -0.125366 -0.365601 0.837952 0.385315 1445639985 -0.125366 -0.365601 0.837952 0.385315 1445639985 -0.125366 -0.365601 0.837952 0.385315 1445639985 -0.125366 -0.365601 0.837952 0.385315 1445639985 -0.125366 -0.365601 0.837952 0.385315 1445639985 -0.125366 -0.365601 0.837952 0.385315 1445639985 -0.297852 -0.313477 0.850159 0.300415 1445639985 -0.297852 -0.313477 0.850159 0.300415 1445639985 -0.297852 -0.313477 0.850159 0.300415 1445639985 -0.297852 -0.313477 0.850159 0.300415 1445639985 -0.297852 -0.313477 0.850159 0.300415 1445639985 -0.297852 -0.313477 0.850159 0.300415 1445639985 -0.297852 -0.313477 0.850159 0.300415 1445639985 -0.434875 -0.250366 0.828735 0.247864 1445639985 -0.434875 -0.250366 0.828735 0.247864 1445639985 -0.434875 -0.250366 0.828735 0.247864 1445639985 -0.434875 -0.250366 0.828735 0.247864 1445639985 -0.434875 -0.250366 0.828735 0.247864 1445639985 -0.434875 -0.250366 0.828735 0.247864 1445639985 -0.507324 -0.196411 0.813965 0.203613 1445639985 -0.507324 -0.196411 0.813965 0.203613 1445639985 -0.507324 -0.196411 0.813965 0.203613 1445639985 -0.507324 -0.196411 0.813965 0.203613 1445639985 -0.507324 -0.196411 0.813965 0.203613 1445639985 -0.507324 -0.196411 0.813965 0.203613 1445639985 -0.558960 -0.166565 0.786926 0.201416 1445639985 -0.558960 -0.166565 0.786926 0.201416 1445639985 -0.558960 -0.166565 0.786926 0.201416 1445639985 -0.558960 -0.166565 0.786926 0.201416 1445639985 -0.558960 -0.166565 0.786926 0.201416 1445639985 -0.558960 -0.166565 0.786926 0.201416 1445639985 -0.572205 -0.169800 0.768494 0.230530 1445639985 -0.572205 -0.169800 0.768494 0.230530 1445639985 -0.572205 -0.169800 0.768494 0.230530 1445639985 -0.572205 -0.169800 0.768494 0.230530 1445639985 -0.572205 -0.169800 0.768494 0.230530 1445639985 -0.572205 -0.169800 0.768494 0.230530 1445639985 -0.549622 -0.186157 0.758484 0.296631 1445639985 -0.549622 -0.186157 0.758484 0.296631 1445639985 -0.549622 -0.186157 0.758484 0.296631 1445639985 -0.549622 -0.186157 0.758484 0.296631 1445639985 -0.549622 -0.186157 0.758484 0.296631 1445639985 -0.549622 -0.186157 0.758484 0.296631 1445639985 -0.549622 -0.186157 0.758484 0.296631 1445639985 -0.477234 -0.232117 0.765076 0.364685 1445639985 -0.477234 -0.232117 0.765076 0.364685 1445639985 -0.477234 -0.232117 0.765076 0.364685 1445639985 -0.477234 -0.232117 0.765076 0.364685 1445639985 -0.477234 -0.232117 0.765076 0.364685 1445639985 -0.477234 -0.232117 0.765076 0.364685 1445639985 -0.343689 -0.313110 0.773071 0.431458 1445639985 -0.343689 -0.313110 0.773071 0.431458 1445639985 -0.343689 -0.313110 0.773071 0.431458 1445639985 -0.343689 -0.313110 0.773071 0.431458 1445639985 -0.343689 -0.313110 0.773071 0.431458 1445639985 -0.343689 -0.313110 0.773071 0.431458 1445639985 -0.154175 -0.393066 0.755859 0.500366 1445639985 -0.154175 -0.393066 0.755859 0.500366 1445639985 -0.154175 -0.393066 0.755859 0.500366 1445639985 -0.154175 -0.393066 0.755859 0.500366 1445639985 -0.154175 -0.393066 0.755859 0.500366 1445639985 -0.154175 -0.393066 0.755859 0.500366 1445639985 0.071777 -0.435303 0.732971 0.517822 1445639985 0.071777 -0.435303 0.732971 0.517822 1445639985 0.071777 -0.435303 0.732971 0.517822 1445639986 0.071777 -0.435303 0.732971 0.517822 1445639986 0.071777 -0.435303 0.732971 0.517822 1445639986 0.071777 -0.435303 0.732971 0.517822 1445639986 0.071777 -0.435303 0.732971 0.517822 1445639986 0.233093 -0.430176 0.688354 0.535400 1445639986 0.233093 -0.430176 0.688354 0.535400 1445639986 0.233093 -0.430176 0.688354 0.535400 1445639986 0.233093 -0.430176 0.688354 0.535400 1445639986 0.233093 -0.430176 0.688354 0.535400 1445639986 0.233093 -0.430176 0.688354 0.535400 1445639986 0.320679 -0.396423 0.684082 0.521484 1445639986 0.320679 -0.396423 0.684082 0.521484 1445639986 0.320679 -0.396423 0.684082 0.521484 1445639986 0.320679 -0.396423 0.684082 0.521484 1445639986 0.320679 -0.396423 0.684082 0.521484 1445639986 0.320679 -0.396423 0.684082 0.521484 1445639986 0.317566 -0.390259 0.710876 0.491394 1445639986 0.317566 -0.390259 0.710876 0.491394 1445639986 0.317566 -0.390259 0.710876 0.491394 1445639986 0.317566 -0.390259 0.710876 0.491394 1445639986 0.317566 -0.390259 0.710876 0.491394 1445639986 0.317566 -0.390259 0.710876 0.491394 1445639986 0.229309 -0.395264 0.758484 0.464600 1445639986 0.229309 -0.395264 0.758484 0.464600 1445639986 0.229309 -0.395264 0.758484 0.464600 1445639986 0.229309 -0.395264 0.758484 0.464600 1445639986 0.229309 -0.395264 0.758484 0.464600 1445639986 0.229309 -0.395264 0.758484 0.464600 1445639986 0.083130 -0.389893 0.820801 0.409058 1445639986 0.083130 -0.389893 0.820801 0.409058 1445639986 0.083130 -0.389893 0.820801 0.409058 1445639986 0.083130 -0.389893 0.820801 0.409058 1445639986 0.083130 -0.389893 0.820801 0.409058 1445639986 0.083130 -0.389893 0.820801 0.409058 1445639986 0.083130 -0.389893 0.820801 0.409058 1445639986 -0.105835 -0.365540 0.863037 0.332031 1445639986 -0.105835 -0.365540 0.863037 0.332031 1445639986 -0.105835 -0.365540 0.863037 0.332031 1445639986 -0.105835 -0.365540 0.863037 0.332031 1445639986 -0.105835 -0.365540 0.863037 0.332031 1445639986 -0.105835 -0.365540 0.863037 0.332031 1445639986 -0.296143 -0.330261 0.855286 0.267700 1445639986 -0.296143 -0.330261 0.855286 0.267700 1445639986 -0.296143 -0.330261 0.855286 0.267700 1445639986 -0.296143 -0.330261 0.855286 0.267700 1445639986 -0.296143 -0.330261 0.855286 0.267700 1445639986 -0.296143 -0.330261 0.855286 0.267700 1445639986 -0.445190 -0.281738 0.821899 0.216614 1445639986 -0.445190 -0.281738 0.821899 0.216614 1445639986 -0.445190 -0.281738 0.821899 0.216614 1445639986 -0.445190 -0.281738 0.821899 0.216614 1445639986 -0.445190 -0.281738 0.821899 0.216614 1445639986 -0.445190 -0.281738 0.821899 0.216614 1445639986 -0.548157 -0.230408 0.789307 0.153076 1445639986 -0.548157 -0.230408 0.789307 0.153076 1445639986 -0.548157 -0.230408 0.789307 0.153076 1445639986 -0.548157 -0.230408 0.789307 0.153076 1445639986 -0.548157 -0.230408 0.789307 0.153076 1445639986 -0.548157 -0.230408 0.789307 0.153076 1445639986 -0.618103 -0.183044 0.754883 0.120850 1445639986 -0.618103 -0.183044 0.754883 0.120850 1445639986 -0.618103 -0.183044 0.754883 0.120850 1445639986 -0.618103 -0.183044 0.754883 0.120850 1445639986 -0.618103 -0.183044 0.754883 0.120850 1445639986 -0.618103 -0.183044 0.754883 0.120850 1445639986 -0.618103 -0.183044 0.754883 0.120850 1445639986 -0.663330 -0.168823 0.719849 0.115417 1445639986 -0.663330 -0.168823 0.719849 0.115417 1445639986 -0.663330 -0.168823 0.719849 0.115417 1445639986 -0.663330 -0.168823 0.719849 0.115417 1445639986 -0.663330 -0.168823 0.719849 0.115417 1445639986 -0.663330 -0.168823 0.719849 0.115417 1445639986 -0.662659 -0.186646 0.709167 0.152100 1445639986 -0.662659 -0.186646 0.709167 0.152100 1445639986 -0.662659 -0.186646 0.709167 0.152100 1445639986 -0.662659 -0.186646 0.709167 0.152100 1445639986 -0.662659 -0.186646 0.709167 0.152100 1445639986 -0.662659 -0.186646 0.709167 0.152100 1445639986 -0.662659 -0.186646 0.709167 0.152100 1445639986 -0.612305 -0.228333 0.722595 0.225342 1445639986 -0.612305 -0.228333 0.722595 0.225342 1445639986 -0.612305 -0.228333 0.722595 0.225342 1445639986 -0.612305 -0.228333 0.722595 0.225342 1445639986 -0.612305 -0.228333 0.722595 0.225342 1445639986 -0.612305 -0.228333 0.722595 0.225342 1445639986 -0.514404 -0.302246 0.742737 0.303833 1445639986 -0.514404 -0.302246 0.742737 0.303833 1445639986 -0.514404 -0.302246 0.742737 0.303833 1445639986 -0.514404 -0.302246 0.742737 0.303833 1445639986 -0.514404 -0.302246 0.742737 0.303833 1445639986 -0.514404 -0.302246 0.742737 0.303833 1445639986 -0.514404 -0.302246 0.742737 0.303833 1445639986 -0.348389 -0.379150 0.764221 0.388367 1445639986 -0.348389 -0.379150 0.764221 0.388367 1445639986 -0.348389 -0.379150 0.764221 0.388367 1445639986 -0.348389 -0.379150 0.764221 0.388367 1445639986 -0.348389 -0.379150 0.764221 0.388367 1445639986 -0.348389 -0.379150 0.764221 0.388367 1445639986 -0.131470 -0.431580 0.766846 0.456482 1445639986 -0.131470 -0.431580 0.766846 0.456482 1445639986 -0.131470 -0.431580 0.766846 0.456482 1445639986 -0.131470 -0.431580 0.766846 0.456482 1445639986 -0.131470 -0.431580 0.766846 0.456482 1445639986 -0.131470 -0.431580 0.766846 0.456482 1445639986 0.070129 -0.425537 0.755798 0.492615 1445639986 0.070129 -0.425537 0.755798 0.492615 1445639986 0.070129 -0.425537 0.755798 0.492615 1445639986 0.070129 -0.425537 0.755798 0.492615 1445639986 0.070129 -0.425537 0.755798 0.492615 1445639986 0.070129 -0.425537 0.755798 0.492615 1445639986 0.200439 -0.390320 0.734741 0.517273 1445639986 0.200439 -0.390320 0.734741 0.517273 1445639986 0.200439 -0.390320 0.734741 0.517273 1445639986 0.200439 -0.390320 0.734741 0.517273 1445639987 0.200439 -0.390320 0.734741 0.517273 1445639987 0.200439 -0.390320 0.734741 0.517273 1445639987 0.200439 -0.390320 0.734741 0.517273 1445639987 0.261536 -0.348328 0.737671 0.515747 1445639987 
-0.019348 -0.631042 -0.008301 0.775452 1445639989 -0.031067 -0.630798 -0.021057 0.775024 1445639989 -0.031067 -0.630798 -0.021057 0.775024 1445639989 -0.031067 -0.630798 -0.021057 0.775024 1445639989 -0.031067 -0.630798 -0.021057 0.775024 1445639989 -0.031067 -0.630798 -0.021057 0.775024 1445639989 -0.031067 -0.630798 -0.021057 0.775024 1445639989 -0.031067 -0.630798 -0.021057 0.775024 1445639989 -0.053467 -0.629395 -0.035156 0.774475 1445639989 -0.053467 -0.629395 -0.035156 0.774475 1445639989 -0.053467 -0.629395 -0.035156 0.774475 1445639989 -0.053467 -0.629395 -0.035156 0.774475 1445639989 -0.053467 -0.629395 -0.035156 0.774475 1445639989 -0.053467 -0.629395 -0.035156 0.774475 1445639989 -0.076111 -0.624817 -0.049622 0.775452 1445639989 -0.076111 -0.624817 -0.049622 0.775452 1445639989 -0.076111 -0.624817 -0.049622 0.775452 1445639989 -0.076111 -0.624817 -0.049622 0.775452 1445639989 -0.076111 -0.624817 -0.049622 0.775452 1445639989 -0.089905 -0.611938 -0.062317 0.783264 1445639989 -0.089905 -0.611938 -0.062317 0.783264 1445639989 -0.089905 -0.611938 -0.062317 0.783264 1445639989 -0.089905 -0.611938 -0.062317 0.783264 1445639989 -0.089905 -0.611938 -0.062317 0.783264 1445639989 -0.089905 -0.611938 -0.062317 0.783264 1445639989 -0.089111 -0.594177 -0.059387 0.797180 1445639989 -0.089111 -0.594177 -0.059387 0.797180 1445639989 -0.089111 -0.594177 -0.059387 0.797180 1445639989 -0.089111 -0.594177 -0.059387 0.797180 1445639989 -0.089111 -0.594177 -0.059387 0.797180 1445639989 -0.089111 -0.594177 -0.059387 0.797180 1445639989 -0.076721 -0.577332 -0.030823 0.812317 1445639989 -0.076721 -0.577332 -0.030823 0.812317 1445639989 -0.076721 -0.577332 -0.030823 0.812317 1445639989 -0.076721 -0.577332 -0.030823 0.812317 1445639989 -0.076721 -0.577332 -0.030823 0.812317 1445639989 -0.076721 -0.577332 -0.030823 0.812317 1445639989 -0.076721 -0.577332 -0.030823 0.812317 1445639989 -0.062439 -0.563477 0.003662 0.823730 1445639989 -0.062439 -0.563477 0.003662 0.823730 1445639989 -0.062439 -0.563477 0.003662 0.823730 1445639989 -0.062439 -0.563477 0.003662 0.823730 1445639989 -0.062439 -0.563477 0.003662 0.823730 1445639989 -0.062439 -0.563477 0.003662 0.823730 1445639989 -0.058716 -0.557312 0.017212 0.828064 1445639989 -0.058716 -0.557312 0.017212 0.828064 1445639989 -0.058716 -0.557312 0.017212 0.828064 1445639989 -0.058716 -0.557312 0.017212 0.828064 1445639989 -0.058716 -0.557312 0.017212 0.828064 1445639989 -0.058716 -0.557312 0.017212 0.828064 1445639989 -0.063110 -0.565857 0.007874 0.822021 1445639989 -0.063110 -0.565857 0.007874 0.822021 1445639989 -0.063110 -0.565857 0.007874 0.822021 1445639989 -0.063110 -0.565857 0.007874 0.822021 1445639989 -0.063110 -0.565857 0.007874 0.822021 1445639989 -0.063110 -0.565857 0.007874 0.822021 1445639989 -0.068665 -0.583557 -0.021851 0.808838 1445639989 -0.068665 -0.583557 -0.021851 0.808838 1445639989 -0.068665 -0.583557 -0.021851 0.808838 1445639989 -0.068665 -0.583557 -0.021851 0.808838 1445639989 -0.068665 -0.583557 -0.021851 0.808838 1445639989 -0.068665 -0.583557 -0.021851 0.808838 1445639989 -0.077881 -0.604736 -0.065613 0.789856 1445639989 -0.077881 -0.604736 -0.065613 0.789856 1445639989 -0.077881 -0.604736 -0.065613 0.789856 1445639989 -0.077881 -0.604736 -0.065613 0.789856 1445639989 -0.077881 -0.604736 -0.065613 0.789856 1445639989 -0.077881 -0.604736 -0.065613 0.789856 1445639989 -0.077881 -0.604736 -0.065613 0.789856 1445639989 -0.087097 -0.624084 -0.103760 0.769531 1445639989 -0.087097 -0.624084 -0.103760 0.769531 1445639989 -0.087097 -0.624084 -0.103760 0.769531 1445639989 -0.087097 -0.624084 -0.103760 0.769531 1445639989 -0.087097 -0.624084 -0.103760 0.769531 1445639989 -0.087097 -0.624084 -0.103760 0.769531 1445639989 -0.106384 -0.634827 -0.136292 0.753113 1445639990 -0.106384 -0.634827 -0.136292 0.753113 1445639990 -0.106384 -0.634827 -0.136292 0.753113 1445639990 -0.106384 -0.634827 -0.136292 0.753113 1445639990 -0.106384 -0.634827 -0.136292 0.753113 1445639990 -0.106384 -0.634827 -0.136292 0.753113 1445639990 -0.131287 -0.634766 -0.167786 0.742737 1445639990 -0.131287 -0.634766 -0.167786 0.742737 1445639990 -0.131287 -0.634766 -0.167786 0.742737 1445639990 -0.131287 -0.634766 -0.167786 0.742737 1445639990 -0.131287 -0.634766 -0.167786 0.742737 1445639990 -0.131287 -0.634766 -0.167786 0.742737 1445639990 -0.134949 -0.627075 -0.172241 0.747620 1445639990 -0.134949 -0.627075 -0.172241 0.747620 1445639990 -0.134949 -0.627075 -0.172241 0.747620 1445639990 -0.134949 -0.627075 -0.172241 0.747620 1445639990 -0.134949 -0.627075 -0.172241 0.747620 1445639990 -0.134949 -0.627075 -0.172241 0.747620 1445639990 -0.119934 -0.615784 -0.128967 0.767944 1445639990 -0.119934 -0.615784 -0.128967 0.767944 1445639990 -0.119934 -0.615784 -0.128967 0.767944 1445639990 -0.119934 -0.615784 -0.128967 0.767944 1445639990 -0.119934 -0.615784 -0.128967 0.767944 1445639990 -0.119934 -0.615784 -0.128967 0.767944 1445639990 -0.101501 -0.603455 -0.052368 0.789185 1445639990 -0.101501 -0.603455 -0.052368 0.789185 1445639990 -0.101501 -0.603455 -0.052368 0.789185 1445639990 -0.101501 -0.603455 -0.052368 0.789185 1445639990 -0.101501 -0.603455 -0.052368 0.789185 1445639990 -0.101501 -0.603455 -0.052368 0.789185 1445639990 -0.101501 -0.603455 -0.052368 0.789185 1445639990 -0.100159 -0.592102 0.008301 0.799561 1445639990 -0.100159 -0.592102 0.008301 0.799561 1445639990 -0.100159 -0.592102 0.008301 0.799561 1445639990 -0.100159 -0.592102 0.008301 0.799561 1445639990 -0.100159 -0.592102 0.008301 0.799561 1445639990 -0.100159 -0.592102 0.008301 0.799561 1445639990 -0.127625 -0.577637 0.010254 0.806213 1445639990 -0.127625 -0.577637 0.010254 0.806213 1445639990 -0.127625 -0.577637 0.010254 0.806213 1445639990 -0.127625 -0.577637 0.010254 0.806213 1445639990 -0.127625 -0.577637 0.010254 0.806213 1445639990 -0.127625 -0.577637 0.010254 0.806213 1445639990 -0.127625 -0.577637 0.010254 0.806213 1445639990 -0.157227 -0.559509 -0.015320 0.813660 1445639990 -0.157227 -0.559509 -0.015320 0.813660 1445639990 -0.157227 -0.559509 -0.015320 0.813660 1445639990 -0.157227 -0.559509 -0.015320 0.813660 1445639990 -0.157227 -0.559509 -0.015320 0.813660 1445639990 -0.157227 -0.559509 -0.015320 0.813660 1445639990 -0.163147 -0.545105 -0.022644 0.822021 1445639990 -0.163147 -0.545105 -0.022644 0.822021 1445639990 -0.163147 -0.545105 -0.022644 0.822021 1445639990 -0.163147 -0.545105 -0.022644 0.822021 1445639990 -0.163147 -0.545105 -0.022644 0.822021 1445639990 -0.163147 -0.545105 -0.022644 0.822021 1445639990 -0.144775 -0.541260 -0.008301 0.828247 1445639990 -0.144775 -0.541260 -0.008301 0.828247 1445639990 -0.144775 -0.541260 -0.008301 0.828247 1445639990 -0.144775 -0.541260 -0.008301 0.828247 1445639990 -0.144775 -0.541260 -0.008301 0.828247 1445639990 -0.144775 -0.541260 -0.008301 0.828247 1445639990 -0.116943 -0.541992 0.000610 0.832214 1445639990 -0.116943 -0.541992 0.000610 0.832214 1445639990 -0.116943 -0.541992 0.000610 0.832214 1445639990 -0.116943 -0.541992 0.000610 0.832214 1445639990 -0.116943 -0.541992 0.000610 0.832214 1445639990 -0.116943 -0.541992 0.000610 0.832214 1445639990 -0.096436 -0.549255 -0.003113 0.830017 1445639990 -0.096436 -0.549255 -0.003113 0.830017 1445639990 -0.096436 -0.549255 -0.003113 0.830017 1445639990 -0.096436 -0.549255 -0.003113 0.830017 1445639990 -0.096436 -0.549255 -0.003113 0.830017 1445639990 -0.096436 -0.549255 -0.003113 0.830017 1445639990 -0.096436 -0.549255 -0.003113 0.830017 1445639990 -0.086548 -0.566162 -0.013733 0.819641 1445639990 -0.086548 -0.566162 -0.013733 0.819641 1445639990 -0.086548 -0.566162 -0.013733 0.819641 1445639990 -0.086548 -0.566162 -0.013733 0.819641 1445639990 -0.086548 -0.566162 -0.013733 0.819641 1445639990 -0.086548 -0.566162 -0.013733 0.819641 1445639990 -0.082703 -0.585449 -0.034790 0.805725 1445639990 -0.082703 -0.585449 -0.034790 0.805725 1445639990 -0.082703 -0.585449 -0.034790 0.805725 1445639990 -0.082703 -0.585449 -0.034790 0.805725 1445639990 -0.082703 -0.585449 -0.034790 0.805725 1445639990 -0.082703 -0.585449 -0.034790 0.805725 1445639990 -0.078247 -0.603638 -0.054199 0.791565 1445639990 -0.078247 -0.603638 -0.054199 0.791565 1445639990 -0.078247 -0.603638 -0.054199 0.791565 1445639990 -0.078247 -0.603638 -0.054199 0.791565 1445639990 -0.078247 -0.603638 -0.054199 0.791565 1445639990 -0.078247 -0.603638 -0.054199 0.791565 1445639990 -0.078247 -0.603638 -0.054199 0.791565 1445639990 -0.085022 -0.613831 -0.074463 0.781311 1445639990 -0.085022 -0.613831 -0.074463 0.781311 1445639990 -0.085022 -0.613831 -0.074463 0.781311 1445639990 -0.085022 -0.613831 -0.074463 0.781311 1445639990 -0.085022 -0.613831 -0.074463 0.781311 1445639990 -0.107178 -0.611084 -0.098389 0.778076 1445639990 -0.107178 -0.611084 -0.098389 0.778076 1445639990 -0.107178 -0.611084 -0.098389 0.778076 1445639990 -0.107178 -0.611084 -0.098389 0.778076 1445639990 -0.107178 -0.611084 -0.098389 0.778076 1445639990 -0.107178 -0.611084 -0.098389 0.778076 1445639990 -0.124512 -0.597229 -0.116821 0.783691 1445639990 -0.124512 -0.597229 -0.116821 0.783691 1445639990 -0.124512 -0.597229 -0.116821 0.783691 1445639990 -0.124512 -0.597229 -0.116821 0.783691 1445639990 -0.124512 -0.597229 -0.116821 0.783691 1445639990 -0.124512 -0.597229 -0.116821 0.783691 1445639990 -0.110657 -0.584167 -0.090637 0.798950 1445639991 -0.110657 -0.584167 -0.090637 0.798950 1445639991 -0.110657 -0.584167 -0.090637 0.798950 1445639991 -0.110657 -0.584167 -0.090637 0.798950 1445639991 -0.110657 -0.584167 -0.090637 0.798950 1445639991 -0.110657 -0.584167 -0.090637 0.798950 1445639991 -0.078247 -0.576538 -0.009338 0.813232 1445639991 -0.078247 -0.576538 -0.009338 0.813232 1445639991 -0.078247 -0.576538 -0.009338 0.813232 1445639991 -0.078247 -0.576538 -0.009338 0.813232 1445639991 -0.078247 -0.576538 -0.009338 0.813232 1445639991 -0.078247 -0.576538 -0.009338 0.813232 1445639991 -0.078247 -0.576538 -0.009338 0.813232 1445639991 -0.067139 -0.568359 0.044495 0.818848 1445639991 -0.067139 -0.568359 0.044495 0.818848 1445639991 -0.067139 -0.568359 0.044495 0.818848 1445639991 -0.067139 -0.568359 0.044495 0.818848 1445639991 -0.067139 -0.568359 0.044495 0.818848 1445639991 -0.067139 -0.568359 0.044495 0.818848 1445639991 -0.090210 -0.562195 0.033813 0.821350 1445639991 -0.090210 -0.562195 0.033813 0.821350 1445639991 -0.090210 -0.562195 0.033813 0.821350 1445639991 -0.090210 -0.562195 0.033813 0.821350 1445639991 -0.090210 -0.562195 0.033813 0.821350 1445639991 -0.090210 -0.562195 0.033813 0.821350 1445639991 -0.118958 -0.554504 -0.005920 0.823608 1445639991 -0.118958 -0.554504 -0.005920 0.823608 1445639991 -0.118958 -0.554504 -0.005920 0.823608 1445639991 -0.118958 -0.554504 -0.005920 0.823608 1445639991 -0.118958 -0.554504 -0.005920 0.823608 1445639991 -0.118958 -0.554504 -0.005920 0.823608 1445639991 -0.122681 -0.548096 -0.024231 0.827026 1445639991 -0.122681 -0.548096 -0.024231 0.827026 1445639991 -0.122681 -0.548096 -0.024231 0.827026 1445639991 -0.122681 -0.548096 -0.024231 0.827026 1445639991 -0.122681 -0.548096 -0.024231 0.827026 1445639991 -0.122681 -0.548096 -0.024231 0.827026 1445639991 -0.098511 -0.548523 -0.004517 0.830261 1445639991 -0.098511 -0.548523 -0.004517 0.830261 1445639991 -0.098511 -0.548523 -0.004517 0.830261 1445639991 -0.098511 -0.548523 -0.004517 0.830261 1445639991 -0.098511 -0.548523 -0.004517 0.830261 1445639991 -0.098511 -0.548523 -0.004517 0.830261 1445639991 -0.098511 -0.548523 -0.004517 0.830261 1445639991 -0.069519 -0.552490 0.014526 0.830505 1445639991 -0.069519 -0.552490 0.014526 0.830505 1445639991 -0.069519 -0.552490 0.014526 0.830505 1445639991 -0.069519 -0.552490 0.014526 0.830505 1445639991 -0.069519 -0.552490 0.014526 0.830505 1445639991 -0.069519 -0.552490 0.014526 0.830505 1445639991 -0.049438 -0.561401 0.013306 0.825989 1445639991 -0.049438 -0.561401 0.013306 0.825989 1445639991 -0.049438 -0.561401 0.013306 0.825989 1445639991 -0.049438 -0.561401 0.013306 0.825989 1445639991 -0.049438 -0.561401 0.013306 0.825989 1445639991 -0.049438 -0.561401 0.013306 0.825989 1445639991 -0.049438 -0.561401 0.013306 0.825989 1445639991 -0.039551 -0.579041 -0.001526 0.814331 1445639991 -0.039551 -0.579041 -0.001526 0.814331 1445639991 -0.039551 -0.579041 -0.001526 0.814331 1445639991 -0.039551 -0.579041 -0.001526 0.814331 1445639991 -0.039551 -0.579041 -0.001526 0.814331 1445639991 -0.039551 -0.579041 -0.001526 0.814331 1445639991 -0.041199 -0.599915 -0.030518 0.798401 1445639991 -0.041199 -0.599915 -0.030518 0.798401 1445639991 -0.041199 -0.599915 -0.030518 0.798401 1445639991 -0.041199 -0.599915 -0.030518 0.798401 1445639991 -0.041199 -0.599915 -0.030518 0.798401 1445639991 -0.041199 -0.599915 -0.030518 0.798401 1445639991 -0.041199 -0.599915 -0.030518 0.798401 1445639991 -0.057007 -0.616638 -0.070190 0.782043 1445639991 -0.057007 -0.616638 -0.070190 0.782043 1445639991 -0.057007 -0.616638 -0.070190 0.782043 1445639991 -0.057007 -0.616638 -0.070190 0.782043 1445639991 -0.057007 -0.616638 -0.070190 0.782043 1445639991 -0.057007 -0.616638 -0.070190 0.782043 1445639991 -0.084412 -0.622314 -0.114868 0.769653 1445639991 -0.084412 -0.622314 -0.114868 0.769653 1445639991 -0.084412 -0.622314 -0.114868 0.769653 1445639991 -0.084412 -0.622314 -0.114868 0.769653 1445639991 -0.084412 -0.622314 -0.114868 0.769653 1445639991 -0.084412 -0.622314 -0.114868 0.769653 1445639991 -0.105652 -0.613281 -0.149841 0.768311 1445639991 -0.105652 -0.613281 -0.149841 0.768311 1445639991 -0.105652 -0.613281 -0.149841 0.768311 1445639991 -0.105652 -0.613281 -0.149841 0.768311 1445639991 -0.105652 -0.613281 -0.149841 0.768311 1445639991 -0.105652 -0.613281 -0.149841 0.768311 1445639991 -0.102661 -0.591736 -0.145142 0.786255 1445639991 -0.102661 -0.591736 -0.145142 0.786255 1445639991 -0.102661 -0.591736 -0.145142 0.786255 1445639991 -0.102661 -0.591736 -0.145142 0.786255 1445639991 -0.102661 -0.591736 -0.145142 0.786255 1445639991 -0.102661 -0.591736 -0.145142 0.786255 1445639991 -0.085327 -0.568970 -0.081848 0.813843 1445639991 -0.085327 -0.568970 -0.081848 0.813843 1445639991 -0.085327 -0.568970 -0.081848 0.813843 1445639991 -0.085327 -0.568970 -0.081848 0.813843 1445639991 -0.085327 -0.568970 -0.081848 0.813843 1445639991 -0.085327 -0.568970 -0.081848 0.813843 1445639991 -0.085327 -0.568970 -0.081848 0.813843 1445639991 -0.074768 -0.546570 0.014404 0.833923 1445639991 -0.074768 -0.546570 0.014404 0.833923 1445639991 -0.074768 -0.546570 0.014404 0.833923 1445639991 -0.074768 -0.546570 0.014404 0.833923 1445639991 -0.074768 -0.546570 0.014404 0.833923 1445639991 -0.086731 -0.525635 0.086609 0.841858 1445639991 -0.086731 -0.525635 0.086609 0.841858 1445639991 -0.086731 -0.525635 0.086609 0.841858 1445639991 -0.086731 -0.525635 0.086609 0.841858 1445639991 -0.086731 -0.525635 0.086609 0.841858 1445639991 -0.086731 -0.525635 0.086609 0.841858 1445639991 -0.114502 -0.508057 0.096252 0.848206 1445639991 -0.114502 -0.508057 0.096252 0.848206 1445639991 -0.114502 -0.508057 0.096252 0.848206 1445639992 -0.114502 -0.508057 0.096252 0.848206 1445639992 -0.114502 -0.508057 0.096252 0.848206 1445639992 -0.114502 -0.508057 0.096252 0.848206 1445639992 -0.114502 -0.508057 0.096252 0.848206 1445639992 -0.129395 -0.502747 0.080994 0.850830 1445639992 -0.129395 -0.502747 0.080994 0.850830 1445639992 -0.129395 -0.502747 0.080994 0.850830 1445639992 -0.129395 -0.502747 0.080994 0.850830 1445639992 -0.129395 -0.502747 0.080994 0.850830 1445639992 -0.129395 -0.502747 0.080994 0.850830 1445639992 -0.137024 -0.501648 0.056458 0.852234 1445639992 -0.137024 -0.501648 0.056458 0.852234 1445639992 -0.137024 -0.501648 0.056458 0.852234 1445639992 -0.137024 -0.501648 0.056458 0.852234 1445639992 -0.137024 -0.501648 0.056458 0.852234 1445639992 -0.137024 -0.501648 0.056458 0.852234 1445639992 -0.136292 -0.498047 0.030151 0.855835 1445639992 -0.136292 -0.498047 0.030151 0.855835 1445639992 -0.136292 -0.498047 0.030151 0.855835 1445639992 -0.136292 -0.498047 0.030151 0.855835 1445639992 -0.136292 -0.498047 0.030151 0.855835 1445639992 -0.136292 -0.498047 0.030151 0.855835 1445639992 -0.117065 -0.494934 0.021667 0.860718 1445639992 -0.117065 -0.494934 0.021667 0.860718 1445639992 -0.117065 -0.494934 0.021667 0.860718 1445639992 -0.117065 -0.494934 0.021667 0.860718 1445639992 -0.117065 -0.494934 0.021667 0.860718 1445639992 -0.117065 -0.494934 0.021667 0.860718 1445639992 -0.089905 -0.504028 0.039307 0.858093 1445639992 -0.089905 -0.504028 0.039307 0.858093 1445639992 -0.089905 -0.504028 0.039307 0.858093 1445639992 -0.089905 -0.504028 0.039307 0.858093 1445639992 -0.089905 -0.504028 0.039307 0.858093 1445639992 -0.089905 -0.504028 0.039307 0.858093 1445639992 -0.073242 -0.528809 0.046143 0.844299 1445639992 -0.073242 -0.528809 0.046143 0.844299 1445639992 -0.073242 -0.528809 0.046143 0.844299 1445639992 -0.073242 -0.528809 0.046143 0.844299 1445639992 -0.073242 -0.528809 0.046143 0.844299 1445639992 -0.073242 -0.528809 0.046143 0.844299 1445639992 -0.073242 -0.528809 0.046143 0.844299 1445639992 -0.085388 -0.558716 0.000977 0.824951 1445639992 -0.085388 -0.558716 0.000977 0.824951 1445639992 -0.085388 -0.558716 0.000977 0.824951 1445639992 -0.085388 -0.558716 0.000977 0.824951 1445639992 -0.085388 -0.558716 0.000977 0.824951 1445639992 -0.085388 -0.558716 0.000977 0.824951 1445639992 -0.106323 -0.582825 -0.059814 0.803406 1445639992 -0.106323 -0.582825 -0.059814 0.803406 1445639992 -0.106323 -0.582825 -0.059814 0.803406 1445639992 -0.106323 -0.582825 -0.059814 0.803406 1445639992 -0.106323 -0.582825 -0.059814 0.803406 1445639992 -0.106323 -0.582825 -0.059814 0.803406 1445639992 -0.104553 -0.595032 -0.068237 0.793945 1445639992 -0.104553 -0.595032 -0.068237 0.793945 1445639992 -0.104553 -0.595032 -0.068237 0.793945 1445639992 -0.104553 -0.595032 -0.068237 0.793945 1445639992 -0.104553 -0.595032 -0.068237 0.793945 1445639992 -0.104553 -0.595032 -0.068237 0.793945 1445639992 -0.104553 -0.595032 -0.068237 0.793945 1445639992 -0.121765 -0.589600 -0.081238 0.794312 1445639992 -0.121765 -0.589600 -0.081238 0.794312 1445639992 -0.121765 -0.589600 -0.081238 0.794312 1445639992 -0.121765 -0.589600 -0.081238 0.794312 1445639992 -0.121765 -0.589600 -0.081238 0.794312 1445639992 -0.121765 -0.589600 -0.081238 0.794312 1445639992 -0.138306 -0.576843 -0.092651 0.799683 1445639992 -0.138306 -0.576843 -0.092651 0.799683 1445639992 -0.138306 -0.576843 -0.092651 0.799683 1445639992 -0.138306 -0.576843 -0.092651 0.799683 1445639992 -0.138306 -0.576843 -0.092651 0.799683 1445639992 -0.138306 -0.576843 -0.092651 0.799683 1445639992 -0.142151 -0.561890 -0.065491 0.812256 1445639992 -0.142151 -0.561890 -0.065491 0.812256 1445639992 -0.142151 -0.561890 -0.065491 0.812256 1445639992 -0.142151 -0.561890 -0.065491 0.812256 1445639992 -0.142151 -0.561890 -0.065491 0.812256 1445639992 -0.142151 -0.561890 -0.065491 0.812256 1445639992 -0.141602 -0.550232 -0.007690 0.822876 1445639992 -0.141602 -0.550232 -0.007690 0.822876 1445639992 -0.141602 -0.550232 -0.007690 0.822876 1445639992 -0.141602 -0.550232 -0.007690 0.822876 1445639992 -0.141602 -0.550232 -0.007690 0.822876 1445639992 -0.141602 -0.550232 -0.007690 0.822876 1445639992 -0.141602 -0.550232 -0.007690 0.822876 1445639992 -0.151794 -0.539368 0.035767 0.827454 1445639992 -0.151794 -0.539368 0.035767 0.827454 1445639992 -0.151794 -0.539368 0.035767 0.827454 1445639992 -0.151794 -0.539368 0.035767 0.827454 1445639992 -0.151794 -0.539368 0.035767 0.827454 1445639992 -0.151794 -0.539368 0.035767 0.827454 1445639992 -0.177063 -0.523132 0.031250 0.833069 1445639992 -0.177063 -0.523132 0.031250 0.833069 1445639992 -0.177063 -0.523132 0.031250 0.833069 1445639992 -0.177063 -0.523132 0.031250 0.833069 1445639992 -0.177063 -0.523132 0.031250 0.833069 1445639992 -0.177063 -0.523132 0.031250 0.833069 1445639992 -0.197021 -0.508057 0.007874 0.838440 1445639992 -0.197021 -0.508057 0.007874 0.838440 1445639992 -0.197021 -0.508057 0.007874 0.838440 1445639992 -0.197021 -0.508057 0.007874 0.838440 1445639992 -0.197021 -0.508057 0.007874 0.838440 1445639992 -0.197021 -0.508057 0.007874 0.838440 1445639992 -0.197021 -0.508057 0.007874 0.838440 1445639992 -0.197632 -0.497925 -0.003601 0.844360 1445639992 -0.197632 -0.497925 -0.003601 0.844360 1445639992 -0.197632 -0.497925 -0.003601 0.844360 1445639992 -0.197632 -0.497925 -0.003601 0.844360 1445639992 -0.197632 -0.497925 -0.003601 0.844360 1445639992 -0.197632 -0.497925 -0.003601 0.844360 1445639992 -0.176636 -0.496887 0.007263 0.849609 1445639992 -0.176636 -0.496887 0.007263 0.849609 1445639992 -0.176636 -0.496887 0.007263 0.849609 1445639992 -0.176636 -0.496887 0.007263 0.849609 1445639993 -0.176636 -0.496887 0.007263 0.849609 1445639993 -0.176636 -0.496887 0.007263 0.849609 1445639993 -0.144897 -0.504639 0.022644 0.850769 1445639993 -0.144897 -0.504639 0.022644 0.850769 1445639993 -0.144897 -0.504639 0.022644 0.850769 1445639993 -0.144897 -0.504639 0.022644 0.850769 1445639993 -0.144897 -0.504639 0.022644 0.850769 1445639993 -0.144897 -0.504639 0.022644 0.850769 1445639993 -0.144897 -0.504639 0.022644 0.850769 1445639993 -0.116028 -0.520508 0.020874 0.845703 1445639993 -0.116028 -0.520508 0.020874 0.845703 1445639993 -0.116028 -0.520508 0.020874 0.845703 1445639993 -0.116028 -0.520508 0.020874 0.845703 1445639993 -0.116028 -0.520508 0.020874 0.845703 1445639993 -0.116028 -0.520508 0.020874 0.845703 1445639993 -0.097473 -0.545837 0.002197 0.832214 1445639993 -0.097473 -0.545837 0.002197 0.832214 1445639993 -0.097473 -0.545837 0.002197 0.832214 1445639993 -0.097473 -0.545837 0.002197 0.832214 1445639993 -0.097473 -0.545837 0.002197 0.832214 1445639993 -0.097473 -0.545837 0.002197 0.832214 1445639993 -0.097473 -0.545837 0.002197 0.832214 1445639993 -0.091003 -0.574158 -0.031738 0.813049 1445639993 -0.091003 -0.574158 -0.031738 0.813049 1445639993 -0.091003 -0.574158 -0.031738 0.813049 1445639993 -0.091003 -0.574158 -0.031738 0.813049 1445639993 -0.091003 -0.574158 -0.031738 0.813049 1445639993 -0.091003 -0.574158 -0.031738 0.813049 1445639993 -0.089905 -0.597839 -0.069092 0.793579 1445639993 -0.089905 -0.597839 -0.069092 0.793579 1445639993 -0.089905 -0.597839 -0.069092 0.793579 1445639993 -0.089905 -0.597839 -0.069092 0.793579 1445639993 -0.089905 -0.597839 -0.069092 0.793579 1445639993 -0.089905 -0.597839 -0.069092 0.793579 1445639993 -0.090027 -0.611816 -0.095154 0.780090 1445639993 -0.090027 -0.611816 -0.095154 0.780090 1445639993 -0.090027 -0.611816 -0.095154 0.780090 1445639993 -0.090027 -0.611816 -0.095154 0.780090 1445639993 -0.090027 -0.611816 -0.095154 0.780090 1445639993 -0.090027 -0.611816 -0.095154 0.780090 1445639993 -0.090027 -0.611816 -0.095154 0.780090 1445639993 -0.102173 -0.612610 -0.113647 0.775452 1445639993 -0.102173 -0.612610 -0.113647 0.775452 1445639993 -0.102173 -0.612610 -0.113647 0.775452 1445639993 -0.102173 -0.612610 -0.113647 0.775452 1445639993 -0.102173 -0.612610 -0.113647 0.775452 1445639993 -0.102173 -0.612610 -0.113647 0.775452 1445639993 -0.118958 -0.602478 -0.120056 0.780029 1445639993 -0.118958 -0.602478 -0.120056 0.780029 1445639993 -0.118958 -0.602478 -0.120056 0.780029 1445639993 -0.118958 -0.602478 -0.120056 0.780029 1445639993 -0.118958 -0.602478 -0.120056 0.780029 1445639993 -0.118958 -0.602478 -0.120056 0.780029 1445639993 -0.126160 -0.587341 -0.098694 0.793335 1445639993 -0.126160 -0.587341 -0.098694 0.793335 1445639993 -0.126160 -0.587341 -0.098694 0.793335 1445639993 -0.126160 -0.587341 -0.098694 0.793335 1445639993 -0.126160 -0.587341 -0.098694 0.793335 1445639993 -0.126160 -0.587341 -0.098694 0.793335 1445639993 -0.126160 -0.587341 -0.098694 0.793335 1445639993 -0.121216 -0.573792 -0.039063 0.809082 1445639993 -0.121216 -0.573792 -0.039063 0.809082 1445639993 -0.121216 -0.573792 -0.039063 0.809082 1445639993 -0.121216 -0.573792 -0.039063 0.809082 1445639993 -0.121216 -0.573792 -0.039063 0.809082 1445639993 -0.121216 -0.573792 -0.039063 0.809082 1445639993 -0.122314 -0.563843 0.031616 0.816162 1445639993 -0.122314 -0.563843 0.031616 0.816162 1445639993 -0.122314 -0.563843 0.031616 0.816162 1445639993 -0.122314 -0.563843 0.031616 0.816162 1445639993 -0.122314 -0.563843 0.031616 0.816162 1445639993 -0.122314 -0.563843 0.031616 0.816162 1445639993 -0.146912 -0.551270 0.058289 0.819214 1445639993 -0.146912 -0.551270 0.058289 0.819214 1445639993 -0.146912 -0.551270 0.058289 0.819214 1445639993 -0.146912 -0.551270 0.058289 0.819214 1445639993 -0.146912 -0.551270 0.058289 0.819214 1445639993 -0.146912 -0.551270 0.058289 0.819214 1445639993 -0.146912 -0.551270 0.058289 0.819214 1445639993 -0.171326 -0.541077 0.048828 0.821838 1445639993 -0.171326 -0.541077 0.048828 0.821838 1445639993 -0.171326 -0.541077 0.048828 0.821838 1445639993 -0.171326 -0.541077 0.048828 0.821838 1445639993 -0.171326 -0.541077 0.048828 0.821838 1445639993 -0.171326 -0.541077 0.048828 0.821838 1445639993 -0.173889 -0.538269 0.054077 0.822876 1445639993 -0.173889 -0.538269 0.054077 0.822876 1445639993 -0.173889 -0.538269 0.054077 0.822876 1445639993 -0.173889 -0.538269 0.054077 0.822876 1445639993 -0.173889 -0.538269 0.054077 0.822876 1445639993 -0.173889 -0.538269 0.054077 0.822876 1445639993 -0.168701 -0.532593 0.060608 0.827148 1445639993 -0.168701 -0.532593 0.060608 0.827148 1445639993 -0.168701 -0.532593 0.060608 0.827148 1445639993 -0.168701 -0.532593 0.060608 0.827148 1445639993 -0.168701 -0.532593 0.060608 0.827148 1445639993 -0.168701 -0.532593 0.060608 0.827148 1445639993 -0.161621 -0.528503 0.051575 0.831787 1445639993 -0.161621 -0.528503 0.051575 0.831787 1445639993 -0.161621 -0.528503 0.051575 0.831787 1445639993 -0.161621 -0.528503 0.051575 0.831787 1445639993 -0.161621 -0.528503 0.051575 0.831787 1445639993 -0.161621 -0.528503 0.051575 0.831787 1445639993 -0.150146 -0.527222 0.035034 0.835632 1445639993 -0.150146 -0.527222 0.035034 0.835632 1445639993 -0.150146 -0.527222 0.035034 0.835632 1445639993 -0.150146 -0.527222 0.035034 0.835632 1445639993 -0.150146 -0.527222 0.035034 0.835632 1445639993 -0.150146 -0.527222 0.035034 0.835632 1445639993 -0.141602 -0.540283 0.026550 0.829041 1445639993 -0.141602 -0.540283 0.026550 0.829041 1445639993 -0.141602 -0.540283 0.026550 0.829041 1445639993 -0.141602 -0.540283 0.026550 0.829041 1445639993 -0.141602 -0.540283 0.026550 0.829041 1445639994 -0.141602 -0.540283 0.026550 0.829041 1445639994 -0.150818 -0.558411 -0.009766 0.815674 1445639994 -0.150818 -0.558411 -0.009766 0.815674 1445639994 -0.150818 -0.558411 -0.009766 0.815674 1445639994 -0.150818 -0.558411 -0.009766 0.815674 1445639994 -0.150818 -0.558411 -0.009766 0.815674 1445639994 -0.150818 -0.558411 -0.009766 0.815674 1445639994 -0.150818 -0.558411 -0.009766 0.815674 1445639994 -0.164063 -0.571350 -0.062500 0.801697 1445639994 -0.164063 -0.571350 -0.062500 0.801697 1445639994 -0.164063 -0.571350 -0.062500 0.801697 1445639994 -0.164063 -0.571350 -0.062500 0.801697 1445639994 -0.164063 -0.571350 -0.062500 0.801697 1445639994 -0.164063 -0.571350 -0.062500 0.801697 1445639994 -0.166443 -0.584900 -0.083740 0.789429 1445639994 -0.166443 -0.584900 -0.083740 0.789429 1445639994 -0.166443 -0.584900 -0.083740 0.789429 1445639994 -0.166443 -0.584900 -0.083740 0.789429 1445639994 -0.166443 -0.584900 -0.083740 0.789429 1445639994 -0.166443 -0.584900 -0.083740 0.789429 1445639994 -0.166443 -0.584900 -0.083740 0.789429 1445639994 -0.179199 -0.590271 -0.093750 0.781494 1445639994 -0.179199 -0.590271 -0.093750 0.781494 1445639994 -0.179199 -0.590271 -0.093750 0.781494 1445639994 -0.179199 -0.590271 -0.093750 0.781494 1445639994 -0.179199 -0.590271 -0.093750 0.781494 1445639994 -0.179199 -0.590271 -0.093750 0.781494 1445639994 -0.199585 -0.583740 -0.121338 0.777649 1445639994 -0.199585 -0.583740 -0.121338 0.777649 1445639994 -0.199585 -0.583740 -0.121338 0.777649 1445639994 -0.199585 -0.583740 -0.121338 0.777649 1445639994 -0.199585 -0.583740 -0.121338 0.777649 1445639994 -0.199585 -0.583740 -0.121338 0.777649 1445639994 -0.204285 -0.573181 -0.128296 0.783142 1445639994 -0.204285 -0.573181 -0.128296 0.783142 1445639994 -0.204285 -0.573181 -0.128296 0.783142 1445639994 -0.204285 -0.573181 -0.128296 0.783142 1445639994 -0.204285 -0.573181 -0.128296 0.783142 1445639994 -0.204285 -0.573181 -0.128296 0.783142 1445639994 -0.204285 -0.573181 -0.128296 0.783142 1445639994 -0.192200 -0.564087 -0.089966 0.797974 1445639994 -0.192200 -0.564087 -0.089966 0.797974 1445639994 -0.192200 -0.564087 -0.089966 0.797974 1445639994 -0.192200 -0.564087 -0.089966 0.797974 1445639994 -0.192200 -0.564087 -0.089966 0.797974 1445639994 -0.192200 -0.564087 -0.089966 0.797974 1445639994 -0.176208 -0.558533 -0.025940 0.810120 1445639994 -0.176208 -0.558533 -0.025940 0.810120 1445639994 -0.176208 -0.558533 -0.025940 0.810120 1445639994 -0.176208 -0.558533 -0.025940 0.810120 1445639994 -0.176208 -0.558533 -0.025940 0.810120 1445639994 -0.176208 -0.558533 -0.025940 0.810120 1445639994 -0.176208 -0.558533 -0.025940 0.810120 1445639994 -0.180054 -0.547058 0.010437 0.817383 1445639994 -0.180054 -0.547058 0.010437 0.817383 1445639994 
0.163269 -0.538025 0.518738 0.644043 1445639997 0.163269 -0.538025 0.518738 0.644043 1445639997 0.163269 -0.538025 0.518738 0.644043 1445639997 0.092773 -0.489563 0.629211 0.596436 1445639997 0.092773 -0.489563 0.629211 0.596436 1445639997 0.092773 -0.489563 0.629211 0.596436 1445639997 0.092773 -0.489563 0.629211 0.596436 1445639997 0.092773 -0.489563 0.629211 0.596436 1445639997 0.092773 -0.489563 0.629211 0.596436 1445639997 -0.055786 -0.430969 0.745972 0.504639 1445639997 -0.055786 -0.430969 0.745972 0.504639 1445639997 -0.055786 -0.430969 0.745972 0.504639 1445639997 -0.055786 -0.430969 0.745972 0.504639 1445639997 -0.055786 -0.430969 0.745972 0.504639 1445639997 -0.055786 -0.430969 0.745972 0.504639 1445639997 -0.247070 -0.355164 0.804810 0.406250 1445639997 -0.247070 -0.355164 0.804810 0.406250 1445639997 -0.247070 -0.355164 0.804810 0.406250 1445639997 -0.247070 -0.355164 0.804810 0.406250 1445639997 -0.247070 -0.355164 0.804810 0.406250 1445639997 -0.247070 -0.355164 0.804810 0.406250 1445639997 -0.247070 -0.355164 0.804810 0.406250 1445639997 -0.407898 -0.268555 0.804199 0.338806 1445639997 -0.407898 -0.268555 0.804199 0.338806 1445639997 -0.407898 -0.268555 0.804199 0.338806 1445639997 -0.407898 -0.268555 0.804199 0.338806 1445639997 -0.407898 -0.268555 0.804199 0.338806 1445639997 -0.407898 -0.268555 0.804199 0.338806 1445639997 -0.510559 -0.191528 0.786682 0.289429 1445639997 -0.510559 -0.191528 0.786682 0.289429 1445639997 -0.510559 -0.191528 0.786682 0.289429 1445639997 -0.510559 -0.191528 0.786682 0.289429 1445639997 -0.510559 -0.191528 0.786682 0.289429 1445639997 -0.510559 -0.191528 0.786682 0.289429 1445639997 -0.567139 -0.129578 0.770203 0.261353 1445639997 -0.567139 -0.129578 0.770203 0.261353 1445639997 -0.567139 -0.129578 0.770203 0.261353 1445639997 -0.567139 -0.129578 0.770203 0.261353 1445639997 -0.567139 -0.129578 0.770203 0.261353 1445639997 -0.567139 -0.129578 0.770203 0.261353 1445639997 -0.567139 -0.129578 0.770203 0.261353 1445639997 -0.597229 -0.105835 0.750671 0.261780 1445639997 -0.597229 -0.105835 0.750671 0.261780 1445639997 -0.597229 -0.105835 0.750671 0.261780 1445639997 -0.597229 -0.105835 0.750671 0.261780 1445639997 -0.597229 -0.105835 0.750671 0.261780 1445639997 -0.597229 -0.105835 0.750671 0.261780 1445639997 -0.595642 -0.111755 0.740540 0.290344 1445639997 -0.595642 -0.111755 0.740540 0.290344 1445639997 -0.595642 -0.111755 0.740540 0.290344 1445639997 -0.595642 -0.111755 0.740540 0.290344 1445639997 -0.595642 -0.111755 0.740540 0.290344 1445639997 -0.595642 -0.111755 0.740540 0.290344 1445639997 -0.560242 -0.145752 0.736694 0.349548 1445639997 -0.560242 -0.145752 0.736694 0.349548 1445639997 -0.560242 -0.145752 0.736694 0.349548 1445639997 -0.560242 -0.145752 0.736694 0.349548 1445639997 -0.560242 -0.145752 0.736694 0.349548 1445639997 -0.560242 -0.145752 0.736694 0.349548 1445639997 -0.560242 -0.145752 0.736694 0.349548 1445639997 -0.479370 -0.210571 0.736328 0.428589 1445639997 -0.479370 -0.210571 0.736328 0.428589 1445639997 -0.479370 -0.210571 0.736328 0.428589 1445639997 -0.479370 -0.210571 0.736328 0.428589 1445639997 -0.479370 -0.210571 0.736328 0.428589 1445639997 -0.479370 -0.210571 0.736328 0.428589 1445639997 -0.328430 -0.306641 0.728027 0.517761 1445639997 -0.328430 -0.306641 0.728027 0.517761 1445639997 -0.328430 -0.306641 0.728027 0.517761 1445639997 -0.328430 -0.306641 0.728027 0.517761 1445639997 -0.328430 -0.306641 0.728027 0.517761 1445639997 -0.328430 -0.306641 0.728027 0.517761 1445639997 -0.098450 -0.404053 0.708984 0.569519 1445639997 -0.098450 -0.404053 0.708984 0.569519 1445639997 -0.098450 -0.404053 0.708984 0.569519 1445639997 -0.098450 -0.404053 0.708984 0.569519 1445639997 -0.098450 -0.404053 0.708984 0.569519 1445639997 -0.098450 -0.404053 0.708984 0.569519 1445639997 -0.098450 -0.404053 0.708984 0.569519 1445639997 0.106628 -0.448853 0.653564 0.599915 1445639997 0.106628 -0.448853 0.653564 0.599915 1445639997 0.106628 -0.448853 0.653564 0.599915 1445639997 0.106628 -0.448853 0.653564 0.599915 1445639997 0.106628 -0.448853 0.653564 0.599915 1445639997 0.106628 -0.448853 0.653564 0.599915 1445639997 0.240967 -0.447937 0.617737 0.599670 1445639997 0.240967 -0.447937 0.617737 0.599670 1445639997 0.240967 -0.447937 0.617737 0.599670 1445639997 0.240967 -0.447937 0.617737 0.599670 1445639997 0.240967 -0.447937 0.617737 0.599670 1445639997 0.240967 -0.447937 0.617737 0.599670 1445639997 0.240967 -0.447937 0.617737 0.599670 1445639997 0.274170 -0.432678 0.636658 0.576416 1445639997 0.274170 -0.432678 0.636658 0.576416 1445639997 0.274170 -0.432678 0.636658 0.576416 1445639997 0.274170 -0.432678 0.636658 0.576416 1445639997 0.274170 -0.432678 0.636658 0.576416 1445639997 0.274170 -0.432678 0.636658 0.576416 1445639997 0.174683 -0.424927 0.709106 0.534790 1445639997 0.174683 -0.424927 0.709106 0.534790 1445639997 0.174683 -0.424927 0.709106 0.534790 1445639997 0.174683 -0.424927 0.709106 0.534790 1445639997 0.174683 -0.424927 0.709106 0.534790 1445639997 0.174683 -0.424927 0.709106 0.534790 1445639997 0.174683 -0.424927 0.709106 0.534790 1445639997 -0.022156 -0.407959 0.779785 0.474243 1445639997 -0.022156 -0.407959 0.779785 0.474243 1445639998 -0.022156 -0.407959 0.779785 0.474243 1445639998 -0.022156 -0.407959 0.779785 0.474243 1445639998 -0.022156 -0.407959 0.779785 0.474243 1445639998 -0.022156 -0.407959 0.779785 0.474243 1445639998 -0.233948 -0.349060 0.822144 0.384094 1445639998 -0.233948 -0.349060 0.822144 0.384094 1445639998 -0.233948 -0.349060 0.822144 0.384094 1445639998 -0.233948 -0.349060 0.822144 0.384094 1445639998 -0.233948 -0.349060 0.822144 0.384094 1445639998 -0.233948 -0.349060 0.822144 0.384094 1445639998 -0.380310 -0.279236 0.820618 0.322510 1445639998 -0.380310 -0.279236 0.820618 0.322510 1445639998 -0.380310 -0.279236 0.820618 0.322510 1445639998 -0.380310 -0.279236 0.820618 0.322510 1445639998 -0.380310 -0.279236 0.820618 0.322510 1445639998 -0.380310 -0.279236 0.820618 0.322510 1445639998 -0.457397 -0.215210 0.808167 0.302185 1445639998 -0.457397 -0.215210 0.808167 0.302185 1445639998 -0.457397 -0.215210 0.808167 0.302185 1445639998 -0.457397 -0.215210 0.808167 0.302185 1445639998 -0.457397 -0.215210 0.808167 0.302185 1445639998 -0.457397 -0.215210 0.808167 0.302185 1445639998 -0.512146 -0.178589 0.783264 0.303833 1445639998 -0.512146 -0.178589 0.783264 0.303833 1445639998 -0.512146 -0.178589 0.783264 0.303833 1445639998 -0.512146 -0.178589 0.783264 0.303833 1445639998 -0.512146 -0.178589 0.783264 0.303833 1445639998 -0.512146 -0.178589 0.783264 0.303833 1445639998 -0.546387 -0.160645 0.749390 0.337769 1445639998 -0.546387 -0.160645 0.749390 0.337769 1445639998 -0.546387 -0.160645 0.749390 0.337769 1445639998 -0.546387 -0.160645 0.749390 0.337769 1445639998 -0.546387 -0.160645 0.749390 0.337769 1445639998 -0.546387 -0.160645 0.749390 0.337769 1445639998 -0.550903 -0.166809 0.726990 0.374329 1445639998 -0.550903 -0.166809 0.726990 0.374329 1445639998 -0.550903 -0.166809 0.726990 0.374329 1445639998 -0.550903 -0.166809 0.726990 0.374329 1445639998 -0.550903 -0.166809 0.726990 0.374329 1445639998 -0.550903 -0.166809 0.726990 0.374329 1445639998 -0.518066 -0.198181 0.703491 0.444275 1445639998 -0.518066 -0.198181 0.703491 0.444275 1445639998 -0.518066 -0.198181 0.703491 0.444275 1445639998 -0.518066 -0.198181 0.703491 0.444275 1445639998 -0.518066 -0.198181 0.703491 0.444275 1445639998 -0.518066 -0.198181 0.703491 0.444275 1445639998 -0.439880 -0.273254 0.684753 0.512695 1445639998 -0.439880 -0.273254 0.684753 0.512695 1445639998 -0.439880 -0.273254 0.684753 0.512695 1445639998 -0.439880 -0.273254 0.684753 0.512695 1445639998 -0.439880 -0.273254 0.684753 0.512695 1445639998 -0.439880 -0.273254 0.684753 0.512695 1445639998 -0.439880 -0.273254 0.684753 0.512695 1445639998 -0.282532 -0.370972 0.662659 0.585999 1445639998 -0.282532 -0.370972 0.662659 0.585999 1445639998 -0.282532 -0.370972 0.662659 0.585999 1445639998 -0.282532 -0.370972 0.662659 0.585999 1445639998 -0.282532 -0.370972 0.662659 0.585999 1445639998 -0.282532 -0.370972 0.662659 0.585999 1445639998 -0.071228 -0.453003 0.648315 0.607727 1445639998 -0.071228 -0.453003 0.648315 0.607727 1445639998 -0.071228 -0.453003 0.648315 0.607727 1445639998 -0.071228 -0.453003 0.648315 0.607727 1445639998 -0.071228 -0.453003 0.648315 0.607727 1445639998 -0.071228 -0.453003 0.648315 0.607727 1445639998 0.101379 -0.463867 0.639832 0.604248 1445639998 0.101379 -0.463867 0.639832 0.604248 1445639998 0.101379 -0.463867 0.639832 0.604248 1445639998 0.101379 -0.463867 0.639832 0.604248 1445639998 0.101379 -0.463867 0.639832 0.604248 1445639998 0.101379 -0.463867 0.639832 0.604248 1445639998 0.101379 -0.463867 0.639832 0.604248 1445639998 0.165649 -0.442383 0.651978 0.593079 1445639998 0.165649 -0.442383 0.651978 0.593079 1445639998 0.165649 -0.442383 0.651978 0.593079 1445639998 0.165649 -0.442383 0.651978 0.593079 1445639998 0.165649 -0.442383 0.651978 0.593079 1445639998 0.165649 -0.442383 0.651978 0.593079 1445639998 0.165649 -0.442383 0.651978 0.593079 1445639998 0.132629 -0.427307 0.692810 0.565491 1445639998 0.132629 -0.427307 0.692810 0.565491 1445639998 0.132629 -0.427307 0.692810 0.565491 1445639998 0.132629 -0.427307 0.692810 0.565491 1445639998 0.132629 -0.427307 0.692810 0.565491 1445639998 0.132629 -0.427307 0.692810 0.565491 1445639998 0.007629 -0.418701 0.725891 0.545593 1445639998 0.007629 -0.418701 0.725891 0.545593 1445639998 0.007629 -0.418701 0.725891 0.545593 1445639998 0.007629 -0.418701 0.725891 0.545593 1445639998 0.007629 -0.418701 0.725891 0.545593 1445639998 0.007629 -0.418701 0.725891 0.545593 1445639998 -0.159302 -0.381714 0.760864 0.499939 1445639998 -0.159302 -0.381714 0.760864 0.499939 1445639998 -0.159302 -0.381714 0.760864 0.499939 1445639998 -0.159302 -0.381714 0.760864 0.499939 1445639998 -0.159302 -0.381714 0.760864 0.499939 1445639998 -0.159302 -0.381714 0.760864 0.499939 1445639998 -0.319519 -0.317139 0.780396 0.433899 1445639998 -0.319519 -0.317139 0.780396 0.433899 1445639998 -0.319519 -0.317139 0.780396 0.433899 1445639998 -0.319519 -0.317139 0.780396 0.433899 1445639998 -0.319519 -0.317139 0.780396 0.433899 1445639998 -0.319519 -0.317139 0.780396 0.433899 1445639998 -0.319519 -0.317139 0.780396 0.433899 1445639998 -0.421021 -0.255493 0.784302 0.377197 1445639998 -0.421021 -0.255493 0.784302 0.377197 1445639998 -0.421021 -0.255493 0.784302 0.377197 1445639998 -0.421021 -0.255493 0.784302 0.377197 1445639998 -0.421021 -0.255493 0.784302 0.377197 1445639998 -0.421021 -0.255493 0.784302 0.377197 1445639998 -0.461304 -0.212769 0.796326 0.328308 1445639998 -0.461304 -0.212769 0.796326 0.328308 1445639998 -0.461304 -0.212769 0.796326 0.328308 1445639998 -0.461304 -0.212769 0.796326 0.328308 1445639999 -0.461304 -0.212769 0.796326 0.328308 1445639999 -0.461304 -0.212769 0.796326 0.328308 1445639999 -0.481140 -0.184753 0.801758 0.302551 1445639999 -0.481140 -0.184753 0.801758 0.302551 1445639999 -0.481140 -0.184753 0.801758 0.302551 1445639999 -0.505005 -0.167786 0.775635 0.339417 1445639999 -0.505005 -0.167786 0.775635 0.339417 1445639999 -0.505005 -0.167786 0.775635 0.339417 1445639999 -0.505005 -0.167786 0.775635 0.339417 1445639999 -0.505005 -0.167786 0.775635 0.339417 1445639999 -0.505005 -0.167786 0.775635 0.339417 1445639999 -0.502502 -0.176697 0.753113 0.386108 1445639999 -0.502502 -0.176697 0.753113 0.386108 1445639999 -0.502502 -0.176697 0.753113 0.386108 1445639999 -0.502502 -0.176697 0.753113 0.386108 1445639999 -0.502502 -0.176697 0.753113 0.386108 1445639999 -0.502502 -0.176697 0.753113 0.386108 1445639999 -0.458252 -0.217590 0.730713 0.456787 1445639999 -0.458252 -0.217590 0.730713 0.456787 1445639999 -0.458252 -0.217590 0.730713 0.456787 1445639999 -0.458252 -0.217590 0.730713 0.456787 1445639999 -0.458252 -0.217590 0.730713 0.456787 1445639999 -0.458252 -0.217590 0.730713 0.456787 1445639999 -0.458252 -0.217590 0.730713 0.456787 1445639999 -0.361145 -0.295471 0.705017 0.533997 1445639999 -0.361145 -0.295471 0.705017 0.533997 1445639999 -0.361145 -0.295471 0.705017 0.533997 1445639999 -0.361145 -0.295471 0.705017 0.533997 1445639999 -0.361145 -0.295471 0.705017 0.533997 1445639999 -0.361145 -0.295471 0.705017 0.533997 1445639999 -0.210266 -0.382263 0.668396 0.602356 1445639999 -0.210266 -0.382263 0.668396 0.602356 1445639999 -0.210266 -0.382263 0.668396 0.602356 1445639999 -0.210266 -0.382263 0.668396 0.602356 1445639999 -0.210266 -0.382263 0.668396 0.602356 1445639999 -0.210266 -0.382263 0.668396 0.602356 1445639999 -0.025391 -0.443359 0.627075 0.639893 1445639999 -0.025391 -0.443359 0.627075 0.639893 1445639999 -0.025391 -0.443359 0.627075 0.639893 1445639999 -0.025391 -0.443359 0.627075 0.639893 1445639999 -0.025391 -0.443359 0.627075 0.639893 1445639999 -0.025391 -0.443359 0.627075 0.639893 1445639999 0.135986 -0.461792 0.585999 0.651733 1445639999 0.135986 -0.461792 0.585999 0.651733 1445639999 0.135986 -0.461792 0.585999 0.651733 1445639999 0.135986 -0.461792 0.585999 0.651733 1445639999 0.135986 -0.461792 0.585999 0.651733 1445639999 0.135986 -0.461792 0.585999 0.651733 1445639999 0.252380 -0.447266 0.561218 0.649048 1445639999 0.252380 -0.447266 0.561218 0.649048 1445639999 0.252380 -0.447266 0.561218 0.649048 1445639999 0.252380 -0.447266 0.561218 0.649048 1445639999 0.252380 -0.447266 0.561218 0.649048 1445639999 0.252380 -0.447266 0.561218 0.649048 1445639999 0.252380 -0.447266 0.561218 0.649048 1445639999 0.303101 -0.418945 0.579834 0.629578 1445639999 0.303101 -0.418945 0.579834 0.629578 1445639999 0.303101 -0.418945 0.579834 0.629578 1445639999 0.303101 -0.418945 0.579834 0.629578 1445639999 0.303101 -0.418945 0.579834 0.629578 1445639999 0.303101 -0.418945 0.579834 0.629578 1445639999 0.253174 -0.407166 0.648071 0.591614 1445639999 0.253174 -0.407166 0.648071 0.591614 1445639999 0.253174 -0.407166 0.648071 0.591614 1445639999 0.253174 -0.407166 0.648071 0.591614 1445639999 0.253174 -0.407166 0.648071 0.591614 1445639999 0.253174 -0.407166 0.648071 0.591614 1445639999 0.105286 -0.395142 0.723511 0.556091 1445639999 0.105286 -0.395142 0.723511 0.556091 1445639999 0.105286 -0.395142 0.723511 0.556091 1445639999 0.105286 -0.395142 0.723511 0.556091 1445639999 0.105286 -0.395142 0.723511 0.556091 1445639999 0.105286 -0.395142 0.723511 0.556091 1445639999 0.105286 -0.395142 0.723511 0.556091 1445639999 -0.098755 -0.354187 0.781250 0.504333 1445639999 -0.098755 -0.354187 0.781250 0.504333 1445639999 -0.098755 -0.354187 0.781250 0.504333 1445639999 -0.098755 -0.354187 0.781250 0.504333 1445639999 -0.098755 -0.354187 0.781250 0.504333 1445639999 -0.098755 -0.354187 0.781250 0.504333 1445639999 -0.280640 -0.289368 0.805725 0.433899 1445639999 -0.280640 -0.289368 0.805725 0.433899 1445639999 -0.280640 -0.289368 0.805725 0.433899 1445639999 -0.280640 -0.289368 0.805725 0.433899 1445639999 -0.280640 -0.289368 0.805725 0.433899 1445639999 -0.280640 -0.289368 0.805725 0.433899 1445639999 -0.280640 -0.289368 0.805725 0.433899 1445639999 -0.420959 -0.215698 0.794434 0.380920 1445639999 -0.420959 -0.215698 0.794434 0.380920 1445639999 -0.420959 -0.215698 0.794434 0.380920 1445639999 -0.420959 -0.215698 0.794434 0.380920 1445639999 -0.420959 -0.215698 0.794434 0.380920 1445639999 -0.420959 -0.215698 0.794434 0.380920 1445639999 -0.522339 -0.143433 0.772705 0.330933 1445639999 -0.522339 -0.143433 0.772705 0.330933 1445639999 -0.522339 -0.143433 0.772705 0.330933 1445639999 -0.522339 -0.143433 0.772705 0.330933 1445639999 -0.522339 -0.143433 0.772705 0.330933 1445639999 -0.522339 -0.143433 0.772705 0.330933 1445639999 -0.522339 -0.143433 0.772705 0.330933 1445639999 -0.583862 -0.085327 0.752747 0.291748 1445639999 -0.583862 -0.085327 0.752747 0.291748 1445639999 -0.583862 -0.085327 0.752747 0.291748 1445639999 -0.583862 -0.085327 0.752747 0.291748 1445639999 -0.583862 -0.085327 0.752747 0.291748 1445639999 -0.583862 -0.085327 0.752747 0.291748 1445639999 -0.623108 -0.049316 0.725342 0.288330 1445639999 -0.623108 -0.049316 0.725342 0.288330 1445639999 -0.623108 -0.049316 0.725342 0.288330 1445639999 -0.623108 -0.049316 0.725342 0.288330 1445639999 -0.623108 -0.049316 0.725342 0.288330 1445639999 -0.623108 -0.049316 0.725342 0.288330 1445640000 -0.623108 -0.049316 0.725342 0.288330 1445640000 -0.635864 -0.056274 0.708740 0.300354 1445640000 -0.635864 -0.056274 0.708740 0.300354 1445640000 -0.635864 -0.056274 0.708740 0.300354 1445640000 -0.635864 -0.056274 0.708740 0.300354 1445640000 -0.635864 -0.056274 0.708740 0.300354 1445640000 -0.635864 -0.056274 0.708740 0.300354 1445640000 -0.618164 -0.088501 0.701660 0.343018 1445640000 -0.618164 -0.088501 0.701660 0.343018 1445640000 -0.618164 -0.088501 0.701660 0.343018 1445640000 -0.618164 -0.088501 0.701660 0.343018 1445640000 -0.618164 -0.088501 0.701660 0.343018 1445640000 -0.618164 -0.088501 0.701660 0.343018 1445640000 -0.618164 -0.088501 0.701660 0.343018 1445640000 -0.556091 -0.144836 0.699219 0.425293 1445640000 -0.556091 -0.144836 0.699219 0.425293 1445640000 -0.556091 -0.144836 0.699219 0.425293 1445640000 -0.556091 -0.144836 0.699219 0.425293 1445640000 -0.556091 -0.144836 0.699219 0.425293 1445640000 -0.556091 -0.144836 0.699219 0.425293 1445640000 -0.556091 -0.144836 0.699219 0.425293 1445640000 -0.435669 -0.241455 0.708130 0.500427 1445640000 -0.435669 -0.241455 0.708130 0.500427 1445640000 -0.435669 -0.241455 0.708130 0.500427 1445640000 -0.435669 -0.241455 0.708130 0.500427 1445640000 -0.435669 -0.241455 0.708130 0.500427 1445640000 -0.435669 -0.241455 0.708130 0.500427 1445640000 -0.260437 -0.340393 0.700562 0.570435 1445640000 -0.260437 -0.340393 0.700562 0.570435 1445640000 -0.260437 -0.340393 0.700562 0.570435 1445640000 -0.260437 -0.340393 0.700562 0.570435 1445640000 -0.260437 -0.340393 0.700562 0.570435 1445640000 -0.260437 -0.340393 0.700562 0.570435 1445640000 -0.041199 -0.411987 0.684021 0.600464 1445640000 -0.041199 -0.411987 0.684021 0.600464 1445640000 -0.041199 -0.411987 0.684021 0.600464 1445640000 -0.041199 -0.411987 0.684021 0.600464 1445640000 -0.041199 -0.411987 0.684021 0.600464 1445640000 -0.041199 -0.411987 0.684021 0.600464 1445640000 -0.041199 -0.411987 0.684021 0.600464 1445640000 0.139648 -0.434448 0.644409 0.613586 1445640000 0.139648 -0.434448 0.644409 0.613586 1445640000 0.139648 -0.434448 0.644409 0.613586 1445640000 0.139648 -0.434448 0.644409 0.613586 1445640000 0.139648 -0.434448 0.644409 0.613586 1445640000 0.139648 -0.434448 0.644409 0.613586 1445640000 0.247498 -0.415527 0.631104 0.606384 1445640000 0.247498 -0.415527 0.631104 0.606384 1445640000 0.247498 -0.415527 0.631104 0.606384 1445640000 0.247498 -0.415527 0.631104 0.606384 1445640000 0.247498 -0.415527 0.631104 0.606384 1445640000 0.247498 -0.415527 0.631104 0.606384 1445640000 0.247498 -0.415527 0.631104 0.606384 1445640000 0.251831 -0.409912 0.656555 0.580933 1445640000 0.251831 -0.409912 0.656555 0.580933 1445640000 0.251831 -0.409912 0.656555 0.580933 1445640000 0.251831 -0.409912 0.656555 0.580933 1445640000 0.251831 -0.409912 0.656555 0.580933 1445640000 0.251831 -0.409912 0.656555 0.580933 1445640000 0.159119 -0.417419 0.699951 0.557190 1445640000 0.159119 -0.417419 0.699951 0.557190 1445640000 0.159119 -0.417419 0.699951 0.557190 1445640000 0.159119 -0.417419 0.699951 0.557190 1445640000 0.159119 -0.417419 0.699951 0.557190 1445640000 0.159119 -0.417419 0.699951 0.557190 1445640000 -0.003906 -0.397888 0.756592 0.518860 1445640000 -0.003906 -0.397888 0.756592 0.518860 1445640000 -0.003906 -0.397888 0.756592 0.518860 1445640000 -0.003906 -0.397888 0.756592 0.518860 1445640000 -0.003906 -0.397888 0.756592 0.518860 1445640000 -0.003906 -0.397888 0.756592 0.518860 1445640000 -0.003906 -0.397888 0.756592 0.518860 1445640000 -0.194031 -0.338928 0.799683 0.456055 1445640000 -0.194031 -0.338928 0.799683 0.456055 1445640000 -0.194031 -0.338928 0.799683 0.456055 1445640000 -0.194031 -0.338928 0.799683 0.456055 1445640000 -0.194031 -0.338928 0.799683 0.456055 1445640000 -0.194031 -0.338928 0.799683 0.456055 1445640000 -0.351990 -0.263733 0.808716 0.390503 1445640000 -0.351990 -0.263733 0.808716 0.390503 1445640000 -0.351990 -0.263733 0.808716 0.390503 1445640000 -0.351990 -0.263733 0.808716 0.390503 1445640000 -0.351990 -0.263733 0.808716 0.390503 1445640000 -0.351990 -0.263733 0.808716 0.390503 1445640000 -0.462463 -0.200073 0.792358 0.343811 1445640000 -0.462463 -0.200073 0.792358 0.343811 1445640000 -0.462463 -0.200073 0.792358 0.343811 1445640000 -0.462463 -0.200073 0.792358 0.343811 1445640000 -0.462463 -0.200073 0.792358 0.343811 1445640000 -0.462463 -0.200073 0.792358 0.343811 1445640000 -0.522705 -0.159729 0.777283 0.311523 1445640000 -0.522705 -0.159729 0.777283 0.311523 1445640000 -0.522705 -0.159729 0.777283 0.311523 1445640000 -0.522705 -0.159729 0.777283 0.311523 1445640000 -0.522705 -0.159729 0.777283 0.311523 1445640000 -0.522705 -0.159729 0.777283 0.311523 1445640000 -0.563171 -0.137390 0.749023 0.320801 1445640000 -0.563171 -0.137390 0.749023 0.320801 1445640000 -0.563171 -0.137390 0.749023 0.320801 1445640000 -0.563171 -0.137390 0.749023 0.320801 1445640000 -0.563171 -0.137390 0.749023 0.320801 1445640000 -0.563171 -0.137390 0.749023 0.320801 1445640000 -0.563171 -0.137390 0.749023 0.320801 1445640000 -0.573975 -0.131409 0.728455 0.350037 1445640000 -0.573975 -0.131409 0.728455 0.350037 1445640000 -0.573975 -0.131409 0.728455 0.350037 1445640000 -0.573975 -0.131409 0.728455 0.350037 1445640000 -0.573975 -0.131409 0.728455 0.350037 1445640000 -0.573975 -0.131409 0.728455 0.350037 1445640000 -0.573975 -0.131409 0.728455 0.350037 1445640000 -0.536865 -0.161926 0.730469 0.389771 1445640000 -0.536865 -0.161926 0.730469 0.389771 1445640000 -0.536865 -0.161926 0.730469 0.389771 1445640000 -0.536865 -0.161926 0.730469 0.389771 1445640000 -0.536865 -0.161926 0.730469 0.389771 1445640001 -0.440063 -0.226501 0.727295 0.475403 1445640001 -0.440063 -0.226501 0.727295 0.475403 1445640001 -0.440063 -0.226501 0.727295 0.475403 1445640001 -0.440063 -0.226501 0.727295 0.475403 1445640001 -0.440063 -0.226501 0.727295 0.475403 1445640001 -0.440063 -0.226501 0.727295 0.475403 1445640001 -0.281921 -0.317627 0.717468 0.552124 1445640001 -0.281921 -0.317627 0.717468 0.552124 1445640001 -0.281921 -0.317627 0.717468 0.552124 1445640001 -0.281921 -0.317627 0.717468 0.552124 1445640001 -0.281921 -0.317627 0.717468 0.552124 1445640001 -0.281921 -0.317627 0.717468 0.552124 1445640001 -0.082947 -0.396790 0.695435 0.593323 1445640001 -0.082947 -0.396790 0.695435 0.593323 1445640001 -0.082947 -0.396790 0.695435 0.593323 1445640001 -0.082947 -0.396790 0.695435 0.593323 1445640001 -0.082947 -0.396790 0.695435 0.593323 1445640001 -0.082947 -0.396790 0.695435 0.593323 1445640001 -0.082947 -0.396790 0.695435 0.593323 1445640001 0.089600 -0.428040 0.662720 0.607849 1445640001 0.089600 -0.428040 0.662720 0.607849 1445640001 0.089600 -0.428040 0.662720 0.607849 1445640001 0.089600 -0.428040 0.662720 0.607849 1445640001 0.089600 -0.428040 0.662720 0.607849 1445640001 0.089600 -0.428040 0.662720 0.607849 1445640001 0.089600 -0.428040 0.662720 0.607849 1445640001 0.192505 -0.422424 0.631165 0.621338 1445640001 0.192505 -0.422424 0.631165 0.621338 1445640001 0.192505 -0.422424 0.631165 0.621338 1445640001 0.192505 -0.422424 0.631165 0.621338 1445640001 0.192505 -0.422424 0.631165 0.621338 1445640001 0.192505 -0.422424 0.631165 0.621338 1445640001 0.240173 -0.386841 0.627991 0.631042 1445640001 0.240173 -0.386841 0.627991 0.631042 1445640001 0.240173 -0.386841 0.627991 0.631042 1445640001 0.240173 -0.386841 0.627991 0.631042 1445640001 0.240173 -0.386841 0.627991 0.631042 1445640001 0.240173 -0.386841 0.627991 0.631042 1445640001 0.240173 -0.386841 0.627991 0.631042 1445640001 0.223694 -0.342957 0.681335 0.606689 1445640001 0.223694 -0.342957 0.681335 0.606689 1445640001 0.223694 -0.342957 0.681335 0.606689 1445640001 0.223694 -0.342957 0.681335 0.606689 1445640001 0.223694 -0.342957 0.681335 0.606689 1445640001 0.223694 -0.342957 0.681335 0.606689 1445640001 0.124756 -0.306824 0.741699 0.583191 1445640001 0.124756 -0.306824 0.741699 0.583191 1445640001 0.124756 -0.306824 0.741699 0.583191 1445640001 0.124756 -0.306824 0.741699 0.583191 1445640001 0.124756 -0.306824 0.741699 0.583191 1445640001 0.124756 -0.306824 0.741699 0.583191 1445640001 -0.036072 -0.282410 0.794312 0.536560 1445640001 -0.036072 -0.282410 0.794312 0.536560 1445640001 -0.036072 -0.282410 0.794312 0.536560 1445640001 -0.036072 -0.282410 0.794312 0.536560 1445640001 -0.036072 -0.282410 0.794312 0.536560 1445640001 -0.036072 -0.282410 0.794312 0.536560 1445640001 -0.036072 -0.282410 0.794312 0.536560 1445640001 -0.213928 -0.261841 0.809387 0.480103 1445640001 -0.213928 -0.261841 0.809387 0.480103 1445640001 -0.213928 -0.261841 0.809387 0.480103 1445640001 -0.213928 -0.261841 0.809387 0.480103 1445640001 -0.213928 -0.261841 0.809387 0.480103 1445640001 -0.213928 -0.261841 0.809387 0.480103 1445640001 -0.361328 -0.221985 0.792603 0.438049 1445640001 -0.361328 -0.221985 0.792603 0.438049 1445640001 -0.361328 -0.221985 0.792603 0.438049 1445640001 -0.361328 -0.221985 0.792603 0.438049 1445640001 -0.361328 -0.221985 0.792603 0.438049 1445640001 -0.361328 -0.221985 0.792603 0.438049 1445640001 -0.456970 -0.182434 0.773804 0.398865 1445640001 -0.456970 -0.182434 0.773804 0.398865 1445640001 -0.456970 -0.182434 0.773804 0.398865 1445640001 -0.456970 -0.182434 0.773804 0.398865 1445640001 -0.456970 -0.182434 0.773804 0.398865 1445640001 -0.456970 -0.182434 0.773804 0.398865 1445640001 -0.500916 -0.152039 0.762512 0.380188 1445640001 -0.500916 -0.152039 0.762512 0.380188 1445640001 -0.500916 -0.152039 0.762512 0.380188 1445640001 -0.500916 -0.152039 0.762512 0.380188 1445640001 -0.500916 -0.152039 0.762512 0.380188 1445640001 -0.500916 -0.152039 0.762512 0.380188 1445640001 -0.524780 -0.138977 0.739929 0.397278 1445640001 -0.524780 -0.138977 0.739929 0.397278 1445640001 -0.524780 -0.138977 0.739929 0.397278 1445640001 -0.524780 -0.138977 0.739929 0.397278 1445640001 -0.524780 -0.138977 0.739929 0.397278 1445640001 -0.524780 -0.138977 0.739929 0.397278 1445640001 -0.524780 -0.138977 0.739929 0.397278 1445640001 -0.534912 -0.141541 0.719910 0.419067 1445640001 -0.534912 -0.141541 0.719910 0.419067 1445640001 -0.534912 -0.141541 0.719910 0.419067 1445640001 -0.534912 -0.141541 0.719910 0.419067 1445640001 -0.534912 -0.141541 0.719910 0.419067 1445640001 -0.534912 -0.141541 0.719910 0.419067 1445640001 -0.513000 -0.165405 0.707336 0.457275 1445640001 -0.513000 -0.165405 0.707336 0.457275 1445640001 -0.513000 -0.165405 0.707336 0.457275 1445640001 -0.513000 -0.165405 0.707336 0.457275 1445640001 -0.513000 -0.165405 0.707336 0.457275 1445640001 -0.513000 -0.165405 0.707336 0.457275 1445640001 -0.513000 -0.165405 0.707336 0.457275 1445640001 -0.452209 -0.211487 0.701477 0.508606 1445640001 -0.452209 -0.211487 0.701477 0.508606 1445640001 -0.452209 -0.211487 0.701477 0.508606 1445640001 -0.452209 -0.211487 0.701477 0.508606 1445640001 -0.452209 -0.211487 0.701477 0.508606 1445640001 -0.452209 -0.211487 0.701477 0.508606 1445640001 -0.338440 -0.281616 0.698730 0.563782 1445640001 -0.338440 -0.281616 0.698730 0.563782 1445640001 -0.338440 -0.281616 0.698730 0.563782 1445640001 -0.338440 -0.281616 0.698730 0.563782 1445640001 -0.338440 -0.281616 0.698730 0.563782 1445640001 -0.338440 -0.281616 0.698730 0.563782 1445640001 -0.168030 -0.364624 0.687500 0.605042 1445640002 -0.168030 -0.364624 0.687500 0.605042 1445640002 -0.168030 -0.364624 0.687500 0.605042 1445640002 -0.168030 -0.364624 0.687500 0.605042 1445640002 -0.168030 -0.364624 0.687500 0.605042 1445640002 -0.168030 -0.364624 0.687500 0.605042 1445640002 -0.168030 -0.364624 0.687500 0.605042 1445640002 0.051270 -0.428955 0.672913 0.600403 1445640002 0.051270 -0.428955 0.672913 0.600403 1445640002 0.051270 -0.428955 0.672913 0.600403 1445640002 0.051270 -0.428955 0.672913 0.600403 1445640002 0.051270 -0.428955 0.672913 0.600403 1445640002 0.051270 -0.428955 0.672913 0.600403 1445640002 0.221741 -0.447144 0.631958 0.592834 1445640002 0.221741 -0.447144 0.631958 0.592834 1445640002 0.221741 -0.447144 0.631958 0.592834 1445640002 0.221741 -0.447144 0.631958 0.592834 1445640002 0.221741 -0.447144 0.631958 0.592834 1445640002 0.221741 -0.447144 0.631958 0.592834 1445640002 0.221741 -0.447144 0.631958 0.592834 1445640002 0.297058 -0.425232 0.653748 0.550842 1445640002 0.297058 -0.425232 0.653748 0.550842 1445640002 0.297058 -0.425232 0.653748 0.550842 1445640002 0.297058 -0.425232 0.653748 0.550842 1445640002 0.297058 -0.425232 0.653748 0.550842 1445640002 0.297058 -0.425232 0.653748 0.550842 1445640002 0.297058 -0.425232 0.653748 0.550842 1445640002 0.237183 -0.413330 0.709839 0.518616 1445640002 0.237183 -0.413330 0.709839 0.518616 1445640002 0.237183 -0.413330 0.709839 0.518616 1445640002 0.237183 -0.413330 0.709839 0.518616 1445640002 0.237183 -0.413330 0.709839 0.518616 1445640002 0.237183 -0.413330 0.709839 0.518616 1445640002 0.067810 -0.395142 0.784485 0.473083 1445640002 0.067810 -0.395142 0.784485 0.473083 1445640002 0.067810 -0.395142 0.784485 0.473083 1445640002 0.067810 -0.395142 0.784485 0.473083 1445640002 0.067810 -0.395142 0.784485 0.473083 1445640002 0.067810 -0.395142 0.784485 0.473083 1445640002 -0.139526 -0.340942 0.842407 0.393127 1445640002 -0.139526 -0.340942 0.842407 0.393127 1445640002 -0.139526 -0.340942 0.842407 0.393127 1445640002 -0.139526 -0.340942 0.842407 0.393127 1445640002 -0.139526 -0.340942 0.842407 0.393127 1445640002 -0.139526 -0.340942 0.842407 0.393127 1445640002 -0.317078 -0.266235 0.852966 0.317749 1445640002 -0.317078 -0.266235 0.852966 0.317749 1445640002 -0.317078 -0.266235 0.852966 0.317749 1445640002 -0.317078 -0.266235 0.852966 0.317749 1445640002 
0.023438 -0.608337 0.071716 0.790039 1445640004 0.023438 -0.608337 0.071716 0.790039 1445640004 0.023438 -0.608337 0.071716 0.790039 1445640004 0.023438 -0.608337 0.071716 0.790039 1445640004 0.023438 -0.608337 0.071716 0.790039 1445640004 0.017090 -0.592468 0.077576 0.801636 1445640004 0.017090 -0.592468 0.077576 0.801636 1445640004 0.017090 -0.592468 0.077576 0.801636 1445640004 0.017090 -0.592468 0.077576 0.801636 1445640004 0.017090 -0.592468 0.077576 0.801636 1445640004 0.017090 -0.592468 0.077576 0.801636 1445640004 0.011169 -0.576843 0.076172 0.813171 1445640004 0.011169 -0.576843 0.076172 0.813171 1445640004 0.011169 -0.576843 0.076172 0.813171 1445640004 0.011169 -0.576843 0.076172 0.813171 1445640004 0.011169 -0.576843 0.076172 0.813171 1445640004 0.011169 -0.576843 0.076172 0.813171 1445640004 0.024231 -0.562439 0.089111 0.821655 1445640004 0.024231 -0.562439 0.089111 0.821655 1445640004 0.024231 -0.562439 0.089111 0.821655 1445640004 0.024231 -0.562439 0.089111 0.821655 1445640004 0.024231 -0.562439 0.089111 0.821655 1445640004 0.024231 -0.562439 0.089111 0.821655 1445640004 0.024231 -0.562439 0.089111 0.821655 1445640004 0.051575 -0.555725 0.112915 0.822021 1445640004 0.051575 -0.555725 0.112915 0.822021 1445640004 0.051575 -0.555725 0.112915 0.822021 1445640004 0.051575 -0.555725 0.112915 0.822021 1445640004 0.051575 -0.555725 0.112915 0.822021 1445640004 0.051575 -0.555725 0.112915 0.822021 1445640004 0.067627 -0.565125 0.113770 0.814331 1445640004 0.067627 -0.565125 0.113770 0.814331 1445640004 0.067627 -0.565125 0.113770 0.814331 1445640004 0.067627 -0.565125 0.113770 0.814331 1445640004 0.067627 -0.565125 0.113770 0.814331 1445640004 0.067627 -0.565125 0.113770 0.814331 1445640004 0.063843 -0.589844 0.086182 0.800354 1445640004 0.063843 -0.589844 0.086182 0.800354 1445640004 0.063843 -0.589844 0.086182 0.800354 1445640004 0.063843 -0.589844 0.086182 0.800354 1445640004 0.063843 -0.589844 0.086182 0.800354 1445640004 0.063843 -0.589844 0.086182 0.800354 1445640004 0.063843 -0.589844 0.086182 0.800354 1445640004 0.045593 -0.621948 0.039063 0.780762 1445640004 0.045593 -0.621948 0.039063 0.780762 1445640004 0.045593 -0.621948 0.039063 0.780762 1445640004 0.045593 -0.621948 0.039063 0.780762 1445640004 0.045593 -0.621948 0.039063 0.780762 1445640004 0.045593 -0.621948 0.039063 0.780762 1445640004 0.017639 -0.651245 -0.018555 0.758423 1445640004 0.017639 -0.651245 -0.018555 0.758423 1445640004 0.017639 -0.651245 -0.018555 0.758423 1445640004 0.017639 -0.651245 -0.018555 0.758423 1445640004 0.017639 -0.651245 -0.018555 0.758423 1445640004 0.017639 -0.651245 -0.018555 0.758423 1445640004 0.017639 -0.651245 -0.018555 0.758423 1445640004 -0.006653 -0.669250 -0.063904 0.740295 1445640004 -0.006653 -0.669250 -0.063904 0.740295 1445640004 -0.006653 -0.669250 -0.063904 0.740295 1445640004 -0.006653 -0.669250 -0.063904 0.740295 1445640005 -0.006653 -0.669250 -0.063904 0.740295 1445640005 -0.006653 -0.669250 -0.063904 0.740295 1445640005 -0.021301 -0.671997 -0.086121 0.735229 1445640005 -0.021301 -0.671997 -0.086121 0.735229 1445640005 -0.021301 -0.671997 -0.086121 0.735229 1445640005 -0.021301 -0.671997 -0.086121 0.735229 1445640005 -0.021301 -0.671997 -0.086121 0.735229 1445640005 -0.021301 -0.671997 -0.086121 0.735229 1445640005 -0.018188 -0.660034 -0.080200 0.746704 1445640005 -0.018188 -0.660034 -0.080200 0.746704 1445640005 -0.018188 -0.660034 -0.080200 0.746704 1445640005 -0.018188 -0.660034 -0.080200 0.746704 1445640005 -0.018188 -0.660034 -0.080200 0.746704 1445640005 -0.018188 -0.660034 -0.080200 0.746704 1445640005 0.006775 -0.636475 -0.034302 0.770508 1445640005 0.006775 -0.636475 -0.034302 0.770508 1445640005 0.006775 -0.636475 -0.034302 0.770508 1445640005 0.006775 -0.636475 -0.034302 0.770508 1445640005 0.006775 -0.636475 -0.034302 0.770508 1445640005 0.033875 -0.604797 0.038879 0.794678 1445640005 0.033875 -0.604797 0.038879 0.794678 1445640005 0.033875 -0.604797 0.038879 0.794678 1445640005 0.033875 -0.604797 0.038879 0.794678 1445640005 0.033875 -0.604797 0.038879 0.794678 1445640005 0.039429 -0.579712 0.105164 0.807007 1445640005 0.039429 -0.579712 0.105164 0.807007 1445640005 0.039429 -0.579712 0.105164 0.807007 1445640005 0.039429 -0.579712 0.105164 0.807007 1445640005 0.039429 -0.579712 0.105164 0.807007 1445640005 0.039429 -0.579712 0.105164 0.807007 1445640005 0.019165 -0.567444 0.128662 0.813049 1445640005 0.019165 -0.567444 0.128662 0.813049 1445640005 0.019165 -0.567444 0.128662 0.813049 1445640005 0.019165 -0.567444 0.128662 0.813049 1445640005 0.019165 -0.567444 0.128662 0.813049 1445640005 0.019165 -0.567444 0.128662 0.813049 1445640005 -0.014221 -0.561401 0.109802 0.820068 1445640005 -0.014221 -0.561401 0.109802 0.820068 1445640005 -0.014221 -0.561401 0.109802 0.820068 1445640005 -0.014221 -0.561401 0.109802 0.820068 1445640005 -0.014221 -0.561401 0.109802 0.820068 1445640005 -0.014221 -0.561401 0.109802 0.820068 1445640005 -0.045105 -0.556519 0.069824 0.826660 1445640005 -0.045105 -0.556519 0.069824 0.826660 1445640005 -0.045105 -0.556519 0.069824 0.826660 1445640005 -0.045105 -0.556519 0.069824 0.826660 1445640005 -0.045105 -0.556519 0.069824 0.826660 1445640005 -0.045105 -0.556519 0.069824 0.826660 1445640005 -0.054688 -0.554199 0.041748 0.829529 1445640005 -0.054688 -0.554199 0.041748 0.829529 1445640005 -0.054688 -0.554199 0.041748 0.829529 1445640005 -0.054688 -0.554199 0.041748 0.829529 1445640005 -0.054688 -0.554199 0.041748 0.829529 1445640005 -0.037964 -0.558289 0.039246 0.827820 1445640005 -0.037964 -0.558289 0.039246 0.827820 1445640005 -0.037964 -0.558289 0.039246 0.827820 1445640005 -0.037964 -0.558289 0.039246 0.827820 1445640005 -0.037964 -0.558289 0.039246 0.827820 1445640005 -0.037964 -0.558289 0.039246 0.827820 1445640005 0.003662 -0.567139 0.062866 0.821228 1445640005 0.003662 -0.567139 0.062866 0.821228 1445640005 0.003662 -0.567139 0.062866 0.821228 1445640005 0.003662 -0.567139 0.062866 0.821228 1445640005 0.003662 -0.567139 0.062866 0.821228 1445640005 0.003662 -0.567139 0.062866 0.821228 1445640005 0.038757 -0.580261 0.078308 0.809692 1445640005 0.038757 -0.580261 0.078308 0.809692 1445640005 0.038757 -0.580261 0.078308 0.809692 1445640005 0.038757 -0.580261 0.078308 0.809692 1445640005 0.038757 -0.580261 0.078308 0.809692 1445640005 0.038757 -0.580261 0.078308 0.809692 1445640005 0.052246 -0.601074 0.054993 0.795593 1445640005 0.052246 -0.601074 0.054993 0.795593 1445640005 0.052246 -0.601074 0.054993 0.795593 1445640005 0.052246 -0.601074 0.054993 0.795593 1445640005 0.052246 -0.601074 0.054993 0.795593 1445640005 0.052246 -0.601074 0.054993 0.795593 1445640005 0.045959 -0.626099 0.007202 0.778381 1445640005 0.045959 -0.626099 0.007202 0.778381 1445640005 0.045959 -0.626099 0.007202 0.778381 1445640005 0.045959 -0.626099 0.007202 0.778381 1445640005 0.043396 -0.643982 -0.026062 0.763367 1445640005 0.043396 -0.643982 -0.026062 0.763367 1445640005 0.043396 -0.643982 -0.026062 0.763367 1445640005 0.043396 -0.643982 -0.026062 0.763367 1445640005 0.043396 -0.643982 -0.026062 0.763367 1445640005 0.043396 -0.643982 -0.026062 0.763367 1445640005 0.045898 -0.650269 -0.031128 0.757690 1445640005 0.045898 -0.650269 -0.031128 0.757690 1445640005 0.045898 -0.650269 -0.031128 0.757690 1445640005 0.045898 -0.650269 -0.031128 0.757690 1445640005 0.045898 -0.650269 -0.031128 0.757690 1445640005 0.045898 -0.650269 -0.031128 0.757690 1445640005 0.052734 -0.645325 -0.015808 0.761902 1445640005 0.052734 -0.645325 -0.015808 0.761902 1445640005 0.052734 -0.645325 -0.015808 0.761902 1445640005 0.052734 -0.645325 -0.015808 0.761902 1445640005 0.052734 -0.645325 -0.015808 0.761902 1445640005 0.052734 -0.645325 -0.015808 0.761902 1445640005 0.052734 -0.645325 -0.015808 0.761902 1445640005 0.061584 -0.632813 0.007935 0.771790 1445640005 0.061584 -0.632813 0.007935 0.771790 1445640005 0.061584 -0.632813 0.007935 0.771790 1445640005 0.061584 -0.632813 0.007935 0.771790 1445640005 0.061584 -0.632813 0.007935 0.771790 1445640006 0.061584 -0.632813 0.007935 0.771790 1445640006 0.068237 -0.615845 0.029785 0.784363 1445640006 0.068237 -0.615845 0.029785 0.784363 1445640006 0.068237 -0.615845 0.029785 0.784363 1445640006 0.068237 -0.615845 0.029785 0.784363 1445640006 0.068237 -0.615845 0.029785 0.784363 1445640006 0.068237 -0.615845 0.029785 0.784363 1445640006 0.067871 -0.599121 0.050232 0.796204 1445640006 0.067871 -0.599121 0.050232 0.796204 1445640006 0.067871 -0.599121 0.050232 0.796204 1445640006 0.067871 -0.599121 0.050232 0.796204 1445640006 0.067871 -0.599121 0.050232 0.796204 1445640006 0.067871 -0.599121 0.050232 0.796204 1445640006 0.067871 -0.599121 0.050232 0.796204 1445640006 0.056091 -0.588623 0.060547 0.804199 1445640006 0.056091 -0.588623 0.060547 0.804199 1445640006 0.056091 -0.588623 0.060547 0.804199 1445640006 0.056091 -0.588623 0.060547 0.804199 1445640006 0.056091 -0.588623 0.060547 0.804199 1445640006 0.056091 -0.588623 0.060547 0.804199 1445640006 0.041443 -0.578857 0.057373 0.812378 1445640006 0.041443 -0.578857 0.057373 0.812378 1445640006 0.041443 -0.578857 0.057373 0.812378 1445640006 0.041443 -0.578857 0.057373 0.812378 1445640006 0.041443 -0.578857 0.057373 0.812378 1445640006 0.041443 -0.578857 0.057373 0.812378 1445640006 0.036499 -0.566833 0.062744 0.820618 1445640006 0.036499 -0.566833 0.062744 0.820618 1445640006 0.036499 -0.566833 0.062744 0.820618 1445640006 0.036499 -0.566833 0.062744 0.820618 1445640006 0.036499 -0.566833 0.062744 0.820618 1445640006 0.036499 -0.566833 0.062744 0.820618 1445640006 0.036499 -0.566833 0.062744 0.820618 1445640006 0.040161 -0.556030 0.081299 0.826172 1445640006 0.040161 -0.556030 0.081299 0.826172 1445640006 0.040161 -0.556030 0.081299 0.826172 1445640006 0.040161 -0.556030 0.081299 0.826172 1445640006 0.040161 -0.556030 0.081299 0.826172 1445640006 0.040161 -0.556030 0.081299 0.826172 1445640006 0.040161 -0.556030 0.081299 0.826172 1445640006 0.045776 -0.548645 0.093018 0.829590 1445640006 0.045776 -0.548645 0.093018 0.829590 1445640006 0.045776 -0.548645 0.093018 0.829590 1445640006 0.045776 -0.548645 0.093018 0.829590 1445640006 0.045776 -0.548645 0.093018 0.829590 1445640006 0.045776 -0.548645 0.093018 0.829590 1445640006 0.060547 -0.547485 0.103699 0.828125 1445640006 0.060547 -0.547485 0.103699 0.828125 1445640006 0.060547 -0.547485 0.103699 0.828125 1445640006 0.060547 -0.547485 0.103699 0.828125 1445640006 0.060547 -0.547485 0.103699 0.828125 1445640006 0.060547 -0.547485 0.103699 0.828125 1445640006 0.074768 -0.555420 0.107605 0.821167 1445640006 0.074768 -0.555420 0.107605 0.821167 1445640006 0.074768 -0.555420 0.107605 0.821167 1445640006 0.074768 -0.555420 0.107605 0.821167 1445640006 0.074768 -0.555420 0.107605 0.821167 1445640006 0.074768 -0.555420 0.107605 0.821167 1445640006 0.079285 -0.571960 0.094299 0.810974 1445640006 0.079285 -0.571960 0.094299 0.810974 1445640006 0.079285 -0.571960 0.094299 0.810974 1445640006 0.079285 -0.571960 0.094299 0.810974 1445640006 0.079285 -0.571960 0.094299 0.810974 1445640006 0.079285 -0.571960 0.094299 0.810974 1445640006 0.079285 -0.571960 0.094299 0.810974 1445640006 0.078491 -0.593262 0.072449 0.797913 1445640006 0.078491 -0.593262 0.072449 0.797913 1445640006 0.078491 -0.593262 0.072449 0.797913 1445640006 0.078491 -0.593262 0.072449 0.797913 1445640006 0.078491 -0.593262 0.072449 0.797913 1445640006 0.078491 -0.593262 0.072449 0.797913 1445640006 0.075012 -0.614258 0.050476 0.783936 1445640006 0.075012 -0.614258 0.050476 0.783936 1445640006 0.075012 -0.614258 0.050476 0.783936 1445640006 0.075012 -0.614258 0.050476 0.783936 1445640006 0.075012 -0.614258 0.050476 0.783936 1445640006 0.075012 -0.614258 0.050476 0.783936 1445640006 0.075012 -0.614258 0.050476 0.783936 1445640006 0.073059 -0.628601 0.035767 0.773438 1445640006 0.073059 -0.628601 0.035767 0.773438 1445640006 0.073059 -0.628601 0.035767 0.773438 1445640006 0.073059 -0.628601 0.035767 0.773438 1445640006 0.073059 -0.628601 0.035767 0.773438 1445640006 0.073059 -0.628601 0.035767 0.773438 1445640006 0.074097 -0.634338 0.034851 0.768677 1445640006 0.074097 -0.634338 0.034851 0.768677 1445640006 0.074097 -0.634338 0.034851 0.768677 1445640006 0.074097 -0.634338 0.034851 0.768677 1445640006 0.074097 -0.634338 0.034851 0.768677 1445640006 0.074097 -0.634338 0.034851 0.768677 1445640006 0.073059 -0.635559 0.034546 0.767822 1445640006 0.073059 -0.635559 0.034546 0.767822 1445640006 0.073059 -0.635559 0.034546 0.767822 1445640006 0.073059 -0.635559 0.034546 0.767822 1445640006 0.073059 -0.635559 0.034546 0.767822 1445640006 0.073059 -0.635559 0.034546 0.767822 1445640006 0.069580 -0.634460 0.022705 0.769470 1445640006 0.069580 -0.634460 0.022705 0.769470 1445640006 0.069580 -0.634460 0.022705 0.769470 1445640006 0.069580 -0.634460 0.022705 0.769470 1445640006 0.069580 -0.634460 0.022705 0.769470 1445640006 0.069580 -0.634460 0.022705 0.769470 1445640006 0.069580 -0.634460 0.022705 0.769470 1445640006 0.065918 -0.630859 0.004272 0.773071 1445640006 0.065918 -0.630859 0.004272 0.773071 1445640006 0.065918 -0.630859 0.004272 0.773071 1445640006 0.065918 -0.630859 0.004272 0.773071 1445640006 0.065918 -0.630859 0.004272 0.773071 1445640006 0.065918 -0.630859 0.004272 0.773071 1445640006 0.065735 -0.621704 -0.005005 0.780457 1445640006 0.065735 -0.621704 -0.005005 0.780457 1445640006 0.065735 -0.621704 -0.005005 0.780457 1445640006 0.065735 -0.621704 -0.005005 0.780457 1445640006 0.065735 -0.621704 -0.005005 0.780457 1445640006 0.065735 -0.621704 -0.005005 0.780457 1445640007 0.069458 -0.607239 0.002869 0.791443 1445640007 0.069458 -0.607239 0.002869 0.791443 1445640007 0.069458 -0.607239 0.002869 0.791443 1445640007 0.069458 -0.607239 0.002869 0.791443 1445640007 0.069458 -0.607239 0.002869 0.791443 1445640007 0.068054 -0.595642 0.018372 0.800110 1445640007 0.068054 -0.595642 0.018372 0.800110 1445640007 0.068054 -0.595642 0.018372 0.800110 1445640007 0.068054 -0.595642 0.018372 0.800110 1445640007 0.068054 -0.595642 0.018372 0.800110 1445640007 0.050415 -0.591003 0.014465 0.804932 1445640007 0.050415 -0.591003 0.014465 0.804932 1445640007 0.050415 -0.591003 0.014465 0.804932 1445640007 0.050415 -0.591003 0.014465 0.804932 1445640007 0.050415 -0.591003 0.014465 0.804932 1445640007 0.050415 -0.591003 0.014465 0.804932 1445640007 0.050415 -0.591003 0.014465 0.804932 1445640007 0.019287 -0.583252 -0.014160 0.811951 1445640007 0.019287 -0.583252 -0.014160 0.811951 1445640007 0.019287 -0.583252 -0.014160 0.811951 1445640007 0.019287 -0.583252 -0.014160 0.811951 1445640007 0.019287 -0.583252 -0.014160 0.811951 1445640007 0.019287 -0.583252 -0.014160 0.811951 1445640007 0.002197 -0.565491 -0.016968 0.824585 1445640007 0.002197 -0.565491 -0.016968 0.824585 1445640007 0.002197 -0.565491 -0.016968 0.824585 1445640007 0.002197 -0.565491 -0.016968 0.824585 1445640007 0.002197 -0.565491 -0.016968 0.824585 1445640007 0.021851 -0.545593 0.045593 0.836548 1445640007 0.021851 -0.545593 0.045593 0.836548 1445640007 0.021851 -0.545593 0.045593 0.836548 1445640007 0.021851 -0.545593 0.045593 0.836548 1445640007 0.021851 -0.545593 0.045593 0.836548 1445640007 0.021851 -0.545593 0.045593 0.836548 1445640007 0.021851 -0.545593 0.045593 0.836548 1445640007 0.049316 -0.529236 0.117676 0.838806 1445640007 0.049316 -0.529236 0.117676 0.838806 1445640007 0.049316 -0.529236 0.117676 0.838806 1445640007 0.049316 -0.529236 0.117676 0.838806 1445640007 0.049316 -0.529236 0.117676 0.838806 1445640007 0.049316 -0.529236 0.117676 0.838806 1445640007 0.058716 -0.528564 0.136353 0.835815 1445640007 0.058716 -0.528564 0.136353 0.835815 1445640007 0.058716 -0.528564 0.136353 0.835815 1445640007 0.058716 -0.528564 0.136353 0.835815 1445640007 0.058716 -0.528564 0.136353 0.835815 1445640007 0.058716 -0.528564 0.136353 0.835815 1445640007 0.058716 -0.528564 0.136353 0.835815 1445640007 0.048645 -0.550049 0.105103 0.827026 1445640007 0.048645 -0.550049 0.105103 0.827026 1445640007 0.048645 -0.550049 0.105103 0.827026 1445640007 0.048645 -0.550049 0.105103 0.827026 1445640007 0.048645 -0.550049 0.105103 0.827026 1445640007 0.048645 -0.550049 0.105103 0.827026 1445640007 0.030762 -0.581909 0.048950 0.811218 1445640007 0.030762 -0.581909 0.048950 0.811218 1445640007 0.030762 -0.581909 0.048950 0.811218 1445640007 0.030762 -0.581909 0.048950 0.811218 1445640007 0.030762 -0.581909 0.048950 0.811218 1445640007 0.018311 -0.613159 -0.004211 0.789734 1445640007 0.018311 -0.613159 -0.004211 0.789734 1445640007 0.018311 -0.613159 -0.004211 0.789734 1445640007 0.018311 -0.613159 -0.004211 0.789734 1445640007 0.018311 -0.613159 -0.004211 0.789734 1445640007 0.018311 -0.613159 -0.004211 0.789734 1445640007 0.018311 -0.613159 -0.004211 0.789734 1445640007 0.009705 -0.637085 -0.042297 0.769531 1445640007 0.009705 -0.637085 -0.042297 0.769531 1445640007 0.009705 -0.637085 -0.042297 0.769531 1445640007 0.009705 -0.637085 -0.042297 0.769531 1445640007 0.009705 -0.637085 -0.042297 0.769531 1445640007 0.009705 -0.637085 -0.042297 0.769531 1445640007 -0.001831 -0.649414 -0.072327 0.756958 1445640007 -0.001831 -0.649414 -0.072327 0.756958 1445640007 -0.001831 -0.649414 -0.072327 0.756958 1445640007 -0.001831 -0.649414 -0.072327 0.756958 1445640007 -0.001831 -0.649414 -0.072327 0.756958 1445640007 -0.001831 -0.649414 -0.072327 0.756958 1445640007 -0.007324 -0.648132 -0.094849 0.755554 1445640007 -0.007324 -0.648132 -0.094849 0.755554 1445640007 -0.007324 -0.648132 -0.094849 0.755554 1445640007 -0.007324 -0.648132 -0.094849 0.755554 1445640007 -0.007324 -0.648132 -0.094849 0.755554 1445640007 -0.007324 -0.648132 -0.094849 0.755554 1445640007 0.003357 -0.634399 -0.095703 0.767090 1445640007 0.003357 -0.634399 -0.095703 0.767090 1445640007 0.003357 -0.634399 -0.095703 0.767090 1445640007 0.003357 -0.634399 -0.095703 0.767090 1445640007 0.003357 -0.634399 -0.095703 0.767090 1445640007 0.003357 -0.634399 -0.095703 0.767090 1445640007 0.027588 -0.613708 -0.060303 0.786743 1445640007 0.027588 -0.613708 -0.060303 0.786743 1445640007 0.027588 -0.613708 -0.060303 0.786743 1445640007 0.027588 -0.613708 -0.060303 0.786743 1445640007 0.027588 -0.613708 -0.060303 0.786743 1445640007 0.027588 -0.613708 -0.060303 0.786743 1445640007 0.027588 -0.613708 -0.060303 0.786743 1445640007 0.048706 -0.590515 -0.000305 0.805542 1445640007 0.048706 -0.590515 -0.000305 0.805542 1445640007 0.048706 -0.590515 -0.000305 0.805542 1445640007 0.048706 -0.590515 -0.000305 0.805542 1445640007 0.048706 -0.590515 -0.000305 0.805542 1445640007 0.038208 -0.578247 0.032532 0.814331 1445640007 0.038208 -0.578247 0.032532 0.814331 1445640007 0.038208 -0.578247 0.032532 0.814331 1445640007 0.038208 -0.578247 0.032532 0.814331 1445640007 0.038208 -0.578247 0.032532 0.814331 1445640007 0.038208 -0.578247 0.032532 0.814331 1445640007 -0.012024 -0.574158 -0.005432 0.818665 1445640008 -0.012024 -0.574158 -0.005432 0.818665 1445640008 -0.012024 -0.574158 -0.005432 0.818665 1445640008 -0.012024 -0.574158 -0.005432 0.818665 1445640008 -0.012024 -0.574158 -0.005432 0.818665 1445640008 -0.012024 -0.574158 -0.005432 0.818665 1445640008 -0.053894 -0.555786 -0.057861 0.827515 1445640008 -0.053894 -0.555786 -0.057861 0.827515 1445640008 -0.053894 -0.555786 -0.057861 0.827515 1445640008 -0.053894 -0.555786 -0.057861 0.827515 1445640008 -0.053894 -0.555786 -0.057861 0.827515 1445640008 -0.053894 -0.555786 -0.057861 0.827515 1445640008 -0.049194 -0.532288 -0.041382 0.844116 1445640008 -0.049194 -0.532288 -0.041382 0.844116 1445640008 -0.049194 -0.532288 -0.041382 0.844116 1445640008 -0.049194 -0.532288 -0.041382 0.844116 1445640008 -0.049194 -0.532288 -0.041382 0.844116 1445640008 -0.049194 -0.532288 -0.041382 0.844116 1445640008 -0.018860 -0.509216 0.036194 0.859619 1445640008 -0.018860 -0.509216 0.036194 0.859619 1445640008 -0.018860 -0.509216 0.036194 0.859619 1445640008 -0.018860 -0.509216 0.036194 0.859619 1445640008 -0.018860 -0.509216 0.036194 0.859619 1445640008 -0.018860 -0.509216 0.036194 0.859619 1445640008 0.021606 -0.487183 0.119690 0.864746 1445640008 0.021606 -0.487183 0.119690 0.864746 1445640008 0.021606 -0.487183 0.119690 0.864746 1445640008 0.021606 -0.487183 0.119690 0.864746 1445640008 0.021606 -0.487183 0.119690 0.864746 1445640008 0.021606 -0.487183 0.119690 0.864746 1445640008 0.061768 -0.484192 0.169189 0.856201 1445640008 0.061768 -0.484192 0.169189 0.856201 1445640008 0.061768 -0.484192 0.169189 0.856201 1445640008 0.061768 -0.484192 0.169189 0.856201 1445640008 0.061768 -0.484192 0.169189 0.856201 1445640008 0.061768 -0.484192 0.169189 0.856201 1445640008 0.070251 -0.511780 0.146973 0.843506 1445640008 0.070251 -0.511780 0.146973 0.843506 1445640008 0.070251 -0.511780 0.146973 0.843506 1445640008 0.070251 -0.511780 0.146973 0.843506 1445640008 0.070251 -0.511780 0.146973 0.843506 1445640008 0.070251 -0.511780 0.146973 0.843506 1445640008 0.029846 -0.561462 0.056152 0.825073 1445640008 0.029846 -0.561462 0.056152 0.825073 1445640008 0.029846 -0.561462 0.056152 0.825073 1445640008 0.029846 -0.561462 0.056152 0.825073 1445640008 0.029846 -0.561462 0.056152 0.825073 1445640008 0.029846 -0.561462 0.056152 0.825073 1445640008 -0.029053 -0.597717 -0.052002 0.799500 1445640008 -0.029053 -0.597717 -0.052002 0.799500 1445640008 -0.029053 -0.597717 -0.052002 0.799500 1445640008 -0.029053 -0.597717 -0.052002 0.799500 1445640008 -0.029053 -0.597717 -0.052002 0.799500 1445640008 -0.029053 -0.597717 -0.052002 0.799500 1445640008 -0.046631 -0.618347 -0.096741 0.778503 1445640008 -0.046631 -0.618347 -0.096741 0.778503 1445640008 -0.046631 -0.618347 -0.096741 0.778503 1445640008 -0.046631 -0.618347 -0.096741 0.778503 1445640008 -0.046631 -0.618347 -0.096741 0.778503 1445640008 -0.046631 -0.618347 -0.096741 0.778503 1445640008 -0.046631 -0.618347 -0.096741 0.778503 1445640008 -0.026062 -0.625671 -0.078064 0.775757 1445640008 -0.026062 -0.625671 -0.078064 0.775757 1445640008 -0.026062 -0.625671 -0.078064 0.775757 1445640008 -0.026062 -0.625671 -0.078064 0.775757 1445640008 -0.026062 -0.625671 -0.078064 0.775757 1445640008 -0.026062 -0.625671 -0.078064 0.775757 1445640008 0.003784 -0.620850 -0.038208 0.782959 1445640008 0.003784 -0.620850 -0.038208 0.782959 1445640008 0.003784 -0.620850 -0.038208 0.782959 1445640008 0.003784 -0.620850 -0.038208 0.782959 1445640008 0.003784 -0.620850 -0.038208 0.782959 1445640008 0.003784 -0.620850 -0.038208 0.782959 1445640008 0.012878 -0.608582 -0.034119 0.792603 1445640008 0.012878 -0.608582 -0.034119 0.792603 1445640008 0.012878 -0.608582 -0.034119 0.792603 1445640008 0.012878 -0.608582 -0.034119 0.792603 1445640008 0.012878 -0.608582 -0.034119 0.792603 1445640008 0.012878 -0.608582 -0.034119 0.792603 1445640008 0.012878 -0.608582 -0.034119 0.792603 1445640008 0.015015 -0.598267 -0.042480 0.800049 1445640008 0.015015 -0.598267 -0.042480 0.800049 1445640008 0.015015 -0.598267 -0.042480 0.800049 1445640008 0.015015 -0.598267 -0.042480 0.800049 1445640008 0.015015 -0.598267 -0.042480 0.800049 1445640008 0.015015 -0.598267 -0.042480 0.800049 1445640008 0.009094 -0.590393 -0.046082 0.805725 1445640008 0.009094 -0.590393 -0.046082 0.805725 1445640008 0.009094 -0.590393 -0.046082 0.805725 1445640008 0.009094 -0.590393 -0.046082 0.805725 1445640008 0.009094 -0.590393 -0.046082 0.805725 1445640008 0.009094 -0.590393 -0.046082 0.805725 1445640008 -0.010864 -0.583374 -0.052734 0.810425 1445640008 -0.010864 -0.583374 -0.052734 0.810425 1445640008 -0.010864 -0.583374 -0.052734 0.810425 1445640008 -0.010864 -0.583374 -0.052734 0.810425 1445640008 -0.010864 -0.583374 -0.052734 0.810425 1445640008 -0.010864 -0.583374 -0.052734 0.810425 1445640008 -0.037659 -0.568726 -0.063110 0.819214 1445640008 -0.037659 -0.568726 -0.063110 0.819214 1445640008 -0.037659 -0.568726 -0.063110 0.819214 1445640008 -0.037659 -0.568726 -0.063110 0.819214 1445640008 -0.037659 -0.568726 -0.063110 0.819214 1445640008 -0.037659 -0.568726 -0.063110 0.819214 1445640008 -0.048340 -0.547363 -0.050476 0.833984 1445640008 -0.048340 -0.547363 -0.050476 0.833984 1445640008 -0.048340 -0.547363 -0.050476 0.833984 1445640008 -0.048340 -0.547363 -0.050476 0.833984 1445640008 -0.048340 -0.547363 -0.050476 0.833984 1445640008 -0.048340 -0.547363 -0.050476 0.833984 1445640008 -0.048340 -0.547363 -0.050476 0.833984 1445640008 -0.031494 -0.526062 0.005310 0.849792 1445640008 -0.031494 -0.526062 0.005310 0.849792 1445640009 -0.031494 -0.526062 0.005310 0.849792 1445640009 -0.031494 -0.526062 0.005310 0.849792 1445640009 -0.031494 -0.526062 0.005310 0.849792 1445640009 -0.031494 -0.526062 0.005310 0.849792 1445640009 0.000854 -0.510803 0.077942 0.856140 1445640009 0.000854 -0.510803 0.077942 0.856140 1445640009 0.000854 -0.510803 0.077942 0.856140 1445640009 0.000854 -0.510803 0.077942 0.856140 1445640009 0.000854 -0.510803 0.077942 0.856140 1445640009 0.032715 -0.508972 0.119995 0.851746 1445640009 0.032715 -0.508972 0.119995 0.851746 1445640009 0.032715 -0.508972 0.119995 0.851746 1445640009 0.032715 -0.508972 0.119995 0.851746 1445640009 0.032715 -0.508972 0.119995 0.851746 1445640009 0.032715 -0.508972 0.119995 0.851746 1445640009 0.034302 -0.532288 0.094238 0.840576 1445640009 0.034302 -0.532288 0.094238 0.840576 1445640009 0.034302 -0.532288 0.094238 0.840576 1445640009 0.034302 -0.532288 0.094238 0.840576 1445640009 0.034302 -0.532288 0.094238 0.840576 1445640009 0.034302 -0.532288 0.094238 0.840576 1445640009 0.034302 -0.532288 0.094238 0.840576 1445640009 0.001343 -0.572449 0.009949 0.819885 1445640009 0.001343 -0.572449 0.009949 0.819885 1445640009 0.001343 -0.572449 0.009949 0.819885 1445640009 0.001343 -0.572449 0.009949 0.819885 1445640009 0.001343 -0.572449 0.009949 0.819885 1445640009 0.001343 -0.572449 0.009949 0.819885 1445640009 -0.038208 -0.607605 -0.082397 0.789063 1445640009 -0.038208 -0.607605 -0.082397 0.789063 1445640009 -0.038208 -0.607605 -0.082397 0.789063 1445640009 -0.038208 -0.607605 -0.082397 0.789063 1445640009 -0.038208 -0.607605 -0.082397 0.789063 1445640009 -0.038208 -0.607605 -0.082397 0.789063 1445640009 -0.059753 -0.628418 -0.137268 0.763306 1445640009 -0.059753 -0.628418 -0.137268 0.763306 1445640009 -0.059753 -0.628418 -0.137268 0.763306 1445640009 -0.059753 -0.628418 -0.137268 0.763306 1445640009 -0.059753 -0.628418 -0.137268 0.763306 1445640009 -0.059753 -0.628418 -0.137268 0.763306 1445640009 -0.054260 -0.637085 -0.143677 0.755371 1445640009 -0.054260 -0.637085 -0.143677 0.755371 1445640009 -0.054260 -0.637085 -0.143677 0.755371 1445640009 -0.054260 -0.637085 -0.143677 0.755371 1445640009 -0.054260 -0.637085 -0.143677 0.755371 1445640009 -0.054260 -0.637085 -0.143677 0.755371 1445640009 -0.036560 -0.634033 -0.121765 0.762817 1445640009 -0.036560 -0.634033 -0.121765 0.762817 1445640009 -0.036560 -0.634033 -0.121765 0.762817 1445640009 -0.036560 -0.634033 -0.121765 0.762817 1445640009 -0.036560 -0.634033 -0.121765 0.762817 1445640009 -0.036560 -0.634033 -0.121765 0.762817 1445640009 -0.026733 -0.617065 -0.106384 0.779236 1445640009 -0.026733 -0.617065 -0.106384 0.779236 1445640009 -0.026733 -0.617065 -0.106384 0.779236 1445640009 -0.026733 -0.617065 -0.106384 0.779236 1445640009 -0.026733 -0.617065 -0.106384 0.779236 1445640009 -0.026733 -0.617065 -0.106384 0.779236 1445640009 -0.016479 -0.592896 -0.087952 0.800293 1445640009 -0.016479 -0.592896 -0.087952 0.800293 1445640009 -0.016479 -0.592896 -0.087952 0.800293 1445640009 -0.016479 -0.592896 -0.087952 0.800293 1445640009 -0.016479 -0.592896 -0.087952 0.800293 1445640009 -0.002380 -0.567444 -0.042542 0.822327 1445640009 -0.002380 -0.567444 -0.042542 0.822327 1445640009 -0.002380 -0.567444 -0.042542 0.822327 1445640009 -0.002380 -0.567444 -0.042542 0.822327 1445640009 -0.002380 -0.567444 -0.042542 0.822327 1445640009 -0.002380 -0.567444 -0.042542 0.822327 1445640009 0.011902 -0.545776 0.030396 0.837280 1445640009 
0.224060 -0.434448 0.701965 0.517883 1445640012 0.224060 -0.434448 0.701965 0.517883 1445640012 0.224060 -0.434448 0.701965 0.517883 1445640012 0.097839 -0.413940 0.763306 0.486206 1445640012 0.097839 -0.413940 0.763306 0.486206 1445640012 0.097839 -0.413940 0.763306 0.486206 1445640012 0.097839 -0.413940 0.763306 0.486206 1445640012 0.097839 -0.413940 0.763306 0.486206 1445640012 0.097839 -0.413940 0.763306 0.486206 1445640012 -0.084473 -0.370605 0.814758 0.437744 1445640012 -0.084473 -0.370605 0.814758 0.437744 1445640012 -0.084473 -0.370605 0.814758 0.437744 1445640012 -0.084473 -0.370605 0.814758 0.437744 1445640012 -0.084473 -0.370605 0.814758 0.437744 1445640012 -0.084473 -0.370605 0.814758 0.437744 1445640012 -0.241882 -0.313843 0.835449 0.380737 1445640012 -0.241882 -0.313843 0.835449 0.380737 1445640012 -0.241882 -0.313843 0.835449 0.380737 1445640012 -0.241882 -0.313843 0.835449 0.380737 1445640012 -0.241882 -0.313843 0.835449 0.380737 1445640012 -0.241882 -0.313843 0.835449 0.380737 1445640012 -0.241882 -0.313843 0.835449 0.380737 1445640012 -0.351379 -0.253540 0.839600 0.327576 1445640012 -0.351379 -0.253540 0.839600 0.327576 1445640012 -0.351379 -0.253540 0.839600 0.327576 1445640012 -0.351379 -0.253540 0.839600 0.327576 1445640012 -0.351379 -0.253540 0.839600 0.327576 1445640012 -0.351379 -0.253540 0.839600 0.327576 1445640012 -0.433167 -0.197449 0.829651 0.291626 1445640012 -0.433167 -0.197449 0.829651 0.291626 1445640012 -0.433167 -0.197449 0.829651 0.291626 1445640012 -0.433167 -0.197449 0.829651 0.291626 1445640012 -0.433167 -0.197449 0.829651 0.291626 1445640012 -0.433167 -0.197449 0.829651 0.291626 1445640012 -0.493225 -0.151489 0.806763 0.288025 1445640012 -0.493225 -0.151489 0.806763 0.288025 1445640012 -0.493225 -0.151489 0.806763 0.288025 1445640012 -0.493225 -0.151489 0.806763 0.288025 1445640012 -0.493225 -0.151489 0.806763 0.288025 1445640012 -0.493225 -0.151489 0.806763 0.288025 1445640012 -0.523132 -0.138062 0.786987 0.296448 1445640012 -0.523132 -0.138062 0.786987 0.296448 1445640012 -0.523132 -0.138062 0.786987 0.296448 1445640012 -0.523132 -0.138062 0.786987 0.296448 1445640012 -0.523132 -0.138062 0.786987 0.296448 1445640012 -0.523132 -0.138062 0.786987 0.296448 1445640012 -0.523132 -0.138062 0.786987 0.296448 1445640012 -0.517029 -0.152222 0.774414 0.331360 1445640012 -0.517029 -0.152222 0.774414 0.331360 1445640012 -0.517029 -0.152222 0.774414 0.331360 1445640012 -0.517029 -0.152222 0.774414 0.331360 1445640012 -0.517029 -0.152222 0.774414 0.331360 1445640012 -0.517029 -0.152222 0.774414 0.331360 1445640012 -0.471680 -0.187744 0.770142 0.386108 1445640012 -0.471680 -0.187744 0.770142 0.386108 1445640012 -0.471680 -0.187744 0.770142 0.386108 1445640012 -0.471680 -0.187744 0.770142 0.386108 1445640012 -0.471680 -0.187744 0.770142 0.386108 1445640012 -0.471680 -0.187744 0.770142 0.386108 1445640012 -0.383240 -0.244507 0.769958 0.447815 1445640012 -0.383240 -0.244507 0.769958 0.447815 1445640012 -0.383240 -0.244507 0.769958 0.447815 1445640012 -0.383240 -0.244507 0.769958 0.447815 1445640012 -0.383240 -0.244507 0.769958 0.447815 1445640012 -0.383240 -0.244507 0.769958 0.447815 1445640012 -0.383240 -0.244507 0.769958 0.447815 1445640013 -0.237305 -0.319275 0.766724 0.503784 1445640013 -0.237305 -0.319275 0.766724 0.503784 1445640013 -0.237305 -0.319275 0.766724 0.503784 1445640013 -0.237305 -0.319275 0.766724 0.503784 1445640013 -0.237305 -0.319275 0.766724 0.503784 1445640013 -0.237305 -0.319275 0.766724 0.503784 1445640013 -0.030579 -0.382935 0.757202 0.528198 1445640013 -0.030579 -0.382935 0.757202 0.528198 1445640013 -0.030579 -0.382935 0.757202 0.528198 1445640013 -0.030579 -0.382935 0.757202 0.528198 1445640013 -0.030579 -0.382935 0.757202 0.528198 1445640013 -0.030579 -0.382935 0.757202 0.528198 1445640013 -0.030579 -0.382935 0.757202 0.528198 1445640013 0.159180 -0.397644 0.713501 0.554443 1445640013 0.159180 -0.397644 0.713501 0.554443 1445640013 0.159180 -0.397644 0.713501 0.554443 1445640013 0.159180 -0.397644 0.713501 0.554443 1445640013 0.159180 -0.397644 0.713501 0.554443 1445640013 0.159180 -0.397644 0.713501 0.554443 1445640013 0.275757 -0.362976 0.713989 0.531372 1445640013 0.275757 -0.362976 0.713989 0.531372 1445640013 0.275757 -0.362976 0.713989 0.531372 1445640013 0.275757 -0.362976 0.713989 0.531372 1445640013 0.275757 -0.362976 0.713989 0.531372 1445640013 0.275757 -0.362976 0.713989 0.531372 1445640013 0.275757 -0.362976 0.713989 0.531372 1445640013 0.261230 -0.341248 0.751343 0.500732 1445640013 0.261230 -0.341248 0.751343 0.500732 1445640013 0.261230 -0.341248 0.751343 0.500732 1445640013 0.261230 -0.341248 0.751343 0.500732 1445640013 0.261230 -0.341248 0.751343 0.500732 1445640013 0.261230 -0.341248 0.751343 0.500732 1445640013 0.145020 -0.328430 0.806335 0.469971 1445640013 0.145020 -0.328430 0.806335 0.469971 1445640013 0.145020 -0.328430 0.806335 0.469971 1445640013 0.145020 -0.328430 0.806335 0.469971 1445640013 0.145020 -0.328430 0.806335 0.469971 1445640013 0.145020 -0.328430 0.806335 0.469971 1445640013 -0.027893 -0.313049 0.857849 0.406433 1445640013 -0.027893 -0.313049 0.857849 0.406433 1445640013 -0.027893 -0.313049 0.857849 0.406433 1445640013 -0.027893 -0.313049 0.857849 0.406433 1445640013 -0.027893 -0.313049 0.857849 0.406433 1445640013 -0.027893 -0.313049 0.857849 0.406433 1445640013 -0.213379 -0.286133 0.862244 0.359314 1445640013 -0.213379 -0.286133 0.862244 0.359314 1445640013 -0.213379 -0.286133 0.862244 0.359314 1445640013 -0.213379 -0.286133 0.862244 0.359314 1445640013 -0.213379 -0.286133 0.862244 0.359314 1445640013 -0.213379 -0.286133 0.862244 0.359314 1445640013 -0.344666 -0.251770 0.840515 0.333679 1445640013 -0.344666 -0.251770 0.840515 0.333679 1445640013 -0.344666 -0.251770 0.840515 0.333679 1445640013 -0.344666 -0.251770 0.840515 0.333679 1445640013 -0.344666 -0.251770 0.840515 0.333679 1445640013 -0.344666 -0.251770 0.840515 0.333679 1445640013 -0.344666 -0.251770 0.840515 0.333679 1445640013 -0.408752 -0.222229 0.822571 0.326904 1445640013 -0.408752 -0.222229 0.822571 0.326904 1445640013 -0.408752 -0.222229 0.822571 0.326904 1445640013 -0.408752 -0.222229 0.822571 0.326904 1445640013 -0.408752 -0.222229 0.822571 0.326904 1445640013 -0.408752 -0.222229 0.822571 0.326904 1445640013 -0.452515 -0.207458 0.790527 0.356750 1445640013 -0.452515 -0.207458 0.790527 0.356750 1445640013 -0.452515 -0.207458 0.790527 0.356750 1445640013 -0.452515 -0.207458 0.790527 0.356750 1445640013 -0.452515 -0.207458 0.790527 0.356750 1445640013 -0.452515 -0.207458 0.790527 0.356750 1445640013 -0.473938 -0.204102 0.754211 0.406006 1445640013 -0.473938 -0.204102 0.754211 0.406006 1445640013 -0.473938 -0.204102 0.754211 0.406006 1445640013 -0.473938 -0.204102 0.754211 0.406006 1445640013 -0.473938 -0.204102 0.754211 0.406006 1445640013 -0.473938 -0.204102 0.754211 0.406006 1445640013 -0.473938 -0.204102 0.754211 0.406006 1445640013 -0.457703 -0.219727 0.734314 0.450562 1445640013 -0.457703 -0.219727 0.734314 0.450562 1445640013 -0.457703 -0.219727 0.734314 0.450562 1445640013 -0.457703 -0.219727 0.734314 0.450562 1445640013 -0.457703 -0.219727 0.734314 0.450562 1445640013 -0.457703 -0.219727 0.734314 0.450562 1445640013 -0.403687 -0.256958 0.730286 0.487488 1445640013 -0.403687 -0.256958 0.730286 0.487488 1445640013 -0.403687 -0.256958 0.730286 0.487488 1445640013 -0.403687 -0.256958 0.730286 0.487488 1445640013 -0.403687 -0.256958 0.730286 0.487488 1445640013 -0.403687 -0.256958 0.730286 0.487488 1445640013 -0.301147 -0.309204 0.733032 0.525635 1445640013 -0.301147 -0.309204 0.733032 0.525635 1445640013 -0.301147 -0.309204 0.733032 0.525635 1445640013 -0.301147 -0.309204 0.733032 0.525635 1445640013 -0.301147 -0.309204 0.733032 0.525635 1445640013 -0.301147 -0.309204 0.733032 0.525635 1445640013 -0.301147 -0.309204 0.733032 0.525635 1445640013 -0.144348 -0.368408 0.729187 0.558289 1445640013 -0.144348 -0.368408 0.729187 0.558289 1445640013 -0.144348 -0.368408 0.729187 0.558289 1445640013 -0.144348 -0.368408 0.729187 0.558289 1445640013 -0.144348 -0.368408 0.729187 0.558289 1445640013 -0.144348 -0.368408 0.729187 0.558289 1445640013 0.049072 -0.403076 0.724060 0.557495 1445640013 0.049072 -0.403076 0.724060 0.557495 1445640013 0.049072 -0.403076 0.724060 0.557495 1445640013 0.049072 -0.403076 0.724060 0.557495 1445640013 0.049072 -0.403076 0.724060 0.557495 1445640013 0.049072 -0.403076 0.724060 0.557495 1445640013 0.049072 -0.403076 0.724060 0.557495 1445640013 0.204102 -0.397827 0.708984 0.545288 1445640013 0.204102 -0.397827 0.708984 0.545288 1445640013 0.204102 -0.397827 0.708984 0.545288 1445640013 0.204102 -0.397827 0.708984 0.545288 1445640013 0.204102 -0.397827 0.708984 0.545288 1445640013 0.204102 -0.397827 0.708984 0.545288 1445640013 0.284668 -0.365662 0.716614 0.521179 1445640014 0.284668 -0.365662 0.716614 0.521179 1445640014 0.284668 -0.365662 0.716614 0.521179 1445640014 0.284668 -0.365662 0.716614 0.521179 1445640014 0.284668 -0.365662 0.716614 0.521179 1445640014 0.284668 -0.365662 0.716614 0.521179 1445640014 0.265808 -0.338867 0.757996 0.489746 1445640014 0.265808 -0.338867 0.757996 0.489746 1445640014 0.265808 -0.338867 0.757996 0.489746 1445640014 0.265808 -0.338867 0.757996 0.489746 1445640014 0.265808 -0.338867 0.757996 0.489746 1445640014 0.265808 -0.338867 0.757996 0.489746 1445640014 0.143738 -0.334229 0.809021 0.461548 1445640014 0.143738 -0.334229 0.809021 0.461548 1445640014 0.143738 -0.334229 0.809021 0.461548 1445640014 0.143738 -0.334229 0.809021 0.461548 1445640014 0.143738 -0.334229 0.809021 0.461548 1445640014 0.143738 -0.334229 0.809021 0.461548 1445640014 0.143738 -0.334229 0.809021 0.461548 1445640014 -0.043884 -0.315002 0.858948 0.401245 1445640014 -0.043884 -0.315002 0.858948 0.401245 1445640014 -0.043884 -0.315002 0.858948 0.401245 1445640014 -0.043884 -0.315002 0.858948 0.401245 1445640014 -0.043884 -0.315002 0.858948 0.401245 1445640014 -0.043884 -0.315002 0.858948 0.401245 1445640014 -0.259216 -0.270691 0.863831 0.336548 1445640014 -0.259216 -0.270691 0.863831 0.336548 1445640014 -0.259216 -0.270691 0.863831 0.336548 1445640014 -0.259216 -0.270691 0.863831 0.336548 1445640014 -0.259216 -0.270691 0.863831 0.336548 1445640014 -0.259216 -0.270691 0.863831 0.336548 1445640014 -0.259216 -0.270691 0.863831 0.336548 1445640014 -0.397583 -0.227661 0.832520 0.311401 1445640014 -0.397583 -0.227661 0.832520 0.311401 1445640014 -0.397583 -0.227661 0.832520 0.311401 1445640014 -0.397583 -0.227661 0.832520 0.311401 1445640014 -0.397583 -0.227661 0.832520 0.311401 1445640014 -0.397583 -0.227661 0.832520 0.311401 1445640014 -0.442444 -0.201294 0.826904 0.282593 1445640014 -0.442444 -0.201294 0.826904 0.282593 1445640014 -0.442444 -0.201294 0.826904 0.282593 1445640014 -0.442444 -0.201294 0.826904 0.282593 1445640014 -0.442444 -0.201294 0.826904 0.282593 1445640014 -0.442444 -0.201294 0.826904 0.282593 1445640014 -0.466980 -0.198608 0.806824 0.302490 1445640014 -0.466980 -0.198608 0.806824 0.302490 1445640014 -0.466980 -0.198608 0.806824 0.302490 1445640014 -0.466980 -0.198608 0.806824 0.302490 1445640014 -0.466980 -0.198608 0.806824 0.302490 1445640014 -0.466980 -0.198608 0.806824 0.302490 1445640014 -0.466980 -0.198608 0.806824 0.302490 1445640014 -0.474609 -0.213257 0.784363 0.337646 1445640014 -0.474609 -0.213257 0.784363 0.337646 1445640014 -0.474609 -0.213257 0.784363 0.337646 1445640014 -0.474609 -0.213257 0.784363 0.337646 1445640014 -0.474609 -0.213257 0.784363 0.337646 1445640014 -0.474609 -0.213257 0.784363 0.337646 1445640014 -0.454834 -0.232422 0.770386 0.381592 1445640014 -0.454834 -0.232422 0.770386 0.381592 1445640014 -0.454834 -0.232422 0.770386 0.381592 1445640014 -0.454834 -0.232422 0.770386 0.381592 1445640014 -0.454834 -0.232422 0.770386 0.381592 1445640014 -0.454834 -0.232422 0.770386 0.381592 1445640014 -0.399048 -0.268860 0.772217 0.414917 1445640014 -0.399048 -0.268860 0.772217 0.414917 1445640014 -0.399048 -0.268860 0.772217 0.414917 1445640014 -0.399048 -0.268860 0.772217 0.414917 1445640014 -0.399048 -0.268860 0.772217 0.414917 1445640014 -0.399048 -0.268860 0.772217 0.414917 1445640014 -0.302368 -0.319397 0.774841 0.454041 1445640014 -0.302368 -0.319397 0.774841 0.454041 1445640014 -0.302368 -0.319397 0.774841 0.454041 1445640014 -0.302368 -0.319397 0.774841 0.454041 1445640014 -0.302368 -0.319397 0.774841 0.454041 1445640014 -0.302368 -0.319397 0.774841 0.454041 1445640014 -0.136597 -0.362976 0.784058 0.484619 1445640014 -0.136597 -0.362976 0.784058 0.484619 1445640014 -0.136597 -0.362976 0.784058 0.484619 1445640014 -0.136597 -0.362976 0.784058 0.484619 1445640014 -0.136597 -0.362976 0.784058 0.484619 1445640014 -0.136597 -0.362976 0.784058 0.484619 1445640014 -0.136597 -0.362976 0.784058 0.484619 1445640014 0.065125 -0.377808 0.787476 0.482544 1445640014 0.065125 -0.377808 0.787476 0.482544 1445640014 0.065125 -0.377808 0.787476 0.482544 1445640014 0.065125 -0.377808 0.787476 0.482544 1445640014 0.065125 -0.377808 0.787476 0.482544 1445640014 0.065125 -0.377808 0.787476 0.482544 1445640014 0.210205 -0.358643 0.755554 0.506226 1445640014 0.210205 -0.358643 0.755554 0.506226 1445640014 0.210205 -0.358643 0.755554 0.506226 1445640014 0.210205 -0.358643 0.755554 0.506226 1445640014 0.210205 -0.358643 0.755554 0.506226 1445640014 0.210205 -0.358643 0.755554 0.506226 1445640014 0.210205 -0.358643 0.755554 0.506226 1445640014 0.283203 -0.331299 0.750000 0.497437 1445640014 0.283203 -0.331299 0.750000 0.497437 1445640014 0.283203 -0.331299 0.750000 0.497437 1445640014 0.283203 -0.331299 0.750000 0.497437 1445640014 0.283203 -0.331299 0.750000 0.497437 1445640014 0.283203 -0.331299 0.750000 0.497437 1445640014 0.262146 -0.319641 0.769409 0.486877 1445640014 0.262146 -0.319641 0.769409 0.486877 1445640014 0.262146 -0.319641 0.769409 0.486877 1445640014 0.262146 -0.319641 0.769409 0.486877 1445640014 0.262146 -0.319641 0.769409 0.486877 1445640014 0.262146 -0.319641 0.769409 0.486877 1445640014 0.161255 -0.312073 0.816528 0.458008 1445640014 0.161255 -0.312073 0.816528 0.458008 1445640014 0.161255 -0.312073 0.816528 0.458008 1445640014 0.161255 -0.312073 0.816528 0.458008 1445640014 0.161255 -0.312073 0.816528 0.458008 1445640014 0.161255 -0.312073 0.816528 0.458008 1445640014 0.006409 -0.299500 0.860962 0.411072 1445640014 0.006409 -0.299500 0.860962 0.411072 1445640015 0.006409 -0.299500 0.860962 0.411072 1445640015 0.006409 -0.299500 0.860962 0.411072 1445640015 0.006409 -0.299500 0.860962 0.411072 1445640015 0.006409 -0.299500 0.860962 0.411072 1445640015 -0.172424 -0.276428 0.870117 0.369751 1445640015 -0.172424 -0.276428 0.870117 0.369751 1445640015 -0.172424 -0.276428 0.870117 0.369751 1445640015 -0.172424 -0.276428 0.870117 0.369751 1445640015 -0.172424 -0.276428 0.870117 0.369751 1445640015 -0.172424 -0.276428 0.870117 0.369751 1445640015 -0.172424 -0.276428 0.870117 0.369751 1445640015 -0.347778 -0.236328 0.847168 0.324707 1445640015 -0.347778 -0.236328 0.847168 0.324707 1445640015 -0.347778 -0.236328 0.847168 0.324707 1445640015 -0.347778 -0.236328 0.847168 0.324707 1445640015 -0.347778 -0.236328 0.847168 0.324707 1445640015 -0.347778 -0.236328 0.847168 0.324707 1445640015 -0.347778 -0.236328 0.847168 0.324707 1445640015 -0.442627 -0.203186 0.817017 0.308655 1445640015 -0.442627 -0.203186 0.817017 0.308655 1445640015 -0.442627 -0.203186 0.817017 0.308655 1445640015 -0.442627 -0.203186 0.817017 0.308655 1445640015 -0.442627 -0.203186 0.817017 0.308655 1445640015 -0.442627 -0.203186 0.817017 0.308655 1445640015 -0.464111 -0.194214 0.804871 0.314636 1445640015 -0.464111 -0.194214 0.804871 0.314636 1445640015 -0.464111 -0.194214 0.804871 0.314636 1445640015 -0.464111 -0.194214 0.804871 0.314636 1445640015 -0.464111 -0.194214 0.804871 0.314636 1445640015 -0.464111 -0.194214 0.804871 0.314636 1445640015 -0.464111 -0.204346 0.791321 0.341492 1445640015 -0.464111 -0.204346 0.791321 0.341492 1445640015 -0.464111 -0.204346 0.791321 0.341492 1445640015 -0.464111 -0.204346 0.791321 0.341492 1445640015 -0.464111 -0.204346 0.791321 0.341492 1445640015 -0.464111 -0.204346 0.791321 0.341492 1445640015 -0.464111 -0.204346 0.791321 0.341492 1445640015 -0.435608 -0.224121 0.789612 0.369446 1445640015 -0.435608 -0.224121 0.789612 0.369446 1445640015 -0.435608 -0.224121 0.789612 0.369446 1445640015 -0.435608 -0.224121 0.789612 0.369446 1445640015 -0.435608 -0.224121 0.789612 0.369446 1445640015 -0.435608 -0.224121 0.789612 0.369446 1445640015 -0.384033 -0.256775 0.789063 0.404846 1445640015 -0.384033 -0.256775 0.789063 0.404846 1445640015 -0.384033 -0.256775 0.789063 0.404846 1445640015 -0.384033 -0.256775 0.789063 0.404846 1445640015 -0.384033 -0.256775 0.789063 0.404846 1445640015 -0.384033 -0.256775 0.789063 0.404846 1445640015 -0.384033 -0.256775 0.789063 0.404846 1445640015 -0.300293 -0.299438 0.782471 0.455994 1445640015 -0.300293 -0.299438 0.782471 0.455994 1445640015 -0.300293 -0.299438 0.782471 0.455994 1445640015 -0.300293 -0.299438 0.782471 0.455994 1445640015 -0.300293 -0.299438 0.782471 0.455994 1445640015 -0.300293 -0.299438 0.782471 0.455994 1445640015 -0.300293 -0.299438 0.782471 0.455994 1445640015 -0.159851 -0.346802 0.779602 0.496338 1445640015 -0.159851 -0.346802 0.779602 0.496338 1445640015 -0.159851 -0.346802 0.779602 0.496338 1445640015 -0.159851 -0.346802 0.779602 0.496338 1445640015 -0.159851 -0.346802 0.779602 0.496338 1445640015 -0.159851 -0.346802 0.779602 0.496338 1445640015 0.017029 -0.365906 0.776611 0.512512 1445640015 0.017029 -0.365906 0.776611 0.512512 1445640015 0.017029 -0.365906 0.776611 0.512512 1445640015 0.017029 -0.365906 0.776611 0.512512 1445640015 0.017029 -0.365906 0.776611 0.512512 1445640015 0.017029 -0.365906 0.776611 0.512512 1445640015 0.145386 -0.328003 0.779419 0.513550 1445640015 0.145386 -0.328003 0.779419 0.513550 1445640015 0.145386 -0.328003 0.779419 0.513550 1445640015 0.145386 -0.328003 0.779419 0.513550 1445640015 0.145386 -0.328003 0.779419 0.513550 1445640015 0.145386 -0.328003 0.779419 0.513550 1445640015 0.190857 -0.292786 0.784363 0.512390 1445640015 0.190857 -0.292786 0.784363 0.512390 1445640015 0.190857 -0.292786 0.784363 0.512390 1445640015 0.190857 -0.292786 0.784363 0.512390 1445640015 0.190857 -0.292786 0.784363 0.512390 1445640015 0.190857 -0.292786 0.784363 0.512390 1445640015 0.190857 -0.292786 0.784363 0.512390 1445640015 0.176636 -0.279236 0.797241 0.505188 1445640015 0.176636 -0.279236 0.797241 0.505188 1445640015 0.176636 -0.279236 0.797241 0.505188 1445640015 0.176636 -0.279236 0.797241 0.505188 1445640015 0.176636 -0.279236 0.797241 0.505188 1445640015 0.176636 -0.279236 0.797241 0.505188 1445640015 0.105957 -0.282410 0.826477 0.475281 1445640015 0.105957 -0.282410 0.826477 0.475281 1445640015 0.105957 -0.282410 0.826477 0.475281 1445640015 0.105957 -0.282410 0.826477 0.475281 1445640015 0.105957 -0.282410 0.826477 0.475281 1445640015 0.105957 -0.282410 0.826477 0.475281 1445640015 -0.018921 -0.281677 0.861084 0.422852 1445640015 -0.018921 -0.281677 0.861084 0.422852 1445640015 -0.018921 -0.281677 0.861084 0.422852 1445640015 -0.018921 -0.281677 0.861084 0.422852 1445640015 -0.018921 -0.281677 0.861084 0.422852 1445640015 -0.018921 -0.281677 0.861084 0.422852 1445640015 -0.205688 -0.266663 0.872253 0.354553 1445640015 -0.205688 -0.266663 0.872253 0.354553 1445640015 -0.205688 -0.266663 0.872253 0.354553 1445640015 -0.205688 -0.266663 0.872253 0.354553 1445640015 -0.205688 -0.266663 0.872253 0.354553 1445640015 -0.205688 -0.266663 0.872253 0.354553 1445640015 -0.205688 -0.266663 0.872253 0.354553 1445640015 -0.414368 -0.221069 0.832886 0.292786 1445640015 -0.414368 -0.221069 0.832886 0.292786 1445640015 -0.414368 -0.221069 0.832886 0.292786 1445640015 -0.414368 -0.221069 0.832886 0.292786 1445640015 -0.414368 -0.221069 0.832886 0.292786 1445640015 -0.414368 -0.221069 0.832886 0.292786 1445640015 -0.514160 -0.169922 0.801453 0.253906 1445640015 -0.514160 -0.169922 0.801453 0.253906 1445640015 -0.514160 -0.169922 0.801453 0.253906 1445640016 -0.514160 -0.169922 0.801453 0.253906 1445640016 -0.514160 -0.169922 0.801453 0.253906 1445640016 -0.514160 -0.169922 0.801453 0.253906 1445640016 -0.552551 -0.157349 0.774963 0.263245 1445640016 -0.552551 -0.157349 0.774963 0.263245 1445640016 -0.552551 -0.157349 0.774963 0.263245 1445640016 -0.552551 -0.157349 0.774963 0.263245 1445640016 -0.552551 -0.157349 0.774963 0.263245 1445640016 -0.552551 -0.157349 0.774963 0.263245 1445640016 -0.566223 -0.162292 0.753601 0.291809 1445640016 -0.566223 -0.162292 0.753601 0.291809 1445640016 -0.566223 -0.162292 0.753601 0.291809 1445640016 -0.566223 -0.162292 0.753601 0.291809 1445640016 -0.566223 -0.162292 0.753601 0.291809 1445640016 -0.566223 -0.162292 0.753601 0.291809 1445640016 -0.548706 -0.174622 0.744507 0.337769 1445640016 -0.548706 -0.174622 0.744507 0.337769 1445640016 -0.548706 -0.174622 0.744507 0.337769 1445640016 -0.548706 -0.174622 0.744507 0.337769 1445640016 -0.548706 -0.174622 0.744507 0.337769 1445640016 -0.548706 -0.174622 0.744507 0.337769 1445640016 -0.492737 -0.218201 0.741577 0.399597 1445640016 -0.492737 -0.218201 0.741577 0.399597 1445640016 -0.492737 -0.218201 0.741577 0.399597 1445640016 -0.492737 -0.218201 0.741577 0.399597 1445640016 -0.492737 -0.218201 0.741577 0.399597 1445640016 -0.492737 -0.218201 0.741577 0.399597 1445640016 -0.492737 -0.218201 0.741577 0.399597 1445640016 -0.376221 -0.295471 0.745117 0.464722 1445640016 -0.376221 -0.295471 0.745117 0.464722 1445640016 -0.376221 -0.295471 0.745117 0.464722 1445640016 -0.376221 -0.295471 0.745117 0.464722 1445640016 -0.376221 -0.295471 0.745117 0.464722 1445640016 -0.376221 -0.295471 0.745117 0.464722 1445640016 -0.171448 -0.379028 0.755432 0.506165 1445640016 -0.171448 -0.379028 0.755432 0.506165 1445640016 -0.171448 -0.379028 0.755432 0.506165 1445640016 -0.171448 -0.379028 0.755432 0.506165 1445640016 -0.171448 -0.379028 0.755432 0.506165 1445640016 -0.171448 -0.379028 0.755432 0.506165 1445640016 0.056030 -0.403320 0.762756 0.502319 1445640016 0.056030 -0.403320 0.762756 0.502319 1445640016 0.056030 -0.403320 0.762756 0.502319 1445640016 0.056030 -0.403320 0.762756 0.502319 1445640016 0.056030 -0.403320 0.762756 0.502319 1445640016 0.056030 -0.403320 0.762756 0.502319 1445640016 0.056030 -0.403320 0.762756 0.502319 1445640016 0.142639 -0.383667 0.766785 0.494385 1445640016 0.142639 -0.383667 0.766785 0.494385 1445640016 0.142639 -0.383667 0.766785 0.494385 1445640016 0.142639 -0.383667 0.766785 0.494385 1445640016 0.142639 -0.383667 0.766785 0.494385 1445640016 0.142639 -0.383667 0.766785 0.494385 1445640016 0.119568 -0.378052 0.779419 0.484985 1445640016 0.119568 -0.378052 0.779419 0.484985 1445640016 0.119568 -0.378052 0.779419 0.484985 1445640016 0.119568 -0.378052 0.779419 0.484985 1445640016 0.119568 -0.378052 0.779419 0.484985 1445640016 0.034973 -0.367310 0.793457 0.483948 1445640016 0.034973 -0.367310 0.793457 0.483948 1445640016 0.034973 -0.367310 0.793457 0.483948 1445640016 0.034973 -0.367310 0.793457 0.483948 1445640016 0.034973 -0.367310 0.793457 0.483948 1445640016 0.034973 -0.367310 0.793457 0.483948 1445640016 0.034973 -0.367310 0.793457 0.483948 1445640016 -0.077393 -0.322815 0.830688 0.446899 1445640016 -0.077393 -0.322815 0.830688 0.446899 1445640016 -0.077393 -0.322815 0.830688 0.446899 1445640016 -0.077393 -0.322815 0.830688 0.446899 1445640016 -0.077393 -0.322815 0.830688 0.446899 1445640016 -0.077393 -0.322815 0.830688 0.446899 1445640016 -0.234985 -0.266052 0.873718 0.332520 1445640016 -0.234985 -0.266052 0.873718 0.332520 1445640016 -0.234985 -0.266052 0.873718 0.332520 1445640016 -0.234985 -0.266052 0.873718 0.332520 1445640016 -0.234985 -0.266052 0.873718 0.332520 1445640016 -0.234985 -0.266052 0.873718 0.332520 1445640016 -0.497375 -0.196594 0.807983 0.247253 1445640016 -0.497375 -0.196594 0.807983 0.247253 1445640016 -0.497375 -0.196594 0.807983 0.247253 1445640016 -0.497375 -0.196594 0.807983 0.247253 1445640016 -0.497375 -0.196594 0.807983 0.247253 1445640016 -0.497375 -0.196594 0.807983 0.247253 1445640016 -0.629272 -0.137085 0.737610 0.202759 1445640016 -0.629272 -0.137085 0.737610 0.202759 1445640016 -0.629272 -0.137085 0.737610 0.202759 1445640016 -0.629272 -0.137085 0.737610 0.202759 1445640016 -0.629272 -0.137085 0.737610 0.202759 1445640016 -0.629272 -0.137085 0.737610 0.202759 1445640016 -0.682129 -0.113281 0.703430 0.164490 1445640016 -0.682129 -0.113281 0.703430 0.164490 1445640016 -0.682129 -0.113281 0.703430 0.164490 1445640016 -0.682129 -0.113281 0.703430 0.164490 1445640016 -0.682129 -0.113281 0.703430 0.164490 1445640016 -0.682129 -0.113281 0.703430 0.164490 1445640016 -0.682129 -0.113281 0.703430 0.164490 1445640016 -0.705994 -0.102417 0.681396 0.163696 1445640016 -0.705994 -0.102417 0.681396 0.163696 1445640016 -0.705994 -0.102417 0.681396 0.163696 1445640016 -0.705994 -0.102417 0.681396 0.163696 1445640016 -0.705994 -0.102417 0.681396 0.163696 1445640016 -0.705994 -0.102417 0.681396 0.163696 1445640016 -0.700256 -0.114868 0.675354 0.200806 1445640016 -0.700256 -0.114868 0.675354 0.200806 1445640016 -0.700256 -0.114868 0.675354 0.200806 1445640016 -0.700256 -0.114868 0.675354 0.200806 1445640016 -0.700256 -0.114868 0.675354 0.200806 1445640016 -0.700256 -0.114868 0.675354 0.200806 1445640016 -0.644104 -0.162720 0.690552 0.285828 1445640016 -0.644104 -0.162720 0.690552 0.285828 1445640016 -0.644104 -0.162720 0.690552 0.285828 1445640016 -0.644104 -0.162720 0.690552 0.285828 1445640017 -0.644104 -0.162720 0.690552 0.285828 1445640017 -0.644104 -0.162720 0.690552 0.285828 1445640017 -0.512512 -0.249695 0.715759 0.403320 1445640017 -0.512512 -0.249695 0.715759 0.403320 1445640017 -0.512512 -0.249695 0.715759 0.403320 1445640017 -0.512512 -0.249695 0.715759 0.403320 1445640017 -0.512512 -0.249695 0.715759 0.403320 1445640017 -0.512512 -0.249695 0.715759 0.403320 1445640017 -0.512512 -0.249695 0.715759 0.403320 1445640017 -0.273438 -0.368713 0.743042 0.486938 1445640017 -0.273438 -0.368713 0.743042 0.486938 1445640017 -0.273438 -0.368713 0.743042 0.486938 1445640017 -0.273438 -0.368713 0.743042 0.486938 1445640017 -0.273438 -0.368713 0.743042 0.486938 1445640017 -0.273438 -0.368713 0.743042 0.486938 1445640017 0.040710 -0.414307 0.738342 0.530518 1445640017 0.040710 -0.414307 0.738342 0.530518 1445640017 0.040710 -0.414307 0.738342 0.530518 1445640017 0.040710 -0.414307 0.738342 0.530518 1445640017 0.040710 -0.414307 0.738342 0.530518 1445640017 0.040710 -0.414307 0.738342 0.530518 1445640017 0.253906 -0.384521 0.707520 0.535706 1445640017 0.253906 -0.384521 0.707520 0.535706 1445640017 0.253906 -0.384521 0.707520 0.535706 1445640017 0.253906 -0.384521 0.707520 0.535706 1445640017 0.253906 -0.384521 0.707520 0.535706 1445640017 0.253906 -0.384521 0.707520 0.535706 1445640017 0.253906 -0.384521 0.707520 0.535706 1445640017 0.278015 -0.385498 0.719971 0.505676 1445640017 0.278015 -0.385498 0.719971 0.505676 1445640017 0.278015 -0.385498 0.719971 0.505676 1445640017 0.278015 -0.385498 0.719971 0.505676 1445640017 0.278015 -0.385498 0.719971 0.505676 1445640017 0.278015 -0.385498 0.719971 0.505676 1445640017 0.189636 -0.382751 0.752563 0.501099 1445640017 0.189636 -0.382751 0.752563 0.501099 1445640017 0.189636 -0.382751 0.752563 0.501099 1445640017 0.189636 -0.382751 0.752563 0.501099 1445640017 0.189636 -0.382751 0.752563 0.501099 1445640017 0.189636 -0.382751 0.752563 0.501099 1445640017 0.189636 -0.382751 0.752563 0.501099 1445640017 0.048096 -0.340759 0.821655 0.454285 1445640017 0.048096 -0.340759 0.821655 0.454285 1445640017 0.048096 -0.340759 0.821655 0.454285 1445640017 0.048096 -0.340759 0.821655 0.454285 1445640017 0.048096 -0.340759 0.821655 0.454285 1445640017 0.048096 -0.340759 0.821655 0.454285 1445640017 -0.156372 -0.289001 0.867798 0.372681 1445640017 -0.156372 -0.289001 0.867798 0.372681 1445640017 -0.156372 -0.289001 0.867798 0.372681 1445640017 -0.156372 -0.289001 0.867798 0.372681 1445640017 -0.156372 -0.289001 0.867798 0.372681 1445640017 
-0.062927 -0.585876 0.097168 0.802063 1445640019 -0.062927 -0.585876 0.097168 0.802063 1445640019 -0.062927 -0.585876 0.097168 0.802063 1445640019 -0.062927 -0.585876 0.097168 0.802063 1445640019 -0.062927 -0.585876 0.097168 0.802063 1445640019 -0.075562 -0.580994 0.076660 0.806702 1445640019 -0.075562 -0.580994 0.076660 0.806702 1445640019 -0.075562 -0.580994 0.076660 0.806702 1445640019 -0.075562 -0.580994 0.076660 0.806702 1445640019 -0.075562 -0.580994 0.076660 0.806702 1445640019 -0.075562 -0.580994 0.076660 0.806702 1445640019 -0.088196 -0.562744 0.041321 0.820862 1445640019 -0.088196 -0.562744 0.041321 0.820862 1445640019 -0.088196 -0.562744 0.041321 0.820862 1445640019 -0.088196 -0.562744 0.041321 0.820862 1445640019 -0.088196 -0.562744 0.041321 0.820862 1445640019 -0.088196 -0.562744 0.041321 0.820862 1445640019 -0.068481 -0.543030 0.038879 0.835999 1445640019 -0.068481 -0.543030 0.038879 0.835999 1445640019 -0.068481 -0.543030 0.038879 0.835999 1445640019 -0.068481 -0.543030 0.038879 0.835999 1445640019 -0.068481 -0.543030 0.038879 0.835999 1445640019 -0.068481 -0.543030 0.038879 0.835999 1445640019 -0.025269 -0.530151 0.068481 0.844727 1445640019 -0.025269 -0.530151 0.068481 0.844727 1445640019 -0.025269 -0.530151 0.068481 0.844727 1445640019 -0.025269 -0.530151 0.068481 0.844727 1445640019 -0.025269 -0.530151 0.068481 0.844727 1445640019 -0.025269 -0.530151 0.068481 0.844727 1445640019 -0.025269 -0.530151 0.068481 0.844727 1445640019 0.015137 -0.527344 0.089661 0.844788 1445640019 0.015137 -0.527344 0.089661 0.844788 1445640019 0.015137 -0.527344 0.089661 0.844788 1445640019 0.015137 -0.527344 0.089661 0.844788 1445640019 0.015137 -0.527344 0.089661 0.844788 1445640019 0.015137 -0.527344 0.089661 0.844788 1445640019 0.015137 -0.527344 0.089661 0.844788 1445640019 0.019897 -0.538391 0.053711 0.840759 1445640019 0.019897 -0.538391 0.053711 0.840759 1445640019 0.019897 -0.538391 0.053711 0.840759 1445640019 0.019897 -0.538391 0.053711 0.840759 1445640019 0.019897 -0.538391 0.053711 0.840759 1445640019 0.019897 -0.538391 0.053711 0.840759 1445640019 0.003845 -0.542236 -0.013000 0.840088 1445640019 0.003845 -0.542236 -0.013000 0.840088 1445640019 0.003845 -0.542236 -0.013000 0.840088 1445640019 0.003845 -0.542236 -0.013000 0.840088 1445640019 0.003845 -0.542236 -0.013000 0.840088 1445640019 0.003845 -0.542236 -0.013000 0.840088 1445640019 0.013184 -0.535034 -0.025574 0.844299 1445640019 0.013184 -0.535034 -0.025574 0.844299 1445640019 0.013184 -0.535034 -0.025574 0.844299 1445640019 0.013184 -0.535034 -0.025574 0.844299 1445640019 0.013184 -0.535034 -0.025574 0.844299 1445640019 0.013184 -0.535034 -0.025574 0.844299 1445640019 0.039612 -0.532349 0.031555 0.844971 1445640019 0.039612 -0.532349 0.031555 0.844971 1445640019 0.039612 -0.532349 0.031555 0.844971 1445640019 0.039612 -0.532349 0.031555 0.844971 1445640019 0.039612 -0.532349 0.031555 0.844971 1445640019 0.039612 -0.532349 0.031555 0.844971 1445640019 0.039612 -0.532349 0.031555 0.844971 1445640019 0.055847 -0.539246 0.088013 0.835632 1445640019 0.055847 -0.539246 0.088013 0.835632 1445640019 0.055847 -0.539246 0.088013 0.835632 1445640019 0.055847 -0.539246 0.088013 0.835632 1445640019 0.055847 -0.539246 0.088013 0.835632 1445640019 0.055847 -0.539246 0.088013 0.835632 1445640019 0.027893 -0.567261 0.066589 0.820313 1445640019 0.027893 -0.567261 0.066589 0.820313 1445640019 0.027893 -0.567261 0.066589 0.820313 1445640019 0.027893 -0.567261 0.066589 0.820313 1445640019 0.027893 -0.567261 0.066589 0.820313 1445640019 0.027893 -0.567261 0.066589 0.820313 1445640019 0.027893 -0.567261 0.066589 0.820313 1445640019 -0.034119 -0.598328 -0.004761 0.800476 1445640020 -0.034119 -0.598328 -0.004761 0.800476 1445640020 -0.034119 -0.598328 -0.004761 0.800476 1445640020 -0.034119 -0.598328 -0.004761 0.800476 1445640020 -0.034119 -0.598328 -0.004761 0.800476 1445640020 -0.034119 -0.598328 -0.004761 0.800476 1445640020 -0.082703 -0.613892 -0.062683 0.782532 1445640020 -0.082703 -0.613892 -0.062683 0.782532 1445640020 -0.082703 -0.613892 -0.062683 0.782532 1445640020 -0.082703 -0.613892 -0.062683 0.782532 1445640020 -0.082703 -0.613892 -0.062683 0.782532 1445640020 -0.082703 -0.613892 -0.062683 0.782532 1445640020 -0.099854 -0.621094 -0.077454 0.773499 1445640020 -0.099854 -0.621094 -0.077454 0.773499 1445640020 -0.099854 -0.621094 -0.077454 0.773499 1445640020 -0.099854 -0.621094 -0.077454 0.773499 1445640020 -0.099854 -0.621094 -0.077454 0.773499 1445640020 -0.099854 -0.621094 -0.077454 0.773499 1445640020 -0.099854 -0.621094 -0.077454 0.773499 1445640020 -0.106689 -0.619080 -0.079224 0.773987 1445640020 -0.106689 -0.619080 -0.079224 0.773987 1445640020 -0.106689 -0.619080 -0.079224 0.773987 1445640020 -0.106689 -0.619080 -0.079224 0.773987 1445640020 -0.106689 -0.619080 -0.079224 0.773987 1445640020 -0.106689 -0.619080 -0.079224 0.773987 1445640020 -0.105164 -0.601807 -0.070984 0.788452 1445640020 -0.105164 -0.601807 -0.070984 0.788452 1445640020 -0.105164 -0.601807 -0.070984 0.788452 1445640020 -0.105164 -0.601807 -0.070984 0.788452 1445640020 -0.105164 -0.601807 -0.070984 0.788452 1445640020 -0.105164 -0.601807 -0.070984 0.788452 1445640020 -0.105164 -0.601807 -0.070984 0.788452 1445640020 -0.092346 -0.578430 -0.023987 0.810120 1445640020 -0.092346 -0.578430 -0.023987 0.810120 1445640020 -0.092346 -0.578430 -0.023987 0.810120 1445640020 -0.092346 -0.578430 -0.023987 0.810120 1445640020 -0.092346 -0.578430 -0.023987 0.810120 1445640020 -0.092346 -0.578430 -0.023987 0.810120 1445640020 -0.092346 -0.578430 -0.023987 0.810120 1445640020 -0.083862 -0.557068 0.034851 0.825500 1445640020 -0.083862 -0.557068 0.034851 0.825500 1445640020 -0.083862 -0.557068 0.034851 0.825500 1445640020 -0.083862 -0.557068 0.034851 0.825500 1445640020 -0.083862 -0.557068 0.034851 0.825500 1445640020 -0.083862 -0.557068 0.034851 0.825500 1445640020 -0.093689 -0.537048 0.057739 0.836304 1445640020 -0.093689 -0.537048 0.057739 0.836304 1445640020 -0.093689 -0.537048 0.057739 0.836304 1445640020 -0.093689 -0.537048 0.057739 0.836304 1445640020 -0.093689 -0.537048 0.057739 0.836304 1445640020 -0.093689 -0.537048 0.057739 0.836304 1445640020 -0.112244 -0.521240 0.038147 0.845154 1445640020 -0.112244 -0.521240 0.038147 0.845154 1445640020 -0.112244 -0.521240 0.038147 0.845154 1445640020 -0.112244 -0.521240 0.038147 0.845154 1445640020 -0.112244 -0.521240 0.038147 0.845154 1445640020 -0.112244 -0.521240 0.038147 0.845154 1445640020 -0.112244 -0.521240 0.038147 0.845154 1445640020 -0.132507 -0.503479 -0.022949 0.853455 1445640020 -0.132507 -0.503479 -0.022949 0.853455 1445640020 -0.132507 -0.503479 -0.022949 0.853455 1445640020 -0.132507 -0.503479 -0.022949 0.853455 1445640020 -0.132507 -0.503479 -0.022949 0.853455 1445640020 -0.132507 -0.503479 -0.022949 0.853455 1445640020 -0.136902 -0.484192 -0.068848 0.861450 1445640020 -0.136902 -0.484192 -0.068848 0.861450 1445640020 -0.136902 -0.484192 -0.068848 0.861450 1445640020 -0.136902 -0.484192 -0.068848 0.861450 1445640020 -0.136902 -0.484192 -0.068848 0.861450 1445640020 -0.136902 -0.484192 -0.068848 0.861450 1445640020 -0.136902 -0.484192 -0.068848 0.861450 1445640020 -0.109680 -0.479553 -0.049438 0.869202 1445640020 -0.109680 -0.479553 -0.049438 0.869202 1445640020 -0.109680 -0.479553 -0.049438 0.869202 1445640020 -0.109680 -0.479553 -0.049438 0.869202 1445640020 -0.109680 -0.479553 -0.049438 0.869202 1445640020 -0.109680 -0.479553 -0.049438 0.869202 1445640020 -0.078979 -0.486328 -0.010681 0.870117 1445640020 -0.078979 -0.486328 -0.010681 0.870117 1445640020 -0.078979 -0.486328 -0.010681 0.870117 1445640020 -0.078979 -0.486328 -0.010681 0.870117 1445640020 -0.078979 -0.486328 -0.010681 0.870117 1445640020 -0.078979 -0.486328 -0.010681 0.870117 1445640020 -0.078979 -0.486328 -0.010681 0.870117 1445640020 -0.075012 -0.506592 -0.002625 0.858887 1445640020 -0.075012 -0.506592 -0.002625 0.858887 1445640020 -0.075012 -0.506592 -0.002625 0.858887 1445640020 -0.075012 -0.506592 -0.002625 0.858887 1445640020 -0.075012 -0.506592 -0.002625 0.858887 1445640020 -0.075012 -0.506592 -0.002625 0.858887 1445640020 -0.099792 -0.532532 -0.030090 0.839966 1445640020 -0.099792 -0.532532 -0.030090 0.839966 1445640020 -0.099792 -0.532532 -0.030090 0.839966 1445640020 -0.099792 -0.532532 -0.030090 0.839966 1445640020 -0.099792 -0.532532 -0.030090 0.839966 1445640020 -0.099792 -0.532532 -0.030090 0.839966 1445640020 -0.129456 -0.557190 -0.062622 0.817871 1445640020 -0.129456 -0.557190 -0.062622 0.817871 1445640020 -0.129456 -0.557190 -0.062622 0.817871 1445640020 -0.129456 -0.557190 -0.062622 0.817871 1445640020 -0.129456 -0.557190 -0.062622 0.817871 1445640020 -0.129456 -0.557190 -0.062622 0.817871 1445640020 -0.129456 -0.557190 -0.062622 0.817871 1445640020 -0.159363 -0.570068 -0.086975 0.801270 1445640020 -0.159363 -0.570068 -0.086975 0.801270 1445640020 -0.159363 -0.570068 -0.086975 0.801270 1445640020 -0.159363 -0.570068 -0.086975 0.801270 1445640020 -0.159363 -0.570068 -0.086975 0.801270 1445640020 -0.159363 -0.570068 -0.086975 0.801270 1445640020 -0.192810 -0.571899 -0.101807 0.790833 1445640020 -0.192810 -0.571899 -0.101807 0.790833 1445640020 -0.192810 -0.571899 -0.101807 0.790833 1445640020 -0.192810 -0.571899 -0.101807 0.790833 1445640020 -0.192810 -0.571899 -0.101807 0.790833 1445640020 -0.192810 -0.571899 -0.101807 0.790833 1445640020 -0.210693 -0.559631 -0.100830 0.795166 1445640020 -0.210693 -0.559631 -0.100830 0.795166 1445640020 -0.210693 -0.559631 -0.100830 0.795166 1445640021 -0.210693 -0.559631 -0.100830 0.795166 1445640021 -0.210693 -0.559631 -0.100830 0.795166 1445640021 -0.210693 -0.559631 -0.100830 0.795166 1445640021 -0.210693 -0.559631 -0.100830 0.795166 1445640021 -0.203064 -0.542725 -0.059509 0.812805 1445640021 -0.203064 -0.542725 -0.059509 0.812805 1445640021 -0.203064 -0.542725 -0.059509 0.812805 1445640021 -0.203064 -0.542725 -0.059509 0.812805 1445640021 -0.203064 -0.542725 -0.059509 0.812805 1445640021 -0.203064 -0.542725 -0.059509 0.812805 1445640021 -0.189209 -0.524109 0.003235 0.830322 1445640021 -0.189209 -0.524109 0.003235 0.830322 1445640021 -0.189209 -0.524109 0.003235 0.830322 1445640021 -0.189209 -0.524109 0.003235 0.830322 1445640021 -0.189209 -0.524109 0.003235 0.830322 1445640021 -0.185425 -0.499451 0.040955 0.845276 1445640021 -0.185425 -0.499451 0.040955 0.845276 1445640021 -0.185425 -0.499451 0.040955 0.845276 1445640021 -0.185425 -0.499451 0.040955 0.845276 1445640021 -0.185425 -0.499451 0.040955 0.845276 1445640021 -0.185425 -0.499451 0.040955 0.845276 1445640021 -0.189819 -0.473206 0.040955 0.859314 1445640021 -0.189819 -0.473206 0.040955 0.859314 1445640021 -0.189819 -0.473206 0.040955 0.859314 1445640021 -0.189819 -0.473206 0.040955 0.859314 1445640021 -0.189819 -0.473206 0.040955 0.859314 1445640021 -0.189819 -0.473206 0.040955 0.859314 1445640021 -0.195129 -0.452637 0.008606 0.870056 1445640021 -0.195129 -0.452637 0.008606 0.870056 1445640021 -0.195129 -0.452637 0.008606 0.870056 1445640021 -0.195129 -0.452637 0.008606 0.870056 1445640021 -0.195129 -0.452637 0.008606 0.870056 1445640021 -0.195129 -0.452637 0.008606 0.870056 1445640021 -0.199219 -0.429626 -0.050964 0.879272 1445640021 -0.199219 -0.429626 -0.050964 0.879272 1445640021 -0.199219 -0.429626 -0.050964 0.879272 1445640021 -0.199219 -0.429626 -0.050964 0.879272 1445640021 -0.199219 -0.429626 -0.050964 0.879272 1445640021 -0.199219 -0.429626 -0.050964 0.879272 1445640021 -0.179443 -0.422302 -0.051758 0.887024 1445640021 -0.179443 -0.422302 -0.051758 0.887024 1445640021 -0.179443 -0.422302 -0.051758 0.887024 1445640021 -0.179443 -0.422302 -0.051758 0.887024 1445640021 -0.179443 -0.422302 -0.051758 0.887024 1445640021 -0.179443 -0.422302 -0.051758 0.887024 1445640021 -0.154236 -0.413025 -0.023926 0.897217 1445640021 -0.154236 -0.413025 -0.023926 0.897217 1445640021 -0.154236 -0.413025 -0.023926 0.897217 1445640021 -0.154236 -0.413025 -0.023926 0.897217 1445640021 -0.154236 -0.413025 -0.023926 0.897217 1445640021 -0.154236 -0.413025 -0.023926 0.897217 1445640021 -0.154236 -0.413025 -0.023926 0.897217 1445640021 -0.148193 -0.419250 0.006592 0.895691 1445640021 -0.148193 -0.419250 0.006592 0.895691 1445640021 -0.148193 -0.419250 0.006592 0.895691 1445640021 -0.148193 -0.419250 0.006592 0.895691 1445640021 -0.148193 -0.419250 0.006592 0.895691 1445640021 -0.148193 -0.419250 0.006592 0.895691 1445640021 -0.162659 -0.446777 0.008972 0.879700 1445640021 -0.162659 -0.446777 0.008972 0.879700 1445640021 -0.162659 -0.446777 0.008972 0.879700 1445640021 -0.162659 -0.446777 0.008972 0.879700 1445640021 -0.162659 -0.446777 0.008972 0.879700 1445640021 -0.162659 -0.446777 0.008972 0.879700 1445640021 -0.199890 -0.472351 -0.037048 0.857666 1445640021 -0.199890 -0.472351 -0.037048 0.857666 1445640021 -0.199890 -0.472351 -0.037048 0.857666 1445640021 -0.199890 -0.472351 -0.037048 0.857666 1445640021 -0.199890 -0.472351 -0.037048 0.857666 1445640021 -0.199890 -0.472351 -0.037048 0.857666 1445640021 -0.234558 -0.497681 -0.067871 0.832275 1445640021 -0.234558 -0.497681 -0.067871 0.832275 1445640021 -0.234558 -0.497681 -0.067871 0.832275 1445640021 -0.234558 -0.497681 -0.067871 0.832275 1445640021 -0.234558 -0.497681 -0.067871 0.832275 1445640021 -0.234558 -0.497681 -0.067871 0.832275 1445640021 -0.234558 -0.497681 -0.067871 0.832275 1445640021 -0.269958 -0.517578 -0.078796 0.808105 1445640021 -0.269958 -0.517578 -0.078796 0.808105 1445640021 -0.269958 -0.517578 -0.078796 0.808105 1445640021 -0.269958 -0.517578 -0.078796 0.808105 1445640021 -0.269958 -0.517578 -0.078796 0.808105 1445640021 -0.269958 -0.517578 -0.078796 0.808105 1445640021 -0.304382 -0.517090 -0.095581 0.794250 1445640021 -0.304382 -0.517090 -0.095581 0.794250 1445640021 -0.304382 -0.517090 -0.095581 0.794250 1445640021 -0.304382 -0.517090 -0.095581 0.794250 1445640021 -0.304382 -0.517090 -0.095581 0.794250 1445640021 -0.304382 -0.517090 -0.095581 0.794250 1445640021 -0.313721 -0.506714 -0.082520 0.798767 1445640021 -0.313721 -0.506714 -0.082520 0.798767 1445640021 -0.313721 -0.506714 -0.082520 0.798767 1445640021 -0.313721 -0.506714 -0.082520 0.798767 1445640021 -0.313721 -0.506714 -0.082520 0.798767 1445640021 -0.313721 -0.506714 -0.082520 0.798767 1445640021 -0.313721 -0.506714 -0.082520 0.798767 1445640021 -0.306885 -0.494995 -0.030090 0.812317 1445640021 -0.306885 -0.494995 -0.030090 0.812317 1445640021 -0.306885 -0.494995 -0.030090 0.812317 1445640021 -0.306885 -0.494995 -0.030090 0.812317 1445640021 -0.306885 -0.494995 -0.030090 0.812317 1445640021 -0.306885 -0.494995 -0.030090 0.812317 1445640021 -0.301147 -0.475281 0.014465 0.826599 1445640021 -0.301147 -0.475281 0.014465 0.826599 1445640021 -0.301147 -0.475281 0.014465 0.826599 1445640021 -0.301147 -0.475281 0.014465 0.826599 1445640021 -0.301147 -0.475281 0.014465 0.826599 1445640021 -0.289185 -0.453796 0.033569 0.842224 1445640021 -0.289185 -0.453796 0.033569 0.842224 1445640021 -0.289185 -0.453796 0.033569 0.842224 1445640021 -0.289185 -0.453796 0.033569 0.842224 1445640022 -0.289185 -0.453796 0.033569 0.842224 1445640022 -0.289185 -0.453796 0.033569 0.842224 1445640022 -0.289185 -0.453796 0.033569 0.842224 1445640022 -0.271301 -0.438965 0.036438 0.855774 1445640022 -0.271301 -0.438965 0.036438 0.855774 1445640022 -0.271301 -0.438965 0.036438 0.855774 1445640022 -0.271301 -0.438965 0.036438 0.855774 1445640022 -0.271301 -0.438965 0.036438 0.855774 1445640022 -0.251160 -0.428650 0.015198 0.867737 1445640022 -0.251160 -0.428650 0.015198 0.867737 1445640022 -0.251160 -0.428650 0.015198 0.867737 1445640022 -0.251160 -0.428650 0.015198 0.867737 1445640022 -0.251160 -0.428650 0.015198 0.867737 1445640022 -0.220398 -0.430054 0.015808 0.875366 1445640022 -0.220398 -0.430054 0.015808 0.875366 1445640022 -0.220398 -0.430054 0.015808 0.875366 1445640022 -0.220398 -0.430054 0.015808 0.875366 1445640022 -0.220398 -0.430054 0.015808 0.875366 1445640022 -0.220398 -0.430054 0.015808 0.875366 1445640022 -0.220398 -0.430054 0.015808 0.875366 1445640022 -0.195313 -0.430969 0.024048 0.880615 1445640022 -0.195313 -0.430969 0.024048 0.880615 1445640022 -0.195313 -0.430969 0.024048 0.880615 1445640022 -0.195313 -0.430969 0.024048 0.880615 1445640022 -0.195313 -0.430969 0.024048 0.880615 1445640022 -0.195313 -0.430969 0.024048 0.880615 1445640022 -0.195313 -0.430969 0.024048 0.880615 1445640022 -0.182922 -0.430664 0.024292 0.883423 1445640022 -0.182922 -0.430664 0.024292 0.883423 1445640022 -0.182922 -0.430664 0.024292 0.883423 1445640022 -0.182922 -0.430664 0.024292 0.883423 1445640022 -0.182922 -0.430664 0.024292 0.883423 1445640022 -0.182922 -0.430664 0.024292 0.883423 1445640022 -0.181030 -0.435547 0.030579 0.881226 1445640022 -0.181030 -0.435547 0.030579 0.881226 1445640022 -0.181030 -0.435547 0.030579 0.881226 1445640022 -0.181030 -0.435547 0.030579 0.881226 1445640022 -0.181030 -0.435547 0.030579 0.881226 1445640022 -0.181030 -0.435547 0.030579 0.881226 1445640022 -0.190430 -0.449280 0.037476 0.872009 1445640022 -0.190430 -0.449280 0.037476 0.872009 1445640022 -0.190430 -0.449280 0.037476 0.872009 1445640022 -0.190430 -0.449280 0.037476 0.872009 1445640022 -0.190430 -0.449280 0.037476 0.872009 1445640022 -0.190430 -0.449280 0.037476 0.872009 1445640022 -0.206909 -0.469116 0.027832 0.858093 1445640022 -0.206909 -0.469116 0.027832 0.858093 1445640022 -0.206909 -0.469116 0.027832 0.858093 1445640022 -0.206909 -0.469116 0.027832 0.858093 1445640022 -0.206909 -0.469116 0.027832 0.858093 1445640022 -0.226624 -0.487915 0.008484 0.842896 1445640022 -0.226624 -0.487915 0.008484 0.842896 1445640022 -0.226624 -0.487915 0.008484 0.842896 1445640022 -0.226624 -0.487915 0.008484 0.842896 1445640022 -0.226624 -0.487915 0.008484 0.842896 1445640022 -0.226624 -0.487915 0.008484 0.842896 1445640022 -0.226624 -0.487915 0.008484 0.842896 1445640022 -0.246399 -0.501038 -0.012146 0.829529 1445640022 -0.246399 -0.501038 -0.012146 0.829529 1445640022 -0.246399 -0.501038 -0.012146 0.829529 1445640022 -0.246399 -0.501038 -0.012146 0.829529 1445640022 -0.246399 -0.501038 -0.012146 0.829529 1445640022 -0.246399 -0.501038 -0.012146 0.829529 1445640022 -0.262451 -0.509644 -0.027588 0.818909 1445640022 -0.262451 -0.509644 -0.027588 0.818909 1445640022 -0.262451 -0.509644 -0.027588 0.818909 1445640022 -0.262451 -0.509644 -0.027588 0.818909 1445640022 -0.262451 -0.509644 -0.027588 0.818909 1445640022 -0.262451 -0.509644 -0.027588 0.818909 1445640022 -0.276062 -0.510254 -0.043030 0.813416 1445640022 -0.276062 -0.510254 -0.043030 0.813416 1445640022 -0.276062 -0.510254 -0.043030 0.813416 1445640022 -0.276062 -0.510254 -0.043030 0.813416 1445640022 -0.276062 -0.510254 -0.043030 0.813416 1445640022 -0.276062 -0.510254 -0.043030 0.813416 1445640022 -0.283264 -0.500122 -0.043335 0.817139 1445640022 -0.283264 -0.500122 -0.043335 0.817139 1445640022 -0.283264 -0.500122 -0.043335 0.817139 1445640022 -0.283264 -0.500122 -0.043335 0.817139 1445640022 -0.283264 -0.500122 -0.043335 0.817139 1445640022 -0.283264 -0.500122 -0.043335 0.817139 1445640022 -0.278503 -0.490906 -0.006287 0.825500 1445640022 -0.278503 -0.490906 -0.006287 0.825500 1445640022 -0.278503 -0.490906 -0.006287 0.825500 1445640022 -0.278503 -0.490906 -0.006287 0.825500 1445640022 -0.278503 -0.490906 -0.006287 0.825500 1445640022 -0.278503 -0.490906 -0.006287 0.825500 1445640022 -0.276367 -0.480591 0.031616 0.831665 1445640022 -0.276367 -0.480591 0.031616 0.831665 1445640022 -0.276367 -0.480591 0.031616 0.831665 1445640022 -0.276367 -0.480591 0.031616 0.831665 1445640022 -0.276367 -0.480591 0.031616 0.831665 1445640022 -0.276367 -0.480591 0.031616 0.831665 1445640022 -0.284912 -0.467468 0.035522 0.836060 1445640022 -0.284912 -0.467468 0.035522 0.836060 1445640022 -0.284912 -0.467468 0.035522 0.836060 1445640022 -0.284912 -0.467468 0.035522 0.836060 1445640022 -0.284912 -0.467468 0.035522 0.836060 1445640022 -0.291992 -0.457458 0.015198 0.839783 1445640022 -0.291992 -0.457458 0.015198 0.839783 1445640022 -0.291992 -0.457458 0.015198 0.839783 1445640022 -0.291992 -0.457458 0.015198 0.839783 1445640022 -0.291992 -0.457458 0.015198 0.839783 1445640022 -0.291992 -0.457458 0.015198 0.839783 1445640022 -0.288940 -0.444275 -0.019653 0.847778 1445640022 -0.288940 -0.444275 -0.019653 0.847778 1445640022 -0.288940 -0.444275 -0.019653 0.847778 1445640022 -0.288940 -0.444275 -0.019653 0.847778 1445640023 -0.288940 -0.444275 -0.019653 0.847778 1445640023 -0.288940 -0.444275 -0.019653 0.847778 1445640023 -0.262024 -0.435364 -0.021301 0.861023 1445640023 -0.262024 -0.435364 -0.021301 0.861023 1445640023 -0.262024 -0.435364 -0.021301 0.861023 1445640023 -0.262024 -0.435364 -0.021301 0.861023 1445640023 -0.262024 -0.435364 -0.021301 0.861023 1445640023 -0.262024 -0.435364 -0.021301 0.861023 1445640023 -0.222900 -0.433777 0.013611 0.872864 1445640023 -0.222900 -0.433777 0.013611 0.872864 1445640023 -0.222900 -0.433777 0.013611 0.872864 1445640023 -0.222900 -0.433777 0.013611 0.872864 1445640023 -0.222900 -0.433777 0.013611 0.872864 1445640023 -0.222900 -0.433777 0.013611 0.872864 1445640023 -0.222900 -0.433777 0.013611 0.872864 1445640023 -0.192200 -0.437439 0.048645 0.877075 1445640023 -0.192200 -0.437439 0.048645 0.877075 1445640023 -0.192200 -0.437439 0.048645 0.877075 1445640023 -0.192200 -0.437439 0.048645 0.877075 1445640023 -0.192200 -0.437439 0.048645 0.877075 1445640023 -0.192200 -0.437439 0.048645 0.877075 1445640023 -0.176392 -0.456665 0.067627 0.869324 1445640023 -0.176392 -0.456665 0.067627 0.869324 1445640023 -0.176392 -0.456665 0.067627 0.869324 1445640023 -0.176392 -0.456665 0.067627 0.869324 1445640023 -0.176392 -0.456665 0.067627 0.869324 1445640023 -0.176392 -0.456665 0.067627 0.869324 1445640023 -0.171997 -0.484070 0.049683 0.856506 1445640023 -0.171997 -0.484070 0.049683 0.856506 1445640023 -0.171997 -0.484070 0.049683 0.856506 1445640023 -0.171997 -0.484070 0.049683 0.856506 1445640023 -0.171997 -0.484070 0.049683 0.856506 1445640023 -0.171997 -0.484070 0.049683 0.856506 1445640023 -0.171997 -0.484070 0.049683 0.856506 1445640023 -0.168335 -0.507874 0.011902 0.844727 1445640023 -0.168335 -0.507874 0.011902 0.844727 1445640023 -0.168335 -0.507874 0.011902 0.844727 1445640023 -0.168335 -0.507874 0.011902 0.844727 1445640023 -0.168335 -0.507874 0.011902 0.844727 1445640023 -0.168335 -0.507874 0.011902 0.844727 1445640023 -0.149109 -0.530151 -0.002686 0.834656 1445640023 -0.149109 -0.530151 -0.002686 0.834656 1445640023 -0.149109 -0.530151 -0.002686 0.834656 1445640023 -0.149109 -0.530151 -0.002686 0.834656 1445640023 -0.149109 -0.530151 -0.002686 0.834656 1445640023 -0.149109 -0.530151 -0.002686 0.834656 1445640023 -0.149109 -0.530151 -0.002686 0.834656 1445640023 -0.137634 -0.543213 -0.001892 0.828247 1445640023 -0.137634 -0.543213 -0.001892 0.828247 1445640023 -0.137634 -0.543213 -0.001892 0.828247 1445640023 -0.137634 -0.543213 -0.001892 0.828247 1445640023 -0.137634 -0.543213 -0.001892 0.828247 1445640023 -0.137634 -0.543213 -0.001892 0.828247 1445640023 -0.139099 -0.541016 -0.013123 0.829346 1445640023 -0.139099 -0.541016 -0.013123 0.829346 1445640023 -0.139099 -0.541016 -0.013123 0.829346 1445640023 -0.139099 -0.541016 -0.013123 0.829346 1445640023 -0.139099 -0.541016 -0.013123 0.829346 1445640023 -0.139099 -0.541016 -0.013123 0.829346 1445640023 -0.131714 -0.533447 -0.000305 0.835510 1445640023 -0.131714 -0.533447 -0.000305 0.835510 1445640023 -0.131714 -0.533447 -0.000305 0.835510 1445640023 -0.131714 -0.533447 -0.000305 0.835510 1445640023 -0.131714 -0.533447 -0.000305 0.835510 1445640023 -0.131714 -0.533447 -0.000305 0.835510 1445640023 -0.131714 -0.533447 -0.000305 0.835510 1445640023 -0.128052 -0.526917 0.030640 0.839661 1445640023 -0.128052 -0.526917 0.030640 0.839661 1445640023 -0.128052 -0.526917 0.030640 0.839661 1445640023 -0.128052 -0.526917 0.030640 0.839661 1445640023 -0.128052 -0.526917 0.030640 0.839661 1445640023 -0.128052 -0.526917 0.030640 0.839661 1445640023 -0.143677 -0.516724 0.031433 0.843384 1445640023 -0.143677 -0.516724 0.031433 0.843384 1445640023 -0.143677 -0.516724 0.031433 0.843384 1445640023 -0.143677 -0.516724 0.031433 0.843384 1445640023 -0.143677 -0.516724 0.031433 0.843384 1445640023 -0.143677 -0.516724 0.031433 0.843384 1445640023 -0.163513 -0.502014 0.012512 0.849182 1445640023 -0.163513 -0.502014 0.012512 0.849182 1445640023 -0.163513 -0.502014 0.012512 0.849182 1445640023 -0.163513 -0.502014 0.012512 0.849182 1445640023 -0.163513 -0.502014 0.012512 0.849182 1445640023 -0.163513 -0.502014 0.012512 0.849182 1445640023 -0.170166 -0.484680 0.005310 0.857971 1445640023 -0.170166 -0.484680 0.005310 0.857971 1445640023 -0.170166 -0.484680 0.005310 0.857971 1445640023 -0.170166 -0.484680 0.005310 0.857971 1445640023 -0.170166 -0.484680 0.005310 0.857971 1445640023 -0.169250 -0.460938 0.009460 0.871094 1445640023 -0.169250 -0.460938 0.009460 0.871094 1445640023 -0.169250 -0.460938 0.009460 0.871094 1445640023 -0.169250 -0.460938 0.009460 0.871094 1445640023 -0.169250 -0.460938 0.009460 0.871094 1445640023 -0.169250 -0.460938 0.009460 0.871094 1445640023 -0.169250 -0.460938 0.009460 0.871094 1445640023 -0.157959 -0.436218 0.023499 0.885559 1445640023 -0.157959 -0.436218 0.023499 0.885559 1445640023 -0.157959 -0.436218 0.023499 0.885559 1445640023 -0.157959 -0.436218 0.023499 0.885559 1445640023 -0.157959 -0.436218 0.023499 0.885559 1445640023 -0.157959 -0.436218 0.023499 0.885559 1445640023 -0.157959 -0.436218 0.023499 0.885559 1445640023 -0.136902 -0.418640 0.036255 0.897034 1445640023 -0.136902 -0.418640 0.036255 0.897034 1445640023 -0.136902 -0.418640 0.036255 0.897034 1445640023 -0.136902 -0.418640 0.036255 0.897034 1445640023 -0.136902 -0.418640 0.036255 0.897034 1445640023 -0.136902 -0.418640 0.036255 0.897034 1445640023 -0.118835 -0.415649 0.041626 0.900757 1445640023 -0.118835 -0.415649 0.041626 0.900757 1445640023 -0.118835 -0.415649 0.041626 0.900757 1445640023 -0.118835 -0.415649 0.041626 0.900757 1445640023 -0.118835 -0.415649 0.041626 0.900757 1445640024 -0.118835 -0.415649 0.041626 0.900757 1445640024 -0.120728 -0.435730 0.029419 0.891418 1445640024 -0.120728 -0.435730 0.029419 0.891418 1445640024 -0.120728 -0.435730 0.029419 0.891418 1445640024 -0.120728 -0.435730 0.029419 0.891418 1445640024 -0.120728 -0.435730 0.029419 0.891418 1445640024 -0.120728 -0.435730 0.029419 0.891418 1445640024 -0.151978 -0.463257 -0.033020 0.872437 1445640024 -0.151978 -0.463257 -0.033020 0.872437 1445640024 -0.151978 -0.463257 -0.033020 0.872437 1445640024 -0.151978 -0.463257 -0.033020 0.872437 1445640024 -0.151978 -0.463257 -0.033020 0.872437 1445640024 -0.151978 -0.463257 -0.033020 0.872437 1445640024 -0.151978 -0.463257 -0.033020 0.872437 1445640024 -0.181702 -0.479431 -0.100647 0.852661 1445640024 -0.181702 -0.479431 -0.100647 0.852661 1445640024 -0.181702 -0.479431 -0.100647 0.852661 1445640024 -0.181702 -0.479431 -0.100647 0.852661 1445640024 -0.181702 -0.479431 -0.100647 0.852661 1445640024 -0.181702 -0.479431 -0.100647 0.852661 1445640024 -0.186707 -0.491577 -0.091675 0.845642 1445640024 -0.186707 -0.491577 -0.091675 0.845642 1445640024 -0.186707 -0.491577 -0.091675 0.845642 1445640024 -0.186707 -0.491577 -0.091675 0.845642 1445640024 -0.186707 -0.491577 -0.091675 0.845642 1445640024 -0.186707 -0.491577 -0.091675 0.845642 1445640024 -0.186707 -0.491577 -0.091675 0.845642 1445640024 -0.199585 -0.494385 -0.061768 0.843750 1445640024 -0.199585 -0.494385 -0.061768 0.843750 1445640024 -0.199585 -0.494385 -0.061768 0.843750 1445640024 -0.199585 -0.494385 -0.061768 0.843750 1445640024 -0.199585 -0.494385 -0.061768 0.843750 1445640024 -0.199585 -0.494385 -0.061768 0.843750 1445640024 -0.223511 -0.484436 -0.053040 0.844116 1445640024 -0.223511 -0.484436 -0.053040 0.844116 1445640024 -0.223511 -0.484436 -0.053040 0.844116 1445640024 -0.223511 -0.484436 -0.053040 0.844116 1445640024 -0.223511 -0.484436 -0.053040 0.844116 1445640024 -0.223511 -0.484436 -0.053040 0.844116 1445640024 -0.240356 -0.474304 -0.031799 0.846313 1445640024 -0.240356 -0.474304 -0.031799 0.846313 1445640024 -0.240356 -0.474304 -0.031799 0.846313 1445640024 -0.240356 -0.474304 -0.031799 0.846313 1445640024 -0.240356 -0.474304 -0.031799 0.846313 1445640024 -0.240356 -0.474304 -0.031799 0.846313 1445640024 -0.240356 -0.474304 -0.031799 0.846313 1445640024 -0.250488 -0.469055 0.004700 0.846924 1445640024 -0.250488 -0.469055 0.004700 0.846924 1445640024 
0.123657 -0.583496 0.354065 0.720276 1445640026 0.123657 -0.583496 0.354065 0.720276 1445640026 0.123657 -0.583496 0.354065 0.720276 1445640026 0.188721 -0.513672 0.539795 0.639587 1445640026 0.188721 -0.513672 0.539795 0.639587 1445640026 0.188721 -0.513672 0.539795 0.639587 1445640026 0.188721 -0.513672 0.539795 0.639587 1445640026 0.188721 -0.513672 0.539795 0.639587 1445640026 0.188721 -0.513672 0.539795 0.639587 1445640026 0.137451 -0.442749 0.658691 0.592529 1445640026 0.137451 -0.442749 0.658691 0.592529 1445640026 0.137451 -0.442749 0.658691 0.592529 1445640026 0.137451 -0.442749 0.658691 0.592529 1445640026 0.137451 -0.442749 0.658691 0.592529 1445640026 0.137451 -0.442749 0.658691 0.592529 1445640026 0.137451 -0.442749 0.658691 0.592529 1445640026 -0.014282 -0.378296 0.736877 0.559998 1445640026 -0.014282 -0.378296 0.736877 0.559998 1445640026 -0.014282 -0.378296 0.736877 0.559998 1445640026 -0.014282 -0.378296 0.736877 0.559998 1445640026 -0.014282 -0.378296 0.736877 0.559998 1445640026 -0.014282 -0.378296 0.736877 0.559998 1445640026 -0.192749 -0.300598 0.790527 0.497498 1445640026 -0.192749 -0.300598 0.790527 0.497498 1445640026 -0.192749 -0.300598 0.790527 0.497498 1445640026 -0.192749 -0.300598 0.790527 0.497498 1445640026 -0.192749 -0.300598 0.790527 0.497498 1445640026 -0.192749 -0.300598 0.790527 0.497498 1445640026 -0.340942 -0.216431 0.810364 0.424438 1445640026 -0.340942 -0.216431 0.810364 0.424438 1445640026 -0.340942 -0.216431 0.810364 0.424438 1445640026 -0.340942 -0.216431 0.810364 0.424438 1445640026 -0.340942 -0.216431 0.810364 0.424438 1445640026 -0.340942 -0.216431 0.810364 0.424438 1445640026 -0.462585 -0.136169 0.793518 0.371277 1445640026 -0.462585 -0.136169 0.793518 0.371277 1445640026 -0.462585 -0.136169 0.793518 0.371277 1445640026 -0.462585 -0.136169 0.793518 0.371277 1445640026 -0.462585 -0.136169 0.793518 0.371277 1445640026 -0.462585 -0.136169 0.793518 0.371277 1445640026 -0.462585 -0.136169 0.793518 0.371277 1445640026 -0.545959 -0.059570 0.758118 0.351563 1445640026 -0.545959 -0.059570 0.758118 0.351563 1445640026 -0.545959 -0.059570 0.758118 0.351563 1445640026 -0.545959 -0.059570 0.758118 0.351563 1445640026 -0.545959 -0.059570 0.758118 0.351563 1445640026 -0.545959 -0.059570 0.758118 0.351563 1445640026 -0.596802 -0.046143 0.736511 0.315125 1445640026 -0.596802 -0.046143 0.736511 0.315125 1445640026 -0.596802 -0.046143 0.736511 0.315125 1445640026 -0.596802 -0.046143 0.736511 0.315125 1445640026 -0.596802 -0.046143 0.736511 0.315125 1445640026 -0.596802 -0.046143 0.736511 0.315125 1445640026 -0.590271 -0.060181 0.719849 0.360107 1445640026 -0.590271 -0.060181 0.719849 0.360107 1445640026 -0.590271 -0.060181 0.719849 0.360107 1445640026 -0.590271 -0.060181 0.719849 0.360107 1445640026 -0.590271 -0.060181 0.719849 0.360107 1445640026 -0.590271 -0.060181 0.719849 0.360107 1445640026 -0.590271 -0.060181 0.719849 0.360107 1445640026 -0.538513 -0.104309 0.708984 0.443176 1445640026 -0.538513 -0.104309 0.708984 0.443176 1445640026 -0.538513 -0.104309 0.708984 0.443176 1445640026 -0.538513 -0.104309 0.708984 0.443176 1445640026 -0.538513 -0.104309 0.708984 0.443176 1445640026 -0.538513 -0.104309 0.708984 0.443176 1445640026 -0.436584 -0.182739 0.707214 0.525085 1445640026 -0.436584 -0.182739 0.707214 0.525085 1445640027 -0.436584 -0.182739 0.707214 0.525085 1445640027 -0.436584 -0.182739 0.707214 0.525085 1445640027 -0.436584 -0.182739 0.707214 0.525085 1445640027 -0.436584 -0.182739 0.707214 0.525085 1445640027 -0.256775 -0.293152 0.701294 0.596863 1445640027 -0.256775 -0.293152 0.701294 0.596863 1445640027 -0.256775 -0.293152 0.701294 0.596863 1445640027 -0.256775 -0.293152 0.701294 0.596863 1445640027 -0.256775 -0.293152 0.701294 0.596863 1445640027 -0.256775 -0.293152 0.701294 0.596863 1445640027 -0.014587 -0.390991 0.672363 0.628296 1445640027 -0.014587 -0.390991 0.672363 0.628296 1445640027 -0.014587 -0.390991 0.672363 0.628296 1445640027 -0.014587 -0.390991 0.672363 0.628296 1445640027 -0.014587 -0.390991 0.672363 0.628296 1445640027 -0.014587 -0.390991 0.672363 0.628296 1445640027 0.197144 -0.432434 0.617004 0.627197 1445640027 0.197144 -0.432434 0.617004 0.627197 1445640027 0.197144 -0.432434 0.617004 0.627197 1445640027 0.197144 -0.432434 0.617004 0.627197 1445640027 0.197144 -0.432434 0.617004 0.627197 1445640027 0.197144 -0.432434 0.617004 0.627197 1445640027 0.197144 -0.432434 0.617004 0.627197 1445640027 0.334229 -0.436890 0.573303 0.607178 1445640027 0.334229 -0.436890 0.573303 0.607178 1445640027 0.334229 -0.436890 0.573303 0.607178 1445640027 0.334229 -0.436890 0.573303 0.607178 1445640027 0.334229 -0.436890 0.573303 0.607178 1445640027 0.334229 -0.436890 0.573303 0.607178 1445640027 0.398621 -0.404541 0.596924 0.566589 1445640027 0.398621 -0.404541 0.596924 0.566589 1445640027 0.398621 -0.404541 0.596924 0.566589 1445640027 0.398621 -0.404541 0.596924 0.566589 1445640027 0.398621 -0.404541 0.596924 0.566589 1445640027 0.398621 -0.404541 0.596924 0.566589 1445640027 0.398621 -0.404541 0.596924 0.566589 1445640027 0.351196 -0.366150 0.697449 0.506042 1445640027 0.351196 -0.366150 0.697449 0.506042 1445640027 0.351196 -0.366150 0.697449 0.506042 1445640027 0.351196 -0.366150 0.697449 0.506042 1445640027 0.351196 -0.366150 0.697449 0.506042 1445640027 0.351196 -0.366150 0.697449 0.506042 1445640027 0.174438 -0.325134 0.830505 0.417236 1445640027 0.174438 -0.325134 0.830505 0.417236 1445640027 0.174438 -0.325134 0.830505 0.417236 1445640027 0.174438 -0.325134 0.830505 0.417236 1445640027 0.174438 -0.325134 0.830505 0.417236 1445640027 0.174438 -0.325134 0.830505 0.417236 1445640027 -0.096619 -0.277649 0.901855 0.316467 1445640027 -0.096619 -0.277649 0.901855 0.316467 1445640027 -0.096619 -0.277649 0.901855 0.316467 1445640027 -0.096619 -0.277649 0.901855 0.316467 1445640027 -0.096619 -0.277649 0.901855 0.316467 1445640027 -0.096619 -0.277649 0.901855 0.316467 1445640027 -0.322693 -0.219543 0.882568 0.262207 1445640027 -0.322693 -0.219543 0.882568 0.262207 1445640027 -0.322693 -0.219543 0.882568 0.262207 1445640027 -0.322693 -0.219543 0.882568 0.262207 1445640027 -0.322693 -0.219543 0.882568 0.262207 1445640027 -0.322693 -0.219543 0.882568 0.262207 1445640027 -0.459595 -0.159180 0.847473 0.212524 1445640027 -0.459595 -0.159180 0.847473 0.212524 1445640027 -0.459595 -0.159180 0.847473 0.212524 1445640027 -0.459595 -0.159180 0.847473 0.212524 1445640027 -0.459595 -0.159180 0.847473 0.212524 1445640027 -0.459595 -0.159180 0.847473 0.212524 1445640027 -0.459595 -0.159180 0.847473 0.212524 1445640027 -0.546570 -0.109314 0.812500 0.170715 1445640027 -0.546570 -0.109314 0.812500 0.170715 1445640027 -0.546570 -0.109314 0.812500 0.170715 1445640027 -0.546570 -0.109314 0.812500 0.170715 1445640027 -0.546570 -0.109314 0.812500 0.170715 1445640027 -0.546570 -0.109314 0.812500 0.170715 1445640027 -0.546570 -0.109314 0.812500 0.170715 1445640027 -0.618225 -0.068726 0.763550 0.173584 1445640027 -0.618225 -0.068726 0.763550 0.173584 1445640027 -0.618225 -0.068726 0.763550 0.173584 1445640027 -0.618225 -0.068726 0.763550 0.173584 1445640027 -0.618225 -0.068726 0.763550 0.173584 1445640027 -0.618225 -0.068726 0.763550 0.173584 1445640027 -0.659729 -0.067810 0.727173 0.177124 1445640027 -0.659729 -0.067810 0.727173 0.177124 1445640027 -0.659729 -0.067810 0.727173 0.177124 1445640027 -0.659729 -0.067810 0.727173 0.177124 1445640027 -0.659729 -0.067810 0.727173 0.177124 1445640027 -0.659729 -0.067810 0.727173 0.177124 1445640027 -0.646973 -0.089111 0.722046 0.228271 1445640027 -0.646973 -0.089111 0.722046 0.228271 1445640027 -0.646973 -0.089111 0.722046 0.228271 1445640027 -0.646973 -0.089111 0.722046 0.228271 1445640027 -0.646973 -0.089111 0.722046 0.228271 1445640027 -0.570251 -0.146545 0.748108 0.305908 1445640027 -0.570251 -0.146545 0.748108 0.305908 1445640027 -0.570251 -0.146545 0.748108 0.305908 1445640027 -0.570251 -0.146545 0.748108 0.305908 1445640027 -0.570251 -0.146545 0.748108 0.305908 1445640027 -0.570251 -0.146545 0.748108 0.305908 1445640027 -0.570251 -0.146545 0.748108 0.305908 1445640027 -0.418091 -0.246582 0.779846 0.395203 1445640027 -0.418091 -0.246582 0.779846 0.395203 1445640027 -0.418091 -0.246582 0.779846 0.395203 1445640027 -0.418091 -0.246582 0.779846 0.395203 1445640027 -0.418091 -0.246582 0.779846 0.395203 1445640027 -0.418091 -0.246582 0.779846 0.395203 1445640027 -0.173645 -0.346680 0.808533 0.442566 1445640027 -0.173645 -0.346680 0.808533 0.442566 1445640027 -0.173645 -0.346680 0.808533 0.442566 1445640027 -0.173645 -0.346680 0.808533 0.442566 1445640027 -0.173645 -0.346680 0.808533 0.442566 1445640027 -0.173645 -0.346680 0.808533 0.442566 1445640027 0.085266 -0.397888 0.772705 0.487183 1445640027 0.085266 -0.397888 0.772705 0.487183 1445640027 0.085266 -0.397888 0.772705 0.487183 1445640028 0.085266 -0.397888 0.772705 0.487183 1445640028 0.085266 -0.397888 0.772705 0.487183 1445640028 0.085266 -0.397888 0.772705 0.487183 1445640028 0.085266 -0.397888 0.772705 0.487183 1445640028 0.340698 -0.370178 0.728149 0.465393 1445640028 0.340698 -0.370178 0.728149 0.465393 1445640028 0.340698 -0.370178 0.728149 0.465393 1445640028 0.340698 -0.370178 0.728149 0.465393 1445640028 0.340698 -0.370178 0.728149 0.465393 1445640028 0.483704 -0.327637 0.673584 0.452637 1445640028 0.483704 -0.327637 0.673584 0.452637 1445640028 0.483704 -0.327637 0.673584 0.452637 1445640028 0.483704 -0.327637 0.673584 0.452637 1445640028 0.483704 -0.327637 0.673584 0.452637 1445640028 0.483704 -0.327637 0.673584 0.452637 1445640028 0.483704 -0.327637 0.673584 0.452637 1445640028 0.480347 -0.311218 0.691101 0.441284 1445640028 0.480347 -0.311218 0.691101 0.441284 1445640028 0.480347 -0.311218 0.691101 0.441284 1445640028 0.480347 -0.311218 0.691101 0.441284 1445640028 0.480347 -0.311218 0.691101 0.441284 1445640028 0.480347 -0.311218 0.691101 0.441284 1445640028 0.314941 -0.315979 0.786682 0.426636 1445640028 0.314941 -0.315979 0.786682 0.426636 1445640028 0.314941 -0.315979 0.786682 0.426636 1445640028 0.314941 -0.315979 0.786682 0.426636 1445640028 0.314941 -0.315979 0.786682 0.426636 1445640028 0.314941 -0.315979 0.786682 0.426636 1445640028 0.314941 -0.315979 0.786682 0.426636 1445640028 0.033691 -0.306519 0.870544 0.383423 1445640028 0.033691 -0.306519 0.870544 0.383423 1445640028 0.033691 -0.306519 0.870544 0.383423 1445640028 0.033691 -0.306519 0.870544 0.383423 1445640028 0.033691 -0.306519 0.870544 0.383423 1445640028 0.033691 -0.306519 0.870544 0.383423 1445640028 -0.226379 -0.286133 0.870789 0.329590 1445640028 -0.226379 -0.286133 0.870789 0.329590 1445640028 -0.226379 -0.286133 0.870789 0.329590 1445640028 -0.226379 -0.286133 0.870789 0.329590 1445640028 -0.226379 -0.286133 0.870789 0.329590 1445640028 -0.226379 -0.286133 0.870789 0.329590 1445640028 -0.226379 -0.286133 0.870789 0.329590 1445640028 -0.414551 -0.254211 0.828003 0.279175 1445640028 -0.414551 -0.254211 0.828003 0.279175 1445640028 -0.414551 -0.254211 0.828003 0.279175 1445640028 -0.414551 -0.254211 0.828003 0.279175 1445640028 -0.414551 -0.254211 0.828003 0.279175 1445640028 -0.414551 -0.254211 0.828003 0.279175 1445640028 -0.537231 -0.210510 0.778137 0.248047 1445640028 -0.537231 -0.210510 0.778137 0.248047 1445640028 -0.537231 -0.210510 0.778137 0.248047 1445640028 -0.537231 -0.210510 0.778137 0.248047 1445640028 -0.537231 -0.210510 0.778137 0.248047 1445640028 -0.537231 -0.210510 0.778137 0.248047 1445640028 -0.618774 -0.190369 0.725769 0.232727 1445640028 -0.618774 -0.190369 0.725769 0.232727 1445640028 -0.618774 -0.190369 0.725769 0.232727 1445640028 -0.618774 -0.190369 0.725769 0.232727 1445640028 -0.618774 -0.190369 0.725769 0.232727 1445640028 -0.618774 -0.190369 0.725769 0.232727 1445640028 -0.618774 -0.190369 0.725769 0.232727 1445640028 -0.633362 -0.199890 0.704590 0.250000 1445640028 -0.633362 -0.199890 0.704590 0.250000 1445640028 -0.633362 -0.199890 0.704590 0.250000 1445640028 -0.633362 -0.199890 0.704590 0.250000 1445640028 -0.633362 -0.199890 0.704590 0.250000 1445640028 -0.633362 -0.199890 0.704590 0.250000 1445640028 -0.578857 -0.235046 0.711487 0.321716 1445640028 -0.578857 -0.235046 0.711487 0.321716 1445640028 -0.578857 -0.235046 0.711487 0.321716 1445640028 -0.578857 -0.235046 0.711487 0.321716 1445640028 -0.578857 -0.235046 0.711487 0.321716 1445640028 -0.578857 -0.235046 0.711487 0.321716 1445640028 -0.578857 -0.235046 0.711487 0.321716 1445640028 -0.452515 -0.297791 0.729309 0.417908 1445640028 -0.452515 -0.297791 0.729309 0.417908 1445640028 -0.452515 -0.297791 0.729309 0.417908 1445640028 -0.452515 -0.297791 0.729309 0.417908 1445640028 -0.452515 -0.297791 0.729309 0.417908 1445640028 -0.452515 -0.297791 0.729309 0.417908 1445640028 -0.231812 -0.376221 0.749084 0.493591 1445640028 -0.231812 -0.376221 0.749084 0.493591 1445640028 -0.231812 -0.376221 0.749084 0.493591 1445640028 -0.231812 -0.376221 0.749084 0.493591 1445640028 -0.231812 -0.376221 0.749084 0.493591 1445640028 -0.231812 -0.376221 0.749084 0.493591 1445640028 0.038391 -0.416077 0.734924 0.534058 1445640028 0.038391 -0.416077 0.734924 0.534058 1445640028 0.038391 -0.416077 0.734924 0.534058 1445640028 0.038391 -0.416077 0.734924 0.534058 1445640028 0.038391 -0.416077 0.734924 0.534058 1445640028 0.038391 -0.416077 0.734924 0.534058 1445640028 0.038391 -0.416077 0.734924 0.534058 1445640028 0.294739 -0.391846 0.672607 0.554199 1445640028 0.294739 -0.391846 0.672607 0.554199 1445640028 0.294739 -0.391846 0.672607 0.554199 1445640028 0.294739 -0.391846 0.672607 0.554199 1445640028 0.294739 -0.391846 0.672607 0.554199 1445640028 0.294739 -0.391846 0.672607 0.554199 1445640028 0.498474 -0.294739 0.626587 0.521545 1445640028 0.498474 -0.294739 0.626587 0.521545 1445640028 0.498474 -0.294739 0.626587 0.521545 1445640028 0.498474 -0.294739 0.626587 0.521545 1445640028 0.498474 -0.294739 0.626587 0.521545 1445640028 0.498474 -0.294739 0.626587 0.521545 1445640028 0.569824 -0.251526 0.597656 0.504761 1445640028 0.569824 -0.251526 0.597656 0.504761 1445640028 0.569824 -0.251526 0.597656 0.504761 1445640028 0.569824 -0.251526 0.597656 0.504761 1445640028 0.569824 -0.251526 0.597656 0.504761 1445640028 0.569824 -0.251526 0.597656 0.504761 1445640028 0.569824 -0.251526 0.597656 0.504761 1445640028 0.504944 -0.248596 0.662476 0.494263 1445640028 0.504944 -0.248596 0.662476 0.494263 1445640028 0.504944 -0.248596 0.662476 0.494263 1445640028 0.504944 -0.248596 0.662476 0.494263 1445640029 0.504944 -0.248596 0.662476 0.494263 1445640029 0.331238 -0.256592 0.780518 0.463867 1445640029 0.331238 -0.256592 0.780518 0.463867 1445640029 0.331238 -0.256592 0.780518 0.463867 1445640029 0.331238 -0.256592 0.780518 0.463867 1445640029 0.331238 -0.256592 0.780518 0.463867 1445640029 0.331238 -0.256592 0.780518 0.463867 1445640029 0.047607 -0.268555 0.867065 0.416870 1445640029 0.047607 -0.268555 0.867065 0.416870 1445640029 0.047607 -0.268555 0.867065 0.416870 1445640029 0.047607 -0.268555 0.867065 0.416870 1445640029 0.047607 -0.268555 0.867065 0.416870 1445640029 0.047607 -0.268555 0.867065 0.416870 1445640029 0.047607 -0.268555 0.867065 0.416870 1445640029 -0.220154 -0.268616 0.873230 0.341736 1445640029 -0.220154 -0.268616 0.873230 0.341736 1445640029 -0.220154 -0.268616 0.873230 0.341736 1445640029 -0.220154 -0.268616 0.873230 0.341736 1445640029 -0.220154 -0.268616 0.873230 0.341736 1445640029 -0.220154 -0.268616 0.873230 0.341736 1445640029 -0.220154 -0.268616 0.873230 0.341736 1445640029 -0.431213 -0.255676 0.818726 0.279968 1445640029 -0.431213 -0.255676 0.818726 0.279968 1445640029 -0.431213 -0.255676 0.818726 0.279968 1445640029 -0.431213 -0.255676 0.818726 0.279968 1445640029 -0.431213 -0.255676 0.818726 0.279968 1445640029 -0.431213 -0.255676 0.818726 0.279968 1445640029 -0.563232 -0.225342 0.754761 0.249634 1445640029 -0.563232 -0.225342 0.754761 0.249634 1445640029 -0.563232 -0.225342 0.754761 0.249634 1445640029 -0.563232 -0.225342 0.754761 0.249634 1445640029 -0.563232 -0.225342 0.754761 0.249634 1445640029 -0.563232 -0.225342 0.754761 0.249634 1445640029 -0.631348 -0.231995 0.703796 0.228577 1445640029 -0.631348 -0.231995 0.703796 0.228577 1445640029 -0.631348 -0.231995 0.703796 0.228577 1445640029 -0.631348 -0.231995 0.703796 0.228577 1445640029 -0.631348 -0.231995 0.703796 0.228577 1445640029 -0.631348 -0.231995 0.703796 0.228577 1445640029 -0.631348 -0.231995 0.703796 0.228577 1445640029 -0.616882 -0.256714 0.693787 0.268799 1445640029 -0.616882 -0.256714 0.693787 0.268799 1445640029 -0.616882 -0.256714 0.693787 0.268799 1445640029 -0.616882 -0.256714 0.693787 0.268799 1445640029 -0.616882 -0.256714 0.693787 0.268799 1445640029 -0.616882 -0.256714 0.693787 0.268799 1445640029 -0.516174 -0.302490 0.720154 0.351379 1445640029 -0.516174 -0.302490 0.720154 0.351379 1445640029 -0.516174 -0.302490 0.720154 0.351379 1445640029 -0.516174 -0.302490 0.720154 0.351379 1445640029 -0.516174 -0.302490 0.720154 0.351379 1445640029 -0.516174 -0.302490 0.720154 0.351379 1445640029 -0.324402 -0.370239 0.744751 0.450500 1445640029 -0.324402 -0.370239 0.744751 0.450500 1445640029 -0.324402 -0.370239 0.744751 0.450500 1445640029 -0.324402 -0.370239 0.744751 0.450500 1445640029 -0.324402 -0.370239 0.744751 0.450500 1445640029 -0.324402 -0.370239 0.744751 0.450500 1445640029 -0.035522 -0.408386 0.758423 0.506592 1445640029 -0.035522 -0.408386 0.758423 0.506592 1445640029 -0.035522 -0.408386 0.758423 0.506592 1445640029 -0.035522 -0.408386 0.758423 0.506592 1445640029 -0.035522 -0.408386 0.758423 0.506592 1445640029 -0.035522 -0.408386 0.758423 0.506592 1445640029 0.230835 -0.389587 0.696960 0.556030 1445640029 0.230835 -0.389587 0.696960 0.556030 1445640029 0.230835 -0.389587 0.696960 0.556030 1445640029 0.230835 -0.389587 0.696960 0.556030 1445640029 0.230835 -0.389587 0.696960 0.556030 1445640029 0.230835 -0.389587 0.696960 0.556030 1445640029 0.230835 -0.389587 0.696960 0.556030 1445640029 0.452026 -0.300964 0.646851 0.535339 1445640029 0.452026 -0.300964 0.646851 0.535339 1445640029 0.452026 -0.300964 0.646851 0.535339 1445640029 0.452026 -0.300964 0.646851 0.535339 1445640029 0.452026 -0.300964 0.646851 0.535339 1445640029 0.452026 -0.300964 0.646851 0.535339 1445640029 0.570557 -0.217957 0.605042 0.510681 1445640029 0.570557 -0.217957 0.605042 0.510681 1445640029 0.570557 -0.217957 0.605042 0.510681 1445640029 0.570557 -0.217957 0.605042 0.510681 1445640029 0.570557 -0.217957 0.605042 0.510681 1445640029 0.570557 -0.217957 0.605042 0.510681 1445640029 0.571411 -0.187988 0.623962 0.498718 1445640029 0.571411 -0.187988 0.623962 0.498718 1445640029 0.571411 -0.187988 0.623962 0.498718 1445640029 0.571411 -0.187988 0.623962 0.498718 1445640029 0.571411 -0.187988 0.623962 0.498718 1445640029 0.571411 -0.187988 0.623962 0.498718 1445640029 0.571411 -0.187988 0.623962 0.498718 1445640029 0.445618 -0.235901 0.703308 0.501038 1445640029 0.445618 -0.235901 0.703308 0.501038 1445640029 0.445618 -0.235901 0.703308 0.501038 1445640029 0.445618 -0.235901 0.703308 0.501038 1445640029 0.445618 -0.235901 0.703308 0.501038 1445640029 0.445618 -0.235901 0.703308 0.501038 1445640029 0.445618 -0.235901 0.703308 0.501038 1445640029 0.176270 -0.288269 0.806519 0.485107 1445640029 0.176270 -0.288269 0.806519 0.485107 1445640029 0.176270 -0.288269 0.806519 0.485107 1445640029 0.176270 -0.288269 0.806519 0.485107 1445640029 0.176270 -0.288269 0.806519 0.485107 1445640029 0.176270 -0.288269 0.806519 0.485107 1445640029 -0.127075 -0.318420 0.838074 0.424377 1445640029 -0.127075 -0.318420 0.838074 0.424377 1445640029 -0.127075 -0.318420 0.838074 0.424377 1445640029 -0.127075 -0.318420 0.838074 0.424377 1445640029 -0.127075 -0.318420 0.838074 0.424377 1445640029 -0.127075 -0.318420 0.838074 0.424377 1445640029 -0.365906 -0.322815 0.804871 0.337769 1445640029 -0.365906 -0.322815 0.804871 0.337769 1445640029 -0.365906 -0.322815 0.804871 0.337769 1445640029 -0.365906 -0.322815 0.804871 0.337769 1445640029 -0.365906 -0.322815 0.804871 0.337769 1445640029 -0.365906 -0.322815 0.804871 0.337769 1445640029 -0.365906 -0.322815 0.804871 0.337769 1445640030 -0.522522 -0.313538 0.746582 0.266968 1445640030 -0.522522 -0.313538 0.746582 0.266968 1445640030 -0.522522 -0.313538 0.746582 0.266968 1445640030 -0.522522 -0.313538 0.746582 0.266968 1445640030 -0.522522 -0.313538 0.746582 0.266968 1445640030 -0.522522 -0.313538 0.746582 0.266968 1445640030 -0.522522 -0.313538 0.746582 0.266968 1445640030 -0.611938 -0.303223 0.684998 0.253662 1445640030 -0.611938 -0.303223 0.684998 0.253662 1445640030 -0.611938 -0.303223 0.684998 0.253662 1445640030 -0.611938 -0.303223 0.684998 0.253662 1445640030 -0.611938 -0.303223 0.684998 0.253662 1445640030 -0.611938 -0.303223 0.684998 0.253662 1445640030 -0.613770 -0.321228 0.662048 0.285950 1445640030 -0.613770 -0.321228 0.662048 0.285950 1445640030 -0.613770 -0.321228 0.662048 0.285950 1445640030 -0.613770 -0.321228 0.662048 0.285950 1445640030 -0.613770 -0.321228 0.662048 0.285950 1445640030 -0.613770 -0.321228 0.662048 0.285950 1445640030 -0.613770 -0.321228 0.662048 0.285950 1445640030 -0.525146 -0.353149 0.675232 0.378906 1445640030 -0.525146 -0.353149 0.675232 0.378906 1445640030 -0.525146 -0.353149 0.675232 0.378906 1445640030 -0.525146 -0.353149 0.675232 0.378906 1445640030 -0.525146 -0.353149 0.675232 0.378906 1445640030 -0.525146 -0.353149 0.675232 0.378906 1445640030 -0.336365 -0.406189 0.694336 0.489624 1445640030 -0.336365 -0.406189 0.694336 0.489624 1445640030 -0.336365 -0.406189 0.694336 0.489624 1445640030 -0.336365 -0.406189 0.694336 0.489624 1445640030 -0.336365 -0.406189 0.694336 0.489624 1445640030 -0.336365 -0.406189 0.694336 0.489624 1445640030 -0.046753 -0.421753 0.710815 0.560913 1445640030 -0.046753 -0.421753 0.710815 0.560913 1445640030 -0.046753 -0.421753 0.710815 0.560913 1445640030 -0.046753 -0.421753 0.710815 0.560913 1445640030 -0.046753 -0.421753 0.710815 0.560913 1445640030 -0.046753 -0.421753 0.710815 0.560913 1445640030 -0.046753 -0.421753 0.710815 0.560913 1445640030 0.231018 -0.362488 0.672791 0.602112 1445640030 0.231018 -0.362488 0.672791 0.602112 1445640030 0.231018 -0.362488 0.672791 0.602112 1445640030 0.231018 -0.362488 0.672791 0.602112 1445640030 0.231018 -0.362488 0.672791 0.602112 1445640030 0.231018 -0.362488 0.672791 0.602112 1445640030 0.432312 -0.261719 0.626343 0.593445 1445640030 0.432312 -0.261719 0.626343 0.593445 1445640030 0.432312 -0.261719 0.626343 0.593445 1445640030 0.432312 -0.261719 0.626343 0.593445 1445640030 0.432312 -0.261719 0.626343 0.593445 1445640030 0.432312 -0.261719 0.626343 0.593445 1445640030 0.541443 -0.177551 0.600891 0.560486 1445640030 0.541443 -0.177551 0.600891 0.560486 1445640030 0.541443 -0.177551 0.600891 0.560486 1445640030 0.541443 -0.177551 0.600891 0.560486 1445640030 0.541443 -0.177551 0.600891 0.560486 1445640030 0.541443 -0.177551 0.600891 0.560486 1445640030 0.541443 -0.177551 0.600891 0.560486 1445640030 0.537659 -0.140625 0.626038 0.546875 1445640030 0.537659 -0.140625 0.626038 0.546875 1445640030 0.537659 -0.140625 0.626038 0.546875 1445640030 0.537659 -0.140625 0.626038 0.546875 1445640030 0.537659 -0.140625 0.626038 0.546875 1445640030 0.537659 -0.140625 0.626038 0.546875 1445640030 0.426392 -0.143188 0.713928 0.536560 1445640030 0.426392 -0.143188 0.713928 0.536560 1445640030 0.426392 -0.143188 0.713928 0.536560 1445640030 0.426392 -0.143188 0.713928 0.536560 1445640030 0.426392 -0.143188 0.713928 0.536560 1445640030 0.426392 -0.143188 0.713928 0.536560 1445640030 0.205994 -0.189880 0.815186 0.506836 1445640030 0.205994 -0.189880 0.815186 0.506836 1445640030 0.205994 -0.189880 0.815186 0.506836 1445640030 0.205994 -0.189880 0.815186 0.506836 1445640030 0.205994 -0.189880 0.815186 0.506836 1445640030 0.205994 -0.189880 0.815186 0.506836 1445640030 -0.058350 -0.259277 0.841125 0.471008 1445640030 -0.058350 -0.259277 0.841125 0.471008 1445640030 -0.058350 -0.259277 0.841125 0.471008 1445640030 -0.058350 -0.259277 0.841125 0.471008 1445640030 -0.058350 -0.259277 0.841125 0.471008 1445640030 -0.058350 -0.259277 0.841125 0.471008 1445640030 -0.300964 -0.293518 0.810364 0.408142 1445640030 -0.300964 -0.293518 0.810364 0.408142 1445640030 -0.300964 -0.293518 0.810364 0.408142 1445640030 -0.300964 -0.293518 0.810364 0.408142 1445640030 -0.300964 -0.293518 0.810364 0.408142 1445640030 -0.300964 -0.293518 0.810364 0.408142 1445640030 -0.300964 -0.293518 0.810364 0.408142 1445640030 -0.495300 -0.286499 0.752625 0.325745 1445640030 -0.495300 -0.286499 0.752625 0.325745 1445640030 -0.495300 -0.286499 0.752625 0.325745 1445640030 -0.495300 -0.286499 0.752625 0.325745 1445640030 -0.495300 -0.286499 0.752625 0.325745 1445640030 -0.495300 -0.286499 0.752625 0.325745 1445640030 -0.613159 -0.265991 0.689209 0.279785 1445640030 -0.613159 -0.265991 0.689209 0.279785 1445640030 -0.613159 -0.265991 0.689209 0.279785 1445640030 -0.613159 -0.265991 0.689209 0.279785 1445640030 -0.613159 -0.265991 0.689209 0.279785 1445640030 -0.613159 -0.265991 0.689209 0.279785 1445640030 -0.647400 -0.273499 0.654053 0.279846 1445640030 -0.647400 -0.273499 0.654053 0.279846 1445640030 -0.647400 -0.273499 0.654053 0.279846 1445640030 -0.647400 -0.273499 0.654053 0.279846 1445640030 -0.647400 -0.273499 0.654053 0.279846 1445640030 -0.647400 -0.273499 0.654053 0.279846 1445640030 -0.598389 -0.313721 0.653625 0.340942 1445640030 -0.598389 -0.313721 0.653625 0.340942 1445640030 -0.598389 -0.313721 0.653625 0.340942 1445640030 -0.598389 -0.313721 0.653625 0.340942 1445640030 -0.598389 -0.313721 0.653625 0.340942 1445640030 -0.598389 -0.313721 0.653625 0.340942 1445640030 -0.598389 -0.313721 0.653625 0.340942 1445640030 -0.493042 -0.343384 0.663330 0.446106 1445640031 -0.493042 -0.343384 0.663330 0.446106 1445640031 -0.493042 -0.343384 0.663330 0.446106 1445640031 -0.493042 -0.343384 0.663330 0.446106 1445640031 -0.493042 -0.343384 0.663330 0.446106 1445640031 -0.493042 -0.343384 0.663330 0.446106 1445640031 -0.299866 -0.393127 0.696411 0.520142 1445640031 -0.299866 -0.393127 0.696411 0.520142 1445640031 -0.299866 -0.393127 0.696411 0.520142 1445640031 -0.299866 -0.393127 0.696411 0.520142 1445640031 -0.299866 -0.393127 0.696411 0.520142 1445640031 -0.299866 -0.393127 0.696411 0.520142 1445640031 -0.299866 -0.393127 0.696411 0.520142 1445640031 -0.047852 -0.402039 0.712585 0.572937 1445640031 -0.047852 -0.402039 0.712585 0.572937 1445640031 -0.047852 -0.402039 0.712585 0.572937 1445640031 -0.047852 -0.402039 0.712585 0.572937 1445640031 -0.047852 -0.402039 0.712585 0.572937 1445640031 -0.047852 -0.402039 0.712585 0.572937 1445640031 -0.047852 -0.402039 0.712585 0.572937 1445640031 0.199585 -0.364258 0.672546 0.612427 1445640031 0.199585 -0.364258 0.672546 0.612427 1445640031 0.199585 -0.364258 0.672546 0.612427 1445640031 0.199585 -0.364258 0.672546 0.612427 1445640031 0.199585 -0.364258 0.672546 0.612427 1445640031 0.199585 -0.364258 0.672546 0.612427 1445640031 0.409058 -0.275574 0.630371 0.599426 1445640031 0.409058 -0.275574 0.630371 0.599426 1445640031 0.409058 -0.275574 0.630371 0.599426 1445640031 0.409058 -0.275574 0.630371 0.599426 1445640031 0.409058 -0.275574 0.630371 0.599426 1445640031 0.409058 -0.275574 0.630371 0.599426 1445640031 0.409058 -0.275574 0.630371 0.599426 1445640031 0.519836 -0.195923 0.587341 0.588440 1445640031 0.519836 -0.195923 0.587341 0.588440 1445640031 0.519836 -0.195923 0.587341 0.588440 1445640031 0.519836 -0.195923 0.587341 0.588440 1445640031 0.519836 -0.195923 0.587341 0.588440 1445640031 0.519836 -0.195923 0.587341 0.588440 1445640031 0.539490 -0.134460 0.595459 0.579834 1445640031 0.539490 -0.134460 0.595459 0.579834 1445640031 0.539490 -0.134460 0.595459 0.579834 1445640031 0.539490 -0.134460 0.595459 0.579834 1445640031 0.539490 -0.134460 0.595459 0.579834 1445640031 0.539490 -0.134460 0.595459 0.579834 1445640031 0.539490 -0.134460 0.595459 0.579834 1445640031 0.466309 -0.124329 0.666199 0.568481 1445640031 0.466309 -0.124329 0.666199 0.568481 1445640031 0.466309 -0.124329 0.666199 0.568481 1445640031 0.466309 -0.124329 0.666199 0.568481 1445640031 0.466309 -0.124329 0.666199 0.568481 1445640031 0.466309 -0.124329 0.666199 0.568481 1445640031 0.285156 -0.174927 0.763916 0.551758 1445640031 0.285156 -0.174927 0.763916 0.551758 1445640031 0.285156 -0.174927 0.763916 0.551758 1445640031 0.285156 -0.174927 0.763916 0.551758 1445640031 0.285156 -0.174927 0.763916 0.551758 1445640031 0.285156 -0.174927 0.763916 0.551758 1445640031 0.019897 -0.253784 0.814331 0.521545 1445640031 0.019897 -0.253784 0.814331 0.521545 1445640031 0.019897 -0.253784 0.814331 0.521545 1445640031 0.019897 -0.253784 0.814331 0.521545 1445640031 0.019897 -0.253784 0.814331 0.521545 1445640031 0.019897 -0.253784 0.814331 0.521545 1445640031 0.019897 -0.253784 0.814331 0.521545 1445640031
[truncated: 196,133 more chars]
