# Supplementary material for: Quaternion-Based Gesture Recognition Using Wireless Wearable Motion Capture Sensors
Source: Sensors (Basel). 2016 Apr 28;16(5):605. doi: 10.3390/s16050605 (PMC4883296; doi:10.3390/s16050605)
Supplement: Supplementary file 1 [file sensors-16-00605-s001.zip › MultiSensorGestureData/P11/2. Uppercut/Training16.txt]

0.579224 -0.535400 0.443604 0.425476 1445639934 0.579224 -0.535400 0.443604 0.425476 1445639934 0.579224 -0.535400 0.443604 0.425476 1445639934 0.579224 -0.535400 0.443604 0.425476 1445639934 0.579224 -0.535400 0.443604 0.425476 1445639934 0.579224 -0.535400 0.443604 0.425476 1445639934 0.542419 -0.499451 0.439453 0.513000 1445639934 0.542419 -0.499451 0.439453 0.513000 1445639934 0.542419 -0.499451 0.439453 0.513000 1445639934 0.542419 -0.499451 0.439453 0.513000 1445639934 0.542419 -0.499451 0.439453 0.513000 1445639934 0.506531 -0.370972 0.479858 0.612793 1445639934 0.506531 -0.370972 0.479858 0.612793 1445639934 0.506531 -0.370972 0.479858 0.612793 1445639934 0.506531 -0.370972 0.479858 0.612793 1445639934 0.506531 -0.370972 0.479858 0.612793 1445639934 0.506531 -0.370972 0.479858 0.612793 1445639934 0.506531 -0.370972 0.479858 0.612793 1445639934 0.440857 -0.209717 0.563293 0.666565 1445639934 0.440857 -0.209717 0.563293 0.666565 1445639934 0.440857 -0.209717 0.563293 0.666565 1445639934 0.440857 -0.209717 0.563293 0.666565 1445639934 0.440857 -0.209717 0.563293 0.666565 1445639934 0.440857 -0.209717 0.563293 0.666565 1445639934 0.337585 -0.115234 0.570313 0.739868 1445639934 0.337585 -0.115234 0.570313 0.739868 1445639934 0.337585 -0.115234 0.570313 0.739868 1445639934 0.337585 -0.115234 0.570313 0.739868 1445639934 0.337585 -0.115234 0.570313 0.739868 1445639934 0.337585 -0.115234 0.570313 0.739868 1445639934 0.266541 -0.073853 0.514465 0.811584 1445639934 0.266541 -0.073853 0.514465 0.811584 1445639934 0.266541 -0.073853 0.514465 0.811584 1445639934 0.266541 -0.073853 0.514465 0.811584 1445639934 0.266541 -0.073853 0.514465 0.811584 1445639934 0.266541 -0.073853 0.514465 0.811584 1445639934 0.233032 -0.028625 0.508789 0.828186 1445639934 0.233032 -0.028625 0.508789 0.828186 1445639934 0.233032 -0.028625 0.508789 0.828186 1445639934 0.233032 -0.028625 0.508789 0.828186 1445639934 0.233032 -0.028625 0.508789 0.828186 1445639934 0.233032 -0.028625 0.508789 0.828186 1445639934 0.233032 -0.028625 0.508789 0.828186 1445639934 0.203979 -0.005615 0.513672 0.833313 1445639934 0.203979 -0.005615 0.513672 0.833313 1445639934 0.203979 -0.005615 0.513672 0.833313 1445639934 0.203979 -0.005615 0.513672 0.833313 1445639934 0.203979 -0.005615 0.513672 0.833313 1445639934 0.203979 -0.005615 0.513672 0.833313 1445639934 0.217651 -0.013916 0.508301 0.833008 1445639934 0.217651 -0.013916 0.508301 0.833008 1445639934 0.217651 -0.013916 0.508301 0.833008 1445639934 0.217651 -0.013916 0.508301 0.833008 1445639934 0.217651 -0.013916 0.508301 0.833008 1445639934 0.263428 -0.043274 0.509033 0.818237 1445639934 0.263428 -0.043274 0.509033 0.818237 1445639934 0.263428 -0.043274 0.509033 0.818237 1445639934 0.263428 -0.043274 0.509033 0.818237 1445639934 0.263428 -0.043274 0.509033 0.818237 1445639934 0.263428 -0.043274 0.509033 0.818237 1445639934 0.263428 -0.043274 0.509033 0.818237 1445639934 0.338440 -0.095947 0.510803 0.784363 1445639934 0.338440 -0.095947 0.510803 0.784363 1445639934 0.338440 -0.095947 0.510803 0.784363 1445639934 0.338440 -0.095947 0.510803 0.784363 1445639934 0.338440 -0.095947 0.510803 0.784363 1445639934 0.338440 -0.095947 0.510803 0.784363 1445639934 0.433228 -0.180969 0.503601 0.725159 1445639935 0.433228 -0.180969 0.503601 0.725159 1445639935 0.433228 -0.180969 0.503601 0.725159 1445639935 0.433228 -0.180969 0.503601 0.725159 1445639935 0.433228 -0.180969 0.503601 0.725159 1445639935 0.433228 -0.180969 0.503601 0.725159 1445639935 0.532227 -0.291748 0.478699 0.634338 1445639935 0.532227 -0.291748 0.478699 0.634338 1445639935 0.532227 -0.291748 0.478699 0.634338 1445639935 0.532227 -0.291748 0.478699 0.634338 1445639935 0.532227 -0.291748 0.478699 0.634338 1445639935 0.532227 -0.291748 0.478699 0.634338 1445639935 0.615662 -0.397461 0.454590 0.506226 1445639935 0.615662 -0.397461 0.454590 0.506226 1445639935 0.615662 -0.397461 0.454590 0.506226 1445639935 0.615662 -0.397461 0.454590 0.506226 1445639935 0.615662 -0.397461 0.454590 0.506226 1445639935 0.615662 -0.397461 0.454590 0.506226 1445639935 0.650024 -0.482727 0.454163 0.371643 1445639935 0.650024 -0.482727 0.454163 0.371643 1445639935 0.650024 -0.482727 0.454163 0.371643 1445639935 0.650024 -0.482727 0.454163 0.371643 1445639935 0.630798 -0.559753 0.445190 0.300781 1445639935 0.630798 -0.559753 0.445190 0.300781 1445639935 0.630798 -0.559753 0.445190 0.300781 1445639935 0.630798 -0.559753 0.445190 0.300781 1445639935 0.630798 -0.559753 0.445190 0.300781 1445639935 0.630798 -0.559753 0.445190 0.300781 1445639935 0.630798 -0.559753 0.445190 0.300781 1445639935 0.598267 -0.623779 0.419250 0.277771 1445639935 0.598267 -0.623779 0.419250 0.277771 1445639935 0.598267 -0.623779 0.419250 0.277771 1445639935 0.598267 -0.623779 0.419250 0.277771 1445639935 0.598267 -0.623779 0.419250 0.277771 1445639935 0.598267 -0.623779 0.419250 0.277771 1445639935 0.581360 -0.624084 0.412964 0.319214 1445639935 0.581360 -0.624084 0.412964 0.319214 1445639935 0.581360 -0.624084 0.412964 0.319214 1445639935 0.581360 -0.624084 0.412964 0.319214 1445639935 0.581360 -0.624084 0.412964 0.319214 1445639935 0.581360 -0.624084 0.412964 0.319214 1445639935 0.581360 -0.624084 0.412964 0.319214 1445639935 0.556274 -0.584167 0.415161 0.420593 1445639935 0.556274 -0.584167 0.415161 0.420593 1445639935 0.556274 -0.584167 0.415161 0.420593 1445639935 0.556274 -0.584167 0.415161 0.420593 1445639935 0.556274 -0.584167 0.415161 0.420593 1445639935 0.556274 -0.584167 0.415161 0.420593 1445639935 0.521423 -0.497070 0.431091 0.543274 1445639935 0.521423 -0.497070 0.431091 0.543274 1445639935 0.521423 -0.497070 0.431091 0.543274 1445639935 0.521423 -0.497070 0.431091 0.543274 1445639935 0.521423 -0.497070 0.431091 0.543274 1445639935 0.521423 -0.497070 0.431091 0.543274 1445639935 0.459534 -0.320068 0.518188 0.646423 1445639935 0.459534 -0.320068 0.518188 0.646423 1445639935 0.459534 -0.320068 0.518188 0.646423 1445639935 0.459534 -0.320068 0.518188 0.646423 1445639935 0.459534 -0.320068 0.518188 0.646423 1445639935 0.459534 -0.320068 0.518188 0.646423 1445639935 0.459534 -0.320068 0.518188 0.646423 1445639935 0.351013 -0.170471 0.574158 0.719727 1445639935 0.351013 -0.170471 0.574158 0.719727 1445639935 0.351013 -0.170471 0.574158 0.719727 1445639935 0.351013 -0.170471 0.574158 0.719727 1445639935 0.351013 -0.170471 0.574158 0.719727 1445639935 0.351013 -0.170471 0.574158 0.719727 1445639935 0.269653 -0.110046 0.528992 0.797058 1445639935 0.269653 -0.110046 0.528992 0.797058 1445639935 0.269653 -0.110046 0.528992 0.797058 1445639935 0.269653 -0.110046 0.528992 0.797058 1445639935 0.269653 -0.110046 0.528992 0.797058 1445639935 0.269653 -0.110046 0.528992 0.797058 1445639935 0.244568 -0.072327 0.499878 0.827637 1445639935 0.244568 -0.072327 0.499878 0.827637 1445639935 0.244568 -0.072327 0.499878 0.827637 1445639935 0.244568 -0.072327 0.499878 0.827637 1445639935 0.244568 -0.072327 0.499878 0.827637 1445639935 0.244568 -0.072327 0.499878 0.827637 1445639935 0.240784 -0.060974 0.500549 0.829285 1445639935 0.240784 -0.060974 0.500549 0.829285 1445639935 0.240784 -0.060974 0.500549 0.829285 1445639935 0.240784 -0.060974 0.500549 0.829285 1445639935 0.240784 -0.060974 0.500549 0.829285 1445639935 0.240784 -0.060974 0.500549 0.829285 1445639935 0.240784 -0.060974 0.500549 0.829285 1445639935 0.289612 -0.087341 0.503174 0.809448 1445639935 0.289612 -0.087341 0.503174 0.809448 1445639935 0.289612 -0.087341 0.503174 0.809448 1445639935 0.289612 -0.087341 0.503174 0.809448 1445639935 0.289612 -0.087341 0.503174 0.809448 1445639935 0.377258 -0.147278 0.499878 0.765503 1445639935 0.377258 -0.147278 0.499878 0.765503 1445639935 0.377258 -0.147278 0.499878 0.765503 1445639935 0.377258 -0.147278 0.499878 0.765503 1445639935 0.377258 -0.147278 0.499878 0.765503 1445639935 0.377258 -0.147278 0.499878 0.765503 1445639935 0.377258 -0.147278 0.499878 0.765503 1445639935 0.477112 -0.238892 0.479492 0.696655 1445639935 0.477112 -0.238892 0.479492 0.696655 1445639935 0.477112 -0.238892 0.479492 0.696655 1445639935 0.477112 -0.238892 0.479492 0.696655 1445639935 0.477112 -0.238892 0.479492 0.696655 1445639935 0.477112 -0.238892 0.479492 0.696655 1445639935 0.573120 -0.351746 0.453186 0.585083 1445639935 0.573120 -0.351746 0.453186 0.585083 1445639935 0.573120 -0.351746 0.453186 0.585083 1445639935 0.573120 -0.351746 0.453186 0.585083 1445639935 0.573120 -0.351746 0.453186 0.585083 1445639935 0.573120 -0.351746 0.453186 0.585083 1445639935 0.641663 -0.463989 0.435242 0.428345 1445639935 0.641663 -0.463989 0.435242 0.428345 1445639936 0.641663 -0.463989 0.435242 0.428345 1445639936 0.641663 -0.463989 0.435242 0.428345 1445639936 0.641663 -0.463989 0.435242 0.428345 1445639936 0.641663 -0.463989 0.435242 0.428345 1445639936 0.648438 -0.552979 0.438721 0.284912 1445639936 0.648438 -0.552979 0.438721 0.284912 1445639936 0.648438 -0.552979 0.438721 0.284912 1445639936 0.648438 -0.552979 0.438721 0.284912 1445639936 0.648438 -0.552979 0.438721 0.284912 1445639936 0.648438 -0.552979 0.438721 0.284912 1445639936 0.648438 -0.552979 0.438721 0.284912 1445639936 0.636719 -0.597473 0.429260 0.230713 1445639936 0.636719 -0.597473 0.429260 0.230713 1445639936 0.636719 -0.597473 0.429260 0.230713 1445639936 0.636719 -0.597473 0.429260 0.230713 1445639936 0.636719 -0.597473 0.429260 0.230713 1445639936 0.613708 -0.628662 0.416199 0.234375 1445639936 0.613708 -0.628662 0.416199 0.234375 1445639936 0.613708 -0.628662 0.416199 0.234375 1445639936 0.613708 -0.628662 0.416199 0.234375 1445639936 0.613708 -0.628662 0.416199 0.234375 1445639936 0.577515 -0.636780 0.406738 0.309021 1445639936 0.577515 -0.636780 0.406738 0.309021 1445639936 0.577515 -0.636780 0.406738 0.309021 1445639936 0.577515 -0.636780 0.406738 0.309021 1445639936 0.577515 -0.636780 0.406738 0.309021 1445639936 0.577515 -0.636780 0.406738 0.309021 1445639936 0.554504 -0.579956 0.406677 0.436707 1445639936 0.554504 -0.579956 0.406677 0.436707 1445639936 0.554504 -0.579956 0.406677 0.436707 1445639936 0.554504 -0.579956 0.406677 0.436707 1445639936 0.554504 -0.579956 0.406677 0.436707 1445639936 0.522522 -0.388733 0.472473 0.593750 1445639936 0.522522 -0.388733 0.472473 0.593750 1445639936 0.522522 -0.388733 0.472473 0.593750 1445639936 0.522522 -0.388733 0.472473 0.593750 1445639936 0.522522 -0.388733 0.472473 0.593750 1445639936 0.522522 -0.388733 0.472473 0.593750 1445639936 0.522522 -0.388733 0.472473 0.593750 1445639936 0.404724 -0.169373 0.575317 0.690247 1445639936 0.404724 -0.169373 0.575317 0.690247 1445639936 0.404724 -0.169373 0.575317 0.690247 1445639936 0.404724 -0.169373 0.575317 0.690247 1445639936 0.404724 -0.169373 0.575317 0.690247 1445639936 0.404724 -0.169373 0.575317 0.690247 1445639936 0.289246 -0.067688 0.557129 0.775452 1445639936 0.289246 -0.067688 0.557129 0.775452 1445639936 0.289246 -0.067688 0.557129 0.775452 1445639936 0.289246 -0.067688 0.557129 0.775452 1445639936 0.289246 -0.067688 0.557129 0.775452 1445639936 0.289246 -0.067688 0.557129 0.775452 1445639936 0.289246 -0.067688 0.557129 0.775452 1445639936 0.255005 -0.024536 0.499512 0.827515 1445639936 0.255005 -0.024536 0.499512 0.827515 1445639936 0.255005 -0.024536 0.499512 0.827515 1445639936 0.255005 -0.024536 0.499512 0.827515 1445639936 0.255005 -0.024536 0.499512 0.827515 1445639936 0.255005 -0.024536 0.499512 0.827515 1445639936 0.243652 -0.000977 0.484924 0.839844 1445639936 0.243652 -0.000977 0.484924 0.839844 1445639936 0.243652 -0.000977 0.484924 0.839844 1445639936 0.243652 -0.000977 0.484924 0.839844 1445639936 0.243652 -0.000977 0.484924 0.839844 1445639936 0.243652 -0.000977 0.484924 0.839844 1445639936 0.283081 -0.011658 0.479614 0.830444 1445639936 0.283081 -0.011658 0.479614 0.830444 1445639936 0.283081 -0.011658 0.479614 0.830444 1445639936 0.283081 -0.011658 0.479614 0.830444 1445639936 0.283081 -0.011658 0.479614 0.830444 1445639936 0.283081 -0.011658 0.479614 0.830444 1445639936 0.372986 -0.065002 0.475403 0.794067 1445639936 0.372986 -0.065002 0.475403 0.794067 1445639936 0.372986 -0.065002 0.475403 0.794067 1445639936 0.372986 -0.065002 0.475403 0.794067 1445639936 0.372986 -0.065002 0.475403 0.794067 1445639936 0.372986 -0.065002 0.475403 0.794067 1445639936 0.482300 -0.172241 0.457703 0.726746 1445639936 0.482300 -0.172241 0.457703 0.726746 1445639936 0.482300 -0.172241 0.457703 0.726746 1445639936 0.482300 -0.172241 0.457703 0.726746 1445639936 0.482300 -0.172241 0.457703 0.726746 1445639936 0.482300 -0.172241 0.457703 0.726746 1445639936 0.581787 -0.308167 0.427185 0.619690 1445639936 0.581787 -0.308167 0.427185 0.619690 1445639936 0.581787 -0.308167 0.427185 0.619690 1445639936 0.581787 -0.308167 0.427185 0.619690 1445639936 0.581787 -0.308167 0.427185 0.619690 1445639936 0.581787 -0.308167 0.427185 0.619690 1445639936 0.640869 -0.460205 0.409668 0.457825 1445639936 0.640869 -0.460205 0.409668 0.457825 1445639936 0.640869 -0.460205 0.409668 0.457825 1445639936 0.640869 -0.460205 0.409668 0.457825 1445639936 0.640869 -0.460205 0.409668 0.457825 1445639936 0.640869 -0.460205 0.409668 0.457825 1445639936 0.640869 -0.460205 0.409668 0.457825 1445639936 0.642639 -0.576660 0.421753 0.276611 1445639936 0.642639 -0.576660 0.421753 0.276611 1445639936 0.642639 -0.576660 0.421753 0.276611 1445639936 0.642639 -0.576660 0.421753 0.276611 1445639936 0.642639 -0.576660 0.421753 0.276611 1445639936 0.642639 -0.576660 0.421753 0.276611 1445639936 0.629456 -0.613586 0.426453 0.213074 1445639936 0.629456 -0.613586 0.426453 0.213074 1445639936 0.629456 -0.613586 0.426453 0.213074 1445639936 0.629456 -0.613586 0.426453 0.213074 1445639936 0.629456 -0.613586 0.426453 0.213074 1445639936 0.629456 -0.613586 0.426453 0.213074 1445639936 0.612122 -0.640991 0.416626 0.201965 1445639936 0.612122 -0.640991 0.416626 0.201965 1445639936 0.612122 -0.640991 0.416626 0.201965 1445639937 0.612122 -0.640991 0.416626 0.201965 1445639937 0.612122 -0.640991 0.416626 0.201965 1445639937 0.612122 -0.640991 0.416626 0.201965 1445639937 0.612122 -0.640991 0.416626 0.201965 1445639937 0.602844 -0.637756 0.416260 0.237793 1445639937 0.602844 -0.637756 0.416260 0.237793 1445639937 0.602844 -0.637756 0.416260 0.237793 1445639937 0.602844 -0.637756 0.416260 0.237793 1445639937 0.602844 -0.637756 0.416260 0.237793 1445639937 0.580872 -0.606628 0.428894 0.332581 1445639937 0.580872 -0.606628 0.428894 0.332581 1445639937 0.580872 -0.606628 0.428894 0.332581 1445639937 0.580872 -0.606628 0.428894 0.332581 1445639937 0.580872 -0.606628 0.428894 0.332581 1445639937 0.546448 -0.536072 0.450867 0.458984 1445639937 0.546448 -0.536072 0.450867 0.458984 1445639937 0.546448 -0.536072 0.450867 0.458984 1445639937 0.546448 -0.536072 0.450867 0.458984 1445639937 0.546448 -0.536072 0.450867 0.458984 1445639937 0.546448 -0.536072 0.450867 0.458984 1445639937 0.495728 -0.366028 0.523193 0.588684 1445639937 0.495728 -0.366028 0.523193 0.588684 1445639937 0.495728 -0.366028 0.523193 0.588684 1445639937 0.495728 -0.366028 0.523193 0.588684 1445639937 0.495728 -0.366028 0.523193 0.588684 1445639937 0.495728 -0.366028 0.523193 0.588684 1445639937 0.413330 -0.194397 0.605469 0.651733 1445639937 0.413330 -0.194397 0.605469 0.651733 1445639937 0.413330 -0.194397 0.605469 0.651733 1445639937 0.413330 -0.194397 0.605469 0.651733 1445639937 0.413330 -0.194397 0.605469 0.651733 1445639937 0.413330 -0.194397 0.605469 0.651733 1445639937 0.413330 -0.194397 0.605469 0.651733 1445639937 0.303711 -0.119263 0.582520 0.744385 1445639937 0.303711 -0.119263 0.582520 0.744385 1445639937 0.303711 -0.119263 0.582520 0.744385 1445639937 0.303711 -0.119263 0.582520 0.744385 1445639937 0.303711 -0.119263 0.582520 0.744385 1445639937 0.303711 -0.119263 0.582520 0.744385 1445639937 0.253662 -0.074829 0.512878 0.816650 1445639937 0.253662 -0.074829 0.512878 0.816650 1445639937 0.253662 -0.074829 0.512878 0.816650 1445639937 0.253662 -0.074829 0.512878 0.816650 1445639937 0.253662 -0.074829 0.512878 0.816650 1445639937 0.253662 -0.074829 0.512878 0.816650 1445639937 0.236572 -0.043579 0.489990 0.837830 1445639937 0.236572 -0.043579 0.489990 0.837830 1445639937 0.236572 -0.043579 0.489990 0.837830 1445639937 0.236572 -0.043579 0.489990 0.837830 1445639937 0.236572 -0.043579 0.489990 0.837830 1445639937 0.236572 -0.043579 0.489990 0.837830 1445639937 0.255310 -0.037964 0.482727 0.836792 1445639937 0.255310 -0.037964 0.482727 0.836792 1445639937 0.255310 -0.037964 0.482727 0.836792 1445639937 0.255310 -0.037964 0.482727 0.836792 1445639937 0.255310 -0.037964 0.482727 0.836792 1445639937 0.255310 -0.037964 0.482727 0.836792 1445639937 0.329468 -0.073364 0.490417 0.803406 1445639937 0.329468 -0.073364 0.490417 0.803406 1445639937 0.329468 -0.073364 0.490417 0.803406 1445639937 0.329468 -0.073364 0.490417 0.803406 1445639937 0.329468 -0.073364 0.490417 0.803406 1445639937 0.329468 -0.073364 0.490417 0.803406 1445639937 0.329468 -0.073364 0.490417 0.803406 1445639937 0.446350 -0.149353 0.479309 0.740662 1445639937 0.446350 -0.149353 0.479309 0.740662 1445639937 0.446350 -0.149353 0.479309 0.740662 1445639937 0.446350 -0.149353 0.479309 0.740662 1445639937 0.446350 -0.149353 0.479309 0.740662 1445639937 0.446350 -0.149353 0.479309 0.740662 1445639937 0.559631 -0.267700 0.448364 0.643433 1445639937 0.559631 -0.267700 0.448364 0.643433 1445639937 0.559631 -0.267700 0.448364 0.643433 1445639937 0.559631 -0.267700 0.448364 0.643433 1445639937 0.559631 -0.267700 0.448364 0.643433 1445639937 0.559631 -0.267700 0.448364 0.643433 1445639937 0.649170 -0.389221 0.428650 0.493225 1445639937 0.649170 -0.389221 0.428650 0.493225 1445639937 0.649170 -0.389221 0.428650 0.493225 1445639937 0.649170 -0.389221 0.428650 0.493225 1445639937 0.649170 -0.389221 0.428650 0.493225 1445639937 0.649170 -0.389221 0.428650 0.493225 1445639937 0.686646 -0.500916 0.416931 0.322083 1445639937 0.686646 -0.500916 0.416931 0.322083 1445639937 0.686646 -0.500916 0.416931 0.322083 1445639937 0.686646 -0.500916 0.416931 0.322083 1445639937 0.686646 -0.500916 0.416931 0.322083 1445639937 0.686646 -0.500916 0.416931 0.322083 1445639937 0.645569 -0.597900 0.414185 0.232727 1445639937 0.645569 -0.597900 0.414185 0.232727 1445639937 0.645569 -0.597900 0.414185 0.232727 1445639937 0.645569 -0.597900 0.414185 0.232727 1445639937 0.645569 -0.597900 0.414185 0.232727 1445639937 0.645569 -0.597900 0.414185 0.232727 1445639937 0.629517 -0.623779 0.410278 0.215027 1445639937 0.629517 -0.623779 0.410278 0.215027 1445639937 0.629517 -0.623779 0.410278 0.215027 1445639937 0.629517 -0.623779 0.410278 0.215027 1445639937 0.629517 -0.623779 0.410278 0.215027 1445639937 0.629517 -0.623779 0.410278 0.215027 1445639937 0.602661 -0.615723 0.413818 0.293884 1445639937 0.602661 -0.615723 0.413818 0.293884 1445639937 0.602661 -0.615723 0.413818 0.293884 1445639937 0.602661 -0.615723 0.413818 0.293884 1445639937 0.602661 -0.615723 0.413818 0.293884 1445639937 0.602661 -0.615723 0.413818 0.293884 1445639937 0.565857 -0.558655 0.424377 0.433105 1445639937 0.565857 -0.558655 0.424377 0.433105 1445639937 0.565857 -0.558655 0.424377 0.433105 1445639937 0.565857 -0.558655 0.424377 0.433105 1445639937 0.565857 -0.558655 0.424377 0.433105 1445639938 0.565857 -0.558655 0.424377 0.433105 1445639938 0.565857 -0.558655 0.424377 0.433105 1445639938 0.504700 -0.406921 0.483154 0.588379 1445639938 0.504700 -0.406921 0.483154 0.588379 1445639938 0.504700 -0.406921 0.483154 0.588379 1445639938 0.504700 -0.406921 0.483154 0.588379 1445639938 0.504700 -0.406921 0.483154 0.588379 1445639938 0.504700 -0.406921 0.483154 0.588379 1445639938 0.415771 -0.228638 0.563293 0.676392 1445639938 0.415771 -0.228638 0.563293 0.676392 1445639938 0.415771 -0.228638 0.563293 0.676392 1445639938 0.415771 -0.228638 0.563293 0.676392 1445639938 0.415771 -0.228638 0.563293 0.676392 1445639938 0.415771 -0.228638 0.563293 0.676392 1445639938 0.415771 -0.228638 0.563293 0.676392 1445639938 0.299683 -0.136536 0.566956 0.755005 1445639938 0.299683 -0.136536 0.566956 0.755005 1445639938 0.299683 -0.136536 0.566956 0.755005 1445639938 0.299683 -0.136536 0.566956 0.755005 1445639938 0.299683 -0.136536 0.566956 0.755005 1445639938 0.299683 -0.136536 0.566956 0.755005 1445639938 0.221863 -0.099060 0.489197 0.837585 1445639938 0.221863 -0.099060 0.489197 0.837585 1445639938 0.221863 -0.099060 0.489197 0.837585 1445639938 0.221863 -0.099060 0.489197 0.837585 1445639938 0.221863 -0.099060 0.489197 0.837585 1445639938 0.221863 -0.099060 0.489197 0.837585 1445639938 0.221863 -0.099060 0.489197 0.837585 1445639938 0.194214 -0.057129 0.439880 0.874878 1445639938 0.194214 -0.057129 0.439880 0.874878 1445639938 0.194214 -0.057129 0.439880 0.874878 1445639938 0.194214 -0.057129 0.439880 0.874878 1445639938 0.194214 -0.057129 0.439880 0.874878 1445639938 0.194214 -0.057129 0.439880 0.874878 1445639938 0.177246 -0.040161 0.442749 0.877991 1445639938 0.177246 -0.040161 0.442749 0.877991 1445639938 0.177246 -0.040161 0.442749 0.877991 1445639938 0.177246 -0.040161 0.442749 0.877991 1445639938 0.177246 -0.040161 0.442749 0.877991 1445639938 0.177246 -0.040161 0.442749 0.877991 1445639938 0.218140 -0.050781 0.448608 0.865173 1445639938 0.218140 -0.050781 0.448608 0.865173 1445639938 0.218140 -0.050781 0.448608 0.865173 1445639938 0.218140 -0.050781 0.448608 0.865173 1445639938 0.218140 -0.050781 0.448608 0.865173 1445639938 0.218140 -0.050781 0.448608 0.865173 1445639938 0.218140 -0.050781 0.448608 0.865173 1445639938 0.304993 -0.101807 0.457825 0.828796 1445639938 0.304993 -0.101807 0.457825 0.828796 1445639938 0.304993 -0.101807 0.457825 0.828796 1445639938 0.304993 -0.101807 0.457825 0.828796 1445639938 0.304993 -0.101807 0.457825 0.828796 1445639938 0.304993 -0.101807 0.457825 0.828796 1445639938 0.416809 -0.185730 0.474976 0.752380 1445639938 0.416809 -0.185730 0.474976 0.752380 1445639938 0.416809 -0.185730 0.474976 0.752380 1445639938 0.416809 -0.185730 0.474976 0.752380 1445639938 0.416809 -0.185730 0.474976 0.752380 1445639938 0.416809 -0.185730 0.474976 0.752380 1445639938 0.416809 -0.185730 0.474976 0.752380 1445639938 0.546204 -0.287720 0.471924 0.629333 1445639938 0.546204 -0.287720 0.471924 0.629333 1445639938 0.546204 -0.287720 0.471924 0.629333 1445639938 0.546204 -0.287720 0.471924 0.629333 1445639938 0.546204 -0.287720 0.471924 0.629333 1445639938 0.647705 -0.406799 0.443787 0.466858 1445639938 0.647705 -0.406799 0.443787 0.466858 1445639938 0.647705 -0.406799 0.443787 0.466858 1445639938 0.647705 -0.406799 0.443787 0.466858 1445639938 0.647705 -0.406799 0.443787 0.466858 1445639938 0.647705 -0.406799 0.443787 0.466858 1445639938 0.647705 -0.406799 0.443787 0.466858 1445639938 0.687378 -0.520935 0.422913 0.277954 1445639938 0.687378 -0.520935 0.422913 0.277954 1445639938 0.687378 -0.520935 0.422913 0.277954 1445639938 0.687378 -0.520935 0.422913 0.277954 1445639938 0.687378 -0.520935 0.422913 0.277954 1445639938 0.687378 -0.520935 0.422913 0.277954 1445639938 0.686340 -0.567688 0.423096 0.166321 1445639938 0.686340 -0.567688 0.423096 0.166321 1445639938 0.686340 -0.567688 0.423096 0.166321 1445639938 0.686340 -0.567688 0.423096 0.166321 1445639938 0.686340 -0.567688 0.423096 0.166321 1445639938 0.686340 -0.567688 0.423096 0.166321 1445639938 0.681335 -0.573608 0.425903 0.158997 1445639938 0.681335 -0.573608 0.425903 0.158997 1445639938 0.681335 -0.573608 0.425903 0.158997 1445639938 0.681335 -0.573608 0.425903 0.158997 1445639938 0.681335 -0.573608 0.425903 0.158997 1445639938 0.681335 -0.573608 0.425903 0.158997 1445639938 0.643188 -0.593384 0.424438 0.232361 1445639938 0.643188 -0.593384 0.424438 0.232361 1445639938 0.643188 -0.593384 0.424438 0.232361 1445639938 0.643188 -0.593384 0.424438 0.232361 1445639938 0.643188 -0.593384 0.424438 0.232361 1445639938 0.643188 -0.593384 0.424438 0.232361 1445639938 0.643188 -0.593384 0.424438 0.232361 1445639938 0.590759 -0.575439 0.436829 0.359131 1445639938 0.590759 -0.575439 0.436829 0.359131 1445639938 0.590759 -0.575439 0.436829 0.359131 1445639938 0.590759 -0.575439 0.436829 0.359131 1445639938 0.590759 -0.575439 0.436829 0.359131 1445639938 0.590759 -0.575439 0.436829 0.359131 1445639938 0.524963 -0.462280 0.479492 0.529785 1445639938 0.524963 -0.462280 0.479492 0.529785 1445639938 0.524963 -0.462280 0.479492 0.529785 1445639938 0.524963 -0.462280 0.479492 0.529785 1445639938 0.524963 -0.462280 0.479492 0.529785 1445639938 0.524963 -0.462280 0.479492 0.529785 1445639938 0.524963 -0.462280 0.479492 0.529785 1445639938 0.431946 -0.280029 0.554321 0.653931 1445639938 0.431946 -0.280029 0.554321 0.653931 1445639938 0.431946 -0.280029 0.554321 0.653931 1445639938 0.431946 -0.280029 0.554321 0.653931 1445639939 0.431946 -0.280029 0.554321 0.653931 1445639939 0.316895 -0.159058 0.590698 0.724731 1445639939 0.316895 -0.159058 0.590698 0.724731 1445639939 0.316895 -0.159058 0.590698 0.724731 1445639939 0.316895 -0.159058 0.590698 0.724731 1445639939 0.316895 -0.159058 0.590698 0.724731 1445639939 0.316895 -0.159058 0.590698 0.724731 1445639939 0.242432 -0.107178 0.524719 0.808899 1445639939 0.242432 -0.107178 0.524719 0.808899 1445639939 0.242432 -0.107178 0.524719 0.808899 1445639939 0.242432 -0.107178 0.524719 0.808899 1445639939 0.242432 -0.107178 0.524719 0.808899 1445639939 0.242432 -0.107178 0.524719 0.808899 1445639939 0.230103 -0.073669 0.463013 0.852722 1445639939 0.230103 -0.073669 0.463013 0.852722 1445639939 0.230103 -0.073669 0.463013 0.852722 1445639939 0.230103 -0.073669 0.463013 0.852722 1445639939 0.230103 -0.073669 0.463013 0.852722 1445639939 0.230103 -0.073669 0.463013 0.852722 1445639939 0.243652 -0.075500 0.464783 0.847839 1445639939 0.243652 -0.075500 0.464783 0.847839 1445639939 0.243652 -0.075500 0.464783 0.847839 1445639939 0.243652 -0.075500 0.464783 0.847839 1445639939 0.243652 -0.075500 0.464783 0.847839 1445639939 0.319153 -0.133667 0.488342 0.801086 1445639939 0.319153 -0.133667 0.488342 0.801086 1445639939 0.319153 -0.133667 0.488342 0.801086 1445639939 0.319153 -0.133667 0.488342 0.801086 1445639939 0.319153 -0.133667 0.488342 0.801086 1445639939 0.319153 -0.133667 0.488342 0.801086 1445639939 0.319153 -0.133667 0.488342 0.801086 1445639939 0.440430 -0.227722 0.495972 0.712830 1445639939 0.440430 -0.227722 0.495972 0.712830 1445639939 0.440430 -0.227722 0.495972 0.712830 1445639939 0.440430 -0.227722 0.495972 0.712830 1445639939 0.440430 -0.227722 0.495972 0.712830 1445639939 0.440430 -0.227722 0.495972 0.712830 1445639939 0.440430 -0.227722 0.495972 0.712830 1445639939 0.563599 -0.338013 0.474060 0.585876 1445639939 0.563599 -0.338013 0.474060 0.585876 1445639939 0.563599 -0.338013 0.474060 0.585876 1445639939 0.563599 -0.338013 0.474060 0.585876 1445639939 0.563599 -0.338013 0.474060 0.585876 1445639939 0.563599 -0.338013 0.474060 0.585876 1445639939 0.652344 -0.453308 0.436584 0.422302 1445639939 0.652344 -0.453308 0.436584 0.422302 1445639939 0.652344 -0.453308 0.436584 0.422302 1445639939 0.652344 -0.453308 0.436584 0.422302 1445639939 0.652344 -0.453308 0.436584 0.422302 1445639939 0.685303 -0.542542 0.420227 0.243774 1445639939 0.685303 -0.542542 0.420227 0.243774 1445639939 0.685303 -0.542542 0.420227 0.243774 1445639939 0.685303 -0.542542 0.420227 0.243774 1445639939 0.685303 -0.542542 0.420227 0.243774 1445639939 0.706909 -0.554504 0.418091 0.134094 1445639939 
0.648132 -0.472290 0.418945 0.425842 1445639941 0.648132 -0.472290 0.418945 0.425842 1445639941 0.648132 -0.472290 0.418945 0.425842 1445639941 0.648132 -0.472290 0.418945 0.425842 1445639941 0.648132 -0.472290 0.418945 0.425842 1445639941 0.650452 -0.472290 0.412659 0.428406 1445639941 0.650452 -0.472290 0.412659 0.428406 1445639941 0.650452 -0.472290 0.412659 0.428406 1445639941 0.650452 -0.472290 0.412659 0.428406 1445639941 0.650452 -0.472290 0.412659 0.428406 1445639941 0.650452 -0.472290 0.412659 0.428406 1445639941 0.650635 -0.474304 0.409546 0.428833 1445639941 0.650635 -0.474304 0.409546 0.428833 1445639942 0.650635 -0.474304 0.409546 0.428833 1445639942 0.650635 -0.474304 0.409546 0.428833 1445639942 0.650635 -0.474304 0.409546 0.428833 1445639942 0.650635 -0.474304 0.409546 0.428833 1445639942 0.663574 -0.456482 0.418274 0.419861 1445639942 0.663574 -0.456482 0.418274 0.419861 1445639942 0.663574 -0.456482 0.418274 0.419861 1445639942 0.663574 -0.456482 0.418274 0.419861 1445639942 0.663574 -0.456482 0.418274 0.419861 1445639942 0.663574 -0.456482 0.418274 0.419861 1445639942 0.683960 -0.428162 0.428833 0.406067 1445639942 0.683960 -0.428162 0.428833 0.406067 1445639942 0.683960 -0.428162 0.428833 0.406067 1445639942 0.683960 -0.428162 0.428833 0.406067 1445639942 0.683960 -0.428162 0.428833 0.406067 1445639942 0.683960 -0.428162 0.428833 0.406067 1445639942 0.701355 -0.406616 0.438171 0.388184 1445639942 0.701355 -0.406616 0.438171 0.388184 1445639942 0.701355 -0.406616 0.438171 0.388184 1445639942 0.701355 -0.406616 0.438171 0.388184 1445639942 0.701355 -0.406616 0.438171 0.388184 1445639942 0.701355 -0.406616 0.438171 0.388184 1445639942 0.718201 -0.380676 0.454651 0.364075 1445639942 0.718201 -0.380676 0.454651 0.364075 1445639942 0.718201 -0.380676 0.454651 0.364075 1445639942 0.718201 -0.380676 0.454651 0.364075 1445639942 0.718201 -0.380676 0.454651 0.364075 1445639942 0.718201 -0.380676 0.454651 0.364075 1445639942 0.722351 -0.374390 0.464111 0.350098 1445639942 0.722351 -0.374390 0.464111 0.350098 1445639942 0.722351 -0.374390 0.464111 0.350098 1445639942 0.722351 -0.374390 0.464111 0.350098 1445639942 0.722351 -0.374390 0.464111 0.350098 1445639942 0.722351 -0.374390 0.464111 0.350098 1445639942 0.712585 -0.400696 0.451782 0.357117 1445639942 0.712585 -0.400696 0.451782 0.357117 1445639942 0.712585 -0.400696 0.451782 0.357117 1445639942 0.712585 -0.400696 0.451782 0.357117 1445639942 0.712585 -0.400696 0.451782 0.357117 1445639942 0.712585 -0.400696 0.451782 0.357117 1445639942 0.698547 -0.434814 0.434814 0.365906 1445639942 0.698547 -0.434814 0.434814 0.365906 1445639942 0.698547 -0.434814 0.434814 0.365906 1445639942 0.698547 -0.434814 0.434814 0.365906 1445639942 0.698547 -0.434814 0.434814 0.365906 1445639942 0.698547 -0.434814 0.434814 0.365906 1445639942 0.689514 -0.461060 0.418701 0.369568 1445639942 0.689514 -0.461060 0.418701 0.369568 1445639942 0.689514 -0.461060 0.418701 0.369568 1445639942 0.689514 -0.461060 0.418701 0.369568 1445639942 0.689514 -0.461060 0.418701 0.369568 1445639942 0.689514 -0.461060 0.418701 0.369568 1445639942 0.689941 -0.474304 0.404480 0.367859 1445639942 0.689941 -0.474304 0.404480 0.367859 1445639942 0.689941 -0.474304 0.404480 0.367859 1445639942 0.689941 -0.474304 0.404480 0.367859 1445639942 0.689941 -0.474304 0.404480 0.367859 1445639942 0.689941 -0.474304 0.404480 0.367859 1445639942 0.694763 -0.480408 0.388000 0.368652 1445639942 0.694763 -0.480408 0.388000 0.368652 1445639942 0.694763 -0.480408 0.388000 0.368652 1445639942 0.694763 -0.480408 0.388000 0.368652 1445639942 0.694763 -0.480408 0.388000 0.368652 1445639942 0.694763 -0.480408 0.388000 0.368652 1445639942 0.700317 -0.482361 0.371948 0.372131 1445639942 0.700317 -0.482361 0.371948 0.372131 1445639942 0.700317 -0.482361 0.371948 0.372131 1445639942 0.700317 -0.482361 0.371948 0.372131 1445639942 0.700317 -0.482361 0.371948 0.372131 1445639942 0.700317 -0.482361 0.371948 0.372131 1445639942 0.700317 -0.482361 0.371948 0.372131 1445639942 0.706177 -0.473206 0.367859 0.376831 1445639942 0.706177 -0.473206 0.367859 0.376831 1445639942 0.706177 -0.473206 0.367859 0.376831 1445639942 0.706177 -0.473206 0.367859 0.376831 1445639942 0.706177 -0.473206 0.367859 0.376831 1445639942 0.708008 -0.458801 0.371399 0.387634 1445639942 0.708008 -0.458801 0.371399 0.387634 1445639942 0.708008 -0.458801 0.371399 0.387634 1445639942 0.708008 -0.458801 0.371399 0.387634 1445639942 0.708008 -0.458801 0.371399 0.387634 1445639942 0.708008 -0.458801 0.371399 0.387634 1445639942 0.704346 -0.438477 0.386536 0.402710 1445639942 0.704346 -0.438477 0.386536 0.402710 1445639942 0.704346 -0.438477 0.386536 0.402710 1445639942 0.704346 -0.438477 0.386536 0.402710 1445639942 0.704346 -0.438477 0.386536 0.402710 1445639942 0.704346 -0.438477 0.386536 0.402710 1445639942 0.695740 -0.426758 0.396362 0.420349 1445639942 0.695740 -0.426758 0.396362 0.420349 1445639942 0.695740 -0.426758 0.396362 0.420349 1445639942 0.695740 -0.426758 0.396362 0.420349 1445639942 0.695740 -0.426758 0.396362 0.420349 1445639942 0.695740 -0.426758 0.396362 0.420349 1445639942 0.695740 -0.426758 0.396362 0.420349 1445639942 0.689514 -0.426819 0.396179 0.430603 1445639942 0.689514 -0.426819 0.396179 0.430603 1445639942 0.689514 -0.426819 0.396179 0.430603 1445639942 0.689514 -0.426819 0.396179 0.430603 1445639942 0.689514 -0.426819 0.396179 0.430603 1445639942 0.689514 -0.426819 0.396179 0.430603 1445639942 0.706055 -0.402527 0.401917 0.421814 1445639942 0.706055 -0.402527 0.401917 0.421814 1445639942 0.706055 -0.402527 0.401917 0.421814 1445639942 0.706055 -0.402527 0.401917 0.421814 1445639942 0.706055 -0.402527 0.401917 0.421814 1445639942 0.706055 -0.402527 0.401917 0.421814 1445639942 0.718384 -0.387817 0.401917 0.414612 1445639942 0.718384 -0.387817 0.401917 0.414612 1445639942 0.718384 -0.387817 0.401917 0.414612 1445639943 0.718384 -0.387817 0.401917 0.414612 1445639943 0.718384 -0.387817 0.401917 0.414612 1445639943 0.718384 -0.387817 0.401917 0.414612 1445639943 0.718384 -0.387817 0.401917 0.414612 1445639943 0.726685 -0.379150 0.410156 0.399780 1445639943 0.726685 -0.379150 0.410156 0.399780 1445639943 0.726685 -0.379150 0.410156 0.399780 1445639943 0.726685 -0.379150 0.410156 0.399780 1445639943 0.726685 -0.379150 0.410156 0.399780 1445639943 0.726685 -0.379150 0.410156 0.399780 1445639943 0.733948 -0.356262 0.432678 0.383484 1445639943 0.733948 -0.356262 0.432678 0.383484 1445639943 0.733948 -0.356262 0.432678 0.383484 1445639943 0.733948 -0.356262 0.432678 0.383484 1445639943 0.733948 -0.356262 0.432678 0.383484 1445639943 0.733948 -0.356262 0.432678 0.383484 1445639943 0.723206 -0.375732 0.429504 0.388916 1445639943 0.723206 -0.375732 0.429504 0.388916 1445639943 0.723206 -0.375732 0.429504 0.388916 1445639943 0.723206 -0.375732 0.429504 0.388916 1445639943 0.723206 -0.375732 0.429504 0.388916 1445639943 0.723206 -0.375732 0.429504 0.388916 1445639943 0.723206 -0.375732 0.429504 0.388916 1445639943 0.706116 -0.414551 0.412231 0.399414 1445639943 0.706116 -0.414551 0.412231 0.399414 1445639943 0.706116 -0.414551 0.412231 0.399414 1445639943 0.706116 -0.414551 0.412231 0.399414 1445639943 0.706116 -0.414551 0.412231 0.399414 1445639943 0.706116 -0.414551 0.412231 0.399414 1445639943 0.706116 -0.414551 0.412231 0.399414 1445639943 0.689819 -0.448792 0.394592 0.408630 1445639943 0.689819 -0.448792 0.394592 0.408630 1445639943 0.689819 -0.448792 0.394592 0.408630 1445639943 0.689819 -0.448792 0.394592 0.408630 1445639943 0.686829 -0.465149 0.380005 0.409180 1445639943 0.686829 -0.465149 0.380005 0.409180 1445639943 0.686829 -0.465149 0.380005 0.409180 1445639943 0.686829 -0.465149 0.380005 0.409180 1445639943 0.686829 -0.465149 0.380005 0.409180 1445639943 0.686829 -0.465149 0.380005 0.409180 1445639943 0.692139 -0.470276 0.362915 0.409973 1445639943 0.692139 -0.470276 0.362915 0.409973 1445639943 0.692139 -0.470276 0.362915 0.409973 1445639943 0.692139 -0.470276 0.362915 0.409973 1445639943 0.692139 -0.470276 0.362915 0.409973 1445639943 0.692139 -0.470276 0.362915 0.409973 1445639943 0.692139 -0.470276 0.362915 0.409973 1445639943 0.699829 -0.468018 0.346191 0.413879 1445639943 0.699829 -0.468018 0.346191 0.413879 1445639943 0.699829 -0.468018 0.346191 0.413879 1445639943 0.699829 -0.468018 0.346191 0.413879 1445639943 0.699829 -0.468018 0.346191 0.413879 1445639943 0.699829 -0.468018 0.346191 0.413879 1445639943 0.706177 -0.458069 0.341064 0.418457 1445639943 0.706177 -0.458069 0.341064 0.418457 1445639943 0.706177 -0.458069 0.341064 0.418457 1445639943 0.706177 -0.458069 0.341064 0.418457 1445639943 0.706177 -0.458069 0.341064 0.418457 1445639943 0.706177 -0.458069 0.341064 0.418457 1445639943 0.709412 -0.444641 0.344666 0.424377 1445639943 0.709412 -0.444641 0.344666 0.424377 1445639943 0.709412 -0.444641 0.344666 0.424377 1445639943 0.709412 -0.444641 0.344666 0.424377 1445639943 0.709412 -0.444641 0.344666 0.424377 1445639943 0.709412 -0.444641 0.344666 0.424377 1445639943 0.702576 -0.437866 0.351074 0.437439 1445639943 0.702576 -0.437866 0.351074 0.437439 1445639943 0.702576 -0.437866 0.351074 0.437439 1445639943 0.702576 -0.437866 0.351074 0.437439 1445639943 0.702576 -0.437866 0.351074 0.437439 1445639943 0.702576 -0.437866 0.351074 0.437439 1445639943 0.690735 -0.432190 0.362000 0.452759 1445639943 0.690735 -0.432190 0.362000 0.452759 1445639943 0.690735 -0.432190 0.362000 0.452759 1445639943 0.690735 -0.432190 0.362000 0.452759 1445639943 0.690735 -0.432190 0.362000 0.452759 1445639943 0.690735 -0.432190 0.362000 0.452759 1445639943 0.678406 -0.434265 0.364258 0.467407 1445639943 0.678406 -0.434265 0.364258 0.467407 1445639943 0.678406 -0.434265 0.364258 0.467407 1445639943 0.678406 -0.434265 0.364258 0.467407 1445639943 0.678406 -0.434265 0.364258 0.467407 1445639943 0.678406 -0.434265 0.364258 0.467407 1445639943 0.678406 -0.434265 0.364258 0.467407 1445639943 0.681458 -0.421875 0.373840 0.466675 1445639943 0.681458 -0.421875 0.373840 0.466675 1445639943 0.681458 -0.421875 0.373840 0.466675 1445639943 0.681458 -0.421875 0.373840 0.466675 1445639943 0.681458 -0.421875 0.373840 0.466675 1445639943 0.681458 -0.421875 0.373840 0.466675 1445639943 0.699890 -0.392212 0.390625 0.451355 1445639943 0.699890 -0.392212 0.390625 0.451355 1445639943 0.699890 -0.392212 0.390625 0.451355 1445639943 0.699890 -0.392212 0.390625 0.451355 1445639943 0.699890 -0.392212 0.390625 0.451355 1445639943 0.699890 -0.392212 0.390625 0.451355 1445639943 0.711609 -0.378113 0.401001 0.435608 1445639943 0.711609 -0.378113 0.401001 0.435608 1445639943 0.711609 -0.378113 0.401001 0.435608 1445639943 0.711609 -0.378113 0.401001 0.435608 1445639943 0.711609 -0.378113 0.401001 0.435608 1445639943 0.711609 -0.378113 0.401001 0.435608 1445639943 0.722412 -0.364563 0.413818 0.416992 1445639943 0.722412 -0.364563 0.413818 0.416992 1445639943 0.722412 -0.364563 0.413818 0.416992 1445639943 0.722412 -0.364563 0.413818 0.416992 1445639943 0.722412 -0.364563 0.413818 0.416992 1445639943 0.722412 -0.364563 0.413818 0.416992 1445639943 0.722412 -0.364563 0.413818 0.416992 1445639943 0.719116 -0.375671 0.408691 0.417908 1445639943 0.719116 -0.375671 0.408691 0.417908 1445639943 0.719116 -0.375671 0.408691 0.417908 1445639943 0.719116 -0.375671 0.408691 0.417908 1445639944 0.719116 -0.375671 0.408691 0.417908 1445639944 0.719116 -0.375671 0.408691 0.417908 1445639944 0.699097 -0.416931 0.389465 0.430847 1445639944 0.699097 -0.416931 0.389465 0.430847 1445639944 0.699097 -0.416931 0.389465 0.430847 1445639944 0.699097 -0.416931 0.389465 0.430847 1445639944 0.699097 -0.416931 0.389465 0.430847 1445639944 0.699097 -0.416931 0.389465 0.430847 1445639944 0.699097 -0.416931 0.389465 0.430847 1445639944 0.681335 -0.451965 0.373962 0.437744 1445639944 0.681335 -0.451965 0.373962 0.437744 1445639944 0.681335 -0.451965 0.373962 0.437744 1445639944 0.681335 -0.451965 0.373962 0.437744 1445639944 0.681335 -0.451965 0.373962 0.437744 1445639944 0.681335 -0.451965 0.373962 0.437744 1445639944 0.669983 -0.478088 0.357849 0.440918 1445639944 0.669983 -0.478088 0.357849 0.440918 1445639944 0.669983 -0.478088 0.357849 0.440918 1445639944 0.669983 -0.478088 0.357849 0.440918 1445639944 0.669983 -0.478088 0.357849 0.440918 1445639944 0.669983 -0.478088 0.357849 0.440918 1445639944 0.663147 -0.499207 0.335876 0.445129 1445639944 0.663147 -0.499207 0.335876 0.445129 1445639944 0.663147 -0.499207 0.335876 0.445129 1445639944 0.663147 -0.499207 0.335876 0.445129 1445639944 0.663147 -0.499207 0.335876 0.445129 1445639944 0.663147 -0.499207 0.335876 0.445129 1445639944 0.663147 -0.499207 0.335876 0.445129 1445639944 0.663330 -0.505920 0.317505 0.450745 1445639944 0.663330 -0.505920 0.317505 0.450745 1445639944 0.663330 -0.505920 0.317505 0.450745 1445639944 0.663330 -0.505920 0.317505 0.450745 1445639944 0.663330 -0.505920 0.317505 0.450745 1445639944 0.663330 -0.505920 0.317505 0.450745 1445639944 0.670349 -0.494080 0.314453 0.455627 1445639944 0.670349 -0.494080 0.314453 0.455627 1445639944 0.670349 -0.494080 0.314453 0.455627 1445639944 0.670349 -0.494080 0.314453 0.455627 1445639944 0.670349 -0.494080 0.314453 0.455627 1445639944 0.670349 -0.494080 0.314453 0.455627 1445639944 0.679565 -0.474182 0.325745 0.455139 1445639944 0.679565 -0.474182 0.325745 0.455139 1445639944 0.679565 -0.474182 0.325745 0.455139 1445639944 0.679565 -0.474182 0.325745 0.455139 1445639944 0.679565 -0.474182 0.325745 0.455139 1445639944 0.679565 -0.474182 0.325745 0.455139 1445639944 0.684509 -0.455872 0.343628 0.453308 1445639944 0.684509 -0.455872 0.343628 0.453308 1445639944 0.684509 -0.455872 0.343628 0.453308 1445639944 0.684509 -0.455872 0.343628 0.453308 1445639944 0.684509 -0.455872 0.343628 0.453308 1445639944 0.684509 -0.455872 0.343628 0.453308 1445639944 0.685547 -0.433533 0.366089 0.456055 1445639944 0.685547 -0.433533 0.366089 0.456055 1445639944 0.685547 -0.433533 0.366089 0.456055 1445639944 0.685547 -0.433533 0.366089 0.456055 1445639944 0.685547 -0.433533 0.366089 0.456055 1445639944 0.685547 -0.433533 0.366089 0.456055 1445639944 0.685547 -0.433533 0.366089 0.456055 1445639944 0.692688 -0.408630 0.383728 0.453674 1445639944 0.692688 -0.408630 0.383728 0.453674 1445639944 0.692688 -0.408630 0.383728 0.453674 1445639944 0.692688 -0.408630 0.383728 0.453674 1445639944 0.692688 -0.408630 0.383728 0.453674 1445639944 0.692688 -0.408630 0.383728 0.453674 1445639944 0.712708 -0.376709 0.395630 0.439941 1445639944 0.712708 -0.376709 0.395630 0.439941 1445639944 0.712708 -0.376709 0.395630 0.439941 1445639944 0.712708 -0.376709 0.395630 0.439941 1445639944 0.712708 -0.376709 0.395630 0.439941 1445639944 0.712708 -0.376709 0.395630 0.439941 1445639944 0.735596 -0.346008 0.407959 0.415466 1445639944 0.735596 -0.346008 0.407959 0.415466 1445639944 0.735596 -0.346008 0.407959 0.415466 1445639944 0.735596 -0.346008 0.407959 0.415466 1445639944 0.735596 -0.346008 0.407959 0.415466 1445639944 0.735596 -0.346008 0.407959 0.415466 1445639944 0.756714 -0.324646 0.409302 0.393005 1445639944 0.756714 -0.324646 0.409302 0.393005 1445639944 0.756714 -0.324646 0.409302 0.393005 1445639944 0.756714 -0.324646 0.409302 0.393005 1445639944 0.756714 -0.324646 0.409302 0.393005 1445639944 0.756714 -0.324646 0.409302 0.393005 1445639944 0.756714 -0.324646 0.409302 0.393005 1445639944 0.764709 -0.320679 0.411560 0.378113 1445639944 0.764709 -0.320679 0.411560 0.378113 1445639944 0.764709 -0.320679 0.411560 0.378113 1445639944 0.764709 -0.320679 0.411560 0.378113 1445639944 0.764709 -0.320679 0.411560 0.378113 1445639944 0.764709 -0.320679 0.411560 0.378113 1445639944 0.772034 -0.309998 0.420349 0.362061 1445639944 0.772034 -0.309998 0.420349 0.362061 1445639944 0.772034 -0.309998 0.420349 0.362061 1445639944 0.772034 -0.309998 0.420349 0.362061 1445639944 0.772034 -0.309998 0.420349 0.362061 1445639944 0.772034 -0.309998 0.420349 0.362061 1445639944 0.765381 -0.329773 0.413330 0.366699 1445639944 0.765381 -0.329773 0.413330 0.366699 1445639944 0.765381 -0.329773 0.413330 0.366699 1445639944 0.765381 -0.329773 0.413330 0.366699 1445639944 0.765381 -0.329773 0.413330 0.366699 1445639944 0.765381 -0.329773 0.413330 0.366699 1445639944 0.745850 -0.374817 0.400391 0.377869 1445639944 0.745850 -0.374817 0.400391 0.377869 1445639944 0.745850 -0.374817 0.400391 0.377869 1445639944 0.745850 -0.374817 0.400391 0.377869 1445639944 0.745850 -0.374817 0.400391 0.377869 1445639944 0.745850 -0.374817 0.400391 0.377869 1445639944 0.730225 -0.402344 0.396179 0.384583 1445639944 0.730225 -0.402344 0.396179 0.384583 1445639944 0.730225 -0.402344 0.396179 0.384583 1445639944 0.730225 -0.402344 0.396179 0.384583 1445639944 0.730225 -0.402344 0.396179 0.384583 1445639944 0.730225 -0.402344 0.396179 0.384583 1445639945 0.730225 -0.402344 0.396179 0.384583 1445639945 0.719299 -0.426941 0.380432 0.394409 1445639945 0.719299 -0.426941 0.380432 0.394409 1445639945 0.719299 -0.426941 0.380432 0.394409 1445639945 0.719299 -0.426941 0.380432 0.394409 1445639945 0.719299 -0.426941 0.380432 0.394409 1445639945 0.719299 -0.426941 0.380432 0.394409 1445639945 0.711365 -0.449463 0.351013 0.410706 1445639945 0.711365 -0.449463 0.351013 0.410706 1445639945 0.711365 -0.449463 0.351013 0.410706 1445639945 0.711365 -0.449463 0.351013 0.410706 1445639945 0.711365 -0.449463 0.351013 0.410706 1445639945 0.711365 -0.449463 0.351013 0.410706 1445639945 0.711365 -0.449463 0.351013 0.410706 1445639945 0.706543 -0.459290 0.329163 0.425903 1445639945 0.706543 -0.459290 0.329163 0.425903 1445639945 0.706543 -0.459290 0.329163 0.425903 1445639945 0.706543 -0.459290 0.329163 0.425903 1445639945 0.706543 -0.459290 0.329163 0.425903 1445639945 0.706543 -0.459290 0.329163 0.425903 1445639945 0.709167 -0.453552 0.323792 0.431763 1445639945 0.709167 -0.453552 0.323792 0.431763 1445639945 0.709167 -0.453552 0.323792 0.431763 1445639945 0.709167 -0.453552 0.323792 0.431763 1445639945 0.709167 -0.453552 0.323792 0.431763 1445639945 0.709167 -0.453552 0.323792 0.431763 1445639945 0.711487 -0.445068 0.328674 0.433105 1445639945 0.711487 -0.445068 0.328674 0.433105 1445639945 0.711487 -0.445068 0.328674 0.433105 1445639945 0.711487 -0.445068 0.328674 0.433105 1445639945 0.711487 -0.445068 0.328674 0.433105 1445639945 0.711487 -0.445068 0.328674 0.433105 1445639945 0.714111 -0.425354 0.348389 0.433228 1445639945 0.714111 -0.425354 0.348389 0.433228 1445639945 0.714111 -0.425354 0.348389 0.433228 1445639945 0.714111 -0.425354 0.348389 0.433228 1445639945 0.714111 -0.425354 0.348389 0.433228 1445639945 0.714111 -0.425354 0.348389 0.433228 1445639945 0.714111 -0.425354 0.348389 0.433228 1445639945 0.714966 -0.402893 0.364563 0.439880 1445639945 0.714966 -0.402893 0.364563 0.439880 1445639945 0.714966 -0.402893 0.364563 0.439880 1445639945 0.714966 -0.402893 0.364563 0.439880 1445639945 0.714966 -0.402893 0.364563 0.439880 1445639945 0.714966 -0.402893 0.364563 0.439880 1445639945 0.720703 -0.382446 0.372437 0.442261 1445639945 0.720703 -0.382446 0.372437 0.442261 1445639945 0.720703 -0.382446 0.372437 0.442261 1445639945 0.720703 -0.382446 0.372437 0.442261 1445639945 0.720703 -0.382446 0.372437 0.442261 1445639945 0.720703 -0.382446 0.372437 0.442261 1445639945 0.720703 -0.382446 0.372437 0.442261 1445639945 0.737122 -0.350403 0.385742 0.430115 1445639945 0.737122 -0.350403 0.385742 0.430115 1445639945 0.737122 -0.350403 0.385742 0.430115 1445639945 0.737122 -0.350403 0.385742 0.430115 1445639945 0.737122 -0.350403 0.385742 0.430115 1445639945 0.737122 -0.350403 0.385742 0.430115 1445639945 0.756104 -0.322876 0.392273 0.412415 1445639945 0.756104 -0.322876 0.392273 0.412415 1445639945 0.756104 -0.322876 0.392273 0.412415 1445639945 0.756104 -0.322876 0.392273 0.412415 1445639945 0.756104 -0.322876 0.392273 0.412415 1445639945 0.760376 -0.328369 0.393738 0.398682 1445639945 0.760376 -0.328369 0.393738 0.398682 1445639945 0.760376 -0.328369 0.393738 0.398682 1445639945 0.760376 -0.328369 0.393738 0.398682 1445639945 0.760376 -0.328369 0.393738 0.398682 1445639945 0.760376 -0.328369 0.393738 0.398682 1445639945 0.761719 -0.323547 0.405518 0.388000 1445639945 0.761719 -0.323547 0.405518 0.388000 1445639945 0.761719 -0.323547 0.405518 0.388000 1445639945 0.761719 -0.323547 0.405518 0.388000 1445639945 0.761719 -0.323547 0.405518 0.388000 1445639945 0.753174 -0.337524 0.401245 0.397095 1445639945 0.753174 -0.337524 0.401245 0.397095 1445639945 0.753174 -0.337524 0.401245 0.397095 1445639945 0.753174 -0.337524 0.401245 0.397095 1445639945 0.753174 -0.337524 0.401245 0.397095 1445639945 0.753174 -0.337524 0.401245 0.397095 1445639945 0.753174 -0.337524 0.401245 0.397095 1445639945 0.735718 -0.372498 0.386230 0.413086 1445639945 0.735718 -0.372498 0.386230 0.413086 1445639945 0.735718 -0.372498 0.386230 0.413086 1445639945 0.735718 -0.372498 0.386230 0.413086 1445639945 0.735718 -0.372498 0.386230 0.413086 1445639945 0.735718 -0.372498 0.386230 0.413086 1445639945 0.718384 -0.400269 0.375061 0.427734 1445639945 0.718384 -0.400269 0.375061 0.427734 1445639945 0.718384 -0.400269 0.375061 0.427734 1445639945 0.718384 -0.400269 0.375061 0.427734 1445639945 0.718384 -0.400269 0.375061 0.427734 1445639945 0.718384 -0.400269 0.375061 0.427734 1445639945 0.718384 -0.400269 0.375061 0.427734 1445639945 0.705566 -0.419006 0.368958 0.436279 1445639945 0.705566 -0.419006 0.368958 0.436279 1445639945 0.705566 -0.419006 0.368958 0.436279 1445639945 0.705566 -0.419006 0.368958 0.436279 1445639945 0.705566 -0.419006 0.368958 0.436279 1445639945 0.705566 -0.419006 0.368958 0.436279 1445639945 0.701294 -0.432922 0.353027 0.442871 1445639945 0.701294 -0.432922 0.353027 0.442871 1445639945 0.701294 -0.432922 0.353027 0.442871 1445639945 0.701294 -0.432922 0.353027 0.442871 1445639945 0.701294 -0.432922 0.353027 0.442871 1445639945 0.701294 -0.432922 0.353027 0.442871 1445639945 0.701294 -0.439819 0.334656 0.450256 1445639945 0.701294 -0.439819 0.334656 0.450256 1445639945 0.701294 -0.439819 0.334656 0.450256 1445639945 0.701294 -0.439819 0.334656 0.450256 1445639945 0.701294 -0.439819 0.334656 0.450256 1445639945 0.701294 -0.439819 0.334656 0.450256 1445639946 0.704468 -0.438599 0.327148 0.451843 1445639946 0.704468 -0.438599 0.327148 0.451843 1445639946 0.704468 -0.438599 0.327148 0.451843 1445639946 0.704468 -0.438599 0.327148 0.451843 1445639946 0.704468 -0.438599 0.327148 0.451843 1445639946 0.708252 -0.431152 0.338257 0.444946 1445639946 0.708252 -0.431152 0.338257 0.444946 1445639946 0.708252 -0.431152 0.338257 0.444946 1445639946 0.708252 -0.431152 0.338257 0.444946 1445639946 0.708252 -0.431152 0.338257 0.444946 1445639946 0.708252 -0.431152 0.338257 0.444946 1445639946 0.705994 -0.426453 0.354614 0.440308 1445639946 0.705994 -0.426453 0.354614 0.440308 1445639946 0.705994 -0.426453 0.354614 0.440308 1445639946 0.705994 -0.426453 0.354614 0.440308 1445639946 0.705994 -0.426453 0.354614 0.440308 1445639946 0.705994 -0.426453 0.354614 0.440308 1445639946 0.700317 -0.417358 0.375305 0.440918 1445639946 0.700317 -0.417358 0.375305 0.440918 1445639946 0.700317 -0.417358 0.375305 0.440918 1445639946 0.700317 -0.417358 0.375305 0.440918 1445639946 0.700317 -0.417358 0.375305 0.440918 1445639946 0.700317 -0.417358 0.375305 0.440918 1445639946 0.695313 -0.408142 0.390015 0.444763 1445639946 0.695313 -0.408142 0.390015 0.444763 1445639946 0.695313 -0.408142 0.390015 0.444763 1445639946 0.695313 -0.408142 0.390015 0.444763 1445639946 0.695313 -0.408142 0.390015 0.444763 1445639946 0.695313 -0.408142 0.390015 0.444763 1445639946 0.695313 -0.408142 0.390015 0.444763 1445639946 0.695374 -0.396851 0.401367 0.444824 1445639946 0.695374 -0.396851 0.401367 0.444824 1445639946 0.695374 -0.396851 0.401367 0.444824 1445639946 0.695374 -0.396851 0.401367 0.444824 1445639946 0.695374 -0.396851 0.401367 0.444824 1445639946 0.695374 -0.396851 0.401367 0.444824 1445639946 0.701233 -0.382996 0.413452 0.436584 1445639946 0.701233 -0.382996 0.413452 0.436584 1445639946 0.701233 -0.382996 0.413452 0.436584 1445639946 0.701233 -0.382996 0.413452 0.436584 1445639946 0.701233 -0.382996 0.413452 0.436584 1445639946 0.701233 -0.382996 0.413452 0.436584 1445639946 0.710205 -0.374207 0.418335 0.424927 1445639946 0.710205 -0.374207 0.418335 0.424927 1445639946 0.710205 -0.374207 0.418335 0.424927 1445639946 0.710205 -0.374207 0.418335 0.424927 1445639946 0.710205 -0.374207 0.418335 0.424927 1445639946 0.710205 -0.374207 0.418335 0.424927 1445639946 0.710205 -0.374207 0.418335 0.424927 1445639946 0.717407 -0.375305 0.416321 0.413574 1445639946 0.717407 -0.375305 0.416321 0.413574 1445639946 0.717407 -0.375305 0.416321 0.413574 1445639946 0.717407 -0.375305 0.416321 0.413574 1445639946 0.717407 -0.375305 0.416321 0.413574 1445639946 0.717407 -0.375305 0.416321 0.413574 1445639946 0.718811 -0.381470 0.412170 0.409668 1445639946 0.718811 -0.381470 0.412170 0.409668 1445639946 0.718811 -0.381470 0.412170 0.409668 1445639946 0.718811 -0.381470 0.412170 0.409668 1445639946 0.718811 -0.381470 0.412170 0.409668 1445639946 0.718811 -0.381470 0.412170 0.409668 1445639946 0.721191 -0.386108 0.406433 0.406860 1445639946 0.721191 -0.386108 0.406433 0.406860 1445639946 0.721191 -0.386108 0.406433 0.406860 1445639946 0.721191 -0.386108 0.406433 0.406860 1445639946 0.721191 -0.386108 0.406433 0.406860 1445639946 0.721191 -0.386108 0.406433 0.406860 1445639946 0.721191 -0.386108 0.406433 0.406860 1445639946 0.717529 -0.405151 0.394470 0.406616 1445639946 0.717529 -0.405151 0.394470 0.406616 1445639946 0.717529 -0.405151 0.394470 0.406616 1445639946 0.717529 -0.405151 0.394470 0.406616 1445639946 0.717529 -0.405151 0.394470 0.406616 1445639946 0.717529 -0.405151 0.394470 0.406616 1445639946 0.711792 -0.427368 0.383362 0.404602 1445639946 0.711792 -0.427368 0.383362 0.404602 1445639946 0.711792 -0.427368 0.383362 0.404602 1445639946 0.711792 -0.427368 0.383362 0.404602 1445639946 0.711792 -0.427368 0.383362 0.404602 1445639946 0.711792 -0.427368 0.383362 0.404602 1445639946 0.711060 -0.438232 0.377686 0.399536 1445639946 0.711060 -0.438232 0.377686 0.399536 1445639946 0.711060 -0.438232 0.377686 0.399536 1445639946 0.711060 -0.438232 0.377686 0.399536 1445639946 0.711060 -0.438232 0.377686 0.399536 1445639946 0.711060 -0.438232 0.377686 0.399536 1445639946 0.711060 -0.438232 0.377686 0.399536 1445639946 0.717102 -0.444092 0.365662 0.393372 1445639946 0.717102 -0.444092 0.365662 0.393372 1445639946 0.717102 -0.444092 0.365662 0.393372 1445639946 0.717102 -0.444092 0.365662 0.393372 1445639946 0.717102 -0.444092 0.365662 0.393372 1445639946 0.717102 -0.444092 0.365662 0.393372 1445639946 0.724060 -0.446655 0.349487 0.392578 1445639946 0.724060 -0.446655 0.349487 0.392578 1445639946 0.724060 -0.446655 0.349487 0.392578 1445639946 0.724060 -0.446655 0.349487 0.392578 1445639946 0.724060 -0.446655 0.349487 0.392578 1445639946 0.724060 -0.446655 0.349487 0.392578 1445639946 0.728088 -0.441833 0.342102 0.396973 1445639946 0.728088 -0.441833 0.342102 0.396973 1445639946 0.728088 -0.441833 0.342102 0.396973 1445639946 0.728088 -0.441833 0.342102 0.396973 1445639946 0.728088 -0.441833 0.342102 0.396973 1445639946 0.728088 -0.441833 0.342102 0.396973 1445639946 0.728333 -0.431824 0.348328 0.402039 1445639946 0.728333 -0.431824 0.348328 0.402039 1445639946 0.728333 -0.431824 0.348328 0.402039 1445639946 0.728333 -0.431824 0.348328 0.402039 1445639946 0.728333 -0.431824 0.348328 0.402039 1445639946 0.728333 -0.431824 0.348328 0.402039 1445639946 0.723328 -0.419373 0.361450 0.412598 1445639947 0.723328 -0.419373 0.361450 0.412598 1445639947 0.723328 -0.419373 0.361450 0.412598 1445639947 0.723328 -0.419373 0.361450 0.412598 1445639947 0.723328 -0.419373 0.361450 0.412598 1445639947 0.723328 -0.419373 0.361450 0.412598 1445639947 0.714783 -0.404968 0.376404 0.428162 1445639947 0.714783 -0.404968 0.376404 0.428162 1445639947 0.714783 -0.404968 0.376404 0.428162 1445639947 0.714783 -0.404968 0.376404 0.428162 1445639947 0.714783 -0.404968 0.376404 0.428162 1445639947 0.714783 -0.404968 0.376404 0.428162 1445639947 0.707764 -0.394897 0.383728 0.442505 1445639947 0.707764 -0.394897 0.383728 0.442505 1445639947 0.707764 -0.394897 0.383728 0.442505 1445639947 
0.621582 -0.502502 0.458374 0.388550 1445639949 0.622620 -0.516724 0.453003 0.374268 1445639949 0.622620 -0.516724 0.453003 0.374268 1445639949 0.622620 -0.516724 0.453003 0.374268 1445639949 0.622620 -0.516724 0.453003 0.374268 1445639949 0.622620 -0.516724 0.453003 0.374268 1445639949 0.622620 -0.516724 0.453003 0.374268 1445639949 0.622620 -0.516724 0.453003 0.374268 1445639949 0.625854 -0.527893 0.443726 0.364319 1445639949 0.625854 -0.527893 0.443726 0.364319 1445639949 0.625854 -0.527893 0.443726 0.364319 1445639949 0.625854 -0.527893 0.443726 0.364319 1445639949 0.625854 -0.527893 0.443726 0.364319 1445639949 0.625854 -0.527893 0.443726 0.364319 1445639949 0.596985 -0.531250 0.429016 0.421021 1445639949 0.596985 -0.531250 0.429016 0.421021 1445639949 0.596985 -0.531250 0.429016 0.421021 1445639949 0.596985 -0.531250 0.429016 0.421021 1445639949 0.596985 -0.531250 0.429016 0.421021 1445639949 0.596985 -0.531250 0.429016 0.421021 1445639949 0.557739 -0.426331 0.438538 0.561096 1445639949 0.557739 -0.426331 0.438538 0.561096 1445639949 0.557739 -0.426331 0.438538 0.561096 1445639949 0.557739 -0.426331 0.438538 0.561096 1445639949 0.557739 -0.426331 0.438538 0.561096 1445639949 0.557739 -0.426331 0.438538 0.561096 1445639949 0.469543 -0.262573 0.509338 0.671631 1445639949 0.469543 -0.262573 0.509338 0.671631 1445639949 0.469543 -0.262573 0.509338 0.671631 1445639949 0.469543 -0.262573 0.509338 0.671631 1445639949 0.469543 -0.262573 0.509338 0.671631 1445639949 0.469543 -0.262573 0.509338 0.671631 1445639949 0.469543 -0.262573 0.509338 0.671631 1445639949 0.367249 -0.142578 0.566711 0.723572 1445639949 0.367249 -0.142578 0.566711 0.723572 1445639949 0.367249 -0.142578 0.566711 0.723572 1445639949 0.367249 -0.142578 0.566711 0.723572 1445639949 0.367249 -0.142578 0.566711 0.723572 1445639949 0.367249 -0.142578 0.566711 0.723572 1445639949 0.270508 -0.107727 0.525269 0.799500 1445639949 0.270508 -0.107727 0.525269 0.799500 1445639949 0.270508 -0.107727 0.525269 0.799500 1445639949 0.270508 -0.107727 0.525269 0.799500 1445639949 0.270508 -0.107727 0.525269 0.799500 1445639949 0.270508 -0.107727 0.525269 0.799500 1445639949 0.224304 -0.082520 0.478699 0.844788 1445639949 0.224304 -0.082520 0.478699 0.844788 1445639949 0.224304 -0.082520 0.478699 0.844788 1445639949 0.224304 -0.082520 0.478699 0.844788 1445639949 0.224304 -0.082520 0.478699 0.844788 1445639949 0.224304 -0.082520 0.478699 0.844788 1445639949 0.224304 -0.082520 0.478699 0.844788 1445639949 0.212891 -0.065613 0.477112 0.850098 1445639949 0.212891 -0.065613 0.477112 0.850098 1445639949 0.212891 -0.065613 0.477112 0.850098 1445639949 0.212891 -0.065613 0.477112 0.850098 1445639949 0.212891 -0.065613 0.477112 0.850098 1445639949 0.212891 -0.065613 0.477112 0.850098 1445639949 0.254272 -0.090942 0.484985 0.831726 1445639949 0.254272 -0.090942 0.484985 0.831726 1445639949 0.254272 -0.090942 0.484985 0.831726 1445639949 0.254272 -0.090942 0.484985 0.831726 1445639949 0.254272 -0.090942 0.484985 0.831726 1445639949 0.254272 -0.090942 0.484985 0.831726 1445639949 0.344604 -0.159729 0.503113 0.776245 1445639949 0.344604 -0.159729 0.503113 0.776245 1445639949 0.344604 -0.159729 0.503113 0.776245 1445639949 0.344604 -0.159729 0.503113 0.776245 1445639949 0.344604 -0.159729 0.503113 0.776245 1445639949 0.344604 -0.159729 0.503113 0.776245 1445639949 0.465820 -0.263855 0.510925 0.672546 1445639949 0.465820 -0.263855 0.510925 0.672546 1445639949 0.465820 -0.263855 0.510925 0.672546 1445639949 0.465820 -0.263855 0.510925 0.672546 1445639949 0.465820 -0.263855 0.510925 0.672546 1445639949 0.465820 -0.263855 0.510925 0.672546 1445639949 0.578430 -0.382996 0.480591 0.536377 1445639949 0.578430 -0.382996 0.480591 0.536377 1445639949 0.578430 -0.382996 0.480591 0.536377 1445639949 0.578430 -0.382996 0.480591 0.536377 1445639949 0.578430 -0.382996 0.480591 0.536377 1445639949 0.578430 -0.382996 0.480591 0.536377 1445639949 0.644287 -0.494873 0.442505 0.379639 1445639949 0.644287 -0.494873 0.442505 0.379639 1445639949 0.644287 -0.494873 0.442505 0.379639 1445639949 0.644287 -0.494873 0.442505 0.379639 1445639949 0.644287 -0.494873 0.442505 0.379639 1445639949 0.662048 -0.575928 0.421875 0.228088 1445639949 0.662048 -0.575928 0.421875 0.228088 1445639949 0.662048 -0.575928 0.421875 0.228088 1445639949 0.662048 -0.575928 0.421875 0.228088 1445639950 0.662048 -0.575928 0.421875 0.228088 1445639950 0.662048 -0.575928 0.421875 0.228088 1445639950 0.671265 -0.596375 0.408325 0.164246 1445639950 0.671265 -0.596375 0.408325 0.164246 1445639950 0.671265 -0.596375 0.408325 0.164246 1445639950 0.671265 -0.596375 0.408325 0.164246 1445639950 0.671265 -0.596375 0.408325 0.164246 1445639950 0.661926 -0.607300 0.395874 0.190369 1445639950 0.661926 -0.607300 0.395874 0.190369 1445639950 0.661926 -0.607300 0.395874 0.190369 1445639950 0.661926 -0.607300 0.395874 0.190369 1445639950 0.661926 -0.607300 0.395874 0.190369 1445639950 0.661926 -0.607300 0.395874 0.190369 1445639950 0.661926 -0.607300 0.395874 0.190369 1445639950 0.617188 -0.611511 0.399292 0.292603 1445639950 0.617188 -0.611511 0.399292 0.292603 1445639950 0.617188 -0.611511 0.399292 0.292603 1445639950 0.617188 -0.611511 0.399292 0.292603 1445639950 0.617188 -0.611511 0.399292 0.292603 1445639950 0.617188 -0.611511 0.399292 0.292603 1445639950 0.557617 -0.555298 0.431946 0.440491 1445639950 0.557617 -0.555298 0.431946 0.440491 1445639950 0.557617 -0.555298 0.431946 0.440491 1445639950 0.557617 -0.555298 0.431946 0.440491 1445639950 0.557617 -0.555298 0.431946 0.440491 1445639950 0.557617 -0.555298 0.431946 0.440491 1445639950 0.557617 -0.555298 0.431946 0.440491 1445639950 0.480164 -0.415771 0.491455 0.595825 1445639950 0.480164 -0.415771 0.491455 0.595825 1445639950 0.480164 -0.415771 0.491455 0.595825 1445639950 0.480164 -0.415771 0.491455 0.595825 1445639950 0.480164 -0.415771 0.491455 0.595825 1445639950 0.480164 -0.415771 0.491455 0.595825 1445639950 0.384766 -0.259277 0.566589 0.680908 1445639950 0.384766 -0.259277 0.566589 0.680908 1445639950 0.384766 -0.259277 0.566589 0.680908 1445639950 0.384766 -0.259277 0.566589 0.680908 1445639950 0.384766 -0.259277 0.566589 0.680908 1445639950 0.384766 -0.259277 0.566589 0.680908 1445639950 0.267761 -0.181763 0.570923 0.754456 1445639950 0.267761 -0.181763 0.570923 0.754456 1445639950 0.267761 -0.181763 0.570923 0.754456 1445639950 0.267761 -0.181763 0.570923 0.754456 1445639950 0.267761 -0.181763 0.570923 0.754456 1445639950 0.205994 -0.143799 0.505676 0.825317 1445639950 0.205994 -0.143799 0.505676 0.825317 1445639950 0.205994 -0.143799 0.505676 0.825317 1445639950 0.205994 -0.143799 0.505676 0.825317 1445639950 0.205994 -0.143799 0.505676 0.825317 1445639950 0.205994 -0.143799 0.505676 0.825317 1445639950 0.197876 -0.118896 0.469360 0.852234 1445639950 0.197876 -0.118896 0.469360 0.852234 1445639950 0.197876 -0.118896 0.469360 0.852234 1445639950 0.197876 -0.118896 0.469360 0.852234 1445639950 0.197876 -0.118896 0.469360 0.852234 1445639950 0.197876 -0.118896 0.469360 0.852234 1445639950 0.231567 -0.134766 0.473816 0.838867 1445639950 0.231567 -0.134766 0.473816 0.838867 1445639950 0.231567 -0.134766 0.473816 0.838867 1445639950 0.231567 -0.134766 0.473816 0.838867 1445639950 0.231567 -0.134766 0.473816 0.838867 1445639950 0.231567 -0.134766 0.473816 0.838867 1445639950 0.311951 -0.193604 0.492554 0.789001 1445639950 0.311951 -0.193604 0.492554 0.789001 1445639950 0.311951 -0.193604 0.492554 0.789001 1445639950 0.311951 -0.193604 0.492554 0.789001 1445639950 0.311951 -0.193604 0.492554 0.789001 1445639950 0.311951 -0.193604 0.492554 0.789001 1445639950 0.426514 -0.275269 0.498596 0.702576 1445639950 0.426514 -0.275269 0.498596 0.702576 1445639950 0.426514 -0.275269 0.498596 0.702576 1445639950 0.426514 -0.275269 0.498596 0.702576 1445639950 0.426514 -0.275269 0.498596 0.702576 1445639950 0.426514 -0.275269 0.498596 0.702576 1445639950 0.545776 -0.367188 0.485657 0.575684 1445639950 0.545776 -0.367188 0.485657 0.575684 1445639950 0.545776 -0.367188 0.485657 0.575684 1445639950 0.545776 -0.367188 0.485657 0.575684 1445639950 0.545776 -0.367188 0.485657 0.575684 1445639950 0.545776 -0.367188 0.485657 0.575684 1445639950 0.622864 -0.474304 0.451599 0.427917 1445639950 0.622864 -0.474304 0.451599 0.427917 1445639950 0.622864 -0.474304 0.451599 0.427917 1445639950 0.622864 -0.474304 0.451599 0.427917 1445639950 0.622864 -0.474304 0.451599 0.427917 1445639950 0.622864 -0.474304 0.451599 0.427917 1445639950 0.655823 -0.558350 0.427917 0.273865 1445639950 0.655823 -0.558350 0.427917 0.273865 1445639950 0.655823 -0.558350 0.427917 0.273865 1445639950 0.655823 -0.558350 0.427917 0.273865 1445639950 0.655823 -0.558350 0.427917 0.273865 1445639950 0.655823 -0.558350 0.427917 0.273865 1445639950 0.655823 -0.558350 0.427917 0.273865 1445639950 0.673462 -0.580261 0.418457 0.186096 1445639950 0.673462 -0.580261 0.418457 0.186096 1445639950 0.673462 -0.580261 0.418457 0.186096 1445639950 0.673462 -0.580261 0.418457 0.186096 1445639950 0.673462 -0.580261 0.418457 0.186096 1445639950 0.673462 -0.580261 0.418457 0.186096 1445639950 0.675598 -0.586914 0.412842 0.169189 1445639950 0.675598 -0.586914 0.412842 0.169189 1445639950 0.675598 -0.586914 0.412842 0.169189 1445639950 0.675598 -0.586914 0.412842 0.169189 1445639950 0.675598 -0.586914 0.412842 0.169189 1445639950 0.649231 -0.594788 0.407715 0.241760 1445639950 0.649231 -0.594788 0.407715 0.241760 1445639950 0.649231 -0.594788 0.407715 0.241760 1445639950 0.649231 -0.594788 0.407715 0.241760 1445639950 0.649231 -0.594788 0.407715 0.241760 1445639950 0.649231 -0.594788 0.407715 0.241760 1445639951 0.601440 -0.575745 0.408447 0.374023 1445639951 0.601440 -0.575745 0.408447 0.374023 1445639951 0.601440 -0.575745 0.408447 0.374023 1445639951 0.601440 -0.575745 0.408447 0.374023 1445639951 0.601440 -0.575745 0.408447 0.374023 1445639951 0.601440 -0.575745 0.408447 0.374023 1445639951 0.545227 -0.475952 0.441833 0.530029 1445639951 0.545227 -0.475952 0.441833 0.530029 1445639951 0.545227 -0.475952 0.441833 0.530029 1445639951 0.545227 -0.475952 0.441833 0.530029 1445639951 0.545227 -0.475952 0.441833 0.530029 1445639951 0.545227 -0.475952 0.441833 0.530029 1445639951 0.464661 -0.315735 0.516418 0.646240 1445639951 0.464661 -0.315735 0.516418 0.646240 1445639951 0.464661 -0.315735 0.516418 0.646240 1445639951 0.464661 -0.315735 0.516418 0.646240 1445639951 0.464661 -0.315735 0.516418 0.646240 1445639951 0.464661 -0.315735 0.516418 0.646240 1445639951 0.345398 -0.191711 0.570740 0.719849 1445639951 0.345398 -0.191711 0.570740 0.719849 1445639951 0.345398 -0.191711 0.570740 0.719849 1445639951 0.345398 -0.191711 0.570740 0.719849 1445639951 0.345398 -0.191711 0.570740 0.719849 1445639951 0.345398 -0.191711 0.570740 0.719849 1445639951 0.233215 -0.134033 0.533997 0.801514 1445639951 0.233215 -0.134033 0.533997 0.801514 1445639951 0.233215 -0.134033 0.533997 0.801514 1445639951 0.233215 -0.134033 0.533997 0.801514 1445639951 0.233215 -0.134033 0.533997 0.801514 1445639951 0.233215 -0.134033 0.533997 0.801514 1445639951 0.233215 -0.134033 0.533997 0.801514 1445639951 0.197449 -0.098083 0.456665 0.861816 1445639951 0.197449 -0.098083 0.456665 0.861816 1445639951 0.197449 -0.098083 0.456665 0.861816 1445639951 0.197449 -0.098083 0.456665 0.861816 1445639951 0.197449 -0.098083 0.456665 0.861816 1445639951 0.197449 -0.098083 0.456665 0.861816 1445639951 0.210571 -0.092102 0.445984 0.864990 1445639951 0.210571 -0.092102 0.445984 0.864990 1445639951 0.210571 -0.092102 0.445984 0.864990 1445639951 0.210571 -0.092102 0.445984 0.864990 1445639951 0.210571 -0.092102 0.445984 0.864990 1445639951 0.210571 -0.092102 0.445984 0.864990 1445639951 0.263672 -0.130371 0.466125 0.834351 1445639951 0.263672 -0.130371 0.466125 0.834351 1445639951 0.263672 -0.130371 0.466125 0.834351 1445639951 0.263672 -0.130371 0.466125 0.834351 1445639951 0.263672 -0.130371 0.466125 0.834351 1445639951 0.377930 -0.206482 0.491516 0.756897 1445639951 0.377930 -0.206482 0.491516 0.756897 1445639951 0.377930 -0.206482 0.491516 0.756897 1445639951 0.377930 -0.206482 0.491516 0.756897 1445639951 0.377930 -0.206482 0.491516 0.756897 1445639951 0.377930 -0.206482 0.491516 0.756897 1445639951 0.377930 -0.206482 0.491516 0.756897 1445639951 0.521118 -0.306274 0.476501 0.638367 1445639951 0.521118 -0.306274 0.476501 0.638367 1445639951 0.521118 -0.306274 0.476501 0.638367 1445639951 0.521118 -0.306274 0.476501 0.638367 1445639951 0.521118 -0.306274 0.476501 0.638367 1445639951 0.521118 -0.306274 0.476501 0.638367 1445639951 0.521118 -0.306274 0.476501 0.638367 1445639951 0.624512 -0.432373 0.432739 0.485535 1445639951 0.624512 -0.432373 0.432739 0.485535 1445639951 0.624512 -0.432373 0.432739 0.485535 1445639951 0.624512 -0.432373 0.432739 0.485535 1445639951 0.624512 -0.432373 0.432739 0.485535 1445639951 0.624512 -0.432373 0.432739 0.485535 1445639951 0.665100 -0.554260 0.390442 0.312988 1445639951 0.665100 -0.554260 0.390442 0.312988 1445639951 0.665100 -0.554260 0.390442 0.312988 1445639951 0.665100 -0.554260 0.390442 0.312988 1445639951 0.665100 -0.554260 0.390442 0.312988 1445639951 0.665100 -0.554260 0.390442 0.312988 1445639951 0.665100 -0.554260 0.390442 0.312988 1445639951 0.663696 -0.604370 0.384155 0.215820 1445639951 0.663696 -0.604370 0.384155 0.215820 1445639951 0.663696 -0.604370 0.384155 0.215820 1445639951 0.663696 -0.604370 0.384155 0.215820 1445639951 0.663696 -0.604370 0.384155 0.215820 1445639951 0.663696 -0.604370 0.384155 0.215820 1445639951 0.655151 -0.608337 0.385071 0.228943 1445639951 0.655151 -0.608337 0.385071 0.228943 1445639951 0.655151 -0.608337 0.385071 0.228943 1445639951 0.655151 -0.608337 0.385071 0.228943 1445639951 0.655151 -0.608337 0.385071 0.228943 1445639951 0.655151 -0.608337 0.385071 0.228943 1445639951 0.617676 -0.604004 0.390442 0.318054 1445639951 0.617676 -0.604004 0.390442 0.318054 1445639951 0.617676 -0.604004 0.390442 0.318054 1445639951 0.617676 -0.604004 0.390442 0.318054 1445639951 0.617676 -0.604004 0.390442 0.318054 1445639951 0.617676 -0.604004 0.390442 0.318054 1445639951 0.617676 -0.604004 0.390442 0.318054 1445639951 0.557739 -0.547424 0.434570 0.447571 1445639951 0.557739 -0.547424 0.434570 0.447571 1445639951 0.557739 -0.547424 0.434570 0.447571 1445639951 0.557739 -0.547424 0.434570 0.447571 1445639951 0.557739 -0.547424 0.434570 0.447571 1445639951 0.557739 -0.547424 0.434570 0.447571 1445639951 0.474304 -0.410400 0.512146 0.586670 1445639951 0.474304 -0.410400 0.512146 0.586670 1445639951 0.474304 -0.410400 0.512146 0.586670 1445639951 0.474304 -0.410400 0.512146 0.586670 1445639951 0.474304 -0.410400 0.512146 0.586670 1445639951 0.474304 -0.410400 0.512146 0.586670 1445639951 0.359009 -0.255066 0.590576 0.676147 1445639951 0.359009 -0.255066 0.590576 0.676147 1445639951 0.359009 -0.255066 0.590576 0.676147 1445639951 0.359009 -0.255066 0.590576 0.676147 1445639951 0.359009 -0.255066 0.590576 0.676147 1445639951 0.359009 -0.255066 0.590576 0.676147 1445639952 0.240173 -0.166321 0.587280 0.754761 1445639952 0.240173 -0.166321 0.587280 0.754761 1445639952 0.240173 -0.166321 0.587280 0.754761 1445639952 0.240173 -0.166321 0.587280 0.754761 1445639952 0.240173 -0.166321 0.587280 0.754761 1445639952 0.240173 -0.166321 0.587280 0.754761 1445639952 0.240173 -0.166321 0.587280 0.754761 1445639952 0.161804 -0.117676 0.516357 0.832642 1445639952 0.161804 -0.117676 0.516357 0.832642 1445639952 0.161804 -0.117676 0.516357 0.832642 1445639952 0.161804 -0.117676 0.516357 0.832642 1445639952 0.161804 -0.117676 0.516357 0.832642 1445639952 0.161804 -0.117676 0.516357 0.832642 1445639952 0.115662 -0.064392 0.480896 0.866638 1445639952 0.115662 -0.064392 0.480896 0.866638 1445639952 0.115662 -0.064392 0.480896 0.866638 1445639952 0.115662 -0.064392 0.480896 0.866638 1445639952 0.115662 -0.064392 0.480896 0.866638 1445639952 0.115662 -0.064392 0.480896 0.866638 1445639952 0.100464 -0.040588 0.471924 0.874878 1445639952 0.100464 -0.040588 0.471924 0.874878 1445639952 0.100464 -0.040588 0.471924 0.874878 1445639952 0.100464 -0.040588 0.471924 0.874878 1445639952 0.100464 -0.040588 0.471924 0.874878 1445639952 0.100464 -0.040588 0.471924 0.874878 1445639952 0.146790 -0.054016 0.472473 0.867310 1445639952 0.146790 -0.054016 0.472473 0.867310 1445639952 0.146790 -0.054016 0.472473 0.867310 1445639952 0.146790 -0.054016 0.472473 0.867310 1445639952 0.146790 -0.054016 0.472473 0.867310 1445639952 0.146790 -0.054016 0.472473 0.867310 1445639952 0.146790 -0.054016 0.472473 0.867310 1445639952 0.234070 -0.104919 0.490295 0.832886 1445639952 0.234070 -0.104919 0.490295 0.832886 1445639952 0.234070 -0.104919 0.490295 0.832886 1445639952 0.234070 -0.104919 0.490295 0.832886 1445639952 0.234070 -0.104919 0.490295 0.832886 1445639952 0.234070 -0.104919 0.490295 0.832886 1445639952 0.362244 -0.179932 0.504578 0.762695 1445639952 0.362244 -0.179932 0.504578 0.762695 1445639952 0.362244 -0.179932 0.504578 0.762695 1445639952 0.362244 -0.179932 0.504578 0.762695 1445639952 0.362244 -0.179932 0.504578 0.762695 1445639952 0.362244 -0.179932 0.504578 0.762695 1445639952 0.500366 -0.284241 0.488831 0.655579 1445639952 0.500366 -0.284241 0.488831 0.655579 1445639952 0.500366 -0.284241 0.488831 0.655579 1445639952 0.500366 -0.284241 0.488831 0.655579 1445639952 0.500366 -0.284241 0.488831 0.655579 1445639952 0.500366 -0.284241 0.488831 0.655579 1445639952 0.604065 -0.414490 0.446594 0.513611 1445639952 0.604065 -0.414490 0.446594 0.513611 1445639952 0.604065 -0.414490 0.446594 0.513611 1445639952 0.604065 -0.414490 0.446594 0.513611 1445639952 0.604065 -0.414490 0.446594 0.513611 1445639952 0.604065 -0.414490 0.446594 0.513611 1445639952 0.660461 -0.536560 0.403748 0.335876 1445639952 0.660461 -0.536560 0.403748 0.335876 1445639952 0.660461 -0.536560 0.403748 0.335876 1445639952 0.660461 -0.536560 0.403748 0.335876 1445639952 0.660461 -0.536560 0.403748 0.335876 1445639952 0.660461 -0.536560 0.403748 0.335876 1445639952 0.663086 -0.612183 0.384888 0.193298 1445639952 0.663086 -0.612183 0.384888 0.193298 1445639952 0.663086 -0.612183 0.384888 0.193298 1445639952 0.663086 -0.612183 0.384888 0.193298 1445639952 0.663086 -0.612183 0.384888 0.193298 1445639952 0.663086 -0.612183 0.384888 0.193298 1445639952 0.674683 -0.600952 0.392639 0.171692 1445639952 0.674683 -0.600952 0.392639 0.171692 1445639952 0.674683 -0.600952 0.392639 0.171692 1445639952 0.674683 -0.600952 0.392639 0.171692 1445639952 0.674683 -0.600952 0.392639 0.171692 1445639952 0.674683 -0.600952 0.392639 0.171692 1445639952 0.662109 -0.586914 0.398438 0.241516 1445639952 0.662109 -0.586914 0.398438 0.241516 1445639952 0.662109 -0.586914 0.398438 0.241516 1445639952 0.662109 -0.586914 0.398438 0.241516 1445639952 0.662109 -0.586914 0.398438 0.241516 1445639952 0.662109 -0.586914 0.398438 0.241516 1445639952 0.628845 -0.543762 0.427795 0.354797 1445639952 0.628845 -0.543762 0.427795 0.354797 1445639952 0.628845 -0.543762 0.427795 0.354797 1445639952 0.628845 -0.543762 0.427795 0.354797 1445639952 0.628845 -0.543762 0.427795 0.354797 1445639952 0.628845 -0.543762 0.427795 0.354797 1445639952 0.579712 -0.440063 0.484009 0.485779 1445639952 0.579712 -0.440063 0.484009 0.485779 1445639952 0.579712 -0.440063 0.484009 0.485779 1445639952 0.579712 -0.440063 0.484009 0.485779 1445639952 0.579712 -0.440063 0.484009 0.485779 1445639952 0.579712 -0.440063 0.484009 0.485779 1445639952 0.505127 -0.309021 0.536560 0.601135 1445639952 0.505127 -0.309021 0.536560 0.601135 1445639952 0.505127 -0.309021 0.536560 0.601135 1445639952 0.505127 -0.309021 0.536560 0.601135 1445639952 0.505127 -0.309021 0.536560 0.601135 1445639952 0.505127 -0.309021 0.536560 0.601135 1445639952 0.402344 -0.199036 0.570007 0.688110 1445639952 0.402344 -0.199036 0.570007 0.688110 1445639952 0.402344 -0.199036 0.570007 0.688110 1445639952 0.402344 -0.199036 0.570007 0.688110 1445639952 0.402344 -0.199036 0.570007 0.688110 1445639952 0.402344 -0.199036 0.570007 0.688110 1445639952 0.296997 -0.138245 0.555054 0.764526 1445639952 0.296997 -0.138245 0.555054 0.764526 1445639952 0.296997 -0.138245 0.555054 0.764526 1445639952 0.296997 -0.138245 0.555054 0.764526 1445639952 0.296997 -0.138245 0.555054 0.764526 1445639952 0.296997 -0.138245 0.555054 0.764526 1445639952 0.296997 -0.138245 0.555054 0.764526 1445639952 0.230591 -0.106812 0.510681 0.821289 1445639953 0.230591 -0.106812 0.510681 0.821289 1445639953 0.230591 -0.106812 0.510681 0.821289 1445639953 0.230591 -0.106812 0.510681 0.821289 1445639953 0.230591 -0.106812 0.510681 0.821289 1445639953 0.230591 -0.106812 0.510681 0.821289 1445639953 0.200195 -0.074951 0.483215 0.848938 1445639953 0.200195 -0.074951 0.483215 0.848938 1445639953 0.200195 -0.074951 0.483215 0.848938 1445639953 0.200195 -0.074951 0.483215 0.848938 1445639953 0.200195 -0.074951 0.483215 0.848938 1445639953 0.200195 -0.074951 0.483215 0.848938 1445639953 0.205872 -0.062378 0.479675 0.850647 1445639953 0.205872 -0.062378 0.479675 0.850647 1445639953 0.205872 -0.062378 0.479675 0.850647 1445639953 0.205872 -0.062378 0.479675 0.850647 1445639953 0.205872 -0.062378 0.479675 0.850647 1445639953 0.259155 -0.083740 0.478516 0.834717 1445639953 0.259155 -0.083740 0.478516 0.834717 1445639953 0.259155 -0.083740 0.478516 0.834717 1445639953 0.259155 -0.083740 0.478516 0.834717 1445639953 0.259155 -0.083740 0.478516 0.834717 1445639953 0.259155 -0.083740 0.478516 0.834717 1445639953 0.259155 -0.083740 0.478516 0.834717 1445639953 0.342896 -0.136292 0.486023 0.792175 1445639953 0.342896 -0.136292 0.486023 0.792175 1445639953 0.342896 -0.136292 0.486023 0.792175 1445639953 0.342896 -0.136292 0.486023 0.792175 1445639953 0.342896 -0.136292 0.486023 0.792175 1445639953 0.456482 -0.221619 0.486389 0.711243 1445639953 0.456482 -0.221619 0.486389 0.711243 1445639953 0.456482 -0.221619 0.486389 0.711243 1445639953 0.456482 -0.221619 0.486389 0.711243 1445639953 0.456482 -0.221619 0.486389 0.711243 1445639953 0.570068 -0.321777 0.473145 0.589539 1445639953 0.570068 -0.321777 0.473145 0.589539 1445639953 0.570068 -0.321777 0.473145 0.589539 1445639953 0.570068 -0.321777 0.473145 0.589539 1445639953 0.570068 -0.321777 0.473145 0.589539 1445639953 0.570068 -0.321777 0.473145 0.589539 1445639953 0.642700 -0.441833 0.446838 0.438171 1445639953 0.642700 -0.441833 0.446838 0.438171 1445639953 0.642700 -0.441833 0.446838 0.438171 1445639953 0.642700 -0.441833 0.446838 0.438171 1445639953 0.642700 -0.441833 0.446838 0.438171 1445639953 0.642700 -0.441833 0.446838 0.438171 1445639953 0.653137 -0.547607 0.432312 0.294250 1445639953 0.653137 -0.547607 0.432312 0.294250 1445639953 0.653137 -0.547607 0.432312 0.294250 1445639953 0.653137 -0.547607 0.432312 0.294250 1445639953 0.653137 -0.547607 0.432312 0.294250 1445639953 0.653137 -0.547607 0.432312 0.294250 1445639953 0.661316 -0.558411 0.429382 0.257751 1445639953 0.661316 -0.558411 0.429382 0.257751 1445639953 0.661316 -0.558411 0.429382 0.257751 1445639953 0.661316 -0.558411 0.429382 0.257751 1445639953 0.661316 -0.558411 0.429382 0.257751 1445639953 0.661316 -0.558411 0.429382 0.257751 1445639953 0.661316 -0.558411 0.429382 0.257751 1445639953 0.655396 -0.540222 0.428101 0.308716 1445639953 0.655396 -0.540222 0.428101 0.308716 1445639953 0.655396 -0.540222 0.428101 0.308716 1445639953 0.655396 -0.540222 0.428101 0.308716 1445639953 0.655396 -0.540222 0.428101 0.308716 1445639953 0.655396 -0.540222 0.428101 0.308716 1445639953 0.627625 -0.492310 0.448547 0.403137 1445639953 0.627625 -0.492310 0.448547 0.403137 1445639953 0.627625 -0.492310 0.448547 0.403137 1445639953 0.627625 -0.492310 0.448547 0.403137 1445639953 0.627625 -0.492310 0.448547 0.403137 1445639953 0.627625 -0.492310 0.448547 0.403137 1445639953 0.583313 -0.389526 0.494202 0.513550 1445639953 0.583313 -0.389526 0.494202 0.513550 1445639953 0.583313 -0.389526 0.494202 0.513550 1445639953 0.583313 -0.389526 0.494202 0.513550 1445639953 0.583313 -0.389526 0.494202 0.513550 1445639953 0.510193 -0.255066 0.540466 0.618408 1445639953 0.510193 -0.255066 0.540466 0.618408 1445639953 0.510193 -0.255066 0.540466 0.618408 1445639953 0.510193 -0.255066 0.540466 0.618408 1445639953 0.510193 -0.255066 0.540466 0.618408 1445639953 0.400696 -0.152832 0.566956 0.703247 1445639953 0.400696 -0.152832 0.566956 0.703247 1445639953 0.400696 -0.152832 0.566956 0.703247 1445639953 0.400696 -0.152832 0.566956 0.703247 1445639953 0.400696 -0.152832 0.566956 0.703247 1445639953 0.400696 -0.152832 0.566956 0.703247 1445639953 0.292114 -0.117615 0.524048 0.791321 1445639953 0.292114 -0.117615 0.524048 0.791321 1445639953 0.292114 -0.117615 0.524048 0.791321 1445639953 0.292114 -0.117615 0.524048 0.791321 1445639953 0.292114 -0.117615 0.524048 0.791321 1445639953 0.292114 -0.117615 0.524048 0.791321 1445639953 0.239990 -0.086243 0.466187 0.847046 1445639953 0.239990 -0.086243 0.466187 0.847046 1445639953 0.239990 -0.086243 0.466187 0.847046 1445639953 0.239990 -0.086243 0.466187 0.847046 1445639953 0.239990 -0.086243 0.466187 0.847046 1445639953 0.239990 -0.086243 0.466187 0.847046 1445639953 0.206665 -0.042664 0.448547 0.868469 1445639953 0.206665 -0.042664 0.448547 0.868469 1445639953 0.206665 -0.042664 0.448547 0.868469 1445639953 0.206665 -0.042664 0.448547 0.868469 1445639953 0.206665 -0.042664 0.448547 0.868469 1445639953 0.206665 -0.042664 0.448547 0.868469 1445639953 0.211792 -0.032104 0.443054 0.870483 1445639953 0.211792 -0.032104 0.443054 0.870483 1445639953 0.211792 -0.032104 0.443054 0.870483 1445639954 0.211792 -0.032104 0.443054 0.870483 1445639954 0.211792 -0.032104 0.443054 0.870483 1445639954 0.211792 -0.032104 0.443054 0.870483 1445639954 0.211792 -0.032104 0.443054 0.870483 1445639954 0.263367 -0.059814 0.443298 0.854675 1445639954 0.263367 -0.059814 0.443298 0.854675 1445639954 0.263367 -0.059814 0.443298 0.854675 1445639954 0.263367 -0.059814 0.443298 0.854675 1445639954 0.263367 -0.059814 0.443298 0.854675 1445639954 0.263367 -0.059814 0.443298 0.854675 1445639954 0.352844 -0.113281 0.453552 0.810486 1445639954 0.352844 -0.113281 0.453552 0.810486 1445639954 0.352844 -0.113281 0.453552 0.810486 1445639954 0.352844 -0.113281 0.453552 0.810486 1445639954 0.352844 -0.113281 0.453552 0.810486 1445639954 0.352844 -0.113281 0.453552 0.810486 1445639954 0.474487 -0.189453 0.480164 0.712952 1445639954 0.474487 -0.189453 0.480164 0.712952 1445639954 0.474487 -0.189453 0.480164 0.712952 1445639954 0.474487 -0.189453 0.480164 0.712952 1445639954 0.474487 -0.189453 0.480164 0.712952 1445639954 0.474487 -0.189453 0.480164 0.712952 1445639954 0.474487 -0.189453 0.480164 0.712952 1445639954 0.594482 -0.292480 0.483948 0.571655 1445639954 0.594482 -0.292480 0.483948 0.571655 1445639954 0.594482 -0.292480 0.483948 0.571655 1445639954 0.594482 -0.292480 0.483948 0.571655 1445639954 
0.669922 -0.454773 0.408325 0.421387 1445639956 0.669922 -0.454773 0.408325 0.421387 1445639956 0.669922 -0.454773 0.408325 0.421387 1445639956 0.669922 -0.454773 0.408325 0.421387 1445639956 0.669922 -0.454773 0.408325 0.421387 1445639956 0.679443 -0.440002 0.409058 0.421143 1445639956 0.679443 -0.440002 0.409058 0.421143 1445639956 0.679443 -0.440002 0.409058 0.421143 1445639956 0.679443 -0.440002 0.409058 0.421143 1445639956 0.679443 -0.440002 0.409058 0.421143 1445639956 0.679443 -0.440002 0.409058 0.421143 1445639956 0.679443 -0.440002 0.409058 0.421143 1445639956 0.686462 -0.424255 0.411011 0.424011 1445639956 0.686462 -0.424255 0.411011 0.424011 1445639956 0.686462 -0.424255 0.411011 0.424011 1445639956 0.686462 -0.424255 0.411011 0.424011 1445639956 0.686462 -0.424255 0.411011 0.424011 1445639956 0.686462 -0.424255 0.411011 0.424011 1445639956 0.688965 -0.408936 0.415344 0.430725 1445639956 0.688965 -0.408936 0.415344 0.430725 1445639956 0.688965 -0.408936 0.415344 0.430725 1445639956 0.688965 -0.408936 0.415344 0.430725 1445639956 0.688965 -0.408936 0.415344 0.430725 1445639956 0.688965 -0.408936 0.415344 0.430725 1445639956 0.688965 -0.408936 0.415344 0.430725 1445639956 0.688293 -0.397827 0.421997 0.435730 1445639956 0.688293 -0.397827 0.421997 0.435730 1445639956 0.688293 -0.397827 0.421997 0.435730 1445639956 0.688293 -0.397827 0.421997 0.435730 1445639956 0.688293 -0.397827 0.421997 0.435730 1445639956 0.688293 -0.397827 0.421997 0.435730 1445639956 0.685486 -0.391907 0.427124 0.440491 1445639956 0.685486 -0.391907 0.427124 0.440491 1445639956 0.685486 -0.391907 0.427124 0.440491 1445639956 0.685486 -0.391907 0.427124 0.440491 1445639956 0.685486 -0.391907 0.427124 0.440491 1445639956 0.686707 -0.381958 0.428894 0.445557 1445639956 0.686707 -0.381958 0.428894 0.445557 1445639956 0.686707 -0.381958 0.428894 0.445557 1445639956 0.686707 -0.381958 0.428894 0.445557 1445639956 0.686707 -0.381958 0.428894 0.445557 1445639956 0.686707 -0.381958 0.428894 0.445557 1445639956 0.700439 -0.360840 0.432373 0.438293 1445639956 0.700439 -0.360840 0.432373 0.438293 1445639956 0.700439 -0.360840 0.432373 0.438293 1445639956 0.700439 -0.360840 0.432373 0.438293 1445639956 0.700439 -0.360840 0.432373 0.438293 1445639956 0.700439 -0.360840 0.432373 0.438293 1445639957 0.700439 -0.360840 0.432373 0.438293 1445639957 0.708191 -0.356689 0.436340 0.425232 1445639957 0.708191 -0.356689 0.436340 0.425232 1445639957 0.708191 -0.356689 0.436340 0.425232 1445639957 0.708191 -0.356689 0.436340 0.425232 1445639957 0.708191 -0.356689 0.436340 0.425232 1445639957 0.708191 -0.356689 0.436340 0.425232 1445639957 0.706543 -0.365356 0.440735 0.415894 1445639957 0.706543 -0.365356 0.440735 0.415894 1445639957 0.706543 -0.365356 0.440735 0.415894 1445639957 0.706543 -0.365356 0.440735 0.415894 1445639957 0.706543 -0.365356 0.440735 0.415894 1445639957 0.706543 -0.365356 0.440735 0.415894 1445639957 0.703430 -0.374451 0.443298 0.410339 1445639957 0.703430 -0.374451 0.443298 0.410339 1445639957 0.703430 -0.374451 0.443298 0.410339 1445639957 0.703430 -0.374451 0.443298 0.410339 1445639957 0.703430 -0.374451 0.443298 0.410339 1445639957 0.703430 -0.374451 0.443298 0.410339 1445639957 0.699768 -0.393250 0.435547 0.407288 1445639957 0.699768 -0.393250 0.435547 0.407288 1445639957 0.699768 -0.393250 0.435547 0.407288 1445639957 0.699768 -0.393250 0.435547 0.407288 1445639957 0.699768 -0.393250 0.435547 0.407288 1445639957 0.699768 -0.393250 0.435547 0.407288 1445639957 0.696777 -0.409912 0.425232 0.406921 1445639957 0.696777 -0.409912 0.425232 0.406921 1445639957 0.696777 -0.409912 0.425232 0.406921 1445639957 0.696777 -0.409912 0.425232 0.406921 1445639957 0.696777 -0.409912 0.425232 0.406921 1445639957 0.696777 -0.409912 0.425232 0.406921 1445639957 0.694153 -0.417786 0.420349 0.408386 1445639957 0.694153 -0.417786 0.420349 0.408386 1445639957 0.694153 -0.417786 0.420349 0.408386 1445639957 0.694153 -0.417786 0.420349 0.408386 1445639957 0.694153 -0.417786 0.420349 0.408386 1445639957 0.694153 -0.417786 0.420349 0.408386 1445639957 0.697327 -0.418213 0.422363 0.400452 1445639957 0.697327 -0.418213 0.422363 0.400452 1445639957 0.697327 -0.418213 0.422363 0.400452 1445639957 0.697327 -0.418213 0.422363 0.400452 1445639957 0.697327 -0.418213 0.422363 0.400452 1445639957 0.697327 -0.418213 0.422363 0.400452 1445639957 0.706299 -0.415344 0.421631 0.388306 1445639957 0.706299 -0.415344 0.421631 0.388306 1445639957 0.706299 -0.415344 0.421631 0.388306 1445639957 0.706299 -0.415344 0.421631 0.388306 1445639957 0.706299 -0.415344 0.421631 0.388306 1445639957 0.706299 -0.415344 0.421631 0.388306 1445639957 0.720886 -0.406921 0.415771 0.376648 1445639957 0.720886 -0.406921 0.415771 0.376648 1445639957 0.720886 -0.406921 0.415771 0.376648 1445639957 0.720886 -0.406921 0.415771 0.376648 1445639957 0.720886 -0.406921 0.415771 0.376648 1445639957 0.720886 -0.406921 0.415771 0.376648 1445639957 0.720886 -0.406921 0.415771 0.376648 1445639957 0.731506 -0.400146 0.410461 0.369202 1445639957 0.731506 -0.400146 0.410461 0.369202 1445639957 0.731506 -0.400146 0.410461 0.369202 1445639957 0.731506 -0.400146 0.410461 0.369202 1445639957 0.731506 -0.400146 0.410461 0.369202 1445639957 0.735901 -0.390930 0.411743 0.368835 1445639957 0.735901 -0.390930 0.411743 0.368835 1445639957 0.735901 -0.390930 0.411743 0.368835 1445639957 0.735901 -0.390930 0.411743 0.368835 1445639957 0.735901 -0.390930 0.411743 0.368835 1445639957 0.735901 -0.390930 0.411743 0.368835 1445639957 0.735901 -0.390930 0.411743 0.368835 1445639957 0.729797 -0.383179 0.418701 0.381042 1445639957 0.729797 -0.383179 0.418701 0.381042 1445639957 0.729797 -0.383179 0.418701 0.381042 1445639957 0.729797 -0.383179 0.418701 0.381042 1445639957 0.729797 -0.383179 0.418701 0.381042 1445639957 0.729797 -0.383179 0.418701 0.381042 1445639957 0.726929 -0.369629 0.424866 0.392883 1445639957 0.726929 -0.369629 0.424866 0.392883 1445639957 0.726929 -0.369629 0.424866 0.392883 1445639957 0.726929 -0.369629 0.424866 0.392883 1445639957 0.726929 -0.369629 0.424866 0.392883 1445639957 0.729980 -0.354919 0.428589 0.396667 1445639957 0.729980 -0.354919 0.428589 0.396667 1445639957 0.729980 -0.354919 0.428589 0.396667 1445639957 0.729980 -0.354919 0.428589 0.396667 1445639957 0.729980 -0.354919 0.428589 0.396667 1445639957 0.729980 -0.354919 0.428589 0.396667 1445639957 0.729980 -0.354919 0.428589 0.396667 1445639957 0.738281 -0.334717 0.435730 0.391052 1445639957 0.738281 -0.334717 0.435730 0.391052 1445639957 0.738281 -0.334717 0.435730 0.391052 1445639957 0.738281 -0.334717 0.435730 0.391052 1445639957 0.738281 -0.334717 0.435730 0.391052 1445639957 0.738281 -0.334717 0.435730 0.391052 1445639957 0.749451 -0.311584 0.444580 0.378784 1445639957 0.749451 -0.311584 0.444580 0.378784 1445639957 0.749451 -0.311584 0.444580 0.378784 1445639957 0.749451 -0.311584 0.444580 0.378784 1445639957 0.749451 -0.311584 0.444580 0.378784 1445639957 0.749329 -0.314148 0.447571 0.373474 1445639957 0.749329 -0.314148 0.447571 0.373474 1445639957 0.749329 -0.314148 0.447571 0.373474 1445639957 0.749329 -0.314148 0.447571 0.373474 1445639957 0.749329 -0.314148 0.447571 0.373474 1445639957 0.749329 -0.314148 0.447571 0.373474 1445639957 0.749329 -0.314148 0.447571 0.373474 1445639957 0.750916 -0.318420 0.446777 0.367554 1445639957 0.750916 -0.318420 0.446777 0.367554 1445639957 0.750916 -0.318420 0.446777 0.367554 1445639957 0.750916 -0.318420 0.446777 0.367554 1445639957 0.750916 -0.318420 0.446777 0.367554 1445639957 0.750916 -0.318420 0.446777 0.367554 1445639958 0.743835 -0.341431 0.438782 0.370850 1445639958 0.743835 -0.341431 0.438782 0.370850 1445639958 0.743835 -0.341431 0.438782 0.370850 1445639958 0.743835 -0.341431 0.438782 0.370850 1445639958 0.743835 -0.341431 0.438782 0.370850 1445639958 0.743835 -0.341431 0.438782 0.370850 1445639958 0.735352 -0.368835 0.425293 0.377197 1445639958 0.735352 -0.368835 0.425293 0.377197 1445639958 0.735352 -0.368835 0.425293 0.377197 1445639958 0.735352 -0.368835 0.425293 0.377197 1445639958 0.735352 -0.368835 0.425293 0.377197 1445639958 0.735352 -0.368835 0.425293 0.377197 1445639958 0.727600 -0.391235 0.410706 0.385803 1445639958 0.727600 -0.391235 0.410706 0.385803 1445639958 0.727600 -0.391235 0.410706 0.385803 1445639958 0.727600 -0.391235 0.410706 0.385803 1445639958 0.727600 -0.391235 0.410706 0.385803 1445639958 0.727600 -0.391235 0.410706 0.385803 1445639958 0.727600 -0.391235 0.410706 0.385803 1445639958 0.722900 -0.408936 0.398071 0.389404 1445639958 0.722900 -0.408936 0.398071 0.389404 1445639958 0.722900 -0.408936 0.398071 0.389404 1445639958 0.722900 -0.408936 0.398071 0.389404 1445639958 0.716919 -0.428101 0.380920 0.396912 1445639958 0.716919 -0.428101 0.380920 0.396912 1445639958 0.716919 -0.428101 0.380920 0.396912 1445639958 0.716919 -0.428101 0.380920 0.396912 1445639958 0.716919 -0.428101 0.380920 0.396912 1445639958 0.710388 -0.446350 0.360840 0.407288 1445639958 0.710388 -0.446350 0.360840 0.407288 1445639958 0.710388 -0.446350 0.360840 0.407288 1445639958 0.710388 -0.446350 0.360840 0.407288 1445639958 0.710388 -0.446350 0.360840 0.407288 1445639958 0.710388 -0.446350 0.360840 0.407288 1445639958 0.710388 -0.446350 0.360840 0.407288 1445639958 0.704468 -0.454895 0.351990 0.415771 1445639958 0.704468 -0.454895 0.351990 0.415771 1445639958 0.704468 -0.454895 0.351990 0.415771 1445639958 0.704468 -0.454895 0.351990 0.415771 1445639958 0.704468 -0.454895 0.351990 0.415771 1445639958 0.704468 -0.454895 0.351990 0.415771 1445639958 0.699707 -0.456360 0.353333 0.421021 1445639958 0.699707 -0.456360 0.353333 0.421021 1445639958 0.699707 -0.456360 0.353333 0.421021 1445639958 0.699707 -0.456360 0.353333 0.421021 1445639958 0.699707 -0.456360 0.353333 0.421021 1445639958 0.699707 -0.456360 0.353333 0.421021 1445639958 0.693420 -0.453308 0.362427 0.426880 1445639958 0.693420 -0.453308 0.362427 0.426880 1445639958 0.693420 -0.453308 0.362427 0.426880 1445639958 0.693420 -0.453308 0.362427 0.426880 1445639958 0.693420 -0.453308 0.362427 0.426880 1445639958 0.693420 -0.453308 0.362427 0.426880 1445639958 0.684875 -0.442810 0.379456 0.436829 1445639958 0.684875 -0.442810 0.379456 0.436829 1445639958 0.684875 -0.442810 0.379456 0.436829 1445639958 0.684875 -0.442810 0.379456 0.436829 1445639958 0.684875 -0.442810 0.379456 0.436829 1445639958 0.684875 -0.442810 0.379456 0.436829 1445639958 0.675232 -0.435730 0.392883 0.446960 1445639958 0.675232 -0.435730 0.392883 0.446960 1445639958 0.675232 -0.435730 0.392883 0.446960 1445639958 0.675232 -0.435730 0.392883 0.446960 1445639958 0.675232 -0.435730 0.392883 0.446960 1445639958 0.675232 -0.435730 0.392883 0.446960 1445639958 0.669800 -0.433960 0.399780 0.450684 1445639958 0.669800 -0.433960 0.399780 0.450684 1445639958 0.669800 -0.433960 0.399780 0.450684 1445639958 0.669800 -0.433960 0.399780 0.450684 1445639958 0.669800 -0.433960 0.399780 0.450684 1445639958 0.669800 -0.433960 0.399780 0.450684 1445639958 0.669800 -0.433960 0.399780 0.450684 1445639958 0.674194 -0.423462 0.411621 0.443420 1445639958 0.674194 -0.423462 0.411621 0.443420 1445639958 0.674194 -0.423462 0.411621 0.443420 1445639958 0.674194 -0.423462 0.411621 0.443420 1445639958 0.674194 -0.423462 0.411621 0.443420 1445639958 0.674194 -0.423462 0.411621 0.443420 1445639958 0.684509 -0.407227 0.426514 0.428528 1445639958 0.684509 -0.407227 0.426514 0.428528 1445639958 0.684509 -0.407227 0.426514 0.428528 1445639958 0.684509 -0.407227 0.426514 0.428528 1445639958 0.684509 -0.407227 0.426514 0.428528 1445639958 0.684509 -0.407227 0.426514 0.428528 1445639958 0.691711 -0.401184 0.436523 0.412354 1445639958 0.691711 -0.401184 0.436523 0.412354 1445639958 0.691711 -0.401184 0.436523 0.412354 1445639958 0.691711 -0.401184 0.436523 0.412354 1445639958 0.691711 -0.401184 0.436523 0.412354 1445639958 0.701843 -0.389526 0.449463 0.391907 1445639958 0.701843 -0.389526 0.449463 0.391907 1445639958 0.701843 -0.389526 0.449463 0.391907 1445639958 0.701843 -0.389526 0.449463 0.391907 1445639958 0.701843 -0.389526 0.449463 0.391907 1445639958 0.701843 -0.389526 0.449463 0.391907 1445639958 0.704407 -0.393982 0.451477 0.380432 1445639958 0.704407 -0.393982 0.451477 0.380432 1445639958 0.704407 -0.393982 0.451477 0.380432 1445639958 0.704407 -0.393982 0.451477 0.380432 1445639958 0.704407 -0.393982 0.451477 0.380432 1445639958 0.704407 -0.393982 0.451477 0.380432 1445639958 0.704407 -0.393982 0.451477 0.380432 1445639958 0.701721 -0.416870 0.438293 0.376404 1445639958 0.701721 -0.416870 0.438293 0.376404 1445639958 0.701721 -0.416870 0.438293 0.376404 1445639958 0.701721 -0.416870 0.438293 0.376404 1445639958 0.701721 -0.416870 0.438293 0.376404 1445639958 0.701721 -0.416870 0.438293 0.376404 1445639958 0.707031 -0.427185 0.419556 0.376221 1445639959 0.707031 -0.427185 0.419556 0.376221 1445639959 0.707031 -0.427185 0.419556 0.376221 1445639959 0.707031 -0.427185 0.419556 0.376221 1445639959 0.707031 -0.427185 0.419556 0.376221 1445639959 0.707031 -0.427185 0.419556 0.376221 1445639959 0.715454 -0.433716 0.394775 0.379578 1445639959 0.715454 -0.433716 0.394775 0.379578 1445639959 0.715454 -0.433716 0.394775 0.379578 1445639959 0.715454 -0.433716 0.394775 0.379578 1445639959 0.715454 -0.433716 0.394775 0.379578 1445639959 0.715454 -0.433716 0.394775 0.379578 1445639959 0.721008 -0.444336 0.366272 0.385315 1445639959 0.721008 -0.444336 0.366272 0.385315 1445639959 0.721008 -0.444336 0.366272 0.385315 1445639959 0.721008 -0.444336 0.366272 0.385315 1445639959 0.721008 -0.444336 0.366272 0.385315 1445639959 0.721008 -0.444336 0.366272 0.385315 1445639959 0.721008 -0.444336 0.366272 0.385315 1445639959 0.728210 -0.447571 0.340210 0.391846 1445639959 0.728210 -0.447571 0.340210 0.391846 1445639959 0.728210 -0.447571 0.340210 0.391846 1445639959 0.728210 -0.447571 0.340210 0.391846 1445639959 0.728210 -0.447571 0.340210 0.391846 1445639959 0.733582 -0.442749 0.328796 0.397034 1445639959 0.733582 -0.442749 0.328796 0.397034 1445639959 0.733582 -0.442749 0.328796 0.397034 1445639959 0.733582 -0.442749 0.328796 0.397034 1445639959 0.733582 -0.442749 0.328796 0.397034 1445639959 0.733582 -0.442749 0.328796 0.397034 1445639959 0.733582 -0.442749 0.328796 0.397034 1445639959 0.729980 -0.442627 0.329712 0.403076 1445639959 0.729980 -0.442627 0.329712 0.403076 1445639959 0.729980 -0.442627 0.329712 0.403076 1445639959 0.729980 -0.442627 0.329712 0.403076 1445639959 0.729980 -0.442627 0.329712 0.403076 1445639959 0.729980 -0.442627 0.329712 0.403076 1445639959 0.719177 -0.439209 0.342773 0.415100 1445639959 0.719177 -0.439209 0.342773 0.415100 1445639959 0.719177 -0.439209 0.342773 0.415100 1445639959 0.719177 -0.439209 0.342773 0.415100 1445639959 0.719177 -0.439209 0.342773 0.415100 1445639959 0.719177 -0.439209 0.342773 0.415100 1445639959 0.705627 -0.432251 0.358093 0.432373 1445639959 0.705627 -0.432251 0.358093 0.432373 1445639959 0.705627 -0.432251 0.358093 0.432373 1445639959 0.705627 -0.432251 0.358093 0.432373 1445639959 0.705627 -0.432251 0.358093 0.432373 1445639959 0.705627 -0.432251 0.358093 0.432373 1445639959 0.689880 -0.428894 0.371948 0.449097 1445639959 0.689880 -0.428894 0.371948 0.449097 1445639959 0.689880 -0.428894 0.371948 0.449097 1445639959 0.689880 -0.428894 0.371948 0.449097 1445639959 0.689880 -0.428894 0.371948 0.449097 1445639959 0.689880 -0.428894 0.371948 0.449097 1445639959 0.689880 -0.428894 0.371948 0.449097 1445639959 0.680603 -0.425720 0.381165 0.458435 1445639959 0.680603 -0.425720 0.381165 0.458435 1445639959 0.680603 -0.425720 0.381165 0.458435 1445639959 0.680603 -0.425720 0.381165 0.458435 1445639959 0.680603 -0.425720 0.381165 0.458435 1445639959 0.680603 -0.425720 0.381165 0.458435 1445639959 0.688904 -0.406799 0.394348 0.452087 1445639959 0.688904 -0.406799 0.394348 0.452087 1445639959 0.688904 -0.406799 0.394348 0.452087 1445639959 0.688904 -0.406799 0.394348 0.452087 1445639959 0.688904 -0.406799 0.394348 0.452087 1445639959 0.701416 -0.388184 0.410645 0.434326 1445639959 0.701416 -0.388184 0.410645 0.434326 1445639959 0.701416 -0.388184 0.410645 0.434326 1445639959 0.701416 -0.388184 0.410645 0.434326 1445639959 0.701416 -0.388184 0.410645 0.434326 1445639959 0.701416 -0.388184 0.410645 0.434326 1445639959 0.708740 -0.378540 0.427185 0.414551 1445639959 0.708740 -0.378540 0.427185 0.414551 1445639959 0.708740 -0.378540 0.427185 0.414551 1445639959 0.708740 -0.378540 0.427185 0.414551 1445639959 0.708740 -0.378540 0.427185 0.414551 1445639959 0.708740 -0.378540 0.427185 0.414551 1445639959 0.713196 -0.372559 0.438416 0.400330 1445639959 0.713196 -0.372559 0.438416 0.400330 1445639959 0.713196 -0.372559 0.438416 0.400330 1445639959 0.713196 -0.372559 0.438416 0.400330 1445639959 0.713196 -0.372559 0.438416 0.400330 1445639959 0.713196 -0.372559 0.438416 0.400330 1445639959 0.713196 -0.372559 0.438416 0.400330 1445639959 0.708313 -0.390320 0.429932 0.401306 1445639959 0.708313 -0.390320 0.429932 0.401306 1445639959 0.708313 -0.390320 0.429932 0.401306 1445639959 0.708313 -0.390320 0.429932 0.401306 1445639959 0.708313 -0.390320 0.429932 0.401306 1445639959 0.708313 -0.390320 0.429932 0.401306 1445639959 0.696777 -0.422546 0.412537 0.407104 1445639959 0.696777 -0.422546 0.412537 0.407104 1445639959 0.696777 -0.422546 0.412537 0.407104 1445639959 0.696777 -0.422546 0.412537 0.407104 1445639959 0.696777 -0.422546 0.412537 0.407104 1445639959 0.696777 -0.422546 0.412537 0.407104 1445639959 0.686279 -0.448608 0.399658 0.409851 1445639959 0.686279 -0.448608 0.399658 0.409851 1445639959 0.686279 -0.448608 0.399658 0.409851 1445639959 0.686279 -0.448608 0.399658 0.409851 1445639959 0.686279 -0.448608 0.399658 0.409851 1445639959 0.686279 -0.448608 0.399658 0.409851 1445639959 0.684692 -0.462219 0.391113 0.405579 1445639959 0.684692 -0.462219 0.391113 0.405579 1445639959 0.684692 -0.462219 0.391113 0.405579 1445639959 0.684692 -0.462219 0.391113 0.405579 1445639959 0.684692 -0.462219 0.391113 0.405579 1445639959 0.684692 -0.462219 0.391113 0.405579 1445639959 0.684692 -0.462219 0.391113 0.405579 1445639959 0.691650 -0.463684 0.382996 0.399780 1445639959 0.691650 -0.463684 0.382996 0.399780 1445639960 0.691650 -0.463684 0.382996 0.399780 1445639960 0.691650 -0.463684 0.382996 0.399780 1445639960 0.691650 -0.463684 0.382996 0.399780 1445639960 0.691650 -0.463684 0.382996 0.399780 1445639960 0.687988 -0.474182 0.369629 0.406433 1445639960 0.687988 -0.474182 0.369629 0.406433 1445639960 0.687988 -0.474182 0.369629 0.406433 1445639960 0.687988 -0.474182 0.369629 0.406433 1445639960 0.687988 -0.474182 0.369629 0.406433 1445639960 0.681091 -0.480652 0.364807 0.414673 1445639960 0.681091 -0.480652 0.364807 0.414673 1445639960 0.681091 -0.480652 0.364807 0.414673 1445639960 0.681091 -0.480652 0.364807 0.414673 1445639960 0.681091 -0.480652 0.364807 0.414673 1445639960 0.681091 -0.480652 0.364807 0.414673 1445639960 0.672791 -0.480652 0.368347 0.424988 1445639960 0.672791 -0.480652 0.368347 0.424988 1445639960 0.672791 -0.480652 0.368347 0.424988 1445639960 0.672791 -0.480652 0.368347 0.424988 1445639960 0.672791 -0.480652 0.368347 0.424988 1445639960 0.672791 -0.480652 0.368347 0.424988 1445639960 0.662903 -0.474426 0.380371 0.436768 1445639960 0.662903 -0.474426 0.380371 0.436768 1445639960 0.662903 -0.474426 0.380371 0.436768 1445639960 0.662903 -0.474426 0.380371 0.436768 1445639960 0.662903 -0.474426 0.380371 0.436768 1445639960 0.662903 -0.474426 0.380371 0.436768 1445639960 0.655762 -0.464294 0.392944 0.447083 1445639960 0.655762 -0.464294 0.392944 0.447083 1445639960 0.655762 -0.464294 0.392944 0.447083 1445639960 0.655762 -0.464294 0.392944 0.447083 1445639960 0.655762 -0.464294 0.392944 0.447083 1445639960 0.655762 -0.464294 0.392944 0.447083 1445639960 0.655762 -0.464294 0.392944 0.447083 1445639960 0.651978 -0.456543 0.400818 0.453613 1445639960 0.651978 -0.456543 0.400818 0.453613 1445639960 0.651978 -0.456543 0.400818 0.453613 1445639960 0.651978 -0.456543 0.400818 0.453613 1445639960 0.651978 -0.456543 0.400818 0.453613 1445639960 0.651978 -0.456543 0.400818 0.453613 1445639960 0.652100 -0.446289 0.414246 0.451538 1445639960 0.652100 -0.446289 0.414246 0.451538 1445639960 0.652100 -0.446289 0.414246 0.451538 1445639960 0.652100 -0.446289 0.414246 0.451538 1445639960 0.652100 -0.446289 0.414246 0.451538 1445639960 0.652100 -0.446289 0.414246 0.451538 1445639960 0.652100 -0.446289 0.414246 0.451538 1445639960 0.663574 -0.426819 0.429810 0.438904 1445639960 0.663574 -0.426819 0.429810 0.438904 1445639960 0.663574 -0.426819 0.429810 0.438904 1445639960 0.663574 -0.426819 0.429810 0.438904 1445639960 0.663574 -0.426819 0.429810 0.438904 1445639960 0.663574 -0.426819 0.429810 0.438904 1445639960 0.680786 -0.409119 0.437927 0.421082 1445639960 0.680786 -0.409119 0.437927 0.421082 1445639960 0.680786 -0.409119 0.437927 0.421082 1445639960 0.680786 -0.409119 0.437927 0.421082 1445639960 0.680786 -0.409119 0.437927 0.421082 1445639960 0.680786 -0.409119 0.437927 0.421082 1445639960 0.691223 -0.403259 0.441223 0.406006 1445639960 0.691223 -0.403259 0.441223 0.406006 1445639960 0.691223 -0.403259 0.441223 0.406006 1445639960 0.691223 -0.403259 0.441223 0.406006 1445639960 0.691223 -0.403259 0.441223 0.406006 1445639960 0.691223 -0.403259 0.441223 0.406006 1445639960 0.697754 -0.397705 0.446655 0.394226 1445639960 0.697754 -0.397705 0.446655 0.394226 1445639960 0.697754 -0.397705 0.446655 0.394226 1445639960 0.697754 -0.397705 0.446655 0.394226 1445639960 0.697754 -0.397705 0.446655 0.394226 1445639960 0.697754 -0.397705 0.446655 0.394226 1445639960 0.702271 -0.401733 0.441833 0.387512 1445639960 0.702271 -0.401733 0.441833 0.387512 1445639960 0.702271 -0.401733 0.441833 0.387512 1445639960 0.702271 -0.401733 0.441833 0.387512 1445639960 0.702271 -0.401733 0.441833 0.387512 1445639960 0.702271 -0.401733 0.441833 0.387512 1445639960 0.702271 -0.401733 0.441833 0.387512 1445639960 0.707703 -0.420105 0.421875 0.380310 1445639960 0.707703 -0.420105 0.421875 0.380310 1445639960 0.707703 -0.420105 0.421875 0.380310 1445639960 0.707703 -0.420105 0.421875 0.380310 1445639960 0.707703 -0.420105 0.421875 0.380310 1445639960 0.707703 -0.420105 0.421875 0.380310 1445639960 0.717529 -0.433594 0.394958 0.375671 1445639960 0.717529 -0.433594 0.394958 0.375671 1445639960 0.717529 -0.433594 0.394958 0.375671 1445639960 0.717529 -0.433594 0.394958 0.375671 1445639960 0.717529 -0.433594 0.394958 0.375671 1445639960 0.717529 -0.433594 0.394958 0.375671 1445639960 0.717529 -0.433594 0.394958 0.375671 1445639960 0.726624 -0.441162 0.370178 0.374634 1445639960 0.726624 -0.441162 0.370178 0.374634 1445639960 0.726624 -0.441162 0.370178 0.374634 1445639960 0.726624 -0.441162 0.370178 0.374634 1445639960 0.726624 -0.441162 0.370178 0.374634 1445639960 0.726624 -0.441162 0.370178 0.374634 1445639960 0.740723 -0.434814 0.352600 0.371277 1445639960 0.740723 -0.434814 0.352600 0.371277 1445639960 0.740723 -0.434814 0.352600 0.371277 1445639960 0.740723 -0.434814 0.352600 0.371277 1445639960 0.740723 -0.434814 0.352600 0.371277 1445639960 0.740723 -0.434814 0.352600 0.371277 1445639960 0.752197 -0.428345 0.336487 0.370789 1445639960 0.752197 -0.428345 0.336487 0.370789 1445639960 0.752197 -0.428345 0.336487 0.370789 1445639960 0.752197 -0.428345 0.336487 0.370789 1445639960 0.752197 -0.428345 0.336487 0.370789 1445639960 0.752197 -0.428345 0.336487 0.370789 1445639960 0.765869 -0.410461 0.333069 0.365967 1445639960 0.765869 -0.410461 0.333069 0.365967 1445639960 0.765869 -0.410461 0.333069 0.365967 1445639961 0.765869 -0.410461 0.333069 0.365967 1445639961 0.765869 -0.410461 0.333069 0.365967 1445639961 0.765869 -0.410461 0.333069 0.365967 1445639961 0.773193 -0.390991 0.341064 0.364563 1445639961 0.773193 -0.390991 0.341064 0.364563 1445639961 0.773193 -0.390991 0.341064 0.364563 1445639961 0.773193 -0.390991 0.341064 0.364563 1445639961 0.773193 -0.390991 0.341064 0.364563 1445639961 0.773193 -0.390991 0.341064 0.364563 1445639961 0.773193 -0.390991 0.341064 0.364563 1445639961 0.769287 -0.376709 0.356140 0.373291 1445639961 0.769287 -0.376709 0.356140 0.373291 1445639961 0.769287 -0.376709 0.356140 0.373291 1445639961 0.769287 -0.376709 0.356140 0.373291 1445639961 0.769287 -0.376709 0.356140 0.373291 1445639961 0.769287 -0.376709 0.356140 0.373291 1445639961 0.759644 -0.365540 0.372070 0.388306 1445639961 0.759644 -0.365540 0.372070 0.388306 1445639961 0.759644 -0.365540 0.372070 0.388306 1445639961 0.759644 -0.365540 0.372070 0.388306 1445639961 0.759644 -0.365540 0.372070 0.388306 1445639961 0.747986 -0.355164 0.392639 0.400208 1445639961 0.747986 -0.355164 0.392639 0.400208 1445639961 0.747986 -0.355164 0.392639 0.400208 1445639961 0.747986 -0.355164 0.392639 0.400208 1445639961 0.747986 -0.355164 0.392639 0.400208 1445639961 0.747986 -0.355164 0.392639 0.400208 1445639961 0.737793 -0.346741 0.417419 0.401367 1445639961 0.737793 -0.346741 0.417419 0.401367 1445639961 0.737793 -0.346741 0.417419 0.401367 1445639961 0.737793 -0.346741 0.417419 0.401367 1445639961 0.737793 -0.346741 0.417419 0.401367 1445639961 0.737793 -0.346741 0.417419 0.401367 1445639961 0.742126 -0.323486 0.442627 0.385559 1445639961 0.742126 -0.323486 0.442627 0.385559 1445639961 0.742126 -0.323486 0.442627 0.385559 1445639961 0.742126 -0.323486 0.442627 0.385559 1445639961 0.742126 -0.323486 0.442627 0.385559 1445639961 0.742126 -0.323486 0.442627 0.385559 1445639961 0.745911 -0.315613 0.459656 0.364319 1445639961 0.745911 -0.315613 0.459656 0.364319 1445639961 0.745911 -0.315613 0.459656 0.364319 1445639961 0.745911 -0.315613 0.459656 0.364319 1445639961 0.745911 -0.315613 0.459656 0.364319 1445639961 0.745911 -0.315613 0.459656 0.364319 1445639961 0.748962 -0.310913 0.473999 0.343018 1445639961 0.748962 -0.310913 0.473999 0.343018 1445639961 0.748962 -0.310913 0.473999 0.343018 1445639961 0.748962 -0.310913 0.473999 0.343018 1445639961 0.748962 -0.310913 0.473999 0.343018 1445639961 0.748962 -0.310913 0.473999 0.343018 1445639961 0.747009 -0.320679 0.475769 0.335632 1445639961 0.747009 -0.320679 0.475769 0.335632 1445639961 0.747009 -0.320679 0.475769 0.335632 1445639961 0.747009 -0.320679 0.475769 0.335632 1445639961 0.747009 -0.320679 0.475769 0.335632 1445639961 0.747009 -0.320679 0.475769 0.335632 1445639961 0.738525 -0.352173 0.461914 0.342224 1445639961 0.738525 -0.352173 0.461914 0.342224 1445639961 0.738525 -0.352173 0.461914 0.342224 1445639961 0.738525 -0.352173 0.461914 0.342224 1445639961 0.738525 -0.352173 0.461914 0.342224 1445639961 0.738525 -0.352173 0.461914 0.342224 1445639961 0.738525 -0.352173 0.461914 0.342224 1445639961 0.726318 -0.394470 0.441711 0.348938 1445639961 0.726318 -0.394470 0.441711 0.348938 1445639961 0.726318 -0.394470 0.441711 0.348938 1445639961 0.726318 -0.394470 0.441711 0.348938 1445639961 0.726318 -0.394470 0.441711 0.348938 1445639961 0.726318 -0.394470 0.441711 0.348938 1445639961 0.722595 -0.420227 0.418518 0.355042 1445639961 0.722595 -0.420227 0.418518 0.355042 1445639961 0.722595 -0.420227 0.418518 0.355042 1445639961 0.722595 -0.420227 0.418518 0.355042 1445639961 0.722595 -0.420227 0.418518 0.355042 1445639961 0.722595 -0.420227 0.418518 0.355042 1445639961 0.727234 -0.431580 0.396179 0.357605 1445639961 0.727234 -0.431580 0.396179 0.357605 1445639961 0.727234 -0.431580 0.396179 0.357605 1445639961 0.727234 -0.431580 0.396179 0.357605 1445639961 0.727234 -0.431580 0.396179 0.357605 1445639961 0.727234 -0.431580 0.396179 0.357605 1445639961 0.735718 -0.435913 0.373108 0.359802 1445639961 
0.661011 -0.465027 0.518616 0.279053 1445639964 0.647705 -0.489441 0.506409 0.290527 1445639964 0.647705 -0.489441 0.506409 0.290527 1445639964 0.647705 -0.489441 0.506409 0.290527 1445639964 0.647705 -0.489441 0.506409 0.290527 1445639964 0.647705 -0.489441 0.506409 0.290527 1445639964 0.647705 -0.489441 0.506409 0.290527 1445639964 0.614014 -0.529541 0.486633 0.325134 1445639964 0.614014 -0.529541 0.486633 0.325134 1445639964 0.614014 -0.529541 0.486633 0.325134 1445639964 0.614014 -0.529541 0.486633 0.325134 1445639964 0.614014 -0.529541 0.486633 0.325134 1445639964 0.577454 -0.524780 0.471313 0.411072 1445639964 0.577454 -0.524780 0.471313 0.411072 1445639964 0.577454 -0.524780 0.471313 0.411072 1445639964 0.577454 -0.524780 0.471313 0.411072 1445639964 0.577454 -0.524780 0.471313 0.411072 1445639964 0.541504 -0.422363 0.492859 0.534241 1445639964 0.541504 -0.422363 0.492859 0.534241 1445639964 0.541504 -0.422363 0.492859 0.534241 1445639964 0.541504 -0.422363 0.492859 0.534241 1445639964 0.541504 -0.422363 0.492859 0.534241 1445639964 0.541504 -0.422363 0.492859 0.534241 1445639964 0.464478 -0.261780 0.550720 0.642151 1445639964 0.464478 -0.261780 0.550720 0.642151 1445639964 0.464478 -0.261780 0.550720 0.642151 1445639964 0.464478 -0.261780 0.550720 0.642151 1445639964 0.464478 -0.261780 0.550720 0.642151 1445639964 0.355530 -0.131348 0.601868 0.702881 1445639964 0.355530 -0.131348 0.601868 0.702881 1445639964 0.355530 -0.131348 0.601868 0.702881 1445639964 0.355530 -0.131348 0.601868 0.702881 1445639964 0.355530 -0.131348 0.601868 0.702881 1445639964 0.355530 -0.131348 0.601868 0.702881 1445639964 0.250732 -0.074951 0.577576 0.773193 1445639964 0.250732 -0.074951 0.577576 0.773193 1445639964 0.250732 -0.074951 0.577576 0.773193 1445639964 0.250732 -0.074951 0.577576 0.773193 1445639964 0.250732 -0.074951 0.577576 0.773193 1445639964 0.250732 -0.074951 0.577576 0.773193 1445639964 0.250732 -0.074951 0.577576 0.773193 1445639964 0.179688 -0.047302 0.523560 0.831421 1445639964 0.179688 -0.047302 0.523560 0.831421 1445639964 0.179688 -0.047302 0.523560 0.831421 1445639964 0.179688 -0.047302 0.523560 0.831421 1445639964 0.179688 -0.047302 0.523560 0.831421 1445639964 0.179688 -0.047302 0.523560 0.831421 1445639964 0.148376 -0.012329 0.497559 0.854492 1445639964 0.148376 -0.012329 0.497559 0.854492 1445639964 0.148376 -0.012329 0.497559 0.854492 1445639964 0.148376 -0.012329 0.497559 0.854492 1445639964 0.148376 -0.012329 0.497559 0.854492 1445639964 0.177429 -0.013428 0.482666 0.857483 1445639964 0.177429 -0.013428 0.482666 0.857483 1445639964 0.177429 -0.013428 0.482666 0.857483 1445639964 0.177429 -0.013428 0.482666 0.857483 1445639964 0.177429 -0.013428 0.482666 0.857483 1445639964 0.177429 -0.013428 0.482666 0.857483 1445639964 0.265015 -0.066284 0.482971 0.831848 1445639964 0.265015 -0.066284 0.482971 0.831848 1445639964 0.265015 -0.066284 0.482971 0.831848 1445639964 0.265015 -0.066284 0.482971 0.831848 1445639964 0.265015 -0.066284 0.482971 0.831848 1445639964 0.388550 -0.174133 0.493164 0.758545 1445639964 0.388550 -0.174133 0.493164 0.758545 1445639964 0.388550 -0.174133 0.493164 0.758545 1445639964 0.388550 -0.174133 0.493164 0.758545 1445639964 0.388550 -0.174133 0.493164 0.758545 1445639964 0.388550 -0.174133 0.493164 0.758545 1445639964 0.388550 -0.174133 0.493164 0.758545 1445639964 0.521179 -0.291504 0.483215 0.640198 1445639964 0.521179 -0.291504 0.483215 0.640198 1445639964 0.521179 -0.291504 0.483215 0.640198 1445639964 0.521179 -0.291504 0.483215 0.640198 1445639964 0.521179 -0.291504 0.483215 0.640198 1445639964 0.620728 -0.412292 0.454956 0.487488 1445639964 0.620728 -0.412292 0.454956 0.487488 1445639964 0.620728 -0.412292 0.454956 0.487488 1445639964 0.620728 -0.412292 0.454956 0.487488 1445639964 0.620728 -0.412292 0.454956 0.487488 1445639964 0.620728 -0.412292 0.454956 0.487488 1445639964 0.665039 -0.527344 0.436340 0.298767 1445639964 0.665039 -0.527344 0.436340 0.298767 1445639964 0.665039 -0.527344 0.436340 0.298767 1445639964 0.665039 -0.527344 0.436340 0.298767 1445639964 0.665039 -0.527344 0.436340 0.298767 1445639964 0.665039 -0.527344 0.436340 0.298767 1445639964 0.668640 -0.589661 0.421997 0.164734 1445639964 0.668640 -0.589661 0.421997 0.164734 1445639964 0.668640 -0.589661 0.421997 0.164734 1445639964 0.668640 -0.589661 0.421997 0.164734 1445639964 0.668640 -0.589661 0.421997 0.164734 1445639964 0.668640 -0.589661 0.421997 0.164734 1445639964 0.674438 -0.600159 0.413757 0.117188 1445639964 0.674438 -0.600159 0.413757 0.117188 1445639964 0.674438 -0.600159 0.413757 0.117188 1445639964 0.674438 -0.600159 0.413757 0.117188 1445639964 0.674438 -0.600159 0.413757 0.117188 1445639964 0.674438 -0.600159 0.413757 0.117188 1445639964 0.643127 -0.621460 0.410889 0.177002 1445639964 0.643127 -0.621460 0.410889 0.177002 1445639964 0.643127 -0.621460 0.410889 0.177002 1445639964 0.643127 -0.621460 0.410889 0.177002 1445639964 0.643127 -0.621460 0.410889 0.177002 1445639964 0.643127 -0.621460 0.410889 0.177002 1445639964 0.588623 -0.597778 0.436646 0.324768 1445639965 0.588623 -0.597778 0.436646 0.324768 1445639965 0.588623 -0.597778 0.436646 0.324768 1445639965 0.588623 -0.597778 0.436646 0.324768 1445639965 0.588623 -0.597778 0.436646 0.324768 1445639965 0.588623 -0.597778 0.436646 0.324768 1445639965 0.588623 -0.597778 0.436646 0.324768 1445639965 0.509766 -0.481384 0.485168 0.522400 1445639965 0.509766 -0.481384 0.485168 0.522400 1445639965 0.509766 -0.481384 0.485168 0.522400 1445639965 0.509766 -0.481384 0.485168 0.522400 1445639965 0.509766 -0.481384 0.485168 0.522400 1445639965 0.509766 -0.481384 0.485168 0.522400 1445639965 0.411072 -0.288940 0.564819 0.654541 1445639965 0.411072 -0.288940 0.564819 0.654541 1445639965 0.411072 -0.288940 0.564819 0.654541 1445639965 0.411072 -0.288940 0.564819 0.654541 1445639965 0.411072 -0.288940 0.564819 0.654541 1445639965 0.411072 -0.288940 0.564819 0.654541 1445639965 0.280090 -0.176208 0.598083 0.729858 1445639965 0.280090 -0.176208 0.598083 0.729858 1445639965 0.280090 -0.176208 0.598083 0.729858 1445639965 0.280090 -0.176208 0.598083 0.729858 1445639965 0.280090 -0.176208 0.598083 0.729858 1445639965 0.280090 -0.176208 0.598083 0.729858 1445639965 0.211975 -0.136475 0.510437 0.822083 1445639965 0.211975 -0.136475 0.510437 0.822083 1445639965 0.211975 -0.136475 0.510437 0.822083 1445639965 0.211975 -0.136475 0.510437 0.822083 1445639965 0.211975 -0.136475 0.510437 0.822083 1445639965 0.211975 -0.136475 0.510437 0.822083 1445639965 0.211853 -0.104492 0.447937 0.862244 1445639965 0.211853 -0.104492 0.447937 0.862244 1445639965 0.211853 -0.104492 0.447937 0.862244 1445639965 0.211853 -0.104492 0.447937 0.862244 1445639965 0.211853 -0.104492 0.447937 0.862244 1445639965 0.211853 -0.104492 0.447937 0.862244 1445639965 0.237427 -0.109680 0.453491 0.851990 1445639965 0.237427 -0.109680 0.453491 0.851990 1445639965 0.237427 -0.109680 0.453491 0.851990 1445639965 0.237427 -0.109680 0.453491 0.851990 1445639965 0.237427 -0.109680 0.453491 0.851990 1445639965 0.237427 -0.109680 0.453491 0.851990 1445639965 0.237427 -0.109680 0.453491 0.851990 1445639965 0.322693 -0.171387 0.475342 0.800293 1445639965 0.322693 -0.171387 0.475342 0.800293 1445639965 0.322693 -0.171387 0.475342 0.800293 1445639965 0.322693 -0.171387 0.475342 0.800293 1445639965 0.322693 -0.171387 0.475342 0.800293 1445639965 0.322693 -0.171387 0.475342 0.800293 1445639965 0.448914 -0.271851 0.485229 0.699280 1445639965 0.448914 -0.271851 0.485229 0.699280 1445639965 0.448914 -0.271851 0.485229 0.699280 1445639965 0.448914 -0.271851 0.485229 0.699280 1445639965 0.448914 -0.271851 0.485229 0.699280 1445639965 0.448914 -0.271851 0.485229 0.699280 1445639965 0.584473 -0.360718 0.466431 0.557312 1445639965 0.584473 -0.360718 0.466431 0.557312 1445639965 0.584473 -0.360718 0.466431 0.557312 1445639965 0.584473 -0.360718 0.466431 0.557312 1445639965 0.584473 -0.360718 0.466431 0.557312 1445639965 0.584473 -0.360718 0.466431 0.557312 1445639965 0.584473 -0.360718 0.466431 0.557312 1445639965 0.678833 -0.451294 0.418518 0.400330 1445639965 0.678833 -0.451294 0.418518 0.400330 1445639965 0.678833 -0.451294 0.418518 0.400330 1445639965 0.678833 -0.451294 0.418518 0.400330 1445639965 0.678833 -0.451294 0.418518 0.400330 1445639965 0.678833 -0.451294 0.418518 0.400330 1445639965 0.715515 -0.527405 0.385010 0.248352 1445639965 0.715515 -0.527405 0.385010 0.248352 1445639965 0.715515 -0.527405 0.385010 0.248352 1445639965 0.715515 -0.527405 0.385010 0.248352 1445639965 0.715515 -0.527405 0.385010 0.248352 1445639965 0.715515 -0.527405 0.385010 0.248352 1445639965 0.723145 -0.563904 0.372925 0.141235 1445639965 0.723145 -0.563904 0.372925 0.141235 1445639965 0.723145 -0.563904 0.372925 0.141235 1445639965 0.723145 -0.563904 0.372925 0.141235 1445639965 0.723145 -0.563904 0.372925 0.141235 1445639965 0.711731 -0.578430 0.379089 0.122925 1445639965 0.711731 -0.578430 0.379089 0.122925 1445639965 0.711731 -0.578430 0.379089 0.122925 1445639965 0.711731 -0.578430 0.379089 0.122925 1445639965 0.711731 -0.578430 0.379089 0.122925 1445639965 0.711731 -0.578430 0.379089 0.122925 1445639965 0.675720 -0.581543 0.401550 0.209595 1445639965 0.675720 -0.581543 0.401550 0.209595 1445639965 0.675720 -0.581543 0.401550 0.209595 1445639965 0.675720 -0.581543 0.401550 0.209595 1445639965 0.675720 -0.581543 0.401550 0.209595 1445639965 0.675720 -0.581543 0.401550 0.209595 1445639965 0.610229 -0.554626 0.438293 0.357605 1445639965 0.610229 -0.554626 0.438293 0.357605 1445639965 0.610229 -0.554626 0.438293 0.357605 1445639965 0.610229 -0.554626 0.438293 0.357605 1445639965 0.610229 -0.554626 0.438293 0.357605 1445639965 0.610229 -0.554626 0.438293 0.357605 1445639965 0.519409 -0.455872 0.483643 0.537048 1445639965 0.519409 -0.455872 0.483643 0.537048 1445639965 0.519409 -0.455872 0.483643 0.537048 1445639965 0.519409 -0.455872 0.483643 0.537048 1445639965 0.519409 -0.455872 0.483643 0.537048 1445639965 0.519409 -0.455872 0.483643 0.537048 1445639965 0.519409 -0.455872 0.483643 0.537048 1445639965 0.415100 -0.297241 0.545410 0.664673 1445639965 0.415100 -0.297241 0.545410 0.664673 1445639965 0.415100 -0.297241 0.545410 0.664673 1445639965 0.415100 -0.297241 0.545410 0.664673 1445639965 0.415100 -0.297241 0.545410 0.664673 1445639965 0.415100 -0.297241 0.545410 0.664673 1445639965 0.293274 -0.186523 0.579407 0.737122 1445639965 0.293274 -0.186523 0.579407 0.737122 1445639966 0.293274 -0.186523 0.579407 0.737122 1445639966 0.293274 -0.186523 0.579407 0.737122 1445639966 0.293274 -0.186523 0.579407 0.737122 1445639966 0.293274 -0.186523 0.579407 0.737122 1445639966 0.220947 -0.137268 0.515869 0.816162 1445639966 0.220947 -0.137268 0.515869 0.816162 1445639966 0.220947 -0.137268 0.515869 0.816162 1445639966 0.220947 -0.137268 0.515869 0.816162 1445639966 0.220947 -0.137268 0.515869 0.816162 1445639966 0.220947 -0.137268 0.515869 0.816162 1445639966 0.211609 -0.109619 0.467163 0.851379 1445639966 0.211609 -0.109619 0.467163 0.851379 1445639966 0.211609 -0.109619 0.467163 0.851379 1445639966 0.211609 -0.109619 0.467163 0.851379 1445639966 0.211609 -0.109619 0.467163 0.851379 1445639966 0.211609 -0.109619 0.467163 0.851379 1445639966 0.241760 -0.125000 0.481873 0.832825 1445639966 0.241760 -0.125000 0.481873 0.832825 1445639966 0.241760 -0.125000 0.481873 0.832825 1445639966 0.241760 -0.125000 0.481873 0.832825 1445639966 0.241760 -0.125000 0.481873 0.832825 1445639966 0.241760 -0.125000 0.481873 0.832825 1445639966 0.336975 -0.184814 0.495911 0.778625 1445639966 0.336975 -0.184814 0.495911 0.778625 1445639966 0.336975 -0.184814 0.495911 0.778625 1445639966 0.336975 -0.184814 0.495911 0.778625 1445639966 0.336975 -0.184814 0.495911 0.778625 1445639966 0.336975 -0.184814 0.495911 0.778625 1445639966 0.463013 -0.278137 0.489624 0.684387 1445639966 0.463013 -0.278137 0.489624 0.684387 1445639966 0.463013 -0.278137 0.489624 0.684387 1445639966 0.463013 -0.278137 0.489624 0.684387 1445639966 0.463013 -0.278137 0.489624 0.684387 1445639966 0.463013 -0.278137 0.489624 0.684387 1445639966 0.463013 -0.278137 0.489624 0.684387 1445639966 0.585327 -0.374390 0.466919 0.546936 1445639966 0.585327 -0.374390 0.466919 0.546936 1445639966 0.585327 -0.374390 0.466919 0.546936 1445639966 0.585327 -0.374390 0.466919 0.546936 1445639966 0.585327 -0.374390 0.466919 0.546936 1445639966 0.585327 -0.374390 0.466919 0.546936 1445639966 0.675415 -0.462830 0.428833 0.381592 1445639966 0.675415 -0.462830 0.428833 0.381592 1445639966 0.675415 -0.462830 0.428833 0.381592 1445639966 0.675415 -0.462830 0.428833 0.381592 1445639966 0.675415 -0.462830 0.428833 0.381592 1445639966 0.675415 -0.462830 0.428833 0.381592 1445639966 0.722168 -0.522522 0.390564 0.229919 1445639966 0.722168 -0.522522 0.390564 0.229919 1445639966 0.722168 -0.522522 0.390564 0.229919 1445639966 0.722168 -0.522522 0.390564 0.229919 1445639966 0.722168 -0.522522 0.390564 0.229919 1445639966 0.722168 -0.522522 0.390564 0.229919 1445639966 0.731873 -0.559692 0.374329 0.104492 1445639966 0.731873 -0.559692 0.374329 0.104492 1445639966 0.731873 -0.559692 0.374329 0.104492 1445639966 0.731873 -0.559692 0.374329 0.104492 1445639966 0.731873 -0.559692 0.374329 0.104492 1445639966 0.731873 -0.559692 0.374329 0.104492 1445639966 0.717041 -0.580688 0.378113 0.075195 1445639966 0.717041 -0.580688 0.378113 0.075195 1445639966 0.717041 -0.580688 0.378113 0.075195 1445639966 0.717041 -0.580688 0.378113 0.075195 1445639966 0.717041 -0.580688 0.378113 0.075195 1445639966 0.717041 -0.580688 0.378113 0.075195 1445639966 0.717041 -0.580688 0.378113 0.075195 1445639966 0.683350 -0.588623 0.404541 0.151245 1445639966 0.683350 -0.588623 0.404541 0.151245 1445639966 0.683350 -0.588623 0.404541 0.151245 1445639966 0.683350 -0.588623 0.404541 0.151245 1445639966 0.683350 -0.588623 0.404541 0.151245 1445639966 0.683350 -0.588623 0.404541 0.151245 1445639966 0.617126 -0.572205 0.450012 0.298706 1445639966 0.617126 -0.572205 0.450012 0.298706 1445639966 0.617126 -0.572205 0.450012 0.298706 1445639966 0.617126 -0.572205 0.450012 0.298706 1445639966 0.617126 -0.572205 0.450012 0.298706 1445639966 0.617126 -0.572205 0.450012 0.298706 1445639966 0.516663 -0.507507 0.489075 0.485962 1445639966 0.516663 -0.507507 0.489075 0.485962 1445639966 0.516663 -0.507507 0.489075 0.485962 1445639966 0.516663 -0.507507 0.489075 0.485962 1445639966 0.413025 -0.368103 0.535950 0.637634 1445639966 0.413025 -0.368103 0.535950 0.637634 1445639966 0.413025 -0.368103 0.535950 0.637634 1445639966 0.413025 -0.368103 0.535950 0.637634 1445639966 0.413025 -0.368103 0.535950 0.637634 1445639966 0.413025 -0.368103 0.535950 0.637634 1445639966 0.413025 -0.368103 0.535950 0.637634 1445639966 0.301331 -0.222778 0.592712 0.712830 1445639966 0.301331 -0.222778 0.592712 0.712830 1445639966 0.301331 -0.222778 0.592712 0.712830 1445639966 0.301331 -0.222778 0.592712 0.712830 1445639966 0.301331 -0.222778 0.592712 0.712830 1445639966 0.301331 -0.222778 0.592712 0.712830 1445639966 0.194031 -0.154358 0.560303 0.790283 1445639966 0.194031 -0.154358 0.560303 0.790283 1445639966 0.194031 -0.154358 0.560303 0.790283 1445639966 0.194031 -0.154358 0.560303 0.790283 1445639966 0.194031 -0.154358 0.560303 0.790283 1445639966 0.194031 -0.154358 0.560303 0.790283 1445639966 0.162231 -0.111694 0.487366 0.850647 1445639966 0.162231 -0.111694 0.487366 0.850647 1445639966 0.162231 -0.111694 0.487366 0.850647 1445639966 0.162231 -0.111694 0.487366 0.850647 1445639966 0.162231 -0.111694 0.487366 0.850647 1445639966 0.162231 -0.111694 0.487366 0.850647 1445639966 0.163513 -0.107727 0.475037 0.857849 1445639966 0.163513 -0.107727 0.475037 0.857849 1445639966 0.163513 -0.107727 0.475037 0.857849 1445639966 0.163513 -0.107727 0.475037 0.857849 1445639967 0.163513 -0.107727 0.475037 0.857849 1445639967 0.163513 -0.107727 0.475037 0.857849 1445639967 0.163513 -0.107727 0.475037 0.857849 1445639967 0.218628 -0.153748 0.493713 0.827454 1445639967 0.218628 -0.153748 0.493713 0.827454 1445639967 0.218628 -0.153748 0.493713 0.827454 1445639967 0.218628 -0.153748 0.493713 0.827454 1445639967 0.218628 -0.153748 0.493713 0.827454 1445639967 0.218628 -0.153748 0.493713 0.827454 1445639967 0.331116 -0.231018 0.501343 0.765198 1445639967 0.331116 -0.231018 0.501343 0.765198 1445639967 0.331116 -0.231018 0.501343 0.765198 1445639967 0.331116 -0.231018 0.501343 0.765198 1445639967 0.331116 -0.231018 0.501343 0.765198 1445639967 0.331116 -0.231018 0.501343 0.765198 1445639967 0.458496 -0.333313 0.488159 0.663574 1445639967 0.458496 -0.333313 0.488159 0.663574 1445639967 0.458496 -0.333313 0.488159 0.663574 1445639967 0.458496 -0.333313 0.488159 0.663574 1445639967 0.458496 -0.333313 0.488159 0.663574 1445639967 0.458496 -0.333313 0.488159 0.663574 1445639967 0.571960 -0.440063 0.461304 0.516113 1445639967 0.571960 -0.440063 0.461304 0.516113 1445639967 0.571960 -0.440063 0.461304 0.516113 1445639967 0.571960 -0.440063 0.461304 0.516113 1445639967 0.571960 -0.440063 0.461304 0.516113 1445639967 0.571960 -0.440063 0.461304 0.516113 1445639967 0.571960 -0.440063 0.461304 0.516113 1445639967 0.653503 -0.523560 0.429016 0.338623 1445639967 0.653503 -0.523560 0.429016 0.338623 1445639967 0.653503 -0.523560 0.429016 0.338623 1445639967 0.653503 -0.523560 0.429016 0.338623 1445639967 0.653503 -0.523560 0.429016 0.338623 1445639967 0.653503 -0.523560 0.429016 0.338623 1445639967 0.679688 -0.586975 0.401733 0.178894 1445639967 0.679688 -0.586975 0.401733 0.178894 1445639967 0.679688 -0.586975 0.401733 0.178894 1445639967 0.679688 -0.586975 0.401733 0.178894 1445639967 0.679688 -0.586975 0.401733 0.178894 1445639967 0.681885 -0.605408 0.403015 0.077881 1445639967 0.681885 -0.605408 0.403015 0.077881 1445639967 0.681885 -0.605408 0.403015 0.077881 1445639967 0.681885 -0.605408 0.403015 0.077881 1445639967 0.681885 -0.605408 0.403015 0.077881 1445639967 0.681885 -0.605408 0.403015 0.077881 1445639967 0.668640 -0.610535 0.414551 0.090820 1445639967 0.668640 -0.610535 0.414551 0.090820 1445639967 0.668640 -0.610535 0.414551 0.090820 1445639967 0.668640 -0.610535 0.414551 0.090820 1445639967 0.668640 -0.610535 0.414551 0.090820 1445639967 0.622559 -0.613159 0.435364 0.216553 1445639967 0.622559 -0.613159 0.435364 0.216553 1445639967 0.622559 -0.613159 0.435364 0.216553 1445639967 0.622559 -0.613159 0.435364 0.216553 1445639967 0.622559 -0.613159 0.435364 0.216553 1445639967 0.556152 -0.556580 0.470520 0.399353 1445639967 0.556152 -0.556580 0.470520 0.399353 1445639967 0.556152 -0.556580 0.470520 0.399353 1445639967 0.556152 -0.556580 0.470520 0.399353 1445639967 0.556152 -0.556580 0.470520 0.399353 1445639967 0.465088 -0.405884 0.526489 0.584595 1445639967 0.465088 -0.405884 0.526489 0.584595 1445639967 0.465088 -0.405884 0.526489 0.584595 1445639967 0.465088 -0.405884 0.526489 0.584595 1445639967 0.465088 -0.405884 0.526489 0.584595 1445639967 0.357666 -0.232300 0.597717 0.678772 1445639967 0.357666 -0.232300 0.597717 0.678772 1445639967 0.357666 -0.232300 0.597717 0.678772 1445639967 0.357666 -0.232300 0.597717 0.678772 1445639967 0.357666 -0.232300 0.597717 0.678772 1445639967 0.357666 -0.232300 0.597717 0.678772 1445639967 0.357666 -0.232300 0.597717 0.678772 1445639967 0.242188 -0.139587 0.583435 0.762512 1445639967 0.242188 -0.139587 0.583435 0.762512 1445639967 0.242188 -0.139587 0.583435 0.762512 1445639967 0.242188 -0.139587 0.583435 0.762512 1445639967 0.242188 -0.139587 0.583435 0.762512 1445639967 0.242188 -0.139587 0.583435 0.762512 1445639967 0.184509 -0.086243 0.503235 0.839722 1445639967 0.184509 -0.086243 0.503235 0.839722 1445639967 0.184509 -0.086243 0.503235 0.839722 1445639967 0.184509 -0.086243 0.503235 0.839722 1445639967 0.184509 -0.086243 0.503235 0.839722 1445639967 0.184509 -0.086243 0.503235 0.839722 1445639967 0.170593 -0.056702 0.480164 0.858521 1445639967 0.170593 -0.056702 0.480164 0.858521 1445639967 0.170593 -0.056702 0.480164 0.858521 1445639967 0.170593 -0.056702 0.480164 0.858521 1445639967 0.170593 -0.056702 0.480164 0.858521 1445639967 0.170593 -0.056702 0.480164 0.858521 1445639967 0.198975 -0.072754 0.479370 0.851624 1445639967 0.198975 -0.072754 0.479370 0.851624 1445639967 0.198975 -0.072754 0.479370 0.851624 1445639967 0.198975 -0.072754 0.479370 0.851624 1445639967 0.198975 -0.072754 0.479370 0.851624 1445639967 0.198975 -0.072754 0.479370 0.851624 1445639967 0.198975 -0.072754 0.479370 0.851624 1445639967 0.284851 -0.136536 0.491333 0.811584 1445639967 0.284851 -0.136536 0.491333 0.811584 1445639967 0.284851 -0.136536 0.491333 0.811584 1445639967 0.284851 -0.136536 0.491333 0.811584 1445639967 0.284851 -0.136536 0.491333 0.811584 1445639967 0.284851 -0.136536 0.491333 0.811584 1445639967 0.403381 -0.239990 0.491089 0.733765 1445639967 0.403381 -0.239990 0.491089 0.733765 1445639968 0.403381 -0.239990 0.491089 0.733765 1445639968 0.403381 -0.239990 0.491089 0.733765 1445639968 0.522278 -0.370056 0.463257 0.612854 1445639968 0.522278 -0.370056 0.463257 0.612854 1445639968 0.522278 -0.370056 0.463257 0.612854 1445639968 0.522278 -0.370056 0.463257 0.612854 1445639968 0.522278 -0.370056 0.463257 0.612854 1445639968 0.522278 -0.370056 0.463257 0.612854 1445639968 0.609741 -0.496399 0.419861 0.453247 1445639968 0.609741 -0.496399 0.419861 0.453247 1445639968 0.609741 -0.496399 0.419861 0.453247 1445639968 0.609741 -0.496399 0.419861 0.453247 1445639968 0.609741 -0.496399 0.419861 0.453247 1445639968 0.609741 -0.496399 0.419861 0.453247 1445639968 0.643372 -0.596497 0.393311 0.274841 1445639968 0.643372 -0.596497 0.393311 0.274841 1445639968 0.643372 -0.596497 0.393311 0.274841 1445639968 0.643372 -0.596497 0.393311 0.274841 1445639968 0.643372 -0.596497 0.393311 0.274841 1445639968 0.643372 -0.596497 0.393311 0.274841 1445639968 0.647705 -0.633301 0.379456 0.188049 1445639968 0.647705 -0.633301 0.379456 0.188049 1445639968 0.647705 -0.633301 0.379456 0.188049 1445639968 0.647705 -0.633301 0.379456 0.188049 1445639968 0.647705 -0.633301 0.379456 0.188049 1445639968 0.647705 -0.633301 0.379456 0.188049 1445639968 0.650635 -0.641174 0.371094 0.166992 1445639968 0.650635 -0.641174 0.371094 0.166992 1445639968 0.650635 -0.641174 0.371094 0.166992 1445639968 0.650635 -0.641174 0.371094 0.166992 1445639968 0.650635 -0.641174 0.371094 0.166992 1445639968 0.650635 -0.641174 0.371094 0.166992 1445639968 0.650635 -0.641174 0.371094 0.166992 1445639968 0.637451 -0.633545 0.379333 0.219971 1445639968 0.637451 -0.633545 0.379333 0.219971 1445639968 0.637451 -0.633545 0.379333 0.219971 1445639968 0.637451 -0.633545 0.379333 0.219971 1445639968 0.637451 -0.633545 0.379333 0.219971 1445639968 0.637451 -0.633545 0.379333 0.219971 1445639968 0.600769 -0.603210 0.403259 0.335449 1445639968 0.600769 -0.603210 0.403259 0.335449 1445639968 0.600769 -0.603210 0.403259 0.335449 1445639968 0.600769 -0.603210 0.403259 0.335449 1445639968 0.600769 -0.603210 0.403259 0.335449 1445639968 0.533325 -0.534790 0.441223 0.484558 1445639968 0.533325 -0.534790 0.441223 0.484558 1445639968 0.533325 -0.534790 0.441223 0.484558 1445639968 0.533325 -0.534790 0.441223 0.484558 1445639968 0.533325 -0.534790 0.441223 0.484558 1445639968 0.533325 -0.534790 0.441223 0.484558 1445639968 0.445007 -0.386108 0.507019 0.629089 1445639968 0.445007 -0.386108 0.507019 0.629089 1445639968 0.445007 -0.386108 0.507019 0.629089 1445639968 0.445007 -0.386108 0.507019 0.629089 1445639968 0.445007 -0.386108 0.507019 0.629089 1445639968 0.445007 -0.386108 0.507019 0.629089 1445639968 0.339417 -0.234375 0.575928 0.705750 1445639968 0.339417 -0.234375 0.575928 0.705750 1445639968 0.339417 -0.234375 0.575928 0.705750 1445639968 0.339417 -0.234375 0.575928 0.705750 1445639968 0.339417 -0.234375 0.575928 0.705750 1445639968 0.339417 -0.234375 0.575928 0.705750 1445639968 0.339417 -0.234375 0.575928 0.705750 1445639968 0.225586 -0.166931 0.541992 0.792053 1445639968 0.225586 -0.166931 0.541992 0.792053 1445639968 0.225586 -0.166931 0.541992 0.792053 1445639968 0.225586 -0.166931 0.541992 0.792053 1445639968 0.225586 -0.166931 0.541992 0.792053 1445639968 0.192505 -0.111877 0.470947 0.853577 1445639968 0.192505 -0.111877 0.470947 0.853577 1445639968 0.192505 -0.111877 0.470947 0.853577 1445639968 0.192505 -0.111877 0.470947 0.853577 1445639968 0.192505 -0.111877 0.470947 0.853577 1445639968 0.192505 -0.111877 0.470947 0.853577 1445639968 0.198914 -0.083740 0.457520 0.862549 1445639968 0.198914 -0.083740 0.457520 0.862549 1445639968 0.198914 -0.083740 0.457520 0.862549 1445639968 0.198914 -0.083740 0.457520 0.862549 1445639968 0.198914 -0.083740 0.457520 0.862549 1445639968 0.198914 -0.083740 0.457520 0.862549 1445639968 0.198914 -0.083740 0.457520 0.862549 1445639968 0.264404 -0.109863 0.460144 0.840332 1445639968 0.264404 -0.109863 0.460144 0.840332 1445639968 0.264404 -0.109863 0.460144 0.840332 1445639968 0.264404 -0.109863 0.460144 0.840332 1445639968 0.264404 -0.109863 0.460144 0.840332 1445639968 0.264404 -0.109863 0.460144 0.840332 1445639968 0.380432 -0.201355 0.462463 0.775085 1445639968 0.380432 -0.201355 0.462463 0.775085 1445639968 0.380432 -0.201355 0.462463 0.775085 1445639968 0.380432 -0.201355 0.462463 0.775085 1445639968 0.380432 -0.201355 0.462463 0.775085 1445639968 0.380432 -0.201355 0.462463 0.775085 1445639968 0.380432 -0.201355 0.462463 0.775085 1445639968 0.506592 -0.323608 0.454895 0.657043 1445639968 0.506592 -0.323608 0.454895 0.657043 1445639968 0.506592 -0.323608 0.454895 0.657043 1445639968 0.506592 -0.323608 0.454895 0.657043 1445639968 0.506592 -0.323608 0.454895 0.657043 1445639968 0.506592 -0.323608 0.454895 0.657043 1445639968 0.617249 -0.444397 0.417297 0.497375 1445639968 0.617249 -0.444397 0.417297 0.497375 1445639968 0.617249 -0.444397 0.417297 0.497375 1445639968 0.617249 -0.444397 0.417297 0.497375 1445639968 0.617249 -0.444397 0.417297 0.497375 1445639968 0.617249 -0.444397 0.417297 0.497375 1445639968 0.685608 -0.534851 0.366638 0.330688 1445639968 0.685608 -0.534851 0.366638 0.330688 1445639968 0.685608 -0.534851 0.366638 0.330688 1445639968 0.685608 -0.534851 0.366638 0.330688 1445639968 0.685608 -0.534851 0.366638 0.330688 1445639968 0.685608 -0.534851 0.366638 0.330688 1445639969 0.679382 -0.622986 0.336243 0.192871 1445639969 0.679382 -0.622986 0.336243 0.192871 1445639969 0.679382 -0.622986 0.336243 0.192871 1445639969 0.679382 -0.622986 0.336243 0.192871 1445639969 0.679382 -0.622986 0.336243 0.192871 1445639969 0.679382 -0.622986 0.336243 0.192871 1445639969 0.674683 -0.643555 0.334045 0.138123 1445639969 0.674683 -0.643555 0.334045 0.138123 1445639969 0.674683 -0.643555 0.334045 0.138123 1445639969 0.674683 -0.643555 0.334045 0.138123 1445639969 0.674683 -0.643555 0.334045 0.138123 1445639969 0.674683 -0.643555 0.334045 0.138123 1445639969 0.656860 -0.636536 0.356140 0.190979 1445639969 0.656860 -0.636536 0.356140 0.190979 1445639969 0.656860 -0.636536 0.356140 0.190979 1445639969 0.656860 -0.636536 0.356140 0.190979 1445639969 0.656860 -0.636536 0.356140 0.190979 1445639969 0.656860 -0.636536 0.356140 0.190979 1445639969 0.656860 -0.636536 0.356140 0.190979 1445639969 0.610901 -0.599609 0.403259 0.323425 1445639969 0.610901 -0.599609 0.403259 0.323425 1445639969 0.610901 -0.599609 0.403259 0.323425 1445639969 0.610901 -0.599609 0.403259 0.323425 1445639969 0.610901 -0.599609 0.403259 0.323425 1445639969 0.528687 -0.505310 0.466309 0.497620 1445639969 0.528687 -0.505310 0.466309 0.497620 1445639969 0.528687 -0.505310 0.466309 0.497620 1445639969 0.528687 -0.505310 0.466309 0.497620 1445639969 0.528687 -0.505310 0.466309 0.497620 1445639969 0.528687 -0.505310 0.466309 0.497620 1445639969 0.528687 -0.505310 0.466309 0.497620 1445639969 0.421936 -0.351746 0.540771 0.636963 1445639969 0.421936 -0.351746 0.540771 0.636963 1445639969 0.421936 -0.351746 0.540771 0.636963 1445639969 
0.716492 -0.499512 0.319458 0.367493 1445639971 0.716492 -0.499512 0.319458 0.367493 1445639971 0.716492 -0.499512 0.319458 0.367493 1445639971 0.716492 -0.499512 0.319458 0.367493 1445639971 0.717957 -0.497070 0.322632 0.365112 1445639971 0.717957 -0.497070 0.322632 0.365112 1445639971 0.717957 -0.497070 0.322632 0.365112 1445639971 0.717957 -0.497070 0.322632 0.365112 1445639971 0.717957 -0.497070 0.322632 0.365112 1445639971 0.717957 -0.497070 0.322632 0.365112 1445639971 0.717957 -0.497070 0.322632 0.365112 1445639971 0.723450 -0.487915 0.328369 0.361389 1445639971 0.723450 -0.487915 0.328369 0.361389 1445639971 0.723450 -0.487915 0.328369 0.361389 1445639971 0.723450 -0.487915 0.328369 0.361389 1445639971 0.723450 -0.487915 0.328369 0.361389 1445639971 0.723450 -0.487915 0.328369 0.361389 1445639971 0.733215 -0.466125 0.340576 0.359314 1445639971 0.733215 -0.466125 0.340576 0.359314 1445639971 0.733215 -0.466125 0.340576 0.359314 1445639971 0.733215 -0.466125 0.340576 0.359314 1445639971 0.733215 -0.466125 0.340576 0.359314 1445639971 0.733215 -0.466125 0.340576 0.359314 1445639971 0.738586 -0.441284 0.355713 0.364868 1445639971 0.738586 -0.441284 0.355713 0.364868 1445639971 0.738586 -0.441284 0.355713 0.364868 1445639971 0.738586 -0.441284 0.355713 0.364868 1445639971 0.738586 -0.441284 0.355713 0.364868 1445639971 0.738586 -0.441284 0.355713 0.364868 1445639971 0.737061 -0.424011 0.368408 0.375732 1445639971 0.737061 -0.424011 0.368408 0.375732 1445639971 0.737061 -0.424011 0.368408 0.375732 1445639971 0.737061 -0.424011 0.368408 0.375732 1445639971 0.737061 -0.424011 0.368408 0.375732 1445639971 0.737061 -0.424011 0.368408 0.375732 1445639971 0.733948 -0.409607 0.381165 0.384888 1445639971 0.733948 -0.409607 0.381165 0.384888 1445639971 0.733948 -0.409607 0.381165 0.384888 1445639971 0.733948 -0.409607 0.381165 0.384888 1445639971 0.733948 -0.409607 0.381165 0.384888 1445639971 0.733948 -0.409607 0.381165 0.384888 1445639971 0.735901 -0.395203 0.389954 0.387451 1445639971 0.735901 -0.395203 0.389954 0.387451 1445639971 0.735901 -0.395203 0.389954 0.387451 1445639971 0.735901 -0.395203 0.389954 0.387451 1445639971 0.735901 -0.395203 0.389954 0.387451 1445639971 0.735901 -0.395203 0.389954 0.387451 1445639971 0.735901 -0.395203 0.389954 0.387451 1445639971 0.742859 -0.382080 0.392212 0.385132 1445639971 0.742859 -0.382080 0.392212 0.385132 1445639971 0.742859 -0.382080 0.392212 0.385132 1445639971 0.742859 -0.382080 0.392212 0.385132 1445639971 0.742859 -0.382080 0.392212 0.385132 1445639971 0.742859 -0.382080 0.392212 0.385132 1445639971 0.752441 -0.371643 0.391968 0.376831 1445639971 0.752441 -0.371643 0.391968 0.376831 1445639971 0.752441 -0.371643 0.391968 0.376831 1445639971 0.752441 -0.371643 0.391968 0.376831 1445639971 0.752441 -0.371643 0.391968 0.376831 1445639971 0.752441 -0.371643 0.391968 0.376831 1445639971 0.754578 -0.368591 0.395996 0.371216 1445639971 0.754578 -0.368591 0.395996 0.371216 1445639971 0.754578 -0.368591 0.395996 0.371216 1445639971 0.754578 -0.368591 0.395996 0.371216 1445639971 0.754578 -0.368591 0.395996 0.371216 1445639971 0.754578 -0.368591 0.395996 0.371216 1445639971 0.754578 -0.368591 0.395996 0.371216 1445639971 0.757324 -0.366699 0.399902 0.363342 1445639971 0.757324 -0.366699 0.399902 0.363342 1445639971 0.757324 -0.366699 0.399902 0.363342 1445639971 0.757324 -0.366699 0.399902 0.363342 1445639971 0.757324 -0.366699 0.399902 0.363342 1445639971 0.757324 -0.366699 0.399902 0.363342 1445639971 0.751831 -0.387817 0.391235 0.362305 1445639971 0.751831 -0.387817 0.391235 0.362305 1445639971 0.751831 -0.387817 0.391235 0.362305 1445639971 0.751831 -0.387817 0.391235 0.362305 1445639971 0.751831 -0.387817 0.391235 0.362305 1445639971 0.742859 -0.420898 0.372803 0.363342 1445639971 0.742859 -0.420898 0.372803 0.363342 1445639971 0.742859 -0.420898 0.372803 0.363342 1445639971 0.742859 -0.420898 0.372803 0.363342 1445639971 0.742859 -0.420898 0.372803 0.363342 1445639971 0.742859 -0.420898 0.372803 0.363342 1445639971 0.738892 -0.443848 0.352539 0.364380 1445639971 0.738892 -0.443848 0.352539 0.364380 1445639972 0.738892 -0.443848 0.352539 0.364380 1445639972 0.738892 -0.443848 0.352539 0.364380 1445639972 0.738892 -0.443848 0.352539 0.364380 1445639972 0.738892 -0.443848 0.352539 0.364380 1445639972 0.739197 -0.458984 0.329346 0.366516 1445639972 0.739197 -0.458984 0.329346 0.366516 1445639972 0.739197 -0.458984 0.329346 0.366516 1445639972 0.739197 -0.458984 0.329346 0.366516 1445639972 0.739197 -0.458984 0.329346 0.366516 1445639972 0.739197 -0.458984 0.329346 0.366516 1445639972 0.739197 -0.458984 0.329346 0.366516 1445639972 0.739807 -0.475769 0.290344 0.376770 1445639972 0.739807 -0.475769 0.290344 0.376770 1445639972 0.739807 -0.475769 0.290344 0.376770 1445639972 0.739807 -0.475769 0.290344 0.376770 1445639972 0.739807 -0.475769 0.290344 0.376770 1445639972 0.739807 -0.475769 0.290344 0.376770 1445639972 0.741089 -0.483459 0.259460 0.386902 1445639972 0.741089 -0.483459 0.259460 0.386902 1445639972 0.741089 -0.483459 0.259460 0.386902 1445639972 0.741089 -0.483459 0.259460 0.386902 1445639972 0.741089 -0.483459 0.259460 0.386902 1445639972 0.741089 -0.483459 0.259460 0.386902 1445639972 0.741089 -0.483459 0.259460 0.386902 1445639972 0.742981 -0.480042 0.249207 0.394226 1445639972 0.742981 -0.480042 0.249207 0.394226 1445639972 0.742981 -0.480042 0.249207 0.394226 1445639972 0.742981 -0.480042 0.249207 0.394226 1445639972 0.742981 -0.480042 0.249207 0.394226 1445639972 0.742981 -0.480042 0.249207 0.394226 1445639972 0.744873 -0.468628 0.256775 0.399475 1445639972 0.744873 -0.468628 0.256775 0.399475 1445639972 0.744873 -0.468628 0.256775 0.399475 1445639972 0.744873 -0.468628 0.256775 0.399475 1445639972 0.744873 -0.468628 0.256775 0.399475 1445639972 0.744873 -0.468628 0.256775 0.399475 1445639972 0.747192 -0.447021 0.277832 0.405640 1445639972 0.747192 -0.447021 0.277832 0.405640 1445639972 0.747192 -0.447021 0.277832 0.405640 1445639972 0.747192 -0.447021 0.277832 0.405640 1445639972 0.747192 -0.447021 0.277832 0.405640 1445639972 0.747192 -0.447021 0.277832 0.405640 1445639972 0.747192 -0.447021 0.277832 0.405640 1445639972 0.741821 -0.429260 0.309753 0.411621 1445639972 0.741821 -0.429260 0.309753 0.411621 1445639972 0.741821 -0.429260 0.309753 0.411621 1445639972 0.741821 -0.429260 0.309753 0.411621 1445639972 0.741821 -0.429260 0.309753 0.411621 1445639972 0.741821 -0.429260 0.309753 0.411621 1445639972 0.723389 -0.432800 0.327759 0.426453 1445639972 0.723389 -0.432800 0.327759 0.426453 1445639972 0.723389 -0.432800 0.327759 0.426453 1445639972 0.723389 -0.432800 0.327759 0.426453 1445639972 0.723389 -0.432800 0.327759 0.426453 1445639972 0.723389 -0.432800 0.327759 0.426453 1445639972 0.718018 -0.421753 0.348389 0.430298 1445639972 0.718018 -0.421753 0.348389 0.430298 1445639972 0.718018 -0.421753 0.348389 0.430298 1445639972 0.718018 -0.421753 0.348389 0.430298 1445639972 0.718018 -0.421753 0.348389 0.430298 1445639972 0.718018 -0.421753 0.348389 0.430298 1445639972 0.721313 -0.399902 0.370178 0.427429 1445639972 0.721313 -0.399902 0.370178 0.427429 1445639972 0.721313 -0.399902 0.370178 0.427429 1445639972 0.721313 -0.399902 0.370178 0.427429 1445639972 0.721313 -0.399902 0.370178 0.427429 1445639972 0.721313 -0.399902 0.370178 0.427429 1445639972 0.726013 -0.385742 0.383240 0.420959 1445639972 0.726013 -0.385742 0.383240 0.420959 1445639972 0.726013 -0.385742 0.383240 0.420959 1445639972 0.726013 -0.385742 0.383240 0.420959 1445639972 0.726013 -0.385742 0.383240 0.420959 1445639972 0.726013 -0.385742 0.383240 0.420959 1445639972 0.728760 -0.380615 0.390625 0.414063 1445639972 0.728760 -0.380615 0.390625 0.414063 1445639972 0.728760 -0.380615 0.390625 0.414063 1445639972 0.728760 -0.380615 0.390625 0.414063 1445639972 0.728760 -0.380615 0.390625 0.414063 1445639972 0.728760 -0.380615 0.390625 0.414063 1445639972 0.728760 -0.380615 0.390625 0.414063 1445639972 0.731689 -0.380127 0.390869 0.408997 1445639972 0.731689 -0.380127 0.390869 0.408997 1445639972 0.731689 -0.380127 0.390869 0.408997 1445639972 0.731689 -0.380127 0.390869 0.408997 1445639972 0.731689 -0.380127 0.390869 0.408997 1445639972 0.718445 -0.414124 0.372253 0.416809 1445639972 0.718445 -0.414124 0.372253 0.416809 1445639972 0.718445 -0.414124 0.372253 0.416809 1445639972 0.718445 -0.414124 0.372253 0.416809 1445639972 0.718445 -0.414124 0.372253 0.416809 1445639972 0.718445 -0.414124 0.372253 0.416809 1445639972 0.712463 -0.440735 0.349854 0.419189 1445639972 0.712463 -0.440735 0.349854 0.419189 1445639972 0.712463 -0.440735 0.349854 0.419189 1445639972 0.712463 -0.440735 0.349854 0.419189 1445639972 0.712463 -0.440735 0.349854 0.419189 1445639972 0.712585 -0.453674 0.333069 0.418762 1445639972 0.712585 -0.453674 0.333069 0.418762 1445639972 0.712585 -0.453674 0.333069 0.418762 1445639972 0.712585 -0.453674 0.333069 0.418762 1445639972 0.712585 -0.453674 0.333069 0.418762 1445639972 0.712585 -0.453674 0.333069 0.418762 1445639972 0.712585 -0.453674 0.333069 0.418762 1445639972 0.715332 -0.465393 0.309753 0.419189 1445639972 0.715332 -0.465393 0.309753 0.419189 1445639972 0.715332 -0.465393 0.309753 0.419189 1445639972 0.715332 -0.465393 0.309753 0.419189 1445639972 0.715332 -0.465393 0.309753 0.419189 1445639972 0.715332 -0.465393 0.309753 0.419189 1445639972 0.714722 -0.476501 0.283508 0.426208 1445639972 0.714722 -0.476501 0.283508 0.426208 1445639972 0.714722 -0.476501 0.283508 0.426208 1445639973 0.714722 -0.476501 0.283508 0.426208 1445639973 0.714722 -0.476501 0.283508 0.426208 1445639973 0.714722 -0.476501 0.283508 0.426208 1445639973 0.717651 -0.476440 0.268677 0.431030 1445639973 0.717651 -0.476440 0.268677 0.431030 1445639973 0.717651 -0.476440 0.268677 0.431030 1445639973 0.717651 -0.476440 0.268677 0.431030 1445639973 0.717651 -0.476440 0.268677 0.431030 1445639973 0.717651 -0.476440 0.268677 0.431030 1445639973 0.717651 -0.476440 0.268677 0.431030 1445639973 0.724243 -0.464661 0.273560 0.429749 1445639973 0.724243 -0.464661 0.273560 0.429749 1445639973 0.724243 -0.464661 0.273560 0.429749 1445639973 0.724243 -0.464661 0.273560 0.429749 1445639973 0.724243 -0.464661 0.273560 0.429749 1445639973 0.724243 -0.464661 0.273560 0.429749 1445639973 0.730530 -0.447998 0.291260 0.425110 1445639973 0.730530 -0.447998 0.291260 0.425110 1445639973 0.730530 -0.447998 0.291260 0.425110 1445639973 0.730530 -0.447998 0.291260 0.425110 1445639973 0.730530 -0.447998 0.291260 0.425110 1445639973 0.730530 -0.447998 0.291260 0.425110 1445639973 0.728149 -0.435913 0.313782 0.425842 1445639973 0.728149 -0.435913 0.313782 0.425842 1445639973 0.728149 -0.435913 0.313782 0.425842 1445639973 0.728149 -0.435913 0.313782 0.425842 1445639973 0.728149 -0.435913 0.313782 0.425842 1445639973 0.728149 -0.435913 0.313782 0.425842 1445639973 0.728149 -0.435913 0.313782 0.425842 1445639973 0.722168 -0.421448 0.341919 0.428772 1445639973 0.722168 -0.421448 0.341919 0.428772 1445639973 0.722168 -0.421448 0.341919 0.428772 1445639973 0.722168 -0.421448 0.341919 0.428772 1445639973 0.722168 -0.421448 0.341919 0.428772 1445639973 0.722168 -0.421448 0.341919 0.428772 1445639973 0.717651 -0.407288 0.365417 0.430664 1445639973 0.717651 -0.407288 0.365417 0.430664 1445639973 0.717651 -0.407288 0.365417 0.430664 1445639973 0.717651 -0.407288 0.365417 0.430664 1445639973 0.717651 -0.407288 0.365417 0.430664 1445639973 0.717651 -0.407288 0.365417 0.430664 1445639973 0.720886 -0.390137 0.390686 0.418823 1445639973 0.720886 -0.390137 0.390686 0.418823 1445639973 0.720886 -0.390137 0.390686 0.418823 1445639973 0.720886 -0.390137 0.390686 0.418823 1445639973 0.720886 -0.390137 0.390686 0.418823 1445639973 0.720886 -0.390137 0.390686 0.418823 1445639973 0.729370 -0.366882 0.414124 0.402283 1445639973 0.729370 -0.366882 0.414124 0.402283 1445639973 0.729370 -0.366882 0.414124 0.402283 1445639973 0.729370 -0.366882 0.414124 0.402283 1445639973 0.729370 -0.366882 0.414124 0.402283 1445639973 0.729370 -0.366882 0.414124 0.402283 1445639973 0.735779 -0.357300 0.420532 0.392517 1445639973 0.735779 -0.357300 0.420532 0.392517 1445639973 0.735779 -0.357300 0.420532 0.392517 1445639973 0.735779 -0.357300 0.420532 0.392517 1445639973 0.735779 -0.357300 0.420532 0.392517 1445639973 0.735779 -0.357300 0.420532 0.392517 1445639973 0.735779 -0.357300 0.420532 0.392517 1445639973 0.739502 -0.354126 0.423462 0.385193 1445639973 0.739502 -0.354126 0.423462 0.385193 1445639973 0.739502 -0.354126 0.423462 0.385193 1445639973 0.739502 -0.354126 0.423462 0.385193 1445639973 0.739502 -0.354126 0.423462 0.385193 1445639973 0.739502 -0.354126 0.423462 0.385193 1445639973 0.740723 -0.352478 0.426208 0.381165 1445639973 0.740723 -0.352478 0.426208 0.381165 1445639973 0.740723 -0.352478 0.426208 0.381165 1445639973 0.740723 -0.352478 0.426208 0.381165 1445639973 0.740723 -0.352478 0.426208 0.381165 1445639973 0.740723 -0.352478 0.426208 0.381165 1445639973 0.733276 -0.374390 0.417419 0.384399 1445639973 0.733276 -0.374390 0.417419 0.384399 1445639973 0.733276 -0.374390 0.417419 0.384399 1445639973 0.733276 -0.374390 0.417419 0.384399 1445639973 0.733276 -0.374390 0.417419 0.384399 1445639973 0.733276 -0.374390 0.417419 0.384399 1445639973 0.721497 -0.409363 0.398193 0.391418 1445639973 0.721497 -0.409363 0.398193 0.391418 1445639973 0.721497 -0.409363 0.398193 0.391418 1445639973 0.721497 -0.409363 0.398193 0.391418 1445639973 0.721497 -0.409363 0.398193 0.391418 1445639973 0.721497 -0.409363 0.398193 0.391418 1445639973 0.713684 -0.437622 0.377625 0.395569 1445639973 0.713684 -0.437622 0.377625 0.395569 1445639973 0.713684 -0.437622 0.377625 0.395569 1445639973 0.713684 -0.437622 0.377625 0.395569 1445639973 0.713684 -0.437622 0.377625 0.395569 1445639973 0.706787 -0.465332 0.350464 0.401306 1445639973 0.706787 -0.465332 0.350464 0.401306 1445639973 0.706787 -0.465332 0.350464 0.401306 1445639973 0.706787 -0.465332 0.350464 0.401306 1445639973 0.706787 -0.465332 0.350464 0.401306 1445639973 0.706787 -0.465332 0.350464 0.401306 1445639973 0.704956 -0.482788 0.316040 0.412292 1445639973 0.704956 -0.482788 0.316040 0.412292 1445639973 0.704956 -0.482788 0.316040 0.412292 1445639973 0.704956 -0.482788 0.316040 0.412292 1445639973 0.704956 -0.482788 0.316040 0.412292 1445639973 0.704956 -0.482788 0.316040 0.412292 1445639973 0.699768 -0.496277 0.284668 0.427734 1445639973 0.699768 -0.496277 0.284668 0.427734 1445639973 0.699768 -0.496277 0.284668 0.427734 1445639973 0.699768 -0.496277 0.284668 0.427734 1445639973 0.699768 -0.496277 0.284668 0.427734 1445639973 0.699768 -0.496277 0.284668 0.427734 1445639973 0.694092 -0.502625 0.269470 0.439270 1445639973 0.694092 -0.502625 0.269470 0.439270 1445639974 0.694092 -0.502625 0.269470 0.439270 1445639974 0.688904 -0.502747 0.270203 0.446777 1445639974 0.688904 -0.502747 0.270203 0.446777 1445639974 0.688904 -0.502747 0.270203 0.446777 1445639974 0.688904 -0.502747 0.270203 0.446777 1445639974 0.688904 -0.502747 0.270203 0.446777 1445639974 0.688904 -0.502747 0.270203 0.446777 1445639974 0.684326 -0.497192 0.283081 0.452026 1445639974 0.684326 -0.497192 0.283081 0.452026 1445639974 0.684326 -0.497192 0.283081 0.452026 1445639974 0.684326 -0.497192 0.283081 0.452026 1445639974 0.684326 -0.497192 0.283081 0.452026 1445639974 0.684326 -0.497192 0.283081 0.452026 1445639974 0.675049 -0.490906 0.303650 0.459473 1445639974 0.675049 -0.490906 0.303650 0.459473 1445639974 0.675049 -0.490906 0.303650 0.459473 1445639974 0.675049 -0.490906 0.303650 0.459473 1445639974 0.675049 -0.490906 0.303650 0.459473 1445639974 0.675049 -0.490906 0.303650 0.459473 1445639974 0.665710 -0.478821 0.326233 0.470215 1445639974 0.665710 -0.478821 0.326233 0.470215 1445639974 0.665710 -0.478821 0.326233 0.470215 1445639974 0.665710 -0.478821 0.326233 0.470215 1445639974 0.665710 -0.478821 0.326233 0.470215 1445639974 0.656250 -0.465759 0.347229 0.481445 1445639974 0.656250 -0.465759 0.347229 0.481445 1445639974 0.656250 -0.465759 0.347229 0.481445 1445639974 0.656250 -0.465759 0.347229 0.481445 1445639974 0.656250 -0.465759 0.347229 0.481445 1445639974 0.656250 -0.465759 0.347229 0.481445 1445639974 0.652649 -0.453247 0.365723 0.484619 1445639974 0.652649 -0.453247 0.365723 0.484619 1445639974 0.652649 -0.453247 0.365723 0.484619 1445639974 0.652649 -0.453247 0.365723 0.484619 1445639974 0.652649 -0.453247 0.365723 0.484619 1445639974 0.652649 -0.453247 0.365723 0.484619 1445639974 0.652649 -0.453247 0.365723 0.484619 1445639974 0.661926 -0.434814 0.386841 0.472290 1445639974 0.661926 -0.434814 0.386841 0.472290 1445639974 0.661926 -0.434814 0.386841 0.472290 1445639974 0.661926 -0.434814 0.386841 0.472290 1445639974 0.661926 -0.434814 0.386841 0.472290 1445639974 0.661926 -0.434814 0.386841 0.472290 1445639974 0.677490 -0.415283 0.402832 0.454163 1445639974 0.677490 -0.415283 0.402832 0.454163 1445639974 0.677490 -0.415283 0.402832 0.454163 1445639974 0.677490 -0.415283 0.402832 0.454163 1445639974 0.677490 -0.415283 0.402832 0.454163 1445639974 0.677490 -0.415283 0.402832 0.454163 1445639974 0.677490 -0.415283 0.402832 0.454163 1445639974 0.691345 -0.403381 0.410034 0.437195 1445639974 0.691345 -0.403381 0.410034 0.437195 1445639974 0.691345 -0.403381 0.410034 0.437195 1445639974 0.691345 -0.403381 0.410034 0.437195 1445639974 0.691345 -0.403381 0.410034 0.437195 1445639974 0.691345 -0.403381 0.410034 0.437195 1445639974 0.694458 -0.408264 0.411316 0.426392 1445639974 0.694458 -0.408264 0.411316 0.426392 1445639974 0.694458 -0.408264 0.411316 0.426392 1445639974 0.694458 -0.408264 0.411316 0.426392 1445639974 0.694458 -0.408264 0.411316 0.426392 1445639974 0.697510 -0.418152 0.404846 0.417969 1445639974 0.697510 -0.418152 0.404846 0.417969 1445639974 0.697510 -0.418152 0.404846 0.417969 1445639974 0.697510 -0.418152 0.404846 0.417969 1445639974 0.697510 -0.418152 0.404846 0.417969 1445639974 0.697510 -0.418152 0.404846 0.417969 1445639974 0.695557 -0.441589 0.390320 0.410767 1445639974 0.695557 -0.441589 0.390320 0.410767 1445639974 0.695557 -0.441589 0.390320 0.410767 1445639974 0.695557 -0.441589 0.390320 0.410767 1445639974 0.695557 -0.441589 0.390320 0.410767 1445639974 0.695557 -0.441589 0.390320 0.410767 1445639974 0.698181 -0.458740 0.377380 0.399536 1445639974 0.698181 -0.458740 0.377380 0.399536 1445639974 0.698181 -0.458740 0.377380 0.399536 1445639974 0.698181 -0.458740 0.377380 0.399536 1445639974 0.698181 -0.458740 0.377380 0.399536 1445639974 0.698181 -0.458740 0.377380 0.399536 1445639974 0.707458 -0.458313 0.375000 0.385681 1445639974 0.707458 -0.458313 0.375000 0.385681 1445639974 0.707458 -0.458313 0.375000 0.385681 1445639974 0.707458 -0.458313 0.375000 0.385681 1445639974 0.707458 -0.458313 0.375000 0.385681 1445639974 0.707458 -0.458313 0.375000 0.385681 1445639974 0.717834 -0.454590 0.368469 0.377075 1445639974 0.717834 -0.454590 0.368469 0.377075 1445639974 0.717834 -0.454590 0.368469 0.377075 1445639974 0.717834 -0.454590 0.368469 0.377075 1445639974 0.717834 -0.454590 0.368469 0.377075 1445639974 0.725403 -0.458557 0.347229 0.377930 1445639974 0.725403 -0.458557 0.347229 0.377930 1445639974 0.725403 -0.458557 0.347229 0.377930 1445639974 0.725403 -0.458557 0.347229 0.377930 1445639974 0.725403 -0.458557 0.347229 0.377930 1445639974 0.725403 -0.458557 0.347229 0.377930 1445639974 0.725403 -0.458557 0.347229 0.377930 1445639974 0.730835 -0.458557 0.329407 0.383484 1445639974 0.730835 -0.458557 0.329407 0.383484 1445639974 0.730835 -0.458557 0.329407 0.383484 1445639974 0.730835 -0.458557 0.329407 0.383484 1445639974 0.730835 -0.458557 0.329407 0.383484 1445639974 0.730835 -0.458557 0.329407 0.383484 1445639974 0.732361 -0.450928 0.328064 0.390625 1445639974 0.732361 -0.450928 0.328064 0.390625 1445639974 0.732361 -0.450928 0.328064 0.390625 1445639974 0.732361 -0.450928 0.328064 0.390625 1445639974 0.732361 -0.450928 0.328064 0.390625 1445639975 0.732361 -0.450928 0.328064 0.390625 1445639975 0.727295 -0.443787 0.332642 0.404175 1445639975 0.727295 -0.443787 0.332642 0.404175 1445639975 0.727295 -0.443787 0.332642 0.404175 1445639975 0.727295 -0.443787 0.332642 0.404175 1445639975 0.727295 -0.443787 0.332642 0.404175 1445639975 0.727295 -0.443787 0.332642 0.404175 1445639975 0.714417 -0.437622 0.340515 0.426697 1445639975 0.714417 -0.437622 0.340515 0.426697 1445639975 0.714417 -0.437622 0.340515 0.426697 1445639975 0.714417 -0.437622 0.340515 0.426697 1445639975 0.714417 -0.437622 0.340515 0.426697 1445639975 0.714417 -0.437622 0.340515 0.426697 1445639975 0.702881 -0.427551 0.352844 0.445618 1445639975 0.702881 -0.427551 0.352844 0.445618 1445639975 0.702881 -0.427551 0.352844 0.445618 1445639975 0.702881 -0.427551 0.352844 0.445618 1445639975 0.702881 -0.427551 0.352844 0.445618 1445639975 0.702881 -0.427551 0.352844 0.445618 1445639975 0.699768 -0.409912 0.367676 0.455017 1445639975 0.699768 -0.409912 0.367676 0.455017 1445639975 0.699768 -0.409912 0.367676 0.455017 1445639975 0.699768 -0.409912 0.367676 0.455017 1445639975 0.699768 -0.409912 0.367676 0.455017 1445639975 0.699768 -0.409912 0.367676 0.455017 1445639975 0.699768 -0.409912 0.367676 0.455017 1445639975 0.703979 -0.387329 0.382324 0.456238 1445639975 0.703979 -0.387329 0.382324 0.456238 1445639975 0.703979 -0.387329 0.382324 0.456238 1445639975 0.703979 -0.387329 0.382324 0.456238 1445639975 0.703979 -0.387329 0.382324 0.456238 1445639975 0.703979 -0.387329 0.382324 0.456238 1445639975 0.712708 -0.365845 0.395264 0.449341 1445639975 0.712708 -0.365845 0.395264 0.449341 1445639975 0.712708 -0.365845 0.395264 0.449341 1445639975 0.712708 -0.365845 0.395264 0.449341 1445639975 0.712708 -0.365845 0.395264 0.449341 1445639975 0.712708 -0.365845 0.395264 0.449341 1445639975 0.716003 -0.357971 0.405396 0.441345 1445639975 0.716003 -0.357971 0.405396 0.441345 1445639975 0.716003 -0.357971 0.405396 0.441345 1445639975 0.716003 -0.357971 0.405396 0.441345 1445639975 0.716003 -0.357971 0.405396 0.441345 1445639975 0.716003 -0.357971 0.405396 0.441345 1445639975 0.714233 -0.360779 0.414124 0.433777 1445639975 0.714233 -0.360779 0.414124 0.433777 1445639975 0.714233 -0.360779 0.414124 0.433777 1445639975 0.714233 -0.360779 0.414124 0.433777 1445639975 0.714233 -0.360779 0.414124 0.433777 1445639975 0.714233 -0.360779 0.414124 0.433777 1445639975 0.708252 -0.371887 0.419739 0.428711 1445639975 0.708252 -0.371887 0.419739 0.428711 1445639975 0.708252 -0.371887 0.419739 0.428711 1445639975 0.708252 -0.371887 0.419739 0.428711 1445639975 0.708252 -0.371887 0.419739 0.428711 1445639975 0.708252 -0.371887 0.419739 0.428711 1445639975 0.708252 -0.371887 0.419739 0.428711 1445639975 0.696594 -0.396729 0.416870 0.428406 1445639975 0.696594 -0.396729 0.416870 0.428406 1445639975 0.696594 -0.396729 0.416870 0.428406 1445639975 0.696594 -0.396729 0.416870 0.428406 1445639975 0.696594 -0.396729 0.416870 0.428406 1445639975 0.696594 -0.396729 0.416870 0.428406 1445639975 0.687073 -0.427063 0.405884 0.425110 1445639975 0.687073 -0.427063 0.405884 0.425110 1445639975 0.687073 -0.427063 0.405884 0.425110 1445639975 0.687073 -0.427063 0.405884 0.425110 1445639975 0.687073 -0.427063 0.405884 0.425110 1445639975 0.687073 -0.427063 0.405884 0.425110 1445639975 0.682434 -0.453796 0.392456 0.417480 1445639975 0.682434 -0.453796 0.392456 0.417480 1445639975 0.682434 -0.453796 0.392456 0.417480 1445639975 0.682434 -0.453796 0.392456 0.417480 1445639975 0.682434 -0.453796 0.392456 0.417480 1445639975 0.682434 -0.453796 0.392456 0.417480 1445639975 0.683472 -0.469910 0.382446 0.407104 1445639975 0.683472 -0.469910 0.382446 0.407104 1445639975 0.683472 -0.469910 0.382446 0.407104 1445639975 0.683472 -0.469910 0.382446 0.407104 1445639975 0.683472 -0.469910 0.382446 0.407104 1445639975 0.683472 -0.469910 0.382446 0.407104 1445639975 0.690491 -0.473633 0.374939 0.397705 1445639975 0.690491 -0.473633 0.374939 0.397705 1445639975 0.690491 -0.473633 0.374939 0.397705 1445639975 0.690491 -0.473633 0.374939 0.397705 1445639975 0.690491 -0.473633 0.374939 0.397705 1445639975 0.690491 -0.473633 0.374939 0.397705 1445639975 0.696411 -0.476440 0.363403 0.394775 1445639975 0.696411 -0.476440 0.363403 0.394775 1445639975 0.696411 -0.476440 0.363403 0.394775 1445639975 0.696411 -0.476440 0.363403 0.394775 1445639975 0.696411 -0.476440 0.363403 0.394775 1445639975 0.696411 -0.476440 0.363403 0.394775 1445639975 0.699219 -0.475586 0.355042 0.398438 1445639975 0.699219 -0.475586 0.355042 0.398438 1445639975 0.699219 -0.475586 0.355042 0.398438 1445639975 0.699219 -0.475586 0.355042 0.398438 1445639975 0.699219 -0.475586 0.355042 0.398438 1445639975 0.699219 -0.475586 0.355042 0.398438 1445639975 0.700134 -0.467468 0.358459 0.403381 1445639975 0.700134 -0.467468 0.358459 0.403381 1445639975 0.700134 -0.467468 0.358459 0.403381 1445639975 0.700134 -0.467468 0.358459 0.403381 1445639975 0.700134 -0.467468 0.358459 0.403381 1445639975 0.700134 -0.467468 0.358459 0.403381 1445639975 0.697998 -0.459595 0.365784 0.409485 1445639975 0.697998 -0.459595 0.365784 0.409485 1445639975 0.697998 -0.459595 0.365784 0.409485 1445639975 0.697998 -0.459595 0.365784 0.409485 1445639975 0.697998 -0.459595 0.365784 0.409485 1445639975 0.697998 -0.459595 0.365784 0.409485 1445639976 0.689575 -0.456238 0.371582 0.422119 1445639976 0.689575 -0.456238 0.371582 0.422119 1445639976 0.689575 -0.456238 0.371582 0.422119 1445639976 0.689575 -0.456238 0.371582 0.422119 1445639976 0.689575 -0.456238 0.371582 0.422119 1445639976 0.689575 -0.456238 0.371582 0.422119 1445639976 0.681946 -0.450195 0.379028 0.434204 1445639976 0.681946 -0.450195 0.379028 0.434204 1445639976 0.681946 -0.450195 0.379028 0.434204 1445639976 0.681946 -0.450195 0.379028 0.434204 1445639976 0.681946 -0.450195 0.379028 0.434204 1445639976 0.681946 -0.450195 0.379028 0.434204 1445639976 0.678406 -0.442017 0.384399 0.443359 1445639976 0.678406 -0.442017 0.384399 0.443359 1445639976 0.678406 -0.442017 0.384399 0.443359 1445639976 0.678406 -0.442017 0.384399 0.443359 1445639976 0.678406 -0.442017 0.384399 0.443359 1445639976 0.678406 -0.442017 0.384399 0.443359 1445639976 0.680664 -0.430359 0.390442 0.446106 1445639976 0.680664 -0.430359 0.390442 0.446106 1445639976 0.680664 -0.430359 0.390442 0.446106 1445639976 0.680664 -0.430359 0.390442 0.446106 1445639976 0.680664 -0.430359 0.390442 0.446106 1445639976 0.680664 -0.430359 0.390442 0.446106 1445639976 0.685852 -0.417480 0.398743 0.443054 1445639976 0.685852 -0.417480 0.398743 0.443054 1445639976 0.685852 -0.417480 0.398743 0.443054 1445639976 0.685852 -0.417480 0.398743 0.443054 1445639976 0.685852 -0.417480 0.398743 0.443054 1445639976 0.685852 -0.417480 0.398743 0.443054 1445639976 
0.692261 -0.458923 0.481323 0.280029 1445639981 0.682556 -0.474670 0.479370 0.280945 1445639981 0.682556 -0.474670 0.479370 0.280945 1445639981 0.682556 -0.474670 0.479370 0.280945 1445639981 0.682556 -0.474670 0.479370 0.280945 1445639981 0.682556 -0.474670 0.479370 0.280945 1445639981 0.682556 -0.474670 0.479370 0.280945 1445639981 0.658813 -0.506104 0.467896 0.301453 1445639981 0.658813 -0.506104 0.467896 0.301453 1445639981 0.658813 -0.506104 0.467896 0.301453 1445639981 0.658813 -0.506104 0.467896 0.301453 1445639981 0.658813 -0.506104 0.467896 0.301453 1445639981 0.658813 -0.506104 0.467896 0.301453 1445639981 0.658813 -0.506104 0.467896 0.301453 1445639981 0.611633 -0.530701 0.454102 0.371521 1445639981 0.611633 -0.530701 0.454102 0.371521 1445639981 0.611633 -0.530701 0.454102 0.371521 1445639981 0.611633 -0.530701 0.454102 0.371521 1445639981 0.611633 -0.530701 0.454102 0.371521 1445639981 0.611633 -0.530701 0.454102 0.371521 1445639981 0.568604 -0.475708 0.464661 0.484192 1445639981 0.568604 -0.475708 0.464661 0.484192 1445639981 0.568604 -0.475708 0.464661 0.484192 1445639981 0.568604 -0.475708 0.464661 0.484192 1445639981 0.568604 -0.475708 0.464661 0.484192 1445639981 0.568604 -0.475708 0.464661 0.484192 1445639981 0.510498 -0.332214 0.519409 0.599304 1445639981 0.510498 -0.332214 0.519409 0.599304 1445639981 0.510498 -0.332214 0.519409 0.599304 1445639981 0.510498 -0.332214 0.519409 0.599304 1445639981 0.510498 -0.332214 0.519409 0.599304 1445639981 0.510498 -0.332214 0.519409 0.599304 1445639981 0.426697 -0.204407 0.581299 0.661926 1445639981 0.426697 -0.204407 0.581299 0.661926 1445639981 0.426697 -0.204407 0.581299 0.661926 1445639981 0.426697 -0.204407 0.581299 0.661926 1445639981 0.426697 -0.204407 0.581299 0.661926 1445639981 0.426697 -0.204407 0.581299 0.661926 1445639981 0.334778 -0.154236 0.569885 0.734314 1445639982 0.334778 -0.154236 0.569885 0.734314 1445639982 0.334778 -0.154236 0.569885 0.734314 1445639982 0.334778 -0.154236 0.569885 0.734314 1445639982 0.334778 -0.154236 0.569885 0.734314 1445639982 0.334778 -0.154236 0.569885 0.734314 1445639982 0.334778 -0.154236 0.569885 0.734314 1445639982 0.268494 -0.133972 0.525269 0.796204 1445639982 0.268494 -0.133972 0.525269 0.796204 1445639982 0.268494 -0.133972 0.525269 0.796204 1445639982 0.268494 -0.133972 0.525269 0.796204 1445639982 0.268494 -0.133972 0.525269 0.796204 1445639982 0.268494 -0.133972 0.525269 0.796204 1445639982 0.237488 -0.106750 0.494202 0.829407 1445639982 0.237488 -0.106750 0.494202 0.829407 1445639982 0.237488 -0.106750 0.494202 0.829407 1445639982 0.237488 -0.106750 0.494202 0.829407 1445639982 0.237488 -0.106750 0.494202 0.829407 1445639982 0.237488 -0.106750 0.494202 0.829407 1445639982 0.237488 -0.106750 0.494202 0.829407 1445639982 0.239319 -0.098999 0.483643 0.836060 1445639982 0.239319 -0.098999 0.483643 0.836060 1445639982 0.239319 -0.098999 0.483643 0.836060 1445639982 0.239319 -0.098999 0.483643 0.836060 1445639982 0.239319 -0.098999 0.483643 0.836060 1445639982 0.239319 -0.098999 0.483643 0.836060 1445639982 0.287781 -0.123108 0.489319 0.813965 1445639982 0.287781 -0.123108 0.489319 0.813965 1445639982 0.287781 -0.123108 0.489319 0.813965 1445639982 0.287781 -0.123108 0.489319 0.813965 1445639982 0.287781 -0.123108 0.489319 0.813965 1445639982 0.287781 -0.123108 0.489319 0.813965 1445639982 0.375732 -0.178589 0.494751 0.762939 1445639982 0.375732 -0.178589 0.494751 0.762939 1445639982 0.375732 -0.178589 0.494751 0.762939 1445639982 0.375732 -0.178589 0.494751 0.762939 1445639982 0.375732 -0.178589 0.494751 0.762939 1445639982 0.375732 -0.178589 0.494751 0.762939 1445639982 0.375732 -0.178589 0.494751 0.762939 1445639982 0.486877 -0.266968 0.506226 0.659790 1445639982 0.486877 -0.266968 0.506226 0.659790 1445639982 0.486877 -0.266968 0.506226 0.659790 1445639982 0.486877 -0.266968 0.506226 0.659790 1445639982 0.486877 -0.266968 0.506226 0.659790 1445639982 0.486877 -0.266968 0.506226 0.659790 1445639982 0.599609 -0.363831 0.502075 0.505920 1445639982 0.599609 -0.363831 0.502075 0.505920 1445639982 0.599609 -0.363831 0.502075 0.505920 1445639982 0.599609 -0.363831 0.502075 0.505920 1445639982 0.599609 -0.363831 0.502075 0.505920 1445639982 0.599609 -0.363831 0.502075 0.505920 1445639982 0.599609 -0.363831 0.502075 0.505920 1445639982 0.674744 -0.461243 0.459229 0.347839 1445639982 0.674744 -0.461243 0.459229 0.347839 1445639982 0.674744 -0.461243 0.459229 0.347839 1445639982 0.674744 -0.461243 0.459229 0.347839 1445639982 0.674744 -0.461243 0.459229 0.347839 1445639982 0.674744 -0.461243 0.459229 0.347839 1445639982 0.695740 -0.538574 0.428955 0.204590 1445639982 0.695740 -0.538574 0.428955 0.204590 1445639982 0.695740 -0.538574 0.428955 0.204590 1445639982 0.695740 -0.538574 0.428955 0.204590 1445639982 0.695740 -0.538574 0.428955 0.204590 1445639982 0.695740 -0.538574 0.428955 0.204590 1445639982 0.688660 -0.581604 0.411194 0.135620 1445639982 0.688660 -0.581604 0.411194 0.135620 1445639982 0.688660 -0.581604 0.411194 0.135620 1445639982 0.688660 -0.581604 0.411194 0.135620 1445639982 0.688660 -0.581604 0.411194 0.135620 1445639982 0.688660 -0.581604 0.411194 0.135620 1445639982 0.674683 -0.602722 0.398682 0.150085 1445639982 0.674683 -0.602722 0.398682 0.150085 1445639982 0.674683 -0.602722 0.398682 0.150085 1445639982 0.674683 -0.602722 0.398682 0.150085 1445639982 0.674683 -0.602722 0.398682 0.150085 1445639982 0.674683 -0.602722 0.398682 0.150085 1445639982 0.674683 -0.602722 0.398682 0.150085 1445639982 0.643066 -0.599060 0.410461 0.243042 1445639982 0.643066 -0.599060 0.410461 0.243042 1445639982 0.643066 -0.599060 0.410461 0.243042 1445639982 0.643066 -0.599060 0.410461 0.243042 1445639982 0.643066 -0.599060 0.410461 0.243042 1445639982 0.592957 -0.540894 0.454224 0.386597 1445639982 0.592957 -0.540894 0.454224 0.386597 1445639982 0.592957 -0.540894 0.454224 0.386597 1445639982 0.592957 -0.540894 0.454224 0.386597 1445639982 0.592957 -0.540894 0.454224 0.386597 1445639982 0.592957 -0.540894 0.454224 0.386597 1445639982 0.511108 -0.406921 0.522034 0.548279 1445639982 0.511108 -0.406921 0.522034 0.548279 1445639982 0.511108 -0.406921 0.522034 0.548279 1445639982 0.511108 -0.406921 0.522034 0.548279 1445639982 0.511108 -0.406921 0.522034 0.548279 1445639982 0.511108 -0.406921 0.522034 0.548279 1445639982 0.407471 -0.252563 0.593811 0.646179 1445639982 0.407471 -0.252563 0.593811 0.646179 1445639982 0.407471 -0.252563 0.593811 0.646179 1445639982 0.407471 -0.252563 0.593811 0.646179 1445639982 0.407471 -0.252563 0.593811 0.646179 1445639982 0.407471 -0.252563 0.593811 0.646179 1445639982 0.285095 -0.177002 0.596069 0.729370 1445639982 0.285095 -0.177002 0.596069 0.729370 1445639982 0.285095 -0.177002 0.596069 0.729370 1445639982 0.285095 -0.177002 0.596069 0.729370 1445639982 0.285095 -0.177002 0.596069 0.729370 1445639982 0.285095 -0.177002 0.596069 0.729370 1445639982 0.220825 -0.145203 0.514771 0.815552 1445639982 0.220825 -0.145203 0.514771 0.815552 1445639982 0.220825 -0.145203 0.514771 0.815552 1445639982 0.220825 -0.145203 0.514771 0.815552 1445639982 0.220825 -0.145203 0.514771 0.815552 1445639982 0.220825 -0.145203 0.514771 0.815552 1445639982 0.219360 -0.121826 0.456970 0.853333 1445639983 0.219360 -0.121826 0.456970 0.853333 1445639983 0.219360 -0.121826 0.456970 0.853333 1445639983 0.219360 -0.121826 0.456970 0.853333 1445639983 0.219360 -0.121826 0.456970 0.853333 1445639983 0.219360 -0.121826 0.456970 0.853333 1445639983 0.248291 -0.130127 0.462341 0.841187 1445639983 0.248291 -0.130127 0.462341 0.841187 1445639983 0.248291 -0.130127 0.462341 0.841187 1445639983 0.248291 -0.130127 0.462341 0.841187 1445639983 0.248291 -0.130127 0.462341 0.841187 1445639983 0.248291 -0.130127 0.462341 0.841187 1445639983 0.324524 -0.174377 0.487427 0.791565 1445639983 0.324524 -0.174377 0.487427 0.791565 1445639983 0.324524 -0.174377 0.487427 0.791565 1445639983 0.324524 -0.174377 0.487427 0.791565 1445639983 0.324524 -0.174377 0.487427 0.791565 1445639983 0.324524 -0.174377 0.487427 0.791565 1445639983 0.438049 -0.247192 0.494507 0.708801 1445639983 0.438049 -0.247192 0.494507 0.708801 1445639983 0.438049 -0.247192 0.494507 0.708801 1445639983 0.438049 -0.247192 0.494507 0.708801 1445639983 0.438049 -0.247192 0.494507 0.708801 1445639983 0.438049 -0.247192 0.494507 0.708801 1445639983 0.553589 -0.333923 0.487366 0.586853 1445639983 0.553589 -0.333923 0.487366 0.586853 1445639983 0.553589 -0.333923 0.487366 0.586853 1445639983 0.553589 -0.333923 0.487366 0.586853 1445639983 0.553589 -0.333923 0.487366 0.586853 1445639983 0.553589 -0.333923 0.487366 0.586853 1445639983 0.553589 -0.333923 0.487366 0.586853 1445639983 0.638550 -0.420410 0.464783 0.446472 1445639983 0.638550 -0.420410 0.464783 0.446472 1445639983 0.638550 -0.420410 0.464783 0.446472 1445639983 0.638550 -0.420410 0.464783 0.446472 1445639983 0.638550 -0.420410 0.464783 0.446472 1445639983 0.677551 -0.504456 0.445190 0.296997 1445639983 0.677551 -0.504456 0.445190 0.296997 1445639983 0.677551 -0.504456 0.445190 0.296997 1445639983 0.677551 -0.504456 0.445190 0.296997 1445639983 0.677551 -0.504456 0.445190 0.296997 1445639983 0.677551 -0.504456 0.445190 0.296997 1445639983 0.677551 -0.504456 0.445190 0.296997 1445639983 0.674500 -0.561035 0.437378 0.197327 1445639983 0.674500 -0.561035 0.437378 0.197327 1445639983 0.674500 -0.561035 0.437378 0.197327 1445639983 0.674500 -0.561035 0.437378 0.197327 1445639983 0.674500 -0.561035 0.437378 0.197327 1445639983 0.674500 -0.561035 0.437378 0.197327 1445639983 0.666626 -0.580505 0.437012 0.166138 1445639983 0.666626 -0.580505 0.437012 0.166138 1445639983 0.666626 -0.580505 0.437012 0.166138 1445639983 0.666626 -0.580505 0.437012 0.166138 1445639983 0.666626 -0.580505 0.437012 0.166138 1445639983 0.666626 -0.580505 0.437012 0.166138 1445639983 0.634216 -0.602051 0.434509 0.215576 1445639983 0.634216 -0.602051 0.434509 0.215576 1445639983 0.634216 -0.602051 0.434509 0.215576 1445639983 0.634216 -0.602051 0.434509 0.215576 1445639983 0.634216 -0.602051 0.434509 0.215576 1445639983 0.634216 -0.602051 0.434509 0.215576 1445639983 0.583557 -0.598938 0.439148 0.328369 1445639983 0.583557 -0.598938 0.439148 0.328369 1445639983 0.583557 -0.598938 0.439148 0.328369 1445639983 0.583557 -0.598938 0.439148 0.328369 1445639983 0.583557 -0.598938 0.439148 0.328369 1445639983 0.583557 -0.598938 0.439148 0.328369 1445639983 0.520996 -0.533875 0.452698 0.488403 1445639983 0.520996 -0.533875 0.452698 0.488403 1445639983 0.520996 -0.533875 0.452698 0.488403 1445639983 0.520996 -0.533875 0.452698 0.488403 1445639983 0.520996 -0.533875 0.452698 0.488403 1445639983 0.520996 -0.533875 0.452698 0.488403 1445639983 0.520996 -0.533875 0.452698 0.488403 1445639983 0.447449 -0.395081 0.500427 0.627075 1445639983 0.447449 -0.395081 0.500427 0.627075 1445639983 0.447449 -0.395081 0.500427 0.627075 1445639983 0.447449 -0.395081 0.500427 0.627075 1445639983 0.447449 -0.395081 0.500427 0.627075 1445639983 0.447449 -0.395081 0.500427 0.627075 1445639983 0.357605 -0.248047 0.565857 0.700195 1445639983 0.357605 -0.248047 0.565857 0.700195 1445639983 0.357605 -0.248047 0.565857 0.700195 1445639983 0.357605 -0.248047 0.565857 0.700195 1445639983 0.357605 -0.248047 0.565857 0.700195 1445639983 0.357605 -0.248047 0.565857 0.700195 1445639983 0.252197 -0.177002 0.550598 0.775757 1445639983 0.252197 -0.177002 0.550598 0.775757 1445639983 0.252197 -0.177002 0.550598 0.775757 1445639983 0.252197 -0.177002 0.550598 0.775757 1445639983 0.252197 -0.177002 0.550598 0.775757 1445639983 0.252197 -0.177002 0.550598 0.775757 1445639983 0.201843 -0.133972 0.464233 0.851868 1445639983 0.201843 -0.133972 0.464233 0.851868 1445639983 0.201843 -0.133972 0.464233 0.851868 1445639983 0.201843 -0.133972 0.464233 0.851868 1445639983 0.201843 -0.133972 0.464233 0.851868 1445639983 0.201843 -0.133972 0.464233 0.851868 1445639983 0.191956 -0.113586 0.432190 0.873718 1445639983 0.191956 -0.113586 0.432190 0.873718 1445639983 0.191956 -0.113586 0.432190 0.873718 1445639983 0.191956 -0.113586 0.432190 0.873718 1445639983 0.191956 -0.113586 0.432190 0.873718 1445639983 0.191956 -0.113586 0.432190 0.873718 1445639983 0.191956 -0.113586 0.432190 0.873718 1445639983 0.219788 -0.134766 0.448608 0.855713 1445639983 0.219788 -0.134766 0.448608 0.855713 1445639983 0.219788 -0.134766 0.448608 0.855713 1445639983 0.219788 -0.134766 0.448608 0.855713 1445639983 0.219788 -0.134766 0.448608 0.855713 1445639983 0.219788 -0.134766 0.448608 0.855713 1445639983 0.300293 -0.194763 0.473694 0.804626 1445639983 0.300293 -0.194763 0.473694 0.804626 1445639984 0.300293 -0.194763 0.473694 0.804626 1445639984 0.300293 -0.194763 0.473694 0.804626 1445639984 0.300293 -0.194763 0.473694 0.804626 1445639984 0.300293 -0.194763 0.473694 0.804626 1445639984 0.413513 -0.279053 0.482971 0.719604 1445639984 0.413513 -0.279053 0.482971 0.719604 1445639984 0.413513 -0.279053 0.482971 0.719604 1445639984 0.413513 -0.279053 0.482971 0.719604 1445639984 0.413513 -0.279053 0.482971 0.719604 1445639984 0.413513 -0.279053 0.482971 0.719604 1445639984 0.413513 -0.279053 0.482971 0.719604 1445639984 0.531250 -0.375488 0.468323 0.597778 1445639984 0.531250 -0.375488 0.468323 0.597778 1445639984 0.531250 -0.375488 0.468323 0.597778 1445639984 0.531250 -0.375488 0.468323 0.597778 1445639984 0.531250 -0.375488 0.468323 0.597778 1445639984 0.618408 -0.470947 0.438171 0.451355 1445639984 0.618408 -0.470947 0.438171 0.451355 1445639984 0.618408 -0.470947 0.438171 0.451355 1445639984 0.618408 -0.470947 0.438171 0.451355 1445639984 0.618408 -0.470947 0.438171 0.451355 1445639984 0.618408 -0.470947 0.438171 0.451355 1445639984 0.667603 -0.543274 0.421570 0.285278 1445639984 0.667603 -0.543274 0.421570 0.285278 1445639984 0.667603 -0.543274 0.421570 0.285278 1445639984 0.667603 -0.543274 0.421570 0.285278 1445639984 0.667603 -0.543274 0.421570 0.285278 1445639984 0.667603 -0.543274 0.421570 0.285278 1445639984 0.682800 -0.577881 0.408386 0.181702 1445639984 0.682800 -0.577881 0.408386 0.181702 1445639984 0.682800 -0.577881 0.408386 0.181702 1445639984 0.682800 -0.577881 0.408386 0.181702 1445639984 0.682800 -0.577881 0.408386 0.181702 1445639984 0.682800 -0.577881 0.408386 0.181702 1445639984 0.687561 -0.591980 0.398743 0.133362 1445639984 0.687561 -0.591980 0.398743 0.133362 1445639984 0.687561 -0.591980 0.398743 0.133362 1445639984 0.687561 -0.591980 0.398743 0.133362 1445639984 0.687561 -0.591980 0.398743 0.133362 1445639984 0.687561 -0.591980 0.398743 0.133362 1445639984 0.664368 -0.610474 0.398804 0.163818 1445639984 0.664368 -0.610474 0.398804 0.163818 1445639984 0.664368 -0.610474 0.398804 0.163818 1445639984 0.664368 -0.610474 0.398804 0.163818 1445639984 0.664368 -0.610474 0.398804 0.163818 1445639984 0.664368 -0.610474 0.398804 0.163818 1445639984 0.664368 -0.610474 0.398804 0.163818 1445639984 0.620178 -0.612488 0.416565 0.258240 1445639984 0.620178 -0.612488 0.416565 0.258240 1445639984 0.620178 -0.612488 0.416565 0.258240 1445639984 0.620178 -0.612488 0.416565 0.258240 1445639984 0.620178 -0.612488 0.416565 0.258240 1445639984 0.620178 -0.612488 0.416565 0.258240 1445639984 0.558228 -0.575867 0.442932 0.400635 1445639984 0.558228 -0.575867 0.442932 0.400635 1445639984 0.558228 -0.575867 0.442932 0.400635 1445639984 0.558228 -0.575867 0.442932 0.400635 1445639984 0.558228 -0.575867 0.442932 0.400635 1445639984 0.558228 -0.575867 0.442932 0.400635 1445639984 0.481506 -0.483521 0.468750 0.560852 1445639984 0.481506 -0.483521 0.468750 0.560852 1445639984 0.481506 -0.483521 0.468750 0.560852 1445639984 0.481506 -0.483521 0.468750 0.560852 1445639984 0.481506 -0.483521 0.468750 0.560852 1445639984 0.481506 -0.483521 0.468750 0.560852 1445639984 0.406250 -0.352478 0.519714 0.663696 1445639984 0.406250 -0.352478 0.519714 0.663696 1445639984 0.406250 -0.352478 0.519714 0.663696 1445639984 0.406250 -0.352478 0.519714 0.663696 1445639984 0.406250 -0.352478 0.519714 0.663696 1445639984 0.406250 -0.352478 0.519714 0.663696 1445639984 0.321533 -0.243164 0.553894 0.728394 1445639984 0.321533 -0.243164 0.553894 0.728394 1445639984 0.321533 -0.243164 0.553894 0.728394 1445639984 0.321533 -0.243164 0.553894 0.728394 1445639984 0.321533 -0.243164 0.553894 0.728394 1445639984 0.321533 -0.243164 0.553894 0.728394 1445639984 0.238892 -0.196655 0.510315 0.802307 1445639984 0.238892 -0.196655 0.510315 0.802307 1445639984 0.238892 -0.196655 0.510315 0.802307 1445639984 0.238892 -0.196655 0.510315 0.802307 1445639984 0.238892 -0.196655 0.510315 0.802307 1445639984 0.238892 -0.196655 0.510315 0.802307 1445639984 0.238892 -0.196655 0.510315 0.802307 1445639984 0.205994 -0.160828 0.438293 0.859985 1445639984 0.205994 -0.160828 0.438293 0.859985 1445639984 0.205994 -0.160828 0.438293 0.859985 1445639984 0.205994 -0.160828 0.438293 0.859985 1445639984 0.205994 -0.160828 0.438293 0.859985 1445639984 0.205994 -0.160828 0.438293 0.859985 1445639984 0.214905 -0.147827 0.414673 0.871765 1445639984 0.214905 -0.147827 0.414673 0.871765 1445639984 0.214905 -0.147827 0.414673 0.871765 1445639984 0.214905 -0.147827 0.414673 0.871765 1445639984 0.214905 -0.147827 0.414673 0.871765 1445639984 0.214905 -0.147827 0.414673 0.871765 1445639984 0.257385 -0.170044 0.422791 0.852051 1445639984 0.257385 -0.170044 0.422791 0.852051 1445639984 0.257385 -0.170044 0.422791 0.852051 1445639984 0.257385 -0.170044 0.422791 0.852051 1445639984 0.257385 -0.170044 0.422791 0.852051 1445639984 0.257385 -0.170044 0.422791 0.852051 1445639984 0.338135 -0.225830 0.446838 0.796814 1445639984 0.338135 -0.225830 0.446838 0.796814 1445639984 0.338135 -0.225830 0.446838 0.796814 1445639984 0.338135 -0.225830 0.446838 0.796814 1445639984 0.338135 -0.225830 0.446838 0.796814 1445639984 0.448303 -0.301636 0.464844 0.701355 1445639984 0.448303 -0.301636 0.464844 0.701355 1445639984 0.448303 -0.301636 0.464844 0.701355 1445639984 0.448303 -0.301636 0.464844 0.701355 1445639985 0.448303 -0.301636 0.464844 0.701355 1445639985 0.448303 -0.301636 0.464844 0.701355 1445639985 0.448303 -0.301636 0.464844 0.701355 1445639985 0.563110 -0.380127 0.463318 0.568909 1445639985 0.563110 -0.380127 0.463318 0.568909 1445639985 0.563110 -0.380127 0.463318 0.568909 1445639985 0.563110 -0.380127 0.463318 0.568909 1445639985 0.563110 -0.380127 0.463318 0.568909 1445639985 0.563110 -0.380127 0.463318 0.568909 1445639985 0.646729 -0.461731 0.437073 0.421326 1445639985 0.646729 -0.461731 0.437073 0.421326 1445639985 0.646729 -0.461731 0.437073 0.421326 1445639985 0.646729 -0.461731 0.437073 0.421326 1445639985 0.646729 -0.461731 0.437073 0.421326 1445639985 0.646729 -0.461731 0.437073 0.421326 1445639985 0.687744 -0.527039 0.418091 0.272644 1445639985 0.687744 -0.527039 0.418091 0.272644 1445639985 0.687744 -0.527039 0.418091 0.272644 1445639985 0.687744 -0.527039 0.418091 0.272644 1445639985 0.687744 -0.527039 0.418091 0.272644 1445639985 0.687744 -0.527039 0.418091 0.272644 1445639985 0.708130 -0.544800 0.413391 0.175476 1445639985 0.708130 -0.544800 0.413391 0.175476 1445639985 0.708130 -0.544800 0.413391 0.175476 1445639985 0.708130 -0.544800 0.413391 0.175476 1445639985 0.708130 -0.544800 0.413391 0.175476 1445639985 0.708130 -0.544800 0.413391 0.175476 1445639985 0.711121 -0.546753 0.417725 0.144287 1445639985 0.711121 -0.546753 0.417725 0.144287 1445639985 0.711121 -0.546753 0.417725 0.144287 1445639985 0.711121 -0.546753 0.417725 0.144287 1445639985 0.711121 -0.546753 0.417725 0.144287 1445639985 0.711121 -0.546753 0.417725 0.144287 1445639985 0.682434 -0.560303 0.425110 0.198914 1445639985 0.682434 -0.560303 0.425110 0.198914 1445639985 0.682434 -0.560303 0.425110 0.198914 1445639985 0.682434 -0.560303 0.425110 0.198914 1445639985 0.682434 -0.560303 0.425110 0.198914 1445639985 0.682434 -0.560303 0.425110 0.198914 1445639985 0.622559 -0.565186 0.439331 0.316101 1445639985 0.622559 -0.565186 0.439331 0.316101 1445639985 0.622559 -0.565186 0.439331 0.316101 1445639985 0.622559 -0.565186 0.439331 0.316101 1445639985 0.622559 -0.565186 0.439331 0.316101 1445639985 0.622559 -0.565186 0.439331 0.316101 1445639985 0.622559 -0.565186 0.439331 0.316101 1445639985 0.538025 -0.530396 0.450989 0.475159 1445639985 0.538025 -0.530396 0.450989 0.475159 1445639985 0.538025 -0.530396 0.450989 0.475159 1445639985 0.538025 -0.530396 0.450989 0.475159 1445639985 0.538025 -0.530396 0.450989 0.475159 1445639985 0.538025 -0.530396 0.450989 0.475159 1445639985 0.446167 -0.421204 0.484070 0.623779 1445639985 0.446167 -0.421204 0.484070 0.623779 1445639985 0.446167 -0.421204 0.484070 0.623779 1445639985 0.446167 -0.421204 0.484070 0.623779 1445639985 0.446167 -0.421204 0.484070 0.623779 1445639985 0.446167 -0.421204 0.484070 0.623779 1445639985 0.349731 -0.264648 0.562866 0.700562 1445639985 0.349731 -0.264648 0.562866 0.700562 1445639985 0.349731 -0.264648 0.562866 0.700562 1445639985 0.349731 -0.264648 0.562866 0.700562 1445639985 0.349731 -0.264648 0.562866 0.700562 1445639985 0.349731 -0.264648 0.562866 0.700562 1445639985 0.233582 -0.179321 0.565979 0.769958 1445639985 0.233582 -0.179321 0.565979 0.769958 1445639985 0.233582 -0.179321 0.565979 0.769958 1445639985 0.233582 -0.179321 0.565979 0.769958 1445639985 0.233582 -0.179321 0.565979 0.769958 1445639985 0.233582 -0.179321 0.565979 0.769958 1445639985 0.188232 -0.137878 0.488037 0.841003 1445639985 0.188232 -0.137878 0.488037 0.841003 1445639985 0.188232 -0.137878 0.488037 0.841003 1445639985 0.188232 -0.137878 0.488037 0.841003 1445639985 0.188232 -0.137878 0.488037 0.841003 1445639985 0.188232 -0.137878 0.488037 0.841003 1445639985 0.188232 -0.137878 0.488037 0.841003 1445639985 0.189209 -0.119507 0.467224 0.855286 1445639985 0.189209 -0.119507 0.467224 0.855286 1445639985 0.189209 -0.119507 0.467224 0.855286 1445639985 0.189209 -0.119507 0.467224 0.855286 1445639985 0.189209 -0.119507 0.467224 0.855286 1445639985 0.189209 -0.119507 0.467224 0.855286 1445639985 0.228455 -0.137268 0.472290 0.840149 1445639985 0.228455 -0.137268 0.472290 0.840149 1445639985 0.228455 -0.137268 0.472290 0.840149 1445639985 0.228455 -0.137268 0.472290 0.840149 1445639985 0.228455 -0.137268 0.472290 0.840149 1445639985 0.228455 -0.137268 0.472290 0.840149 1445639985 0.321533 -0.197510 0.480164 0.791809 1445639985 0.321533 -0.197510 0.480164 0.791809 1445639985 0.321533 -0.197510 0.480164 0.791809 1445639985 0.321533 -0.197510 0.480164 0.791809 1445639985 0.321533 -0.197510 0.480164 0.791809 1445639985 0.321533 -0.197510 0.480164 0.791809 1445639985 0.442871 -0.285889 0.475464 0.704285 1445639985 0.442871 -0.285889 0.475464 0.704285 1445639985 0.442871 -0.285889 0.475464 0.704285 1445639985 0.442871 -0.285889 0.475464 0.704285 1445639985 0.442871 -0.285889 0.475464 0.704285 1445639985 0.442871 -0.285889 0.475464 0.704285 1445639985 0.560791 -0.380554 0.450562 0.581055 1445639985 0.560791 -0.380554 0.450562 0.581055 1445639985 0.560791 -0.380554 0.450562 0.581055 1445639985 0.560791 -0.380554 0.450562 0.581055 1445639985 0.560791 -0.380554 0.450562 0.581055 1445639985 0.644897 -0.476196 0.421082 0.424194 1445639985 0.644897 -0.476196 0.421082 0.424194 1445639985 0.644897 -0.476196 0.421082 0.424194 1445639985 0.644897 -0.476196 0.421082 0.424194 1445639986 0.644897 -0.476196 0.421082 0.424194 1445639986 0.644897 -0.476196 0.421082 0.424194 1445639986 0.680359 -0.549927 0.402832 0.268982 1445639986 0.680359 -0.549927 0.402832 0.268982 1445639986 0.680359 -0.549927 0.402832 0.268982 1445639986 0.680359 -0.549927 0.402832 0.268982 1445639986 0.680359 -0.549927 0.402832 0.268982 1445639986 0.680359 -0.549927 0.402832 0.268982 1445639986 0.689758 -0.588440 0.392151 0.155579 1445639986 0.689758 -0.588440 0.392151 0.155579 1445639986 0.689758 -0.588440 0.392151 0.155579 1445639986 0.689758 -0.588440 0.392151 0.155579 1445639986 0.689758 -0.588440 0.392151 0.155579 1445639986 0.689758 -0.588440 0.392151 0.155579 1445639986 0.689514 -0.593140 0.400452 0.111328 1445639986 0.689514 -0.593140 0.400452 0.111328 1445639986 0.689514 -0.593140 0.400452 0.111328 1445639986 0.689514 -0.593140 0.400452 0.111328 1445639986 0.689514 -0.593140 0.400452 0.111328 1445639986 0.689514 -0.593140 0.400452 0.111328 1445639986 0.656677 -0.609009 0.412659 0.166138 1445639986 0.656677 -0.609009 0.412659 0.166138 1445639986 0.656677 -0.609009 0.412659 0.166138 1445639986 0.656677 -0.609009 0.412659 0.166138 1445639986 0.656677 -0.609009 0.412659 0.166138 1445639986 0.656677 -0.609009 0.412659 0.166138 1445639986 0.603638 -0.603699 0.437561 0.282227 1445639986 0.603638 -0.603699 0.437561 0.282227 1445639986 0.603638 -0.603699 0.437561 0.282227 1445639986 0.603638 -0.603699 0.437561 0.282227 1445639986 0.603638 -0.603699 0.437561 0.282227 1445639986 0.532776 -0.548157 0.470947 0.440247 1445639986 0.532776 -0.548157 0.470947 0.440247 1445639986 0.532776 -0.548157 0.470947 0.440247 1445639986 0.532776 -0.548157 0.470947 0.440247 1445639986 0.532776 -0.548157 0.470947 0.440247 1445639986 0.532776 -0.548157 0.470947 0.440247 1445639986 0.447327 -0.423462 0.514282 0.596680 1445639986 0.447327 -0.423462 0.514282 0.596680 1445639986 0.447327 -0.423462 0.514282 0.596680 1445639986 0.447327 -0.423462 0.514282 0.596680 1445639986 0.447327 -0.423462 0.514282 0.596680 1445639986 0.447327 -0.423462 0.514282 0.596680 1445639986 0.447327 -0.423462 0.514282 0.596680 1445639986 0.353699 -0.277283 0.572815 0.685425 1445639986 0.353699 -0.277283 0.572815 0.685425 1445639986 0.353699 -0.277283 0.572815 0.685425 1445639986 0.353699 -0.277283 0.572815 0.685425 1445639986 0.353699 -0.277283 0.572815 0.685425 1445639986 0.245178 -0.182922 0.577942 0.756531 1445639986 0.245178 -0.182922 0.577942 0.756531 1445639986 0.245178 -0.182922 0.577942 0.756531 1445639986 0.245178 -0.182922 0.577942 0.756531 1445639986 0.245178 -0.182922 0.577942 0.756531 1445639986 0.245178 -0.182922 0.577942 0.756531 1445639986 0.169983 -0.137207 0.511292 0.831116 1445639986 0.169983 -0.137207 0.511292 0.831116 1445639986 0.169983 -0.137207 0.511292 0.831116 1445639986 0.169983 -0.137207 0.511292 0.831116 1445639986 0.169983 -0.137207 0.511292 0.831116 1445639986 0.145264 -0.110168 0.467163 0.865112 1445639986 0.145264 -0.110168 0.467163 0.865112 1445639986 0.145264 -0.110168 0.467163 0.865112 1445639986 0.145264 -0.110168 0.467163 0.865112 1445639986 0.145264 -0.110168 0.467163 0.865112 1445639986 0.145264 -0.110168 0.467163 0.865112 1445639986 0.155334 -0.118225 0.462524 0.864807 1445639986 0.155334 -0.118225 0.462524 0.864807 1445639986 0.155334 -0.118225 0.462524 0.864807 1445639986 0.155334 -0.118225 0.462524 0.864807 1445639986 0.155334 -0.118225 0.462524 0.864807 1445639986 0.155334 -0.118225 0.462524 0.864807 1445639986 0.155334 -0.118225 0.462524 0.864807 1445639986 0.221985 -0.161560 0.474182 0.836487 1445639986 0.221985 -0.161560 0.474182 0.836487 1445639986 0.221985 -0.161560 0.474182 0.836487 1445639986 0.221985 -0.161560 0.474182 0.836487 1445639986 0.221985 -0.161560 0.474182 0.836487 1445639986 0.221985 -0.161560 0.474182 0.836487 1445639986 0.337097 -0.235962 0.486145 0.770874 1445639986 0.337097 -0.235962 0.486145 0.770874 1445639986 0.337097 -0.235962 0.486145 0.770874 1445639986 0.337097 -0.235962 0.486145 0.770874 1445639986 0.337097 -0.235962 0.486145 0.770874 1445639986 0.461365 -0.324158 0.477844 0.673584 1445639986 0.461365 -0.324158 0.477844 0.673584 1445639986 0.461365 -0.324158 0.477844 0.673584 1445639986 0.461365 -0.324158 0.477844 0.673584 1445639986 0.461365 -0.324158 0.477844 0.673584 1445639986 0.571838 -0.419556 0.451599 0.541260 1445639986 0.571838 -0.419556 0.451599 0.541260 1445639986 0.571838 -0.419556 0.451599 0.541260 1445639986 0.571838 -0.419556 0.451599 0.541260 1445639986 0.571838 -0.419556 0.451599 0.541260 1445639986 0.571838 -0.419556 0.451599 0.541260 1445639986 0.571838 -0.419556 0.451599 0.541260 1445639986 0.644653 -0.499023 0.429810 0.388123 1445639986 0.644653 -0.499023 0.429810 0.388123 1445639986 0.644653 -0.499023 0.429810 0.388123 1445639986 0.644653 -0.499023 0.429810 0.388123 1445639986 0.644653 -0.499023 0.429810 0.388123 1445639986 0.644653 -0.499023 0.429810 0.388123 1445639986 0.667480 -0.559937 0.418945 0.255798 1445639986 0.667480 -0.559937 0.418945 0.255798 1445639986 0.667480 -0.559937 0.418945 0.255798 1445639986 0.667480 -0.559937 0.418945 0.255798 1445639986 0.667480 -0.559937 0.418945 0.255798 1445639986 0.667480 -0.559937 0.418945 0.255798 1445639987 0.684692 -0.556519 0.434814 0.179810 1445639987 0.684692 -0.556519 0.434814 0.179810 1445639987 0.684692 -0.556519 0.434814 0.179810 1445639987 
0.665039 -0.514404 0.330872 0.428406 1445639989 0.665039 -0.514404 0.330872 0.428406 1445639989 0.665039 -0.514404 0.330872 0.428406 1445639989 0.665039 -0.514404 0.330872 0.428406 1445639989 0.665039 -0.514404 0.330872 0.428406 1445639989 0.665039 -0.514404 0.330872 0.428406 1445639989 0.664063 -0.494995 0.351929 0.436035 1445639989 0.664063 -0.494995 0.351929 0.436035 1445639989 0.664063 -0.494995 0.351929 0.436035 1445639989 0.664063 -0.494995 0.351929 0.436035 1445639989 0.664063 -0.494995 0.351929 0.436035 1445639989 0.664063 -0.494995 0.351929 0.436035 1445639989 0.664063 -0.494995 0.351929 0.436035 1445639989 0.653809 -0.490234 0.357056 0.452393 1445639989 0.653809 -0.490234 0.357056 0.452393 1445639989 0.653809 -0.490234 0.357056 0.452393 1445639989 0.653809 -0.490234 0.357056 0.452393 1445639989 0.653809 -0.490234 0.357056 0.452393 1445639989 0.653809 -0.490234 0.357056 0.452393 1445639989 0.639832 -0.494141 0.355774 0.468872 1445639989 0.639832 -0.494141 0.355774 0.468872 1445639989 0.639832 -0.494141 0.355774 0.468872 1445639989 0.639832 -0.494141 0.355774 0.468872 1445639989 0.639832 -0.494141 0.355774 0.468872 1445639989 0.639832 -0.494141 0.355774 0.468872 1445639989 0.636353 -0.483337 0.365234 0.477478 1445639989 0.636353 -0.483337 0.365234 0.477478 1445639989 0.636353 -0.483337 0.365234 0.477478 1445639989 0.636353 -0.483337 0.365234 0.477478 1445639989 0.636353 -0.483337 0.365234 0.477478 1445639989 0.636353 -0.483337 0.365234 0.477478 1445639989 0.647705 -0.459045 0.377014 0.476990 1445639989 0.647705 -0.459045 0.377014 0.476990 1445639989 0.647705 -0.459045 0.377014 0.476990 1445639989 0.647705 -0.459045 0.377014 0.476990 1445639989 0.647705 -0.459045 0.377014 0.476990 1445639989 0.647705 -0.459045 0.377014 0.476990 1445639989 0.659485 -0.446167 0.376404 0.473572 1445639989 0.659485 -0.446167 0.376404 0.473572 1445639989 0.659485 -0.446167 0.376404 0.473572 1445639989 0.659485 -0.446167 0.376404 0.473572 1445639989 0.659485 -0.446167 0.376404 0.473572 1445639989 0.659485 -0.446167 0.376404 0.473572 1445639989 0.659485 -0.446167 0.376404 0.473572 1445639989 0.673462 -0.438232 0.372803 0.464050 1445639989 0.673462 -0.438232 0.372803 0.464050 1445639989 0.673462 -0.438232 0.372803 0.464050 1445639989 0.673462 -0.438232 0.372803 0.464050 1445639989 0.673462 -0.438232 0.372803 0.464050 1445639989 0.684509 -0.432800 0.370117 0.455078 1445639989 0.684509 -0.432800 0.370117 0.455078 1445639989 0.684509 -0.432800 0.370117 0.455078 1445639989 0.684509 -0.432800 0.370117 0.455078 1445639989 0.684509 -0.432800 0.370117 0.455078 1445639989 0.684509 -0.432800 0.370117 0.455078 1445639989 0.684509 -0.432800 0.370117 0.455078 1445639989 0.679871 -0.455322 0.352295 0.454224 1445639989 0.679871 -0.455322 0.352295 0.454224 1445639989 0.679871 -0.455322 0.352295 0.454224 1445639989 0.679871 -0.455322 0.352295 0.454224 1445639989 0.679871 -0.455322 0.352295 0.454224 1445639989 0.673645 -0.477783 0.334534 0.453735 1445639989 0.673645 -0.477783 0.334534 0.453735 1445639989 0.673645 -0.477783 0.334534 0.453735 1445639989 0.673645 -0.477783 0.334534 0.453735 1445639989 0.673645 -0.477783 0.334534 0.453735 1445639989 0.673645 -0.477783 0.334534 0.453735 1445639989 0.674683 -0.488159 0.322998 0.449585 1445639989 0.674683 -0.488159 0.322998 0.449585 1445639989 0.674683 -0.488159 0.322998 0.449585 1445639989 0.674683 -0.488159 0.322998 0.449585 1445639989 0.674683 -0.488159 0.322998 0.449585 1445639989 0.674683 -0.488159 0.322998 0.449585 1445639989 0.674683 -0.488159 0.322998 0.449585 1445639989 0.673645 -0.507751 0.294128 0.449219 1445639989 0.673645 -0.507751 0.294128 0.449219 1445639990 0.673645 -0.507751 0.294128 0.449219 1445639990 0.673645 -0.507751 0.294128 0.449219 1445639990 0.673645 -0.507751 0.294128 0.449219 1445639990 0.673645 -0.507751 0.294128 0.449219 1445639990 0.667847 -0.526917 0.260803 0.456299 1445639990 0.667847 -0.526917 0.260803 0.456299 1445639990 0.667847 -0.526917 0.260803 0.456299 1445639990 0.667847 -0.526917 0.260803 0.456299 1445639990 0.667847 -0.526917 0.260803 0.456299 1445639990 0.667847 -0.526917 0.260803 0.456299 1445639990 0.662964 -0.533142 0.249023 0.462769 1445639990 0.662964 -0.533142 0.249023 0.462769 1445639990 0.662964 -0.533142 0.249023 0.462769 1445639990 0.662964 -0.533142 0.249023 0.462769 1445639990 0.662964 -0.533142 0.249023 0.462769 1445639990 0.658264 -0.536377 0.251526 0.464478 1445639990 0.658264 -0.536377 0.251526 0.464478 1445639990 0.658264 -0.536377 0.251526 0.464478 1445639990 0.658264 -0.536377 0.251526 0.464478 1445639990 0.655823 -0.532227 0.264526 0.465454 1445639990 0.655823 -0.532227 0.264526 0.465454 1445639990 0.655823 -0.532227 0.264526 0.465454 1445639990 0.655823 -0.532227 0.264526 0.465454 1445639990 0.655823 -0.532227 0.264526 0.465454 1445639990 0.648499 -0.522461 0.287598 0.473022 1445639990 0.648499 -0.522461 0.287598 0.473022 1445639990 0.648499 -0.522461 0.287598 0.473022 1445639990 0.648499 -0.522461 0.287598 0.473022 1445639990 0.648499 -0.522461 0.287598 0.473022 1445639990 0.638062 -0.509766 0.312805 0.484924 1445639990 0.638062 -0.509766 0.312805 0.484924 1445639990 0.638062 -0.509766 0.312805 0.484924 1445639990 0.638062 -0.509766 0.312805 0.484924 1445639990 0.638062 -0.509766 0.312805 0.484924 1445639990 0.638062 -0.509766 0.312805 0.484924 1445639990 0.638062 -0.509766 0.312805 0.484924 1445639990 0.633240 -0.493958 0.335632 0.492249 1445639990 0.633240 -0.493958 0.335632 0.492249 1445639990 0.633240 -0.493958 0.335632 0.492249 1445639990 0.633240 -0.493958 0.335632 0.492249 1445639990 0.633240 -0.493958 0.335632 0.492249 1445639990 0.633240 -0.493958 0.335632 0.492249 1445639990 0.643616 -0.467834 0.365173 0.483215 1445639990 0.643616 -0.467834 0.365173 0.483215 1445639990 0.643616 -0.467834 0.365173 0.483215 1445639990 0.643616 -0.467834 0.365173 0.483215 1445639990 0.643616 -0.467834 0.365173 0.483215 1445639990 0.664734 -0.434814 0.389282 0.466309 1445639990 0.664734 -0.434814 0.389282 0.466309 1445639990 0.664734 -0.434814 0.389282 0.466309 1445639990 0.664734 -0.434814 0.389282 0.466309 1445639990 0.664734 -0.434814 0.389282 0.466309 1445639990 0.664734 -0.434814 0.389282 0.466309 1445639990 0.680115 -0.418396 0.396729 0.452698 1445639990 0.680115 -0.418396 0.396729 0.452698 1445639990 0.680115 -0.418396 0.396729 0.452698 1445639990 0.680115 -0.418396 0.396729 0.452698 1445639990 0.680115 -0.418396 0.396729 0.452698 1445639990 0.680115 -0.418396 0.396729 0.452698 1445639990 0.680115 -0.418396 0.396729 0.452698 1445639990 0.690186 -0.412231 0.400024 0.440063 1445639990 0.690186 -0.412231 0.400024 0.440063 1445639990 0.690186 -0.412231 0.400024 0.440063 1445639990 0.690186 -0.412231 0.400024 0.440063 1445639990 0.690186 -0.412231 0.400024 0.440063 1445639990 0.690186 -0.412231 0.400024 0.440063 1445639990 0.691772 -0.419739 0.393188 0.436523 1445639990 0.691772 -0.419739 0.393188 0.436523 1445639990 0.691772 -0.419739 0.393188 0.436523 1445639990 0.691772 -0.419739 0.393188 0.436523 1445639990 0.691772 -0.419739 0.393188 0.436523 1445639990 0.691772 -0.419739 0.393188 0.436523 1445639990 0.683716 -0.445740 0.377747 0.437134 1445639990 0.683716 -0.445740 0.377747 0.437134 1445639990 0.683716 -0.445740 0.377747 0.437134 1445639990 0.683716 -0.445740 0.377747 0.437134 1445639990 0.683716 -0.445740 0.377747 0.437134 1445639990 0.683716 -0.445740 0.377747 0.437134 1445639990 0.683716 -0.445740 0.377747 0.437134 1445639990 0.679749 -0.462952 0.371277 0.430969 1445639990 0.679749 -0.462952 0.371277 0.430969 1445639990 0.679749 -0.462952 0.371277 0.430969 1445639990 0.679749 -0.462952 0.371277 0.430969 1445639990 0.679749 -0.462952 0.371277 0.430969 1445639990 0.679749 -0.462952 0.371277 0.430969 1445639990 0.680298 -0.470947 0.364929 0.426819 1445639990 0.680298 -0.470947 0.364929 0.426819 1445639990 0.680298 -0.470947 0.364929 0.426819 1445639990 0.680298 -0.470947 0.364929 0.426819 1445639990 0.680298 -0.470947 0.364929 0.426819 1445639990 0.680298 -0.470947 0.364929 0.426819 1445639990 0.679382 -0.484741 0.344421 0.429810 1445639990 0.679382 -0.484741 0.344421 0.429810 1445639990 0.679382 -0.484741 0.344421 0.429810 1445639990 0.679382 -0.484741 0.344421 0.429810 1445639990 0.679382 -0.484741 0.344421 0.429810 1445639990 0.679382 -0.484741 0.344421 0.429810 1445639990 0.679382 -0.491943 0.327332 0.434998 1445639990 0.679382 -0.491943 0.327332 0.434998 1445639990 0.679382 -0.491943 0.327332 0.434998 1445639990 0.679382 -0.491943 0.327332 0.434998 1445639990 0.679382 -0.491943 0.327332 0.434998 1445639990 0.679382 -0.491943 0.327332 0.434998 1445639990 0.684998 -0.482361 0.329224 0.435486 1445639990 0.684998 -0.482361 0.329224 0.435486 1445639990 0.684998 -0.482361 0.329224 0.435486 1445639990 0.684998 -0.482361 0.329224 0.435486 1445639991 0.684998 -0.482361 0.329224 0.435486 1445639991 0.684998 -0.482361 0.329224 0.435486 1445639991 0.684998 -0.482361 0.329224 0.435486 1445639991 0.683533 -0.476379 0.340576 0.435669 1445639991 0.683533 -0.476379 0.340576 0.435669 1445639991 0.683533 -0.476379 0.340576 0.435669 1445639991 0.683533 -0.476379 0.340576 0.435669 1445639991 0.683533 -0.476379 0.340576 0.435669 1445639991 0.683533 -0.476379 0.340576 0.435669 1445639991 0.676025 -0.470459 0.355835 0.441589 1445639991 0.676025 -0.470459 0.355835 0.441589 1445639991 0.676025 -0.470459 0.355835 0.441589 1445639991 0.676025 -0.470459 0.355835 0.441589 1445639991 0.676025 -0.470459 0.355835 0.441589 1445639991 0.676025 -0.470459 0.355835 0.441589 1445639991 0.670593 -0.458618 0.369446 0.450989 1445639991 0.670593 -0.458618 0.369446 0.450989 1445639991 0.670593 -0.458618 0.369446 0.450989 1445639991 0.670593 -0.458618 0.369446 0.450989 1445639991 0.670593 -0.458618 0.369446 0.450989 1445639991 0.670593 -0.458618 0.369446 0.450989 1445639991 0.668274 -0.449341 0.376282 0.458069 1445639991 0.668274 -0.449341 0.376282 0.458069 1445639991 0.668274 -0.449341 0.376282 0.458069 1445639991 0.668274 -0.449341 0.376282 0.458069 1445639991 0.668274 -0.449341 0.376282 0.458069 1445639991 0.668274 -0.449341 0.376282 0.458069 1445639991 0.668274 -0.449341 0.376282 0.458069 1445639991 0.673889 -0.433105 0.386902 0.456604 1445639991 0.673889 -0.433105 0.386902 0.456604 1445639991 0.673889 -0.433105 0.386902 0.456604 1445639991 0.673889 -0.433105 0.386902 0.456604 1445639991 0.673889 -0.433105 0.386902 0.456604 1445639991 0.673889 -0.433105 0.386902 0.456604 1445639991 0.685364 -0.412415 0.398926 0.448303 1445639991 0.685364 -0.412415 0.398926 0.448303 1445639991 0.685364 -0.412415 0.398926 0.448303 1445639991 0.685364 -0.412415 0.398926 0.448303 1445639991 0.685364 -0.412415 0.398926 0.448303 1445639991 0.685364 -0.412415 0.398926 0.448303 1445639991 0.692078 -0.402283 0.406311 0.440552 1445639991 0.692078 -0.402283 0.406311 0.440552 1445639991 0.692078 -0.402283 0.406311 0.440552 1445639991 0.692078 -0.402283 0.406311 0.440552 1445639991 0.692078 -0.402283 0.406311 0.440552 1445639991 0.692078 -0.402283 0.406311 0.440552 1445639991 0.698608 -0.393616 0.414429 0.430359 1445639991 0.698608 -0.393616 0.414429 0.430359 1445639991 0.698608 -0.393616 0.414429 0.430359 1445639991 0.698608 -0.393616 0.414429 0.430359 1445639991 0.698608 -0.393616 0.414429 0.430359 1445639991 0.698608 -0.393616 0.414429 0.430359 1445639991 0.696838 -0.402161 0.411316 0.428345 1445639991 0.696838 -0.402161 0.411316 0.428345 1445639991 0.696838 -0.402161 0.411316 0.428345 1445639991 0.696838 -0.402161 0.411316 0.428345 1445639991 0.696838 -0.402161 0.411316 0.428345 1445639991 0.696838 -0.402161 0.411316 0.428345 1445639991 0.690552 -0.427490 0.398132 0.426392 1445639991 0.690552 -0.427490 0.398132 0.426392 1445639991 0.690552 -0.427490 0.398132 0.426392 1445639991 0.690552 -0.427490 0.398132 0.426392 1445639991 0.690552 -0.427490 0.398132 0.426392 1445639991 0.690552 -0.427490 0.398132 0.426392 1445639991 0.690552 -0.427490 0.398132 0.426392 1445639991 0.690247 -0.450745 0.379883 0.419556 1445639991 0.690247 -0.450745 0.379883 0.419556 1445639991 0.690247 -0.450745 0.379883 0.419556 1445639991 0.690247 -0.450745 0.379883 0.419556 1445639991 0.690247 -0.450745 0.379883 0.419556 1445639991 0.690247 -0.450745 0.379883 0.419556 1445639991 0.692322 -0.471069 0.353516 0.416809 1445639991 0.692322 -0.471069 0.353516 0.416809 1445639991 0.692322 -0.471069 0.353516 0.416809 1445639991 0.692322 -0.471069 0.353516 0.416809 1445639991 0.692322 -0.471069 0.353516 0.416809 1445639991 0.692322 -0.471069 0.353516 0.416809 1445639991 0.690125 -0.489685 0.321289 0.424988 1445639991 0.690125 -0.489685 0.321289 0.424988 1445639991 0.690125 -0.489685 0.321289 0.424988 1445639991 0.690125 -0.489685 0.321289 0.424988 1445639991 0.690125 -0.489685 0.321289 0.424988 1445639991 0.690125 -0.489685 0.321289 0.424988 1445639991 0.691711 -0.492798 0.302246 0.432739 1445639991 0.691711 -0.492798 0.302246 0.432739 1445639991 0.691711 -0.492798 0.302246 0.432739 1445639991 0.691711 -0.492798 0.302246 0.432739 1445639991 0.691711 -0.492798 0.302246 0.432739 1445639991 0.691711 -0.492798 0.302246 0.432739 1445639991 0.697510 -0.480591 0.303223 0.436462 1445639991 0.697510 -0.480591 0.303223 0.436462 1445639991 0.697510 -0.480591 0.303223 0.436462 1445639991 0.697510 -0.480591 0.303223 0.436462 1445639991 0.697510 -0.480591 0.303223 0.436462 1445639991 0.697510 -0.480591 0.303223 0.436462 1445639991 0.701904 -0.466248 0.315857 0.436035 1445639991 0.701904 -0.466248 0.315857 0.436035 1445639991 0.701904 -0.466248 0.315857 0.436035 1445639991 0.701904 -0.466248 0.315857 0.436035 1445639991 0.701904 -0.466248 0.315857 0.436035 1445639991 0.701904 -0.466248 0.315857 0.436035 1445639991 0.701904 -0.466248 0.315857 0.436035 1445639991 0.702148 -0.448975 0.339355 0.436096 1445639991 0.702148 -0.448975 0.339355 0.436096 1445639991 0.702148 -0.448975 0.339355 0.436096 1445639991 0.702148 -0.448975 0.339355 0.436096 1445639991 0.702148 -0.448975 0.339355 0.436096 1445639991 0.702148 -0.448975 0.339355 0.436096 1445639991 0.698730 -0.430542 0.368286 0.436707 1445639991 0.698730 -0.430542 0.368286 0.436707 1445639991 0.698730 -0.430542 0.368286 0.436707 1445639991 0.698730 -0.430542 0.368286 0.436707 1445639991 0.698730 -0.430542 0.368286 0.436707 1445639992 0.698730 -0.430542 0.368286 0.436707 1445639992 0.693298 -0.419434 0.386841 0.440125 1445639992 0.693298 -0.419434 0.386841 0.440125 1445639992 0.693298 -0.419434 0.386841 0.440125 1445639992 0.693298 -0.419434 0.386841 0.440125 1445639992 0.693298 -0.419434 0.386841 0.440125 1445639992 0.693298 -0.419434 0.386841 0.440125 1445639992 0.693298 -0.419434 0.386841 0.440125 1445639992 0.696838 -0.406494 0.399719 0.435120 1445639992 0.696838 -0.406494 0.399719 0.435120 1445639992 0.696838 -0.406494 0.399719 0.435120 1445639992 0.696838 -0.406494 0.399719 0.435120 1445639992 0.696838 -0.406494 0.399719 0.435120 1445639992 0.696838 -0.406494 0.399719 0.435120 1445639992 0.710083 -0.389587 0.405396 0.423767 1445639992 0.710083 -0.389587 0.405396 0.423767 1445639992 0.710083 -0.389587 0.405396 0.423767 1445639992 0.710083 -0.389587 0.405396 0.423767 1445639992 0.710083 -0.389587 0.405396 0.423767 1445639992 0.710083 -0.389587 0.405396 0.423767 1445639992 0.724609 -0.375732 0.407593 0.409241 1445639992 0.724609 -0.375732 0.407593 0.409241 1445639992 0.724609 -0.375732 0.407593 0.409241 1445639992 0.724609 -0.375732 0.407593 0.409241 1445639992 0.724609 -0.375732 0.407593 0.409241 1445639992 0.724609 -0.375732 0.407593 0.409241 1445639992 0.741028 -0.354980 0.416260 0.389282 1445639992 0.741028 -0.354980 0.416260 0.389282 1445639992 0.741028 -0.354980 0.416260 0.389282 1445639992 0.741028 -0.354980 0.416260 0.389282 1445639992 0.741028 -0.354980 0.416260 0.389282 1445639992 0.741028 -0.354980 0.416260 0.389282 1445639992 0.738464 -0.369690 0.410156 0.386841 1445639992 0.738464 -0.369690 0.410156 0.386841 1445639992 0.738464 -0.369690 0.410156 0.386841 1445639992 0.738464 -0.369690 0.410156 0.386841 1445639992 0.738464 -0.369690 0.410156 0.386841 1445639992 0.738464 -0.369690 0.410156 0.386841 1445639992 0.724548 -0.409790 0.389587 0.394043 1445639992 0.724548 -0.409790 0.389587 0.394043 1445639992 0.724548 -0.409790 0.389587 0.394043 1445639992 0.724548 -0.409790 0.389587 0.394043 1445639992 0.724548 -0.409790 0.389587 0.394043 1445639992 0.724548 -0.409790 0.389587 0.394043 1445639992 0.715759 -0.436523 0.370605 0.399658 1445639992 0.715759 -0.436523 0.370605 0.399658 1445639992 0.715759 -0.436523 0.370605 0.399658 1445639992 0.715759 -0.436523 0.370605 0.399658 1445639992 0.715759 -0.436523 0.370605 0.399658 1445639992 0.715759 -0.436523 0.370605 0.399658 1445639992 0.707153 -0.462769 0.348145 0.405518 1445639992 0.707153 -0.462769 0.348145 0.405518 1445639992 0.707153 -0.462769 0.348145 0.405518 1445639992 0.707153 -0.462769 0.348145 0.405518 1445639992 0.707153 -0.462769 0.348145 0.405518 1445639992 0.707153 -0.462769 0.348145 0.405518 1445639992 0.701050 -0.480957 0.323608 0.415283 1445639992 0.701050 -0.480957 0.323608 0.415283 1445639992 0.701050 -0.480957 0.323608 0.415283 1445639992 0.701050 -0.480957 0.323608 0.415283 1445639992 0.701050 -0.480957 0.323608 0.415283 1445639992 0.701050 -0.480957 0.323608 0.415283 1445639992 0.691467 -0.491882 0.305786 0.431702 1445639992 0.691467 -0.491882 0.305786 0.431702 1445639992 0.691467 -0.491882 0.305786 0.431702 1445639992 0.691467 -0.491882 0.305786 0.431702 1445639992 0.691467 -0.491882 0.305786 0.431702 1445639992 0.691467 -0.491882 0.305786 0.431702 1445639992 0.691467 -0.491882 0.305786 0.431702 1445639992 0.684570 -0.493164 0.302246 0.443481 1445639992 0.684570 -0.493164 0.302246 0.443481 1445639992 0.684570 -0.493164 0.302246 0.443481 1445639992 0.684570 -0.493164 0.302246 0.443481 1445639992 0.684570 -0.493164 0.302246 0.443481 1445639992 0.684570 -0.493164 0.302246 0.443481 1445639992 0.679626 -0.488342 0.312378 0.449463 1445639992 0.679626 -0.488342 0.312378 0.449463 1445639992 0.679626 -0.488342 0.312378 0.449463 1445639992 0.679626 -0.488342 0.312378 0.449463 1445639992 0.679626 -0.488342 0.312378 0.449463 1445639992 0.679626 -0.488342 0.312378 0.449463 1445639992 0.668396 -0.486084 0.327393 0.457947 1445639992 0.668396 -0.486084 0.327393 0.457947 1445639992 0.668396 -0.486084 0.327393 0.457947 1445639992 0.668396 -0.486084 0.327393 0.457947 1445639992 0.668396 -0.486084 0.327393 0.457947 1445639992 0.668396 -0.486084 0.327393 0.457947 1445639992 0.657532 -0.478394 0.346313 0.467773 1445639992 0.657532 -0.478394 0.346313 0.467773 1445639992 0.657532 -0.478394 0.346313 0.467773 1445639992 0.657532 -0.478394 0.346313 0.467773 1445639992 0.657532 -0.478394 0.346313 0.467773 1445639992 0.657532 -0.478394 0.346313 0.467773 1445639992 0.653381 -0.462830 0.364990 0.475037 1445639992 0.653381 -0.462830 0.364990 0.475037 1445639992 0.653381 -0.462830 0.364990 0.475037 1445639992 0.653381 -0.462830 0.364990 0.475037 1445639992 0.653381 -0.462830 0.364990 0.475037 1445639992 0.653381 -0.462830 0.364990 0.475037 1445639992 0.660278 -0.442810 0.381042 0.471924 1445639992 0.660278 -0.442810 0.381042 0.471924 1445639992 0.660278 -0.442810 0.381042 0.471924 1445639992 0.660278 -0.442810 0.381042 0.471924 1445639992 0.660278 -0.442810 0.381042 0.471924 1445639992 0.660278 -0.442810 0.381042 0.471924 1445639992 0.676697 -0.418213 0.397461 0.457336 1445639992 0.676697 -0.418213 0.397461 0.457336 1445639992 0.676697 -0.418213 0.397461 0.457336 1445639992 0.676697 -0.418213 0.397461 0.457336 1445639992 0.676697 -0.418213 0.397461 0.457336 1445639992 0.676697 -0.418213 0.397461 0.457336 1445639993 0.690491 -0.404907 0.404602 0.442200 1445639993 0.690491 -0.404907 0.404602 0.442200 1445639993 0.690491 -0.404907 0.404602 0.442200 1445639993 0.690491 -0.404907 0.404602 0.442200 1445639993 0.690491 -0.404907 0.404602 0.442200 1445639993 0.690491 -0.404907 0.404602 0.442200 1445639993 0.696899 -0.404907 0.407715 0.429077 1445639993 0.696899 -0.404907 0.407715 0.429077 1445639993 0.696899 -0.404907 0.407715 0.429077 1445639993 0.696899 -0.404907 0.407715 0.429077 1445639993 0.696899 -0.404907 0.407715 0.429077 1445639993 0.696899 -0.404907 0.407715 0.429077 1445639993 0.697144 -0.414490 0.403015 0.423950 1445639993 0.697144 -0.414490 0.403015 0.423950 1445639993 0.697144 -0.414490 0.403015 0.423950 1445639993 0.697144 -0.414490 0.403015 0.423950 1445639993 0.697144 -0.414490 0.403015 0.423950 1445639993 0.697144 -0.414490 0.403015 0.423950 1445639993 0.686768 -0.445618 0.383606 0.427246 1445639993 0.686768 -0.445618 0.383606 0.427246 1445639993 0.686768 -0.445618 0.383606 0.427246 1445639993 0.686768 -0.445618 0.383606 0.427246 1445639993 0.686768 -0.445618 0.383606 0.427246 1445639993 0.686768 -0.445618 0.383606 0.427246 1445639993 0.686768 -0.445618 0.383606 0.427246 1445639993 0.680176 -0.474487 0.361511 0.425964 1445639993 0.680176 -0.474487 0.361511 0.425964 1445639993 0.680176 -0.474487 0.361511 0.425964 1445639993 0.680176 -0.474487 0.361511 0.425964 1445639993 0.680176 -0.474487 0.361511 0.425964 1445639993 0.680176 -0.474487 0.361511 0.425964 1445639993 0.677002 -0.493713 0.343140 0.424438 1445639993 0.677002 -0.493713 0.343140 0.424438 1445639993 0.677002 -0.493713 0.343140 0.424438 1445639993 0.677002 -0.493713 0.343140 0.424438 1445639993 0.677002 -0.493713 0.343140 0.424438 1445639993 0.677002 -0.493713 0.343140 0.424438 1445639993 0.674988 -0.510071 0.320251 0.426147 1445639993 0.674988 -0.510071 0.320251 0.426147 1445639993 0.674988 -0.510071 0.320251 0.426147 1445639993 0.674988 -0.510071 0.320251 0.426147 1445639993 0.674988 -0.510071 0.320251 0.426147 1445639993 0.672852 -0.520264 0.298035 0.433289 1445639993 0.672852 -0.520264 0.298035 0.433289 1445639993 0.672852 -0.520264 0.298035 0.433289 1445639993 0.672852 -0.520264 0.298035 0.433289 1445639993 0.672852 -0.520264 0.298035 0.433289 1445639993 0.672852 -0.520264 0.298035 0.433289 1445639993 0.672852 -0.520264 0.298035 0.433289 1445639993 0.669373 -0.523254 0.286987 0.442444 1445639993 0.669373 -0.523254 0.286987 0.442444 1445639993 0.669373 -0.523254 0.286987 0.442444 1445639993 0.669373 -0.523254 0.286987 0.442444 1445639993 0.669373 -0.523254 0.286987 0.442444 1445639993 0.669373 -0.523254 0.286987 0.442444 1445639993 0.664917 -0.519836 0.292542 0.449524 1445639993 0.664917 -0.519836 0.292542 0.449524 1445639993 0.664917 -0.519836 0.292542 0.449524 1445639993 0.664917 -0.519836 0.292542 0.449524 1445639993 0.664917 -0.519836 0.292542 0.449524 1445639993 0.664917 -0.519836 0.292542 0.449524 1445639993 0.658630 -0.513611 0.308594 0.455139 1445639993 0.658630 -0.513611 0.308594 0.455139 1445639993 0.658630 -0.513611 0.308594 0.455139 1445639993 0.658630 -0.513611 0.308594 0.455139 1445639993 0.658630 -0.513611 0.308594 0.455139 1445639993 0.658630 -0.513611 0.308594 0.455139 1445639993 0.651489 -0.506042 0.328186 0.460144 1445639993 0.651489 -0.506042 0.328186 0.460144 1445639993 0.651489 -0.506042 0.328186 0.460144 1445639993 0.651489 -0.506042 0.328186 0.460144 1445639993 0.651489 -0.506042 0.328186 0.460144 1445639993 0.651489 -0.506042 0.328186 0.460144 1445639993 0.650818 -0.493591 0.344849 0.462341 1445639993 0.650818 -0.493591 0.344849 0.462341 1445639993 0.650818 -0.493591 0.344849 0.462341 1445639993 0.650818 -0.493591 0.344849 0.462341 1445639993 0.650818 -0.493591 0.344849 0.462341 1445639993 0.650818 -0.493591 0.344849 0.462341 1445639993 0.668335 -0.473389 0.352844 0.452393 1445639993 0.668335 -0.473389 0.352844 0.452393 1445639993 0.668335 -0.473389 0.352844 0.452393 1445639993 0.668335 -0.473389 0.352844 0.452393 1445639993 0.668335 -0.473389 0.352844 0.452393 1445639993 0.668335 -0.473389 0.352844 0.452393 1445639993 0.668335 -0.473389 0.352844 0.452393 1445639993 0.690735 -0.451904 0.357056 0.437195 1445639993 0.690735 -0.451904 0.357056 0.437195 1445639993 0.690735 -0.451904 0.357056 0.437195 1445639993 0.690735 -0.451904 0.357056 0.437195 1445639993 0.690735 -0.451904 0.357056 0.437195 1445639993 0.690735 -0.451904 0.357056 0.437195 1445639993 0.704102 -0.440735 0.353455 0.430115 1445639993 0.704102 -0.440735 0.353455 0.430115 1445639993 0.704102 -0.440735 0.353455 0.430115 1445639993 0.704102 -0.440735 0.353455 0.430115 1445639993 0.704102 -0.440735 0.353455 0.430115 1445639993 0.704102 -0.440735 0.353455 0.430115 1445639993 0.717041 -0.425415 0.358398 0.419922 1445639993 0.717041 -0.425415 0.358398 0.419922 1445639993 0.717041 -0.425415 0.358398 0.419922 1445639993 0.717041 -0.425415 0.358398 0.419922 1445639993 0.717041 -0.425415 0.358398 0.419922 1445639993 0.717041 -0.425415 0.358398 0.419922 1445639993 0.716614 -0.424927 0.359497 0.420288 1445639993 0.716614 -0.424927 0.359497 0.420288 1445639993 0.716614 -0.424927 0.359497 0.420288 1445639993 0.716614 -0.424927 0.359497 0.420288 1445639993 0.716614 -0.424927 0.359497 0.420288 1445639993 0.716614 -0.424927 0.359497 0.420288 1445639994 0.699524 -0.451111 0.342773 0.435425 1445639994 0.699524 -0.451111 0.342773 0.435425 1445639994 0.699524 -0.451111 0.342773 0.435425 1445639994 0.699524 -0.451111 0.342773 0.435425 1445639994 0.699524 -0.451111 0.342773 0.435425 1445639994 0.699524 -0.451111 0.342773 0.435425 1445639994 0.679626 -0.478271 0.333313 0.445190 1445639994 0.679626 -0.478271 0.333313 0.445190 1445639994 0.679626 -0.478271 0.333313 0.445190 1445639994 0.679626 -0.478271 0.333313 0.445190 1445639994 0.679626 -0.478271 0.333313 0.445190 1445639994 0.679626 -0.478271 0.333313 0.445190 1445639994 0.670105 -0.494141 0.326355 0.447449 1445639994 0.670105 -0.494141 0.326355 0.447449 1445639994 0.670105 -0.494141 0.326355 0.447449 1445639994 0.670105 -0.494141 0.326355 0.447449 1445639994 0.670105 -0.494141 0.326355 0.447449 1445639994 0.670105 -0.494141 0.326355 0.447449 1445639994 0.671387 -0.507568 0.304504 0.445984 1445639994 0.671387 -0.507568 0.304504 0.445984 1445639994 0.671387 -0.507568 0.304504 0.445984 1445639994 0.671387 -0.507568 0.304504 0.445984 1445639994 0.671387 -0.507568 0.304504 0.445984 1445639994 0.671387 -0.507568 0.304504 0.445984 1445639994 0.668640 -0.522034 0.277771 0.450806 1445639994 0.668640 -0.522034 0.277771 0.450806 1445639994 0.668640 -0.522034 0.277771 0.450806 1445639994 0.668640 -0.522034 0.277771 0.450806 1445639994 0.668640 -0.522034 0.277771 0.450806 1445639994 0.668640 -0.522034 0.277771 0.450806 1445639994 0.665161 -0.526489 0.262024 0.460083 1445639994 0.665161 -0.526489 0.262024 0.460083 1445639994 0.665161 -0.526489 0.262024 0.460083 1445639994 0.665161 -0.526489 0.262024 0.460083 1445639994 0.665161 -0.526489 0.262024 0.460083 1445639994 0.664490 -0.523254 0.264893 0.463074 1445639994 0.664490 -0.523254 0.264893 0.463074 1445639994 0.664490 -0.523254 0.264893 0.463074 1445639994 0.664490 -0.523254 0.264893 0.463074 1445639994 0.664490 -0.523254 0.264893 0.463074 1445639994 0.664490 -0.523254 0.264893 0.463074 1445639994 0.664490 -0.523254 0.264893 0.463074 1445639994 0.661743 -0.515747 0.281250 0.465759 1445639994 0.661743 -0.515747 0.281250 0.465759 1445639994 0.661743 -0.515747 0.281250 0.465759 1445639994 0.661743 -0.515747 0.281250 0.465759 1445639994 0.661743 -0.515747 0.281250 0.465759 1445639994 0.661743 -0.515747 0.281250 0.465759 1445639994 0.657776 -0.503967 0.305176 0.469177 1445639994 0.657776 -0.503967 0.305176 0.469177 1445639994 0.657776 -0.503967 0.305176 0.469177 1445639994 0.657776 -0.503967 0.305176 0.469177 1445639994 
0.627136 -0.510925 0.432617 0.398010 1445639997 0.616272 -0.512695 0.422180 0.423096 1445639997 0.616272 -0.512695 0.422180 0.423096 1445639997 0.616272 -0.512695 0.422180 0.423096 1445639997 0.616272 -0.512695 0.422180 0.423096 1445639997 0.616272 -0.512695 0.422180 0.423096 1445639997 0.616272 -0.512695 0.422180 0.423096 1445639997 0.575073 -0.510376 0.416260 0.485229 1445639997 0.575073 -0.510376 0.416260 0.485229 1445639997 0.575073 -0.510376 0.416260 0.485229 1445639997 0.575073 -0.510376 0.416260 0.485229 1445639997 0.575073 -0.510376 0.416260 0.485229 1445639997 0.575073 -0.510376 0.416260 0.485229 1445639997 0.524170 -0.426941 0.445007 0.587219 1445639997 0.524170 -0.426941 0.445007 0.587219 1445639997 0.524170 -0.426941 0.445007 0.587219 1445639997 0.524170 -0.426941 0.445007 0.587219 1445639997 0.524170 -0.426941 0.445007 0.587219 1445639997 0.524170 -0.426941 0.445007 0.587219 1445639997 0.445190 -0.278931 0.517883 0.675110 1445639997 0.445190 -0.278931 0.517883 0.675110 1445639997 0.445190 -0.278931 0.517883 0.675110 1445639997 0.445190 -0.278931 0.517883 0.675110 1445639997 0.445190 -0.278931 0.517883 0.675110 1445639997 0.445190 -0.278931 0.517883 0.675110 1445639997 0.445190 -0.278931 0.517883 0.675110 1445639997 0.346741 -0.179993 0.559204 0.731140 1445639997 0.346741 -0.179993 0.559204 0.731140 1445639997 0.346741 -0.179993 0.559204 0.731140 1445639997 0.346741 -0.179993 0.559204 0.731140 1445639997 0.346741 -0.179993 0.559204 0.731140 1445639997 0.346741 -0.179993 0.559204 0.731140 1445639997 0.253479 -0.156616 0.519104 0.801025 1445639997 0.253479 -0.156616 0.519104 0.801025 1445639997 0.253479 -0.156616 0.519104 0.801025 1445639997 0.253479 -0.156616 0.519104 0.801025 1445639997 0.253479 -0.156616 0.519104 0.801025 1445639997 0.253479 -0.156616 0.519104 0.801025 1445639997 0.215027 -0.131409 0.469177 0.846313 1445639997 0.215027 -0.131409 0.469177 0.846313 1445639997 0.215027 -0.131409 0.469177 0.846313 1445639997 0.215027 -0.131409 0.469177 0.846313 1445639997 0.215027 -0.131409 0.469177 0.846313 1445639997 0.215027 -0.131409 0.469177 0.846313 1445639997 0.215027 -0.131409 0.469177 0.846313 1445639997 0.216858 -0.118713 0.459656 0.852966 1445639997 0.216858 -0.118713 0.459656 0.852966 1445639997 0.216858 -0.118713 0.459656 0.852966 1445639997 0.216858 -0.118713 0.459656 0.852966 1445639997 0.216858 -0.118713 0.459656 0.852966 1445639997 0.216858 -0.118713 0.459656 0.852966 1445639997 0.273926 -0.147888 0.466980 0.827576 1445639997 0.273926 -0.147888 0.466980 0.827576 1445639997 0.273926 -0.147888 0.466980 0.827576 1445639997 0.273926 -0.147888 0.466980 0.827576 1445639997 0.273926 -0.147888 0.466980 0.827576 1445639997 0.273926 -0.147888 0.466980 0.827576 1445639997 0.380249 -0.214294 0.478882 0.761597 1445639997 0.380249 -0.214294 0.478882 0.761597 1445639997 0.380249 -0.214294 0.478882 0.761597 1445639997 0.380249 -0.214294 0.478882 0.761597 1445639997 0.380249 -0.214294 0.478882 0.761597 1445639997 0.380249 -0.214294 0.478882 0.761597 1445639997 0.510376 -0.308105 0.470886 0.650208 1445639997 0.510376 -0.308105 0.470886 0.650208 1445639997 0.510376 -0.308105 0.470886 0.650208 1445639997 0.510376 -0.308105 0.470886 0.650208 1445639997 0.510376 -0.308105 0.470886 0.650208 1445639997 0.510376 -0.308105 0.470886 0.650208 1445639997 0.624329 -0.405090 0.441895 0.500732 1445639997 0.624329 -0.405090 0.441895 0.500732 1445639997 0.624329 -0.405090 0.441895 0.500732 1445639997 0.624329 -0.405090 0.441895 0.500732 1445639997 0.624329 -0.405090 0.441895 0.500732 1445639997 0.624329 -0.405090 0.441895 0.500732 1445639997 0.685120 -0.492249 0.410522 0.346069 1445639997 0.685120 -0.492249 0.410522 0.346069 1445639997 0.685120 -0.492249 0.410522 0.346069 1445639997 0.685120 -0.492249 0.410522 0.346069 1445639997 0.685120 -0.492249 0.410522 0.346069 1445639997 0.685120 -0.492249 0.410522 0.346069 1445639997 0.688049 -0.560852 0.395874 0.235229 1445639997 0.688049 -0.560852 0.395874 0.235229 1445639997 0.688049 -0.560852 0.395874 0.235229 1445639997 0.688049 -0.560852 0.395874 0.235229 1445639997 0.688049 -0.560852 0.395874 0.235229 1445639997 0.688049 -0.560852 0.395874 0.235229 1445639997 0.681580 -0.585083 0.393311 0.195862 1445639997 0.681580 -0.585083 0.393311 0.195862 1445639997 0.681580 -0.585083 0.393311 0.195862 1445639997 0.681580 -0.585083 0.393311 0.195862 1445639997 0.681580 -0.585083 0.393311 0.195862 1445639997 0.681580 -0.585083 0.393311 0.195862 1445639997 0.651428 -0.606262 0.385742 0.243469 1445639997 0.651428 -0.606262 0.385742 0.243469 1445639997 0.651428 -0.606262 0.385742 0.243469 1445639997 0.651428 -0.606262 0.385742 0.243469 1445639997 0.651428 -0.606262 0.385742 0.243469 1445639997 0.651428 -0.606262 0.385742 0.243469 1445639997 0.602234 -0.592529 0.391479 0.364563 1445639997 0.602234 -0.592529 0.391479 0.364563 1445639997 0.602234 -0.592529 0.391479 0.364563 1445639997 0.602234 -0.592529 0.391479 0.364563 1445639997 0.602234 -0.592529 0.391479 0.364563 1445639998 0.602234 -0.592529 0.391479 0.364563 1445639998 0.602234 -0.592529 0.391479 0.364563 1445639998 0.517578 -0.506348 0.442688 0.528870 1445639998 0.517578 -0.506348 0.442688 0.528870 1445639998 0.517578 -0.506348 0.442688 0.528870 1445639998 0.517578 -0.506348 0.442688 0.528870 1445639998 0.517578 -0.506348 0.442688 0.528870 1445639998 0.517578 -0.506348 0.442688 0.528870 1445639998 0.404297 -0.358582 0.533081 0.650940 1445639998 0.404297 -0.358582 0.533081 0.650940 1445639998 0.404297 -0.358582 0.533081 0.650940 1445639998 0.404297 -0.358582 0.533081 0.650940 1445639998 0.404297 -0.358582 0.533081 0.650940 1445639998 0.404297 -0.358582 0.533081 0.650940 1445639998 0.294922 -0.261658 0.580505 0.712341 1445639998 0.294922 -0.261658 0.580505 0.712341 1445639998 0.294922 -0.261658 0.580505 0.712341 1445639998 0.294922 -0.261658 0.580505 0.712341 1445639998 0.294922 -0.261658 0.580505 0.712341 1445639998 0.294922 -0.261658 0.580505 0.712341 1445639998 0.210266 -0.233582 0.507141 0.802490 1445639998 0.210266 -0.233582 0.507141 0.802490 1445639998 0.210266 -0.233582 0.507141 0.802490 1445639998 0.210266 -0.233582 0.507141 0.802490 1445639998 0.210266 -0.233582 0.507141 0.802490 1445639998 0.210266 -0.233582 0.507141 0.802490 1445639998 0.210266 -0.233582 0.507141 0.802490 1445639998 0.199463 -0.201477 0.426392 0.858948 1445639998 0.199463 -0.201477 0.426392 0.858948 1445639998 0.199463 -0.201477 0.426392 0.858948 1445639998 0.199463 -0.201477 0.426392 0.858948 1445639998 0.199463 -0.201477 0.426392 0.858948 1445639998 0.199463 -0.201477 0.426392 0.858948 1445639998 0.230408 -0.193298 0.420654 0.855896 1445639998 0.230408 -0.193298 0.420654 0.855896 1445639998 0.230408 -0.193298 0.420654 0.855896 1445639998 0.230408 -0.193298 0.420654 0.855896 1445639998 0.230408 -0.193298 0.420654 0.855896 1445639998 0.230408 -0.193298 0.420654 0.855896 1445639998 0.300842 -0.227417 0.432495 0.818909 1445639998 0.300842 -0.227417 0.432495 0.818909 1445639998 0.300842 -0.227417 0.432495 0.818909 1445639998 0.300842 -0.227417 0.432495 0.818909 1445639998 0.300842 -0.227417 0.432495 0.818909 1445639998 0.300842 -0.227417 0.432495 0.818909 1445639998 0.411194 -0.289307 0.442444 0.742554 1445639998 0.411194 -0.289307 0.442444 0.742554 1445639998 0.411194 -0.289307 0.442444 0.742554 1445639998 0.411194 -0.289307 0.442444 0.742554 1445639998 0.411194 -0.289307 0.442444 0.742554 1445639998 0.411194 -0.289307 0.442444 0.742554 1445639998 0.540955 -0.366394 0.439880 0.616028 1445639998 0.540955 -0.366394 0.439880 0.616028 1445639998 0.540955 -0.366394 0.439880 0.616028 1445639998 0.540955 -0.366394 0.439880 0.616028 1445639998 0.540955 -0.366394 0.439880 0.616028 1445639998 0.540955 -0.366394 0.439880 0.616028 1445639998 0.642273 -0.446838 0.418701 0.460876 1445639998 0.642273 -0.446838 0.418701 0.460876 1445639998 0.642273 -0.446838 0.418701 0.460876 1445639998 0.642273 -0.446838 0.418701 0.460876 1445639998 0.642273 -0.446838 0.418701 0.460876 1445639998 0.642273 -0.446838 0.418701 0.460876 1445639998 0.642273 -0.446838 0.418701 0.460876 1445639998 0.690491 -0.520081 0.400391 0.303894 1445639998 0.690491 -0.520081 0.400391 0.303894 1445639998 0.690491 -0.520081 0.400391 0.303894 1445639998 0.690491 -0.520081 0.400391 0.303894 1445639998 0.690491 -0.520081 0.400391 0.303894 1445639998 0.690491 -0.520081 0.400391 0.303894 1445639998 0.701843 -0.555176 0.395569 0.206726 1445639998 0.701843 -0.555176 0.395569 0.206726 1445639998 0.701843 -0.555176 0.395569 0.206726 1445639998 0.701843 -0.555176 0.395569 0.206726 1445639998 0.701843 -0.555176 0.395569 0.206726 1445639998 0.701843 -0.555176 0.395569 0.206726 1445639998 0.701843 -0.555176 0.395569 0.206726 1445639998 0.699219 -0.554565 0.407959 0.192505 1445639998 0.699219 -0.554565 0.407959 0.192505 1445639998 0.699219 -0.554565 0.407959 0.192505 1445639998 0.699219 -0.554565 0.407959 0.192505 1445639998 0.699219 -0.554565 0.407959 0.192505 1445639998 0.699219 -0.554565 0.407959 0.192505 1445639998 0.658630 -0.565735 0.406372 0.284485 1445639998 0.658630 -0.565735 0.406372 0.284485 1445639998 0.658630 -0.565735 0.406372 0.284485 1445639998 0.658630 -0.565735 0.406372 0.284485 1445639998 0.658630 -0.565735 0.406372 0.284485 1445639998 0.658630 -0.565735 0.406372 0.284485 1445639998 0.590942 -0.546875 0.407837 0.430481 1445639998 0.590942 -0.546875 0.407837 0.430481 1445639998 0.590942 -0.546875 0.407837 0.430481 1445639998 0.590942 -0.546875 0.407837 0.430481 1445639998 0.590942 -0.546875 0.407837 0.430481 1445639998 0.590942 -0.546875 0.407837 0.430481 1445639998 0.508057 -0.448364 0.444336 0.585938 1445639998 0.508057 -0.448364 0.444336 0.585938 1445639998 0.508057 -0.448364 0.444336 0.585938 1445639998 0.508057 -0.448364 0.444336 0.585938 1445639998 0.508057 -0.448364 0.444336 0.585938 1445639998 0.508057 -0.448364 0.444336 0.585938 1445639998 0.413818 -0.301453 0.524597 0.680115 1445639998 0.413818 -0.301453 0.524597 0.680115 1445639998 0.413818 -0.301453 0.524597 0.680115 1445639998 0.413818 -0.301453 0.524597 0.680115 1445639998 0.413818 -0.301453 0.524597 0.680115 1445639998 0.413818 -0.301453 0.524597 0.680115 1445639998 0.296997 -0.217712 0.571716 0.733154 1445639998 0.296997 -0.217712 0.571716 0.733154 1445639998 0.296997 -0.217712 0.571716 0.733154 1445639998 0.296997 -0.217712 0.571716 0.733154 1445639998 0.296997 -0.217712 0.571716 0.733154 1445639999 0.296997 -0.217712 0.571716 0.733154 1445639999 0.216431 -0.203064 0.523376 0.798706 1445639999 0.216431 -0.203064 0.523376 0.798706 1445639999 0.216431 -0.203064 0.523376 0.798706 1445639999 0.216431 -0.203064 0.523376 0.798706 1445639999 0.216431 -0.203064 0.523376 0.798706 1445639999 0.216431 -0.203064 0.523376 0.798706 1445639999 0.216431 -0.203064 0.523376 0.798706 1445639999 0.214783 -0.192627 0.471252 0.833435 1445639999 0.214783 -0.192627 0.471252 0.833435 1445639999 0.214783 -0.192627 0.471252 0.833435 1445639999 0.214783 -0.192627 0.471252 0.833435 1445639999 0.214783 -0.192627 0.471252 0.833435 1445639999 0.214783 -0.192627 0.471252 0.833435 1445639999 0.251770 -0.198914 0.455627 0.830261 1445639999 0.251770 -0.198914 0.455627 0.830261 1445639999 0.251770 -0.198914 0.455627 0.830261 1445639999 0.251770 -0.198914 0.455627 0.830261 1445639999 0.251770 -0.198914 0.455627 0.830261 1445639999 0.251770 -0.198914 0.455627 0.830261 1445639999 0.329712 -0.242981 0.461426 0.786926 1445639999 0.329712 -0.242981 0.461426 0.786926 1445639999 0.329712 -0.242981 0.461426 0.786926 1445639999 0.329712 -0.242981 0.461426 0.786926 1445639999 0.329712 -0.242981 0.461426 0.786926 1445639999 0.329712 -0.242981 0.461426 0.786926 1445639999 0.442993 -0.311340 0.462036 0.702332 1445639999 0.442993 -0.311340 0.462036 0.702332 1445639999 0.442993 -0.311340 0.462036 0.702332 1445639999 0.442993 -0.311340 0.462036 0.702332 1445639999 0.442993 -0.311340 0.462036 0.702332 1445639999 0.442993 -0.311340 0.462036 0.702332 1445639999 0.442993 -0.311340 0.462036 0.702332 1445639999 0.552002 -0.383118 0.447205 0.590332 1445639999 0.552002 -0.383118 0.447205 0.590332 1445639999 0.552002 -0.383118 0.447205 0.590332 1445639999 0.552002 -0.383118 0.447205 0.590332 1445639999 0.552002 -0.383118 0.447205 0.590332 1445639999 0.552002 -0.383118 0.447205 0.590332 1445639999 0.638184 -0.464600 0.426514 0.441528 1445639999 0.638184 -0.464600 0.426514 0.441528 1445639999 0.638184 -0.464600 0.426514 0.441528 1445639999 0.638184 -0.464600 0.426514 0.441528 1445639999 0.638184 -0.464600 0.426514 0.441528 1445639999 0.638184 -0.464600 0.426514 0.441528 1445639999 0.691345 -0.516296 0.414795 0.288696 1445639999 0.691345 -0.516296 0.414795 0.288696 1445639999 0.691345 -0.516296 0.414795 0.288696 1445639999 0.691345 -0.516296 0.414795 0.288696 1445639999 0.691345 -0.516296 0.414795 0.288696 1445639999 0.691345 -0.516296 0.414795 0.288696 1445639999 0.691345 -0.516296 0.414795 0.288696 1445639999 0.726563 -0.525391 0.409546 0.168335 1445639999 0.726563 -0.525391 0.409546 0.168335 1445639999 0.726563 -0.525391 0.409546 0.168335 1445639999 0.726563 -0.525391 0.409546 0.168335 1445639999 0.726563 -0.525391 0.409546 0.168335 1445639999 0.726563 -0.525391 0.409546 0.168335 1445639999 0.743896 -0.519348 0.409912 0.094116 1445639999 0.743896 -0.519348 0.409912 0.094116 1445639999 0.743896 -0.519348 0.409912 0.094116 1445639999 0.743896 -0.519348 0.409912 0.094116 1445639999 0.743896 -0.519348 0.409912 0.094116 1445639999 0.743896 -0.519348 0.409912 0.094116 1445639999 0.743896 -0.519348 0.409912 0.094116 1445639999 0.716064 -0.551270 0.412659 0.114258 1445639999 0.716064 -0.551270 0.412659 0.114258 1445639999 0.716064 -0.551270 0.412659 0.114258 1445639999 0.716064 -0.551270 0.412659 0.114258 1445639999 0.716064 -0.551270 0.412659 0.114258 1445639999 0.665527 -0.570496 0.428162 0.219666 1445639999 0.665527 -0.570496 0.428162 0.219666 1445639999 0.665527 -0.570496 0.428162 0.219666 1445639999 0.665527 -0.570496 0.428162 0.219666 1445639999 0.665527 -0.570496 0.428162 0.219666 1445639999 0.665527 -0.570496 0.428162 0.219666 1445639999 0.593140 -0.543274 0.453674 0.383667 1445639999 0.593140 -0.543274 0.453674 0.383667 1445639999 0.593140 -0.543274 0.453674 0.383667 1445639999 0.593140 -0.543274 0.453674 0.383667 1445639999 0.593140 -0.543274 0.453674 0.383667 1445639999 0.593140 -0.543274 0.453674 0.383667 1445639999 0.593140 -0.543274 0.453674 0.383667 1445639999 0.504517 -0.437439 0.488037 0.562012 1445639999 0.504517 -0.437439 0.488037 0.562012 1445639999 0.504517 -0.437439 0.488037 0.562012 1445639999 0.504517 -0.437439 0.488037 0.562012 1445639999 0.504517 -0.437439 0.488037 0.562012 1445639999 0.504517 -0.437439 0.488037 0.562012 1445639999 0.412231 -0.291626 0.553040 0.662598 1445639999 0.412231 -0.291626 0.553040 0.662598 1445639999 0.412231 -0.291626 0.553040 0.662598 1445639999 0.412231 -0.291626 0.553040 0.662598 1445639999 0.412231 -0.291626 0.553040 0.662598 1445639999 0.412231 -0.291626 0.553040 0.662598 1445639999 0.298523 -0.197388 0.569275 0.740112 1445639999 0.298523 -0.197388 0.569275 0.740112 1445639999 0.298523 -0.197388 0.569275 0.740112 1445639999 0.298523 -0.197388 0.569275 0.740112 1445639999 0.298523 -0.197388 0.569275 0.740112 1445639999 0.298523 -0.197388 0.569275 0.740112 1445639999 0.217529 -0.154297 0.501648 0.822876 1445639999 0.217529 -0.154297 0.501648 0.822876 1445639999 0.217529 -0.154297 0.501648 0.822876 1445639999 0.217529 -0.154297 0.501648 0.822876 1445639999 0.217529 -0.154297 0.501648 0.822876 1445639999 0.217529 -0.154297 0.501648 0.822876 1445639999 0.217529 -0.154297 0.501648 0.822876 1445639999 0.186951 -0.119324 0.460449 0.859436 1445639999 0.186951 -0.119324 0.460449 0.859436 1445639999 0.186951 -0.119324 0.460449 0.859436 1445639999 0.186951 -0.119324 0.460449 0.859436 1445639999 0.186951 -0.119324 0.460449 0.859436 1445639999 0.179688 -0.105469 0.458801 0.863708 1445640000 0.179688 -0.105469 0.458801 0.863708 1445640000 0.179688 -0.105469 0.458801 0.863708 1445640000 0.179688 -0.105469 0.458801 0.863708 1445640000 0.179688 -0.105469 0.458801 0.863708 1445640000 0.179688 -0.105469 0.458801 0.863708 1445640000 0.234802 -0.126099 0.455750 0.849182 1445640000 0.234802 -0.126099 0.455750 0.849182 1445640000 0.234802 -0.126099 0.455750 0.849182 1445640000 0.234802 -0.126099 0.455750 0.849182 1445640000 0.234802 -0.126099 0.455750 0.849182 1445640000 0.234802 -0.126099 0.455750 0.849182 1445640000 0.234802 -0.126099 0.455750 0.849182 1445640000 0.329346 -0.177246 0.458191 0.806274 1445640000 0.329346 -0.177246 0.458191 0.806274 1445640000 0.329346 -0.177246 0.458191 0.806274 1445640000 0.329346 -0.177246 0.458191 0.806274 1445640000 0.329346 -0.177246 0.458191 0.806274 1445640000 0.329346 -0.177246 0.458191 0.806274 1445640000 0.445251 -0.249146 0.466980 0.722168 1445640000 0.445251 -0.249146 0.466980 0.722168 1445640000 0.445251 -0.249146 0.466980 0.722168 1445640000 0.445251 -0.249146 0.466980 0.722168 1445640000 0.445251 -0.249146 0.466980 0.722168 1445640000 0.445251 -0.249146 0.466980 0.722168 1445640000 0.565674 -0.331970 0.458313 0.599731 1445640000 0.565674 -0.331970 0.458313 0.599731 1445640000 0.565674 -0.331970 0.458313 0.599731 1445640000 0.565674 -0.331970 0.458313 0.599731 1445640000 0.565674 -0.331970 0.458313 0.599731 1445640000 0.664001 -0.415161 0.435669 0.443726 1445640000 0.664001 -0.415161 0.435669 0.443726 1445640000 0.664001 -0.415161 0.435669 0.443726 1445640000 0.664001 -0.415161 0.435669 0.443726 1445640000 0.664001 -0.415161 0.435669 0.443726 1445640000 0.664001 -0.415161 0.435669 0.443726 1445640000 0.664001 -0.415161 0.435669 0.443726 1445640000 0.726074 -0.472656 0.413696 0.279663 1445640000 0.726074 -0.472656 0.413696 0.279663 1445640000 0.726074 -0.472656 0.413696 0.279663 1445640000 0.726074 -0.472656 0.413696 0.279663 1445640000 0.726074 -0.472656 0.413696 0.279663 1445640000 0.726074 -0.472656 0.413696 0.279663 1445640000 0.726074 -0.472656 0.413696 0.279663 1445640000 0.740601 -0.522644 0.394836 0.149902 1445640000 0.740601 -0.522644 0.394836 0.149902 1445640000 0.740601 -0.522644 0.394836 0.149902 1445640000 0.740601 -0.522644 0.394836 0.149902 1445640000 0.740601 -0.522644 0.394836 0.149902 1445640000 0.740601 -0.522644 0.394836 0.149902 1445640000 0.735535 -0.541992 0.395508 0.093567 1445640000 0.735535 -0.541992 0.395508 0.093567 1445640000 0.735535 -0.541992 0.395508 0.093567 1445640000 0.735535 -0.541992 0.395508 0.093567 1445640000 0.735535 -0.541992 0.395508 0.093567 1445640000 0.701172 -0.567932 0.404114 0.149841 1445640000 0.701172 -0.567932 0.404114 0.149841 1445640000 0.701172 -0.567932 0.404114 0.149841 1445640000 0.701172 -0.567932 0.404114 0.149841 1445640000 0.701172 -0.567932 0.404114 0.149841 1445640000 0.701172 -0.567932 0.404114 0.149841 1445640000 0.638123 -0.577087 0.423950 0.282715 1445640000 0.638123 -0.577087 0.423950 0.282715 1445640000 0.638123 -0.577087 0.423950 0.282715 1445640000 0.638123 -0.577087 0.423950 0.282715 1445640000 0.638123 -0.577087 0.423950 0.282715 1445640000 0.638123 -0.577087 0.423950 0.282715 1445640000 0.638123 -0.577087 0.423950 0.282715 1445640000 0.554565 -0.522400 0.459595 0.456299 1445640000 0.554565 -0.522400 0.459595 0.456299 1445640000 0.554565 -0.522400 0.459595 0.456299 1445640000 0.554565 -0.522400 0.459595 0.456299 1445640000 0.554565 -0.522400 0.459595 0.456299 1445640000 0.554565 -0.522400 0.459595 0.456299 1445640000 0.467468 -0.388184 0.512390 0.606812 1445640000 0.467468 -0.388184 0.512390 0.606812 1445640000 0.467468 -0.388184 0.512390 0.606812 1445640000 0.467468 -0.388184 0.512390 0.606812 1445640000 0.467468 -0.388184 0.512390 0.606812 1445640000 0.467468 -0.388184 0.512390 0.606812 1445640000 0.370544 -0.252197 0.571411 0.687378 1445640000 0.370544 -0.252197 0.571411 0.687378 1445640000 0.370544 -0.252197 0.571411 0.687378 1445640000 0.370544 -0.252197 0.571411 0.687378 1445640000 0.370544 -0.252197 0.571411 0.687378 1445640000 0.370544 -0.252197 0.571411 0.687378 1445640000 0.267334 -0.193787 0.549316 0.767517 1445640000 0.267334 -0.193787 0.549316 0.767517 1445640000 0.267334 -0.193787 0.549316 0.767517 1445640000 0.267334 -0.193787 0.549316 0.767517 1445640000 0.267334 -0.193787 0.549316 0.767517 1445640000 0.267334 -0.193787 0.549316 0.767517 1445640000 0.236145 -0.173218 0.471863 0.831543 1445640000 0.236145 -0.173218 0.471863 0.831543 1445640000 0.236145 -0.173218 0.471863 0.831543 1445640000 0.236145 -0.173218 0.471863 0.831543 1445640000 0.236145 -0.173218 0.471863 0.831543 1445640000 0.236145 -0.173218 0.471863 0.831543 1445640000 0.257568 -0.168579 0.440613 0.843201 1445640000 0.257568 -0.168579 0.440613 0.843201 1445640000 0.257568 -0.168579 0.440613 0.843201 1445640000 0.257568 -0.168579 0.440613 0.843201 1445640000 0.257568 -0.168579 0.440613 0.843201 1445640000 0.257568 -0.168579 0.440613 0.843201 1445640000 0.257568 -0.168579 0.440613 0.843201 1445640000 0.323730 -0.206604 0.450195 0.806091 1445640000 0.323730 -0.206604 0.450195 0.806091 1445640000 0.323730 -0.206604 0.450195 0.806091 1445640000 0.323730 -0.206604 0.450195 0.806091 1445640000 0.323730 -0.206604 0.450195 0.806091 1445640000 0.323730 -0.206604 0.450195 0.806091 1445640000 0.436584 -0.264832 0.472107 0.718506 1445640001 0.436584 -0.264832 0.472107 0.718506 1445640001 0.436584 -0.264832 0.472107 0.718506 1445640001 0.436584 -0.264832 0.472107 0.718506 1445640001 0.436584 -0.264832 0.472107 0.718506 1445640001 0.436584 -0.264832 0.472107 0.718506 1445640001 0.560608 -0.330444 0.466187 0.599304 1445640001 0.560608 -0.330444 0.466187 0.599304 1445640001 0.560608 -0.330444 0.466187 0.599304 1445640001 0.560608 -0.330444 0.466187 0.599304 1445640001 0.560608 -0.330444 0.466187 0.599304 1445640001 0.560608 -0.330444 0.466187 0.599304 1445640001 0.661255 -0.409302 0.432007 0.456604 1445640001 0.661255 -0.409302 0.432007 0.456604 1445640001 0.661255 -0.409302 0.432007 0.456604 1445640001 0.661255 -0.409302 0.432007 0.456604 1445640001 0.661255 -0.409302 0.432007 0.456604 1445640001 0.661255 -0.409302 0.432007 0.456604 1445640001 0.733643 -0.454468 0.408691 0.296875 1445640001 0.733643 -0.454468 0.408691 0.296875 1445640001 0.733643 -0.454468 0.408691 0.296875 1445640001 0.733643 -0.454468 0.408691 0.296875 1445640001 0.733643 -0.454468 0.408691 0.296875 1445640001 0.733643 -0.454468 0.408691 0.296875 1445640001 0.778259 -0.464417 0.384888 0.174377 1445640001 0.778259 -0.464417 0.384888 0.174377 1445640001 0.778259 -0.464417 0.384888 0.174377 1445640001 0.778259 -0.464417 0.384888 0.174377 1445640001 0.778259 -0.464417 0.384888 0.174377 1445640001 0.778259 -0.464417 0.384888 0.174377 1445640001 0.778259 -0.464417 0.384888 0.174377 1445640001 0.799927 -0.456665 0.379395 0.086853 1445640001 0.799927 -0.456665 0.379395 0.086853 1445640001 0.799927 -0.456665 0.379395 0.086853 1445640001 0.799927 -0.456665 0.379395 0.086853 1445640001 0.799927 -0.456665 0.379395 0.086853 1445640001 0.799927 -0.456665 0.379395 0.086853 1445640001 0.800720 -0.448914 0.391968 0.060303 1445640001 0.800720 -0.448914 0.391968 0.060303 1445640001 0.800720 -0.448914 0.391968 0.060303 1445640001 0.800720 -0.448914 0.391968 0.060303 1445640001 0.800720 -0.448914 0.391968 0.060303 1445640001 0.800720 -0.448914 0.391968 0.060303 1445640001 0.800720 -0.448914 0.391968 0.060303 1445640001 0.762451 -0.464355 0.432190 0.127258 1445640001 0.762451 -0.464355 0.432190 0.127258 1445640001 0.762451 -0.464355 0.432190 0.127258 1445640001 0.762451 -0.464355 0.432190 0.127258 1445640001 0.762451 -0.464355 0.432190 0.127258 1445640001 0.762451 -0.464355 0.432190 0.127258 1445640001 0.697083 -0.457764 0.479126 0.273682 1445640001 0.697083 -0.457764 0.479126 0.273682 1445640001 0.697083 -0.457764 0.479126 0.273682 1445640001 0.697083 -0.457764 0.479126 0.273682 1445640001 0.697083 -0.457764 0.479126 0.273682 1445640001 0.697083 -0.457764 0.479126 0.273682 1445640001 0.606506 -0.414063 0.505310 0.453125 1445640001 0.606506 -0.414063 0.505310 0.453125 1445640001 0.606506 -0.414063 0.505310 0.453125 1445640001 0.606506 -0.414063 0.505310 0.453125 1445640001 0.606506 -0.414063 0.505310 0.453125 1445640001 0.606506 -0.414063 0.505310 0.453125 1445640001 0.507690 -0.328064 0.517578 0.605469 1445640001 0.507690 -0.328064 0.517578 0.605469 1445640001 0.507690 -0.328064 0.517578 0.605469 1445640001 0.507690 -0.328064 0.517578 0.605469 1445640001 0.507690 -0.328064 0.517578 0.605469 1445640001 0.507690 -0.328064 0.517578 0.605469 1445640001 0.398865 -0.225769 0.540955 0.705139 1445640001 0.398865 -0.225769 0.540955 0.705139 1445640001 0.398865 -0.225769 0.540955 0.705139 1445640001 0.398865 -0.225769 0.540955 0.705139 1445640001 0.398865 -0.225769 0.540955 0.705139 1445640001 0.398865 -0.225769 0.540955 0.705139 1445640001 0.288086 -0.167542 0.521423 0.785461 1445640001 0.288086 -0.167542 0.521423 0.785461 1445640001 0.288086 -0.167542 0.521423 0.785461 1445640001 0.288086 -0.167542 0.521423 0.785461 1445640001 0.288086 -0.167542 0.521423 0.785461 1445640001 0.288086 -0.167542 0.521423 0.785461 1445640001 0.244324 -0.139954 0.442139 0.851563 1445640001 0.244324 -0.139954 0.442139 0.851563 1445640001 0.244324 -0.139954 0.442139 0.851563 1445640001 0.244324 -0.139954 0.442139 0.851563 1445640001 0.244324 -0.139954 0.442139 0.851563 1445640001 0.244324 -0.139954 0.442139 0.851563 1445640001 0.244324 -0.139954 0.442139 0.851563 1445640001 0.251282 -0.131409 0.403687 0.869812 1445640001 0.251282 -0.131409 0.403687 0.869812 1445640001 0.251282 -0.131409 0.403687 0.869812 1445640001 0.251282 -0.131409 0.403687 0.869812 1445640001 0.251282 -0.131409 0.403687 0.869812 1445640001 0.251282 -0.131409 0.403687 0.869812 1445640001 0.298828 -0.157410 0.420532 0.841980 1445640001 0.298828 -0.157410 0.420532 0.841980 1445640001 0.298828 -0.157410 0.420532 0.841980 1445640001 0.298828 -0.157410 0.420532 0.841980 1445640001 0.298828 -0.157410 0.420532 0.841980 1445640001 0.298828 -0.157410 0.420532 0.841980 1445640001 0.402405 -0.218628 0.428711 0.778687 1445640001 0.402405 -0.218628 0.428711 0.778687 1445640001 0.402405 -0.218628 0.428711 0.778687 1445640001 0.402405 -0.218628 0.428711 0.778687 1445640001 0.402405 -0.218628 0.428711 0.778687 1445640001 0.402405 -0.218628 0.428711 0.778687 1445640001 0.402405 -0.218628 0.428711 0.778687 1445640001 0.525330 -0.301453 0.433472 0.667236 1445640001 0.525330 -0.301453 0.433472 0.667236 1445640001 0.525330 -0.301453 0.433472 0.667236 1445640001 0.525330 -0.301453 0.433472 0.667236 1445640001 0.525330 -0.301453 0.433472 0.667236 1445640001 0.525330 -0.301453 0.433472 0.667236 1445640001 0.639404 -0.378052 0.417114 0.523621 1445640001 0.639404 -0.378052 0.417114 0.523621 1445640001 0.639404 -0.378052 0.417114 0.523621 1445640002 0.639404 -0.378052 0.417114 0.523621 1445640002 0.639404 -0.378052 0.417114 0.523621 1445640002 0.639404 -0.378052 0.417114 0.523621 1445640002 0.727051 -0.435242 0.390381 0.359924 1445640002 0.727051 -0.435242 0.390381 0.359924 1445640002 0.727051 -0.435242 0.390381 0.359924 1445640002 0.727051 -0.435242 0.390381 0.359924 1445640002 0.727051 -0.435242 0.390381 0.359924 1445640002 0.727051 -0.435242 0.390381 0.359924 1445640002 0.727051 -0.435242 0.390381 0.359924 1445640002 0.756042 -0.506958 0.356018 0.211121 1445640002 0.756042 -0.506958 0.356018 0.211121 1445640002 0.756042 -0.506958 0.356018 0.211121 1445640002 0.756042 -0.506958 0.356018 0.211121 1445640002 0.756042 -0.506958 0.356018 0.211121 1445640002 0.756042 -0.506958 0.356018 0.211121 1445640002 0.728271 -0.583435 0.343018 0.107666 1445640002 0.728271 -0.583435 0.343018 0.107666 1445640002 0.728271 -0.583435 0.343018 0.107666 1445640002 0.728271 -0.583435 0.343018 0.107666 1445640002 0.728271 -0.583435 0.343018 0.107666 1445640002 0.697266 -0.605225 0.359741 0.134460 1445640002 0.697266 -0.605225 0.359741 0.134460 1445640002 0.697266 -0.605225 0.359741 0.134460 1445640002 0.697266 -0.605225 0.359741 0.134460 1445640002 0.697266 -0.605225 0.359741 0.134460 1445640002 0.697266 -0.605225 0.359741 0.134460 1445640002 0.651123 -0.595459 0.389160 0.264587 1445640002 0.651123 -0.595459 0.389160 0.264587 1445640002 0.651123 -0.595459 0.389160 0.264587 1445640002 0.651123 -0.595459 0.389160 0.264587 1445640002 0.651123 -0.595459 0.389160 0.264587 1445640002 0.577209 -0.526978 0.437500 0.444580 1445640002 0.577209 -0.526978 0.437500 0.444580 1445640002 0.577209 -0.526978 0.437500 0.444580 1445640002 0.577209 -0.526978 0.437500 0.444580 1445640002 0.577209 -0.526978 0.437500 0.444580 1445640002 0.577209 -0.526978 0.437500 0.444580 1445640002 0.480774 -0.382568 0.517700 0.595337 1445640002 0.480774 -0.382568 0.517700 0.595337 1445640002 0.480774 -0.382568 0.517700 0.595337 1445640002 0.480774 -0.382568 0.517700 0.595337 1445640002 0.480774 -0.382568 0.517700 0.595337 1445640002 
0.658569 -0.475769 0.393372 0.430237 1445640004 0.658569 -0.475769 0.393372 0.430237 1445640004 0.658569 -0.475769 0.393372 0.430237 1445640004 0.658569 -0.475769 0.393372 0.430237 1445640004 0.658569 -0.475769 0.393372 0.430237 1445640004 0.657410 -0.462280 0.401917 0.438843 1445640004 0.657410 -0.462280 0.401917 0.438843 1445640004 0.657410 -0.462280 0.401917 0.438843 1445640004 0.657410 -0.462280 0.401917 0.438843 1445640004 0.657410 -0.462280 0.401917 0.438843 1445640004 0.657410 -0.462280 0.401917 0.438843 1445640004 0.667236 -0.437195 0.409912 0.442200 1445640004 0.667236 -0.437195 0.409912 0.442200 1445640004 0.667236 -0.437195 0.409912 0.442200 1445640004 0.667236 -0.437195 0.409912 0.442200 1445640004 0.667236 -0.437195 0.409912 0.442200 1445640004 0.667236 -0.437195 0.409912 0.442200 1445640004 0.681152 -0.418884 0.412598 0.436218 1445640004 0.681152 -0.418884 0.412598 0.436218 1445640004 0.681152 -0.418884 0.412598 0.436218 1445640004 0.681152 -0.418884 0.412598 0.436218 1445640004 0.681152 -0.418884 0.412598 0.436218 1445640004 0.681152 -0.418884 0.412598 0.436218 1445640004 0.690002 -0.413879 0.413757 0.425842 1445640004 0.690002 -0.413879 0.413757 0.425842 1445640004 0.690002 -0.413879 0.413757 0.425842 1445640004 0.690002 -0.413879 0.413757 0.425842 1445640004 0.690002 -0.413879 0.413757 0.425842 1445640004 0.690002 -0.413879 0.413757 0.425842 1445640004 0.698547 -0.409485 0.416016 0.413757 1445640004 0.698547 -0.409485 0.416016 0.413757 1445640004 0.698547 -0.409485 0.416016 0.413757 1445640004 0.698547 -0.409485 0.416016 0.413757 1445640004 0.698547 -0.409485 0.416016 0.413757 1445640004 0.698547 -0.409485 0.416016 0.413757 1445640004 0.702637 -0.418335 0.408630 0.405334 1445640004 0.702637 -0.418335 0.408630 0.405334 1445640004 0.702637 -0.418335 0.408630 0.405334 1445640004 0.702637 -0.418335 0.408630 0.405334 1445640004 0.702637 -0.418335 0.408630 0.405334 1445640004 0.702637 -0.418335 0.408630 0.405334 1445640004 0.696472 -0.446838 0.389404 0.404419 1445640004 0.696472 -0.446838 0.389404 0.404419 1445640004 0.696472 -0.446838 0.389404 0.404419 1445640004 0.696472 -0.446838 0.389404 0.404419 1445640004 0.696472 -0.446838 0.389404 0.404419 1445640004 0.696472 -0.446838 0.389404 0.404419 1445640004 0.691101 -0.475403 0.366760 0.402222 1445640004 0.691101 -0.475403 0.366760 0.402222 1445640004 0.691101 -0.475403 0.366760 0.402222 1445640004 0.691101 -0.475403 0.366760 0.402222 1445640004 0.691101 -0.475403 0.366760 0.402222 1445640004 0.691101 -0.475403 0.366760 0.402222 1445640004 0.691101 -0.475403 0.366760 0.402222 1445640004 0.689270 -0.493347 0.347107 0.401245 1445640004 0.689270 -0.493347 0.347107 0.401245 1445640004 0.689270 -0.493347 0.347107 0.401245 1445640004 0.689270 -0.493347 0.347107 0.401245 1445640004 0.689270 -0.493347 0.347107 0.401245 1445640004 0.689270 -0.493347 0.347107 0.401245 1445640005 0.684814 -0.511963 0.320190 0.407898 1445640005 0.684814 -0.511963 0.320190 0.407898 1445640005 0.684814 -0.511963 0.320190 0.407898 1445640005 0.684814 -0.511963 0.320190 0.407898 1445640005 0.684814 -0.511963 0.320190 0.407898 1445640005 0.684814 -0.511963 0.320190 0.407898 1445640005 0.682251 -0.522156 0.300049 0.414490 1445640005 0.682251 -0.522156 0.300049 0.414490 1445640005 0.682251 -0.522156 0.300049 0.414490 1445640005 0.682251 -0.522156 0.300049 0.414490 1445640005 0.682251 -0.522156 0.300049 0.414490 1445640005 0.682251 -0.522156 0.300049 0.414490 1445640005 0.682739 -0.518677 0.299194 0.418640 1445640005 0.682739 -0.518677 0.299194 0.418640 1445640005 0.682739 -0.518677 0.299194 0.418640 1445640005 0.682739 -0.518677 0.299194 0.418640 1445640005 0.682739 -0.518677 0.299194 0.418640 1445640005 0.682739 -0.518677 0.299194 0.418640 1445640005 0.683044 -0.509460 0.310486 0.421326 1445640005 0.683044 -0.509460 0.310486 0.421326 1445640005 0.683044 -0.509460 0.310486 0.421326 1445640005 0.683044 -0.509460 0.310486 0.421326 1445640005 0.683044 -0.509460 0.310486 0.421326 1445640005 0.683044 -0.509460 0.310486 0.421326 1445640005 0.683594 -0.492493 0.331360 0.424561 1445640005 0.683594 -0.492493 0.331360 0.424561 1445640005 0.683594 -0.492493 0.331360 0.424561 1445640005 0.683594 -0.492493 0.331360 0.424561 1445640005 0.683594 -0.492493 0.331360 0.424561 1445640005 0.683594 -0.492493 0.331360 0.424561 1445640005 0.678833 -0.472534 0.360107 0.431519 1445640005 0.678833 -0.472534 0.360107 0.431519 1445640005 0.678833 -0.472534 0.360107 0.431519 1445640005 0.678833 -0.472534 0.360107 0.431519 1445640005 0.678833 -0.472534 0.360107 0.431519 1445640005 0.678833 -0.472534 0.360107 0.431519 1445640005 0.673584 -0.455627 0.383362 0.437805 1445640005 0.673584 -0.455627 0.383362 0.437805 1445640005 0.673584 -0.455627 0.383362 0.437805 1445640005 0.673584 -0.455627 0.383362 0.437805 1445640005 0.673584 -0.455627 0.383362 0.437805 1445640005 0.673584 -0.455627 0.383362 0.437805 1445640005 0.675171 -0.441345 0.395508 0.439148 1445640005 0.675171 -0.441345 0.395508 0.439148 1445640005 0.675171 -0.441345 0.395508 0.439148 1445640005 0.675171 -0.441345 0.395508 0.439148 1445640005 0.675171 -0.441345 0.395508 0.439148 1445640005 0.675171 -0.441345 0.395508 0.439148 1445640005 0.687012 -0.419189 0.404907 0.433899 1445640005 0.687012 -0.419189 0.404907 0.433899 1445640005 0.687012 -0.419189 0.404907 0.433899 1445640005 0.687012 -0.419189 0.404907 0.433899 1445640005 0.687012 -0.419189 0.404907 0.433899 1445640005 0.687012 -0.419189 0.404907 0.433899 1445640005 0.702637 -0.398804 0.408081 0.424988 1445640005 0.702637 -0.398804 0.408081 0.424988 1445640005 0.702637 -0.398804 0.408081 0.424988 1445640005 0.702637 -0.398804 0.408081 0.424988 1445640005 0.702637 -0.398804 0.408081 0.424988 1445640005 0.702637 -0.398804 0.408081 0.424988 1445640005 0.712524 -0.394226 0.406067 0.414673 1445640005 0.712524 -0.394226 0.406067 0.414673 1445640005 0.712524 -0.394226 0.406067 0.414673 1445640005 0.712524 -0.394226 0.406067 0.414673 1445640005 0.712524 -0.394226 0.406067 0.414673 1445640005 0.712524 -0.394226 0.406067 0.414673 1445640005 0.717468 -0.397888 0.407471 0.401062 1445640005 0.717468 -0.397888 0.407471 0.401062 1445640005 0.717468 -0.397888 0.407471 0.401062 1445640005 0.717468 -0.397888 0.407471 0.401062 1445640005 0.717468 -0.397888 0.407471 0.401062 1445640005 0.717468 -0.397888 0.407471 0.401062 1445640005 0.713257 -0.417114 0.400940 0.395569 1445640005 0.713257 -0.417114 0.400940 0.395569 1445640005 0.713257 -0.417114 0.400940 0.395569 1445640005 0.713257 -0.417114 0.400940 0.395569 1445640005 0.713257 -0.417114 0.400940 0.395569 1445640005 0.713257 -0.417114 0.400940 0.395569 1445640005 0.706726 -0.438843 0.390259 0.394409 1445640005 0.706726 -0.438843 0.390259 0.394409 1445640005 0.706726 -0.438843 0.390259 0.394409 1445640005 0.706726 -0.438843 0.390259 0.394409 1445640005 0.706726 -0.438843 0.390259 0.394409 1445640005 0.706726 -0.438843 0.390259 0.394409 1445640005 0.706726 -0.438843 0.390259 0.394409 1445640005 0.702087 -0.458374 0.379822 0.390625 1445640005 0.702087 -0.458374 0.379822 0.390625 1445640005 0.702087 -0.458374 0.379822 0.390625 1445640005 0.702087 -0.458374 0.379822 0.390625 1445640005 0.702087 -0.458374 0.379822 0.390625 1445640005 0.702087 -0.458374 0.379822 0.390625 1445640005 0.701111 -0.473877 0.365662 0.387451 1445640005 0.701111 -0.473877 0.365662 0.387451 1445640005 0.701111 -0.473877 0.365662 0.387451 1445640005 0.701111 -0.473877 0.365662 0.387451 1445640005 0.701111 -0.473877 0.365662 0.387451 1445640005 0.701111 -0.473877 0.365662 0.387451 1445640005 0.706238 -0.477966 0.353882 0.384033 1445640005 0.706238 -0.477966 0.353882 0.384033 1445640005 0.706238 -0.477966 0.353882 0.384033 1445640005 0.706238 -0.477966 0.353882 0.384033 1445640005 0.706238 -0.477966 0.353882 0.384033 1445640005 0.706238 -0.477966 0.353882 0.384033 1445640005 0.710327 -0.478394 0.345276 0.383850 1445640005 0.710327 -0.478394 0.345276 0.383850 1445640005 0.710327 -0.478394 0.345276 0.383850 1445640005 0.710327 -0.478394 0.345276 0.383850 1445640005 0.710327 -0.478394 0.345276 0.383850 1445640005 0.713562 -0.471619 0.345520 0.385986 1445640006 0.713562 -0.471619 0.345520 0.385986 1445640006 0.713562 -0.471619 0.345520 0.385986 1445640006 0.713562 -0.471619 0.345520 0.385986 1445640006 0.713562 -0.471619 0.345520 0.385986 1445640006 0.713562 -0.471619 0.345520 0.385986 1445640006 0.713562 -0.471619 0.345520 0.385986 1445640006 0.715759 -0.459290 0.353027 0.389893 1445640006 0.715759 -0.459290 0.353027 0.389893 1445640006 0.715759 -0.459290 0.353027 0.389893 1445640006 0.715759 -0.459290 0.353027 0.389893 1445640006 0.715759 -0.459290 0.353027 0.389893 1445640006 0.715759 -0.459290 0.353027 0.389893 1445640006 0.712646 -0.447266 0.363342 0.400024 1445640006 0.712646 -0.447266 0.363342 0.400024 1445640006 0.712646 -0.447266 0.363342 0.400024 1445640006 0.712646 -0.447266 0.363342 0.400024 1445640006 0.712646 -0.447266 0.363342 0.400024 1445640006 0.712646 -0.447266 0.363342 0.400024 1445640006 0.706360 -0.434387 0.378113 0.411560 1445640006 0.706360 -0.434387 0.378113 0.411560 1445640006 0.706360 -0.434387 0.378113 0.411560 1445640006 0.706360 -0.434387 0.378113 0.411560 1445640006 0.706360 -0.434387 0.378113 0.411560 1445640006 0.701843 -0.418884 0.395569 0.418884 1445640006 0.701843 -0.418884 0.395569 0.418884 1445640006 0.701843 -0.418884 0.395569 0.418884 1445640006 0.701843 -0.418884 0.395569 0.418884 1445640006 0.701843 -0.418884 0.395569 0.418884 1445640006 0.700073 -0.405090 0.409180 0.422241 1445640006 0.700073 -0.405090 0.409180 0.422241 1445640006 0.700073 -0.405090 0.409180 0.422241 1445640006 0.700073 -0.405090 0.409180 0.422241 1445640006 0.700073 -0.405090 0.409180 0.422241 1445640006 0.700073 -0.405090 0.409180 0.422241 1445640006 0.702332 -0.391541 0.420593 0.420044 1445640006 0.702332 -0.391541 0.420593 0.420044 1445640006 0.702332 -0.391541 0.420593 0.420044 1445640006 0.702332 -0.391541 0.420593 0.420044 1445640006 0.702332 -0.391541 0.420593 0.420044 1445640006 0.702332 -0.391541 0.420593 0.420044 1445640006 0.708435 -0.374817 0.433899 0.411438 1445640006 0.708435 -0.374817 0.433899 0.411438 1445640006 0.708435 -0.374817 0.433899 0.411438 1445640006 0.708435 -0.374817 0.433899 0.411438 1445640006 0.712524 -0.368591 0.441101 0.402222 1445640006 0.712524 -0.368591 0.441101 0.402222 1445640006 0.712524 -0.368591 0.441101 0.402222 1445640006 0.712524 -0.368591 0.441101 0.402222 1445640006 0.712524 -0.368591 0.441101 0.402222 1445640006 0.712524 -0.368591 0.441101 0.402222 1445640006 0.714905 -0.372986 0.440979 0.394043 1445640006 0.714905 -0.372986 0.440979 0.394043 1445640006 0.714905 -0.372986 0.440979 0.394043 1445640006 0.714905 -0.372986 0.440979 0.394043 1445640006 0.714905 -0.372986 0.440979 0.394043 1445640006 0.714905 -0.372986 0.440979 0.394043 1445640006 0.714294 -0.384644 0.438293 0.386841 1445640006 0.714294 -0.384644 0.438293 0.386841 1445640006 0.714294 -0.384644 0.438293 0.386841 1445640006 0.714294 -0.384644 0.438293 0.386841 1445640006 0.714294 -0.384644 0.438293 0.386841 1445640006 0.714294 -0.384644 0.438293 0.386841 1445640006 0.714294 -0.384644 0.438293 0.386841 1445640006 0.709351 -0.405334 0.431641 0.382263 1445640006 0.709351 -0.405334 0.431641 0.382263 1445640006 0.709351 -0.405334 0.431641 0.382263 1445640006 0.709351 -0.405334 0.431641 0.382263 1445640006 0.709351 -0.405334 0.431641 0.382263 1445640006 0.709351 -0.405334 0.431641 0.382263 1445640006 0.708862 -0.420898 0.425110 0.373596 1445640006 0.708862 -0.420898 0.425110 0.373596 1445640006 0.708862 -0.420898 0.425110 0.373596 1445640006 0.708862 -0.420898 0.425110 0.373596 1445640006 0.708862 -0.420898 0.425110 0.373596 1445640006 0.708862 -0.420898 0.425110 0.373596 1445640006 0.714783 -0.426453 0.419556 0.362183 1445640006 0.714783 -0.426453 0.419556 0.362183 1445640006 0.714783 -0.426453 0.419556 0.362183 1445640006 0.714783 -0.426453 0.419556 0.362183 1445640006 0.714783 -0.426453 0.419556 0.362183 1445640006 0.723083 -0.429688 0.408325 0.354553 1445640006 0.723083 -0.429688 0.408325 0.354553 1445640006 0.723083 -0.429688 0.408325 0.354553 1445640006 0.723083 -0.429688 0.408325 0.354553 1445640006 0.723083 -0.429688 0.408325 0.354553 1445640006 0.723083 -0.429688 0.408325 0.354553 1445640006 0.728699 -0.436890 0.390320 0.354553 1445640006 0.728699 -0.436890 0.390320 0.354553 1445640006 0.728699 -0.436890 0.390320 0.354553 1445640006 0.728699 -0.436890 0.390320 0.354553 1445640006 0.728699 -0.436890 0.390320 0.354553 1445640006 0.728699 -0.436890 0.390320 0.354553 1445640006 0.728699 -0.436890 0.390320 0.354553 1445640006 0.732056 -0.441956 0.372620 0.360352 1445640006 0.732056 -0.441956 0.372620 0.360352 1445640006 0.732056 -0.441956 0.372620 0.360352 1445640006 0.732056 -0.441956 0.372620 0.360352 1445640006 0.732056 -0.441956 0.372620 0.360352 1445640006 0.732056 -0.441956 0.372620 0.360352 1445640006 0.732239 -0.443970 0.360352 0.369873 1445640006 0.732239 -0.443970 0.360352 0.369873 1445640006 0.732239 -0.443970 0.360352 0.369873 1445640006 0.732239 -0.443970 0.360352 0.369873 1445640006 0.732239 -0.443970 0.360352 0.369873 1445640006 0.732239 -0.443970 0.360352 0.369873 1445640006 0.728760 -0.442627 0.356262 0.382141 1445640007 0.728760 -0.442627 0.356262 0.382141 1445640007 0.728760 -0.442627 0.356262 0.382141 1445640007 0.728760 -0.442627 0.356262 0.382141 1445640007 0.728760 -0.442627 0.356262 0.382141 1445640007 0.728760 -0.442627 0.356262 0.382141 1445640007 0.723389 -0.434998 0.359863 0.397400 1445640007 0.723389 -0.434998 0.359863 0.397400 1445640007 0.723389 -0.434998 0.359863 0.397400 1445640007 0.723389 -0.434998 0.359863 0.397400 1445640007 0.723389 -0.434998 0.359863 0.397400 1445640007 0.723389 -0.434998 0.359863 0.397400 1445640007 0.705750 -0.441223 0.358704 0.422424 1445640007 0.705750 -0.441223 0.358704 0.422424 1445640007 0.705750 -0.441223 0.358704 0.422424 1445640007 0.705750 -0.441223 0.358704 0.422424 1445640007 0.705750 -0.441223 0.358704 0.422424 1445640007 0.705750 -0.441223 0.358704 0.422424 1445640007 0.705750 -0.441223 0.358704 0.422424 1445640007 0.687134 -0.451111 0.351807 0.447754 1445640007 0.687134 -0.451111 0.351807 0.447754 1445640007 0.687134 -0.451111 0.351807 0.447754 1445640007 0.687134 -0.451111 0.351807 0.447754 1445640007 0.687134 -0.451111 0.351807 0.447754 1445640007 0.687134 -0.451111 0.351807 0.447754 1445640007 0.683228 -0.438843 0.357483 0.461243 1445640007 0.683228 -0.438843 0.357483 0.461243 1445640007 0.683228 -0.438843 0.357483 0.461243 1445640007 0.683228 -0.438843 0.357483 0.461243 1445640007 0.683228 -0.438843 0.357483 0.461243 1445640007 0.683228 -0.438843 0.357483 0.461243 1445640007 0.688110 -0.416931 0.374512 0.460815 1445640007 0.688110 -0.416931 0.374512 0.460815 1445640007 0.688110 -0.416931 0.374512 0.460815 1445640007 0.688110 -0.416931 0.374512 0.460815 1445640007 0.688110 -0.416931 0.374512 0.460815 1445640007 0.688171 -0.413147 0.382629 0.457397 1445640007 0.688171 -0.413147 0.382629 0.457397 1445640007 0.688171 -0.413147 0.382629 0.457397 1445640007 0.688171 -0.413147 0.382629 0.457397 1445640007 0.688171 -0.413147 0.382629 0.457397 1445640007 0.688171 -0.413147 0.382629 0.457397 1445640007 0.688171 -0.413147 0.382629 0.457397 1445640007 0.693176 -0.407288 0.391113 0.447815 1445640007 0.693176 -0.407288 0.391113 0.447815 1445640007 0.693176 -0.407288 0.391113 0.447815 1445640007 0.693176 -0.407288 0.391113 0.447815 1445640007 0.693176 -0.407288 0.391113 0.447815 1445640007 0.695068 -0.410522 0.389832 0.443054 1445640007 0.695068 -0.410522 0.389832 0.443054 1445640007 0.695068 -0.410522 0.389832 0.443054 1445640007 0.695068 -0.410522 0.389832 0.443054 1445640007 0.695068 -0.410522 0.389832 0.443054 1445640007 0.695068 -0.410522 0.389832 0.443054 1445640007 0.695068 -0.410522 0.389832 0.443054 1445640007 0.691833 -0.430847 0.378601 0.438538 1445640007 0.691833 -0.430847 0.378601 0.438538 1445640007 0.691833 -0.430847 0.378601 0.438538 1445640007 0.691833 -0.430847 0.378601 0.438538 1445640007 0.691833 -0.430847 0.378601 0.438538 1445640007 0.691833 -0.430847 0.378601 0.438538 1445640007 0.693237 -0.444214 0.374329 0.426514 1445640007 0.693237 -0.444214 0.374329 0.426514 1445640007 0.693237 -0.444214 0.374329 0.426514 1445640007 0.693237 -0.444214 0.374329 0.426514 1445640007 0.693237 -0.444214 0.374329 0.426514 1445640007 0.693237 -0.444214 0.374329 0.426514 1445640007 0.698181 -0.453918 0.367310 0.414124 1445640007 0.698181 -0.453918 0.367310 0.414124 1445640007 0.698181 -0.453918 0.367310 0.414124 1445640007 0.698181 -0.453918 0.367310 0.414124 1445640007 0.698181 -0.453918 0.367310 0.414124 1445640007 0.698181 -0.453918 0.367310 0.414124 1445640007 0.704407 -0.465759 0.348206 0.406860 1445640007 0.704407 -0.465759 0.348206 0.406860 1445640007 0.704407 -0.465759 0.348206 0.406860 1445640007 0.704407 -0.465759 0.348206 0.406860 1445640007 0.704407 -0.465759 0.348206 0.406860 1445640007 0.704407 -0.465759 0.348206 0.406860 1445640007 0.709106 -0.472839 0.329590 0.406128 1445640007 0.709106 -0.472839 0.329590 0.406128 1445640007 0.709106 -0.472839 0.329590 0.406128 1445640007 0.709106 -0.472839 0.329590 0.406128 1445640007 0.709106 -0.472839 0.329590 0.406128 1445640007 0.709106 -0.472839 0.329590 0.406128 1445640007 0.713867 -0.470886 0.319580 0.408081 1445640007 0.713867 -0.470886 0.319580 0.408081 1445640007 0.713867 -0.470886 0.319580 0.408081 1445640007 0.713867 -0.470886 0.319580 0.408081 1445640007 0.713867 -0.470886 0.319580 0.408081 1445640007 0.713867 -0.470886 0.319580 0.408081 1445640007 0.717224 -0.461548 0.321960 0.410950 1445640007 0.717224 -0.461548 0.321960 0.410950 1445640007 0.717224 -0.461548 0.321960 0.410950 1445640007 0.717224 -0.461548 0.321960 0.410950 1445640007 0.717224 -0.461548 0.321960 0.410950 1445640007 0.717224 -0.461548 0.321960 0.410950 1445640007 0.715576 -0.450928 0.331055 0.418335 1445640007 0.715576 -0.450928 0.331055 0.418335 1445640007 0.715576 -0.450928 0.331055 0.418335 1445640007 0.715576 -0.450928 0.331055 0.418335 1445640007 0.715576 -0.450928 0.331055 0.418335 1445640007 0.715576 -0.450928 0.331055 0.418335 1445640007 0.704468 -0.443970 0.335327 0.440552 1445640007 0.704468 -0.443970 0.335327 0.440552 1445640007 0.704468 -0.443970 0.335327 0.440552 1445640007 0.704468 -0.443970 0.335327 0.440552 1445640007 0.704468 -0.443970 0.335327 0.440552 1445640007 0.690735 -0.435364 0.332703 0.471741 1445640007 0.690735 -0.435364 0.332703 0.471741 1445640007 0.690735 -0.435364 0.332703 0.471741 1445640008 0.690735 -0.435364 0.332703 0.471741 1445640008 0.690735 -0.435364 0.332703 0.471741 1445640008 0.690735 -0.435364 0.332703 0.471741 1445640008 0.690735 -0.435364 0.332703 0.471741 1445640008 0.680908 -0.423279 0.332520 0.496582 1445640008 0.680908 -0.423279 0.332520 0.496582 1445640008 0.680908 -0.423279 0.332520 0.496582 1445640008 0.680908 -0.423279 0.332520 0.496582 1445640008 0.680908 -0.423279 0.332520 0.496582 1445640008 0.680908 -0.423279 0.332520 0.496582 1445640008 0.683411 -0.401917 0.339111 0.506287 1445640008 0.683411 -0.401917 0.339111 0.506287 1445640008 0.683411 -0.401917 0.339111 0.506287 1445640008 0.683411 -0.401917 0.339111 0.506287 1445640008 0.683411 -0.401917 0.339111 0.506287 1445640008 0.683411 -0.401917 0.339111 0.506287 1445640008 0.696655 -0.375427 0.353271 0.498840 1445640008 0.696655 -0.375427 0.353271 0.498840 1445640008 0.696655 -0.375427 0.353271 0.498840 1445640008 0.696655 -0.375427 0.353271 0.498840 1445640008 0.696655 -0.375427 0.353271 0.498840 1445640008 0.696655 -0.375427 0.353271 0.498840 1445640008 0.708008 -0.360779 0.368835 0.482117 1445640008 0.708008 -0.360779 0.368835 0.482117 1445640008 0.708008 -0.360779 0.368835 0.482117 1445640008 0.708008 -0.360779 0.368835 0.482117 1445640008 0.708008 -0.360779 0.368835 0.482117 1445640008 0.708008 -0.360779 0.368835 0.482117 1445640008 0.712280 -0.356995 0.384766 0.465942 1445640008 0.712280 -0.356995 0.384766 0.465942 1445640008 0.712280 -0.356995 0.384766 0.465942 1445640008 0.712280 -0.356995 0.384766 0.465942 1445640008 0.712280 -0.356995 0.384766 0.465942 1445640008 0.706543 -0.366089 0.390869 0.462463 1445640008 0.706543 -0.366089 0.390869 0.462463 1445640008 0.706543 -0.366089 0.390869 0.462463 1445640008 0.706543 -0.366089 0.390869 0.462463 1445640008 0.706543 -0.366089 0.390869 0.462463 1445640008 0.706543 -0.366089 0.390869 0.462463 1445640008 0.706543 -0.366089 0.390869 0.462463 1445640008 0.696960 -0.386475 0.385498 0.464966 1445640008 0.696960 -0.386475 0.385498 0.464966 1445640008 0.696960 -0.386475 0.385498 0.464966 1445640008 0.696960 -0.386475 0.385498 0.464966 1445640008 0.696960 -0.386475 0.385498 0.464966 1445640008 0.691467 -0.408813 0.376770 0.461243 1445640008 0.691467 -0.408813 0.376770 0.461243 1445640008 0.691467 -0.408813 0.376770 0.461243 1445640008 0.691467 -0.408813 0.376770 0.461243 1445640008 0.691467 -0.408813 0.376770 0.461243 1445640008 0.691467 -0.408813 0.376770 0.461243 1445640008 0.690735 -0.425476 0.371338 0.451538 1445640008 0.690735 -0.425476 0.371338 0.451538 1445640008 0.690735 -0.425476 0.371338 0.451538 1445640008 0.690735 -0.425476 0.371338 0.451538 1445640008 0.690735 -0.425476 0.371338 0.451538 1445640008 0.690735 -0.425476 0.371338 0.451538 1445640008 0.700073 -0.433289 0.364990 0.434509 1445640008 0.700073 -0.433289 0.364990 0.434509 1445640008 0.700073 -0.433289 0.364990 0.434509 1445640008 0.700073 -0.433289 0.364990 0.434509 1445640008 0.700073 -0.433289 0.364990 0.434509 1445640008 0.700073 -0.433289 0.364990 0.434509 1445640008 0.700073 -0.433289 0.364990 0.434509 1445640008 0.711792 -0.434998 0.352112 0.424316 1445640008 0.711792 -0.434998 0.352112 0.424316 1445640008 0.711792 -0.434998 0.352112 0.424316 1445640008 0.711792 -0.434998 0.352112 0.424316 1445640008 0.711792 -0.434998 0.352112 0.424316 1445640008 0.711792 -0.434998 0.352112 0.424316 1445640008 0.718811 -0.433777 0.338623 0.424744 1445640008 0.718811 -0.433777 0.338623 0.424744 1445640008 0.718811 -0.433777 0.338623 0.424744 1445640008 0.718811 -0.433777 0.338623 0.424744 1445640008 0.718811 -0.433777 0.338623 0.424744 1445640008 0.718811 -0.433777 0.338623 0.424744 1445640008 0.718811 -0.433777 0.338623 0.424744 1445640008 0.716736 -0.434265 0.332275 0.432678 1445640008 0.716736 -0.434265 0.332275 0.432678 1445640008 0.716736 -0.434265 0.332275 0.432678 1445640008 0.716736 -0.434265 0.332275 0.432678 1445640008 0.716736 -0.434265 0.332275 0.432678 1445640008 0.703796 -0.439819 0.329468 0.450134 1445640008 0.703796 -0.439819 0.329468 0.450134 1445640008 0.703796 -0.439819 0.329468 0.450134 1445640008 0.703796 -0.439819 0.329468 0.450134 1445640008 0.703796 -0.439819 0.329468 0.450134 1445640008 0.703796 -0.439819 0.329468 0.450134 1445640008 0.688782 -0.441284 0.328369 0.472168 1445640008 0.688782 -0.441284 0.328369 0.472168 1445640008 0.688782 -0.441284 0.328369 0.472168 1445640008 0.688782 -0.441284 0.328369 0.472168 1445640008 0.688782 -0.441284 0.328369 0.472168 1445640008 0.688782 -0.441284 0.328369 0.472168 1445640008 0.676086 -0.440979 0.325745 0.492126 1445640008 0.676086 -0.440979 0.325745 0.492126 1445640008 0.676086 -0.440979 0.325745 0.492126 1445640008 0.676086 -0.440979 0.325745 0.492126 1445640008 0.676086 -0.440979 0.325745 0.492126 1445640008 0.676086 -0.440979 0.325745 0.492126 1445640008 0.674683 -0.428589 0.330872 0.501526 1445640008 0.674683 -0.428589 0.330872 0.501526 1445640008 0.674683 -0.428589 0.330872 0.501526 1445640008 0.674683 -0.428589 0.330872 0.501526 1445640008 0.674683 -0.428589 0.330872 0.501526 1445640008 0.674683 -0.428589 0.330872 0.501526 1445640008 0.674683 -0.428589 0.330872 0.501526 1445640008 0.688049 -0.403137 0.341003 0.497742 1445640008 0.688049 -0.403137 0.341003 0.497742 1445640008 0.688049 -0.403137 0.341003 0.497742 1445640009 0.688049 -0.403137 0.341003 0.497742 1445640009 0.688049 -0.403137 0.341003 0.497742 1445640009 0.688049 -0.403137 0.341003 0.497742 1445640009 0.699402 -0.389038 0.350647 0.486267 1445640009 0.699402 -0.389038 0.350647 0.486267 1445640009 0.699402 -0.389038 0.350647 0.486267 1445640009 0.699402 -0.389038 0.350647 0.486267 1445640009 0.699402 -0.389038 0.350647 0.486267 1445640009 0.699402 -0.389038 0.350647 0.486267 1445640009 0.705383 -0.382874 0.363098 0.473206 1445640009 0.705383 -0.382874 0.363098 0.473206 1445640009 0.705383 -0.382874 0.363098 0.473206 1445640009 0.705383 -0.382874 0.363098 0.473206 1445640009 0.705383 -0.382874 0.363098 0.473206 1445640009 0.707153 -0.385620 0.365906 0.466125 1445640009 0.707153 -0.385620 0.365906 0.466125 1445640009 0.707153 -0.385620 0.365906 0.466125 1445640009 0.707153 -0.385620 0.365906 0.466125 1445640009 0.707153 -0.385620 0.365906 0.466125 1445640009 0.707153 -0.385620 0.365906 0.466125 1445640009 0.704895 -0.400940 0.358093 0.462708 1445640009 0.704895 -0.400940 0.358093 0.462708 1445640009 0.704895 -0.400940 0.358093 0.462708 1445640009 0.704895 -0.400940 0.358093 0.462708 1445640009 0.704895 -0.400940 0.358093 0.462708 1445640009 0.704895 -0.400940 0.358093 0.462708 1445640009 0.698364 -0.425537 0.345581 0.460144 1445640009 0.698364 -0.425537 0.345581 0.460144 1445640009 0.698364 -0.425537 0.345581 0.460144 1445640009 0.698364 -0.425537 0.345581 0.460144 1445640009 0.698364 -0.425537 0.345581 0.460144 1445640009 0.698364 -0.425537 0.345581 0.460144 1445640009 0.698364 -0.425537 0.345581 0.460144 1445640009 0.694702 -0.448120 0.332458 0.453918 1445640009 0.694702 -0.448120 0.332458 0.453918 1445640009 0.694702 -0.448120 0.332458 0.453918 1445640009 0.694702 -0.448120 0.332458 0.453918 1445640009 0.694702 -0.448120 0.332458 0.453918 1445640009 0.694702 -0.448120 0.332458 0.453918 1445640009 0.697815 -0.462769 0.319763 0.443359 1445640009 0.697815 -0.462769 0.319763 0.443359 1445640009 0.697815 -0.462769 0.319763 0.443359 1445640009 0.697815 -0.462769 0.319763 0.443359 1445640009 0.697815 -0.462769 0.319763 0.443359 1445640009 0.697815 -0.462769 0.319763 0.443359 1445640009 0.705200 -0.469116 0.304138 0.435974 1445640009 0.705200 -0.469116 0.304138 0.435974 1445640009 0.705200 -0.469116 0.304138 0.435974 1445640009 0.705200 -0.469116 0.304138 0.435974 1445640009 0.705200 -0.469116 0.304138 0.435974 1445640009 0.705200 -0.469116 0.304138 0.435974 1445640009 0.705200 -0.469116 0.304138 0.435974 1445640009 0.715881 -0.464600 0.286926 0.435059 1445640009 0.715881 -0.464600 0.286926 0.435059 1445640009 0.715881 -0.464600 0.286926 0.435059 1445640009 0.715881 -0.464600 0.286926 0.435059 1445640009 0.715881 -0.464600 0.286926 0.435059 1445640009 0.715881 -0.464600 0.286926 0.435059 1445640009 0.724976 -0.454834 0.276611 0.436951 1445640009 0.724976 -0.454834 0.276611 0.436951 1445640009 0.724976 -0.454834 0.276611 0.436951 1445640009 0.724976 -0.454834 0.276611 0.436951 1445640009 0.724976 -0.454834 0.276611 0.436951 1445640009 0.724976 -0.454834 0.276611 0.436951 1445640009 0.729004 -0.447815 0.277771 0.436768 1445640009 0.729004 -0.447815 0.277771 0.436768 1445640009 0.729004 -0.447815 0.277771 0.436768 1445640009 0.729004 -0.447815 0.277771 0.436768 1445640009 0.729004 -0.447815 0.277771 0.436768 1445640009 0.729004 -0.447815 0.277771 0.436768 1445640009 0.727722 -0.437012 0.296875 0.437317 1445640009 0.727722 -0.437012 0.296875 0.437317 1445640009 0.727722 -0.437012 0.296875 0.437317 1445640009 
0.648315 -0.526062 0.441223 0.328979 1445640012 0.590820 -0.562561 0.412842 0.404968 1445640012 0.590820 -0.562561 0.412842 0.404968 1445640012 0.590820 -0.562561 0.412842 0.404968 1445640012 0.590820 -0.562561 0.412842 0.404968 1445640012 0.590820 -0.562561 0.412842 0.404968 1445640012 0.590820 -0.562561 0.412842 0.404968 1445640012 0.533752 -0.514343 0.417603 0.525452 1445640012 0.533752 -0.514343 0.417603 0.525452 1445640012 0.533752 -0.514343 0.417603 0.525452 1445640012 0.533752 -0.514343 0.417603 0.525452 1445640012 0.533752 -0.514343 0.417603 0.525452 1445640012 0.533752 -0.514343 0.417603 0.525452 1445640012 0.471680 -0.377502 0.489990 0.628357 1445640012 0.471680 -0.377502 0.489990 0.628357 1445640012 0.471680 -0.377502 0.489990 0.628357 1445640012 0.471680 -0.377502 0.489990 0.628357 1445640012 0.471680 -0.377502 0.489990 0.628357 1445640012 0.471680 -0.377502 0.489990 0.628357 1445640012 0.471680 -0.377502 0.489990 0.628357 1445640012 0.389282 -0.261536 0.566528 0.677490 1445640012 0.389282 -0.261536 0.566528 0.677490 1445640012 0.389282 -0.261536 0.566528 0.677490 1445640012 0.389282 -0.261536 0.566528 0.677490 1445640012 0.389282 -0.261536 0.566528 0.677490 1445640012 0.389282 -0.261536 0.566528 0.677490 1445640012 0.298340 -0.224365 0.558350 0.740784 1445640012 0.298340 -0.224365 0.558350 0.740784 1445640012 0.298340 -0.224365 0.558350 0.740784 1445640012 0.298340 -0.224365 0.558350 0.740784 1445640012 0.298340 -0.224365 0.558350 0.740784 1445640012 0.298340 -0.224365 0.558350 0.740784 1445640012 0.242737 -0.198975 0.511475 0.799866 1445640012 0.242737 -0.198975 0.511475 0.799866 1445640012 0.242737 -0.198975 0.511475 0.799866 1445640012 0.242737 -0.198975 0.511475 0.799866 1445640012 0.242737 -0.198975 0.511475 0.799866 1445640012 0.242737 -0.198975 0.511475 0.799866 1445640012 0.242737 -0.198975 0.511475 0.799866 1445640012 0.216492 -0.174133 0.484619 0.829407 1445640012 0.216492 -0.174133 0.484619 0.829407 1445640012 0.216492 -0.174133 0.484619 0.829407 1445640012 0.216492 -0.174133 0.484619 0.829407 1445640012 0.216492 -0.174133 0.484619 0.829407 1445640012 0.216492 -0.174133 0.484619 0.829407 1445640012 0.234619 -0.179443 0.476563 0.828003 1445640012 0.234619 -0.179443 0.476563 0.828003 1445640012 0.234619 -0.179443 0.476563 0.828003 1445640012 0.234619 -0.179443 0.476563 0.828003 1445640012 0.234619 -0.179443 0.476563 0.828003 1445640012 0.234619 -0.179443 0.476563 0.828003 1445640012 0.297424 -0.214355 0.479309 0.797363 1445640012 0.297424 -0.214355 0.479309 0.797363 1445640012 0.297424 -0.214355 0.479309 0.797363 1445640012 0.297424 -0.214355 0.479309 0.797363 1445640012 0.297424 -0.214355 0.479309 0.797363 1445640012 0.297424 -0.214355 0.479309 0.797363 1445640012 0.396118 -0.277771 0.483337 0.729553 1445640012 0.396118 -0.277771 0.483337 0.729553 1445640012 0.396118 -0.277771 0.483337 0.729553 1445640012 0.396118 -0.277771 0.483337 0.729553 1445640012 0.396118 -0.277771 0.483337 0.729553 1445640012 0.396118 -0.277771 0.483337 0.729553 1445640012 0.514221 -0.357239 0.475037 0.618225 1445640013 0.514221 -0.357239 0.475037 0.618225 1445640013 0.514221 -0.357239 0.475037 0.618225 1445640013 0.514221 -0.357239 0.475037 0.618225 1445640013 0.514221 -0.357239 0.475037 0.618225 1445640013 0.514221 -0.357239 0.475037 0.618225 1445640013 0.617493 -0.442993 0.441345 0.477112 1445640013 0.617493 -0.442993 0.441345 0.477112 1445640013 0.617493 -0.442993 0.441345 0.477112 1445640013 0.617493 -0.442993 0.441345 0.477112 1445640013 0.617493 -0.442993 0.441345 0.477112 1445640013 0.617493 -0.442993 0.441345 0.477112 1445640013 0.672485 -0.530029 0.402710 0.323425 1445640013 0.672485 -0.530029 0.402710 0.323425 1445640013 0.672485 -0.530029 0.402710 0.323425 1445640013 0.672485 -0.530029 0.402710 0.323425 1445640013 0.672485 -0.530029 0.402710 0.323425 1445640013 0.672485 -0.530029 0.402710 0.323425 1445640013 0.678223 -0.589050 0.382935 0.215393 1445640013 0.678223 -0.589050 0.382935 0.215393 1445640013 0.678223 -0.589050 0.382935 0.215393 1445640013 0.678223 -0.589050 0.382935 0.215393 1445640013 0.678223 -0.589050 0.382935 0.215393 1445640013 0.678223 -0.589050 0.382935 0.215393 1445640013 0.678223 -0.589050 0.382935 0.215393 1445640013 0.672913 -0.600830 0.390015 0.184448 1445640013 0.672913 -0.600830 0.390015 0.184448 1445640013 0.672913 -0.600830 0.390015 0.184448 1445640013 0.672913 -0.600830 0.390015 0.184448 1445640013 0.672913 -0.600830 0.390015 0.184448 1445640013 0.672913 -0.600830 0.390015 0.184448 1445640013 0.644775 -0.599976 0.402283 0.249756 1445640013 0.644775 -0.599976 0.402283 0.249756 1445640013 0.644775 -0.599976 0.402283 0.249756 1445640013 0.644775 -0.599976 0.402283 0.249756 1445640013 0.644775 -0.599976 0.402283 0.249756 1445640013 0.644775 -0.599976 0.402283 0.249756 1445640013 0.597168 -0.564636 0.433289 0.369873 1445640013 0.597168 -0.564636 0.433289 0.369873 1445640013 0.597168 -0.564636 0.433289 0.369873 1445640013 0.597168 -0.564636 0.433289 0.369873 1445640013 0.597168 -0.564636 0.433289 0.369873 1445640013 0.597168 -0.564636 0.433289 0.369873 1445640013 0.597168 -0.564636 0.433289 0.369873 1445640013 0.523193 -0.465210 0.483398 0.525391 1445640013 0.523193 -0.465210 0.483398 0.525391 1445640013 0.523193 -0.465210 0.483398 0.525391 1445640013 0.523193 -0.465210 0.483398 0.525391 1445640013 0.523193 -0.465210 0.483398 0.525391 1445640013 0.523193 -0.465210 0.483398 0.525391 1445640013 0.436340 -0.329346 0.551208 0.630249 1445640013 0.436340 -0.329346 0.551208 0.630249 1445640013 0.436340 -0.329346 0.551208 0.630249 1445640013 0.436340 -0.329346 0.551208 0.630249 1445640013 0.436340 -0.329346 0.551208 0.630249 1445640013 0.436340 -0.329346 0.551208 0.630249 1445640013 0.333069 -0.245483 0.573853 0.706726 1445640013 0.333069 -0.245483 0.573853 0.706726 1445640013 0.333069 -0.245483 0.573853 0.706726 1445640013 0.333069 -0.245483 0.573853 0.706726 1445640013 0.333069 -0.245483 0.573853 0.706726 1445640013 0.333069 -0.245483 0.573853 0.706726 1445640013 0.333069 -0.245483 0.573853 0.706726 1445640013 0.270874 -0.221436 0.506531 0.788025 1445640013 0.270874 -0.221436 0.506531 0.788025 1445640013 0.270874 -0.221436 0.506531 0.788025 1445640013 0.270874 -0.221436 0.506531 0.788025 1445640013 0.270874 -0.221436 0.506531 0.788025 1445640013 0.270874 -0.221436 0.506531 0.788025 1445640013 0.276062 -0.207581 0.452881 0.821899 1445640013 0.276062 -0.207581 0.452881 0.821899 1445640013 0.276062 -0.207581 0.452881 0.821899 1445640013 0.276062 -0.207581 0.452881 0.821899 1445640013 0.276062 -0.207581 0.452881 0.821899 1445640013 0.276062 -0.207581 0.452881 0.821899 1445640013 0.315674 -0.212952 0.442017 0.812134 1445640013 0.315674 -0.212952 0.442017 0.812134 1445640013 0.315674 -0.212952 0.442017 0.812134 1445640013 0.315674 -0.212952 0.442017 0.812134 1445640013 0.315674 -0.212952 0.442017 0.812134 1445640013 0.315674 -0.212952 0.442017 0.812134 1445640013 0.315674 -0.212952 0.442017 0.812134 1445640013 0.386353 -0.252991 0.449524 0.764587 1445640013 0.386353 -0.252991 0.449524 0.764587 1445640013 0.386353 -0.252991 0.449524 0.764587 1445640013 0.386353 -0.252991 0.449524 0.764587 1445640013 0.386353 -0.252991 0.449524 0.764587 1445640013 0.484619 -0.318054 0.452209 0.677795 1445640013 0.484619 -0.318054 0.452209 0.677795 1445640013 0.484619 -0.318054 0.452209 0.677795 1445640013 0.484619 -0.318054 0.452209 0.677795 1445640013 0.484619 -0.318054 0.452209 0.677795 1445640013 0.484619 -0.318054 0.452209 0.677795 1445640013 0.582153 -0.389282 0.442932 0.559753 1445640013 0.582153 -0.389282 0.442932 0.559753 1445640013 0.582153 -0.389282 0.442932 0.559753 1445640013 0.582153 -0.389282 0.442932 0.559753 1445640013 0.582153 -0.389282 0.442932 0.559753 1445640013 0.582153 -0.389282 0.442932 0.559753 1445640013 0.660034 -0.459717 0.422974 0.417236 1445640013 0.660034 -0.459717 0.422974 0.417236 1445640013 0.660034 -0.459717 0.422974 0.417236 1445640013 0.660034 -0.459717 0.422974 0.417236 1445640013 0.660034 -0.459717 0.422974 0.417236 1445640013 0.660034 -0.459717 0.422974 0.417236 1445640013 0.699036 -0.511841 0.412781 0.280884 1445640013 0.699036 -0.511841 0.412781 0.280884 1445640013 0.699036 -0.511841 0.412781 0.280884 1445640013 0.699036 -0.511841 0.412781 0.280884 1445640013 0.699036 -0.511841 0.412781 0.280884 1445640013 0.699036 -0.511841 0.412781 0.280884 1445640013 0.707153 -0.537964 0.415100 0.195435 1445640013 0.707153 -0.537964 0.415100 0.195435 1445640013 0.707153 -0.537964 0.415100 0.195435 1445640014 0.707153 -0.537964 0.415100 0.195435 1445640014 0.707153 -0.537964 0.415100 0.195435 1445640014 0.707153 -0.537964 0.415100 0.195435 1445640014 0.688721 -0.555664 0.423950 0.192627 1445640014 0.688721 -0.555664 0.423950 0.192627 1445640014 0.688721 -0.555664 0.423950 0.192627 1445640014 0.688721 -0.555664 0.423950 0.192627 1445640014 0.688721 -0.555664 0.423950 0.192627 1445640014 0.688721 -0.555664 0.423950 0.192627 1445640014 0.646973 -0.569153 0.428345 0.271912 1445640014 0.646973 -0.569153 0.428345 0.271912 1445640014 0.646973 -0.569153 0.428345 0.271912 1445640014 0.646973 -0.569153 0.428345 0.271912 1445640014 0.646973 -0.569153 0.428345 0.271912 1445640014 0.587524 -0.539001 0.446228 0.406311 1445640014 0.587524 -0.539001 0.446228 0.406311 1445640014 0.587524 -0.539001 0.446228 0.406311 1445640014 0.587524 -0.539001 0.446228 0.406311 1445640014 0.587524 -0.539001 0.446228 0.406311 1445640014 0.587524 -0.539001 0.446228 0.406311 1445640014 0.507019 -0.416870 0.495789 0.568542 1445640014 0.507019 -0.416870 0.495789 0.568542 1445640014 0.507019 -0.416870 0.495789 0.568542 1445640014 0.507019 -0.416870 0.495789 0.568542 1445640014 0.507019 -0.416870 0.495789 0.568542 1445640014 0.507019 -0.416870 0.495789 0.568542 1445640014 0.507019 -0.416870 0.495789 0.568542 1445640014 0.395874 -0.259155 0.572754 0.669312 1445640014 0.395874 -0.259155 0.572754 0.669312 1445640014 0.395874 -0.259155 0.572754 0.669312 1445640014 0.395874 -0.259155 0.572754 0.669312 1445640014 0.395874 -0.259155 0.572754 0.669312 1445640014 0.395874 -0.259155 0.572754 0.669312 1445640014 0.269531 -0.183655 0.577148 0.748657 1445640014 0.269531 -0.183655 0.577148 0.748657 1445640014 0.269531 -0.183655 0.577148 0.748657 1445640014 0.269531 -0.183655 0.577148 0.748657 1445640014 0.269531 -0.183655 0.577148 0.748657 1445640014 0.269531 -0.183655 0.577148 0.748657 1445640014 0.217712 -0.162598 0.517273 0.811462 1445640014 0.217712 -0.162598 0.517273 0.811462 1445640014 0.217712 -0.162598 0.517273 0.811462 1445640014 0.217712 -0.162598 0.517273 0.811462 1445640014 0.217712 -0.162598 0.517273 0.811462 1445640014 0.217712 -0.162598 0.517273 0.811462 1445640014 0.217285 -0.148926 0.485779 0.833374 1445640014 0.217285 -0.148926 0.485779 0.833374 1445640014 0.217285 -0.148926 0.485779 0.833374 1445640014 0.217285 -0.148926 0.485779 0.833374 1445640014 0.217285 -0.148926 0.485779 0.833374 1445640014 0.217285 -0.148926 0.485779 0.833374 1445640014 0.217285 -0.148926 0.485779 0.833374 1445640014 0.252563 -0.170837 0.477966 0.823730 1445640014 0.252563 -0.170837 0.477966 0.823730 1445640014 0.252563 -0.170837 0.477966 0.823730 1445640014 0.252563 -0.170837 0.477966 0.823730 1445640014 0.252563 -0.170837 0.477966 0.823730 1445640014 0.252563 -0.170837 0.477966 0.823730 1445640014 0.341553 -0.237549 0.469360 0.778809 1445640014 0.341553 -0.237549 0.469360 0.778809 1445640014 0.341553 -0.237549 0.469360 0.778809 1445640014 0.341553 -0.237549 0.469360 0.778809 1445640014 0.341553 -0.237549 0.469360 0.778809 1445640014 0.341553 -0.237549 0.469360 0.778809 1445640014 0.341553 -0.237549 0.469360 0.778809 1445640014 0.453735 -0.329529 0.455688 0.691223 1445640014 0.453735 -0.329529 0.455688 0.691223 1445640014 0.453735 -0.329529 0.455688 0.691223 1445640014 0.453735 -0.329529 0.455688 0.691223 1445640014 0.453735 -0.329529 0.455688 0.691223 1445640014 0.453735 -0.329529 0.455688 0.691223 1445640014 0.559204 -0.423218 0.433777 0.565613 1445640014 0.559204 -0.423218 0.433777 0.565613 1445640014 0.559204 -0.423218 0.433777 0.565613 1445640014 0.559204 -0.423218 0.433777 0.565613 1445640014 0.559204 -0.423218 0.433777 0.565613 1445640014 0.559204 -0.423218 0.433777 0.565613 1445640014 0.648254 -0.490845 0.414795 0.408325 1445640014 0.648254 -0.490845 0.414795 0.408325 1445640014 0.648254 -0.490845 0.414795 0.408325 1445640014 0.648254 -0.490845 0.414795 0.408325 1445640014 0.648254 -0.490845 0.414795 0.408325 1445640014 0.648254 -0.490845 0.414795 0.408325 1445640014 0.689819 -0.541504 0.401245 0.264282 1445640014 0.689819 -0.541504 0.401245 0.264282 1445640014 0.689819 -0.541504 0.401245 0.264282 1445640014 0.689819 -0.541504 0.401245 0.264282 1445640014 0.689819 -0.541504 0.401245 0.264282 1445640014 0.689819 -0.541504 0.401245 0.264282 1445640014 0.706055 -0.562500 0.391968 0.177307 1445640014 0.706055 -0.562500 0.391968 0.177307 1445640014 0.706055 -0.562500 0.391968 0.177307 1445640014 0.706055 -0.562500 0.391968 0.177307 1445640014 0.706055 -0.562500 0.391968 0.177307 1445640014 0.706055 -0.562500 0.391968 0.177307 1445640014 0.706055 -0.562500 0.391968 0.177307 1445640014 0.704102 -0.566467 0.396545 0.161377 1445640014 0.704102 -0.566467 0.396545 0.161377 1445640014 0.704102 -0.566467 0.396545 0.161377 1445640014 0.704102 -0.566467 0.396545 0.161377 1445640014 0.704102 -0.566467 0.396545 0.161377 1445640014 0.704102 -0.566467 0.396545 0.161377 1445640014 0.673462 -0.571106 0.411804 0.225037 1445640014 0.673462 -0.571106 0.411804 0.225037 1445640014 0.673462 -0.571106 0.411804 0.225037 1445640014 0.673462 -0.571106 0.411804 0.225037 1445640014 0.673462 -0.571106 0.411804 0.225037 1445640014 0.673462 -0.571106 0.411804 0.225037 1445640014 0.615662 -0.557434 0.437134 0.345093 1445640014 0.615662 -0.557434 0.437134 0.345093 1445640014 0.615662 -0.557434 0.437134 0.345093 1445640014 0.615662 -0.557434 0.437134 0.345093 1445640015 0.615662 -0.557434 0.437134 0.345093 1445640015 0.615662 -0.557434 0.437134 0.345093 1445640015 0.542603 -0.496216 0.454590 0.502686 1445640015 0.542603 -0.496216 0.454590 0.502686 1445640015 0.542603 -0.496216 0.454590 0.502686 1445640015 0.542603 -0.496216 0.454590 0.502686 1445640015 0.542603 -0.496216 0.454590 0.502686 1445640015 0.542603 -0.496216 0.454590 0.502686 1445640015 0.452942 -0.362427 0.487000 0.652893 1445640015 0.452942 -0.362427 0.487000 0.652893 1445640015 0.452942 -0.362427 0.487000 0.652893 1445640015 0.452942 -0.362427 0.487000 0.652893 1445640015 0.452942 -0.362427 0.487000 0.652893 1445640015 0.452942 -0.362427 0.487000 0.652893 1445640015 0.346680 -0.223145 0.540100 0.733643 1445640015 0.346680 -0.223145 0.540100 0.733643 1445640015 0.346680 -0.223145 0.540100 0.733643 1445640015 0.346680 -0.223145 0.540100 0.733643 1445640015 0.346680 -0.223145 0.540100 0.733643 1445640015 0.346680 -0.223145 0.540100 0.733643 1445640015 0.267456 -0.177856 0.520447 0.791138 1445640015 0.267456 -0.177856 0.520447 0.791138 1445640015 0.267456 -0.177856 0.520447 0.791138 1445640015 0.267456 -0.177856 0.520447 0.791138 1445640015 0.267456 -0.177856 0.520447 0.791138 1445640015 0.267456 -0.177856 0.520447 0.791138 1445640015 0.262329 -0.186829 0.474487 0.819214 1445640015 0.262329 -0.186829 0.474487 0.819214 1445640015 0.262329 -0.186829 0.474487 0.819214 1445640015 0.262329 -0.186829 0.474487 0.819214 1445640015 0.262329 -0.186829 0.474487 0.819214 1445640015 0.262329 -0.186829 0.474487 0.819214 1445640015 0.292969 -0.212891 0.474182 0.802429 1445640015 0.292969 -0.212891 0.474182 0.802429 1445640015 0.292969 -0.212891 0.474182 0.802429 1445640015 0.292969 -0.212891 0.474182 0.802429 1445640015 0.292969 -0.212891 0.474182 0.802429 1445640015 0.292969 -0.212891 0.474182 0.802429 1445640015 0.373962 -0.273254 0.473083 0.749390 1445640015 0.373962 -0.273254 0.473083 0.749390 1445640015 0.373962 -0.273254 0.473083 0.749390 1445640015 0.373962 -0.273254 0.473083 0.749390 1445640015 0.373962 -0.273254 0.473083 0.749390 1445640015 0.373962 -0.273254 0.473083 0.749390 1445640015 0.481567 -0.352417 0.450012 0.664307 1445640015 0.481567 -0.352417 0.450012 0.664307 1445640015 0.481567 -0.352417 0.450012 0.664307 1445640015 0.481567 -0.352417 0.450012 0.664307 1445640015 0.481567 -0.352417 0.450012 0.664307 1445640015 0.586670 -0.436218 0.415710 0.540894 1445640015 0.586670 -0.436218 0.415710 0.540894 1445640015 0.586670 -0.436218 0.415710 0.540894 1445640015 0.586670 -0.436218 0.415710 0.540894 1445640015 0.586670 -0.436218 0.415710 0.540894 1445640015 0.586670 -0.436218 0.415710 0.540894 1445640015 0.662476 -0.508179 0.387695 0.390564 1445640015 0.662476 -0.508179 0.387695 0.390564 1445640015 0.662476 -0.508179 0.387695 0.390564 1445640015 0.662476 -0.508179 0.387695 0.390564 1445640015 0.662476 -0.508179 0.387695 0.390564 1445640015 0.662476 -0.508179 0.387695 0.390564 1445640015 0.662476 -0.508179 0.387695 0.390564 1445640015 0.704895 -0.548523 0.378601 0.242737 1445640015 0.704895 -0.548523 0.378601 0.242737 1445640015 0.704895 -0.548523 0.378601 0.242737 1445640015 0.704895 -0.548523 0.378601 0.242737 1445640015 0.704895 -0.548523 0.378601 0.242737 1445640015 0.704895 -0.548523 0.378601 0.242737 1445640015 0.731995 -0.537354 0.392029 0.147339 1445640015 0.731995 -0.537354 0.392029 0.147339 1445640015 0.731995 -0.537354 0.392029 0.147339 1445640015 0.731995 -0.537354 0.392029 0.147339 1445640015 0.731995 -0.537354 0.392029 0.147339 1445640015 0.731995 -0.537354 0.392029 0.147339 1445640015 0.731995 -0.537354 0.392029 0.147339 1445640015 0.734253 -0.532288 0.400574 0.130554 1445640015 0.734253 -0.532288 0.400574 0.130554 1445640015 0.734253 -0.532288 0.400574 0.130554 1445640015 0.734253 -0.532288 0.400574 0.130554 1445640015 0.734253 -0.532288 0.400574 0.130554 1445640015 0.734253 -0.532288 0.400574 0.130554 1445640015 0.708618 -0.537659 0.415161 0.190796 1445640015 0.708618 -0.537659 0.415161 0.190796 1445640015 0.708618 -0.537659 0.415161 0.190796 1445640015 0.708618 -0.537659 0.415161 0.190796 1445640015 0.708618 -0.537659 0.415161 0.190796 1445640015 0.708618 -0.537659 0.415161 0.190796 1445640015 0.708618 -0.537659 0.415161 0.190796 1445640015 0.645752 -0.536865 0.436340 0.322876 1445640015 0.645752 -0.536865 0.436340 0.322876 1445640015 0.645752 -0.536865 0.436340 0.322876 1445640015 0.645752 -0.536865 0.436340 0.322876 1445640015 0.645752 -0.536865 0.436340 0.322876 1445640015 0.645752 -0.536865 0.436340 0.322876 1445640015 0.556580 -0.457153 0.467041 0.512817 1445640015 0.556580 -0.457153 0.467041 0.512817 1445640015 0.556580 -0.457153 0.467041 0.512817 1445640015 0.556580 -0.457153 0.467041 0.512817 1445640015 0.556580 -0.457153 0.467041 0.512817 1445640015 0.437073 -0.289490 0.536011 0.661621 1445640015 0.437073 -0.289490 0.536011 0.661621 1445640015 0.437073 -0.289490 0.536011 0.661621 1445640015 0.437073 -0.289490 0.536011 0.661621 1445640015 0.437073 -0.289490 0.536011 0.661621 1445640015 0.437073 -0.289490 0.536011 0.661621 1445640015 0.437073 -0.289490 0.536011 0.661621 1445640015 0.291016 -0.173767 0.566772 0.750854 1445640015 0.291016 -0.173767 0.566772 0.750854 1445640015 0.291016 -0.173767 0.566772 0.750854 1445640015 0.291016 -0.173767 0.566772 0.750854 1445640015 0.291016 -0.173767 0.566772 0.750854 1445640016 0.291016 -0.173767 0.566772 0.750854 1445640016 0.228577 -0.151245 0.499146 0.821960 1445640016 0.228577 -0.151245 0.499146 0.821960 1445640016 0.228577 -0.151245 0.499146 0.821960 1445640016 0.228577 -0.151245 0.499146 0.821960 1445640016 0.228577 -0.151245 0.499146 0.821960 1445640016 0.228577 -0.151245 0.499146 0.821960 1445640016 0.213928 -0.133972 0.490540 0.834045 1445640016 0.213928 -0.133972 0.490540 0.834045 1445640016 0.213928 -0.133972 0.490540 0.834045 1445640016 0.213928 -0.133972 0.490540 0.834045 1445640016 0.213928 -0.133972 0.490540 0.834045 1445640016 0.213928 -0.133972 0.490540 0.834045 1445640016 0.213928 -0.133972 0.490540 0.834045 1445640016 0.248657 -0.149170 0.480164 0.827820 1445640016 0.248657 -0.149170 0.480164 0.827820 1445640016 0.248657 -0.149170 0.480164 0.827820 1445640016 0.248657 -0.149170 0.480164 0.827820 1445640016 0.248657 -0.149170 0.480164 0.827820 1445640016 0.248657 -0.149170 0.480164 0.827820 1445640016 0.341309 -0.209656 0.473022 0.784668 1445640016 0.341309 -0.209656 0.473022 0.784668 1445640016 0.341309 -0.209656 0.473022 0.784668 1445640016 0.341309 -0.209656 0.473022 0.784668 1445640016 0.341309 -0.209656 0.473022 0.784668 1445640016 0.341309 -0.209656 0.473022 0.784668 1445640016 0.341309 -0.209656 0.473022 0.784668 1445640016 0.473206 -0.312256 0.444031 0.693787 1445640016 0.473206 -0.312256 0.444031 0.693787 1445640016 0.473206 -0.312256 0.444031 0.693787 1445640016 0.473206 -0.312256 0.444031 0.693787 1445640016 0.473206 -0.312256 0.444031 0.693787 1445640016 0.473206 -0.312256 0.444031 0.693787 1445640016 0.601379 -0.424438 0.413025 0.536194 1445640016 0.601379 -0.424438 0.413025 0.536194 1445640016 0.601379 -0.424438 0.413025 0.536194 1445640016 0.601379 -0.424438 0.413025 0.536194 1445640016 0.601379 -0.424438 0.413025 0.536194 1445640016 0.601379 -0.424438 0.413025 0.536194 1445640016 0.681091 -0.516235 0.380920 0.352783 1445640016 0.681091 -0.516235 0.380920 0.352783 1445640016 0.681091 -0.516235 0.380920 0.352783 1445640016 0.681091 -0.516235 0.380920 0.352783 1445640016 0.681091 -0.516235 0.380920 0.352783 1445640016 0.706726 -0.565918 0.370728 0.206848 1445640016 0.706726 -0.565918 0.370728 0.206848 1445640016 0.706726 -0.565918 0.370728 0.206848 1445640016 0.706726 -0.565918 0.370728 0.206848 1445640016 0.706726 -0.565918 0.370728 0.206848 1445640016 0.706726 -0.565918 0.370728 0.206848 1445640016 0.706726 -0.565918 0.370728 0.206848 1445640016 0.720459 -0.556152 0.381714 0.160889 1445640016 0.720459 -0.556152 0.381714 0.160889 1445640016 0.720459 -0.556152 0.381714 0.160889 1445640016 0.720459 -0.556152 0.381714 0.160889 1445640016 0.720459 -0.556152 0.381714 0.160889 1445640016 0.699158 -0.560425 0.389343 0.213257 1445640016 0.699158 -0.560425 0.389343 0.213257 1445640016 0.699158 -0.560425 0.389343 0.213257 1445640016 0.699158 -0.560425 0.389343 0.213257 1445640016 0.699158 -0.560425 0.389343 0.213257 1445640016 0.640930 -0.545105 0.416138 0.344727 1445640016 0.640930 -0.545105 0.416138 0.344727 1445640016 0.640930 -0.545105 0.416138 0.344727 1445640016 0.640930 -0.545105 0.416138 0.344727 1445640016 0.640930 -0.545105 0.416138 0.344727 1445640016 0.640930 -0.545105 0.416138 0.344727 1445640016 0.544556 -0.438416 0.467468 0.540955 1445640016 0.544556 -0.438416 0.467468 0.540955 1445640016 0.544556 -0.438416 0.467468 0.540955 1445640016 0.544556 -0.438416 0.467468 0.540955 1445640016 0.544556 -0.438416 0.467468 0.540955 1445640016 0.544556 -0.438416 0.467468 0.540955 1445640016 0.413635 -0.261414 0.538086 0.686218 1445640016 0.413635 -0.261414 0.538086 0.686218 1445640016 0.413635 -0.261414 0.538086 0.686218 1445640016 0.413635 -0.261414 0.538086 0.686218 1445640016 0.413635 -0.261414 0.538086 0.686218 1445640016 0.413635 -0.261414 0.538086 0.686218 1445640016 0.245605 -0.135742 0.566040 0.775085 1445640016 0.245605 -0.135742 0.566040 0.775085 1445640016 0.245605 -0.135742 0.566040 0.775085 1445640016 0.245605 -0.135742 0.566040 0.775085 1445640016 0.245605 -0.135742 0.566040 0.775085 1445640016 0.245605 -0.135742 0.566040 0.775085 1445640016 0.166931 -0.104919 0.484009 0.852478 1445640016 0.166931 -0.104919 0.484009 0.852478 1445640016 0.166931 -0.104919 0.484009 0.852478 1445640016 0.166931 -0.104919 0.484009 0.852478 1445640016 0.166931 -0.104919 0.484009 0.852478 1445640016 0.166931 -0.104919 0.484009 0.852478 1445640016 0.166931 -0.104919 0.484009 0.852478 1445640016 0.132690 -0.087219 0.460022 0.873535 1445640016 0.132690 -0.087219 0.460022 0.873535 1445640016 0.132690 -0.087219 0.460022 0.873535 1445640016 0.132690 -0.087219 0.460022 0.873535 1445640016 0.132690 -0.087219 0.460022 0.873535 1445640016 0.132690 -0.087219 0.460022 0.873535 1445640016 0.145630 -0.099915 0.469116 0.865234 1445640016 0.145630 -0.099915 0.469116 0.865234 1445640016 0.145630 -0.099915 0.469116 0.865234 1445640016 0.145630 -0.099915 0.469116 0.865234 1445640016 0.145630 -0.099915 0.469116 0.865234 1445640016 0.145630 -0.099915 0.469116 0.865234 1445640016 0.242432 -0.162659 0.475159 0.830017 1445640016 0.242432 -0.162659 0.475159 0.830017 1445640016 0.242432 -0.162659 0.475159 0.830017 1445640016 0.242432 -0.162659 0.475159 0.830017 1445640016 0.242432 -0.162659 0.475159 0.830017 1445640016 0.242432 -0.162659 0.475159 0.830017 1445640017 0.383789 -0.270020 0.457458 0.755249 1445640017 0.383789 -0.270020 0.457458 0.755249 1445640017 0.383789 -0.270020 0.457458 0.755249 1445640017 0.383789 -0.270020 0.457458 0.755249 1445640017 0.383789 -0.270020 0.457458 0.755249 1445640017 0.383789 -0.270020 0.457458 0.755249 1445640017 0.383789 -0.270020 0.457458 0.755249 1445640017 0.537292 -0.390747 0.429688 0.611511 1445640017 0.537292 -0.390747 0.429688 0.611511 1445640017 0.537292 -0.390747 0.429688 0.611511 1445640017 0.537292 -0.390747 0.429688 0.611511 1445640017 0.537292 -0.390747 0.429688 0.611511 1445640017 0.537292 -0.390747 0.429688 0.611511 1445640017 0.653870 -0.492737 0.392578 0.418945 1445640017 0.653870 -0.492737 0.392578 0.418945 1445640017 0.653870 -0.492737 0.392578 0.418945 1445640017 0.653870 -0.492737 0.392578 0.418945 1445640017 0.653870 -0.492737 0.392578 0.418945 1445640017 0.653870 -0.492737 0.392578 0.418945 1445640017 0.685425 -0.587830 0.368042 0.221619 1445640017 0.685425 -0.587830 0.368042 0.221619 1445640017 0.685425 -0.587830 0.368042 0.221619 1445640017 0.685425 -0.587830 0.368042 0.221619 1445640017 0.685425 -0.587830 0.368042 0.221619 1445640017 0.685425 -0.587830 0.368042 0.221619 1445640017 0.685425 -0.587830 0.368042 0.221619 1445640017 0.669983 -0.631348 0.360107 0.151245 1445640017 0.669983 -0.631348 0.360107 0.151245 1445640017 0.669983 -0.631348 0.360107 0.151245 1445640017 0.669983 -0.631348 0.360107 0.151245 1445640017 0.669983 -0.631348 0.360107 0.151245 1445640017 0.669983 -0.631348 0.360107 0.151245 1445640017 0.654114 -0.628296 0.376099 0.189270 1445640017 0.654114 -0.628296 0.376099 0.189270 1445640017 0.654114 -0.628296 0.376099 0.189270 1445640017 0.654114 -0.628296 0.376099 0.189270 1445640017 0.654114 -0.628296 0.376099 0.189270 1445640017 0.654114 -0.628296 0.376099 0.189270 1445640017 0.654114 -0.628296 0.376099 0.189270 1445640017 0.605042 -0.613586 0.400269 0.311707 1445640017 0.605042 -0.613586 0.400269 0.311707 1445640017 0.605042 -0.613586 0.400269 0.311707 1445640017 0.605042 -0.613586 0.400269 0.311707 1445640017 0.605042 -0.613586 0.400269 0.311707 1445640017 0.605042 -0.613586 0.400269 0.311707 1445640017 0.548279 -0.528503 0.439270 0.476501 1445640017 0.548279 -0.528503 0.439270 0.476501 1445640017 0.548279 -0.528503 0.439270 0.476501 1445640017 0.548279 -0.528503 0.439270 0.476501 1445640017 0.548279 -0.528503 0.439270 0.476501 1445640017 0.548279 -0.528503 0.439270 0.476501 1445640017 
0.662170 -0.503540 0.368225 0.415039 1445640019 0.662170 -0.503540 0.368225 0.415039 1445640019 0.662170 -0.503540 0.368225 0.415039 1445640019 0.662170 -0.503540 0.368225 0.415039 1445640019 0.684998 -0.483215 0.378723 0.392212 1445640019 0.684998 -0.483215 0.378723 0.392212 1445640019 0.684998 -0.483215 0.378723 0.392212 1445640019 0.684998 -0.483215 0.378723 0.392212 1445640019 0.684998 -0.483215 0.378723 0.392212 1445640019 0.684998 -0.483215 0.378723 0.392212 1445640019 0.706299 -0.467285 0.379944 0.372009 1445640019 0.706299 -0.467285 0.379944 0.372009 1445640019 0.706299 -0.467285 0.379944 0.372009 1445640019 0.706299 -0.467285 0.379944 0.372009 1445640019 0.706299 -0.467285 0.379944 0.372009 1445640019 0.706299 -0.467285 0.379944 0.372009 1445640019 0.706299 -0.467285 0.379944 0.372009 1445640019 0.730225 -0.435608 0.388184 0.355286 1445640019 0.730225 -0.435608 0.388184 0.355286 1445640019 0.730225 -0.435608 0.388184 0.355286 1445640019 0.730225 -0.435608 0.388184 0.355286 1445640019 0.730225 -0.435608 0.388184 0.355286 1445640019 0.730225 -0.435608 0.388184 0.355286 1445640019 0.752563 -0.393616 0.401489 0.342712 1445640019 0.752563 -0.393616 0.401489 0.342712 1445640019 0.752563 -0.393616 0.401489 0.342712 1445640019 0.752563 -0.393616 0.401489 0.342712 1445640019 0.752563 -0.393616 0.401489 0.342712 1445640019 0.752563 -0.393616 0.401489 0.342712 1445640019 0.761780 -0.372803 0.408691 0.337158 1445640019 0.761780 -0.372803 0.408691 0.337158 1445640019 0.761780 -0.372803 0.408691 0.337158 1445640019 0.761780 -0.372803 0.408691 0.337158 1445640019 0.761780 -0.372803 0.408691 0.337158 1445640019 0.761780 -0.372803 0.408691 0.337158 1445640019 0.758972 -0.377991 0.402100 0.345398 1445640019 0.758972 -0.377991 0.402100 0.345398 1445640019 0.758972 -0.377991 0.402100 0.345398 1445640019 0.758972 -0.377991 0.402100 0.345398 1445640019 0.758972 -0.377991 0.402100 0.345398 1445640019 0.758972 -0.377991 0.402100 0.345398 1445640019 0.762817 -0.375488 0.392090 0.351135 1445640019 0.762817 -0.375488 0.392090 0.351135 1445640019 0.762817 -0.375488 0.392090 0.351135 1445640019 0.762817 -0.375488 0.392090 0.351135 1445640019 0.762817 -0.375488 0.392090 0.351135 1445640019 0.762817 -0.375488 0.392090 0.351135 1445640019 0.768311 -0.367004 0.390381 0.350037 1445640019 0.768311 -0.367004 0.390381 0.350037 1445640019 0.768311 -0.367004 0.390381 0.350037 1445640019 0.768311 -0.367004 0.390381 0.350037 1445640019 0.768311 -0.367004 0.390381 0.350037 1445640019 0.768311 -0.367004 0.390381 0.350037 1445640019 0.768311 -0.367004 0.390381 0.350037 1445640019 0.774231 -0.354187 0.395142 0.344910 1445640019 0.774231 -0.354187 0.395142 0.344910 1445640019 0.774231 -0.354187 0.395142 0.344910 1445640019 0.774231 -0.354187 0.395142 0.344910 1445640019 0.774231 -0.354187 0.395142 0.344910 1445640019 0.774231 -0.354187 0.395142 0.344910 1445640019 0.759155 -0.380676 0.389404 0.356445 1445640019 0.759155 -0.380676 0.389404 0.356445 1445640019 0.759155 -0.380676 0.389404 0.356445 1445640019 0.759155 -0.380676 0.389404 0.356445 1445640019 0.759155 -0.380676 0.389404 0.356445 1445640019 0.759155 -0.380676 0.389404 0.356445 1445640019 0.735779 -0.428162 0.370117 0.371887 1445640019 0.735779 -0.428162 0.370117 0.371887 1445640019 0.735779 -0.428162 0.370117 0.371887 1445640019 0.735779 -0.428162 0.370117 0.371887 1445640019 0.735779 -0.428162 0.370117 0.371887 1445640019 0.735779 -0.428162 0.370117 0.371887 1445640019 0.722900 -0.457581 0.346191 0.384888 1445640019 0.722900 -0.457581 0.346191 0.384888 1445640019 0.722900 -0.457581 0.346191 0.384888 1445640020 0.722900 -0.457581 0.346191 0.384888 1445640020 0.722900 -0.457581 0.346191 0.384888 1445640020 0.722900 -0.457581 0.346191 0.384888 1445640020 0.722900 -0.457581 0.346191 0.384888 1445640020 0.713379 -0.481506 0.317322 0.398132 1445640020 0.713379 -0.481506 0.317322 0.398132 1445640020 0.713379 -0.481506 0.317322 0.398132 1445640020 0.713379 -0.481506 0.317322 0.398132 1445640020 0.713379 -0.481506 0.317322 0.398132 1445640020 0.713379 -0.481506 0.317322 0.398132 1445640020 0.700378 -0.509521 0.279175 0.414551 1445640020 0.700378 -0.509521 0.279175 0.414551 1445640020 0.700378 -0.509521 0.279175 0.414551 1445640020 0.700378 -0.509521 0.279175 0.414551 1445640020 0.700378 -0.509521 0.279175 0.414551 1445640020 0.700378 -0.509521 0.279175 0.414551 1445640020 0.688843 -0.527527 0.251343 0.428894 1445640020 0.688843 -0.527527 0.251343 0.428894 1445640020 0.688843 -0.527527 0.251343 0.428894 1445640020 0.688843 -0.527527 0.251343 0.428894 1445640020 0.688843 -0.527527 0.251343 0.428894 1445640020 0.688843 -0.527527 0.251343 0.428894 1445640020 0.684753 -0.531189 0.243958 0.435120 1445640020 0.684753 -0.531189 0.243958 0.435120 1445640020 0.684753 -0.531189 0.243958 0.435120 1445640020 0.684753 -0.531189 0.243958 0.435120 1445640020 0.684753 -0.531189 0.243958 0.435120 1445640020 0.684753 -0.531189 0.243958 0.435120 1445640020 0.689209 -0.523682 0.247620 0.435120 1445640020 0.689209 -0.523682 0.247620 0.435120 1445640020 0.689209 -0.523682 0.247620 0.435120 1445640020 0.689209 -0.523682 0.247620 0.435120 1445640020 0.689209 -0.523682 0.247620 0.435120 1445640020 0.692932 -0.508118 0.262634 0.438843 1445640020 0.692932 -0.508118 0.262634 0.438843 1445640020 0.692932 -0.508118 0.262634 0.438843 1445640020 0.692932 -0.508118 0.262634 0.438843 1445640020 0.692932 -0.508118 0.262634 0.438843 1445640020 0.692932 -0.508118 0.262634 0.438843 1445640020 0.692932 -0.508118 0.262634 0.438843 1445640020 0.698730 -0.478577 0.292969 0.443665 1445640020 0.698730 -0.478577 0.292969 0.443665 1445640020 0.698730 -0.478577 0.292969 0.443665 1445640020 0.698730 -0.478577 0.292969 0.443665 1445640020 0.698730 -0.478577 0.292969 0.443665 1445640020 0.698730 -0.478577 0.292969 0.443665 1445640020 0.698730 -0.478577 0.292969 0.443665 1445640020 0.701843 -0.454712 0.315247 0.448547 1445640020 0.701843 -0.454712 0.315247 0.448547 1445640020 0.701843 -0.454712 0.315247 0.448547 1445640020 0.701843 -0.454712 0.315247 0.448547 1445640020 0.701843 -0.454712 0.315247 0.448547 1445640020 0.701843 -0.454712 0.315247 0.448547 1445640020 0.710449 -0.440063 0.324829 0.442749 1445640020 0.710449 -0.440063 0.324829 0.442749 1445640020 0.710449 -0.440063 0.324829 0.442749 1445640020 0.710449 -0.440063 0.324829 0.442749 1445640020 0.710449 -0.440063 0.324829 0.442749 1445640020 0.710449 -0.440063 0.324829 0.442749 1445640020 0.733337 -0.409485 0.334045 0.427612 1445640020 0.733337 -0.409485 0.334045 0.427612 1445640020 0.733337 -0.409485 0.334045 0.427612 1445640020 0.733337 -0.409485 0.334045 0.427612 1445640020 0.733337 -0.409485 0.334045 0.427612 1445640020 0.733337 -0.409485 0.334045 0.427612 1445640020 0.733337 -0.409485 0.334045 0.427612 1445640020 0.752441 -0.382629 0.340759 0.413757 1445640020 0.752441 -0.382629 0.340759 0.413757 1445640020 0.752441 -0.382629 0.340759 0.413757 1445640020 0.752441 -0.382629 0.340759 0.413757 1445640020 0.752441 -0.382629 0.340759 0.413757 1445640020 0.752441 -0.382629 0.340759 0.413757 1445640020 0.760315 -0.372803 0.350281 0.400208 1445640020 0.760315 -0.372803 0.350281 0.400208 1445640020 0.760315 -0.372803 0.350281 0.400208 1445640020 0.760315 -0.372803 0.350281 0.400208 1445640020 0.760315 -0.372803 0.350281 0.400208 1445640020 0.760315 -0.372803 0.350281 0.400208 1445640020 0.752808 -0.391113 0.351624 0.395813 1445640020 0.752808 -0.391113 0.351624 0.395813 1445640020 0.752808 -0.391113 0.351624 0.395813 1445640020 0.752808 -0.391113 0.351624 0.395813 1445640020 0.752808 -0.391113 0.351624 0.395813 1445640020 0.752808 -0.391113 0.351624 0.395813 1445640020 0.752808 -0.391113 0.351624 0.395813 1445640020 0.738403 -0.426575 0.336243 0.399658 1445640020 0.738403 -0.426575 0.336243 0.399658 1445640020 0.738403 -0.426575 0.336243 0.399658 1445640020 0.738403 -0.426575 0.336243 0.399658 1445640020 0.738403 -0.426575 0.336243 0.399658 1445640020 0.738403 -0.426575 0.336243 0.399658 1445640020 0.724792 -0.455627 0.320190 0.405579 1445640020 0.724792 -0.455627 0.320190 0.405579 1445640020 0.724792 -0.455627 0.320190 0.405579 1445640020 0.724792 -0.455627 0.320190 0.405579 1445640020 0.724792 -0.455627 0.320190 0.405579 1445640020 0.711914 -0.480286 0.299805 0.415466 1445640020 0.711914 -0.480286 0.299805 0.415466 1445640020 0.711914 -0.480286 0.299805 0.415466 1445640020 0.711914 -0.480286 0.299805 0.415466 1445640020 0.711914 -0.480286 0.299805 0.415466 1445640020 0.711914 -0.480286 0.299805 0.415466 1445640020 0.711914 -0.480286 0.299805 0.415466 1445640020 0.695313 -0.507324 0.265381 0.434448 1445640020 0.695313 -0.507324 0.265381 0.434448 1445640020 0.695313 -0.507324 0.265381 0.434448 1445640020 0.695313 -0.507324 0.265381 0.434448 1445640020 0.695313 -0.507324 0.265381 0.434448 1445640020 0.695313 -0.507324 0.265381 0.434448 1445640020 0.685181 -0.520020 0.241638 0.449097 1445640020 0.685181 -0.520020 0.241638 0.449097 1445640020 0.685181 -0.520020 0.241638 0.449097 1445640020 0.685181 -0.520020 0.241638 0.449097 1445640021 0.685181 -0.520020 0.241638 0.449097 1445640021 0.685181 -0.520020 0.241638 0.449097 1445640021 0.685181 -0.520020 0.241638 0.449097 1445640021 0.687500 -0.513000 0.246704 0.450867 1445640021 0.687500 -0.513000 0.246704 0.450867 1445640021 0.687500 -0.513000 0.246704 0.450867 1445640021 0.687500 -0.513000 0.246704 0.450867 1445640021 0.687500 -0.513000 0.246704 0.450867 1445640021 0.687500 -0.513000 0.246704 0.450867 1445640021 0.687500 -0.513000 0.246704 0.450867 1445640021 0.691284 -0.502136 0.262146 0.448486 1445640021 0.691284 -0.502136 0.262146 0.448486 1445640021 0.691284 -0.502136 0.262146 0.448486 1445640021 0.691284 -0.502136 0.262146 0.448486 1445640021 0.691284 -0.502136 0.262146 0.448486 1445640021 0.691284 -0.502136 0.262146 0.448486 1445640021 0.695251 -0.485901 0.289551 0.443481 1445640021 0.695251 -0.485901 0.289551 0.443481 1445640021 0.695251 -0.485901 0.289551 0.443481 1445640021 0.695251 -0.485901 0.289551 0.443481 1445640021 0.695251 -0.485901 0.289551 0.443481 1445640021 0.695251 -0.485901 0.289551 0.443481 1445640021 0.699585 -0.460327 0.328430 0.436768 1445640021 0.699585 -0.460327 0.328430 0.436768 1445640021 0.699585 -0.460327 0.328430 0.436768 1445640021 0.699585 -0.460327 0.328430 0.436768 1445640021 0.699585 -0.460327 0.328430 0.436768 1445640021 0.707947 -0.435181 0.349426 0.432800 1445640021 0.707947 -0.435181 0.349426 0.432800 1445640021 0.707947 -0.435181 0.349426 0.432800 1445640021 0.707947 -0.435181 0.349426 0.432800 1445640021 0.707947 -0.435181 0.349426 0.432800 1445640021 0.707947 -0.435181 0.349426 0.432800 1445640021 0.728333 -0.412476 0.348938 0.421387 1445640021 0.728333 -0.412476 0.348938 0.421387 1445640021 0.728333 -0.412476 0.348938 0.421387 1445640021 0.728333 -0.412476 0.348938 0.421387 1445640021 0.728333 -0.412476 0.348938 0.421387 1445640021 0.728333 -0.412476 0.348938 0.421387 1445640021 0.753296 -0.374634 0.350342 0.411499 1445640021 0.753296 -0.374634 0.350342 0.411499 1445640021 0.753296 -0.374634 0.350342 0.411499 1445640021 0.753296 -0.374634 0.350342 0.411499 1445640021 0.753296 -0.374634 0.350342 0.411499 1445640021 0.753296 -0.374634 0.350342 0.411499 1445640021 0.768066 -0.355164 0.351990 0.399902 1445640021 0.768066 -0.355164 0.351990 0.399902 1445640021 0.768066 -0.355164 0.351990 0.399902 1445640021 0.768066 -0.355164 0.351990 0.399902 1445640021 0.768066 -0.355164 0.351990 0.399902 1445640021 0.768066 -0.355164 0.351990 0.399902 1445640021 0.771484 -0.354004 0.353088 0.393372 1445640021 0.771484 -0.354004 0.353088 0.393372 1445640021 0.771484 -0.354004 0.353088 0.393372 1445640021 0.771484 -0.354004 0.353088 0.393372 1445640021 0.771484 -0.354004 0.353088 0.393372 1445640021 0.771484 -0.354004 0.353088 0.393372 1445640021 0.771484 -0.354004 0.353088 0.393372 1445640021 0.754456 -0.391724 0.333496 0.407532 1445640021 0.754456 -0.391724 0.333496 0.407532 1445640021 0.754456 -0.391724 0.333496 0.407532 1445640021 0.754456 -0.391724 0.333496 0.407532 1445640021 0.754456 -0.391724 0.333496 0.407532 1445640021 0.754456 -0.391724 0.333496 0.407532 1445640021 0.737671 -0.428345 0.314880 0.416199 1445640021 0.737671 -0.428345 0.314880 0.416199 1445640021 0.737671 -0.428345 0.314880 0.416199 1445640021 0.737671 -0.428345 0.314880 0.416199 1445640021 0.737671 -0.428345 0.314880 0.416199 1445640021 0.737671 -0.428345 0.314880 0.416199 1445640021 0.723206 -0.459167 0.293152 0.424438 1445640021 0.723206 -0.459167 0.293152 0.424438 1445640021 0.723206 -0.459167 0.293152 0.424438 1445640021 0.723206 -0.459167 0.293152 0.424438 1445640021 0.723206 -0.459167 0.293152 0.424438 1445640021 0.723206 -0.459167 0.293152 0.424438 1445640021 0.702087 -0.499268 0.254395 0.439392 1445640021 0.702087 -0.499268 0.254395 0.439392 1445640021 0.702087 -0.499268 0.254395 0.439392 1445640021 0.702087 -0.499268 0.254395 0.439392 1445640021 0.702087 -0.499268 0.254395 0.439392 1445640021 0.702087 -0.499268 0.254395 0.439392 1445640021 0.702087 -0.499268 0.254395 0.439392 1445640021 0.680542 -0.528320 0.221924 0.456543 1445640021 0.680542 -0.528320 0.221924 0.456543 1445640021 0.680542 -0.528320 0.221924 0.456543 1445640021 0.680542 -0.528320 0.221924 0.456543 1445640021 0.680542 -0.528320 0.221924 0.456543 1445640021 0.680542 -0.528320 0.221924 0.456543 1445640021 0.680542 -0.528320 0.221924 0.456543 1445640021 0.670227 -0.535278 0.221130 0.464111 1445640021 0.670227 -0.535278 0.221130 0.464111 1445640021 0.670227 -0.535278 0.221130 0.464111 1445640021 0.670227 -0.535278 0.221130 0.464111 1445640021 0.670227 -0.535278 0.221130 0.464111 1445640021 0.670227 -0.535278 0.221130 0.464111 1445640021 0.668762 -0.531494 0.242126 0.459961 1445640021 0.668762 -0.531494 0.242126 0.459961 1445640021 0.668762 -0.531494 0.242126 0.459961 1445640021 0.668762 -0.531494 0.242126 0.459961 1445640021 0.668762 -0.531494 0.242126 0.459961 1445640021 0.668762 -0.531494 0.242126 0.459961 1445640021 0.669556 -0.518555 0.274719 0.455261 1445640021 0.669556 -0.518555 0.274719 0.455261 1445640021 0.669556 -0.518555 0.274719 0.455261 1445640021 0.669556 -0.518555 0.274719 0.455261 1445640021 0.669556 -0.518555 0.274719 0.455261 1445640021 0.669556 -0.518555 0.274719 0.455261 1445640021 0.670288 -0.497681 0.315735 0.450928 1445640021 0.670288 -0.497681 0.315735 0.450928 1445640021 0.670288 -0.497681 0.315735 0.450928 1445640021 0.670288 -0.497681 0.315735 0.450928 1445640022 0.670288 -0.497681 0.315735 0.450928 1445640022 0.670288 -0.497681 0.315735 0.450928 1445640022 0.677063 -0.472595 0.345276 0.446045 1445640022 0.677063 -0.472595 0.345276 0.446045 1445640022 0.677063 -0.472595 0.345276 0.446045 1445640022 0.677063 -0.472595 0.345276 0.446045 1445640022 0.677063 -0.472595 0.345276 0.446045 1445640022 0.677063 -0.472595 0.345276 0.446045 1445640022 0.689941 -0.449036 0.365540 0.434326 1445640022 0.689941 -0.449036 0.365540 0.434326 1445640022 0.689941 -0.449036 0.365540 0.434326 1445640022 0.689941 -0.449036 0.365540 0.434326 1445640022 0.689941 -0.449036 0.365540 0.434326 1445640022 0.689941 -0.449036 0.365540 0.434326 1445640022 0.689941 -0.449036 0.365540 0.434326 1445640022 0.711548 -0.423157 0.374878 0.417114 1445640022 0.711548 -0.423157 0.374878 0.417114 1445640022 0.711548 -0.423157 0.374878 0.417114 1445640022 0.711548 -0.423157 0.374878 0.417114 1445640022 0.711548 -0.423157 0.374878 0.417114 1445640022 0.711548 -0.423157 0.374878 0.417114 1445640022 0.726685 -0.417786 0.366150 0.403992 1445640022 0.726685 -0.417786 0.366150 0.403992 1445640022 0.726685 -0.417786 0.366150 0.403992 1445640022 0.726685 -0.417786 0.366150 0.403992 1445640022 0.726685 -0.417786 0.366150 0.403992 1445640022 0.726685 -0.417786 0.366150 0.403992 1445640022 0.733643 -0.416687 0.362061 0.396240 1445640022 0.733643 -0.416687 0.362061 0.396240 1445640022 0.733643 -0.416687 0.362061 0.396240 1445640022 0.733643 -0.416687 0.362061 0.396240 1445640022 0.733643 -0.416687 0.362061 0.396240 1445640022 0.733643 -0.416687 0.362061 0.396240 1445640022 0.738037 -0.405518 0.368958 0.393311 1445640022 0.738037 -0.405518 0.368958 0.393311 1445640022 0.738037 -0.405518 0.368958 0.393311 1445640022 0.738037 -0.405518 0.368958 0.393311 1445640022 0.738037 -0.405518 0.368958 0.393311 1445640022 0.738037 -0.405518 0.368958 0.393311 1445640022 0.728882 -0.416382 0.366821 0.400879 1445640022 0.728882 -0.416382 0.366821 0.400879 1445640022 0.728882 -0.416382 0.366821 0.400879 1445640022 0.728882 -0.416382 0.366821 0.400879 1445640022 0.728882 -0.416382 0.366821 0.400879 1445640022 0.728882 -0.416382 0.366821 0.400879 1445640022 0.728882 -0.416382 0.366821 0.400879 1445640022 0.710388 -0.445496 0.356506 0.411987 1445640022 0.710388 -0.445496 0.356506 0.411987 1445640022 0.710388 -0.445496 0.356506 0.411987 1445640022 0.710388 -0.445496 0.356506 0.411987 1445640022 0.710388 -0.445496 0.356506 0.411987 1445640022 0.700562 -0.464661 0.347534 0.415344 1445640022 0.700562 -0.464661 0.347534 0.415344 1445640022 0.700562 -0.464661 0.347534 0.415344 1445640022 0.700562 -0.464661 0.347534 0.415344 1445640022 0.700562 -0.464661 0.347534 0.415344 1445640022 0.700562 -0.464661 0.347534 0.415344 1445640022 0.700562 -0.464661 0.347534 0.415344 1445640022 0.690796 -0.487976 0.326294 0.422119 1445640022 0.690796 -0.487976 0.326294 0.422119 1445640022 0.690796 -0.487976 0.326294 0.422119 1445640022 0.690796 -0.487976 0.326294 0.422119 1445640022 0.690796 -0.487976 0.326294 0.422119 1445640022 0.690796 -0.487976 0.326294 0.422119 1445640022 0.683655 -0.509460 0.295715 0.430786 1445640022 0.683655 -0.509460 0.295715 0.430786 1445640022 0.683655 -0.509460 0.295715 0.430786 1445640022 0.683655 -0.509460 0.295715 0.430786 1445640022 0.683655 -0.509460 0.295715 0.430786 1445640022 0.672729 -0.527405 0.267578 0.444580 1445640022 0.672729 -0.527405 0.267578 0.444580 1445640022 0.672729 -0.527405 0.267578 0.444580 1445640022 0.672729 -0.527405 0.267578 0.444580 1445640022 0.672729 -0.527405 0.267578 0.444580 1445640022 0.672729 -0.527405 0.267578 0.444580 1445640022 0.667419 -0.532349 0.260315 0.450867 1445640022 0.667419 -0.532349 0.260315 0.450867 1445640022 0.667419 -0.532349 0.260315 0.450867 1445640022 0.667419 -0.532349 0.260315 0.450867 1445640022 0.667419 -0.532349 0.260315 0.450867 1445640022 0.667419 -0.532349 0.260315 0.450867 1445640022 0.665588 -0.525269 0.274841 0.453247 1445640022 0.665588 -0.525269 0.274841 0.453247 1445640022 0.665588 -0.525269 0.274841 0.453247 1445640022 0.665588 -0.525269 0.274841 0.453247 1445640022 0.665588 -0.525269 0.274841 0.453247 1445640022 0.665588 -0.525269 0.274841 0.453247 1445640022 0.665588 -0.525269 0.274841 0.453247 1445640022 0.655701 -0.518494 0.302185 0.458130 1445640022 0.655701 -0.518494 0.302185 0.458130 1445640022 0.655701 -0.518494 0.302185 0.458130 1445640022 0.655701 -0.518494 0.302185 0.458130 1445640022 0.655701 -0.518494 0.302185 0.458130 1445640022 0.655701 -0.518494 0.302185 0.458130 1445640022 0.646057 -0.509338 0.325012 0.466370 1445640022 0.646057 -0.509338 0.325012 0.466370 1445640022 0.646057 -0.509338 0.325012 0.466370 1445640022 0.646057 -0.509338 0.325012 0.466370 1445640022 0.646057 -0.509338 0.325012 0.466370 1445640022 0.646057 -0.509338 0.325012 0.466370 1445640022 0.644531 -0.501526 0.328979 0.474060 1445640022 0.644531 -0.501526 0.328979 0.474060 1445640022 0.644531 -0.501526 0.328979 0.474060 1445640022 0.644531 -0.501526 0.328979 0.474060 1445640022 0.644531 -0.501526 0.328979 0.474060 1445640022 0.644531 -0.501526 0.328979 0.474060 1445640022 0.650452 -0.495117 0.325745 0.474976 1445640022 0.650452 -0.495117 0.325745 0.474976 1445640022 0.650452 -0.495117 0.325745 0.474976 1445640022 0.650452 -0.495117 0.325745 0.474976 1445640022 0.650452 -0.495117 0.325745 0.474976 1445640022 0.650452 -0.495117 0.325745 0.474976 1445640023 0.671204 -0.471497 0.331970 0.465698 1445640023 0.671204 -0.471497 0.331970 0.465698 1445640023 0.671204 -0.471497 0.331970 0.465698 1445640023 0.671204 -0.471497 0.331970 0.465698 1445640023 0.671204 -0.471497 0.331970 0.465698 1445640023 0.671204 -0.471497 0.331970 0.465698 1445640023 0.689453 -0.448730 0.342163 0.454041 1445640023 0.689453 -0.448730 0.342163 0.454041 1445640023 0.689453 -0.448730 0.342163 0.454041 1445640023 0.689453 -0.448730 0.342163 0.454041 1445640023 0.689453 -0.448730 0.342163 0.454041 1445640023 0.689453 -0.448730 0.342163 0.454041 1445640023 0.689453 -0.448730 0.342163 0.454041 1445640023 0.703430 -0.432373 0.352356 0.440491 1445640023 0.703430 -0.432373 0.352356 0.440491 1445640023 0.703430 -0.432373 0.352356 0.440491 1445640023 0.703430 -0.432373 0.352356 0.440491 1445640023 0.703430 -0.432373 0.352356 0.440491 1445640023 0.703430 -0.432373 0.352356 0.440491 1445640023 0.706238 -0.434204 0.352234 0.434204 1445640023 0.706238 -0.434204 0.352234 0.434204 1445640023 0.706238 -0.434204 0.352234 0.434204 1445640023 0.706238 -0.434204 0.352234 0.434204 1445640023 0.706238 -0.434204 0.352234 0.434204 1445640023 0.706238 -0.434204 0.352234 0.434204 1445640023 0.698120 -0.456543 0.343140 0.431763 1445640023 0.698120 -0.456543 0.343140 0.431763 1445640023 0.698120 -0.456543 0.343140 0.431763 1445640023 0.698120 -0.456543 0.343140 0.431763 1445640023 0.698120 -0.456543 0.343140 0.431763 1445640023 0.698120 -0.456543 0.343140 0.431763 1445640023 0.698120 -0.456543 0.343140 0.431763 1445640023 0.696289 -0.468262 0.349304 0.416931 1445640023 0.696289 -0.468262 0.349304 0.416931 1445640023 0.696289 -0.468262 0.349304 0.416931 1445640023 0.696289 -0.468262 0.349304 0.416931 1445640023 0.696289 -0.468262 0.349304 0.416931 1445640023 0.696289 -0.468262 0.349304 0.416931 1445640023 0.696594 -0.476074 0.354187 0.403259 1445640023 0.696594 -0.476074 0.354187 0.403259 1445640023 0.696594 -0.476074 0.354187 0.403259 1445640023 0.696594 -0.476074 0.354187 0.403259 1445640023 0.696594 -0.476074 0.354187 0.403259 1445640023 0.696594 -0.476074 0.354187 0.403259 1445640023 0.699646 -0.488464 0.341431 0.394043 1445640023 0.699646 -0.488464 0.341431 0.394043 1445640023 0.699646 -0.488464 0.341431 0.394043 1445640023 0.699646 -0.488464 0.341431 0.394043 1445640023 0.699646 -0.488464 0.341431 0.394043 1445640023 0.699646 -0.488464 0.341431 0.394043 1445640023 0.705627 -0.493591 0.329224 0.387268 1445640023 0.705627 -0.493591 0.329224 0.387268 1445640023 0.705627 -0.493591 0.329224 0.387268 1445640023 0.705627 -0.493591 0.329224 0.387268 1445640023 0.705627 -0.493591 0.329224 0.387268 1445640023 0.705627 -0.493591 0.329224 0.387268 1445640023 0.705627 -0.493591 0.329224 0.387268 1445640023 0.712952 -0.488831 0.326904 0.381897 1445640023 0.712952 -0.488831 0.326904 0.381897 1445640023 0.712952 -0.488831 0.326904 0.381897 1445640023 0.712952 -0.488831 0.326904 0.381897 1445640023 0.712952 -0.488831 0.326904 0.381897 1445640023 0.712952 -0.488831 0.326904 0.381897 1445640023 0.713074 -0.486755 0.328552 0.382874 1445640023 0.713074 -0.486755 0.328552 0.382874 1445640023 0.713074 -0.486755 0.328552 0.382874 1445640023 0.713074 -0.486755 0.328552 0.382874 1445640023 0.713074 -0.486755 0.328552 0.382874 1445640023 0.702576 -0.488281 0.331360 0.397644 1445640023 0.702576 -0.488281 0.331360 0.397644 1445640023 0.702576 -0.488281 0.331360 0.397644 1445640023 0.702576 -0.488281 0.331360 0.397644 1445640023 0.702576 -0.488281 0.331360 0.397644 1445640023 0.702576 -0.488281 0.331360 0.397644 1445640023 0.702576 -0.488281 0.331360 0.397644 1445640023 0.693481 -0.480408 0.340454 0.415100 1445640023 0.693481 -0.480408 0.340454 0.415100 1445640023 0.693481 -0.480408 0.340454 0.415100 1445640023 0.693481 -0.480408 0.340454 0.415100 1445640023 0.693481 -0.480408 0.340454 0.415100 1445640023 0.693481 -0.480408 0.340454 0.415100 1445640023 0.691406 -0.467957 0.350220 0.424622 1445640023 0.691406 -0.467957 0.350220 0.424622 1445640023 0.691406 -0.467957 0.350220 0.424622 1445640023 0.691406 -0.467957 0.350220 0.424622 1445640023 0.691406 -0.467957 0.350220 0.424622 1445640023 0.691406 -0.467957 0.350220 0.424622 1445640023 0.703186 -0.446167 0.360840 0.419739 1445640023 0.703186 -0.446167 0.360840 0.419739 1445640023 0.703186 -0.446167 0.360840 0.419739 1445640023 0.703186 -0.446167 0.360840 0.419739 1445640023 0.703186 -0.446167 0.360840 0.419739 1445640023 0.703186 -0.446167 0.360840 0.419739 1445640023 0.727600 -0.411377 0.368469 0.406921 1445640023 0.727600 -0.411377 0.368469 0.406921 1445640023 0.727600 -0.411377 0.368469 0.406921 1445640023 0.727600 -0.411377 0.368469 0.406921 1445640023 0.727600 -0.411377 0.368469 0.406921 1445640023 0.727600 -0.411377 0.368469 0.406921 1445640023 0.727600 -0.411377 0.368469 0.406921 1445640023 0.745544 -0.391785 0.369080 0.393005 1445640023 0.745544 -0.391785 0.369080 0.393005 1445640023 0.745544 -0.391785 0.369080 0.393005 1445640023 0.745544 -0.391785 0.369080 0.393005 1445640023 0.745544 -0.391785 0.369080 0.393005 1445640023 0.745544 -0.391785 0.369080 0.393005 1445640023 0.765320 -0.365662 0.374390 0.374634 1445640023 0.765320 -0.365662 0.374390 0.374634 1445640023 0.765320 -0.365662 0.374390 0.374634 1445640023 0.765320 -0.365662 0.374390 0.374634 1445640023 0.765320 -0.365662 0.374390 0.374634 1445640023 0.765320 -0.365662 0.374390 0.374634 1445640024 0.772827 -0.366028 0.361084 0.371948 1445640024 0.772827 -0.366028 0.361084 0.371948 1445640024 0.772827 -0.366028 0.361084 0.371948 1445640024 0.772827 -0.366028 0.361084 0.371948 1445640024 0.772827 -0.366028 0.361084 0.371948 1445640024 0.761841 -0.406738 0.325073 0.385254 1445640024 0.761841 -0.406738 0.325073 0.385254 1445640024 0.761841 -0.406738 0.325073 0.385254 1445640024 0.761841 -0.406738 0.325073 0.385254 1445640024 0.761841 -0.406738 0.325073 0.385254 1445640024 0.761841 -0.406738 0.325073 0.385254 1445640024 0.761841 -0.406738 0.325073 0.385254 1445640024 0.750793 -0.435913 0.301208 0.394348 1445640024 0.750793 -0.435913 0.301208 0.394348 1445640024 0.750793 -0.435913 0.301208 0.394348 1445640024 0.750793 -0.435913 0.301208 0.394348 1445640024 0.750793 -0.435913 0.301208 0.394348 1445640024 0.750793 -0.435913 0.301208 0.394348 1445640024 0.740601 -0.453064 0.288208 0.403870 1445640024 0.740601 -0.453064 0.288208 0.403870 1445640024 0.740601 -0.453064 0.288208 0.403870 1445640024 0.740601 -0.453064 0.288208 0.403870 1445640024 0.740601 -0.453064 0.288208 0.403870 1445640024 0.740601 -0.453064 0.288208 0.403870 1445640024 0.740601 -0.453064 0.288208 0.403870 1445640024 0.731934 -0.469238 0.267639 0.415161 1445640024 0.731934 -0.469238 0.267639 0.415161 1445640024 0.731934 -0.469238 0.267639 0.415161 1445640024 0.731934 -0.469238 0.267639 0.415161 1445640024 0.731934 -0.469238 0.267639 0.415161 1445640024 0.731934 -0.469238 0.267639 0.415161 1445640024 0.721008 -0.482666 0.253418 0.427673 1445640024 0.721008 -0.482666 0.253418 0.427673 1445640024 0.721008 -0.482666 0.253418 0.427673 1445640024 0.721008 -0.482666 0.253418 0.427673 1445640024 0.721008 -0.482666 0.253418 0.427673 1445640024 0.721008 -0.482666 0.253418 0.427673 1445640024 0.710327 -0.491089 0.256042 0.434326 1445640024 0.710327 -0.491089 0.256042 0.434326 1445640024 0.710327 -0.491089 0.256042 0.434326 1445640024 0.710327 -0.491089 0.256042 0.434326 1445640024 0.710327 -0.491089 0.256042 0.434326 1445640024 0.710327 -0.491089 0.256042 0.434326 1445640024 0.697693 -0.498535 0.269897 0.437866 1445640024 0.697693 -0.498535 0.269897 0.437866 1445640024 0.697693 -0.498535 0.269897 0.437866 1445640024 
0.621521 -0.495544 0.409912 0.447327 1445640026 0.611450 -0.524719 0.399292 0.437378 1445640026 0.611450 -0.524719 0.399292 0.437378 1445640026 0.611450 -0.524719 0.399292 0.437378 1445640026 0.611450 -0.524719 0.399292 0.437378 1445640026 0.611450 -0.524719 0.399292 0.437378 1445640026 0.611450 -0.524719 0.399292 0.437378 1445640026 0.586365 -0.540039 0.389038 0.461670 1445640026 0.586365 -0.540039 0.389038 0.461670 1445640026 0.586365 -0.540039 0.389038 0.461670 1445640026 0.586365 -0.540039 0.389038 0.461670 1445640026 0.586365 -0.540039 0.389038 0.461670 1445640026 0.586365 -0.540039 0.389038 0.461670 1445640026 0.555237 -0.501282 0.396362 0.532227 1445640026 0.555237 -0.501282 0.396362 0.532227 1445640026 0.555237 -0.501282 0.396362 0.532227 1445640026 0.555237 -0.501282 0.396362 0.532227 1445640026 0.555237 -0.501282 0.396362 0.532227 1445640026 0.555237 -0.501282 0.396362 0.532227 1445640026 0.522217 -0.392090 0.448303 0.610291 1445640026 0.522217 -0.392090 0.448303 0.610291 1445640026 0.522217 -0.392090 0.448303 0.610291 1445640026 0.522217 -0.392090 0.448303 0.610291 1445640026 0.522217 -0.392090 0.448303 0.610291 1445640026 0.522217 -0.392090 0.448303 0.610291 1445640026 0.463074 -0.267944 0.520081 0.665710 1445640026 0.463074 -0.267944 0.520081 0.665710 1445640026 0.463074 -0.267944 0.520081 0.665710 1445640026 0.463074 -0.267944 0.520081 0.665710 1445640026 0.463074 -0.267944 0.520081 0.665710 1445640026 0.375488 -0.196045 0.534302 0.731445 1445640026 0.375488 -0.196045 0.534302 0.731445 1445640026 0.375488 -0.196045 0.534302 0.731445 1445640026 0.375488 -0.196045 0.534302 0.731445 1445640026 0.375488 -0.196045 0.534302 0.731445 1445640026 0.375488 -0.196045 0.534302 0.731445 1445640026 0.375488 -0.196045 0.534302 0.731445 1445640026 0.301025 -0.161133 0.495422 0.798645 1445640026 0.301025 -0.161133 0.495422 0.798645 1445640026 0.301025 -0.161133 0.495422 0.798645 1445640026 0.301025 -0.161133 0.495422 0.798645 1445640026 0.301025 -0.161133 0.495422 0.798645 1445640026 0.301025 -0.161133 0.495422 0.798645 1445640026 0.268433 -0.141174 0.454895 0.837280 1445640026 0.268433 -0.141174 0.454895 0.837280 1445640026 0.268433 -0.141174 0.454895 0.837280 1445640026 0.268433 -0.141174 0.454895 0.837280 1445640026 0.268433 -0.141174 0.454895 0.837280 1445640026 0.268433 -0.141174 0.454895 0.837280 1445640026 0.292847 -0.141663 0.442322 0.835693 1445640026 0.292847 -0.141663 0.442322 0.835693 1445640026 0.292847 -0.141663 0.442322 0.835693 1445640026 0.292847 -0.141663 0.442322 0.835693 1445640026 0.292847 -0.141663 0.442322 0.835693 1445640026 0.292847 -0.141663 0.442322 0.835693 1445640026 0.292847 -0.141663 0.442322 0.835693 1445640026 0.363892 -0.182251 0.458374 0.790039 1445640026 0.363892 -0.182251 0.458374 0.790039 1445640026 0.363892 -0.182251 0.458374 0.790039 1445640026 0.363892 -0.182251 0.458374 0.790039 1445640026 0.363892 -0.182251 0.458374 0.790039 1445640026 0.363892 -0.182251 0.458374 0.790039 1445640026 0.476135 -0.259277 0.465698 0.699341 1445640026 0.476135 -0.259277 0.465698 0.699341 1445640026 0.476135 -0.259277 0.465698 0.699341 1445640026 0.476135 -0.259277 0.465698 0.699341 1445640027 0.476135 -0.259277 0.465698 0.699341 1445640027 0.476135 -0.259277 0.465698 0.699341 1445640027 0.593140 -0.348633 0.447083 0.571594 1445640027 0.593140 -0.348633 0.447083 0.571594 1445640027 0.593140 -0.348633 0.447083 0.571594 1445640027 0.593140 -0.348633 0.447083 0.571594 1445640027 0.593140 -0.348633 0.447083 0.571594 1445640027 0.593140 -0.348633 0.447083 0.571594 1445640027 0.593140 -0.348633 0.447083 0.571594 1445640027 0.679626 -0.439270 0.411438 0.419312 1445640027 0.679626 -0.439270 0.411438 0.419312 1445640027 0.679626 -0.439270 0.411438 0.419312 1445640027 0.679626 -0.439270 0.411438 0.419312 1445640027 0.679626 -0.439270 0.411438 0.419312 1445640027 0.679626 -0.439270 0.411438 0.419312 1445640027 0.709290 -0.513000 0.397034 0.275635 1445640027 0.709290 -0.513000 0.397034 0.275635 1445640027 0.709290 -0.513000 0.397034 0.275635 1445640027 0.709290 -0.513000 0.397034 0.275635 1445640027 0.709290 -0.513000 0.397034 0.275635 1445640027 0.709290 -0.513000 0.397034 0.275635 1445640027 0.717285 -0.541931 0.390869 0.197449 1445640027 0.717285 -0.541931 0.390869 0.197449 1445640027 0.717285 -0.541931 0.390869 0.197449 1445640027 0.717285 -0.541931 0.390869 0.197449 1445640027 0.717285 -0.541931 0.390869 0.197449 1445640027 0.717285 -0.541931 0.390869 0.197449 1445640027 0.710022 -0.561279 0.389832 0.169800 1445640027 0.710022 -0.561279 0.389832 0.169800 1445640027 0.710022 -0.561279 0.389832 0.169800 1445640027 0.710022 -0.561279 0.389832 0.169800 1445640027 0.710022 -0.561279 0.389832 0.169800 1445640027 0.710022 -0.561279 0.389832 0.169800 1445640027 0.710022 -0.561279 0.389832 0.169800 1445640027 0.670532 -0.601624 0.385437 0.199646 1445640027 0.670532 -0.601624 0.385437 0.199646 1445640027 0.670532 -0.601624 0.385437 0.199646 1445640027 0.670532 -0.601624 0.385437 0.199646 1445640027 0.670532 -0.601624 0.385437 0.199646 1445640027 0.670532 -0.601624 0.385437 0.199646 1445640027 0.610229 -0.611450 0.410522 0.291931 1445640027 0.610229 -0.611450 0.410522 0.291931 1445640027 0.610229 -0.611450 0.410522 0.291931 1445640027 0.610229 -0.611450 0.410522 0.291931 1445640027 0.610229 -0.611450 0.410522 0.291931 1445640027 0.610229 -0.611450 0.410522 0.291931 1445640027 0.544983 -0.512451 0.476013 0.462341 1445640027 0.544983 -0.512451 0.476013 0.462341 1445640027 0.544983 -0.512451 0.476013 0.462341 1445640027 0.544983 -0.512451 0.476013 0.462341 1445640027 0.544983 -0.512451 0.476013 0.462341 1445640027 0.544983 -0.512451 0.476013 0.462341 1445640027 0.446716 -0.330872 0.570557 0.604492 1445640027 0.446716 -0.330872 0.570557 0.604492 1445640027 0.446716 -0.330872 0.570557 0.604492 1445640027 0.446716 -0.330872 0.570557 0.604492 1445640027 0.446716 -0.330872 0.570557 0.604492 1445640027 0.446716 -0.330872 0.570557 0.604492 1445640027 0.324219 -0.214844 0.607056 0.692871 1445640027 0.324219 -0.214844 0.607056 0.692871 1445640027 0.324219 -0.214844 0.607056 0.692871 1445640027 0.324219 -0.214844 0.607056 0.692871 1445640027 0.324219 -0.214844 0.607056 0.692871 1445640027 0.324219 -0.214844 0.607056 0.692871 1445640027 0.230896 -0.174866 0.532776 0.795105 1445640027 0.230896 -0.174866 0.532776 0.795105 1445640027 0.230896 -0.174866 0.532776 0.795105 1445640027 0.230896 -0.174866 0.532776 0.795105 1445640027 0.230896 -0.174866 0.532776 0.795105 1445640027 0.230896 -0.174866 0.532776 0.795105 1445640027 0.199829 -0.136353 0.458435 0.855103 1445640027 0.199829 -0.136353 0.458435 0.855103 1445640027 0.199829 -0.136353 0.458435 0.855103 1445640027 0.199829 -0.136353 0.458435 0.855103 1445640027 0.199829 -0.136353 0.458435 0.855103 1445640027 0.199829 -0.136353 0.458435 0.855103 1445640027 0.199829 -0.136353 0.458435 0.855103 1445640027 0.192078 -0.111877 0.435974 0.872009 1445640027 0.192078 -0.111877 0.435974 0.872009 1445640027 0.192078 -0.111877 0.435974 0.872009 1445640027 0.192078 -0.111877 0.435974 0.872009 1445640027 0.192078 -0.111877 0.435974 0.872009 1445640027 0.192078 -0.111877 0.435974 0.872009 1445640027 0.231567 -0.123291 0.436218 0.860718 1445640027 0.231567 -0.123291 0.436218 0.860718 1445640027 0.231567 -0.123291 0.436218 0.860718 1445640027 0.231567 -0.123291 0.436218 0.860718 1445640027 0.231567 -0.123291 0.436218 0.860718 1445640027 0.231567 -0.123291 0.436218 0.860718 1445640027 0.315491 -0.167114 0.451477 0.817688 1445640027 0.315491 -0.167114 0.451477 0.817688 1445640027 0.315491 -0.167114 0.451477 0.817688 1445640027 0.315491 -0.167114 0.451477 0.817688 1445640027 0.315491 -0.167114 0.451477 0.817688 1445640027 0.315491 -0.167114 0.451477 0.817688 1445640027 0.416016 -0.249939 0.468445 0.738220 1445640027 0.416016 -0.249939 0.468445 0.738220 1445640027 0.416016 -0.249939 0.468445 0.738220 1445640027 0.416016 -0.249939 0.468445 0.738220 1445640027 0.416016 -0.249939 0.468445 0.738220 1445640027 0.416016 -0.249939 0.468445 0.738220 1445640027 0.416016 -0.249939 0.468445 0.738220 1445640027 0.524780 -0.343933 0.475769 0.616333 1445640027 0.524780 -0.343933 0.475769 0.616333 1445640027 0.524780 -0.343933 0.475769 0.616333 1445640027 0.524780 -0.343933 0.475769 0.616333 1445640027 0.524780 -0.343933 0.475769 0.616333 1445640027 0.524780 -0.343933 0.475769 0.616333 1445640027 0.613159 -0.439819 0.464600 0.463318 1445640027 0.613159 -0.439819 0.464600 0.463318 1445640027 0.613159 -0.439819 0.464600 0.463318 1445640027 0.613159 -0.439819 0.464600 0.463318 1445640027 0.613159 -0.439819 0.464600 0.463318 1445640028 0.613159 -0.439819 0.464600 0.463318 1445640028 0.613159 -0.439819 0.464600 0.463318 1445640028 0.658875 -0.509155 0.457886 0.311218 1445640028 0.658875 -0.509155 0.457886 0.311218 1445640028 0.658875 -0.509155 0.457886 0.311218 1445640028 0.658875 -0.509155 0.457886 0.311218 1445640028 0.658875 -0.509155 0.457886 0.311218 1445640028 0.658875 -0.509155 0.457886 0.311218 1445640028 0.658875 -0.509155 0.457886 0.311218 1445640028 0.656128 -0.569214 0.443481 0.221008 1445640028 0.656128 -0.569214 0.443481 0.221008 1445640028 0.656128 -0.569214 0.443481 0.221008 1445640028 0.656128 -0.569214 0.443481 0.221008 1445640028 0.656128 -0.569214 0.443481 0.221008 1445640028 0.656128 -0.569214 0.443481 0.221008 1445640028 0.628235 -0.613403 0.428223 0.213745 1445640028 0.628235 -0.613403 0.428223 0.213745 1445640028 0.628235 -0.613403 0.428223 0.213745 1445640028 0.628235 -0.613403 0.428223 0.213745 1445640028 0.628235 -0.613403 0.428223 0.213745 1445640028 0.628235 -0.613403 0.428223 0.213745 1445640028 0.628235 -0.613403 0.428223 0.213745 1445640028 0.584290 -0.616882 0.429016 0.306519 1445640028 0.584290 -0.616882 0.429016 0.306519 1445640028 0.584290 -0.616882 0.429016 0.306519 1445640028 0.584290 -0.616882 0.429016 0.306519 1445640028 0.584290 -0.616882 0.429016 0.306519 1445640028 0.584290 -0.616882 0.429016 0.306519 1445640028 0.531738 -0.526672 0.462280 0.475525 1445640028 0.531738 -0.526672 0.462280 0.475525 1445640028 0.531738 -0.526672 0.462280 0.475525 1445640028 0.531738 -0.526672 0.462280 0.475525 1445640028 0.531738 -0.526672 0.462280 0.475525 1445640028 0.531738 -0.526672 0.462280 0.475525 1445640028 0.453064 -0.351196 0.541992 0.614502 1445640028 0.453064 -0.351196 0.541992 0.614502 1445640028 0.453064 -0.351196 0.541992 0.614502 1445640028 0.453064 -0.351196 0.541992 0.614502 1445640028 0.453064 -0.351196 0.541992 0.614502 1445640028 0.453064 -0.351196 0.541992 0.614502 1445640028 0.342773 -0.215027 0.590698 0.698059 1445640028 0.342773 -0.215027 0.590698 0.698059 1445640028 0.342773 -0.215027 0.590698 0.698059 1445640028 0.342773 -0.215027 0.590698 0.698059 1445640028 0.342773 -0.215027 0.590698 0.698059 1445640028 0.342773 -0.215027 0.590698 0.698059 1445640028 0.242310 -0.170288 0.514099 0.804932 1445640028 0.242310 -0.170288 0.514099 0.804932 1445640028 0.242310 -0.170288 0.514099 0.804932 1445640028 0.242310 -0.170288 0.514099 0.804932 1445640028 0.242310 -0.170288 0.514099 0.804932 1445640028 0.242310 -0.170288 0.514099 0.804932 1445640028 0.214478 -0.124878 0.431885 0.867065 1445640028 0.214478 -0.124878 0.431885 0.867065 1445640028 0.214478 -0.124878 0.431885 0.867065 1445640028 0.214478 -0.124878 0.431885 0.867065 1445640028 0.214478 -0.124878 0.431885 0.867065 1445640028 0.214478 -0.124878 0.431885 0.867065 1445640028 0.201660 -0.118286 0.437927 0.868042 1445640028 0.201660 -0.118286 0.437927 0.868042 1445640028 0.201660 -0.118286 0.437927 0.868042 1445640028 0.201660 -0.118286 0.437927 0.868042 1445640028 0.201660 -0.118286 0.437927 0.868042 1445640028 0.201660 -0.118286 0.437927 0.868042 1445640028 0.201660 -0.118286 0.437927 0.868042 1445640028 0.250977 -0.161804 0.448425 0.842407 1445640028 0.250977 -0.161804 0.448425 0.842407 1445640028 0.250977 -0.161804 0.448425 0.842407 1445640028 0.250977 -0.161804 0.448425 0.842407 1445640028 0.250977 -0.161804 0.448425 0.842407 1445640028 0.250977 -0.161804 0.448425 0.842407 1445640028 0.350769 -0.244263 0.463562 0.776123 1445640028 0.350769 -0.244263 0.463562 0.776123 1445640028 0.350769 -0.244263 0.463562 0.776123 1445640028 0.350769 -0.244263 0.463562 0.776123 1445640028 0.350769 -0.244263 0.463562 0.776123 1445640028 0.350769 -0.244263 0.463562 0.776123 1445640028 0.467712 -0.346130 0.471802 0.662415 1445640028 0.467712 -0.346130 0.471802 0.662415 1445640028 0.467712 -0.346130 0.471802 0.662415 1445640028 0.467712 -0.346130 0.471802 0.662415 1445640028 0.467712 -0.346130 0.471802 0.662415 1445640028 0.467712 -0.346130 0.471802 0.662415 1445640028 0.579163 -0.439148 0.454834 0.514587 1445640028 0.579163 -0.439148 0.454834 0.514587 1445640028 0.579163 -0.439148 0.454834 0.514587 1445640028 0.579163 -0.439148 0.454834 0.514587 1445640028 0.579163 -0.439148 0.454834 0.514587 1445640028 0.579163 -0.439148 0.454834 0.514587 1445640028 0.647705 -0.519592 0.436340 0.346436 1445640028 0.647705 -0.519592 0.436340 0.346436 1445640028 0.647705 -0.519592 0.436340 0.346436 1445640028 0.647705 -0.519592 0.436340 0.346436 1445640028 0.647705 -0.519592 0.436340 0.346436 1445640028 0.647705 -0.519592 0.436340 0.346436 1445640028 0.672791 -0.568298 0.423950 0.211182 1445640028 0.672791 -0.568298 0.423950 0.211182 1445640028 0.672791 -0.568298 0.423950 0.211182 1445640028 0.672791 -0.568298 0.423950 0.211182 1445640028 0.672791 -0.568298 0.423950 0.211182 1445640028 0.667480 -0.605530 0.407227 0.147827 1445640028 0.667480 -0.605530 0.407227 0.147827 1445640028 0.667480 -0.605530 0.407227 0.147827 1445640028 0.667480 -0.605530 0.407227 0.147827 1445640028 0.667480 -0.605530 0.407227 0.147827 1445640028 0.667480 -0.605530 0.407227 0.147827 1445640028 0.667480 -0.605530 0.407227 0.147827 1445640028 0.631104 -0.627747 0.416626 0.184509 1445640028 0.631104 -0.627747 0.416626 0.184509 1445640028 0.631104 -0.627747 0.416626 0.184509 1445640028 0.631104 -0.627747 0.416626 0.184509 1445640028 0.631104 -0.627747 0.416626 0.184509 1445640028 0.631104 -0.627747 0.416626 0.184509 1445640029 0.585876 -0.602417 0.447266 0.306091 1445640029 0.585876 -0.602417 0.447266 0.306091 1445640029 0.585876 -0.602417 0.447266 0.306091 1445640029 0.585876 -0.602417 0.447266 0.306091 1445640029 0.585876 -0.602417 0.447266 0.306091 1445640029 0.585876 -0.602417 0.447266 0.306091 1445640029 0.519836 -0.506409 0.493225 0.479553 1445640029 0.519836 -0.506409 0.493225 0.479553 1445640029 0.519836 -0.506409 0.493225 0.479553 1445640029 0.519836 -0.506409 0.493225 0.479553 1445640029 0.519836 -0.506409 0.493225 0.479553 1445640029 0.519836 -0.506409 0.493225 0.479553 1445640029 0.437744 -0.336060 0.567078 0.611389 1445640029 0.437744 -0.336060 0.567078 0.611389 1445640029 0.437744 -0.336060 0.567078 0.611389 1445640029 0.437744 -0.336060 0.567078 0.611389 1445640029 0.437744 -0.336060 0.567078 0.611389 1445640029 0.437744 -0.336060 0.567078 0.611389 1445640029 0.437744 -0.336060 0.567078 0.611389 1445640029 0.323425 -0.199341 0.608887 0.696289 1445640029 0.323425 -0.199341 0.608887 0.696289 1445640029 0.323425 -0.199341 0.608887 0.696289 1445640029 0.323425 -0.199341 0.608887 0.696289 1445640029 0.323425 -0.199341 0.608887 0.696289 1445640029 0.229553 -0.153259 0.523071 0.806274 1445640029 0.229553 -0.153259 0.523071 0.806274 1445640029 0.229553 -0.153259 0.523071 0.806274 1445640029 0.229553 -0.153259 0.523071 0.806274 1445640029 0.229553 -0.153259 0.523071 0.806274 1445640029 0.229553 -0.153259 0.523071 0.806274 1445640029 0.216492 -0.119568 0.448120 0.859009 1445640029 0.216492 -0.119568 0.448120 0.859009 1445640029 0.216492 -0.119568 0.448120 0.859009 1445640029 0.216492 -0.119568 0.448120 0.859009 1445640029 0.216492 -0.119568 0.448120 0.859009 1445640029 0.216492 -0.119568 0.448120 0.859009 1445640029 0.216492 -0.119568 0.448120 0.859009 1445640029 0.217163 -0.134583 0.462891 0.848755 1445640029 0.217163 -0.134583 0.462891 0.848755 1445640029 0.217163 -0.134583 0.462891 0.848755 1445640029 0.217163 -0.134583 0.462891 0.848755 1445640029 0.217163 -0.134583 0.462891 0.848755 1445640029 0.217163 -0.134583 0.462891 0.848755 1445640029 0.281006 -0.197510 0.480469 0.806885 1445640029 0.281006 -0.197510 0.480469 0.806885 1445640029 0.281006 -0.197510 0.480469 0.806885 1445640029 0.281006 -0.197510 0.480469 0.806885 1445640029 0.281006 -0.197510 0.480469 0.806885 1445640029 0.281006 -0.197510 0.480469 0.806885 1445640029 0.393311 -0.307129 0.496094 0.710510 1445640029 0.393311 -0.307129 0.496094 0.710510 1445640029 0.393311 -0.307129 0.496094 0.710510 1445640029 0.393311 -0.307129 0.496094 0.710510 1445640029 0.393311 -0.307129 0.496094 0.710510 1445640029 0.393311 -0.307129 0.496094 0.710510 1445640029 0.513794 -0.412659 0.495972 0.565369 1445640029 0.513794 -0.412659 0.495972 0.565369 1445640029 0.513794 -0.412659 0.495972 0.565369 1445640029 0.513794 -0.412659 0.495972 0.565369 1445640029 0.513794 -0.412659 0.495972 0.565369 1445640029 0.513794 -0.412659 0.495972 0.565369 1445640029 0.607300 -0.504517 0.470276 0.394226 1445640029 0.607300 -0.504517 0.470276 0.394226 1445640029 0.607300 -0.504517 0.470276 0.394226 1445640029 0.607300 -0.504517 0.470276 0.394226 1445640029 0.607300 -0.504517 0.470276 0.394226 1445640029 0.607300 -0.504517 0.470276 0.394226 1445640029 0.607300 -0.504517 0.470276 0.394226 1445640029 0.658875 -0.559387 0.440308 0.243042 1445640029 0.658875 -0.559387 0.440308 0.243042 1445640029 0.658875 -0.559387 0.440308 0.243042 1445640029 0.658875 -0.559387 0.440308 0.243042 1445640029 0.658875 -0.559387 0.440308 0.243042 1445640029 0.663757 -0.598633 0.427002 0.136719 1445640029 0.663757 -0.598633 0.427002 0.136719 1445640029 0.663757 -0.598633 0.427002 0.136719 1445640029 0.663757 -0.598633 0.427002 0.136719 1445640029 0.663757 -0.598633 0.427002 0.136719 1445640029 0.663757 -0.598633 0.427002 0.136719 1445640029 0.650574 -0.619812 0.422302 0.119080 1445640029 0.650574 -0.619812 0.422302 0.119080 1445640029 0.650574 -0.619812 0.422302 0.119080 1445640029 0.650574 -0.619812 0.422302 0.119080 1445640029 0.650574 -0.619812 0.422302 0.119080 1445640029 0.650574 -0.619812 0.422302 0.119080 1445640029 0.650574 -0.619812 0.422302 0.119080 1445640029 0.606140 -0.629028 0.432190 0.223816 1445640029 0.606140 -0.629028 0.432190 0.223816 1445640029 0.606140 -0.629028 0.432190 0.223816 1445640029 0.606140 -0.629028 0.432190 0.223816 1445640029 0.606140 -0.629028 0.432190 0.223816 1445640029 0.606140 -0.629028 0.432190 0.223816 1445640029 0.529480 -0.563782 0.465454 0.430176 1445640029 0.529480 -0.563782 0.465454 0.430176 1445640029 0.529480 -0.563782 0.465454 0.430176 1445640029 0.529480 -0.563782 0.465454 0.430176 1445640029 0.529480 -0.563782 0.465454 0.430176 1445640029 0.529480 -0.563782 0.465454 0.430176 1445640029 0.434692 -0.406738 0.528564 0.605164 1445640029 0.434692 -0.406738 0.528564 0.605164 1445640029 0.434692 -0.406738 0.528564 0.605164 1445640029 0.434692 -0.406738 0.528564 0.605164 1445640029 0.434692 -0.406738 0.528564 0.605164 1445640029 0.434692 -0.406738 0.528564 0.605164 1445640029 0.325073 -0.248291 0.591919 0.694397 1445640029 0.325073 -0.248291 0.591919 0.694397 1445640029 0.325073 -0.248291 0.591919 0.694397 1445640029 0.325073 -0.248291 0.591919 0.694397 1445640030 0.221436 -0.181274 0.526123 0.800720 1445640030 0.221436 -0.181274 0.526123 0.800720 1445640030 0.221436 -0.181274 0.526123 0.800720 1445640030 0.221436 -0.181274 0.526123 0.800720 1445640030 0.221436 -0.181274 0.526123 0.800720 1445640030 0.221436 -0.181274 0.526123 0.800720 1445640030 0.203796 -0.136719 0.447388 0.859985 1445640030 0.203796 -0.136719 0.447388 0.859985 1445640030 0.203796 -0.136719 0.447388 0.859985 1445640030 0.203796 -0.136719 0.447388 0.859985 1445640030 0.203796 -0.136719 0.447388 0.859985 1445640030 0.203796 -0.136719 0.447388 0.859985 1445640030 0.203796 -0.136719 0.447388 0.859985 1445640030 0.207336 -0.135620 0.465576 0.849548 1445640030 0.207336 -0.135620 0.465576 0.849548 1445640030 0.207336 -0.135620 0.465576 0.849548 1445640030 0.207336 -0.135620 0.465576 0.849548 1445640030 0.207336 -0.135620 0.465576 0.849548 1445640030 0.207336 -0.135620 0.465576 0.849548 1445640030 0.289124 -0.207397 0.475342 0.804626 1445640030 0.289124 -0.207397 0.475342 0.804626 1445640030 0.289124 -0.207397 0.475342 0.804626 1445640030 0.289124 -0.207397 0.475342 0.804626 1445640030 0.289124 -0.207397 0.475342 0.804626 1445640030 0.289124 -0.207397 0.475342 0.804626 1445640030 0.419922 -0.323120 0.474731 0.702698 1445640030 0.419922 -0.323120 0.474731 0.702698 1445640030 0.419922 -0.323120 0.474731 0.702698 1445640030 0.419922 -0.323120 0.474731 0.702698 1445640030 0.419922 -0.323120 0.474731 0.702698 1445640030 0.419922 -0.323120 0.474731 0.702698 1445640030 0.546265 -0.433472 0.453796 0.554688 1445640030 0.546265 -0.433472 0.453796 0.554688 1445640030 0.546265 -0.433472 0.453796 0.554688 1445640030 0.546265 -0.433472 0.453796 0.554688 1445640030 0.546265 -0.433472 0.453796 0.554688 1445640030 0.546265 -0.433472 0.453796 0.554688 1445640030 0.634888 -0.530212 0.422119 0.370789 1445640030 0.634888 -0.530212 0.422119 0.370789 1445640030 0.634888 -0.530212 0.422119 0.370789 1445640030 0.634888 -0.530212 0.422119 0.370789 1445640030 0.634888 -0.530212 0.422119 0.370789 1445640030 0.634888 -0.530212 0.422119 0.370789 1445640030 0.681885 -0.572266 0.402405 0.213379 1445640030 0.681885 -0.572266 0.402405 0.213379 1445640030 0.681885 -0.572266 0.402405 0.213379 1445640030 0.681885 -0.572266 0.402405 0.213379 1445640030 0.681885 -0.572266 0.402405 0.213379 1445640030 0.681885 -0.572266 0.402405 0.213379 1445640030 0.687561 -0.603027 0.391296 0.102295 1445640030 0.687561 -0.603027 0.391296 0.102295 1445640030 0.687561 -0.603027 0.391296 0.102295 1445640030 0.687561 -0.603027 0.391296 0.102295 1445640030 0.687561 -0.603027 0.391296 0.102295 1445640030 0.687561 -0.603027 0.391296 0.102295 1445640030 0.687561 -0.603027 0.391296 0.102295 1445640030 0.668457 -0.626404 0.392761 0.080261 1445640030 0.668457 -0.626404 0.392761 0.080261 1445640030 0.668457 -0.626404 0.392761 0.080261 1445640030 0.668457 -0.626404 0.392761 0.080261 1445640030 0.668457 -0.626404 0.392761 0.080261 1445640030 0.633484 -0.633789 0.414795 0.157898 1445640030 0.633484 -0.633789 0.414795 0.157898 1445640030 0.633484 -0.633789 0.414795 0.157898 1445640030 0.633484 -0.633789 0.414795 0.157898 1445640030 0.633484 -0.633789 0.414795 0.157898 1445640030 0.579468 -0.597351 0.453247 0.319275 1445640030 0.579468 -0.597351 0.453247 0.319275 1445640030 0.579468 -0.597351 0.453247 0.319275 1445640030 0.579468 -0.597351 0.453247 0.319275 1445640030 0.579468 -0.597351 0.453247 0.319275 1445640030 0.579468 -0.597351 0.453247 0.319275 1445640030 0.579468 -0.597351 0.453247 0.319275 1445640030 0.514893 -0.470215 0.497559 0.515930 1445640030 0.514893 -0.470215 0.497559 0.515930 1445640030 0.514893 -0.470215 0.497559 0.515930 1445640030 0.514893 -0.470215 0.497559 0.515930 1445640030 0.514893 -0.470215 0.497559 0.515930 1445640030 0.514893 -0.470215 0.497559 0.515930 1445640030 0.430176 -0.293823 0.567139 0.637878 1445640030 0.430176 -0.293823 0.567139 0.637878 1445640030 0.430176 -0.293823 0.567139 0.637878 1445640030 0.430176 -0.293823 0.567139 0.637878 1445640030 0.430176 -0.293823 0.567139 0.637878 1445640030 0.430176 -0.293823 0.567139 0.637878 1445640030 0.430176 -0.293823 0.567139 0.637878 1445640030 0.310486 -0.179993 0.578430 0.732483 1445640030 0.310486 -0.179993 0.578430 0.732483 1445640030 0.310486 -0.179993 0.578430 0.732483 1445640030 0.310486 -0.179993 0.578430 0.732483 1445640030 0.310486 -0.179993 0.578430 0.732483 1445640030 0.310486 -0.179993 0.578430 0.732483 1445640030 0.244873 -0.119019 0.496460 0.824219 1445640030 0.244873 -0.119019 0.496460 0.824219 1445640030 0.244873 -0.119019 0.496460 0.824219 1445640030 0.244873 -0.119019 0.496460 0.824219 1445640030 0.244873 -0.119019 0.496460 0.824219 1445640030 0.244873 -0.119019 0.496460 0.824219 1445640030 0.210876 -0.093262 0.484070 0.844055 1445640030 0.210876 -0.093262 0.484070 0.844055 1445640030 0.210876 -0.093262 0.484070 0.844055 1445640030 0.210876 -0.093262 0.484070 0.844055 1445640030 0.210876 -0.093262 0.484070 0.844055 1445640030 0.210876 -0.093262 0.484070 0.844055 1445640030 0.210876 -0.093262 0.484070 0.844055 1445640030 0.225586 -0.112183 0.493713 0.832275 1445640030 0.225586 -0.112183 0.493713 0.832275 1445640030 0.225586 -0.112183 0.493713 0.832275 1445640030 0.225586 -0.112183 0.493713 0.832275 1445640030 0.225586 -0.112183 0.493713 0.832275 1445640030 0.225586 -0.112183 0.493713 0.832275 1445640030 0.307922 -0.195618 0.501465 0.784485 1445640030 0.307922 -0.195618 0.501465 0.784485 1445640031 0.307922 -0.195618 0.501465 0.784485 1445640031 0.307922 -0.195618 0.501465 0.784485 1445640031 0.307922 -0.195618 0.501465 0.784485 1445640031 0.307922 -0.195618 0.501465 0.784485 1445640031 0.418457 -0.305542 0.501160 0.693054 1445640031 0.418457 -0.305542 0.501160 0.693054 1445640031 0.418457 -0.305542 0.501160 0.693054 1445640031 0.418457 -0.305542 0.501160 0.693054 1445640031 0.418457 -0.305542 0.501160 0.693054 1445640031 0.418457 -0.305542 0.501160 0.693054 1445640031 0.418457 -0.305542 0.501160 0.693054 1445640031 0.529480 -0.428223 0.474609 0.557617 1445640031 0.529480 -0.428223 0.474609 0.557617 1445640031 0.529480 -0.428223 0.474609 0.557617 1445640031 0.529480 -0.428223 0.474609 0.557617 1445640031 0.529480 -0.428223 0.474609 0.557617 1445640031 0.529480 -0.428223 0.474609 0.557617 1445640031 0.610596 -0.536682 0.435425 0.386597 1445640031 0.610596 -0.536682 0.435425 0.386597 1445640031 0.610596 -0.536682 0.435425 0.386597 1445640031 0.610596 -0.536682 0.435425 0.386597 1445640031 0.610596 -0.536682 0.435425 0.386597 1445640031 0.610596 -0.536682 0.435425 0.386597 1445640031 0.660583 -0.581726 0.415588 0.229065 1445640031 0.660583 -0.581726 0.415588 0.229065 1445640031 0.660583 -0.581726 0.415588 0.229065 1445640031 0.660583 -0.581726 0.415588 0.229065 1445640031 0.660583 -0.581726 0.415588 0.229065 1445640031 0.660583 -0.581726 0.415588 0.229065 1445640031 0.660583 -0.581726 0.415588 0.229065 1445640031 0.670410 -0.612061 0.400452 0.124756 1445640031 0.670410 -0.612061 0.400452 0.124756 1445640031 0.670410 -0.612061 0.400452 0.124756 1445640031 0.670410 -0.612061 0.400452 0.124756 1445640031 0.670410 -0.612061 0.400452 0.124756 1445640031 0.673218 -0.614868 0.398682 0.098877 1445640031 0.673218 -0.614868 0.398682 0.098877 1445640031 0.673218 -0.614868 0.398682 0.098877 1445640031 0.673218 -0.614868 0.398682 0.098877 1445640031 0.673218 -0.614868 0.398682 0.098877 1445640031 0.650513 -0.616211 0.413147 0.162476 1445640031 0.650513 -0.616211 0.413147 0.162476 1445640031 0.650513 -0.616211 0.413147 0.162476 1445640031 0.650513 -0.616211 0.413147 0.162476 1445640031 0.650513 -0.616211 0.413147 0.162476 1445640031 0.650513 -0.616211 0.413147 0.162476 1445640031 0.602295 -0.599182 0.435120 0.298035 1445640031 0.602295 -0.599182 0.435120 0.298035 1445640031 0.602295 -0.599182 0.435120 0.298035 1445640031 0.602295 -0.599182 0.435120 0.298035 1445640031 0.602295 -0.599182 0.435120 0.298035 1445640031 0.602295 -0.599182 0.435120 0.298035 1445640031 0.537903 -0.502258 0.459961 0.496704 1445640031 0.537903 -0.502258 0.459961 0.496704 1445640031 0.537903 -0.502258 0.459961 0.496704 1445640031 0.537903 -0.502258 0.459961 0.496704 1445640031 0.537903 -0.502258 0.459961 0.496704 1445640031 0.537903 -0.502258 0.459961 0.496704 1445640031 0.537903 -0.502258 0.459961 0.496704 1445640031 0.460388 -0.326843 0.516174 0.643982 1445640031 0.460388 -0.326843 0.516174 0.643982 1445640031 
0.592834 -0.493347 0.391846 0.501526 1445640033 0.592834 -0.493347 0.391846 0.501526 1445640033 0.592834 -0.493347 0.391846 0.501526 1445640033 0.592834 -0.493347 0.391846 0.501526 1445640033 0.592834 -0.493347 0.391846 0.501526 1445640033 0.617920 -0.471985 0.398499 0.486389 1445640033 0.617920 -0.471985 0.398499 0.486389 1445640033 0.617920 -0.471985 0.398499 0.486389 1445640033 0.617920 -0.471985 0.398499 0.486389 1445640033 0.617920 -0.471985 0.398499 0.486389 1445640033 0.617920 -0.471985 0.398499 0.486389 1445640033 0.625732 -0.468628 0.389160 0.487183 1445640033 0.625732 -0.468628 0.389160 0.487183 1445640033 0.625732 -0.468628 0.389160 0.487183 1445640033 0.625732 -0.468628 0.389160 0.487183 1445640033 0.625732 -0.468628 0.389160 0.487183 1445640033 0.625732 -0.468628 0.389160 0.487183 1445640033 0.625732 -0.468628 0.389160 0.487183 1445640033 0.626282 -0.473206 0.377380 0.491272 1445640033 0.626282 -0.473206 0.377380 0.491272 1445640033 0.626282 -0.473206 0.377380 0.491272 1445640033 0.626282 -0.473206 0.377380 0.491272 1445640033 0.626282 -0.473206 0.377380 0.491272 1445640033 0.626282 -0.473206 0.377380 0.491272 1445640033 0.636841 -0.461060 0.381958 0.485718 1445640033 0.636841 -0.461060 0.381958 0.485718 1445640033 0.636841 -0.461060 0.381958 0.485718 1445640033 0.636841 -0.461060 0.381958 0.485718 1445640033 0.636841 -0.461060 0.381958 0.485718 1445640033 0.636841 -0.461060 0.381958 0.485718 1445640033 0.651794 -0.449646 0.379028 0.478821 1445640033 0.651794 -0.449646 0.379028 0.478821 1445640033 0.651794 -0.449646 0.379028 0.478821 1445640033 0.651794 -0.449646 0.379028 0.478821 1445640033 0.651794 -0.449646 0.379028 0.478821 1445640033 0.651794 -0.449646 0.379028 0.478821 1445640033 0.664551 -0.445984 0.368896 0.472595 1445640033 0.664551 -0.445984 0.368896 0.472595 1445640033 0.664551 -0.445984 0.368896 0.472595 1445640033 0.664551 -0.445984 0.368896 0.472595 1445640033 0.664551 -0.445984 0.368896 0.472595 1445640033 0.664551 -0.445984 0.368896 0.472595 1445640033 0.664551 -0.445984 0.368896 0.472595 1445640033 0.674744 -0.441040 0.368591 0.462952 1445640033 0.674744 -0.441040 0.368591 0.462952 1445640033 0.674744 -0.441040 0.368591 0.462952 1445640033 0.674744 -0.441040 0.368591 0.462952 1445640033 0.674744 -0.441040 0.368591 0.462952 1445640033 0.674744 -0.441040 0.368591 0.462952 1445640033 0.684631 -0.432068 0.378967 0.448242 1445640033 0.684631 -0.432068 0.378967 0.448242 1445640033 0.684631 -0.432068 0.378967 0.448242 1445640033 0.684631 -0.432068 0.378967 0.448242 1445640033 0.684631 -0.432068 0.378967 0.448242 1445640033 0.684631 -0.432068 0.378967 0.448242 1445640033 0.679688 -0.449036 0.374390 0.442932 1445640033 0.679688 -0.449036 0.374390 0.442932 1445640033 0.679688 -0.449036 0.374390 0.442932 1445640033 0.679688 -0.449036 0.374390 0.442932 1445640033 0.679688 -0.449036 0.374390 0.442932 1445640033 0.679688 -0.449036 0.374390 0.442932 1445640034 0.679688 -0.449036 0.374390 0.442932 1445640034 0.670715 -0.482239 0.353271 0.439026 1445640034 0.670715 -0.482239 0.353271 0.439026 1445640034 0.670715 -0.482239 0.353271 0.439026 1445640034 0.670715 -0.482239 0.353271 0.439026 1445640034 0.670715 -0.482239 0.353271 0.439026 1445640034 0.672729 -0.500366 0.336792 0.428406 1445640034 0.672729 -0.500366 0.336792 0.428406 1445640034 0.672729 -0.500366 0.336792 0.428406 1445640034 0.672729 -0.500366 0.336792 0.428406 1445640034 0.672729 -0.500366 0.336792 0.428406 1445640034 0.672729 -0.500366 0.336792 0.428406 1445640034 0.672729 -0.500366 0.336792 0.428406 1445640034 0.678467 -0.509888 0.325378 0.416870 1445640034 0.678467 -0.509888 0.325378 0.416870 1445640034 0.678467 -0.509888 0.325378 0.416870 1445640034 0.678467 -0.509888 0.325378 0.416870 1445640034 0.678467 -0.509888 0.325378 0.416870 1445640034 0.678467 -0.509888 0.325378 0.416870 1445640034 0.672302 -0.531372 0.299377 0.419495 1445640034 0.672302 -0.531372 0.299377 0.419495 1445640034 0.672302 -0.531372 0.299377 0.419495 1445640034 0.672302 -0.531372 0.299377 0.419495 1445640034 0.672302 -0.531372 0.299377 0.419495 1445640034 0.672302 -0.531372 0.299377 0.419495 1445640034 0.666748 -0.543091 0.279175 0.427185 1445640034 0.666748 -0.543091 0.279175 0.427185 1445640034 0.666748 -0.543091 0.279175 0.427185 1445640034 0.666748 -0.543091 0.279175 0.427185 1445640034 0.666748 -0.543091 0.279175 0.427185 1445640034 0.666748 -0.543091 0.279175 0.427185 1445640034 0.666748 -0.543091 0.279175 0.427185 1445640034 0.666382 -0.543396 0.276611 0.429138 1445640034 0.666382 -0.543396 0.276611 0.429138 1445640034 0.666382 -0.543396 0.276611 0.429138 1445640034 0.666382 -0.543396 0.276611 0.429138 1445640034 0.666382 -0.543396 0.276611 0.429138 1445640034 0.666382 -0.543396 0.276611 0.429138 1445640034 0.671631 -0.529358 0.290588 0.429138 1445640034 0.671631 -0.529358 0.290588 0.429138 1445640034 0.671631 -0.529358 0.290588 0.429138 1445640034 0.671631 -0.529358 0.290588 0.429138 1445640034 0.671631 -0.529358 0.290588 0.429138 1445640034 0.671631 -0.529358 0.290588 0.429138 1445640034 0.670593 -0.512329 0.307190 0.439758 1445640034 0.670593 -0.512329 0.307190 0.439758 1445640034 0.670593 -0.512329 0.307190 0.439758 1445640034 0.670593 -0.512329 0.307190 0.439758 1445640034 0.670593 -0.512329 0.307190 0.439758 1445640034 0.670593 -0.512329 0.307190 0.439758 1445640034 0.669739 -0.491211 0.322815 0.453735 1445640034 0.669739 -0.491211 0.322815 0.453735 1445640034 0.669739 -0.491211 0.322815 0.453735 1445640034 0.669739 -0.491211 0.322815 0.453735 1445640034 0.669739 -0.491211 0.322815 0.453735 1445640034 0.669739 -0.491211 0.322815 0.453735 1445640034 0.675110 -0.468323 0.334900 0.461243 1445640034 0.675110 -0.468323 0.334900 0.461243 1445640034 0.675110 -0.468323 0.334900 0.461243 1445640034 0.675110 -0.468323 0.334900 0.461243 1445640034 0.675110 -0.468323 0.334900 0.461243 1445640034 0.675110 -0.468323 0.334900 0.461243 1445640034 0.687073 -0.441223 0.348633 0.460022 1445640034 0.687073 -0.441223 0.348633 0.460022 1445640034 0.687073 -0.441223 0.348633 0.460022 1445640034 0.687073 -0.441223 0.348633 0.460022 1445640034 0.687073 -0.441223 0.348633 0.460022 1445640034 0.703491 -0.418762 0.356079 0.450378 1445640034 0.703491 -0.418762 0.356079 0.450378 1445640034 0.703491 -0.418762 0.356079 0.450378 1445640034 0.703491 -0.418762 0.356079 0.450378 1445640034 0.703491 -0.418762 0.356079 0.450378 1445640034 0.703491 -0.418762 0.356079 0.450378 1445640034 0.716858 -0.409363 0.362915 0.432129 1445640034 0.716858 -0.409363 0.362915 0.432129 1445640034 0.716858 -0.409363 0.362915 0.432129 1445640034 0.716858 -0.409363 0.362915 0.432129 1445640034 0.716858 -0.409363 0.362915 0.432129 1445640034 0.716858 -0.409363 0.362915 0.432129 1445640034 0.721924 -0.406616 0.376404 0.414429 1445640034 0.721924 -0.406616 0.376404 0.414429 1445640034 0.721924 -0.406616 0.376404 0.414429 1445640034 0.721924 -0.406616 0.376404 0.414429 1445640034 0.721924 -0.406616 0.376404 0.414429 1445640034 0.721924 -0.406616 0.376404 0.414429 1445640034 0.718079 -0.423401 0.371033 0.409119 1445640034 0.718079 -0.423401 0.371033 0.409119 1445640034 0.718079 -0.423401 0.371033 0.409119 1445640034 0.718079 -0.423401 0.371033 0.409119 1445640034 0.718079 -0.423401 0.371033 0.409119 1445640034 0.703735 -0.465698 0.342102 0.413269 1445640034 0.703735 -0.465698 0.342102 0.413269 1445640034 0.703735 -0.465698 0.342102 0.413269 1445640034 0.703735 -0.465698 0.342102 0.413269 1445640034 0.703735 -0.465698 0.342102 0.413269 1445640034 0.703735 -0.465698 0.342102 0.413269 1445640034 0.703735 -0.465698 0.342102 0.413269 1445640034 0.694153 -0.495972 0.323853 0.408936 1445640034 0.694153 -0.495972 0.323853 0.408936 1445640034 0.694153 -0.495972 0.323853 0.408936 1445640034 0.694153 -0.495972 0.323853 0.408936 1445640034 0.694153 -0.495972 0.323853 0.408936 1445640034 0.694153 -0.495972 0.323853 0.408936 1445640034 0.696533 -0.502014 0.324829 0.396484 1445640034 0.696533 -0.502014 0.324829 0.396484 1445640034 0.696533 -0.502014 0.324829 0.396484 1445640034 0.696533 -0.502014 0.324829 0.396484 1445640034 0.696533 -0.502014 0.324829 0.396484 1445640034 0.696533 -0.502014 0.324829 0.396484 1445640034 0.696533 -0.502014 0.324829 0.396484 1445640035 0.694092 -0.515625 0.314880 0.391418 1445640035 0.694092 -0.515625 0.314880 0.391418 1445640035 0.694092 -0.515625 0.314880 0.391418 1445640035 0.694092 -0.515625 0.314880 0.391418 1445640035 0.694092 -0.515625 0.314880 0.391418 1445640035 0.694092 -0.515625 0.314880 0.391418 1445640035 0.689453 -0.527222 0.301697 0.394470 1445640035 0.689453 -0.527222 0.301697 0.394470 1445640035 0.689453 -0.527222 0.301697 0.394470 1445640035 0.689453 -0.527222 0.301697 0.394470 1445640035 0.689453 -0.527222 0.301697 0.394470 1445640035 0.689453 -0.527222 0.301697 0.394470 1445640035 0.688171 -0.523438 0.306396 0.398071 1445640035 0.688171 -0.523438 0.306396 0.398071 1445640035 0.688171 -0.523438 0.306396 0.398071 1445640035 0.688171 -0.523438 0.306396 0.398071 1445640035 0.688171 -0.523438 0.306396 0.398071 1445640035 0.688171 -0.523438 0.306396 0.398071 1445640035 0.684875 -0.513428 0.322998 0.403687 1445640035 0.684875 -0.513428 0.322998 0.403687 1445640035 0.684875 -0.513428 0.322998 0.403687 1445640035 0.684875 -0.513428 0.322998 0.403687 1445640035 0.684875 -0.513428 0.322998 0.403687 1445640035 0.684875 -0.513428 0.322998 0.403687 1445640035 0.684875 -0.513428 0.322998 0.403687 1445640035 0.675842 -0.503601 0.342712 0.414917 1445640035 0.675842 -0.503601 0.342712 0.414917 1445640035 0.675842 -0.503601 0.342712 0.414917 1445640035 0.675842 -0.503601 0.342712 0.414917 1445640035 0.675842 -0.503601 0.342712 0.414917 1445640035 0.667175 -0.490967 0.364746 0.425110 1445640035 0.667175 -0.490967 0.364746 0.425110 1445640035 0.667175 -0.490967 0.364746 0.425110 1445640035 0.667175 -0.490967 0.364746 0.425110 1445640035 0.667175 -0.490967 0.364746 0.425110 1445640035 0.667175 -0.490967 0.364746 0.425110 1445640035 0.663452 -0.471069 0.386597 0.434021 1445640035 0.663452 -0.471069 0.386597 0.434021 1445640035 0.663452 -0.471069 0.386597 0.434021 1445640035 0.663452 -0.471069 0.386597 0.434021 1445640035 0.663452 -0.471069 0.386597 0.434021 1445640035 0.663452 -0.471069 0.386597 0.434021 1445640035 0.663452 -0.471069 0.386597 0.434021 1445640035 0.673218 -0.441833 0.406982 0.431152 1445640035 0.673218 -0.441833 0.406982 0.431152 1445640035 0.673218 -0.441833 0.406982 0.431152 1445640035 0.673218 -0.441833 0.406982 0.431152 1445640035 0.673218 -0.441833 0.406982 0.431152 1445640035 0.673218 -0.441833 0.406982 0.431152 1445640035 0.673218 -0.441833 0.406982 0.431152 1445640035 0.689514 -0.414551 0.418579 0.421204 1445640035 0.689514 -0.414551 0.418579 0.421204 1445640035 0.689514 -0.414551 0.418579 0.421204 1445640035 0.689514 -0.414551 0.418579 0.421204 1445640035 0.689514 -0.414551 0.418579 0.421204 1445640035 0.689514 -0.414551 0.418579 0.421204 1445640035 0.701904 -0.405701 0.417358 0.410522 1445640035 0.701904 -0.405701 0.417358 0.410522 1445640035 0.701904 -0.405701 0.417358 0.410522 1445640035 0.701904 -0.405701 0.417358 0.410522 1445640035 0.701904 -0.405701 0.417358 0.410522 1445640035 0.703735 -0.413147 0.412109 0.405212 1445640035 0.703735 -0.413147 0.412109 0.405212 1445640035 0.703735 -0.413147 0.412109 0.405212 1445640035 0.703735 -0.413147 0.412109 0.405212 1445640035 0.703735 -0.413147 0.412109 0.405212 1445640035 0.703735 -0.413147 0.412109 0.405212 1445640035 0.703735 -0.413147 0.412109 0.405212 1445640035 0.700073 -0.423218 0.409973 0.403320 1445640035 0.700073 -0.423218 0.409973 0.403320 1445640035 0.700073 -0.423218 0.409973 0.403320 1445640035 0.700073 -0.423218 0.409973 0.403320 1445640035 0.700073 -0.423218 0.409973 0.403320 1445640035 0.700073 -0.423218 0.409973 0.403320 1445640035 0.697510 -0.433594 0.407471 0.399292 1445640035 0.697510 -0.433594 0.407471 0.399292 1445640035 0.697510 -0.433594 0.407471 0.399292 1445640035 0.697510 -0.433594 0.407471 0.399292 1445640035 0.697510 -0.433594 0.407471 0.399292 1445640035 0.697510 -0.433594 0.407471 0.399292 1445640035 0.689697 -0.457397 0.396851 0.396912 1445640035 0.689697 -0.457397 0.396851 0.396912 1445640035 0.689697 -0.457397 0.396851 0.396912 1445640035 0.689697 -0.457397 0.396851 0.396912 1445640035 0.689697 -0.457397 0.396851 0.396912 1445640035 0.689697 -0.457397 0.396851 0.396912 1445640035 0.689697 -0.457397 0.396851 0.396912 1445640035 0.683716 -0.481262 0.386169 0.389526 1445640035 0.683716 -0.481262 0.386169 0.389526 1445640035 0.683716 -0.481262 0.386169 0.389526 1445640035 0.683716 -0.481262 0.386169 0.389526 1445640035 0.683716 -0.481262 0.386169 0.389526 1445640035 0.687744 -0.487671 0.384216 0.376160 1445640035 0.687744 -0.487671 0.384216 0.376160 1445640035 0.687744 -0.487671 0.384216 0.376160 1445640035 0.687744 -0.487671 0.384216 0.376160 1445640035 0.687744 -0.487671 0.384216 0.376160 1445640035 0.687744 -0.487671 0.384216 0.376160 1445640035 0.693176 -0.492798 0.378723 0.364929 1445640035 0.693176 -0.492798 0.378723 0.364929 1445640035 0.693176 -0.492798 0.378723 0.364929 1445640035 0.693176 -0.492798 0.378723 0.364929 1445640035 0.693176 -0.492798 0.378723 0.364929 1445640035 0.693176 -0.492798 0.378723 0.364929 1445640035 0.687195 -0.512573 0.358826 0.369080 1445640035 0.687195 -0.512573 0.358826 0.369080 1445640035 0.687195 -0.512573 0.358826 0.369080 1445640035 0.687195 -0.512573 0.358826 0.369080 1445640035 0.687195 -0.512573 0.358826 0.369080 1445640035 0.687195 -0.512573 0.358826 0.369080 1445640035 0.687195 -0.512573 0.358826 0.369080 1445640035 0.681885 -0.518677 0.348633 0.380005 1445640036 0.681885 -0.518677 0.348633 0.380005 1445640036 0.681885 -0.518677 0.348633 0.380005 1445640036 0.681885 -0.518677 0.348633 0.380005 1445640036 0.681885 -0.518677 0.348633 0.380005 1445640036 0.681885 -0.518677 0.348633 0.380005 1445640036 0.677063 -0.518433 0.350769 0.386902 1445640036 0.677063 -0.518433 0.350769 0.386902 1445640036 0.677063 -0.518433 0.350769 0.386902 1445640036 0.677063 -0.518433 0.350769 0.386902 1445640036 0.677063 -0.518433 0.350769 0.386902 1445640036 0.677063 -0.518433 0.350769 0.386902 1445640036 0.677063 -0.518433 0.350769 0.386902 1445640036 0.671326 -0.512512 0.359924 0.396301 1445640036 0.671326 -0.512512 0.359924 0.396301 1445640036 0.671326 -0.512512 0.359924 0.396301 1445640036 0.671326 -0.512512 0.359924 0.396301 1445640036 0.671326 -0.512512 0.359924 0.396301 1445640036 0.662292 -0.501709 0.372253 0.413513 1445640036 0.662292 -0.501709 0.372253 0.413513 1445640036 0.662292 -0.501709 0.372253 0.413513 1445640036 0.662292 -0.501709 0.372253 0.413513 1445640036 0.662292 -0.501709 0.372253 0.413513 1445640036 0.662292 -0.501709 0.372253 0.413513 1445640036 0.647156 -0.498962 0.380371 0.432922 1445640036 0.647156 -0.498962 0.380371 0.432922 1445640036 0.647156 -0.498962 0.380371 0.432922 1445640036 0.647156 -0.498962 0.380371 0.432922 1445640036 0.632141 -0.500305 0.381226 0.452454 1445640036 0.632141 -0.500305 0.381226 0.452454 1445640036 0.632141 -0.500305 0.381226 0.452454 1445640036 0.632141 -0.500305 0.381226 0.452454 1445640036 0.632141 -0.500305 0.381226 0.452454 1445640036 0.632141 -0.500305 0.381226 0.452454 1445640036 0.632141 -0.500305 0.381226 0.452454 1445640036 0.624634 -0.499023 0.376770 0.467773 1445640036 0.624634 -0.499023 0.376770 0.467773 1445640036 0.624634 -0.499023 0.376770 0.467773 1445640036 0.624634 -0.499023 0.376770 0.467773 1445640036 0.624634 -0.499023 0.376770 0.467773 1445640036 0.624634 -0.499023 0.376770 0.467773 1445640036 0.633057 -0.492126 0.369751 0.469299 1445640036 0.633057 -0.492126 0.369751 0.469299 1445640036 0.633057 -0.492126 0.369751 0.469299 1445640036 0.633057 -0.492126 0.369751 0.469299 1445640036 0.633057 -0.492126 0.369751 0.469299 1445640036 0.633057 -0.492126 0.369751 0.469299 1445640036 0.640137 -0.487854 0.360901 0.471130 1445640036 0.640137 -0.487854 0.360901 0.471130 1445640036 0.640137 -0.487854 0.360901 0.471130 1445640036 0.640137 -0.487854 0.360901 0.471130 1445640036 0.640137 -0.487854 0.360901 0.471130 1445640036 0.652405 -0.480164 0.360046 0.462708 1445640036 0.652405 -0.480164 0.360046 0.462708 1445640036 0.652405 -0.480164 0.360046 0.462708 1445640036 0.652405 -0.480164 0.360046 0.462708 1445640036 0.652405 -0.480164 0.360046 0.462708 1445640036 0.652405 -0.480164 0.360046 0.462708 1445640036 0.669373 -0.464294 0.371033 0.445679 1445640036 0.669373 -0.464294 0.371033 0.445679 1445640036 0.669373 -0.464294 0.371033 0.445679 1445640036 0.669373 -0.464294 0.371033 0.445679 1445640036 0.669373 -0.464294 0.371033 0.445679 1445640036 0.669373 -0.464294 0.371033 0.445679 1445640036 0.672241 -0.473022 0.370483 0.432434 1445640036 0.672241 -0.473022 0.370483 0.432434 1445640036 0.672241 -0.473022 0.370483 0.432434 1445640036 0.672241 -0.473022 0.370483 0.432434 1445640036 0.672241 -0.473022 0.370483 0.432434 1445640036 0.672241 -0.473022 0.370483 0.432434 1445640036 0.672241 -0.473022 0.370483 0.432434 1445640036 0.679504 -0.481628 0.369934 0.411621 1445640036 0.679504 -0.481628 0.369934 0.411621 1445640036 0.679504 -0.481628 0.369934 0.411621 1445640036 0.679504 -0.481628 0.369934 0.411621 1445640036 0.679504 -0.481628 0.369934 0.411621 1445640036 0.679504 -0.481628 0.369934 0.411621 1445640036 0.690674 -0.486328 0.365784 0.390625 1445640036 0.690674 -0.486328 0.365784 0.390625 1445640036 0.690674 -0.486328 0.365784 0.390625 1445640036 0.690674 -0.486328 0.365784 0.390625 1445640036 0.701416 -0.497375 0.345947 0.375305 1445640036 0.701416 -0.497375 0.345947 0.375305 1445640036 0.701416 -0.497375 0.345947 0.375305 1445640036 0.701416 -0.497375 0.345947 0.375305 1445640036 0.701416 -0.497375 0.345947 0.375305 1445640036 0.706238 -0.509094 0.322083 0.371826 1445640036 0.706238 -0.509094 0.322083 0.371826 1445640036 0.713562 -0.501465 0.314758 0.374573 1445640036 0.713562 -0.501465 0.314758 0.374573 1445640036 0.713562 -0.501465 0.314758 0.374573 1445640036 0.711731 -0.492432 0.324097 0.381958 1445640037 0.711731 -0.492432 0.324097 0.381958 1445640037 0.703369 -0.485535 0.336548 0.395142 1445640037 0.703369 -0.485535 0.336548 0.395142 1445640037 0.703369 -0.485535 0.336548 0.395142 1445640037 0.703369 -0.485535 0.336548 0.395142 1445640037 0.703369 -0.485535 0.336548 0.395142 1445640037 0.692505 -0.480286 0.347168 0.411316 1445640037 0.692505 -0.480286 0.347168 0.411316 1445640037 0.692505 -0.480286 0.347168 0.411316 1445640037 0.692505 -0.480286 0.347168 0.411316 1445640037 0.692505 -0.480286 0.347168 0.411316 1445640037 0.692505 -0.480286 0.347168 0.411316 1445640037 0.683167 -0.476013 0.353943 0.425842 1445640037 0.683167 -0.476013 0.353943 0.425842 1445640037 0.683167 -0.476013 0.353943 0.425842 1445640037 0.683716 -0.468201 0.358826 0.429565 1445640037 0.683716 -0.468201 0.358826 0.429565 1445640037 0.683716 -0.468201 0.358826 0.429565 1445640037 0.683716 -0.468201 0.358826 0.429565 1445640037 0.683716 -0.468201 0.358826 0.429565 1445640037 0.690491 -0.459290 0.359802 0.427490 1445640037 0.690491 -0.459290 0.359802 0.427490 1445640037 0.690491 -0.459290 0.359802 0.427490 1445640037 0.690491 -0.459290 0.359802 0.427490 1445640037 0.690491 -0.459290 0.359802 0.427490 1445640037 0.690491 -0.459290 0.359802 0.427490 1445640037 0.695374 -0.457275 0.361389 0.420288 1445640037 0.695374 -0.457275 0.361389 0.420288 1445640037 0.695374 -0.457275 0.361389 0.420288 1445640037 0.695374 -0.457275 0.361389 0.420288 1445640037 0.695374 -0.457275 0.361389 0.420288 1445640037 0.695374 -0.457275 0.361389 0.420288 1445640037 0.695374 -0.457275 0.361389 0.420288 1445640037 0.698547 -0.457886 0.367737 0.408813 1445640037 0.698547 -0.457886 0.367737 0.408813 1445640037 0.698547 -0.457886 0.367737 0.408813 1445640037 0.698547 -0.457886 0.367737 0.408813 1445640037 0.698547 -0.457886 0.367737 0.408813 1445640037 0.698547 -0.457886 0.367737 0.408813 1445640037 0.698181 -0.461670 0.372864 0.400391 1445640037 0.698181 -0.461670 0.372864 0.400391 1445640037 0.698181 -0.461670 0.372864 0.400391 1445640037 0.698181 -0.461670 0.372864 0.400391 1445640037 0.698181 -0.461670 0.372864 0.400391 1445640037 0.698181 -0.461670 0.372864 0.400391 1445640037 0.694031 -0.474670 0.371277 0.393799 1445640037 0.694031 -0.474670 0.371277 0.393799 1445640037 0.694031 -0.474670 0.371277 0.393799 1445640037 0.694031 -0.474670 0.371277 0.393799 1445640037 0.694031 -0.474670 0.371277 0.393799 1445640037 0.694031 -0.474670 0.371277 0.393799 1445640037 0.687256 -0.493225 0.365723 0.388123 1445640037 0.687256 -0.493225 0.365723 0.388123 1445640037 0.687256 -0.493225 0.365723 0.388123 1445640037 0.687256 -0.493225 0.365723 0.388123 1445640037 0.687256 -0.493225 0.365723 0.388123 1445640037 0.683838 -0.509399 0.362183 0.376282 1445640037 0.683838 -0.509399 0.362183 0.376282 1445640037 0.683838 -0.509399 0.362183 0.376282 1445640037 0.683838 -0.509399 0.362183 0.376282 1445640037 0.683838 -0.509399 0.362183 0.376282 1445640037 0.683838 -0.509399 0.362183 0.376282 1445640037 0.683838 -0.509399 0.362183 0.376282 1445640037 0.689941 -0.515442 0.357849 0.360901 1445640037 0.689941 -0.515442 0.357849 0.360901 1445640037 0.689941 -0.515442 0.357849 0.360901 1445640037 0.689941 -0.515442 0.357849 0.360901 1445640037 0.689941 -0.515442 0.357849 0.360901 1445640037 0.689941 -0.515442 0.357849 0.360901 1445640037 0.696350 -0.524048 0.341125 0.352234 1445640037 0.696350 -0.524048 0.341125 0.352234 1445640037 0.696350 -0.524048 0.341125 0.352234 1445640037 0.696350 -0.524048 0.341125 0.352234 1445640037 0.696350 -0.524048 0.341125 0.352234 1445640037 0.696350 -0.524048 0.341125 0.352234 1445640037 0.699585 -0.530518 0.324036 0.352234 1445640037 0.699585 -0.530518 0.324036 0.352234 1445640037 0.699585 -0.530518 0.324036 0.352234 1445640037 0.699585 -0.530518 0.324036 0.352234 1445640037 0.699585 -0.530518 0.324036 0.352234 1445640037 0.699585 -0.530518 0.324036 0.352234 1445640037 0.699585 -0.530518 0.324036 0.352234 1445640037 0.698486 -0.530457 0.318665 0.359375 1445640037 0.698486 -0.530457 0.318665 0.359375 1445640037 0.698486 -0.530457 0.318665 0.359375 1445640037 0.698486 -0.530457 0.318665 0.359375 1445640037 0.698486 -0.530457 0.318665 0.359375 1445640037 0.698486 -0.530457 0.318665 0.359375 1445640037 0.686829 -0.538330 0.315063 0.373047 1445640037 0.686829 -0.538330 0.315063 0.373047 1445640037 0.686829 -0.538330 0.315063 0.373047 1445640037 0.686829 -0.538330 0.315063 0.373047 1445640037 0.686829 -0.538330 0.315063 0.373047 1445640037 0.686829 -0.538330 0.315063 0.373047 1445640037 0.680969 -0.532959 0.322510 0.384888 1445640037 0.680969 -0.532959 0.322510 0.384888 1445640037 0.680969 -0.532959 0.322510 0.384888 1445640037 0.680969 -0.532959 0.322510 0.384888 1445640037 0.680969 -0.532959 0.322510 0.384888 1445640037 0.680969 -0.532959 0.322510 0.384888 1445640037 0.672485 -0.525452 0.331238 0.402344 1445640037 0.672485 -0.525452 0.331238 0.402344 1445640037 0.672485 -0.525452 0.331238 0.402344 1445640038 0.672485 -0.525452 0.331238 0.402344 1445640038 0.672485 -0.525452 0.331238 0.402344 1445640038 0.672485 -0.525452 0.331238 0.402344 1445640038 0.672485 -0.525452 0.331238 0.402344 1445640038 0.663879 -0.521606 0.333679 0.419312 1445640038 0.663879 -0.521606 0.333679 0.419312 1445640038 0.663879 -0.521606 0.333679 0.419312 1445640038 0.663879 -0.521606 0.333679 0.419312 1445640038 0.663879 -0.521606 0.333679 0.419312 1445640038 0.668640 -0.503113 0.341797 0.427673 1445640038 0.668640 -0.503113 0.341797 0.427673 1445640038 0.668640 -0.503113 0.341797 0.427673 1445640038 0.668640 -0.503113 0.341797 0.427673 1445640038 0.668640 -0.503113 0.341797 0.427673 1445640038 0.668640 -0.503113 0.341797 0.427673 1445640038 0.675415 -0.485291 0.351624 0.429626 1445640038 0.675415 -0.485291 0.351624 0.429626 1445640038 0.675415 -0.485291 0.351624 0.429626 1445640038 0.675415 -0.485291 0.351624 0.429626 1445640038 0.675415 -0.485291 0.351624 0.429626 1445640038 0.675903 -0.480713 0.357178 0.429443 1445640038 0.675903 -0.480713 0.357178 0.429443 1445640038 0.675903 -0.480713 0.357178 0.429443 1445640038 0.675903 -0.480713 0.357178 0.429443 1445640038 0.675903 -0.480713 0.357178 0.429443 1445640038 0.675903 -0.480713 0.357178 0.429443 1445640038 0.675903 -0.480713 0.357178 0.429443 1445640038 0.679199 -0.476013 0.366089 0.421875 1445640038 0.679199 -0.476013 0.366089 0.421875 1445640038 0.679199 -0.476013 0.366089 0.421875 1445640038 0.679199 -0.476013 0.366089 0.421875 1445640038 0.679199 -0.476013 0.366089 0.421875 1445640038 0.679199 -0.476013 0.366089 0.421875 1445640038 0.684692 -0.469421 0.376404 0.411255 1445640038 0.684692 -0.469421 0.376404 0.411255 1445640038 0.684692 -0.469421 0.376404 0.411255 1445640038 0.684692 -0.469421 0.376404 0.411255 1445640038 0.684692 -0.469421 0.376404 0.411255 1445640038 0.684692 -0.469421 0.376404 0.411255 1445640038 0.684692 -0.469421 0.376404 0.411255 1445640038 0.688416 -0.468750 0.380432 0.401978 1445640038 0.688416 -0.468750 0.380432 0.401978 1445640038 0.688416 -0.468750 0.380432 0.401978 1445640038 0.688416 -0.468750 0.380432 0.401978 1445640038 0.688416 -0.468750 0.380432 0.401978 1445640038 0.688416 -0.468750 0.380432 0.401978 1445640038 0.690491 -0.470947 0.386108 0.390259 1445640038 0.690491 -0.470947 0.386108 0.390259 1445640038 0.690491 -0.470947 0.386108 0.390259 1445640038 0.690491 -0.470947 0.386108 0.390259 1445640038 0.690491 -0.470947 0.386108 0.390259 1445640038 0.690491 -0.470947 0.386108 0.390259 1445640038 0.690491 -0.470947 0.386108 0.390259 1445640038 0.689331 -0.475525 0.393677 0.379028 1445640038 0.689331 -0.475525 0.393677 0.379028 1445640038 0.689331 -0.475525 0.393677 0.379028 1445640038 0.689331 -0.475525 0.393677 0.379028 1445640038 0.689331 -0.475525 0.393677 0.379028 1445640038 0.689331 -0.475525 0.393677 0.379028 1445640038 0.693359 -0.474915 0.400635 0.364868 1445640038 0.693359 -0.474915 0.400635 0.364868 1445640038 0.693359 -0.474915 0.400635 0.364868 1445640038 0.693359 -0.474915 0.400635 0.364868 1445640038
[truncated: 163,303 more chars]
