# Supplementary material for: Quaternion-Based Gesture Recognition Using Wireless Wearable Motion Capture Sensors
Source: Sensors (Basel). 2016 Apr 28;16(5):605. doi: 10.3390/s16050605 (PMC4883296; doi:10.3390/s16050605)
Supplement: Supplementary file 1 [file sensors-16-00605-s001.zip › MultiSensorGestureData/P11/2. Uppercut/Training17.txt]

-0.677185 -0.224121 -0.527588 0.461426 1445639934 -0.677185 -0.224121 -0.527588 0.461426 1445639934 -0.686768 -0.211060 -0.521484 0.460327 1445639934 -0.686768 -0.211060 -0.521484 0.460327 1445639934 -0.686768 -0.211060 -0.521484 0.460327 1445639934 -0.686768 -0.211060 -0.521484 0.460327 1445639934 -0.686768 -0.211060 -0.521484 0.460327 1445639934 -0.686768 -0.211060 -0.521484 0.460327 1445639934 -0.701843 -0.193359 -0.524048 0.442139 1445639934 -0.701843 -0.193359 -0.524048 0.442139 1445639934 -0.701843 -0.193359 -0.524048 0.442139 1445639934 -0.701843 -0.193359 -0.524048 0.442139 1445639934 -0.701843 -0.193359 -0.524048 0.442139 1445639934 -0.701843 -0.193359 -0.524048 0.442139 1445639934 -0.715515 -0.190002 -0.525146 0.419800 1445639934 -0.715515 -0.190002 -0.525146 0.419800 1445639934 -0.715515 -0.190002 -0.525146 0.419800 1445639934 -0.715515 -0.190002 -0.525146 0.419800 1445639934 -0.715515 -0.190002 -0.525146 0.419800 1445639934 -0.723938 -0.216003 -0.505737 0.416565 1445639934 -0.723938 -0.216003 -0.505737 0.416565 1445639934 -0.723938 -0.216003 -0.505737 0.416565 1445639934 -0.723938 -0.216003 -0.505737 0.416565 1445639934 -0.723938 -0.216003 -0.505737 0.416565 1445639934 -0.723938 -0.216003 -0.505737 0.416565 1445639934 -0.738708 -0.217285 -0.492615 0.405640 1445639934 -0.738708 -0.217285 -0.492615 0.405640 1445639934 -0.738708 -0.217285 -0.492615 0.405640 1445639934 -0.738708 -0.217285 -0.492615 0.405640 1445639934 -0.738708 -0.217285 -0.492615 0.405640 1445639934 -0.738708 -0.217285 -0.492615 0.405640 1445639934 -0.738708 -0.217285 -0.492615 0.405640 1445639934 -0.758484 -0.175232 -0.497681 0.382507 1445639934 -0.758484 -0.175232 -0.497681 0.382507 1445639934 -0.758484 -0.175232 -0.497681 0.382507 1445639934 -0.758484 -0.175232 -0.497681 0.382507 1445639934 -0.758484 -0.175232 -0.497681 0.382507 1445639934 -0.758484 -0.175232 -0.497681 0.382507 1445639934 -0.771790 -0.135254 -0.502686 0.365295 1445639934 -0.771790 -0.135254 -0.502686 0.365295 1445639934 -0.771790 -0.135254 -0.502686 0.365295 1445639934 -0.771790 -0.135254 -0.502686 0.365295 1445639934 -0.771790 -0.135254 -0.502686 0.365295 1445639934 -0.771790 -0.135254 -0.502686 0.365295 1445639934 -0.774414 -0.117493 -0.506775 0.360107 1445639934 -0.774414 -0.117493 -0.506775 0.360107 1445639934 -0.774414 -0.117493 -0.506775 0.360107 1445639934 -0.774414 -0.117493 -0.506775 0.360107 1445639934 -0.774414 -0.117493 -0.506775 0.360107 1445639934 -0.774414 -0.117493 -0.506775 0.360107 1445639934 -0.766663 -0.122986 -0.511414 0.368225 1445639934 -0.766663 -0.122986 -0.511414 0.368225 1445639934 -0.766663 -0.122986 -0.511414 0.368225 1445639934 -0.766663 -0.122986 -0.511414 0.368225 1445639934 -0.766663 -0.122986 -0.511414 0.368225 1445639934 -0.766663 -0.122986 -0.511414 0.368225 1445639934 -0.753052 -0.151306 -0.512512 0.384033 1445639934 -0.753052 -0.151306 -0.512512 0.384033 1445639934 -0.753052 -0.151306 -0.512512 0.384033 1445639934 -0.753052 -0.151306 -0.512512 0.384033 1445639934 -0.753052 -0.151306 -0.512512 0.384033 1445639934 -0.753052 -0.151306 -0.512512 0.384033 1445639934 -0.753052 -0.151306 -0.512512 0.384033 1445639934 -0.737549 -0.182068 -0.513672 0.398804 1445639934 -0.737549 -0.182068 -0.513672 0.398804 1445639934 -0.737549 -0.182068 -0.513672 0.398804 1445639934 -0.737549 -0.182068 -0.513672 0.398804 1445639935 -0.737549 -0.182068 -0.513672 0.398804 1445639935 -0.737549 -0.182068 -0.513672 0.398804 1445639935 -0.719666 -0.208069 -0.516113 0.415283 1445639935 -0.719666 -0.208069 -0.516113 0.415283 1445639935 -0.719666 -0.208069 -0.516113 0.415283 1445639935 -0.719666 -0.208069 -0.516113 0.415283 1445639935 -0.719666 -0.208069 -0.516113 0.415283 1445639935 -0.707581 -0.226990 -0.515442 0.426819 1445639935 -0.707581 -0.226990 -0.515442 0.426819 1445639935 -0.707581 -0.226990 -0.515442 0.426819 1445639935 -0.707581 -0.226990 -0.515442 0.426819 1445639935 -0.707581 -0.226990 -0.515442 0.426819 1445639935 -0.707581 -0.226990 -0.515442 0.426819 1445639935 -0.707581 -0.226990 -0.515442 0.426819 1445639935 -0.708679 -0.222656 -0.518860 0.423218 1445639935 -0.708679 -0.222656 -0.518860 0.423218 1445639935 -0.708679 -0.222656 -0.518860 0.423218 1445639935 -0.708679 -0.222656 -0.518860 0.423218 1445639935 -0.708679 -0.222656 -0.518860 0.423218 1445639935 -0.708679 -0.222656 -0.518860 0.423218 1445639935 -0.711487 -0.202759 -0.525269 0.420532 1445639935 -0.711487 -0.202759 -0.525269 0.420532 1445639935 -0.711487 -0.202759 -0.525269 0.420532 1445639935 -0.711487 -0.202759 -0.525269 0.420532 1445639935 -0.711487 -0.202759 -0.525269 0.420532 1445639935 -0.711487 -0.202759 -0.525269 0.420532 1445639935 -0.712097 -0.177979 -0.530212 0.424438 1445639935 -0.712097 -0.177979 -0.530212 0.424438 1445639935 -0.712097 -0.177979 -0.530212 0.424438 1445639935 -0.712097 -0.177979 -0.530212 0.424438 1445639935 -0.712097 -0.177979 -0.530212 0.424438 1445639935 -0.714539 -0.154114 -0.529053 0.431091 1445639935 -0.714539 -0.154114 -0.529053 0.431091 1445639935 -0.714539 -0.154114 -0.529053 0.431091 1445639935 -0.714539 -0.154114 -0.529053 0.431091 1445639935 -0.714539 -0.154114 -0.529053 0.431091 1445639935 -0.714539 -0.154114 -0.529053 0.431091 1445639935 -0.714539 -0.154114 -0.529053 0.431091 1445639935 -0.719421 -0.124878 -0.526550 0.435486 1445639935 -0.719421 -0.124878 -0.526550 0.435486 1445639935 -0.719421 -0.124878 -0.526550 0.435486 1445639935 -0.719421 -0.124878 -0.526550 0.435486 1445639935 -0.719421 -0.124878 -0.526550 0.435486 1445639935 -0.719421 -0.124878 -0.526550 0.435486 1445639935 -0.727844 -0.089600 -0.528931 0.427185 1445639935 -0.727844 -0.089600 -0.528931 0.427185 1445639935 -0.727844 -0.089600 -0.528931 0.427185 1445639935 -0.727844 -0.089600 -0.528931 0.427185 1445639935 -0.727844 -0.089600 -0.528931 0.427185 1445639935 -0.727844 -0.089600 -0.528931 0.427185 1445639935 -0.727844 -0.089600 -0.528931 0.427185 1445639935 -0.738403 -0.066406 -0.526855 0.415649 1445639935 -0.738403 -0.066406 -0.526855 0.415649 1445639935 -0.738403 -0.066406 -0.526855 0.415649 1445639935 -0.738403 -0.066406 -0.526855 0.415649 1445639935 -0.738403 -0.066406 -0.526855 0.415649 1445639935 -0.738403 -0.066406 -0.526855 0.415649 1445639935 -0.745605 -0.050232 -0.525330 0.406982 1445639935 -0.745605 -0.050232 -0.525330 0.406982 1445639935 -0.745605 -0.050232 -0.525330 0.406982 1445639935 -0.745605 -0.050232 -0.525330 0.406982 1445639935 -0.745605 -0.050232 -0.525330 0.406982 1445639935 -0.745605 -0.050232 -0.525330 0.406982 1445639935 -0.749817 -0.046143 -0.520081 0.406433 1445639935 -0.749817 -0.046143 -0.520081 0.406433 1445639935 -0.749817 -0.046143 -0.520081 0.406433 1445639935 -0.749817 -0.046143 -0.520081 0.406433 1445639935 -0.749817 -0.046143 -0.520081 0.406433 1445639935 -0.749817 -0.046143 -0.520081 0.406433 1445639935 -0.755737 -0.039246 -0.516296 0.401062 1445639935 -0.755737 -0.039246 -0.516296 0.401062 1445639935 -0.755737 -0.039246 -0.516296 0.401062 1445639935 -0.755737 -0.039246 -0.516296 0.401062 1445639935 -0.755737 -0.039246 -0.516296 0.401062 1445639935 -0.760559 -0.026001 -0.518188 0.390320 1445639935 -0.760559 -0.026001 -0.518188 0.390320 1445639935 -0.760559 -0.026001 -0.518188 0.390320 1445639935 -0.760559 -0.026001 -0.518188 0.390320 1445639935 -0.760559 -0.026001 -0.518188 0.390320 1445639935 -0.760559 -0.026001 -0.518188 0.390320 1445639935 -0.760559 -0.026001 -0.518188 0.390320 1445639935 -0.759766 -0.018372 -0.525757 0.382080 1445639935 -0.759766 -0.018372 -0.525757 0.382080 1445639935 -0.759766 -0.018372 -0.525757 0.382080 1445639935 -0.759766 -0.018372 -0.525757 0.382080 1445639935 -0.759766 -0.018372 -0.525757 0.382080 1445639935 -0.759766 -0.018372 -0.525757 0.382080 1445639935 -0.759766 -0.018372 -0.525757 0.382080 1445639935 -0.752930 -0.039795 -0.531006 0.386719 1445639935 -0.752930 -0.039795 -0.531006 0.386719 1445639935 -0.752930 -0.039795 -0.531006 0.386719 1445639935 -0.752930 -0.039795 -0.531006 0.386719 1445639935 -0.752930 -0.039795 -0.531006 0.386719 1445639935 -0.752930 -0.039795 -0.531006 0.386719 1445639935 -0.743713 -0.082520 -0.530151 0.398804 1445639935 -0.743713 -0.082520 -0.530151 0.398804 1445639935 -0.743713 -0.082520 -0.530151 0.398804 1445639935 -0.743713 -0.082520 -0.530151 0.398804 1445639935 -0.743713 -0.082520 -0.530151 0.398804 1445639935 -0.735535 -0.112427 -0.531433 0.404907 1445639935 -0.735535 -0.112427 -0.531433 0.404907 1445639935 -0.735535 -0.112427 -0.531433 0.404907 1445639935 -0.735535 -0.112427 -0.531433 0.404907 1445639935 -0.735535 -0.112427 -0.531433 0.404907 1445639935 -0.735535 -0.112427 -0.531433 0.404907 1445639935 -0.732605 -0.125061 -0.532166 0.405579 1445639935 -0.732605 -0.125061 -0.532166 0.405579 1445639935 -0.732605 -0.125061 -0.532166 0.405579 1445639935 -0.732605 -0.125061 -0.532166 0.405579 1445639935 -0.732605 -0.125061 -0.532166 0.405579 1445639936 -0.732605 -0.125061 -0.532166 0.405579 1445639936 -0.732605 -0.125061 -0.532166 0.405579 1445639936 -0.732300 -0.120178 -0.534912 0.403931 1445639936 -0.732300 -0.120178 -0.534912 0.403931 1445639936 -0.732300 -0.120178 -0.534912 0.403931 1445639936 -0.732300 -0.120178 -0.534912 0.403931 1445639936 -0.732300 -0.120178 -0.534912 0.403931 1445639936 -0.732300 -0.120178 -0.534912 0.403931 1445639936 -0.732300 -0.120178 -0.534912 0.403931 1445639936 -0.729919 -0.105164 -0.538208 0.408081 1445639936 -0.729919 -0.105164 -0.538208 0.408081 1445639936 -0.729919 -0.105164 -0.538208 0.408081 1445639936 -0.729919 -0.105164 -0.538208 0.408081 1445639936 -0.729919 -0.105164 -0.538208 0.408081 1445639936 -0.726257 -0.089355 -0.539124 0.417053 1445639936 -0.726257 -0.089355 -0.539124 0.417053 1445639936 -0.726257 -0.089355 -0.539124 0.417053 1445639936 -0.726257 -0.089355 -0.539124 0.417053 1445639936 -0.726257 -0.089355 -0.539124 0.417053 1445639936 -0.726257 -0.089355 -0.539124 0.417053 1445639936 -0.723328 -0.071228 -0.534851 0.430969 1445639936 -0.723328 -0.071228 -0.534851 0.430969 1445639936 -0.723328 -0.071228 -0.534851 0.430969 1445639936 -0.723328 -0.071228 -0.534851 0.430969 1445639936 -0.723328 -0.071228 -0.534851 0.430969 1445639936 -0.723328 -0.071228 -0.534851 0.430969 1445639936 -0.723328 -0.071228 -0.534851 0.430969 1445639936 -0.725220 -0.044861 -0.523438 0.445068 1445639936 -0.725220 -0.044861 -0.523438 0.445068 1445639936 -0.725220 -0.044861 -0.523438 0.445068 1445639936 -0.725220 -0.044861 -0.523438 0.445068 1445639936 -0.725220 -0.044861 -0.523438 0.445068 1445639936 -0.725220 -0.044861 -0.523438 0.445068 1445639936 -0.729736 -0.003723 -0.512817 0.452209 1445639936 -0.729736 -0.003723 -0.512817 0.452209 1445639936 -0.729736 -0.003723 -0.512817 0.452209 1445639936 -0.729736 -0.003723 -0.512817 0.452209 1445639936 -0.729736 -0.003723 -0.512817 0.452209 1445639936 -0.729736 -0.003723 -0.512817 0.452209 1445639936 -0.731689 0.045715 -0.510254 0.449707 1445639936 -0.731689 0.045715 -0.510254 0.449707 1445639936 -0.731689 0.045715 -0.510254 0.449707 1445639936 -0.731689 0.045715 -0.510254 0.449707 1445639936 -0.731689 0.045715 -0.510254 0.449707 1445639936 -0.731689 0.045715 -0.510254 0.449707 1445639936 -0.731689 0.045715 -0.510254 0.449707 1445639936 -0.733154 0.069458 -0.504333 0.450928 1445639936 -0.733154 0.069458 -0.504333 0.450928 1445639936 -0.733154 0.069458 -0.504333 0.450928 1445639936 -0.733154 0.069458 -0.504333 0.450928 1445639936 -0.733154 0.069458 -0.504333 0.450928 1445639936 -0.733154 0.069458 -0.504333 0.450928 1445639936 -0.743103 0.071472 -0.489319 0.450867 1445639936 -0.743103 0.071472 -0.489319 0.450867 1445639936 -0.743103 0.071472 -0.489319 0.450867 1445639936 -0.743103 0.071472 -0.489319 0.450867 1445639936 -0.743103 0.071472 -0.489319 0.450867 1445639936 -0.743103 0.071472 -0.489319 0.450867 1445639936 -0.755310 0.083618 -0.486389 0.431152 1445639936 -0.755310 0.083618 -0.486389 0.431152 1445639936 -0.755310 0.083618 -0.486389 0.431152 1445639936 -0.755310 0.083618 -0.486389 0.431152 1445639936 -0.755310 0.083618 -0.486389 0.431152 1445639936 -0.755310 0.083618 -0.486389 0.431152 1445639936 -0.761475 0.108643 -0.500977 0.396667 1445639936 -0.761475 0.108643 -0.500977 0.396667 1445639936 -0.761475 0.108643 -0.500977 0.396667 1445639936 -0.761475 0.108643 -0.500977 0.396667 1445639936 -0.761475 0.108643 -0.500977 0.396667 1445639936 -0.761475 0.108643 -0.500977 0.396667 1445639936 -0.761475 0.108643 -0.500977 0.396667 1445639936 -0.758728 0.114868 -0.529907 0.361023 1445639936 -0.758728 0.114868 -0.529907 0.361023 1445639936 -0.758728 0.114868 -0.529907 0.361023 1445639936 -0.758728 0.114868 -0.529907 0.361023 1445639936 -0.758728 0.114868 -0.529907 0.361023 1445639936 -0.758728 0.114868 -0.529907 0.361023 1445639936 -0.754150 0.099365 -0.558777 0.330444 1445639936 -0.754150 0.099365 -0.558777 0.330444 1445639936 -0.754150 0.099365 -0.558777 0.330444 1445639936 -0.754150 0.099365 -0.558777 0.330444 1445639936 -0.754150 0.099365 -0.558777 0.330444 1445639936 -0.754150 0.099365 -0.558777 0.330444 1445639936 -0.754822 0.058594 -0.569458 0.320251 1445639936 -0.754822 0.058594 -0.569458 0.320251 1445639936 -0.754822 0.058594 -0.569458 0.320251 1445639936 -0.754822 0.058594 -0.569458 0.320251 1445639936 -0.754822 0.058594 -0.569458 0.320251 1445639936 -0.754822 0.058594 -0.569458 0.320251 1445639936 -0.754822 0.058594 -0.569458 0.320251 1445639936 -0.754395 0.064758 -0.583435 0.293884 1445639936 -0.754395 0.064758 -0.583435 0.293884 1445639936 -0.754395 0.064758 -0.583435 0.293884 1445639936 -0.754395 0.064758 -0.583435 0.293884 1445639936 -0.754395 0.064758 -0.583435 0.293884 1445639936 -0.754395 0.064758 -0.583435 0.293884 1445639936 -0.754272 0.072571 -0.585266 0.288757 1445639936 -0.754272 0.072571 -0.585266 0.288757 1445639936 -0.754272 0.072571 -0.585266 0.288757 1445639936 -0.754272 0.072571 -0.585266 0.288757 1445639936 -0.754272 0.072571 -0.585266 0.288757 1445639936 -0.754272 0.072571 -0.585266 0.288757 1445639936 -0.754272 0.072571 -0.585266 0.288757 1445639936 -0.755798 0.065308 -0.577637 0.301514 1445639936 -0.755798 0.065308 -0.577637 0.301514 1445639936 -0.755798 0.065308 -0.577637 0.301514 1445639936 -0.755798 0.065308 -0.577637 0.301514 1445639936 -0.755798 0.065308 -0.577637 0.301514 1445639936 -0.755798 0.065308 -0.577637 0.301514 1445639936 -0.755798 0.065308 -0.577637 0.301514 1445639936 -0.754700 0.068359 -0.570313 0.317078 1445639936 -0.754700 0.068359 -0.570313 0.317078 1445639936 -0.754700 0.068359 -0.570313 0.317078 1445639936 -0.754700 0.068359 -0.570313 0.317078 1445639937 -0.754700 0.068359 -0.570313 0.317078 1445639937 -0.753113 0.073181 -0.564148 0.330505 1445639937 -0.753113 0.073181 -0.564148 0.330505 1445639937 -0.753113 0.073181 -0.564148 0.330505 1445639937 -0.753113 0.073181 -0.564148 0.330505 1445639937 -0.753113 0.073181 -0.564148 0.330505 1445639937 -0.753113 0.073181 -0.564148 0.330505 1445639937 -0.753235 0.075867 -0.558167 0.339722 1445639937 -0.753235 0.075867 -0.558167 0.339722 1445639937 -0.753235 0.075867 -0.558167 0.339722 1445639937 -0.753235 0.075867 -0.558167 0.339722 1445639937 -0.753235 0.075867 -0.558167 0.339722 1445639937 -0.753235 0.075867 -0.558167 0.339722 1445639937 -0.753235 0.075867 -0.558167 0.339722 1445639937 -0.752441 0.083557 -0.559204 0.337830 1445639937 -0.752441 0.083557 -0.559204 0.337830 1445639937 -0.752441 0.083557 -0.559204 0.337830 1445639937 -0.752441 0.083557 -0.559204 0.337830 1445639937 -0.752441 0.083557 -0.559204 0.337830 1445639937 -0.752441 0.083557 -0.559204 0.337830 1445639937 -0.750732 0.090637 -0.569824 0.321777 1445639937 -0.750732 0.090637 -0.569824 0.321777 1445639937 -0.750732 0.090637 -0.569824 0.321777 1445639937 -0.750732 0.090637 -0.569824 0.321777 1445639937 -0.750732 0.090637 -0.569824 0.321777 1445639937 -0.750732 0.090637 -0.569824 0.321777 1445639937 -0.748108 0.082703 -0.584778 0.302734 1445639937 -0.748108 0.082703 -0.584778 0.302734 1445639937 -0.748108 0.082703 -0.584778 0.302734 1445639937 -0.748108 0.082703 -0.584778 0.302734 1445639937 -0.748108 0.082703 -0.584778 0.302734 1445639937 -0.748108 0.082703 -0.584778 0.302734 1445639937 -0.748108 0.082703 -0.584778 0.302734 1445639937 -0.750427 0.039734 -0.584839 0.305542 1445639937 -0.750427 0.039734 -0.584839 0.305542 1445639937 -0.750427 0.039734 -0.584839 0.305542 1445639937 -0.750427 0.039734 -0.584839 0.305542 1445639937 -0.750427 0.039734 -0.584839 0.305542 1445639937 -0.750427 0.039734 -0.584839 0.305542 1445639937 -0.754089 0.003113 -0.582214 0.304016 1445639937 -0.754089 0.003113 -0.582214 0.304016 1445639937 -0.754089 0.003113 -0.582214 0.304016 1445639937 -0.754089 0.003113 -0.582214 0.304016 1445639937 -0.754089 0.003113 -0.582214 0.304016 1445639937 -0.754089 0.003113 -0.582214 0.304016 1445639937 -0.754089 0.003113 -0.582214 0.304016 1445639937 -0.756592 0.005310 -0.588562 0.284973 1445639937 -0.756592 0.005310 -0.588562 0.284973 1445639937 -0.756592 0.005310 -0.588562 0.284973 1445639937 -0.756592 0.005310 -0.588562 0.284973 1445639937 -0.756592 0.005310 -0.588562 0.284973 1445639937 -0.756592 0.005310 -0.588562 0.284973 1445639937 -0.760010 0.003967 -0.590149 0.272400 1445639937 -0.760010 0.003967 -0.590149 0.272400 1445639937 -0.760010 0.003967 -0.590149 0.272400 1445639937 -0.760010 0.003967 -0.590149 0.272400 1445639937 -0.760010 0.003967 -0.590149 0.272400 1445639937 -0.760010 0.003967 -0.590149 0.272400 1445639937 -0.760010 0.003967 -0.590149 0.272400 1445639937 -0.759888 0.001221 -0.593384 0.265442 1445639937 -0.759888 0.001221 -0.593384 0.265442 1445639937 -0.759888 0.001221 -0.593384 0.265442 1445639937 -0.759888 0.001221 -0.593384 0.265442 1445639937 -0.759888 0.001221 -0.593384 0.265442 1445639937 -0.759888 0.001221 -0.593384 0.265442 1445639937 -0.758728 -0.012878 -0.593140 0.269165 1445639937 -0.758728 -0.012878 -0.593140 0.269165 1445639937 -0.758728 -0.012878 -0.593140 0.269165 1445639937 -0.758728 -0.012878 -0.593140 0.269165 1445639937 -0.758728 -0.012878 -0.593140 0.269165 1445639937 -0.758728 -0.012878 -0.593140 0.269165 1445639937 -0.757935 -0.020813 -0.592468 0.272339 1445639937 -0.757935 -0.020813 -0.592468 0.272339 1445639937 -0.757935 -0.020813 -0.592468 0.272339 1445639937 -0.757935 -0.020813 -0.592468 0.272339 1445639937 -0.757935 -0.020813 -0.592468 0.272339 1445639937 -0.757935 -0.020813 -0.592468 0.272339 1445639937 -0.757935 -0.020813 -0.592468 0.272339 1445639937 -0.756104 -0.009888 -0.595581 0.271179 1445639937 -0.756104 -0.009888 -0.595581 0.271179 1445639937 -0.756104 -0.009888 -0.595581 0.271179 1445639937 -0.756104 -0.009888 -0.595581 0.271179 1445639937 -0.756104 -0.009888 -0.595581 0.271179 1445639937 -0.756104 -0.009888 -0.595581 0.271179 1445639937 -0.756348 -0.006836 -0.593323 0.275452 1445639937 -0.756348 -0.006836 -0.593323 0.275452 1445639937 -0.756348 -0.006836 -0.593323 0.275452 1445639937 -0.756348 -0.006836 -0.593323 0.275452 1445639937 -0.756348 -0.006836 -0.593323 0.275452 1445639937 -0.756348 -0.006836 -0.593323 0.275452 1445639937 -0.756348 -0.006836 -0.593323 0.275452 1445639937 -0.759399 -0.002808 -0.584717 0.285461 1445639937 -0.759399 -0.002808 -0.584717 0.285461 1445639937 -0.759399 -0.002808 -0.584717 0.285461 1445639937 -0.759399 -0.002808 -0.584717 0.285461 1445639937 -0.759399 -0.002808 -0.584717 0.285461 1445639937 -0.759460 0.014771 -0.578186 0.297913 1445639937 -0.759460 0.014771 -0.578186 0.297913 1445639937 -0.759460 0.014771 -0.578186 0.297913 1445639937 -0.759460 0.014771 -0.578186 0.297913 1445639937 -0.759460 0.014771 -0.578186 0.297913 1445639937 -0.758179 0.039429 -0.571167 0.312134 1445639937 -0.758179 0.039429 -0.571167 0.312134 1445639937 -0.758179 0.039429 -0.571167 0.312134 1445639937 -0.758179 0.039429 -0.571167 0.312134 1445639937 -0.758179 0.039429 -0.571167 0.312134 1445639937 -0.758179 0.039429 -0.571167 0.312134 1445639937 -0.757568 0.063354 -0.563171 0.323914 1445639937 -0.757568 0.063354 -0.563171 0.323914 1445639937 -0.757568 0.063354 -0.563171 0.323914 1445639937 -0.757568 0.063354 -0.563171 0.323914 1445639937 -0.757568 0.063354 -0.563171 0.323914 1445639937 -0.757568 0.063354 -0.563171 0.323914 1445639937 -0.757568 0.063354 -0.563171 0.323914 1445639938 -0.757874 0.083252 -0.557922 0.327881 1445639938 -0.757874 0.083252 -0.557922 0.327881 1445639938 -0.757874 0.083252 -0.557922 0.327881 1445639938 -0.757874 0.083252 -0.557922 0.327881 1445639938 -0.757874 0.083252 -0.557922 0.327881 1445639938 -0.757874 0.083252 -0.557922 0.327881 1445639938 -0.757813 0.095459 -0.555786 0.328247 1445639938 -0.757813 0.095459 -0.555786 0.328247 1445639938 -0.757813 0.095459 -0.555786 0.328247 1445639938 -0.757813 0.095459 -0.555786 0.328247 1445639938 -0.757813 0.095459 -0.555786 0.328247 1445639938 -0.757813 0.095459 -0.555786 0.328247 1445639938 -0.757813 0.095459 -0.555786 0.328247 1445639938 -0.759766 0.088562 -0.545105 0.343201 1445639938 -0.759766 0.088562 -0.545105 0.343201 1445639938 -0.759766 0.088562 -0.545105 0.343201 1445639938 -0.759766 0.088562 -0.545105 0.343201 1445639938 -0.759766 0.088562 -0.545105 0.343201 1445639938 -0.759766 0.088562 -0.545105 0.343201 1445639938 -0.761841 0.090698 -0.534546 0.354553 1445639938 -0.761841 0.090698 -0.534546 0.354553 1445639938 -0.761841 0.090698 -0.534546 0.354553 1445639938 -0.761841 0.090698 -0.534546 0.354553 1445639938 -0.761841 0.090698 -0.534546 0.354553 1445639938 -0.761841 0.090698 -0.534546 0.354553 1445639938 -0.760315 0.116577 -0.535095 0.349426 1445639938 -0.760315 0.116577 -0.535095 0.349426 1445639938 -0.760315 0.116577 -0.535095 0.349426 1445639938 -0.760315 0.116577 -0.535095 0.349426 1445639938 -0.760315 0.116577 -0.535095 0.349426 1445639938 -0.760315 0.116577 -0.535095 0.349426 1445639938 -0.760315 0.116577 -0.535095 0.349426 1445639938 -0.757690 0.131348 -0.537231 0.346497 1445639938 -0.757690 0.131348 -0.537231 0.346497 1445639938 -0.757690 0.131348 -0.537231 0.346497 1445639938 -0.757690 0.131348 -0.537231 0.346497 1445639938 -0.757690 0.131348 -0.537231 0.346497 1445639938 -0.757690 0.131348 -0.537231 0.346497 1445639938 -0.752563 0.132813 -0.545166 0.344788 1445639938 -0.752563 0.132813 -0.545166 0.344788 1445639938 -0.752563 0.132813 -0.545166 0.344788 1445639938 -0.752563 0.132813 -0.545166 0.344788 1445639938 -0.752563 0.132813 -0.545166 0.344788 1445639938 -0.752563 0.132813 -0.545166 0.344788 1445639938 -0.746216 0.115723 -0.554871 0.349121 1445639938 -0.746216 0.115723 -0.554871 0.349121 1445639938 -0.746216 0.115723 -0.554871 0.349121 1445639938 -0.746216 0.115723 -0.554871 0.349121 1445639938 -0.746216 0.115723 -0.554871 0.349121 1445639938 -0.746216 0.115723 -0.554871 0.349121 1445639938 -0.746216 0.115723 -0.554871 0.349121 1445639938 -0.738831 0.085510 -0.563965 0.358826 1445639938 -0.738831 0.085510 -0.563965 0.358826 1445639938 -0.738831 0.085510 -0.563965 0.358826 1445639938 -0.738831 0.085510 -0.563965 0.358826 1445639938 -0.738831 0.085510 -0.563965 0.358826 1445639938 -0.738831 0.085510 -0.563965 0.358826 1445639938 -0.729858 0.064270 -0.572388 0.368225 1445639938 -0.729858 0.064270 -0.572388 0.368225 1445639938 -0.729858 0.064270 -0.572388 0.368225 1445639938 -0.729858 0.064270 -0.572388 0.368225 1445639938 -0.729858 0.064270 -0.572388 0.368225 1445639938 -0.729858 0.064270 -0.572388 0.368225 1445639938 -0.724121 0.045898 -0.575500 0.377319 1445639938 -0.724121 0.045898 -0.575500 0.377319 1445639938 -0.724121 0.045898 -0.575500 0.377319 1445639938 -0.724121 0.045898 -0.575500 0.377319 1445639938 -0.724121 0.045898 -0.575500 0.377319 1445639938 -0.724121 0.045898 -0.575500 0.377319 1445639938 -0.720520 0.038879 -0.578430 0.380615 1445639938 -0.720520 0.038879 -0.578430 0.380615 1445639938 -0.720520 0.038879 -0.578430 0.380615 1445639938 -0.720520 0.038879 -0.578430 0.380615 1445639938 -0.720520 0.038879 -0.578430 0.380615 1445639938 -0.720520 0.038879 -0.578430 0.380615 1445639938 -0.720520 0.038879 -0.578430 0.380615 1445639938 -0.717529 0.033997 -0.576965 0.388733 1445639938 -0.717529 0.033997 -0.576965 0.388733 1445639938 -0.717529 0.033997 -0.576965 0.388733 1445639938 -0.717529 0.033997 -0.576965 0.388733 1445639938 -0.717529 0.033997 -0.576965 0.388733 1445639938 -0.717529 0.033997 -0.576965 0.388733 1445639938 -0.711853 0.032654 -0.575806 0.400940 1445639938 -0.711853 0.032654 -0.575806 0.400940 1445639938 -0.711853 0.032654 -0.575806 0.400940 1445639938 -0.711853 0.032654 -0.575806 0.400940 1445639938 -0.711853 0.032654 -0.575806 0.400940 1445639938 -0.706360 0.041138 -0.575073 0.410706 1445639938 -0.706360 0.041138 -0.575073 0.410706 1445639938 -0.706360 0.041138 -0.575073 0.410706 1445639938 -0.706360 0.041138 -0.575073 0.410706 1445639938 -0.706360 0.041138 -0.575073 0.410706 1445639938 -0.706360 0.041138 -0.575073 0.410706 1445639938 -0.706360 0.041138 -0.575073 0.410706 1445639938 -0.706238 0.052551 -0.570435 0.416077 1445639938 -0.706238 0.052551 -0.570435 0.416077 1445639938 -0.706238 0.052551 -0.570435 0.416077 1445639938 -0.706238 0.052551 -0.570435 0.416077 1445639938 -0.706238 0.052551 -0.570435 0.416077 1445639938 -0.706238 0.052551 -0.570435 0.416077 1445639938 -0.711243 0.069275 -0.564087 0.413696 1445639938 -0.711243 0.069275 -0.564087 0.413696 1445639938 -0.711243 0.069275 -0.564087 0.413696 1445639938 -0.711243 0.069275 -0.564087 0.413696 1445639938 -0.711243 0.069275 -0.564087 0.413696 1445639938 -0.711243 0.069275 -0.564087 0.413696 1445639938 -0.716492 0.087585 -0.563171 0.402283 1445639938 -0.716492 0.087585 -0.563171 0.402283 1445639938 -0.716492 0.087585 -0.563171 0.402283 1445639938 -0.716492 0.087585 -0.563171 0.402283 1445639938 -0.716492 0.087585 -0.563171 0.402283 1445639938 -0.716492 0.087585 -0.563171 0.402283 1445639938 -0.716492 0.087585 -0.563171 0.402283 1445639938 -0.723450 0.090454 -0.556946 0.397888 1445639939 -0.723450 0.090454 -0.556946 0.397888 1445639939 -0.723450 0.090454 -0.556946 0.397888 1445639939 -0.723450 0.090454 -0.556946 0.397888 1445639939 -0.723450 0.090454 -0.556946 0.397888 1445639939 -0.723450 0.090454 -0.556946 0.397888 1445639939 -0.735413 0.086365 -0.542053 0.397461 1445639939 -0.735413 0.086365 -0.542053 0.397461 1445639939 -0.735413 0.086365 -0.542053 0.397461 1445639939 -0.735413 0.086365 -0.542053 0.397461 1445639939 -0.735413 0.086365 -0.542053 0.397461 1445639939 -0.735413 0.086365 -0.542053 0.397461 1445639939 -0.741089 0.111572 -0.539917 0.383240 1445639939 -0.741089 0.111572 -0.539917 0.383240 1445639939 -0.741089 0.111572 -0.539917 0.383240 1445639939 -0.741089 0.111572 -0.539917 0.383240 1445639939 -0.741089 0.111572 -0.539917 0.383240 1445639939 -0.741089 0.111572 -0.539917 0.383240 1445639939 -0.744324 0.125793 -0.538879 0.373962 1445639939 -0.744324 0.125793 -0.538879 0.373962 1445639939 -0.744324 0.125793 -0.538879 0.373962 1445639939 -0.744324 0.125793 -0.538879 0.373962 1445639939 -0.744324 0.125793 -0.538879 0.373962 1445639939 -0.744324 0.125793 -0.538879 0.373962 1445639939 -0.744324 0.125793 -0.538879 0.373962 1445639939 -0.740356 0.131836 -0.547485 0.367188 1445639939 -0.740356 0.131836 -0.547485 0.367188 1445639939 -0.740356 0.131836 -0.547485 0.367188 1445639939 -0.740356 0.131836 -0.547485 0.367188 1445639939 -0.740356 0.131836 -0.547485 0.367188 1445639939 -0.740356 0.131836 -0.547485 0.367188 1445639939 -0.731201 0.118652 -0.562683 0.367004 1445639939 -0.731201 0.118652 -0.562683 0.367004 1445639939 -0.731201 0.118652 -0.562683 0.367004 1445639939 -0.731201 0.118652 -0.562683 0.367004 1445639939 -0.731201 0.118652 -0.562683 0.367004 1445639939 -0.731201 0.118652 -0.562683 0.367004 1445639939 -0.720703 0.090942 -0.578369 0.371216 1445639939 -0.720703 0.090942 -0.578369 0.371216 1445639939 -0.720703 0.090942 -0.578369 0.371216 1445639939 -0.720703 0.090942 -0.578369 0.371216 1445639939 -0.720703 0.090942 -0.578369 0.371216 1445639939 -0.720703 0.090942 -0.578369 0.371216 1445639939 -0.720703 0.090942 -0.578369 0.371216 1445639939 -0.710571 0.063599 -0.591064 0.376465 1445639939 -0.710571 0.063599 -0.591064 0.376465 1445639939 -0.710571 0.063599 -0.591064 0.376465 1445639939 -0.710571 0.063599 -0.591064 0.376465 1445639939 -0.710571 0.063599 -0.591064 0.376465 1445639939 -0.710571 0.063599 -0.591064 0.376465 1445639939 -0.703003 0.037537 -0.597656 0.383789 1445639939 -0.703003 0.037537 -0.597656 0.383789 1445639939 -0.703003 0.037537 -0.597656 0.383789 1445639939 -0.703003 0.037537 -0.597656 0.383789 1445639939 -0.703003 0.037537 -0.597656 0.383789 1445639939 -0.703003 0.037537 -0.597656 0.383789 1445639939 -0.696228 0.016052 -0.596985 0.398438 1445639939 -0.696228 0.016052 -0.596985 0.398438 1445639939 -0.696228 0.016052 -0.596985 0.398438 1445639939 
-0.516174 0.355103 -0.741150 0.241272 1445639941 -0.516174 0.355103 -0.741150 0.241272 1445639941 -0.463379 0.409729 -0.742310 0.257690 1445639941 -0.463379 0.409729 -0.742310 0.257690 1445639941 -0.463379 0.409729 -0.742310 0.257690 1445639941 -0.463379 0.409729 -0.742310 0.257690 1445639941 -0.463379 0.409729 -0.742310 0.257690 1445639941 -0.463379 0.409729 -0.742310 0.257690 1445639941 -0.463379 0.409729 -0.742310 0.257690 1445639941 -0.371948 0.476196 -0.692566 0.394043 1445639941 -0.371948 0.476196 -0.692566 0.394043 1445639941 -0.371948 0.476196 -0.692566 0.394043 1445639941 -0.371948 0.476196 -0.692566 0.394043 1445639942 -0.371948 0.476196 -0.692566 0.394043 1445639942 -0.371948 0.476196 -0.692566 0.394043 1445639942 -0.310974 0.483765 -0.609985 0.545166 1445639942 -0.310974 0.483765 -0.609985 0.545166 1445639942 -0.310974 0.483765 -0.609985 0.545166 1445639942 -0.310974 0.483765 -0.609985 0.545166 1445639942 -0.310974 0.483765 -0.609985 0.545166 1445639942 -0.310974 0.483765 -0.609985 0.545166 1445639942 -0.263916 0.514526 -0.518555 0.629822 1445639942 -0.263916 0.514526 -0.518555 0.629822 1445639942 -0.263916 0.514526 -0.518555 0.629822 1445639942 -0.263916 0.514526 -0.518555 0.629822 1445639942 -0.263916 0.514526 -0.518555 0.629822 1445639942 -0.263916 0.514526 -0.518555 0.629822 1445639942 -0.179749 0.567200 -0.458923 0.659790 1445639942 -0.179749 0.567200 -0.458923 0.659790 1445639942 -0.179749 0.567200 -0.458923 0.659790 1445639942 -0.179749 0.567200 -0.458923 0.659790 1445639942 -0.179749 0.567200 -0.458923 0.659790 1445639942 -0.179749 0.567200 -0.458923 0.659790 1445639942 -0.132385 0.582825 -0.403320 0.692871 1445639942 -0.132385 0.582825 -0.403320 0.692871 1445639942 -0.132385 0.582825 -0.403320 0.692871 1445639942 -0.132385 0.582825 -0.403320 0.692871 1445639942 -0.132385 0.582825 -0.403320 0.692871 1445639942 -0.132385 0.582825 -0.403320 0.692871 1445639942 -0.132385 0.582825 -0.403320 0.692871 1445639942 -0.112549 0.572144 -0.393921 0.710449 1445639942 -0.112549 0.572144 -0.393921 0.710449 1445639942 -0.112549 0.572144 -0.393921 0.710449 1445639942 -0.112549 0.572144 -0.393921 0.710449 1445639942 -0.112549 0.572144 -0.393921 0.710449 1445639942 -0.112549 0.572144 -0.393921 0.710449 1445639942 -0.139893 0.533203 -0.441772 0.707764 1445639942 -0.139893 0.533203 -0.441772 0.707764 1445639942 -0.139893 0.533203 -0.441772 0.707764 1445639942 -0.139893 0.533203 -0.441772 0.707764 1445639942 -0.139893 0.533203 -0.441772 0.707764 1445639942 -0.196167 0.476501 -0.546387 0.660217 1445639942 -0.196167 0.476501 -0.546387 0.660217 1445639942 -0.196167 0.476501 -0.546387 0.660217 1445639942 -0.196167 0.476501 -0.546387 0.660217 1445639942 -0.196167 0.476501 -0.546387 0.660217 1445639942 -0.196167 0.476501 -0.546387 0.660217 1445639942 -0.297485 0.418701 -0.662048 0.545776 1445639942 -0.297485 0.418701 -0.662048 0.545776 1445639942 -0.297485 0.418701 -0.662048 0.545776 1445639942 -0.297485 0.418701 -0.662048 0.545776 1445639942 -0.297485 0.418701 -0.662048 0.545776 1445639942 -0.297485 0.418701 -0.662048 0.545776 1445639942 -0.413452 0.381409 -0.745300 0.357910 1445639942 -0.413452 0.381409 -0.745300 0.357910 1445639942 -0.413452 0.381409 -0.745300 0.357910 1445639942 -0.413452 0.381409 -0.745300 0.357910 1445639942 -0.413452 0.381409 -0.745300 0.357910 1445639942 -0.413452 0.381409 -0.745300 0.357910 1445639942 -0.413452 0.381409 -0.745300 0.357910 1445639942 -0.499573 0.377991 -0.755127 0.193298 1445639942 -0.499573 0.377991 -0.755127 0.193298 1445639942 -0.499573 0.377991 -0.755127 0.193298 1445639942 -0.499573 0.377991 -0.755127 0.193298 1445639942 -0.499573 0.377991 -0.755127 0.193298 1445639942 -0.499573 0.377991 -0.755127 0.193298 1445639942 -0.554565 0.385986 -0.727966 0.116638 1445639942 -0.554565 0.385986 -0.727966 0.116638 1445639942 -0.554565 0.385986 -0.727966 0.116638 1445639942 -0.554565 0.385986 -0.727966 0.116638 1445639942 -0.554565 0.385986 -0.727966 0.116638 1445639942 -0.554565 0.385986 -0.727966 0.116638 1445639942 -0.554565 0.385986 -0.727966 0.116638 1445639942 -0.570618 0.389526 -0.710083 0.136169 1445639942 -0.570618 0.389526 -0.710083 0.136169 1445639942 -0.570618 0.389526 -0.710083 0.136169 1445639942 -0.570618 0.389526 -0.710083 0.136169 1445639942 -0.570618 0.389526 -0.710083 0.136169 1445639942 -0.570618 0.389526 -0.710083 0.136169 1445639942 -0.570618 0.389526 -0.710083 0.136169 1445639942 -0.533875 0.401123 -0.722290 0.179932 1445639942 -0.533875 0.401123 -0.722290 0.179932 1445639942 -0.533875 0.401123 -0.722290 0.179932 1445639942 -0.449036 0.443481 -0.739624 0.233826 1445639942 -0.449036 0.443481 -0.739624 0.233826 1445639942 -0.449036 0.443481 -0.739624 0.233826 1445639942 -0.449036 0.443481 -0.739624 0.233826 1445639942 -0.449036 0.443481 -0.739624 0.233826 1445639942 -0.449036 0.443481 -0.739624 0.233826 1445639942 -0.449036 0.443481 -0.739624 0.233826 1445639942 -0.299927 0.518433 -0.751953 0.275330 1445639942 -0.299927 0.518433 -0.751953 0.275330 1445639942 -0.299927 0.518433 -0.751953 0.275330 1445639942 -0.299927 0.518433 -0.751953 0.275330 1445639942 -0.299927 0.518433 -0.751953 0.275330 1445639942 -0.299927 0.518433 -0.751953 0.275330 1445639942 -0.127380 0.590271 -0.674744 0.424316 1445639942 -0.127380 0.590271 -0.674744 0.424316 1445639942 -0.127380 0.590271 -0.674744 0.424316 1445639942 -0.127380 0.590271 -0.674744 0.424316 1445639942 -0.127380 0.590271 -0.674744 0.424316 1445639942 -0.127380 0.590271 -0.674744 0.424316 1445639942 0.011597 0.615112 -0.580017 0.533875 1445639942 0.011597 0.615112 -0.580017 0.533875 1445639942 0.011597 0.615112 -0.580017 0.533875 1445639942 0.011597 0.615112 -0.580017 0.533875 1445639942 0.011597 0.615112 -0.580017 0.533875 1445639942 0.011597 0.615112 -0.580017 0.533875 1445639942 0.094116 0.624817 -0.508728 0.584717 1445639942 0.094116 0.624817 -0.508728 0.584717 1445639942 0.094116 0.624817 -0.508728 0.584717 1445639942 0.094116 0.624817 -0.508728 0.584717 1445639942 0.094116 0.624817 -0.508728 0.584717 1445639942 0.094116 0.624817 -0.508728 0.584717 1445639943 0.094116 0.624817 -0.508728 0.584717 1445639943 0.113281 0.619751 -0.461243 0.624695 1445639943 0.113281 0.619751 -0.461243 0.624695 1445639943 0.113281 0.619751 -0.461243 0.624695 1445639943 0.113281 0.619751 -0.461243 0.624695 1445639943 0.113281 0.619751 -0.461243 0.624695 1445639943 0.097961 0.603577 -0.442505 0.655884 1445639943 0.097961 0.603577 -0.442505 0.655884 1445639943 0.097961 0.603577 -0.442505 0.655884 1445639943 0.097961 0.603577 -0.442505 0.655884 1445639943 0.097961 0.603577 -0.442505 0.655884 1445639943 0.097961 0.603577 -0.442505 0.655884 1445639943 0.037354 0.581909 -0.464722 0.666321 1445639943 0.037354 0.581909 -0.464722 0.666321 1445639943 0.037354 0.581909 -0.464722 0.666321 1445639943 0.037354 0.581909 -0.464722 0.666321 1445639943 0.037354 0.581909 -0.464722 0.666321 1445639943 0.037354 0.581909 -0.464722 0.666321 1445639943 -0.055237 0.549622 -0.557312 0.619873 1445639943 -0.055237 0.549622 -0.557312 0.619873 1445639943 -0.055237 0.549622 -0.557312 0.619873 1445639943 -0.055237 0.549622 -0.557312 0.619873 1445639943 -0.055237 0.549622 -0.557312 0.619873 1445639943 -0.055237 0.549622 -0.557312 0.619873 1445639943 -0.184814 0.519714 -0.676086 0.488464 1445639943 -0.184814 0.519714 -0.676086 0.488464 1445639943 -0.184814 0.519714 -0.676086 0.488464 1445639943 -0.184814 0.519714 -0.676086 0.488464 1445639943 -0.184814 0.519714 -0.676086 0.488464 1445639943 -0.184814 0.519714 -0.676086 0.488464 1445639943 -0.326172 0.500671 -0.751038 0.280945 1445639943 -0.326172 0.500671 -0.751038 0.280945 1445639943 -0.326172 0.500671 -0.751038 0.280945 1445639943 -0.326172 0.500671 -0.751038 0.280945 1445639943 -0.326172 0.500671 -0.751038 0.280945 1445639943 -0.326172 0.500671 -0.751038 0.280945 1445639943 -0.326172 0.500671 -0.751038 0.280945 1445639943 -0.448181 0.486328 -0.742310 0.107727 1445639943 -0.448181 0.486328 -0.742310 0.107727 1445639943 -0.448181 0.486328 -0.742310 0.107727 1445639943 -0.448181 0.486328 -0.742310 0.107727 1445639943 -0.448181 0.486328 -0.742310 0.107727 1445639943 -0.527649 0.486267 -0.696350 0.015076 1445639943 -0.527649 0.486267 -0.696350 0.015076 1445639943 -0.527649 0.486267 -0.696350 0.015076 1445639943 -0.527649 0.486267 -0.696350 0.015076 1445639943 -0.527649 0.486267 -0.696350 0.015076 1445639943 -0.527649 0.486267 -0.696350 0.015076 1445639943 -0.560669 0.493652 -0.664856 -0.003052 1445639943 -0.560669 0.493652 -0.664856 -0.003052 1445639943 -0.560669 0.493652 -0.664856 -0.003052 1445639943 -0.560669 0.493652 -0.664856 -0.003052 1445639943 -0.560669 0.493652 -0.664856 -0.003052 1445639943 -0.560669 0.493652 -0.664856 -0.003052 1445639943 -0.535950 0.500793 -0.678284 0.044128 1445639943 -0.535950 0.500793 -0.678284 0.044128 1445639943 -0.535950 0.500793 -0.678284 0.044128 1445639943 -0.535950 0.500793 -0.678284 0.044128 1445639943 -0.535950 0.500793 -0.678284 0.044128 1445639943 -0.535950 0.500793 -0.678284 0.044128 1445639943 -0.462646 0.523376 -0.704651 0.124878 1445639943 -0.462646 0.523376 -0.704651 0.124878 1445639943 -0.462646 0.523376 -0.704651 0.124878 1445639943 -0.462646 0.523376 -0.704651 0.124878 1445639943 -0.462646 0.523376 -0.704651 0.124878 1445639943 -0.462646 0.523376 -0.704651 0.124878 1445639943 -0.360474 0.550293 -0.720825 0.218323 1445639943 -0.360474 0.550293 -0.720825 0.218323 1445639943 -0.360474 0.550293 -0.720825 0.218323 1445639943 -0.360474 0.550293 -0.720825 0.218323 1445639943 -0.360474 0.550293 -0.720825 0.218323 1445639943 -0.360474 0.550293 -0.720825 0.218323 1445639943 -0.360474 0.550293 -0.720825 0.218323 1445639943 -0.240967 0.571594 -0.705444 0.342896 1445639943 -0.240967 0.571594 -0.705444 0.342896 1445639943 -0.240967 0.571594 -0.705444 0.342896 1445639943 -0.240967 0.571594 -0.705444 0.342896 1445639943 -0.240967 0.571594 -0.705444 0.342896 1445639943 -0.240967 0.571594 -0.705444 0.342896 1445639943 -0.123230 0.577209 -0.659485 0.465515 1445639943 -0.123230 0.577209 -0.659485 0.465515 1445639943 -0.123230 0.577209 -0.659485 0.465515 1445639943 -0.123230 0.577209 -0.659485 0.465515 1445639943 -0.123230 0.577209 -0.659485 0.465515 1445639943 -0.048035 0.585388 -0.602722 0.540100 1445639943 -0.048035 0.585388 -0.602722 0.540100 1445639943 -0.048035 0.585388 -0.602722 0.540100 1445639943 -0.048035 0.585388 -0.602722 0.540100 1445639943 -0.048035 0.585388 -0.602722 0.540100 1445639943 -0.048035 0.585388 -0.602722 0.540100 1445639943 -0.048035 0.585388 -0.602722 0.540100 1445639943 -0.003357 0.599243 -0.579407 0.552368 1445639943 -0.003357 0.599243 -0.579407 0.552368 1445639943 -0.003357 0.599243 -0.579407 0.552368 1445639943 -0.003357 0.599243 -0.579407 0.552368 1445639943 -0.003357 0.599243 -0.579407 0.552368 1445639943 -0.003357 0.599243 -0.579407 0.552368 1445639943 0.000122 0.586792 -0.574890 0.570190 1445639943 0.000122 0.586792 -0.574890 0.570190 1445639943 0.000122 0.586792 -0.574890 0.570190 1445639943 0.000122 0.586792 -0.574890 0.570190 1445639943 0.000122 0.586792 -0.574890 0.570190 1445639943 0.000122 0.586792 -0.574890 0.570190 1445639943 -0.027527 0.561890 -0.577942 0.591187 1445639943 -0.027527 0.561890 -0.577942 0.591187 1445639943 -0.027527 0.561890 -0.577942 0.591187 1445639943 -0.027527 0.561890 -0.577942 0.591187 1445639943 -0.027527 0.561890 -0.577942 0.591187 1445639943 -0.027527 0.561890 -0.577942 0.591187 1445639944 -0.083191 0.538635 -0.614502 0.570374 1445639944 -0.083191 0.538635 -0.614502 0.570374 1445639944 -0.083191 0.538635 -0.614502 0.570374 1445639944 -0.083191 0.538635 -0.614502 0.570374 1445639944 -0.083191 0.538635 -0.614502 0.570374 1445639944 -0.083191 0.538635 -0.614502 0.570374 1445639944 -0.172485 0.527527 -0.676941 0.483398 1445639944 -0.172485 0.527527 -0.676941 0.483398 1445639944 -0.172485 0.527527 -0.676941 0.483398 1445639944 -0.172485 0.527527 -0.676941 0.483398 1445639944 -0.172485 0.527527 -0.676941 0.483398 1445639944 -0.172485 0.527527 -0.676941 0.483398 1445639944 -0.297363 0.518188 -0.728760 0.334717 1445639944 -0.297363 0.518188 -0.728760 0.334717 1445639944 -0.297363 0.518188 -0.728760 0.334717 1445639944 -0.297363 0.518188 -0.728760 0.334717 1445639944 -0.297363 0.518188 -0.728760 0.334717 1445639944 -0.297363 0.518188 -0.728760 0.334717 1445639944 -0.411133 0.521179 -0.727112 0.175171 1445639944 -0.411133 0.521179 -0.727112 0.175171 1445639944 -0.411133 0.521179 -0.727112 0.175171 1445639944 -0.411133 0.521179 -0.727112 0.175171 1445639944 -0.411133 0.521179 -0.727112 0.175171 1445639944 -0.411133 0.521179 -0.727112 0.175171 1445639944 -0.488464 0.543945 -0.678955 0.067993 1445639944 -0.488464 0.543945 -0.678955 0.067993 1445639944 -0.488464 0.543945 -0.678955 0.067993 1445639944 -0.488464 0.543945 -0.678955 0.067993 1445639944 -0.488464 0.543945 -0.678955 0.067993 1445639944 -0.488464 0.543945 -0.678955 0.067993 1445639944 -0.524719 0.574585 -0.627258 0.032959 1445639944 -0.524719 0.574585 -0.627258 0.032959 1445639944 -0.524719 0.574585 -0.627258 0.032959 1445639944 -0.524719 0.574585 -0.627258 0.032959 1445639944 -0.524719 0.574585 -0.627258 0.032959 1445639944 -0.524719 0.574585 -0.627258 0.032959 1445639944 -0.524719 0.574585 -0.627258 0.032959 1445639944 -0.509216 0.593323 -0.619080 0.074097 1445639944 -0.509216 0.593323 -0.619080 0.074097 1445639944 -0.509216 0.593323 -0.619080 0.074097 1445639944 -0.509216 0.593323 -0.619080 0.074097 1445639944 -0.509216 0.593323 -0.619080 0.074097 1445639944 -0.509216 0.593323 -0.619080 0.074097 1445639944 -0.436462 0.585266 -0.668152 0.143311 1445639944 -0.436462 0.585266 -0.668152 0.143311 1445639944 -0.436462 0.585266 -0.668152 0.143311 1445639944 -0.436462 0.585266 -0.668152 0.143311 1445639944 -0.436462 0.585266 -0.668152 0.143311 1445639944 -0.436462 0.585266 -0.668152 0.143311 1445639944 -0.335693 0.571289 -0.720642 0.204041 1445639944 -0.335693 0.571289 -0.720642 0.204041 1445639944 -0.335693 0.571289 -0.720642 0.204041 1445639944 -0.335693 0.571289 -0.720642 0.204041 1445639944 -0.335693 0.571289 -0.720642 0.204041 1445639944 -0.234985 0.561340 -0.737488 0.292908 1445639944 -0.234985 0.561340 -0.737488 0.292908 1445639944 -0.234985 0.561340 -0.737488 0.292908 1445639944 -0.234985 0.561340 -0.737488 0.292908 1445639944 -0.234985 0.561340 -0.737488 0.292908 1445639944 -0.234985 0.561340 -0.737488 0.292908 1445639944 -0.234985 0.561340 -0.737488 0.292908 1445639944 -0.097534 0.572754 -0.699768 0.415649 1445639944 -0.097534 0.572754 -0.699768 0.415649 1445639944 -0.097534 0.572754 -0.699768 0.415649 1445639944 -0.097534 0.572754 -0.699768 0.415649 1445639944 -0.097534 0.572754 -0.699768 0.415649 1445639944 -0.097534 0.572754 -0.699768 0.415649 1445639944 0.016296 0.569336 -0.643799 0.510986 1445639944 0.016296 0.569336 -0.643799 0.510986 1445639944 0.016296 0.569336 -0.643799 0.510986 1445639944 0.016296 0.569336 -0.643799 0.510986 1445639944 0.016296 0.569336 -0.643799 0.510986 1445639944 0.016296 0.569336 -0.643799 0.510986 1445639944 0.086182 0.572510 -0.593323 0.559204 1445639944 0.086182 0.572510 -0.593323 0.559204 1445639944 0.086182 0.572510 -0.593323 0.559204 1445639944 0.086182 0.572510 -0.593323 0.559204 1445639944 0.086182 0.572510 -0.593323 0.559204 1445639944 0.086182 0.572510 -0.593323 0.559204 1445639944 0.087158 0.559692 -0.582275 0.583130 1445639944 0.087158 0.559692 -0.582275 0.583130 1445639944 0.087158 0.559692 -0.582275 0.583130 1445639944 0.087158 0.559692 -0.582275 0.583130 1445639944 0.087158 0.559692 -0.582275 0.583130 1445639944 0.087158 0.559692 -0.582275 0.583130 1445639944 0.040710 0.531006 -0.593750 0.603149 1445639944 0.040710 0.531006 -0.593750 0.603149 1445639944 0.040710 0.531006 -0.593750 0.603149 1445639944 0.040710 0.531006 -0.593750 0.603149 1445639944 0.040710 0.531006 -0.593750 0.603149 1445639944 0.040710 0.531006 -0.593750 0.603149 1445639944 0.040710 0.531006 -0.593750 0.603149 1445639944 -0.011841 0.503723 -0.633362 0.587341 1445639944 -0.011841 0.503723 -0.633362 0.587341 1445639944 -0.011841 0.503723 -0.633362 0.587341 1445639944 -0.011841 0.503723 -0.633362 0.587341 1445639944 -0.011841 0.503723 -0.633362 0.587341 1445639944 -0.011841 0.503723 -0.633362 0.587341 1445639944 -0.093811 0.490906 -0.692383 0.520325 1445639944 -0.093811 0.490906 -0.692383 0.520325 1445639944 -0.093811 0.490906 -0.692383 0.520325 1445639944 -0.093811 0.490906 -0.692383 0.520325 1445639944 -0.093811 0.490906 -0.692383 0.520325 1445639944 -0.093811 0.490906 -0.692383 0.520325 1445639944 -0.093811 0.490906 -0.692383 0.520325 1445639944 -0.207886 0.500793 -0.741394 0.395325 1445639944 -0.207886 0.500793 -0.741394 0.395325 1445639944 -0.207886 0.500793 -0.741394 0.395325 1445639944 -0.207886 0.500793 -0.741394 0.395325 1445639944 -0.207886 0.500793 -0.741394 0.395325 1445639944 -0.207886 0.500793 -0.741394 0.395325 1445639944 -0.207886 0.500793 -0.741394 0.395325 1445639944 -0.329895 0.523132 -0.741882 0.259033 1445639945 -0.329895 0.523132 -0.741882 0.259033 1445639945 -0.329895 0.523132 -0.741882 0.259033 1445639945 -0.329895 0.523132 -0.741882 0.259033 1445639945 -0.329895 0.523132 -0.741882 0.259033 1445639945 -0.329895 0.523132 -0.741882 0.259033 1445639945 -0.419922 0.556580 -0.696533 0.169800 1445639945 -0.419922 0.556580 -0.696533 0.169800 1445639945 -0.419922 0.556580 -0.696533 0.169800 1445639945 -0.419922 0.556580 -0.696533 0.169800 1445639945 -0.419922 0.556580 -0.696533 0.169800 1445639945 -0.419922 0.556580 -0.696533 0.169800 1445639945 -0.486816 0.577759 -0.639404 0.142822 1445639945 -0.486816 0.577759 -0.639404 0.142822 1445639945 -0.486816 0.577759 -0.639404 0.142822 1445639945 -0.486816 0.577759 -0.639404 0.142822 1445639945 -0.486816 0.577759 -0.639404 0.142822 1445639945 -0.486816 0.577759 -0.639404 0.142822 1445639945 -0.494141 0.603943 -0.608337 0.144714 1445639945 -0.494141 0.603943 -0.608337 0.144714 1445639945 -0.494141 0.603943 -0.608337 0.144714 1445639945 -0.494141 0.603943 -0.608337 0.144714 1445639945 -0.494141 0.603943 -0.608337 0.144714 1445639945 -0.494141 0.603943 -0.608337 0.144714 1445639945 -0.453857 0.615051 -0.623779 0.163330 1445639945 -0.453857 0.615051 -0.623779 0.163330 1445639945 -0.453857 0.615051 -0.623779 0.163330 1445639945 -0.453857 0.615051 -0.623779 0.163330 1445639945 -0.453857 0.615051 -0.623779 0.163330 1445639945 -0.453857 0.615051 -0.623779 0.163330 1445639945 -0.453857 0.615051 -0.623779 0.163330 1445639945 -0.379211 0.616394 -0.666077 0.180420 1445639945 -0.379211 0.616394 -0.666077 0.180420 1445639945 -0.379211 0.616394 -0.666077 0.180420 1445639945 -0.379211 0.616394 -0.666077 0.180420 1445639945 -0.379211 0.616394 -0.666077 0.180420 1445639945 -0.379211 0.616394 -0.666077 0.180420 1445639945 -0.278381 0.599548 -0.712830 0.234497 1445639945 -0.278381 0.599548 -0.712830 0.234497 1445639945 -0.278381 0.599548 -0.712830 0.234497 1445639945 -0.278381 0.599548 -0.712830 0.234497 1445639945 -0.278381 0.599548 -0.712830 0.234497 1445639945 -0.278381 0.599548 -0.712830 0.234497 1445639945 -0.142578 0.574158 -0.700500 0.399170 1445639945 -0.142578 0.574158 -0.700500 0.399170 1445639945 -0.142578 0.574158 -0.700500 0.399170 1445639945 -0.142578 0.574158 -0.700500 0.399170 1445639945 -0.142578 0.574158 -0.700500 0.399170 1445639945 -0.142578 0.574158 -0.700500 0.399170 1445639945 0.005676 0.538147 -0.657715 0.527039 1445639945 0.005676 0.538147 -0.657715 0.527039 1445639945 0.005676 0.538147 -0.657715 0.527039 1445639945 0.005676 0.538147 -0.657715 0.527039 1445639945 0.005676 0.538147 -0.657715 0.527039 1445639945 0.005676 0.538147 -0.657715 0.527039 1445639945 0.005676 0.538147 -0.657715 0.527039 1445639945 0.113159 0.512756 -0.603760 0.599792 1445639945 0.113159 0.512756 -0.603760 0.599792 1445639945 0.113159 0.512756 -0.603760 0.599792 1445639945 0.113159 0.512756 -0.603760 0.599792 1445639945 0.113159 0.512756 -0.603760 0.599792 1445639945 0.113159 0.512756 -0.603760 0.599792 1445639945 0.172852 0.495850 -0.564636 0.636719 1445639945 0.172852 0.495850 -0.564636 0.636719 1445639945 0.172852 0.495850 -0.564636 0.636719 1445639945 0.172852 0.495850 -0.564636 0.636719 1445639945 0.172852 0.495850 -0.564636 0.636719 1445639945 0.172852 0.495850 -0.564636 0.636719 1445639945 0.161926 0.472229 -0.552429 0.667480 1445639945 0.161926 0.472229 -0.552429 0.667480 1445639945 0.161926 0.472229 -0.552429 0.667480 1445639945 0.161926 0.472229 -0.552429 0.667480 1445639945 0.161926 0.472229 -0.552429 0.667480 1445639945 0.161926 0.472229 -0.552429 0.667480 1445639945 0.099609 0.449646 -0.593445 0.660034 1445639945 0.099609 0.449646 -0.593445 0.660034 1445639945 0.099609 0.449646 -0.593445 0.660034 1445639945 0.099609 0.449646 -0.593445 0.660034 1445639945 0.099609 0.449646 -0.593445 0.660034 1445639945 0.099609 0.449646 -0.593445 0.660034 1445639945 0.099609 0.449646 -0.593445 0.660034 1445639945 -0.036255 0.434692 -0.662476 0.609009 1445639945 -0.036255 0.434692 -0.662476 0.609009 1445639945 -0.036255 0.434692 -0.662476 0.609009 1445639945 -0.036255 0.434692 -0.662476 0.609009 1445639945 -0.036255 0.434692 -0.662476 0.609009 1445639945 -0.208374 0.440491 -0.739563 0.464355 1445639945 -0.208374 0.440491 -0.739563 0.464355 1445639945 -0.208374 0.440491 -0.739563 0.464355 1445639945 -0.208374 0.440491 -0.739563 0.464355 1445639945 -0.208374 0.440491 -0.739563 0.464355 1445639945 -0.208374 0.440491 -0.739563 0.464355 1445639945 -0.208374 0.440491 -0.739563 0.464355 1445639945 -0.380676 0.467285 -0.743103 0.290771 1445639945 -0.380676 0.467285 -0.743103 0.290771 1445639945 -0.380676 0.467285 -0.743103 0.290771 1445639945 -0.380676 0.467285 -0.743103 0.290771 1445639945 -0.380676 0.467285 -0.743103 0.290771 1445639945 -0.380676 0.467285 -0.743103 0.290771 1445639945 -0.504272 0.500610 -0.685364 0.159424 1445639945 -0.504272 0.500610 -0.685364 0.159424 1445639945 -0.504272 0.500610 -0.685364 0.159424 1445639945 -0.504272 0.500610 -0.685364 0.159424 1445639945 -0.504272 0.500610 -0.685364 0.159424 1445639945 -0.504272 0.500610 -0.685364 0.159424 1445639945 -0.504272 0.500610 -0.685364 0.159424 1445639945 -0.575623 0.537598 -0.609192 0.092285 1445639945 -0.575623 0.537598 -0.609192 0.092285 1445639945 -0.575623 0.537598 -0.609192 0.092285 1445639945 -0.575623 0.537598 -0.609192 0.092285 1445639945 -0.575623 0.537598 -0.609192 0.092285 1445639945 -0.575623 0.537598 -0.609192 0.092285 1445639945 -0.601501 0.574463 -0.548706 0.084717 1445639945 -0.601501 0.574463 -0.548706 0.084717 1445639946 -0.601501 0.574463 -0.548706 0.084717 1445639946 -0.601501 0.574463 -0.548706 0.084717 1445639946 -0.601501 0.574463 -0.548706 0.084717 1445639946 -0.601501 0.574463 -0.548706 0.084717 1445639946 -0.601501 0.574463 -0.548706 0.084717 1445639946 -0.579407 0.602112 -0.536560 0.117676 1445639946 -0.579407 0.602112 -0.536560 0.117676 1445639946 -0.579407 0.602112 -0.536560 0.117676 1445639946 -0.579407 0.602112 -0.536560 0.117676 1445639946 -0.579407 0.602112 -0.536560 0.117676 1445639946 -0.579407 0.602112 -0.536560 0.117676 1445639946 -0.525757 0.610352 -0.569397 0.164001 1445639946 -0.525757 0.610352 -0.569397 0.164001 1445639946 -0.525757 0.610352 -0.569397 0.164001 1445639946 -0.525757 0.610352 -0.569397 0.164001 1445639946 -0.525757 0.610352 -0.569397 0.164001 1445639946 -0.525757 0.610352 -0.569397 0.164001 1445639946 -0.447510 0.607605 -0.619202 0.216980 1445639946 -0.447510 0.607605 -0.619202 0.216980 1445639946 -0.447510 0.607605 -0.619202 0.216980 1445639946 -0.447510 0.607605 -0.619202 0.216980 1445639946 -0.447510 0.607605 -0.619202 0.216980 1445639946 -0.447510 0.607605 -0.619202 0.216980 1445639946 -0.447510 0.607605 -0.619202 0.216980 1445639946 -0.362549 0.591858 -0.661499 0.283997 1445639946 -0.362549 0.591858 -0.661499 0.283997 1445639946 -0.362549 0.591858 -0.661499 0.283997 1445639946 -0.362549 0.591858 -0.661499 0.283997 1445639946 -0.362549 0.591858 -0.661499 0.283997 1445639946 -0.362549 0.591858 -0.661499 0.283997 1445639946 -0.287842 0.569824 -0.675598 0.368896 1445639946 -0.287842 0.569824 -0.675598 0.368896 1445639946 -0.287842 0.569824 -0.675598 0.368896 1445639946 -0.287842 0.569824 -0.675598 0.368896 1445639946 -0.287842 0.569824 -0.675598 0.368896 1445639946 -0.287842 0.569824 -0.675598 0.368896 1445639946 -0.212830 0.559631 -0.665283 0.445984 1445639946 -0.212830 0.559631 -0.665283 0.445984 1445639946 -0.212830 0.559631 -0.665283 0.445984 1445639946 -0.212830 0.559631 -0.665283 0.445984 1445639946 -0.212830 0.559631 -0.665283 0.445984 1445639946 -0.212830 0.559631 -0.665283 0.445984 1445639946 -0.212830 0.559631 -0.665283 0.445984 1445639946 -0.131897 0.562866 -0.637878 0.508789 1445639946 -0.131897 0.562866 -0.637878 0.508789 1445639946 -0.131897 0.562866 -0.637878 0.508789 1445639946 -0.131897 0.562866 -0.637878 0.508789 1445639946 -0.131897 0.562866 -0.637878 0.508789 1445639946 -0.131897 0.562866 -0.637878 0.508789 1445639946 -0.058289 0.571045 -0.601257 0.555847 1445639946 -0.058289 0.571045 -0.601257 0.555847 1445639946 -0.058289 0.571045 -0.601257 0.555847 1445639946 -0.058289 0.571045 -0.601257 0.555847 1445639946 -0.058289 0.571045 -0.601257 0.555847 1445639946 -0.058289 0.571045 -0.601257 0.555847 1445639946 -0.025269 0.560669 -0.581055 0.589417 1445639946 -0.025269 0.560669 -0.581055 0.589417 1445639946 -0.025269 0.560669 -0.581055 0.589417 1445639946 -0.025269 0.560669 -0.581055 0.589417 1445639946 -0.025269 0.560669 -0.581055 0.589417 1445639946 -0.025269 0.560669 -0.581055 0.589417 1445639946 -0.025269 0.560669 -0.581055 0.589417 1445639946 -0.035339 0.544312 -0.594299 0.591003 1445639946 -0.035339 0.544312 -0.594299 0.591003 1445639946 -0.035339 0.544312 -0.594299 0.591003 1445639946 -0.035339 0.544312 -0.594299 0.591003 1445639946 -0.035339 0.544312 -0.594299 0.591003 1445639946 -0.035339 0.544312 -0.594299 0.591003 1445639946 -0.077942 0.529480 -0.626099 0.567078 1445639946 -0.077942 0.529480 -0.626099 0.567078 1445639946 -0.077942 0.529480 -0.626099 0.567078 1445639946 -0.077942 0.529480 -0.626099 0.567078 1445639946 -0.077942 0.529480 -0.626099 0.567078 1445639946 -0.077942 0.529480 -0.626099 0.567078 1445639946 -0.077942 0.529480 -0.626099 0.567078 1445639946 -0.157104 0.530457 -0.660400 0.507751 1445639946 -0.157104 0.530457 -0.660400 0.507751 1445639946 -0.157104 0.530457 -0.660400 0.507751 1445639946 -0.157104 0.530457 -0.660400 0.507751 1445639946 -0.157104 0.530457 -0.660400 0.507751 1445639946 -0.157104 0.530457 -0.660400 0.507751 1445639946 -0.280457 0.544189 -0.687683 0.390259 1445639946 -0.280457 0.544189 -0.687683 0.390259 1445639946 -0.280457 0.544189 -0.687683 0.390259 1445639946 -0.280457 0.544189 -0.687683 0.390259 1445639946 -0.280457 0.544189 -0.687683 0.390259 1445639946 -0.409912 0.561890 -0.677917 0.238037 1445639946 -0.409912 0.561890 -0.677917 0.238037 1445639946 -0.409912 0.561890 -0.677917 0.238037 1445639946 -0.409912 0.561890 -0.677917 0.238037 1445639946 -0.409912 0.561890 -0.677917 0.238037 1445639946 -0.409912 0.561890 -0.677917 0.238037 1445639946 -0.498657 0.575195 -0.634827 0.132263 1445639946 -0.498657 0.575195 -0.634827 0.132263 1445639946 -0.498657 0.575195 -0.634827 0.132263 1445639946 -0.498657 0.575195 -0.634827 0.132263 1445639946 -0.498657 0.575195 -0.634827 0.132263 1445639946 -0.498657 0.575195 -0.634827 0.132263 1445639946 -0.498657 0.575195 -0.634827 0.132263 1445639946 -0.522583 0.579773 -0.618225 0.092834 1445639946 -0.522583 0.579773 -0.618225 0.092834 1445639946 -0.522583 0.579773 -0.618225 0.092834 1445639946 -0.522583 0.579773 -0.618225 0.092834 1445639946 -0.522583 0.579773 -0.618225 0.092834 1445639946 -0.522583 0.579773 -0.618225 0.092834 1445639946 -0.493408 0.585327 -0.634216 0.108521 1445639946 -0.493408 0.585327 -0.634216 0.108521 1445639946 -0.493408 0.585327 -0.634216 0.108521 1445639946 -0.493408 0.585327 -0.634216 0.108521 1445639946 -0.493408 0.585327 -0.634216 0.108521 1445639946 -0.493408 0.585327 -0.634216 0.108521 1445639946 -0.493408 0.585327 -0.634216 0.108521 1445639946 -0.435791 0.580688 -0.669312 0.157898 1445639946 -0.435791 0.580688 -0.669312 0.157898 1445639946 -0.435791 0.580688 -0.669312 0.157898 1445639947 -0.435791 0.580688 -0.669312 0.157898 1445639947 -0.435791 0.580688 -0.669312 0.157898 1445639947 -0.435791 0.580688 -0.669312 0.157898 1445639947 -0.362122 0.570251 -0.699890 0.231995 1445639947 -0.362122 0.570251 -0.699890 0.231995 1445639947 -0.362122 0.570251 -0.699890 0.231995 1445639947 -0.362122 0.570251 -0.699890 0.231995 1445639947 -0.362122 0.570251 -0.699890 0.231995 1445639947 -0.362122 0.570251 -0.699890 0.231995 1445639947 -0.362122 0.570251 -0.699890 0.231995 1445639947 -0.283081 0.564697 -0.703979 0.324707 1445639947 -0.283081 0.564697 -0.703979 0.324707 1445639947 -0.283081 0.564697 -0.703979 0.324707 1445639947 -0.283081 0.564697 -0.703979 0.324707 1445639947 -0.283081 0.564697 -0.703979 0.324707 1445639947 -0.283081 0.564697 -0.703979 0.324707 1445639947 
-0.710144 -0.136597 -0.574524 0.383423 1445639949 -0.710144 -0.136597 -0.574524 0.383423 1445639949 -0.710144 -0.136597 -0.574524 0.383423 1445639949 -0.710144 -0.136597 -0.574524 0.383423 1445639949 -0.710144 -0.136597 -0.574524 0.383423 1445639949 -0.716675 -0.130981 -0.571594 0.377563 1445639949 -0.716675 -0.130981 -0.571594 0.377563 1445639949 -0.716675 -0.130981 -0.571594 0.377563 1445639949 -0.716675 -0.130981 -0.571594 0.377563 1445639949 -0.716675 -0.130981 -0.571594 0.377563 1445639949 -0.716675 -0.130981 -0.571594 0.377563 1445639949 -0.737915 -0.096191 -0.562317 0.360657 1445639949 -0.737915 -0.096191 -0.562317 0.360657 1445639949 -0.737915 -0.096191 -0.562317 0.360657 1445639949 -0.737915 -0.096191 -0.562317 0.360657 1445639949 -0.737915 -0.096191 -0.562317 0.360657 1445639949 -0.737915 -0.096191 -0.562317 0.360657 1445639949 -0.758240 -0.044556 -0.554932 0.339417 1445639949 -0.758240 -0.044556 -0.554932 0.339417 1445639949 -0.758240 -0.044556 -0.554932 0.339417 1445639949 -0.758240 -0.044556 -0.554932 0.339417 1445639949 -0.758240 -0.044556 -0.554932 0.339417 1445639949 -0.758240 -0.044556 -0.554932 0.339417 1445639949 -0.776184 -0.003418 -0.551331 0.306030 1445639949 -0.776184 -0.003418 -0.551331 0.306030 1445639949 -0.776184 -0.003418 -0.551331 0.306030 1445639949 -0.776184 -0.003418 -0.551331 0.306030 1445639949 -0.776184 -0.003418 -0.551331 0.306030 1445639949 -0.776184 -0.003418 -0.551331 0.306030 1445639949 -0.792236 0.017395 -0.546265 0.271423 1445639949 -0.792236 0.017395 -0.546265 0.271423 1445639949 -0.792236 0.017395 -0.546265 0.271423 1445639949 -0.792236 0.017395 -0.546265 0.271423 1445639949 -0.792236 0.017395 -0.546265 0.271423 1445639949 -0.792236 0.017395 -0.546265 0.271423 1445639949 -0.792236 0.017395 -0.546265 0.271423 1445639949 -0.806213 -0.002563 -0.529114 0.264893 1445639949 -0.806213 -0.002563 -0.529114 0.264893 1445639949 -0.806213 -0.002563 -0.529114 0.264893 1445639949 -0.806213 -0.002563 -0.529114 0.264893 1445639949 -0.806213 -0.002563 -0.529114 0.264893 1445639949 -0.806213 -0.002563 -0.529114 0.264893 1445639949 -0.817993 -0.028503 -0.510986 0.262634 1445639949 -0.817993 -0.028503 -0.510986 0.262634 1445639949 -0.817993 -0.028503 -0.510986 0.262634 1445639949 -0.817993 -0.028503 -0.510986 0.262634 1445639949 -0.817993 -0.028503 -0.510986 0.262634 1445639949 -0.817993 -0.028503 -0.510986 0.262634 1445639949 -0.827637 -0.014709 -0.506226 0.242126 1445639949 -0.827637 -0.014709 -0.506226 0.242126 1445639949 -0.827637 -0.014709 -0.506226 0.242126 1445639949 -0.827637 -0.014709 -0.506226 0.242126 1445639949 -0.827637 -0.014709 -0.506226 0.242126 1445639949 -0.827637 -0.014709 -0.506226 0.242126 1445639949 -0.827637 -0.014709 -0.506226 0.242126 1445639949 -0.828613 0.002563 -0.513367 0.223572 1445639949 -0.828613 0.002563 -0.513367 0.223572 1445639949 -0.828613 0.002563 -0.513367 0.223572 1445639949 -0.828613 0.002563 -0.513367 0.223572 1445639949 -0.828613 0.002563 -0.513367 0.223572 1445639949 -0.828613 0.002563 -0.513367 0.223572 1445639949 -0.820435 0.001221 -0.526367 0.223389 1445639949 -0.820435 0.001221 -0.526367 0.223389 1445639949 -0.820435 0.001221 -0.526367 0.223389 1445639949 -0.820435 0.001221 -0.526367 0.223389 1445639949 -0.820435 0.001221 -0.526367 0.223389 1445639949 -0.820435 0.001221 -0.526367 0.223389 1445639949 -0.820435 0.001221 -0.526367 0.223389 1445639949 -0.810303 -0.024536 -0.533936 0.240417 1445639949 -0.810303 -0.024536 -0.533936 0.240417 1445639949 -0.810303 -0.024536 -0.533936 0.240417 1445639949 -0.810303 -0.024536 -0.533936 0.240417 1445639949 -0.810303 -0.024536 -0.533936 0.240417 1445639949 -0.810303 -0.024536 -0.533936 0.240417 1445639949 -0.804932 -0.025940 -0.538940 0.247009 1445639949 -0.804932 -0.025940 -0.538940 0.247009 1445639949 -0.804932 -0.025940 -0.538940 0.247009 1445639949 -0.804932 -0.025940 -0.538940 0.247009 1445639949 -0.804932 -0.025940 -0.538940 0.247009 1445639949 -0.804932 -0.025940 -0.538940 0.247009 1445639949 -0.802795 -0.000916 -0.543640 0.245056 1445639949 -0.802795 -0.000916 -0.543640 0.245056 1445639949 -0.802795 -0.000916 -0.543640 0.245056 1445639949 -0.802795 -0.000916 -0.543640 0.245056 1445639949 -0.802795 -0.000916 -0.543640 0.245056 1445639949 -0.802795 -0.000916 -0.543640 0.245056 1445639949 -0.798035 0.024597 -0.547119 0.251465 1445639949 -0.798035 0.024597 -0.547119 0.251465 1445639949 -0.798035 0.024597 -0.547119 0.251465 1445639949 -0.798035 0.024597 -0.547119 0.251465 1445639949 -0.798035 0.024597 -0.547119 0.251465 1445639949 -0.798035 0.024597 -0.547119 0.251465 1445639949 -0.798035 0.024597 -0.547119 0.251465 1445639950 -0.792908 0.031677 -0.544739 0.271179 1445639950 -0.792908 0.031677 -0.544739 0.271179 1445639950 -0.792908 0.031677 -0.544739 0.271179 1445639950 -0.792908 0.031677 -0.544739 0.271179 1445639950 -0.792908 0.031677 -0.544739 0.271179 1445639950 -0.792908 0.031677 -0.544739 0.271179 1445639950 -0.788574 0.044312 -0.541504 0.288208 1445639950 -0.788574 0.044312 -0.541504 0.288208 1445639950 -0.788574 0.044312 -0.541504 0.288208 1445639950 -0.788574 0.044312 -0.541504 0.288208 1445639950 -0.788574 0.044312 -0.541504 0.288208 1445639950 -0.788574 0.044312 -0.541504 0.288208 1445639950 -0.783081 0.074341 -0.540955 0.297852 1445639950 -0.783081 0.074341 -0.540955 0.297852 1445639950 -0.783081 0.074341 -0.540955 0.297852 1445639950 -0.783081 0.074341 -0.540955 0.297852 1445639950 -0.783081 0.074341 -0.540955 0.297852 1445639950 -0.783081 0.074341 -0.540955 0.297852 1445639950 -0.779297 0.107300 -0.539673 0.299927 1445639950 -0.779297 0.107300 -0.539673 0.299927 1445639950 -0.779297 0.107300 -0.539673 0.299927 1445639950 -0.779297 0.107300 -0.539673 0.299927 1445639950 -0.779297 0.107300 -0.539673 0.299927 1445639950 -0.779297 0.107300 -0.539673 0.299927 1445639950 -0.779297 0.107300 -0.539673 0.299927 1445639950 -0.775574 0.134216 -0.544922 0.289185 1445639950 -0.775574 0.134216 -0.544922 0.289185 1445639950 -0.775574 0.134216 -0.544922 0.289185 1445639950 -0.775574 0.134216 -0.544922 0.289185 1445639950 -0.775574 0.134216 -0.544922 0.289185 1445639950 -0.775574 0.134216 -0.544922 0.289185 1445639950 -0.774475 0.149231 -0.547485 0.279724 1445639950 -0.774475 0.149231 -0.547485 0.279724 1445639950 -0.774475 0.149231 -0.547485 0.279724 1445639950 -0.774475 0.149231 -0.547485 0.279724 1445639950 -0.774475 0.149231 -0.547485 0.279724 1445639950 -0.774475 0.149231 -0.547485 0.279724 1445639950 -0.778259 0.140930 -0.542603 0.283081 1445639950 -0.778259 0.140930 -0.542603 0.283081 1445639950 -0.778259 0.140930 -0.542603 0.283081 1445639950 -0.778259 0.140930 -0.542603 0.283081 1445639950 -0.778259 0.140930 -0.542603 0.283081 1445639950 -0.778259 0.140930 -0.542603 0.283081 1445639950 -0.778259 0.140930 -0.542603 0.283081 1445639950 -0.781738 0.138916 -0.537842 0.283447 1445639950 -0.781738 0.138916 -0.537842 0.283447 1445639950 -0.781738 0.138916 -0.537842 0.283447 1445639950 -0.781738 0.138916 -0.537842 0.283447 1445639950 -0.781738 0.138916 -0.537842 0.283447 1445639950 -0.781738 0.138916 -0.537842 0.283447 1445639950 -0.780457 0.146240 -0.539978 0.279175 1445639950 -0.780457 0.146240 -0.539978 0.279175 1445639950 -0.780457 0.146240 -0.539978 0.279175 1445639950 -0.780457 0.146240 -0.539978 0.279175 1445639950 -0.780457 0.146240 -0.539978 0.279175 1445639950 -0.780457 0.146240 -0.539978 0.279175 1445639950 -0.780457 0.146240 -0.539978 0.279175 1445639950 -0.777466 0.139221 -0.544739 0.281921 1445639950 -0.777466 0.139221 -0.544739 0.281921 1445639950 -0.777466 0.139221 -0.544739 0.281921 1445639950 -0.777466 0.139221 -0.544739 0.281921 1445639950 -0.777466 0.139221 -0.544739 0.281921 1445639950 -0.777466 0.139221 -0.544739 0.281921 1445639950 -0.772400 0.118347 -0.553223 0.288818 1445639950 -0.772400 0.118347 -0.553223 0.288818 1445639950 -0.772400 0.118347 -0.553223 0.288818 1445639950 -0.772400 0.118347 -0.553223 0.288818 1445639950 -0.772400 0.118347 -0.553223 0.288818 1445639950 -0.772400 0.118347 -0.553223 0.288818 1445639950 -0.765808 0.096069 -0.564575 0.292542 1445639950 -0.765808 0.096069 -0.564575 0.292542 1445639950 -0.765808 0.096069 -0.564575 0.292542 1445639950 -0.765808 0.096069 -0.564575 0.292542 1445639950 -0.765808 0.096069 -0.564575 0.292542 1445639950 -0.765808 0.096069 -0.564575 0.292542 1445639950 -0.765808 0.096069 -0.564575 0.292542 1445639950 -0.762146 0.065918 -0.570557 0.298767 1445639950 -0.762146 0.065918 -0.570557 0.298767 1445639950 -0.762146 0.065918 -0.570557 0.298767 1445639950 -0.762146 0.065918 -0.570557 0.298767 1445639950 -0.762146 0.065918 -0.570557 0.298767 1445639950 -0.762146 0.065918 -0.570557 0.298767 1445639950 -0.762146 0.047058 -0.572937 0.297791 1445639950 -0.762146 0.047058 -0.572937 0.297791 1445639950 -0.762146 0.047058 -0.572937 0.297791 1445639950 -0.762146 0.047058 -0.572937 0.297791 1445639950 -0.762146 0.047058 -0.572937 0.297791 1445639950 -0.762146 0.047058 -0.572937 0.297791 1445639950 -0.764465 0.047729 -0.573181 0.291321 1445639950 -0.764465 0.047729 -0.573181 0.291321 1445639950 -0.764465 0.047729 -0.573181 0.291321 1445639950 -0.764465 0.047729 -0.573181 0.291321 1445639950 -0.764465 0.047729 -0.573181 0.291321 1445639950 -0.764465 0.047729 -0.573181 0.291321 1445639950 -0.767700 0.053711 -0.571655 0.284607 1445639950 -0.767700 0.053711 -0.571655 0.284607 1445639950 -0.767700 0.053711 -0.571655 0.284607 1445639950 -0.767700 0.053711 -0.571655 0.284607 1445639950 -0.767700 0.053711 -0.571655 0.284607 1445639950 -0.767700 0.053711 -0.571655 0.284607 1445639950 -0.770386 0.066345 -0.569702 0.278687 1445639950 -0.770386 0.066345 -0.569702 0.278687 1445639950 -0.770386 0.066345 -0.569702 0.278687 1445639950 -0.770386 0.066345 -0.569702 0.278687 1445639950 -0.770386 0.066345 -0.569702 0.278687 1445639950 -0.770386 0.066345 -0.569702 0.278687 1445639950 -0.770386 0.066345 -0.569702 0.278687 1445639950 -0.770691 0.084717 -0.566650 0.279053 1445639950 -0.770691 0.084717 -0.566650 0.279053 1445639950 -0.770691 0.084717 -0.566650 0.279053 1445639950 -0.770691 0.084717 -0.566650 0.279053 1445639950 -0.770691 0.084717 -0.566650 0.279053 1445639950 -0.770691 0.084717 -0.566650 0.279053 1445639950 -0.770691 0.084717 -0.566650 0.279053 1445639951 -0.772217 0.110657 -0.559387 0.280212 1445639951 -0.772217 0.110657 -0.559387 0.280212 1445639951 -0.772217 0.110657 -0.559387 0.280212 1445639951 -0.772217 0.110657 -0.559387 0.280212 1445639951 -0.772217 0.110657 -0.559387 0.280212 1445639951 -0.774170 0.148560 -0.552917 0.270020 1445639951 -0.774170 0.148560 -0.552917 0.270020 1445639951 -0.774170 0.148560 -0.552917 0.270020 1445639951 -0.774170 0.148560 -0.552917 0.270020 1445639951 -0.774170 0.148560 -0.552917 0.270020 1445639951 -0.774170 0.148560 -0.552917 0.270020 1445639951 -0.774170 0.148560 -0.552917 0.270020 1445639951 -0.774353 0.190674 -0.547241 0.254211 1445639951 -0.774353 0.190674 -0.547241 0.254211 1445639951 -0.774353 0.190674 -0.547241 0.254211 1445639951 -0.774353 0.190674 -0.547241 0.254211 1445639951 -0.774353 0.190674 -0.547241 0.254211 1445639951 -0.774353 0.190674 -0.547241 0.254211 1445639951 -0.779053 0.202332 -0.535889 0.254944 1445639951 -0.779053 0.202332 -0.535889 0.254944 1445639951 -0.779053 0.202332 -0.535889 0.254944 1445639951 -0.779053 0.202332 -0.535889 0.254944 1445639951 -0.779053 0.202332 -0.535889 0.254944 1445639951 -0.779053 0.202332 -0.535889 0.254944 1445639951 -0.788330 0.203979 -0.522400 0.253052 1445639951 -0.788330 0.203979 -0.522400 0.253052 1445639951 -0.788330 0.203979 -0.522400 0.253052 1445639951 -0.788330 0.203979 -0.522400 0.253052 1445639951 -0.788330 0.203979 -0.522400 0.253052 1445639951 -0.788330 0.203979 -0.522400 0.253052 1445639951 -0.794434 0.213440 -0.514343 0.242615 1445639951 -0.794434 0.213440 -0.514343 0.242615 1445639951 -0.794434 0.213440 -0.514343 0.242615 1445639951 -0.794434 0.213440 -0.514343 0.242615 1445639951 -0.794434 0.213440 -0.514343 0.242615 1445639951 -0.794434 0.213440 -0.514343 0.242615 1445639951 -0.799072 0.215698 -0.509460 0.235413 1445639951 -0.799072 0.215698 -0.509460 0.235413 1445639951 -0.799072 0.215698 -0.509460 0.235413 1445639951 -0.799072 0.215698 -0.509460 0.235413 1445639951 -0.799072 0.215698 -0.509460 0.235413 1445639951 -0.799072 0.215698 -0.509460 0.235413 1445639951 -0.799622 0.217529 -0.510742 0.229126 1445639951 -0.799622 0.217529 -0.510742 0.229126 1445639951 -0.799622 0.217529 -0.510742 0.229126 1445639951 -0.799622 0.217529 -0.510742 0.229126 1445639951 -0.799622 0.217529 -0.510742 0.229126 1445639951 -0.799622 0.217529 -0.510742 0.229126 1445639951 -0.799622 0.217529 -0.510742 0.229126 1445639951 -0.798340 0.208130 -0.517639 0.226807 1445639951 -0.798340 0.208130 -0.517639 0.226807 1445639951 -0.798340 0.208130 -0.517639 0.226807 1445639951 -0.798340 0.208130 -0.517639 0.226807 1445639951 -0.798340 0.208130 -0.517639 0.226807 1445639951 -0.798340 0.208130 -0.517639 0.226807 1445639951 -0.799500 0.185608 -0.524414 0.226868 1445639951 -0.799500 0.185608 -0.524414 0.226868 1445639951 -0.799500 0.185608 -0.524414 0.226868 1445639951 -0.799500 0.185608 -0.524414 0.226868 1445639951 -0.799500 0.185608 -0.524414 0.226868 1445639951 -0.799500 0.185608 -0.524414 0.226868 1445639951 -0.799500 0.185608 -0.524414 0.226868 1445639951 -0.801575 0.170898 -0.530090 0.217529 1445639951 -0.801575 0.170898 -0.530090 0.217529 1445639951 -0.801575 0.170898 -0.530090 0.217529 1445639951 -0.801575 0.170898 -0.530090 0.217529 1445639951 -0.801575 0.170898 -0.530090 0.217529 1445639951 -0.801575 0.170898 -0.530090 0.217529 1445639951 -0.803955 0.170837 -0.533020 0.201233 1445639951 -0.803955 0.170837 -0.533020 0.201233 1445639951 -0.803955 0.170837 -0.533020 0.201233 1445639951 -0.803955 0.170837 -0.533020 0.201233 1445639951 -0.803955 0.170837 -0.533020 0.201233 1445639951 -0.803955 0.170837 -0.533020 0.201233 1445639951 -0.806396 0.164856 -0.531921 0.199219 1445639951 -0.806396 0.164856 -0.531921 0.199219 1445639951 -0.806396 0.164856 -0.531921 0.199219 1445639951 -0.806396 0.164856 -0.531921 0.199219 1445639951 -0.806396 0.164856 -0.531921 0.199219 1445639951 -0.806396 0.164856 -0.531921 0.199219 1445639951 -0.806396 0.164856 -0.531921 0.199219 1445639951 -0.809814 0.152527 -0.528564 0.204041 1445639951 -0.809814 0.152527 -0.528564 0.204041 1445639951 -0.809814 0.152527 -0.528564 0.204041 1445639951 -0.809814 0.152527 -0.528564 0.204041 1445639951 -0.809814 0.152527 -0.528564 0.204041 1445639951 -0.809814 0.152527 -0.528564 0.204041 1445639951 -0.807861 0.158630 -0.529480 0.204712 1445639951 -0.807861 0.158630 -0.529480 0.204712 1445639951 -0.807861 0.158630 -0.529480 0.204712 1445639951 -0.807861 0.158630 -0.529480 0.204712 1445639951 -0.807861 0.158630 -0.529480 0.204712 1445639951 -0.807861 0.158630 -0.529480 0.204712 1445639951 -0.806580 0.166443 -0.528137 0.207092 1445639951 -0.806580 0.166443 -0.528137 0.207092 1445639951 -0.806580 0.166443 -0.528137 0.207092 1445639951 -0.806580 0.166443 -0.528137 0.207092 1445639951 -0.806580 0.166443 -0.528137 0.207092 1445639951 -0.806580 0.166443 -0.528137 0.207092 1445639951 -0.801147 0.194824 -0.532471 0.191711 1445639951 -0.801147 0.194824 -0.532471 0.191711 1445639951 -0.801147 0.194824 -0.532471 0.191711 1445639951 -0.801147 0.194824 -0.532471 0.191711 1445639951 -0.801147 0.194824 -0.532471 0.191711 1445639951 -0.801147 0.194824 -0.532471 0.191711 1445639951 -0.792297 0.219421 -0.539795 0.181091 1445639951 -0.792297 0.219421 -0.539795 0.181091 1445639951 -0.792297 0.219421 -0.539795 0.181091 1445639951 -0.792297 0.219421 -0.539795 0.181091 1445639951 -0.792297 0.219421 -0.539795 0.181091 1445639951 -0.792297 0.219421 -0.539795 0.181091 1445639951 -0.792297 0.219421 -0.539795 0.181091 1445639951 -0.792419 0.209167 -0.537842 0.197876 1445639951 -0.792419 0.209167 -0.537842 0.197876 1445639952 -0.792419 0.209167 -0.537842 0.197876 1445639952 -0.792419 0.209167 -0.537842 0.197876 1445639952 -0.792419 0.209167 -0.537842 0.197876 1445639952 -0.792419 0.209167 -0.537842 0.197876 1445639952 -0.796692 0.204224 -0.524841 0.219604 1445639952 -0.796692 0.204224 -0.524841 0.219604 1445639952 -0.796692 0.204224 -0.524841 0.219604 1445639952 -0.796692 0.204224 -0.524841 0.219604 1445639952 -0.796692 0.204224 -0.524841 0.219604 1445639952 -0.796997 0.223633 -0.513489 0.226257 1445639952 -0.796997 0.223633 -0.513489 0.226257 1445639952 -0.796997 0.223633 -0.513489 0.226257 1445639952 -0.796997 0.223633 -0.513489 0.226257 1445639952 -0.796997 0.223633 -0.513489 0.226257 1445639952 -0.796997 0.223633 -0.513489 0.226257 1445639952 -0.794006 0.243530 -0.509460 0.225281 1445639952 -0.794006 0.243530 -0.509460 0.225281 1445639952 -0.794006 0.243530 -0.509460 0.225281 1445639952 -0.794006 0.243530 -0.509460 0.225281 1445639952 -0.794006 0.243530 -0.509460 0.225281 1445639952 -0.794006 0.243530 -0.509460 0.225281 1445639952 -0.794006 0.243530 -0.509460 0.225281 1445639952 -0.790100 0.249390 -0.514038 0.222229 1445639952 -0.790100 0.249390 -0.514038 0.222229 1445639952 -0.790100 0.249390 -0.514038 0.222229 1445639952 -0.790100 0.249390 -0.514038 0.222229 1445639952 -0.790100 0.249390 -0.514038 0.222229 1445639952 -0.790100 0.249390 -0.514038 0.222229 1445639952 -0.787292 0.236694 -0.524292 0.222168 1445639952 -0.787292 0.236694 -0.524292 0.222168 1445639952 -0.787292 0.236694 -0.524292 0.222168 1445639952 -0.787292 0.236694 -0.524292 0.222168 1445639952 -0.787292 0.236694 -0.524292 0.222168 1445639952 -0.787292 0.236694 -0.524292 0.222168 1445639952 -0.784973 0.213623 -0.536743 0.223877 1445639952 -0.784973 0.213623 -0.536743 0.223877 1445639952 -0.784973 0.213623 -0.536743 0.223877 1445639952 -0.784973 0.213623 -0.536743 0.223877 1445639952 -0.784973 0.213623 -0.536743 0.223877 1445639952 -0.784973 0.213623 -0.536743 0.223877 1445639952 -0.784973 0.213623 -0.536743 0.223877 1445639952 -0.783569 0.193237 -0.546875 0.222961 1445639952 -0.783569 0.193237 -0.546875 0.222961 1445639952 -0.783569 0.193237 -0.546875 0.222961 1445639952 -0.783569 0.193237 -0.546875 0.222961 1445639952 -0.783569 0.193237 -0.546875 0.222961 1445639952 -0.783569 0.193237 -0.546875 0.222961 1445639952 -0.785522 0.176941 -0.550110 0.221619 1445639952 -0.785522 0.176941 -0.550110 0.221619 1445639952 -0.785522 0.176941 -0.550110 0.221619 1445639952 -0.785522 0.176941 -0.550110 0.221619 1445639952 -0.785522 0.176941 -0.550110 0.221619 1445639952 -0.785522 0.176941 -0.550110 0.221619 1445639952 -0.789490 0.171204 -0.547607 0.218201 1445639952 -0.789490 0.171204 -0.547607 0.218201 1445639952 -0.789490 0.171204 -0.547607 0.218201 1445639952 -0.789490 0.171204 -0.547607 0.218201 1445639952 -0.789490 0.171204 -0.547607 0.218201 1445639952 -0.789490 0.171204 -0.547607 0.218201 1445639952 -0.789490 0.171204 -0.547607 0.218201 1445639952 -0.794006 0.167114 -0.542175 0.218445 1445639952 -0.794006 0.167114 -0.542175 0.218445 1445639952 -0.794006 0.167114 -0.542175 0.218445 1445639952 -0.794006 0.167114 -0.542175 0.218445 1445639952 -0.794006 0.167114 -0.542175 0.218445 1445639952 -0.794006 0.167114 -0.542175 0.218445 1445639952 -0.795532 0.169373 -0.537537 0.222595 1445639952 -0.795532 0.169373 -0.537537 0.222595 1445639952 -0.795532 0.169373 -0.537537 0.222595 1445639952 -0.795532 0.169373 -0.537537 0.222595 1445639952 -0.795532 0.169373 -0.537537 0.222595 1445639952 -0.795532 0.169373 -0.537537 0.222595 1445639952 -0.789185 0.180237 -0.539368 0.231995 1445639952 -0.789185 0.180237 -0.539368 0.231995 1445639952 -0.789185 0.180237 -0.539368 0.231995 1445639952 -0.789185 0.180237 -0.539368 0.231995 1445639952 -0.789185 0.180237 -0.539368 0.231995 1445639952 -0.789185 0.180237 -0.539368 0.231995 1445639952 -0.789185 0.180237 -0.539368 0.231995 1445639952 -0.782654 0.181396 -0.543091 0.244263 1445639952 -0.782654 0.181396 -0.543091 0.244263 1445639952 -0.782654 0.181396 -0.543091 0.244263 1445639952 -0.782654 0.181396 -0.543091 0.244263 1445639952 -0.782654 0.181396 -0.543091 0.244263 1445639952 -0.779724 0.184387 -0.546265 0.244324 1445639952 -0.779724 0.184387 -0.546265 0.244324 1445639952 -0.779724 0.184387 -0.546265 0.244324 1445639952 -0.779724 0.184387 -0.546265 0.244324 1445639952 -0.779724 0.184387 -0.546265 0.244324 1445639952 -0.779724 0.184387 -0.546265 0.244324 1445639952 -0.779724 0.184387 -0.546265 0.244324 1445639952 -0.772217 0.208923 -0.554260 0.230042 1445639952 -0.772217 0.208923 -0.554260 0.230042 1445639952 -0.772217 0.208923 -0.554260 0.230042 1445639952 -0.772217 0.208923 -0.554260 0.230042 1445639952 -0.772217 0.208923 -0.554260 0.230042 1445639952 -0.772217 0.208923 -0.554260 0.230042 1445639952 -0.767761 0.217957 -0.556946 0.230042 1445639952 -0.767761 0.217957 -0.556946 0.230042 1445639952 -0.767761 0.217957 -0.556946 0.230042 1445639952 -0.767761 0.217957 -0.556946 0.230042 1445639952 -0.767761 0.217957 -0.556946 0.230042 1445639952 -0.767761 0.217957 -0.556946 0.230042 1445639952 -0.767761 0.217957 -0.556946 0.230042 1445639952 -0.767578 0.216003 -0.556763 0.232849 1445639952 -0.767578 0.216003 -0.556763 0.232849 1445639952 -0.767578 0.216003 -0.556763 0.232849 1445639952 -0.767578 0.216003 -0.556763 0.232849 1445639952 -0.767578 0.216003 -0.556763 0.232849 1445639952 -0.767273 0.220581 -0.557068 0.228760 1445639952 -0.767273 0.220581 -0.557068 0.228760 1445639953 -0.767273 0.220581 -0.557068 0.228760 1445639953 -0.767273 0.220581 -0.557068 0.228760 1445639953 -0.767273 0.220581 -0.557068 0.228760 1445639953 -0.767273 0.220581 -0.557068 0.228760 1445639953 -0.768188 0.224060 -0.557068 0.222351 1445639953 -0.768188 0.224060 -0.557068 0.222351 1445639953 -0.768188 0.224060 -0.557068 0.222351 1445639953 -0.768188 0.224060 -0.557068 0.222351 1445639953 -0.768188 0.224060 -0.557068 0.222351 1445639953 -0.768188 0.224060 -0.557068 0.222351 1445639953 -0.768188 0.224060 -0.557068 0.222351 1445639953 -0.767029 0.231689 -0.559021 0.213562 1445639953 -0.767029 0.231689 -0.559021 0.213562 1445639953 -0.767029 0.231689 -0.559021 0.213562 1445639953 -0.767029 0.231689 -0.559021 0.213562 1445639953 -0.767029 0.231689 -0.559021 0.213562 1445639953 -0.767029 0.231689 -0.559021 0.213562 1445639953 -0.762329 0.239258 -0.564514 0.207336 1445639953 -0.762329 0.239258 -0.564514 0.207336 1445639953 -0.762329 0.239258 -0.564514 0.207336 1445639953 -0.762329 0.239258 -0.564514 0.207336 1445639953 -0.762329 0.239258 -0.564514 0.207336 1445639953 -0.762329 0.239258 -0.564514 0.207336 1445639953 -0.760864 0.231934 -0.569580 0.207214 1445639953 -0.760864 0.231934 -0.569580 0.207214 1445639953 -0.760864 0.231934 -0.569580 0.207214 1445639953 -0.760864 0.231934 -0.569580 0.207214 1445639953 -0.760864 0.231934 -0.569580 0.207214 1445639953 -0.760864 0.231934 -0.569580 0.207214 1445639953 -0.758301 0.225342 -0.576965 0.203308 1445639953 -0.758301 0.225342 -0.576965 0.203308 1445639953 -0.758301 0.225342 -0.576965 0.203308 1445639953 -0.758301 0.225342 -0.576965 0.203308 1445639953 -0.758301 0.225342 -0.576965 0.203308 1445639953 -0.758301 0.225342 -0.576965 0.203308 1445639953 -0.758789 0.217834 -0.580322 0.200012 1445639953 -0.758789 0.217834 -0.580322 0.200012 1445639953 -0.758789 0.217834 -0.580322 0.200012 1445639953 -0.758789 0.217834 -0.580322 0.200012 1445639953 -0.758789 0.217834 -0.580322 0.200012 1445639953 -0.758789 0.217834 -0.580322 0.200012 1445639953 -0.758484 0.219421 -0.582764 0.192200 1445639953 -0.758484 0.219421 -0.582764 0.192200 1445639953 -0.758484 0.219421 -0.582764 0.192200 1445639953 -0.758484 0.219421 -0.582764 0.192200 1445639953 -0.758484 0.219421 -0.582764 0.192200 1445639953 -0.758484 0.219421 -0.582764 0.192200 1445639953 -0.761169 0.215393 -0.581421 0.190308 1445639953 -0.761169 0.215393 -0.581421 0.190308 1445639953 -0.761169 0.215393 -0.581421 0.190308 1445639953 -0.761169 0.215393 -0.581421 0.190308 1445639953 -0.761169 0.215393 -0.581421 0.190308 1445639953 -0.761169 0.215393 -0.581421 0.190308 1445639953 -0.761475 0.209290 -0.581848 0.194519 1445639953 -0.761475 0.209290 -0.581848 0.194519 1445639953 -0.761475 0.209290 -0.581848 0.194519 1445639953 -0.761475 0.209290 -0.581848 0.194519 1445639953 -0.761475 0.209290 -0.581848 0.194519 1445639953 -0.761475 0.209290 -0.581848 -0.117981 1445639953 -0.762024 0.194336 -0.582336 0.205994 1445639953 -0.762024 0.194336 -0.582336 0.205994 1445639953 -0.762024 0.194336 -0.582336 0.205994 1445639953 -0.762024 0.194336 -0.582336 0.205994 1445639953 -0.762024 0.194336 -0.582336 0.205994 1445639953 -0.762024 0.194336 -0.582336 0.205994 1445639953 -0.762024 0.194336 -0.582336 0.205994 1445639953 -0.760376 0.184021 -0.584656 0.214905 1445639953 -0.760376 0.184021 -0.584656 0.214905 1445639953 -0.760376 0.184021 -0.584656 0.214905 1445639953 -0.760376 0.184021 -0.584656 0.214905 1445639953 -0.760376 0.184021 -0.584656 0.214905 1445639953 -0.760376 0.184021 -0.584656 0.214905 1445639953 -0.761780 0.181152 -0.584412 0.213135 1445639953 -0.761780 0.181152 -0.584412 0.213135 1445639953 -0.761780 0.181152 -0.584412 0.213135 1445639953 -0.761780 0.181152 -0.584412 0.213135 1445639953 -0.761780 0.181152 -0.584412 0.213135 1445639953 -0.761780 0.181152 -0.584412 0.213135 1445639953 -0.761780 0.181152 -0.584412 0.213135 1445639953 -0.757935 0.196228 -0.588562 0.201843 1445639953 -0.757935 0.196228 -0.588562 0.201843 1445639953 -0.757935 0.196228 -0.588562 0.201843 1445639953 -0.757935 0.196228 -0.588562 0.201843 1445639953 -0.757935 0.196228 -0.588562 0.201843 1445639953 -0.757935 0.196228 -0.588562 0.201843 1445639953 -0.755920 0.192566 -0.589661 0.209412 1445639953 -0.755920 0.192566 -0.589661 0.209412 1445639953 -0.755920 0.192566 -0.589661 0.209412 1445639953 -0.755920 0.192566 -0.589661 0.209412 1445639953 -0.755920 0.192566 -0.589661 0.209412 1445639953 -0.755920 0.192566 -0.589661 0.209412 1445639953 -0.757935 0.178894 -0.586853 0.221924 1445639953 -0.757935 0.178894 -0.586853 0.221924 1445639953 -0.757935 0.178894 -0.586853 0.221924 1445639953 -0.757935 0.178894 -0.586853 0.221924 1445639953 -0.757935 0.178894 -0.586853 0.221924 1445639953 -0.757935 0.178894 -0.586853 0.221924 1445639953 -0.757935 0.178894 -0.586853 0.221924 1445639953 -0.761658 0.177734 -0.581726 0.223572 1445639953 -0.761658 0.177734 -0.581726 0.223572 1445639953 -0.761658 0.177734 -0.581726 0.223572 1445639953 -0.761658 0.177734 -0.581726 0.223572 1445639953 -0.761658 0.177734 -0.581726 0.223572 1445639953 -0.761658 0.177734 -0.581726 0.223572 1445639953 -0.761658 0.177734 -0.581726 0.223572 1445639953 -0.765015 0.185364 -0.577820 0.215942 1445639953 -0.765015 0.185364 -0.577820 0.215942 1445639953 -0.765015 0.185364 -0.577820 0.215942 1445639953 -0.765015 0.185364 -0.577820 0.215942 1445639953 -0.765015 0.185364 -0.577820 0.215942 1445639953 -0.765015 0.185364 -0.577820 0.215942 1445639953 -0.767151 0.188110 -0.576538 0.209290 1445639953 -0.767151 0.188110 -0.576538 0.209290 1445639953 -0.767151 0.188110 -0.576538 0.209290 1445639953 -0.767151 0.188110 -0.576538 0.209290 1445639954 -0.767151 0.188110 -0.576538 0.209290 1445639954 -0.767151 0.188110 -0.576538 0.209290 1445639954 -0.767151 0.188110 -0.576538 0.209290 1445639954 -0.768799 0.176453 -0.576965 0.212219 1445639954 -0.768799 0.176453 -0.576965 0.212219 1445639954 -0.768799 0.176453 -0.576965 0.212219 1445639954 -0.768799 0.176453 -0.576965 0.212219 1445639954 -0.768799 0.176453 -0.576965 0.212219 1445639954 -0.768799 0.176453 -0.576965 0.212219 1445639954 -0.771667 0.159302 -0.576172 0.217346 1445639954 -0.771667 0.159302 -0.576172 0.217346 1445639954 -0.771667 0.159302 -0.576172 0.217346 1445639954 -0.771667 0.159302 -0.576172 0.217346 1445639954 -0.771667 0.159302 -0.576172 0.217346 1445639954 -0.771667 0.159302 -0.576172 0.217346 1445639954 -0.773132 0.156616 -0.575867 0.214905 1445639954 -0.773132 0.156616 -0.575867 0.214905 1445639954 -0.773132 0.156616 -0.575867 0.214905 1445639954 -0.773132 0.156616 -0.575867 0.214905 1445639954 -0.773132 0.156616 -0.575867 0.214905 1445639954 -0.773132 0.156616 -0.575867 0.214905 1445639954 -0.772888 0.162598 -0.575684 0.211731 1445639954 -0.772888 0.162598 -0.575684 0.211731 1445639954 -0.772888 0.162598 -0.575684 0.211731 1445639954 -0.772888 0.162598 -0.575684 0.211731 1445639954 -0.772888 0.162598 -0.575684 0.211731 1445639954 -0.772888 0.162598 -0.575684 0.211731 1445639954 
-0.435303 0.502991 -0.733643 0.138855 1445639956 -0.435303 0.502991 -0.733643 0.138855 1445639956 -0.435303 0.502991 -0.733643 0.138855 1445639956 -0.435303 0.502991 -0.733643 0.138855 1445639956 -0.467102 0.459229 -0.745667 0.122070 1445639956 -0.467102 0.459229 -0.745667 0.122070 1445639956 -0.467102 0.459229 -0.745667 0.122070 1445639956 -0.467102 0.459229 -0.745667 0.122070 1445639956 -0.467102 0.459229 -0.745667 0.122070 1445639956 -0.467102 0.459229 -0.745667 0.122070 1445639956 -0.467102 0.459229 -0.745667 0.122070 1445639956 -0.480713 0.420593 -0.763794 0.093201 1445639956 -0.480713 0.420593 -0.763794 0.093201 1445639956 -0.480713 0.420593 -0.763794 0.093201 1445639956 -0.480713 0.420593 -0.763794 0.093201 1445639956 -0.480713 0.420593 -0.763794 0.093201 1445639956 -0.480713 0.420593 -0.763794 0.093201 1445639956 -0.474060 0.407349 -0.771790 0.117065 1445639956 -0.474060 0.407349 -0.771790 0.117065 1445639956 -0.474060 0.407349 -0.771790 0.117065 1445639956 -0.474060 0.407349 -0.771790 0.117065 1445639956 -0.474060 0.407349 -0.771790 0.117065 1445639956 -0.474060 0.407349 -0.771790 0.117065 1445639956 -0.401733 0.461548 -0.768799 0.185974 1445639956 -0.401733 0.461548 -0.768799 0.185974 1445639956 -0.401733 0.461548 -0.768799 0.185974 1445639956 -0.401733 0.461548 -0.768799 0.185974 1445639956 -0.401733 0.461548 -0.768799 0.185974 1445639956 -0.401733 0.461548 -0.768799 0.185974 1445639956 -0.401733 0.461548 -0.768799 0.185974 1445639956 -0.311279 0.511047 -0.744202 0.296936 1445639956 -0.311279 0.511047 -0.744202 0.296936 1445639956 -0.311279 0.511047 -0.744202 0.296936 1445639956 -0.311279 0.511047 -0.744202 0.296936 1445639956 -0.311279 0.511047 -0.744202 0.296936 1445639956 -0.311279 0.511047 -0.744202 0.296936 1445639956 -0.234619 0.544434 -0.713013 0.374329 1445639956 -0.234619 0.544434 -0.713013 0.374329 1445639956 -0.234619 0.544434 -0.713013 0.374329 1445639956 -0.234619 0.544434 -0.713013 0.374329 1445639956 -0.234619 0.544434 -0.713013 0.374329 1445639956 -0.234619 0.544434 -0.713013 0.374329 1445639956 -0.148926 0.583679 -0.680847 0.416626 1445639956 -0.148926 0.583679 -0.680847 0.416626 1445639956 -0.148926 0.583679 -0.680847 0.416626 1445639956 -0.148926 0.583679 -0.680847 0.416626 1445639956 -0.148926 0.583679 -0.680847 0.416626 1445639956 -0.148926 0.583679 -0.680847 0.416626 1445639956 -0.080017 0.602295 -0.645325 0.462952 1445639957 -0.080017 0.602295 -0.645325 0.462952 1445639957 -0.080017 0.602295 -0.645325 0.462952 1445639957 -0.080017 0.602295 -0.645325 0.462952 1445639957 -0.080017 0.602295 -0.645325 0.462952 1445639957 -0.080017 0.602295 -0.645325 0.462952 1445639957 -0.042603 0.607605 -0.611145 0.505493 1445639957 -0.042603 0.607605 -0.611145 0.505493 1445639957 -0.042603 0.607605 -0.611145 0.505493 1445639957 -0.042603 0.607605 -0.611145 0.505493 1445639957 -0.042603 0.607605 -0.611145 0.505493 1445639957 -0.042603 0.607605 -0.611145 0.505493 1445639957 -0.042603 0.607605 -0.611145 0.505493 1445639957 -0.021240 0.606384 -0.605347 0.515076 1445639957 -0.021240 0.606384 -0.605347 0.515076 1445639957 -0.021240 0.606384 -0.605347 0.515076 1445639957 -0.021240 0.606384 -0.605347 0.515076 1445639957 -0.021240 0.606384 -0.605347 0.515076 1445639957 -0.021240 0.606384 -0.605347 0.515076 1445639957 -0.023987 0.598022 -0.622009 0.504822 1445639957 -0.023987 0.598022 -0.622009 0.504822 1445639957 -0.023987 0.598022 -0.622009 0.504822 1445639957 -0.023987 0.598022 -0.622009 0.504822 1445639957 -0.023987 0.598022 -0.622009 0.504822 1445639957 -0.023987 0.598022 -0.622009 0.504822 1445639957 -0.073547 0.580444 -0.652832 0.481140 1445639957 -0.073547 0.580444 -0.652832 0.481140 1445639957 -0.073547 0.580444 -0.652832 0.481140 1445639957 -0.073547 0.580444 -0.652832 0.481140 1445639957 -0.073547 0.580444 -0.652832 0.481140 1445639957 -0.073547 0.580444 -0.652832 0.481140 1445639957 -0.155823 0.548767 -0.710632 0.411865 1445639957 -0.155823 0.548767 -0.710632 0.411865 1445639957 -0.155823 0.548767 -0.710632 0.411865 1445639957 -0.155823 0.548767 -0.710632 0.411865 1445639957 -0.155823 0.548767 -0.710632 0.411865 1445639957 -0.273743 0.511353 -0.763245 0.284668 1445639957 -0.273743 0.511353 -0.763245 0.284668 1445639957 -0.273743 0.511353 -0.763245 0.284668 1445639957 -0.273743 0.511353 -0.763245 0.284668 1445639957 -0.273743 0.511353 -0.763245 0.284668 1445639957 -0.273743 0.511353 -0.763245 0.284668 1445639957 -0.387817 0.479980 -0.773438 0.145020 1445639957 -0.387817 0.479980 -0.773438 0.145020 1445639957 -0.387817 0.479980 -0.773438 0.145020 1445639957 -0.387817 0.479980 -0.773438 0.145020 1445639957 -0.387817 0.479980 -0.773438 0.145020 1445639957 -0.387817 0.479980 -0.773438 0.145020 1445639957 -0.456299 0.479858 -0.746033 0.070679 1445639957 -0.456299 0.479858 -0.746033 0.070679 1445639957 -0.456299 0.479858 -0.746033 0.070679 1445639957 -0.456299 0.479858 -0.746033 0.070679 1445639957 -0.456299 0.479858 -0.746033 0.070679 1445639957 -0.456299 0.479858 -0.746033 0.070679 1445639957 -0.464417 0.505798 -0.722412 0.081726 1445639957 -0.464417 0.505798 -0.722412 0.081726 1445639957 -0.464417 0.505798 -0.722412 0.081726 1445639957 -0.464417 0.505798 -0.722412 0.081726 1445639957 -0.464417 0.505798 -0.722412 0.081726 1445639957 -0.464417 0.505798 -0.722412 0.081726 1445639957 -0.415100 0.519775 -0.731689 0.148621 1445639957 -0.415100 0.519775 -0.731689 0.148621 1445639957 -0.415100 0.519775 -0.731689 0.148621 1445639957 -0.415100 0.519775 -0.731689 0.148621 1445639957 -0.415100 0.519775 -0.731689 0.148621 1445639957 -0.415100 0.519775 -0.731689 0.148621 1445639957 -0.328064 0.527832 -0.749146 0.229187 1445639957 -0.328064 0.527832 -0.749146 0.229187 1445639957 -0.328064 0.527832 -0.749146 0.229187 1445639957 -0.328064 0.527832 -0.749146 0.229187 1445639957 -0.328064 0.527832 -0.749146 0.229187 1445639957 -0.328064 0.527832 -0.749146 0.229187 1445639957 -0.232239 0.544861 -0.747559 0.300598 1445639957 -0.232239 0.544861 -0.747559 0.300598 1445639957 -0.232239 0.544861 -0.747559 0.300598 1445639957 -0.232239 0.544861 -0.747559 0.300598 1445639957 -0.232239 0.544861 -0.747559 0.300598 1445639957 -0.232239 0.544861 -0.747559 0.300598 1445639957 -0.125244 0.567749 -0.725159 0.368896 1445639957 -0.125244 0.567749 -0.725159 0.368896 1445639957 -0.125244 0.567749 -0.725159 0.368896 1445639957 -0.125244 0.567749 -0.725159 0.368896 1445639957 -0.125244 0.567749 -0.725159 0.368896 1445639957 -0.125244 0.567749 -0.725159 0.368896 1445639957 -0.021545 0.576965 -0.683716 0.446289 1445639957 -0.021545 0.576965 -0.683716 0.446289 1445639957 -0.021545 0.576965 -0.683716 0.446289 1445639957 -0.021545 0.576965 -0.683716 0.446289 1445639957 -0.021545 0.576965 -0.683716 0.446289 1445639957 -0.021545 0.576965 -0.683716 0.446289 1445639957 0.072815 0.574036 -0.641235 0.503967 1445639957 0.072815 0.574036 -0.641235 0.503967 1445639957 0.072815 0.574036 -0.641235 0.503967 1445639957 0.072815 0.574036 -0.641235 0.503967 1445639957 0.072815 0.574036 -0.641235 0.503967 1445639957 0.072815 0.574036 -0.641235 0.503967 1445639957 0.072815 0.574036 -0.641235 0.503967 1445639957 0.099243 0.559326 -0.607056 0.555603 1445639957 0.099243 0.559326 -0.607056 0.555603 1445639957 0.099243 0.559326 -0.607056 0.555603 1445639957 0.099243 0.559326 -0.607056 0.555603 1445639957 0.099243 0.559326 -0.607056 0.555603 1445639957 0.099243 0.559326 -0.607056 0.555603 1445639957 0.090942 0.529602 -0.608887 0.583496 1445639957 0.090942 0.529602 -0.608887 0.583496 1445639957 0.090942 0.529602 -0.608887 0.583496 1445639957 0.090942 0.529602 -0.608887 0.583496 1445639957 0.090942 0.529602 -0.608887 0.583496 1445639957 0.090942 0.529602 -0.608887 0.583496 1445639957 0.090942 0.529602 -0.608887 0.583496 1445639957 0.029846 0.507019 -0.627686 0.589905 1445639958 0.029846 0.507019 -0.627686 0.589905 1445639958 0.029846 0.507019 -0.627686 0.589905 1445639958 0.029846 0.507019 -0.627686 0.589905 1445639958 0.029846 0.507019 -0.627686 0.589905 1445639958 0.029846 0.507019 -0.627686 0.589905 1445639958 -0.067688 0.491150 -0.684875 0.533997 1445639958 -0.067688 0.491150 -0.684875 0.533997 1445639958 -0.067688 0.491150 -0.684875 0.533997 1445639958 -0.067688 0.491150 -0.684875 0.533997 1445639958 -0.067688 0.491150 -0.684875 0.533997 1445639958 -0.067688 0.491150 -0.684875 0.533997 1445639958 -0.189209 0.485229 -0.746338 0.414429 1445639958 -0.189209 0.485229 -0.746338 0.414429 1445639958 -0.189209 0.485229 -0.746338 0.414429 1445639958 -0.189209 0.485229 -0.746338 0.414429 1445639958 -0.189209 0.485229 -0.746338 0.414429 1445639958 -0.189209 0.485229 -0.746338 0.414429 1445639958 -0.189209 0.485229 -0.746338 0.414429 1445639958 -0.310486 0.489441 -0.769592 0.267883 1445639958 -0.310486 0.489441 -0.769592 0.267883 1445639958 -0.310486 0.489441 -0.769592 0.267883 1445639958 -0.310486 0.489441 -0.769592 0.267883 1445639958 -0.310486 0.489441 -0.769592 0.267883 1445639958 -0.310486 0.489441 -0.769592 0.267883 1445639958 -0.408020 0.496887 -0.754395 0.132568 1445639958 -0.408020 0.496887 -0.754395 0.132568 1445639958 -0.408020 0.496887 -0.754395 0.132568 1445639958 -0.408020 0.496887 -0.754395 0.132568 1445639958 -0.408020 0.496887 -0.754395 0.132568 1445639958 -0.408020 0.496887 -0.754395 0.132568 1445639958 -0.408020 0.496887 -0.754395 0.132568 1445639958 -0.465759 0.503784 -0.726440 0.039978 1445639958 -0.465759 0.503784 -0.726440 0.039978 1445639958 -0.465759 0.503784 -0.726440 0.039978 1445639958 -0.465759 0.503784 -0.726440 0.039978 1445639958 -0.465759 0.503784 -0.726440 0.039978 1445639958 -0.465759 0.503784 -0.726440 0.039978 1445639958 -0.483521 0.527771 -0.698303 0.008606 1445639958 -0.483521 0.527771 -0.698303 0.008606 1445639958 -0.483521 0.527771 -0.698303 0.008606 1445639958 -0.483521 0.527771 -0.698303 0.008606 1445639958 -0.483521 0.527771 -0.698303 0.008606 1445639958 -0.483521 0.527771 -0.698303 0.008606 1445639958 -0.481628 0.542664 -0.686951 0.041321 1445639958 -0.481628 0.542664 -0.686951 0.041321 1445639958 -0.481628 0.542664 -0.686951 0.041321 1445639958 -0.481628 0.542664 -0.686951 0.041321 1445639958 -0.481628 0.542664 -0.686951 0.041321 1445639958 -0.481628 0.542664 -0.686951 0.041321 1445639958 -0.447693 0.548279 -0.700562 0.090576 1445639958 -0.447693 0.548279 -0.700562 0.090576 1445639958 -0.447693 0.548279 -0.700562 0.090576 1445639958 -0.447693 0.548279 -0.700562 0.090576 1445639958 -0.447693 0.548279 -0.700562 0.090576 1445639958 -0.447693 0.548279 -0.700562 0.090576 1445639958 -0.387390 0.546265 -0.724243 0.164124 1445639958 -0.387390 0.546265 -0.724243 0.164124 1445639958 -0.387390 0.546265 -0.724243 0.164124 1445639958 -0.387390 0.546265 -0.724243 0.164124 1445639958 -0.387390 0.546265 -0.724243 0.164124 1445639958 -0.387390 0.546265 -0.724243 0.164124 1445639958 -0.303833 0.544739 -0.730957 0.276733 1445639958 -0.303833 0.544739 -0.730957 0.276733 1445639958 -0.303833 0.544739 -0.730957 0.276733 1445639958 -0.303833 0.544739 -0.730957 0.276733 1445639958 -0.303833 0.544739 -0.730957 0.276733 1445639958 -0.303833 0.544739 -0.730957 0.276733 1445639958 -0.198364 0.544434 -0.709167 0.401672 1445639958 -0.198364 0.544434 -0.709167 0.401672 1445639958 -0.198364 0.544434 -0.709167 0.401672 1445639958 -0.198364 0.544434 -0.709167 0.401672 1445639958 -0.198364 0.544434 -0.709167 0.401672 1445639958 -0.198364 0.544434 -0.709167 0.401672 1445639958 -0.084717 0.548157 -0.682190 0.476379 1445639958 -0.084717 0.548157 -0.682190 0.476379 1445639958 -0.084717 0.548157 -0.682190 0.476379 1445639958 -0.084717 0.548157 -0.682190 0.476379 1445639958 -0.084717 0.548157 -0.682190 0.476379 1445639958 -0.084717 0.548157 -0.682190 0.476379 1445639958 -0.002319 0.548645 -0.647522 0.528809 1445639958 -0.002319 0.548645 -0.647522 0.528809 1445639958 -0.002319 0.548645 -0.647522 0.528809 1445639958 -0.002319 0.548645 -0.647522 0.528809 1445639958 -0.002319 0.548645 -0.647522 0.528809 1445639958 -0.002319 0.548645 -0.647522 0.528809 1445639958 0.053467 0.540894 -0.625793 0.559448 1445639958 0.053467 0.540894 -0.625793 0.559448 1445639958 0.053467 0.540894 -0.625793 0.559448 1445639958 0.053467 0.540894 -0.625793 0.559448 1445639958 0.053467 0.540894 -0.625793 0.559448 1445639958 0.053467 0.540894 -0.625793 0.559448 1445639958 0.053467 0.540894 -0.625793 0.559448 1445639958 0.045776 0.530457 -0.618652 0.577698 1445639958 0.045776 0.530457 -0.618652 0.577698 1445639958 0.045776 0.530457 -0.618652 0.577698 1445639958 0.045776 0.530457 -0.618652 0.577698 1445639958 0.045776 0.530457 -0.618652 0.577698 1445639958 0.045776 0.530457 -0.618652 0.577698 1445639958 -0.014893 0.515015 -0.648743 0.560059 1445639958 -0.014893 0.515015 -0.648743 0.560059 1445639958 -0.014893 0.515015 -0.648743 0.560059 1445639958 -0.014893 0.515015 -0.648743 0.560059 1445639958 -0.014893 0.515015 -0.648743 0.560059 1445639958 -0.014893 0.515015 -0.648743 0.560059 1445639958 -0.014893 0.515015 -0.648743 0.560059 1445639958 -0.123718 0.498779 -0.700623 0.494934 1445639958 -0.123718 0.498779 -0.700623 0.494934 1445639958 -0.123718 0.498779 -0.700623 0.494934 1445639958 -0.123718 0.498779 -0.700623 0.494934 1445639958 -0.123718 0.498779 -0.700623 0.494934 1445639958 -0.123718 0.498779 -0.700623 0.494934 1445639958 -0.123718 0.498779 -0.700623 0.494934 1445639958 -0.259155 0.487061 -0.751587 0.361572 1445639958 -0.259155 0.487061 -0.751587 0.361572 1445639959 -0.259155 0.487061 -0.751587 0.361572 1445639959 -0.259155 0.487061 -0.751587 0.361572 1445639959 -0.259155 0.487061 -0.751587 0.361572 1445639959 -0.259155 0.487061 -0.751587 0.361572 1445639959 -0.395630 0.481689 -0.755127 0.203308 1445639959 -0.395630 0.481689 -0.755127 0.203308 1445639959 -0.395630 0.481689 -0.755127 0.203308 1445639959 -0.395630 0.481689 -0.755127 0.203308 1445639959 -0.395630 0.481689 -0.755127 0.203308 1445639959 -0.395630 0.481689 -0.755127 0.203308 1445639959 -0.500610 0.485535 -0.711731 0.084229 1445639959 -0.500610 0.485535 -0.711731 0.084229 1445639959 -0.500610 0.485535 -0.711731 0.084229 1445639959 -0.500610 0.485535 -0.711731 0.084229 1445639959 -0.500610 0.485535 -0.711731 0.084229 1445639959 -0.500610 0.485535 -0.711731 0.084229 1445639959 -0.500610 0.485535 -0.711731 0.084229 1445639959 -0.561890 0.506592 -0.653931 0.010376 1445639959 -0.561890 0.506592 -0.653931 0.010376 1445639959 -0.561890 0.506592 -0.653931 0.010376 1445639959 -0.561890 0.506592 -0.653931 0.010376 1445639959 -0.561890 0.506592 -0.653931 0.010376 1445639959 -0.561890 0.506592 -0.653931 0.010376 1445639959 -0.575378 0.532654 -0.620728 -0.002808 1445639959 -0.575378 0.532654 -0.620728 -0.002808 1445639959 -0.575378 0.532654 -0.620728 -0.002808 1445639959 -0.575378 0.532654 -0.620728 -0.002808 1445639959 -0.575378 0.532654 -0.620728 -0.002808 1445639959 -0.575378 0.532654 -0.620728 -0.002808 1445639959 -0.526123 0.554138 -0.644226 0.033691 1445639959 -0.526123 0.554138 -0.644226 0.033691 1445639959 -0.526123 0.554138 -0.644226 0.033691 1445639959 -0.526123 0.554138 -0.644226 0.033691 1445639959 -0.526123 0.554138 -0.644226 0.033691 1445639959 -0.526123 0.554138 -0.644226 0.033691 1445639959 -0.436035 0.563782 -0.693115 0.107788 1445639959 -0.436035 0.563782 -0.693115 0.107788 1445639959 -0.436035 0.563782 -0.693115 0.107788 1445639959 -0.436035 0.563782 -0.693115 0.107788 1445639959 -0.436035 0.563782 -0.693115 0.107788 1445639959 -0.436035 0.563782 -0.693115 0.107788 1445639959 -0.436035 0.563782 -0.693115 0.107788 1445639959 -0.335510 0.560486 -0.727356 0.210327 1445639959 -0.335510 0.560486 -0.727356 0.210327 1445639959 -0.335510 0.560486 -0.727356 0.210327 1445639959 -0.335510 0.560486 -0.727356 0.210327 1445639959 -0.335510 0.560486 -0.727356 0.210327 1445639959 -0.335510 0.560486 -0.727356 0.210327 1445639959 -0.233154 0.549988 -0.730957 0.329956 1445639959 -0.233154 0.549988 -0.730957 0.329956 1445639959 -0.233154 0.549988 -0.730957 0.329956 1445639959 -0.233154 0.549988 -0.730957 0.329956 1445639959 -0.233154 0.549988 -0.730957 0.329956 1445639959 -0.233154 0.549988 -0.730957 0.329956 1445639959 -0.233154 0.549988 -0.730957 0.329956 1445639959 -0.128723 0.548523 -0.713867 0.415833 1445639959 -0.128723 0.548523 -0.713867 0.415833 1445639959 -0.128723 0.548523 -0.713867 0.415833 1445639959 -0.128723 0.548523 -0.713867 0.415833 1445639959 -0.128723 0.548523 -0.713867 0.415833 1445639959 -0.128723 0.548523 -0.713867 0.415833 1445639959 -0.032410 0.548828 -0.682861 0.481018 1445639959 -0.032410 0.548828 -0.682861 0.481018 1445639959 -0.032410 0.548828 -0.682861 0.481018 1445639959 -0.032410 0.548828 -0.682861 0.481018 1445639959 -0.032410 0.548828 -0.682861 0.481018 1445639959 0.036560 0.541321 -0.645325 0.537781 1445639959 0.036560 0.541321 -0.645325 0.537781 1445639959 0.036560 0.541321 -0.645325 0.537781 1445639959 0.036560 0.541321 -0.645325 0.537781 1445639959 0.036560 0.541321 -0.645325 0.537781 1445639959 0.036560 0.541321 -0.645325 0.537781 1445639959 0.036560 0.541321 -0.645325 0.537781 1445639959 0.060242 0.532654 -0.611206 0.582275 1445639959 0.060242 0.532654 -0.611206 0.582275 1445639959 0.060242 0.532654 -0.611206 0.582275 1445639959 0.060242 0.532654 -0.611206 0.582275 1445639959 0.060242 0.532654 -0.611206 0.582275 1445639959 0.060242 0.532654 -0.611206 0.582275 1445639959 0.046082 0.525452 -0.610168 0.591125 1445639959 0.046082 0.525452 -0.610168 0.591125 1445639959 0.046082 0.525452 -0.610168 0.591125 1445639959 0.046082 0.525452 -0.610168 0.591125 1445639959 -0.024780 0.504883 -0.638000 0.580872 1445639959 -0.024780 0.504883 -0.638000 0.580872 1445639959 -0.024780 0.504883 -0.638000 0.580872 1445639959 -0.024780 0.504883 -0.638000 0.580872 1445639959 -0.024780 0.504883 -0.638000 0.580872 1445639959 -0.024780 0.504883 -0.638000 0.580872 1445639959 -0.139709 0.469727 -0.698059 0.522034 1445639959 -0.139709 0.469727 -0.698059 0.522034 1445639959 -0.139709 0.469727 -0.698059 0.522034 1445639959 -0.139709 0.469727 -0.698059 0.522034 1445639959 -0.139709 0.469727 -0.698059 0.522034 1445639959 -0.139709 0.469727 -0.698059 0.522034 1445639959 -0.139709 0.469727 -0.698059 0.522034 1445639959 -0.275452 0.449402 -0.759644 0.380981 1445639959 -0.275452 0.449402 -0.759644 0.380981 1445639959 -0.275452 0.449402 -0.759644 0.380981 1445639959 -0.275452 0.449402 -0.759644 0.380981 1445639959 -0.275452 0.449402 -0.759644 0.380981 1445639959 -0.401367 0.459839 -0.762695 0.213867 1445639959 -0.401367 0.459839 -0.762695 0.213867 1445639959 -0.401367 0.459839 -0.762695 0.213867 1445639959 -0.401367 0.459839 -0.762695 0.213867 1445639959 -0.401367 0.459839 -0.762695 0.213867 1445639959 -0.494202 0.481384 -0.717712 0.094482 1445639959 -0.494202 0.481384 -0.717712 0.094482 1445639959 -0.494202 0.481384 -0.717712 0.094482 1445639960 -0.494202 0.481384 -0.717712 0.094482 1445639960 -0.494202 0.481384 -0.717712 0.094482 1445639960 -0.494202 0.481384 -0.717712 0.094482 1445639960 -0.535950 0.504211 -0.676392 0.032288 1445639960 -0.535950 0.504211 -0.676392 0.032288 1445639960 -0.535950 0.504211 -0.676392 0.032288 1445639960 -0.535950 0.504211 -0.676392 0.032288 1445639960 -0.535950 0.504211 -0.676392 0.032288 1445639960 -0.535950 0.504211 -0.676392 0.032288 1445639960 -0.532593 0.519226 -0.667603 0.033508 1445639960 -0.532593 0.519226 -0.667603 0.033508 1445639960 -0.532593 0.519226 -0.667603 0.033508 1445639960 -0.532593 0.519226 -0.667603 0.033508 1445639960 -0.532593 0.519226 -0.667603 0.033508 1445639960 -0.532593 0.519226 -0.667603 0.033508 1445639960 -0.495056 0.542358 -0.673828 0.082153 1445639960 -0.495056 0.542358 -0.673828 0.082153 1445639960 -0.495056 0.542358 -0.673828 0.082153 1445639960 -0.495056 0.542358 -0.673828 0.082153 1445639960 -0.495056 0.542358 -0.673828 0.082153 1445639960 -0.495056 0.542358 -0.673828 0.082153 1445639960 -0.434326 0.567749 -0.681946 0.154846 1445639960 -0.434326 0.567749 -0.681946 0.154846 1445639960 -0.434326 0.567749 -0.681946 0.154846 1445639960 -0.434326 0.567749 -0.681946 0.154846 1445639960 -0.434326 0.567749 -0.681946 0.154846 1445639960 -0.434326 0.567749 -0.681946 0.154846 1445639960 -0.355347 0.584045 -0.688721 0.241455 1445639960 -0.355347 0.584045 -0.688721 0.241455 1445639960 -0.355347 0.584045 -0.688721 0.241455 1445639960 -0.355347 0.584045 -0.688721 0.241455 1445639960 -0.355347 0.584045 -0.688721 0.241455 1445639960 -0.355347 0.584045 -0.688721 0.241455 1445639960 -0.248047 0.587097 -0.689209 0.344604 1445639960 -0.248047 0.587097 -0.689209 0.344604 1445639960 -0.248047 0.587097 -0.689209 0.344604 1445639960 -0.248047 0.587097 -0.689209 0.344604 1445639960 -0.248047 0.587097 -0.689209 0.344604 1445639960 -0.248047 0.587097 -0.689209 0.344604 1445639960 -0.248047 0.587097 -0.689209 0.344604 1445639960 -0.119385 0.563110 -0.682129 0.450928 1445639960 -0.119385 0.563110 -0.682129 0.450928 1445639960 -0.119385 0.563110 -0.682129 0.450928 1445639960 -0.119385 0.563110 -0.682129 0.450928 1445639960 -0.119385 0.563110 -0.682129 0.450928 1445639960 -0.119385 0.563110 -0.682129 0.450928 1445639960 -0.013306 0.532898 -0.649231 0.542542 1445639960 -0.013306 0.532898 -0.649231 0.542542 1445639960 -0.013306 0.532898 -0.649231 0.542542 1445639960 -0.013306 0.532898 -0.649231 0.542542 1445639960 -0.013306 0.532898 -0.649231 0.542542 1445639960 -0.013306 0.532898 -0.649231 0.542542 1445639960 0.066895 0.511597 -0.610962 0.600342 1445639960 0.066895 0.511597 -0.610962 0.600342 1445639960 0.066895 0.511597 -0.610962 0.600342 1445639960 0.066895 0.511597 -0.610962 0.600342 1445639960 0.066895 0.511597 -0.610962 0.600342 1445639960 0.066895 0.511597 -0.610962 0.600342 1445639960 0.091553 0.496460 -0.585938 0.633850 1445639960 0.091553 0.496460 -0.585938 0.633850 1445639960 0.091553 0.496460 -0.585938 0.633850 1445639960 0.091553 0.496460 -0.585938 0.633850 1445639960 0.091553 0.496460 -0.585938 0.633850 1445639960 0.091553 0.496460 -0.585938 0.633850 1445639960 0.091553 0.496460 -0.585938 0.633850 1445639960 0.061707 0.490967 -0.594238 0.634033 1445639960 0.061707 0.490967 -0.594238 0.634033 1445639960 0.061707 0.490967 -0.594238 0.634033 1445639960 0.061707 0.490967 -0.594238 0.634033 1445639960 0.061707 0.490967 -0.594238 0.634033 1445639960 0.061707 0.490967 -0.594238 0.634033 1445639960 -0.015442 0.498962 -0.633789 0.590881 1445639960 -0.015442 0.498962 -0.633789 0.590881 1445639960 -0.015442 0.498962 -0.633789 0.590881 1445639960 -0.015442 0.498962 -0.633789 0.590881 1445639960 -0.015442 0.498962 -0.633789 0.590881 1445639960 -0.015442 0.498962 -0.633789 0.590881 1445639960 -0.137939 0.506348 -0.691711 0.496155 1445639960 -0.137939 0.506348 -0.691711 0.496155 1445639960 -0.137939 0.506348 -0.691711 0.496155 1445639960 -0.137939 0.506348 -0.691711 0.496155 1445639960 -0.137939 0.506348 -0.691711 0.496155 1445639960 -0.137939 0.506348 -0.691711 0.496155 1445639960 -0.281433 0.506836 -0.737488 0.346497 1445639960 -0.281433 0.506836 -0.737488 0.346497 1445639960 -0.281433 0.506836 -0.737488 0.346497 1445639960 -0.281433 0.506836 -0.737488 0.346497 1445639960 -0.281433 0.506836 -0.737488 0.346497 1445639960 -0.281433 0.506836 -0.737488 0.346497 1445639960 -0.422974 0.497620 -0.733887 0.186768 1445639960 -0.422974 0.497620 -0.733887 0.186768 1445639960 -0.422974 0.497620 -0.733887 0.186768 1445639960 -0.422974 0.497620 -0.733887 0.186768 1445639960 -0.422974 0.497620 -0.733887 0.186768 1445639960 -0.525146 0.497192 -0.688171 0.059082 1445639960 -0.525146 0.497192 -0.688171 0.059082 1445639960 -0.525146 0.497192 -0.688171 0.059082 1445639960 -0.525146 0.497192 -0.688171 0.059082 1445639960 -0.525146 0.497192 -0.688171 0.059082 1445639960 -0.525146 0.497192 -0.688171 0.059082 1445639960 -0.525146 0.497192 -0.688171 0.059082 1445639960 -0.570190 0.518311 -0.637268 -0.011902 1445639960 -0.570190 0.518311 -0.637268 -0.011902 1445639960 -0.570190 0.518311 -0.637268 -0.011902 1445639960 -0.570190 0.518311 -0.637268 -0.011902 1445639960 -0.570190 0.518311 -0.637268 -0.011902 1445639960 -0.570190 0.518311 -0.637268 -0.011902 1445639960 -0.559814 0.540527 -0.628052 -0.004700 1445639960 -0.559814 0.540527 -0.628052 -0.004700 1445639960 -0.559814 0.540527 -0.628052 -0.004700 1445639960 -0.559814 0.540527 -0.628052 -0.004700 1445639961 -0.559814 0.540527 -0.628052 -0.004700 1445639961 -0.559814 0.540527 -0.628052 -0.004700 1445639961 -0.489075 0.569153 -0.657593 0.066833 1445639961 -0.489075 0.569153 -0.657593 0.066833 1445639961 -0.489075 0.569153 -0.657593 0.066833 1445639961 -0.489075 0.569153 -0.657593 0.066833 1445639961 -0.489075 0.569153 -0.657593 0.066833 1445639961 -0.489075 0.569153 -0.657593 0.066833 1445639961 -0.384460 0.583923 -0.695068 0.167786 1445639961 -0.384460 0.583923 -0.695068 0.167786 1445639961 -0.384460 0.583923 -0.695068 0.167786 1445639961 -0.384460 0.583923 -0.695068 0.167786 1445639961 -0.384460 0.583923 -0.695068 0.167786 1445639961 -0.384460 0.583923 -0.695068 0.167786 1445639961 -0.270935 0.581970 -0.714600 0.278015 1445639961 -0.270935 0.581970 -0.714600 0.278015 1445639961 -0.270935 0.581970 -0.714600 0.278015 1445639961 -0.270935 0.581970 -0.714600 0.278015 1445639961 -0.270935 0.581970 -0.714600 0.278015 1445639961 -0.270935 0.581970 -0.714600 0.278015 1445639961 -0.170227 0.566101 -0.713501 0.376038 1445639961 -0.170227 0.566101 -0.713501 0.376038 1445639961 -0.170227 0.566101 -0.713501 0.376038 1445639961 -0.170227 0.566101 -0.713501 0.376038 1445639961 -0.170227 0.566101 -0.713501 0.376038 1445639961 -0.170227 0.566101 -0.713501 0.376038 1445639961 -0.170227 0.566101 -0.713501 0.376038 1445639961 -0.079529 0.555664 -0.695923 0.447876 1445639961 -0.079529 0.555664 -0.695923 0.447876 1445639961 -0.079529 0.555664 -0.695923 0.447876 1445639961 -0.079529 0.555664 -0.695923 0.447876 1445639961 -0.079529 0.555664 -0.695923 0.447876 1445639961 -0.079529 0.555664 -0.695923 0.447876 1445639961 -0.009521 0.544922 -0.665222 0.510315 1445639961 -0.009521 0.544922 -0.665222 0.510315 1445639961 -0.009521 0.544922 -0.665222 0.510315 1445639961 -0.009521 0.544922 -0.665222 0.510315 1445639961 -0.009521 0.544922 -0.665222 0.510315 1445639961 -0.009521 0.544922 -0.665222 0.510315 1445639961 -0.009521 0.544922 -0.665222 0.510315 1445639961 0.028320 0.531860 -0.628723 0.566589 1445639961 0.028320 0.531860 -0.628723 0.566589 1445639961 0.028320 0.531860 -0.628723 0.566589 1445639961 0.028320 0.531860 -0.628723 0.566589 1445639961 0.028320 0.531860 -0.628723 0.566589 1445639961 0.028320 0.531860 -0.628723 0.566589 1445639961 0.029846 0.523376 -0.615112 0.588867 1445639961 0.029846 0.523376 -0.615112 0.588867 1445639961 0.029846 0.523376 -0.615112 0.588867 1445639961 0.029846 0.523376 -0.615112 0.588867 1445639961 0.029846 0.523376 -0.615112 0.588867 1445639961 0.029846 0.523376 -0.615112 0.588867 1445639961 -0.019470 0.511414 -0.635803 0.577759 1445639961 -0.019470 0.511414 -0.635803 0.577759 1445639961 -0.019470 0.511414 -0.635803 0.577759 1445639961 -0.019470 0.511414 -0.635803 0.577759 1445639961 -0.019470 0.511414 -0.635803 0.577759 1445639961 -0.112549 0.478821 -0.687439 0.534302 1445639961 -0.112549 0.478821 -0.687439 0.534302 1445639961 -0.112549 0.478821 -0.687439 0.534302 1445639961 -0.112549 0.478821 -0.687439 0.534302 1445639961 -0.112549 0.478821 -0.687439 0.534302 1445639961 -0.112549 0.478821 -0.687439 0.534302 1445639961 -0.112549 0.478821 -0.687439 0.534302 1445639961 -0.228149 0.434814 -0.755615 0.433472 1445639961 -0.228149 0.434814 -0.755615 0.433472 1445639961 -0.228149 0.434814 -0.755615 0.433472 1445639961 -0.228149 0.434814 -0.755615 0.433472 1445639961 -0.228149 0.434814 -0.755615 0.433472 1445639961 -0.228149 0.434814 -0.755615 0.433472 1445639961 -0.228149 0.434814 -0.755615 0.433472 1445639961 -0.351379 0.410950 -0.794678 0.275879 1445639961 -0.351379 0.410950 -0.794678 0.275879 1445639961 -0.351379 0.410950 -0.794678 0.275879 1445639961 -0.351379 0.410950 -0.794678 0.275879 1445639961 -0.351379 0.410950 -0.794678 0.275879 1445639961 -0.351379 0.410950 -0.794678 0.275879 1445639961 -0.460022 0.419434 -0.771912 0.129150 1445639961 -0.460022 0.419434 -0.771912 0.129150 1445639961 -0.460022 0.419434 -0.771912 0.129150 1445639961 -0.460022 0.419434 -0.771912 0.129150 1445639961 -0.460022 0.419434 -0.771912 0.129150 1445639961 -0.460022 0.419434 -0.771912 0.129150 1445639961 -0.535950 0.433899 -0.722961 0.042542 1445639961 -0.535950 0.433899 -0.722961 0.042542 1445639961 -0.535950 0.433899 -0.722961 0.042542 1445639961 
-0.739014 -0.148254 -0.522339 0.398926 1445639964 -0.739014 -0.148254 -0.522339 0.398926 1445639964 -0.739014 -0.148254 -0.522339 0.398926 1445639964 -0.739014 -0.148254 -0.522339 0.398926 1445639964 -0.739014 -0.148254 -0.522339 0.398926 1445639964 -0.739014 -0.148254 -0.522339 0.398926 1445639964 -0.740112 -0.119629 -0.522339 0.406372 1445639964 -0.740112 -0.119629 -0.522339 0.406372 1445639964 -0.740112 -0.119629 -0.522339 0.406372 1445639964 -0.740112 -0.119629 -0.522339 0.406372 1445639964 -0.740112 -0.119629 -0.522339 0.406372 1445639964 -0.740112 -0.119629 -0.522339 0.406372 1445639964 -0.747620 -0.071167 -0.514221 0.414246 1445639964 -0.747620 -0.071167 -0.514221 0.414246 1445639964 -0.747620 -0.071167 -0.514221 0.414246 1445639964 -0.747620 -0.071167 -0.514221 0.414246 1445639964 -0.747620 -0.071167 -0.514221 0.414246 1445639964 -0.747620 -0.071167 -0.514221 0.414246 1445639964 -0.762024 0.010010 -0.508545 0.400818 1445639964 -0.762024 0.010010 -0.508545 0.400818 1445639964 -0.762024 0.010010 -0.508545 0.400818 1445639964 -0.762024 0.010010 -0.508545 0.400818 1445639964 -0.762024 0.010010 -0.508545 0.400818 1445639964 -0.762024 0.010010 -0.508545 0.400818 1445639964 -0.768738 0.104431 -0.511719 0.369202 1445639964 -0.768738 0.104431 -0.511719 0.369202 1445639964 -0.768738 0.104431 -0.511719 0.369202 1445639964 -0.768738 0.104431 -0.511719 0.369202 1445639964 -0.768738 0.104431 -0.511719 0.369202 1445639964 -0.768738 0.104431 -0.511719 0.369202 1445639964 -0.771729 0.159729 -0.509094 0.346069 1445639964 -0.771729 0.159729 -0.509094 0.346069 1445639964 -0.771729 0.159729 -0.509094 0.346069 1445639964 -0.771729 0.159729 -0.509094 0.346069 1445639964 -0.771729 0.159729 -0.509094 0.346069 1445639964 -0.771729 0.159729 -0.509094 0.346069 1445639964 -0.783508 0.161133 -0.494019 0.340759 1445639964 -0.783508 0.161133 -0.494019 0.340759 1445639964 -0.783508 0.161133 -0.494019 0.340759 1445639964 -0.783508 0.161133 -0.494019 0.340759 1445639964 -0.783508 0.161133 -0.494019 0.340759 1445639964 -0.783508 0.161133 -0.494019 0.340759 1445639964 -0.799133 0.154724 -0.480530 0.326477 1445639964 -0.799133 0.154724 -0.480530 0.326477 1445639964 -0.799133 0.154724 -0.480530 0.326477 1445639964 -0.799133 0.154724 -0.480530 0.326477 1445639964 -0.799133 0.154724 -0.480530 0.326477 1445639964 -0.799133 0.154724 -0.480530 0.326477 1445639964 -0.806824 0.176941 -0.479614 0.296265 1445639964 -0.806824 0.176941 -0.479614 0.296265 1445639964 -0.806824 0.176941 -0.479614 0.296265 1445639964 -0.806824 0.176941 -0.479614 0.296265 1445639964 -0.806824 0.176941 -0.479614 0.296265 1445639964 -0.806824 0.176941 -0.479614 0.296265 1445639964 -0.808044 0.189514 -0.484070 0.277161 1445639964 -0.808044 0.189514 -0.484070 0.277161 1445639964 -0.808044 0.189514 -0.484070 0.277161 1445639964 -0.808044 0.189514 -0.484070 0.277161 1445639964 -0.808044 0.189514 -0.484070 0.277161 1445639964 -0.808044 0.189514 -0.484070 0.277161 1445639964 -0.808044 0.189514 -0.484070 0.277161 1445639964 -0.804138 0.178650 -0.494202 0.277954 1445639964 -0.804138 0.178650 -0.494202 0.277954 1445639964 -0.804138 0.178650 -0.494202 0.277954 1445639964 -0.804138 0.178650 -0.494202 0.277954 1445639964 -0.804138 0.178650 -0.494202 0.277954 1445639964 -0.804138 0.178650 -0.494202 0.277954 1445639964 -0.797607 0.148621 -0.505432 0.293762 1445639964 -0.797607 0.148621 -0.505432 0.293762 1445639964 -0.797607 0.148621 -0.505432 0.293762 1445639964 -0.797607 0.148621 -0.505432 0.293762 1445639964 -0.797607 0.148621 -0.505432 0.293762 1445639964 -0.797607 0.148621 -0.505432 0.293762 1445639964 -0.797607 0.148621 -0.505432 0.293762 1445639964 -0.789307 0.133545 -0.519531 0.298889 1445639964 -0.789307 0.133545 -0.519531 0.298889 1445639964 -0.789307 0.133545 -0.519531 0.298889 1445639964 -0.789307 0.133545 -0.519531 0.298889 1445639964 -0.789307 0.133545 -0.519531 0.298889 1445639964 -0.789307 0.133545 -0.519531 0.298889 1445639964 -0.781128 0.126404 -0.536194 0.293884 1445639964 -0.781128 0.126404 -0.536194 0.293884 1445639964 -0.781128 0.126404 -0.536194 0.293884 1445639964 -0.781128 0.126404 -0.536194 0.293884 1445639964 -0.781128 0.126404 -0.536194 0.293884 1445639964 -0.781128 0.126404 -0.536194 0.293884 1445639964 -0.773682 0.114624 -0.551270 0.290588 1445639964 -0.773682 0.114624 -0.551270 0.290588 1445639964 -0.773682 0.114624 -0.551270 0.290588 1445639964 -0.773682 0.114624 -0.551270 0.290588 1445639964 -0.773682 0.114624 -0.551270 0.290588 1445639964 -0.773682 0.114624 -0.551270 0.290588 1445639964 -0.773682 0.114624 -0.551270 0.290588 1445639964 -0.768127 0.092407 -0.558289 0.299744 1445639964 -0.768127 0.092407 -0.558289 0.299744 1445639964 -0.768127 0.092407 -0.558289 0.299744 1445639964 -0.768127 0.092407 -0.558289 0.299744 1445639964 -0.762268 0.078186 -0.560120 0.314941 1445639964 -0.762268 0.078186 -0.560120 0.314941 1445639964 -0.762268 0.078186 -0.560120 0.314941 1445639964 -0.762268 0.078186 -0.560120 0.314941 1445639964 -0.762268 0.078186 -0.560120 0.314941 1445639964 -0.762268 0.078186 -0.560120 0.314941 1445639964 -0.762268 0.078186 -0.560120 0.314941 1445639964 -0.752075 0.079224 -0.559570 0.339294 1445639964 -0.752075 0.079224 -0.559570 0.339294 1445639964 -0.752075 0.079224 -0.559570 0.339294 1445639964 -0.752075 0.079224 -0.559570 0.339294 1445639964 -0.752075 0.079224 -0.559570 0.339294 1445639964 -0.752075 0.079224 -0.559570 0.339294 1445639964 -0.746765 0.089539 -0.548157 0.365906 1445639964 -0.746765 0.089539 -0.548157 0.365906 1445639965 -0.746765 0.089539 -0.548157 0.365906 1445639965 -0.746765 0.089539 -0.548157 0.365906 1445639965 -0.746765 0.089539 -0.548157 0.365906 1445639965 -0.746765 0.089539 -0.548157 0.365906 1445639965 -0.742615 0.125671 -0.542847 0.371582 1445639965 -0.742615 0.125671 -0.542847 0.371582 1445639965 -0.742615 0.125671 -0.542847 0.371582 1445639965 -0.742615 0.125671 -0.542847 0.371582 1445639965 -0.742615 0.125671 -0.542847 0.371582 1445639965 -0.742615 0.125671 -0.542847 0.371582 1445639965 -0.742615 0.125671 -0.542847 0.371582 1445639965 -0.737793 0.166748 -0.537292 0.373108 1445639965 -0.737793 0.166748 -0.537292 0.373108 1445639965 -0.737793 0.166748 -0.537292 0.373108 1445639965 -0.737793 0.166748 -0.537292 0.373108 1445639965 -0.737793 0.166748 -0.537292 0.373108 1445639965 -0.737793 0.166748 -0.537292 0.373108 1445639965 -0.740234 0.169006 -0.520081 0.391235 1445639965 -0.740234 0.169006 -0.520081 0.391235 1445639965 -0.740234 0.169006 -0.520081 0.391235 1445639965 -0.740234 0.169006 -0.520081 0.391235 1445639965 -0.740234 0.169006 -0.520081 0.391235 1445639965 -0.740234 0.169006 -0.520081 0.391235 1445639965 -0.740234 0.169006 -0.520081 0.391235 1445639965 -0.749329 0.166626 -0.495911 0.406067 1445639965 -0.749329 0.166626 -0.495911 0.406067 1445639965 -0.749329 0.166626 -0.495911 0.406067 1445639965 -0.749329 0.166626 -0.495911 0.406067 1445639965 -0.749329 0.166626 -0.495911 0.406067 1445639965 -0.749329 0.166626 -0.495911 0.406067 1445639965 -0.749451 0.191162 -0.488098 0.404480 1445639965 -0.749451 0.191162 -0.488098 0.404480 1445639965 -0.749451 0.191162 -0.488098 0.404480 1445639965 -0.749451 0.191162 -0.488098 0.404480 1445639965 -0.749451 0.191162 -0.488098 0.404480 1445639965 -0.749451 0.191162 -0.488098 0.404480 1445639965 -0.749084 0.206665 -0.486633 0.399231 1445639965 -0.749084 0.206665 -0.486633 0.399231 1445639965 -0.749084 0.206665 -0.486633 0.399231 1445639965 -0.749084 0.206665 -0.486633 0.399231 1445639965 -0.749084 0.206665 -0.486633 0.399231 1445639965 -0.749084 0.206665 -0.486633 0.399231 1445639965 -0.749084 0.206665 -0.486633 0.399231 1445639965 -0.742920 0.205383 -0.501770 0.392639 1445639965 -0.742920 0.205383 -0.501770 0.392639 1445639965 -0.742920 0.205383 -0.501770 0.392639 1445639965 -0.742920 0.205383 -0.501770 0.392639 1445639965 -0.742920 0.205383 -0.501770 0.392639 1445639965 -0.742920 0.205383 -0.501770 0.392639 1445639965 -0.742920 0.205383 -0.501770 0.392639 1445639965 -0.737427 0.174438 -0.522339 0.391113 1445639965 -0.737427 0.174438 -0.522339 0.391113 1445639965 -0.737427 0.174438 -0.522339 0.391113 1445639965 -0.737427 0.174438 -0.522339 0.391113 1445639965 -0.737427 0.174438 -0.522339 0.391113 1445639965 -0.737427 0.174438 -0.522339 0.391113 1445639965 -0.732483 0.138000 -0.540039 0.390930 1445639965 -0.732483 0.138000 -0.540039 0.390930 1445639965 -0.732483 0.138000 -0.540039 0.390930 1445639965 -0.732483 0.138000 -0.540039 0.390930 1445639965 -0.732483 0.138000 -0.540039 0.390930 1445639965 -0.732483 0.138000 -0.540039 0.390930 1445639965 -0.729187 0.119629 -0.555298 0.381653 1445639965 -0.729187 0.119629 -0.555298 0.381653 1445639965 -0.729187 0.119629 -0.555298 0.381653 1445639965 -0.729187 0.119629 -0.555298 0.381653 1445639965 -0.729187 0.119629 -0.555298 0.381653 1445639965 -0.729187 0.119629 -0.555298 0.381653 1445639965 -0.726929 0.106445 -0.562134 0.379883 1445639965 -0.726929 0.106445 -0.562134 0.379883 1445639965 -0.726929 0.106445 -0.562134 0.379883 1445639965 -0.726929 0.106445 -0.562134 0.379883 1445639965 -0.726929 0.106445 -0.562134 0.379883 1445639965 -0.726929 0.106445 -0.562134 0.379883 1445639965 -0.726929 0.106445 -0.562134 0.379883 1445639965 -0.726685 0.093811 -0.560425 0.386169 1445639965 -0.726685 0.093811 -0.560425 0.386169 1445639965 -0.726685 0.093811 -0.560425 0.386169 1445639965 -0.726685 0.093811 -0.560425 0.386169 1445639965 -0.726685 0.093811 -0.560425 0.386169 1445639965 -0.726685 0.093811 -0.560425 0.386169 1445639965 -0.723328 0.097107 -0.560181 0.391907 1445639965 -0.723328 0.097107 -0.560181 0.391907 1445639965 -0.723328 0.097107 -0.560181 0.391907 1445639965 -0.723328 0.097107 -0.560181 0.391907 1445639965 -0.723328 0.097107 -0.560181 0.391907 1445639965 -0.723328 0.097107 -0.560181 0.391907 1445639965 -0.719666 0.113037 -0.557800 0.397705 1445639965 -0.719666 0.113037 -0.557800 0.397705 1445639965 -0.719666 0.113037 -0.557800 0.397705 1445639965 -0.719666 0.113037 -0.557800 0.397705 1445639965 -0.719666 0.113037 -0.557800 0.397705 1445639965 -0.719666 0.113037 -0.557800 0.397705 1445639965 -0.719666 0.113037 -0.557800 0.397705 1445639965 -0.715210 0.140137 -0.553406 0.403259 1445639965 -0.715210 0.140137 -0.553406 0.403259 1445639965 -0.715210 0.140137 -0.553406 0.403259 1445639965 -0.715210 0.140137 -0.553406 0.403259 1445639965 -0.715210 0.140137 -0.553406 0.403259 1445639965 -0.715210 0.140137 -0.553406 0.403259 1445639965 -0.718323 0.164124 -0.540710 0.405945 1445639965 -0.718323 0.164124 -0.540710 0.405945 1445639965 -0.718323 0.164124 -0.540710 0.405945 1445639965 -0.718323 0.164124 -0.540710 0.405945 1445639965 -0.718323 0.164124 -0.540710 0.405945 1445639965 -0.718323 0.164124 -0.540710 0.405945 1445639965 -0.724060 0.192627 -0.526794 0.401489 1445639965 -0.724060 0.192627 -0.526794 0.401489 1445639965 -0.724060 0.192627 -0.526794 0.401489 1445639965 -0.724060 0.192627 -0.526794 0.401489 1445639965 -0.724060 0.192627 -0.526794 0.401489 1445639965 -0.724060 0.192627 -0.526794 0.401489 1445639965 -0.733398 0.210693 -0.509033 0.398315 1445639965 -0.733398 0.210693 -0.509033 0.398315 1445639965 -0.733398 0.210693 -0.509033 0.398315 1445639965 -0.733398 0.210693 -0.509033 0.398315 1445639966 -0.733398 0.210693 -0.509033 0.398315 1445639966 -0.733398 0.210693 -0.509033 0.398315 1445639966 -0.746155 0.222290 -0.493286 0.388062 1445639966 -0.746155 0.222290 -0.493286 0.388062 1445639966 -0.746155 0.222290 -0.493286 0.388062 1445639966 -0.746155 0.222290 -0.493286 0.388062 1445639966 -0.746155 0.222290 -0.493286 0.388062 1445639966 -0.746155 0.222290 -0.493286 0.388062 1445639966 -0.746155 0.222290 -0.493286 0.388062 1445639966 -0.754150 0.234802 -0.487122 0.372742 1445639966 -0.754150 0.234802 -0.487122 0.372742 1445639966 -0.754150 0.234802 -0.487122 0.372742 1445639966 -0.754150 0.234802 -0.487122 0.372742 1445639966 -0.754150 0.234802 -0.487122 0.372742 1445639966 -0.754150 0.234802 -0.487122 0.372742 1445639966 -0.756104 0.238220 -0.488220 0.365051 1445639966 -0.756104 0.238220 -0.488220 0.365051 1445639966 -0.756104 0.238220 -0.488220 0.365051 1445639966 -0.756104 0.238220 -0.488220 0.365051 1445639966 -0.756104 0.238220 -0.488220 0.365051 1445639966 -0.756104 0.238220 -0.488220 0.365051 1445639966 -0.749512 0.230164 -0.501770 0.365479 1445639966 -0.749512 0.230164 -0.501770 0.365479 1445639966 -0.749512 0.230164 -0.501770 0.365479 1445639966 -0.749512 0.230164 -0.501770 0.365479 1445639966 -0.749512 0.230164 -0.501770 0.365479 1445639966 -0.749512 0.230164 -0.501770 0.365479 1445639966 -0.741394 0.195313 -0.520081 0.376465 1445639966 -0.741394 0.195313 -0.520081 0.376465 1445639966 -0.741394 0.195313 -0.520081 0.376465 1445639966 -0.741394 0.195313 -0.520081 0.376465 1445639966 -0.741394 0.195313 -0.520081 0.376465 1445639966 -0.741394 0.195313 -0.520081 0.376465 1445639966 -0.733459 0.154907 -0.536865 0.387085 1445639966 -0.733459 0.154907 -0.536865 0.387085 1445639966 -0.733459 0.154907 -0.536865 0.387085 1445639966 -0.733459 0.154907 -0.536865 0.387085 1445639966 -0.733459 0.154907 -0.536865 0.387085 1445639966 -0.733459 0.154907 -0.536865 0.387085 1445639966 -0.727539 0.120667 -0.545105 0.398743 1445639966 -0.727539 0.120667 -0.545105 0.398743 1445639966 -0.727539 0.120667 -0.545105 0.398743 1445639966 -0.727539 0.120667 -0.545105 0.398743 1445639966 -0.727539 0.120667 -0.545105 0.398743 1445639966 -0.727539 0.120667 -0.545105 0.398743 1445639966 -0.725342 0.092712 -0.548401 0.405640 1445639966 -0.725342 0.092712 -0.548401 0.405640 1445639966 -0.725342 0.092712 -0.548401 0.405640 1445639966 -0.725342 0.092712 -0.548401 0.405640 1445639966 -0.725342 0.092712 -0.548401 0.405640 1445639966 -0.725342 0.092712 -0.548401 0.405640 1445639966 -0.720398 0.076233 -0.551147 0.414124 1445639966 -0.720398 0.076233 -0.551147 0.414124 1445639966 -0.720398 0.076233 -0.551147 0.414124 1445639966 -0.720398 0.076233 -0.551147 0.414124 1445639966 -0.720398 0.076233 -0.551147 0.414124 1445639966 -0.720398 0.076233 -0.551147 0.414124 1445639966 -0.716614 0.069763 -0.550781 0.422180 1445639966 -0.716614 0.069763 -0.550781 0.422180 1445639966 -0.716614 0.069763 -0.550781 0.422180 1445639966 -0.716614 0.069763 -0.550781 0.422180 1445639966 -0.716614 0.069763 -0.550781 0.422180 1445639966 -0.716614 0.069763 -0.550781 0.422180 1445639966 -0.716614 0.069763 -0.550781 0.422180 1445639966 -0.708984 0.085510 -0.556335 0.424988 1445639966 -0.708984 0.085510 -0.556335 0.424988 1445639966 -0.708984 0.085510 -0.556335 0.424988 1445639966 -0.708984 0.085510 -0.556335 0.424988 1445639966 -0.708984 0.085510 -0.556335 0.424988 1445639966 -0.708984 0.085510 -0.556335 0.424988 1445639966 -0.705017 0.107788 -0.554260 0.429138 1445639966 -0.705017 0.107788 -0.554260 0.429138 1445639966 -0.705017 0.107788 -0.554260 0.429138 1445639966 -0.705017 0.107788 -0.554260 0.429138 1445639966 -0.705017 0.107788 -0.554260 0.429138 1445639966 -0.705017 0.107788 -0.554260 0.429138 1445639966 -0.706665 0.141235 -0.547241 0.425720 1445639966 -0.706665 0.141235 -0.547241 0.425720 1445639966 -0.706665 0.141235 -0.547241 0.425720 1445639966 -0.706665 0.141235 -0.547241 0.425720 1445639966 -0.706665 0.141235 -0.547241 0.425720 1445639966 -0.706665 0.141235 -0.547241 0.425720 1445639966 -0.717407 0.174255 -0.531860 0.414856 1445639966 -0.717407 0.174255 -0.531860 0.414856 1445639966 -0.717407 0.174255 -0.531860 0.414856 1445639966 -0.717407 0.174255 -0.531860 0.414856 1445639966 -0.717407 0.174255 -0.531860 0.414856 1445639966 -0.717407 0.174255 -0.531860 0.414856 1445639966 -0.717407 0.174255 -0.531860 0.414856 1445639966 -0.731628 0.207764 -0.510803 0.400818 1445639966 -0.731628 0.207764 -0.510803 0.400818 1445639966 -0.731628 0.207764 -0.510803 0.400818 1445639966 -0.731628 0.207764 -0.510803 0.400818 1445639966 -0.731628 0.207764 -0.510803 0.400818 1445639966 -0.731628 0.207764 -0.510803 0.400818 1445639966 -0.749023 0.238708 -0.488098 0.379272 1445639966 -0.749023 0.238708 -0.488098 0.379272 1445639966 -0.749023 0.238708 -0.488098 0.379272 1445639966 -0.749023 0.238708 -0.488098 0.379272 1445639966 -0.749023 0.238708 -0.488098 0.379272 1445639966 -0.749023 0.238708 -0.488098 0.379272 1445639966 -0.759033 0.271912 -0.476501 0.350586 1445639966 -0.759033 0.271912 -0.476501 0.350586 1445639966 -0.759033 0.271912 -0.476501 0.350586 1445639966 -0.759033 0.271912 -0.476501 0.350586 1445639966 -0.759033 0.271912 -0.476501 0.350586 1445639966 -0.759033 0.271912 -0.476501 0.350586 1445639966 -0.759033 0.271912 -0.476501 0.350586 1445639966 -0.763306 0.283508 -0.472473 0.337341 1445639966 -0.763306 0.283508 -0.472473 0.337341 1445639966 -0.763306 0.283508 -0.472473 0.337341 1445639966 -0.763306 0.283508 -0.472473 0.337341 1445639967 -0.763306 0.283508 -0.472473 0.337341 1445639967 -0.763306 0.283508 -0.472473 0.337341 1445639967 -0.753113 0.287659 -0.484131 0.340210 1445639967 -0.753113 0.287659 -0.484131 0.340210 1445639967 -0.753113 0.287659 -0.484131 0.340210 1445639967 -0.753113 0.287659 -0.484131 0.340210 1445639967 -0.753113 0.287659 -0.484131 0.340210 1445639967 -0.753113 0.287659 -0.484131 0.340210 1445639967 -0.737793 0.258606 -0.503723 0.367554 1445639967 -0.737793 0.258606 -0.503723 0.367554 1445639967 -0.737793 0.258606 -0.503723 0.367554 1445639967 -0.737793 0.258606 -0.503723 0.367554 1445639967 -0.737793 0.258606 -0.503723 0.367554 1445639967 -0.737793 0.258606 -0.503723 0.367554 1445639967 -0.720642 0.206970 -0.524536 0.403381 1445639967 -0.720642 0.206970 -0.524536 0.403381 1445639967 -0.720642 0.206970 -0.524536 0.403381 1445639967 -0.720642 0.206970 -0.524536 0.403381 1445639967 -0.720642 0.206970 -0.524536 0.403381 1445639967 -0.720642 0.206970 -0.524536 0.403381 1445639967 -0.720642 0.206970 -0.524536 0.403381 1445639967 -0.702820 0.158936 -0.539185 0.436035 1445639967 -0.702820 0.158936 -0.539185 0.436035 1445639967 -0.702820 0.158936 -0.539185 0.436035 1445639967 -0.702820 0.158936 -0.539185 0.436035 1445639967 -0.702820 0.158936 -0.539185 0.436035 1445639967 -0.702820 0.158936 -0.539185 0.436035 1445639967 -0.689697 0.117615 -0.546021 0.460815 1445639967 -0.689697 0.117615 -0.546021 0.460815 1445639967 -0.689697 0.117615 -0.546021 0.460815 1445639967 -0.689697 0.117615 -0.546021 0.460815 1445639967 -0.689697 0.117615 -0.546021 0.460815 1445639967 -0.689697 0.117615 -0.546021 0.460815 1445639967 -0.680237 0.094116 -0.547668 0.478027 1445639967 -0.680237 0.094116 -0.547668 0.478027 1445639967 -0.680237 0.094116 -0.547668 0.478027 1445639967 -0.680237 0.094116 -0.547668 0.478027 1445639967 -0.680237 0.094116 -0.547668 0.478027 1445639967 -0.680237 0.094116 -0.547668 0.478027 1445639967 -0.680237 0.094116 -0.547668 0.478027 1445639967 -0.677185 0.080566 -0.542603 0.490479 1445639967 -0.677185 0.080566 -0.542603 0.490479 1445639967 -0.677185 0.080566 -0.542603 0.490479 1445639967 -0.677185 0.080566 -0.542603 0.490479 1445639967 -0.677185 0.080566 -0.542603 0.490479 1445639967 -0.677185 0.080566 -0.542603 0.490479 1445639967 -0.677063 0.081482 -0.540710 0.492554 1445639967 -0.677063 0.081482 -0.540710 0.492554 1445639967 -0.677063 0.081482 -0.540710 0.492554 1445639967 -0.677063 0.081482 -0.540710 0.492554 1445639967 -0.677063 0.081482 -0.540710 0.492554 1445639967 -0.677063 0.081482 -0.540710 0.492554 1445639967 -0.681519 0.102905 -0.541687 0.481201 1445639967 -0.681519 0.102905 -0.541687 0.481201 1445639967 -0.681519 0.102905 -0.541687 0.481201 1445639967 -0.681519 0.102905 -0.541687 0.481201 1445639967 -0.681519 0.102905 -0.541687 0.481201 1445639967 -0.681519 0.102905 -0.541687 0.481201 1445639967 -0.681519 0.102905 -0.541687 0.481201 1445639967 -0.694092 0.128357 -0.537537 0.461426 1445639967 -0.694092 0.128357 -0.537537 0.461426 1445639967 -0.694092 0.128357 -0.537537 0.461426 1445639967 -0.694092 0.128357 -0.537537 0.461426 1445639967 -0.694092 0.128357 -0.537537 0.461426 1445639967 -0.694092 0.128357 -0.537537 0.461426 1445639967 -0.707031 0.171143 -0.536133 0.428345 1445639967 -0.707031 0.171143 -0.536133 0.428345 1445639967 -0.707031 0.171143 -0.536133 0.428345 1445639967 -0.707031 0.171143 -0.536133 0.428345 1445639967 -0.707031 0.171143 -0.536133 0.428345 1445639967 -0.707031 0.171143 -0.536133 0.428345 1445639967 -0.721619 0.203247 -0.521118 0.407898 1445639967 -0.721619 0.203247 -0.521118 0.407898 1445639967 -0.721619 0.203247 -0.521118 0.407898 1445639967 -0.721619 0.203247 -0.521118 0.407898 1445639967 -0.721619 0.203247 -0.521118 0.407898 1445639967 -0.721619 0.203247 -0.521118 0.407898 1445639967 -0.738037 0.232422 -0.499146 0.390198 1445639967 -0.738037 0.232422 -0.499146 0.390198 1445639967 -0.738037 0.232422 -0.499146 0.390198 1445639967 -0.738037 0.232422 -0.499146 0.390198 1445639967 -0.738037 0.232422 -0.499146 0.390198 1445639967 -0.738037 0.232422 -0.499146 0.390198 1445639967 -0.738037 0.232422 -0.499146 0.390198 1445639967 -0.755920 0.260437 -0.472534 0.370850 1445639967 -0.755920 0.260437 -0.472534 0.370850 1445639967 -0.755920 0.260437 -0.472534 0.370850 1445639967 -0.755920 0.260437 -0.472534 0.370850 1445639967 -0.755920 0.260437 -0.472534 0.370850 1445639967 -0.755920 0.260437 -0.472534 0.370850 1445639967 -0.767273 0.289917 -0.455688 0.345825 1445639967 -0.767273 0.289917 -0.455688 0.345825 1445639967 -0.767273 0.289917 -0.455688 0.345825 1445639967 -0.767273 0.289917 -0.455688 0.345825 1445639967 -0.767273 0.289917 -0.455688 0.345825 1445639967 -0.764465 0.317444 -0.458008 0.324158 1445639967 -0.764465 0.317444 -0.458008 0.324158 1445639967 -0.764465 0.317444 -0.458008 0.324158 1445639967 -0.764465 0.317444 -0.458008 0.324158 1445639967 -0.764465 0.317444 -0.458008 0.324158 1445639967 -0.764465 0.317444 -0.458008 0.324158 1445639967 -0.764465 0.317444 -0.458008 0.324158 1445639967 -0.752930 0.317932 -0.474304 0.327209 1445639967 -0.752930 0.317932 -0.474304 0.327209 1445639967 -0.752930 0.317932 -0.474304 0.327209 1445639967 -0.752930 0.317932 -0.474304 0.327209 1445639967 -0.752930 0.317932 -0.474304 0.327209 1445639967 -0.740784 0.294800 -0.496033 0.343994 1445639967 -0.740784 0.294800 -0.496033 0.343994 1445639967 -0.740784 0.294800 -0.496033 0.343994 1445639967 -0.740784 0.294800 -0.496033 0.343994 1445639967 -0.740784 0.294800 -0.496033 0.343994 1445639968 -0.740784 0.294800 -0.496033 0.343994 1445639968 -0.726563 0.278137 -0.516235 0.358154 1445639968 -0.726563 0.278137 -0.516235 0.358154 1445639968 -0.726563 0.278137 -0.516235 0.358154 1445639968 -0.726563 0.278137 -0.516235 0.358154 1445639968 -0.726563 0.278137 -0.516235 0.358154 1445639968 -0.726563 0.278137 -0.516235 0.358154 1445639968 -0.726563 0.278137 -0.516235 0.358154 1445639968 -0.716919 0.260925 -0.528320 0.372620 1445639968 -0.716919 0.260925 -0.528320 0.372620 1445639968 -0.716919 0.260925 -0.528320 0.372620 1445639968 -0.716919 0.260925 -0.528320 0.372620 1445639968 -0.716919 0.260925 -0.528320 0.372620 1445639968 -0.716919 0.260925 -0.528320 0.372620 1445639968 -0.716919 0.260925 -0.528320 0.372620 1445639968 -0.712341 0.242371 -0.532898 0.387146 1445639968 -0.712341 0.242371 -0.532898 0.387146 1445639968 -0.712341 0.242371 -0.532898 0.387146 1445639968 -0.712341 0.242371 -0.532898 0.387146 1445639968 -0.712341 0.242371 -0.532898 0.387146 1445639968 -0.712341 0.242371 -0.532898 0.387146 1445639968 -0.711548 0.226501 -0.534424 0.395996 1445639968 -0.711548 0.226501 -0.534424 0.395996 1445639968 -0.711548 0.226501 -0.534424 0.395996 1445639968 -0.711548 0.226501 -0.534424 0.395996 1445639968 -0.711548 0.226501 -0.534424 0.395996 1445639968 -0.711548 0.226501 -0.534424 0.395996 1445639968 -0.710205 0.213135 -0.538086 0.400818 1445639968 -0.710205 0.213135 -0.538086 0.400818 1445639968 -0.710205 0.213135 -0.538086 0.400818 1445639968 -0.710205 0.213135 -0.538086 0.400818 1445639968 -0.710205 0.213135 -0.538086 0.400818 1445639968 -0.710205 0.213135 -0.538086 0.400818 1445639968 -0.710205 0.213135 -0.538086 0.400818 1445639968 -0.709839 0.203796 -0.540649 0.402893 1445639968 -0.709839 0.203796 -0.540649 0.402893 1445639968 -0.709839 0.203796 -0.540649 0.402893 1445639968 -0.709839 0.203796 -0.540649 0.402893 1445639968 -0.709839 0.203796 -0.540649 0.402893 1445639968 -0.709839 0.203796 -0.540649 0.402893 1445639968 -0.710510 0.211670 -0.539185 0.399597 1445639968 -0.710510 0.211670 -0.539185 0.399597 1445639968 -0.710510 0.211670 -0.539185 0.399597 1445639968 -0.710510 0.211670 -0.539185 0.399597 1445639968 -0.710510 0.211670 -0.539185 0.399597 1445639968 -0.710510 0.211670 -0.539185 0.399597 1445639968 -0.710510 0.211670 -0.539185 0.399597 1445639968 -0.708435 0.230286 -0.536804 0.396240 1445639968 -0.708435 0.230286 -0.536804 0.396240 1445639968 -0.708435 0.230286 -0.536804 0.396240 1445639968 -0.708435 0.230286 -0.536804 0.396240 1445639968 -0.708435 0.230286 -0.536804 0.396240 1445639968 -0.709839 0.241272 -0.531494 0.394287 1445639968 -0.709839 0.241272 -0.531494 0.394287 1445639968 -0.709839 0.241272 -0.531494 0.394287 1445639968 -0.709839 0.241272 -0.531494 0.394287 1445639968 -0.709839 0.241272 -0.531494 0.394287 1445639968 -0.709839 0.241272 -0.531494 0.394287 1445639968 -0.709839 0.241272 -0.531494 0.394287 1445639968 -0.717712 0.243408 -0.523438 0.389526 1445639968 -0.717712 0.243408 -0.523438 0.389526 1445639968 -0.717712 0.243408 -0.523438 0.389526 1445639968 -0.717712 0.243408 -0.523438 0.389526 1445639968 -0.717712 0.243408 -0.523438 0.389526 1445639968 -0.728455 0.248169 -0.512390 0.381226 1445639968 -0.728455 0.248169 -0.512390 0.381226 1445639968 -0.728455 0.248169 -0.512390 0.381226 1445639968 -0.728455 0.248169 -0.512390 0.381226 1445639968 -0.728455 0.248169 -0.512390 0.381226 1445639968 -0.728455 0.248169 -0.512390 0.381226 1445639968 -0.728455 0.248169 -0.512390 0.381226 1445639968 -0.740417 0.256531 -0.500732 0.367737 1445639968 -0.740417 0.256531 -0.500732 0.367737 1445639968 -0.740417 0.256531 -0.500732 0.367737 1445639968 -0.740417 0.256531 -0.500732 0.367737 1445639968 -0.740417 0.256531 -0.500732 0.367737 1445639968 -0.740417 0.256531 -0.500732 0.367737 1445639968 -0.750549 0.264465 -0.492676 0.352173 1445639968 -0.750549 0.264465 -0.492676 0.352173 1445639968 -0.750549 0.264465 -0.492676 0.352173 1445639968 -0.750549 0.264465 -0.492676 0.352173 1445639968 -0.750549 0.264465 -0.492676 0.352173 1445639968 -0.750549 0.264465 -0.492676 0.352173 1445639968 -0.751770 0.276672 -0.496277 0.334656 1445639968 -0.751770 0.276672 -0.496277 0.334656 1445639968 -0.751770 0.276672 -0.496277 0.334656 1445639968 -0.751770 0.276672 -0.496277 0.334656 1445639968 -0.751770 0.276672 -0.496277 0.334656 1445639968 -0.751770 0.276672 -0.496277 0.334656 1445639968 -0.751770 0.276672 -0.496277 0.334656 1445639968 -0.745239 0.265625 -0.512756 0.333435 1445639968 -0.745239 0.265625 -0.512756 0.333435 1445639968 -0.745239 0.265625 -0.512756 0.333435 1445639968 -0.745239 0.265625 -0.512756 0.333435 1445639968 -0.745239 0.265625 -0.512756 0.333435 1445639968 -0.745239 0.265625 -0.512756 0.333435 1445639968 -0.739380 0.226868 -0.532593 0.343933 1445639968 -0.739380 0.226868 -0.532593 0.343933 1445639968 -0.739380 0.226868 -0.532593 0.343933 1445639968 -0.739380 0.226868 -0.532593 0.343933 1445639968 -0.739380 0.226868 -0.532593 0.343933 1445639968 -0.739380 0.226868 -0.532593 0.343933 1445639968 -0.733887 0.199646 -0.547668 0.348694 1445639968 -0.733887 0.199646 -0.547668 0.348694 1445639968 -0.733887 0.199646 -0.547668 0.348694 1445639968 -0.733887 0.199646 -0.547668 0.348694 1445639968 -0.733887 0.199646 -0.547668 0.348694 1445639968 -0.733887 0.199646 -0.547668 0.348694 1445639968 -0.733887 0.199646 -0.547668 0.348694 1445639968 -0.731995 0.175659 -0.554688 0.354492 1445639968 -0.731995 0.175659 -0.554688 0.354492 1445639968 -0.731995 0.175659 -0.554688 0.354492 1445639968 -0.731995 0.175659 -0.554688 0.354492 1445639968 -0.731995 0.175659 -0.554688 0.354492 1445639968 -0.731995 0.175659 -0.554688 0.354492 1445639969 -0.730164 0.157410 -0.556152 0.364380 1445639969 -0.730164 0.157410 -0.556152 0.364380 1445639969 -0.730164 0.157410 -0.556152 0.364380 1445639969 -0.730164 0.157410 -0.556152 0.364380 1445639969 -0.730164 0.157410 -0.556152 0.364380 1445639969 -0.730164 0.157410 -0.556152 0.364380 1445639969 -0.726868 0.144104 -0.555298 0.377686 1445639969 -0.726868 0.144104 -0.555298 0.377686 1445639969 -0.726868 0.144104 -0.555298 0.377686 1445639969 -0.726868 0.144104 -0.555298 0.377686 1445639969 -0.726868 0.144104 -0.555298 0.377686 1445639969 -0.726868 0.144104 -0.555298 0.377686 1445639969 -0.726868 0.144104 -0.555298 0.377686 1445639969 -0.720581 0.147339 -0.554749 0.389038 1445639969 -0.720581 0.147339 -0.554749 0.389038 1445639969 -0.720581 0.147339 -0.554749 0.389038 1445639969 -0.720581 0.147339 -0.554749 0.389038 1445639969 -0.720581 0.147339 -0.554749 0.389038 1445639969 -0.720581 0.147339 -0.554749 0.389038 1445639969 -0.716003 0.165955 -0.550171 0.396484 1445639969 -0.716003 0.165955 -0.550171 0.396484 1445639969 -0.716003 0.165955 -0.550171 0.396484 1445639969 -0.716003 0.165955 -0.550171 0.396484 1445639969 -0.716003 0.165955 -0.550171 0.396484 1445639969 -0.716003 0.165955 -0.550171 0.396484 1445639969 -0.712891 0.203125 -0.543701 0.393616 1445639969 -0.712891 0.203125 -0.543701 0.393616 1445639969 -0.712891 0.203125 -0.543701 0.393616 1445639969 -0.712891 0.203125 -0.543701 0.393616 1445639969 -0.712891 0.203125 -0.543701 0.393616 1445639969 -0.712891 0.203125 -0.543701 0.393616 1445639969 -0.714661 0.236694 -0.532104 0.387390 1445639969 -0.714661 0.236694 -0.532104 0.387390 1445639969 -0.714661 0.236694 -0.532104 0.387390 1445639969 -0.714661 0.236694 -0.532104 0.387390 1445639969 -0.714661 0.236694 -0.532104 0.387390 1445639969 
-0.345764 0.614746 -0.694702 0.141113 1445639971 -0.345764 0.614746 -0.694702 0.141113 1445639971 -0.345764 0.614746 -0.694702 0.141113 1445639971 -0.345764 0.614746 -0.694702 0.141113 1445639971 -0.359619 0.611877 -0.695740 0.110596 1445639971 -0.359619 0.611877 -0.695740 0.110596 1445639971 -0.359619 0.611877 -0.695740 0.110596 1445639971 -0.359619 0.611877 -0.695740 0.110596 1445639971 -0.359619 0.611877 -0.695740 0.110596 1445639971 -0.359619 0.611877 -0.695740 0.110596 1445639971 -0.383301 0.587585 -0.709106 0.070984 1445639971 -0.383301 0.587585 -0.709106 0.070984 1445639971 -0.383301 0.587585 -0.709106 0.070984 1445639971 -0.383301 0.587585 -0.709106 0.070984 1445639971 -0.383301 0.587585 -0.709106 0.070984 1445639971 -0.383301 0.587585 -0.709106 0.070984 1445639971 -0.412903 0.546448 -0.727417 0.042603 1445639971 -0.412903 0.546448 -0.727417 0.042603 1445639971 -0.412903 0.546448 -0.727417 0.042603 1445639971 -0.412903 0.546448 -0.727417 0.042603 1445639971 -0.412903 0.546448 -0.727417 0.042603 1445639971 -0.412903 0.546448 -0.727417 0.042603 1445639971 -0.424988 0.514771 -0.742371 0.058228 1445639971 -0.424988 0.514771 -0.742371 0.058228 1445639971 -0.424988 0.514771 -0.742371 0.058228 1445639971 -0.424988 0.514771 -0.742371 0.058228 1445639971 -0.424988 0.514771 -0.742371 0.058228 1445639971 -0.424988 0.514771 -0.742371 0.058228 1445639971 -0.370850 0.522583 -0.758057 0.121521 1445639971 -0.370850 0.522583 -0.758057 0.121521 1445639971 -0.370850 0.522583 -0.758057 0.121521 1445639971 -0.370850 0.522583 -0.758057 0.121521 1445639971 -0.370850 0.522583 -0.758057 0.121521 1445639971 -0.268982 0.547913 -0.754517 0.241150 1445639971 -0.268982 0.547913 -0.754517 0.241150 1445639971 -0.268982 0.547913 -0.754517 0.241150 1445639971 -0.268982 0.547913 -0.754517 0.241150 1445639971 -0.268982 0.547913 -0.754517 0.241150 1445639971 -0.268982 0.547913 -0.754517 0.241150 1445639971 -0.268982 0.547913 -0.754517 0.241150 1445639971 -0.157349 0.566284 -0.724365 0.360413 1445639971 -0.157349 0.566284 -0.724365 0.360413 1445639971 -0.157349 0.566284 -0.724365 0.360413 1445639971 -0.157349 0.566284 -0.724365 0.360413 1445639971 -0.157349 0.566284 -0.724365 0.360413 1445639971 -0.157349 0.566284 -0.724365 0.360413 1445639971 -0.036804 0.583862 -0.684265 0.435364 1445639971 -0.036804 0.583862 -0.684265 0.435364 1445639971 -0.036804 0.583862 -0.684265 0.435364 1445639971 -0.036804 0.583862 -0.684265 0.435364 1445639971 -0.036804 0.583862 -0.684265 0.435364 1445639971 -0.036804 0.583862 -0.684265 0.435364 1445639971 0.056213 0.593567 -0.640320 0.484253 1445639971 0.056213 0.593567 -0.640320 0.484253 1445639971 0.056213 0.593567 -0.640320 0.484253 1445639971 0.056213 0.593567 -0.640320 0.484253 1445639971 0.056213 0.593567 -0.640320 0.484253 1445639971 0.056213 0.593567 -0.640320 0.484253 1445639971 0.056213 0.593567 -0.640320 0.484253 1445639971 0.085754 0.583008 -0.610718 0.528931 1445639971 0.085754 0.583008 -0.610718 0.528931 1445639971 0.085754 0.583008 -0.610718 0.528931 1445639971 0.085754 0.583008 -0.610718 0.528931 1445639971 0.085754 0.583008 -0.610718 0.528931 1445639971 0.085754 0.583008 -0.610718 0.528931 1445639971 0.076782 0.565186 -0.619629 0.539124 1445639971 0.076782 0.565186 -0.619629 0.539124 1445639971 0.076782 0.565186 -0.619629 0.539124 1445639971 0.076782 0.565186 -0.619629 0.539124 1445639971 0.076782 0.565186 -0.619629 0.539124 1445639971 0.076782 0.565186 -0.619629 0.539124 1445639971 0.076782 0.565186 -0.619629 0.539124 1445639971 0.022339 0.551880 -0.656006 0.514404 1445639971 0.022339 0.551880 -0.656006 0.514404 1445639971 0.022339 0.551880 -0.656006 0.514404 1445639971 0.022339 0.551880 -0.656006 0.514404 1445639971 0.022339 0.551880 -0.656006 0.514404 1445639971 0.022339 0.551880 -0.656006 0.514404 1445639971 0.022339 0.551880 -0.656006 0.514404 1445639971 -0.097656 0.539307 -0.709045 0.443665 1445639971 -0.097656 0.539307 -0.709045 0.443665 1445639971 -0.097656 0.539307 -0.709045 0.443665 1445639971 -0.097656 0.539307 -0.709045 0.443665 1445639971 -0.097656 0.539307 -0.709045 0.443665 1445639971 -0.244507 0.528442 -0.757751 0.294495 1445639971 -0.244507 0.528442 -0.757751 0.294495 1445639971 -0.244507 0.528442 -0.757751 0.294495 1445639971 -0.244507 0.528442 -0.757751 0.294495 1445639972 -0.244507 0.528442 -0.757751 0.294495 1445639972 -0.244507 0.528442 -0.757751 0.294495 1445639972 -0.244507 0.528442 -0.757751 0.294495 1445639972 -0.380554 0.534973 -0.741882 0.136536 1445639972 -0.380554 0.534973 -0.741882 0.136536 1445639972 -0.380554 0.534973 -0.741882 0.136536 1445639972 -0.380554 0.534973 -0.741882 0.136536 1445639972 -0.380554 0.534973 -0.741882 0.136536 1445639972 -0.380554 0.534973 -0.741882 0.136536 1445639972 -0.380554 0.534973 -0.741882 0.136536 1445639972 -0.471741 0.554565 -0.684692 0.034607 1445639972 -0.471741 0.554565 -0.684692 0.034607 1445639972 -0.471741 0.554565 -0.684692 0.034607 1445639972 -0.471741 0.554565 -0.684692 0.034607 1445639972 -0.471741 0.554565 -0.684692 0.034607 1445639972 -0.471741 0.554565 -0.684692 0.034607 1445639972 -0.515625 0.573242 -0.636597 -0.017395 1445639972 -0.515625 0.573242 -0.636597 -0.017395 1445639972 -0.515625 0.573242 -0.636597 -0.017395 1445639972 -0.515625 0.573242 -0.636597 -0.017395 1445639972 -0.515625 0.573242 -0.636597 -0.017395 1445639972 -0.503784 0.597229 -0.623779 -0.021606 1445639972 -0.503784 0.597229 -0.623779 -0.021606 1445639972 -0.503784 0.597229 -0.623779 -0.021606 1445639972 -0.503784 0.597229 -0.623779 -0.021606 1445639972 -0.503784 0.597229 -0.623779 -0.021606 1445639972 -0.452087 0.607666 -0.652588 0.022461 1445639972 -0.452087 0.607666 -0.652588 0.022461 1445639972 -0.452087 0.607666 -0.652588 0.022461 1445639972 -0.452087 0.607666 -0.652588 0.022461 1445639972 -0.452087 0.607666 -0.652588 0.022461 1445639972 -0.452087 0.607666 -0.652588 0.022461 1445639972 -0.452087 0.607666 -0.652588 0.022461 1445639972 -0.366882 0.613159 -0.694946 0.080444 1445639972 -0.366882 0.613159 -0.694946 0.080444 1445639972 -0.366882 0.613159 -0.694946 0.080444 1445639972 -0.366882 0.613159 -0.694946 0.080444 1445639972 -0.366882 0.613159 -0.694946 0.080444 1445639972 -0.366882 0.613159 -0.694946 0.080444 1445639972 -0.265198 0.609619 -0.728455 0.165527 1445639972 -0.265198 0.609619 -0.728455 0.165527 1445639972 -0.265198 0.609619 -0.728455 0.165527 1445639972 -0.265198 0.609619 -0.728455 0.165527 1445639972 -0.265198 0.609619 -0.728455 0.165527 1445639972 -0.265198 0.609619 -0.728455 0.165527 1445639972 -0.265198 0.609619 -0.728455 0.165527 1445639972 -0.174438 0.590027 -0.729126 0.299622 1445639972 -0.174438 0.590027 -0.729126 0.299622 1445639972 -0.174438 0.590027 -0.729126 0.299622 1445639972 -0.174438 0.590027 -0.729126 0.299622 1445639972 -0.174438 0.590027 -0.729126 0.299622 1445639972 -0.174438 0.590027 -0.729126 0.299622 1445639972 -0.094116 0.572876 -0.708008 0.401978 1445639972 -0.094116 0.572876 -0.708008 0.401978 1445639972 -0.094116 0.572876 -0.708008 0.401978 1445639972 -0.094116 0.572876 -0.708008 0.401978 1445639972 -0.094116 0.572876 -0.708008 0.401978 1445639972 -0.094116 0.572876 -0.708008 0.401978 1445639972 -0.019958 0.571228 -0.682373 0.455688 1445639972 -0.019958 0.571228 -0.682373 0.455688 1445639972 -0.019958 0.571228 -0.682373 0.455688 1445639972 -0.019958 0.571228 -0.682373 0.455688 1445639972 -0.019958 0.571228 -0.682373 0.455688 1445639972 -0.019958 0.571228 -0.682373 0.455688 1445639972 0.033203 0.574219 -0.656006 0.488647 1445639972 0.033203 0.574219 -0.656006 0.488647 1445639972 0.033203 0.574219 -0.656006 0.488647 1445639972 0.033203 0.574219 -0.656006 0.488647 1445639972 0.033203 0.574219 -0.656006 0.488647 1445639972 0.033203 0.574219 -0.656006 0.488647 1445639972 0.033203 0.574219 -0.656006 0.488647 1445639972 0.050964 0.569092 -0.645203 0.507202 1445639972 0.050964 0.569092 -0.645203 0.507202 1445639972 0.050964 0.569092 -0.645203 0.507202 1445639972 0.050964 0.569092 -0.645203 0.507202 1445639972 0.050964 0.569092 -0.645203 0.507202 1445639972 0.050964 0.569092 -0.645203 0.507202 1445639972 0.018738 0.551270 -0.659973 0.510071 1445639972 0.018738 0.551270 -0.659973 0.510071 1445639972 0.018738 0.551270 -0.659973 0.510071 1445639972 0.018738 0.551270 -0.659973 0.510071 1445639972 0.018738 0.551270 -0.659973 0.510071 1445639972 0.018738 0.551270 -0.659973 0.510071 1445639972 -0.059631 0.535583 -0.697937 0.471680 1445639972 -0.059631 0.535583 -0.697937 0.471680 1445639972 -0.059631 0.535583 -0.697937 0.471680 1445639972 -0.059631 0.535583 -0.697937 0.471680 1445639972 -0.059631 0.535583 -0.697937 0.471680 1445639972 -0.059631 0.535583 -0.697937 0.471680 1445639972 -0.184204 0.527039 -0.743591 0.367859 1445639972 -0.184204 0.527039 -0.743591 0.367859 1445639972 -0.184204 0.527039 -0.743591 0.367859 1445639972 -0.184204 0.527039 -0.743591 0.367859 1445639972 -0.184204 0.527039 -0.743591 0.367859 1445639972 -0.184204 0.527039 -0.743591 0.367859 1445639972 -0.324280 0.517212 -0.757935 0.229980 1445639972 -0.324280 0.517212 -0.757935 0.229980 1445639972 -0.324280 0.517212 -0.757935 0.229980 1445639972 -0.324280 0.517212 -0.757935 0.229980 1445639972 -0.324280 0.517212 -0.757935 0.229980 1445639972 -0.324280 0.517212 -0.757935 0.229980 1445639972 -0.324280 0.517212 -0.757935 0.229980 1445639972 -0.435486 0.527039 -0.721375 0.110352 1445639972 -0.435486 0.527039 -0.721375 0.110352 1445639972 -0.435486 0.527039 -0.721375 0.110352 1445639972 -0.435486 0.527039 -0.721375 0.110352 1445639972 -0.435486 0.527039 -0.721375 0.110352 1445639972 -0.435486 0.527039 -0.721375 0.110352 1445639972 -0.502563 0.552673 -0.664307 0.027161 1445639972 -0.502563 0.552673 -0.664307 0.027161 1445639972 -0.502563 0.552673 -0.664307 0.027161 1445639972 -0.502563 0.552673 -0.664307 0.027161 1445639973 -0.502563 0.552673 -0.664307 0.027161 1445639973 -0.502563 0.552673 -0.664307 0.027161 1445639973 -0.502563 0.552673 -0.664307 0.027161 1445639973 -0.528503 0.580811 -0.619141 -0.005676 1445639973 -0.528503 0.580811 -0.619141 -0.005676 1445639973 -0.528503 0.580811 -0.619141 -0.005676 1445639973 -0.528503 0.580811 -0.619141 -0.005676 1445639973 -0.528503 0.580811 -0.619141 -0.005676 1445639973 -0.528503 0.580811 -0.619141 -0.005676 1445639973 -0.517517 0.604736 -0.605408 0.003418 1445639973 -0.517517 0.604736 -0.605408 0.003418 1445639973 -0.517517 0.604736 -0.605408 0.003418 1445639973 -0.517517 0.604736 -0.605408 0.003418 1445639973 -0.517517 0.604736 -0.605408 0.003418 1445639973 -0.517517 0.604736 -0.605408 0.003418 1445639973 -0.468384 0.613708 -0.633972 0.046021 1445639973 -0.468384 0.613708 -0.633972 0.046021 1445639973 -0.468384 0.613708 -0.633972 0.046021 1445639973 -0.397583 0.603455 -0.682739 0.108032 1445639973 -0.397583 0.603455 -0.682739 0.108032 1445639973 -0.397583 0.603455 -0.682739 0.108032 1445639973 -0.397583 0.603455 -0.682739 0.108032 1445639973 -0.397583 0.603455 -0.682739 0.108032 1445639973 -0.397583 0.603455 -0.682739 0.108032 1445639973 -0.397583 0.603455 -0.682739 0.108032 1445639973 -0.315735 0.585144 -0.721680 0.192627 1445639973 -0.315735 0.585144 -0.721680 0.192627 1445639973 -0.315735 0.585144 -0.721680 0.192627 1445639973 -0.315735 0.585144 -0.721680 0.192627 1445639973 -0.315735 0.585144 -0.721680 0.192627 1445639973 -0.315735 0.585144 -0.721680 0.192627 1445639973 -0.212341 0.579468 -0.729065 0.295959 1445639973 -0.212341 0.579468 -0.729065 0.295959 1445639973 -0.212341 0.579468 -0.729065 0.295959 1445639973 -0.212341 0.579468 -0.729065 0.295959 1445639973 -0.212341 0.579468 -0.729065 0.295959 1445639973 -0.212341 0.579468 -0.729065 0.295959 1445639973 -0.095459 0.584290 -0.708130 0.384766 1445639973 -0.095459 0.584290 -0.708130 0.384766 1445639973 -0.095459 0.584290 -0.708130 0.384766 1445639973 -0.095459 0.584290 -0.708130 0.384766 1445639973 -0.095459 0.584290 -0.708130 0.384766 1445639973 0.002441 0.587769 -0.679565 0.438965 1445639973 0.002441 0.587769 -0.679565 0.438965 1445639973 0.002441 0.587769 -0.679565 0.438965 1445639973 0.002441 0.587769 -0.679565 0.438965 1445639973 0.002441 0.587769 -0.679565 0.438965 1445639973 0.002441 0.587769 -0.679565 0.438965 1445639973 0.055542 0.583069 -0.655212 0.477112 1445639973 0.055542 0.583069 -0.655212 0.477112 1445639973 0.055542 0.583069 -0.655212 0.477112 1445639973 0.055542 0.583069 -0.655212 0.477112 1445639973 0.055542 0.583069 -0.655212 0.477112 1445639973 0.055542 0.583069 -0.655212 0.477112 1445639973 0.055542 0.583069 -0.655212 0.477112 1445639973 0.061646 0.568054 -0.640747 0.512756 1445639973 0.061646 0.568054 -0.640747 0.512756 1445639973 0.061646 0.568054 -0.640747 0.512756 1445639973 0.061646 0.568054 -0.640747 0.512756 1445639973 0.061646 0.568054 -0.640747 0.512756 1445639973 0.061646 0.568054 -0.640747 0.512756 1445639973 0.061646 0.568054 -0.640747 0.512756 1445639973 0.021729 0.560974 -0.648132 0.514465 1445639973 0.021729 0.560974 -0.648132 0.514465 1445639973 0.021729 0.560974 -0.648132 0.514465 1445639973 0.021729 0.560974 -0.648132 0.514465 1445639973 0.021729 0.560974 -0.648132 0.514465 1445639973 0.021729 0.560974 -0.648132 0.514465 1445639973 -0.052917 0.557861 -0.679626 0.473450 1445639973 -0.052917 0.557861 -0.679626 0.473450 1445639973 -0.052917 0.557861 -0.679626 0.473450 1445639973 -0.052917 0.557861 -0.679626 0.473450 1445639973 -0.052917 0.557861 -0.679626 0.473450 1445639973 -0.052917 0.557861 -0.679626 0.473450 1445639973 -0.180115 0.532471 -0.720276 0.406555 1445639973 -0.180115 0.532471 -0.720276 0.406555 1445639973 -0.180115 0.532471 -0.720276 0.406555 1445639973 -0.180115 0.532471 -0.720276 0.406555 1445639973 -0.180115 0.532471 -0.720276 0.406555 1445639973 -0.180115 0.532471 -0.720276 0.406555 1445639973 -0.180115 0.532471 -0.720276 0.406555 1445639973 -0.312927 0.504089 -0.757996 0.270935 1445639973 -0.312927 0.504089 -0.757996 0.270935 1445639973 -0.312927 0.504089 -0.757996 0.270935 1445639973 -0.312927 0.504089 -0.757996 0.270935 1445639973 -0.312927 0.504089 -0.757996 0.270935 1445639973 -0.312927 0.504089 -0.757996 0.270935 1445639973 -0.429932 0.496399 -0.740845 0.141113 1445639973 -0.429932 0.496399 -0.740845 0.141113 1445639973 -0.429932 0.496399 -0.740845 0.141113 1445639973 -0.429932 0.496399 -0.740845 0.141113 1445639973 -0.429932 0.496399 -0.740845 0.141113 1445639973 -0.429932 0.496399 -0.740845 0.141113 1445639973 -0.429932 0.496399 -0.740845 0.141113 1445639973 -0.512024 0.513123 -0.687805 0.038452 1445639973 -0.512024 0.513123 -0.687805 0.038452 1445639973 -0.512024 0.513123 -0.687805 0.038452 1445639973 -0.512024 0.513123 -0.687805 0.038452 1445639973 -0.512024 0.513123 -0.687805 0.038452 1445639973 -0.563843 0.542480 -0.621948 -0.032227 1445639973 -0.563843 0.542480 -0.621948 -0.032227 1445639973 -0.563843 0.542480 -0.621948 -0.032227 1445639973 -0.563843 0.542480 -0.621948 -0.032227 1445639973 -0.563843 0.542480 -0.621948 -0.032227 1445639973 -0.563843 0.542480 -0.621948 -0.032227 1445639973 -0.592773 0.567749 -0.567261 -0.067261 1445639973 -0.592773 0.567749 -0.567261 -0.067261 1445639973 -0.592773 0.567749 -0.567261 -0.067261 1445639973 -0.592773 0.567749 -0.567261 -0.067261 1445639973 -0.592773 0.567749 -0.567261 -0.067261 1445639973 -0.592773 0.567749 -0.567261 -0.067261 1445639974 -0.592773 0.567749 -0.567261 -0.067261 1445639974 -0.591980 0.598450 -0.535400 -0.069397 1445639974 -0.591980 0.598450 -0.535400 -0.069397 1445639974 -0.591980 0.598450 -0.535400 -0.069397 1445639974 -0.591980 0.598450 -0.535400 -0.069397 1445639974 -0.591980 0.598450 -0.535400 -0.069397 1445639974 -0.591980 0.598450 -0.535400 -0.069397 1445639974 -0.558289 0.630371 -0.538513 -0.031799 1445639974 -0.558289 0.630371 -0.538513 -0.031799 1445639974 -0.558289 0.630371 -0.538513 -0.031799 1445639974 -0.558289 0.630371 -0.538513 -0.031799 1445639974 -0.558289 0.630371 -0.538513 -0.031799 1445639974 -0.558289 0.630371 -0.538513 -0.031799 1445639974 -0.492737 0.649414 -0.578430 0.030579 1445639974 -0.492737 0.649414 -0.578430 0.030579 1445639974 -0.492737 0.649414 -0.578430 0.030579 1445639974 -0.492737 0.649414 -0.578430 0.030579 1445639974 -0.492737 0.649414 -0.578430 0.030579 1445639974 -0.492737 0.649414 -0.578430 0.030579 1445639974 -0.492737 0.649414 -0.578430 0.030579 1445639974 -0.411438 0.639893 -0.637573 0.121277 1445639974 -0.411438 0.639893 -0.637573 0.121277 1445639974 -0.411438 0.639893 -0.637573 0.121277 1445639974 -0.411438 0.639893 -0.637573 0.121277 1445639974 -0.411438 0.639893 -0.637573 0.121277 1445639974 -0.411438 0.639893 -0.637573 0.121277 1445639974 -0.334900 0.601807 -0.685852 0.235107 1445639974 -0.334900 0.601807 -0.685852 0.235107 1445639974 -0.334900 0.601807 -0.685852 0.235107 1445639974 -0.334900 0.601807 -0.685852 0.235107 1445639974 -0.334900 0.601807 -0.685852 0.235107 1445639974 -0.334900 0.601807 -0.685852 0.235107 1445639974 -0.260315 0.570496 -0.698303 0.345215 1445639974 -0.260315 0.570496 -0.698303 0.345215 1445639974 -0.260315 0.570496 -0.698303 0.345215 1445639974 -0.260315 0.570496 -0.698303 0.345215 1445639974 -0.260315 0.570496 -0.698303 0.345215 1445639974 -0.260315 0.570496 -0.698303 0.345215 1445639974 -0.172241 0.568665 -0.684204 0.422791 1445639974 -0.172241 0.568665 -0.684204 0.422791 1445639974 -0.172241 0.568665 -0.684204 0.422791 1445639974 -0.172241 0.568665 -0.684204 0.422791 1445639974 -0.172241 0.568665 -0.684204 0.422791 1445639974 -0.172241 0.568665 -0.684204 0.422791 1445639974 -0.091919 0.577820 -0.654114 0.479431 1445639974 -0.091919 0.577820 -0.654114 0.479431 1445639974 -0.091919 0.577820 -0.654114 0.479431 1445639974 -0.091919 0.577820 -0.654114 0.479431 1445639974 -0.091919 0.577820 -0.654114 0.479431 1445639974 -0.091919 0.577820 -0.654114 0.479431 1445639974 -0.026733 0.576843 -0.642029 0.504272 1445639974 -0.026733 0.576843 -0.642029 0.504272 1445639974 -0.026733 0.576843 -0.642029 0.504272 1445639974 -0.026733 0.576843 -0.642029 0.504272 1445639974 -0.026733 0.576843 -0.642029 0.504272 1445639974 -0.026733 0.576843 -0.642029 0.504272 1445639974 -0.026733 0.576843 -0.642029 0.504272 1445639974 -0.017883 0.560730 -0.638855 0.526367 1445639974 -0.017883 0.560730 -0.638855 0.526367 1445639974 -0.017883 0.560730 -0.638855 0.526367 1445639974 -0.017883 0.560730 -0.638855 0.526367 1445639974 -0.017883 0.560730 -0.638855 0.526367 1445639974 -0.017883 0.560730 -0.638855 0.526367 1445639974 -0.033875 0.546448 -0.658386 0.516479 1445639974 -0.033875 0.546448 -0.658386 0.516479 1445639974 -0.033875 0.546448 -0.658386 0.516479 1445639974 -0.033875 0.546448 -0.658386 0.516479 1445639974 -0.033875 0.546448 -0.658386 0.516479 1445639974 -0.089600 0.535278 -0.687622 0.482300 1445639974 -0.089600 0.535278 -0.687622 0.482300 1445639974 -0.089600 0.535278 -0.687622 0.482300 1445639974 -0.089600 0.535278 -0.687622 0.482300 1445639974 -0.089600 0.535278 -0.687622 0.482300 1445639974 -0.089600 0.535278 -0.687622 0.482300 1445639974 -0.190796 0.530579 -0.727112 0.391663 1445639974 -0.190796 0.530579 -0.727112 0.391663 1445639974 -0.190796 0.530579 -0.727112 0.391663 1445639974 -0.190796 0.530579 -0.727112 0.391663 1445639974 -0.190796 0.530579 -0.727112 0.391663 1445639974 -0.190796 0.530579 -0.727112 0.391663 1445639974 -0.332397 0.526733 -0.746521 0.234131 1445639974 -0.332397 0.526733 -0.746521 0.234131 1445639974 -0.332397 0.526733 -0.746521 0.234131 1445639974 -0.332397 0.526733 -0.746521 0.234131 1445639974 -0.332397 0.526733 -0.746521 0.234131 1445639974 -0.332397 0.526733 -0.746521 0.234131 1445639974 -0.332397 0.526733 -0.746521 0.234131 1445639974 -0.462952 0.522888 -0.711304 0.079773 1445639974 -0.462952 0.522888 -0.711304 0.079773 1445639974 -0.462952 0.522888 -0.711304 0.079773 1445639974 -0.462952 0.522888 -0.711304 0.079773 1445639974 -0.462952 0.522888 -0.711304 0.079773 1445639974 -0.462952 0.522888 -0.711304 0.079773 1445639974 -0.462952 0.522888 -0.711304 0.079773 1445639974 -0.546265 0.526123 -0.651672 -0.011719 1445639974 -0.546265 0.526123 -0.651672 -0.011719 1445639974 -0.546265 0.526123 -0.651672 -0.011719 1445639974 -0.546265 0.526123 -0.651672 -0.011719 1445639974 -0.571106 0.555908 -0.602600 -0.041931 1445639974 -0.571106 0.555908 -0.602600 -0.041931 1445639974 -0.571106 0.555908 -0.602600 -0.041931 1445639974 -0.571106 0.555908 -0.602600 -0.041931 1445639974 -0.571106 0.555908 -0.602600 -0.041931 1445639974 -0.571106 0.555908 -0.602600 -0.041931 1445639974 -0.543518 0.580200 -0.606079 -0.026489 1445639974 -0.543518 0.580200 -0.606079 -0.026489 1445639974 -0.543518 0.580200 -0.606079 -0.026489 1445639974 -0.543518 0.580200 -0.606079 -0.026489 1445639974 -0.543518 0.580200 -0.606079 -0.026489 1445639974 -0.543518 0.580200 -0.606079 -0.026489 1445639975 -0.476685 0.591675 -0.649536 0.028625 1445639975 -0.476685 0.591675 -0.649536 0.028625 1445639975 -0.476685 0.591675 -0.649536 0.028625 1445639975 -0.476685 0.591675 -0.649536 0.028625 1445639975 -0.476685 0.591675 -0.649536 0.028625 1445639975 -0.476685 0.591675 -0.649536 0.028625 1445639975 -0.476685 0.591675 -0.649536 0.028625 1445639975 -0.382813 0.590271 -0.702393 0.108337 1445639975 -0.382813 0.590271 -0.702393 0.108337 1445639975 -0.382813 0.590271 -0.702393 0.108337 1445639975 -0.382813 0.590271 -0.702393 0.108337 1445639975 -0.382813 0.590271 -0.702393 0.108337 1445639975 -0.382813 0.590271 -0.702393 0.108337 1445639975 -0.280579 0.575256 -0.733521 0.228638 1445639975 -0.280579 0.575256 -0.733521 0.228638 1445639975 -0.280579 0.575256 -0.733521 0.228638 1445639975 -0.280579 0.575256 -0.733521 0.228638 1445639975 -0.280579 0.575256 -0.733521 0.228638 1445639975 -0.280579 0.575256 -0.733521 0.228638 1445639975 -0.280579 0.575256 -0.733521 0.228638 1445639975 -0.176636 0.556763 -0.732788 0.349060 1445639975 -0.176636 0.556763 -0.732788 0.349060 1445639975 -0.176636 0.556763 -0.732788 0.349060 1445639975 -0.176636 0.556763 -0.732788 0.349060 1445639975 -0.176636 0.556763 -0.732788 0.349060 1445639975 -0.176636 0.556763 -0.732788 0.349060 1445639975 -0.077515 0.549194 -0.711731 0.430969 1445639975 -0.077515 0.549194 -0.711731 0.430969 1445639975 -0.077515 0.549194 -0.711731 0.430969 1445639975 -0.077515 0.549194 -0.711731 0.430969 1445639975 -0.077515 0.549194 -0.711731 0.430969 1445639975 -0.077515 0.549194 -0.711731 0.430969 1445639975 -0.077515 0.549194 -0.711731 0.430969 1445639975 0.003662 0.548523 -0.679749 0.486877 1445639975 0.003662 0.548523 -0.679749 0.486877 1445639975 0.003662 0.548523 -0.679749 0.486877 1445639975 0.003662 0.548523 -0.679749 0.486877 1445639975 0.003662 0.548523 -0.679749 0.486877 1445639975 0.003662 0.548523 -0.679749 0.486877 1445639975 0.061157 0.546082 -0.645996 0.529785 1445639975 0.061157 0.546082 -0.645996 0.529785 1445639975 0.061157 0.546082 -0.645996 0.529785 1445639975 0.061157 0.546082 -0.645996 0.529785 1445639975 0.061157 0.546082 -0.645996 0.529785 1445639975 0.061157 0.546082 -0.645996 0.529785 1445639975 0.061157 0.546082 -0.645996 0.529785 1445639975 0.084839 0.539246 -0.620178 0.563354 1445639975 0.084839 0.539246 -0.620178 0.563354 1445639975 0.084839 0.539246 -0.620178 0.563354 1445639975 0.084839 0.539246 -0.620178 0.563354 1445639975 0.084839 0.539246 -0.620178 0.563354 1445639975 0.084839 0.539246 -0.620178 0.563354 1445639975 0.071289 0.531067 -0.615173 0.578247 1445639975 0.071289 0.531067 -0.615173 0.578247 1445639975 0.071289 0.531067 -0.615173 0.578247 1445639975 0.071289 0.531067 -0.615173 0.578247 1445639975 0.071289 0.531067 -0.615173 0.578247 1445639975 0.071289 0.531067 -0.615173 0.578247 1445639975 0.071289 0.531067 -0.615173 0.578247 1445639975 0.016663 0.517883 -0.638489 0.569031 1445639975 0.016663 0.517883 -0.638489 0.569031 1445639975 0.016663 0.517883 -0.638489 0.569031 1445639975 0.016663 0.517883 -0.638489 0.569031 1445639975 0.016663 0.517883 -0.638489 0.569031 1445639975 0.016663 0.517883 -0.638489 0.569031 1445639975 -0.086914 0.496704 -0.685547 0.525085 1445639975 -0.086914 0.496704 -0.685547 0.525085 1445639975 -0.086914 0.496704 -0.685547 0.525085 1445639975 -0.086914 0.496704 -0.685547 0.525085 1445639975 -0.086914 0.496704 -0.685547 0.525085 1445639975 -0.086914 0.496704 -0.685547 0.525085 1445639975 -0.220032 0.478882 -0.743774 0.411072 1445639975 -0.220032 0.478882 -0.743774 0.411072 1445639975 -0.220032 0.478882 -0.743774 0.411072 1445639975 -0.220032 0.478882 -0.743774 0.411072 1445639975 -0.220032 0.478882 -0.743774 0.411072 1445639975 -0.220032 0.478882 -0.743774 0.411072 1445639975 -0.353760 0.480286 -0.763245 0.248413 1445639975 -0.353760 0.480286 -0.763245 0.248413 1445639975 -0.353760 0.480286 -0.763245 0.248413 1445639975 -0.353760 0.480286 -0.763245 0.248413 1445639975 -0.353760 0.480286 -0.763245 0.248413 1445639975 -0.353760 0.480286 -0.763245 0.248413 1445639975 -0.459412 0.494934 -0.730408 0.102722 1445639975 -0.459412 0.494934 -0.730408 0.102722 1445639975 -0.459412 0.494934 -0.730408 0.102722 1445639975 -0.459412 0.494934 -0.730408 0.102722 1445639975 -0.459412 0.494934 -0.730408 0.102722 1445639975 -0.459412 0.494934 -0.730408 0.102722 1445639975 -0.527832 0.515076 -0.675415 0.004333 1445639975 -0.527832 0.515076 -0.675415 0.004333 1445639975 -0.527832 0.515076 -0.675415 0.004333 1445639975 -0.527832 0.515076 -0.675415 0.004333 1445639975 -0.527832 0.515076 -0.675415 0.004333 1445639975 -0.551880 0.543884 -0.631348 -0.032227 1445639975 -0.551880 0.543884 -0.631348 -0.032227 1445639975 -0.551880 0.543884 -0.631348 -0.032227 1445639975 -0.551880 0.543884 -0.631348 -0.032227 1445639975 -0.551880 0.543884 -0.631348 -0.032227 1445639975 -0.551880 0.543884 -0.631348 -0.032227 1445639975 -0.539368 0.569397 -0.620422 -0.006470 1445639975 -0.539368 0.569397 -0.620422 -0.006470 1445639975 -0.539368 0.569397 -0.620422 -0.006470 1445639975 -0.539368 0.569397 -0.620422 -0.006470 1445639975 -0.539368 0.569397 -0.620422 -0.006470 1445639975 -0.539368 0.569397 -0.620422 -0.006470 1445639975 -0.495667 0.591492 -0.633423 0.057312 1445639975 -0.495667 0.591492 -0.633423 0.057312 1445639975 -0.495667 0.591492 -0.633423 0.057312 1445639975 -0.495667 0.591492 -0.633423 0.057312 1445639975 -0.495667 0.591492 -0.633423 0.057312 1445639975 -0.495667 0.591492 -0.633423 0.057312 1445639975 -0.421692 0.610596 -0.657593 0.130005 1445639976 -0.421692 0.610596 -0.657593 0.130005 1445639976 -0.421692 0.610596 -0.657593 0.130005 1445639976 -0.421692 0.610596 -0.657593 0.130005 1445639976 -0.421692 0.610596 -0.657593 0.130005 1445639976 -0.421692 0.610596 -0.657593 0.130005 1445639976 -0.421692 0.610596 -0.657593 0.130005 1445639976 -0.341797 0.611755 -0.679871 0.216248 1445639976 -0.341797 0.611755 -0.679871 0.216248 1445639976 -0.341797 0.611755 -0.679871 0.216248 1445639976 -0.341797 0.611755 -0.679871 0.216248 1445639976 -0.341797 0.611755 -0.679871 0.216248 1445639976 -0.341797 0.611755 -0.679871 0.216248 1445639976 -0.252991 0.607727 -0.688538 0.304199 1445639976 -0.252991 0.607727 -0.688538 0.304199 1445639976 -0.252991 0.607727 -0.688538 0.304199 1445639976 -0.252991 0.607727 -0.688538 0.304199 1445639976 -0.252991 0.607727 -0.688538 0.304199 1445639976 -0.252991 0.607727 -0.688538 0.304199 1445639976 -0.252991 0.607727 -0.688538 0.304199 1445639976 -0.151611 0.604309 -0.683899 0.379639 1445639976 -0.151611 0.604309 -0.683899 0.379639 1445639976 -0.151611 0.604309 -0.683899 0.379639 1445639976 -0.151611 0.604309 -0.683899 0.379639 1445639976 -0.151611 0.604309 -0.683899 0.379639 1445639976 -0.151611 0.604309 -0.683899 0.379639 1445639976 -0.054382 0.596130 -0.666016 0.445068 1445639976 -0.054382 0.596130 -0.666016 0.445068 1445639976 -0.054382 0.596130 -0.666016 0.445068 1445639976 -0.054382 0.596130 -0.666016 0.445068 1445639976 -0.054382 0.596130 -0.666016 0.445068 1445639976 -0.054382 0.596130 -0.666016 0.445068 1445639976 
-0.674500 -0.148560 -0.557251 0.460938 1445639981 -0.674500 -0.148560 -0.557251 0.460938 1445639981 -0.674500 -0.148560 -0.557251 0.460938 1445639981 -0.674500 -0.148560 -0.557251 0.460938 1445639981 -0.674500 -0.148560 -0.557251 0.460938 1445639981 -0.674500 -0.148560 -0.557251 0.460938 1445639981 -0.674500 -0.148560 -0.557251 0.460938 1445639981 -0.678040 -0.082520 -0.569885 0.456909 1445639981 -0.678040 -0.082520 -0.569885 0.456909 1445639981 -0.678040 -0.082520 -0.569885 0.456909 1445639981 -0.678040 -0.082520 -0.569885 0.456909 1445639981 -0.678040 -0.082520 -0.569885 0.456909 1445639981 -0.678040 -0.082520 -0.569885 0.456909 1445639981 -0.682434 -0.007385 -0.575378 0.450867 1445639981 -0.682434 -0.007385 -0.575378 0.450867 1445639981 -0.682434 -0.007385 -0.575378 0.450867 1445639981 -0.682434 -0.007385 -0.575378 0.450867 1445639981 -0.682434 -0.007385 -0.575378 0.450867 1445639981 -0.682434 -0.007385 -0.575378 0.450867 1445639981 -0.682434 -0.007385 -0.575378 0.450867 1445639981 -0.691284 0.046936 -0.566223 0.446472 1445639981 -0.691284 0.046936 -0.566223 0.446472 1445639981 -0.691284 0.046936 -0.566223 0.446472 1445639981 -0.691284 0.046936 -0.566223 0.446472 1445639981 -0.691284 0.046936 -0.566223 0.446472 1445639981 -0.691284 0.046936 -0.566223 0.446472 1445639981 -0.703674 0.091675 -0.562134 0.424866 1445639981 -0.703674 0.091675 -0.562134 0.424866 1445639981 -0.703674 0.091675 -0.562134 0.424866 1445639981 -0.703674 0.091675 -0.562134 0.424866 1445639981 -0.703674 0.091675 -0.562134 0.424866 1445639981 -0.703674 0.091675 -0.562134 0.424866 1445639981 -0.703674 0.091675 -0.562134 0.424866 1445639981 -0.715149 0.112732 -0.560608 0.401978 1445639981 -0.715149 0.112732 -0.560608 0.401978 1445639981 -0.715149 0.112732 -0.560608 0.401978 1445639981 -0.715149 0.112732 -0.560608 0.401978 1445639981 -0.715149 0.112732 -0.560608 0.401978 1445639981 -0.715149 0.112732 -0.560608 0.401978 1445639981 -0.732239 0.104370 -0.544617 0.395447 1445639982 -0.732239 0.104370 -0.544617 0.395447 1445639982 -0.732239 0.104370 -0.544617 0.395447 1445639982 -0.732239 0.104370 -0.544617 0.395447 1445639982 -0.732239 0.104370 -0.544617 0.395447 1445639982 -0.732239 0.104370 -0.544617 0.395447 1445639982 -0.732239 0.104370 -0.544617 0.395447 1445639982 -0.747131 0.121521 -0.537537 0.371704 1445639982 -0.747131 0.121521 -0.537537 0.371704 1445639982 -0.747131 0.121521 -0.537537 0.371704 1445639982 -0.747131 0.121521 -0.537537 0.371704 1445639982 -0.747131 0.121521 -0.537537 0.371704 1445639982 -0.747131 0.121521 -0.537537 0.371704 1445639982 -0.753357 0.155090 -0.540100 0.341614 1445639982 -0.753357 0.155090 -0.540100 0.341614 1445639982 -0.753357 0.155090 -0.540100 0.341614 1445639982 -0.753357 0.155090 -0.540100 0.341614 1445639982 -0.753357 0.155090 -0.540100 0.341614 1445639982 -0.753357 0.155090 -0.540100 0.341614 1445639982 -0.757141 0.164185 -0.540588 0.328003 1445639982 -0.757141 0.164185 -0.540588 0.328003 1445639982 -0.757141 0.164185 -0.540588 0.328003 1445639982 -0.757141 0.164185 -0.540588 0.328003 1445639982 -0.757141 0.164185 -0.540588 0.328003 1445639982 -0.757141 0.164185 -0.540588 0.328003 1445639982 -0.757141 0.164185 -0.540588 0.328003 1445639982 -0.754761 0.166931 -0.545227 0.324524 1445639982 -0.754761 0.166931 -0.545227 0.324524 1445639982 -0.754761 0.166931 -0.545227 0.324524 1445639982 -0.754761 0.166931 -0.545227 0.324524 1445639982 -0.754761 0.166931 -0.545227 0.324524 1445639982 -0.749695 0.156616 -0.546875 0.338196 1445639982 -0.749695 0.156616 -0.546875 0.338196 1445639982 -0.749695 0.156616 -0.546875 0.338196 1445639982 -0.749695 0.156616 -0.546875 0.338196 1445639982 -0.749695 0.156616 -0.546875 0.338196 1445639982 -0.749695 0.156616 -0.546875 0.338196 1445639982 -0.749695 0.156616 -0.546875 0.338196 1445639982 -0.744812 0.148560 -0.545898 0.353821 1445639982 -0.744812 0.148560 -0.545898 0.353821 1445639982 -0.744812 0.148560 -0.545898 0.353821 1445639982 -0.744812 0.148560 -0.545898 0.353821 1445639982 -0.744812 0.148560 -0.545898 0.353821 1445639982 -0.744812 0.148560 -0.545898 0.353821 1445639982 -0.743958 0.150452 -0.540344 0.363220 1445639982 -0.743958 0.150452 -0.540344 0.363220 1445639982 -0.743958 0.150452 -0.540344 0.363220 1445639982 -0.743958 0.150452 -0.540344 0.363220 1445639982 -0.743958 0.150452 -0.540344 0.363220 1445639982 -0.743958 0.150452 -0.540344 0.363220 1445639982 -0.744446 0.171997 -0.538208 0.355896 1445639982 -0.744446 0.171997 -0.538208 0.355896 1445639982 -0.744446 0.171997 -0.538208 0.355896 1445639982 -0.744446 0.171997 -0.538208 0.355896 1445639982 -0.744446 0.171997 -0.538208 0.355896 1445639982 -0.744446 0.171997 -0.538208 0.355896 1445639982 -0.742004 0.200623 -0.538940 0.344666 1445639982 -0.742004 0.200623 -0.538940 0.344666 1445639982 -0.742004 0.200623 -0.538940 0.344666 1445639982 -0.742004 0.200623 -0.538940 0.344666 1445639982 -0.742004 0.200623 -0.538940 0.344666 1445639982 -0.742004 0.200623 -0.538940 0.344666 1445639982 -0.737427 0.222107 -0.536865 0.344543 1445639982 -0.737427 0.222107 -0.536865 0.344543 1445639982 -0.737427 0.222107 -0.536865 0.344543 1445639982 -0.737427 0.222107 -0.536865 0.344543 1445639982 -0.737427 0.222107 -0.536865 0.344543 1445639982 -0.737427 0.222107 -0.536865 0.344543 1445639982 -0.737427 0.222107 -0.536865 0.344543 1445639982 -0.732788 0.233826 -0.534058 0.351013 1445639982 -0.732788 0.233826 -0.534058 0.351013 1445639982 -0.732788 0.233826 -0.534058 0.351013 1445639982 -0.732788 0.233826 -0.534058 0.351013 1445639982 -0.732788 0.233826 -0.534058 0.351013 1445639982 -0.732788 0.233826 -0.534058 0.351013 1445639982 -0.725708 0.246521 -0.531982 0.359985 1445639982 -0.725708 0.246521 -0.531982 0.359985 1445639982 -0.725708 0.246521 -0.531982 0.359985 1445639982 -0.725708 0.246521 -0.531982 0.359985 1445639982 -0.725708 0.246521 -0.531982 0.359985 1445639982 -0.725708 0.246521 -0.531982 0.359985 1445639982 -0.725708 0.246521 -0.531982 0.359985 1445639982 -0.717468 0.260254 -0.531982 0.366760 1445639982 -0.717468 0.260254 -0.531982 0.366760 1445639982 -0.717468 0.260254 -0.531982 0.366760 1445639982 -0.717468 0.260254 -0.531982 0.366760 1445639982 -0.717468 0.260254 -0.531982 0.366760 1445639982 -0.717468 0.260254 -0.531982 0.366760 1445639982 -0.712341 0.263245 -0.531799 0.374817 1445639982 -0.712341 0.263245 -0.531799 0.374817 1445639982 -0.712341 0.263245 -0.531799 0.374817 1445639982 -0.712341 0.263245 -0.531799 0.374817 1445639982 -0.712341 0.263245 -0.531799 0.374817 1445639982 -0.712341 0.263245 -0.531799 0.374817 1445639982 -0.708557 0.258667 -0.529053 0.388855 1445639982 -0.708557 0.258667 -0.529053 0.388855 1445639982 -0.708557 0.258667 -0.529053 0.388855 1445639982 -0.708557 0.258667 -0.529053 0.388855 1445639982 -0.708557 0.258667 -0.529053 0.388855 1445639982 -0.708557 0.258667 -0.529053 0.388855 1445639982 -0.710266 0.245544 -0.518188 0.408386 1445639982 -0.710266 0.245544 -0.518188 0.408386 1445639982 -0.710266 0.245544 -0.518188 0.408386 1445639982 -0.710266 0.245544 -0.518188 0.408386 1445639982 -0.710266 0.245544 -0.518188 0.408386 1445639982 -0.710266 0.245544 -0.518188 0.408386 1445639982 -0.713257 0.243164 -0.512085 0.412231 1445639982 -0.713257 0.243164 -0.512085 0.412231 1445639982 -0.713257 0.243164 -0.512085 0.412231 1445639982 -0.713257 0.243164 -0.512085 0.412231 1445639982 -0.713257 0.243164 -0.512085 0.412231 1445639982 -0.713257 0.243164 -0.512085 0.412231 1445639982 -0.713257 0.243164 -0.512085 0.412231 1445639982 -0.712830 0.250854 -0.516235 0.403137 1445639983 -0.712830 0.250854 -0.516235 0.403137 1445639983 -0.712830 0.250854 -0.516235 0.403137 1445639983 -0.712830 0.250854 -0.516235 0.403137 1445639983 -0.712830 0.250854 -0.516235 0.403137 1445639983 -0.712830 0.250854 -0.516235 0.403137 1445639983 -0.714722 0.245667 -0.522827 0.394348 1445639983 -0.714722 0.245667 -0.522827 0.394348 1445639983 -0.714722 0.245667 -0.522827 0.394348 1445639983 -0.714722 0.245667 -0.522827 0.394348 1445639983 -0.714722 0.245667 -0.522827 0.394348 1445639983 -0.714722 0.245667 -0.522827 0.394348 1445639983 -0.710632 0.241089 -0.539612 0.381836 1445639983 -0.710632 0.241089 -0.539612 0.381836 1445639983 -0.710632 0.241089 -0.539612 0.381836 1445639983 -0.710632 0.241089 -0.539612 0.381836 1445639983 -0.710632 0.241089 -0.539612 0.381836 1445639983 -0.710632 0.241089 -0.539612 0.381836 1445639983 -0.710205 0.216614 -0.550415 0.381836 1445639983 -0.710205 0.216614 -0.550415 0.381836 1445639983 -0.710205 0.216614 -0.550415 0.381836 1445639983 -0.710205 0.216614 -0.550415 0.381836 1445639983 -0.710205 0.216614 -0.550415 0.381836 1445639983 -0.710205 0.216614 -0.550415 0.381836 1445639983 -0.710205 0.204895 -0.559875 0.374451 1445639983 -0.710205 0.204895 -0.559875 0.374451 1445639983 -0.710205 0.204895 -0.559875 0.374451 1445639983 -0.710205 0.204895 -0.559875 0.374451 1445639983 -0.710205 0.204895 -0.559875 0.374451 1445639983 -0.710205 0.204895 -0.559875 0.374451 1445639983 -0.710327 0.205872 -0.568481 0.360474 1445639983 -0.710327 0.205872 -0.568481 0.360474 1445639983 -0.710327 0.205872 -0.568481 0.360474 1445639983 -0.710327 0.205872 -0.568481 0.360474 1445639983 -0.710327 0.205872 -0.568481 0.360474 1445639983 -0.710327 0.205872 -0.568481 0.360474 1445639983 -0.710327 0.205872 -0.568481 0.360474 1445639983 -0.710999 0.206482 -0.573059 0.351440 1445639983 -0.710999 0.206482 -0.573059 0.351440 1445639983 -0.710999 0.206482 -0.573059 0.351440 1445639983 -0.710999 0.206482 -0.573059 0.351440 1445639983 -0.711731 0.203186 -0.573547 0.350952 1445639983 -0.711731 0.203186 -0.573547 0.350952 1445639983 -0.711731 0.203186 -0.573547 0.350952 1445639983 -0.711731 0.203186 -0.573547 0.350952 1445639983 -0.711731 0.203186 -0.573547 0.350952 1445639983 -0.711731 0.203186 -0.573547 0.350952 1445639983 -0.710938 0.206238 -0.572083 0.353149 1445639983 -0.710938 0.206238 -0.572083 0.353149 1445639983 -0.710938 0.206238 -0.572083 0.353149 1445639983 -0.710938 0.206238 -0.572083 0.353149 1445639983 -0.710938 0.206238 -0.572083 0.353149 1445639983 -0.710938 0.206238 -0.572083 0.353149 1445639983 -0.705566 0.216919 -0.571655 0.358276 1445639983 -0.705566 0.216919 -0.571655 0.358276 1445639983 -0.705566 0.216919 -0.571655 0.358276 1445639983 -0.705566 0.216919 -0.571655 0.358276 1445639983 -0.705566 0.216919 -0.571655 0.358276 1445639983 -0.705566 0.216919 -0.571655 0.358276 1445639983 -0.705566 0.216919 -0.571655 0.358276 1445639983 -0.701355 0.225769 -0.567627 0.367371 1445639983 -0.701355 0.225769 -0.567627 0.367371 1445639983 -0.701355 0.225769 -0.567627 0.367371 1445639983 -0.701355 0.225769 -0.567627 0.367371 1445639983 -0.701355 0.225769 -0.567627 0.367371 1445639983 -0.698792 0.242310 -0.562195 0.370056 1445639983 -0.698792 0.242310 -0.562195 0.370056 1445639983 -0.698792 0.242310 -0.562195 0.370056 1445639983 -0.698792 0.242310 -0.562195 0.370056 1445639983 -0.698792 0.242310 -0.562195 0.370056 1445639983 -0.698792 0.242310 -0.562195 0.370056 1445639983 -0.697266 0.265320 -0.556763 0.365356 1445639983 -0.697266 0.265320 -0.556763 0.365356 1445639983 -0.697266 0.265320 -0.556763 0.365356 1445639983 -0.697266 0.265320 -0.556763 0.365356 1445639983 -0.697266 0.265320 -0.556763 0.365356 1445639983 -0.697266 0.265320 -0.556763 0.365356 1445639983 -0.697266 0.265320 -0.556763 0.365356 1445639983 -0.702637 0.275818 -0.546143 0.363342 1445639983 -0.702637 0.275818 -0.546143 0.363342 1445639983 -0.702637 0.275818 -0.546143 0.363342 1445639983 -0.702637 0.275818 -0.546143 0.363342 1445639983 -0.702637 0.275818 -0.546143 0.363342 1445639983 -0.702637 0.275818 -0.546143 0.363342 1445639983 -0.715149 0.279419 -0.529297 0.361023 1445639983 -0.715149 0.279419 -0.529297 0.361023 1445639983 -0.715149 0.279419 -0.529297 0.361023 1445639983 -0.715149 0.279419 -0.529297 0.361023 1445639983 -0.715149 0.279419 -0.529297 0.361023 1445639983 -0.715149 0.279419 -0.529297 0.361023 1445639983 -0.724182 0.294373 -0.519165 0.345581 1445639983 -0.724182 0.294373 -0.519165 0.345581 1445639983 -0.724182 0.294373 -0.519165 0.345581 1445639983 -0.724182 0.294373 -0.519165 0.345581 1445639983 -0.724182 0.294373 -0.519165 0.345581 1445639983 -0.724182 0.294373 -0.519165 0.345581 1445639983 -0.724182 0.294373 -0.519165 0.345581 1445639983 -0.730164 0.304138 -0.515869 0.329102 1445639983 -0.730164 0.304138 -0.515869 0.329102 1445639983 -0.730164 0.304138 -0.515869 0.329102 1445639983 -0.730164 0.304138 -0.515869 0.329102 1445639983 -0.730042 0.307922 -0.520996 0.317505 1445639983 -0.730042 0.307922 -0.520996 0.317505 1445639983 -0.730042 0.307922 -0.520996 0.317505 1445639983 -0.730042 0.307922 -0.520996 0.317505 1445639983 -0.730042 0.307922 -0.520996 0.317505 1445639983 -0.730042 0.307922 -0.520996 0.317505 1445639983 -0.724854 0.302063 -0.530151 0.319824 1445639983 -0.724854 0.302063 -0.530151 0.319824 1445639984 -0.724854 0.302063 -0.530151 0.319824 1445639984 -0.724854 0.302063 -0.530151 0.319824 1445639984 -0.721313 0.282898 -0.539612 0.329407 1445639984 -0.721313 0.282898 -0.539612 0.329407 1445639984 -0.721313 0.282898 -0.539612 0.329407 1445639984 -0.721313 0.282898 -0.539612 0.329407 1445639984 -0.721313 0.282898 -0.539612 0.329407 1445639984 -0.721313 0.282898 -0.539612 0.329407 1445639984 -0.717102 0.268677 -0.549683 0.333862 1445639984 -0.717102 0.268677 -0.549683 0.333862 1445639984 -0.717102 0.268677 -0.549683 0.333862 1445639984 -0.717102 0.268677 -0.549683 0.333862 1445639984 -0.717102 0.268677 -0.549683 0.333862 1445639984 -0.717102 0.268677 -0.549683 0.333862 1445639984 -0.717102 0.268677 -0.549683 0.333862 1445639984 -0.715820 0.255554 -0.556213 0.336182 1445639984 -0.715820 0.255554 -0.556213 0.336182 1445639984 -0.715820 0.255554 -0.556213 0.336182 1445639984 -0.715820 0.255554 -0.556213 0.336182 1445639984 -0.715820 0.255554 -0.556213 0.336182 1445639984 -0.715820 0.255554 -0.556213 0.336182 1445639984 -0.715820 0.255554 -0.556213 0.336182 1445639984 -0.714417 0.241943 -0.562561 0.338623 1445639984 -0.714417 0.241943 -0.562561 0.338623 1445639984 -0.714417 0.241943 -0.562561 0.338623 1445639984 -0.714417 0.241943 -0.562561 0.338623 1445639984 -0.714417 0.241943 -0.562561 0.338623 1445639984 -0.715454 0.222473 -0.564575 0.346252 1445639984 -0.715454 0.222473 -0.564575 0.346252 1445639984 -0.715454 0.222473 -0.564575 0.346252 1445639984 -0.715454 0.222473 -0.564575 0.346252 1445639984 -0.715454 0.222473 -0.564575 0.346252 1445639984 -0.715454 0.222473 -0.564575 0.346252 1445639984 -0.715454 0.222473 -0.564575 0.346252 1445639984 -0.711731 0.215576 -0.568848 0.351379 1445639984 -0.711731 0.215576 -0.568848 0.351379 1445639984 -0.711731 0.215576 -0.568848 0.351379 1445639984 -0.711731 0.215576 -0.568848 0.351379 1445639984 -0.711731 0.215576 -0.568848 0.351379 1445639984 -0.711731 0.215576 -0.568848 0.351379 1445639984 -0.704163 0.213318 -0.571838 0.362854 1445639984 -0.704163 0.213318 -0.571838 0.362854 1445639984 -0.704163 0.213318 -0.571838 0.362854 1445639984 -0.704163 0.213318 -0.571838 0.362854 1445639984 -0.704163 0.213318 -0.571838 0.362854 1445639984 -0.704163 0.213318 -0.571838 0.362854 1445639984 -0.704163 0.213318 -0.571838 0.362854 1445639984 -0.696838 0.219910 -0.572144 0.372437 1445639984 -0.696838 0.219910 -0.572144 0.372437 1445639984 -0.696838 0.219910 -0.572144 0.372437 1445639984 -0.696838 0.219910 -0.572144 0.372437 1445639984 -0.696838 0.219910 -0.572144 0.372437 1445639984 -0.696838 0.219910 -0.572144 0.372437 1445639984 -0.689087 0.239624 -0.571777 0.375244 1445639984 -0.689087 0.239624 -0.571777 0.375244 1445639984 -0.689087 0.239624 -0.571777 0.375244 1445639984 -0.689087 0.239624 -0.571777 0.375244 1445639984 -0.689087 0.239624 -0.571777 0.375244 1445639984 -0.689087 0.239624 -0.571777 0.375244 1445639984 -0.685486 0.262817 -0.565369 0.376038 1445639984 -0.685486 0.262817 -0.565369 0.376038 1445639984 -0.685486 0.262817 -0.565369 0.376038 1445639984 -0.685486 0.262817 -0.565369 0.376038 1445639984 -0.685486 0.262817 -0.565369 0.376038 1445639984 -0.684204 0.290649 -0.555908 0.372009 1445639984 -0.684204 0.290649 -0.555908 0.372009 1445639984 -0.684204 0.290649 -0.555908 0.372009 1445639984 -0.684204 0.290649 -0.555908 0.372009 1445639984 -0.684204 0.290649 -0.555908 0.372009 1445639984 -0.684204 0.290649 -0.555908 0.372009 1445639984 -0.684204 0.290649 -0.555908 0.372009 1445639984 -0.690125 0.308228 -0.541199 0.368652 1445639984 -0.690125 0.308228 -0.541199 0.368652 1445639984 -0.690125 0.308228 -0.541199 0.368652 1445639984 -0.690125 0.308228 -0.541199 0.368652 1445639984 -0.690125 0.308228 -0.541199 0.368652 1445639984 -0.690125 0.308228 -0.541199 0.368652 1445639984 -0.695129 0.329956 -0.532837 0.352112 1445639984 -0.695129 0.329956 -0.532837 0.352112 1445639984 -0.695129 0.329956 -0.532837 0.352112 1445639984 -0.695129 0.329956 -0.532837 0.352112 1445639984 -0.695129 0.329956 -0.532837 0.352112 1445639984 -0.695129 0.329956 -0.532837 0.352112 1445639984 -0.696960 0.346741 -0.532654 0.332214 1445639984 -0.696960 0.346741 -0.532654 0.332214 1445639984 -0.696960 0.346741 -0.532654 0.332214 1445639984 -0.696960 0.346741 -0.532654 0.332214 1445639984 -0.696960 0.346741 -0.532654 0.332214 1445639984 -0.696960 0.346741 -0.532654 0.332214 1445639984 -0.695435 0.350342 -0.538208 0.322449 1445639984 -0.695435 0.350342 -0.538208 0.322449 1445639984 -0.695435 0.350342 -0.538208 0.322449 1445639984 -0.695435 0.350342 -0.538208 0.322449 1445639984 -0.689392 0.344299 -0.547852 0.325684 1445639984 -0.689392 0.344299 -0.547852 0.325684 1445639984 -0.689392 0.344299 -0.547852 0.325684 1445639984 -0.689392 0.344299 -0.547852 0.325684 1445639984 -0.689392 0.344299 -0.547852 0.325684 1445639984 -0.689392 0.344299 -0.547852 0.325684 1445639984 -0.689392 0.344299 -0.547852 0.325684 1445639984 -0.685547 0.329895 -0.555115 0.336182 1445639984 -0.685547 0.329895 -0.555115 0.336182 1445639984 -0.685547 0.329895 -0.555115 0.336182 1445639984 -0.685547 0.329895 -0.555115 0.336182 1445639984 -0.685547 0.329895 -0.555115 0.336182 1445639984 -0.685547 0.329895 -0.555115 0.336182 1445639984 -0.681702 0.320557 -0.561035 0.343262 1445639984 -0.681702 0.320557 -0.561035 0.343262 1445639984 -0.681702 0.320557 -0.561035 0.343262 1445639985 -0.681702 0.320557 -0.561035 0.343262 1445639985 -0.681702 0.320557 -0.561035 0.343262 1445639985 -0.681702 0.320557 -0.561035 0.343262 1445639985 -0.680420 0.312195 -0.563477 0.349304 1445639985 -0.680420 0.312195 -0.563477 0.349304 1445639985 -0.680420 0.312195 -0.563477 0.349304 1445639985 -0.680420 0.312195 -0.563477 0.349304 1445639985 -0.680420 0.312195 -0.563477 0.349304 1445639985 -0.680420 0.312195 -0.563477 0.349304 1445639985 -0.679382 0.307617 -0.566833 0.350098 1445639985 -0.679382 0.307617 -0.566833 0.350098 1445639985 -0.679382 0.307617 -0.566833 0.350098 1445639985 -0.679382 0.307617 -0.566833 0.350098 1445639985 -0.679382 0.307617 -0.566833 0.350098 1445639985 -0.679382 0.307617 -0.566833 0.350098 1445639985 -0.679382 0.307617 -0.566833 0.350098 1445639985 -0.678284 0.301636 -0.570374 0.351624 1445639985 -0.678284 0.301636 -0.570374 0.351624 1445639985 -0.678284 0.301636 -0.570374 0.351624 1445639985 -0.678284 0.301636 -0.570374 0.351624 1445639985 -0.678284 0.301636 -0.570374 0.351624 1445639985 -0.678284 0.301636 -0.570374 0.351624 1445639985 -0.674622 0.295776 -0.574280 0.357300 1445639985 -0.674622 0.295776 -0.574280 0.357300 1445639985 -0.674622 0.295776 -0.574280 0.357300 1445639985 -0.674622 0.295776 -0.574280 0.357300 1445639985 -0.674622 0.295776 -0.574280 0.357300 1445639985 -0.674622 0.295776 -0.574280 0.357300 1445639985 -0.668335 0.293274 -0.578369 0.364563 1445639985 -0.668335 0.293274 -0.578369 0.364563 1445639985 -0.668335 0.293274 -0.578369 0.364563 1445639985 -0.668335 0.293274 -0.578369 0.364563 1445639985 -0.668335 0.293274 -0.578369 0.364563 1445639985 -0.668335 0.293274 -0.578369 0.364563 1445639985 -0.658508 0.295776 -0.583191 0.372559 1445639985 -0.658508 0.295776 -0.583191 0.372559 1445639985 -0.658508 0.295776 -0.583191 0.372559 1445639985 -0.658508 0.295776 -0.583191 0.372559 1445639985 -0.658508 0.295776 -0.583191 0.372559 1445639985 -0.658508 0.295776 -0.583191 0.372559 1445639985 -0.658508 0.295776 -0.583191 0.372559 1445639985 -0.651672 0.300293 -0.583740 0.380005 1445639985 -0.651672 0.300293 -0.583740 0.380005 1445639985 -0.651672 0.300293 -0.583740 0.380005 1445639985 -0.651672 0.300293 -0.583740 0.380005 1445639985 -0.651672 0.300293 -0.583740 0.380005 1445639985 -0.651672 0.300293 -0.583740 0.380005 1445639985 -0.650269 0.307495 -0.581055 0.380859 1445639985 -0.650269 0.307495 -0.581055 0.380859 1445639985 -0.650269 0.307495 -0.581055 0.380859 1445639985 -0.650269 0.307495 -0.581055 0.380859 1445639985 -0.650269 0.307495 -0.581055 0.380859 1445639985 -0.650269 0.307495 -0.581055 0.380859 1445639985 -0.650269 0.307495 -0.581055 0.380859 1445639985 -0.657104 0.315247 -0.572327 0.375977 1445639985 -0.657104 0.315247 -0.572327 0.375977 1445639985 -0.657104 0.315247 -0.572327 0.375977 1445639985 -0.657104 0.315247 -0.572327 0.375977 1445639985 -0.657104 0.315247 -0.572327 0.375977 1445639985 -0.657104 0.315247 -0.572327 0.375977 1445639985 -0.669800 0.330200 -0.557800 0.362183 1445639985 -0.669800 0.330200 -0.557800 0.362183 1445639985 -0.669800 0.330200 -0.557800 0.362183 1445639985 -0.669800 0.330200 -0.557800 0.362183 1445639985 -0.669800 0.330200 -0.557800 0.362183 1445639985 -0.669800 0.330200 -0.557800 0.362183 1445639985 -0.685730 0.348816 -0.541870 0.338501 1445639985 -0.685730 0.348816 -0.541870 0.338501 1445639985 -0.685730 0.348816 -0.541870 0.338501 1445639985 -0.685730 0.348816 -0.541870 0.338501 1445639985 -0.685730 0.348816 -0.541870 0.338501 1445639985 -0.685730 0.348816 -0.541870 0.338501 1445639985 -0.685730 0.348816 -0.541870 0.338501 1445639985 -0.700928 0.363342 -0.526306 0.315735 1445639985 -0.700928 0.363342 -0.526306 0.315735 1445639985 -0.700928 0.363342 -0.526306 0.315735 1445639985 -0.700928 0.363342 -0.526306 0.315735 1445639985 -0.700928 0.363342 -0.526306 0.315735 1445639985 -0.700928 0.363342 -0.526306 0.315735 1445639985 -0.713989 0.372620 -0.513245 0.296631 1445639985 -0.713989 0.372620 -0.513245 0.296631 1445639985 -0.713989 0.372620 -0.513245 0.296631 1445639985 -0.713989 0.372620 -0.513245 0.296631 1445639985 -0.713989 0.372620 -0.513245 0.296631 1445639985 -0.713989 0.372620 -0.513245 0.296631 1445639985 -0.713989 0.372620 -0.513245 0.296631 1445639985 -0.713501 0.389221 -0.510376 0.280884 1445639985 -0.713501 0.389221 -0.510376 0.280884 1445639985 -0.713501 0.389221 -0.510376 0.280884 1445639985 -0.713501 0.389221 -0.510376 0.280884 1445639985 -0.713501 0.389221 -0.510376 0.280884 1445639985 -0.713501 0.389221 -0.510376 0.280884 1445639985 -0.708435 0.386169 -0.518005 0.284058 1445639985 -0.708435 0.386169 -0.518005 0.284058 1445639985 -0.708435 0.386169 -0.518005 0.284058 1445639985 -0.708435 0.386169 -0.518005 0.284058 1445639985 -0.708435 0.386169 -0.518005 0.284058 1445639985 -0.708435 0.386169 -0.518005 0.284058 1445639985 -0.704102 0.360901 -0.533264 0.299438 1445639985 -0.704102 0.360901 -0.533264 0.299438 1445639985 -0.704102 0.360901 -0.533264 0.299438 1445639985 -0.704102 0.360901 -0.533264 0.299438 1445639985 -0.704102 0.360901 -0.533264 0.299438 1445639985 -0.698303 0.335571 -0.547974 0.315430 1445639985 -0.698303 0.335571 -0.547974 0.315430 1445639985 -0.698303 0.335571 -0.547974 0.315430 1445639985 -0.698303 0.335571 -0.547974 0.315430 1445639985 -0.698303 0.335571 -0.547974 0.315430 1445639985 -0.698303 0.335571 -0.547974 0.315430 1445639985 -0.694824 0.309082 -0.557739 0.332642 1445639985 -0.694824 0.309082 -0.557739 0.332642 1445639985 -0.694824 0.309082 -0.557739 0.332642 1445639985 -0.694824 0.309082 -0.557739 0.332642 1445639985 -0.694824 0.309082 -0.557739 0.332642 1445639986 -0.694824 0.309082 -0.557739 0.332642 1445639986 -0.692200 0.287109 -0.565857 0.343872 1445639986 -0.692200 0.287109 -0.565857 0.343872 1445639986 -0.692200 0.287109 -0.565857 0.343872 1445639986 -0.692200 0.287109 -0.565857 0.343872 1445639986 -0.692200 0.287109 -0.565857 0.343872 1445639986 -0.692200 0.287109 -0.565857 0.343872 1445639986 -0.692200 0.287109 -0.565857 0.343872 1445639986 -0.689697 0.264954 -0.571838 0.356567 1445639986 -0.689697 0.264954 -0.571838 0.356567 1445639986 -0.689697 0.264954 -0.571838 0.356567 1445639986 -0.689697 0.264954 -0.571838 0.356567 1445639986 -0.689697 0.264954 -0.571838 0.356567 1445639986 -0.689697 0.264954 -0.571838 0.356567 1445639986 -0.686890 0.249695 -0.576538 0.365295 1445639986 -0.686890 0.249695 -0.576538 0.365295 1445639986 -0.686890 0.249695 -0.576538 0.365295 1445639986 -0.686890 0.249695 -0.576538 0.365295 1445639986 -0.686890 0.249695 -0.576538 0.365295 1445639986 -0.686890 0.249695 -0.576538 0.365295 1445639986 -0.682922 0.244690 -0.579041 0.372131 1445639986 -0.682922 0.244690 -0.579041 0.372131 1445639986 -0.682922 0.244690 -0.579041 0.372131 1445639986 -0.682922 0.244690 -0.579041 0.372131 1445639986 -0.682922 0.244690 -0.579041 0.372131 1445639986 -0.682922 0.244690 -0.579041 0.372131 1445639986 -0.682922 0.244690 -0.579041 0.372131 1445639986 -0.683716 0.251282 -0.574707 0.373047 1445639986 -0.683716 0.251282 -0.574707 0.373047 1445639986 -0.683716 0.251282 -0.574707 0.373047 1445639986 -0.683716 0.251282 -0.574707 0.373047 1445639986 -0.683716 0.251282 -0.574707 0.373047 1445639986 -0.683716 0.251282 -0.574707 0.373047 1445639986 -0.684143 0.279175 -0.567993 0.362549 1445639986 -0.684143 0.279175 -0.567993 0.362549 1445639986 -0.684143 0.279175 -0.567993 0.362549 1445639986 -0.684143 0.279175 -0.567993 0.362549 1445639986 -0.684143 0.279175 -0.567993 0.362549 1445639986 -0.684143 0.279175 -0.567993 0.362549 1445639986 -0.685181 0.312988 -0.555359 0.352295 1445639986 -0.685181 0.312988 -0.555359 0.352295 1445639986 -0.685181 0.312988 -0.555359 0.352295 1445639986 -0.685181 0.312988 -0.555359 0.352295 1445639986 -0.685181 0.312988 -0.555359 0.352295 1445639986 -0.685181 0.312988 -0.555359 0.352295 1445639986 -0.685181 0.312988 -0.555359 0.352295 1445639986 -0.689819 0.339661 -0.537720 0.345947 1445639986 -0.689819 0.339661 -0.537720 0.345947 1445639986 -0.689819 0.339661 -0.537720 0.345947 1445639986 -0.689819 0.339661 -0.537720 0.345947 1445639986 -0.689819 0.339661 -0.537720 0.345947 1445639986 -0.689819 0.339661 -0.537720 0.345947 1445639986 -0.701782 0.357178 -0.514221 0.339905 1445639986 -0.701782 0.357178 -0.514221 0.339905 1445639986 -0.701782 0.357178 -0.514221 0.339905 1445639986 -0.701782 0.357178 -0.514221 0.339905 1445639986 -0.701782 0.357178 -0.514221 0.339905 1445639986 -0.711548 0.381348 -0.495300 0.320923 1445639986 -0.711548 0.381348 -0.495300 0.320923 1445639986 -0.711548 0.381348 -0.495300 0.320923 1445639986 -0.711548 0.381348 -0.495300 0.320923 1445639986 -0.711548 0.381348 -0.495300 0.320923 1445639986 -0.711548 0.381348 -0.495300 0.320923 1445639986 -0.711548 0.381348 -0.495300 0.320923 1445639986 -0.714966 0.399475 -0.486084 0.304871 1445639986 -0.714966 0.399475 -0.486084 0.304871 1445639986 -0.714966 0.399475 -0.486084 0.304871 1445639986 -0.714966 0.399475 -0.486084 0.304871 1445639986 -0.714966 0.399475 -0.486084 0.304871 1445639986 -0.714966 0.399475 -0.486084 0.304871 1445639986 -0.707886 0.408875 -0.490173 0.302429 1445639986 -0.707886 0.408875 -0.490173 0.302429 1445639986 -0.707886 0.408875 -0.490173 0.302429 1445639986 -0.707886 0.408875 -0.490173 0.302429 1445639986 -0.707886 0.408875 -0.490173 0.302429 1445639986 -0.707886 0.408875 -0.490173 0.302429 1445639986 -0.697083 0.398071 -0.502808 0.320740 1445639986 -0.697083 0.398071 -0.502808 0.320740 1445639986 -0.697083 0.398071 -0.502808 0.320740 1445639986 -0.697083 0.398071 -0.502808 0.320740 1445639986 -0.697083 0.398071 -0.502808 0.320740 1445639986 -0.697083 0.398071 -0.502808 0.320740 1445639986 -0.697083 0.398071 -0.502808 0.320740 1445639986 -0.685364 0.374451 -0.520264 0.345581 1445639986 -0.685364 0.374451 -0.520264 0.345581 1445639986 -0.685364 0.374451 -0.520264 0.345581 1445639986 -0.685364 0.374451 -0.520264 0.345581 1445639986 -0.685364 0.374451 -0.520264 0.345581 1445639986 -0.685364 0.374451 -0.520264 0.345581 1445639986 -0.672485 0.349060 -0.538025 0.369385 1445639986 -0.672485 0.349060 -0.538025 0.369385 1445639986 -0.672485 0.349060 -0.538025 0.369385 1445639986 -0.672485 0.349060 -0.538025 0.369385 1445639986 -0.672485 0.349060 -0.538025 0.369385 1445639986 -0.672485 0.349060 -0.538025 0.369385 1445639986 -0.672485 0.349060 -0.538025 0.369385 1445639986 -0.660889 0.327332 -0.554810 0.385132 1445639986 -0.660889 0.327332 -0.554810 0.385132 1445639986 -0.660889 0.327332 -0.554810 0.385132 1445639986 -0.660889 0.327332 -0.554810 0.385132 1445639986 -0.660889 0.327332 -0.554810 0.385132 1445639986 -0.660889 0.327332 -0.554810 0.385132 1445639986 -0.652039 0.303772 -0.573730 0.391663 1445639986 -0.652039 0.303772 -0.573730 0.391663 1445639986 -0.652039 0.303772 -0.573730 0.391663 1445639986 -0.652039 0.303772 -0.573730 0.391663 1445639986 -0.652039 0.303772 -0.573730 0.391663 1445639986 -0.652039 0.303772 -0.573730 0.391663 1445639986 -0.644836 0.272583 -0.589417 0.403076 1445639986 -0.644836 0.272583 -0.589417 0.403076 1445639986 -0.644836 0.272583 -0.589417 0.403076 1445639986 -0.644836 0.272583 -0.589417 0.403076 1445639986 -0.644836 0.272583 -0.589417 0.403076 1445639986 -0.644836 0.272583 -0.589417 0.403076 1445639987 -0.644836 0.272583 -0.589417 0.403076 1445639987 -0.641724 0.247192 -0.598450 0.411072 1445639987 -0.641724 0.247192 -0.598450 0.411072 1445639987 
-0.438477 0.594727 -0.673828 -0.008484 1445639989 -0.438477 0.594727 -0.673828 -0.008484 1445639989 -0.438477 0.594727 -0.673828 -0.008484 1445639989 -0.438477 0.594727 -0.673828 -0.008484 1445639989 -0.438477 0.594727 -0.673828 -0.008484 1445639989 -0.438477 0.594727 -0.673828 -0.008484 1445639989 -0.436951 0.570557 -0.694824 0.028870 1445639989 -0.436951 0.570557 -0.694824 0.028870 1445639989 -0.436951 0.570557 -0.694824 0.028870 1445639989 -0.436951 0.570557 -0.694824 0.028870 1445639989 -0.436951 0.570557 -0.694824 0.028870 1445639989 -0.436951 0.570557 -0.694824 0.028870 1445639989 -0.371033 0.586121 -0.706848 0.138367 1445639989 -0.371033 0.586121 -0.706848 0.138367 1445639989 -0.371033 0.586121 -0.706848 0.138367 1445639989 -0.371033 0.586121 -0.706848 0.138367 1445639989 -0.371033 0.586121 -0.706848 0.138367 1445639989 -0.371033 0.586121 -0.706848 0.138367 1445639989 -0.371033 0.586121 -0.706848 0.138367 1445639989 -0.257141 0.592285 -0.704590 0.294434 1445639989 -0.257141 0.592285 -0.704590 0.294434 1445639989 -0.257141 0.592285 -0.704590 0.294434 1445639989 -0.257141 0.592285 -0.704590 0.294434 1445639989 -0.257141 0.592285 -0.704590 0.294434 1445639989 -0.257141 0.592285 -0.704590 0.294434 1445639989 -0.152161 0.578796 -0.679443 0.424561 1445639989 -0.152161 0.578796 -0.679443 0.424561 1445639989 -0.152161 0.578796 -0.679443 0.424561 1445639989 -0.152161 0.578796 -0.679443 0.424561 1445639989 -0.152161 0.578796 -0.679443 0.424561 1445639989 -0.152161 0.578796 -0.679443 0.424561 1445639989 -0.152161 0.578796 -0.679443 0.424561 1445639989 -0.059814 0.584167 -0.647888 0.485107 1445639989 -0.059814 0.584167 -0.647888 0.485107 1445639989 -0.059814 0.584167 -0.647888 0.485107 1445639989 -0.059814 0.584167 -0.647888 0.485107 1445639989 -0.059814 0.584167 -0.647888 0.485107 1445639989 -0.021362 0.584229 -0.626099 0.515869 1445639989 -0.021362 0.584229 -0.626099 0.515869 1445639989 -0.021362 0.584229 -0.626099 0.515869 1445639989 -0.021362 0.584229 -0.626099 0.515869 1445639989 -0.021362 0.584229 -0.626099 0.515869 1445639989 -0.021362 0.584229 -0.626099 0.515869 1445639989 -0.021667 0.577026 -0.633301 0.515198 1445639989 -0.021667 0.577026 -0.633301 0.515198 1445639989 -0.021667 0.577026 -0.633301 0.515198 1445639989 -0.021667 0.577026 -0.633301 0.515198 1445639989 -0.021667 0.577026 -0.633301 0.515198 1445639989 -0.021667 0.577026 -0.633301 0.515198 1445639989 -0.021667 0.577026 -0.633301 0.515198 1445639989 -0.074646 0.565552 -0.656250 0.493774 1445639989 -0.074646 0.565552 -0.656250 0.493774 1445639989 -0.074646 0.565552 -0.656250 0.493774 1445639989 -0.074646 0.565552 -0.656250 0.493774 1445639989 -0.074646 0.565552 -0.656250 0.493774 1445639989 -0.074646 0.565552 -0.656250 0.493774 1445639989 -0.163940 0.563049 -0.698608 0.409912 1445639989 -0.163940 0.563049 -0.698608 0.409912 1445639989 -0.163940 0.563049 -0.698608 0.409912 1445639989 -0.163940 0.563049 -0.698608 0.409912 1445639989 -0.163940 0.563049 -0.698608 0.409912 1445639989 -0.163940 0.563049 -0.698608 0.409912 1445639989 -0.291321 0.557495 -0.731689 0.262634 1445639989 -0.291321 0.557495 -0.731689 0.262634 1445639989 -0.291321 0.557495 -0.731689 0.262634 1445639989 -0.291321 0.557495 -0.731689 0.262634 1445639989 -0.291321 0.557495 -0.731689 0.262634 1445639989 -0.291321 0.557495 -0.731689 0.262634 1445639989 -0.410889 0.552917 -0.718201 0.098328 1445639989 -0.410889 0.552917 -0.718201 0.098328 1445639989 -0.410889 0.552917 -0.718201 0.098328 1445639989 -0.410889 0.552917 -0.718201 0.098328 1445639989 -0.410889 0.552917 -0.718201 0.098328 1445639989 -0.410889 0.552917 -0.718201 0.098328 1445639989 -0.491333 0.560669 -0.666382 -0.016418 1445639989 -0.491333 0.560669 -0.666382 -0.016418 1445639989 -0.491333 0.560669 -0.666382 -0.016418 1445639990 -0.491333 0.560669 -0.666382 -0.016418 1445639990 -0.491333 0.560669 -0.666382 -0.016418 1445639990 -0.491333 0.560669 -0.666382 -0.016418 1445639990 -0.532959 0.576660 -0.613831 -0.081421 1445639990 -0.532959 0.576660 -0.613831 -0.081421 1445639990 -0.532959 0.576660 -0.613831 -0.081421 1445639990 -0.532959 0.576660 -0.613831 -0.081421 1445639990 -0.532959 0.576660 -0.613831 -0.081421 1445639990 -0.532959 0.576660 -0.613831 -0.081421 1445639990 -0.532959 0.576660 -0.613831 -0.081421 1445639990 -0.543579 0.595886 -0.581543 -0.106445 1445639990 -0.543579 0.595886 -0.581543 -0.106445 1445639990 -0.543579 0.595886 -0.581543 -0.106445 1445639990 -0.543579 0.595886 -0.581543 -0.106445 1445639990 -0.543579 0.595886 -0.581543 -0.106445 1445639990 -0.543579 0.595886 -0.581543 -0.106445 1445639990 -0.522583 0.615601 -0.584106 -0.082703 1445639990 -0.522583 0.615601 -0.584106 -0.082703 1445639990 -0.522583 0.615601 -0.584106 -0.082703 1445639990 -0.522583 0.615601 -0.584106 -0.082703 1445639990 -0.522583 0.615601 -0.584106 -0.082703 1445639990 -0.522583 0.615601 -0.584106 -0.082703 1445639990 -0.478760 0.620056 -0.620972 -0.026978 1445639990 -0.478760 0.620056 -0.620972 -0.026978 1445639990 -0.478760 0.620056 -0.620972 -0.026978 1445639990 -0.478760 0.620056 -0.620972 -0.026978 1445639990 -0.478760 0.620056 -0.620972 -0.026978 1445639990 -0.478760 0.620056 -0.620972 -0.026978 1445639990 -0.478760 0.620056 -0.620972 -0.026978 1445639990 -0.422424 0.603882 -0.672974 0.063293 1445639990 -0.422424 0.603882 -0.672974 0.063293 1445639990 -0.422424 0.603882 -0.672974 0.063293 1445639990 -0.422424 0.603882 -0.672974 0.063293 1445639990 -0.422424 0.603882 -0.672974 0.063293 1445639990 -0.422424 0.603882 -0.672974 0.063293 1445639990 -0.348877 0.555908 -0.727417 0.200439 1445639990 -0.348877 0.555908 -0.727417 0.200439 1445639990 -0.348877 0.555908 -0.727417 0.200439 1445639990 -0.348877 0.555908 -0.727417 0.200439 1445639990 -0.348877 0.555908 -0.727417 0.200439 1445639990 -0.348877 0.555908 -0.727417 0.200439 1445639990 -0.348877 0.555908 -0.727417 0.200439 1445639990 -0.253418 0.518311 -0.728516 0.369263 1445639990 -0.253418 0.518311 -0.728516 0.369263 1445639990 -0.253418 0.518311 -0.728516 0.369263 1445639990 -0.253418 0.518311 -0.728516 0.369263 1445639990 -0.253418 0.518311 -0.728516 0.369263 1445639990 -0.253418 0.518311 -0.728516 0.369263 1445639990 -0.138977 0.521912 -0.699951 0.467285 1445639990 -0.138977 0.521912 -0.699951 0.467285 1445639990 -0.138977 0.521912 -0.699951 0.467285 1445639990 -0.138977 0.521912 -0.699951 0.467285 1445639990 -0.051514 0.538940 -0.663208 0.516724 1445639990 -0.051514 0.538940 -0.663208 0.516724 1445639990 -0.051514 0.538940 -0.663208 0.516724 1445639990 -0.051514 0.538940 -0.663208 0.516724 1445639990 -0.051514 0.538940 -0.663208 0.516724 1445639990 0.007568 0.551025 -0.648926 0.524658 1445639990 0.007568 0.551025 -0.648926 0.524658 1445639990 0.007568 0.551025 -0.648926 0.524658 1445639990 0.007568 0.551025 -0.648926 0.524658 1445639990 0.007568 0.551025 -0.648926 0.524658 1445639990 0.007568 0.551025 -0.648926 0.524658 1445639990 -0.001709 0.537292 -0.654236 0.532227 1445639990 -0.001709 0.537292 -0.654236 0.532227 1445639990 -0.001709 0.537292 -0.654236 0.532227 1445639990 -0.001709 0.537292 -0.654236 0.532227 1445639990 -0.001709 0.537292 -0.654236 0.532227 1445639990 -0.001709 0.537292 -0.654236 0.532227 1445639990 -0.001709 0.537292 -0.654236 0.532227 1445639990 -0.058167 0.520752 -0.691833 0.496765 1445639990 -0.058167 0.520752 -0.691833 0.496765 1445639990 -0.058167 0.520752 -0.691833 0.496765 1445639990 -0.058167 0.520752 -0.691833 0.496765 1445639990 -0.058167 0.520752 -0.691833 0.496765 1445639990 -0.058167 0.520752 -0.691833 0.496765 1445639990 -0.164001 0.510071 -0.741333 0.404175 1445639990 -0.164001 0.510071 -0.741333 0.404175 1445639990 -0.164001 0.510071 -0.741333 0.404175 1445639990 -0.164001 0.510071 -0.741333 0.404175 1445639990 -0.164001 0.510071 -0.741333 0.404175 1445639990 -0.164001 0.510071 -0.741333 0.404175 1445639990 -0.164001 0.510071 -0.741333 0.404175 1445639990 -0.305725 0.500854 -0.768738 0.254517 1445639990 -0.305725 0.500854 -0.768738 0.254517 1445639990 -0.305725 0.500854 -0.768738 0.254517 1445639990 -0.305725 0.500854 -0.768738 0.254517 1445639990 -0.305725 0.500854 -0.768738 0.254517 1445639990 -0.305725 0.500854 -0.768738 0.254517 1445639990 -0.439209 0.497009 -0.741821 0.098999 1445639990 -0.439209 0.497009 -0.741821 0.098999 1445639990 -0.439209 0.497009 -0.741821 0.098999 1445639990 -0.439209 0.497009 -0.741821 0.098999 1445639990 -0.439209 0.497009 -0.741821 0.098999 1445639990 -0.439209 0.497009 -0.741821 0.098999 1445639990 -0.535400 0.500305 -0.680420 -0.011169 1445639990 -0.535400 0.500305 -0.680420 -0.011169 1445639990 -0.535400 0.500305 -0.680420 -0.011169 1445639990 -0.535400 0.500305 -0.680420 -0.011169 1445639990 -0.535400 0.500305 -0.680420 -0.011169 1445639990 -0.535400 0.500305 -0.680420 -0.011169 1445639990 -0.535400 0.500305 -0.680420 -0.011169 1445639990 -0.585022 0.513672 -0.624695 -0.061157 1445639990 -0.585022 0.513672 -0.624695 -0.061157 1445639990 -0.585022 0.513672 -0.624695 -0.061157 1445639990 -0.585022 0.513672 -0.624695 -0.061157 1445639990 -0.585022 0.513672 -0.624695 -0.061157 1445639990 -0.585022 0.513672 -0.624695 -0.061157 1445639990 -0.574097 0.539978 -0.614014 -0.043884 1445639990 -0.574097 0.539978 -0.614014 -0.043884 1445639990 -0.574097 0.539978 -0.614014 -0.043884 1445639991 -0.574097 0.539978 -0.614014 -0.043884 1445639991 -0.574097 0.539978 -0.614014 -0.043884 1445639991 -0.574097 0.539978 -0.614014 -0.043884 1445639991 -0.512024 0.561218 -0.649597 0.030701 1445639991 -0.512024 0.561218 -0.649597 0.030701 1445639991 -0.512024 0.561218 -0.649597 0.030701 1445639991 -0.512024 0.561218 -0.649597 0.030701 1445639991 -0.512024 0.561218 -0.649597 0.030701 1445639991 -0.512024 0.561218 -0.649597 0.030701 1445639991 -0.512024 0.561218 -0.649597 0.030701 1445639991 -0.415710 0.563110 -0.700867 0.137451 1445639991 -0.415710 0.563110 -0.700867 0.137451 1445639991 -0.415710 0.563110 -0.700867 0.137451 1445639991 -0.415710 0.563110 -0.700867 0.137451 1445639991 -0.415710 0.563110 -0.700867 0.137451 1445639991 -0.415710 0.563110 -0.700867 0.137451 1445639991 -0.319763 0.544495 -0.727417 0.268555 1445639991 -0.319763 0.544495 -0.727417 0.268555 1445639991 -0.319763 0.544495 -0.727417 0.268555 1445639991 -0.319763 0.544495 -0.727417 0.268555 1445639991 -0.319763 0.544495 -0.727417 0.268555 1445639991 -0.319763 0.544495 -0.727417 0.268555 1445639991 -0.319763 0.544495 -0.727417 0.268555 1445639991 -0.213989 0.539978 -0.717712 0.384094 1445639991 -0.213989 0.539978 -0.717712 0.384094 1445639991 -0.213989 0.539978 -0.717712 0.384094 1445639991 -0.213989 0.539978 -0.717712 0.384094 1445639991 -0.213989 0.539978 -0.717712 0.384094 1445639991 -0.213989 0.539978 -0.717712 0.384094 1445639991 -0.107422 0.545349 -0.694153 0.457397 1445639991 -0.107422 0.545349 -0.694153 0.457397 1445639991 -0.107422 0.545349 -0.694153 0.457397 1445639991 -0.107422 0.545349 -0.694153 0.457397 1445639991 -0.107422 0.545349 -0.694153 0.457397 1445639991 -0.107422 0.545349 -0.694153 0.457397 1445639991 -0.107422 0.545349 -0.694153 0.457397 1445639991 -0.037537 0.550171 -0.666199 0.502075 1445639991 -0.037537 0.550171 -0.666199 0.502075 1445639991 -0.037537 0.550171 -0.666199 0.502075 1445639991 -0.037537 0.550171 -0.666199 0.502075 1445639991 -0.037537 0.550171 -0.666199 0.502075 1445639991 -0.004700 0.550232 -0.653137 0.520203 1445639991 -0.004700 0.550232 -0.653137 0.520203 1445639991 -0.004700 0.550232 -0.653137 0.520203 1445639991 -0.004700 0.550232 -0.653137 0.520203 1445639991 -0.004700 0.550232 -0.653137 0.520203 1445639991 -0.004700 0.550232 -0.653137 0.520203 1445639991 -0.022278 0.538940 -0.661438 0.521057 1445639991 -0.022278 0.538940 -0.661438 0.521057 1445639991 -0.022278 0.538940 -0.661438 0.521057 1445639991 -0.022278 0.538940 -0.661438 0.521057 1445639991 -0.022278 0.538940 -0.661438 0.521057 1445639991 -0.022278 0.538940 -0.661438 0.521057 1445639991 -0.085510 0.528748 -0.685974 0.492493 1445639991 -0.085510 0.528748 -0.685974 0.492493 1445639991 -0.085510 0.528748 -0.685974 0.492493 1445639991 -0.085510 0.528748 -0.685974 0.492493 1445639991 -0.085510 0.528748 -0.685974 0.492493 1445639991 -0.202515 0.520996 -0.723206 0.405579 1445639991 -0.202515 0.520996 -0.723206 0.405579 1445639991 -0.202515 0.520996 -0.723206 0.405579 1445639991 -0.202515 0.520996 -0.723206 0.405579 1445639991 -0.202515 0.520996 -0.723206 0.405579 1445639991 -0.202515 0.520996 -0.723206 0.405579 1445639991 -0.202515 0.520996 -0.723206 0.405579 1445639991 -0.349731 0.502258 -0.751465 0.246460 1445639991 -0.349731 0.502258 -0.751465 0.246460 1445639991 -0.349731 0.502258 -0.751465 0.246460 1445639991 -0.349731 0.502258 -0.751465 0.246460 1445639991 -0.349731 0.502258 -0.751465 0.246460 1445639991 -0.349731 0.502258 -0.751465 0.246460 1445639991 -0.475525 0.491150 -0.725525 0.079773 1445639991 -0.475525 0.491150 -0.725525 0.079773 1445639991 -0.475525 0.491150 -0.725525 0.079773 1445639991 -0.475525 0.491150 -0.725525 0.079773 1445639991 -0.475525 0.491150 -0.725525 0.079773 1445639991 -0.475525 0.491150 -0.725525 0.079773 1445639991 -0.475525 0.491150 -0.725525 0.079773 1445639991 -0.540466 0.516846 -0.663086 -0.033813 1445639991 -0.540466 0.516846 -0.663086 -0.033813 1445639991 -0.540466 0.516846 -0.663086 -0.033813 1445639991 -0.540466 0.516846 -0.663086 -0.033813 1445639991 -0.540466 0.516846 -0.663086 -0.033813 1445639991 -0.561523 0.559021 -0.604126 -0.085327 1445639991 -0.561523 0.559021 -0.604126 -0.085327 1445639991 -0.561523 0.559021 -0.604126 -0.085327 1445639991 -0.561523 0.559021 -0.604126 -0.085327 1445639991 -0.561523 0.559021 -0.604126 -0.085327 1445639991 -0.561523 0.559021 -0.604126 -0.085327 1445639991 -0.556152 0.593689 -0.577393 -0.069519 1445639991 -0.556152 0.593689 -0.577393 -0.069519 1445639991 -0.556152 0.593689 -0.577393 -0.069519 1445639991 -0.556152 0.593689 -0.577393 -0.069519 1445639991 -0.556152 0.593689 -0.577393 -0.069519 1445639991 -0.556152 0.593689 -0.577393 -0.069519 1445639991 -0.517700 0.610046 -0.599854 0.003540 1445639991 -0.517700 0.610046 -0.599854 0.003540 1445639991 -0.517700 0.610046 -0.599854 0.003540 1445639991 -0.517700 0.610046 -0.599854 0.003540 1445639991 -0.517700 0.610046 -0.599854 0.003540 1445639991 -0.517700 0.610046 -0.599854 0.003540 1445639991 -0.443481 0.614258 -0.643982 0.106079 1445639991 -0.443481 0.614258 -0.643982 0.106079 1445639991 -0.443481 0.614258 -0.643982 0.106079 1445639991 -0.443481 0.614258 -0.643982 0.106079 1445639991 -0.443481 0.614258 -0.643982 0.106079 1445639991 -0.443481 0.614258 -0.643982 0.106079 1445639991 -0.325073 0.601501 -0.688904 0.240723 1445639991 -0.325073 0.601501 -0.688904 0.240723 1445639991 -0.325073 0.601501 -0.688904 0.240723 1445639991 -0.325073 0.601501 -0.688904 0.240723 1445639992 -0.325073 0.601501 -0.688904 0.240723 1445639992 -0.325073 0.601501 -0.688904 0.240723 1445639992 -0.186523 0.567139 -0.699341 0.393005 1445639992 -0.186523 0.567139 -0.699341 0.393005 1445639992 -0.186523 0.567139 -0.699341 0.393005 1445639992 -0.186523 0.567139 -0.699341 0.393005 1445639992 -0.186523 0.567139 -0.699341 0.393005 1445639992 -0.186523 0.567139 -0.699341 0.393005 1445639992 -0.186523 0.567139 -0.699341 0.393005 1445639992 -0.058289 0.541870 -0.679871 0.490662 1445639992 -0.058289 0.541870 -0.679871 0.490662 1445639992 -0.058289 0.541870 -0.679871 0.490662 1445639992 -0.058289 0.541870 -0.679871 0.490662 1445639992 -0.058289 0.541870 -0.679871 0.490662 1445639992 0.018127 0.531067 -0.648499 0.545044 1445639992 0.018127 0.531067 -0.648499 0.545044 1445639992 0.018127 0.531067 -0.648499 0.545044 1445639992 0.018127 0.531067 -0.648499 0.545044 1445639992 0.018127 0.531067 -0.648499 0.545044 1445639992 0.018127 0.531067 -0.648499 0.545044 1445639992 0.033264 0.521912 -0.635315 0.568176 1445639992 0.033264 0.521912 -0.635315 0.568176 1445639992 0.033264 0.521912 -0.635315 0.568176 1445639992 0.033264 0.521912 -0.635315 0.568176 1445639992 0.033264 0.521912 -0.635315 0.568176 1445639992 0.033264 0.521912 -0.635315 0.568176 1445639992 -0.008606 0.511108 -0.649170 0.563293 1445639992 -0.008606 0.511108 -0.649170 0.563293 1445639992 -0.008606 0.511108 -0.649170 0.563293 1445639992 -0.008606 0.511108 -0.649170 0.563293 1445639992 -0.008606 0.511108 -0.649170 0.563293 1445639992 -0.008606 0.511108 -0.649170 0.563293 1445639992 -0.102417 0.505005 -0.684082 0.516235 1445639992 -0.102417 0.505005 -0.684082 0.516235 1445639992 -0.102417 0.505005 -0.684082 0.516235 1445639992 -0.102417 0.505005 -0.684082 0.516235 1445639992 -0.102417 0.505005 -0.684082 0.516235 1445639992 -0.102417 0.505005 -0.684082 0.516235 1445639992 -0.245605 0.498047 -0.727112 0.403687 1445639992 -0.245605 0.498047 -0.727112 0.403687 1445639992 -0.245605 0.498047 -0.727112 0.403687 1445639992 -0.245605 0.498047 -0.727112 0.403687 1445639992 -0.245605 0.498047 -0.727112 0.403687 1445639992 -0.245605 0.498047 -0.727112 0.403687 1445639992 -0.245605 0.498047 -0.727112 0.403687 1445639992 -0.392700 0.497314 -0.737732 0.232910 1445639992 -0.392700 0.497314 -0.737732 0.232910 1445639992 -0.392700 0.497314 -0.737732 0.232910 1445639992 -0.392700 0.497314 -0.737732 0.232910 1445639992 -0.392700 0.497314 -0.737732 0.232910 1445639992 -0.392700 0.497314 -0.737732 0.232910 1445639992 -0.514954 0.497559 -0.691772 0.093323 1445639992 -0.514954 0.497559 -0.691772 0.093323 1445639992 -0.514954 0.497559 -0.691772 0.093323 1445639992 -0.514954 0.497559 -0.691772 0.093323 1445639992 -0.514954 0.497559 -0.691772 0.093323 1445639992 -0.514954 0.497559 -0.691772 0.093323 1445639992 -0.514954 0.497559 -0.691772 0.093323 1445639992 -0.590698 0.513672 -0.622192 -0.013794 1445639992 -0.590698 0.513672 -0.622192 -0.013794 1445639992 -0.590698 0.513672 -0.622192 -0.013794 1445639992 -0.590698 0.513672 -0.622192 -0.013794 1445639992 -0.590698 0.513672 -0.622192 -0.013794 1445639992 -0.590698 0.513672 -0.622192 -0.013794 1445639992 -0.626587 0.545837 -0.552307 -0.066895 1445639992 -0.626587 0.545837 -0.552307 -0.066895 1445639992 -0.626587 0.545837 -0.552307 -0.066895 1445639992 -0.626587 0.545837 -0.552307 -0.066895 1445639992 -0.626587 0.545837 -0.552307 -0.066895 1445639992 -0.623840 0.588074 -0.511719 -0.056396 1445639992 -0.623840 0.588074 -0.511719 -0.056396 1445639992 -0.623840 0.588074 -0.511719 -0.056396 1445639992 -0.623840 0.588074 -0.511719 -0.056396 1445639992 -0.623840 0.588074 -0.511719 -0.056396 1445639992 -0.623840 0.588074 -0.511719 -0.056396 1445639992 -0.571655 0.626953 -0.529297 0.002930 1445639992 -0.571655 0.626953 -0.529297 0.002930 1445639992 -0.571655 0.626953 -0.529297 0.002930 1445639992 -0.571655 0.626953 -0.529297 0.002930 1445639992 -0.571655 0.626953 -0.529297 0.002930 1445639992 -0.571655 0.626953 -0.529297 0.002930 1445639992 -0.482056 0.643188 -0.588623 0.086914 1445639992 -0.482056 0.643188 -0.588623 0.086914 1445639992 -0.482056 0.643188 -0.588623 0.086914 1445639992 -0.482056 0.643188 -0.588623 0.086914 1445639992 -0.482056 0.643188 -0.588623 0.086914 1445639992 -0.482056 0.643188 -0.588623 0.086914 1445639992 -0.482056 0.643188 -0.588623 0.086914 1445639992 -0.378357 0.624512 -0.654968 0.194580 1445639992 -0.378357 0.624512 -0.654968 0.194580 1445639992 -0.378357 0.624512 -0.654968 0.194580 1445639992 -0.378357 0.624512 -0.654968 0.194580 1445639992 -0.378357 0.624512 -0.654968 0.194580 1445639992 -0.378357 0.624512 -0.654968 0.194580 1445639992 -0.273010 0.591187 -0.684326 0.328125 1445639992 -0.273010 0.591187 -0.684326 0.328125 1445639992 -0.273010 0.591187 -0.684326 0.328125 1445639992 -0.273010 0.591187 -0.684326 0.328125 1445639992 -0.273010 0.591187 -0.684326 0.328125 1445639992 -0.273010 0.591187 -0.684326 0.328125 1445639992 -0.160400 0.571716 -0.682068 0.426880 1445639992 -0.160400 0.571716 -0.682068 0.426880 1445639992 -0.160400 0.571716 -0.682068 0.426880 1445639992 -0.160400 0.571716 -0.682068 0.426880 1445639992 -0.160400 0.571716 -0.682068 0.426880 1445639992 -0.069153 0.563354 -0.661133 0.490601 1445639992 -0.069153 0.563354 -0.661133 0.490601 1445639992 -0.069153 0.563354 -0.661133 0.490601 1445639992 -0.069153 0.563354 -0.661133 0.490601 1445639992 -0.069153 0.563354 -0.661133 0.490601 1445639992 -0.069153 0.563354 -0.661133 0.490601 1445639993 -0.069153 0.563354 -0.661133 0.490601 1445639993 -0.020691 0.552795 -0.639771 0.533508 1445639993 -0.020691 0.552795 -0.639771 0.533508 1445639993 -0.020691 0.552795 -0.639771 0.533508 1445639993 -0.020691 0.552795 -0.639771 0.533508 1445639993 -0.020691 0.552795 -0.639771 0.533508 1445639993 -0.020691 0.552795 -0.639771 0.533508 1445639993 -0.039001 0.542480 -0.634644 0.549072 1445639993 -0.039001 0.542480 -0.634644 0.549072 1445639993 -0.039001 0.542480 -0.634644 0.549072 1445639993 -0.039001 0.542480 -0.634644 0.549072 1445639993 -0.039001 0.542480 -0.634644 0.549072 1445639993 -0.039001 0.542480 -0.634644 0.549072 1445639993 -0.119812 0.532288 -0.663513 0.511841 1445639993 -0.119812 0.532288 -0.663513 0.511841 1445639993 -0.119812 0.532288 -0.663513 0.511841 1445639993 -0.119812 0.532288 -0.663513 0.511841 1445639993 -0.119812 0.532288 -0.663513 0.511841 1445639993 -0.119812 0.532288 -0.663513 0.511841 1445639993 -0.257690 0.519714 -0.700439 0.415710 1445639993 -0.257690 0.519714 -0.700439 0.415710 1445639993 -0.257690 0.519714 -0.700439 0.415710 1445639993 -0.257690 0.519714 -0.700439 0.415710 1445639993 -0.257690 0.519714 -0.700439 0.415710 1445639993 -0.257690 0.519714 -0.700439 0.415710 1445639993 -0.406067 0.512695 -0.714539 0.248291 1445639993 -0.406067 0.512695 -0.714539 0.248291 1445639993 -0.406067 0.512695 -0.714539 0.248291 1445639993 -0.406067 0.512695 -0.714539 0.248291 1445639993 -0.406067 0.512695 -0.714539 0.248291 1445639993 -0.406067 0.512695 -0.714539 0.248291 1445639993 -0.532166 0.510071 -0.670471 0.084473 1445639993 -0.532166 0.510071 -0.670471 0.084473 1445639993 -0.532166 0.510071 -0.670471 0.084473 1445639993 -0.532166 0.510071 -0.670471 0.084473 1445639993 -0.532166 0.510071 -0.670471 0.084473 1445639993 -0.532166 0.510071 -0.670471 0.084473 1445639993 -0.612915 0.521240 -0.592773 -0.036804 1445639993 -0.612915 0.521240 -0.592773 -0.036804 1445639993 -0.612915 0.521240 -0.592773 -0.036804 1445639993 -0.612915 0.521240 -0.592773 -0.036804 1445639993 -0.612915 0.521240 -0.592773 -0.036804 1445639993 -0.612915 0.521240 -0.592773 -0.036804 1445639993 -0.650208 0.540833 -0.523804 -0.101807 1445639993 -0.650208 0.540833 -0.523804 -0.101807 1445639993 -0.650208 0.540833 -0.523804 -0.101807 1445639993 -0.650208 0.540833 -0.523804 -0.101807 1445639993 -0.650208 0.540833 -0.523804 -0.101807 1445639993 -0.650208 0.540833 -0.523804 -0.101807 1445639993 -0.653320 0.557556 -0.502258 -0.100403 1445639993 -0.653320 0.557556 -0.502258 -0.100403 1445639993 -0.653320 0.557556 -0.502258 -0.100403 1445639993 -0.653320 0.557556 -0.502258 -0.100403 1445639993 -0.653320 0.557556 -0.502258 -0.100403 1445639993 -0.653320 0.557556 -0.502258 -0.100403 1445639993 -0.653320 0.557556 -0.502258 -0.100403 1445639993 -0.617920 0.588440 -0.519104 -0.049805 1445639993 -0.617920 0.588440 -0.519104 -0.049805 1445639993 -0.617920 0.588440 -0.519104 -0.049805 1445639993 -0.617920 0.588440 -0.519104 -0.049805 1445639993 -0.617920 0.588440 -0.519104 -0.049805 1445639993 -0.617920 0.588440 -0.519104 -0.049805 1445639993 -0.542664 0.614929 -0.571594 0.026367 1445639993 -0.542664 0.614929 -0.571594 0.026367 1445639993 -0.542664 0.614929 -0.571594 0.026367 1445639993 -0.542664 0.614929 -0.571594 0.026367 1445639993 -0.542664 0.614929 -0.571594 0.026367 1445639993 -0.542664 0.614929 -0.571594 0.026367 1445639993 -0.426331 0.626465 -0.639893 0.127930 1445639993 -0.426331 0.626465 -0.639893 0.127930 1445639993 -0.426331 0.626465 -0.639893 0.127930 1445639993 -0.426331 0.626465 -0.639893 0.127930 1445639993 -0.426331 0.626465 -0.639893 0.127930 1445639993 -0.426331 0.626465 -0.639893 0.127930 1445639993 -0.426331 0.626465 -0.639893 0.127930 1445639993 -0.269714 0.619568 -0.676025 0.294006 1445639993 -0.269714 0.619568 -0.676025 0.294006 1445639993 -0.269714 0.619568 -0.676025 0.294006 1445639993 -0.269714 0.619568 -0.676025 0.294006 1445639993 -0.269714 0.619568 -0.676025 0.294006 1445639993 -0.269714 0.619568 -0.676025 0.294006 1445639993 -0.083374 0.595337 -0.660217 0.450195 1445639993 -0.083374 0.595337 -0.660217 0.450195 1445639993 -0.083374 0.595337 -0.660217 0.450195 1445639993 -0.083374 0.595337 -0.660217 0.450195 1445639993 -0.083374 0.595337 -0.660217 0.450195 1445639993 -0.083374 0.595337 -0.660217 0.450195 1445639993 0.046448 0.551941 -0.618591 0.557251 1445639993 0.046448 0.551941 -0.618591 0.557251 1445639993 0.046448 0.551941 -0.618591 0.557251 1445639993 0.046448 0.551941 -0.618591 0.557251 1445639993 0.046448 0.551941 -0.618591 0.557251 1445639993 0.046448 0.551941 -0.618591 0.557251 1445639993 0.046448 0.551941 -0.618591 0.557251 1445639993 0.098145 0.520935 -0.592651 0.606445 1445639993 0.098145 0.520935 -0.592651 0.606445 1445639993 0.098145 0.520935 -0.592651 0.606445 1445639993 0.098145 0.520935 -0.592651 0.606445 1445639993 0.098145 0.520935 -0.592651 0.606445 1445639993 0.079102 0.503967 -0.601929 0.614319 1445639993 0.079102 0.503967 -0.601929 0.614319 1445639993 0.079102 0.503967 -0.601929 0.614319 1445639993 0.079102 0.503967 -0.601929 0.614319 1445639993 0.079102 0.503967 -0.601929 0.614319 1445639993 0.079102 0.503967 -0.601929 0.614319 1445639993 0.079102 0.503967 -0.601929 0.614319 1445639993 -0.016541 0.493896 -0.631226 0.597778 1445639993 -0.016541 0.493896 -0.631226 0.597778 1445639993 -0.016541 0.493896 -0.631226 0.597778 1445639993 -0.016541 0.493896 -0.631226 0.597778 1445639993 -0.016541 0.493896 -0.631226 0.597778 1445639993 -0.016541 0.493896 -0.631226 0.597778 1445639994 -0.178406 0.488953 -0.690002 0.502991 1445639994 -0.178406 0.488953 -0.690002 0.502991 1445639994 -0.178406 0.488953 -0.690002 0.502991 1445639994 -0.178406 0.488953 -0.690002 0.502991 1445639994 -0.178406 0.488953 -0.690002 0.502991 1445639994 -0.178406 0.488953 -0.690002 0.502991 1445639994 -0.359436 0.495728 -0.728516 0.307190 1445639994 -0.359436 0.495728 -0.728516 0.307190 1445639994 -0.359436 0.495728 -0.728516 0.307190 1445639994 -0.359436 0.495728 -0.728516 0.307190 1445639994 -0.359436 0.495728 -0.728516 0.307190 1445639994 -0.359436 0.495728 -0.728516 0.307190 1445639994 -0.359436 0.495728 -0.728516 0.307190 1445639994 -0.505188 0.512939 -0.682129 0.128113 1445639994 -0.505188 0.512939 -0.682129 0.128113 1445639994 -0.505188 0.512939 -0.682129 0.128113 1445639994 -0.505188 0.512939 -0.682129 0.128113 1445639994 -0.505188 0.512939 -0.682129 0.128113 1445639994 -0.505188 0.512939 -0.682129 0.128113 1445639994 -0.505188 0.512939 -0.682129 0.128113 1445639994 -0.597534 0.542236 -0.590698 0.007141 1445639994 -0.597534 0.542236 -0.590698 0.007141 1445639994 -0.597534 0.542236 -0.590698 0.007141 1445639994 -0.597534 0.542236 -0.590698 0.007141 1445639994 -0.597534 0.542236 -0.590698 0.007141 1445639994 -0.597534 0.542236 -0.590698 0.007141 1445639994 -0.645630 0.574524 -0.499390 -0.060730 1445639994 -0.645630 0.574524 -0.499390 -0.060730 1445639994 -0.645630 0.574524 -0.499390 -0.060730 1445639994 -0.645630 0.574524 -0.499390 -0.060730 1445639994 -0.645630 0.574524 -0.499390 -0.060730 1445639994 -0.645630 0.574524 -0.499390 -0.060730 1445639994 -0.664612 0.596680 -0.442017 -0.082825 1445639994 -0.664612 0.596680 -0.442017 -0.082825 1445639994 -0.664612 0.596680 -0.442017 -0.082825 1445639994 -0.664612 0.596680 -0.442017 -0.082825 1445639994 -0.664612 0.596680 -0.442017 -0.082825 1445639994 -0.664612 0.596680 -0.442017 -0.082825 1445639994 -0.664612 0.596680 -0.442017 -0.082825 1445639994 -0.627380 0.639404 -0.441589 -0.050720 1445639994 -0.627380 0.639404 -0.441589 -0.050720 1445639994 -0.627380 0.639404 -0.441589 -0.050720 1445639994 -0.627380 0.639404 -0.441589 -0.050720 1445639994 -0.627380 0.639404 -0.441589 -0.050720 1445639994 -0.627380 0.639404 -0.441589 -0.050720 1445639994 -0.544983 0.669922 -0.503540 0.026794 1445639994 -0.544983 0.669922 -0.503540 0.026794 1445639994 -0.544983 0.669922 -0.503540 0.026794 1445639994 -0.544983 0.669922 -0.503540 0.026794 1445639994 -0.544983 0.669922 -0.503540 0.026794 1445639994 -0.544983 0.669922 -0.503540 0.026794 1445639994 -0.432373 0.669495 -0.587585 0.139832 1445639994 -0.432373 0.669495 -0.587585 0.139832 1445639994 -0.432373 0.669495 -0.587585 0.139832 1445639994 
-0.712158 -0.204163 -0.539551 0.400208 1445639997 -0.712158 -0.204163 -0.539551 0.400208 1445639997 -0.718201 -0.157776 -0.550476 0.395447 1445639997 -0.718201 -0.157776 -0.550476 0.395447 1445639997 -0.718201 -0.157776 -0.550476 0.395447 1445639997 -0.718201 -0.157776 -0.550476 0.395447 1445639997 -0.718201 -0.157776 -0.550476 0.395447 1445639997 -0.718201 -0.157776 -0.550476 0.395447 1445639997 -0.721130 -0.107117 -0.556213 0.399048 1445639997 -0.721130 -0.107117 -0.556213 0.399048 1445639997 -0.721130 -0.107117 -0.556213 0.399048 1445639997 -0.721130 -0.107117 -0.556213 0.399048 1445639997 -0.721130 -0.107117 -0.556213 0.399048 1445639997 -0.721130 -0.107117 -0.556213 0.399048 1445639997 -0.722168 -0.071472 -0.556091 0.405212 1445639997 -0.722168 -0.071472 -0.556091 0.405212 1445639997 -0.722168 -0.071472 -0.556091 0.405212 1445639997 -0.722168 -0.071472 -0.556091 0.405212 1445639997 -0.722168 -0.071472 -0.556091 0.405212 1445639997 -0.722168 -0.071472 -0.556091 0.405212 1445639997 -0.722168 -0.071472 -0.556091 0.405212 1445639997 -0.727356 -0.044922 -0.552979 0.403992 1445639997 -0.727356 -0.044922 -0.552979 0.403992 1445639997 -0.727356 -0.044922 -0.552979 0.403992 1445639997 -0.727356 -0.044922 -0.552979 0.403992 1445639997 -0.727356 -0.044922 -0.552979 0.403992 1445639997 -0.727356 -0.044922 -0.552979 0.403992 1445639997 -0.733948 -0.040222 -0.541687 0.407837 1445639997 -0.733948 -0.040222 -0.541687 0.407837 1445639997 -0.733948 -0.040222 -0.541687 0.407837 1445639997 -0.733948 -0.040222 -0.541687 0.407837 1445639997 -0.733948 -0.040222 -0.541687 0.407837 1445639997 -0.733948 -0.040222 -0.541687 0.407837 1445639997 -0.745483 -0.044189 -0.520142 0.414551 1445639997 -0.745483 -0.044189 -0.520142 0.414551 1445639997 -0.745483 -0.044189 -0.520142 0.414551 1445639997 -0.745483 -0.044189 -0.520142 0.414551 1445639997 -0.745483 -0.044189 -0.520142 0.414551 1445639997 -0.745483 -0.044189 -0.520142 0.414551 1445639997 -0.760010 -0.019287 -0.515503 0.395447 1445639997 -0.760010 -0.019287 -0.515503 0.395447 1445639997 -0.760010 -0.019287 -0.515503 0.395447 1445639997 -0.760010 -0.019287 -0.515503 0.395447 1445639997 -0.760010 -0.019287 -0.515503 0.395447 1445639997 -0.760010 -0.019287 -0.515503 0.395447 1445639997 -0.769897 0.023499 -0.527588 0.358337 1445639997 -0.769897 0.023499 -0.527588 0.358337 1445639997 -0.769897 0.023499 -0.527588 0.358337 1445639997 -0.769897 0.023499 -0.527588 0.358337 1445639997 -0.769897 0.023499 -0.527588 0.358337 1445639997 -0.769897 0.023499 -0.527588 0.358337 1445639997 -0.770752 0.034729 -0.539124 0.337952 1445639997 -0.770752 0.034729 -0.539124 0.337952 1445639997 -0.770752 0.034729 -0.539124 0.337952 1445639997 -0.770752 0.034729 -0.539124 0.337952 1445639997 -0.770752 0.034729 -0.539124 0.337952 1445639997 -0.770752 0.034729 -0.539124 0.337952 1445639997 -0.765564 0.014709 -0.545837 0.340332 1445639997 -0.765564 0.014709 -0.545837 0.340332 1445639997 -0.765564 0.014709 -0.545837 0.340332 1445639997 -0.765564 0.014709 -0.545837 0.340332 1445639997 -0.765564 0.014709 -0.545837 0.340332 1445639997 -0.765564 0.014709 -0.545837 0.340332 1445639997 -0.765564 0.014709 -0.545837 0.340332 1445639997 -0.760071 0.018738 -0.554749 0.338074 1445639997 -0.760071 0.018738 -0.554749 0.338074 1445639997 -0.760071 0.018738 -0.554749 0.338074 1445639997 -0.760071 0.018738 -0.554749 0.338074 1445639997 -0.760071 0.018738 -0.554749 0.338074 1445639997 -0.760071 0.018738 -0.554749 0.338074 1445639997 -0.760071 0.018738 -0.554749 0.338074 1445639997 -0.757751 0.049316 -0.561951 0.328064 1445639997 -0.757751 0.049316 -0.561951 0.328064 1445639997 -0.757751 0.049316 -0.561951 0.328064 1445639997 -0.757751 0.049316 -0.561951 0.328064 1445639997 -0.757751 0.049316 -0.561951 0.328064 1445639997 -0.757751 0.049316 -0.561951 0.328064 1445639997 -0.755310 0.087830 -0.567505 0.315857 1445639997 -0.755310 0.087830 -0.567505 0.315857 1445639997 -0.755310 0.087830 -0.567505 0.315857 1445639997 -0.755310 0.087830 -0.567505 0.315857 1445639997 -0.755310 0.087830 -0.567505 0.315857 1445639997 -0.755310 0.087830 -0.567505 0.315857 1445639997 -0.752258 0.115417 -0.567810 0.313782 1445639997 -0.752258 0.115417 -0.567810 0.313782 1445639997 -0.752258 0.115417 -0.567810 0.313782 1445639997 -0.752258 0.115417 -0.567810 0.313782 1445639997 -0.752258 0.115417 -0.567810 0.313782 1445639997 -0.750610 0.128601 -0.562988 0.321106 1445639997 -0.750610 0.128601 -0.562988 0.321106 1445639997 -0.750610 0.128601 -0.562988 0.321106 1445639997 -0.750610 0.128601 -0.562988 0.321106 1445639997 -0.750610 0.128601 -0.562988 0.321106 1445639997 -0.750610 0.128601 -0.562988 0.321106 1445639997 -0.745911 0.152893 -0.562256 0.322815 1445639997 -0.745911 0.152893 -0.562256 0.322815 1445639997 -0.745911 0.152893 -0.562256 0.322815 1445639997 -0.745911 0.152893 -0.562256 0.322815 1445639997 -0.745911 0.152893 -0.562256 0.322815 1445639997 -0.745911 0.152893 -0.562256 0.322815 1445639997 -0.745911 0.152893 -0.562256 0.322815 1445639997 -0.736450 0.185242 -0.562622 0.326904 1445639997 -0.736450 0.185242 -0.562622 0.326904 1445639997 -0.736450 0.185242 -0.562622 0.326904 1445639998 -0.736450 0.185242 -0.562622 0.326904 1445639998 -0.736450 0.185242 -0.562622 0.326904 1445639998 -0.726929 0.209839 -0.565552 0.328247 1445639998 -0.726929 0.209839 -0.565552 0.328247 1445639998 -0.726929 0.209839 -0.565552 0.328247 1445639998 -0.726929 0.209839 -0.565552 0.328247 1445639998 -0.726929 0.209839 -0.565552 0.328247 1445639998 -0.726929 0.209839 -0.565552 0.328247 1445639998 -0.719910 0.217651 -0.568359 0.333740 1445639998 -0.719910 0.217651 -0.568359 0.333740 1445639998 -0.719910 0.217651 -0.568359 0.333740 1445639998 -0.719910 0.217651 -0.568359 0.333740 1445639998 -0.719910 0.217651 -0.568359 0.333740 1445639998 -0.719910 0.217651 -0.568359 0.333740 1445639998 -0.717163 0.207947 -0.564697 0.351624 1445639998 -0.717163 0.207947 -0.564697 0.351624 1445639998 -0.717163 0.207947 -0.564697 0.351624 1445639998 -0.717163 0.207947 -0.564697 0.351624 1445639998 -0.717163 0.207947 -0.564697 0.351624 1445639998 -0.717163 0.207947 -0.564697 0.351624 1445639998 -0.717834 0.198975 -0.553040 0.373230 1445639998 -0.717834 0.198975 -0.553040 0.373230 1445639998 -0.717834 0.198975 -0.553040 0.373230 1445639998 -0.717834 0.198975 -0.553040 0.373230 1445639998 -0.717834 0.198975 -0.553040 0.373230 1445639998 -0.717834 0.198975 -0.553040 0.373230 1445639998 -0.713989 0.204773 -0.550476 0.381226 1445639998 -0.713989 0.204773 -0.550476 0.381226 1445639998 -0.713989 0.204773 -0.550476 0.381226 1445639998 -0.713989 0.204773 -0.550476 0.381226 1445639998 -0.713989 0.204773 -0.550476 0.381226 1445639998 -0.713989 0.204773 -0.550476 0.381226 1445639998 -0.713989 0.204773 -0.550476 0.381226 1445639998 -0.708130 0.208496 -0.556641 0.381104 1445639998 -0.708130 0.208496 -0.556641 0.381104 1445639998 -0.708130 0.208496 -0.556641 0.381104 1445639998 -0.708130 0.208496 -0.556641 0.381104 1445639998 -0.708130 0.208496 -0.556641 0.381104 1445639998 -0.708130 0.208496 -0.556641 0.381104 1445639998 -0.698303 0.195435 -0.571411 0.384277 1445639998 -0.698303 0.195435 -0.571411 0.384277 1445639998 -0.698303 0.195435 -0.571411 0.384277 1445639998 -0.698303 0.195435 -0.571411 0.384277 1445639998 -0.698303 0.195435 -0.571411 0.384277 1445639998 -0.698303 0.195435 -0.571411 0.384277 1445639998 -0.693604 0.162354 -0.578186 0.397888 1445639998 -0.693604 0.162354 -0.578186 0.397888 1445639998 -0.693604 0.162354 -0.578186 0.397888 1445639998 -0.693604 0.162354 -0.578186 0.397888 1445639998 -0.693604 0.162354 -0.578186 0.397888 1445639998 -0.693604 0.162354 -0.578186 0.397888 1445639998 -0.688538 0.153137 -0.587646 0.396545 1445639998 -0.688538 0.153137 -0.587646 0.396545 1445639998 -0.688538 0.153137 -0.587646 0.396545 1445639998 -0.688538 0.153137 -0.587646 0.396545 1445639998 -0.688538 0.153137 -0.587646 0.396545 1445639998 -0.688538 0.153137 -0.587646 0.396545 1445639998 -0.687134 0.162048 -0.595520 0.383362 1445639998 -0.687134 0.162048 -0.595520 0.383362 1445639998 -0.687134 0.162048 -0.595520 0.383362 1445639998 -0.687134 0.162048 -0.595520 0.383362 1445639998 -0.687134 0.162048 -0.595520 0.383362 1445639998 -0.687134 0.162048 -0.595520 0.383362 1445639998 -0.687134 0.162048 -0.595520 0.383362 1445639998 -0.686707 0.168579 -0.600952 0.372803 1445639998 -0.686707 0.168579 -0.600952 0.372803 1445639998 -0.686707 0.168579 -0.600952 0.372803 1445639998 -0.686707 0.168579 -0.600952 0.372803 1445639998 -0.686707 0.168579 -0.600952 0.372803 1445639998 -0.686707 0.168579 -0.600952 0.372803 1445639998 -0.688538 0.168579 -0.601990 0.367615 1445639998 -0.688538 0.168579 -0.601990 0.367615 1445639998 -0.688538 0.168579 -0.601990 0.367615 1445639998 -0.688538 0.168579 -0.601990 0.367615 1445639998 -0.688538 0.168579 -0.601990 0.367615 1445639998 -0.688538 0.168579 -0.601990 0.367615 1445639998 -0.689575 0.174561 -0.600647 0.365051 1445639998 -0.689575 0.174561 -0.600647 0.365051 1445639998 -0.689575 0.174561 -0.600647 0.365051 1445639998 -0.689575 0.174561 -0.600647 0.365051 1445639998 -0.689575 0.174561 -0.600647 0.365051 1445639998 -0.689575 0.174561 -0.600647 0.365051 1445639998 -0.690491 0.195435 -0.595093 0.361816 1445639998 -0.690491 0.195435 -0.595093 0.361816 1445639998 -0.690491 0.195435 -0.595093 0.361816 1445639998 -0.690491 0.195435 -0.595093 0.361816 1445639998 -0.690491 0.195435 -0.595093 0.361816 1445639998 -0.690491 0.195435 -0.595093 0.361816 1445639998 -0.694031 0.225525 -0.583191 0.356934 1445639998 -0.694031 0.225525 -0.583191 0.356934 1445639998 -0.694031 0.225525 -0.583191 0.356934 1445639998 -0.694031 0.225525 -0.583191 0.356934 1445639998 -0.694031 0.225525 -0.583191 0.356934 1445639998 -0.694031 0.225525 -0.583191 0.356934 1445639998 -0.697449 0.255859 -0.571899 0.347900 1445639998 -0.697449 0.255859 -0.571899 0.347900 1445639998 -0.697449 0.255859 -0.571899 0.347900 1445639998 -0.697449 0.255859 -0.571899 0.347900 1445639998 -0.697449 0.255859 -0.571899 0.347900 1445639998 -0.703552 0.271545 -0.559937 0.343140 1445639998 -0.703552 0.271545 -0.559937 0.343140 1445639998 -0.703552 0.271545 -0.559937 0.343140 1445639998 -0.703552 0.271545 -0.559937 0.343140 1445639998 -0.703552 0.271545 -0.559937 0.343140 1445639998 -0.712708 0.273132 -0.545654 0.346130 1445639998 -0.712708 0.273132 -0.545654 0.346130 1445639998 -0.712708 0.273132 -0.545654 0.346130 1445639998 -0.712708 0.273132 -0.545654 0.346130 1445639998 -0.712708 0.273132 -0.545654 0.346130 1445639999 -0.712708 0.273132 -0.545654 0.346130 1445639999 -0.718811 0.279785 -0.533630 0.346863 1445639999 -0.718811 0.279785 -0.533630 0.346863 1445639999 -0.718811 0.279785 -0.533630 0.346863 1445639999 -0.718811 0.279785 -0.533630 0.346863 1445639999 -0.718811 0.279785 -0.533630 0.346863 1445639999 -0.718811 0.279785 -0.533630 0.346863 1445639999 -0.718811 0.279785 -0.533630 0.346863 1445639999 -0.719299 0.286926 -0.528625 0.347656 1445639999 -0.719299 0.286926 -0.528625 0.347656 1445639999 -0.719299 0.286926 -0.528625 0.347656 1445639999 -0.719299 0.286926 -0.528625 0.347656 1445639999 -0.719299 0.286926 -0.528625 0.347656 1445639999 -0.719299 0.286926 -0.528625 0.347656 1445639999 -0.714783 0.285767 -0.532227 0.352478 1445639999 -0.714783 0.285767 -0.532227 0.352478 1445639999 -0.714783 0.285767 -0.532227 0.352478 1445639999 -0.714783 0.285767 -0.532227 0.352478 1445639999 -0.703613 0.276550 -0.545166 0.362305 1445639999 -0.703613 0.276550 -0.545166 0.362305 1445639999 -0.703613 0.276550 -0.545166 0.362305 1445639999 -0.703613 0.276550 -0.545166 0.362305 1445639999 -0.703613 0.276550 -0.545166 0.362305 1445639999 -0.703613 0.276550 -0.545166 0.362305 1445639999 -0.703613 0.276550 -0.545166 0.362305 1445639999 -0.694763 0.250183 -0.557983 0.378601 1445639999 -0.694763 0.250183 -0.557983 0.378601 1445639999 -0.694763 0.250183 -0.557983 0.378601 1445639999 -0.694763 0.250183 -0.557983 0.378601 1445639999 -0.694763 0.250183 -0.557983 0.378601 1445639999 -0.694763 0.250183 -0.557983 0.378601 1445639999 -0.687012 0.226807 -0.572083 0.386475 1445639999 -0.687012 0.226807 -0.572083 0.386475 1445639999 -0.687012 0.226807 -0.572083 0.386475 1445639999 -0.687012 0.226807 -0.572083 0.386475 1445639999 -0.687012 0.226807 -0.572083 0.386475 1445639999 -0.687012 0.226807 -0.572083 0.386475 1445639999 -0.679688 0.209412 -0.584595 0.390503 1445639999 -0.679688 0.209412 -0.584595 0.390503 1445639999 -0.679688 0.209412 -0.584595 0.390503 1445639999 -0.679688 0.209412 -0.584595 0.390503 1445639999 -0.679688 0.209412 -0.584595 0.390503 1445639999 -0.679688 0.209412 -0.584595 0.390503 1445639999 -0.676514 0.188110 -0.591553 0.396362 1445639999 -0.676514 0.188110 -0.591553 0.396362 1445639999 -0.676514 0.188110 -0.591553 0.396362 1445639999 -0.676514 0.188110 -0.591553 0.396362 1445639999 -0.676514 0.188110 -0.591553 0.396362 1445639999 -0.676514 0.188110 -0.591553 0.396362 1445639999 -0.676514 0.188110 -0.591553 0.396362 1445639999 -0.673950 0.167419 -0.596008 0.403198 1445639999 -0.673950 0.167419 -0.596008 0.403198 1445639999 -0.673950 0.167419 -0.596008 0.403198 1445639999 -0.673950 0.167419 -0.596008 0.403198 1445639999 -0.673950 0.167419 -0.596008 0.403198 1445639999 -0.673950 0.167419 -0.596008 0.403198 1445639999 -0.671143 0.156311 -0.598572 0.408508 1445639999 -0.671143 0.156311 -0.598572 0.408508 1445639999 -0.671143 0.156311 -0.598572 0.408508 1445639999 -0.671143 0.156311 -0.598572 0.408508 1445639999 -0.671143 0.156311 -0.598572 0.408508 1445639999 -0.671143 0.156311 -0.598572 0.408508 1445639999 -0.666626 0.160767 -0.600525 0.411316 1445639999 -0.666626 0.160767 -0.600525 0.411316 1445639999 -0.666626 0.160767 -0.600525 0.411316 1445639999 -0.666626 0.160767 -0.600525 0.411316 1445639999 -0.666626 0.160767 -0.600525 0.411316 1445639999 -0.666626 0.160767 -0.600525 0.411316 1445639999 -0.663147 0.174255 -0.596252 0.417603 1445639999 -0.663147 0.174255 -0.596252 0.417603 1445639999 -0.663147 0.174255 -0.596252 0.417603 1445639999 -0.663147 0.174255 -0.596252 0.417603 1445639999 -0.663147 0.174255 -0.596252 0.417603 1445639999 -0.663147 0.174255 -0.596252 0.417603 1445639999 -0.663147 0.174255 -0.596252 0.417603 1445639999 -0.662537 0.196777 -0.588257 0.419861 1445639999 -0.662537 0.196777 -0.588257 0.419861 1445639999 -0.662537 0.196777 -0.588257 0.419861 1445639999 -0.662537 0.196777 -0.588257 0.419861 1445639999 -0.662537 0.196777 -0.588257 0.419861 1445639999 -0.669373 0.216858 -0.571594 0.422241 1445639999 -0.669373 0.216858 -0.571594 0.422241 1445639999 -0.669373 0.216858 -0.571594 0.422241 1445639999 -0.669373 0.216858 -0.571594 0.422241 1445639999 -0.669373 0.216858 -0.571594 0.422241 1445639999 -0.669373 0.216858 -0.571594 0.422241 1445639999 -0.676575 0.243286 -0.555542 0.417725 1445639999 -0.676575 0.243286 -0.555542 0.417725 1445639999 -0.676575 0.243286 -0.555542 0.417725 1445639999 -0.676575 0.243286 -0.555542 0.417725 1445639999 -0.676575 0.243286 -0.555542 0.417725 1445639999 -0.676575 0.243286 -0.555542 0.417725 1445639999 -0.676575 0.243286 -0.555542 0.417725 1445639999 -0.690918 0.263855 -0.533936 0.409790 1445639999 -0.690918 0.263855 -0.533936 0.409790 1445639999 -0.690918 0.263855 -0.533936 0.409790 1445639999 -0.690918 0.263855 -0.533936 0.409790 1445639999 -0.690918 0.263855 -0.533936 0.409790 1445639999 -0.704468 0.287659 -0.516418 0.392822 1445639999 -0.704468 0.287659 -0.516418 0.392822 1445639999 -0.704468 0.287659 -0.516418 0.392822 1445639999 -0.704468 0.287659 -0.516418 0.392822 1445639999 -0.704468 0.287659 -0.516418 0.392822 1445639999 -0.704468 0.287659 -0.516418 0.392822 1445639999 -0.715637 0.301819 -0.504517 0.377136 1445639999 -0.715637 0.301819 -0.504517 0.377136 1445639999 -0.715637 0.301819 -0.504517 0.377136 1445639999 -0.715637 0.301819 -0.504517 0.377136 1445639999 -0.715637 0.301819 -0.504517 0.377136 1445639999 -0.715637 0.301819 -0.504517 0.377136 1445640000 -0.718201 0.310730 -0.504150 0.365417 1445640000 -0.718201 0.310730 -0.504150 0.365417 1445640000 -0.718201 0.310730 -0.504150 0.365417 1445640000 -0.718201 0.310730 -0.504150 0.365417 1445640000 -0.718201 0.310730 -0.504150 0.365417 1445640000 -0.718201 0.310730 -0.504150 0.365417 1445640000 -0.710205 0.308289 -0.514526 0.368591 1445640000 -0.710205 0.308289 -0.514526 0.368591 1445640000 -0.710205 0.308289 -0.514526 0.368591 1445640000 -0.710205 0.308289 -0.514526 0.368591 1445640000 -0.710205 0.308289 -0.514526 0.368591 1445640000 -0.710205 0.308289 -0.514526 0.368591 1445640000 -0.710205 0.308289 -0.514526 0.368591 1445640000 -0.699585 0.278503 -0.529358 0.390930 1445640000 -0.699585 0.278503 -0.529358 0.390930 1445640000 -0.699585 0.278503 -0.529358 0.390930 1445640000 -0.699585 0.278503 -0.529358 0.390930 1445640000 -0.699585 0.278503 -0.529358 0.390930 1445640000 -0.699585 0.278503 -0.529358 0.390930 1445640000 -0.686340 0.239075 -0.546631 0.415894 1445640000 -0.686340 0.239075 -0.546631 0.415894 1445640000 -0.686340 0.239075 -0.546631 0.415894 1445640000 -0.686340 0.239075 -0.546631 0.415894 1445640000 -0.686340 0.239075 -0.546631 0.415894 1445640000 -0.686340 0.239075 -0.546631 0.415894 1445640000 -0.686340 0.239075 -0.546631 0.415894 1445640000 -0.672791 0.202698 -0.562561 0.435608 1445640000 -0.672791 0.202698 -0.562561 0.435608 1445640000 -0.672791 0.202698 -0.562561 0.435608 1445640000 -0.672791 0.202698 -0.562561 0.435608 1445640000 -0.672791 0.202698 -0.562561 0.435608 1445640000 -0.672791 0.202698 -0.562561 0.435608 1445640000 -0.664185 0.171326 -0.572937 0.448669 1445640000 -0.664185 0.171326 -0.572937 0.448669 1445640000 -0.664185 0.171326 -0.572937 0.448669 1445640000 -0.664185 0.171326 -0.572937 0.448669 1445640000 -0.664185 0.171326 -0.572937 0.448669 1445640000 -0.664185 0.171326 -0.572937 0.448669 1445640000 -0.658569 0.150879 -0.580383 0.454651 1445640000 -0.658569 0.150879 -0.580383 0.454651 1445640000 -0.658569 0.150879 -0.580383 0.454651 1445640000 -0.658569 0.150879 -0.580383 0.454651 1445640000 -0.658569 0.150879 -0.580383 0.454651 1445640000 -0.658569 0.150879 -0.580383 0.454651 1445640000 -0.655884 0.135925 -0.583557 0.459167 1445640000 -0.655884 0.135925 -0.583557 0.459167 1445640000 -0.655884 0.135925 -0.583557 0.459167 1445640000 -0.655884 0.135925 -0.583557 0.459167 1445640000 -0.655884 0.135925 -0.583557 0.459167 1445640000 -0.655884 0.135925 -0.583557 0.459167 1445640000 -0.655884 0.135925 -0.583557 0.459167 1445640000 -0.656372 0.134583 -0.585571 0.456238 1445640000 -0.656372 0.134583 -0.585571 0.456238 1445640000 -0.656372 0.134583 -0.585571 0.456238 1445640000 -0.656372 0.134583 -0.585571 0.456238 1445640000 -0.656372 0.134583 -0.585571 0.456238 1445640000 -0.656372 0.134583 -0.585571 0.456238 1445640000 -0.655884 0.152527 -0.591675 0.443298 1445640000 -0.655884 0.152527 -0.591675 0.443298 1445640000 -0.655884 0.152527 -0.591675 0.443298 1445640000 -0.655884 0.152527 -0.591675 0.443298 1445640000 -0.655884 0.152527 -0.591675 0.443298 1445640000 -0.655884 0.152527 -0.591675 0.443298 1445640000 -0.660950 0.169617 -0.585876 0.437195 1445640000 -0.660950 0.169617 -0.585876 0.437195 1445640000 -0.660950 0.169617 -0.585876 0.437195 1445640000 -0.660950 0.169617 -0.585876 0.437195 1445640000 -0.660950 0.169617 -0.585876 0.437195 1445640000 -0.660950 0.169617 -0.585876 0.437195 1445640000 -0.660950 0.169617 -0.585876 0.437195 1445640000 -0.669373 0.200195 -0.574341 0.426636 1445640000 -0.669373 0.200195 -0.574341 0.426636 1445640000 -0.669373 0.200195 -0.574341 0.426636 1445640000 -0.669373 0.200195 -0.574341 0.426636 1445640000 -0.669373 0.200195 -0.574341 0.426636 1445640000 -0.669373 0.200195 -0.574341 0.426636 1445640000 -0.678833 0.236389 -0.556396 0.416809 1445640000 -0.678833 0.236389 -0.556396 0.416809 1445640000 -0.678833 0.236389 -0.556396 0.416809 1445640000 -0.678833 0.236389 -0.556396 0.416809 1445640000 -0.678833 0.236389 -0.556396 0.416809 1445640000 -0.678833 0.236389 -0.556396 0.416809 1445640000 -0.689636 0.267029 -0.534851 0.408691 1445640000 -0.689636 0.267029 -0.534851 0.408691 1445640000 -0.689636 0.267029 -0.534851 0.408691 1445640000 -0.689636 0.267029 -0.534851 0.408691 1445640000 -0.689636 0.267029 -0.534851 0.408691 1445640000 -0.689636 0.267029 -0.534851 0.408691 1445640000 -0.689636 0.267029 -0.534851 0.408691 1445640000 -0.700439 0.289063 -0.517151 0.398010 1445640000 -0.700439 0.289063 -0.517151 0.398010 1445640000 -0.700439 0.289063 -0.517151 0.398010 1445640000 -0.700439 0.289063 -0.517151 0.398010 1445640000 -0.700439 0.289063 -0.517151 0.398010 1445640000 -0.700439 0.289063 -0.517151 0.398010 1445640000 -0.705261 0.298218 -0.509827 0.392151 1445640000 -0.705261 0.298218 -0.509827 0.392151 1445640000 -0.705261 0.298218 -0.509827 0.392151 1445640000 -0.705261 0.298218 -0.509827 0.392151 1445640000 -0.705261 0.298218 -0.509827 0.392151 1445640000 -0.705261 0.298218 -0.509827 0.392151 1445640000 -0.701355 0.297180 -0.513428 0.395203 1445640000 -0.701355 0.297180 -0.513428 0.395203 1445640000 -0.701355 0.297180 -0.513428 0.395203 1445640000 -0.701355 0.297180 -0.513428 0.395203 1445640000 -0.701355 0.297180 -0.513428 0.395203 1445640000 -0.701355 0.297180 -0.513428 0.395203 1445640000 -0.701355 0.297180 -0.513428 0.395203 1445640000 -0.687500 0.283936 -0.530151 0.407043 1445640000 -0.687500 0.283936 -0.530151 0.407043 1445640000 -0.687500 0.283936 -0.530151 0.407043 1445640000 -0.687500 0.283936 -0.530151 0.407043 1445640000 -0.687500 0.283936 -0.530151 0.407043 1445640000 -0.687500 0.283936 -0.530151 0.407043 1445640000 -0.687500 0.283936 -0.530151 0.407043 1445640000 -0.670837 0.249023 -0.550537 0.429993 1445640001 -0.670837 0.249023 -0.550537 0.429993 1445640001 -0.670837 0.249023 -0.550537 0.429993 1445640001 -0.670837 0.249023 -0.550537 0.429993 1445640001 -0.670837 0.249023 -0.550537 0.429993 1445640001 -0.670837 0.249023 -0.550537 0.429993 1445640001 -0.649963 0.210632 -0.573425 0.452087 1445640001 -0.649963 0.210632 -0.573425 0.452087 1445640001 -0.649963 0.210632 -0.573425 0.452087 1445640001 -0.649963 0.210632 -0.573425 0.452087 1445640001 -0.649963 0.210632 -0.573425 0.452087 1445640001 -0.649963 0.210632 -0.573425 0.452087 1445640001 -0.649963 0.210632 -0.573425 0.452087 1445640001 -0.631104 0.165161 -0.589661 0.476135 1445640001 -0.631104 0.165161 -0.589661 0.476135 1445640001 -0.631104 0.165161 -0.589661 0.476135 1445640001 -0.631104 0.165161 -0.589661 0.476135 1445640001 -0.631104 0.165161 -0.589661 0.476135 1445640001 -0.613647 0.120789 -0.602295 0.496094 1445640001 -0.613647 0.120789 -0.602295 0.496094 1445640001 -0.613647 0.120789 -0.602295 0.496094 1445640001 -0.613647 0.120789 -0.602295 0.496094 1445640001 -0.613647 0.120789 -0.602295 0.496094 1445640001 -0.613647 0.120789 -0.602295 0.496094 1445640001 -0.613647 0.120789 -0.602295 0.496094 1445640001 -0.599060 0.086426 -0.607605 0.514282 1445640001 -0.599060 0.086426 -0.607605 0.514282 1445640001 -0.599060 0.086426 -0.607605 0.514282 1445640001 -0.599060 0.086426 -0.607605 0.514282 1445640001 -0.599060 0.086426 -0.607605 0.514282 1445640001 -0.599060 0.086426 -0.607605 0.514282 1445640001 -0.588562 0.070068 -0.610596 0.525330 1445640001 -0.588562 0.070068 -0.610596 0.525330 1445640001 -0.588562 0.070068 -0.610596 0.525330 1445640001 -0.588562 0.070068 -0.610596 0.525330 1445640001 -0.580627 0.079346 -0.615906 0.526550 1445640001 -0.580627 0.079346 -0.615906 0.526550 1445640001 -0.580627 0.079346 -0.615906 0.526550 1445640001 -0.580627 0.079346 -0.615906 0.526550 1445640001 -0.580627 0.079346 -0.615906 0.526550 1445640001 -0.580627 0.079346 -0.615906 0.526550 1445640001 -0.580750 0.098816 -0.613037 0.526489 1445640001 -0.580750 0.098816 -0.613037 0.526489 1445640001 -0.580750 0.098816 -0.613037 0.526489 1445640001 -0.580750 0.098816 -0.613037 0.526489 1445640001 -0.580750 0.098816 -0.613037 0.526489 1445640001 -0.580750 0.098816 -0.613037 0.526489 1445640001 -0.580750 0.098816 -0.613037 0.526489 1445640001 -0.586975 0.134888 -0.607788 0.517578 1445640001 -0.586975 0.134888 -0.607788 0.517578 1445640001 -0.586975 0.134888 -0.607788 0.517578 1445640001 -0.586975 0.134888 -0.607788 0.517578 1445640001 -0.586975 0.134888 -0.607788 0.517578 1445640001 -0.586975 0.134888 -0.607788 0.517578 1445640001 -0.600037 0.169373 -0.593994 0.508423 1445640001 -0.600037 0.169373 -0.593994 0.508423 1445640001 -0.600037 0.169373 -0.593994 0.508423 1445640001 -0.600037 0.169373 -0.593994 0.508423 1445640001 -0.600037 0.169373 -0.593994 0.508423 1445640001 -0.600037 0.169373 -0.593994 0.508423 1445640001 -0.617981 0.204468 -0.574097 0.496704 1445640001 -0.617981 0.204468 -0.574097 0.496704 1445640001 -0.617981 0.204468 -0.574097 0.496704 1445640001 -0.617981 0.204468 -0.574097 0.496704 1445640001 -0.617981 0.204468 -0.574097 0.496704 1445640001 -0.617981 0.204468 -0.574097 0.496704 1445640001 -0.638245 0.247437 -0.552734 0.475281 1445640001 -0.638245 0.247437 -0.552734 0.475281 1445640001 -0.638245 0.247437 -0.552734 0.475281 1445640001 -0.638245 0.247437 -0.552734 0.475281 1445640001 -0.638245 0.247437 -0.552734 0.475281 1445640001 -0.638245 0.247437 -0.552734 0.475281 1445640001 -0.659912 0.283630 -0.532471 0.447876 1445640001 -0.659912 0.283630 -0.532471 0.447876 1445640001 -0.659912 0.283630 -0.532471 0.447876 1445640001 -0.659912 0.283630 -0.532471 0.447876 1445640001 -0.659912 0.283630 -0.532471 0.447876 1445640001 -0.659912 0.283630 -0.532471 0.447876 1445640001 -0.678101 0.307373 -0.519165 0.419739 1445640001 -0.678101 0.307373 -0.519165 0.419739 1445640001 -0.678101 0.307373 -0.519165 0.419739 1445640001 -0.678101 0.307373 -0.519165 0.419739 1445640001 -0.678101 0.307373 -0.519165 0.419739 1445640001 -0.678101 0.307373 -0.519165 0.419739 1445640001 -0.678101 0.307373 -0.519165 0.419739 1445640001 -0.686951 0.320496 -0.512268 0.403687 1445640001 -0.686951 0.320496 -0.512268 0.403687 1445640001 -0.686951 0.320496 -0.512268 0.403687 1445640001 -0.686951 0.320496 -0.512268 0.403687 1445640001 -0.686951 0.320496 -0.512268 0.403687 1445640001 -0.686951 0.320496 -0.512268 0.403687 1445640001 -0.682495 0.329468 -0.518616 0.395813 1445640001 -0.682495 0.329468 -0.518616 0.395813 1445640001 -0.682495 0.329468 -0.518616 0.395813 1445640001 -0.682495 0.329468 -0.518616 0.395813 1445640001 -0.682495 0.329468 -0.518616 0.395813 1445640001 -0.682495 0.329468 -0.518616 0.395813 1445640001 -0.682495 0.329468 -0.518616 0.395813 1445640001 -0.674255 0.311340 -0.534058 0.404053 1445640001 -0.674255 0.311340 -0.534058 0.404053 1445640001 -0.674255 0.311340 -0.534058 0.404053 1445640001 -0.674255 0.311340 -0.534058 0.404053 1445640001 -0.674255 0.311340 -0.534058 0.404053 1445640001 -0.674255 0.311340 -0.534058 0.404053 1445640001 -0.664063 0.277283 -0.556519 0.415222 1445640001 -0.664063 0.277283 -0.556519 0.415222 1445640001 -0.664063 0.277283 -0.556519 0.415222 1445640001 -0.664063 0.277283 -0.556519 0.415222 1445640001 -0.664063 0.277283 -0.556519 0.415222 1445640001 -0.664063 0.277283 -0.556519 0.415222 1445640001 -0.664063 0.277283 -0.556519 0.415222 1445640001 -0.655029 0.238647 -0.574707 0.428650 1445640002 -0.655029 0.238647 -0.574707 0.428650 1445640002 -0.655029 0.238647 -0.574707 0.428650 1445640002 -0.655029 0.238647 -0.574707 0.428650 1445640002 -0.655029 0.238647 -0.574707 0.428650 1445640002 -0.655029 0.238647 -0.574707 0.428650 1445640002 -0.648315 0.201355 -0.583679 0.445496 1445640002 -0.648315 0.201355 -0.583679 0.445496 1445640002 -0.648315 0.201355 -0.583679 0.445496 1445640002 -0.648315 0.201355 -0.583679 0.445496 1445640002 -0.648315 0.201355 -0.583679 0.445496 1445640002 -0.648315 0.201355 -0.583679 0.445496 1445640002 -0.646240 0.174011 -0.582275 0.461609 1445640002 -0.646240 0.174011 -0.582275 0.461609 1445640002 -0.646240 0.174011 -0.582275 0.461609 1445640002 -0.646240 0.174011 -0.582275 0.461609 1445640002 -0.646240 0.174011 -0.582275 0.461609 1445640002 -0.646240 0.174011 -0.582275 0.461609 1445640002 -0.646240 0.174011 -0.582275 0.461609 1445640002 -0.646790 0.182129 -0.585388 0.453674 1445640002 -0.646790 0.182129 -0.585388 0.453674 1445640002 -0.646790 0.182129 -0.585388 0.453674 1445640002 -0.646790 0.182129 -0.585388 0.453674 1445640002 -0.646790 0.182129 -0.585388 0.453674 1445640002 -0.646790 0.182129 -0.585388 0.453674 1445640002 -0.646301 0.205811 -0.590149 0.437866 1445640002 -0.646301 0.205811 -0.590149 0.437866 1445640002 -0.646301 0.205811 -0.590149 0.437866 1445640002 -0.646301 0.205811 -0.590149 0.437866 1445640002 -0.646301 0.205811 -0.590149 0.437866 1445640002 -0.646301 0.205811 -0.590149 0.437866 1445640002 -0.646301 0.205811 -0.590149 0.437866 1445640002 -0.653809 0.222351 -0.582092 0.429321 1445640002 -0.653809 0.222351 -0.582092 0.429321 1445640002 -0.653809 0.222351 -0.582092 0.429321 1445640002 -0.653809 0.222351 -0.582092 0.429321 1445640002 -0.653809 0.222351 -0.582092 0.429321 1445640002 -0.653809 0.222351 -0.582092 0.429321 1445640002 -0.665894 0.249512 -0.570190 0.411377 1445640002 -0.665894 0.249512 -0.570190 0.411377 1445640002 -0.665894 0.249512 -0.570190 0.411377 1445640002 -0.665894 0.249512 -0.570190 0.411377 1445640002 -0.665894 0.249512 -0.570190 0.411377 1445640002 -0.665894 0.249512 -0.570190 0.411377 1445640002 -0.665894 0.249512 -0.570190 0.411377 1445640002 -0.672607 0.292053 -0.560547 0.384888 1445640002 -0.672607 0.292053 -0.560547 0.384888 1445640002 -0.672607 0.292053 -0.560547 0.384888 1445640002 -0.672607 0.292053 -0.560547 0.384888 1445640002 
-0.283508 0.549561 -0.716370 0.323120 1445640004 -0.283508 0.549561 -0.716370 0.323120 1445640004 -0.283508 0.549561 -0.716370 0.323120 1445640004 -0.283508 0.549561 -0.716370 0.323120 1445640004 -0.283508 0.549561 -0.716370 0.323120 1445640004 -0.179138 0.561646 -0.680115 0.435730 1445640004 -0.179138 0.561646 -0.680115 0.435730 1445640004 -0.179138 0.561646 -0.680115 0.435730 1445640004 -0.179138 0.561646 -0.680115 0.435730 1445640004 -0.179138 0.561646 -0.680115 0.435730 1445640004 -0.179138 0.561646 -0.680115 0.435730 1445640004 -0.078247 0.585999 -0.647095 0.481323 1445640004 -0.078247 0.585999 -0.647095 0.481323 1445640004 -0.078247 0.585999 -0.647095 0.481323 1445640004 -0.078247 0.585999 -0.647095 0.481323 1445640004 -0.078247 0.585999 -0.647095 0.481323 1445640004 -0.078247 0.585999 -0.647095 0.481323 1445640004 -0.009277 0.593506 -0.611206 0.523560 1445640004 -0.009277 0.593506 -0.611206 0.523560 1445640004 -0.009277 0.593506 -0.611206 0.523560 1445640004 -0.009277 0.593506 -0.611206 0.523560 1445640004 -0.009277 0.593506 -0.611206 0.523560 1445640004 -0.009277 0.593506 -0.611206 0.523560 1445640004 -0.009277 0.593506 -0.611206 0.523560 1445640004 0.007996 0.591187 -0.592712 0.546875 1445640004 0.007996 0.591187 -0.592712 0.546875 1445640004 0.007996 0.591187 -0.592712 0.546875 1445640004 0.007996 0.591187 -0.592712 0.546875 1445640004 0.007996 0.591187 -0.592712 0.546875 1445640004 0.007996 0.591187 -0.592712 0.546875 1445640004 -0.030090 0.584412 -0.608521 0.535950 1445640004 -0.030090 0.584412 -0.608521 0.535950 1445640004 -0.030090 0.584412 -0.608521 0.535950 1445640004 -0.030090 0.584412 -0.608521 0.535950 1445640004 -0.030090 0.584412 -0.608521 0.535950 1445640004 -0.030090 0.584412 -0.608521 0.535950 1445640004 -0.119202 0.570496 -0.649109 0.488831 1445640004 -0.119202 0.570496 -0.649109 0.488831 1445640004 -0.119202 0.570496 -0.649109 0.488831 1445640004 -0.119202 0.570496 -0.649109 0.488831 1445640004 -0.119202 0.570496 -0.649109 0.488831 1445640004 -0.119202 0.570496 -0.649109 0.488831 1445640004 -0.119202 0.570496 -0.649109 0.488831 1445640004 -0.233215 0.548340 -0.707275 0.380432 1445640004 -0.233215 0.548340 -0.707275 0.380432 1445640004 -0.233215 0.548340 -0.707275 0.380432 1445640004 -0.233215 0.548340 -0.707275 0.380432 1445640004 -0.233215 0.548340 -0.707275 0.380432 1445640004 -0.233215 0.548340 -0.707275 0.380432 1445640004 -0.344604 0.524231 -0.745728 0.224548 1445640004 -0.344604 0.524231 -0.745728 0.224548 1445640004 -0.344604 0.524231 -0.745728 0.224548 1445640004 -0.344604 0.524231 -0.745728 0.224548 1445640004 -0.344604 0.524231 -0.745728 0.224548 1445640004 -0.344604 0.524231 -0.745728 0.224548 1445640004 -0.344604 0.524231 -0.745728 0.224548 1445640004 -0.432739 0.516052 -0.734497 0.083252 1445640004 -0.432739 0.516052 -0.734497 0.083252 1445640004 -0.432739 0.516052 -0.734497 0.083252 1445640004 -0.432739 0.516052 -0.734497 0.083252 1445640005 -0.432739 0.516052 -0.734497 0.083252 1445640005 -0.498413 0.519409 -0.693970 -0.016541 1445640005 -0.498413 0.519409 -0.693970 -0.016541 1445640005 -0.498413 0.519409 -0.693970 -0.016541 1445640005 -0.498413 0.519409 -0.693970 -0.016541 1445640005 -0.498413 0.519409 -0.693970 -0.016541 1445640005 -0.498413 0.519409 -0.693970 -0.016541 1445640005 -0.537231 0.539001 -0.644714 -0.072693 1445640005 -0.537231 0.539001 -0.644714 -0.072693 1445640005 -0.537231 0.539001 -0.644714 -0.072693 1445640005 -0.537231 0.539001 -0.644714 -0.072693 1445640005 -0.537231 0.539001 -0.644714 -0.072693 1445640005 -0.537231 0.539001 -0.644714 -0.072693 1445640005 -0.550964 0.561401 -0.612366 -0.079773 1445640005 -0.550964 0.561401 -0.612366 -0.079773 1445640005 -0.550964 0.561401 -0.612366 -0.079773 1445640005 -0.550964 0.561401 -0.612366 -0.079773 1445640005 -0.550964 0.561401 -0.612366 -0.079773 1445640005 -0.550964 0.561401 -0.612366 -0.079773 1445640005 -0.527954 0.578247 -0.621460 -0.027161 1445640005 -0.527954 0.578247 -0.621460 -0.027161 1445640005 -0.527954 0.578247 -0.621460 -0.027161 1445640005 -0.527954 0.578247 -0.621460 -0.027161 1445640005 -0.527954 0.578247 -0.621460 -0.027161 1445640005 -0.458679 0.579956 -0.669983 0.065918 1445640005 -0.458679 0.579956 -0.669983 0.065918 1445640005 -0.458679 0.579956 -0.669983 0.065918 1445640005 -0.361572 0.576111 -0.706909 0.194031 1445640005 -0.361572 0.576111 -0.706909 0.194031 1445640005 -0.361572 0.576111 -0.706909 0.194031 1445640005 -0.361572 0.576111 -0.706909 0.194031 1445640005 -0.361572 0.576111 -0.706909 0.194031 1445640005 -0.361572 0.576111 -0.706909 0.194031 1445640005 -0.255066 0.574524 -0.699951 0.339050 1445640005 -0.255066 0.574524 -0.699951 0.339050 1445640005 -0.255066 0.574524 -0.699951 0.339050 1445640005 -0.255066 0.574524 -0.699951 0.339050 1445640005 -0.255066 0.574524 -0.699951 0.339050 1445640005 -0.255066 0.574524 -0.699951 0.339050 1445640005 -0.131531 0.595337 -0.674255 0.416748 1445640005 -0.131531 0.595337 -0.674255 0.416748 1445640005 -0.131531 0.595337 -0.674255 0.416748 1445640005 -0.131531 0.595337 -0.674255 0.416748 1445640005 -0.131531 0.595337 -0.674255 0.416748 1445640005 -0.131531 0.595337 -0.674255 0.416748 1445640005 -0.131531 0.595337 -0.674255 0.416748 1445640005 -0.013184 0.611206 -0.648743 0.453186 1445640005 -0.013184 0.611206 -0.648743 0.453186 1445640005 -0.013184 0.611206 -0.648743 0.453186 1445640005 -0.013184 0.611206 -0.648743 0.453186 1445640005 -0.013184 0.611206 -0.648743 0.453186 1445640005 0.051819 0.596436 -0.624451 0.501587 1445640005 0.051819 0.596436 -0.624451 0.501587 1445640005 0.051819 0.596436 -0.624451 0.501587 1445640005 0.051819 0.596436 -0.624451 0.501587 1445640005 0.051819 0.596436 -0.624451 0.501587 1445640005 0.051819 0.596436 -0.624451 0.501587 1445640005 0.051819 0.596436 -0.624451 0.501587 1445640005 0.060730 0.572083 -0.612061 0.542603 1445640005 0.060730 0.572083 -0.612061 0.542603 1445640005 0.060730 0.572083 -0.612061 0.542603 1445640005 0.060730 0.572083 -0.612061 0.542603 1445640005 0.060730 0.572083 -0.612061 0.542603 1445640005 0.060730 0.572083 -0.612061 0.542603 1445640005 0.020142 0.558960 -0.627808 0.541260 1445640005 0.020142 0.558960 -0.627808 0.541260 1445640005 0.020142 0.558960 -0.627808 0.541260 1445640005 0.020142 0.558960 -0.627808 0.541260 1445640005 0.020142 0.558960 -0.627808 0.541260 1445640005 0.020142 0.558960 -0.627808 0.541260 1445640005 0.020142 0.558960 -0.627808 0.541260 1445640005 -0.062439 0.557922 -0.658203 0.501526 1445640005 -0.062439 0.557922 -0.658203 0.501526 1445640005 -0.062439 0.557922 -0.658203 0.501526 1445640005 -0.062439 0.557922 -0.658203 0.501526 1445640005 -0.062439 0.557922 -0.658203 0.501526 1445640005 -0.184937 0.559265 -0.694641 0.412964 1445640005 -0.184937 0.559265 -0.694641 0.412964 1445640005 -0.184937 0.559265 -0.694641 0.412964 1445640005 -0.184937 0.559265 -0.694641 0.412964 1445640005 -0.184937 0.559265 -0.694641 0.412964 1445640005 -0.184937 0.559265 -0.694641 0.412964 1445640005 -0.184937 0.559265 -0.694641 0.412964 1445640005 -0.311707 0.563660 -0.719788 0.258972 1445640005 -0.311707 0.563660 -0.719788 0.258972 1445640005 -0.311707 0.563660 -0.719788 0.258972 1445640005 -0.311707 0.563660 -0.719788 0.258972 1445640005 -0.311707 0.563660 -0.719788 0.258972 1445640005 -0.311707 0.563660 -0.719788 0.258972 1445640005 -0.431213 0.558472 -0.698059 0.122009 1445640005 -0.431213 0.558472 -0.698059 0.122009 1445640005 -0.431213 0.558472 -0.698059 0.122009 1445640005 -0.431213 0.558472 -0.698059 0.122009 1445640005 -0.431213 0.558472 -0.698059 0.122009 1445640005 -0.431213 0.558472 -0.698059 0.122009 1445640005 -0.503540 0.561401 -0.656616 0.012329 1445640005 -0.503540 0.561401 -0.656616 0.012329 1445640005 -0.503540 0.561401 -0.656616 0.012329 1445640005 -0.503540 0.561401 -0.656616 0.012329 1445640005 -0.503540 0.561401 -0.656616 0.012329 1445640005 -0.503540 0.561401 -0.656616 0.012329 1445640005 -0.503540 0.561401 -0.656616 0.012329 1445640005 -0.532898 0.572205 -0.620972 -0.054932 1445640005 -0.532898 0.572205 -0.620972 -0.054932 1445640005 -0.532898 0.572205 -0.620972 -0.054932 1445640005 -0.532898 0.572205 -0.620972 -0.054932 1445640005 -0.532898 0.572205 -0.620972 -0.054932 1445640005 -0.532898 0.572205 -0.620972 -0.054932 1445640006 -0.535034 0.580505 -0.610901 -0.059448 1445640006 -0.535034 0.580505 -0.610901 -0.059448 1445640006 -0.535034 0.580505 -0.610901 -0.059448 1445640006 -0.535034 0.580505 -0.610901 -0.059448 1445640006 -0.535034 0.580505 -0.610901 -0.059448 1445640006 -0.535034 0.580505 -0.610901 -0.059448 1445640006 -0.501709 0.591187 -0.631409 -0.013550 1445640006 -0.501709 0.591187 -0.631409 -0.013550 1445640006 -0.501709 0.591187 -0.631409 -0.013550 1445640006 -0.501709 0.591187 -0.631409 -0.013550 1445640006 -0.501709 0.591187 -0.631409 -0.013550 1445640006 -0.501709 0.591187 -0.631409 -0.013550 1445640006 -0.441467 0.602600 -0.661133 0.070007 1445640006 -0.441467 0.602600 -0.661133 0.070007 1445640006 -0.441467 0.602600 -0.661133 0.070007 1445640006 -0.441467 0.602600 -0.661133 0.070007 1445640006 -0.441467 0.602600 -0.661133 0.070007 1445640006 -0.441467 0.602600 -0.661133 0.070007 1445640006 -0.441467 0.602600 -0.661133 0.070007 1445640006 -0.366943 0.606873 -0.683411 0.173218 1445640006 -0.366943 0.606873 -0.683411 0.173218 1445640006 -0.366943 0.606873 -0.683411 0.173218 1445640006 -0.366943 0.606873 -0.683411 0.173218 1445640006 -0.366943 0.606873 -0.683411 0.173218 1445640006 -0.366943 0.606873 -0.683411 0.173218 1445640006 -0.289612 0.613708 -0.684021 0.267639 1445640006 -0.289612 0.613708 -0.684021 0.267639 1445640006 -0.289612 0.613708 -0.684021 0.267639 1445640006 -0.289612 0.613708 -0.684021 0.267639 1445640006 -0.289612 0.613708 -0.684021 0.267639 1445640006 -0.289612 0.613708 -0.684021 0.267639 1445640006 -0.289612 0.613708 -0.684021 0.267639 1445640006 -0.209045 0.625732 -0.671570 0.337219 1445640006 -0.209045 0.625732 -0.671570 0.337219 1445640006 -0.209045 0.625732 -0.671570 0.337219 1445640006 -0.209045 0.625732 -0.671570 0.337219 1445640006 -0.209045 0.625732 -0.671570 0.337219 1445640006 -0.209045 0.625732 -0.671570 0.337219 1445640006 -0.134949 0.632874 -0.651672 0.395691 1445640006 -0.134949 0.632874 -0.651672 0.395691 1445640006 -0.134949 0.632874 -0.651672 0.395691 1445640006 -0.134949 0.632874 -0.651672 0.395691 1445640006 -0.134949 0.632874 -0.651672 0.395691 1445640006 -0.134949 0.632874 -0.651672 0.395691 1445640006 -0.071106 0.637451 -0.633057 0.433411 1445640006 -0.071106 0.637451 -0.633057 0.433411 1445640006 -0.071106 0.637451 -0.633057 0.433411 1445640006 -0.071106 0.637451 -0.633057 0.433411 1445640006 -0.071106 0.637451 -0.633057 0.433411 1445640006 -0.071106 0.637451 -0.633057 0.433411 1445640006 -0.071106 0.637451 -0.633057 0.433411 1445640006 -0.041016 0.631653 -0.622314 0.460510 1445640006 -0.041016 0.631653 -0.622314 0.460510 1445640006 -0.041016 0.631653 -0.622314 0.460510 1445640006 -0.041016 0.631653 -0.622314 0.460510 1445640006 -0.041016 0.631653 -0.622314 0.460510 1445640006 -0.041016 0.631653 -0.622314 0.460510 1445640006 -0.041016 0.631653 -0.622314 0.460510 1445640006 -0.031860 0.620361 -0.628967 0.467407 1445640006 -0.031860 0.620361 -0.628967 0.467407 1445640006 -0.031860 0.620361 -0.628967 0.467407 1445640006 -0.031860 0.620361 -0.628967 0.467407 1445640006 -0.031860 0.620361 -0.628967 0.467407 1445640006 -0.031860 0.620361 -0.628967 0.467407 1445640006 -0.056458 0.601318 -0.649231 0.462341 1445640006 -0.056458 0.601318 -0.649231 0.462341 1445640006 -0.056458 0.601318 -0.649231 0.462341 1445640006 -0.056458 0.601318 -0.649231 0.462341 1445640006 -0.056458 0.601318 -0.649231 0.462341 1445640006 -0.056458 0.601318 -0.649231 0.462341 1445640006 -0.118225 0.582703 -0.680115 0.428833 1445640006 -0.118225 0.582703 -0.680115 0.428833 1445640006 -0.118225 0.582703 -0.680115 0.428833 1445640006 -0.118225 0.582703 -0.680115 0.428833 1445640006 -0.118225 0.582703 -0.680115 0.428833 1445640006 -0.118225 0.582703 -0.680115 0.428833 1445640006 -0.209167 0.572693 -0.718750 0.334290 1445640006 -0.209167 0.572693 -0.718750 0.334290 1445640006 -0.209167 0.572693 -0.718750 0.334290 1445640006 -0.209167 0.572693 -0.718750 0.334290 1445640006 -0.209167 0.572693 -0.718750 0.334290 1445640006 -0.209167 0.572693 -0.718750 0.334290 1445640006 -0.321655 0.569153 -0.729187 0.202271 1445640006 -0.321655 0.569153 -0.729187 0.202271 1445640006 -0.321655 0.569153 -0.729187 0.202271 1445640006 -0.321655 0.569153 -0.729187 0.202271 1445640006 -0.321655 0.569153 -0.729187 0.202271 1445640006 -0.321655 0.569153 -0.729187 0.202271 1445640006 -0.321655 0.569153 -0.729187 0.202271 1445640006 -0.420898 0.568054 -0.701965 0.086060 1445640006 -0.420898 0.568054 -0.701965 0.086060 1445640006 -0.420898 0.568054 -0.701965 0.086060 1445640006 -0.420898 0.568054 -0.701965 0.086060 1445640006 -0.420898 0.568054 -0.701965 0.086060 1445640006 -0.420898 0.568054 -0.701965 0.086060 1445640006 -0.492981 0.567749 -0.659241 0.004517 1445640006 -0.492981 0.567749 -0.659241 0.004517 1445640006 -0.492981 0.567749 -0.659241 0.004517 1445640006 -0.492981 0.567749 -0.659241 0.004517 1445640006 -0.492981 0.567749 -0.659241 0.004517 1445640006 -0.492981 0.567749 -0.659241 0.004517 1445640006 -0.492981 0.567749 -0.659241 0.004517 1445640006 -0.534546 0.569702 -0.622559 -0.046326 1445640006 -0.534546 0.569702 -0.622559 -0.046326 1445640006 -0.534546 0.569702 -0.622559 -0.046326 1445640006 -0.534546 0.569702 -0.622559 -0.046326 1445640006 -0.534546 0.569702 -0.622559 -0.046326 1445640006 -0.527161 0.584534 -0.613037 -0.068237 1445640006 -0.527161 0.584534 -0.613037 -0.068237 1445640006 -0.527161 0.584534 -0.613037 -0.068237 1445640006 -0.527161 0.584534 -0.613037 -0.068237 1445640006 -0.527161 0.584534 -0.613037 -0.068237 1445640006 -0.527161 0.584534 -0.613037 -0.068237 1445640006 -0.475159 0.595032 -0.647400 -0.033630 1445640007 -0.475159 0.595032 -0.647400 -0.033630 1445640007 -0.475159 0.595032 -0.647400 -0.033630 1445640007 -0.475159 0.595032 -0.647400 -0.033630 1445640007 -0.475159 0.595032 -0.647400 -0.033630 1445640007 -0.475159 0.595032 -0.647400 -0.033630 1445640007 -0.380920 0.596680 -0.702454 0.073730 1445640007 -0.380920 0.596680 -0.702454 0.073730 1445640007 -0.380920 0.596680 -0.702454 0.073730 1445640007 -0.380920 0.596680 -0.702454 0.073730 1445640007 -0.380920 0.596680 -0.702454 0.073730 1445640007 -0.380920 0.596680 -0.702454 0.073730 1445640007 -0.380920 0.596680 -0.702454 0.073730 1445640007 -0.256042 0.593872 -0.725769 0.234558 1445640007 -0.256042 0.593872 -0.725769 0.234558 1445640007 -0.256042 0.593872 -0.725769 0.234558 1445640007 -0.256042 0.593872 -0.725769 0.234558 1445640007 -0.256042 0.593872 -0.725769 0.234558 1445640007 -0.256042 0.593872 -0.725769 0.234558 1445640007 -0.140564 0.587891 -0.707825 0.365540 1445640007 -0.140564 0.587891 -0.707825 0.365540 1445640007 -0.140564 0.587891 -0.707825 0.365540 1445640007 -0.140564 0.587891 -0.707825 0.365540 1445640007 -0.140564 0.587891 -0.707825 0.365540 1445640007 -0.140564 0.587891 -0.707825 0.365540 1445640007 -0.048462 0.591736 -0.669189 0.446838 1445640007 -0.048462 0.591736 -0.669189 0.446838 1445640007 -0.048462 0.591736 -0.669189 0.446838 1445640007 -0.048462 0.591736 -0.669189 0.446838 1445640007 -0.048462 0.591736 -0.669189 0.446838 1445640007 -0.048462 0.591736 -0.669189 0.446838 1445640007 -0.048462 0.591736 -0.669189 0.446838 1445640007 0.020569 0.592712 -0.634766 0.495300 1445640007 0.020569 0.592712 -0.634766 0.495300 1445640007 0.020569 0.592712 -0.634766 0.495300 1445640007 0.020569 0.592712 -0.634766 0.495300 1445640007 0.020569 0.592712 -0.634766 0.495300 1445640007 0.020569 0.592712 -0.634766 0.495300 1445640007 0.038818 0.589111 -0.610168 0.528259 1445640007 0.038818 0.589111 -0.610168 0.528259 1445640007 0.038818 0.589111 -0.610168 0.528259 1445640007 0.038818 0.589111 -0.610168 0.528259 1445640007 0.038818 0.589111 -0.610168 0.528259 1445640007 0.038818 0.589111 -0.610168 0.528259 1445640007 0.038818 0.589111 -0.610168 0.528259 1445640007 0.018250 0.581787 -0.622864 0.522705 1445640007 0.018250 0.581787 -0.622864 0.522705 1445640007 0.018250 0.581787 -0.622864 0.522705 1445640007 0.018250 0.581787 -0.622864 0.522705 1445640007 0.018250 0.581787 -0.622864 0.522705 1445640007 0.018250 0.581787 -0.622864 0.522705 1445640007 -0.061340 0.566895 -0.661133 0.487610 1445640007 -0.061340 0.566895 -0.661133 0.487610 1445640007 -0.061340 0.566895 -0.661133 0.487610 1445640007 -0.061340 0.566895 -0.661133 0.487610 1445640007 -0.061340 0.566895 -0.661133 0.487610 1445640007 -0.061340 0.566895 -0.661133 0.487610 1445640007 -0.180664 0.546631 -0.716858 0.393188 1445640007 -0.180664 0.546631 -0.716858 0.393188 1445640007 -0.180664 0.546631 -0.716858 0.393188 1445640007 -0.180664 0.546631 -0.716858 0.393188 1445640007 -0.180664 0.546631 -0.716858 0.393188 1445640007 -0.314941 0.535645 -0.745789 0.240234 1445640007 -0.314941 0.535645 -0.745789 0.240234 1445640007 -0.314941 0.535645 -0.745789 0.240234 1445640007 -0.314941 0.535645 -0.745789 0.240234 1445640007 -0.314941 0.535645 -0.745789 0.240234 1445640007 -0.314941 0.535645 -0.745789 0.240234 1445640007 -0.430603 0.537598 -0.718384 0.097656 1445640007 -0.430603 0.537598 -0.718384 0.097656 1445640007 -0.430603 0.537598 -0.718384 0.097656 1445640007 -0.430603 0.537598 -0.718384 0.097656 1445640007 -0.430603 0.537598 -0.718384 0.097656 1445640007 -0.430603 0.537598 -0.718384 0.097656 1445640007 -0.430603 0.537598 -0.718384 0.097656 1445640007 -0.509644 0.547424 -0.663818 0.002014 1445640007 -0.509644 0.547424 -0.663818 0.002014 1445640007 -0.509644 0.547424 -0.663818 0.002014 1445640007 -0.509644 0.547424 -0.663818 0.002014 1445640007 -0.509644 0.547424 -0.663818 0.002014 1445640007 -0.509644 0.547424 -0.663818 0.002014 1445640007 -0.551025 0.569092 -0.608337 -0.049744 1445640007 -0.551025 0.569092 -0.608337 -0.049744 1445640007 -0.551025 0.569092 -0.608337 -0.049744 1445640007 -0.551025 0.569092 -0.608337 -0.049744 1445640007 -0.551025 0.569092 -0.608337 -0.049744 1445640007 -0.551025 0.569092 -0.608337 -0.049744 1445640007 -0.558228 0.596313 -0.574097 -0.056885 1445640007 -0.558228 0.596313 -0.574097 -0.056885 1445640007 -0.558228 0.596313 -0.574097 -0.056885 1445640007 -0.558228 0.596313 -0.574097 -0.056885 1445640007 -0.558228 0.596313 -0.574097 -0.056885 1445640007 -0.558228 0.596313 -0.574097 -0.056885 1445640007 -0.519958 0.617432 -0.589966 -0.018982 1445640007 -0.519958 0.617432 -0.589966 -0.018982 1445640007 -0.519958 0.617432 -0.589966 -0.018982 1445640007 -0.519958 0.617432 -0.589966 -0.018982 1445640007 -0.519958 0.617432 -0.589966 -0.018982 1445640007 -0.519958 0.617432 -0.589966 -0.018982 1445640007 -0.519958 0.617432 -0.589966 -0.018982 1445640007 -0.428711 0.623230 -0.651978 0.051697 1445640007 -0.428711 0.623230 -0.651978 0.051697 1445640007 -0.428711 0.623230 -0.651978 0.051697 1445640007 -0.428711 0.623230 -0.651978 0.051697 1445640007 -0.428711 0.623230 -0.651978 0.051697 1445640007 -0.428711 0.623230 -0.651978 0.051697 1445640007 -0.317139 0.598083 -0.714050 0.178467 1445640007 -0.317139 0.598083 -0.714050 0.178467 1445640007 -0.317139 0.598083 -0.714050 0.178467 1445640007 -0.317139 0.598083 -0.714050 0.178467 1445640007 -0.317139 0.598083 -0.714050 0.178467 1445640007 -0.317139 0.598083 -0.714050 0.178467 1445640007 -0.214600 0.578857 -0.723938 0.307922 1445640007 -0.214600 0.578857 -0.723938 0.307922 1445640008 -0.214600 0.578857 -0.723938 0.307922 1445640008 -0.214600 0.578857 -0.723938 0.307922 1445640008 -0.214600 0.578857 -0.723938 0.307922 1445640008 -0.214600 0.578857 -0.723938 0.307922 1445640008 -0.214600 0.578857 -0.723938 0.307922 1445640008 -0.137329 0.579895 -0.699707 0.393982 1445640008 -0.137329 0.579895 -0.699707 0.393982 1445640008 -0.137329 0.579895 -0.699707 0.393982 1445640008 -0.137329 0.579895 -0.699707 0.393982 1445640008 -0.137329 0.579895 -0.699707 0.393982 1445640008 -0.062134 0.590454 -0.671753 0.442993 1445640008 -0.062134 0.590454 -0.671753 0.442993 1445640008 -0.062134 0.590454 -0.671753 0.442993 1445640008 -0.062134 0.590454 -0.671753 0.442993 1445640008 -0.062134 0.590454 -0.671753 0.442993 1445640008 -0.062134 0.590454 -0.671753 0.442993 1445640008 -0.062134 0.590454 -0.671753 0.442993 1445640008 -0.002930 0.586792 -0.644287 0.490417 1445640008 -0.002930 0.586792 -0.644287 0.490417 1445640008 -0.002930 0.586792 -0.644287 0.490417 1445640008 -0.002930 0.586792 -0.644287 0.490417 1445640008 -0.002930 0.586792 -0.644287 0.490417 1445640008 0.030334 0.573547 -0.614624 0.540710 1445640008 0.030334 0.573547 -0.614624 0.540710 1445640008 0.030334 0.573547 -0.614624 0.540710 1445640008 0.030334 0.573547 -0.614624 0.540710 1445640008 0.030334 0.573547 -0.614624 0.540710 1445640008 0.030334 0.573547 -0.614624 0.540710 1445640008 0.034485 0.557739 -0.611267 0.560425 1445640008 0.034485 0.557739 -0.611267 0.560425 1445640008 0.034485 0.557739 -0.611267 0.560425 1445640008 0.034485 0.557739 -0.611267 0.560425 1445640008 0.034485 0.557739 -0.611267 0.560425 1445640008 0.034485 0.557739 -0.611267 0.560425 1445640008 0.034485 0.557739 -0.611267 0.560425 1445640008 -0.015686 0.540222 -0.640076 0.546082 1445640008 -0.015686 0.540222 -0.640076 0.546082 1445640008 -0.015686 0.540222 -0.640076 0.546082 1445640008 -0.015686 0.540222 -0.640076 0.546082 1445640008 -0.015686 0.540222 -0.640076 0.546082 1445640008 -0.015686 0.540222 -0.640076 0.546082 1445640008 -0.124023 0.515869 -0.698547 0.480042 1445640008 -0.124023 0.515869 -0.698547 0.480042 1445640008 -0.124023 0.515869 -0.698547 0.480042 1445640008 -0.124023 0.515869 -0.698547 0.480042 1445640008 -0.124023 0.515869 -0.698547 0.480042 1445640008 -0.124023 0.515869 -0.698547 0.480042 1445640008 -0.268127 0.501038 -0.754761 0.327759 1445640008 -0.268127 0.501038 -0.754761 0.327759 1445640008 -0.268127 0.501038 -0.754761 0.327759 1445640008 -0.268127 0.501038 -0.754761 0.327759 1445640008 -0.268127 0.501038 -0.754761 0.327759 1445640008 -0.268127 0.501038 -0.754761 0.327759 1445640008 -0.403259 0.514587 -0.740906 0.153748 1445640008 -0.403259 0.514587 -0.740906 0.153748 1445640008 -0.403259 0.514587 -0.740906 0.153748 1445640008 -0.403259 0.514587 -0.740906 0.153748 1445640008 -0.403259 0.514587 -0.740906 0.153748 1445640008 -0.403259 0.514587 -0.740906 0.153748 1445640008 -0.506226 0.539368 -0.672180 0.031189 1445640008 -0.506226 0.539368 -0.672180 0.031189 1445640008 -0.506226 0.539368 -0.672180 0.031189 1445640008 -0.506226 0.539368 -0.672180 0.031189 1445640008 -0.506226 0.539368 -0.672180 0.031189 1445640008 -0.506226 0.539368 -0.672180 0.031189 1445640008 -0.569336 0.564209 -0.596863 -0.036682 1445640008 -0.569336 0.564209 -0.596863 -0.036682 1445640008 -0.569336 0.564209 -0.596863 -0.036682 1445640008 -0.569336 0.564209 -0.596863 -0.036682 1445640008 -0.569336 0.564209 -0.596863 -0.036682 1445640008 -0.569336 0.564209 -0.596863 -0.036682 1445640008 -0.569336 0.564209 -0.596863 -0.036682 1445640008 -0.576660 0.591614 -0.562500 -0.033081 1445640008 -0.576660 0.591614 -0.562500 -0.033081 1445640008 -0.576660 0.591614 -0.562500 -0.033081 1445640008 -0.576660 0.591614 -0.562500 -0.033081 1445640008 -0.576660 0.591614 -0.562500 -0.033081 1445640008 -0.576660 0.591614 -0.562500 -0.033081 1445640008 -0.507507 0.637146 -0.579163 0.032471 1445640008 -0.507507 0.637146 -0.579163 0.032471 1445640008 -0.507507 0.637146 -0.579163 0.032471 1445640008 -0.507507 0.637146 -0.579163 0.032471 1445640008 -0.507507 0.637146 -0.579163 0.032471 1445640008 -0.507507 0.637146 -0.579163 0.032471 1445640008 -0.395935 0.665161 -0.616760 0.142761 1445640008 -0.395935 0.665161 -0.616760 0.142761 1445640008 -0.395935 0.665161 -0.616760 0.142761 1445640008 -0.395935 0.665161 -0.616760 0.142761 1445640008 -0.395935 0.665161 -0.616760 0.142761 1445640008 -0.285156 0.649719 -0.649292 0.273682 1445640008 -0.285156 0.649719 -0.649292 0.273682 1445640008 -0.285156 0.649719 -0.649292 0.273682 1445640008 -0.285156 0.649719 -0.649292 0.273682 1445640008 -0.285156 0.649719 -0.649292 0.273682 1445640008 -0.285156 0.649719 -0.649292 0.273682 1445640008 -0.285156 0.649719 -0.649292 0.273682 1445640008 -0.167480 0.632446 -0.654907 0.378174 1445640008 -0.167480 0.632446 -0.654907 0.378174 1445640008 -0.167480 0.632446 -0.654907 0.378174 1445640008 -0.167480 0.632446 -0.654907 0.378174 1445640008 -0.167480 0.632446 -0.654907 0.378174 1445640008 -0.167480 0.632446 -0.654907 0.378174 1445640008 -0.050537 0.610413 -0.646851 0.454346 1445640008 -0.050537 0.610413 -0.646851 0.454346 1445640008 -0.050537 0.610413 -0.646851 0.454346 1445640008 -0.050537 0.610413 -0.646851 0.454346 1445640008 -0.050537 0.610413 -0.646851 0.454346 1445640008 -0.050537 0.610413 -0.646851 0.454346 1445640008 -0.050537 0.610413 -0.646851 0.454346 1445640008 0.041809 0.576294 -0.625366 0.524475 1445640008 0.041809 0.576294 -0.625366 0.524475 1445640009 0.041809 0.576294 -0.625366 0.524475 1445640009 0.041809 0.576294 -0.625366 0.524475 1445640009 0.041809 0.576294 -0.625366 0.524475 1445640009 0.100708 0.539001 -0.590759 0.591858 1445640009 0.100708 0.539001 -0.590759 0.591858 1445640009 0.100708 0.539001 -0.590759 0.591858 1445640009 0.100708 0.539001 -0.590759 0.591858 1445640009 0.100708 0.539001 -0.590759 0.591858 1445640009 0.100708 0.539001 -0.590759 0.591858 1445640009 0.100708 0.539001 -0.590759 0.591858 1445640009 0.118286 0.510620 -0.569519 0.633179 1445640009 0.118286 0.510620 -0.569519 0.633179 1445640009 0.118286 0.510620 -0.569519 0.633179 1445640009 0.118286 0.510620 -0.569519 0.633179 1445640009 0.118286 0.510620 -0.569519 0.633179 1445640009 0.118286 0.510620 -0.569519 0.633179 1445640009 0.075623 0.512756 -0.576660 0.631470 1445640009 0.075623 0.512756 -0.576660 0.631470 1445640009 0.075623 0.512756 -0.576660 0.631470 1445640009 0.075623 0.512756 -0.576660 0.631470 1445640009 0.075623 0.512756 -0.576660 0.631470 1445640009 0.075623 0.512756 -0.576660 0.631470 1445640009 0.075623 0.512756 -0.576660 0.631470 1445640009 -0.028748 0.539490 -0.609558 0.580078 1445640009 -0.028748 0.539490 -0.609558 0.580078 1445640009 -0.028748 0.539490 -0.609558 0.580078 1445640009 -0.028748 0.539490 -0.609558 0.580078 1445640009 -0.028748 0.539490 -0.609558 0.580078 1445640009 -0.028748 0.539490 -0.609558 0.580078 1445640009 -0.175659 0.575439 -0.660522 0.449097 1445640009 -0.175659 0.575439 -0.660522 0.449097 1445640009 -0.175659 0.575439 -0.660522 0.449097 1445640009 -0.175659 0.575439 -0.660522 0.449097 1445640009 -0.175659 0.575439 -0.660522 0.449097 1445640009 -0.175659 0.575439 -0.660522 0.449097 1445640009 -0.326843 0.606323 -0.671997 0.271973 1445640009 -0.326843 0.606323 -0.671997 0.271973 1445640009 -0.326843 0.606323 -0.671997 0.271973 1445640009 -0.326843 0.606323 -0.671997 0.271973 1445640009 -0.326843 0.606323 -0.671997 0.271973 1445640009 -0.326843 0.606323 -0.671997 0.271973 1445640009 -0.326843 0.606323 -0.671997 0.271973 1445640009 -0.438843 0.623108 -0.634521 0.128784 1445640009 -0.438843 0.623108 -0.634521 0.128784 1445640009 -0.438843 0.623108 -0.634521 0.128784 1445640009 -0.438843 0.623108 -0.634521 0.128784 1445640009 -0.438843 0.623108 -0.634521 0.128784 1445640009 -0.506287 0.635010 -0.582458 0.034729 1445640009 -0.506287 0.635010 -0.582458 0.034729 1445640009 -0.506287 0.635010 -0.582458 0.034729 1445640009 -0.506287 0.635010 -0.582458 0.034729 1445640009 -0.506287 0.635010 -0.582458 0.034729 1445640009 -0.506287 0.635010 -0.582458 0.034729 1445640009 -0.532715 0.653687 -0.536987 -0.022400 1445640009 -0.532715 0.653687 -0.536987 -0.022400 1445640009 -0.532715 0.653687 -0.536987 -0.022400 1445640009 -0.532715 0.653687 -0.536987 -0.022400 1445640009 -0.532715 0.653687 -0.536987 -0.022400 1445640009 -0.532715 0.653687 -0.536987 -0.022400 1445640009 -0.532715 0.653687 -0.536987 -0.022400 1445640009 -0.534973 0.672119 -0.510681 -0.035706 1445640009 -0.534973 0.672119 -0.510681 -0.035706 1445640009 -0.534973 0.672119 -0.510681 -0.035706 1445640009 -0.534973 0.672119 -0.510681 -0.035706 1445640009 -0.534973 0.672119 -0.510681 -0.035706 1445640009 -0.534973 0.672119 -0.510681 -0.035706 1445640009 -0.485352 0.691223 -0.535461 0.001953 1445640009 -0.485352 0.691223 -0.535461 0.001953 1445640009 -0.485352 0.691223 -0.535461 0.001953 1445640009 -0.485352 0.691223 -0.535461 0.001953 1445640009 -0.485352 0.691223 -0.535461 0.001953 1445640009 -0.485352 0.691223 -0.535461 0.001953 1445640009 -0.485352 0.691223 -0.535461 0.001953 1445640009 -0.399963 0.683105 -0.604309 0.090576 1445640009 
-0.749146 -0.089172 -0.553040 0.353638 1445640012 -0.749146 -0.089172 -0.553040 0.353638 1445640012 -0.750916 -0.078125 -0.554504 0.350098 1445640012 -0.750916 -0.078125 -0.554504 0.350098 1445640012 -0.750916 -0.078125 -0.554504 0.350098 1445640012 -0.750916 -0.078125 -0.554504 0.350098 1445640012 -0.750916 -0.078125 -0.554504 0.350098 1445640012 -0.750916 -0.078125 -0.554504 0.350098 1445640012 -0.753662 -0.086487 -0.541626 0.362305 1445640012 -0.753662 -0.086487 -0.541626 0.362305 1445640012 -0.753662 -0.086487 -0.541626 0.362305 1445640012 -0.753662 -0.086487 -0.541626 0.362305 1445640012 -0.753662 -0.086487 -0.541626 0.362305 1445640012 -0.753662 -0.086487 -0.541626 0.362305 1445640012 -0.753662 -0.086487 -0.541626 0.362305 1445640012 -0.762634 -0.096436 -0.528198 0.360779 1445640012 -0.762634 -0.096436 -0.528198 0.360779 1445640012 -0.762634 -0.096436 -0.528198 0.360779 1445640012 -0.762634 -0.096436 -0.528198 0.360779 1445640012 -0.762634 -0.096436 -0.528198 0.360779 1445640012 -0.762634 -0.096436 -0.528198 0.360779 1445640012 -0.777588 -0.089355 -0.519287 0.343079 1445640012 -0.777588 -0.089355 -0.519287 0.343079 1445640012 -0.777588 -0.089355 -0.519287 0.343079 1445640012 -0.777588 -0.089355 -0.519287 0.343079 1445640012 -0.777588 -0.089355 -0.519287 0.343079 1445640012 -0.777588 -0.089355 -0.519287 0.343079 1445640012 -0.795166 -0.073486 -0.507080 0.324402 1445640012 -0.795166 -0.073486 -0.507080 0.324402 1445640012 -0.795166 -0.073486 -0.507080 0.324402 1445640012 -0.795166 -0.073486 -0.507080 0.324402 1445640012 -0.795166 -0.073486 -0.507080 0.324402 1445640012 -0.795166 -0.073486 -0.507080 0.324402 1445640012 -0.795166 -0.073486 -0.507080 0.324402 1445640012 -0.813171 -0.042786 -0.500916 0.293335 1445640012 -0.813171 -0.042786 -0.500916 0.293335 1445640012 -0.813171 -0.042786 -0.500916 0.293335 1445640012 -0.813171 -0.042786 -0.500916 0.293335 1445640012 -0.813171 -0.042786 -0.500916 0.293335 1445640012 -0.813171 -0.042786 -0.500916 0.293335 1445640012 -0.820862 -0.001587 -0.507874 0.261292 1445640012 -0.820862 -0.001587 -0.507874 0.261292 1445640012 -0.820862 -0.001587 -0.507874 0.261292 1445640012 -0.820862 -0.001587 -0.507874 0.261292 1445640012 -0.820862 -0.001587 -0.507874 0.261292 1445640012 -0.820862 -0.001587 -0.507874 0.261292 1445640012 -0.817017 -0.008179 -0.514709 0.259888 1445640012 -0.817017 -0.008179 -0.514709 0.259888 1445640012 -0.817017 -0.008179 -0.514709 0.259888 1445640012 -0.817017 -0.008179 -0.514709 0.259888 1445640012 -0.817017 -0.008179 -0.514709 0.259888 1445640012 -0.817017 -0.008179 -0.514709 0.259888 1445640012 -0.805969 -0.055786 -0.517029 0.282898 1445640012 -0.805969 -0.055786 -0.517029 0.282898 1445640012 -0.805969 -0.055786 -0.517029 0.282898 1445640012 -0.805969 -0.055786 -0.517029 0.282898 1445640012 -0.805969 -0.055786 -0.517029 0.282898 1445640012 -0.805969 -0.055786 -0.517029 0.282898 1445640012 -0.805969 -0.055786 -0.517029 0.282898 1445640012 -0.791992 -0.098511 -0.520691 0.303284 1445640012 -0.791992 -0.098511 -0.520691 0.303284 1445640012 -0.791992 -0.098511 -0.520691 0.303284 1445640012 -0.791992 -0.098511 -0.520691 0.303284 1445640012 -0.791992 -0.098511 -0.520691 0.303284 1445640012 -0.791992 -0.098511 -0.520691 0.303284 1445640013 -0.782654 -0.115234 -0.527588 0.309631 1445640013 -0.782654 -0.115234 -0.527588 0.309631 1445640013 -0.782654 -0.115234 -0.527588 0.309631 1445640013 -0.782654 -0.115234 -0.527588 0.309631 1445640013 -0.782654 -0.115234 -0.527588 0.309631 1445640013 -0.782654 -0.115234 -0.527588 0.309631 1445640013 -0.780579 -0.117004 -0.531128 0.308228 1445640013 -0.780579 -0.117004 -0.531128 0.308228 1445640013 -0.780579 -0.117004 -0.531128 0.308228 1445640013 -0.780579 -0.117004 -0.531128 0.308228 1445640013 -0.780579 -0.117004 -0.531128 0.308228 1445640013 -0.780579 -0.117004 -0.531128 0.308228 1445640013 -0.780579 -0.117004 -0.531128 0.308228 1445640013 -0.781067 -0.103638 -0.536682 0.302124 1445640013 -0.781067 -0.103638 -0.536682 0.302124 1445640013 -0.781067 -0.103638 -0.536682 0.302124 1445640013 -0.781067 -0.103638 -0.536682 0.302124 1445640013 -0.781067 -0.103638 -0.536682 0.302124 1445640013 -0.781067 -0.103638 -0.536682 0.302124 1445640013 -0.780884 -0.097351 -0.535034 0.307495 1445640013 -0.780884 -0.097351 -0.535034 0.307495 1445640013 -0.780884 -0.097351 -0.535034 0.307495 1445640013 -0.780884 -0.097351 -0.535034 0.307495 1445640013 -0.780884 -0.097351 -0.535034 0.307495 1445640013 -0.780884 -0.097351 -0.535034 0.307495 1445640013 -0.782104 -0.094116 -0.527466 0.318237 1445640013 -0.782104 -0.094116 -0.527466 0.318237 1445640013 -0.782104 -0.094116 -0.527466 0.318237 1445640013 -0.782104 -0.094116 -0.527466 0.318237 1445640013 -0.782104 -0.094116 -0.527466 0.318237 1445640013 -0.782104 -0.094116 -0.527466 0.318237 1445640013 -0.783386 -0.081360 -0.523865 0.324585 1445640013 -0.783386 -0.081360 -0.523865 0.324585 1445640013 -0.783386 -0.081360 -0.523865 0.324585 1445640013 -0.783386 -0.081360 -0.523865 0.324585 1445640013 -0.783386 -0.081360 -0.523865 0.324585 1445640013 -0.783386 -0.081360 -0.523865 0.324585 1445640013 -0.786560 -0.070129 -0.516052 0.331909 1445640013 -0.786560 -0.070129 -0.516052 0.331909 1445640013 -0.786560 -0.070129 -0.516052 0.331909 1445640013 -0.786560 -0.070129 -0.516052 0.331909 1445640013 -0.786560 -0.070129 -0.516052 0.331909 1445640013 -0.786560 -0.070129 -0.516052 0.331909 1445640013 -0.793701 -0.056458 -0.507751 0.330322 1445640013 -0.793701 -0.056458 -0.507751 0.330322 1445640013 -0.793701 -0.056458 -0.507751 0.330322 1445640013 -0.793701 -0.056458 -0.507751 0.330322 1445640013 -0.793701 -0.056458 -0.507751 0.330322 1445640013 -0.793701 -0.056458 -0.507751 0.330322 1445640013 -0.798340 -0.027161 -0.508667 0.321350 1445640013 -0.798340 -0.027161 -0.508667 0.321350 1445640013 -0.798340 -0.027161 -0.508667 0.321350 1445640013 -0.798340 -0.027161 -0.508667 0.321350 1445640013 -0.798340 -0.027161 -0.508667 0.321350 1445640013 -0.798340 -0.027161 -0.508667 0.321350 1445640013 -0.799011 -0.023865 -0.502502 0.329468 1445640013 -0.799011 -0.023865 -0.502502 0.329468 1445640013 -0.799011 -0.023865 -0.502502 0.329468 1445640013 -0.799011 -0.023865 -0.502502 0.329468 1445640013 -0.799011 -0.023865 -0.502502 0.329468 1445640013 -0.799011 -0.023865 -0.502502 0.329468 1445640013 -0.800720 -0.040588 -0.489502 0.342957 1445640013 -0.800720 -0.040588 -0.489502 0.342957 1445640013 -0.800720 -0.040588 -0.489502 0.342957 1445640013 -0.800720 -0.040588 -0.489502 0.342957 1445640013 -0.800720 -0.040588 -0.489502 0.342957 1445640013 -0.800720 -0.040588 -0.489502 0.342957 1445640013 -0.800720 -0.040588 -0.489502 0.342957 1445640013 -0.802124 -0.027649 -0.492676 0.336426 1445640013 -0.802124 -0.027649 -0.492676 0.336426 1445640013 -0.802124 -0.027649 -0.492676 0.336426 1445640013 -0.802124 -0.027649 -0.492676 0.336426 1445640013 -0.802124 -0.027649 -0.492676 0.336426 1445640013 -0.802124 -0.027649 -0.492676 0.336426 1445640013 -0.797058 -0.014038 -0.506836 0.328186 1445640013 -0.797058 -0.014038 -0.506836 0.328186 1445640013 -0.797058 -0.014038 -0.506836 0.328186 1445640013 -0.797058 -0.014038 -0.506836 0.328186 1445640013 -0.797058 -0.014038 -0.506836 0.328186 1445640013 -0.797058 -0.014038 -0.506836 0.328186 1445640013 -0.797058 -0.014038 -0.506836 0.328186 1445640013 -0.785583 -0.039917 -0.517883 0.336365 1445640013 -0.785583 -0.039917 -0.517883 0.336365 1445640013 -0.785583 -0.039917 -0.517883 0.336365 1445640013 -0.785583 -0.039917 -0.517883 0.336365 1445640013 -0.774170 -0.075256 -0.524963 0.345581 1445640013 -0.774170 -0.075256 -0.524963 0.345581 1445640013 -0.774170 -0.075256 -0.524963 0.345581 1445640013 -0.774170 -0.075256 -0.524963 0.345581 1445640013 -0.774170 -0.075256 -0.524963 0.345581 1445640013 -0.774170 -0.075256 -0.524963 0.345581 1445640013 -0.774170 -0.075256 -0.524963 0.345581 1445640013 -0.767700 -0.084778 -0.532410 0.346375 1445640013 -0.767700 -0.084778 -0.532410 0.346375 1445640013 -0.767700 -0.084778 -0.532410 0.346375 1445640013 -0.767700 -0.084778 -0.532410 0.346375 1445640013 -0.767700 -0.084778 -0.532410 0.346375 1445640013 -0.767700 -0.084778 -0.532410 0.346375 1445640013 -0.767700 -0.084778 -0.532410 0.346375 1445640013 -0.763794 -0.070801 -0.543213 0.341431 1445640013 -0.763794 -0.070801 -0.543213 0.341431 1445640013 -0.763794 -0.070801 -0.543213 0.341431 1445640013 -0.763794 -0.070801 -0.543213 0.341431 1445640013 -0.763794 -0.070801 -0.543213 0.341431 1445640013 -0.763794 -0.070801 -0.543213 0.341431 1445640013 -0.759338 -0.054260 -0.551086 0.341736 1445640013 -0.759338 -0.054260 -0.551086 0.341736 1445640013 -0.759338 -0.054260 -0.551086 0.341736 1445640013 -0.759338 -0.054260 -0.551086 0.341736 1445640013 -0.759338 -0.054260 -0.551086 0.341736 1445640013 -0.759338 -0.054260 -0.551086 0.341736 1445640013 -0.753418 -0.037720 -0.556885 0.347656 1445640013 -0.753418 -0.037720 -0.556885 0.347656 1445640014 -0.753418 -0.037720 -0.556885 0.347656 1445640014 -0.753418 -0.037720 -0.556885 0.347656 1445640014 -0.753418 -0.037720 -0.556885 0.347656 1445640014 -0.753418 -0.037720 -0.556885 0.347656 1445640014 -0.753418 -0.037720 -0.556885 0.347656 1445640014 -0.748962 -0.026794 -0.557556 0.357056 1445640014 -0.748962 -0.026794 -0.557556 0.357056 1445640014 -0.748962 -0.026794 -0.557556 0.357056 1445640014 -0.748962 -0.026794 -0.557556 0.357056 1445640014 -0.748962 -0.026794 -0.557556 0.357056 1445640014 -0.748962 -0.026794 -0.557556 0.357056 1445640014 -0.749207 -0.010864 -0.553345 0.363953 1445640014 -0.749207 -0.010864 -0.553345 0.363953 1445640014 -0.749207 -0.010864 -0.553345 0.363953 1445640014 -0.749207 -0.010864 -0.553345 0.363953 1445640014 -0.750549 0.023438 -0.552856 0.361267 1445640014 -0.750549 0.023438 -0.552856 0.361267 1445640014 -0.750549 0.023438 -0.552856 0.361267 1445640014 -0.750549 0.023438 -0.552856 0.361267 1445640014 -0.750549 0.023438 -0.552856 0.361267 1445640014 -0.750549 0.023438 -0.552856 0.361267 1445640014 -0.755005 0.057251 -0.549438 0.353333 1445640014 -0.755005 0.057251 -0.549438 0.353333 1445640014 -0.755005 0.057251 -0.549438 0.353333 1445640014 -0.755005 0.057251 -0.549438 0.353333 1445640014 -0.755005 0.057251 -0.549438 0.353333 1445640014 -0.755005 0.057251 -0.549438 0.353333 1445640014 -0.764343 0.071594 -0.539551 0.345764 1445640014 -0.764343 0.071594 -0.539551 0.345764 1445640014 -0.764343 0.071594 -0.539551 0.345764 1445640014 -0.764343 0.071594 -0.539551 0.345764 1445640014 -0.764343 0.071594 -0.539551 0.345764 1445640014 -0.764343 0.071594 -0.539551 0.345764 1445640014 -0.764343 0.071594 -0.539551 0.345764 1445640014 -0.777649 0.084900 -0.523865 0.337036 1445640014 -0.777649 0.084900 -0.523865 0.337036 1445640014 -0.777649 0.084900 -0.523865 0.337036 1445640014 -0.777649 0.084900 -0.523865 0.337036 1445640014 -0.777649 0.084900 -0.523865 0.337036 1445640014 -0.777649 0.084900 -0.523865 0.337036 1445640014 -0.785706 0.128601 -0.516296 0.315552 1445640014 -0.785706 0.128601 -0.516296 0.315552 1445640014 -0.785706 0.128601 -0.516296 0.315552 1445640014 -0.785706 0.128601 -0.516296 0.315552 1445640014 -0.785706 0.128601 -0.516296 0.315552 1445640014 -0.785706 0.128601 -0.516296 0.315552 1445640014 -0.786560 0.167725 -0.516479 0.294128 1445640014 -0.786560 0.167725 -0.516479 0.294128 1445640014 -0.786560 0.167725 -0.516479 0.294128 1445640014 -0.786560 0.167725 -0.516479 0.294128 1445640014 -0.786560 0.167725 -0.516479 0.294128 1445640014 -0.786560 0.167725 -0.516479 0.294128 1445640014 -0.781738 0.182434 -0.524170 0.284363 1445640014 -0.781738 0.182434 -0.524170 0.284363 1445640014 -0.781738 0.182434 -0.524170 0.284363 1445640014 -0.781738 0.182434 -0.524170 0.284363 1445640014 -0.781738 0.182434 -0.524170 0.284363 1445640014 -0.781738 0.182434 -0.524170 0.284363 1445640014 -0.772095 0.173035 -0.541260 0.284607 1445640014 -0.772095 0.173035 -0.541260 0.284607 1445640014 -0.772095 0.173035 -0.541260 0.284607 1445640014 -0.772095 0.173035 -0.541260 0.284607 1445640014 -0.772095 0.173035 -0.541260 0.284607 1445640014 -0.772095 0.173035 -0.541260 0.284607 1445640014 -0.762634 0.143799 -0.557739 0.294495 1445640014 -0.762634 0.143799 -0.557739 0.294495 1445640014 -0.762634 0.143799 -0.557739 0.294495 1445640014 -0.762634 0.143799 -0.557739 0.294495 1445640014 -0.762634 0.143799 -0.557739 0.294495 1445640014 -0.762634 0.143799 -0.557739 0.294495 1445640014 -0.762634 0.143799 -0.557739 0.294495 1445640014 -0.755005 0.111084 -0.569031 0.306519 1445640014 -0.755005 0.111084 -0.569031 0.306519 1445640014 -0.755005 0.111084 -0.569031 0.306519 1445640014 -0.755005 0.111084 -0.569031 0.306519 1445640014 -0.755005 0.111084 -0.569031 0.306519 1445640014 -0.755005 0.111084 -0.569031 0.306519 1445640014 -0.750977 0.080994 -0.572998 0.318176 1445640014 -0.750977 0.080994 -0.572998 0.318176 1445640014 -0.750977 0.080994 -0.572998 0.318176 1445640014 -0.750977 0.080994 -0.572998 0.318176 1445640014 -0.750977 0.080994 -0.572998 0.318176 1445640014 -0.750977 0.080994 -0.572998 0.318176 1445640014 -0.750977 0.080994 -0.572998 0.318176 1445640014 -0.748352 0.063232 -0.570618 0.332275 1445640014 -0.748352 0.063232 -0.570618 0.332275 1445640014 -0.748352 0.063232 -0.570618 0.332275 1445640014 -0.748352 0.063232 -0.570618 0.332275 1445640014 -0.748352 0.063232 -0.570618 0.332275 1445640014 -0.748352 0.063232 -0.570618 0.332275 1445640014 -0.749878 0.055725 -0.562683 0.343506 1445640014 -0.749878 0.055725 -0.562683 0.343506 1445640014 -0.749878 0.055725 -0.562683 0.343506 1445640014 -0.749878 0.055725 -0.562683 0.343506 1445640014 -0.749878 0.055725 -0.562683 0.343506 1445640014 -0.749878 0.055725 -0.562683 0.343506 1445640014 -0.749756 0.069092 -0.558594 0.348022 1445640014 -0.749756 0.069092 -0.558594 0.348022 1445640014 -0.749756 0.069092 -0.558594 0.348022 1445640014 -0.749756 0.069092 -0.558594 0.348022 1445640014 -0.749756 0.069092 -0.558594 0.348022 1445640014 -0.749756 0.069092 -0.558594 0.348022 1445640014 -0.749756 0.069092 -0.558594 0.348022 1445640014 -0.747742 0.088745 -0.552856 0.356995 1445640014 -0.747742 0.088745 -0.552856 0.356995 1445640014 -0.747742 0.088745 -0.552856 0.356995 1445640014 -0.747742 0.088745 -0.552856 0.356995 1445640014 -0.747742 0.088745 -0.552856 0.356995 1445640014 -0.747742 0.088745 -0.552856 0.356995 1445640014 -0.747375 0.112793 -0.544250 0.364014 1445640014 -0.747375 0.112793 -0.544250 0.364014 1445640014 -0.747375 0.112793 -0.544250 0.364014 1445640015 -0.747375 0.112793 -0.544250 0.364014 1445640015 -0.747375 0.112793 -0.544250 0.364014 1445640015 -0.747375 0.112793 -0.544250 0.364014 1445640015 -0.747375 0.112793 -0.544250 0.364014 1445640015 -0.751343 0.139221 -0.530518 0.367004 1445640015 -0.751343 0.139221 -0.530518 0.367004 1445640015 -0.751343 0.139221 -0.530518 0.367004 1445640015 -0.751343 0.139221 -0.530518 0.367004 1445640015 -0.751343 0.139221 -0.530518 0.367004 1445640015 -0.751343 0.139221 -0.530518 0.367004 1445640015 -0.763123 0.161865 -0.511108 0.360962 1445640015 -0.763123 0.161865 -0.511108 0.360962 1445640015 -0.763123 0.161865 -0.511108 0.360962 1445640015 -0.763123 0.161865 -0.511108 0.360962 1445640015 -0.763123 0.161865 -0.511108 0.360962 1445640015 -0.763123 0.161865 -0.511108 0.360962 1445640015 -0.763123 0.161865 -0.511108 0.360962 1445640015 -0.772949 0.198730 -0.498169 0.338989 1445640015 -0.772949 0.198730 -0.498169 0.338989 1445640015 -0.772949 0.198730 -0.498169 0.338989 1445640015 -0.772949 0.198730 -0.498169 0.338989 1445640015 -0.772949 0.198730 -0.498169 0.338989 1445640015 -0.772949 0.198730 -0.498169 0.338989 1445640015 -0.772949 0.198730 -0.498169 0.338989 1445640015 -0.784973 0.211243 -0.484009 0.324036 1445640015 -0.784973 0.211243 -0.484009 0.324036 1445640015 -0.784973 0.211243 -0.484009 0.324036 1445640015 -0.784973 0.211243 -0.484009 0.324036 1445640015 -0.784973 0.211243 -0.484009 0.324036 1445640015 -0.792053 0.224670 -0.481934 0.300049 1445640015 -0.792053 0.224670 -0.481934 0.300049 1445640015 -0.792053 0.224670 -0.481934 0.300049 1445640015 -0.792053 0.224670 -0.481934 0.300049 1445640015 -0.792053 0.224670 -0.481934 0.300049 1445640015 -0.792053 0.224670 -0.481934 0.300049 1445640015 -0.788452 0.235779 -0.495605 0.277710 1445640015 -0.788452 0.235779 -0.495605 0.277710 1445640015 -0.788452 0.235779 -0.495605 0.277710 1445640015 -0.788452 0.235779 -0.495605 0.277710 1445640015 -0.788452 0.235779 -0.495605 0.277710 1445640015 -0.788452 0.235779 -0.495605 0.277710 1445640015 -0.788452 0.235779 -0.495605 0.277710 1445640015 -0.780945 0.216187 -0.515564 0.278625 1445640015 -0.780945 0.216187 -0.515564 0.278625 1445640015 -0.780945 0.216187 -0.515564 0.278625 1445640015 -0.780945 0.216187 -0.515564 0.278625 1445640015 -0.780945 0.216187 -0.515564 0.278625 1445640015 -0.780945 0.216187 -0.515564 0.278625 1445640015 -0.780945 0.216187 -0.515564 0.278625 1445640015 -0.771118 0.178589 -0.535706 0.294250 1445640015 -0.771118 0.178589 -0.535706 0.294250 1445640015 -0.771118 0.178589 -0.535706 0.294250 1445640015 -0.771118 0.178589 -0.535706 0.294250 1445640015 -0.771118 0.178589 -0.535706 0.294250 1445640015 -0.758240 0.150513 -0.549683 0.316772 1445640015 -0.758240 0.150513 -0.549683 0.316772 1445640015 -0.758240 0.150513 -0.549683 0.316772 1445640015 -0.758240 0.150513 -0.549683 0.316772 1445640015 -0.758240 0.150513 -0.549683 0.316772 1445640015 -0.758240 0.150513 -0.549683 0.316772 1445640015 -0.751343 0.116821 -0.550171 0.345276 1445640015 -0.751343 0.116821 -0.550171 0.345276 1445640015 -0.751343 0.116821 -0.550171 0.345276 1445640015 -0.751343 0.116821 -0.550171 0.345276 1445640015 -0.751343 0.116821 -0.550171 0.345276 1445640015 -0.751343 0.116821 -0.550171 0.345276 1445640015 -0.748291 0.099854 -0.546448 0.362671 1445640015 -0.748291 0.099854 -0.546448 0.362671 1445640015 -0.748291 0.099854 -0.546448 0.362671 1445640015 -0.748291 0.099854 -0.546448 0.362671 1445640015 -0.748291 0.099854 -0.546448 0.362671 1445640015 -0.748291 0.099854 -0.546448 0.362671 1445640015 -0.748291 0.099854 -0.546448 0.362671 1445640015 -0.743713 0.094849 -0.544495 0.376160 1445640015 -0.743713 0.094849 -0.544495 0.376160 1445640015 -0.743713 0.094849 -0.544495 0.376160 1445640015 -0.743713 0.094849 -0.544495 0.376160 1445640015 -0.743713 0.094849 -0.544495 0.376160 1445640015 -0.743713 0.094849 -0.544495 0.376160 1445640015 -0.735657 0.095459 -0.543945 0.392212 1445640015 -0.735657 0.095459 -0.543945 0.392212 1445640015 -0.735657 0.095459 -0.543945 0.392212 1445640015 -0.735657 0.095459 -0.543945 0.392212 1445640015 -0.735657 0.095459 -0.543945 0.392212 1445640015 -0.731750 0.110291 -0.538452 0.403137 1445640015 -0.731750 0.110291 -0.538452 0.403137 1445640015 -0.731750 0.110291 -0.538452 0.403137 1445640015 -0.731750 0.110291 -0.538452 0.403137 1445640015 -0.731750 0.110291 -0.538452 0.403137 1445640015 -0.731750 0.110291 -0.538452 0.403137 1445640015 -0.730286 0.146423 -0.534058 0.400024 1445640015 -0.730286 0.146423 -0.534058 0.400024 1445640015 -0.730286 0.146423 -0.534058 0.400024 1445640015 -0.730286 0.146423 -0.534058 0.400024 1445640015 -0.730286 0.146423 -0.534058 0.400024 1445640015 -0.730286 0.146423 -0.534058 0.400024 1445640015 -0.730286 0.146423 -0.534058 0.400024 1445640015 -0.727844 0.180786 -0.538086 0.384766 1445640015 -0.727844 0.180786 -0.538086 0.384766 1445640015 -0.727844 0.180786 -0.538086 0.384766 1445640015 -0.727844 0.180786 -0.538086 0.384766 1445640015 -0.727844 0.180786 -0.538086 0.384766 1445640015 -0.727844 0.180786 -0.538086 0.384766 1445640015 -0.729187 0.196350 -0.541321 0.369751 1445640015 -0.729187 0.196350 -0.541321 0.369751 1445640015 -0.729187 0.196350 -0.541321 0.369751 1445640015 -0.729187 0.196350 -0.541321 0.369751 1445640015 -0.729187 0.196350 -0.541321 0.369751 1445640015 -0.729187 0.196350 -0.541321 0.369751 1445640015 -0.746094 0.185303 -0.524353 0.366150 1445640015 -0.746094 0.185303 -0.524353 0.366150 1445640015 -0.746094 0.185303 -0.524353 0.366150 1445640015 -0.746094 0.185303 -0.524353 0.366150 1445640016 -0.746094 0.185303 -0.524353 0.366150 1445640016 -0.746094 0.185303 -0.524353 0.366150 1445640016 -0.746094 0.185303 -0.524353 0.366150 1445640016 -0.757080 0.218262 -0.513550 0.339844 1445640016 -0.757080 0.218262 -0.513550 0.339844 1445640016 -0.757080 0.218262 -0.513550 0.339844 1445640016 -0.757080 0.218262 -0.513550 0.339844 1445640016 -0.757080 0.218262 -0.513550 0.339844 1445640016 -0.757080 0.218262 -0.513550 0.339844 1445640016 -0.757080 0.218262 -0.513550 0.339844 1445640016 -0.767944 0.239075 -0.499268 0.322266 1445640016 -0.767944 0.239075 -0.499268 0.322266 1445640016 -0.767944 0.239075 -0.499268 0.322266 1445640016 -0.767944 0.239075 -0.499268 0.322266 1445640016 -0.767944 0.239075 -0.499268 0.322266 1445640016 -0.767944 0.239075 -0.499268 0.322266 1445640016 -0.764526 0.262695 -0.505554 0.301575 1445640016 -0.764526 0.262695 -0.505554 0.301575 1445640016 -0.764526 0.262695 -0.505554 0.301575 1445640016 -0.764526 0.262695 -0.505554 0.301575 1445640016 -0.764526 0.262695 -0.505554 0.301575 1445640016 -0.764526 0.262695 -0.505554 0.301575 1445640016 -0.755920 0.246948 -0.522766 0.307190 1445640016 -0.755920 0.246948 -0.522766 0.307190 1445640016 -0.755920 0.246948 -0.522766 0.307190 1445640016 -0.755920 0.246948 -0.522766 0.307190 1445640016 -0.755920 0.246948 -0.522766 0.307190 1445640016 -0.755920 0.246948 -0.522766 0.307190 1445640016 -0.755920 0.246948 -0.522766 0.307190 1445640016 -0.745850 0.216064 -0.541748 0.321838 1445640016 -0.745850 0.216064 -0.541748 0.321838 1445640016 -0.745850 0.216064 -0.541748 0.321838 1445640016 -0.745850 0.216064 -0.541748 0.321838 1445640016 -0.745850 0.216064 -0.541748 0.321838 1445640016 -0.745850 0.216064 -0.541748 0.321838 1445640016 -0.738586 0.195984 -0.552307 0.333313 1445640016 -0.738586 0.195984 -0.552307 0.333313 1445640016 -0.738586 0.195984 -0.552307 0.333313 1445640016 -0.738586 0.195984 -0.552307 0.333313 1445640016 -0.738586 0.195984 -0.552307 0.333313 1445640016 -0.738586 0.195984 -0.552307 0.333313 1445640016 -0.738586 0.195984 -0.552307 0.333313 1445640016 -0.736511 0.180847 -0.558350 0.336365 1445640016 -0.736511 0.180847 -0.558350 0.336365 1445640016 -0.736511 0.180847 -0.558350 0.336365 1445640016 -0.736511 0.180847 -0.558350 0.336365 1445640016 -0.736511 0.180847 -0.558350 0.336365 1445640016 -0.736511 0.180847 -0.558350 0.336365 1445640016 -0.732178 0.169006 -0.557434 0.353088 1445640016 -0.732178 0.169006 -0.557434 0.353088 1445640016 -0.732178 0.169006 -0.557434 0.353088 1445640016 -0.732178 0.169006 -0.557434 0.353088 1445640016 -0.732178 0.169006 -0.557434 0.353088 1445640016 -0.730469 0.159119 -0.550049 0.372314 1445640016 -0.730469 0.159119 -0.550049 0.372314 1445640016 -0.730469 0.159119 -0.550049 0.372314 1445640016 -0.730469 0.159119 -0.550049 0.372314 1445640016 -0.730469 0.159119 -0.550049 0.372314 1445640016 -0.726501 0.187317 -0.546326 0.372437 1445640016 -0.726501 0.187317 -0.546326 0.372437 1445640016 -0.726501 0.187317 -0.546326 0.372437 1445640016 -0.726501 0.187317 -0.546326 0.372437 1445640016 -0.726501 0.187317 -0.546326 0.372437 1445640016 -0.726501 0.187317 -0.546326 0.372437 1445640016 -0.722656 0.240356 -0.539978 0.358398 1445640016 -0.722656 0.240356 -0.539978 0.358398 1445640016 -0.722656 0.240356 -0.539978 0.358398 1445640016 -0.722656 0.240356 -0.539978 0.358398 1445640016 -0.722656 0.240356 -0.539978 0.358398 1445640016 -0.722656 0.240356 -0.539978 0.358398 1445640016 -0.715149 0.297424 -0.541138 0.327576 1445640016 -0.715149 0.297424 -0.541138 0.327576 1445640016 -0.715149 0.297424 -0.541138 0.327576 1445640016 -0.715149 0.297424 -0.541138 0.327576 1445640016 -0.715149 0.297424 -0.541138 0.327576 1445640016 -0.711792 0.313049 -0.555115 0.295410 1445640016 -0.711792 0.313049 -0.555115 0.295410 1445640016 -0.711792 0.313049 -0.555115 0.295410 1445640016 -0.711792 0.313049 -0.555115 0.295410 1445640016 -0.711792 0.313049 -0.555115 0.295410 1445640016 -0.711792 0.313049 -0.555115 0.295410 1445640016 -0.711792 0.313049 -0.555115 0.295410 1445640016 -0.725891 0.288208 -0.551636 0.292786 1445640016 -0.725891 0.288208 -0.551636 0.292786 1445640016 -0.725891 0.288208 -0.551636 0.292786 1445640016 -0.725891 0.288208 -0.551636 0.292786 1445640016 -0.725891 0.288208 -0.551636 0.292786 1445640016 -0.740723 0.295471 -0.533142 0.282471 1445640016 -0.740723 0.295471 -0.533142 0.282471 1445640016 -0.740723 0.295471 -0.533142 0.282471 1445640016 -0.740723 0.295471 -0.533142 0.282471 1445640016 -0.740723 0.295471 -0.533142 0.282471 1445640016 -0.740723 0.295471 -0.533142 0.282471 1445640016 -0.745850 0.315002 -0.519226 0.273621 1445640016 -0.745850 0.315002 -0.519226 0.273621 1445640016 -0.745850 0.315002 -0.519226 0.273621 1445640016 -0.745850 0.315002 -0.519226 0.273621 1445640016 -0.745850 0.315002 -0.519226 0.273621 1445640016 -0.745850 0.315002 -0.519226 0.273621 1445640016 -0.741577 0.326538 -0.521484 0.267395 1445640016 -0.741577 0.326538 -0.521484 0.267395 1445640016 -0.741577 0.326538 -0.521484 0.267395 1445640016 -0.741577 0.326538 -0.521484 0.267395 1445640016 -0.741577 0.326538 -0.521484 0.267395 1445640016 -0.741577 0.326538 -0.521484 0.267395 1445640016 -0.732666 0.311279 -0.537720 0.277893 1445640016 -0.732666 0.311279 -0.537720 0.277893 1445640016 -0.732666 0.311279 -0.537720 0.277893 1445640016 -0.732666 0.311279 -0.537720 0.277893 1445640017 -0.732666 0.311279 -0.537720 0.277893 1445640017 -0.732666 0.311279 -0.537720 0.277893 1445640017 -0.721558 0.290161 -0.554810 0.295593 1445640017 -0.721558 0.290161 -0.554810 0.295593 1445640017 -0.721558 0.290161 -0.554810 0.295593 1445640017 -0.721558 0.290161 -0.554810 0.295593 1445640017 -0.721558 0.290161 -0.554810 0.295593 1445640017 -0.721558 0.290161 -0.554810 0.295593 1445640017 -0.713135 0.270020 -0.565186 0.314941 1445640017 -0.713135 0.270020 -0.565186 0.314941 1445640017 -0.713135 0.270020 -0.565186 0.314941 1445640017 -0.713135 0.270020 -0.565186 0.314941 1445640017 -0.713806 0.254822 -0.568298 0.320374 1445640017 -0.713806 0.254822 -0.568298 0.320374 1445640017 -0.713806 0.254822 -0.568298 0.320374 1445640017 -0.713806 0.254822 -0.568298 0.320374 1445640017 -0.713806 0.254822 -0.568298 0.320374 1445640017 -0.713806 0.254822 -0.568298 0.320374 1445640017 -0.712158 0.244812 -0.571838 0.325500 1445640017 -0.712158 0.244812 -0.571838 0.325500 1445640017 -0.712158 0.244812 -0.571838 0.325500 1445640017 -0.712158 0.244812 -0.571838 0.325500 1445640017 -0.712158 0.244812 -0.571838 0.325500 1445640017 -0.712158 0.244812 -0.571838 0.325500 1445640017 -0.716614 0.223938 -0.566284 0.340149 1445640017 -0.716614 0.223938 -0.566284 0.340149 1445640017 -0.716614 0.223938 -0.566284 0.340149 1445640017 -0.716614 0.223938 -0.566284 0.340149 1445640017 -0.716614 0.223938 -0.566284 0.340149 1445640017 -0.716614 0.223938 -0.566284 0.340149 1445640017 -0.716614 0.223938 -0.566284 0.340149 1445640017 -0.710571 0.239746 -0.565002 0.344116 1445640017 -0.710571 0.239746 -0.565002 0.344116 1445640017 -0.710571 0.239746 -0.565002 0.344116 1445640017 -0.710571 0.239746 -0.565002 0.344116 1445640017 -0.710571 0.239746 -0.565002 0.344116 1445640017 -0.710571 0.239746 -0.565002 0.344116 1445640017 -0.710571 0.239746 -0.565002 0.344116 1445640017 -0.710815 0.255554 -0.555725 0.347351 1445640017 -0.710815 0.255554 -0.555725 0.347351 1445640017 -0.710815 0.255554 -0.555725 0.347351 1445640017 -0.710815 0.255554 -0.555725 0.347351 1445640017 -0.710815 0.255554 -0.555725 0.347351 1445640017 -0.710815 0.255554 -0.555725 0.347351 1445640017 -0.706482 0.294739 -0.554321 0.326782 1445640017 -0.706482 0.294739 -0.554321 0.326782 1445640017 -0.706482 0.294739 -0.554321 0.326782 1445640017 -0.706482 0.294739 -0.554321 0.326782 1445640017 -0.706482 0.294739 -0.554321 0.326782 1445640017 
-0.652649 0.425354 -0.625793 -0.039490 1445640019 -0.652649 0.425354 -0.625793 -0.039490 1445640019 -0.652649 0.425354 -0.625793 -0.039490 1445640019 -0.652649 0.425354 -0.625793 -0.039490 1445640019 -0.652649 0.425354 -0.625793 -0.039490 1445640019 -0.652649 0.425354 -0.625793 -0.039490 1445640019 -0.679932 0.404785 -0.600342 -0.116150 1445640019 -0.679932 0.404785 -0.600342 -0.116150 1445640019 -0.679932 0.404785 -0.600342 -0.116150 1445640019 -0.679932 0.404785 -0.600342 -0.116150 1445640019 -0.679932 0.404785 -0.600342 -0.116150 1445640019 -0.679932 0.404785 -0.600342 -0.116150 1445640019 -0.656250 0.431946 -0.609131 -0.108521 1445640019 -0.656250 0.431946 -0.609131 -0.108521 1445640019 -0.656250 0.431946 -0.609131 -0.108521 1445640019 -0.656250 0.431946 -0.609131 -0.108521 1445640019 -0.656250 0.431946 -0.609131 -0.108521 1445640019 -0.656250 0.431946 -0.609131 -0.108521 1445640019 -0.656250 0.431946 -0.609131 -0.108521 1445640019 -0.582214 0.469849 -0.663391 0.015930 1445640019 -0.582214 0.469849 -0.663391 0.015930 1445640019 -0.582214 0.469849 -0.663391 0.015930 1445640019 -0.582214 0.469849 -0.663391 0.015930 1445640019 -0.582214 0.469849 -0.663391 0.015930 1445640019 -0.400085 0.549622 -0.706360 0.197388 1445640019 -0.400085 0.549622 -0.706360 0.197388 1445640019 -0.400085 0.549622 -0.706360 0.197388 1445640019 -0.400085 0.549622 -0.706360 0.197388 1445640019 -0.400085 0.549622 -0.706360 0.197388 1445640019 -0.400085 0.549622 -0.706360 0.197388 1445640019 -0.156921 0.600647 -0.679810 0.390564 1445640019 -0.156921 0.600647 -0.679810 0.390564 1445640019 -0.156921 0.600647 -0.679810 0.390564 1445640019 -0.156921 0.600647 -0.679810 0.390564 1445640019 -0.156921 0.600647 -0.679810 0.390564 1445640019 -0.156921 0.600647 -0.679810 0.390564 1445640019 -0.156921 0.600647 -0.679810 0.390564 1445640019 -0.004517 0.591919 -0.610474 0.526184 1445640019 -0.004517 0.591919 -0.610474 0.526184 1445640019 -0.004517 0.591919 -0.610474 0.526184 1445640019 -0.004517 0.591919 -0.610474 0.526184 1445640019 -0.004517 0.591919 -0.610474 0.526184 1445640019 -0.004517 0.591919 -0.610474 0.526184 1445640019 0.056885 0.580261 -0.565613 0.583191 1445640019 0.056885 0.580261 -0.565613 0.583191 1445640019 0.056885 0.580261 -0.565613 0.583191 1445640019 0.056885 0.580261 -0.565613 0.583191 1445640019 0.056885 0.580261 -0.565613 0.583191 1445640019 0.056885 0.580261 -0.565613 0.583191 1445640019 0.045837 0.561646 -0.562744 0.604736 1445640019 0.045837 0.561646 -0.562744 0.604736 1445640019 0.045837 0.561646 -0.562744 0.604736 1445640019 0.045837 0.561646 -0.562744 0.604736 1445640019 0.045837 0.561646 -0.562744 0.604736 1445640019 0.045837 0.561646 -0.562744 0.604736 1445640019 0.045837 0.561646 -0.562744 0.604736 1445640019 -0.003113 0.544312 -0.586853 0.599365 1445640019 -0.003113 0.544312 -0.586853 0.599365 1445640019 -0.003113 0.544312 -0.586853 0.599365 1445640019 -0.003113 0.544312 -0.586853 0.599365 1445640019 -0.003113 0.544312 -0.586853 0.599365 1445640019 -0.003113 0.544312 -0.586853 0.599365 1445640019 -0.093323 0.528320 -0.644653 0.544556 1445640019 -0.093323 0.528320 -0.644653 0.544556 1445640019 -0.093323 0.528320 -0.644653 0.544556 1445640019 -0.093323 0.528320 -0.644653 0.544556 1445640019 -0.093323 0.528320 -0.644653 0.544556 1445640019 -0.093323 0.528320 -0.644653 0.544556 1445640019 -0.226196 0.515259 -0.716431 0.412476 1445640019 -0.226196 0.515259 -0.716431 0.412476 1445640019 -0.226196 0.515259 -0.716431 0.412476 1445640019 -0.226196 0.515259 -0.716431 0.412476 1445640019 -0.226196 0.515259 -0.716431 0.412476 1445640019 -0.226196 0.515259 -0.716431 0.412476 1445640019 -0.226196 0.515259 -0.716431 0.412476 1445640019 -0.362854 0.526978 -0.737122 0.217407 1445640020 -0.362854 0.526978 -0.737122 0.217407 1445640020 -0.362854 0.526978 -0.737122 0.217407 1445640020 -0.362854 0.526978 -0.737122 0.217407 1445640020 -0.362854 0.526978 -0.737122 0.217407 1445640020 -0.362854 0.526978 -0.737122 0.217407 1445640020 -0.467896 0.570740 -0.671875 0.063110 1445640020 -0.467896 0.570740 -0.671875 0.063110 1445640020 -0.467896 0.570740 -0.671875 0.063110 1445640020 -0.467896 0.570740 -0.671875 0.063110 1445640020 -0.467896 0.570740 -0.671875 0.063110 1445640020 -0.467896 0.570740 -0.671875 0.063110 1445640020 -0.529114 0.616150 -0.583130 -0.020508 1445640020 -0.529114 0.616150 -0.583130 -0.020508 1445640020 -0.529114 0.616150 -0.583130 -0.020508 1445640020 -0.529114 0.616150 -0.583130 -0.020508 1445640020 -0.529114 0.616150 -0.583130 -0.020508 1445640020 -0.529114 0.616150 -0.583130 -0.020508 1445640020 -0.561462 0.633667 -0.530029 -0.048828 1445640020 -0.561462 0.633667 -0.530029 -0.048828 1445640020 -0.561462 0.633667 -0.530029 -0.048828 1445640020 -0.561462 0.633667 -0.530029 -0.048828 1445640020 -0.561462 0.633667 -0.530029 -0.048828 1445640020 -0.561462 0.633667 -0.530029 -0.048828 1445640020 -0.555725 0.639465 -0.527893 -0.059937 1445640020 -0.555725 0.639465 -0.527893 -0.059937 1445640020 -0.555725 0.639465 -0.527893 -0.059937 1445640020 -0.555725 0.639465 -0.527893 -0.059937 1445640020 -0.555725 0.639465 -0.527893 -0.059937 1445640020 -0.555725 0.639465 -0.527893 -0.059937 1445640020 -0.534790 0.635010 -0.556213 -0.036743 1445640020 -0.534790 0.635010 -0.556213 -0.036743 1445640020 -0.534790 0.635010 -0.556213 -0.036743 1445640020 -0.534790 0.635010 -0.556213 -0.036743 1445640020 -0.534790 0.635010 -0.556213 -0.036743 1445640020 -0.534790 0.635010 -0.556213 -0.036743 1445640020 -0.534790 0.635010 -0.556213 -0.036743 1445640020 -0.482727 0.622681 -0.615479 0.022766 1445640020 -0.482727 0.622681 -0.615479 0.022766 1445640020 -0.482727 0.622681 -0.615479 0.022766 1445640020 -0.482727 0.622681 -0.615479 0.022766 1445640020 -0.482727 0.622681 -0.615479 0.022766 1445640020 -0.392822 0.593018 -0.682434 0.168274 1445640020 -0.392822 0.593018 -0.682434 0.168274 1445640020 -0.392822 0.593018 -0.682434 0.168274 1445640020 -0.392822 0.593018 -0.682434 0.168274 1445640020 -0.392822 0.593018 -0.682434 0.168274 1445640020 -0.392822 0.593018 -0.682434 0.168274 1445640020 -0.392822 0.593018 -0.682434 0.168274 1445640020 -0.230164 0.568604 -0.667725 0.421753 1445640020 -0.230164 0.568604 -0.667725 0.421753 1445640020 -0.230164 0.568604 -0.667725 0.421753 1445640020 -0.230164 0.568604 -0.667725 0.421753 1445640020 -0.230164 0.568604 -0.667725 0.421753 1445640020 -0.075195 0.552734 -0.617737 0.554321 1445640020 -0.075195 0.552734 -0.617737 0.554321 1445640020 -0.075195 0.552734 -0.617737 0.554321 1445640020 -0.075195 0.552734 -0.617737 0.554321 1445640020 -0.075195 0.552734 -0.617737 0.554321 1445640020 -0.075195 0.552734 -0.617737 0.554321 1445640020 0.008667 0.538147 -0.580444 0.611023 1445640020 0.008667 0.538147 -0.580444 0.611023 1445640020 0.008667 0.538147 -0.580444 0.611023 1445640020 0.008667 0.538147 -0.580444 0.611023 1445640020 0.008667 0.538147 -0.580444 0.611023 1445640020 0.008667 0.538147 -0.580444 0.611023 1445640020 0.008667 0.538147 -0.580444 0.611023 1445640020 0.005249 0.520142 -0.571716 0.634399 1445640020 0.005249 0.520142 -0.571716 0.634399 1445640020 0.005249 0.520142 -0.571716 0.634399 1445640020 0.005249 0.520142 -0.571716 0.634399 1445640020 0.005249 0.520142 -0.571716 0.634399 1445640020 0.005249 0.520142 -0.571716 0.634399 1445640020 -0.060181 0.511475 -0.607788 0.604431 1445640020 -0.060181 0.511475 -0.607788 0.604431 1445640020 -0.060181 0.511475 -0.607788 0.604431 1445640020 -0.060181 0.511475 -0.607788 0.604431 1445640020 -0.060181 0.511475 -0.607788 0.604431 1445640020 -0.060181 0.511475 -0.607788 0.604431 1445640020 -0.194397 0.494385 -0.675964 0.510742 1445640020 -0.194397 0.494385 -0.675964 0.510742 1445640020 -0.194397 0.494385 -0.675964 0.510742 1445640020 -0.194397 0.494385 -0.675964 0.510742 1445640020 -0.194397 0.494385 -0.675964 0.510742 1445640020 -0.194397 0.494385 -0.675964 0.510742 1445640020 -0.194397 0.494385 -0.675964 0.510742 1445640020 -0.353210 0.492737 -0.725037 0.326721 1445640020 -0.353210 0.492737 -0.725037 0.326721 1445640020 -0.353210 0.492737 -0.725037 0.326721 1445640020 -0.353210 0.492737 -0.725037 0.326721 1445640020 -0.353210 0.492737 -0.725037 0.326721 1445640020 -0.353210 0.492737 -0.725037 0.326721 1445640020 -0.487732 0.517639 -0.687622 0.146362 1445640020 -0.487732 0.517639 -0.687622 0.146362 1445640020 -0.487732 0.517639 -0.687622 0.146362 1445640020 -0.487732 0.517639 -0.687622 0.146362 1445640020 -0.487732 0.517639 -0.687622 0.146362 1445640020 -0.487732 0.517639 -0.687622 0.146362 1445640020 -0.487732 0.517639 -0.687622 0.146362 1445640020 -0.569092 0.562317 -0.599548 0.022217 1445640020 -0.569092 0.562317 -0.599548 0.022217 1445640020 -0.569092 0.562317 -0.599548 0.022217 1445640020 -0.569092 0.562317 -0.599548 0.022217 1445640020 -0.569092 0.562317 -0.599548 0.022217 1445640020 -0.569092 0.562317 -0.599548 0.022217 1445640020 -0.569092 0.562317 -0.599548 0.022217 1445640020 -0.603638 0.612732 -0.510071 -0.005432 1445640020 -0.603638 0.612732 -0.510071 -0.005432 1445640020 -0.603638 0.612732 -0.510071 -0.005432 1445640020 -0.603638 0.612732 -0.510071 -0.005432 1445640020 -0.603638 0.612732 -0.510071 -0.005432 1445640020 -0.613892 0.637146 -0.465942 0.010193 1445640020 -0.613892 0.637146 -0.465942 0.010193 1445640021 -0.613892 0.637146 -0.465942 0.010193 1445640021 -0.613892 0.637146 -0.465942 0.010193 1445640021 -0.613892 0.637146 -0.465942 0.010193 1445640021 -0.613892 0.637146 -0.465942 0.010193 1445640021 -0.613892 0.637146 -0.465942 0.010193 1445640021 -0.590088 0.641907 -0.487244 0.049011 1445640021 -0.590088 0.641907 -0.487244 0.049011 1445640021 -0.590088 0.641907 -0.487244 0.049011 1445640021 -0.590088 0.641907 -0.487244 0.049011 1445640021 -0.590088 0.641907 -0.487244 0.049011 1445640021 -0.590088 0.641907 -0.487244 0.049011 1445640021 -0.531982 0.624207 -0.563171 0.100708 1445640021 -0.531982 0.624207 -0.563171 0.100708 1445640021 -0.531982 0.624207 -0.563171 0.100708 1445640021 -0.531982 0.624207 -0.563171 0.100708 1445640021 -0.531982 0.624207 -0.563171 0.100708 1445640021 -0.531982 0.624207 -0.563171 0.100708 1445640021 -0.531982 0.624207 -0.563171 0.100708 1445640021 -0.450256 0.593994 -0.647949 0.157043 1445640021 -0.450256 0.593994 -0.647949 0.157043 1445640021 -0.450256 0.593994 -0.647949 0.157043 1445640021 -0.450256 0.593994 -0.647949 0.157043 1445640021 -0.450256 0.593994 -0.647949 0.157043 1445640021 -0.450256 0.593994 -0.647949 0.157043 1445640021 -0.323853 0.578735 -0.683411 0.305115 1445640021 -0.323853 0.578735 -0.683411 0.305115 1445640021 -0.323853 0.578735 -0.683411 0.305115 1445640021 -0.323853 0.578735 -0.683411 0.305115 1445640021 -0.323853 0.578735 -0.683411 0.305115 1445640021 -0.323853 0.578735 -0.683411 0.305115 1445640021 -0.121826 0.578918 -0.632996 0.499268 1445640021 -0.121826 0.578918 -0.632996 0.499268 1445640021 -0.121826 0.578918 -0.632996 0.499268 1445640021 -0.121826 0.578918 -0.632996 0.499268 1445640021 -0.121826 0.578918 -0.632996 0.499268 1445640021 -0.121826 0.578918 -0.632996 0.499268 1445640021 0.032166 0.561584 -0.595642 0.573364 1445640021 0.032166 0.561584 -0.595642 0.573364 1445640021 0.032166 0.561584 -0.595642 0.573364 1445640021 0.032166 0.561584 -0.595642 0.573364 1445640021 0.032166 0.561584 -0.595642 0.573364 1445640021 0.032166 0.561584 -0.595642 0.573364 1445640021 0.032166 0.561584 -0.595642 0.573364 1445640021 0.065369 0.515259 -0.563538 0.642334 1445640021 0.065369 0.515259 -0.563538 0.642334 1445640021 0.065369 0.515259 -0.563538 0.642334 1445640021 0.065369 0.515259 -0.563538 0.642334 1445640021 0.065369 0.515259 -0.563538 0.642334 1445640021 0.065369 0.515259 -0.563538 0.642334 1445640021 0.021240 0.482910 -0.578552 0.656982 1445640021 0.021240 0.482910 -0.578552 0.656982 1445640021 0.021240 0.482910 -0.578552 0.656982 1445640021 0.021240 0.482910 -0.578552 0.656982 1445640021 0.021240 0.482910 -0.578552 0.656982 1445640021 0.021240 0.482910 -0.578552 0.656982 1445640021 -0.097778 0.478699 -0.645325 0.587219 1445640021 -0.097778 0.478699 -0.645325 0.587219 1445640021 -0.097778 0.478699 -0.645325 0.587219 1445640021 -0.097778 0.478699 -0.645325 0.587219 1445640021 -0.097778 0.478699 -0.645325 0.587219 1445640021 -0.097778 0.478699 -0.645325 0.587219 1445640021 -0.258179 0.489868 -0.709900 0.435181 1445640021 -0.258179 0.489868 -0.709900 0.435181 1445640021 -0.258179 0.489868 -0.709900 0.435181 1445640021 -0.258179 0.489868 -0.709900 0.435181 1445640021 -0.258179 0.489868 -0.709900 0.435181 1445640021 -0.258179 0.489868 -0.709900 0.435181 1445640021 -0.258179 0.489868 -0.709900 0.435181 1445640021 -0.407898 0.510315 -0.714417 0.250671 1445640021 -0.407898 0.510315 -0.714417 0.250671 1445640021 -0.407898 0.510315 -0.714417 0.250671 1445640021 -0.407898 0.510315 -0.714417 0.250671 1445640021 -0.407898 0.510315 -0.714417 0.250671 1445640021 -0.407898 0.510315 -0.714417 0.250671 1445640021 -0.511169 0.544128 -0.657166 0.103821 1445640021 -0.511169 0.544128 -0.657166 0.103821 1445640021 -0.511169 0.544128 -0.657166 0.103821 1445640021 -0.511169 0.544128 -0.657166 0.103821 1445640021 -0.511169 0.544128 -0.657166 0.103821 1445640021 -0.511169 0.544128 -0.657166 0.103821 1445640021 -0.511169 0.544128 -0.657166 0.103821 1445640021 -0.575806 0.582947 -0.573120 0.011719 1445640021 -0.575806 0.582947 -0.573120 0.011719 1445640021 -0.575806 0.582947 -0.573120 0.011719 1445640021 -0.575806 0.582947 -0.573120 0.011719 1445640021 -0.575806 0.582947 -0.573120 0.011719 1445640021 -0.575806 0.582947 -0.573120 0.011719 1445640021 -0.599731 0.622925 -0.501343 -0.031616 1445640021 -0.599731 0.622925 -0.501343 -0.031616 1445640021 -0.599731 0.622925 -0.501343 -0.031616 1445640021 -0.599731 0.622925 -0.501343 -0.031616 1445640021 -0.599731 0.622925 -0.501343 -0.031616 1445640021 -0.599731 0.622925 -0.501343 -0.031616 1445640021 -0.599731 0.622925 -0.501343 -0.031616 1445640021 -0.591919 0.642700 -0.486389 -0.004456 1445640021 -0.591919 0.642700 -0.486389 -0.004456 1445640021 -0.591919 0.642700 -0.486389 -0.004456 1445640021 -0.591919 0.642700 -0.486389 -0.004456 1445640021 -0.591919 0.642700 -0.486389 -0.004456 1445640021 -0.591919 0.642700 -0.486389 -0.004456 1445640021 -0.552795 0.637146 -0.533691 0.060486 1445640021 -0.552795 0.637146 -0.533691 0.060486 1445640021 -0.552795 0.637146 -0.533691 0.060486 1445640021 -0.552795 0.637146 -0.533691 0.060486 1445640021 -0.552795 0.637146 -0.533691 0.060486 1445640021 -0.552795 0.637146 -0.533691 0.060486 1445640021 -0.552795 0.637146 -0.533691 0.060486 1445640021 -0.513794 0.597107 -0.599304 0.142517 1445640021 -0.513794 0.597107 -0.599304 0.142517 1445640021 -0.513794 0.597107 -0.599304 0.142517 1445640021 -0.513794 0.597107 -0.599304 0.142517 1445640021 -0.513794 0.597107 -0.599304 0.142517 1445640021 -0.513794 0.597107 -0.599304 0.142517 1445640021 -0.460571 0.555115 -0.657410 0.218018 1445640021 -0.460571 0.555115 -0.657410 0.218018 1445640021 -0.460571 0.555115 -0.657410 0.218018 1445640022 -0.460571 0.555115 -0.657410 0.218018 1445640022 -0.460571 0.555115 -0.657410 0.218018 1445640022 -0.460571 0.555115 -0.657410 0.218018 1445640022 -0.368774 0.527466 -0.673340 0.363770 1445640022 -0.368774 0.527466 -0.673340 0.363770 1445640022 -0.368774 0.527466 -0.673340 0.363770 1445640022 -0.368774 0.527466 -0.673340 0.363770 1445640022 -0.368774 0.527466 -0.673340 0.363770 1445640022 -0.368774 0.527466 -0.673340 0.363770 1445640022 -0.193604 0.530273 -0.664978 0.489014 1445640022 -0.193604 0.530273 -0.664978 0.489014 1445640022 -0.193604 0.530273 -0.664978 0.489014 1445640022 -0.193604 0.530273 -0.664978 0.489014 1445640022 -0.193604 0.530273 -0.664978 0.489014 1445640022 -0.193604 0.530273 -0.664978 0.489014 1445640022 -0.033691 0.513855 -0.633484 0.577454 1445640022 -0.033691 0.513855 -0.633484 0.577454 1445640022 -0.033691 0.513855 -0.633484 0.577454 1445640022 -0.033691 0.513855 -0.633484 0.577454 1445640022 -0.033691 0.513855 -0.633484 0.577454 1445640022 -0.033691 0.513855 -0.633484 0.577454 1445640022 0.045044 0.480042 -0.572937 0.662781 1445640022 0.045044 0.480042 -0.572937 0.662781 1445640022 0.045044 0.480042 -0.572937 0.662781 1445640022 0.045044 0.480042 -0.572937 0.662781 1445640022 0.045044 0.480042 -0.572937 0.662781 1445640022 0.045044 0.480042 -0.572937 0.662781 1445640022 0.015991 0.467041 -0.521423 0.713928 1445640022 0.015991 0.467041 -0.521423 0.713928 1445640022 0.015991 0.467041 -0.521423 0.713928 1445640022 0.015991 0.467041 -0.521423 0.713928 1445640022 0.015991 0.467041 -0.521423 0.713928 1445640022 0.015991 0.467041 -0.521423 0.713928 1445640022 0.015991 0.467041 -0.521423 0.713928 1445640022 -0.067444 0.465332 -0.578918 0.666138 1445640022 -0.067444 0.465332 -0.578918 0.666138 1445640022 -0.067444 0.465332 -0.578918 0.666138 1445640022 -0.067444 0.465332 -0.578918 0.666138 1445640022 -0.067444 0.465332 -0.578918 0.666138 1445640022 -0.067444 0.465332 -0.578918 0.666138 1445640022 -0.223938 0.443665 -0.647766 0.577393 1445640022 -0.223938 0.443665 -0.647766 0.577393 1445640022 -0.223938 0.443665 -0.647766 0.577393 1445640022 -0.223938 0.443665 -0.647766 0.577393 1445640022 -0.223938 0.443665 -0.647766 0.577393 1445640022 -0.223938 0.443665 -0.647766 0.577393 1445640022 -0.223938 0.443665 -0.647766 0.577393 1445640022 -0.399353 0.419312 -0.703003 0.412903 1445640022 -0.399353 0.419312 -0.703003 0.412903 1445640022 -0.399353 0.419312 -0.703003 0.412903 1445640022 -0.399353 0.419312 -0.703003 0.412903 1445640022 -0.399353 0.419312 -0.703003 0.412903 1445640022 -0.399353 0.419312 -0.703003 0.412903 1445640022 -0.535217 0.430237 -0.694275 0.215637 1445640022 -0.535217 0.430237 -0.694275 0.215637 1445640022 -0.535217 0.430237 -0.694275 0.215637 1445640022 -0.535217 0.430237 -0.694275 0.215637 1445640022 -0.535217 0.430237 -0.694275 0.215637 1445640022 -0.535217 0.430237 -0.694275 0.215637 1445640022 -0.535217 0.430237 -0.694275 0.215637 1445640022 -0.615967 0.476990 -0.623718 0.063477 1445640022 -0.615967 0.476990 -0.623718 0.063477 1445640022 -0.615967 0.476990 -0.623718 0.063477 1445640022 -0.615967 0.476990 -0.623718 0.063477 1445640022 -0.615967 0.476990 -0.623718 0.063477 1445640022 -0.615967 0.476990 -0.623718 0.063477 1445640022 -0.650452 0.546997 -0.525452 -0.039917 1445640022 -0.650452 0.546997 -0.525452 -0.039917 1445640022 -0.650452 0.546997 -0.525452 -0.039917 1445640022 -0.650452 0.546997 -0.525452 -0.039917 1445640022 -0.650452 0.546997 -0.525452 -0.039917 1445640022 -0.650452 0.546997 -0.525452 -0.039917 1445640022 -0.670959 0.593262 -0.436157 -0.087585 1445640022 -0.670959 0.593262 -0.436157 -0.087585 1445640022 -0.670959 0.593262 -0.436157 -0.087585 1445640022 -0.670959 0.593262 -0.436157 -0.087585 1445640022 -0.670959 0.593262 -0.436157 -0.087585 1445640022 -0.670959 0.593262 -0.436157 -0.087585 1445640022 -0.670959 0.593262 -0.436157 -0.087585 1445640022 -0.649536 0.649414 -0.388794 -0.072510 1445640022 -0.649536 0.649414 -0.388794 -0.072510 1445640022 -0.649536 0.649414 -0.388794 -0.072510 1445640022 -0.649536 0.649414 -0.388794 -0.072510 1445640022 -0.649536 0.649414 -0.388794 -0.072510 1445640022 -0.581482 0.687744 -0.434631 -0.002991 1445640022 -0.581482 0.687744 -0.434631 -0.002991 1445640022 -0.581482 0.687744 -0.434631 -0.002991 1445640022 -0.581482 0.687744 -0.434631 -0.002991 1445640022 -0.581482 0.687744 -0.434631 -0.002991 1445640022 -0.581482 0.687744 -0.434631 -0.002991 1445640022 -0.490356 0.689514 -0.521362 0.111023 1445640022 -0.490356 0.689514 -0.521362 0.111023 1445640022 -0.490356 0.689514 -0.521362 0.111023 1445640022 -0.490356 0.689514 -0.521362 0.111023 1445640022 -0.490356 0.689514 -0.521362 0.111023 1445640022 -0.490356 0.689514 -0.521362 0.111023 1445640022 -0.490356 0.689514 -0.521362 0.111023 1445640022 -0.347351 0.681580 -0.591736 0.254272 1445640022 -0.347351 0.681580 -0.591736 0.254272 1445640022 -0.347351 0.681580 -0.591736 0.254272 1445640022 -0.347351 0.681580 -0.591736 0.254272 1445640022 -0.347351 0.681580 -0.591736 0.254272 1445640022 -0.347351 0.681580 -0.591736 0.254272 1445640022 -0.204834 0.633789 -0.611267 0.427490 1445640022 -0.204834 0.633789 -0.611267 0.427490 1445640022 -0.204834 0.633789 -0.611267 0.427490 1445640022 -0.204834 0.633789 -0.611267 0.427490 1445640022 -0.204834 0.633789 -0.611267 0.427490 1445640022 -0.204834 0.633789 -0.611267 0.427490 1445640022 -0.204834 0.633789 -0.611267 0.427490 1445640022 -0.075867 0.569580 -0.610657 0.544861 1445640022 -0.075867 0.569580 -0.610657 0.544861 1445640022 -0.075867 0.569580 -0.610657 0.544861 1445640022 -0.075867 0.569580 -0.610657 0.544861 1445640023 -0.075867 0.569580 -0.610657 0.544861 1445640023 -0.075867 0.569580 -0.610657 0.544861 1445640023 -0.007813 0.506714 -0.584473 0.633667 1445640023 -0.007813 0.506714 -0.584473 0.633667 1445640023 -0.007813 0.506714 -0.584473 0.633667 1445640023 -0.007813 0.506714 -0.584473 0.633667 1445640023 -0.007813 0.506714 -0.584473 0.633667 1445640023 -0.007813 0.506714 -0.584473 0.633667 1445640023 -0.007813 0.506714 -0.584473 0.633667 1445640023 -0.013000 0.472046 -0.564880 0.676636 1445640023 -0.013000 0.472046 -0.564880 0.676636 1445640023 -0.013000 0.472046 -0.564880 0.676636 1445640023 -0.013000 0.472046 -0.564880 0.676636 1445640023 -0.013000 0.472046 -0.564880 0.676636 1445640023 -0.013000 0.472046 -0.564880 0.676636 1445640023 -0.074097 0.461731 -0.590759 0.657532 1445640023 -0.074097 0.461731 -0.590759 0.657532 1445640023 -0.074097 0.461731 -0.590759 0.657532 1445640023 -0.074097 0.461731 -0.590759 0.657532 1445640023 -0.074097 0.461731 -0.590759 0.657532 1445640023 -0.074097 0.461731 -0.590759 0.657532 1445640023 -0.206665 0.457581 -0.643372 0.577881 1445640023 -0.206665 0.457581 -0.643372 0.577881 1445640023 -0.206665 0.457581 -0.643372 0.577881 1445640023 -0.206665 0.457581 -0.643372 0.577881 1445640023 -0.206665 0.457581 -0.643372 0.577881 1445640023 -0.206665 0.457581 -0.643372 0.577881 1445640023 -0.206665 0.457581 -0.643372 0.577881 1445640023 -0.372986 0.455505 -0.697510 0.408447 1445640023 -0.372986 0.455505 -0.697510 0.408447 1445640023 -0.372986 0.455505 -0.697510 0.408447 1445640023 -0.372986 0.455505 -0.697510 0.408447 1445640023 -0.372986 0.455505 -0.697510 0.408447 1445640023 -0.372986 0.455505 -0.697510 0.408447 1445640023 -0.511353 0.473694 -0.681885 0.221863 1445640023 -0.511353 0.473694 -0.681885 0.221863 1445640023 -0.511353 0.473694 -0.681885 0.221863 1445640023 -0.511353 0.473694 -0.681885 0.221863 1445640023 -0.511353 0.473694 -0.681885 0.221863 1445640023 -0.511353 0.473694 -0.681885 0.221863 1445640023 -0.603943 0.513672 -0.605713 0.067566 1445640023 -0.603943 0.513672 -0.605713 0.067566 1445640023 -0.603943 0.513672 -0.605713 0.067566 1445640023 -0.603943 0.513672 -0.605713 0.067566 1445640023 -0.603943 0.513672 -0.605713 0.067566 1445640023 -0.603943 0.513672 -0.605713 0.067566 1445640023 -0.661804 0.571777 -0.484253 -0.025208 1445640023 -0.661804 0.571777 -0.484253 -0.025208 1445640023 -0.661804 0.571777 -0.484253 -0.025208 1445640023 -0.661804 0.571777 -0.484253 -0.025208 1445640023 -0.661804 0.571777 -0.484253 -0.025208 1445640023 -0.661804 0.571777 -0.484253 -0.025208 1445640023 -0.686218 0.634827 -0.348694 -0.067322 1445640023 -0.686218 0.634827 -0.348694 -0.067322 1445640023 -0.686218 0.634827 -0.348694 -0.067322 1445640023 -0.686218 0.634827 -0.348694 -0.067322 1445640023 -0.686218 0.634827 -0.348694 -0.067322 1445640023 -0.688965 0.653992 -0.310974 -0.030090 1445640023 -0.688965 0.653992 -0.310974 -0.030090 1445640023 -0.688965 0.653992 -0.310974 -0.030090 1445640023 -0.688965 0.653992 -0.310974 -0.030090 1445640023 -0.688965 0.653992 -0.310974 -0.030090 1445640023 -0.688965 0.653992 -0.310974 -0.030090 1445640023 -0.688965 0.653992 -0.310974 -0.030090 1445640023 -0.624023 0.675964 -0.389526 0.043945 1445640023 -0.624023 0.675964 -0.389526 0.043945 1445640023 -0.624023 0.675964 -0.389526 0.043945 1445640023 -0.624023 0.675964 -0.389526 0.043945 1445640023 -0.624023 0.675964 -0.389526 0.043945 1445640023 -0.624023 0.675964 -0.389526 0.043945 1445640023 -0.513611 0.674927 -0.514771 0.125427 1445640023 -0.513611 0.674927 -0.514771 0.125427 1445640023 -0.513611 0.674927 -0.514771 0.125427 1445640023 -0.513611 0.674927 -0.514771 0.125427 1445640023 -0.513611 0.674927 -0.514771 0.125427 1445640023 -0.513611 0.674927 -0.514771 0.125427 1445640023 -0.513611 0.674927 -0.514771 0.125427 1445640023 -0.364197 0.654175 -0.618164 0.239380 1445640023 -0.364197 0.654175 -0.618164 0.239380 1445640023 -0.364197 0.654175 -0.618164 0.239380 1445640023 -0.364197 0.654175 -0.618164 0.239380 1445640023 -0.364197 0.654175 -0.618164 0.239380 1445640023 -0.189026 0.605408 -0.664673 0.394836 1445640023 -0.189026 0.605408 -0.664673 0.394836 1445640023 -0.189026 0.605408 -0.664673 0.394836 1445640023 -0.189026 0.605408 -0.664673 0.394836 1445640023 -0.189026 0.605408 -0.664673 0.394836 1445640023 -0.189026 0.605408 -0.664673 0.394836 1445640023 -0.032104 0.559387 -0.656799 0.504578 1445640023 -0.032104 0.559387 -0.656799 0.504578 1445640023 -0.032104 0.559387 -0.656799 0.504578 1445640023 -0.032104 0.559387 -0.656799 0.504578 1445640023 -0.032104 0.559387 -0.656799 0.504578 1445640023 -0.032104 0.559387 -0.656799 0.504578 1445640023 0.064758 0.527405 -0.630188 0.566162 1445640023 0.064758 0.527405 -0.630188 0.566162 1445640023 0.064758 0.527405 -0.630188 0.566162 1445640023 0.064758 0.527405 -0.630188 0.566162 1445640023 0.064758 0.527405 -0.630188 0.566162 1445640023 0.064758 0.527405 -0.630188 0.566162 1445640023 0.064758 0.527405 -0.630188 0.566162 1445640023 0.063354 0.505310 -0.617126 0.599854 1445640023 0.063354 0.505310 -0.617126 0.599854 1445640023 0.063354 0.505310 -0.617126 0.599854 1445640023 0.063354 0.505310 -0.617126 0.599854 1445640023 0.063354 0.505310 -0.617126 0.599854 1445640023 0.063354 0.505310 -0.617126 0.599854 1445640023 -0.017700 0.491882 -0.640137 0.589844 1445640023 -0.017700 0.491882 -0.640137 0.589844 1445640023 -0.017700 0.491882 -0.640137 0.589844 1445640023 -0.017700 0.491882 -0.640137 0.589844 1445640023 -0.017700 0.491882 -0.640137 0.589844 1445640024 -0.017700 0.491882 -0.640137 0.589844 1445640024 -0.165161 0.476807 -0.692749 0.515259 1445640024 -0.165161 0.476807 -0.692749 0.515259 1445640024 -0.165161 0.476807 -0.692749 0.515259 1445640024 -0.165161 0.476807 -0.692749 0.515259 1445640024 -0.165161 0.476807 -0.692749 0.515259 1445640024 -0.165161 0.476807 -0.692749 0.515259 1445640024 -0.165161 0.476807 -0.692749 0.515259 1445640024 -0.341858 0.467468 -0.738403 0.345581 1445640024 -0.341858 0.467468 -0.738403 0.345581 1445640024 -0.341858 0.467468 -0.738403 0.345581 1445640024 -0.341858 0.467468 -0.738403 0.345581 1445640024 -0.341858 0.467468 -0.738403 0.345581 1445640024 -0.341858 0.467468 -0.738403 0.345581 1445640024 -0.493286 0.478333 -0.707581 0.165100 1445640024 -0.493286 0.478333 -0.707581 0.165100 1445640024 -0.493286 0.478333 -0.707581 0.165100 1445640024 -0.493286 0.478333 -0.707581 0.165100 1445640024 -0.493286 0.478333 -0.707581 0.165100 1445640024 -0.493286 0.478333 -0.707581 0.165100 1445640024 -0.493286 0.478333 -0.707581 0.165100 1445640024 -0.597229 0.513550 -0.614746 0.041138 1445640024 -0.597229 0.513550 -0.614746 0.041138 1445640024 -0.597229 0.513550 -0.614746 0.041138 1445640024 -0.597229 0.513550 -0.614746 0.041138 1445640024 -0.597229 0.513550 -0.614746 0.041138 1445640024 -0.597229 0.513550 -0.614746 0.041138 1445640024 -0.650330 0.563843 -0.508789 -0.018982 1445640024 -0.650330 0.563843 -0.508789 -0.018982 1445640024 -0.650330 0.563843 -0.508789 -0.018982 1445640024 -0.650330 0.563843 -0.508789 -0.018982 1445640024 -0.650330 0.563843 -0.508789 -0.018982 1445640024 -0.650330 0.563843 -0.508789 -0.018982 1445640024 -0.650330 0.563843 -0.508789 -0.018982 1445640024 -0.661194 0.604492 -0.444336 -0.000732 1445640024 -0.661194 0.604492 -0.444336 -0.000732 1445640024 -0.661194 0.604492 -0.444336 -0.000732 1445640024 -0.661194 0.604492 -0.444336 -0.000732 1445640024 -0.661194 0.604492 -0.444336 -0.000732 1445640024 -0.661194 0.604492 -0.444336 -0.000732 1445640024 -0.617676 0.632996 -0.463440 0.054932 1445640024 -0.617676 0.632996 -0.463440 0.054932 1445640024 -0.617676 0.632996 -0.463440 0.054932 1445640024 -0.617676 0.632996 -0.463440 0.054932 1445640024 -0.617676 0.632996 -0.463440 0.054932 1445640024 -0.617676 0.632996 -0.463440 0.054932 1445640024 -0.531494 0.639404 -0.545288 0.106445 1445640024 -0.531494 0.639404 -0.545288 0.106445 1445640024 
-0.707458 -0.059387 -0.554810 0.433838 1445640026 -0.707458 -0.059387 -0.554810 0.433838 1445640026 -0.707458 -0.059387 -0.554810 0.433838 1445640026 -0.707458 -0.059387 -0.554810 0.433838 1445640026 -0.707458 -0.059387 -0.554810 0.433838 1445640026 -0.698486 0.016174 -0.592590 0.401001 1445640026 -0.698486 0.016174 -0.592590 0.401001 1445640026 -0.698486 0.016174 -0.592590 0.401001 1445640026 -0.698486 0.016174 -0.592590 0.401001 1445640026 -0.698486 0.016174 -0.592590 0.401001 1445640026 -0.698486 0.016174 -0.592590 0.401001 1445640026 -0.696106 0.062195 -0.605408 0.380920 1445640026 -0.696106 0.062195 -0.605408 0.380920 1445640026 -0.696106 0.062195 -0.605408 0.380920 1445640026 -0.696106 0.062195 -0.605408 0.380920 1445640026 -0.696106 0.062195 -0.605408 0.380920 1445640026 -0.696106 0.062195 -0.605408 0.380920 1445640026 -0.708130 0.074402 -0.597778 0.368469 1445640026 -0.708130 0.074402 -0.597778 0.368469 1445640026 -0.708130 0.074402 -0.597778 0.368469 1445640026 -0.708130 0.074402 -0.597778 0.368469 1445640026 -0.708130 0.074402 -0.597778 0.368469 1445640026 -0.708130 0.074402 -0.597778 0.368469 1445640026 -0.725159 0.072998 -0.595886 0.337402 1445640026 -0.725159 0.072998 -0.595886 0.337402 1445640026 -0.725159 0.072998 -0.595886 0.337402 1445640026 -0.725159 0.072998 -0.595886 0.337402 1445640026 -0.725159 0.072998 -0.595886 0.337402 1445640026 -0.725159 0.072998 -0.595886 0.337402 1445640026 -0.725159 0.072998 -0.595886 0.337402 1445640026 -0.742615 0.062622 -0.593567 0.303772 1445640026 -0.742615 0.062622 -0.593567 0.303772 1445640026 -0.742615 0.062622 -0.593567 0.303772 1445640026 -0.742615 0.062622 -0.593567 0.303772 1445640026 -0.742615 0.062622 -0.593567 0.303772 1445640026 -0.742615 0.062622 -0.593567 0.303772 1445640026 -0.758362 0.032898 -0.583191 0.289429 1445640026 -0.758362 0.032898 -0.583191 0.289429 1445640026 -0.758362 0.032898 -0.583191 0.289429 1445640026 -0.758362 0.032898 -0.583191 0.289429 1445640026 -0.758362 0.032898 -0.583191 0.289429 1445640026 -0.758362 0.032898 -0.583191 0.289429 1445640026 -0.758362 0.032898 -0.583191 0.289429 1445640026 -0.771851 0.003235 -0.573486 0.274597 1445640026 -0.771851 0.003235 -0.573486 0.274597 1445640026 -0.771851 0.003235 -0.573486 0.274597 1445640026 -0.771851 0.003235 -0.573486 0.274597 1445640026 -0.771851 0.003235 -0.573486 0.274597 1445640026 -0.771851 0.003235 -0.573486 0.274597 1445640026 -0.783997 0.004089 -0.573853 0.236816 1445640026 -0.783997 0.004089 -0.573853 0.236816 1445640026 -0.783997 0.004089 -0.573853 0.236816 1445640026 -0.783997 0.004089 -0.573853 0.236816 1445640026 -0.783997 0.004089 -0.573853 0.236816 1445640026 -0.783997 0.004089 -0.573853 0.236816 1445640026 -0.790161 0.020752 -0.577759 0.203674 1445640026 -0.790161 0.020752 -0.577759 0.203674 1445640026 -0.790161 0.020752 -0.577759 0.203674 1445640026 -0.790161 0.020752 -0.577759 0.203674 1445640026 -0.790161 0.020752 -0.577759 0.203674 1445640026 -0.786133 0.020752 -0.581970 0.207214 1445640026 -0.786133 0.020752 -0.581970 0.207214 1445640026 -0.786133 0.020752 -0.581970 0.207214 1445640026 -0.786133 0.020752 -0.581970 0.207214 1445640026 -0.786133 0.020752 -0.581970 0.207214 1445640026 -0.786133 0.020752 -0.581970 0.207214 1445640026 -0.786133 0.020752 -0.581970 0.207214 1445640026 -0.780273 0.013000 -0.582458 0.227722 1445640027 -0.780273 0.013000 -0.582458 0.227722 1445640027 -0.780273 0.013000 -0.582458 0.227722 1445640027 -0.780273 0.013000 -0.582458 0.227722 1445640027 -0.780273 0.013000 -0.582458 0.227722 1445640027 -0.778870 0.027161 -0.579468 0.238464 1445640027 -0.778870 0.027161 -0.579468 0.238464 1445640027 -0.778870 0.027161 -0.579468 0.238464 1445640027 -0.778870 0.027161 -0.579468 0.238464 1445640027 -0.778870 0.027161 -0.579468 0.238464 1445640027 -0.778870 0.027161 -0.579468 0.238464 1445640027 -0.778870 0.027161 -0.579468 0.238464 1445640027 -0.780396 0.045532 -0.574097 0.243713 1445640027 -0.780396 0.045532 -0.574097 0.243713 1445640027 -0.780396 0.045532 -0.574097 0.243713 1445640027 -0.780396 0.045532 -0.574097 0.243713 1445640027 -0.780396 0.045532 -0.574097 0.243713 1445640027 -0.780396 0.045532 -0.574097 0.243713 1445640027 -0.779297 0.064758 -0.571655 0.248657 1445640027 -0.779297 0.064758 -0.571655 0.248657 1445640027 -0.779297 0.064758 -0.571655 0.248657 1445640027 -0.779297 0.064758 -0.571655 0.248657 1445640027 -0.779297 0.064758 -0.571655 0.248657 1445640027 -0.779297 0.064758 -0.571655 0.248657 1445640027 -0.779297 0.064758 -0.571655 0.248657 1445640027 -0.775391 0.077698 -0.570923 0.258606 1445640027 -0.775391 0.077698 -0.570923 0.258606 1445640027 -0.775391 0.077698 -0.570923 0.258606 1445640027 -0.775391 0.077698 -0.570923 0.258606 1445640027 -0.775391 0.077698 -0.570923 0.258606 1445640027 -0.775391 0.077698 -0.570923 0.258606 1445640027 -0.771362 0.096619 -0.568970 0.268311 1445640027 -0.771362 0.096619 -0.568970 0.268311 1445640027 -0.771362 0.096619 -0.568970 0.268311 1445640027 -0.771362 0.096619 -0.568970 0.268311 1445640027 -0.771362 0.096619 -0.568970 0.268311 1445640027 -0.771362 0.096619 -0.568970 0.268311 1445640027 -0.771362 0.096619 -0.568970 0.268311 1445640027 -0.762695 0.131714 -0.567932 0.280090 1445640027 -0.762695 0.131714 -0.567932 0.280090 1445640027 -0.762695 0.131714 -0.567932 0.280090 1445640027 -0.762695 0.131714 -0.567932 0.280090 1445640027 -0.762695 0.131714 -0.567932 0.280090 1445640027 -0.762695 0.131714 -0.567932 0.280090 1445640027 -0.750977 0.180176 -0.570251 0.280090 1445640027 -0.750977 0.180176 -0.570251 0.280090 1445640027 -0.750977 0.180176 -0.570251 0.280090 1445640027 -0.750977 0.180176 -0.570251 0.280090 1445640027 -0.750977 0.180176 -0.570251 0.280090 1445640027 -0.750977 0.180176 -0.570251 0.280090 1445640027 -0.750977 0.180176 -0.570251 0.280090 1445640027 -0.733582 0.220886 -0.578918 0.279297 1445640027 -0.733582 0.220886 -0.578918 0.279297 1445640027 -0.733582 0.220886 -0.578918 0.279297 1445640027 -0.733582 0.220886 -0.578918 0.279297 1445640027 -0.733582 0.220886 -0.578918 0.279297 1445640027 -0.733582 0.220886 -0.578918 0.279297 1445640027 -0.723083 0.226013 -0.583618 0.292297 1445640027 -0.723083 0.226013 -0.583618 0.292297 1445640027 -0.723083 0.226013 -0.583618 0.292297 1445640027 -0.723083 0.226013 -0.583618 0.292297 1445640027 -0.723083 0.226013 -0.583618 0.292297 1445640027 -0.723083 0.226013 -0.583618 0.292297 1445640027 -0.721558 0.220093 -0.575073 0.316650 1445640027 -0.721558 0.220093 -0.575073 0.316650 1445640027 -0.721558 0.220093 -0.575073 0.316650 1445640027 -0.721558 0.220093 -0.575073 0.316650 1445640027 -0.721558 0.220093 -0.575073 0.316650 1445640027 -0.721558 0.220093 -0.575073 0.316650 1445640027 -0.722778 0.221191 -0.567383 0.326782 1445640027 -0.722778 0.221191 -0.567383 0.326782 1445640027 -0.722778 0.221191 -0.567383 0.326782 1445640027 -0.722778 0.221191 -0.567383 0.326782 1445640027 -0.722778 0.221191 -0.567383 0.326782 1445640027 -0.722778 0.221191 -0.567383 0.326782 1445640027 -0.722778 0.221191 -0.567383 0.326782 1445640027 -0.722900 0.229248 -0.567322 0.320984 1445640027 -0.722900 0.229248 -0.567322 0.320984 1445640027 -0.722900 0.229248 -0.567322 0.320984 1445640027 -0.722900 0.229248 -0.567322 0.320984 1445640027 -0.722900 0.229248 -0.567322 0.320984 1445640027 -0.722900 0.229248 -0.567322 0.320984 1445640027 -0.721619 0.227783 -0.574463 0.312134 1445640027 -0.721619 0.227783 -0.574463 0.312134 1445640027 -0.721619 0.227783 -0.574463 0.312134 1445640027 -0.721619 0.227783 -0.574463 0.312134 1445640027 -0.721619 0.227783 -0.574463 0.312134 1445640027 -0.721619 0.227783 -0.574463 0.312134 1445640027 -0.721252 0.209473 -0.584534 0.307068 1445640027 -0.721252 0.209473 -0.584534 0.307068 1445640027 -0.721252 0.209473 -0.584534 0.307068 1445640027 -0.721252 0.209473 -0.584534 0.307068 1445640027 -0.721252 0.209473 -0.584534 0.307068 1445640027 -0.721252 0.209473 -0.584534 0.307068 1445640027 -0.726074 0.174377 -0.588867 0.309265 1445640027 -0.726074 0.174377 -0.588867 0.309265 1445640027 -0.726074 0.174377 -0.588867 0.309265 1445640027 -0.726074 0.174377 -0.588867 0.309265 1445640027 -0.726074 0.174377 -0.588867 0.309265 1445640027 -0.726074 0.174377 -0.588867 0.309265 1445640027 -0.730164 0.160583 -0.593933 0.297363 1445640027 -0.730164 0.160583 -0.593933 0.297363 1445640027 -0.730164 0.160583 -0.593933 0.297363 1445640027 -0.730164 0.160583 -0.593933 0.297363 1445640027 -0.730164 0.160583 -0.593933 0.297363 1445640027 -0.730164 0.160583 -0.593933 0.297363 1445640027 -0.730164 0.160583 -0.593933 0.297363 1445640027 -0.730408 0.163513 -0.598816 0.285034 1445640027 -0.730408 0.163513 -0.598816 0.285034 1445640027 -0.730408 0.163513 -0.598816 0.285034 1445640027 -0.730408 0.163513 -0.598816 0.285034 1445640027 -0.730408 0.163513 -0.598816 0.285034 1445640027 -0.730408 0.163513 -0.598816 0.285034 1445640027 -0.736267 0.159607 -0.595581 0.278992 1445640027 -0.736267 0.159607 -0.595581 0.278992 1445640028 -0.736267 0.159607 -0.595581 0.278992 1445640028 -0.736267 0.159607 -0.595581 0.278992 1445640028 -0.736267 0.159607 -0.595581 0.278992 1445640028 -0.736267 0.159607 -0.595581 0.278992 1445640028 -0.739136 0.175171 -0.595764 0.260864 1445640028 -0.739136 0.175171 -0.595764 0.260864 1445640028 -0.739136 0.175171 -0.595764 0.260864 1445640028 -0.739136 0.175171 -0.595764 0.260864 1445640028 -0.739136 0.175171 -0.595764 0.260864 1445640028 -0.739136 0.175171 -0.595764 0.260864 1445640028 -0.739136 0.175171 -0.595764 0.260864 1445640028 -0.739929 0.192261 -0.593201 0.252502 1445640028 -0.739929 0.192261 -0.593201 0.252502 1445640028 -0.739929 0.192261 -0.593201 0.252502 1445640028 -0.739929 0.192261 -0.593201 0.252502 1445640028 -0.739929 0.192261 -0.593201 0.252502 1445640028 -0.739929 0.192261 -0.593201 0.252502 1445640028 -0.737122 0.202759 -0.590393 0.258850 1445640028 -0.737122 0.202759 -0.590393 0.258850 1445640028 -0.737122 0.202759 -0.590393 0.258850 1445640028 -0.737122 0.202759 -0.590393 0.258850 1445640028 -0.737122 0.202759 -0.590393 0.258850 1445640028 -0.737122 0.202759 -0.590393 0.258850 1445640028 -0.736084 0.202087 -0.582031 0.280396 1445640028 -0.736084 0.202087 -0.582031 0.280396 1445640028 -0.736084 0.202087 -0.582031 0.280396 1445640028 -0.736084 0.202087 -0.582031 0.280396 1445640028 -0.736084 0.202087 -0.582031 0.280396 1445640028 -0.736084 0.202087 -0.582031 0.280396 1445640028 -0.736084 0.202087 -0.582031 0.280396 1445640028 -0.730774 0.216858 -0.580811 0.285767 1445640028 -0.730774 0.216858 -0.580811 0.285767 1445640028 -0.730774 0.216858 -0.580811 0.285767 1445640028 -0.730774 0.216858 -0.580811 0.285767 1445640028 -0.730774 0.216858 -0.580811 0.285767 1445640028 -0.730774 0.216858 -0.580811 0.285767 1445640028 -0.728027 0.233948 -0.578064 0.284790 1445640028 -0.728027 0.233948 -0.578064 0.284790 1445640028 -0.728027 0.233948 -0.578064 0.284790 1445640028 -0.728027 0.233948 -0.578064 0.284790 1445640028 -0.728027 0.233948 -0.578064 0.284790 1445640028 -0.730896 0.245728 -0.564026 0.295471 1445640028 -0.730896 0.245728 -0.564026 0.295471 1445640028 -0.730896 0.245728 -0.564026 0.295471 1445640028 -0.730896 0.245728 -0.564026 0.295471 1445640028 -0.730896 0.245728 -0.564026 0.295471 1445640028 -0.730896 0.245728 -0.564026 0.295471 1445640028 -0.730896 0.245728 -0.564026 0.295471 1445640028 -0.740540 0.257202 -0.539246 0.307800 1445640028 -0.740540 0.257202 -0.539246 0.307800 1445640028 -0.740540 0.257202 -0.539246 0.307800 1445640028 -0.740540 0.257202 -0.539246 0.307800 1445640028 -0.740540 0.257202 -0.539246 0.307800 1445640028 -0.743408 0.289368 -0.525574 0.295654 1445640028 -0.743408 0.289368 -0.525574 0.295654 1445640028 -0.743408 0.289368 -0.525574 0.295654 1445640028 -0.743408 0.289368 -0.525574 0.295654 1445640028 -0.743408 0.289368 -0.525574 0.295654 1445640028 -0.743408 0.289368 -0.525574 0.295654 1445640028 -0.736694 0.320251 -0.528442 0.274719 1445640028 -0.736694 0.320251 -0.528442 0.274719 1445640028 -0.736694 0.320251 -0.528442 0.274719 1445640028 -0.736694 0.320251 -0.528442 0.274719 1445640028 -0.736694 0.320251 -0.528442 0.274719 1445640028 -0.736694 0.320251 -0.528442 0.274719 1445640028 -0.728699 0.314453 -0.543640 0.273193 1445640028 -0.728699 0.314453 -0.543640 0.273193 1445640028 -0.728699 0.314453 -0.543640 0.273193 1445640028 -0.728699 0.314453 -0.543640 0.273193 1445640028 -0.728699 0.314453 -0.543640 0.273193 1445640028 -0.728699 0.314453 -0.543640 0.273193 1445640028 -0.720703 0.280762 -0.564453 0.288452 1445640028 -0.720703 0.280762 -0.564453 0.288452 1445640028 -0.720703 0.280762 -0.564453 0.288452 1445640028 -0.720703 0.280762 -0.564453 0.288452 1445640028 -0.720703 0.280762 -0.564453 0.288452 1445640028 -0.720703 0.280762 -0.564453 0.288452 1445640028 -0.708252 0.252930 -0.585266 0.303101 1445640028 -0.708252 0.252930 -0.585266 0.303101 1445640028 -0.708252 0.252930 -0.585266 0.303101 1445640028 -0.708252 0.252930 -0.585266 0.303101 1445640028 -0.708252 0.252930 -0.585266 0.303101 1445640028 -0.708252 0.252930 -0.585266 0.303101 1445640028 -0.699280 0.231873 -0.597778 0.316162 1445640028 -0.699280 0.231873 -0.597778 0.316162 1445640028 -0.699280 0.231873 -0.597778 0.316162 1445640028 -0.699280 0.231873 -0.597778 0.316162 1445640028 -0.699280 0.231873 -0.597778 0.316162 1445640028 -0.699280 0.231873 -0.597778 0.316162 1445640028 -0.695007 0.219360 -0.602112 0.326111 1445640028 -0.695007 0.219360 -0.602112 0.326111 1445640028 -0.695007 0.219360 -0.602112 0.326111 1445640028 -0.695007 0.219360 -0.602112 0.326111 1445640028 -0.695007 0.219360 -0.602112 0.326111 1445640028 -0.695007 0.219360 -0.602112 0.326111 1445640028 -0.690552 0.222778 -0.602417 0.332703 1445640028 -0.690552 0.222778 -0.602417 0.332703 1445640028 -0.690552 0.222778 -0.602417 0.332703 1445640028 -0.690552 0.222778 -0.602417 0.332703 1445640028 -0.690552 0.222778 -0.602417 0.332703 1445640028 -0.690552 0.222778 -0.602417 0.332703 1445640028 -0.690552 0.222778 -0.602417 0.332703 1445640028 -0.684631 0.234131 -0.601501 0.338623 1445640028 -0.684631 0.234131 -0.601501 0.338623 1445640028 -0.684631 0.234131 -0.601501 0.338623 1445640028 -0.684631 0.234131 -0.601501 0.338623 1445640028 -0.684631 0.234131 -0.601501 0.338623 1445640028 -0.684631 0.234131 -0.601501 0.338623 1445640028 -0.679321 0.238464 -0.597168 0.353760 1445640028 -0.679321 0.238464 -0.597168 0.353760 1445640028 -0.679321 0.238464 -0.597168 0.353760 1445640028 -0.679321 0.238464 -0.597168 0.353760 1445640029 -0.679321 0.238464 -0.597168 0.353760 1445640029 -0.679321 0.238464 -0.597168 0.353760 1445640029 -0.679321 0.238464 -0.597168 0.353760 1445640029 -0.671631 0.249817 -0.595093 0.363831 1445640029 -0.671631 0.249817 -0.595093 0.363831 1445640029 -0.671631 0.249817 -0.595093 0.363831 1445640029 -0.671631 0.249817 -0.595093 0.363831 1445640029 -0.671631 0.249817 -0.595093 0.363831 1445640029 -0.671631 0.249817 -0.595093 0.363831 1445640029 -0.663208 0.262085 -0.599670 0.363098 1445640029 -0.663208 0.262085 -0.599670 0.363098 1445640029 -0.663208 0.262085 -0.599670 0.363098 1445640029 -0.663208 0.262085 -0.599670 0.363098 1445640029 -0.663208 0.262085 -0.599670 0.363098 1445640029 -0.663025 0.267395 -0.594788 0.367615 1445640029 -0.663025 0.267395 -0.594788 0.367615 1445640029 -0.663025 0.267395 -0.594788 0.367615 1445640029 -0.663025 0.267395 -0.594788 0.367615 1445640029 -0.663025 0.267395 -0.594788 0.367615 1445640029 -0.663025 0.267395 -0.594788 0.367615 1445640029 -0.670044 0.269714 -0.575806 0.383118 1445640029 -0.670044 0.269714 -0.575806 0.383118 1445640029 -0.670044 0.269714 -0.575806 0.383118 1445640029 -0.670044 0.269714 -0.575806 0.383118 1445640029 -0.670044 0.269714 -0.575806 0.383118 1445640029 -0.670044 0.269714 -0.575806 0.383118 1445640029 -0.670044 0.269714 -0.575806 0.383118 1445640029 -0.680786 0.284973 -0.555054 0.383728 1445640029 -0.680786 0.284973 -0.555054 0.383728 1445640029 -0.680786 0.284973 -0.555054 0.383728 1445640029 -0.680786 0.284973 -0.555054 0.383728 1445640029 -0.680786 0.284973 -0.555054 0.383728 1445640029 -0.680786 0.284973 -0.555054 0.383728 1445640029 -0.685730 0.313171 -0.543640 0.369019 1445640029 -0.685730 0.313171 -0.543640 0.369019 1445640029 -0.685730 0.313171 -0.543640 0.369019 1445640029 -0.685730 0.313171 -0.543640 0.369019 1445640029 -0.685730 0.313171 -0.543640 0.369019 1445640029 -0.685730 0.313171 -0.543640 0.369019 1445640029 -0.686523 0.328796 -0.539185 0.360413 1445640029 -0.686523 0.328796 -0.539185 0.360413 1445640029 -0.686523 0.328796 -0.539185 0.360413 1445640029 -0.686523 0.328796 -0.539185 0.360413 1445640029 -0.686523 0.328796 -0.539185 0.360413 1445640029 -0.686523 0.328796 -0.539185 0.360413 1445640029 -0.686523 0.328796 -0.539185 0.360413 1445640029 -0.677429 0.333069 -0.552673 0.353149 1445640029 -0.677429 0.333069 -0.552673 0.353149 1445640029 -0.677429 0.333069 -0.552673 0.353149 1445640029 -0.677429 0.333069 -0.552673 0.353149 1445640029 -0.677429 0.333069 -0.552673 0.353149 1445640029 -0.677429 0.333069 -0.552673 0.353149 1445640029 -0.670898 0.318420 -0.568237 0.354431 1445640029 -0.670898 0.318420 -0.568237 0.354431 1445640029 -0.670898 0.318420 -0.568237 0.354431 1445640029 -0.670898 0.318420 -0.568237 0.354431 1445640029 -0.670898 0.318420 -0.568237 0.354431 1445640029 -0.665894 0.303772 -0.584534 0.350281 1445640029 -0.665894 0.303772 -0.584534 0.350281 1445640029 -0.665894 0.303772 -0.584534 0.350281 1445640029 -0.665894 0.303772 -0.584534 0.350281 1445640029 -0.665894 0.303772 -0.584534 0.350281 1445640029 -0.665894 0.303772 -0.584534 0.350281 1445640029 -0.665527 0.286987 -0.595886 0.345825 1445640029 -0.665527 0.286987 -0.595886 0.345825 1445640029 -0.665527 0.286987 -0.595886 0.345825 1445640029 -0.665527 0.286987 -0.595886 0.345825 1445640029 -0.665527 0.286987 -0.595886 0.345825 1445640029 -0.665527 0.286987 -0.595886 0.345825 1445640029 -0.665527 0.286987 -0.595886 0.345825 1445640029 -0.667419 0.271667 -0.601746 0.344421 1445640029 -0.667419 0.271667 -0.601746 0.344421 1445640029 -0.667419 0.271667 -0.601746 0.344421 1445640029 -0.667419 0.271667 -0.601746 0.344421 1445640029 -0.667419 0.271667 -0.601746 0.344421 1445640029 -0.667419 0.271667 -0.601746 0.344421 1445640029 -0.663757 0.265259 -0.605408 0.350098 1445640029 -0.663757 0.265259 -0.605408 0.350098 1445640029 -0.663757 0.265259 -0.605408 0.350098 1445640029 -0.663757 0.265259 -0.605408 0.350098 1445640029 -0.663757 0.265259 -0.605408 0.350098 1445640029 -0.663757 0.265259 -0.605408 0.350098 1445640029 -0.663574 0.250732 -0.598450 0.372437 1445640029 -0.663574 0.250732 -0.598450 0.372437 1445640029 -0.663574 0.250732 -0.598450 0.372437 1445640029 -0.663574 0.250732 -0.598450 0.372437 1445640029 -0.663574 0.250732 -0.598450 0.372437 1445640029 -0.663574 0.250732 -0.598450 0.372437 1445640029 -0.659729 0.253845 -0.593567 0.384766 1445640029 -0.659729 0.253845 -0.593567 0.384766 1445640029 -0.659729 0.253845 -0.593567 0.384766 1445640029 -0.659729 0.253845 -0.593567 0.384766 1445640029 -0.659729 0.253845 -0.593567 0.384766 1445640029 -0.659729 0.253845 -0.593567 0.384766 1445640029 -0.648682 0.264099 -0.602417 0.382874 1445640029 -0.648682 0.264099 -0.602417 0.382874 1445640029 -0.648682 0.264099 -0.602417 0.382874 1445640029 -0.648682 0.264099 -0.602417 0.382874 1445640029 -0.648682 0.264099 -0.602417 0.382874 1445640029 -0.648682 0.264099 -0.602417 0.382874 1445640029 -0.648682 0.264099 -0.602417 0.382874 1445640029 -0.643433 0.262146 -0.612671 0.376770 1445640029 -0.643433 0.262146 -0.612671 0.376770 1445640029 -0.643433 0.262146 -0.612671 0.376770 1445640029 -0.643433 0.262146 -0.612671 0.376770 1445640029 -0.643433 0.262146 -0.612671 0.376770 1445640029 -0.643433 0.262146 -0.612671 0.376770 1445640029 -0.650208 0.265076 -0.601929 0.380371 1445640029 -0.650208 0.265076 -0.601929 0.380371 1445640029 -0.650208 0.265076 -0.601929 0.380371 1445640029 -0.650208 0.265076 -0.601929 0.380371 1445640029 -0.650208 0.265076 -0.601929 0.380371 1445640030 -0.650208 0.265076 -0.601929 0.380371 1445640030 -0.659485 0.290466 -0.580505 0.379211 1445640030 -0.659485 0.290466 -0.580505 0.379211 1445640030 -0.659485 0.290466 -0.580505 0.379211 1445640030 -0.659485 0.290466 -0.580505 0.379211 1445640030 -0.659485 0.290466 -0.580505 0.379211 1445640030 -0.659485 0.290466 -0.580505 0.379211 1445640030 -0.669006 0.323608 -0.563782 0.360413 1445640030 -0.669006 0.323608 -0.563782 0.360413 1445640030 -0.669006 0.323608 -0.563782 0.360413 1445640030 -0.669006 0.323608 -0.563782 0.360413 1445640030 -0.669006 0.323608 -0.563782 0.360413 1445640030 -0.669006 0.323608 -0.563782 0.360413 1445640030 -0.669006 0.323608 -0.563782 0.360413 1445640030 -0.668274 0.354858 -0.559143 0.338928 1445640030 -0.668274 0.354858 -0.559143 0.338928 1445640030 -0.668274 0.354858 -0.559143 0.338928 1445640030 -0.668274 0.354858 -0.559143 0.338928 1445640030 -0.668274 0.354858 -0.559143 0.338928 1445640030 -0.668274 0.354858 -0.559143 0.338928 1445640030 -0.665466 0.353271 -0.564697 0.336914 1445640030 -0.665466 0.353271 -0.564697 0.336914 1445640030 -0.665466 0.353271 -0.564697 0.336914 1445640030 -0.665466 0.353271 -0.564697 0.336914 1445640030 -0.665466 0.353271 -0.564697 0.336914 1445640030 -0.665466 0.353271 -0.564697 0.336914 1445640030 -0.665771 0.332031 -0.575928 0.338928 1445640030 -0.665771 0.332031 -0.575928 0.338928 1445640030 -0.665771 0.332031 -0.575928 0.338928 1445640030 -0.665771 0.332031 -0.575928 0.338928 1445640030 -0.665771 0.332031 -0.575928 0.338928 1445640030 -0.665771 0.332031 -0.575928 0.338928 1445640030 -0.659485 0.321716 -0.594666 0.328674 1445640030 -0.659485 0.321716 -0.594666 0.328674 1445640030 -0.659485 0.321716 -0.594666 0.328674 1445640030 -0.659485 0.321716 -0.594666 0.328674 1445640030 -0.659485 0.321716 -0.594666 0.328674 1445640030 -0.659485 0.321716 -0.594666 0.328674 1445640030 -0.659485 0.321716 -0.594666 0.328674 1445640030 -0.656250 0.302185 -0.608215 0.328735 1445640030 -0.656250 0.302185 -0.608215 0.328735 1445640030 -0.656250 0.302185 -0.608215 0.328735 1445640030 -0.656250 0.302185 -0.608215 0.328735 1445640030 -0.656250 0.302185 -0.608215 0.328735 1445640030 -0.653015 0.283325 -0.616211 0.337097 1445640030 -0.653015 0.283325 -0.616211 0.337097 1445640030 -0.653015 0.283325 -0.616211 0.337097 1445640030 -0.653015 0.283325 -0.616211 0.337097 1445640030 -0.653015 0.283325 -0.616211 0.337097 1445640030 -0.653015 0.283325 -0.616211 0.337097 1445640030 -0.653015 0.283325 -0.616211 0.337097 1445640030 -0.645813 0.269531 -0.621704 0.351868 1445640030 -0.645813 0.269531 -0.621704 0.351868 1445640030 -0.645813 0.269531 -0.621704 0.351868 1445640030 -0.645813 0.269531 -0.621704 0.351868 1445640030 -0.645813 0.269531 -0.621704 0.351868 1445640030 -0.645813 0.269531 -0.621704 0.351868 1445640030 -0.635681 0.260071 -0.624939 0.371216 1445640030 -0.635681 0.260071 -0.624939 0.371216 1445640030 -0.635681 0.260071 -0.624939 0.371216 1445640030 -0.635681 0.260071 -0.624939 0.371216 1445640030 -0.635681 0.260071 -0.624939 0.371216 1445640030 -0.635681 0.260071 -0.624939 0.371216 1445640030 -0.635681 0.260071 -0.624939 0.371216 1445640030 -0.624939 0.264221 -0.623901 0.387817 1445640030 -0.624939 0.264221 -0.623901 0.387817 1445640030 -0.624939 0.264221 -0.623901 0.387817 1445640030 -0.624939 0.264221 -0.623901 0.387817 1445640030 -0.624939 0.264221 -0.623901 0.387817 1445640030 -0.624939 0.264221 -0.623901 0.387817 1445640030 -0.613953 0.281006 -0.623108 0.394775 1445640030 -0.613953 0.281006 -0.623108 0.394775 1445640030 -0.613953 0.281006 -0.623108 0.394775 1445640030 -0.613953 0.281006 -0.623108 0.394775 1445640030 -0.613953 0.281006 -0.623108 0.394775 1445640030 -0.613953 0.281006 -0.623108 0.394775 1445640030 -0.613953 0.291382 -0.613708 0.401917 1445640030 -0.613953 0.291382 -0.613708 0.401917 1445640030 -0.613953 0.291382 -0.613708 0.401917 1445640030 -0.613953 0.291382 -0.613708 0.401917 1445640030 -0.613953 0.291382 -0.613708 0.401917 1445640030 -0.613953 0.291382 -0.613708 0.401917 1445640030 -0.613953 0.291382 -0.613708 0.401917 1445640030 -0.618774 0.305664 -0.601379 0.402527 1445640030 -0.618774 0.305664 -0.601379 0.402527 1445640030 -0.618774 0.305664 -0.601379 0.402527 1445640030 -0.618774 0.305664 -0.601379 0.402527 1445640030 -0.618774 0.305664 -0.601379 0.402527 1445640030 -0.618774 0.305664 -0.601379 0.402527 1445640030 -0.634277 0.328796 -0.578064 0.394287 1445640030 -0.634277 0.328796 -0.578064 0.394287 1445640030 -0.634277 0.328796 -0.578064 0.394287 1445640030 -0.634277 0.328796 -0.578064 0.394287 1445640030 -0.634277 0.328796 -0.578064 0.394287 1445640030 -0.634277 0.328796 -0.578064 0.394287 1445640030 -0.634277 0.328796 -0.578064 0.394287 1445640030 -0.651489 0.358521 -0.556458 0.370728 1445640030 -0.651489 0.358521 -0.556458 0.370728 1445640030 -0.651489 0.358521 -0.556458 0.370728 1445640030 -0.651489 0.358521 -0.556458 0.370728 1445640030 -0.651489 0.358521 -0.556458 0.370728 1445640030 -0.651489 0.358521 -0.556458 0.370728 1445640030 -0.663635 0.381348 -0.541687 0.347473 1445640030 -0.663635 0.381348 -0.541687 0.347473 1445640030 -0.663635 0.381348 -0.541687 0.347473 1445640030 -0.663635 0.381348 -0.541687 0.347473 1445640030 -0.663635 0.381348 -0.541687 0.347473 1445640030 -0.658264 0.402710 -0.544922 0.328003 1445640030 -0.658264 0.402710 -0.544922 0.328003 1445640030 -0.658264 0.402710 -0.544922 0.328003 1445640030 -0.658264 0.402710 -0.544922 0.328003 1445640030 -0.658264 0.402710 -0.544922 0.328003 1445640030 -0.658264 0.402710 -0.544922 0.328003 1445640030 -0.658264 0.402710 -0.544922 0.328003 1445640031 -0.652344 0.398071 -0.554626 0.329285 1445640031 -0.652344 0.398071 -0.554626 0.329285 1445640031 -0.652344 0.398071 -0.554626 0.329285 1445640031 -0.652344 0.398071 -0.554626 0.329285 1445640031 -0.652344 0.398071 -0.554626 0.329285 1445640031 -0.652344 0.398071 -0.554626 0.329285 1445640031 -0.652344 0.398071 -0.554626 0.329285 1445640031 -0.642578 0.386230 -0.574158 0.329163 1445640031 -0.642578 0.386230 -0.574158 0.329163 1445640031 -0.642578 0.386230 -0.574158 0.329163 1445640031 -0.642578 0.386230 -0.574158 0.329163 1445640031 -0.642578 0.386230 -0.574158 0.329163 1445640031 -0.631775 0.368774 -0.594849 0.333313 1445640031 -0.631775 0.368774 -0.594849 0.333313 1445640031 -0.631775 0.368774 -0.594849 0.333313 1445640031 -0.631775 0.368774 -0.594849 0.333313 1445640031 -0.631775 0.368774 -0.594849 0.333313 1445640031 -0.631775 0.368774 -0.594849 0.333313 1445640031 -0.626831 0.340515 -0.611206 0.342957 1445640031 -0.626831 0.340515 -0.611206 0.342957 1445640031 -0.626831 0.340515 -0.611206 0.342957 1445640031 -0.626831 0.340515 -0.611206 0.342957 1445640031 -0.626831 0.340515 -0.611206 0.342957 1445640031 -0.626831 0.340515 -0.611206 0.342957 1445640031 -0.626831 0.340515 -0.611206 0.342957 1445640031 -0.623108 0.315857 -0.623535 0.351013 1445640031 -0.623108 0.315857 -0.623535 0.351013 1445640031 -0.623108 0.315857 -0.623535 0.351013 1445640031 -0.623108 0.315857 -0.623535 0.351013 1445640031 -0.623108 0.315857 -0.623535 0.351013 1445640031 -0.623108 0.315857 -0.623535 0.351013 1445640031 -0.617798 0.294861 -0.631165 0.364746 1445640031 -0.617798 0.294861 -0.631165 0.364746 1445640031 -0.617798 0.294861 -0.631165 0.364746 1445640031 -0.617798 0.294861 -0.631165 0.364746 1445640031 -0.617798 0.294861 -0.631165 0.364746 1445640031 -0.617798 0.294861 -0.631165 0.364746 1445640031 -0.613159 0.280945 -0.632996 0.380127 1445640031 -0.613159 0.280945 -0.632996 0.380127 1445640031 -0.613159 0.280945 -0.632996 0.380127 1445640031 -0.613159 0.280945 -0.632996 0.380127 1445640031 -0.613159 0.280945 -0.632996 0.380127 1445640031 -0.613159 0.280945 -0.632996 0.380127 1445640031 -0.603760 0.293762 -0.633484 0.384583 1445640031 -0.603760 0.293762 -0.633484 0.384583 1445640031 -0.603760 0.293762 -0.633484 0.384583 1445640031 -0.603760 0.293762 -0.633484 0.384583 1445640031 -0.603760 0.293762 -0.633484 0.384583 1445640031 -0.603760 0.293762 -0.633484 0.384583 1445640031 -0.597290 0.315125 -0.626526 0.389099 1445640031 -0.597290 0.315125 -0.626526 0.389099 1445640031 -0.597290 0.315125 -0.626526 0.389099 1445640031 -0.597290 0.315125 -0.626526 0.389099 1445640031 -0.597290 0.315125 -0.626526 0.389099 1445640031 -0.597290 0.315125 -0.626526 0.389099 1445640031 -0.597290 0.315125 -0.626526 0.389099 1445640031 -0.593933 0.344604 -0.620239 0.379211 1445640031 -0.593933 0.344604 -0.620239 0.379211 1445640031 -0.593933 0.344604 -0.620239 0.379211 1445640031 -0.593933 0.344604 -0.620239 0.379211 1445640031 
-0.679993 0.224365 -0.679993 0.157776 1445640033 -0.640137 0.355774 -0.677856 0.065063 1445640033 -0.640137 0.355774 -0.677856 0.065063 1445640033 -0.640137 0.355774 -0.677856 0.065063 1445640033 -0.640137 0.355774 -0.677856 0.065063 1445640033 -0.640137 0.355774 -0.677856 0.065063 1445640033 -0.640137 0.355774 -0.677856 0.065063 1445640033 -0.640137 0.355774 -0.677856 0.065063 1445640033 -0.609314 0.367981 -0.694885 0.102417 1445640033 -0.609314 0.367981 -0.694885 0.102417 1445640033 -0.609314 0.367981 -0.694885 0.102417 1445640033 -0.609314 0.367981 -0.694885 0.102417 1445640033 -0.609314 0.367981 -0.694885 0.102417 1445640033 -0.609314 0.367981 -0.694885 0.102417 1445640033 -0.490540 0.436523 -0.717957 0.231201 1445640033 -0.490540 0.436523 -0.717957 0.231201 1445640033 -0.490540 0.436523 -0.717957 0.231201 1445640033 -0.490540 0.436523 -0.717957 0.231201 1445640033 -0.490540 0.436523 -0.717957 0.231201 1445640033 -0.490540 0.436523 -0.717957 0.231201 1445640033 -0.288513 0.526672 -0.713013 0.361938 1445640033 -0.288513 0.526672 -0.713013 0.361938 1445640033 -0.288513 0.526672 -0.713013 0.361938 1445640033 -0.288513 0.526672 -0.713013 0.361938 1445640033 -0.288513 0.526672 -0.713013 0.361938 1445640033 -0.288513 0.526672 -0.713013 0.361938 1445640033 -0.288513 0.526672 -0.713013 0.361938 1445640033 -0.121338 0.569641 -0.658630 0.476379 1445640033 -0.121338 0.569641 -0.658630 0.476379 1445640033 -0.121338 0.569641 -0.658630 0.476379 1445640033 -0.121338 0.569641 -0.658630 0.476379 1445640033 -0.121338 0.569641 -0.658630 0.476379 1445640033 -0.121338 0.569641 -0.658630 0.476379 1445640033 0.003174 0.598816 -0.606812 0.522644 1445640033 0.003174 0.598816 -0.606812 0.522644 1445640033 0.003174 0.598816 -0.606812 0.522644 1445640033 0.003174 0.598816 -0.606812 0.522644 1445640033 0.003174 0.598816 -0.606812 0.522644 1445640033 0.003174 0.598816 -0.606812 0.522644 1445640033 0.003174 0.598816 -0.606812 0.522644 1445640033 0.046936 0.601135 -0.562988 0.565186 1445640033 0.046936 0.601135 -0.562988 0.565186 1445640033 0.046936 0.601135 -0.562988 0.565186 1445640033 0.046936 0.601135 -0.562988 0.565186 1445640033 0.046936 0.601135 -0.562988 0.565186 1445640033 0.046936 0.601135 -0.562988 0.565186 1445640033 0.024902 0.589294 -0.571716 0.570313 1445640033 0.024902 0.589294 -0.571716 0.570313 1445640033 0.024902 0.589294 -0.571716 0.570313 1445640033 0.024902 0.589294 -0.571716 0.570313 1445640033 0.024902 0.589294 -0.571716 0.570313 1445640033 0.024902 0.589294 -0.571716 0.570313 1445640033 0.024902 0.589294 -0.571716 0.570313 1445640033 -0.062378 0.558960 -0.622437 0.544312 1445640033 -0.062378 0.558960 -0.622437 0.544312 1445640033 -0.062378 0.558960 -0.622437 0.544312 1445640033 -0.062378 0.558960 -0.622437 0.544312 1445640033 -0.062378 0.558960 -0.622437 0.544312 1445640033 -0.062378 0.558960 -0.622437 0.544312 1445640033 -0.192383 0.516541 -0.692566 0.465332 1445640033 -0.192383 0.516541 -0.692566 0.465332 1445640033 -0.192383 0.516541 -0.692566 0.465332 1445640034 -0.192383 0.516541 -0.692566 0.465332 1445640034 -0.192383 0.516541 -0.692566 0.465332 1445640034 -0.192383 0.516541 -0.692566 0.465332 1445640034 -0.335083 0.480591 -0.748657 0.310303 1445640034 -0.335083 0.480591 -0.748657 0.310303 1445640034 -0.335083 0.480591 -0.748657 0.310303 1445640034 -0.335083 0.480591 -0.748657 0.310303 1445640034 -0.335083 0.480591 -0.748657 0.310303 1445640034 -0.335083 0.480591 -0.748657 0.310303 1445640034 -0.465942 0.466858 -0.740845 0.126709 1445640034 -0.465942 0.466858 -0.740845 0.126709 1445640034 -0.465942 0.466858 -0.740845 0.126709 1445640034 -0.465942 0.466858 -0.740845 0.126709 1445640034 -0.465942 0.466858 -0.740845 0.126709 1445640034 -0.465942 0.466858 -0.740845 0.126709 1445640034 -0.465942 0.466858 -0.740845 0.126709 1445640034 -0.563965 0.476563 -0.674377 -0.011536 1445640034 -0.563965 0.476563 -0.674377 -0.011536 1445640034 -0.563965 0.476563 -0.674377 -0.011536 1445640034 -0.563965 0.476563 -0.674377 -0.011536 1445640034 -0.563965 0.476563 -0.674377 -0.011536 1445640034 -0.563965 0.476563 -0.674377 -0.011536 1445640034 -0.563965 0.476563 -0.674377 -0.011536 1445640034 -0.618286 0.500000 -0.600403 -0.085510 1445640034 -0.618286 0.500000 -0.600403 -0.085510 1445640034 -0.618286 0.500000 -0.600403 -0.085510 1445640034 -0.618286 0.500000 -0.600403 -0.085510 1445640034 -0.618286 0.500000 -0.600403 -0.085510 1445640034 -0.618286 0.500000 -0.600403 -0.085510 1445640034 -0.637695 0.523010 -0.557861 -0.092957 1445640034 -0.637695 0.523010 -0.557861 -0.092957 1445640034 -0.637695 0.523010 -0.557861 -0.092957 1445640034 -0.637695 0.523010 -0.557861 -0.092957 1445640034 -0.637695 0.523010 -0.557861 -0.092957 1445640034 -0.637695 0.523010 -0.557861 -0.092957 1445640034 -0.602905 0.548767 -0.574646 -0.072021 1445640034 -0.602905 0.548767 -0.574646 -0.072021 1445640034 -0.602905 0.548767 -0.574646 -0.072021 1445640034 -0.602905 0.548767 -0.574646 -0.072021 1445640034 -0.602905 0.548767 -0.574646 -0.072021 1445640034 -0.602905 0.548767 -0.574646 -0.072021 1445640034 -0.526611 0.564941 -0.634888 -0.021667 1445640034 -0.526611 0.564941 -0.634888 -0.021667 1445640034 -0.526611 0.564941 -0.634888 -0.021667 1445640034 -0.526611 0.564941 -0.634888 -0.021667 1445640034 -0.526611 0.564941 -0.634888 -0.021667 1445640034 -0.526611 0.564941 -0.634888 -0.021667 1445640034 -0.526611 0.564941 -0.634888 -0.021667 1445640034 -0.416382 0.574219 -0.700256 0.081177 1445640034 -0.416382 0.574219 -0.700256 0.081177 1445640034 -0.416382 0.574219 -0.700256 0.081177 1445640034 -0.416382 0.574219 -0.700256 0.081177 1445640034 -0.416382 0.574219 -0.700256 0.081177 1445640034 -0.416382 0.574219 -0.700256 0.081177 1445640034 -0.294312 0.570435 -0.722473 0.256836 1445640034 -0.294312 0.570435 -0.722473 0.256836 1445640034 -0.294312 0.570435 -0.722473 0.256836 1445640034 -0.294312 0.570435 -0.722473 0.256836 1445640034 -0.294312 0.570435 -0.722473 0.256836 1445640034 -0.294312 0.570435 -0.722473 0.256836 1445640034 -0.149597 0.572021 -0.699768 0.400879 1445640034 -0.149597 0.572021 -0.699768 0.400879 1445640034 -0.149597 0.572021 -0.699768 0.400879 1445640034 -0.149597 0.572021 -0.699768 0.400879 1445640034 -0.149597 0.572021 -0.699768 0.400879 1445640034 -0.149597 0.572021 -0.699768 0.400879 1445640034 -0.149597 0.572021 -0.699768 0.400879 1445640034 -0.033081 0.578308 -0.659851 0.478577 1445640034 -0.033081 0.578308 -0.659851 0.478577 1445640034 -0.033081 0.578308 -0.659851 0.478577 1445640034 -0.033081 0.578308 -0.659851 0.478577 1445640034 -0.033081 0.578308 -0.659851 0.478577 1445640034 -0.033081 0.578308 -0.659851 0.478577 1445640034 0.046814 0.578796 -0.621765 0.525513 1445640034 0.046814 0.578796 -0.621765 0.525513 1445640034 0.046814 0.578796 -0.621765 0.525513 1445640034 0.046814 0.578796 -0.621765 0.525513 1445640034 0.046814 0.578796 -0.621765 0.525513 1445640034 0.046814 0.578796 -0.621765 0.525513 1445640034 0.048279 0.571899 -0.585327 0.572632 1445640034 0.048279 0.571899 -0.585327 0.572632 1445640034 0.048279 0.571899 -0.585327 0.572632 1445640034 0.048279 0.571899 -0.585327 0.572632 1445640034 0.048279 0.571899 -0.585327 0.572632 1445640034 -0.002991 0.562866 -0.617554 0.549377 1445640034 -0.002991 0.562866 -0.617554 0.549377 1445640034 -0.002991 0.562866 -0.617554 0.549377 1445640034 -0.002991 0.562866 -0.617554 0.549377 1445640034 -0.002991 0.562866 -0.617554 0.549377 1445640034 -0.002991 0.562866 -0.617554 0.549377 1445640034 -0.138916 0.532166 -0.683411 0.480103 1445640034 -0.138916 0.532166 -0.683411 0.480103 1445640034 -0.138916 0.532166 -0.683411 0.480103 1445640034 -0.138916 0.532166 -0.683411 0.480103 1445640034 -0.138916 0.532166 -0.683411 0.480103 1445640034 -0.138916 0.532166 -0.683411 0.480103 1445640034 -0.303345 0.488220 -0.748352 0.331055 1445640034 -0.303345 0.488220 -0.748352 0.331055 1445640034 -0.303345 0.488220 -0.748352 0.331055 1445640034 -0.303345 0.488220 -0.748352 0.331055 1445640034 -0.303345 0.488220 -0.748352 0.331055 1445640034 -0.303345 0.488220 -0.748352 0.331055 1445640034 -0.303345 0.488220 -0.748352 0.331055 1445640034 -0.452148 0.466309 -0.745667 0.148987 1445640034 -0.452148 0.466309 -0.745667 0.148987 1445640034 -0.452148 0.466309 -0.745667 0.148987 1445640034 -0.452148 0.466309 -0.745667 0.148987 1445640034 -0.452148 0.466309 -0.745667 0.148987 1445640034 -0.452148 0.466309 -0.745667 0.148987 1445640034 -0.561279 0.470764 -0.680725 0.005493 1445640034 -0.561279 0.470764 -0.680725 0.005493 1445640034 -0.561279 0.470764 -0.680725 0.005493 1445640035 -0.561279 0.470764 -0.680725 0.005493 1445640035 -0.561279 0.470764 -0.680725 0.005493 1445640035 -0.634827 0.477234 -0.603821 -0.068970 1445640035 -0.634827 0.477234 -0.603821 -0.068970 1445640035 -0.634827 0.477234 -0.603821 -0.068970 1445640035 -0.634827 0.477234 -0.603821 -0.068970 1445640035 -0.634827 0.477234 -0.603821 -0.068970 1445640035 -0.634827 0.477234 -0.603821 -0.068970 1445640035 -0.634827 0.477234 -0.603821 -0.068970 1445640035 -0.679993 0.482056 -0.543884 -0.097290 1445640035 -0.679993 0.482056 -0.543884 -0.097290 1445640035 -0.679993 0.482056 -0.543884 -0.097290 1445640035 -0.679993 0.482056 -0.543884 -0.097290 1445640035 -0.679993 0.482056 -0.543884 -0.097290 1445640035 -0.679993 0.482056 -0.543884 -0.097290 1445640035 -0.688904 0.488892 -0.526611 -0.095642 1445640035 -0.688904 0.488892 -0.526611 -0.095642 1445640035 -0.688904 0.488892 -0.526611 -0.095642 1445640035 -0.688904 0.488892 -0.526611 -0.095642 1445640035 -0.688904 0.488892 -0.526611 -0.095642 1445640035 -0.688904 0.488892 -0.526611 -0.095642 1445640035 -0.688904 0.488892 -0.526611 -0.095642 1445640035 -0.661316 0.499023 -0.557007 -0.058411 1445640035 -0.661316 0.499023 -0.557007 -0.058411 1445640035 -0.661316 0.499023 -0.557007 -0.058411 1445640035 -0.661316 0.499023 -0.557007 -0.058411 1445640035 -0.661316 0.499023 -0.557007 -0.058411 1445640035 -0.661316 0.499023 -0.557007 -0.058411 1445640035 -0.592468 0.521606 -0.613770 0.015564 1445640035 -0.592468 0.521606 -0.613770 0.015564 1445640035 -0.592468 0.521606 -0.613770 0.015564 1445640035 -0.592468 0.521606 -0.613770 0.015564 1445640035 -0.592468 0.521606 -0.613770 0.015564 1445640035 -0.592468 0.521606 -0.613770 0.015564 1445640035 -0.502014 0.523804 -0.674500 0.136719 1445640035 -0.502014 0.523804 -0.674500 0.136719 1445640035 -0.502014 0.523804 -0.674500 0.136719 1445640035 -0.502014 0.523804 -0.674500 0.136719 1445640035 -0.502014 0.523804 -0.674500 0.136719 1445640035 -0.502014 0.523804 -0.674500 0.136719 1445640035 -0.386230 0.523315 -0.708801 0.273193 1445640035 -0.386230 0.523315 -0.708801 0.273193 1445640035 -0.386230 0.523315 -0.708801 0.273193 1445640035 -0.386230 0.523315 -0.708801 0.273193 1445640035 -0.386230 0.523315 -0.708801 0.273193 1445640035 -0.386230 0.523315 -0.708801 0.273193 1445640035 -0.386230 0.523315 -0.708801 0.273193 1445640035 -0.234375 0.536499 -0.711853 0.388000 1445640035 -0.234375 0.536499 -0.711853 0.388000 1445640035 -0.234375 0.536499 -0.711853 0.388000 1445640035 -0.234375 0.536499 -0.711853 0.388000 1445640035 -0.234375 0.536499 -0.711853 0.388000 1445640035 -0.097961 0.534424 -0.688904 0.479736 1445640035 -0.097961 0.534424 -0.688904 0.479736 1445640035 -0.097961 0.534424 -0.688904 0.479736 1445640035 -0.097961 0.534424 -0.688904 0.479736 1445640035 -0.097961 0.534424 -0.688904 0.479736 1445640035 -0.097961 0.534424 -0.688904 0.479736 1445640035 -0.097961 0.534424 -0.688904 0.479736 1445640035 0.006836 0.522888 -0.651917 0.549133 1445640035 0.006836 0.522888 -0.651917 0.549133 1445640035 0.006836 0.522888 -0.651917 0.549133 1445640035 0.006836 0.522888 -0.651917 0.549133 1445640035 0.006836 0.522888 -0.651917 0.549133 1445640035 0.006836 0.522888 -0.651917 0.549133 1445640035 0.055054 0.507080 -0.606384 0.610046 1445640035 0.055054 0.507080 -0.606384 0.610046 1445640035 0.055054 0.507080 -0.606384 0.610046 1445640035 0.055054 0.507080 -0.606384 0.610046 1445640035 0.055054 0.507080 -0.606384 0.610046 1445640035 0.055054 0.507080 -0.606384 0.610046 1445640035 0.026428 0.501221 -0.586914 0.635315 1445640035 0.026428 0.501221 -0.586914 0.635315 1445640035 0.026428 0.501221 -0.586914 0.635315 1445640035 0.026428 0.501221 -0.586914 0.635315 1445640035 0.026428 0.501221 -0.586914 0.635315 1445640035 0.026428 0.501221 -0.586914 0.635315 1445640035 -0.078979 0.488342 -0.642273 0.585388 1445640035 -0.078979 0.488342 -0.642273 0.585388 1445640035 -0.078979 0.488342 -0.642273 0.585388 1445640035 -0.078979 0.488342 -0.642273 0.585388 1445640035 -0.078979 0.488342 -0.642273 0.585388 1445640035 -0.249390 0.459595 -0.712769 0.467468 1445640035 -0.249390 0.459595 -0.712769 0.467468 1445640035 -0.249390 0.459595 -0.712769 0.467468 1445640035 -0.249390 0.459595 -0.712769 0.467468 1445640035 -0.249390 0.459595 -0.712769 0.467468 1445640035 -0.249390 0.459595 -0.712769 0.467468 1445640035 -0.411011 0.440247 -0.749451 0.275024 1445640035 -0.411011 0.440247 -0.749451 0.275024 1445640035 -0.411011 0.440247 -0.749451 0.275024 1445640035 -0.411011 0.440247 -0.749451 0.275024 1445640035 -0.411011 0.440247 -0.749451 0.275024 1445640035 -0.411011 0.440247 -0.749451 0.275024 1445640035 -0.541626 0.439331 -0.710876 0.091187 1445640035 -0.541626 0.439331 -0.710876 0.091187 1445640035 -0.541626 0.439331 -0.710876 0.091187 1445640035 -0.541626 0.439331 -0.710876 0.091187 1445640035 -0.541626 0.439331 -0.710876 0.091187 1445640035 -0.541626 0.439331 -0.710876 0.091187 1445640035 -0.622925 0.458069 -0.633423 -0.031860 1445640035 -0.622925 0.458069 -0.633423 -0.031860 1445640035 -0.622925 0.458069 -0.633423 -0.031860 1445640035 -0.622925 0.458069 -0.633423 -0.031860 1445640035 -0.622925 0.458069 -0.633423 -0.031860 1445640035 -0.622925 0.458069 -0.633423 -0.031860 1445640035 -0.665833 0.486511 -0.552490 -0.121338 1445640035 -0.665833 0.486511 -0.552490 -0.121338 1445640035 -0.665833 0.486511 -0.552490 -0.121338 1445640035 -0.665833 0.486511 -0.552490 -0.121338 1445640036 -0.665833 0.486511 -0.552490 -0.121338 1445640036 -0.665833 0.486511 -0.552490 -0.121338 1445640036 -0.698669 0.511414 -0.472595 -0.164551 1445640036 -0.698669 0.511414 -0.472595 -0.164551 1445640036 -0.698669 0.511414 -0.472595 -0.164551 1445640036 -0.698669 0.511414 -0.472595 -0.164551 1445640036 -0.698669 0.511414 -0.472595 -0.164551 1445640036 -0.698669 0.511414 -0.472595 -0.164551 1445640036 -0.711731 0.526367 -0.428040 -0.182251 1445640036 -0.711731 0.526367 -0.428040 -0.182251 1445640036 -0.711731 0.526367 -0.428040 -0.182251 1445640036 -0.711731 0.526367 -0.428040 -0.182251 1445640036 -0.711731 0.526367 -0.428040 -0.182251 1445640036 -0.711731 0.526367 -0.428040 -0.182251 1445640036 -0.683044 0.554932 -0.447205 -0.160034 1445640036 -0.683044 0.554932 -0.447205 -0.160034 1445640036 -0.683044 0.554932 -0.447205 -0.160034 1445640036 -0.683044 0.554932 -0.447205 -0.160034 1445640036 -0.683044 0.554932 -0.447205 -0.160034 1445640036 -0.683044 0.554932 -0.447205 -0.160034 1445640036 -0.683044 0.554932 -0.447205 -0.160034 1445640036 -0.612305 0.588257 -0.525330 -0.055542 1445640036 -0.612305 0.588257 -0.525330 -0.055542 1445640036 -0.612305 0.588257 -0.525330 -0.055542 1445640036 -0.612305 0.588257 -0.525330 -0.055542 1445640036 -0.612305 0.588257 -0.525330 -0.055542 1445640036 -0.612305 0.588257 -0.525330 -0.055542 1445640036 -0.493896 0.597839 -0.619629 0.121338 1445640036 -0.493896 0.597839 -0.619629 0.121338 1445640036 -0.493896 0.597839 -0.619629 0.121338 1445640036 -0.493896 0.597839 -0.619629 0.121338 1445640036 -0.493896 0.597839 -0.619629 0.121338 1445640036 -0.493896 0.597839 -0.619629 0.121338 1445640036 -0.326904 0.596863 -0.658813 0.320679 1445640036 -0.326904 0.596863 -0.658813 0.320679 1445640036 -0.326904 0.596863 -0.658813 0.320679 1445640036 -0.326904 0.596863 -0.658813 0.320679 1445640036 -0.326904 0.596863 -0.658813 0.320679 1445640036 -0.326904 0.596863 -0.658813 0.320679 1445640036 -0.326904 0.596863 -0.658813 0.320679 1445640036 -0.148560 0.577637 -0.649353 0.471802 1445640036 -0.148560 0.577637 -0.649353 0.471802 1445640036 -0.148560 0.577637 -0.649353 0.471802 1445640036 -0.148560 0.577637 -0.649353 0.471802 1445640036 -0.148560 0.577637 -0.649353 0.471802 1445640036 -0.148560 0.577637 -0.649353 0.471802 1445640036 -0.016418 0.549622 -0.614014 0.566223 1445640036 -0.016418 0.549622 -0.614014 0.566223 1445640036 -0.016418 0.549622 -0.614014 0.566223 1445640036 -0.016418 0.549622 -0.614014 0.566223 1445640036 -0.016418 0.549622 -0.614014 0.566223 1445640036 -0.016418 0.549622 -0.614014 0.566223 1445640036 -0.016418 0.549622 -0.614014 0.566223 1445640036 0.026794 0.520813 -0.572510 0.632690 1445640036 0.026794 0.520813 -0.572510 0.632690 1445640036 0.026794 0.520813 -0.572510 0.632690 1445640036 0.026794 0.520813 -0.572510 0.632690 1445640036 0.026794 0.520813 -0.572510 0.632690 1445640036 0.026794 0.520813 -0.572510 0.632690 1445640036 0.026794 0.520813 -0.572510 0.632690 1445640036 -0.002075 0.518677 -0.583252 0.625122 1445640036 -0.002075 0.518677 -0.583252 0.625122 1445640036 -0.002075 0.518677 -0.583252 0.625122 1445640036 -0.002075 0.518677 -0.583252 0.625122 1445640036 -0.002075 0.518677 -0.583252 0.625122 1445640036 -0.002075 0.518677 -0.583252 0.625122 1445640036 -0.134644 0.530884 -0.631653 0.548706 1445640036 -0.134644 0.530884 -0.631653 0.548706 1445640036 -0.134644 0.530884 -0.631653 0.548706 1445640036 -0.134644 0.530884 -0.631653 0.548706 1445640036 -0.134644 0.530884 -0.631653 0.548706 1445640036 -0.134644 0.530884 -0.631653 0.548706 1445640036 -0.325684 0.521179 -0.692200 0.378357 1445640036 -0.325684 0.521179 -0.692200 0.378357 1445640036 -0.325684 0.521179 -0.692200 0.378357 1445640036 -0.325684 0.521179 -0.692200 0.378357 1445640036 -0.325684 0.521179 -0.692200 0.378357 1445640036 -0.325684 0.521179 -0.692200 0.378357 1445640036 -0.325684 0.521179 -0.692200 0.378357 1445640036 -0.500549 0.487793 -0.693054 0.176636 1445640036 -0.500549 0.487793 -0.693054 0.176636 1445640036 -0.500549 0.487793 -0.693054 0.176636 1445640036 -0.500549 0.487793 -0.693054 0.176636 1445640036 -0.500549 0.487793 -0.693054 0.176636 1445640036 -0.500549 0.487793 -0.693054 0.176636 1445640036 -0.609741 0.473938 -0.635132 0.015381 1445640036 -0.609741 0.473938 -0.635132 0.015381 1445640036 -0.609741 0.473938 -0.635132 0.015381 1445640036 -0.609741 0.473938 -0.635132 0.015381 1445640036 -0.609741 0.473938 -0.635132 0.015381 1445640036 -0.609741 0.473938 -0.635132 0.015381 1445640036 -0.663513 0.493774 -0.555420 -0.086487 1445640036 -0.663513 0.493774 -0.555420 -0.086487 1445640036 -0.663513 0.493774 -0.555420 -0.086487 1445640036 -0.663513 0.493774 -0.555420 -0.086487 1445640036 -0.663513 0.493774 -0.555420 -0.086487 1445640036 -0.663513 0.493774 -0.555420 -0.086487 1445640036 -0.688782 0.518799 -0.485840 -0.142944 1445640036 -0.688782 0.518799 -0.485840 -0.142944 1445640036 -0.688782 0.518799 -0.485840 -0.142944 1445640036 -0.688782 0.518799 -0.485840 -0.142944 1445640036 -0.688782 0.518799 -0.485840 -0.142944 1445640036 -0.688782 0.518799 -0.485840 -0.142944 1445640036 -0.688782 0.518799 -0.485840 -0.142944 1445640036 -0.695801 0.534973 -0.457275 -0.143555 1445640036 -0.695801 0.534973 -0.457275 -0.143555 1445640036 -0.695801 0.534973 -0.457275 -0.143555 1445640036 -0.695801 0.534973 -0.457275 -0.143555 1445640036 -0.695801 0.534973 -0.457275 -0.143555 1445640036 -0.668884 0.551941 -0.487976 -0.099487 1445640036 -0.668884 0.551941 -0.487976 -0.099487 1445640036 -0.668884 0.551941 -0.487976 -0.099487 1445640036 -0.668884 0.551941 -0.487976 -0.099487 1445640036 -0.668884 0.551941 -0.487976 -0.099487 1445640036 -0.668884 0.551941 -0.487976 -0.099487 1445640037 -0.607483 0.572998 -0.549805 -0.019226 1445640037 -0.607483 0.572998 -0.549805 -0.019226 1445640037 -0.607483 0.572998 -0.549805 -0.019226 1445640037 -0.607483 0.572998 -0.549805 -0.019226 1445640037 -0.607483 0.572998 -0.549805 -0.019226 1445640037 -0.607483 0.572998 -0.549805 -0.019226 1445640037 -0.508362 0.586670 -0.624146 0.088440 1445640037 -0.508362 0.586670 -0.624146 0.088440 1445640037 -0.508362 0.586670 -0.624146 0.088440 1445640037 -0.508362 0.586670 -0.624146 0.088440 1445640037 -0.508362 0.586670 -0.624146 0.088440 1445640037 -0.508362 0.586670 -0.624146 0.088440 1445640037 -0.392883 0.567871 -0.680237 0.245850 1445640037 -0.392883 0.567871 -0.680237 0.245850 1445640037 -0.392883 0.567871 -0.680237 0.245850 1445640037 -0.392883 0.567871 -0.680237 0.245850 1445640037 -0.392883 0.567871 -0.680237 0.245850 1445640037 -0.250366 0.549622 -0.687073 0.403931 1445640037 -0.250366 0.549622 -0.687073 0.403931 1445640037 -0.250366 0.549622 -0.687073 0.403931 1445640037 -0.250366 0.549622 -0.687073 0.403931 1445640037 -0.250366 0.549622 -0.687073 0.403931 1445640037 -0.250366 0.549622 -0.687073 0.403931 1445640037 -0.102173 0.547058 -0.655701 0.510254 1445640037 -0.102173 0.547058 -0.655701 0.510254 1445640037 -0.102173 0.547058 -0.655701 0.510254 1445640037 -0.102173 0.547058 -0.655701 0.510254 1445640037 -0.102173 0.547058 -0.655701 0.510254 1445640037 -0.102173 0.547058 -0.655701 0.510254 1445640037 -0.102173 0.547058 -0.655701 0.510254 1445640037 0.004395 0.534485 -0.593323 0.601868 1445640037 0.004395 0.534485 -0.593323 0.601868 1445640037 0.004395 0.534485 -0.593323 0.601868 1445640037 0.004395 0.534485 -0.593323 0.601868 1445640037 0.004395 0.534485 -0.593323 0.601868 1445640037 0.004395 0.534485 -0.593323 0.601868 1445640037 0.074097 0.514343 -0.521729 0.676575 1445640037 0.074097 0.514343 -0.521729 0.676575 1445640037 0.074097 0.514343 -0.521729 0.676575 1445640037 0.074097 0.514343 -0.521729 0.676575 1445640037 0.074097 0.514343 -0.521729 0.676575 1445640037 0.074097 0.514343 -0.521729 0.676575 1445640037 0.076599 0.505005 -0.472534 0.718140 1445640037 0.076599 0.505005 -0.472534 0.718140 1445640037 0.076599 0.505005 -0.472534 0.718140 1445640037 0.076599 0.505005 -0.472534 0.718140 1445640037 0.076599 0.505005 -0.472534 0.718140 1445640037 0.076599 0.505005 -0.472534 0.718140 1445640037 0.076599 0.505005 -0.472534 0.718140 1445640037 0.005432 0.502197 -0.507263 0.700317 1445640037 0.005432 0.502197 -0.507263 0.700317 1445640037 0.005432 0.502197 -0.507263 0.700317 1445640037 0.005432 0.502197 -0.507263 0.700317 1445640037 0.005432 0.502197 -0.507263 0.700317 1445640037 -0.163330 0.475586 -0.602295 0.619934 1445640037 -0.163330 0.475586 -0.602295 0.619934 1445640037 -0.163330 0.475586 -0.602295 0.619934 1445640037 -0.163330 0.475586 -0.602295 0.619934 1445640037 -0.163330 0.475586 -0.602295 0.619934 1445640037 -0.163330 0.475586 -0.602295 0.619934 1445640037 -0.163330 0.475586 -0.602295 0.619934 1445640037 -0.349304 0.452148 -0.721069 0.391968 1445640037 -0.349304 0.452148 -0.721069 0.391968 1445640037 -0.349304 0.452148 -0.721069 0.391968 1445640037 -0.349304 0.452148 -0.721069 0.391968 1445640037 -0.349304 0.452148 -0.721069 0.391968 1445640037 -0.349304 0.452148 -0.721069 0.391968 1445640037 -0.514038 0.450378 -0.711792 0.162292 1445640037 -0.514038 0.450378 -0.711792 0.162292 1445640037 -0.514038 0.450378 -0.711792 0.162292 1445640037 -0.514038 0.450378 -0.711792 0.162292 1445640037 -0.514038 0.450378 -0.711792 0.162292 1445640037 -0.514038 0.450378 -0.711792 0.162292 1445640037 -0.514038 0.450378 -0.711792 0.162292 1445640037 -0.596558 0.494141 -0.632446 0.000427 1445640037 -0.596558 0.494141 -0.632446 0.000427 1445640037 -0.596558 0.494141 -0.632446 0.000427 1445640037 -0.596558 0.494141 -0.632446 0.000427 1445640037 -0.596558 0.494141 -0.632446 0.000427 1445640037 -0.596558 0.494141 -0.632446 0.000427 1445640037 -0.632507 0.541443 -0.549683 -0.068359 1445640037 -0.632507 0.541443 -0.549683 -0.068359 1445640037 -0.632507 0.541443 -0.549683 -0.068359 1445640037 -0.632507 0.541443 -0.549683 -0.068359 1445640037 -0.632507 0.541443 -0.549683 -0.068359 1445640037 -0.632507 0.541443 -0.549683 -0.068359 1445640037 -0.653992 0.564331 -0.498840 -0.070740 1445640037 -0.653992 0.564331 -0.498840 -0.070740 1445640037 -0.653992 0.564331 -0.498840 -0.070740 1445640037 -0.653992 0.564331 -0.498840 -0.070740 1445640037 -0.653992 0.564331 -0.498840 -0.070740 1445640037 -0.616272 0.600281 -0.508240 -0.040161 1445640037 -0.616272 0.600281 -0.508240 -0.040161 1445640037 -0.616272 0.600281 -0.508240 -0.040161 1445640037 -0.616272 0.600281 -0.508240 -0.040161 1445640037 -0.616272 0.600281 -0.508240 -0.040161 1445640037 -0.616272 0.600281 -0.508240 -0.040161 1445640037 -0.546509 0.613647 -0.568054 0.046082 1445640037 -0.546509 0.613647 -0.568054 0.046082 1445640037 -0.546509 0.613647 -0.568054 0.046082 1445640037 -0.546509 0.613647 -0.568054 0.046082 1445640037 -0.546509 0.613647 -0.568054 0.046082 1445640037 -0.450439 0.612976 -0.631409 0.150574 1445640037 -0.450439 0.612976 -0.631409 0.150574 1445640037 -0.450439 0.612976 -0.631409 0.150574 1445640037 -0.450439 0.612976 -0.631409 0.150574 1445640037 -0.450439 0.612976 -0.631409 0.150574 1445640037 -0.450439 0.612976 -0.631409 0.150574 1445640037 -0.370667 0.584106 -0.664856 0.281799 1445640038 -0.370667 0.584106 -0.664856 0.281799 1445640038 -0.370667 0.584106 -0.664856 0.281799 1445640038 -0.370667 0.584106 -0.664856 0.281799 1445640038 -0.370667 0.584106 -0.664856 0.281799 1445640038 -0.370667 0.584106 -0.664856 0.281799 1445640038 -0.280212 0.567505 -0.666931 0.393250 1445640038 -0.280212 0.567505 -0.666931 0.393250 1445640038 -0.280212 0.567505 -0.666931 0.393250 1445640038 -0.280212 0.567505 -0.666931 0.393250 1445640038 -0.280212 0.567505 -0.666931 0.393250 1445640038 -0.280212 0.567505 -0.666931 0.393250 1445640038 -0.280212 0.567505 -0.666931 0.393250 1445640038 -0.184631 0.559143 -0.652161 0.477478 1445640038 -0.184631 0.559143 -0.652161 0.477478 1445640038 -0.184631 0.559143 -0.652161 0.477478 1445640038 -0.184631 0.559143 -0.652161 0.477478 1445640038 -0.184631 0.559143 -0.652161 0.477478 1445640038 -0.184631 0.559143 -0.652161 0.477478 1445640038 -0.106567 0.545166 -0.624634 0.548889 1445640038 -0.106567 0.545166 -0.624634 0.548889 1445640038 -0.106567 0.545166 -0.624634 0.548889 1445640038 -0.106567 0.545166 -0.624634 0.548889 1445640038 -0.106567 0.545166 -0.624634 0.548889 1445640038 -0.106567 0.545166 -0.624634 0.548889 1445640038 -0.061707 0.520630 -0.585815 0.617981 1445640038 -0.061707 0.520630 -0.585815 0.617981 1445640038 -0.061707 0.520630 -0.585815 0.617981 1445640038 -0.061707 0.520630 -0.585815 0.617981 1445640038 -0.061707 0.520630 -0.585815 0.617981 1445640038 -0.061707 0.520630 -0.585815 0.617981 1445640038 -0.061707 0.520630 -0.585815 0.617981 1445640038 -0.034363 0.500305 -0.553284 0.665100 1445640038 -0.034363 0.500305 -0.553284 0.665100 1445640038 -0.034363 0.500305 -0.553284 0.665100 1445640038 -0.034363 0.500305 -0.553284 0.665100 1445640038 -0.034363 0.500305 -0.553284 0.665100 1445640038 -0.034363 0.500305 -0.553284 0.665100 1445640038 -0.053589 0.481750 -0.533386 0.693176 1445640038 -0.053589 0.481750 -0.533386 0.693176 1445640038 -0.053589 0.481750 -0.533386 0.693176 1445640038 -0.053589 0.481750 -0.533386 0.693176 1445640038 -0.053589 0.481750 -0.533386 0.693176 1445640038 -0.053589 0.481750 -0.533386 0.693176 1445640038 -0.106689 0.461670 -0.563660 0.676514 1445640038 -0.106689 0.461670 -0.563660 0.676514 1445640038 -0.106689 0.461670 -0.563660 0.676514 1445640038 -0.106689 0.461670 -0.563660 0.676514 1445640038 -0.106689 0.461670 -0.563660 0.676514 1445640038 -0.106689 0.461670 -0.563660 0.676514 1445640038 -0.192261 0.437012 -0.651489 0.589600 1445640038 -0.192261 0.437012 -0.651489 0.589600 1445640038 -0.192261 0.437012 -0.651489 0.589600 1445640038 -0.192261 0.437012 -0.651489 0.589600 1445640038 -0.192261 0.437012 -0.651489 0.589600 1445640038 -0.192261 0.437012 -0.651489 0.589600 1445640038 -0.311462 0.423584 -0.736450 0.425720 1445640038 -0.311462 0.423584 -0.736450 0.425720 1445640038 -0.311462 0.423584 -0.736450 0.425720 1445640038 -0.311462 0.423584 -0.736450 0.425720 1445640038 -0.311462 0.423584 -0.736450 0.425720 1445640038 -0.311462 0.423584 -0.736450 0.425720 1445640038 -0.465454 0.421692 -0.734436 0.257080 1445640038
[truncated: 169,187 more chars]
