# Supplementary material for: Quaternion-Based Gesture Recognition Using Wireless Wearable Motion Capture Sensors
Source: Sensors (Basel). 2016 Apr 28;16(5):605. doi: 10.3390/s16050605 (PMC4883296; doi:10.3390/s16050605)
Supplement: Supplementary file 1 [file sensors-16-00605-s001.zip › MultiSensorGestureData/P11/2. Uppercut/Training18.txt]

0.789490 0.019653 0.602112 0.117004 1445639934 0.792297 -0.002258 0.590149 0.154724 1445639934 0.792297 -0.002258 0.590149 0.154724 1445639934 0.792297 -0.002258 0.590149 0.154724 1445639934 0.792297 -0.002258 0.590149 0.154724 1445639934 0.794312 -0.021362 0.578918 0.182800 1445639934 0.794312 -0.021362 0.578918 0.182800 1445639934 0.794312 -0.021362 0.578918 0.182800 1445639934 0.794312 -0.021362 0.578918 0.182800 1445639934 0.794312 -0.021362 0.578918 0.182800 1445639934 0.794312 -0.021362 0.578918 0.182800 1445639934 0.797607 -0.024353 0.572693 0.187378 1445639934 0.797607 -0.024353 0.572693 0.187378 1445639934 0.797607 -0.024353 0.572693 0.187378 1445639934 0.797607 -0.024353 0.572693 0.187378 1445639934 0.797607 -0.024353 0.572693 0.187378 1445639934 0.797607 -0.024353 0.572693 0.187378 1445639934 0.803772 -0.016174 0.565918 0.182678 1445639934 0.803772 -0.016174 0.565918 0.182678 1445639934 0.803772 -0.016174 0.565918 0.182678 1445639934 0.803772 -0.016174 0.565918 0.182678 1445639934 0.803772 -0.016174 0.565918 0.182678 1445639934 0.803772 -0.016174 0.565918 0.182678 1445639934 0.809143 -0.024963 0.553406 0.195801 1445639934 0.809143 -0.024963 0.553406 0.195801 1445639934 0.809143 -0.024963 0.553406 0.195801 1445639934 0.809143 -0.024963 0.553406 0.195801 1445639934 0.809143 -0.024963 0.553406 0.195801 1445639934 0.809143 -0.024963 0.553406 0.195801 1445639934 0.811951 -0.039490 0.543030 0.210327 1445639934 0.811951 -0.039490 0.543030 0.210327 1445639934 0.811951 -0.039490 0.543030 0.210327 1445639934 0.811951 -0.039490 0.543030 0.210327 1445639934 0.811951 -0.039490 0.543030 0.210327 1445639934 0.811951 -0.039490 0.543030 0.210327 1445639934 0.811951 -0.039490 0.543030 0.210327 1445639934 0.811951 -0.039490 0.543030 0.210327 1445639934 0.813293 -0.058167 0.534668 0.221802 1445639934 0.813293 -0.058167 0.534668 0.221802 1445639934 0.813293 -0.058167 0.534668 0.221802 1445639934 0.813293 -0.058167 0.534668 0.221802 1445639934 0.813538 -0.076294 0.528870 0.229248 1445639934 0.813538 -0.076294 0.528870 0.229248 1445639934 0.813538 -0.076294 0.528870 0.229248 1445639934 0.813538 -0.076294 0.528870 0.229248 1445639934 0.813538 -0.076294 0.528870 0.229248 1445639934 0.813538 -0.076294 0.528870 0.229248 1445639934 0.813538 -0.076294 0.528870 0.229248 1445639934 0.813538 -0.076294 0.528870 0.229248 1445639934 0.812988 -0.075012 0.531982 0.224365 1445639934 0.812988 -0.075012 0.531982 0.224365 1445639934 0.812988 -0.075012 0.531982 0.224365 1445639934 0.812988 -0.075012 0.531982 0.224365 1445639934 0.812988 -0.075012 0.531982 0.224365 1445639934 0.812988 -0.075012 0.531982 0.224365 1445639934 0.812012 -0.059021 0.540649 0.211670 1445639934 0.812012 -0.059021 0.540649 0.211670 1445639934 0.812012 -0.059021 0.540649 0.211670 1445639934 0.812012 -0.059021 0.540649 0.211670 1445639934 0.812012 -0.059021 0.540649 0.211670 1445639934 0.812012 -0.059021 0.540649 0.211670 1445639934 0.807861 -0.040894 0.552551 0.200806 1445639934 0.807861 -0.040894 0.552551 0.200806 1445639934 0.807861 -0.040894 0.552551 0.200806 1445639934 0.807861 -0.040894 0.552551 0.200806 1445639934 0.807861 -0.040894 0.552551 0.200806 1445639935 0.807861 -0.040894 0.552551 0.200806 1445639935 0.801636 -0.016296 0.566223 0.190857 1445639935 0.801636 -0.016296 0.566223 0.190857 1445639935 0.801636 -0.016296 0.566223 0.190857 1445639935 0.801636 -0.016296 0.566223 0.190857 1445639935 0.801636 -0.016296 0.566223 0.190857 1445639935 0.801636 -0.016296 0.566223 0.190857 1445639935 0.795349 0.007019 0.578125 0.181702 1445639935 0.795349 0.007019 0.578125 0.181702 1445639935 0.795349 0.007019 0.578125 0.181702 1445639935 0.795349 0.007019 0.578125 0.181702 1445639935 0.795349 0.007019 0.578125 0.181702 1445639935 0.795349 0.007019 0.578125 0.181702 1445639935 0.789429 0.008240 0.586121 0.182007 1445639935 0.789429 0.008240 0.586121 0.182007 1445639935 0.789429 0.008240 0.586121 0.182007 1445639935 0.789429 0.008240 0.586121 0.182007 1445639935 0.789429 0.008240 0.586121 0.182007 1445639935 0.789429 0.008240 0.586121 0.182007 1445639935 0.785522 0.002075 0.587280 0.194946 1445639935 0.785522 0.002075 0.587280 0.194946 1445639935 0.785522 0.002075 0.587280 0.194946 1445639935 0.785522 0.002075 0.587280 0.194946 1445639935 0.785522 0.002075 0.587280 0.194946 1445639935 0.785522 0.002075 0.587280 0.194946 1445639935 0.781128 -0.000488 0.586914 0.212769 1445639935 0.781128 -0.000488 0.586914 0.212769 1445639935 0.781128 -0.000488 0.586914 0.212769 1445639935 0.781128 -0.000488 0.586914 0.212769 1445639935 0.781128 -0.000488 0.586914 0.212769 1445639935 0.781128 -0.000488 0.586914 0.212769 1445639935 0.777710 -0.012451 0.582214 0.236511 1445639935 0.777710 -0.012451 0.582214 0.236511 1445639935 0.777710 -0.012451 0.582214 0.236511 1445639935 0.777710 -0.012451 0.582214 0.236511 1445639935 0.777710 -0.012451 0.582214 0.236511 1445639935 0.777710 -0.012451 0.582214 0.236511 1445639935 0.775818 -0.027283 0.575439 0.257202 1445639935 0.775818 -0.027283 0.575439 0.257202 1445639935 0.775818 -0.027283 0.575439 0.257202 1445639935 0.775818 -0.027283 0.575439 0.257202 1445639935 0.775818 -0.027283 0.575439 0.257202 1445639935 0.775818 -0.027283 0.575439 0.257202 1445639935 0.774841 -0.044922 0.572815 0.263550 1445639935 0.774841 -0.044922 0.572815 0.263550 1445639935 0.774841 -0.044922 0.572815 0.263550 1445639935 0.774841 -0.044922 0.572815 0.263550 1445639935 0.774841 -0.044922 0.572815 0.263550 1445639935 0.774841 -0.044922 0.572815 0.263550 1445639935 0.774841 -0.044922 0.572815 0.263550 1445639935 0.774841 -0.044922 0.572815 0.263550 1445639935 0.773621 -0.063965 0.571777 0.265320 1445639935 0.773621 -0.063965 0.571777 0.265320 1445639935 0.773621 -0.063965 0.571777 0.265320 1445639935 0.773621 -0.063965 0.571777 0.265320 1445639935 0.773621 -0.063965 0.571777 0.265320 1445639935 0.773621 -0.063965 0.571777 0.265320 1445639935 0.774292 -0.080627 0.565125 0.273010 1445639935 0.774292 -0.080627 0.565125 0.273010 1445639935 0.774292 -0.080627 0.565125 0.273010 1445639935 0.774292 -0.080627 0.565125 0.273010 1445639935 0.774292 -0.080627 0.565125 0.273010 1445639935 0.774292 -0.080627 0.565125 0.273010 1445639935 0.776733 -0.082458 0.559937 0.276184 1445639935 0.776733 -0.082458 0.559937 0.276184 1445639935 0.776733 -0.082458 0.559937 0.276184 1445639935 0.776733 -0.082458 0.559937 0.276184 1445639935 0.776733 -0.082458 0.559937 0.276184 1445639935 0.776733 -0.082458 0.559937 0.276184 1445639935 0.776733 -0.082458 0.559937 0.276184 1445639935 0.776733 -0.082458 0.559937 0.276184 1445639935 0.777222 -0.089478 0.554138 0.284180 1445639935 0.777222 -0.089478 0.554138 0.284180 1445639935 0.777222 -0.089478 0.554138 0.284180 1445639935 0.777222 -0.089478 0.554138 0.284180 1445639935 0.777222 -0.089478 0.554138 0.284180 1445639935 0.777222 -0.089478 0.554138 0.284180 1445639935 0.777344 -0.098755 0.547546 0.293335 1445639935 0.777344 -0.098755 0.547546 0.293335 1445639935 0.778564 -0.100342 0.544861 0.294678 1445639935 0.778564 -0.100342 0.544861 0.294678 1445639935 0.778564 -0.100342 0.544861 0.294678 1445639935 0.778564 -0.100342 0.544861 0.294678 1445639935 0.778564 -0.100342 0.544861 0.294678 1445639935 0.778564 -0.100342 0.544861 0.294678 1445639935 0.782715 -0.081665 0.550415 0.278625 1445639935 0.782715 -0.081665 0.550415 0.278625 1445639935 0.782715 -0.081665 0.550415 0.278625 1445639935 0.782715 -0.081665 0.550415 0.278625 1445639935 0.782715 -0.081665 0.550415 0.278625 1445639935 0.782715 -0.081665 0.550415 0.278625 1445639935 0.782715 -0.081665 0.550415 0.278625 1445639935 0.782715 -0.081665 0.550415 0.278625 1445639935 0.786499 -0.050232 0.558594 0.258484 1445639935 0.786499 -0.050232 0.558594 0.258484 1445639935 0.786499 -0.050232 0.558594 0.258484 1445639935 0.786499 -0.050232 0.558594 0.258484 1445639935 0.786499 -0.050232 0.558594 0.258484 1445639935 0.786499 -0.050232 0.558594 0.258484 1445639935 0.786621 -0.023987 0.565430 0.246643 1445639935 0.786621 -0.023987 0.565430 0.246643 1445639935 0.786621 -0.023987 0.565430 0.246643 1445639935 0.786621 -0.023987 0.565430 0.246643 1445639935 0.786621 -0.023987 0.565430 0.246643 1445639935 0.786621 -0.023987 0.565430 0.246643 1445639935 0.783630 -0.011108 0.571045 0.244263 1445639935 0.783630 -0.011108 0.571045 0.244263 1445639935 0.783630 -0.011108 0.571045 0.244263 1445639935 0.783630 -0.011108 0.571045 0.244263 1445639935 0.783630 -0.011108 0.571045 0.244263 1445639936 0.783630 -0.011108 0.571045 0.244263 1445639936 0.779358 -0.008301 0.574951 0.248779 1445639936 0.779358 -0.008301 0.574951 0.248779 1445639936 0.779358 -0.008301 0.574951 0.248779 1445639936 0.779358 -0.008301 0.574951 0.248779 1445639936 0.779358 -0.008301 0.574951 0.248779 1445639936 0.779358 -0.008301 0.574951 0.248779 1445639936 0.774231 -0.007690 0.576721 0.260437 1445639936 0.774231 -0.007690 0.576721 0.260437 1445639936 0.774231 -0.007690 0.576721 0.260437 1445639936 0.774231 -0.007690 0.576721 0.260437 1445639936 0.774231 -0.007690 0.576721 0.260437 1445639936 0.774231 -0.007690 0.576721 0.260437 1445639936 0.769958 -0.013000 0.575928 0.274231 1445639936 0.769958 -0.013000 0.575928 0.274231 1445639936 0.769958 -0.013000 0.575928 0.274231 1445639936 0.769958 -0.013000 0.575928 0.274231 1445639936 0.769958 -0.013000 0.575928 0.274231 1445639936 0.769958 -0.013000 0.575928 0.274231 1445639936 0.768738 -0.023132 0.571228 0.286499 1445639936 0.768738 -0.023132 0.571228 0.286499 1445639936 0.768738 -0.023132 0.571228 0.286499 1445639936 0.768738 -0.023132 0.571228 0.286499 1445639936 0.768738 -0.023132 0.571228 0.286499 1445639936 0.768738 -0.023132 0.571228 0.286499 1445639936 0.767273 -0.038452 0.568665 0.293762 1445639936 0.767273 -0.038452 0.568665 0.293762 1445639936 0.767273 -0.038452 0.568665 0.293762 1445639936 0.767273 -0.038452 0.568665 0.293762 1445639936 0.767273 -0.038452 0.568665 0.293762 1445639936 0.767273 -0.038452 0.568665 0.293762 1445639936 0.765320 -0.062988 0.564636 0.302429 1445639936 0.765320 -0.062988 0.564636 0.302429 1445639936 0.765320 -0.062988 0.564636 0.302429 1445639936 0.765320 -0.062988 0.564636 0.302429 1445639936 0.765320 -0.062988 0.564636 0.302429 1445639936 0.765320 -0.062988 0.564636 0.302429 1445639936 0.760376 -0.095032 0.557617 0.319031 1445639936 0.760376 -0.095032 0.557617 0.319031 1445639936 0.760376 -0.095032 0.557617 0.319031 1445639936 0.760376 -0.095032 0.557617 0.319031 1445639936 0.760376 -0.095032 0.557617 0.319031 1445639936 0.760376 -0.095032 0.557617 0.319031 1445639936 0.759338 -0.110718 0.547668 0.333252 1445639936 0.759338 -0.110718 0.547668 0.333252 1445639936 0.759338 -0.110718 0.547668 0.333252 1445639936 0.759338 -0.110718 0.547668 0.333252 1445639936 0.759338 -0.110718 0.547668 0.333252 1445639936 0.759338 -0.110718 0.547668 0.333252 1445639936 0.757263 -0.121033 0.539001 0.348328 1445639936 0.757263 -0.121033 0.539001 0.348328 1445639936 0.757263 -0.121033 0.539001 0.348328 1445639936 0.757263 -0.121033 0.539001 0.348328 1445639936 0.757263 -0.121033 0.539001 0.348328 1445639936 0.757263 -0.121033 0.539001 0.348328 1445639936 0.752747 -0.137634 0.527710 0.368530 1445639936 0.752747 -0.137634 0.527710 0.368530 1445639936 0.752747 -0.137634 0.527710 0.368530 1445639936 0.752747 -0.137634 0.527710 0.368530 1445639936 0.752747 -0.137634 0.527710 0.368530 1445639936 0.752747 -0.137634 0.527710 0.368530 1445639936 0.752747 -0.137634 0.527710 0.368530 1445639936 0.743835 -0.155823 0.520264 0.389526 1445639936 0.743835 -0.155823 0.520264 0.389526 1445639936 0.743835 -0.155823 0.520264 0.389526 1445639936 0.743835 -0.155823 0.520264 0.389526 1445639936 0.741150 -0.157166 0.523682 0.389404 1445639936 0.741150 -0.157166 0.523682 0.389404 1445639936 0.741150 -0.157166 0.523682 0.389404 1445639936 0.741150 -0.157166 0.523682 0.389404 1445639936 0.741150 -0.157166 0.523682 0.389404 1445639936 0.743286 -0.132385 0.540710 0.370911 1445639936 0.743286 -0.132385 0.540710 0.370911 1445639936 0.743286 -0.132385 0.540710 0.370911 1445639936 0.743286 -0.132385 0.540710 0.370911 1445639936 0.743286 -0.132385 0.540710 0.370911 1445639936 0.742615 -0.108032 0.557434 0.355042 1445639936 0.742615 -0.108032 0.557434 0.355042 1445639936 0.742615 -0.108032 0.557434 0.355042 1445639936 0.742615 -0.108032 0.557434 0.355042 1445639936 0.742615 -0.108032 0.557434 0.355042 1445639936 0.739563 -0.096741 0.565918 0.351196 1445639936 0.739563 -0.096741 0.565918 0.351196 1445639936 0.739563 -0.096741 0.565918 0.351196 1445639936 0.739563 -0.096741 0.565918 0.351196 1445639936 0.739563 -0.096741 0.565918 0.351196 1445639936 0.739563 -0.096741 0.565918 0.351196 1445639936 0.739563 -0.093262 0.565552 0.352661 1445639936 0.739563 -0.093262 0.565552 0.352661 1445639936 0.739563 -0.093262 0.565552 0.352661 1445639936 0.739563 -0.093262 0.565552 0.352661 1445639936 0.739563 -0.093262 0.565552 0.352661 1445639936 0.739563 -0.093262 0.565552 0.352661 1445639936 0.743042 -0.086487 0.560364 0.355347 1445639936 0.743042 -0.086487 0.560364 0.355347 1445639936 0.743042 -0.086487 0.560364 0.355347 1445639936 0.743042 -0.086487 0.560364 0.355347 1445639936 0.743042 -0.086487 0.560364 0.355347 1445639936 0.743042 -0.086487 0.560364 0.355347 1445639936 0.746216 -0.082397 0.551941 0.362793 1445639936 0.746216 -0.082397 0.551941 0.362793 1445639936 0.746216 -0.082397 0.551941 0.362793 1445639936 0.746216 -0.082397 0.551941 0.362793 1445639936 0.746216 -0.082397 0.551941 0.362793 1445639936 0.746216 -0.082397 0.551941 0.362793 1445639936 0.746216 -0.082397 0.551941 0.362793 1445639937 0.750183 -0.076721 0.549438 0.359619 1445639937 0.750183 -0.076721 0.549438 0.359619 1445639937 0.750183 -0.076721 0.549438 0.359619 1445639937 0.750183 -0.076721 0.549438 0.359619 1445639937 0.750183 -0.076721 0.549438 0.359619 1445639937 0.750183 -0.076721 0.549438 0.359619 1445639937 0.754822 -0.074829 0.547729 0.352844 1445639937 0.754822 -0.074829 0.547729 0.352844 1445639937 0.754822 -0.074829 0.547729 0.352844 1445639937 0.754822 -0.074829 0.547729 0.352844 1445639937 0.754822 -0.074829 0.547729 0.352844 1445639937 0.759338 -0.080444 0.548340 0.340759 1445639937 0.759338 -0.080444 0.548340 0.340759 1445639937 0.759338 -0.080444 0.548340 0.340759 1445639937 0.759338 -0.080444 0.548340 0.340759 1445639937 0.759338 -0.080444 0.548340 0.340759 1445639937 0.761658 -0.088562 0.553528 0.324829 1445639937 0.761658 -0.088562 0.553528 0.324829 1445639937 0.761658 -0.088562 0.553528 0.324829 1445639937 0.761658 -0.088562 0.553528 0.324829 1445639937 0.761658 -0.088562 0.553528 0.324829 1445639937 0.763428 -0.091675 0.559204 0.309875 1445639937 0.763428 -0.091675 0.559204 0.309875 1445639937 0.763428 -0.091675 0.559204 0.309875 1445639937 0.763428 -0.091675 0.559204 0.309875 1445639937 0.763428 -0.091675 0.559204 0.309875 1445639937 0.763428 -0.091675 0.559204 0.309875 1445639937 0.763428 -0.091675 0.559204 0.309875 1445639937 0.765747 -0.082275 0.563293 0.299072 1445639937 0.765747 -0.082275 0.563293 0.299072 1445639937 0.765747 -0.082275 0.563293 0.299072 1445639937 0.765747 -0.082275 0.563293 0.299072 1445639937 0.765747 -0.082275 0.563293 0.299072 1445639937 0.764038 -0.079468 0.562561 0.305542 1445639937 0.764038 -0.079468 0.562561 0.305542 1445639937 0.764038 -0.079468 0.562561 0.305542 1445639937 0.764038 -0.079468 0.562561 0.305542 1445639937 0.764038 -0.079468 0.562561 0.305542 1445639937 0.764038 -0.079468 0.562561 0.305542 1445639937 0.762512 -0.073059 0.564087 0.308167 1445639937 0.762512 -0.073059 0.564087 0.308167 1445639937 0.762512 -0.073059 0.564087 0.308167 1445639937 0.762512 -0.073059 0.564087 0.308167 1445639937 0.762512 -0.073059 0.564087 0.308167 1445639937 0.762512 -0.073059 0.564087 0.308167 1445639937 0.760681 -0.074585 0.563782 0.312927 1445639937 0.760681 -0.074585 0.563782 0.312927 1445639937 0.760681 -0.074585 0.563782 0.312927 1445639937 0.760681 -0.074585 0.563782 0.312927 1445639937 0.760681 -0.074585 0.563782 0.312927 1445639937 0.760681 -0.074585 0.563782 0.312927 1445639937 0.760681 -0.074585 0.563782 0.312927 1445639937 0.761047 -0.073181 0.564575 0.310791 1445639937 0.761047 -0.073181 0.564575 0.310791 1445639937 0.761047 -0.073181 0.564575 0.310791 1445639937 0.761047 -0.073181 0.564575 0.310791 1445639937 0.761047 -0.073181 0.564575 0.310791 1445639937 0.761047 -0.073181 0.564575 0.310791 1445639937 0.761658 -0.060303 0.570679 0.300903 1445639937 0.761658 -0.060303 0.570679 0.300903 1445639937 0.761658 -0.060303 0.570679 0.300903 1445639937 0.761658 -0.060303 0.570679 0.300903 1445639937 0.761658 -0.060303 0.570679 0.300903 1445639937 0.761658 -0.060303 0.570679 0.300903 1445639937 0.761658 -0.060303 0.570679 0.300903 1445639937 0.760376 -0.050598 0.575928 0.295654 1445639937 0.760376 -0.050598 0.575928 0.295654 1445639937 0.760376 -0.050598 0.575928 0.295654 1445639937 0.757019 -0.045776 0.580383 0.296448 1445639937 0.757019 -0.045776 0.580383 0.296448 1445639937 0.757019 -0.045776 0.580383 0.296448 1445639937 0.757019 -0.045776 0.580383 0.296448 1445639937 0.757019 -0.045776 0.580383 0.296448 1445639937 0.757019 -0.045776 0.580383 0.296448 1445639937 0.757019 -0.045776 0.580383 0.296448 1445639937 0.754761 -0.044250 0.582825 0.297546 1445639937 0.754761 -0.044250 0.582825 0.297546 1445639937 0.754761 -0.044250 0.582825 0.297546 1445639937 0.754761 -0.044250 0.582825 0.297546 1445639937 0.754761 -0.044250 0.582825 0.297546 1445639937 0.754761 -0.044250 0.582825 0.297546 1445639937 0.753845 -0.048340 0.577332 0.309814 1445639937 0.753845 -0.048340 0.577332 0.309814 1445639937 0.753845 -0.048340 0.577332 0.309814 1445639937 0.753845 -0.048340 0.577332 0.309814 1445639937 0.753845 -0.048340 0.577332 0.309814 1445639937 0.753845 -0.048340 0.577332 0.309814 1445639937 0.753906 -0.053101 0.564026 0.332520 1445639937 0.753906 -0.053101 0.564026 0.332520 1445639937 0.753906 -0.053101 0.564026 0.332520 1445639937 0.753906 -0.053101 0.564026 0.332520 1445639937 0.753906 -0.053101 0.564026 0.332520 1445639937 0.753906 -0.053101 0.564026 0.332520 1445639937 0.755310 -0.052795 0.551819 0.349426 1445639937 0.755310 -0.052795 0.551819 0.349426 1445639937 0.755310 -0.052795 0.551819 0.349426 1445639937 0.755310 -0.052795 0.551819 0.349426 1445639937 0.755310 -0.052795 0.551819 0.349426 1445639937 0.755310 -0.052795 0.551819 0.349426 1445639937 0.759033 -0.055298 0.547119 0.348389 1445639937 0.759033 -0.055298 0.547119 0.348389 1445639937 0.759033 -0.055298 0.547119 0.348389 1445639937 0.759033 -0.055298 0.547119 0.348389 1445639937 0.759033 -0.055298 0.547119 0.348389 1445639937 0.759033 -0.055298 0.547119 0.348389 1445639937 0.766052 -0.068481 0.542847 0.337219 1445639938 0.766052 -0.068481 0.542847 0.337219 1445639938 0.766052 -0.068481 0.542847 0.337219 1445639938 0.766052 -0.068481 0.542847 0.337219 1445639938 0.766052 -0.068481 0.542847 0.337219 1445639938 0.766052 -0.068481 0.542847 0.337219 1445639938 0.772827 -0.075867 0.541321 0.322327 1445639938 0.772827 -0.075867 0.541321 0.322327 1445639938 0.772827 -0.075867 0.541321 0.322327 1445639938 0.772827 -0.075867 0.541321 0.322327 1445639938 0.772827 -0.075867 0.541321 0.322327 1445639938 0.772827 -0.075867 0.541321 0.322327 1445639938 0.780762 -0.068115 0.540527 0.305847 1445639938 0.780762 -0.068115 0.540527 0.305847 1445639938 0.780762 -0.068115 0.540527 0.305847 1445639938 0.780762 -0.068115 0.540527 0.305847 1445639938 0.780762 -0.068115 0.540527 0.305847 1445639938 0.783203 -0.076599 0.532593 0.311340 1445639938 0.783203 -0.076599 0.532593 0.311340 1445639938 0.783203 -0.076599 0.532593 0.311340 1445639938 0.783203 -0.076599 0.532593 0.311340 1445639938 0.783203 -0.076599 0.532593 0.311340 1445639938 0.781311 -0.089600 0.528503 0.319580 1445639938 0.781311 -0.089600 0.528503 0.319580 1445639938 0.781311 -0.089600 0.528503 0.319580 1445639938 0.781311 -0.089600 0.528503 0.319580 1445639938 0.781311 -0.089600 0.528503 0.319580 1445639938 0.777832 -0.094421 0.530090 0.324036 1445639938 0.777832 -0.094421 0.530090 0.324036 1445639938 0.777832 -0.094421 0.530090 0.324036 1445639938 0.777832 -0.094421 0.530090 0.324036 1445639938 0.777832 -0.094421 0.530090 0.324036 1445639938 0.777832 -0.094421 0.530090 0.324036 1445639938 0.775635 -0.099670 0.529541 0.328552 1445639938 0.775635 -0.099670 0.529541 0.328552 1445639938 0.775635 -0.099670 0.529541 0.328552 1445639938 0.775635 -0.099670 0.529541 0.328552 1445639938 0.775635 -0.099670 0.529541 0.328552 1445639938 0.775635 -0.099670 0.529541 0.328552 1445639938 0.777344 -0.087402 0.535156 0.318787 1445639938 0.777344 -0.087402 0.535156 0.318787 1445639938 0.777344 -0.087402 0.535156 0.318787 1445639938 0.777344 -0.087402 0.535156 0.318787 1445639938 0.777344 -0.087402 0.535156 0.318787 1445639938 0.777344 -0.087402 0.535156 0.318787 1445639938 0.778809 -0.063782 0.544128 0.305298 1445639938 0.778809 -0.063782 0.544128 0.305298 1445639938 0.778809 -0.063782 0.544128 0.305298 1445639938 0.778809 -0.063782 0.544128 0.305298 1445639938 0.778809 -0.063782 0.544128 0.305298 1445639938 0.778809 -0.063782 0.544128 0.305298 1445639938 0.777161 -0.039124 0.553101 0.297363 1445639938 0.777161 -0.039124 0.553101 0.297363 1445639938 0.777161 -0.039124 0.553101 0.297363 1445639938 0.777161 -0.039124 0.553101 0.297363 1445639938 0.777161 -0.039124 0.553101 0.297363 1445639938 0.773682 -0.019897 0.562134 0.291504 1445639938 0.773682 -0.019897 0.562134 0.291504 1445639938 0.773682 -0.019897 0.562134 0.291504 1445639938 0.773682 -0.019897 0.562134 0.291504 1445639938 0.773682 -0.019897 0.562134 0.291504 1445639938 0.773682 -0.019897 0.562134 0.291504 1445639938 0.769897 -0.008789 0.567200 0.292053 1445639938 0.769897 -0.008789 0.567200 0.292053 1445639938 0.769897 -0.008789 0.567200 0.292053 1445639938 0.769897 -0.008789 0.567200 0.292053 1445639938 0.769897 -0.008789 0.567200 0.292053 1445639938 0.769897 -0.008789 0.567200 0.292053 1445639938 0.767395 0.001465 0.566711 0.299622 1445639938 0.767395 0.001465 0.566711 0.299622 1445639938 0.767395 0.001465 0.566711 0.299622 1445639938 0.767395 0.001465 0.566711 0.299622 1445639938 0.767395 0.001465 0.566711 0.299622 1445639938 0.767395 0.001465 0.566711 0.299622 1445639938 0.767395 0.001465 0.566711 0.299622 1445639938 0.766357 0.010559 0.563293 0.308472 1445639938 0.766357 0.010559 0.563293 0.308472 1445639938 0.766357 0.010559 0.563293 0.308472 1445639938 0.766357 0.010559 0.563293 0.308472 1445639938 0.766357 0.010559 0.563293 0.308472 1445639938 0.765747 0.011597 0.561951 0.312439 1445639938 0.765747 0.011597 0.561951 0.312439 1445639938 0.765747 0.011597 0.561951 0.312439 1445639938 0.765747 0.011597 0.561951 0.312439 1445639938 0.765747 0.011597 0.561951 0.312439 1445639938 0.765747 0.011597 0.561951 0.312439 1445639938 0.767151 0.006958 0.563782 0.305786 1445639938 0.767151 0.006958 0.563782 0.305786 1445639938 0.767151 0.006958 0.563782 0.305786 1445639938 0.767151 0.006958 0.563782 0.305786 1445639938 0.767151 0.006958 0.563782 0.305786 1445639938 0.767151 0.006958 0.563782 0.305786 1445639938 0.771973 -0.011169 0.559631 0.301025 1445639938 0.771973 -0.011169 0.559631 0.301025 1445639938 0.771973 -0.011169 0.559631 0.301025 1445639938 0.771973 -0.011169 0.559631 0.301025 1445639938 0.771973 -0.011169 0.559631 0.301025 1445639938 0.771973 -0.011169 0.559631 0.301025 1445639938 0.776672 -0.031372 0.554260 0.297607 1445639938 0.776672 -0.031372 0.554260 0.297607 1445639938 0.776672 -0.031372 0.554260 0.297607 1445639938 0.776672 -0.031372 0.554260 0.297607 1445639938 0.776672 -0.031372 0.554260 0.297607 1445639938 0.776672 -0.031372 0.554260 0.297607 1445639938 0.782288 -0.035400 0.548340 0.293274 1445639938 0.782288 -0.035400 0.548340 0.293274 1445639939 0.782288 -0.035400 0.548340 0.293274 1445639939 0.782288 -0.035400 0.548340 0.293274 1445639939 0.782288 -0.035400 0.548340 0.293274 1445639939 0.782288 -0.035400 0.548340 0.293274 1445639939 0.784546 -0.044800 0.539185 0.302673 1445639939 0.784546 -0.044800 0.539185 0.302673 1445639939 0.784546 -0.044800 0.539185 0.302673 1445639939 0.784546 -0.044800 0.539185 0.302673 1445639939 0.784546 -0.044800 0.539185 0.302673 1445639939 0.784546 -0.044800 0.539185 0.302673 1445639939 0.782898 -0.059937 0.531677 0.317383 1445639939 0.782898 -0.059937 0.531677 0.317383 1445639939 0.782898 -0.059937 0.531677 0.317383 1445639939 0.782898 -0.059937 0.531677 0.317383 1445639939 0.782898 -0.059937 0.531677 0.317383 1445639939 0.782898 -0.059937 0.531677 0.317383 1445639939 0.779419 -0.068420 0.530396 0.326172 1445639939 0.779419 -0.068420 0.530396 0.326172 1445639939 0.779419 -0.068420 0.530396 0.326172 1445639939 0.779419 -0.068420 0.530396 0.326172 1445639939 0.779419 -0.068420 0.530396 0.326172 1445639939 0.779419 -0.068420 0.530396 0.326172 1445639939 0.776306 -0.074341 0.529236 0.334167 1445639939 0.776306 -0.074341 0.529236 0.334167 1445639939 0.776306 -0.074341 0.529236 0.334167 1445639939 0.776306 -0.074341 0.529236 0.334167 1445639939 0.776306 -0.074341 0.529236 0.334167 1445639939 0.774841 -0.060059 0.538086 0.326233 1445639939 0.774841 -0.060059 0.538086 0.326233 1445639939 0.774841 -0.060059 0.538086 0.326233 1445639939 0.774841 -0.060059 0.538086 0.326233 1445639939 0.774841 -0.060059 0.538086 0.326233 1445639939 0.774841 -0.060059 0.538086 0.326233 1445639939 0.770508 -0.031555 0.553772 0.313904 1445639939 0.770508 -0.031555 0.553772 0.313904 1445639939 0.770508 -0.031555 0.553772 0.313904 1445639939 0.770508 -0.031555 0.553772 0.313904 1445639939 0.770508 -0.031555 0.553772 0.313904 1445639939 0.770508 -0.031555 0.553772 0.313904 1445639939 0.764954 -0.006226 0.567566 0.304260 1445639939 0.764954 -0.006226 0.567566 0.304260 1445639939 0.764954 -0.006226 0.567566 0.304260 1445639939 0.764954 -0.006226 0.567566 0.304260 1445639939 0.764954 -0.006226 0.567566 0.304260 1445639939 0.764954 -0.006226 0.567566 0.304260 1445639939 0.764954 -0.006226 0.567566 0.304260 1445639939 0.760803 0.013123 0.576538 0.297424 1445639939 0.760803 0.013123 0.576538 0.297424 1445639939 0.760803 0.013123 0.576538 0.297424 1445639939 0.760803 0.013123 0.576538 0.297424 1445639939 0.760803 0.013123 0.576538 0.297424 1445639939 0.758850 0.036377 0.576843 0.299988 1445639939 0.758850 0.036377 0.576843 0.299988 1445639939 0.758850 0.036377 0.576843 0.299988 1445639939 0.758850 0.036377 0.576843 0.299988 1445639939 
0.731628 -0.031006 0.650696 0.200562 1445639941 0.731628 -0.031006 0.650696 0.200562 1445639941 0.773804 -0.045532 0.630737 0.034973 1445639941 0.773804 -0.045532 0.630737 0.034973 1445639941 0.773804 -0.045532 0.630737 0.034973 1445639941 0.773804 -0.045532 0.630737 0.034973 1445639941 0.773804 -0.045532 0.630737 0.034973 1445639941 0.773804 -0.045532 0.630737 0.034973 1445639941 0.824585 -0.086365 0.554565 -0.070740 1445639941 0.824585 -0.086365 0.554565 -0.070740 1445639941 0.824585 -0.086365 0.554565 -0.070740 1445639941 0.824585 -0.086365 0.554565 -0.070740 1445639941 0.824585 -0.086365 0.554565 -0.070740 1445639942 0.824585 -0.086365 0.554565 -0.070740 1445639942 0.853760 -0.237061 0.447449 -0.121033 1445639942 0.853760 -0.237061 0.447449 -0.121033 1445639942 0.853760 -0.237061 0.447449 -0.121033 1445639942 0.853760 -0.237061 0.447449 -0.121033 1445639942 0.853760 -0.237061 0.447449 -0.121033 1445639942 0.853760 -0.237061 0.447449 -0.121033 1445639942 0.845581 -0.277344 0.387695 -0.240295 1445639942 0.845581 -0.277344 0.387695 -0.240295 1445639942 0.845581 -0.277344 0.387695 -0.240295 1445639942 0.845581 -0.277344 0.387695 -0.240295 1445639942 0.845581 -0.277344 0.387695 -0.240295 1445639942 0.845581 -0.277344 0.387695 -0.240295 1445639942 0.845581 -0.277344 0.387695 -0.240295 1445639942 0.853088 -0.216797 0.323120 -0.347534 1445639942 0.853088 -0.216797 0.323120 -0.347534 1445639942 0.853088 -0.216797 0.323120 -0.347534 1445639942 0.853088 -0.216797 0.323120 -0.347534 1445639942 0.853088 -0.216797 0.323120 -0.347534 1445639942 0.853088 -0.216797 0.323120 -0.347534 1445639942 0.856140 -0.207214 0.278748 -0.382568 1445639942 0.856140 -0.207214 0.278748 -0.382568 1445639942 0.856140 -0.207214 0.278748 -0.382568 1445639942 0.856140 -0.207214 0.278748 -0.382568 1445639942 0.856140 -0.207214 0.278748 -0.382568 1445639942 0.856140 -0.207214 0.278748 -0.382568 1445639942 0.862244 -0.205078 0.285156 -0.364929 1445639942 0.862244 -0.205078 0.285156 -0.364929 1445639942 0.862244 -0.205078 0.285156 -0.364929 1445639942 0.862244 -0.205078 0.285156 -0.364929 1445639942 0.862244 -0.205078 0.285156 -0.364929 1445639942 0.862244 -0.205078 0.285156 -0.364929 1445639942 0.862244 -0.205078 0.285156 -0.364929 1445639942 0.873657 -0.173584 0.352783 -0.286560 1445639942 0.873657 -0.173584 0.352783 -0.286560 1445639942 0.873657 -0.173584 0.352783 -0.286560 1445639942 0.873657 -0.173584 0.352783 -0.286560 1445639942 0.873657 -0.173584 0.352783 -0.286560 1445639942 0.873657 -0.173584 0.352783 -0.286560 1445639942 0.871765 -0.117981 0.444275 -0.169312 1445639942 0.871765 -0.117981 0.444275 -0.169312 1445639942 0.871765 -0.117981 0.444275 -0.169312 1445639942 0.871765 -0.117981 0.444275 -0.169312 1445639942 0.871765 -0.117981 0.444275 -0.169312 1445639942 0.871765 -0.117981 0.444275 -0.169312 1445639942 0.839661 -0.053711 0.539734 -0.025208 1445639942 0.839661 -0.053711 0.539734 -0.025208 1445639942 0.839661 -0.053711 0.539734 -0.025208 1445639942 0.839661 -0.053711 0.539734 -0.025208 1445639942 0.839661 -0.053711 0.539734 -0.025208 1445639942 0.839661 -0.053711 0.539734 -0.025208 1445639942 0.839661 -0.053711 0.539734 -0.025208 1445639942 0.757874 0.032104 0.637939 0.132507 1445639942 0.757874 0.032104 0.637939 0.132507 1445639942 0.757874 0.032104 0.637939 0.132507 1445639942 0.757874 0.032104 0.637939 0.132507 1445639942 0.757874 0.032104 0.637939 0.132507 1445639942 0.757874 0.032104 0.637939 0.132507 1445639942 0.645691 0.075867 0.699524 0.296448 1445639942 0.645691 0.075867 0.699524 0.296448 1445639942 0.645691 0.075867 0.699524 0.296448 1445639942 0.645691 0.075867 0.699524 0.296448 1445639942 0.645691 0.075867 0.699524 0.296448 1445639942 0.645691 0.075867 0.699524 0.296448 1445639942 0.550049 0.076111 0.715210 0.424377 1445639942 0.550049 0.076111 0.715210 0.424377 1445639942 0.550049 0.076111 0.715210 0.424377 1445639942 0.550049 0.076111 0.715210 0.424377 1445639942 0.550049 0.076111 0.715210 0.424377 1445639942 0.550049 0.076111 0.715210 0.424377 1445639942 0.517944 0.069824 0.709106 0.473206 1445639942 0.517944 0.069824 0.709106 0.473206 1445639942 0.517944 0.069824 0.709106 0.473206 1445639942 0.517944 0.069824 0.709106 0.473206 1445639942 0.517944 0.069824 0.709106 0.473206 1445639942 0.517944 0.069824 0.709106 0.473206 1445639942 0.517944 0.069824 0.709106 0.473206 1445639942 0.572693 0.060852 0.710083 0.405029 1445639942 0.572693 0.060852 0.710083 0.405029 1445639942 0.572693 0.060852 0.710083 0.405029 1445639942 0.572693 0.060852 0.710083 0.405029 1445639942 0.572693 0.060852 0.710083 0.405029 1445639942 0.572693 0.060852 0.710083 0.405029 1445639942 0.672180 0.021484 0.695129 0.253662 1445639942 0.672180 0.021484 0.695129 0.253662 1445639942 0.672180 0.021484 0.695129 0.253662 1445639942 0.672180 0.021484 0.695129 0.253662 1445639942 0.672180 0.021484 0.695129 0.253662 1445639942 0.672180 0.021484 0.695129 0.253662 1445639942 0.772156 -0.060730 0.631775 0.030090 1445639942 0.772156 -0.060730 0.631775 0.030090 1445639942 0.772156 -0.060730 0.631775 0.030090 1445639942 0.772156 -0.060730 0.631775 0.030090 1445639942 0.772156 -0.060730 0.631775 0.030090 1445639942 0.772156 -0.060730 0.631775 0.030090 1445639942 0.816345 -0.176147 0.536865 -0.119446 1445639942 0.816345 -0.176147 0.536865 -0.119446 1445639942 0.816345 -0.176147 0.536865 -0.119446 1445639942 0.816345 -0.176147 0.536865 -0.119446 1445639942 0.816345 -0.176147 0.536865 -0.119446 1445639942 0.816345 -0.176147 0.536865 -0.119446 1445639942 0.794373 -0.337891 0.454712 -0.219055 1445639942 0.794373 -0.337891 0.454712 -0.219055 1445639942 0.794373 -0.337891 0.454712 -0.219055 1445639942 0.794373 -0.337891 0.454712 -0.219055 1445639942 0.794373 -0.337891 0.454712 -0.219055 1445639942 0.794373 -0.337891 0.454712 -0.219055 1445639942 0.796753 -0.299011 0.372498 -0.370056 1445639942 0.796753 -0.299011 0.372498 -0.370056 1445639942 0.796753 -0.299011 0.372498 -0.370056 1445639942 0.796753 -0.299011 0.372498 -0.370056 1445639942 0.796753 -0.299011 0.372498 -0.370056 1445639942 0.796753 -0.299011 0.372498 -0.370056 1445639943 0.824219 -0.242798 0.300171 -0.414185 1445639943 0.824219 -0.242798 0.300171 -0.414185 1445639943 0.824219 -0.242798 0.300171 -0.414185 1445639943 0.824219 -0.242798 0.300171 -0.414185 1445639943 0.824219 -0.242798 0.300171 -0.414185 1445639943 0.824219 -0.242798 0.300171 -0.414185 1445639943 0.824219 -0.242798 0.300171 -0.414185 1445639943 0.834167 -0.251099 0.289795 -0.396362 1445639943 0.834167 -0.251099 0.289795 -0.396362 1445639943 0.834167 -0.251099 0.289795 -0.396362 1445639943 0.834167 -0.251099 0.289795 -0.396362 1445639943 0.834167 -0.251099 0.289795 -0.396362 1445639943 0.834167 -0.251099 0.289795 -0.396362 1445639943 0.850830 -0.244934 0.340759 -0.316040 1445639943 0.850830 -0.244934 0.340759 -0.316040 1445639943 0.850830 -0.244934 0.340759 -0.316040 1445639943 0.850830 -0.244934 0.340759 -0.316040 1445639943 0.850830 -0.244934 0.340759 -0.316040 1445639943 0.850830 -0.244934 0.340759 -0.316040 1445639943 0.850830 -0.244934 0.340759 -0.316040 1445639943 0.863953 -0.203247 0.413574 -0.202881 1445639943 0.863953 -0.203247 0.413574 -0.202881 1445639943 0.863953 -0.203247 0.413574 -0.202881 1445639943 0.863953 -0.203247 0.413574 -0.202881 1445639943 0.863953 -0.203247 0.413574 -0.202881 1445639943 0.863953 -0.203247 0.413574 -0.202881 1445639943 0.842163 -0.126770 0.520142 -0.063660 1445639943 0.842163 -0.126770 0.520142 -0.063660 1445639943 0.842163 -0.126770 0.520142 -0.063660 1445639943 0.842163 -0.126770 0.520142 -0.063660 1445639943 0.842163 -0.126770 0.520142 -0.063660 1445639943 0.842163 -0.126770 0.520142 -0.063660 1445639943 0.766357 -0.046326 0.633301 0.096863 1445639943 0.766357 -0.046326 0.633301 0.096863 1445639943 0.766357 -0.046326 0.633301 0.096863 1445639943 0.766357 -0.046326 0.633301 0.096863 1445639943 0.766357 -0.046326 0.633301 0.096863 1445639943 0.766357 -0.046326 0.633301 0.096863 1445639943 0.662781 0.010437 0.699219 0.267700 1445639943 0.662781 0.010437 0.699219 0.267700 1445639943 0.662781 0.010437 0.699219 0.267700 1445639943 0.662781 0.010437 0.699219 0.267700 1445639943 0.662781 0.010437 0.699219 0.267700 1445639943 0.662781 0.010437 0.699219 0.267700 1445639943 0.563477 0.025208 0.712524 0.417236 1445639943 0.563477 0.025208 0.712524 0.417236 1445639943 0.563477 0.025208 0.712524 0.417236 1445639943 0.563477 0.025208 0.712524 0.417236 1445639943 0.563477 0.025208 0.712524 0.417236 1445639943 0.563477 0.025208 0.712524 0.417236 1445639943 0.563477 0.025208 0.712524 0.417236 1445639943 0.500671 0.024048 0.703186 0.504211 1445639943 0.500671 0.024048 0.703186 0.504211 1445639943 0.500671 0.024048 0.703186 0.504211 1445639943 0.500671 0.024048 0.703186 0.504211 1445639943 0.500671 0.024048 0.703186 0.504211 1445639943 0.500671 0.024048 0.703186 0.504211 1445639943 0.525635 0.028625 0.703796 0.476929 1445639943 0.525635 0.028625 0.703796 0.476929 1445639943 0.525635 0.028625 0.703796 0.476929 1445639943 0.525635 0.028625 0.703796 0.476929 1445639943 0.525635 0.028625 0.703796 0.476929 1445639943 0.525635 0.028625 0.703796 0.476929 1445639943 0.615723 0.000854 0.701782 0.358093 1445639943 0.615723 0.000854 0.701782 0.358093 1445639943 0.615723 0.000854 0.701782 0.358093 1445639943 0.615723 0.000854 0.701782 0.358093 1445639943 0.615723 0.000854 0.701782 0.358093 1445639943 0.615723 0.000854 0.701782 0.358093 1445639943 0.727478 -0.064697 0.661255 0.170959 1445639943 0.727478 -0.064697 0.661255 0.170959 1445639943 0.727478 -0.064697 0.661255 0.170959 1445639943 0.727478 -0.064697 0.661255 0.170959 1445639943 0.727478 -0.064697 0.661255 0.170959 1445639943 0.727478 -0.064697 0.661255 0.170959 1445639943 0.798767 -0.137207 0.585632 -0.010925 1445639943 0.798767 -0.137207 0.585632 -0.010925 1445639943 0.798767 -0.137207 0.585632 -0.010925 1445639943 0.798767 -0.137207 0.585632 -0.010925 1445639943 0.798767 -0.137207 0.585632 -0.010925 1445639943 0.798767 -0.137207 0.585632 -0.010925 1445639943 0.828796 -0.248108 0.482605 -0.136292 1445639943 0.828796 -0.248108 0.482605 -0.136292 1445639943 0.828796 -0.248108 0.482605 -0.136292 1445639943 0.828796 -0.248108 0.482605 -0.136292 1445639943 0.828796 -0.248108 0.482605 -0.136292 1445639943 0.828796 -0.248108 0.482605 -0.136292 1445639943 0.811523 -0.308167 0.426025 -0.254822 1445639943 0.811523 -0.308167 0.426025 -0.254822 1445639943 0.811523 -0.308167 0.426025 -0.254822 1445639943 0.811523 -0.308167 0.426025 -0.254822 1445639943 0.811523 -0.308167 0.426025 -0.254822 1445639943 0.811523 -0.308167 0.426025 -0.254822 1445639943 0.811523 -0.308167 0.426025 -0.254822 1445639943 0.815552 -0.275146 0.359497 -0.360413 1445639943 0.815552 -0.275146 0.359497 -0.360413 1445639943 0.815552 -0.275146 0.359497 -0.360413 1445639943 0.815552 -0.275146 0.359497 -0.360413 1445639943 0.815552 -0.275146 0.359497 -0.360413 1445639943 0.826843 -0.244751 0.328979 -0.384949 1445639943 0.826843 -0.244751 0.328979 -0.384949 1445639943 0.826843 -0.244751 0.328979 -0.384949 1445639943 0.826843 -0.244751 0.328979 -0.384949 1445639943 0.826843 -0.244751 0.328979 -0.384949 1445639943 0.826843 -0.244751 0.328979 -0.384949 1445639943 0.834412 -0.241943 0.373230 -0.325439 1445639943 0.834412 -0.241943 0.373230 -0.325439 1445639943 0.834412 -0.241943 0.373230 -0.325439 1445639943 0.834412 -0.241943 0.373230 -0.325439 1445639943 0.834412 -0.241943 0.373230 -0.325439 1445639943 0.850769 -0.205139 0.435669 -0.210327 1445639944 0.850769 -0.205139 0.435669 -0.210327 1445639944 0.850769 -0.205139 0.435669 -0.210327 1445639944 0.850769 -0.205139 0.435669 -0.210327 1445639944 0.850769 -0.205139 0.435669 -0.210327 1445639944 0.850769 -0.205139 0.435669 -0.210327 1445639944 0.834290 -0.144470 0.525818 -0.080811 1445639944 0.834290 -0.144470 0.525818 -0.080811 1445639944 0.834290 -0.144470 0.525818 -0.080811 1445639944 0.834290 -0.144470 0.525818 -0.080811 1445639944 0.834290 -0.144470 0.525818 -0.080811 1445639944 0.834290 -0.144470 0.525818 -0.080811 1445639944 0.834290 -0.144470 0.525818 -0.080811 1445639944 0.784363 -0.075378 0.610291 0.080627 1445639944 0.784363 -0.075378 0.610291 0.080627 1445639944 0.784363 -0.075378 0.610291 0.080627 1445639944 0.784363 -0.075378 0.610291 0.080627 1445639944 0.784363 -0.075378 0.610291 0.080627 1445639944 0.784363 -0.075378 0.610291 0.080627 1445639944 0.699219 -0.012512 0.669434 0.250366 1445639944 0.699219 -0.012512 0.669434 0.250366 1445639944 0.699219 -0.012512 0.669434 0.250366 1445639944 0.699219 -0.012512 0.669434 0.250366 1445639944 0.699219 -0.012512 0.669434 0.250366 1445639944 0.699219 -0.012512 0.669434 0.250366 1445639944 0.597717 0.020203 0.689087 0.409119 1445639944 0.597717 0.020203 0.689087 0.409119 1445639944 0.597717 0.020203 0.689087 0.409119 1445639944 0.597717 0.020203 0.689087 0.409119 1445639944 0.597717 0.020203 0.689087 0.409119 1445639944 0.597717 0.020203 0.689087 0.409119 1445639944 0.510132 0.018433 0.682007 0.523621 1445639944 0.510132 0.018433 0.682007 0.523621 1445639944 0.510132 0.018433 0.682007 0.523621 1445639944 0.510132 0.018433 0.682007 0.523621 1445639944 0.510132 0.018433 0.682007 0.523621 1445639944 0.510132 0.018433 0.682007 0.523621 1445639944 0.492188 0.005432 0.687439 0.533875 1445639944 0.492188 0.005432 0.687439 0.533875 1445639944 0.492188 0.005432 0.687439 0.533875 1445639944 0.492188 0.005432 0.687439 0.533875 1445639944 0.492188 0.005432 0.687439 0.533875 1445639944 0.492188 0.005432 0.687439 0.533875 1445639944 0.492188 0.005432 0.687439 0.533875 1445639944 0.584045 -0.010681 0.689941 0.427307 1445639944 0.584045 -0.010681 0.689941 0.427307 1445639944 0.584045 -0.010681 0.689941 0.427307 1445639944 0.584045 -0.010681 0.689941 0.427307 1445639944 0.584045 -0.010681 0.689941 0.427307 1445639944 0.584045 -0.010681 0.689941 0.427307 1445639944 0.694031 -0.035828 0.680054 0.233521 1445639944 0.694031 -0.035828 0.680054 0.233521 1445639944 0.694031 -0.035828 0.680054 0.233521 1445639944 0.694031 -0.035828 0.680054 0.233521 1445639944 0.694031 -0.035828 0.680054 0.233521 1445639944 0.694031 -0.035828 0.680054 0.233521 1445639944 0.776794 -0.069153 0.624939 0.033203 1445639944 0.776794 -0.069153 0.624939 0.033203 1445639944 0.776794 -0.069153 0.624939 0.033203 1445639944 0.776794 -0.069153 0.624939 0.033203 1445639944 0.776794 -0.069153 0.624939 0.033203 1445639944 0.776794 -0.069153 0.624939 0.033203 1445639944 0.822205 -0.166260 0.530823 -0.120544 1445639944 0.822205 -0.166260 0.530823 -0.120544 1445639944 0.822205 -0.166260 0.530823 -0.120544 1445639944 0.822205 -0.166260 0.530823 -0.120544 1445639944 0.822205 -0.166260 0.530823 -0.120544 1445639944 0.810425 -0.316833 0.442749 -0.216187 1445639944 0.810425 -0.316833 0.442749 -0.216187 1445639944 0.810425 -0.316833 0.442749 -0.216187 1445639944 0.810425 -0.316833 0.442749 -0.216187 1445639944 0.810425 -0.316833 0.442749 -0.216187 1445639944 0.810425 -0.316833 0.442749 -0.216187 1445639944 0.791626 -0.309998 0.391418 -0.352112 1445639944 0.791626 -0.309998 0.391418 -0.352112 1445639944 0.791626 -0.309998 0.391418 -0.352112 1445639944 0.791626 -0.309998 0.391418 -0.352112 1445639944 0.808350 -0.253296 0.329956 -0.416565 1445639944 0.808350 -0.253296 0.329956 -0.416565 1445639944 0.808350 -0.253296 0.329956 -0.416565 1445639944 0.808350 -0.253296 0.329956 -0.416565 1445639944 0.808350 -0.253296 0.329956 -0.416565 1445639944 0.808350 -0.253296 0.329956 -0.416565 1445639944 0.808350 -0.253296 0.329956 -0.416565 1445639944 0.824097 -0.236755 0.329163 -0.395569 1445639944 0.824097 -0.236755 0.329163 -0.395569 1445639944 0.824097 -0.236755 0.329163 -0.395569 1445639944 0.824097 -0.236755 0.329163 -0.395569 1445639944 0.824097 -0.236755 0.329163 -0.395569 1445639944 0.835022 -0.209839 0.399170 -0.315125 1445639944 0.835022 -0.209839 0.399170 -0.315125 1445639944 0.835022 -0.209839 0.399170 -0.315125 1445639944 0.835022 -0.209839 0.399170 -0.315125 1445639944 0.835022 -0.209839 0.399170 -0.315125 1445639944 0.835022 -0.209839 0.399170 -0.315125 1445639944 0.832581 -0.144836 0.499878 -0.189575 1445639944 0.832581 -0.144836 0.499878 -0.189575 1445639944 0.832581 -0.144836 0.499878 -0.189575 1445639944 0.832581 -0.144836 0.499878 -0.189575 1445639944 0.832581 -0.144836 0.499878 -0.189575 1445639944 0.832581 -0.144836 0.499878 -0.189575 1445639944 0.790039 -0.078064 0.607605 -0.022766 1445639944 0.790039 -0.078064 0.607605 -0.022766 1445639944 0.790039 -0.078064 0.607605 -0.022766 1445639944 0.790039 -0.078064 0.607605 -0.022766 1445639944 0.790039 -0.078064 0.607605 -0.022766 1445639944 0.790039 -0.078064 0.607605 -0.022766 1445639944 0.701294 -0.015930 0.690796 0.175110 1445639945 0.701294 -0.015930 0.690796 0.175110 1445639945 0.701294 -0.015930 0.690796 0.175110 1445639945 0.701294 -0.015930 0.690796 0.175110 1445639945 0.701294 -0.015930 0.690796 0.175110 1445639945 0.613220 0.018799 0.707397 0.350952 1445639945 0.613220 0.018799 0.707397 0.350952 1445639945 0.613220 0.018799 0.707397 0.350952 1445639945 0.613220 0.018799 0.707397 0.350952 1445639945 0.613220 0.018799 0.707397 0.350952 1445639945 0.613220 0.018799 0.707397 0.350952 1445639945 0.543579 0.020508 0.683228 0.487061 1445639945 0.543579 0.020508 0.683228 0.487061 1445639945 0.543579 0.020508 0.683228 0.487061 1445639945 0.543579 0.020508 0.683228 0.487061 1445639945 0.543579 0.020508 0.683228 0.487061 1445639945 0.543579 0.020508 0.683228 0.487061 1445639945 0.543579 0.020508 0.683228 0.487061 1445639945 0.515869 0.006287 0.670105 0.533569 1445639945 0.515869 0.006287 0.670105 0.533569 1445639945 0.515869 0.006287 0.670105 0.533569 1445639945 0.515869 0.006287 0.670105 0.533569 1445639945 0.515869 0.006287 0.670105 0.533569 1445639945 0.515869 0.006287 0.670105 0.533569 1445639945 0.561890 -0.026794 0.675781 0.476135 1445639945 0.561890 -0.026794 0.675781 0.476135 1445639945 0.561890 -0.026794 0.675781 0.476135 1445639945 0.561890 -0.026794 0.675781 0.476135 1445639945 0.561890 -0.026794 0.675781 0.476135 1445639945 0.561890 -0.026794 0.675781 0.476135 1445639945 0.561890 -0.026794 0.675781 0.476135 1445639945 0.653503 -0.064819 0.681946 0.321777 1445639945 0.653503 -0.064819 0.681946 0.321777 1445639945 0.653503 -0.064819 0.681946 0.321777 1445639945 0.653503 -0.064819 0.681946 0.321777 1445639945 0.653503 -0.064819 0.681946 0.321777 1445639945 0.653503 -0.064819 0.681946 0.321777 1445639945 0.751221 -0.106750 0.643921 0.097412 1445639945 0.751221 -0.106750 0.643921 0.097412 1445639945 0.751221 -0.106750 0.643921 0.097412 1445639945 0.751221 -0.106750 0.643921 0.097412 1445639945 0.751221 -0.106750 0.643921 0.097412 1445639945 0.751221 -0.106750 0.643921 0.097412 1445639945 0.805725 -0.163696 0.559448 -0.104614 1445639945 0.805725 -0.163696 0.559448 -0.104614 1445639945 0.805725 -0.163696 0.559448 -0.104614 1445639945 0.805725 -0.163696 0.559448 -0.104614 1445639945 0.805725 -0.163696 0.559448 -0.104614 1445639945 0.805725 -0.163696 0.559448 -0.104614 1445639945 0.810425 -0.304016 0.450928 -0.217773 1445639945 0.810425 -0.304016 0.450928 -0.217773 1445639945 0.810425 -0.304016 0.450928 -0.217773 1445639945 0.810425 -0.304016 0.450928 -0.217773 1445639945 0.810425 -0.304016 0.450928 -0.217773 1445639945 0.810425 -0.304016 0.450928 -0.217773 1445639945 0.810425 -0.304016 0.450928 -0.217773 1445639945 0.781555 -0.327942 0.388977 -0.361084 1445639945 0.781555 -0.327942 0.388977 -0.361084 1445639945 0.781555 -0.327942 0.388977 -0.361084 1445639945 0.781555 -0.327942 0.388977 -0.361084 1445639945 0.781555 -0.327942 0.388977 -0.361084 1445639945 0.781555 -0.327942 0.388977 -0.361084 1445639945 0.793274 -0.257568 0.314026 -0.453613 1445639945 0.793274 -0.257568 0.314026 -0.453613 1445639945 0.793274 -0.257568 0.314026 -0.453613 1445639945 0.793274 -0.257568 0.314026 -0.453613 1445639945 0.793274 -0.257568 0.314026 -0.453613 1445639945 0.793274 -0.257568 0.314026 -0.453613 1445639945 0.806946 -0.235962 0.293213 -0.455139 1445639945 0.806946 -0.235962 0.293213 -0.455139 1445639945 0.806946 -0.235962 0.293213 -0.455139 1445639945 0.806946 -0.235962 0.293213 -0.455139 1445639945 0.806946 -0.235962 0.293213 -0.455139 1445639945 0.806946 -0.235962 0.293213 -0.455139 1445639945 0.815247 -0.225952 0.365845 -0.387939 1445639945 0.815247 -0.225952 0.365845 -0.387939 1445639945 0.815247 -0.225952 0.365845 -0.387939 1445639945 0.815247 -0.225952 0.365845 -0.387939 1445639945 0.815247 -0.225952 0.365845 -0.387939 1445639945 0.815247 -0.225952 0.365845 -0.387939 1445639945 0.833496 -0.178284 0.452942 -0.261414 1445639945 0.833496 -0.178284 0.452942 -0.261414 1445639945 0.833496 -0.178284 0.452942 -0.261414 1445639945 0.833496 -0.178284 0.452942 -0.261414 1445639945 0.833496 -0.178284 0.452942 -0.261414 1445639945 0.833496 -0.178284 0.452942 -0.261414 1445639945 0.812988 -0.105713 0.563904 -0.099060 1445639945 0.812988 -0.105713 0.563904 -0.099060 1445639945 0.812988 -0.105713 0.563904 -0.099060 1445639945 0.812988 -0.105713 0.563904 -0.099060 1445639945 0.812988 -0.105713 0.563904 -0.099060 1445639945 0.812988 -0.105713 0.563904 -0.099060 1445639945 0.744324 -0.037598 0.658325 0.105042 1445639945 0.744324 -0.037598 0.658325 0.105042 1445639945 0.744324 -0.037598 0.658325 0.105042 1445639945 0.744324 -0.037598 0.658325 0.105042 1445639945 0.744324 -0.037598 0.658325 0.105042 1445639945 0.744324 -0.037598 0.658325 0.105042 1445639945 0.659241 0.008301 0.688232 0.302612 1445639945 0.659241 0.008301 0.688232 0.302612 1445639945 0.659241 0.008301 0.688232 0.302612 1445639945 0.659241 0.008301 0.688232 0.302612 1445639945 0.659241 0.008301 0.688232 0.302612 1445639945 0.659241 0.008301 0.688232 0.302612 1445639945 0.570068 0.017822 0.678406 0.462952 1445639945 0.570068 0.017822 0.678406 0.462952 1445639945 0.570068 0.017822 0.678406 0.462952 1445639945 0.570068 0.017822 0.678406 0.462952 1445639945 0.570068 0.017822 0.678406 0.462952 1445639945 0.570068 0.017822 0.678406 0.462952 1445639945 0.507629 0.008667 0.654785 0.559814 1445639945 0.507629 0.008667 0.654785 0.559814 1445639945 0.507629 0.008667 0.654785 0.559814 1445639945 0.507629 0.008667 0.654785 0.559814 1445639946 0.507629 0.008667 0.654785 0.559814 1445639946 0.507629 0.008667 0.654785 0.559814 1445639946 0.507629 0.008667 0.654785 0.559814 1445639946 0.517944 -0.010193 0.649902 0.556030 1445639946 0.517944 -0.010193 0.649902 0.556030 1445639946 0.517944 -0.010193 0.649902 0.556030 1445639946 0.517944 -0.010193 0.649902 0.556030 1445639946 0.517944 -0.010193 0.649902 0.556030 1445639946 0.593872 -0.041260 0.653076 0.467957 1445639946 0.593872 -0.041260 0.653076 0.467957 1445639946 0.593872 -0.041260 0.653076 0.467957 1445639946 0.593872 -0.041260 0.653076 0.467957 1445639946 0.593872 -0.041260 0.653076 0.467957 1445639946 0.593872 -0.041260 0.653076 0.467957 1445639946 0.593872 -0.041260 0.653076 0.467957 1445639946 0.685791 -0.074097 0.648926 0.320862 1445639946 0.685791 -0.074097 0.648926 0.320862 1445639946 0.685791 -0.074097 0.648926 0.320862 1445639946 0.685791 -0.074097 0.648926 0.320862 1445639946 0.685791 -0.074097 0.648926 0.320862 1445639946 0.685791 -0.074097 0.648926 0.320862 1445639946 0.762451 -0.108215 0.618347 0.156677 1445639946 0.762451 -0.108215 0.618347 0.156677 1445639946 0.762451 -0.108215 0.618347 0.156677 1445639946 0.762451 -0.108215 0.618347 0.156677 1445639946 0.762451 -0.108215 0.618347 0.156677 1445639946 0.762451 -0.108215 0.618347 0.156677 1445639946 0.816650 -0.152100 0.556519 -0.012695 1445639946 0.816650 -0.152100 0.556519 -0.012695 1445639946 0.816650 -0.152100 0.556519 -0.012695 1445639946 0.816650 -0.152100 0.556519 -0.012695 1445639946 0.816650 -0.152100 0.556519 -0.012695 1445639946 0.816650 -0.152100 0.556519 -0.012695 1445639946 0.842468 -0.215149 0.477051 -0.127808 1445639946 0.842468 -0.215149 0.477051 -0.127808 1445639946 0.842468 -0.215149 0.477051 -0.127808 1445639946 0.842468 -0.215149 0.477051 -0.127808 1445639946 0.842468 -0.215149 0.477051 -0.127808 1445639946 0.842468 -0.215149 0.477051 -0.127808 1445639946 0.835449 -0.297180 0.419250 -0.194763 1445639946 0.835449 -0.297180 0.419250 -0.194763 1445639946 0.835449 -0.297180 0.419250 -0.194763 1445639946 0.835449 -0.297180 0.419250 -0.194763 1445639946 0.835449 -0.297180 0.419250 -0.194763 1445639946 0.835449 -0.297180 0.419250 -0.194763 1445639946 0.828247 -0.301025 0.378784 -0.282654 1445639946 0.828247 -0.301025 0.378784 -0.282654 1445639946 0.828247 -0.301025 0.378784 -0.282654 1445639946 0.828247 -0.301025 0.378784 -0.282654 1445639946 0.828247 -0.301025 0.378784 -0.282654 1445639946 0.828247 -0.301025 0.378784 -0.282654 1445639946 0.828247 -0.301025 0.378784 -0.282654 1445639946 0.837585 -0.270142 0.337708 -0.333801 1445639946 0.837585 -0.270142 0.337708 -0.333801 1445639946 0.837585 -0.270142 0.337708 -0.333801 1445639946 0.837585 -0.270142 0.337708 -0.333801 1445639946 0.837585 -0.270142 0.337708 -0.333801 1445639946 0.837585 -0.270142 0.337708 -0.333801 1445639946 0.843628 -0.259338 0.358276 -0.304321 1445639946 0.843628 -0.259338 0.358276 -0.304321 1445639946 0.843628 -0.259338 0.358276 -0.304321 1445639946 0.843628 -0.259338 0.358276 -0.304321 1445639946 0.843628 -0.259338 0.358276 -0.304321 1445639946 0.843628 -0.259338 0.358276 -0.304321 1445639946 0.843628 -0.259338 0.358276 -0.304321 1445639946 0.848328 -0.235718 0.417480 -0.224487 1445639946 0.848328 -0.235718 0.417480 -0.224487 1445639946 0.848328 -0.235718 0.417480 -0.224487 1445639946 0.848328 -0.235718 0.417480 -0.224487 1445639946 0.848328 -0.235718 0.417480 -0.224487 1445639946 0.848328 -0.235718 0.417480 -0.224487 1445639946 0.838806 -0.192383 0.498108 -0.105774 1445639946 0.838806 -0.192383 0.498108 -0.105774 1445639946 0.838806 -0.192383 0.498108 -0.105774 1445639946 0.838806 -0.192383 0.498108 -0.105774 1445639946 0.838806 -0.192383 0.498108 -0.105774 1445639946 0.838806 -0.192383 0.498108 -0.105774 1445639946 0.797791 -0.134521 0.584473 0.061829 1445639946 0.797791 -0.134521 0.584473 0.061829 1445639946 0.797791 -0.134521 0.584473 0.061829 1445639946 0.797791 -0.134521 0.584473 0.061829 1445639946 0.797791 -0.134521 0.584473 0.061829 1445639946 0.725464 -0.071838 0.641724 0.237854 1445639946 0.725464 -0.071838 0.641724 0.237854 1445639946 0.725464 -0.071838 0.641724 0.237854 1445639946 0.725464 -0.071838 0.641724 0.237854 1445639946 0.725464 -0.071838 0.641724 0.237854 1445639946 0.725464 -0.071838 0.641724 0.237854 1445639946 0.725464 -0.071838 0.641724 0.237854 1445639946 0.643005 -0.029968 0.661743 0.384277 1445639946 0.643005 -0.029968 0.661743 0.384277 1445639946 0.643005 -0.029968 0.661743 0.384277 1445639946 0.643005 -0.029968 0.661743 0.384277 1445639946 0.643005 -0.029968 0.661743 0.384277 1445639946 0.643005 -0.029968 0.661743 0.384277 1445639946 0.580139 -0.007263 0.679626 0.448792 1445639946 0.580139 -0.007263 0.679626 0.448792 1445639946 0.580139 -0.007263 0.679626 0.448792 1445639946 0.580139 -0.007263 0.679626 0.448792 1445639946 0.580139 -0.007263 0.679626 0.448792 1445639946 0.580139 -0.007263 0.679626 0.448792 1445639946 0.580139 -0.007263 0.679626 0.448792 1445639946 0.594604 -0.010559 0.690308 0.411926 1445639946 0.594604 -0.010559 0.690308 0.411926 1445639946 0.594604 -0.010559 0.690308 0.411926 1445639946 0.594604 -0.010559 0.690308 0.411926 1445639946 0.594604 -0.010559 0.690308 0.411926 1445639946 0.594604 -0.010559 0.690308 0.411926 1445639946 0.594604 -0.010559 0.690308 0.411926 1445639946 0.666748 -0.040405 0.681946 0.297791 1445639946 0.666748 -0.040405 0.681946 0.297791 1445639946 0.666748 -0.040405 0.681946 0.297791 1445639946 0.666748 -0.040405 0.681946 0.297791 1445639947 0.666748 -0.040405 0.681946 0.297791 1445639947 0.666748 -0.040405 0.681946 0.297791 1445639947 0.746887 -0.083740 0.643555 0.144653 1445639947 0.746887 -0.083740 0.643555 0.144653 1445639947 0.746887 -0.083740 0.643555 0.144653 1445639947 0.746887 -0.083740 0.643555 0.144653 1445639947 0.746887 -0.083740 0.643555 0.144653 1445639947 0.746887 -0.083740 0.643555 0.144653 1445639947 0.802856 -0.139648 0.579468 -0.000427 1445639947 0.802856 -0.139648 0.579468 -0.000427 1445639947 0.802856 -0.139648 0.579468 -0.000427 1445639947 0.802856 -0.139648 0.579468 -0.000427 1445639947 0.802856 -0.139648 0.579468 -0.000427 1445639947 0.802856 -0.139648 0.579468 -0.000427 1445639947 0.831299 -0.221008 0.495239 -0.121643 1445639947 
0.761353 0.024841 0.636963 0.118225 1445639949 0.761353 0.024841 0.636963 0.118225 1445639949 0.761353 0.024841 0.636963 0.118225 1445639949 0.761353 0.024841 0.636963 0.118225 1445639949 0.756592 0.021240 0.635254 0.153259 1445639949 0.756592 0.021240 0.635254 0.153259 1445639949 0.756592 0.021240 0.635254 0.153259 1445639949 0.756592 0.021240 0.635254 0.153259 1445639949 0.756592 0.021240 0.635254 0.153259 1445639949 0.756592 0.021240 0.635254 0.153259 1445639949 0.748169 -0.006409 0.628357 0.212830 1445639949 0.748169 -0.006409 0.628357 0.212830 1445639949 0.748169 -0.006409 0.628357 0.212830 1445639949 0.748169 -0.006409 0.628357 0.212830 1445639949 0.748169 -0.006409 0.628357 0.212830 1445639949 0.743347 -0.038391 0.608643 0.274658 1445639949 0.743347 -0.038391 0.608643 0.274658 1445639949 0.743347 -0.038391 0.608643 0.274658 1445639949 0.743347 -0.038391 0.608643 0.274658 1445639949 0.743347 -0.038391 0.608643 0.274658 1445639949 0.743347 -0.038391 0.608643 0.274658 1445639949 0.743347 -0.038391 0.608643 0.274658 1445639949 0.743652 -0.057617 0.589111 0.310730 1445639949 0.743652 -0.057617 0.589111 0.310730 1445639949 0.743652 -0.057617 0.589111 0.310730 1445639949 0.743652 -0.057617 0.589111 0.310730 1445639949 0.743652 -0.057617 0.589111 0.310730 1445639949 0.750000 -0.064758 0.568237 0.332153 1445639949 0.750000 -0.064758 0.568237 0.332153 1445639949 0.750000 -0.064758 0.568237 0.332153 1445639949 0.750000 -0.064758 0.568237 0.332153 1445639949 0.750000 -0.064758 0.568237 0.332153 1445639949 0.755249 -0.061707 0.548340 0.353516 1445639949 0.755249 -0.061707 0.548340 0.353516 1445639949 0.755249 -0.061707 0.548340 0.353516 1445639949 0.755249 -0.061707 0.548340 0.353516 1445639949 0.755249 -0.061707 0.548340 0.353516 1445639949 0.755249 -0.061707 0.548340 0.353516 1445639949 0.753357 -0.062927 0.530334 0.383667 1445639949 0.753357 -0.062927 0.530334 0.383667 1445639949 0.753357 -0.062927 0.530334 0.383667 1445639949 0.753357 -0.062927 0.530334 0.383667 1445639949 0.753357 -0.062927 0.530334 0.383667 1445639949 0.748718 -0.064758 0.519897 0.406067 1445639949 0.748718 -0.064758 0.519897 0.406067 1445639949 0.748718 -0.064758 0.519897 0.406067 1445639949 0.748718 -0.064758 0.519897 0.406067 1445639949 0.748718 -0.064758 0.519897 0.406067 1445639949 0.745239 -0.070251 0.516235 0.415955 1445639949 0.745239 -0.070251 0.516235 0.415955 1445639949 0.745239 -0.070251 0.516235 0.415955 1445639949 0.745239 -0.070251 0.516235 0.415955 1445639949 0.745239 -0.070251 0.516235 0.415955 1445639949 0.745239 -0.070251 0.516235 0.415955 1445639949 0.744202 -0.064148 0.521912 0.411804 1445639949 0.744202 -0.064148 0.521912 0.411804 1445639949 0.744202 -0.064148 0.521912 0.411804 1445639949 0.744202 -0.064148 0.521912 0.411804 1445639949 0.744202 -0.064148 0.521912 0.411804 1445639949 0.744202 -0.064148 0.521912 0.411804 1445639949 0.741272 -0.041565 0.540588 0.395447 1445639949 0.741272 -0.041565 0.540588 0.395447 1445639949 0.741272 -0.041565 0.540588 0.395447 1445639949 0.741272 -0.041565 0.540588 0.395447 1445639949 0.741272 -0.041565 0.540588 0.395447 1445639949 0.741272 -0.041565 0.540588 0.395447 1445639949 0.734314 -0.025452 0.554321 0.390808 1445639949 0.734314 -0.025452 0.554321 0.390808 1445639949 0.734314 -0.025452 0.554321 0.390808 1445639949 0.734314 -0.025452 0.554321 0.390808 1445639949 0.734314 -0.025452 0.554321 0.390808 1445639949 0.734314 -0.025452 0.554321 0.390808 1445639949 0.734314 -0.025452 0.554321 0.390808 1445639949 0.728271 -0.027405 0.556824 0.398376 1445639949 0.728271 -0.027405 0.556824 0.398376 1445639949 0.728271 -0.027405 0.556824 0.398376 1445639949 0.728271 -0.027405 0.556824 0.398376 1445639949 0.728271 -0.027405 0.556824 0.398376 1445639949 0.722595 -0.024658 0.555969 0.409912 1445639949 0.722595 -0.024658 0.555969 0.409912 1445639949 0.722595 -0.024658 0.555969 0.409912 1445639949 0.722595 -0.024658 0.555969 0.409912 1445639949 0.722595 -0.024658 0.555969 0.409912 1445639949 0.722595 -0.024658 0.555969 0.409912 1445639949 0.717651 -0.018066 0.554077 0.421326 1445639950 0.717651 -0.018066 0.554077 0.421326 1445639950 0.717651 -0.018066 0.554077 0.421326 1445639950 0.717651 -0.018066 0.554077 0.421326 1445639950 0.717651 -0.018066 0.554077 0.421326 1445639950 0.717651 -0.018066 0.554077 0.421326 1445639950 0.714233 -0.022888 0.549011 0.433289 1445639950 0.714233 -0.022888 0.549011 0.433289 1445639950 0.714233 -0.022888 0.549011 0.433289 1445639950 0.714233 -0.022888 0.549011 0.433289 1445639950 0.714233 -0.022888 0.549011 0.433289 1445639950 0.714233 -0.022888 0.549011 0.433289 1445639950 0.713501 -0.029236 0.552246 0.430054 1445639950 0.713501 -0.029236 0.552246 0.430054 1445639950 0.713501 -0.029236 0.552246 0.430054 1445639950 0.713501 -0.029236 0.552246 0.430054 1445639950 0.713501 -0.029236 0.552246 0.430054 1445639950 0.713501 -0.029236 0.552246 0.430054 1445639950 0.713501 -0.029236 0.552246 0.430054 1445639950 0.718506 -0.043152 0.556946 0.414185 1445639950 0.718506 -0.043152 0.556946 0.414185 1445639950 0.718506 -0.043152 0.556946 0.414185 1445639950 0.718506 -0.043152 0.556946 0.414185 1445639950 0.718506 -0.043152 0.556946 0.414185 1445639950 0.718506 -0.043152 0.556946 0.414185 1445639950 0.729675 -0.063354 0.557678 0.390503 1445639950 0.729675 -0.063354 0.557678 0.390503 1445639950 0.729675 -0.063354 0.557678 0.390503 1445639950 0.729675 -0.063354 0.557678 0.390503 1445639950 0.729675 -0.063354 0.557678 0.390503 1445639950 0.729675 -0.063354 0.557678 0.390503 1445639950 0.739929 -0.077148 0.556213 0.370239 1445639950 0.739929 -0.077148 0.556213 0.370239 1445639950 0.739929 -0.077148 0.556213 0.370239 1445639950 0.739929 -0.077148 0.556213 0.370239 1445639950 0.739929 -0.077148 0.556213 0.370239 1445639950 0.739929 -0.077148 0.556213 0.370239 1445639950 0.747742 -0.083252 0.553772 0.356628 1445639950 0.747742 -0.083252 0.553772 0.356628 1445639950 0.747742 -0.083252 0.553772 0.356628 1445639950 0.747742 -0.083252 0.553772 0.356628 1445639950 0.747742 -0.083252 0.553772 0.356628 1445639950 0.747742 -0.083252 0.553772 0.356628 1445639950 0.747742 -0.083252 0.553772 0.356628 1445639950 0.750427 -0.091797 0.546143 0.360596 1445639950 0.750427 -0.091797 0.546143 0.360596 1445639950 0.750427 -0.091797 0.546143 0.360596 1445639950 0.750427 -0.091797 0.546143 0.360596 1445639950 0.750427 -0.091797 0.546143 0.360596 1445639950 0.750427 -0.091797 0.546143 0.360596 1445639950 0.749512 -0.094849 0.543823 0.365234 1445639950 0.749512 -0.094849 0.543823 0.365234 1445639950 0.749512 -0.094849 0.543823 0.365234 1445639950 0.749512 -0.094849 0.543823 0.365234 1445639950 0.749512 -0.094849 0.543823 0.365234 1445639950 0.749023 -0.089661 0.546326 0.363770 1445639950 0.749023 -0.089661 0.546326 0.363770 1445639950 0.749023 -0.089661 0.546326 0.363770 1445639950 0.749023 -0.089661 0.546326 0.363770 1445639950 0.749023 -0.089661 0.546326 0.363770 1445639950 0.749023 -0.089661 0.546326 0.363770 1445639950 0.750549 -0.073730 0.551147 0.356873 1445639950 0.750549 -0.073730 0.551147 0.356873 1445639950 0.750549 -0.073730 0.551147 0.356873 1445639950 0.750549 -0.073730 0.551147 0.356873 1445639950 0.750549 -0.073730 0.551147 0.356873 1445639950 0.750732 -0.045532 0.562988 0.342468 1445639950 0.750732 -0.045532 0.562988 0.342468 1445639950 0.748657 -0.018494 0.572754 0.333191 1445639950 0.748657 -0.018494 0.572754 0.333191 1445639950 0.748657 -0.018494 0.572754 0.333191 1445639950 0.748657 -0.018494 0.572754 0.333191 1445639950 0.748657 -0.018494 0.572754 0.333191 1445639950 0.748657 -0.018494 0.572754 0.333191 1445639950 0.748657 -0.018494 0.572754 0.333191 1445639950 0.744934 -0.001343 0.577759 0.333435 1445639950 0.744934 -0.001343 0.577759 0.333435 1445639950 0.744934 -0.001343 0.577759 0.333435 1445639950 0.744934 -0.001343 0.577759 0.333435 1445639950 0.744934 -0.001343 0.577759 0.333435 1445639950 0.744934 -0.001343 0.577759 0.333435 1445639950 0.739380 0.008789 0.579285 0.342834 1445639950 0.739380 0.008789 0.579285 0.342834 1445639950 0.739380 0.008789 0.579285 0.342834 1445639950 0.739380 0.008789 0.579285 0.342834 1445639950 0.739380 0.008789 0.579285 0.342834 1445639950 0.739380 0.008789 0.579285 0.342834 1445639950 0.732849 0.013855 0.579712 0.355774 1445639950 0.732849 0.013855 0.579712 0.355774 1445639950 0.732849 0.013855 0.579712 0.355774 1445639950 0.732849 0.013855 0.579712 0.355774 1445639950 0.732849 0.013855 0.579712 0.355774 1445639950 0.732849 0.013855 0.579712 0.355774 1445639950 0.726929 0.012451 0.577881 0.370667 1445639950 0.726929 0.012451 0.577881 0.370667 1445639950 0.726929 0.012451 0.577881 0.370667 1445639950 0.726929 0.012451 0.577881 0.370667 1445639950 0.726929 0.012451 0.577881 0.370667 1445639950 0.726929 0.012451 0.577881 0.370667 1445639950 0.721802 0.005371 0.575745 0.383850 1445639950 0.721802 0.005371 0.575745 0.383850 1445639950 0.721802 0.005371 0.575745 0.383850 1445639950 0.721802 0.005371 0.575745 0.383850 1445639950 0.721802 0.005371 0.575745 0.383850 1445639950 0.721802 0.005371 0.575745 0.383850 1445639950 0.721802 0.005371 0.575745 0.383850 1445639950 0.719666 -0.010803 0.574890 0.389038 1445639951 0.719666 -0.010803 0.574890 0.389038 1445639951 0.719666 -0.010803 0.574890 0.389038 1445639951 0.719666 -0.010803 0.574890 0.389038 1445639951 0.719666 -0.010803 0.574890 0.389038 1445639951 0.721680 -0.043701 0.569519 0.390869 1445639951 0.721680 -0.043701 0.569519 0.390869 1445639951 0.721680 -0.043701 0.569519 0.390869 1445639951 0.721680 -0.043701 0.569519 0.390869 1445639951 0.721680 -0.043701 0.569519 0.390869 1445639951 0.721680 -0.043701 0.569519 0.390869 1445639951 0.723633 -0.081299 0.559692 0.395447 1445639951 0.723633 -0.081299 0.559692 0.395447 1445639951 0.723633 -0.081299 0.559692 0.395447 1445639951 0.723633 -0.081299 0.559692 0.395447 1445639951 0.723633 -0.081299 0.559692 0.395447 1445639951 0.723633 -0.081299 0.559692 0.395447 1445639951 0.727356 -0.103027 0.549500 0.397827 1445639951 0.727356 -0.103027 0.549500 0.397827 1445639951 0.727356 -0.103027 0.549500 0.397827 1445639951 0.727356 -0.103027 0.549500 0.397827 1445639951 0.727356 -0.103027 0.549500 0.397827 1445639951 0.727661 -0.121460 0.535034 0.411560 1445639951 0.727661 -0.121460 0.535034 0.411560 1445639951 0.727661 -0.121460 0.535034 0.411560 1445639951 0.727661 -0.121460 0.535034 0.411560 1445639951 0.727661 -0.121460 0.535034 0.411560 1445639951 0.727661 -0.121460 0.535034 0.411560 1445639951 0.725403 -0.134460 0.521790 0.428162 1445639951 0.725403 -0.134460 0.521790 0.428162 1445639951 0.725403 -0.134460 0.521790 0.428162 1445639951 0.725403 -0.134460 0.521790 0.428162 1445639951 0.725403 -0.134460 0.521790 0.428162 1445639951 0.725403 -0.134460 0.521790 0.428162 1445639951 0.725403 -0.134460 0.521790 0.428162 1445639951 0.722229 -0.136780 0.515320 0.440491 1445639951 0.722229 -0.136780 0.515320 0.440491 1445639951 0.722229 -0.136780 0.515320 0.440491 1445639951 0.722229 -0.136780 0.515320 0.440491 1445639951 0.722229 -0.136780 0.515320 0.440491 1445639951 0.722229 -0.136780 0.515320 0.440491 1445639951 0.716858 -0.133362 0.513062 0.452759 1445639951 0.716858 -0.133362 0.513062 0.452759 1445639951 0.716858 -0.133362 0.513062 0.452759 1445639951 0.716858 -0.133362 0.513062 0.452759 1445639951 0.716858 -0.133362 0.513062 0.452759 1445639951 0.716858 -0.133362 0.513062 0.452759 1445639951 0.710999 -0.117065 0.519775 0.458801 1445639951 0.710999 -0.117065 0.519775 0.458801 1445639951 0.710999 -0.117065 0.519775 0.458801 1445639951 0.710999 -0.117065 0.519775 0.458801 1445639951 0.710999 -0.117065 0.519775 0.458801 1445639951 0.710999 -0.117065 0.519775 0.458801 1445639951 0.706116 -0.094727 0.527100 0.463135 1445639951 0.706116 -0.094727 0.527100 0.463135 1445639951 0.706116 -0.094727 0.527100 0.463135 1445639951 0.706116 -0.094727 0.527100 0.463135 1445639951 0.706116 -0.094727 0.527100 0.463135 1445639951 0.706116 -0.094727 0.527100 0.463135 1445639951 0.698853 -0.084167 0.528992 0.473938 1445639951 0.698853 -0.084167 0.528992 0.473938 1445639951 0.698853 -0.084167 0.528992 0.473938 1445639951 0.698853 -0.084167 0.528992 0.473938 1445639951 0.698853 -0.084167 0.528992 0.473938 1445639951 0.698853 -0.084167 0.528992 0.473938 1445639951 0.698853 -0.084167 0.528992 0.473938 1445639951 0.690979 -0.080750 0.527100 0.487976 1445639951 0.690979 -0.080750 0.527100 0.487976 1445639951 0.690979 -0.080750 0.527100 0.487976 1445639951 0.690979 -0.080750 0.527100 0.487976 1445639951 0.690979 -0.080750 0.527100 0.487976 1445639951 0.690979 -0.080750 0.527100 0.487976 1445639951 0.683716 -0.072937 0.521973 0.504639 1445639951 0.683716 -0.072937 0.521973 0.504639 1445639951 0.683716 -0.072937 0.521973 0.504639 1445639951 0.683716 -0.072937 0.521973 0.504639 1445639951 0.683716 -0.072937 0.521973 0.504639 1445639951 0.683716 -0.072937 0.521973 0.504639 1445639951 0.683716 -0.072937 0.521973 0.504639 1445639951 0.679565 -0.069153 0.515747 0.517029 1445639951 0.679565 -0.069153 0.515747 0.517029 1445639951 0.679565 -0.069153 0.515747 0.517029 1445639951 0.679565 -0.069153 0.515747 0.517029 1445639951 0.679565 -0.069153 0.515747 0.517029 1445639951 0.680664 -0.070313 0.514465 0.516724 1445639951 0.680664 -0.070313 0.514465 0.516724 1445639951 0.680664 -0.070313 0.514465 0.516724 1445639951 0.680664 -0.070313 0.514465 0.516724 1445639951 0.680664 -0.070313 0.514465 0.516724 1445639951 0.680664 -0.070313 0.514465 0.516724 1445639951 0.688293 -0.079407 0.516968 0.502563 1445639951 0.688293 -0.079407 0.516968 0.502563 1445639951 0.688293 -0.079407 0.516968 0.502563 1445639951 0.688293 -0.079407 0.516968 0.502563 1445639951 0.688293 -0.079407 0.516968 0.502563 1445639951 0.688293 -0.079407 0.516968 0.502563 1445639951 0.688293 -0.079407 0.516968 0.502563 1445639951 0.699280 -0.097839 0.521179 0.479248 1445639951 0.699280 -0.097839 0.521179 0.479248 1445639951 0.699280 -0.097839 0.521179 0.479248 1445639951 0.699280 -0.097839 0.521179 0.479248 1445639951 0.699280 -0.097839 0.521179 0.479248 1445639951 0.699280 -0.097839 0.521179 0.479248 1445639951 0.710510 -0.109863 0.524902 0.455505 1445639951 0.710510 -0.109863 0.524902 0.455505 1445639951 0.710510 -0.109863 0.524902 0.455505 1445639951 0.710510 -0.109863 0.524902 0.455505 1445639951 0.710510 -0.109863 0.524902 0.455505 1445639951 0.710510 -0.109863 0.524902 0.455505 1445639951 0.719177 -0.107178 0.529541 0.436707 1445639951 0.719177 -0.107178 0.529541 0.436707 1445639951 0.719177 -0.107178 0.529541 0.436707 1445639952 0.719177 -0.107178 0.529541 0.436707 1445639952 0.719177 -0.107178 0.529541 0.436707 1445639952 0.719177 -0.107178 0.529541 0.436707 1445639952 0.720459 -0.114502 0.523254 0.440369 1445639952 0.720459 -0.114502 0.523254 0.440369 1445639952 0.720459 -0.114502 0.523254 0.440369 1445639952 0.720459 -0.114502 0.523254 0.440369 1445639952 0.720459 -0.114502 0.523254 0.440369 1445639952 0.720459 -0.114502 0.523254 0.440369 1445639952 0.720459 -0.114502 0.523254 0.440369 1445639952 0.717590 -0.127563 0.513245 0.453125 1445639952 0.717590 -0.127563 0.513245 0.453125 1445639952 0.717590 -0.127563 0.513245 0.453125 1445639952 0.717590 -0.127563 0.513245 0.453125 1445639952 0.717590 -0.127563 0.513245 0.453125 1445639952 0.717590 -0.127563 0.513245 0.453125 1445639952 0.715210 -0.133606 0.510315 0.458435 1445639952 0.715210 -0.133606 0.510315 0.458435 1445639952 0.715210 -0.133606 0.510315 0.458435 1445639952 0.715210 -0.133606 0.510315 0.458435 1445639952 0.715210 -0.133606 0.510315 0.458435 1445639952 0.715210 -0.133606 0.510315 0.458435 1445639952 0.715210 -0.133606 0.510315 0.458435 1445639952 0.716309 -0.133484 0.508545 0.458679 1445639952 0.716309 -0.133484 0.508545 0.458679 1445639952 0.716309 -0.133484 0.508545 0.458679 1445639952 0.716309 -0.133484 0.508545 0.458679 1445639952 0.716309 -0.133484 0.508545 0.458679 1445639952 0.716309 -0.133484 0.508545 0.458679 1445639952 0.719971 -0.121582 0.511963 0.452393 1445639952 0.719971 -0.121582 0.511963 0.452393 1445639952 0.719971 -0.121582 0.511963 0.452393 1445639952 0.719971 -0.121582 0.511963 0.452393 1445639952 0.719971 -0.121582 0.511963 0.452393 1445639952 0.719971 -0.121582 0.511963 0.452393 1445639952 0.721619 -0.102112 0.520996 0.444214 1445639952 0.721619 -0.102112 0.520996 0.444214 1445639952 0.721619 -0.102112 0.520996 0.444214 1445639952 0.721619 -0.102112 0.520996 0.444214 1445639952 0.721619 -0.102112 0.520996 0.444214 1445639952 0.721619 -0.102112 0.520996 0.444214 1445639952 0.720642 -0.080811 0.530212 0.439270 1445639952 0.720642 -0.080811 0.530212 0.439270 1445639952 0.720642 -0.080811 0.530212 0.439270 1445639952 0.720642 -0.080811 0.530212 0.439270 1445639952 0.720642 -0.080811 0.530212 0.439270 1445639952 0.720642 -0.080811 0.530212 0.439270 1445639952 0.720642 -0.080811 0.530212 0.439270 1445639952 0.718262 -0.067078 0.534546 0.440247 1445639952 0.718262 -0.067078 0.534546 0.440247 1445639952 0.718262 -0.067078 0.534546 0.440247 1445639952 0.718262 -0.067078 0.534546 0.440247 1445639952 0.718262 -0.067078 0.534546 0.440247 1445639952 0.718262 -0.067078 0.534546 0.440247 1445639952 0.716431 -0.062500 0.528992 0.450378 1445639952 0.716431 -0.062500 0.528992 0.450378 1445639952 0.716431 -0.062500 0.528992 0.450378 1445639952 0.716431 -0.062500 0.528992 0.450378 1445639952 0.716431 -0.062500 0.528992 0.450378 1445639952 0.716431 -0.062500 0.528992 0.450378 1445639952 0.716064 -0.056274 0.522461 0.459412 1445639952 0.716064 -0.056274 0.522461 0.459412 1445639952 0.716064 -0.056274 0.522461 0.459412 1445639952 0.716064 -0.056274 0.522461 0.459412 1445639952 0.716064 -0.056274 0.522461 0.459412 1445639952 0.716064 -0.056274 0.522461 0.459412 1445639952 0.714600 -0.054688 0.511719 0.473694 1445639952 0.714600 -0.054688 0.511719 0.473694 1445639952 0.714600 -0.054688 0.511719 0.473694 1445639952 0.714600 -0.054688 0.511719 0.473694 1445639952 0.714600 -0.054688 0.511719 0.473694 1445639952 0.714600 -0.054688 0.511719 0.473694 1445639952 0.714600 -0.054688 0.511719 0.473694 1445639952 0.713196 -0.052979 0.508240 0.479736 1445639952 0.713196 -0.052979 0.508240 0.479736 1445639952 0.713196 -0.052979 0.508240 0.479736 1445639952 0.713196 -0.052979 0.508240 0.479736 1445639952 0.717590 -0.051514 0.515381 0.465515 1445639952 0.717590 -0.051514 0.515381 0.465515 1445639952 0.717590 -0.051514 0.515381 0.465515 1445639952 0.717590 -0.051514 0.515381 0.465515 1445639952 0.717590 -0.051514 0.515381 0.465515 1445639952 0.717590 -0.051514 0.515381 0.465515 1445639952 0.724670 -0.064453 0.524475 0.442200 1445639952 0.724670 -0.064453 0.524475 0.442200 1445639952 0.724670 -0.064453 0.524475 0.442200 1445639952 0.724670 -0.064453 0.524475 0.442200 1445639952 0.724670 -0.064453 0.524475 0.442200 1445639952 0.724670 -0.064453 0.524475 0.442200 1445639952 0.724670 -0.064453 0.524475 0.442200 1445639952 0.728577 -0.083923 0.531616 0.423584 1445639952 0.728577 -0.083923 0.531616 0.423584 1445639952 0.728577 -0.083923 0.531616 0.423584 1445639952 0.728577 -0.083923 0.531616 0.423584 1445639952 0.728577 -0.083923 0.531616 0.423584 1445639952 0.728577 -0.083923 0.531616 0.423584 1445639952 0.730652 -0.093140 0.536438 0.411804 1445639952 0.730652 -0.093140 0.536438 0.411804 1445639952 0.730652 -0.093140 0.536438 0.411804 1445639952 0.730652 -0.093140 0.536438 0.411804 1445639952 0.730652 -0.093140 0.536438 0.411804 1445639952 0.730652 -0.093140 0.536438 0.411804 1445639952 0.729797 -0.100403 0.537231 0.410645 1445639952 0.729797 -0.100403 0.537231 0.410645 1445639952 0.729797 -0.100403 0.537231 0.410645 1445639952 0.729797 -0.100403 0.537231 0.410645 1445639952 0.729797 -0.100403 0.537231 0.410645 1445639952 0.729797 -0.100403 0.537231 0.410645 1445639952 0.727905 -0.103516 0.537659 0.412598 1445639952 0.727905 -0.103516 0.537659 0.412598 1445639952 0.727905 -0.103516 0.537659 0.412598 1445639952 0.727905 -0.103516 0.537659 0.412598 1445639953 0.727905 -0.103516 0.537659 0.412598 1445639953 0.727905 -0.103516 0.537659 0.412598 1445639953 0.725159 -0.106262 0.538269 0.415955 1445639953 0.725159 -0.106262 0.538269 0.415955 1445639953 0.725159 -0.106262 0.538269 0.415955 1445639953 0.725159 -0.106262 0.538269 0.415955 1445639953 0.725159 -0.106262 0.538269 0.415955 1445639953 0.725159 -0.106262 0.538269 0.415955 1445639953 0.722290 -0.112854 0.538086 0.419373 1445639953 0.722290 -0.112854 0.538086 0.419373 1445639953 0.722290 -0.112854 0.538086 0.419373 1445639953 0.722290 -0.112854 0.538086 0.419373 1445639953 0.722290 -0.112854 0.538086 0.419373 1445639953 0.722290 -0.112854 0.538086 0.419373 1445639953 0.720581 -0.114807 0.539368 0.420166 1445639953 0.720581 -0.114807 0.539368 0.420166 1445639953 0.720581 -0.114807 0.539368 0.420166 1445639953 0.720581 -0.114807 0.539368 0.420166 1445639953 0.719299 -0.109741 0.545898 0.415283 1445639953 0.719299 -0.109741 0.545898 0.415283 1445639953 0.719299 -0.109741 0.545898 0.415283 1445639953 0.719299 -0.109741 0.545898 0.415283 1445639953 0.719299 -0.109741 0.545898 0.415283 1445639953 0.719299 -0.109741 0.545898 0.415283 1445639953 0.719299 -0.109741 0.545898 0.415283 1445639953 0.718018 -0.102661 0.554260 0.408203 1445639953 0.718018 -0.102661 0.554260 0.408203 1445639953 0.718018 -0.102661 0.554260 0.408203 1445639953 0.718018 -0.102661 0.554260 0.408203 1445639953 0.718018 -0.102661 0.554260 0.408203 1445639953 0.714111 -0.098328 0.562561 0.404663 1445639953 0.714111 -0.098328 0.562561 0.404663 1445639953 0.714111 -0.098328 0.562561 0.404663 1445639953 0.714111 -0.098328 0.562561 0.404663 1445639953 0.714111 -0.098328 0.562561 0.404663 1445639953 0.714111 -0.098328 0.562561 0.404663 1445639953 0.714111 -0.098328 0.562561 0.404663 1445639953 0.709656 -0.098755 0.566284 0.407227 1445639953 0.709656 -0.098755 0.566284 0.407227 1445639953 0.709656 -0.098755 0.566284 0.407227 1445639953 0.709656 -0.098755 0.566284 0.407227 1445639953 0.709656 -0.098755 0.566284 0.407227 1445639953 0.705505 -0.100281 0.566040 0.414368 1445639953 0.705505 -0.100281 0.566040 0.414368 1445639953 0.705505 -0.100281 0.566040 0.414368 1445639953 0.705505 -0.100281 0.566040 0.414368 1445639953 0.705505 -0.100281 0.566040 0.414368 1445639953 0.705505 -0.100281 0.566040 0.414368 1445639953 0.705505 -0.100281 0.566040 0.414368 1445639953 0.703674 -0.097900 0.561462 0.424194 1445639953 0.703674 -0.097900 0.561462 0.424194 1445639953 0.703674 -0.097900 0.561462 0.424194 1445639953 0.703674 -0.097900 0.561462 0.424194 1445639953 0.703674 -0.097900 0.561462 0.424194 1445639953 0.703674 -0.097900 0.561462 0.424194 1445639953 0.703613 -0.087402 0.559143 0.429565 1445639953 0.703613 -0.087402 0.559143 0.429565 1445639953 0.703613 -0.087402 0.559143 0.429565 1445639953 0.703613 -0.087402 0.559143 0.429565 1445639953 0.703613 -0.087402 0.559143 0.429565 1445639953 0.703613 -0.087402 0.559143 0.429565 1445639953 0.707581 -0.075012 0.562439 0.421082 1445639953 0.707581 -0.075012 0.562439 0.421082 1445639953 0.707581 -0.075012 0.562439 0.421082 1445639953 0.707581 -0.075012 0.562439 0.421082 1445639953 0.707581 -0.075012 0.562439 0.421082 1445639953 0.712646 -0.077209 0.564392 0.409302 1445639953 0.712646 -0.077209 0.564392 0.409302 1445639953 0.712646 -0.077209 0.564392 0.409302 1445639953 0.712646 -0.077209 0.564392 0.409302 1445639953 0.712646 -0.077209 0.564392 0.409302 1445639953 0.712646 -0.077209 0.564392 0.409302 1445639953 0.712646 -0.077209 0.564392 0.409302 1445639953 0.716064 -0.082214 0.567322 0.398254 1445639953 0.716064 -0.082214 0.567322 0.398254 1445639953 0.716064 -0.082214 0.567322 0.398254 1445639953 0.716064 -0.082214 0.567322 0.398254 1445639953 0.716064 -0.082214 0.567322 0.398254 1445639953 0.716064 -0.082214 0.567322 0.398254 1445639953 0.718445 -0.080078 0.568665 0.392395 1445639953 0.718445 -0.080078 0.568665 0.392395 1445639953 0.718445 -0.080078 0.568665 0.392395 1445639953 0.718445 -0.080078 0.568665 0.392395 1445639953 0.718445 -0.080078 0.568665 0.392395 1445639953 0.718445 -0.080078 0.568665 0.392395 1445639953 0.718445 -0.080078 0.568665 0.392395 1445639953 0.720215 -0.076965 0.566772 0.392517 1445639953 0.720215 -0.076965 0.566772 0.392517 1445639953 0.720215 -0.076965 0.566772 0.392517 1445639953 0.720215 -0.076965 0.566772 0.392517 1445639953 0.720215 -0.076965 0.566772 0.392517 1445639953 0.720215 -0.076965 0.566772 0.392517 1445639953 0.719849 -0.076111 0.562744 0.399048 1445639953 0.719849 -0.076111 0.562744 0.399048 1445639953 0.719849 -0.076111 0.562744 0.399048 1445639953 0.719849 -0.076111 0.562744 0.399048 1445639953 0.719849 -0.076111 0.562744 0.399048 1445639953 0.719849 -0.076111 0.562744 0.399048 1445639953 0.717346 -0.076050 0.560791 0.406189 1445639953 0.717346 -0.076050 0.560791 0.406189 1445639953 0.717346 -0.076050 0.560791 0.406189 1445639953 0.717346 -0.076050 0.560791 0.406189 1445639953 0.717346 -0.076050 0.560791 0.406189 1445639953 0.717346 -0.076050 0.560791 0.406189 1445639953 0.715942 -0.076050 0.557678 0.413025 1445639953 0.715942 -0.076050 0.557678 0.413025 1445639953 0.715942 -0.076050 0.557678 0.413025 1445639953 0.715942 -0.076050 0.557678 0.413025 1445639953 0.715942 -0.076050 0.557678 0.413025 1445639953 0.715942 -0.076050 0.557678 0.413025 1445639954 0.715942 -0.076050 0.557678 0.413025 1445639954 0.717590 -0.067932 0.554382 0.415894 1445639954 0.717590 -0.067932 0.554382 0.415894 1445639954 0.717590 -0.067932 0.554382 0.415894 1445639954 0.717590 -0.067932 0.554382 0.415894 1445639954 0.717590 -0.067932 0.554382 0.415894 1445639954 0.719421 -0.054260 0.552979 0.416687 1445639954 0.719421 -0.054260 0.552979 0.416687 1445639954 0.719421 -0.054260 0.552979 0.416687 1445639954 0.719421 -0.054260 0.552979 0.416687 1445639954 0.719421 -0.054260 0.552979 0.416687 1445639954 0.719421 -0.054260 0.552979 0.416687 1445639954 0.719727 -0.045837 0.552002 0.418457 1445639954 0.719727 -0.045837 0.552002 0.418457 1445639954 0.719727 -0.045837 0.552002 0.418457 1445639954 0.719727 -0.045837 0.552002 0.418457 1445639954 0.719727 -0.045837 0.552002 0.418457 1445639954 0.719727 -0.045837 0.552002 0.418457 1445639954 0.719727 -0.045837 0.552002 0.418457 1445639954 0.718506 -0.041748 0.552307 0.420532 1445639954 0.718506 -0.041748 0.552307 0.420532 1445639954 0.718506 -0.041748 0.552307 0.420532 1445639954 0.718506 -0.041748 0.552307 0.420532 1445639954 0.718506 -0.041748 0.552307 0.420532 1445639954 0.718506 -0.041748 0.552307 0.420532 1445639954 0.716064 -0.046021 0.555237 0.420410 1445639954 
0.676880 -0.056030 0.680969 0.273621 1445639956 0.676880 -0.056030 0.680969 0.273621 1445639956 0.676880 -0.056030 0.680969 0.273621 1445639956 0.672791 -0.039978 0.686340 0.273193 1445639956 0.672791 -0.039978 0.686340 0.273193 1445639956 0.672791 -0.039978 0.686340 0.273193 1445639956 0.672791 -0.039978 0.686340 0.273193 1445639956 0.672791 -0.039978 0.686340 0.273193 1445639956 0.672791 -0.039978 0.686340 0.273193 1445639956 0.672791 -0.039978 0.686340 0.273193 1445639956 0.688171 -0.012756 0.689026 0.226685 1445639956 0.688171 -0.012756 0.689026 0.226685 1445639956 0.688171 -0.012756 0.689026 0.226685 1445639956 0.688171 -0.012756 0.689026 0.226685 1445639956 0.688171 -0.012756 0.689026 0.226685 1445639956 0.688171 -0.012756 0.689026 0.226685 1445639956 0.721680 -0.000854 0.680542 0.126221 1445639956 0.721680 -0.000854 0.680542 0.126221 1445639956 0.721680 -0.000854 0.680542 0.126221 1445639956 0.721680 -0.000854 0.680542 0.126221 1445639956 0.721680 -0.000854 0.680542 0.126221 1445639956 0.721680 -0.000854 0.680542 0.126221 1445639956 0.721680 -0.000854 0.680542 0.126221 1445639956 0.763855 -0.025818 0.644836 0.001221 1445639956 0.763855 -0.025818 0.644836 0.001221 1445639956 0.763855 -0.025818 0.644836 0.001221 1445639956 0.763855 -0.025818 0.644836 0.001221 1445639956 0.763855 -0.025818 0.644836 0.001221 1445639956 0.763855 -0.025818 0.644836 0.001221 1445639956 0.813538 -0.120361 0.560303 -0.098328 1445639956 0.813538 -0.120361 0.560303 -0.098328 1445639956 0.813538 -0.120361 0.560303 -0.098328 1445639956 0.813538 -0.120361 0.560303 -0.098328 1445639956 0.813538 -0.120361 0.560303 -0.098328 1445639956 0.825562 -0.247314 0.479004 -0.166687 1445639956 0.825562 -0.247314 0.479004 -0.166687 1445639956 0.825562 -0.247314 0.479004 -0.166687 1445639956 0.825562 -0.247314 0.479004 -0.166687 1445639956 0.825562 -0.247314 0.479004 -0.166687 1445639956 0.825562 -0.247314 0.479004 -0.166687 1445639956 0.825562 -0.247314 0.479004 -0.166687 1445639956 0.818054 -0.270142 0.430725 -0.268677 1445639956 0.818054 -0.270142 0.430725 -0.268677 1445639956 0.818054 -0.270142 0.430725 -0.268677 1445639956 0.818054 -0.270142 0.430725 -0.268677 1445639956 0.818054 -0.270142 0.430725 -0.268677 1445639956 0.818054 -0.270142 0.430725 -0.268677 1445639956 0.827820 -0.238953 0.362366 -0.355347 1445639957 0.827820 -0.238953 0.362366 -0.355347 1445639957 0.827820 -0.238953 0.362366 -0.355347 1445639957 0.827820 -0.238953 0.362366 -0.355347 1445639957 0.827820 -0.238953 0.362366 -0.355347 1445639957 0.827820 -0.238953 0.362366 -0.355347 1445639957 0.830750 -0.242371 0.311646 -0.392395 1445639957 0.830750 -0.242371 0.311646 -0.392395 1445639957 0.830750 -0.242371 0.311646 -0.392395 1445639957 0.830750 -0.242371 0.311646 -0.392395 1445639957 0.830750 -0.242371 0.311646 -0.392395 1445639957 0.830750 -0.242371 0.311646 -0.392395 1445639957 0.833801 -0.241943 0.315979 -0.382629 1445639957 0.833801 -0.241943 0.315979 -0.382629 1445639957 0.833801 -0.241943 0.315979 -0.382629 1445639957 0.833801 -0.241943 0.315979 -0.382629 1445639957 0.833801 -0.241943 0.315979 -0.382629 1445639957 0.833801 -0.241943 0.315979 -0.382629 1445639957 0.835999 -0.229553 0.382629 -0.319397 1445639957 0.835999 -0.229553 0.382629 -0.319397 1445639957 0.835999 -0.229553 0.382629 -0.319397 1445639957 0.835999 -0.229553 0.382629 -0.319397 1445639957 0.835999 -0.229553 0.382629 -0.319397 1445639957 0.835999 -0.229553 0.382629 -0.319397 1445639957 0.838501 -0.196472 0.460999 -0.213867 1445639957 0.838501 -0.196472 0.460999 -0.213867 1445639957 0.838501 -0.196472 0.460999 -0.213867 1445639957 0.838501 -0.196472 0.460999 -0.213867 1445639957 0.838501 -0.196472 0.460999 -0.213867 1445639957 0.838501 -0.196472 0.460999 -0.213867 1445639957 0.838501 -0.196472 0.460999 -0.213867 1445639957 0.827209 -0.148682 0.534119 -0.090820 1445639957 0.827209 -0.148682 0.534119 -0.090820 1445639957 0.827209 -0.148682 0.534119 -0.090820 1445639957 0.827209 -0.148682 0.534119 -0.090820 1445639957 0.827209 -0.148682 0.534119 -0.090820 1445639957 0.827209 -0.148682 0.534119 -0.090820 1445639957 0.783691 -0.065674 0.615967 0.044250 1445639957 0.783691 -0.065674 0.615967 0.044250 1445639957 0.783691 -0.065674 0.615967 0.044250 1445639957 0.783691 -0.065674 0.615967 0.044250 1445639957 0.783691 -0.065674 0.615967 0.044250 1445639957 0.783691 -0.065674 0.615967 0.044250 1445639957 0.706543 0.028320 0.682312 0.185486 1445639957 0.706543 0.028320 0.682312 0.185486 1445639957 0.706543 0.028320 0.682312 0.185486 1445639957 0.706543 0.028320 0.682312 0.185486 1445639957 0.706543 0.028320 0.682312 0.185486 1445639957 0.706543 0.028320 0.682312 0.185486 1445639957 0.706543 0.028320 0.682312 0.185486 1445639957 0.625305 0.070313 0.710815 0.314209 1445639957 0.625305 0.070313 0.710815 0.314209 1445639957 0.625305 0.070313 0.710815 0.314209 1445639957 0.625305 0.070313 0.710815 0.314209 1445639957 0.625305 0.070313 0.710815 0.314209 1445639957 0.625305 0.070313 0.710815 0.314209 1445639957 0.579834 0.075317 0.720703 0.372375 1445639957 0.579834 0.075317 0.720703 0.372375 1445639957 0.579834 0.075317 0.720703 0.372375 1445639957 0.579834 0.075317 0.720703 0.372375 1445639957 0.579834 0.075317 0.720703 0.372375 1445639957 0.579834 0.075317 0.720703 0.372375 1445639957 0.626282 0.057434 0.708130 0.320801 1445639957 0.626282 0.057434 0.708130 0.320801 1445639957 0.626282 0.057434 0.708130 0.320801 1445639957 0.626282 0.057434 0.708130 0.320801 1445639957 0.626282 0.057434 0.708130 0.320801 1445639957 0.626282 0.057434 0.708130 0.320801 1445639957 0.714050 0.015930 0.676575 0.179077 1445639957 0.714050 0.015930 0.676575 0.179077 1445639957 0.714050 0.015930 0.676575 0.179077 1445639957 0.714050 0.015930 0.676575 0.179077 1445639957 0.714050 0.015930 0.676575 0.179077 1445639957 0.714050 0.015930 0.676575 0.179077 1445639957 0.788818 -0.057556 0.611816 0.006042 1445639957 0.788818 -0.057556 0.611816 0.006042 1445639957 0.788818 -0.057556 0.611816 0.006042 1445639957 0.788818 -0.057556 0.611816 0.006042 1445639957 0.788818 -0.057556 0.611816 0.006042 1445639957 0.788818 -0.057556 0.611816 0.006042 1445639957 0.788818 -0.057556 0.611816 0.006042 1445639957 0.817017 -0.174255 0.532288 -0.136780 1445639957 0.817017 -0.174255 0.532288 -0.136780 1445639957 0.817017 -0.174255 0.532288 -0.136780 1445639957 0.817017 -0.174255 0.532288 -0.136780 1445639957 0.817017 -0.174255 0.532288 -0.136780 1445639957 0.817017 -0.174255 0.532288 -0.136780 1445639957 0.799194 -0.290771 0.471375 -0.233459 1445639957 0.799194 -0.290771 0.471375 -0.233459 1445639957 0.799194 -0.290771 0.471375 -0.233459 1445639957 0.799194 -0.290771 0.471375 -0.233459 1445639957 0.799194 -0.290771 0.471375 -0.233459 1445639957 0.799194 -0.290771 0.471375 -0.233459 1445639957 0.783264 -0.288269 0.418701 -0.357849 1445639957 0.783264 -0.288269 0.418701 -0.357849 1445639957 0.783264 -0.288269 0.418701 -0.357849 1445639957 0.783264 -0.288269 0.418701 -0.357849 1445639957 0.783264 -0.288269 0.418701 -0.357849 1445639957 0.783264 -0.288269 0.418701 -0.357849 1445639957 0.791321 -0.252808 0.357178 -0.426880 1445639957 0.791321 -0.252808 0.357178 -0.426880 1445639957 0.791321 -0.252808 0.357178 -0.426880 1445639957 0.791321 -0.252808 0.357178 -0.426880 1445639957 0.791321 -0.252808 0.357178 -0.426880 1445639957 0.791321 -0.252808 0.357178 -0.426880 1445639957 0.801514 -0.239258 0.345032 -0.425720 1445639957 0.801514 -0.239258 0.345032 -0.425720 1445639957 0.801514 -0.239258 0.345032 -0.425720 1445639957 0.801514 -0.239258 0.345032 -0.425720 1445639957 0.801514 -0.239258 0.345032 -0.425720 1445639957 0.801514 -0.239258 0.345032 -0.425720 1445639957 0.801514 -0.239258 0.345032 -0.425720 1445639957 0.816040 -0.218445 0.385681 -0.370972 1445639957 0.816040 -0.218445 0.385681 -0.370972 1445639958 0.816040 -0.218445 0.385681 -0.370972 1445639958 0.816040 -0.218445 0.385681 -0.370972 1445639958 0.816040 -0.218445 0.385681 -0.370972 1445639958 0.816040 -0.218445 0.385681 -0.370972 1445639958 0.834412 -0.186890 0.448059 -0.260925 1445639958 0.834412 -0.186890 0.448059 -0.260925 1445639958 0.834412 -0.186890 0.448059 -0.260925 1445639958 0.834412 -0.186890 0.448059 -0.260925 1445639958 0.834412 -0.186890 0.448059 -0.260925 1445639958 0.834412 -0.186890 0.448059 -0.260925 1445639958 0.824890 -0.126953 0.535095 -0.130310 1445639958 0.824890 -0.126953 0.535095 -0.130310 1445639958 0.824890 -0.126953 0.535095 -0.130310 1445639958 0.824890 -0.126953 0.535095 -0.130310 1445639958 0.824890 -0.126953 0.535095 -0.130310 1445639958 0.774841 -0.051147 0.629761 0.017029 1445639958 0.774841 -0.051147 0.629761 0.017029 1445639958 0.774841 -0.051147 0.629761 0.017029 1445639958 0.774841 -0.051147 0.629761 0.017029 1445639958 0.774841 -0.051147 0.629761 0.017029 1445639958 0.774841 -0.051147 0.629761 0.017029 1445639958 0.696289 0.004395 0.696228 0.174194 1445639958 0.696289 0.004395 0.696228 0.174194 1445639958 0.696289 0.004395 0.696228 0.174194 1445639958 0.696289 0.004395 0.696228 0.174194 1445639958 0.696289 0.004395 0.696228 0.174194 1445639958 0.696289 0.004395 0.696228 0.174194 1445639958 0.619446 0.025757 0.721985 0.306946 1445639958 0.619446 0.025757 0.721985 0.306946 1445639958 0.619446 0.025757 0.721985 0.306946 1445639958 0.619446 0.025757 0.721985 0.306946 1445639958 0.619446 0.025757 0.721985 0.306946 1445639958 0.557312 0.026733 0.727417 0.399353 1445639958 0.557312 0.026733 0.727417 0.399353 1445639958 0.557312 0.026733 0.727417 0.399353 1445639958 0.557312 0.026733 0.727417 0.399353 1445639958 0.557312 0.026733 0.727417 0.399353 1445639958 0.555908 0.012451 0.721375 0.412659 1445639958 0.555908 0.012451 0.721375 0.412659 1445639958 0.555908 0.012451 0.721375 0.412659 1445639958 0.555908 0.012451 0.721375 0.412659 1445639958 0.555908 0.012451 0.721375 0.412659 1445639958 0.555908 0.012451 0.721375 0.412659 1445639958 0.617981 -0.012451 0.706299 0.344910 1445639958 0.617981 -0.012451 0.706299 0.344910 1445639958 0.617981 -0.012451 0.706299 0.344910 1445639958 0.617981 -0.012451 0.706299 0.344910 1445639958 0.617981 -0.012451 0.706299 0.344910 1445639958 0.617981 -0.012451 0.706299 0.344910 1445639958 0.709351 -0.044434 0.669373 0.215942 1445639958 0.709351 -0.044434 0.669373 0.215942 1445639958 0.709351 -0.044434 0.669373 0.215942 1445639958 0.709351 -0.044434 0.669373 0.215942 1445639958 0.709351 -0.044434 0.669373 0.215942 1445639958 0.786072 -0.087708 0.609924 0.047607 1445639958 0.786072 -0.087708 0.609924 0.047607 1445639958 0.786072 -0.087708 0.609924 0.047607 1445639958 0.786072 -0.087708 0.609924 0.047607 1445639958 0.786072 -0.087708 0.609924 0.047607 1445639958 0.786072 -0.087708 0.609924 0.047607 1445639958 0.830627 -0.157959 0.524902 -0.097595 1445639958 0.830627 -0.157959 0.524902 -0.097595 1445639958 0.830627 -0.157959 0.524902 -0.097595 1445639958 0.830627 -0.157959 0.524902 -0.097595 1445639958 0.830627 -0.157959 0.524902 -0.097595 1445639958 0.830627 -0.157959 0.524902 -0.097595 1445639958 0.831116 -0.263916 0.451904 -0.187866 1445639958 0.831116 -0.263916 0.451904 -0.187866 1445639958 0.831116 -0.263916 0.451904 -0.187866 1445639958 0.831116 -0.263916 0.451904 -0.187866 1445639958 0.831116 -0.263916 0.451904 -0.187866 1445639958 0.831116 -0.263916 0.451904 -0.187866 1445639958 0.814453 -0.283020 0.412781 -0.293335 1445639958 0.814453 -0.283020 0.412781 -0.293335 1445639958 0.814453 -0.283020 0.412781 -0.293335 1445639958 0.814453 -0.283020 0.412781 -0.293335 1445639958 0.814453 -0.283020 0.412781 -0.293335 1445639958 0.814453 -0.283020 0.412781 -0.293335 1445639958 0.822998 -0.238464 0.363892 -0.365173 1445639958 0.822998 -0.238464 0.363892 -0.365173 1445639958 0.822998 -0.238464 0.363892 -0.365173 1445639958 0.822998 -0.238464 0.363892 -0.365173 1445639958 0.822998 -0.238464 0.363892 -0.365173 1445639958 0.822998 -0.238464 0.363892 -0.365173 1445639958 0.829712 -0.222961 0.354187 -0.369263 1445639958 0.829712 -0.222961 0.354187 -0.369263 1445639958 0.829712 -0.222961 0.354187 -0.369263 1445639958 0.829712 -0.222961 0.354187 -0.369263 1445639958 0.829712 -0.222961 0.354187 -0.369263 1445639958 0.829712 -0.222961 0.354187 -0.369263 1445639958 0.829712 -0.222961 0.354187 -0.369263 1445639958 0.832275 -0.218384 0.403870 -0.310547 1445639958 0.832275 -0.218384 0.403870 -0.310547 1445639958 0.832275 -0.218384 0.403870 -0.310547 1445639958 0.832275 -0.218384 0.403870 -0.310547 1445639958 0.832275 -0.218384 0.403870 -0.310547 1445639958 0.832275 -0.218384 0.403870 -0.310547 1445639958 0.837524 -0.179871 0.474609 -0.202209 1445639958 0.837524 -0.179871 0.474609 -0.202209 1445639958 0.837524 -0.179871 0.474609 -0.202209 1445639958 0.837524 -0.179871 0.474609 -0.202209 1445639958 0.837524 -0.179871 0.474609 -0.202209 1445639958 0.837524 -0.179871 0.474609 -0.202209 1445639958 0.817871 -0.117615 0.558777 -0.070251 1445639958 0.817871 -0.117615 0.558777 -0.070251 1445639958 0.817871 -0.117615 0.558777 -0.070251 1445639958 0.817871 -0.117615 0.558777 -0.070251 1445639959 0.817871 -0.117615 0.558777 -0.070251 1445639959 0.817871 -0.117615 0.558777 -0.070251 1445639959 0.760681 -0.051758 0.640991 0.087952 1445639959 0.760681 -0.051758 0.640991 0.087952 1445639959 0.760681 -0.051758 0.640991 0.087952 1445639959 0.760681 -0.051758 0.640991 0.087952 1445639959 0.760681 -0.051758 0.640991 0.087952 1445639959 0.688599 0.007019 0.684204 0.239990 1445639959 0.688599 0.007019 0.684204 0.239990 1445639959 0.688599 0.007019 0.684204 0.239990 1445639959 0.688599 0.007019 0.684204 0.239990 1445639959 0.688599 0.007019 0.684204 0.239990 1445639959 0.688599 0.007019 0.684204 0.239990 1445639959 0.621338 0.034668 0.692505 0.364685 1445639959 0.621338 0.034668 0.692505 0.364685 1445639959 0.621338 0.034668 0.692505 0.364685 1445639959 0.621338 0.034668 0.692505 0.364685 1445639959 0.621338 0.034668 0.692505 0.364685 1445639959 0.621338 0.034668 0.692505 0.364685 1445639959 0.573364 0.033569 0.683960 0.449646 1445639959 0.573364 0.033569 0.683960 0.449646 1445639959 0.573364 0.033569 0.683960 0.449646 1445639959 0.573364 0.033569 0.683960 0.449646 1445639959 0.573364 0.033569 0.683960 0.449646 1445639959 0.573364 0.033569 0.683960 0.449646 1445639959 0.587952 0.020386 0.687744 0.425232 1445639959 0.587952 0.020386 0.687744 0.425232 1445639959 0.587952 0.020386 0.687744 0.425232 1445639959 0.587952 0.020386 0.687744 0.425232 1445639959 0.587952 0.020386 0.687744 0.425232 1445639959 0.587952 0.020386 0.687744 0.425232 1445639959 0.659119 -0.013977 0.689026 0.300781 1445639959 0.659119 -0.013977 0.689026 0.300781 1445639959 0.659119 -0.013977 0.689026 0.300781 1445639959 0.659119 -0.013977 0.689026 0.300781 1445639959 0.659119 -0.013977 0.689026 0.300781 1445639959 0.659119 -0.013977 0.689026 0.300781 1445639959 0.659119 -0.013977 0.689026 0.300781 1445639959 0.744202 -0.078430 0.650635 0.128784 1445639959 0.744202 -0.078430 0.650635 0.128784 1445639959 0.744202 -0.078430 0.650635 0.128784 1445639959 0.744202 -0.078430 0.650635 0.128784 1445639959 0.744202 -0.078430 0.650635 0.128784 1445639959 0.744202 -0.078430 0.650635 0.128784 1445639959 0.799805 -0.150085 0.578857 -0.050842 1445639959 0.799805 -0.150085 0.578857 -0.050842 1445639959 0.799805 -0.150085 0.578857 -0.050842 1445639959 0.799805 -0.150085 0.578857 -0.050842 1445639959 0.799805 -0.150085 0.578857 -0.050842 1445639959 0.799805 -0.150085 0.578857 -0.050842 1445639959 0.816284 -0.235535 0.497742 -0.174316 1445639959 0.816284 -0.235535 0.497742 -0.174316 1445639959 0.816284 -0.235535 0.497742 -0.174316 1445639959 0.816284 -0.235535 0.497742 -0.174316 1445639959 0.816284 -0.235535 0.497742 -0.174316 1445639959 0.816284 -0.235535 0.497742 -0.174316 1445639959 0.801392 -0.285156 0.446228 -0.278015 1445639959 0.801392 -0.285156 0.446228 -0.278015 1445639959 0.801392 -0.285156 0.446228 -0.278015 1445639959 0.801392 -0.285156 0.446228 -0.278015 1445639959 0.801392 -0.285156 0.446228 -0.278015 1445639959 0.801392 -0.285156 0.446228 -0.278015 1445639959 0.801392 -0.285156 0.446228 -0.278015 1445639959 0.806885 -0.255981 0.379578 -0.373230 1445639959 0.806885 -0.255981 0.379578 -0.373230 1445639959 0.806885 -0.255981 0.379578 -0.373230 1445639959 0.806885 -0.255981 0.379578 -0.373230 1445639959 0.806885 -0.255981 0.379578 -0.373230 1445639959 0.806885 -0.255981 0.379578 -0.373230 1445639959 0.818787 -0.237366 0.322754 -0.411194 1445639959 0.818787 -0.237366 0.322754 -0.411194 1445639959 0.818787 -0.237366 0.322754 -0.411194 1445639959 0.818787 -0.237366 0.322754 -0.411194 1445639959 0.818787 -0.237366 0.322754 -0.411194 1445639959 0.818787 -0.237366 0.322754 -0.411194 1445639959 0.818787 -0.237366 0.322754 -0.411194 1445639959 0.821899 -0.239563 0.328857 -0.398621 1445639959 0.821899 -0.239563 0.328857 -0.398621 1445639959 0.821899 -0.239563 0.328857 -0.398621 1445639959 0.821899 -0.239563 0.328857 -0.398621 1445639959 0.821899 -0.239563 0.328857 -0.398621 1445639959 0.821899 -0.239563 0.328857 -0.398621 1445639959 0.834961 -0.221191 0.381714 -0.328796 1445639959 0.834961 -0.221191 0.381714 -0.328796 1445639959 0.834961 -0.221191 0.381714 -0.328796 1445639959 0.834961 -0.221191 0.381714 -0.328796 1445639959 0.834961 -0.221191 0.381714 -0.328796 1445639959 0.834961 -0.221191 0.381714 -0.328796 1445639959 0.843445 -0.175476 0.455627 -0.224060 1445639959 0.843445 -0.175476 0.455627 -0.224060 1445639959 0.843445 -0.175476 0.455627 -0.224060 1445639959 0.843445 -0.175476 0.455627 -0.224060 1445639959 0.843445 -0.175476 0.455627 -0.224060 1445639959 0.843445 -0.175476 0.455627 -0.224060 1445639959 0.824341 -0.113586 0.546265 -0.095276 1445639959 0.824341 -0.113586 0.546265 -0.095276 1445639959 0.824341 -0.113586 0.546265 -0.095276 1445639959 0.824341 -0.113586 0.546265 -0.095276 1445639959 0.824341 -0.113586 0.546265 -0.095276 1445639959 0.824341 -0.113586 0.546265 -0.095276 1445639959 0.770569 -0.053772 0.631531 0.066223 1445639959 0.770569 -0.053772 0.631531 0.066223 1445639959 0.770569 -0.053772 0.631531 0.066223 1445639959 0.770569 -0.053772 0.631531 0.066223 1445639959 0.770569 -0.053772 0.631531 0.066223 1445639959 0.770569 -0.053772 0.631531 0.066223 1445639959 0.770569 -0.053772 0.631531 0.066223 1445639959 0.704102 -0.025024 0.672668 0.226013 1445639959 0.704102 -0.025024 0.672668 0.226013 1445639959 0.704102 -0.025024 0.672668 0.226013 1445639959 0.704102 -0.025024 0.672668 0.226013 1445639960 0.704102 -0.025024 0.672668 0.226013 1445639960 0.648071 -0.005920 0.687805 0.326721 1445639960 0.648071 -0.005920 0.687805 0.326721 1445639960 0.648071 -0.005920 0.687805 0.326721 1445639960 0.648071 -0.005920 0.687805 0.326721 1445639960 0.648071 -0.005920 0.687805 0.326721 1445639960 0.648071 -0.005920 0.687805 0.326721 1445639960 0.648071 -0.005920 0.687805 0.326721 1445639960 0.629333 -0.003418 0.685364 0.366211 1445639960 0.629333 -0.003418 0.685364 0.366211 1445639960 0.629333 -0.003418 0.685364 0.366211 1445639960 0.629333 -0.003418 0.685364 0.366211 1445639960 0.629333 -0.003418 0.685364 0.366211 1445639960 0.629333 -0.003418 0.685364 0.366211 1445639960 0.663574 -0.028442 0.673340 0.324524 1445639960 0.663574 -0.028442 0.673340 0.324524 1445639960 0.663574 -0.028442 0.673340 0.324524 1445639960 0.663574 -0.028442 0.673340 0.324524 1445639960 0.663574 -0.028442 0.673340 0.324524 1445639960 0.663574 -0.028442 0.673340 0.324524 1445639960 0.724060 -0.075012 0.643372 0.236755 1445639960 0.724060 -0.075012 0.643372 0.236755 1445639960 0.724060 -0.075012 0.643372 0.236755 1445639960 0.724060 -0.075012 0.643372 0.236755 1445639960 0.724060 -0.075012 0.643372 0.236755 1445639960 0.724060 -0.075012 0.643372 0.236755 1445639960 0.790405 -0.132568 0.587280 0.112793 1445639960 0.790405 -0.132568 0.587280 0.112793 1445639960 0.790405 -0.132568 0.587280 0.112793 1445639960 0.790405 -0.132568 0.587280 0.112793 1445639960 0.790405 -0.132568 0.587280 0.112793 1445639960 0.790405 -0.132568 0.587280 0.112793 1445639960 0.790405 -0.132568 0.587280 0.112793 1445639960 0.833130 -0.185120 0.519531 -0.039978 1445639960 0.833130 -0.185120 0.519531 -0.039978 1445639960 0.833130 -0.185120 0.519531 -0.039978 1445639960 0.833130 -0.185120 0.519531 -0.039978 1445639960 0.833130 -0.185120 0.519531 -0.039978 1445639960 0.833130 -0.185120 0.519531 -0.039978 1445639960 0.847534 -0.240417 0.443787 -0.163879 1445639960 0.847534 -0.240417 0.443787 -0.163879 1445639960 0.847534 -0.240417 0.443787 -0.163879 1445639960 0.847534 -0.240417 0.443787 -0.163879 1445639960 0.838867 -0.270081 0.385498 -0.273254 1445639960 0.838867 -0.270081 0.385498 -0.273254 1445639960 0.838867 -0.270081 0.385498 -0.273254 1445639960 0.838867 -0.270081 0.385498 -0.273254 1445639960 0.838867 -0.270081 0.385498 -0.273254 1445639960 0.838867 -0.270081 0.385498 -0.273254 1445639960 0.838867 -0.270081 0.385498 -0.273254 1445639960 0.837952 -0.232361 0.328308 -0.368835 1445639960 0.837952 -0.232361 0.328308 -0.368835 1445639960 0.837952 -0.232361 0.328308 -0.368835 1445639960 0.837952 -0.232361 0.328308 -0.368835 1445639960 0.837952 -0.232361 0.328308 -0.368835 1445639960 0.837952 -0.232361 0.328308 -0.368835 1445639960 0.842407 -0.209412 0.287903 -0.404419 1445639960 0.842407 -0.209412 0.287903 -0.404419 1445639960 0.842407 -0.209412 0.287903 -0.404419 1445639960 0.842407 -0.209412 0.287903 -0.404419 1445639960 0.842407 -0.209412 0.287903 -0.404419 1445639960 0.842163 -0.213806 0.306946 -0.388367 1445639960 0.842163 -0.213806 0.306946 -0.388367 1445639960 0.842163 -0.213806 0.306946 -0.388367 1445639960 0.842163 -0.213806 0.306946 -0.388367 1445639960 0.842163 -0.213806 0.306946 -0.388367 1445639960 0.842163 -0.213806 0.306946 -0.388367 1445639960 0.842163 -0.213806 0.306946 -0.388367 1445639960 0.843384 -0.218750 0.370972 -0.321167 1445639960 0.843384 -0.218750 0.370972 -0.321167 1445639960 0.843384 -0.218750 0.370972 -0.321167 1445639960 0.843384 -0.218750 0.370972 -0.321167 1445639960 0.843384 -0.218750 0.370972 -0.321167 1445639960 0.843384 -0.218750 0.370972 -0.321167 1445639960 0.839905 -0.202759 0.458496 -0.207886 1445639960 0.839905 -0.202759 0.458496 -0.207886 1445639960 0.839905 -0.202759 0.458496 -0.207886 1445639960 0.839905 -0.202759 0.458496 -0.207886 1445639960 0.839905 -0.202759 0.458496 -0.207886 1445639960 0.839905 -0.202759 0.458496 -0.207886 1445639960 0.839905 -0.202759 0.458496 -0.207886 1445639960 0.816711 -0.159790 0.550659 -0.064636 1445639960 0.816711 -0.159790 0.550659 -0.064636 1445639960 0.816711 -0.159790 0.550659 -0.064636 1445639960 0.816711 -0.159790 0.550659 -0.064636 1445639960 0.816711 -0.159790 0.550659 -0.064636 1445639960 0.768921 -0.095032 0.625488 0.091614 1445639960 0.768921 -0.095032 0.625488 0.091614 1445639960 0.768921 -0.095032 0.625488 0.091614 1445639960 0.768921 -0.095032 0.625488 0.091614 1445639960 0.768921 -0.095032 0.625488 0.091614 1445639960 0.768921 -0.095032 0.625488 0.091614 1445639960 0.768921 -0.095032 0.625488 0.091614 1445639960 0.700562 -0.027344 0.673767 0.233276 1445639960 0.700562 -0.027344 0.673767 0.233276 1445639960 0.700562 -0.027344 0.673767 0.233276 1445639960 0.700562 -0.027344 0.673767 0.233276 1445639960 0.700562 -0.027344 0.673767 0.233276 1445639960 0.700562 -0.027344 0.673767 0.233276 1445639960 0.625122 0.011841 0.702087 0.340637 1445639960 0.625122 0.011841 0.702087 0.340637 1445639960 0.625122 0.011841 0.702087 0.340637 1445639960 0.625122 0.011841 0.702087 0.340637 1445639960 0.625122 0.011841 0.702087 0.340637 1445639960 0.625122 0.011841 0.702087 0.340637 1445639960 0.586548 0.025330 0.714905 0.379639 1445639960 0.586548 0.025330 0.714905 0.379639 1445639960 0.586548 0.025330 0.714905 0.379639 1445639960 0.586548 0.025330 0.714905 0.379639 1445639960 0.586548 0.025330 0.714905 0.379639 1445639960 0.586548 0.025330 0.714905 0.379639 1445639961 0.624390 0.000305 0.711853 0.321350 1445639961 0.624390 0.000305 0.711853 0.321350 1445639961 0.624390 0.000305 0.711853 0.321350 1445639961 0.624390 0.000305 0.711853 0.321350 1445639961 0.624390 0.000305 0.711853 0.321350 1445639961 0.624390 0.000305 0.711853 0.321350 1445639961 0.624390 0.000305 0.711853 0.321350 1445639961 0.708618 -0.063049 0.677307 0.187134 1445639961 0.708618 -0.063049 0.677307 0.187134 1445639961 0.708618 -0.063049 0.677307 0.187134 1445639961 0.708618 -0.063049 0.677307 0.187134 1445639961 0.708618 -0.063049 0.677307 0.187134 1445639961 0.708618 -0.063049 0.677307 0.187134 1445639961 0.776794 -0.147705 0.611511 0.027893 1445639961 0.776794 -0.147705 0.611511 0.027893 1445639961 0.776794 -0.147705 0.611511 0.027893 1445639961 0.776794 -0.147705 0.611511 0.027893 1445639961 0.776794 -0.147705 0.611511 0.027893 1445639961 0.805176 -0.238220 0.530090 -0.117554 1445639961 0.805176 -0.238220 0.530090 -0.117554 1445639961 0.805176 -0.238220 0.530090 -0.117554 1445639961 0.805176 -0.238220 0.530090 -0.117554 1445639961 0.805176 -0.238220 0.530090 -0.117554 1445639961 0.802185 -0.294006 0.465027 -0.231873 1445639961 0.802185 -0.294006 0.465027 -0.231873 1445639961 0.802185 -0.294006 0.465027 -0.231873 1445639961 0.802185 -0.294006 0.465027 -0.231873 1445639961 0.802185 -0.294006 0.465027 -0.231873 1445639961 0.802185 -0.294006 0.465027 -0.231873 1445639961 0.802185 -0.294006 0.465027 -0.231873 1445639961 0.805664 -0.275208 0.403748 -0.334839 1445639961 0.805664 -0.275208 0.403748 -0.334839 1445639961 0.805664 -0.275208 0.403748 -0.334839 1445639961 0.805664 -0.275208 0.403748 -0.334839 1445639961 0.805664 -0.275208 0.403748 -0.334839 1445639961 0.805664 -0.275208 0.403748 -0.334839 1445639961 0.817505 -0.248108 0.336975 -0.395630 1445639961 0.817505 -0.248108 0.336975 -0.395630 1445639961 0.817505 -0.248108 0.336975 -0.395630 1445639961 0.817505 -0.248108 0.336975 -0.395630 1445639961 0.817505 -0.248108 0.336975 -0.395630 1445639961 0.817505 -0.248108 0.336975 -0.395630 1445639961 0.826172 -0.233704 0.298279 -0.416870 1445639961 0.826172 -0.233704 0.298279 -0.416870 1445639961 0.826172 -0.233704 0.298279 -0.416870 1445639961 0.826172 -0.233704 0.298279 -0.416870 1445639961 0.826172 -0.233704 0.298279 -0.416870 1445639961 0.826172 -0.233704 0.298279 -0.416870 1445639961 0.829773 -0.226685 0.336121 -0.383545 1445639961 0.829773 -0.226685 0.336121 -0.383545 1445639961 0.829773 -0.226685 0.336121 -0.383545 1445639961 0.829773 -0.226685 0.336121 -0.383545 1445639961 0.829773 -0.226685 0.336121 -0.383545 1445639961 0.829773 -0.226685 0.336121 -0.383545 1445639961 0.834351 -0.204834 0.413391 -0.301636 1445639961 0.834351 -0.204834 0.413391 -0.301636 1445639961 0.834351 -0.204834 0.413391 -0.301636 1445639961 0.834351 -0.204834 0.413391 -0.301636 1445639961 0.834351 -0.204834 0.413391 -0.301636 1445639961 0.834351 -0.204834 0.413391 -0.301636 1445639961 0.830444 -0.140808 0.506348 -0.184814 1445639961 0.830444 -0.140808 0.506348 -0.184814 1445639961 0.830444 -0.140808 0.506348 -0.184814 1445639961 0.830444 -0.140808 0.506348 -0.184814 1445639961 0.789185 -0.051514 0.610413 -0.043518 1445639961 0.789185 -0.051514 0.610413 -0.043518 1445639961 0.789185 -0.051514 0.610413 -0.043518 1445639961 0.789185 -0.051514 0.610413 -0.043518 1445639961 0.789185 -0.051514 0.610413 -0.043518 1445639961 0.715759 0.030518 0.687073 0.120850 1445639961 0.715759 0.030518 0.687073 0.120850 1445639961 0.715759 0.030518 0.687073 0.120850 1445639961 0.715759 0.030518 0.687073 0.120850 1445639961 0.715759 0.030518 0.687073 0.120850 1445639961 0.715759 0.030518 0.687073 0.120850 1445639961 0.660095 0.059937 0.698608 0.269348 1445639961 0.660095 0.059937 0.698608 0.269348 1445639961 0.660095 0.059937 0.698608 0.269348 1445639961 0.660095 0.059937 0.698608 0.269348 1445639961 0.660095 0.059937 0.698608 0.269348 1445639961 
0.776794 0.014099 0.584534 0.233704 1445639964 0.776794 0.014099 0.584534 0.233704 1445639964 0.776794 0.014099 0.584534 0.233704 1445639964 0.776794 0.014099 0.584534 0.233704 1445639964 0.769775 -0.000732 0.580322 0.265808 1445639964 0.769775 -0.000732 0.580322 0.265808 1445639964 0.769775 -0.000732 0.580322 0.265808 1445639964 0.769775 -0.000732 0.580322 0.265808 1445639964 0.769775 -0.000732 0.580322 0.265808 1445639964 0.769775 -0.000732 0.580322 0.265808 1445639964 0.760437 -0.035767 0.567932 0.312622 1445639964 0.760437 -0.035767 0.567932 0.312622 1445639964 0.760437 -0.035767 0.567932 0.312622 1445639964 0.760437 -0.035767 0.567932 0.312622 1445639964 0.760437 -0.035767 0.567932 0.312622 1445639964 0.760437 -0.035767 0.567932 0.312622 1445639964 0.760437 -0.035767 0.567932 0.312622 1445639964 0.749451 -0.084167 0.551453 0.356384 1445639964 0.749451 -0.084167 0.551453 0.356384 1445639964 0.749451 -0.084167 0.551453 0.356384 1445639964 0.749451 -0.084167 0.551453 0.356384 1445639964 0.749451 -0.084167 0.551453 0.356384 1445639964 0.736633 -0.133850 0.536072 0.389832 1445639964 0.736633 -0.133850 0.536072 0.389832 1445639964 0.736633 -0.133850 0.536072 0.389832 1445639964 0.736633 -0.133850 0.536072 0.389832 1445639964 0.736633 -0.133850 0.536072 0.389832 1445639964 0.736633 -0.133850 0.536072 0.389832 1445639964 0.736633 -0.133850 0.536072 0.389832 1445639964 0.727356 -0.170227 0.517761 0.416870 1445639964 0.727356 -0.170227 0.517761 0.416870 1445639964 0.727356 -0.170227 0.517761 0.416870 1445639964 0.727356 -0.170227 0.517761 0.416870 1445639964 0.727356 -0.170227 0.517761 0.416870 1445639964 0.727356 -0.170227 0.517761 0.416870 1445639964 0.721741 -0.189819 0.499939 0.439331 1445639964 0.721741 -0.189819 0.499939 0.439331 1445639964 0.721741 -0.189819 0.499939 0.439331 1445639964 0.721741 -0.189819 0.499939 0.439331 1445639964 0.721741 -0.189819 0.499939 0.439331 1445639964 0.721741 -0.189819 0.499939 0.439331 1445639964 0.713684 -0.203674 0.483154 0.464417 1445639964 0.713684 -0.203674 0.483154 0.464417 1445639964 0.713684 -0.203674 0.483154 0.464417 1445639964 0.713684 -0.203674 0.483154 0.464417 1445639964 0.713684 -0.203674 0.483154 0.464417 1445639964 0.713684 -0.203674 0.483154 0.464417 1445639964 0.713684 -0.203674 0.483154 0.464417 1445639964 0.706238 -0.208191 0.473511 0.483276 1445639964 0.706238 -0.208191 0.473511 0.483276 1445639964 0.706238 -0.208191 0.473511 0.483276 1445639964 0.706238 -0.208191 0.473511 0.483276 1445639964 0.706238 -0.208191 0.473511 0.483276 1445639964 0.706238 -0.208191 0.473511 0.483276 1445639964 0.702087 -0.208618 0.469604 0.492920 1445639964 0.702087 -0.208618 0.469604 0.492920 1445639964 0.702087 -0.208618 0.469604 0.492920 1445639964 0.702087 -0.208618 0.469604 0.492920 1445639964 0.702087 -0.208618 0.469604 0.492920 1445639964 0.702087 -0.208618 0.469604 0.492920 1445639964 0.706055 -0.193848 0.474670 0.488403 1445639964 0.706055 -0.193848 0.474670 0.488403 1445639964 0.706055 -0.193848 0.474670 0.488403 1445639964 0.706055 -0.193848 0.474670 0.488403 1445639964 0.706055 -0.193848 0.474670 0.488403 1445639964 0.706055 -0.193848 0.474670 0.488403 1445639964 0.706055 -0.193848 0.474670 0.488403 1445639964 0.711182 -0.162964 0.488953 0.477966 1445639964 0.711182 -0.162964 0.488953 0.477966 1445639964 0.711182 -0.162964 0.488953 0.477966 1445639964 0.711182 -0.162964 0.488953 0.477966 1445639964 0.711182 -0.162964 0.488953 0.477966 1445639964 0.711182 -0.162964 0.488953 0.477966 1445639964 0.712524 -0.129822 0.505005 0.469360 1445639964 0.712524 -0.129822 0.505005 0.469360 1445639964 0.712524 -0.129822 0.505005 0.469360 1445639964 0.712524 -0.129822 0.505005 0.469360 1445639964 0.712524 -0.129822 0.505005 0.469360 1445639964 0.710144 -0.107361 0.514099 0.468811 1445639964 0.710144 -0.107361 0.514099 0.468811 1445639964 0.710144 -0.107361 0.514099 0.468811 1445639964 0.710144 -0.107361 0.514099 0.468811 1445639964 0.710144 -0.107361 0.514099 0.468811 1445639964 0.710144 -0.107361 0.514099 0.468811 1445639964 0.710693 -0.080688 0.521667 0.464905 1445639964 0.710693 -0.080688 0.521667 0.464905 1445639964 0.710693 -0.080688 0.521667 0.464905 1445639964 0.710693 -0.080688 0.521667 0.464905 1445639964 0.710693 -0.080688 0.521667 0.464905 1445639964 0.710693 -0.080688 0.521667 0.464905 1445639964 0.711426 -0.052490 0.528503 0.460083 1445639964 0.711426 -0.052490 0.528503 0.460083 1445639964 0.711426 -0.052490 0.528503 0.460083 1445639964 0.711426 -0.052490 0.528503 0.460083 1445639964 0.711426 -0.052490 0.528503 0.460083 1445639964 0.711426 -0.052490 0.528503 0.460083 1445639964 0.711426 -0.052490 0.528503 0.460083 1445639964 0.712891 -0.034546 0.530762 0.456970 1445639964 0.712891 -0.034546 0.530762 0.456970 1445639964 0.712891 -0.034546 0.530762 0.456970 1445639964 0.712891 -0.034546 0.530762 0.456970 1445639964 0.712891 -0.034546 0.530762 0.456970 1445639964 0.712891 -0.034546 0.530762 0.456970 1445639964 0.715820 -0.021790 0.534790 0.448364 1445639964 0.715820 -0.021790 0.534790 0.448364 1445639964 0.715820 -0.021790 0.534790 0.448364 1445639964 0.715820 -0.021790 0.534790 0.448364 1445639964 0.715820 -0.021790 0.534790 0.448364 1445639964 0.715820 -0.021790 0.534790 0.448364 1445639964 0.722961 -0.023621 0.538391 0.432251 1445639964 0.722961 -0.023621 0.538391 0.432251 1445639964 0.722961 -0.023621 0.538391 0.432251 1445639964 0.722961 -0.023621 0.538391 0.432251 1445639965 0.722961 -0.023621 0.538391 0.432251 1445639965 0.722961 -0.023621 0.538391 0.432251 1445639965 0.734619 -0.043518 0.538452 0.410400 1445639965 0.734619 -0.043518 0.538452 0.410400 1445639965 0.734619 -0.043518 0.538452 0.410400 1445639965 0.734619 -0.043518 0.538452 0.410400 1445639965 0.734619 -0.043518 0.538452 0.410400 1445639965 0.734619 -0.043518 0.538452 0.410400 1445639965 0.734619 -0.043518 0.538452 0.410400 1445639965 0.745178 -0.068481 0.531250 0.397095 1445639965 0.745178 -0.068481 0.531250 0.397095 1445639965 0.745178 -0.068481 0.531250 0.397095 1445639965 0.745178 -0.068481 0.531250 0.397095 1445639965 0.745178 -0.068481 0.531250 0.397095 1445639965 0.745178 -0.068481 0.531250 0.397095 1445639965 0.756348 -0.078735 0.526062 0.380676 1445639965 0.756348 -0.078735 0.526062 0.380676 1445639965 0.756348 -0.078735 0.526062 0.380676 1445639965 0.756348 -0.078735 0.526062 0.380676 1445639965 0.756348 -0.078735 0.526062 0.380676 1445639965 0.756348 -0.078735 0.526062 0.380676 1445639965 0.761353 -0.092834 0.512817 0.385559 1445639965 0.761353 -0.092834 0.512817 0.385559 1445639965 0.761353 -0.092834 0.512817 0.385559 1445639965 0.761353 -0.092834 0.512817 0.385559 1445639965 0.761353 -0.092834 0.512817 0.385559 1445639965 0.761353 -0.092834 0.512817 0.385559 1445639965 0.763611 -0.104553 0.498535 0.396606 1445639965 0.763611 -0.104553 0.498535 0.396606 1445639965 0.763611 -0.104553 0.498535 0.396606 1445639965 0.763611 -0.104553 0.498535 0.396606 1445639965 0.763611 -0.104553 0.498535 0.396606 1445639965 0.763611 -0.104553 0.498535 0.396606 1445639965 0.759888 -0.109924 0.493103 0.408936 1445639965 0.759888 -0.109924 0.493103 0.408936 1445639965 0.759888 -0.109924 0.493103 0.408936 1445639965 0.759888 -0.109924 0.493103 0.408936 1445639965 0.759888 -0.109924 0.493103 0.408936 1445639965 0.759888 -0.109924 0.493103 0.408936 1445639965 0.757751 -0.103455 0.493347 0.414246 1445639965 0.757751 -0.103455 0.493347 0.414246 1445639965 0.757751 -0.103455 0.493347 0.414246 1445639965 0.757751 -0.103455 0.493347 0.414246 1445639965 0.757751 -0.103455 0.493347 0.414246 1445639965 0.757751 -0.103455 0.493347 0.414246 1445639965 0.757751 -0.103455 0.493347 0.414246 1445639965 0.756226 -0.074524 0.504333 0.410034 1445639965 0.756226 -0.074524 0.504333 0.410034 1445639965 0.756226 -0.074524 0.504333 0.410034 1445639965 0.756226 -0.074524 0.504333 0.410034 1445639965 0.756226 -0.074524 0.504333 0.410034 1445639965 0.756226 -0.074524 0.504333 0.410034 1445639965 0.750610 -0.039246 0.518982 0.406982 1445639965 0.750610 -0.039246 0.518982 0.406982 1445639965 0.750610 -0.039246 0.518982 0.406982 1445639965 0.750610 -0.039246 0.518982 0.406982 1445639965 0.750610 -0.039246 0.518982 0.406982 1445639965 0.750610 -0.039246 0.518982 0.406982 1445639965 0.745850 -0.019287 0.522827 0.412170 1445639965 0.745850 -0.019287 0.522827 0.412170 1445639965 0.745850 -0.019287 0.522827 0.412170 1445639965 0.745850 -0.019287 0.522827 0.412170 1445639965 0.745850 -0.019287 0.522827 0.412170 1445639965 0.745850 -0.019287 0.522827 0.412170 1445639965 0.742493 0.000000 0.526794 0.413574 1445639965 0.742493 0.000000 0.526794 0.413574 1445639965 0.742493 0.000000 0.526794 0.413574 1445639965 0.742493 0.000000 0.526794 0.413574 1445639965 0.742493 0.000000 0.526794 0.413574 1445639965 0.742493 0.000000 0.526794 0.413574 1445639965 0.740601 0.014282 0.525574 0.418274 1445639965 0.740601 0.014282 0.525574 0.418274 1445639965 0.740601 0.014282 0.525574 0.418274 1445639965 0.740601 0.014282 0.525574 0.418274 1445639965 0.740601 0.014282 0.525574 0.418274 1445639965 0.740601 0.014282 0.525574 0.418274 1445639965 0.739014 0.019775 0.525940 0.420410 1445639965 0.739014 0.019775 0.525940 0.420410 1445639965 0.739014 0.019775 0.525940 0.420410 1445639965 0.739014 0.019775 0.525940 0.420410 1445639965 0.739014 0.019775 0.525940 0.420410 1445639965 0.739014 0.019775 0.525940 0.420410 1445639965 0.739014 0.019775 0.525940 0.420410 1445639965 0.735413 0.013611 0.529846 0.422119 1445639965 0.735413 0.013611 0.529846 0.422119 1445639965 0.735413 0.013611 0.529846 0.422119 1445639965 0.735413 0.013611 0.529846 0.422119 1445639965 0.735413 0.013611 0.529846 0.422119 1445639965 0.735413 0.013611 0.529846 0.422119 1445639965 0.735168 -0.000854 0.531921 0.420044 1445639965 0.735168 -0.000854 0.531921 0.420044 1445639965 0.735168 -0.000854 0.531921 0.420044 1445639965 0.735168 -0.000854 0.531921 0.420044 1445639965 0.735168 -0.000854 0.531921 0.420044 1445639965 0.735168 -0.000854 0.531921 0.420044 1445639965 0.735168 -0.000854 0.531921 0.420044 1445639965 0.737915 -0.026367 0.531250 0.415283 1445639965 0.737915 -0.026367 0.531250 0.415283 1445639965 0.737915 -0.026367 0.531250 0.415283 1445639965 0.737915 -0.026367 0.531250 0.415283 1445639965 0.738403 -0.056335 0.523560 0.421143 1445639965 0.738403 -0.056335 0.523560 0.421143 1445639965 0.738403 -0.056335 0.523560 0.421143 1445639965 0.738403 -0.056335 0.523560 0.421143 1445639965 0.738403 -0.056335 0.523560 0.421143 1445639965 0.738403 -0.056335 0.523560 0.421143 1445639965 0.737427 -0.076172 0.511292 0.434570 1445639965 0.737427 -0.076172 0.511292 0.434570 1445639965 0.737427 -0.076172 0.511292 0.434570 1445639966 0.737427 -0.076172 0.511292 0.434570 1445639966 0.737427 -0.076172 0.511292 0.434570 1445639966 0.736267 -0.094727 0.494202 0.452393 1445639966 0.736267 -0.094727 0.494202 0.452393 1445639966 0.736267 -0.094727 0.494202 0.452393 1445639966 0.736267 -0.094727 0.494202 0.452393 1445639966 0.736267 -0.094727 0.494202 0.452393 1445639966 0.736267 -0.094727 0.494202 0.452393 1445639966 0.732300 -0.108093 0.483276 0.467285 1445639966 0.732300 -0.108093 0.483276 0.467285 1445639966 0.732300 -0.108093 0.483276 0.467285 1445639966 0.732300 -0.108093 0.483276 0.467285 1445639966 0.732300 -0.108093 0.483276 0.467285 1445639966 0.732300 -0.108093 0.483276 0.467285 1445639966 0.732300 -0.108093 0.483276 0.467285 1445639966 0.730103 -0.113831 0.477600 0.475159 1445639966 0.730103 -0.113831 0.477600 0.475159 1445639966 0.730103 -0.113831 0.477600 0.475159 1445639966 0.730103 -0.113831 0.477600 0.475159 1445639966 0.730103 -0.113831 0.477600 0.475159 1445639966 0.732300 -0.105469 0.479248 0.472046 1445639966 0.732300 -0.105469 0.479248 0.472046 1445639966 0.732300 -0.105469 0.479248 0.472046 1445639966 0.732300 -0.105469 0.479248 0.472046 1445639966 0.732300 -0.105469 0.479248 0.472046 1445639966 0.732300 -0.105469 0.479248 0.472046 1445639966 0.738892 -0.079285 0.490112 0.455505 1445639966 0.738892 -0.079285 0.490112 0.455505 1445639966 0.738892 -0.079285 0.490112 0.455505 1445639966 0.738892 -0.079285 0.490112 0.455505 1445639966 0.738892 -0.079285 0.490112 0.455505 1445639966 0.738892 -0.079285 0.490112 0.455505 1445639966 0.738892 -0.079285 0.490112 0.455505 1445639966 0.742920 -0.048584 0.500488 0.441711 1445639966 0.742920 -0.048584 0.500488 0.441711 1445639966 0.742920 -0.048584 0.500488 0.441711 1445639966 0.742920 -0.048584 0.500488 0.441711 1445639966 0.742920 -0.048584 0.500488 0.441711 1445639966 0.742920 -0.048584 0.500488 0.441711 1445639966 0.746033 -0.018860 0.504639 0.433960 1445639966 0.746033 -0.018860 0.504639 0.433960 1445639966 0.746033 -0.018860 0.504639 0.433960 1445639966 0.746033 -0.018860 0.504639 0.433960 1445639966 0.746033 -0.018860 0.504639 0.433960 1445639966 0.746033 -0.018860 0.504639 0.433960 1445639966 0.748779 0.010437 0.506653 0.427063 1445639966 0.748779 0.010437 0.506653 0.427063 1445639966 0.748779 0.010437 0.506653 0.427063 1445639966 0.748779 0.010437 0.506653 0.427063 1445639966 0.748779 0.010437 0.506653 0.427063 1445639966 0.748779 0.010437 0.506653 0.427063 1445639966 0.750671 0.036499 0.506042 0.423035 1445639966 0.750671 0.036499 0.506042 0.423035 1445639966 0.750671 0.036499 0.506042 0.423035 1445639966 0.750671 0.036499 0.506042 0.423035 1445639966 0.750671 0.036499 0.506042 0.423035 1445639966 0.749023 0.048340 0.509338 0.420776 1445639966 0.749023 0.048340 0.509338 0.420776 1445639966 0.749023 0.048340 0.509338 0.420776 1445639966 0.749023 0.048340 0.509338 0.420776 1445639966 0.749023 0.048340 0.509338 0.420776 1445639966 0.749023 0.048340 0.509338 0.420776 1445639966 0.749023 0.048340 0.509338 0.420776 1445639966 0.745178 0.045105 0.514160 0.422241 1445639966 0.745178 0.045105 0.514160 0.422241 1445639966 0.745178 0.045105 0.514160 0.422241 1445639966 0.745178 0.045105 0.514160 0.422241 1445639966 0.745178 0.045105 0.514160 0.422241 1445639966 0.745178 0.045105 0.514160 0.422241 1445639966 0.741943 0.031372 0.520203 0.421692 1445639966 0.741943 0.031372 0.520203 0.421692 1445639966 0.741943 0.031372 0.520203 0.421692 1445639966 0.741943 0.031372 0.520203 0.421692 1445639966 0.741943 0.031372 0.520203 0.421692 1445639966 0.741943 0.031372 0.520203 0.421692 1445639966 0.741943 0.031372 0.520203 0.421692 1445639966 0.741943 0.001770 0.522949 0.419373 1445639966 0.741943 0.001770 0.522949 0.419373 1445639966 0.741943 0.001770 0.522949 0.419373 1445639966 0.741943 0.001770 0.522949 0.419373 1445639966 0.741943 0.001770 0.522949 0.419373 1445639966 0.739746 -0.035583 0.521179 0.424011 1445639966 0.739746 -0.035583 0.521179 0.424011 1445639966 0.739746 -0.035583 0.521179 0.424011 1445639966 0.739746 -0.035583 0.521179 0.424011 1445639966 0.739746 -0.035583 0.521179 0.424011 1445639966 0.739746 -0.035583 0.521179 0.424011 1445639966 0.735779 -0.069031 0.509155 0.440979 1445639966 0.735779 -0.069031 0.509155 0.440979 1445639966 0.735779 -0.069031 0.509155 0.440979 1445639966 0.735779 -0.069031 0.509155 0.440979 1445639966 0.735779 -0.069031 0.509155 0.440979 1445639966 0.735779 -0.069031 0.509155 0.440979 1445639966 0.727356 -0.101746 0.491760 0.467651 1445639966 0.727356 -0.101746 0.491760 0.467651 1445639966 0.727356 -0.101746 0.491760 0.467651 1445639966 0.727356 -0.101746 0.491760 0.467651 1445639966 0.727356 -0.101746 0.491760 0.467651 1445639966 0.727356 -0.101746 0.491760 0.467651 1445639966 0.727356 -0.101746 0.491760 0.467651 1445639966 0.718811 -0.123840 0.475281 0.491943 1445639966 0.718811 -0.123840 0.475281 0.491943 1445639966 0.718811 -0.123840 0.475281 0.491943 1445639966 0.718811 -0.123840 0.475281 0.491943 1445639966 0.718811 -0.123840 0.475281 0.491943 1445639966 0.714661 -0.136597 0.466980 0.502441 1445639966 0.714661 -0.136597 0.466980 0.502441 1445639966 0.714661 -0.136597 0.466980 0.502441 1445639966 0.714661 -0.136597 0.466980 0.502441 1445639966 0.714661 -0.136597 0.466980 0.502441 1445639966 0.714661 -0.136597 0.466980 0.502441 1445639967 0.717102 -0.133850 0.466248 0.500305 1445639967 0.717102 -0.133850 0.466248 0.500305 1445639967 0.717102 -0.133850 0.466248 0.500305 1445639967 0.717102 -0.133850 0.466248 0.500305 1445639967 0.717102 -0.133850 0.466248 0.500305 1445639967 0.717102 -0.133850 0.466248 0.500305 1445639967 0.728882 -0.106384 0.479736 0.476563 1445639967 0.728882 -0.106384 0.479736 0.476563 1445639967 0.728882 -0.106384 0.479736 0.476563 1445639967 0.728882 -0.106384 0.479736 0.476563 1445639967 0.728882 -0.106384 0.479736 0.476563 1445639967 0.728882 -0.106384 0.479736 0.476563 1445639967 0.744080 -0.065247 0.494507 0.444336 1445639967 0.744080 -0.065247 0.494507 0.444336 1445639967 0.744080 -0.065247 0.494507 0.444336 1445639967 0.744080 -0.065247 0.494507 0.444336 1445639967 0.744080 -0.065247 0.494507 0.444336 1445639967 0.744080 -0.065247 0.494507 0.444336 1445639967 0.756348 -0.023132 0.506531 0.413269 1445639967 0.756348 -0.023132 0.506531 0.413269 1445639967 0.756348 -0.023132 0.506531 0.413269 1445639967 0.756348 -0.023132 0.506531 0.413269 1445639967 0.756348 -0.023132 0.506531 0.413269 1445639967 0.756348 -0.023132 0.506531 0.413269 1445639967 0.763855 0.012512 0.514038 0.389954 1445639967 0.763855 0.012512 0.514038 0.389954 1445639967 0.763855 0.012512 0.514038 0.389954 1445639967 0.763855 0.012512 0.514038 0.389954 1445639967 0.763855 0.012512 0.514038 0.389954 1445639967 0.763855 0.012512 0.514038 0.389954 1445639967 0.763855 0.012512 0.514038 0.389954 1445639967 0.766479 0.040649 0.514832 0.381653 1445639967 0.766479 0.040649 0.514832 0.381653 1445639967 0.766479 0.040649 0.514832 0.381653 1445639967 0.766479 0.040649 0.514832 0.381653 1445639967 0.766479 0.040649 0.514832 0.381653 1445639967 0.766479 0.040649 0.514832 0.381653 1445639967 0.766357 0.056519 0.510498 0.385742 1445639967 0.766357 0.056519 0.510498 0.385742 1445639967 0.766357 0.056519 0.510498 0.385742 1445639967 0.766357 0.056519 0.510498 0.385742 1445639967 0.766357 0.056519 0.510498 0.385742 1445639967 0.766357 0.056519 0.510498 0.385742 1445639967 0.762085 0.060608 0.506592 0.398499 1445639967 0.762085 0.060608 0.506592 0.398499 1445639967 0.762085 0.060608 0.506592 0.398499 1445639967 0.762085 0.060608 0.506592 0.398499 1445639967 0.762085 0.060608 0.506592 0.398499 1445639967 0.762085 0.060608 0.506592 0.398499 1445639967 0.762085 0.060608 0.506592 0.398499 1445639967 0.752930 0.047729 0.508057 0.415405 1445639967 0.752930 0.047729 0.508057 0.415405 1445639967 0.752930 0.047729 0.508057 0.415405 1445639967 0.752930 0.047729 0.508057 0.415405 1445639967 0.752930 0.047729 0.508057 0.415405 1445639967 0.752930 0.047729 0.508057 0.415405 1445639967 0.745300 0.017212 0.509583 0.429443 1445639967 0.745300 0.017212 0.509583 0.429443 1445639967 0.745300 0.017212 0.509583 0.429443 1445639967 0.745300 0.017212 0.509583 0.429443 1445639967 0.745300 0.017212 0.509583 0.429443 1445639967 0.745300 0.017212 0.509583 0.429443 1445639967 0.739197 -0.020813 0.507690 0.441956 1445639967 0.739197 -0.020813 0.507690 0.441956 1445639967 0.739197 -0.020813 0.507690 0.441956 1445639967 0.739197 -0.020813 0.507690 0.441956 1445639967 0.739197 -0.020813 0.507690 0.441956 1445639967 0.739197 -0.020813 0.507690 0.441956 1445639967 0.731567 -0.054565 0.502197 0.457764 1445639967 0.731567 -0.054565 0.502197 0.457764 1445639967 0.731567 -0.054565 0.502197 0.457764 1445639967 0.731567 -0.054565 0.502197 0.457764 1445639967 0.731567 -0.054565 0.502197 0.457764 1445639967 0.722534 -0.089966 0.487793 0.481445 1445639967 0.722534 -0.089966 0.487793 0.481445 1445639967 0.722534 -0.089966 0.487793 0.481445 1445639967 0.722534 -0.089966 0.487793 0.481445 1445639967 0.722534 -0.089966 0.487793 0.481445 1445639967 0.722534 -0.089966 0.487793 0.481445 1445639967 0.722534 -0.089966 0.487793 0.481445 1445639967 0.709656 -0.124023 0.469177 0.510681 1445639967 0.709656 -0.124023 0.469177 0.510681 1445639967 0.709656 -0.124023 0.469177 0.510681 1445639967 0.709656 -0.124023 0.469177 0.510681 1445639967 0.709656 -0.124023 0.469177 0.510681 1445639967 0.709656 -0.124023 0.469177 0.510681 1445639967 0.709656 -0.124023 0.469177 0.510681 1445639967 0.697327 -0.146851 0.455444 0.533569 1445639967 0.697327 -0.146851 0.455444 0.533569 1445639967 0.697327 -0.146851 0.455444 0.533569 1445639967 0.697327 -0.146851 0.455444 0.533569 1445639967 0.697327 -0.146851 0.455444 0.533569 1445639967 0.697327 -0.146851 0.455444 0.533569 1445639967 0.690308 -0.166504 0.444946 0.545593 1445639967 0.690308 -0.166504 0.444946 0.545593 1445639967 0.690308 -0.166504 0.444946 0.545593 1445639967 0.690308 -0.166504 0.444946 0.545593 1445639967 0.690308 -0.166504 0.444946 0.545593 1445639967 0.690308 -0.166504 0.444946 0.545593 1445639967 0.696045 -0.161682 0.451050 0.534668 1445639967 0.696045 -0.161682 0.451050 0.534668 1445639967 0.696045 -0.161682 0.451050 0.534668 1445639967 0.696045 -0.161682 0.451050 0.534668 1445639967 0.696045 -0.161682 0.451050 0.534668 1445639967 0.696045 -0.161682 0.451050 0.534668 1445639967 0.706604 -0.143860 0.469788 0.509155 1445639967 0.706604 -0.143860 0.469788 0.509155 1445639967 0.706604 -0.143860 0.469788 0.509155 1445639967 0.706604 -0.143860 0.469788 0.509155 1445639967 0.706604 -0.143860 0.469788 0.509155 1445639967 0.706604 -0.143860 0.469788 0.509155 1445639967 0.714661 -0.128967 0.489624 0.482483 1445639968 0.714661 -0.128967 0.489624 0.482483 1445639968 0.714661 -0.128967 0.489624 0.482483 1445639968 0.714661 -0.128967 0.489624 0.482483 1445639968 0.714661 -0.128967 0.489624 0.482483 1445639968 0.714661 -0.128967 0.489624 0.482483 1445639968 0.714661 -0.128967 0.489624 0.482483 1445639968 0.718384 -0.118408 0.505310 0.463074 1445639968 0.718384 -0.118408 0.505310 0.463074 1445639968 0.718384 -0.118408 0.505310 0.463074 1445639968 0.718384 -0.118408 0.505310 0.463074 1445639968 0.718384 -0.118408 0.505310 0.463074 1445639968 0.718384 -0.118408 0.505310 0.463074 1445639968 0.719604 -0.103943 0.513550 0.455505 1445639968 0.719604 -0.103943 0.513550 0.455505 1445639968 0.719604 -0.103943 0.513550 0.455505 1445639968 0.719604 -0.103943 0.513550 0.455505 1445639968 0.719604 -0.103943 0.513550 0.455505 1445639968 0.719604 -0.103943 0.513550 0.455505 1445639968 0.718567 -0.087463 0.514832 0.459167 1445639968 0.718567 -0.087463 0.514832 0.459167 1445639968 0.718567 -0.087463 0.514832 0.459167 1445639968 0.718567 -0.087463 0.514832 0.459167 1445639968 0.718567 -0.087463 0.514832 0.459167 1445639968 0.718567 -0.087463 0.514832 0.459167 1445639968 0.718872 -0.072632 0.512390 0.464050 1445639968 0.718872 -0.072632 0.512390 0.464050 1445639968 0.718872 -0.072632 0.512390 0.464050 1445639968 0.718872 -0.072632 0.512390 0.464050 1445639968 0.718872 -0.072632 0.512390 0.464050 1445639968 0.718872 -0.072632 0.512390 0.464050 1445639968 0.719666 -0.062439 0.513428 0.463135 1445639968 0.719666 -0.062439 0.513428 0.463135 1445639968 0.719666 -0.062439 0.513428 0.463135 1445639968 0.719666 -0.062439 0.513428 0.463135 1445639968 0.719666 -0.062439 0.513428 0.463135 1445639968 0.718567 -0.064575 0.517395 0.460083 1445639968 0.718567 -0.064575 0.517395 0.460083 1445639968 0.718567 -0.064575 0.517395 0.460083 1445639968 0.718567 -0.064575 0.517395 0.460083 1445639968 0.718567 -0.064575 0.517395 0.460083 1445639968 0.718567 -0.064575 0.517395 0.460083 1445639968 0.718567 -0.064575 0.517395 0.460083 1445639968 0.719238 -0.075378 0.518372 0.456299 1445639968 0.719238 -0.075378 0.518372 0.456299 1445639968 0.719238 -0.075378 0.518372 0.456299 1445639968 0.719238 -0.075378 0.518372 0.456299 1445639968 0.719238 -0.075378 0.518372 0.456299 1445639968 0.719238 -0.075378 0.518372 0.456299 1445639968 0.721436 -0.083679 0.516418 0.453552 1445639968 0.721436 -0.083679 0.516418 0.453552 1445639968 0.721436 -0.083679 0.516418 0.453552 1445639968 0.721436 -0.083679 0.516418 0.453552 1445639968 0.721436 -0.083679 0.516418 0.453552 1445639968 0.721436 -0.083679 0.516418 0.453552 1445639968 0.721436 -0.083679 0.516418 0.453552 1445639968 0.722534 -0.091003 0.509644 0.458069 1445639968 0.722534 -0.091003 0.509644 0.458069 1445639968 0.722534 -0.091003 0.509644 0.458069 1445639968 0.722534 -0.091003 0.509644 0.458069 1445639968 0.722534 -0.091003 0.509644 0.458069 1445639968 0.722534 -0.091003 0.509644 0.458069 1445639968 0.718933 -0.099060 0.498779 0.473755 1445639968 0.718933 -0.099060 0.498779 0.473755 1445639968 0.718933 -0.099060 0.498779 0.473755 1445639968 0.718933 -0.099060 0.498779 0.473755 1445639968 0.718933 -0.099060 0.498779 0.473755 1445639968 0.718933 -0.099060 0.498779 0.473755 1445639968 0.710693 -0.104980 0.490356 0.493225 1445639968 0.710693 -0.104980 0.490356 0.493225 1445639968 0.710693 -0.104980 0.490356 0.493225 1445639968 0.710693 -0.104980 0.490356 0.493225 1445639968 0.710693 -0.104980 0.490356 0.493225 1445639968 0.710693 -0.104980 0.490356 0.493225 1445639968 0.703064 -0.107117 0.485596 0.508301 1445639968 0.703064 -0.107117 0.485596 0.508301 1445639968 0.703064 -0.107117 0.485596 0.508301 1445639968 0.703064 -0.107117 0.485596 0.508301 1445639968 0.703064 -0.107117 0.485596 0.508301 1445639968 0.703064 -0.107117 0.485596 0.508301 1445639968 0.703064 -0.107117 0.485596 0.508301 1445639968 0.695068 -0.116882 0.477234 0.524719 1445639968 0.695068 -0.116882 0.477234 0.524719 1445639968 0.695068 -0.116882 0.477234 0.524719 1445639968 0.695068 -0.116882 0.477234 0.524719 1445639968 0.695068 -0.116882 0.477234 0.524719 1445639968 0.695068 -0.116882 0.477234 0.524719 1445639968 0.695129 -0.104675 0.480103 0.524597 1445639968 0.695129 -0.104675 0.480103 0.524597 1445639968 0.695129 -0.104675 0.480103 0.524597 1445639968 0.695129 -0.104675 0.480103 0.524597 1445639968 0.695129 -0.104675 0.480103 0.524597 1445639968 0.695129 -0.104675 0.480103 0.524597 1445639968 0.700012 -0.071228 0.491150 0.513367 1445639968 0.700012 -0.071228 0.491150 0.513367 1445639968 0.700012 -0.071228 0.491150 0.513367 1445639968 0.700012 -0.071228 0.491150 0.513367 1445639968 0.700012 -0.071228 0.491150 0.513367 1445639968 0.700012 -0.071228 0.491150 0.513367 1445639968 0.700012 -0.071228 0.491150 0.513367 1445639968 0.701111 -0.040527 0.501953 0.504700 1445639968 0.701111 -0.040527 0.501953 0.504700 1445639968 0.701111 -0.040527 0.501953 0.504700 1445639968 0.701111 -0.040527 0.501953 0.504700 1445639968 0.701111 -0.040527 0.501953 0.504700 1445639968 0.701111 -0.040527 0.501953 0.504700 1445639968 0.702454 -0.017578 0.505188 0.500916 1445639968 0.702454 -0.017578 0.505188 0.500916 1445639968 0.702454 -0.017578 0.505188 0.500916 1445639968 0.702454 -0.017578 0.505188 0.500916 1445639968 0.702454 -0.017578 0.505188 0.500916 1445639968 0.702454 -0.017578 0.505188 0.500916 1445639968 0.704895 0.003601 0.503296 0.499695 1445639969 0.704895 0.003601 0.503296 0.499695 1445639969 0.704895 0.003601 0.503296 0.499695 1445639969 0.704895 0.003601 0.503296 0.499695 1445639969 0.704895 0.003601 0.503296 0.499695 1445639969 0.704895 0.003601 0.503296 0.499695 1445639969 0.707825 0.017456 0.498901 0.499695 1445639969 0.707825 0.017456 0.498901 0.499695 1445639969 0.707825 0.017456 0.498901 0.499695 1445639969 0.707825 0.017456 0.498901 0.499695 1445639969 0.707825 0.017456 0.498901 0.499695 1445639969 0.707825 0.017456 0.498901 0.499695 1445639969 0.707642 0.026001 0.500488 0.497925 1445639969 0.707642 0.026001 0.500488 0.497925 1445639969 0.707642 0.026001 0.500488 0.497925 1445639969 0.707642 0.026001 0.500488 0.497925 1445639969 0.707642 0.026001 0.500488 0.497925 1445639969 0.708618 0.017578 0.506714 0.490601 1445639969 0.708618 0.017578 0.506714 0.490601 1445639969 0.708618 0.017578 0.506714 0.490601 1445639969 0.708618 0.017578 0.506714 0.490601 1445639969 0.708618 0.017578 0.506714 0.490601 1445639969 0.708618 0.017578 0.506714 0.490601 1445639969 0.712158 -0.012634 0.509277 0.482849 1445639969 0.712158 -0.012634 0.509277 0.482849 1445639969 0.712158 -0.012634 0.509277 0.482849 1445639969 0.712158 -0.012634 0.509277 0.482849 1445639969 0.712158 -0.012634 0.509277 0.482849 1445639969 0.712158 -0.012634 0.509277 0.482849 1445639969 0.712158 -0.012634 0.509277 0.482849 1445639969 0.714661 -0.046875 0.509155 0.477234 1445639969 0.714661 -0.046875 0.509155 0.477234 1445639969 0.714661 -0.046875 0.509155 0.477234 1445639969 0.714661 -0.046875 0.509155 0.477234 1445639969 0.714661 -0.046875 0.509155 0.477234 1445639969 
0.618103 -0.128784 0.676086 0.379761 1445639971 0.618103 -0.128784 0.676086 0.379761 1445639971 0.618103 -0.128784 0.676086 0.379761 1445639971 0.599121 -0.126465 0.680725 0.401917 1445639971 0.599121 -0.126465 0.680725 0.401917 1445639971 0.599121 -0.126465 0.680725 0.401917 1445639971 0.599121 -0.126465 0.680725 0.401917 1445639971 0.599121 -0.126465 0.680725 0.401917 1445639971 0.599121 -0.126465 0.680725 0.401917 1445639971 0.578979 -0.112427 0.691528 0.416931 1445639971 0.578979 -0.112427 0.691528 0.416931 1445639971 0.578979 -0.112427 0.691528 0.416931 1445639971 0.578979 -0.112427 0.691528 0.416931 1445639971 0.578979 -0.112427 0.691528 0.416931 1445639971 0.578979 -0.112427 0.691528 0.416931 1445639971 0.578979 -0.112427 0.691528 0.416931 1445639971 0.585327 -0.082092 0.704224 0.393188 1445639971 0.585327 -0.082092 0.704224 0.393188 1445639971 0.585327 -0.082092 0.704224 0.393188 1445639971 0.585327 -0.082092 0.704224 0.393188 1445639971 0.585327 -0.082092 0.704224 0.393188 1445639971 0.585327 -0.082092 0.704224 0.393188 1445639971 0.631958 -0.054810 0.712158 0.300659 1445639971 0.631958 -0.054810 0.712158 0.300659 1445639971 0.631958 -0.054810 0.712158 0.300659 1445639971 0.631958 -0.054810 0.712158 0.300659 1445639971 0.631958 -0.054810 0.712158 0.300659 1445639971 0.631958 -0.054810 0.712158 0.300659 1445639971 0.705505 -0.061279 0.690186 0.148560 1445639971 0.705505 -0.061279 0.690186 0.148560 1445639971 0.705505 -0.061279 0.690186 0.148560 1445639971 0.705505 -0.061279 0.690186 0.148560 1445639971 0.705505 -0.061279 0.690186 0.148560 1445639971 0.705505 -0.061279 0.690186 0.148560 1445639971 0.772461 -0.108398 0.625305 -0.022217 1445639971 0.772461 -0.108398 0.625305 -0.022217 1445639971 0.772461 -0.108398 0.625305 -0.022217 1445639971 0.772461 -0.108398 0.625305 -0.022217 1445639971 0.772461 -0.108398 0.625305 -0.022217 1445639971 0.772461 -0.108398 0.625305 -0.022217 1445639971 0.772461 -0.108398 0.625305 -0.022217 1445639971 0.812988 -0.233276 0.516296 -0.134155 1445639971 0.812988 -0.233276 0.516296 -0.134155 1445639971 0.812988 -0.233276 0.516296 -0.134155 1445639971 0.812988 -0.233276 0.516296 -0.134155 1445639971 0.812988 -0.233276 0.516296 -0.134155 1445639971 0.812988 -0.233276 0.516296 -0.134155 1445639971 0.792725 -0.335327 0.454895 -0.228271 1445639971 0.792725 -0.335327 0.454895 -0.228271 1445639971 0.792725 -0.335327 0.454895 -0.228271 1445639971 0.792725 -0.335327 0.454895 -0.228271 1445639971 0.792725 -0.335327 0.454895 -0.228271 1445639971 0.792725 -0.335327 0.454895 -0.228271 1445639971 0.797607 -0.296631 0.393311 -0.347961 1445639971 0.797607 -0.296631 0.393311 -0.347961 1445639971 0.797607 -0.296631 0.393311 -0.347961 1445639971 0.797607 -0.296631 0.393311 -0.347961 1445639971 0.797607 -0.296631 0.393311 -0.347961 1445639971 0.797607 -0.296631 0.393311 -0.347961 1445639971 0.813171 -0.262695 0.349182 -0.384399 1445639971 0.813171 -0.262695 0.349182 -0.384399 1445639971 0.813171 -0.262695 0.349182 -0.384399 1445639971 0.813171 -0.262695 0.349182 -0.384399 1445639971 0.813171 -0.262695 0.349182 -0.384399 1445639971 0.813171 -0.262695 0.349182 -0.384399 1445639971 0.813171 -0.262695 0.349182 -0.384399 1445639971 0.816589 -0.262512 0.368286 -0.358582 1445639971 0.816589 -0.262512 0.368286 -0.358582 1445639971 0.816589 -0.262512 0.368286 -0.358582 1445639971 0.821533 -0.249207 0.439819 -0.263489 1445639971 0.821533 -0.249207 0.439819 -0.263489 1445639971 0.821533 -0.249207 0.439819 -0.263489 1445639971 0.821533 -0.249207 0.439819 -0.263489 1445639971 0.821533 -0.249207 0.439819 -0.263489 1445639971 0.821533 -0.249207 0.439819 -0.263489 1445639971 0.816345 -0.193787 0.526733 -0.135986 1445639971 0.816345 -0.193787 0.526733 -0.135986 1445639971 0.816345 -0.193787 0.526733 -0.135986 1445639971 0.816345 -0.193787 0.526733 -0.135986 1445639971 0.816345 -0.193787 0.526733 -0.135986 1445639971 0.816345 -0.193787 0.526733 -0.135986 1445639971 0.773254 -0.126587 0.620483 0.031311 1445639971 0.773254 -0.126587 0.620483 0.031311 1445639971 0.773254 -0.126587 0.620483 0.031311 1445639971 0.773254 -0.126587 0.620483 0.031311 1445639971 0.773254 -0.126587 0.620483 0.031311 1445639972 0.773254 -0.126587 0.620483 0.031311 1445639972 0.773254 -0.126587 0.620483 0.031311 1445639972 0.692749 -0.064880 0.686340 0.211609 1445639972 0.692749 -0.064880 0.686340 0.211609 1445639972 0.692749 -0.064880 0.686340 0.211609 1445639972 0.692749 -0.064880 0.686340 0.211609 1445639972 0.692749 -0.064880 0.686340 0.211609 1445639972 0.692749 -0.064880 0.686340 0.211609 1445639972 0.600708 -0.017212 0.713257 0.360657 1445639972 0.600708 -0.017212 0.713257 0.360657 1445639972 0.600708 -0.017212 0.713257 0.360657 1445639972 0.600708 -0.017212 0.713257 0.360657 1445639972 0.600708 -0.017212 0.713257 0.360657 1445639972 0.600708 -0.017212 0.713257 0.360657 1445639972 0.600708 -0.017212 0.713257 0.360657 1445639972 0.517639 0.000610 0.708374 0.479736 1445639972 0.517639 0.000610 0.708374 0.479736 1445639972 0.517639 0.000610 0.708374 0.479736 1445639972 0.517639 0.000610 0.708374 0.479736 1445639972 0.517639 0.000610 0.708374 0.479736 1445639972 0.517639 0.000610 0.708374 0.479736 1445639972 0.470337 0.006104 0.703918 0.532104 1445639972 0.470337 0.006104 0.703918 0.532104 1445639972 0.470337 0.006104 0.703918 0.532104 1445639972 0.470337 0.006104 0.703918 0.532104 1445639972 0.470337 0.006104 0.703918 0.532104 1445639972 0.470337 0.006104 0.703918 0.532104 1445639972 0.501160 -0.013550 0.716187 0.485413 1445639972 0.501160 -0.013550 0.716187 0.485413 1445639972 0.501160 -0.013550 0.716187 0.485413 1445639972 0.501160 -0.013550 0.716187 0.485413 1445639972 0.501160 -0.013550 0.716187 0.485413 1445639972 0.501160 -0.013550 0.716187 0.485413 1445639972 0.501160 -0.013550 0.716187 0.485413 1445639972 0.589478 -0.057556 0.720825 0.359985 1445639972 0.589478 -0.057556 0.720825 0.359985 1445639972 0.589478 -0.057556 0.720825 0.359985 1445639972 0.589478 -0.057556 0.720825 0.359985 1445639972 0.589478 -0.057556 0.720825 0.359985 1445639972 0.681885 -0.112671 0.697754 0.188171 1445639972 0.681885 -0.112671 0.697754 0.188171 1445639972 0.681885 -0.112671 0.697754 0.188171 1445639972 0.681885 -0.112671 0.697754 0.188171 1445639972 0.681885 -0.112671 0.697754 0.188171 1445639972 0.681885 -0.112671 0.697754 0.188171 1445639972 0.759521 -0.158691 0.630737 0.005737 1445639972 0.759521 -0.158691 0.630737 0.005737 1445639972 0.759521 -0.158691 0.630737 0.005737 1445639972 0.759521 -0.158691 0.630737 0.005737 1445639972 0.759521 -0.158691 0.630737 0.005737 1445639972 0.759521 -0.158691 0.630737 0.005737 1445639972 0.759521 -0.158691 0.630737 0.005737 1445639972 0.805115 -0.233765 0.529846 -0.127869 1445639972 0.805115 -0.233765 0.529846 -0.127869 1445639972 0.805115 -0.233765 0.529846 -0.127869 1445639972 0.805115 -0.233765 0.529846 -0.127869 1445639972 0.805115 -0.233765 0.529846 -0.127869 1445639972 0.805115 -0.233765 0.529846 -0.127869 1445639972 0.793152 -0.334412 0.467590 -0.200989 1445639972 0.793152 -0.334412 0.467590 -0.200989 1445639972 0.793152 -0.334412 0.467590 -0.200989 1445639972 0.793152 -0.334412 0.467590 -0.200989 1445639972 0.793152 -0.334412 0.467590 -0.200989 1445639972 0.793152 -0.334412 0.467590 -0.200989 1445639972 0.791992 -0.321899 0.428040 -0.293091 1445639972 0.791992 -0.321899 0.428040 -0.293091 1445639972 0.791992 -0.321899 0.428040 -0.293091 1445639972 0.791992 -0.321899 0.428040 -0.293091 1445639972 0.791992 -0.321899 0.428040 -0.293091 1445639972 0.791992 -0.321899 0.428040 -0.293091 1445639972 0.804138 -0.293762 0.414978 -0.307983 1445639972 0.804138 -0.293762 0.414978 -0.307983 1445639972 0.804138 -0.293762 0.414978 -0.307983 1445639972 0.804138 -0.293762 0.414978 -0.307983 1445639972 0.804138 -0.293762 0.414978 -0.307983 1445639972 0.804138 -0.293762 0.414978 -0.307983 1445639972 0.806274 -0.286804 0.439026 -0.273560 1445639972 0.806274 -0.286804 0.439026 -0.273560 1445639972 0.806274 -0.286804 0.439026 -0.273560 1445639972 0.806274 -0.286804 0.439026 -0.273560 1445639972 0.806274 -0.286804 0.439026 -0.273560 1445639972 0.806274 -0.286804 0.439026 -0.273560 1445639972 0.808228 -0.260254 0.495483 -0.182983 1445639972 0.808228 -0.260254 0.495483 -0.182983 1445639972 0.808228 -0.260254 0.495483 -0.182983 1445639972 0.808228 -0.260254 0.495483 -0.182983 1445639972 0.808228 -0.260254 0.495483 -0.182983 1445639972 0.808228 -0.260254 0.495483 -0.182983 1445639972 0.808228 -0.260254 0.495483 -0.182983 1445639972 0.792297 -0.200378 0.573669 -0.054688 1445639972 0.792297 -0.200378 0.573669 -0.054688 1445639972 0.792297 -0.200378 0.573669 -0.054688 1445639972 0.792297 -0.200378 0.573669 -0.054688 1445639972 0.792297 -0.200378 0.573669 -0.054688 1445639972 0.792297 -0.200378 0.573669 -0.054688 1445639972 0.747498 -0.131836 0.641357 0.111633 1445639972 0.747498 -0.131836 0.641357 0.111633 1445639972 0.747498 -0.131836 0.641357 0.111633 1445639972 0.747498 -0.131836 0.641357 0.111633 1445639972 0.747498 -0.131836 0.641357 0.111633 1445639972 0.747498 -0.131836 0.641357 0.111633 1445639972 0.747498 -0.131836 0.641357 0.111633 1445639972 0.677246 -0.055359 0.684875 0.262878 1445639972 0.677246 -0.055359 0.684875 0.262878 1445639972 0.677246 -0.055359 0.684875 0.262878 1445639972 0.677246 -0.055359 0.684875 0.262878 1445639972 0.677246 -0.055359 0.684875 0.262878 1445639972 0.677246 -0.055359 0.684875 0.262878 1445639972 0.593140 -0.011230 0.700500 0.396606 1445639972 0.593140 -0.011230 0.700500 0.396606 1445639972 0.593140 -0.011230 0.700500 0.396606 1445639972 0.593140 -0.011230 0.700500 0.396606 1445639972 0.593140 -0.011230 0.700500 0.396606 1445639973 0.593140 -0.011230 0.700500 0.396606 1445639973 0.523621 -0.008240 0.687866 0.502441 1445639973 0.523621 -0.008240 0.687866 0.502441 1445639973 0.523621 -0.008240 0.687866 0.502441 1445639973 0.523621 -0.008240 0.687866 0.502441 1445639973 0.523621 -0.008240 0.687866 0.502441 1445639973 0.523621 -0.008240 0.687866 0.502441 1445639973 0.490479 -0.014771 0.678650 0.546387 1445639973 0.490479 -0.014771 0.678650 0.546387 1445639973 0.490479 -0.014771 0.678650 0.546387 1445639973 0.490479 -0.014771 0.678650 0.546387 1445639973 0.490479 -0.014771 0.678650 0.546387 1445639973 0.490479 -0.014771 0.678650 0.546387 1445639973 0.528198 -0.028687 0.691162 0.492371 1445639973 0.528198 -0.028687 0.691162 0.492371 1445639973 0.528198 -0.028687 0.691162 0.492371 1445639973 0.528198 -0.028687 0.691162 0.492371 1445639973 0.528198 -0.028687 0.691162 0.492371 1445639973 0.528198 -0.028687 0.691162 0.492371 1445639973 0.618042 -0.054810 0.693970 0.365173 1445639973 0.618042 -0.054810 0.693970 0.365173 1445639973 0.618042 -0.054810 0.693970 0.365173 1445639973 0.618042 -0.054810 0.693970 0.365173 1445639973 0.618042 -0.054810 0.693970 0.365173 1445639973 0.618042 -0.054810 0.693970 0.365173 1445639973 0.713135 -0.087036 0.666992 0.197205 1445639973 0.713135 -0.087036 0.666992 0.197205 1445639973 0.713135 -0.087036 0.666992 0.197205 1445639973 0.713135 -0.087036 0.666992 0.197205 1445639973 0.713135 -0.087036 0.666992 0.197205 1445639973 0.713135 -0.087036 0.666992 0.197205 1445639973 0.777466 -0.144226 0.611511 0.026917 1445639973 0.777466 -0.144226 0.611511 0.026917 1445639973 0.777466 -0.144226 0.611511 0.026917 1445639973 0.777466 -0.144226 0.611511 0.026917 1445639973 0.777466 -0.144226 0.611511 0.026917 1445639973 0.777466 -0.144226 0.611511 0.026917 1445639973 0.777466 -0.144226 0.611511 0.026917 1445639973 0.802795 -0.239685 0.534363 -0.111633 1445639973 0.802795 -0.239685 0.534363 -0.111633 1445639973 0.802795 -0.239685 0.534363 -0.111633 1445639973 0.802795 -0.239685 0.534363 -0.111633 1445639973 0.802795 -0.239685 0.534363 -0.111633 1445639973 0.802795 -0.239685 0.534363 -0.111633 1445639973 0.791260 -0.333679 0.469604 -0.205017 1445639973 0.791260 -0.333679 0.469604 -0.205017 1445639973 0.791260 -0.333679 0.469604 -0.205017 1445639973 0.791260 -0.333679 0.469604 -0.205017 1445639973 0.791260 -0.333679 0.469604 -0.205017 1445639973 0.791260 -0.333679 0.469604 -0.205017 1445639973 0.785278 -0.333008 0.430542 -0.295044 1445639973 0.785278 -0.333008 0.430542 -0.295044 1445639973 0.785278 -0.333008 0.430542 -0.295044 1445639973 0.785278 -0.333008 0.430542 -0.295044 1445639973 0.802673 -0.296265 0.402222 -0.325806 1445639973 0.802673 -0.296265 0.402222 -0.325806 1445639973 0.802673 -0.296265 0.402222 -0.325806 1445639973 0.802673 -0.296265 0.402222 -0.325806 1445639973 0.802673 -0.296265 0.402222 -0.325806 1445639973 0.802673 -0.296265 0.402222 -0.325806 1445639973 0.808716 -0.288818 0.415833 -0.299316 1445639973 0.808716 -0.288818 0.415833 -0.299316 1445639973 0.808716 -0.288818 0.415833 -0.299316 1445639973 0.808716 -0.288818 0.415833 -0.299316 1445639973 0.808716 -0.288818 0.415833 -0.299316 1445639973 0.808716 -0.288818 0.415833 -0.299316 1445639973 0.808716 -0.288818 0.415833 -0.299316 1445639973 0.807617 -0.282227 0.470520 -0.215942 1445639973 0.807617 -0.282227 0.470520 -0.215942 1445639973 0.807617 -0.282227 0.470520 -0.215942 1445639973 0.807617 -0.282227 0.470520 -0.215942 1445639973 0.807617 -0.282227 0.470520 -0.215942 1445639973 0.807617 -0.282227 0.470520 -0.215942 1445639973 0.808350 -0.227356 0.533447 -0.101074 1445639973 0.808350 -0.227356 0.533447 -0.101074 1445639973 0.808350 -0.227356 0.533447 -0.101074 1445639973 0.808350 -0.227356 0.533447 -0.101074 1445639973 0.808350 -0.227356 0.533447 -0.101074 1445639973 0.778625 -0.146973 0.609619 0.018982 1445639973 0.778625 -0.146973 0.609619 0.018982 1445639973 0.778625 -0.146973 0.609619 0.018982 1445639973 0.778625 -0.146973 0.609619 0.018982 1445639973 0.778625 -0.146973 0.609619 0.018982 1445639973 0.778625 -0.146973 0.609619 0.018982 1445639973 0.778625 -0.146973 0.609619 0.018982 1445639973 0.718445 -0.085327 0.669006 0.169983 1445639973 0.718445 -0.085327 0.669006 0.169983 1445639973 0.718445 -0.085327 0.669006 0.169983 1445639973 0.718445 -0.085327 0.669006 0.169983 1445639973 0.718445 -0.085327 0.669006 0.169983 1445639973 0.718445 -0.085327 0.669006 0.169983 1445639973 0.718445 -0.085327 0.669006 0.169983 1445639973 0.650146 -0.040466 0.694458 0.305420 1445639973 0.650146 -0.040466 0.694458 0.305420 1445639973 0.650146 -0.040466 0.694458 0.305420 1445639973 0.650146 -0.040466 0.694458 0.305420 1445639973 0.650146 -0.040466 0.694458 0.305420 1445639973 0.650146 -0.040466 0.694458 0.305420 1445639973 0.580078 -0.027649 0.692078 0.428528 1445639973 0.580078 -0.027649 0.692078 0.428528 1445639973 0.580078 -0.027649 0.692078 0.428528 1445639973 0.580078 -0.027649 0.692078 0.428528 1445639973 0.580078 -0.027649 0.692078 0.428528 1445639973 0.580078 -0.027649 0.692078 0.428528 1445639973 0.526917 -0.031250 0.668823 0.523438 1445639973 0.526917 -0.031250 0.668823 0.523438 1445639973 0.526917 -0.031250 0.668823 0.523438 1445639973 0.526917 -0.031250 0.668823 0.523438 1445639973 0.526917 -0.031250 0.668823 0.523438 1445639973 0.526917 -0.031250 0.668823 0.523438 1445639974 0.494995 -0.042419 0.647156 0.578186 1445639974 0.494995 -0.042419 0.647156 0.578186 1445639974 0.494995 -0.042419 0.647156 0.578186 1445639974 0.494995 -0.042419 0.647156 0.578186 1445639974 0.494995 -0.042419 0.647156 0.578186 1445639974 0.494995 -0.042419 0.647156 0.578186 1445639974 0.505310 -0.063843 0.646667 0.567688 1445639974 0.505310 -0.063843 0.646667 0.567688 1445639974 0.505310 -0.063843 0.646667 0.567688 1445639974 0.505310 -0.063843 0.646667 0.567688 1445639974 0.505310 -0.063843 0.646667 0.567688 1445639974 0.505310 -0.063843 0.646667 0.567688 1445639974 0.576904 -0.094727 0.649597 0.485901 1445639974 0.576904 -0.094727 0.649597 0.485901 1445639974 0.576904 -0.094727 0.649597 0.485901 1445639974 0.576904 -0.094727 0.649597 0.485901 1445639974 0.576904 -0.094727 0.649597 0.485901 1445639974 0.576904 -0.094727 0.649597 0.485901 1445639974 0.576904 -0.094727 0.649597 0.485901 1445639974 0.673340 -0.124207 0.642029 0.344788 1445639974 0.673340 -0.124207 0.642029 0.344788 1445639974 0.673340 -0.124207 0.642029 0.344788 1445639974 0.673340 -0.124207 0.642029 0.344788 1445639974 0.673340 -0.124207 0.642029 0.344788 1445639974 0.673340 -0.124207 0.642029 0.344788 1445639974 0.768127 -0.144348 0.601624 0.164551 1445639974 0.768127 -0.144348 0.601624 0.164551 1445639974 0.768127 -0.144348 0.601624 0.164551 1445639974 0.768127 -0.144348 0.601624 0.164551 1445639974 0.768127 -0.144348 0.601624 0.164551 1445639974 0.768127 -0.144348 0.601624 0.164551 1445639974 0.832703 -0.167419 0.527710 -0.009094 1445639974 0.832703 -0.167419 0.527710 -0.009094 1445639974 0.832703 -0.167419 0.527710 -0.009094 1445639974 0.832703 -0.167419 0.527710 -0.009094 1445639974 0.832703 -0.167419 0.527710 -0.009094 1445639974 0.832703 -0.167419 0.527710 -0.009094 1445639974 0.832703 -0.167419 0.527710 -0.009094 1445639974 0.855469 -0.239197 0.443176 -0.120239 1445639974 0.855469 -0.239197 0.443176 -0.120239 1445639974 0.855469 -0.239197 0.443176 -0.120239 1445639974 0.855469 -0.239197 0.443176 -0.120239 1445639974 0.855469 -0.239197 0.443176 -0.120239 1445639974 0.855469 -0.239197 0.443176 -0.120239 1445639974 0.839783 -0.312012 0.395325 -0.202698 1445639974 0.839783 -0.312012 0.395325 -0.202698 1445639974 0.839783 -0.312012 0.395325 -0.202698 1445639974 0.839783 -0.312012 0.395325 -0.202698 1445639974 0.839783 -0.312012 0.395325 -0.202698 1445639974 0.839783 -0.312012 0.395325 -0.202698 1445639974 0.836975 -0.289734 0.355713 -0.298279 1445639974 0.836975 -0.289734 0.355713 -0.298279 1445639974 0.836975 -0.289734 0.355713 -0.298279 1445639974 0.836975 -0.289734 0.355713 -0.298279 1445639974 0.836975 -0.289734 0.355713 -0.298279 1445639974 0.836975 -0.289734 0.355713 -0.298279 1445639974 0.844238 -0.259399 0.335815 -0.327332 1445639974 0.844238 -0.259399 0.335815 -0.327332 1445639974 0.844238 -0.259399 0.335815 -0.327332 1445639974 0.844238 -0.259399 0.335815 -0.327332 1445639974 0.844238 -0.259399 0.335815 -0.327332 1445639974 0.844238 -0.259399 0.335815 -0.327332 1445639974 0.844482 -0.254333 0.370178 -0.291748 1445639974 0.844482 -0.254333 0.370178 -0.291748 1445639974 0.844482 -0.254333 0.370178 -0.291748 1445639974 0.844482 -0.254333 0.370178 -0.291748 1445639974 0.844482 -0.254333 0.370178 -0.291748 1445639974 0.844482 -0.254333 0.370178 -0.291748 1445639974 0.845215 -0.229126 0.442444 -0.192993 1445639974 0.845215 -0.229126 0.442444 -0.192993 1445639974 0.845215 -0.229126 0.442444 -0.192993 1445639974 0.845215 -0.229126 0.442444 -0.192993 1445639974 0.845215 -0.229126 0.442444 -0.192993 1445639974 0.845215 -0.229126 0.442444 -0.192993 1445639974 0.845215 -0.229126 0.442444 -0.192993 1445639974 0.828125 -0.176880 0.528259 -0.061890 1445639974 0.828125 -0.176880 0.528259 -0.061890 1445639974 0.828125 -0.176880 0.528259 -0.061890 1445639974 0.828125 -0.176880 0.528259 -0.061890 1445639974 0.828125 -0.176880 0.528259 -0.061890 1445639974 0.828125 -0.176880 0.528259 -0.061890 1445639974 0.772400 -0.114441 0.614563 0.112061 1445639974 0.772400 -0.114441 0.614563 0.112061 1445639974 0.772400 -0.114441 0.614563 0.112061 1445639974 0.772400 -0.114441 0.614563 0.112061 1445639974 0.772400 -0.114441 0.614563 0.112061 1445639974 0.772400 -0.114441 0.614563 0.112061 1445639974 0.693359 -0.045166 0.662292 0.280090 1445639974 0.693359 -0.045166 0.662292 0.280090 1445639974 0.693359 -0.045166 0.662292 0.280090 1445639974 0.693359 -0.045166 0.662292 0.280090 1445639974 0.693359 -0.045166 0.662292 0.280090 1445639974 0.693359 -0.045166 0.662292 0.280090 1445639974 0.600647 0.006714 0.686584 0.409424 1445639974 0.600647 0.006714 0.686584 0.409424 1445639974 0.600647 0.006714 0.686584 0.409424 1445639974 0.600647 0.006714 0.686584 0.409424 1445639974 0.600647 0.006714 0.686584 0.409424 1445639974 0.600647 0.006714 0.686584 0.409424 1445639974 0.600647 0.006714 0.686584 0.409424 1445639974 0.524658 0.012146 0.693054 0.494141 1445639974 0.524658 0.012146 0.693054 0.494141 1445639974 0.524658 0.012146 0.693054 0.494141 1445639974 0.524658 0.012146 0.693054 0.494141 1445639974 0.524658 0.012146 0.693054 0.494141 1445639974 0.529358 -0.006592 0.690674 0.492554 1445639974 0.529358 -0.006592 0.690674 0.492554 1445639974 0.529358 -0.006592 0.690674 0.492554 1445639974 0.529358 -0.006592 0.690674 0.492554 1445639974 0.529358 -0.006592 0.690674 0.492554 1445639974 0.529358 -0.006592 0.690674 0.492554 1445639975 0.598816 -0.036255 0.696716 0.393127 1445639975 0.598816 -0.036255 0.696716 0.393127 1445639975 0.598816 -0.036255 0.696716 0.393127 1445639975 0.598816 -0.036255 0.696716 0.393127 1445639975 0.598816 -0.036255 0.696716 0.393127 1445639975 0.598816 -0.036255 0.696716 0.393127 1445639975 0.686584 -0.083069 0.680603 0.241577 1445639975 0.686584 -0.083069 0.680603 0.241577 1445639975 0.686584 -0.083069 0.680603 0.241577 1445639975 0.686584 -0.083069 0.680603 0.241577 1445639975 0.686584 -0.083069 0.680603 0.241577 1445639975 0.686584 -0.083069 0.680603 0.241577 1445639975 0.761047 -0.132385 0.631714 0.064209 1445639975 0.761047 -0.132385 0.631714 0.064209 1445639975 0.761047 -0.132385 0.631714 0.064209 1445639975 0.761047 -0.132385 0.631714 0.064209 1445639975 0.761047 -0.132385 0.631714 0.064209 1445639975 0.761047 -0.132385 0.631714 0.064209 1445639975 0.761047 -0.132385 0.631714 0.064209 1445639975 0.810120 -0.190430 0.547180 -0.089355 1445639975 0.810120 -0.190430 0.547180 -0.089355 1445639975 0.810120 -0.190430 0.547180 -0.089355 1445639975 0.810120 -0.190430 0.547180 -0.089355 1445639975 0.810120 -0.190430 0.547180 -0.089355 1445639975 0.810120 -0.190430 0.547180 -0.089355 1445639975 0.818115 -0.281067 0.468018 -0.180603 1445639975 0.818115 -0.281067 0.468018 -0.180603 1445639975 0.818115 -0.281067 0.468018 -0.180603 1445639975 0.818115 -0.281067 0.468018 -0.180603 1445639975 0.818115 -0.281067 0.468018 -0.180603 1445639975 0.818115 -0.281067 0.468018 -0.180603 1445639975 0.808533 -0.314758 0.417603 -0.269897 1445639975 0.808533 -0.314758 0.417603 -0.269897 1445639975 0.808533 -0.314758 0.417603 -0.269897 1445639975 0.808533 -0.314758 0.417603 -0.269897 1445639975 0.808533 -0.314758 0.417603 -0.269897 1445639975 0.808533 -0.314758 0.417603 -0.269897 1445639975 0.808533 -0.314758 0.417603 -0.269897 1445639975 0.819763 -0.276794 0.362610 -0.346191 1445639975 0.819763 -0.276794 0.362610 -0.346191 1445639975 0.819763 -0.276794 0.362610 -0.346191 1445639975 0.819763 -0.276794 0.362610 -0.346191 1445639975 0.819763 -0.276794 0.362610 -0.346191 1445639975 0.819763 -0.276794 0.362610 -0.346191 1445639975 0.831909 -0.258972 0.319702 -0.372253 1445639975 0.831909 -0.258972 0.319702 -0.372253 1445639975 0.831909 -0.258972 0.319702 -0.372253 1445639975 0.831909 -0.258972 0.319702 -0.372253 1445639975 0.831909 -0.258972 0.319702 -0.372253 1445639975 0.838684 -0.254700 0.321350 -0.358398 1445639975 0.838684 -0.254700 0.321350 -0.358398 1445639975 0.838684 -0.254700 0.321350 -0.358398 1445639975 0.838684 -0.254700 0.321350 -0.358398 1445639975 0.838684 -0.254700 0.321350 -0.358398 1445639975 0.838684 -0.254700 0.321350 -0.358398 1445639975 0.838684 -0.254700 0.321350 -0.358398 1445639975 0.846802 -0.250244 0.364990 -0.294983 1445639975 0.846802 -0.250244 0.364990 -0.294983 1445639975 0.846802 -0.250244 0.364990 -0.294983 1445639975 0.846802 -0.250244 0.364990 -0.294983 1445639975 0.846802 -0.250244 0.364990 -0.294983 1445639975 0.851196 -0.218384 0.433716 -0.198975 1445639975 0.851196 -0.218384 0.433716 -0.198975 1445639975 0.851196 -0.218384 0.433716 -0.198975 1445639975 0.851196 -0.218384 0.433716 -0.198975 1445639975 0.851196 -0.218384 0.433716 -0.198975 1445639975 0.851196 -0.218384 0.433716 -0.198975 1445639975 0.839050 -0.155151 0.515930 -0.075562 1445639975 0.839050 -0.155151 0.515930 -0.075562 1445639975 0.839050 -0.155151 0.515930 -0.075562 1445639975 0.839050 -0.155151 0.515930 -0.075562 1445639975 0.839050 -0.155151 0.515930 -0.075562 1445639975 0.839050 -0.155151 0.515930 -0.075562 1445639975 0.783936 -0.084351 0.609497 0.082214 1445639975 0.783936 -0.084351 0.609497 0.082214 1445639975 0.783936 -0.084351 0.609497 0.082214 1445639975 0.783936 -0.084351 0.609497 0.082214 1445639975 0.783936 -0.084351 0.609497 0.082214 1445639975 0.705139 -0.036255 0.664551 0.244446 1445639975 0.705139 -0.036255 0.664551 0.244446 1445639975 0.705139 -0.036255 0.664551 0.244446 1445639975 0.705139 -0.036255 0.664551 0.244446 1445639975 0.705139 -0.036255 0.664551 0.244446 1445639975 0.705139 -0.036255 0.664551 0.244446 1445639975 0.705139 -0.036255 0.664551 0.244446 1445639975 0.620728 -0.009949 0.685913 0.379517 1445639975 0.620728 -0.009949 0.685913 0.379517 1445639975 0.620728 -0.009949 0.685913 0.379517 1445639975 0.620728 -0.009949 0.685913 0.379517 1445639975 0.620728 -0.009949 0.685913 0.379517 1445639975 0.620728 -0.009949 0.685913 0.379517 1445639975 0.550537 -0.001709 0.691345 0.467834 1445639975 0.550537 -0.001709 0.691345 0.467834 1445639975 0.550537 -0.001709 0.691345 0.467834 1445639975 0.550537 -0.001709 0.691345 0.467834 1445639975 0.550537 -0.001709 0.691345 0.467834 1445639975 0.550537 -0.001709 0.691345 0.467834 1445639975 0.542419 -0.006470 0.687134 0.483215 1445639975 0.542419 -0.006470 0.687134 0.483215 1445639975 0.542419 -0.006470 0.687134 0.483215 1445639975 0.542419 -0.006470 0.687134 0.483215 1445639975 0.542419 -0.006470 0.687134 0.483215 1445639975 0.542419 -0.006470 0.687134 0.483215 1445639975 0.596191 -0.032104 0.677551 0.429443 1445639975 0.596191 -0.032104 0.677551 0.429443 1445639975 0.596191 -0.032104 0.677551 0.429443 1445639975 0.596191 -0.032104 0.677551 0.429443 1445639975 0.596191 -0.032104 0.677551 0.429443 1445639975 0.596191 -0.032104 0.677551 0.429443 1445639975 0.681946 -0.078613 0.654419 0.316833 1445639975 0.681946 -0.078613 0.654419 0.316833 1445639976 0.681946 -0.078613 0.654419 0.316833 1445639976 0.681946 -0.078613 0.654419 0.316833 1445639976 0.763550 -0.133728 0.607178 0.174377 1445639976 0.763550 -0.133728 0.607178 0.174377 1445639976 0.763550 -0.133728 0.607178 0.174377 1445639976 0.763550 -0.133728 0.607178 0.174377 1445639976 0.763550 -0.133728 0.607178 0.174377 1445639976 0.815613 -0.191223 0.544739 0.037415 1445639976 0.815613 -0.191223 0.544739 0.037415 1445639976 0.815613 -0.191223 0.544739 0.037415 1445639976 0.815613 -0.191223 0.544739 0.037415 1445639976 0.815613 -0.191223 0.544739 0.037415 1445639976 0.815613 -0.191223 0.544739 0.037415 1445639976 0.815613 -0.191223 0.544739 0.037415 1445639976 0.838623 -0.257690 0.472717 -0.081970 1445639976 0.838623 -0.257690 0.472717 -0.081970 1445639976 0.838623 -0.257690 0.472717 -0.081970 1445639976 0.838623 -0.257690 0.472717 -0.081970 1445639976 0.838989 -0.301025 0.417480 -0.176514 1445639976 0.838989 -0.301025 0.417480 -0.176514 1445639976 0.838989 -0.301025 0.417480 -0.176514 1445639976 0.838989 -0.301025 0.417480 -0.176514 1445639976 0.838989 -0.301025 0.417480 -0.176514 1445639976 0.834778 -0.306580 0.379761 -0.254700 1445639976 
0.772827 0.046692 0.623413 0.108459 1445639981 0.772827 0.046692 0.623413 0.108459 1445639981 0.772827 0.046692 0.623413 0.108459 1445639981 0.772827 0.046692 0.623413 0.108459 1445639981 0.772827 0.046692 0.623413 0.108459 1445639981 0.772827 0.046692 0.623413 0.108459 1445639981 0.766968 0.044189 0.620056 0.158752 1445639981 0.766968 0.044189 0.620056 0.158752 1445639981 0.766968 0.044189 0.620056 0.158752 1445639981 0.766968 0.044189 0.620056 0.158752 1445639981 0.766968 0.044189 0.620056 0.158752 1445639981 0.766968 0.044189 0.620056 0.158752 1445639981 0.761292 0.020630 0.611023 0.215820 1445639981 0.761292 0.020630 0.611023 0.215820 1445639981 0.761292 0.020630 0.611023 0.215820 1445639981 0.761292 0.020630 0.611023 0.215820 1445639981 0.761292 0.020630 0.611023 0.215820 1445639981 0.761292 0.020630 0.611023 0.215820 1445639981 0.755493 -0.013733 0.596497 0.270325 1445639981 0.755493 -0.013733 0.596497 0.270325 1445639981 0.755493 -0.013733 0.596497 0.270325 1445639981 0.755493 -0.013733 0.596497 0.270325 1445639981 0.755493 -0.013733 0.596497 0.270325 1445639981 0.755493 -0.013733 0.596497 0.270325 1445639981 0.748718 -0.046326 0.583374 0.311279 1445639981 0.748718 -0.046326 0.583374 0.311279 1445639981 0.748718 -0.046326 0.583374 0.311279 1445639981 0.748718 -0.046326 0.583374 0.311279 1445639981 0.748718 -0.046326 0.583374 0.311279 1445639981 0.748718 -0.046326 0.583374 0.311279 1445639981 0.744629 -0.062439 0.575439 0.332275 1445639981 0.744629 -0.062439 0.575439 0.332275 1445639981 0.744629 -0.062439 0.575439 0.332275 1445639981 0.744629 -0.062439 0.575439 0.332275 1445639981 0.744629 -0.062439 0.575439 0.332275 1445639981 0.739868 -0.075684 0.565674 0.356140 1445639981 0.739868 -0.075684 0.565674 0.356140 1445639982 0.739868 -0.075684 0.565674 0.356140 1445639982 0.739868 -0.075684 0.565674 0.356140 1445639982 0.739868 -0.075684 0.565674 0.356140 1445639982 0.739868 -0.075684 0.565674 0.356140 1445639982 0.731628 -0.092529 0.553650 0.386719 1445639982 0.731628 -0.092529 0.553650 0.386719 1445639982 0.731628 -0.092529 0.553650 0.386719 1445639982 0.731628 -0.092529 0.553650 0.386719 1445639982 0.731628 -0.092529 0.553650 0.386719 1445639982 0.731628 -0.092529 0.553650 0.386719 1445639982 0.725220 -0.104248 0.543091 0.410034 1445639982 0.725220 -0.104248 0.543091 0.410034 1445639982 0.725220 -0.104248 0.543091 0.410034 1445639982 0.725220 -0.104248 0.543091 0.410034 1445639982 0.725220 -0.104248 0.543091 0.410034 1445639982 0.725220 -0.104248 0.543091 0.410034 1445639982 0.725220 -0.104248 0.543091 0.410034 1445639982 0.722595 -0.111755 0.533752 0.424744 1445639982 0.722595 -0.111755 0.533752 0.424744 1445639982 0.722595 -0.111755 0.533752 0.424744 1445639982 0.722595 -0.111755 0.533752 0.424744 1445639982 0.722595 -0.111755 0.533752 0.424744 1445639982 0.722595 -0.111755 0.533752 0.424744 1445639982 0.723572 -0.107300 0.533020 0.425171 1445639982 0.723572 -0.107300 0.533020 0.425171 1445639982 0.723572 -0.107300 0.533020 0.425171 1445639982 0.723572 -0.107300 0.533020 0.425171 1445639982 0.723572 -0.107300 0.533020 0.425171 1445639982 0.726196 -0.092468 0.536255 0.420044 1445639982 0.726196 -0.092468 0.536255 0.420044 1445639982 0.726196 -0.092468 0.536255 0.420044 1445639982 0.726196 -0.092468 0.536255 0.420044 1445639982 0.726196 -0.092468 0.536255 0.420044 1445639982 0.726196 -0.092468 0.536255 0.420044 1445639982 0.727905 -0.074402 0.541931 0.413330 1445639982 0.727905 -0.074402 0.541931 0.413330 1445639982 0.727905 -0.074402 0.541931 0.413330 1445639982 0.727905 -0.074402 0.541931 0.413330 1445639982 0.727905 -0.074402 0.541931 0.413330 1445639982 0.727905 -0.065430 0.542480 0.414063 1445639982 0.727905 -0.065430 0.542480 0.414063 1445639982 0.727905 -0.065430 0.542480 0.414063 1445639982 0.727905 -0.065430 0.542480 0.414063 1445639982 0.727905 -0.065430 0.542480 0.414063 1445639982 0.727905 -0.065430 0.542480 0.414063 1445639982 0.724854 -0.069458 0.540222 0.421692 1445639982 0.724854 -0.069458 0.540222 0.421692 1445639982 0.724854 -0.069458 0.540222 0.421692 1445639982 0.724854 -0.069458 0.540222 0.421692 1445639982 0.724854 -0.069458 0.540222 0.421692 1445639982 0.724854 -0.069458 0.540222 0.421692 1445639982 0.718689 -0.074646 0.537598 0.434509 1445639982 0.718689 -0.074646 0.537598 0.434509 1445639982 0.718689 -0.074646 0.537598 0.434509 1445639982 0.718689 -0.074646 0.537598 0.434509 1445639982 0.718689 -0.074646 0.537598 0.434509 1445639982 0.718689 -0.074646 0.537598 0.434509 1445639982 0.718689 -0.074646 0.537598 0.434509 1445639982 0.712891 -0.078613 0.528687 0.453796 1445639982 0.712891 -0.078613 0.528687 0.453796 1445639982 0.712891 -0.078613 0.528687 0.453796 1445639982 0.712891 -0.078613 0.528687 0.453796 1445639982 0.712891 -0.078613 0.528687 0.453796 1445639982 0.712891 -0.078613 0.528687 0.453796 1445639982 0.709290 -0.083801 0.521484 0.466736 1445639982 0.709290 -0.083801 0.521484 0.466736 1445639982 0.709290 -0.083801 0.521484 0.466736 1445639982 0.709290 -0.083801 0.521484 0.466736 1445639982 0.709290 -0.083801 0.521484 0.466736 1445639982 0.709290 -0.083801 0.521484 0.466736 1445639982 0.709351 -0.082336 0.521912 0.466431 1445639982 0.709351 -0.082336 0.521912 0.466431 1445639982 0.709351 -0.082336 0.521912 0.466431 1445639982 0.709351 -0.082336 0.521912 0.466431 1445639982 0.709351 -0.082336 0.521912 0.466431 1445639982 0.709351 -0.082336 0.521912 0.466431 1445639982 0.716248 -0.085083 0.524963 0.451782 1445639982 0.716248 -0.085083 0.524963 0.451782 1445639982 0.716248 -0.085083 0.524963 0.451782 1445639982 0.716248 -0.085083 0.524963 0.451782 1445639982 0.716248 -0.085083 0.524963 0.451782 1445639982 0.716248 -0.085083 0.524963 0.451782 1445639982 0.726501 -0.091858 0.528137 0.429871 1445639982 0.726501 -0.091858 0.528137 0.429871 1445639982 0.726501 -0.091858 0.528137 0.429871 1445639982 0.726501 -0.091858 0.528137 0.429871 1445639982 0.726501 -0.091858 0.528137 0.429871 1445639982 0.726501 -0.091858 0.528137 0.429871 1445639982 0.736206 -0.091370 0.528870 0.412109 1445639982 0.736206 -0.091370 0.528870 0.412109 1445639982 0.736206 -0.091370 0.528870 0.412109 1445639982 0.736206 -0.091370 0.528870 0.412109 1445639982 0.736206 -0.091370 0.528870 0.412109 1445639982 0.736206 -0.091370 0.528870 0.412109 1445639982 0.743774 -0.087097 0.525208 0.404114 1445639982 0.743774 -0.087097 0.525208 0.404114 1445639982 0.743774 -0.087097 0.525208 0.404114 1445639982 0.743774 -0.087097 0.525208 0.404114 1445639982 0.743774 -0.087097 0.525208 0.404114 1445639982 0.743774 -0.087097 0.525208 0.404114 1445639982 0.745117 -0.090576 0.518677 0.409241 1445639982 0.745117 -0.090576 0.518677 0.409241 1445639982 0.745117 -0.090576 0.518677 0.409241 1445639982 0.745117 -0.090576 0.518677 0.409241 1445639982 0.745117 -0.090576 0.518677 0.409241 1445639982 0.745117 -0.090576 0.518677 0.409241 1445639982 0.745117 -0.090576 0.518677 0.409241 1445639982 0.744751 -0.088684 0.518555 0.410461 1445639982 0.744751 -0.088684 0.518555 0.410461 1445639983 0.744751 -0.088684 0.518555 0.410461 1445639983 0.744751 -0.088684 0.518555 0.410461 1445639983 0.744751 -0.088684 0.518555 0.410461 1445639983 0.744751 -0.088684 0.518555 0.410461 1445639983 0.743713 -0.088989 0.517395 0.413696 1445639983 0.743713 -0.088989 0.517395 0.413696 1445639983 0.743713 -0.088989 0.517395 0.413696 1445639983 0.743713 -0.088989 0.517395 0.413696 1445639983 0.743713 -0.088989 0.517395 0.413696 1445639983 0.743713 -0.088989 0.517395 0.413696 1445639983 0.743347 -0.078369 0.521851 0.410950 1445639983 0.743347 -0.078369 0.521851 0.410950 1445639983 0.743347 -0.078369 0.521851 0.410950 1445639983 0.743347 -0.078369 0.521851 0.410950 1445639983 0.743347 -0.078369 0.521851 0.410950 1445639983 0.743347 -0.078369 0.521851 0.410950 1445639983 0.742432 -0.055542 0.532532 0.402588 1445639983 0.742432 -0.055542 0.532532 0.402588 1445639983 0.742432 -0.055542 0.532532 0.402588 1445639983 0.742432 -0.055542 0.532532 0.402588 1445639983 0.742432 -0.055542 0.532532 0.402588 1445639983 0.742432 -0.055542 0.532532 0.402588 1445639983 0.739014 -0.041565 0.538391 0.402710 1445639983 0.739014 -0.041565 0.538391 0.402710 1445639983 0.739014 -0.041565 0.538391 0.402710 1445639983 0.739014 -0.041565 0.538391 0.402710 1445639983 0.739014 -0.041565 0.538391 0.402710 1445639983 0.739014 -0.041565 0.538391 0.402710 1445639983 0.739014 -0.041565 0.538391 0.402710 1445639983 0.733398 -0.037170 0.542297 0.408142 1445639983 0.733398 -0.037170 0.542297 0.408142 1445639983 0.733398 -0.037170 0.542297 0.408142 1445639983 0.733398 -0.037170 0.542297 0.408142 1445639983 0.733398 -0.037170 0.542297 0.408142 1445639983 0.733398 -0.037170 0.542297 0.408142 1445639983 0.728394 -0.028748 0.545715 0.413208 1445639983 0.728394 -0.028748 0.545715 0.413208 1445639983 0.728394 -0.028748 0.545715 0.413208 1445639983 0.728394 -0.028748 0.545715 0.413208 1445639983 0.728394 -0.028748 0.545715 0.413208 1445639983 0.728394 -0.028748 0.545715 0.413208 1445639983 0.726379 -0.021790 0.545044 0.417969 1445639983 0.726379 -0.021790 0.545044 0.417969 1445639983 0.726379 -0.021790 0.545044 0.417969 1445639983 0.726379 -0.021790 0.545044 0.417969 1445639983 0.723633 -0.020813 0.545227 0.422607 1445639983 0.723633 -0.020813 0.545227 0.422607 1445639983 0.723633 -0.020813 0.545227 0.422607 1445639983 0.723633 -0.020813 0.545227 0.422607 1445639983 0.723633 -0.020813 0.545227 0.422607 1445639983 0.721130 -0.023254 0.546814 0.424683 1445639983 0.721130 -0.023254 0.546814 0.424683 1445639983 0.721130 -0.023254 0.546814 0.424683 1445639983 0.721130 -0.023254 0.546814 0.424683 1445639983 0.721130 -0.023254 0.546814 0.424683 1445639983 0.721130 -0.023254 0.546814 0.424683 1445639983 0.721375 -0.028870 0.549072 0.420959 1445639983 0.721375 -0.028870 0.549072 0.420959 1445639983 0.721375 -0.028870 0.549072 0.420959 1445639983 0.721375 -0.028870 0.549072 0.420959 1445639983 0.723083 -0.043274 0.550476 0.414856 1445639983 0.723083 -0.043274 0.550476 0.414856 1445639983 0.723083 -0.043274 0.550476 0.414856 1445639983 0.723083 -0.043274 0.550476 0.414856 1445639983 0.723083 -0.043274 0.550476 0.414856 1445639983 0.722656 -0.065063 0.549133 0.414612 1445639983 0.722656 -0.065063 0.549133 0.414612 1445639983 0.722656 -0.065063 0.549133 0.414612 1445639983 0.722656 -0.065063 0.549133 0.414612 1445639983 0.722656 -0.065063 0.549133 0.414612 1445639983 0.722656 -0.065063 0.549133 0.414612 1445639983 0.722595 -0.082092 0.544006 0.418396 1445639983 0.722595 -0.082092 0.544006 0.418396 1445639983 0.722595 -0.082092 0.544006 0.418396 1445639983 0.722595 -0.082092 0.544006 0.418396 1445639983 0.722595 -0.082092 0.544006 0.418396 1445639983 0.722595 -0.082092 0.544006 0.418396 1445639983 0.718872 -0.102478 0.532166 0.435181 1445639983 0.718872 -0.102478 0.532166 0.435181 1445639983 0.718872 -0.102478 0.532166 0.435181 1445639983 0.718872 -0.102478 0.532166 0.435181 1445639983 0.718872 -0.102478 0.532166 0.435181 1445639983 0.718872 -0.102478 0.532166 0.435181 1445639983 0.711304 -0.117004 0.520874 0.457153 1445639983 0.711304 -0.117004 0.520874 0.457153 1445639983 0.711304 -0.117004 0.520874 0.457153 1445639983 0.711304 -0.117004 0.520874 0.457153 1445639983 0.711304 -0.117004 0.520874 0.457153 1445639983 0.711304 -0.117004 0.520874 0.457153 1445639983 0.704895 -0.124756 0.515076 0.471313 1445639983 0.704895 -0.124756 0.515076 0.471313 1445639983 0.704895 -0.124756 0.515076 0.471313 1445639983 0.704895 -0.124756 0.515076 0.471313 1445639983 0.704895 -0.124756 0.515076 0.471313 1445639983 0.701416 -0.129272 0.510437 0.480286 1445639983 0.701416 -0.129272 0.510437 0.480286 1445639983 0.701416 -0.129272 0.510437 0.480286 1445639983 0.701416 -0.129272 0.510437 0.480286 1445639983 0.701416 -0.129272 0.510437 0.480286 1445639983 0.701416 -0.129272 0.510437 0.480286 1445639983 0.702454 -0.120178 0.514038 0.477295 1445639983 0.702454 -0.120178 0.514038 0.477295 1445639983 0.702454 -0.120178 0.514038 0.477295 1445639984 0.702454 -0.120178 0.514038 0.477295 1445639984 0.702454 -0.120178 0.514038 0.477295 1445639984 0.702454 -0.120178 0.514038 0.477295 1445639984 0.704956 -0.104553 0.521729 0.468811 1445639984 0.704956 -0.104553 0.521729 0.468811 1445639984 0.704956 -0.104553 0.521729 0.468811 1445639984 0.704956 -0.104553 0.521729 0.468811 1445639984 0.704956 -0.104553 0.521729 0.468811 1445639984 0.704956 -0.104553 0.521729 0.468811 1445639984 0.704956 -0.104553 0.521729 0.468811 1445639984 0.706360 -0.088562 0.528931 0.461853 1445639984 0.706360 -0.088562 0.528931 0.461853 1445639984 0.706360 -0.088562 0.528931 0.461853 1445639984 0.706360 -0.088562 0.528931 0.461853 1445639984 0.706360 -0.088562 0.528931 0.461853 1445639984 0.706360 -0.088562 0.528931 0.461853 1445639984 0.706116 -0.073730 0.534119 0.458923 1445639984 0.706116 -0.073730 0.534119 0.458923 1445639984 0.706116 -0.073730 0.534119 0.458923 1445639984 0.706116 -0.073730 0.534119 0.458923 1445639984 0.706116 -0.073730 0.534119 0.458923 1445639984 0.706116 -0.073730 0.534119 0.458923 1445639984 0.706116 -0.073730 0.534119 0.458923 1445639984 0.706726 -0.054810 0.536011 0.458435 1445639984 0.706726 -0.054810 0.536011 0.458435 1445639984 0.706726 -0.054810 0.536011 0.458435 1445639984 0.706726 -0.054810 0.536011 0.458435 1445639984 0.706726 -0.054810 0.536011 0.458435 1445639984 0.706726 -0.054810 0.536011 0.458435 1445639984 0.706726 -0.054810 0.536011 0.458435 1445639984 0.708984 -0.035217 0.535156 0.457764 1445639984 0.708984 -0.035217 0.535156 0.457764 1445639984 0.708984 -0.035217 0.535156 0.457764 1445639984 0.708984 -0.035217 0.535156 0.457764 1445639984 0.708984 -0.035217 0.535156 0.457764 1445639984 0.708984 -0.035217 0.535156 0.457764 1445639984 0.711365 -0.022644 0.534790 0.455383 1445639984 0.711365 -0.022644 0.534790 0.455383 1445639984 0.711365 -0.022644 0.534790 0.455383 1445639984 0.711365 -0.022644 0.534790 0.455383 1445639984 0.711365 -0.022644 0.534790 0.455383 1445639984 0.711365 -0.022644 0.534790 0.455383 1445639984 0.713379 -0.015137 0.537476 0.449280 1445639984 0.713379 -0.015137 0.537476 0.449280 1445639984 0.713379 -0.015137 0.537476 0.449280 1445639984 0.713379 -0.015137 0.537476 0.449280 1445639984 0.713379 -0.015137 0.537476 0.449280 1445639984 0.713379 -0.015137 0.537476 0.449280 1445639984 0.714417 -0.015076 0.544617 0.438965 1445639984 0.714417 -0.015076 0.544617 0.438965 1445639984 0.714417 -0.015076 0.544617 0.438965 1445639984 0.714417 -0.015076 0.544617 0.438965 1445639984 0.714417 -0.015076 0.544617 0.438965 1445639984 0.714417 -0.015076 0.544617 0.438965 1445639984 0.716736 -0.028992 0.549316 0.428528 1445639984 0.716736 -0.028992 0.549316 0.428528 1445639984 0.716736 -0.028992 0.549316 0.428528 1445639984 0.716736 -0.028992 0.549316 0.428528 1445639984 0.716736 -0.028992 0.549316 0.428528 1445639984 0.716736 -0.028992 0.549316 0.428528 1445639984 0.716736 -0.028992 0.549316 0.428528 1445639984 0.718628 -0.052002 0.550659 0.421326 1445639984 0.718628 -0.052002 0.550659 0.421326 1445639984 0.718628 -0.052002 0.550659 0.421326 1445639984 0.718628 -0.052002 0.550659 0.421326 1445639984 0.718628 -0.052002 0.550659 0.421326 1445639984 0.718628 -0.052002 0.550659 0.421326 1445639984 0.718140 -0.078491 0.548157 0.421326 1445639984 0.718140 -0.078491 0.548157 0.421326 1445639984 0.718140 -0.078491 0.548157 0.421326 1445639984 0.718140 -0.078491 0.548157 0.421326 1445639984 0.718140 -0.078491 0.548157 0.421326 1445639984 0.715393 -0.106140 0.541931 0.427917 1445639984 0.715393 -0.106140 0.541931 0.427917 1445639984 0.715393 -0.106140 0.541931 0.427917 1445639984 0.715393 -0.106140 0.541931 0.427917 1445639984 0.715393 -0.106140 0.541931 0.427917 1445639984 0.715393 -0.106140 0.541931 0.427917 1445639984 0.707031 -0.130859 0.536865 0.441223 1445639984 0.707031 -0.130859 0.536865 0.441223 1445639984 0.707031 -0.130859 0.536865 0.441223 1445639984 0.707031 -0.130859 0.536865 0.441223 1445639984 0.707031 -0.130859 0.536865 0.441223 1445639984 0.707031 -0.130859 0.536865 0.441223 1445639984 0.707031 -0.130859 0.536865 0.441223 1445639984 0.698486 -0.147217 0.534119 0.452881 1445639984 0.698486 -0.147217 0.534119 0.452881 1445639984 0.698486 -0.147217 0.534119 0.452881 1445639984 0.698486 -0.147217 0.534119 0.452881 1445639984 0.698486 -0.147217 0.534119 0.452881 1445639984 0.698486 -0.147217 0.534119 0.452881 1445639984 0.693115 -0.151917 0.535034 0.458374 1445639984 0.693115 -0.151917 0.535034 0.458374 1445639984 0.693115 -0.151917 0.535034 0.458374 1445639984 0.693115 -0.151917 0.535034 0.458374 1445639984 0.693115 -0.151917 0.535034 0.458374 1445639984 0.693115 -0.151917 0.535034 0.458374 1445639984 0.692993 -0.143860 0.539551 0.455933 1445639984 0.692993 -0.143860 0.539551 0.455933 1445639984 0.692993 -0.143860 0.539551 0.455933 1445639984 0.692993 -0.143860 0.539551 0.455933 1445639984 0.692993 -0.143860 0.539551 0.455933 1445639984 0.692993 -0.143860 0.539551 0.455933 1445639984 0.694153 -0.127991 0.547546 0.449341 1445639984 0.694153 -0.127991 0.547546 0.449341 1445639984 0.694153 -0.127991 0.547546 0.449341 1445639984 0.694153 -0.127991 0.547546 0.449341 1445639984 0.694153 -0.127991 0.547546 0.449341 1445639984 0.694153 -0.127991 0.547546 0.449341 1445639984 0.695496 -0.113159 0.553955 0.443298 1445639984 0.695496 -0.113159 0.553955 0.443298 1445639984 0.695496 -0.113159 0.553955 0.443298 1445639984 0.695496 -0.113159 0.553955 0.443298 1445639984 0.695496 -0.113159 0.553955 0.443298 1445639985 0.695496 -0.113159 0.553955 0.443298 1445639985 0.698242 -0.103577 0.555725 0.439087 1445639985 0.698242 -0.103577 0.555725 0.439087 1445639985 0.698242 -0.103577 0.555725 0.439087 1445639985 0.698242 -0.103577 0.555725 0.439087 1445639985 0.698242 -0.103577 0.555725 0.439087 1445639985 0.698242 -0.103577 0.555725 0.439087 1445639985 0.701782 -0.094604 0.556335 0.434692 1445639985 0.701782 -0.094604 0.556335 0.434692 1445639985 0.701782 -0.094604 0.556335 0.434692 1445639985 0.701782 -0.094604 0.556335 0.434692 1445639985 0.701782 -0.094604 0.556335 0.434692 1445639985 0.701782 -0.094604 0.556335 0.434692 1445639985 0.704224 -0.083923 0.556396 0.432800 1445639985 0.704224 -0.083923 0.556396 0.432800 1445639985 0.704224 -0.083923 0.556396 0.432800 1445639985 0.704224 -0.083923 0.556396 0.432800 1445639985 0.704224 -0.083923 0.556396 0.432800 1445639985 0.704224 -0.083923 0.556396 0.432800 1445639985 0.706238 -0.072632 0.555908 0.432190 1445639985 0.706238 -0.072632 0.555908 0.432190 1445639985 0.706238 -0.072632 0.555908 0.432190 1445639985 0.706238 -0.072632 0.555908 0.432190 1445639985 0.706238 -0.072632 0.555908 0.432190 1445639985 0.706238 -0.072632 0.555908 0.432190 1445639985 0.706604 -0.067139 0.557068 0.431030 1445639985 0.706604 -0.067139 0.557068 0.431030 1445639985 0.706604 -0.067139 0.557068 0.431030 1445639985 0.706604 -0.067139 0.557068 0.431030 1445639985 0.706604 -0.067139 0.557068 0.431030 1445639985 0.706604 -0.067139 0.557068 0.431030 1445639985 0.706604 -0.067139 0.557068 0.431030 1445639985 0.705444 -0.064209 0.562439 0.426392 1445639985 0.705444 -0.064209 0.562439 0.426392 1445639985 0.705444 -0.064209 0.562439 0.426392 1445639985 0.705444 -0.064209 0.562439 0.426392 1445639985 0.705444 -0.064209 0.562439 0.426392 1445639985 0.702576 -0.066956 0.568787 0.422241 1445639985 0.702576 -0.066956 0.568787 0.422241 1445639985 0.702576 -0.066956 0.568787 0.422241 1445639985 0.702576 -0.066956 0.568787 0.422241 1445639985 0.702576 -0.066956 0.568787 0.422241 1445639985 0.700317 -0.079224 0.570923 0.421021 1445639985 0.700317 -0.079224 0.570923 0.421021 1445639985 0.700317 -0.079224 0.570923 0.421021 1445639985 0.700317 -0.079224 0.570923 0.421021 1445639985 0.700317 -0.079224 0.570923 0.421021 1445639985 0.700317 -0.079224 0.570923 0.421021 1445639985 0.697144 -0.094116 0.568115 0.426941 1445639985 0.697144 -0.094116 0.568115 0.426941 1445639985 0.697144 -0.094116 0.568115 0.426941 1445639985 0.697144 -0.094116 0.568115 0.426941 1445639985 0.697144 -0.094116 0.568115 0.426941 1445639985 0.697144 -0.094116 0.568115 0.426941 1445639985 0.689880 -0.111450 0.560852 0.443848 1445639985 0.689880 -0.111450 0.560852 0.443848 1445639985 0.689880 -0.111450 0.560852 0.443848 1445639985 0.689880 -0.111450 0.560852 0.443848 1445639985 0.689880 -0.111450 0.560852 0.443848 1445639985 0.679077 -0.133057 0.546143 0.471985 1445639985 0.679077 -0.133057 0.546143 0.471985 1445639985 0.679077 -0.133057 0.546143 0.471985 1445639985 0.679077 -0.133057 0.546143 0.471985 1445639985 0.679077 -0.133057 0.546143 0.471985 1445639985 0.679077 -0.133057 0.546143 0.471985 1445639985 0.668762 -0.147278 0.529846 0.500244 1445639985 0.668762 -0.147278 0.529846 0.500244 1445639985 0.668762 -0.147278 0.529846 0.500244 1445639985 0.668762 -0.147278 0.529846 0.500244 1445639985 0.668762 -0.147278 0.529846 0.500244 1445639985 0.668762 -0.147278 0.529846 0.500244 1445639985 0.668762 -0.147278 0.529846 0.500244 1445639985 0.660217 -0.155945 0.516968 0.521973 1445639985 0.660217 -0.155945 0.516968 0.521973 1445639985 0.660217 -0.155945 0.516968 0.521973 1445639985 0.660217 -0.155945 0.516968 0.521973 1445639985 0.660217 -0.155945 0.516968 0.521973 1445639985 0.660217 -0.155945 0.516968 0.521973 1445639985 0.653259 -0.165955 0.506714 0.537476 1445639985 0.653259 -0.165955 0.506714 0.537476 1445639985 0.653259 -0.165955 0.506714 0.537476 1445639985 0.653259 -0.165955 0.506714 0.537476 1445639985 0.653259 -0.165955 0.506714 0.537476 1445639985 0.653259 -0.165955 0.506714 0.537476 1445639985 0.655457 -0.157898 0.509399 0.534668 1445639985 0.655457 -0.157898 0.509399 0.534668 1445639985 0.655457 -0.157898 0.509399 0.534668 1445639985 0.655457 -0.157898 0.509399 0.534668 1445639985 0.655457 -0.157898 0.509399 0.534668 1445639985 0.655457 -0.157898 0.509399 0.534668 1445639985 0.655457 -0.157898 0.509399 0.534668 1445639985 0.665161 -0.135376 0.517456 0.520996 1445639985 0.665161 -0.135376 0.517456 0.520996 1445639985 0.665161 -0.135376 0.517456 0.520996 1445639985 0.665161 -0.135376 0.517456 0.520996 1445639985 0.665161 -0.135376 0.517456 0.520996 1445639985 0.665161 -0.135376 0.517456 0.520996 1445639985 0.673767 -0.109558 0.526672 0.506531 1445639985 0.673767 -0.109558 0.526672 0.506531 1445639985 0.673767 -0.109558 0.526672 0.506531 1445639985 0.673767 -0.109558 0.526672 0.506531 1445639985 0.673767 -0.109558 0.526672 0.506531 1445639985 0.673767 -0.109558 0.526672 0.506531 1445639985 0.673767 -0.109558 0.526672 0.506531 1445639985 0.681702 -0.085327 0.531860 0.494934 1445639985 0.681702 -0.085327 0.531860 0.494934 1445639985 0.681702 -0.085327 0.531860 0.494934 1445639985 0.681702 -0.085327 0.531860 0.494934 1445639985 0.681702 -0.085327 0.531860 0.494934 1445639985 0.681702 -0.085327 0.531860 0.494934 1445639986 0.687317 -0.061707 0.535217 0.487061 1445639986 0.687317 -0.061707 0.535217 0.487061 1445639986 0.687317 -0.061707 0.535217 0.487061 1445639986 0.687317 -0.061707 0.535217 0.487061 1445639986 0.687317 -0.061707 0.535217 0.487061 1445639986 0.687317 -0.061707 0.535217 0.487061 1445639986 0.692444 -0.039917 0.534668 0.482605 1445639986 0.692444 -0.039917 0.534668 0.482605 1445639986 0.692444 -0.039917 0.534668 0.482605 1445639986 0.692444 -0.039917 0.534668 0.482605 1445639986 0.692444 -0.039917 0.534668 0.482605 1445639986 0.692444 -0.039917 0.534668 0.482605 1445639986 0.692444 -0.039917 0.534668 0.482605 1445639986 0.694336 -0.026245 0.534546 0.481079 1445639986 0.694336 -0.026245 0.534546 0.481079 1445639986 0.694336 -0.026245 0.534546 0.481079 1445639986 0.694336 -0.026245 0.534546 0.481079 1445639986 0.694336 -0.026245 0.534546 0.481079 1445639986 0.694336 -0.026245 0.534546 0.481079 1445639986 0.693359 -0.020325 0.535889 0.481262 1445639986 0.693359 -0.020325 0.535889 0.481262 1445639986 0.693359 -0.020325 0.535889 0.481262 1445639986 0.693359 -0.020325 0.535889 0.481262 1445639986 0.693359 -0.020325 0.535889 0.481262 1445639986 0.693359 -0.020325 0.535889 0.481262 1445639986 0.691589 -0.026550 0.539307 0.479675 1445639986 0.691589 -0.026550 0.539307 0.479675 1445639986 0.691589 -0.026550 0.539307 0.479675 1445639986 0.691589 -0.026550 0.539307 0.479675 1445639986 0.691589 -0.026550 0.539307 0.479675 1445639986 0.691589 -0.026550 0.539307 0.479675 1445639986 0.690979 -0.051392 0.539246 0.478577 1445639986 0.690979 -0.051392 0.539246 0.478577 1445639986 0.690979 -0.051392 0.539246 0.478577 1445639986 0.690979 -0.051392 0.539246 0.478577 1445639986 0.690979 -0.051392 0.539246 0.478577 1445639986 0.688354 -0.084290 0.535950 0.481323 1445639986 0.688354 -0.084290 0.535950 0.481323 1445639986 0.688354 -0.084290 0.535950 0.481323 1445639986 0.688354 -0.084290 0.535950 0.481323 1445639986 0.688354 -0.084290 0.535950 0.481323 1445639986 0.688354 -0.084290 0.535950 0.481323 1445639986 0.686401 -0.113647 0.526978 0.487915 1445639986 0.686401 -0.113647 0.526978 0.487915 1445639986 0.686401 -0.113647 0.526978 0.487915 1445639986 0.686401 -0.113647 0.526978 0.487915 1445639986 0.686401 -0.113647 0.526978 0.487915 1445639986 0.686401 -0.113647 0.526978 0.487915 1445639986 0.683228 -0.141174 0.510864 0.502197 1445639986 0.683228 -0.141174 0.510864 0.502197 1445639986 0.683228 -0.141174 0.510864 0.502197 1445639986 0.683228 -0.141174 0.510864 0.502197 1445639986 0.683228 -0.141174 0.510864 0.502197 1445639986 0.683228 -0.141174 0.510864 0.502197 1445639986 0.683228 -0.141174 0.510864 0.502197 1445639986 0.674805 -0.164917 0.493896 0.522827 1445639986 0.674805 -0.164917 0.493896 0.522827 1445639986 0.674805 -0.164917 0.493896 0.522827 1445639986 0.674805 -0.164917 0.493896 0.522827 1445639986 0.674805 -0.164917 0.493896 0.522827 1445639986 0.674805 -0.164917 0.493896 0.522827 1445639986 0.667725 -0.179260 0.483093 0.537170 1445639986 0.667725 -0.179260 0.483093 0.537170 1445639986 0.667725 -0.179260 0.483093 0.537170 1445639986 0.667725 -0.179260 0.483093 0.537170 1445639986 0.667725 -0.179260 0.483093 0.537170 1445639986 0.667725 -0.179260 0.483093 0.537170 1445639986 0.667847 -0.184021 0.479431 0.538635 1445639986 0.667847 -0.184021 0.479431 0.538635 1445639986 0.667847 -0.184021 0.479431 0.538635 1445639986 0.667847 -0.184021 0.479431 0.538635 1445639986 0.667847 -0.184021 0.479431 0.538635 1445639986 0.667847 -0.184021 0.479431 0.538635 1445639986 0.678284 -0.173035 0.485779 0.523376 1445639986 0.678284 -0.173035 0.485779 0.523376 1445639986 0.678284 -0.173035 0.485779 0.523376 1445639986 0.678284 -0.173035 0.485779 0.523376 1445639986 0.678284 -0.173035 0.485779 0.523376 1445639986 0.678284 -0.173035 0.485779 0.523376 1445639986 0.678284 -0.173035 0.485779 0.523376 1445639986 0.691284 -0.150085 0.499512 0.499939 1445639986 0.691284 -0.150085 0.499512 0.499939 1445639986 0.691284 -0.150085 0.499512 0.499939 1445639986 0.691284 -0.150085 0.499512 0.499939 1445639986 0.691284 -0.150085 0.499512 0.499939 1445639986 0.691284 -0.150085 0.499512 0.499939 1445639986 0.701660 -0.125488 0.513794 0.477295 1445639986 0.701660 -0.125488 0.513794 0.477295 1445639986 0.701660 -0.125488 0.513794 0.477295 1445639986 0.701660 -0.125488 0.513794 0.477295 1445639986 0.701660 -0.125488 0.513794 0.477295 1445639986 0.701660 -0.125488 0.513794 0.477295 1445639986 0.701660 -0.125488 0.513794 0.477295 1445639986 0.708435 -0.101257 0.525696 0.459778 1445639986 0.708435 -0.101257 0.525696 0.459778 1445639986 0.708435 -0.101257 0.525696 0.459778 1445639986 0.708435 -0.101257 0.525696 0.459778 1445639986 0.708435 -0.101257 0.525696 0.459778 1445639986 0.708435 -0.101257 0.525696 0.459778 1445639986 0.711853 -0.074280 0.536865 0.446594 1445639986 0.711853 -0.074280 0.536865 0.446594 1445639986 0.711853 -0.074280 0.536865 0.446594 1445639986 0.711853 -0.074280 0.536865 0.446594 1445639986 0.711853 -0.074280 0.536865 0.446594 1445639986 0.711853 -0.074280 0.536865 0.446594 1445639986 0.711853 -0.074280 0.536865 0.446594 1445639986 0.715820 -0.038574 0.544556 0.435242 1445639986 0.715820 -0.038574 0.544556 0.435242 1445639986 0.715820 -0.038574 0.544556 0.435242 1445639986 0.715820 -0.038574 0.544556 0.435242 1445639986 0.715820 -0.038574 0.544556 0.435242 1445639986 0.715820 -0.038574 0.544556 0.435242 1445639986 0.717041 -0.014099 0.547974 0.430420 1445639987 0.717041 -0.014099 0.547974 0.430420 1445639987 0.717041 -0.014099 0.547974 0.430420 1445639987 0.717041 -0.014099 0.547974 0.430420 1445639987 
0.589172 -0.134094 0.665344 0.438293 1445639989 0.589172 -0.134094 0.665344 0.438293 1445639989 0.589172 -0.134094 0.665344 0.438293 1445639989 0.589172 -0.134094 0.665344 0.438293 1445639989 0.589172 -0.134094 0.665344 0.438293 1445639989 0.655823 -0.112610 0.665344 0.338318 1445639989 0.655823 -0.112610 0.665344 0.338318 1445639989 0.655823 -0.112610 0.665344 0.338318 1445639989 0.655823 -0.112610 0.665344 0.338318 1445639989 0.655823 -0.112610 0.665344 0.338318 1445639989 0.655823 -0.112610 0.665344 0.338318 1445639989 0.736572 -0.126282 0.641113 0.174194 1445639989 0.736572 -0.126282 0.641113 0.174194 1445639989 0.736572 -0.126282 0.641113 0.174194 1445639989 0.736572 -0.126282 0.641113 0.174194 1445639989 0.736572 -0.126282 0.641113 0.174194 1445639989 0.736572 -0.126282 0.641113 0.174194 1445639989 0.736572 -0.126282 0.641113 0.174194 1445639989 0.812439 -0.172363 0.556580 0.018494 1445639989 0.812439 -0.172363 0.556580 0.018494 1445639989 0.812439 -0.172363 0.556580 0.018494 1445639989 0.812439 -0.172363 0.556580 0.018494 1445639989 0.812439 -0.172363 0.556580 0.018494 1445639989 0.812439 -0.172363 0.556580 0.018494 1445639989 0.844360 -0.276550 0.451416 -0.082275 1445639989 0.844360 -0.276550 0.451416 -0.082275 1445639989 0.844360 -0.276550 0.451416 -0.082275 1445639989 0.844360 -0.276550 0.451416 -0.082275 1445639989 0.844360 -0.276550 0.451416 -0.082275 1445639989 0.844360 -0.276550 0.451416 -0.082275 1445639989 0.844360 -0.276550 0.451416 -0.082275 1445639989 0.834229 -0.319824 0.402832 -0.198486 1445639989 0.834229 -0.319824 0.402832 -0.198486 1445639989 0.834229 -0.319824 0.402832 -0.198486 1445639989 0.834229 -0.319824 0.402832 -0.198486 1445639989 0.834229 -0.319824 0.402832 -0.198486 1445639989 0.834229 -0.319824 0.402832 -0.198486 1445639989 0.848206 -0.260803 0.362488 -0.284851 1445639989 0.848206 -0.260803 0.362488 -0.284851 1445639989 0.848206 -0.260803 0.362488 -0.284851 1445639989 0.848206 -0.260803 0.362488 -0.284851 1445639989 0.848206 -0.260803 0.362488 -0.284851 1445639989 0.848206 -0.260803 0.362488 -0.284851 1445639989 0.851990 -0.256775 0.367310 -0.270630 1445639989 0.851990 -0.256775 0.367310 -0.270630 1445639989 0.851990 -0.256775 0.367310 -0.270630 1445639989 0.851990 -0.256775 0.367310 -0.270630 1445639989 0.844666 -0.267456 0.424561 -0.186279 1445639989 0.844666 -0.267456 0.424561 -0.186279 1445639989 0.844666 -0.267456 0.424561 -0.186279 1445639989 0.844666 -0.267456 0.424561 -0.186279 1445639989 0.844666 -0.267456 0.424561 -0.186279 1445639989 0.844666 -0.267456 0.424561 -0.186279 1445639989 0.832825 -0.231140 0.498779 -0.064209 1445639989 0.832825 -0.231140 0.498779 -0.064209 1445639989 0.832825 -0.231140 0.498779 -0.064209 1445639989 0.832825 -0.231140 0.498779 -0.064209 1445639989 0.832825 -0.231140 0.498779 -0.064209 1445639989 0.832825 -0.231140 0.498779 -0.064209 1445639989 0.789551 -0.171204 0.582397 0.089783 1445639989 0.789551 -0.171204 0.582397 0.089783 1445639989 0.789551 -0.171204 0.582397 0.089783 1445639989 0.789551 -0.171204 0.582397 0.089783 1445639989 0.789551 -0.171204 0.582397 0.089783 1445639989 0.789551 -0.171204 0.582397 0.089783 1445639989 0.789551 -0.171204 0.582397 0.089783 1445639989 0.701660 -0.096741 0.659546 0.251343 1445639989 0.701660 -0.096741 0.659546 0.251343 1445639989 0.701660 -0.096741 0.659546 0.251343 1445639989 0.701660 -0.096741 0.659546 0.251343 1445639989 0.701660 -0.096741 0.659546 0.251343 1445639989 0.595703 -0.044800 0.700745 0.389832 1445639989 0.595703 -0.044800 0.700745 0.389832 1445639989 0.595703 -0.044800 0.700745 0.389832 1445639989 0.595703 -0.044800 0.700745 0.389832 1445639990 0.595703 -0.044800 0.700745 0.389832 1445639990 0.595703 -0.044800 0.700745 0.389832 1445639990 0.504211 -0.028015 0.700195 0.504517 1445639990 0.504211 -0.028015 0.700195 0.504517 1445639990 0.504211 -0.028015 0.700195 0.504517 1445639990 0.504211 -0.028015 0.700195 0.504517 1445639990 0.504211 -0.028015 0.700195 0.504517 1445639990 0.446411 -0.032776 0.668335 0.593994 1445639990 0.446411 -0.032776 0.668335 0.593994 1445639990 0.446411 -0.032776 0.668335 0.593994 1445639990 0.446411 -0.032776 0.668335 0.593994 1445639990 0.446411 -0.032776 0.668335 0.593994 1445639990 0.440247 -0.042603 0.674377 0.591125 1445639990 0.440247 -0.042603 0.674377 0.591125 1445639990 0.440247 -0.042603 0.674377 0.591125 1445639990 0.440247 -0.042603 0.674377 0.591125 1445639990 0.440247 -0.042603 0.674377 0.591125 1445639990 0.440247 -0.042603 0.674377 0.591125 1445639990 0.440247 -0.042603 0.674377 0.591125 1445639990 0.515747 -0.070923 0.682434 0.513000 1445639990 0.515747 -0.070923 0.682434 0.513000 1445639990 0.515747 -0.070923 0.682434 0.513000 1445639990 0.515747 -0.070923 0.682434 0.513000 1445639990 0.515747 -0.070923 0.682434 0.513000 1445639990 0.515747 -0.070923 0.682434 0.513000 1445639990 0.630249 -0.103027 0.670227 0.377991 1445639990 0.630249 -0.103027 0.670227 0.377991 1445639990 0.630249 -0.103027 0.670227 0.377991 1445639990 0.630249 -0.103027 0.670227 0.377991 1445639990 0.630249 -0.103027 0.670227 0.377991 1445639990 0.630249 -0.103027 0.670227 0.377991 1445639990 0.747070 -0.118713 0.627319 0.184937 1445639990 0.747070 -0.118713 0.627319 0.184937 1445639990 0.747070 -0.118713 0.627319 0.184937 1445639990 0.747070 -0.118713 0.627319 0.184937 1445639990 0.747070 -0.118713 0.627319 0.184937 1445639990 0.747070 -0.118713 0.627319 0.184937 1445639990 0.825806 -0.130310 0.548401 -0.014038 1445639990 0.825806 -0.130310 0.548401 -0.014038 1445639990 0.825806 -0.130310 0.548401 -0.014038 1445639990 0.825806 -0.130310 0.548401 -0.014038 1445639990 0.825806 -0.130310 0.548401 -0.014038 1445639990 0.825806 -0.130310 0.548401 -0.014038 1445639990 0.857117 -0.223267 0.449890 -0.114319 1445639990 0.857117 -0.223267 0.449890 -0.114319 1445639990 0.857117 -0.223267 0.449890 -0.114319 1445639990 0.857117 -0.223267 0.449890 -0.114319 1445639990 0.857117 -0.223267 0.449890 -0.114319 1445639990 0.857117 -0.223267 0.449890 -0.114319 1445639990 0.837280 -0.311951 0.403809 -0.196350 1445639990 0.837280 -0.311951 0.403809 -0.196350 1445639990 0.837280 -0.311951 0.403809 -0.196350 1445639990 0.837280 -0.311951 0.403809 -0.196350 1445639990 0.837280 -0.311951 0.403809 -0.196350 1445639990 0.837280 -0.311951 0.403809 -0.196350 1445639990 0.837280 -0.311951 0.403809 -0.196350 1445639990 0.831055 -0.285034 0.390015 -0.275574 1445639990 0.831055 -0.285034 0.390015 -0.275574 1445639990 0.831055 -0.285034 0.390015 -0.275574 1445639990 0.831055 -0.285034 0.390015 -0.275574 1445639990 0.842529 -0.262756 0.392883 -0.258179 1445639990 0.842529 -0.262756 0.392883 -0.258179 1445639990 0.842529 -0.262756 0.392883 -0.258179 1445639990 0.842529 -0.262756 0.392883 -0.258179 1445639990 0.842529 -0.262756 0.392883 -0.258179 1445639990 0.842529 -0.262756 0.392883 -0.258179 1445639990 0.836914 -0.250488 0.451599 -0.181030 1445639990 0.836914 -0.250488 0.451599 -0.181030 1445639990 0.836914 -0.250488 0.451599 -0.181030 1445639990 0.836914 -0.250488 0.451599 -0.181030 1445639990 0.836914 -0.250488 0.451599 -0.181030 1445639990 0.836914 -0.250488 0.451599 -0.181030 1445639990 0.824524 -0.196228 0.526978 -0.062500 1445639990 0.824524 -0.196228 0.526978 -0.062500 1445639990 0.824524 -0.196228 0.526978 -0.062500 1445639990 0.824524 -0.196228 0.526978 -0.062500 1445639990 0.824524 -0.196228 0.526978 -0.062500 1445639990 0.824524 -0.196228 0.526978 -0.062500 1445639990 0.824524 -0.196228 0.526978 -0.062500 1445639990 0.774963 -0.121948 0.613525 0.090027 1445639990 0.774963 -0.121948 0.613525 0.090027 1445639990 0.774963 -0.121948 0.613525 0.090027 1445639990 0.774963 -0.121948 0.613525 0.090027 1445639990 0.774963 -0.121948 0.613525 0.090027 1445639990 0.774963 -0.121948 0.613525 0.090027 1445639990 0.698059 -0.052124 0.667542 0.253540 1445639990 0.698059 -0.052124 0.667542 0.253540 1445639990 0.698059 -0.052124 0.667542 0.253540 1445639990 0.698059 -0.052124 0.667542 0.253540 1445639990 0.698059 -0.052124 0.667542 0.253540 1445639990 0.698059 -0.052124 0.667542 0.253540 1445639990 0.609314 0.007263 0.691345 0.388062 1445639990 0.609314 0.007263 0.691345 0.388062 1445639990 0.609314 0.007263 0.691345 0.388062 1445639990 0.609314 0.007263 0.691345 0.388062 1445639990 0.609314 0.007263 0.691345 0.388062 1445639990 0.609314 0.007263 0.691345 0.388062 1445639990 0.609314 0.007263 0.691345 0.388062 1445639990 0.530457 0.025940 0.682434 0.502197 1445639990 0.530457 0.025940 0.682434 0.502197 1445639990 0.530457 0.025940 0.682434 0.502197 1445639990 0.530457 0.025940 0.682434 0.502197 1445639990 0.530457 0.025940 0.682434 0.502197 1445639990 0.530457 0.025940 0.682434 0.502197 1445639990 0.512878 0.023010 0.673706 0.531372 1445639990 0.512878 0.023010 0.673706 0.531372 1445639990 0.512878 0.023010 0.673706 0.531372 1445639990 0.512878 0.023010 0.673706 0.531372 1445639990 0.512878 0.023010 0.673706 0.531372 1445639991 0.512878 0.023010 0.673706 0.531372 1445639991 0.512878 0.023010 0.673706 0.531372 1445639991 0.585327 -0.010376 0.676514 0.446716 1445639991 0.585327 -0.010376 0.676514 0.446716 1445639991 0.585327 -0.010376 0.676514 0.446716 1445639991 0.585327 -0.010376 0.676514 0.446716 1445639991 0.585327 -0.010376 0.676514 0.446716 1445639991 0.585327 -0.010376 0.676514 0.446716 1445639991 0.690735 -0.065979 0.657104 0.294373 1445639991 0.690735 -0.065979 0.657104 0.294373 1445639991 0.690735 -0.065979 0.657104 0.294373 1445639991 0.690735 -0.065979 0.657104 0.294373 1445639991 0.690735 -0.065979 0.657104 0.294373 1445639991 0.690735 -0.065979 0.657104 0.294373 1445639991 0.690735 -0.065979 0.657104 0.294373 1445639991 0.782410 -0.121521 0.601135 0.107727 1445639991 0.782410 -0.121521 0.601135 0.107727 1445639991 0.782410 -0.121521 0.601135 0.107727 1445639991 0.782410 -0.121521 0.601135 0.107727 1445639991 0.782410 -0.121521 0.601135 0.107727 1445639991 0.782410 -0.121521 0.601135 0.107727 1445639991 0.833618 -0.181519 0.519226 -0.049255 1445639991 0.833618 -0.181519 0.519226 -0.049255 1445639991 0.833618 -0.181519 0.519226 -0.049255 1445639991 0.833618 -0.181519 0.519226 -0.049255 1445639991 0.833618 -0.181519 0.519226 -0.049255 1445639991 0.833618 -0.181519 0.519226 -0.049255 1445639991 0.840637 -0.275452 0.445374 -0.138123 1445639991 0.840637 -0.275452 0.445374 -0.138123 1445639991 0.840637 -0.275452 0.445374 -0.138123 1445639991 0.840637 -0.275452 0.445374 -0.138123 1445639991 0.840637 -0.275452 0.445374 -0.138123 1445639991 0.840637 -0.275452 0.445374 -0.138123 1445639991 0.835449 -0.294556 0.401917 -0.231750 1445639991 0.835449 -0.294556 0.401917 -0.231750 1445639991 0.835449 -0.294556 0.401917 -0.231750 1445639991 0.835449 -0.294556 0.401917 -0.231750 1445639991 0.835449 -0.294556 0.401917 -0.231750 1445639991 0.835449 -0.294556 0.401917 -0.231750 1445639991 0.841980 -0.271057 0.377808 -0.273499 1445639991 0.841980 -0.271057 0.377808 -0.273499 1445639991 0.841980 -0.271057 0.377808 -0.273499 1445639991 0.841980 -0.271057 0.377808 -0.273499 1445639991 0.847107 -0.260498 0.388550 -0.252136 1445639991 0.847107 -0.260498 0.388550 -0.252136 1445639991 0.847107 -0.260498 0.388550 -0.252136 1445639991 0.847107 -0.260498 0.388550 -0.252136 1445639991 0.847107 -0.260498 0.388550 -0.252136 1445639991 0.847107 -0.260498 0.388550 -0.252136 1445639991 0.843506 -0.251160 0.442993 -0.170715 1445639991 0.843506 -0.251160 0.442993 -0.170715 1445639991 0.843506 -0.251160 0.442993 -0.170715 1445639991 0.843506 -0.251160 0.442993 -0.170715 1445639991 0.843506 -0.251160 0.442993 -0.170715 1445639991 0.829346 -0.209778 0.515991 -0.043152 1445639991 0.829346 -0.209778 0.515991 -0.043152 1445639991 0.829346 -0.209778 0.515991 -0.043152 1445639991 0.829346 -0.209778 0.515991 -0.043152 1445639991 0.829346 -0.209778 0.515991 -0.043152 1445639991 0.829346 -0.209778 0.515991 -0.043152 1445639991 0.784729 -0.135071 0.594727 0.110413 1445639991 0.784729 -0.135071 0.594727 0.110413 1445639991 0.784729 -0.135071 0.594727 0.110413 1445639991 0.784729 -0.135071 0.594727 0.110413 1445639991 0.784729 -0.135071 0.594727 0.110413 1445639991 0.784729 -0.135071 0.594727 0.110413 1445639991 0.702881 -0.055603 0.664001 0.248779 1445639991 0.702881 -0.055603 0.664001 0.248779 1445639991 0.702881 -0.055603 0.664001 0.248779 1445639991 0.702881 -0.055603 0.664001 0.248779 1445639991 0.702881 -0.055603 0.664001 0.248779 1445639991 0.702881 -0.055603 0.664001 0.248779 1445639991 0.597717 -0.015930 0.708069 0.375488 1445639991 0.597717 -0.015930 0.708069 0.375488 1445639991 0.597717 -0.015930 0.708069 0.375488 1445639991 0.597717 -0.015930 0.708069 0.375488 1445639991 0.597717 -0.015930 0.708069 0.375488 1445639991 0.514771 -0.019226 0.713013 0.475525 1445639991 0.514771 -0.019226 0.713013 0.475525 1445639991 0.514771 -0.019226 0.713013 0.475525 1445639991 0.514771 -0.019226 0.713013 0.475525 1445639991 0.514771 -0.019226 0.713013 0.475525 1445639991 0.514771 -0.019226 0.713013 0.475525 1445639991 0.514771 -0.019226 0.713013 0.475525 1445639991 0.481018 -0.038147 0.704651 0.520142 1445639991 0.481018 -0.038147 0.704651 0.520142 1445639991 0.481018 -0.038147 0.704651 0.520142 1445639991 0.481018 -0.038147 0.704651 0.520142 1445639991 0.481018 -0.038147 0.704651 0.520142 1445639991 0.481018 -0.038147 0.704651 0.520142 1445639991 0.531921 -0.049988 0.706604 0.463928 1445639991 0.531921 -0.049988 0.706604 0.463928 1445639991 0.531921 -0.049988 0.706604 0.463928 1445639991 0.531921 -0.049988 0.706604 0.463928 1445639991 0.531921 -0.049988 0.706604 0.463928 1445639991 0.531921 -0.049988 0.706604 0.463928 1445639991 0.644958 -0.078796 0.683777 0.331848 1445639991 0.644958 -0.078796 0.683777 0.331848 1445639991 0.644958 -0.078796 0.683777 0.331848 1445639991 0.644958 -0.078796 0.683777 0.331848 1445639991 0.754150 -0.132507 0.627075 0.142761 1445639991 0.754150 -0.132507 0.627075 0.142761 1445639991 0.754150 -0.132507 0.627075 0.142761 1445639991 0.754150 -0.132507 0.627075 0.142761 1445639991 0.754150 -0.132507 0.627075 0.142761 1445639991 0.754150 -0.132507 0.627075 0.142761 1445639992 0.754150 -0.132507 0.627075 0.142761 1445639992 0.822998 -0.202454 0.528503 -0.047852 1445639992 0.822998 -0.202454 0.528503 -0.047852 1445639992 0.822998 -0.202454 0.528503 -0.047852 1445639992 0.822998 -0.202454 0.528503 -0.047852 1445639992 0.822998 -0.202454 0.528503 -0.047852 1445639992 0.822998 -0.202454 0.528503 -0.047852 1445639992 0.827759 -0.310791 0.437317 -0.164001 1445639992 0.827759 -0.310791 0.437317 -0.164001 1445639992 0.827759 -0.310791 0.437317 -0.164001 1445639992 0.827759 -0.310791 0.437317 -0.164001 1445639992 0.827759 -0.310791 0.437317 -0.164001 1445639992 0.827759 -0.310791 0.437317 -0.164001 1445639992 0.816895 -0.318970 0.392456 -0.277344 1445639992 0.816895 -0.318970 0.392456 -0.277344 1445639992 0.816895 -0.318970 0.392456 -0.277344 1445639992 0.816895 -0.318970 0.392456 -0.277344 1445639992 0.816895 -0.318970 0.392456 -0.277344 1445639992 0.816895 -0.318970 0.392456 -0.277344 1445639992 0.816895 -0.318970 0.392456 -0.277344 1445639992 0.833679 -0.279175 0.365906 -0.305237 1445639992 0.833679 -0.279175 0.365906 -0.305237 1445639992 0.833679 -0.279175 0.365906 -0.305237 1445639992 0.833679 -0.279175 0.365906 -0.305237 1445639992 0.833679 -0.279175 0.365906 -0.305237 1445639992 0.833679 -0.279175 0.365906 -0.305237 1445639992 0.836243 -0.275757 0.388245 -0.271851 1445639992 0.836243 -0.275757 0.388245 -0.271851 1445639992 0.836243 -0.275757 0.388245 -0.271851 1445639992 0.836243 -0.275757 0.388245 -0.271851 1445639992 0.836243 -0.275757 0.388245 -0.271851 1445639992 0.836243 -0.275757 0.388245 -0.271851 1445639992 0.838196 -0.259583 0.447449 -0.172485 1445639992 0.838196 -0.259583 0.447449 -0.172485 1445639992 0.838196 -0.259583 0.447449 -0.172485 1445639992 0.838196 -0.259583 0.447449 -0.172485 1445639992 0.838196 -0.259583 0.447449 -0.172485 1445639992 0.838196 -0.259583 0.447449 -0.172485 1445639992 0.838196 -0.259583 0.447449 -0.172485 1445639992 0.827332 -0.200500 0.522827 -0.043518 1445639992 0.827332 -0.200500 0.522827 -0.043518 1445639992 0.827332 -0.200500 0.522827 -0.043518 1445639992 0.827332 -0.200500 0.522827 -0.043518 1445639992 0.827332 -0.200500 0.522827 -0.043518 1445639992 0.827332 -0.200500 0.522827 -0.043518 1445639992 0.773804 -0.121338 0.612000 0.108948 1445639992 0.773804 -0.121338 0.612000 0.108948 1445639992 0.773804 -0.121338 0.612000 0.108948 1445639992 0.773804 -0.121338 0.612000 0.108948 1445639992 0.773804 -0.121338 0.612000 0.108948 1445639992 0.773804 -0.121338 0.612000 0.108948 1445639992 0.691528 -0.051575 0.668823 0.267761 1445639992 0.691528 -0.051575 0.668823 0.267761 1445639992 0.691528 -0.051575 0.668823 0.267761 1445639992 0.691528 -0.051575 0.668823 0.267761 1445639992 0.691528 -0.051575 0.668823 0.267761 1445639992 0.691528 -0.051575 0.668823 0.267761 1445639992 0.691528 -0.051575 0.668823 0.267761 1445639992 0.605103 -0.012024 0.685791 0.404114 1445639992 0.605103 -0.012024 0.685791 0.404114 1445639992 0.605103 -0.012024 0.685791 0.404114 1445639992 0.605103 -0.012024 0.685791 0.404114 1445639992 0.605103 -0.012024 0.685791 0.404114 1445639992 0.605103 -0.012024 0.685791 0.404114 1445639992 0.525452 -0.008606 0.673157 0.520203 1445639992 0.525452 -0.008606 0.673157 0.520203 1445639992 0.525452 -0.008606 0.673157 0.520203 1445639992 0.525452 -0.008606 0.673157 0.520203 1445639992 0.525452 -0.008606 0.673157 0.520203 1445639992 0.525452 -0.008606 0.673157 0.520203 1445639992 0.483765 -0.021179 0.655151 0.579834 1445639992 0.483765 -0.021179 0.655151 0.579834 1445639992 0.483765 -0.021179 0.655151 0.579834 1445639992 0.483765 -0.021179 0.655151 0.579834 1445639992 0.483765 -0.021179 0.655151 0.579834 1445639992 0.483765 -0.021179 0.655151 0.579834 1445639992 0.528381 -0.049500 0.654297 0.538635 1445639992 0.528381 -0.049500 0.654297 0.538635 1445639992 0.528381 -0.049500 0.654297 0.538635 1445639992 0.528381 -0.049500 0.654297 0.538635 1445639992 0.528381 -0.049500 0.654297 0.538635 1445639992 0.528381 -0.049500 0.654297 0.538635 1445639992 0.627319 -0.098328 0.647400 0.421448 1445639992 0.627319 -0.098328 0.647400 0.421448 1445639992 0.627319 -0.098328 0.647400 0.421448 1445639992 0.627319 -0.098328 0.647400 0.421448 1445639992 0.627319 -0.098328 0.647400 0.421448 1445639992 0.627319 -0.098328 0.647400 0.421448 1445639992 0.728577 -0.147766 0.620056 0.250549 1445639992 0.728577 -0.147766 0.620056 0.250549 1445639992 0.728577 -0.147766 0.620056 0.250549 1445639992 0.728577 -0.147766 0.620056 0.250549 1445639992 0.728577 -0.147766 0.620056 0.250549 1445639992 0.728577 -0.147766 0.620056 0.250549 1445639992 0.805786 -0.184326 0.559082 0.063599 1445639992 0.805786 -0.184326 0.559082 0.063599 1445639992 0.805786 -0.184326 0.559082 0.063599 1445639992 0.805786 -0.184326 0.559082 0.063599 1445639992 0.805786 -0.184326 0.559082 0.063599 1445639992 0.805786 -0.184326 0.559082 0.063599 1445639992 0.842163 -0.251526 0.471313 -0.072815 1445639992 0.842163 -0.251526 0.471313 -0.072815 1445639992 0.842163 -0.251526 0.471313 -0.072815 1445639992 0.842163 -0.251526 0.471313 -0.072815 1445639992 0.842163 -0.251526 0.471313 -0.072815 1445639992 0.842163 -0.251526 0.471313 -0.072815 1445639992 0.842163 -0.251526 0.471313 -0.072815 1445639992 0.836365 -0.322693 0.413391 -0.159363 1445639992 0.836365 -0.322693 0.413391 -0.159363 1445639992 0.836365 -0.322693 0.413391 -0.159363 1445639992 0.836365 -0.322693 0.413391 -0.159363 1445639992 0.836365 -0.322693 0.413391 -0.159363 1445639992 0.836365 -0.322693 0.413391 -0.159363 1445639993 0.843201 -0.304138 0.378174 -0.231140 1445639993 0.843201 -0.304138 0.378174 -0.231140 1445639993 0.843201 -0.304138 0.378174 -0.231140 1445639993 0.843201 -0.304138 0.378174 -0.231140 1445639993 0.843201 -0.304138 0.378174 -0.231140 1445639993 0.854797 -0.278381 0.372009 -0.231079 1445639993 0.854797 -0.278381 0.372009 -0.231079 1445639993 0.854797 -0.278381 0.372009 -0.231079 1445639993 0.854797 -0.278381 0.372009 -0.231079 1445639993 0.854797 -0.278381 0.372009 -0.231079 1445639993 0.850952 -0.271729 0.415771 -0.170654 1445639993 0.850952 -0.271729 0.415771 -0.170654 1445639993 0.850952 -0.271729 0.415771 -0.170654 1445639993 0.850952 -0.271729 0.415771 -0.170654 1445639993 0.850952 -0.271729 0.415771 -0.170654 1445639993 0.850952 -0.271729 0.415771 -0.170654 1445639993 0.838501 -0.242249 0.485291 -0.051880 1445639993 0.838501 -0.242249 0.485291 -0.051880 1445639993 0.838501 -0.242249 0.485291 -0.051880 1445639993 0.838501 -0.242249 0.485291 -0.051880 1445639993 0.838501 -0.242249 0.485291 -0.051880 1445639993 0.838501 -0.242249 0.485291 -0.051880 1445639993 0.799500 -0.177795 0.566101 0.092896 1445639993 0.799500 -0.177795 0.566101 0.092896 1445639993 0.799500 -0.177795 0.566101 0.092896 1445639993 0.799500 -0.177795 0.566101 0.092896 1445639993 0.799500 -0.177795 0.566101 0.092896 1445639993 0.799500 -0.177795 0.566101 0.092896 1445639993 0.725708 -0.114197 0.629028 0.254089 1445639993 0.725708 -0.114197 0.629028 0.254089 1445639993 0.725708 -0.114197 0.629028 0.254089 1445639993 0.725708 -0.114197 0.629028 0.254089 1445639993 0.725708 -0.114197 0.629028 0.254089 1445639993 0.725708 -0.114197 0.629028 0.254089 1445639993 0.725708 -0.114197 0.629028 0.254089 1445639993 0.640076 -0.062012 0.656128 0.394775 1445639993 0.640076 -0.062012 0.656128 0.394775 1445639993 0.640076 -0.062012 0.656128 0.394775 1445639993 0.640076 -0.062012 0.656128 0.394775 1445639993 0.640076 -0.062012 0.656128 0.394775 1445639993 0.640076 -0.062012 0.656128 0.394775 1445639993 0.562866 -0.044189 0.646729 0.512756 1445639993 0.562866 -0.044189 0.646729 0.512756 1445639993 0.562866 -0.044189 0.646729 0.512756 1445639993 0.562866 -0.044189 0.646729 0.512756 1445639993 0.562866 -0.044189 0.646729 0.512756 1445639993 0.562866 -0.044189 0.646729 0.512756 1445639993 0.518372 -0.033386 0.632874 0.574097 1445639993 0.518372 -0.033386 0.632874 0.574097 1445639993 0.518372 -0.033386 0.632874 0.574097 1445639993 0.518372 -0.033386 0.632874 0.574097 1445639993 0.518372 -0.033386 0.632874 0.574097 1445639993 0.518372 -0.033386 0.632874 0.574097 1445639993 0.535400 -0.042175 0.638977 0.550598 1445639993 0.535400 -0.042175 0.638977 0.550598 1445639993 0.535400 -0.042175 0.638977 0.550598 1445639993 0.535400 -0.042175 0.638977 0.550598 1445639993 0.535400 -0.042175 0.638977 0.550598 1445639993 0.535400 -0.042175 0.638977 0.550598 1445639993 0.614014 -0.083801 0.635864 0.459961 1445639993 0.614014 -0.083801 0.635864 0.459961 1445639993 0.614014 -0.083801 0.635864 0.459961 1445639993 0.614014 -0.083801 0.635864 0.459961 1445639993 0.614014 -0.083801 0.635864 0.459961 1445639993 0.614014 -0.083801 0.635864 0.459961 1445639993 0.709229 -0.145874 0.620605 0.300903 1445639993 0.709229 -0.145874 0.620605 0.300903 1445639993 0.709229 -0.145874 0.620605 0.300903 1445639993 0.709229 -0.145874 0.620605 0.300903 1445639993 0.709229 -0.145874 0.620605 0.300903 1445639993 0.709229 -0.145874 0.620605 0.300903 1445639993 0.709229 -0.145874 0.620605 0.300903 1445639993 0.783447 -0.200012 0.578491 0.107300 1445639993 0.783447 -0.200012 0.578491 0.107300 1445639993 0.783447 -0.200012 0.578491 0.107300 1445639993 0.783447 -0.200012 0.578491 0.107300 1445639993 0.783447 -0.200012 0.578491 0.107300 1445639993 0.783447 -0.200012 0.578491 0.107300 1445639993 0.827026 -0.293518 0.475769 -0.058838 1445639993 0.827026 -0.293518 0.475769 -0.058838 1445639993 0.827026 -0.293518 0.475769 -0.058838 1445639993 0.827026 -0.293518 0.475769 -0.058838 1445639993 0.827026 -0.293518 0.475769 -0.058838 1445639993 0.827026 -0.293518 0.475769 -0.058838 1445639993 0.827515 -0.356018 0.388733 -0.193176 1445639993 0.827515 -0.356018 0.388733 -0.193176 1445639993 0.827515 -0.356018 0.388733 -0.193176 1445639993 0.827515 -0.356018 0.388733 -0.193176 1445639993 0.827515 -0.356018 0.388733 -0.193176 1445639993 0.827515 -0.356018 0.388733 -0.193176 1445639993 0.843933 -0.305481 0.338867 -0.282166 1445639993 0.843933 -0.305481 0.338867 -0.282166 1445639993 0.843933 -0.305481 0.338867 -0.282166 1445639993 0.843933 -0.305481 0.338867 -0.282166 1445639993 0.843933 -0.305481 0.338867 -0.282166 1445639993 0.843933 -0.305481 0.338867 -0.282166 1445639993 0.850952 -0.284058 0.333374 -0.289856 1445639993 0.850952 -0.284058 0.333374 -0.289856 1445639993 0.850952 -0.284058 0.333374 -0.289856 1445639993 0.850952 -0.284058 0.333374 -0.289856 1445639993 0.850952 -0.284058 0.333374 -0.289856 1445639993 0.850952 -0.284058 0.333374 -0.289856 1445639993 0.850952 -0.284058 0.333374 -0.289856 1445639993 0.853149 -0.282349 0.377686 -0.222900 1445639993 0.853149 -0.282349 0.377686 -0.222900 1445639993 0.853149 -0.282349 0.377686 -0.222900 1445639993 0.853149 -0.282349 0.377686 -0.222900 1445639993 0.853149 -0.282349 0.377686 -0.222900 1445639993 0.853149 -0.282349 0.377686 -0.222900 1445639993 0.849670 -0.246643 0.453674 -0.106628 1445639994 0.849670 -0.246643 0.453674 -0.106628 1445639994 0.849670 -0.246643 0.453674 -0.106628 1445639994 0.849670 -0.246643 0.453674 -0.106628 1445639994 0.849670 -0.246643 0.453674 -0.106628 1445639994 0.849670 -0.246643 0.453674 -0.106628 1445639994 0.809814 -0.193420 0.551086 0.054688 1445639994 0.809814 -0.193420 0.551086 0.054688 1445639994 0.809814 -0.193420 0.551086 0.054688 1445639994 0.809814 -0.193420 0.551086 0.054688 1445639994 0.809814 -0.193420 0.551086 0.054688 1445639994 0.809814 -0.193420 0.551086 0.054688 1445639994 0.726929 -0.123169 0.634338 0.232300 1445639994 0.726929 -0.123169 0.634338 0.232300 1445639994 0.726929 -0.123169 0.634338 0.232300 1445639994 0.726929 -0.123169 0.634338 0.232300 1445639994 0.726929 -0.123169 0.634338 0.232300 1445639994 0.726929 -0.123169 0.634338 0.232300 1445639994 0.627991 -0.076355 0.669617 0.388916 1445639994 0.627991 -0.076355 0.669617 0.388916 1445639994 0.627991 -0.076355 0.669617 0.388916 1445639994 0.627991 -0.076355 0.669617 0.388916 1445639994 0.627991 -0.076355 0.669617 0.388916 1445639994 0.627991 -0.076355 0.669617 0.388916 1445639994 0.537109 -0.059265 0.661682 0.519714 1445639994 0.537109 -0.059265 0.661682 0.519714 1445639994 0.537109 -0.059265 0.661682 0.519714 1445639994 0.537109 -0.059265 0.661682 0.519714 1445639994 0.537109 -0.059265 0.661682 0.519714 1445639994 0.537109 -0.059265 0.661682 0.519714 1445639994 0.474915 -0.055908 0.637146 0.604370 1445639994 0.474915 -0.055908 0.637146 0.604370 1445639994 0.474915 -0.055908 0.637146 0.604370 1445639994 0.474915 -0.055908 0.637146 0.604370 1445639994 0.474915 -0.055908 0.637146 0.604370 1445639994 0.474915 -0.055908 0.637146 0.604370 1445639994 0.466919 -0.071472 0.641174 0.604736 1445639994 0.466919 -0.071472 0.641174 0.604736 1445639994 0.466919 -0.071472 0.641174 0.604736 1445639994 0.466919 -0.071472 0.641174 0.604736 1445639994 0.466919 -0.071472 0.641174 0.604736 1445639994 0.466919 -0.071472 0.641174 0.604736 1445639994 0.556580 -0.111755 0.643250 0.513672 1445639994 0.556580 -0.111755 0.643250 0.513672 1445639994 0.556580 -0.111755 0.643250 0.513672 1445639994 0.556580 -0.111755 0.643250 0.513672 1445639994 0.556580 -0.111755 0.643250 0.513672 1445639994 0.556580 -0.111755 0.643250 0.513672 1445639994 0.556580 -0.111755 0.643250 0.513672 1445639994 0.676392 -0.168884 0.628540 0.344788 1445639994 0.676392 -0.168884 0.628540 0.344788 1445639994 0.676392 -0.168884 0.628540 0.344788 1445639994 0.676392 -0.168884 0.628540 0.344788 1445639994 
0.776733 -0.033813 0.606567 0.165833 1445639997 0.772583 -0.048096 0.600159 0.201294 1445639997 0.772583 -0.048096 0.600159 0.201294 1445639997 0.772583 -0.048096 0.600159 0.201294 1445639997 0.772583 -0.048096 0.600159 0.201294 1445639997 0.772583 -0.048096 0.600159 0.201294 1445639997 0.772583 -0.048096 0.600159 0.201294 1445639997 0.765808 -0.062744 0.595215 0.234924 1445639997 0.765808 -0.062744 0.595215 0.234924 1445639997 0.765808 -0.062744 0.595215 0.234924 1445639997 0.765808 -0.062744 0.595215 0.234924 1445639997 0.765808 -0.062744 0.595215 0.234924 1445639997 0.765808 -0.062744 0.595215 0.234924 1445639997 0.759949 -0.081543 0.587646 0.265320 1445639997 0.759949 -0.081543 0.587646 0.265320 1445639997 0.759949 -0.081543 0.587646 0.265320 1445639997 0.759949 -0.081543 0.587646 0.265320 1445639997 0.759949 -0.081543 0.587646 0.265320 1445639997 0.759949 -0.081543 0.587646 0.265320 1445639997 0.754456 -0.099976 0.580750 0.288818 1445639997 0.754456 -0.099976 0.580750 0.288818 1445639997 0.754456 -0.099976 0.580750 0.288818 1445639997 0.754456 -0.099976 0.580750 0.288818 1445639997 0.754456 -0.099976 0.580750 0.288818 1445639997 0.754456 -0.099976 0.580750 0.288818 1445639997 0.754761 -0.108582 0.569580 0.306641 1445639997 0.754761 -0.108582 0.569580 0.306641 1445639997 0.754761 -0.108582 0.569580 0.306641 1445639997 0.754761 -0.108582 0.569580 0.306641 1445639997 0.754761 -0.108582 0.569580 0.306641 1445639997 0.753601 -0.116333 0.552002 0.337341 1445639997 0.753601 -0.116333 0.552002 0.337341 1445639997 0.753601 -0.116333 0.552002 0.337341 1445639997 0.753601 -0.116333 0.552002 0.337341 1445639997 0.753601 -0.116333 0.552002 0.337341 1445639997 0.753601 -0.116333 0.552002 0.337341 1445639997 0.749512 -0.128357 0.527405 0.378845 1445639997 0.749512 -0.128357 0.527405 0.378845 1445639997 0.749512 -0.128357 0.527405 0.378845 1445639997 0.749512 -0.128357 0.527405 0.378845 1445639997 0.749512 -0.128357 0.527405 0.378845 1445639997 0.749512 -0.128357 0.527405 0.378845 1445639997 0.744080 -0.132446 0.515137 0.404175 1445639997 0.744080 -0.132446 0.515137 0.404175 1445639997 0.744080 -0.132446 0.515137 0.404175 1445639997 0.744080 -0.132446 0.515137 0.404175 1445639997 0.744080 -0.132446 0.515137 0.404175 1445639997 0.744080 -0.132446 0.515137 0.404175 1445639997 0.739624 -0.125488 0.514282 0.415466 1445639997 0.739624 -0.125488 0.514282 0.415466 1445639997 0.739624 -0.125488 0.514282 0.415466 1445639997 0.739624 -0.125488 0.514282 0.415466 1445639997 0.739624 -0.125488 0.514282 0.415466 1445639997 0.739624 -0.125488 0.514282 0.415466 1445639997 0.739624 -0.125488 0.514282 0.415466 1445639997 0.737244 -0.102356 0.522095 0.416321 1445639997 0.737244 -0.102356 0.522095 0.416321 1445639997 0.737244 -0.102356 0.522095 0.416321 1445639997 0.737244 -0.102356 0.522095 0.416321 1445639997 0.737244 -0.102356 0.522095 0.416321 1445639997 0.737244 -0.102356 0.522095 0.416321 1445639997 0.728760 -0.075623 0.535400 0.420044 1445639997 0.728760 -0.075623 0.535400 0.420044 1445639997 0.728760 -0.075623 0.535400 0.420044 1445639997 0.728760 -0.075623 0.535400 0.420044 1445639997 0.728760 -0.075623 0.535400 0.420044 1445639997 0.728760 -0.075623 0.535400 0.420044 1445639997 0.714844 -0.065735 0.542053 0.436707 1445639997 0.714844 -0.065735 0.542053 0.436707 1445639997 0.714844 -0.065735 0.542053 0.436707 1445639997 0.714844 -0.065735 0.542053 0.436707 1445639997 0.714844 -0.065735 0.542053 0.436707 1445639997 0.714844 -0.065735 0.542053 0.436707 1445639997 0.700500 -0.070251 0.540222 0.460876 1445639997 0.700500 -0.070251 0.540222 0.460876 1445639997 0.700500 -0.070251 0.540222 0.460876 1445639997 0.700500 -0.070251 0.540222 0.460876 1445639997 0.700500 -0.070251 0.540222 0.460876 1445639997 0.700500 -0.070251 0.540222 0.460876 1445639997 0.687073 -0.070129 0.539063 0.481995 1445639997 0.687073 -0.070129 0.539063 0.481995 1445639997 0.687073 -0.070129 0.539063 0.481995 1445639997 0.687073 -0.070129 0.539063 0.481995 1445639997 0.687073 -0.070129 0.539063 0.481995 1445639997 0.687073 -0.070129 0.539063 0.481995 1445639997 0.676208 -0.072021 0.536560 0.499512 1445639997 0.676208 -0.072021 0.536560 0.499512 1445639997 0.676208 -0.072021 0.536560 0.499512 1445639997 0.676208 -0.072021 0.536560 0.499512 1445639997 0.676208 -0.072021 0.536560 0.499512 1445639997 0.676208 -0.072021 0.536560 0.499512 1445639997 0.669189 -0.081604 0.533508 0.510681 1445639997 0.669189 -0.081604 0.533508 0.510681 1445639997 0.669189 -0.081604 0.533508 0.510681 1445639997 0.669189 -0.081604 0.533508 0.510681 1445639997 0.669189 -0.081604 0.533508 0.510681 1445639997 0.669189 -0.081604 0.533508 0.510681 1445639997 0.669983 -0.088135 0.536194 0.505676 1445639997 0.669983 -0.088135 0.536194 0.505676 1445639997 0.669983 -0.088135 0.536194 0.505676 1445639997 0.669983 -0.088135 0.536194 0.505676 1445639997 0.669983 -0.088135 0.536194 0.505676 1445639998 0.669983 -0.088135 0.536194 0.505676 1445639998 0.680542 -0.096619 0.541138 0.484314 1445639998 0.680542 -0.096619 0.541138 0.484314 1445639998 0.680542 -0.096619 0.541138 0.484314 1445639998 0.680542 -0.096619 0.541138 0.484314 1445639998 0.680542 -0.096619 0.541138 0.484314 1445639998 0.680542 -0.096619 0.541138 0.484314 1445639998 0.693542 -0.104126 0.546143 0.458008 1445639998 0.693542 -0.104126 0.546143 0.458008 1445639998 0.693542 -0.104126 0.546143 0.458008 1445639998 0.693542 -0.104126 0.546143 0.458008 1445639998 0.693542 -0.104126 0.546143 0.458008 1445639998 0.693542 -0.104126 0.546143 0.458008 1445639998 0.706238 -0.107117 0.543884 0.440308 1445639998 0.706238 -0.107117 0.543884 0.440308 1445639998 0.706238 -0.107117 0.543884 0.440308 1445639998 0.706238 -0.107117 0.543884 0.440308 1445639998 0.706238 -0.107117 0.543884 0.440308 1445639998 0.706238 -0.107117 0.543884 0.440308 1445639998 0.711243 -0.112366 0.537415 0.438843 1445639998 0.711243 -0.112366 0.537415 0.438843 1445639998 0.711243 -0.112366 0.537415 0.438843 1445639998 0.711243 -0.112366 0.537415 0.438843 1445639998 0.711243 -0.112366 0.537415 0.438843 1445639998 0.711243 -0.112366 0.537415 0.438843 1445639998 0.711243 -0.112366 0.537415 0.438843 1445639998 0.715088 -0.111206 0.533264 0.437927 1445639998 0.715088 -0.111206 0.533264 0.437927 1445639998 0.715088 -0.111206 0.533264 0.437927 1445639998 0.715088 -0.111206 0.533264 0.437927 1445639998 0.715088 -0.111206 0.533264 0.437927 1445639998 0.715088 -0.111206 0.533264 0.437927 1445639998 0.718811 -0.106934 0.532227 0.434143 1445639998 0.718811 -0.106934 0.532227 0.434143 1445639998 0.718811 -0.106934 0.532227 0.434143 1445639998 0.718811 -0.106934 0.532227 0.434143 1445639998 0.718811 -0.106934 0.532227 0.434143 1445639998 0.718811 -0.106934 0.532227 0.434143 1445639998 0.718811 -0.106934 0.532227 0.434143 1445639998 0.725952 -0.093445 0.534607 0.422302 1445639998 0.725952 -0.093445 0.534607 0.422302 1445639998 0.725952 -0.093445 0.534607 0.422302 1445639998 0.725952 -0.093445 0.534607 0.422302 1445639998 0.725952 -0.093445 0.534607 0.422302 1445639998 0.725952 -0.093445 0.534607 0.422302 1445639998 0.730164 -0.067383 0.544556 0.406982 1445639998 0.730164 -0.067383 0.544556 0.406982 1445639998 0.730164 -0.067383 0.544556 0.406982 1445639998 0.730164 -0.067383 0.544556 0.406982 1445639998 0.730164 -0.067383 0.544556 0.406982 1445639998 0.726196 -0.050293 0.553589 0.404419 1445639998 0.726196 -0.050293 0.553589 0.404419 1445639998 0.726196 -0.050293 0.553589 0.404419 1445639998 0.726196 -0.050293 0.553589 0.404419 1445639998 0.726196 -0.050293 0.553589 0.404419 1445639998 0.726196 -0.050293 0.553589 0.404419 1445639998 0.716248 -0.047852 0.560242 0.413147 1445639998 0.716248 -0.047852 0.560242 0.413147 1445639998 0.716248 -0.047852 0.560242 0.413147 1445639998 0.716248 -0.047852 0.560242 0.413147 1445639998 0.705505 -0.042786 0.565369 0.425110 1445639998 0.705505 -0.042786 0.565369 0.425110 1445639998 0.705505 -0.042786 0.565369 0.425110 1445639998 0.705505 -0.042786 0.565369 0.425110 1445639998 0.705505 -0.042786 0.565369 0.425110 1445639998 0.696228 -0.039734 0.566162 0.439331 1445639998 0.696228 -0.039734 0.566162 0.439331 1445639998 0.696228 -0.039734 0.566162 0.439331 1445639998 0.696228 -0.039734 0.566162 0.439331 1445639998 0.696228 -0.039734 0.566162 0.439331 1445639998 0.696228 -0.039734 0.566162 0.439331 1445639998 0.687439 -0.043335 0.566345 0.452454 1445639998 0.687439 -0.043335 0.566345 0.452454 1445639998 0.687439 -0.043335 0.566345 0.452454 1445639998 0.687439 -0.043335 0.566345 0.452454 1445639998 0.687439 -0.043335 0.566345 0.452454 1445639998 0.687439 -0.043335 0.566345 0.452454 1445639998 0.678711 -0.055786 0.567505 0.462646 1445639998 0.678711 -0.055786 0.567505 0.462646 1445639998 0.678711 -0.055786 0.567505 0.462646 1445639998 0.678711 -0.055786 0.567505 0.462646 1445639998 0.678711 -0.055786 0.567505 0.462646 1445639998 0.678711 -0.055786 0.567505 0.462646 1445639998 0.672729 -0.078369 0.566772 0.468994 1445639998 0.672729 -0.078369 0.566772 0.468994 1445639998 0.672729 -0.078369 0.566772 0.468994 1445639998 0.672729 -0.078369 0.566772 0.468994 1445639998 0.672729 -0.078369 0.566772 0.468994 1445639998 0.672729 -0.078369 0.566772 0.468994 1445639998 0.672485 -0.107849 0.559692 0.471985 1445639998 0.672485 -0.107849 0.559692 0.471985 1445639998 0.672485 -0.107849 0.559692 0.471985 1445639998 0.672485 -0.107849 0.559692 0.471985 1445639998 0.672485 -0.107849 0.559692 0.471985 1445639998 0.672485 -0.107849 0.559692 0.471985 1445639998 0.674011 -0.128113 0.549133 0.477112 1445639998 0.674011 -0.128113 0.549133 0.477112 1445639998 0.674011 -0.128113 0.549133 0.477112 1445639998 0.674011 -0.128113 0.549133 0.477112 1445639998 0.674011 -0.128113 0.549133 0.477112 1445639998 0.674011 -0.128113 0.549133 0.477112 1445639998 0.674011 -0.128113 0.549133 0.477112 1445639998 0.675659 -0.138916 0.536194 0.486389 1445639998 0.675659 -0.138916 0.536194 0.486389 1445639998 0.675659 -0.138916 0.536194 0.486389 1445639998 0.675659 -0.138916 0.536194 0.486389 1445639998 0.675659 -0.138916 0.536194 0.486389 1445639999 0.676880 -0.144714 0.523987 0.496277 1445639999 0.676880 -0.144714 0.523987 0.496277 1445639999 0.676880 -0.144714 0.523987 0.496277 1445639999 0.676880 -0.144714 0.523987 0.496277 1445639999 0.676880 -0.144714 0.523987 0.496277 1445639999 0.676880 -0.144714 0.523987 0.496277 1445639999 0.676880 -0.144714 0.523987 0.496277 1445639999 0.680725 -0.144165 0.518188 0.497131 1445639999 0.680725 -0.144165 0.518188 0.497131 1445639999 0.680725 -0.144165 0.518188 0.497131 1445639999 0.680725 -0.144165 0.518188 0.497131 1445639999 0.680725 -0.144165 0.518188 0.497131 1445639999 0.680725 -0.144165 0.518188 0.497131 1445639999 0.687317 -0.139893 0.516846 0.490723 1445639999 0.687317 -0.139893 0.516846 0.490723 1445639999 0.687317 -0.139893 0.516846 0.490723 1445639999 0.687317 -0.139893 0.516846 0.490723 1445639999 0.687317 -0.139893 0.516846 0.490723 1445639999 0.687317 -0.139893 0.516846 0.490723 1445639999 0.695496 -0.125366 0.524780 0.474426 1445639999 0.695496 -0.125366 0.524780 0.474426 1445639999 0.695496 -0.125366 0.524780 0.474426 1445639999 0.695496 -0.125366 0.524780 0.474426 1445639999 0.695496 -0.125366 0.524780 0.474426 1445639999 0.695496 -0.125366 0.524780 0.474426 1445639999 0.702698 -0.104309 0.534912 0.457275 1445639999 0.702698 -0.104309 0.534912 0.457275 1445639999 0.702698 -0.104309 0.534912 0.457275 1445639999 0.702698 -0.104309 0.534912 0.457275 1445639999 0.702698 -0.104309 0.534912 0.457275 1445639999 0.706543 -0.084656 0.543701 0.444885 1445639999 0.706543 -0.084656 0.543701 0.444885 1445639999 0.706543 -0.084656 0.543701 0.444885 1445639999 0.706543 -0.084656 0.543701 0.444885 1445639999 0.706543 -0.084656 0.543701 0.444885 1445639999 0.706543 -0.084656 0.543701 0.444885 1445639999 0.706543 -0.084656 0.543701 0.444885 1445639999 0.707031 -0.064880 0.552734 0.436279 1445639999 0.707031 -0.064880 0.552734 0.436279 1445639999 0.707031 -0.064880 0.552734 0.436279 1445639999 0.707031 -0.064880 0.552734 0.436279 1445639999 0.707031 -0.064880 0.552734 0.436279 1445639999 0.707031 -0.064880 0.552734 0.436279 1445639999 0.707336 -0.044678 0.557312 0.432434 1445639999 0.707336 -0.044678 0.557312 0.432434 1445639999 0.707336 -0.044678 0.557312 0.432434 1445639999 0.707336 -0.044678 0.557312 0.432434 1445639999 0.707336 -0.044678 0.557312 0.432434 1445639999 0.708313 -0.026245 0.556641 0.433228 1445639999 0.708313 -0.026245 0.556641 0.433228 1445639999 0.708313 -0.026245 0.556641 0.433228 1445639999 0.708313 -0.026245 0.556641 0.433228 1445639999 0.708313 -0.026245 0.556641 0.433228 1445639999 0.708313 -0.026245 0.556641 0.433228 1445639999 0.708313 -0.026245 0.556641 0.433228 1445639999 0.707703 -0.012878 0.556396 0.435120 1445639999 0.707703 -0.012878 0.556396 0.435120 1445639999 0.707703 -0.012878 0.556396 0.435120 1445639999 0.707703 -0.012878 0.556396 0.435120 1445639999 0.707703 -0.012878 0.556396 0.435120 1445639999 0.707703 -0.012878 0.556396 0.435120 1445639999 0.706543 -0.010254 0.558228 0.434692 1445639999 0.706543 -0.010254 0.558228 0.434692 1445639999 0.706543 -0.010254 0.558228 0.434692 1445639999 0.706543 -0.010254 0.558228 0.434692 1445639999 0.706543 -0.010254 0.558228 0.434692 1445639999 0.706360 -0.015015 0.561157 0.431152 1445639999 0.706360 -0.015015 0.561157 0.431152 1445639999 0.706360 -0.015015 0.561157 0.431152 1445639999 0.706360 -0.015015 0.561157 0.431152 1445639999 0.706360 -0.015015 0.561157 0.431152 1445639999 0.706360 -0.015015 0.561157 0.431152 1445639999 0.709656 -0.032288 0.559631 0.426697 1445639999 0.709656 -0.032288 0.559631 0.426697 1445639999 0.709656 -0.032288 0.559631 0.426697 1445639999 0.709656 -0.032288 0.559631 0.426697 1445639999 0.709656 -0.032288 0.559631 0.426697 1445639999 0.709656 -0.032288 0.559631 0.426697 1445639999 0.709656 -0.032288 0.559631 0.426697 1445639999 0.712830 -0.057861 0.553284 0.427002 1445639999 0.712830 -0.057861 0.553284 0.427002 1445639999 0.712830 -0.057861 0.553284 0.427002 1445639999 0.712830 -0.057861 0.553284 0.427002 1445639999 0.712830 -0.057861 0.553284 0.427002 1445639999 0.712830 -0.057861 0.553284 0.427002 1445639999 0.714722 -0.081848 0.540833 0.435852 1445639999 0.714722 -0.081848 0.540833 0.435852 1445639999 0.714722 -0.081848 0.540833 0.435852 1445639999 0.714722 -0.081848 0.540833 0.435852 1445639999 0.714722 -0.081848 0.540833 0.435852 1445639999 0.714722 -0.081848 0.540833 0.435852 1445639999 0.711182 -0.105896 0.525024 0.455261 1445639999 0.711182 -0.105896 0.525024 0.455261 1445639999 0.711182 -0.105896 0.525024 0.455261 1445639999 0.711182 -0.105896 0.525024 0.455261 1445639999 0.711182 -0.105896 0.525024 0.455261 1445639999 0.711182 -0.105896 0.525024 0.455261 1445639999 0.704651 -0.126892 0.505676 0.481262 1445639999 0.704651 -0.126892 0.505676 0.481262 1445639999 0.704651 -0.126892 0.505676 0.481262 1445639999 0.704651 -0.126892 0.505676 0.481262 1445639999 0.704651 -0.126892 0.505676 0.481262 1445639999 0.704651 -0.126892 0.505676 0.481262 1445639999 0.698120 -0.141785 0.492432 0.499939 1445639999 0.698120 -0.141785 0.492432 0.499939 1445639999 0.698120 -0.141785 0.492432 0.499939 1445639999 0.698120 -0.141785 0.492432 0.499939 1445639999 0.698120 -0.141785 0.492432 0.499939 1445639999 0.698120 -0.141785 0.492432 0.499939 1445639999 0.694946 -0.149902 0.483948 0.510193 1445640000 0.694946 -0.149902 0.483948 0.510193 1445640000 0.694946 -0.149902 0.483948 0.510193 1445640000 0.694946 -0.149902 0.483948 0.510193 1445640000 0.694946 -0.149902 0.483948 0.510193 1445640000 0.694946 -0.149902 0.483948 0.510193 1445640000 0.698486 -0.143616 0.484436 0.506653 1445640000 0.698486 -0.143616 0.484436 0.506653 1445640000 0.698486 -0.143616 0.484436 0.506653 1445640000 0.698486 -0.143616 0.484436 0.506653 1445640000 0.698486 -0.143616 0.484436 0.506653 1445640000 0.698486 -0.143616 0.484436 0.506653 1445640000 0.710449 -0.121948 0.491211 0.488892 1445640000 0.710449 -0.121948 0.491211 0.488892 1445640000 0.710449 -0.121948 0.491211 0.488892 1445640000 0.710449 -0.121948 0.491211 0.488892 1445640000 0.710449 -0.121948 0.491211 0.488892 1445640000 0.710449 -0.121948 0.491211 0.488892 1445640000 0.722839 -0.090637 0.502808 0.465210 1445640000 0.722839 -0.090637 0.502808 0.465210 1445640000 0.722839 -0.090637 0.502808 0.465210 1445640000 0.722839 -0.090637 0.502808 0.465210 1445640000 0.722839 -0.090637 0.502808 0.465210 1445640000 0.731812 -0.056396 0.514893 0.442749 1445640000 0.731812 -0.056396 0.514893 0.442749 1445640000 0.731812 -0.056396 0.514893 0.442749 1445640000 0.731812 -0.056396 0.514893 0.442749 1445640000 0.731812 -0.056396 0.514893 0.442749 1445640000 0.731812 -0.056396 0.514893 0.442749 1445640000 0.731812 -0.056396 0.514893 0.442749 1445640000 0.736450 -0.026611 0.523193 0.427917 1445640000 0.736450 -0.026611 0.523193 0.427917 1445640000 0.736450 -0.026611 0.523193 0.427917 1445640000 0.736450 -0.026611 0.523193 0.427917 1445640000 0.736450 -0.026611 0.523193 0.427917 1445640000 0.736023 -0.001526 0.528687 0.422607 1445640000 0.736023 -0.001526 0.528687 0.422607 1445640000 0.736023 -0.001526 0.528687 0.422607 1445640000 0.736023 -0.001526 0.528687 0.422607 1445640000 0.736023 -0.001526 0.528687 0.422607 1445640000 0.736023 -0.001526 0.528687 0.422607 1445640000 0.736023 -0.001526 0.528687 0.422607 1445640000 0.733154 0.017395 0.531799 0.423401 1445640000 0.733154 0.017395 0.531799 0.423401 1445640000 0.733154 0.017395 0.531799 0.423401 1445640000 0.733154 0.017395 0.531799 0.423401 1445640000 0.733154 0.017395 0.531799 0.423401 1445640000 0.733154 0.017395 0.531799 0.423401 1445640000 0.733154 0.017395 0.531799 0.423401 1445640000 0.726074 0.023499 0.534912 0.431335 1445640000 0.726074 0.023499 0.534912 0.431335 1445640000 0.726074 0.023499 0.534912 0.431335 1445640000 0.726074 0.023499 0.534912 0.431335 1445640000 0.726074 0.023499 0.534912 0.431335 1445640000 0.726074 0.023499 0.534912 0.431335 1445640000 0.716553 0.015503 0.539978 0.441162 1445640000 0.716553 0.015503 0.539978 0.441162 1445640000 0.716553 0.015503 0.539978 0.441162 1445640000 0.716553 0.015503 0.539978 0.441162 1445640000 0.716553 0.015503 0.539978 0.441162 1445640000 0.716553 0.015503 0.539978 0.441162 1445640000 0.709595 -0.001770 0.545105 0.446411 1445640000 0.709595 -0.001770 0.545105 0.446411 1445640000 0.709595 -0.001770 0.545105 0.446411 1445640000 0.709595 -0.001770 0.545105 0.446411 1445640000 0.709595 -0.001770 0.545105 0.446411 1445640000 0.708557 -0.031860 0.542725 0.449707 1445640000 0.708557 -0.031860 0.542725 0.449707 1445640000 0.708557 -0.031860 0.542725 0.449707 1445640000 0.708557 -0.031860 0.542725 0.449707 1445640000 0.708557 -0.031860 0.542725 0.449707 1445640000 0.708557 -0.031860 0.542725 0.449707 1445640000 0.708557 -0.031860 0.542725 0.449707 1445640000 0.709106 -0.065430 0.534180 0.455505 1445640000 0.709106 -0.065430 0.534180 0.455505 1445640000 0.709106 -0.065430 0.534180 0.455505 1445640000 0.709106 -0.065430 0.534180 0.455505 1445640000 0.709106 -0.065430 0.534180 0.455505 1445640000 0.708252 -0.095581 0.518433 0.469421 1445640000 0.708252 -0.095581 0.518433 0.469421 1445640000 0.708252 -0.095581 0.518433 0.469421 1445640000 0.708252 -0.095581 0.518433 0.469421 1445640000 0.708252 -0.095581 0.518433 0.469421 1445640000 0.708252 -0.095581 0.518433 0.469421 1445640000 0.708252 -0.095581 0.518433 0.469421 1445640000 0.704895 -0.122498 0.500793 0.487061 1445640000 0.704895 -0.122498 0.500793 0.487061 1445640000 0.704895 -0.122498 0.500793 0.487061 1445640000 0.704895 -0.122498 0.500793 0.487061 1445640000 0.704895 -0.122498 0.500793 0.487061 1445640000 0.704651 -0.131958 0.487732 0.498108 1445640000 0.704651 -0.131958 0.487732 0.498108 1445640000 0.704651 -0.131958 0.487732 0.498108 1445640000 0.704651 -0.131958 0.487732 0.498108 1445640000 0.704651 -0.131958 0.487732 0.498108 1445640000 0.704651 -0.131958 0.487732 0.498108 1445640000 0.704651 -0.131958 0.487732 0.498108 1445640000 0.707886 -0.125488 0.484375 0.498413 1445640000 0.707886 -0.125488 0.484375 0.498413 1445640000 0.707886 -0.125488 0.484375 0.498413 1445640000 0.707886 -0.125488 0.484375 0.498413 1445640000 0.707886 -0.125488 0.484375 0.498413 1445640000 0.707886 -0.125488 0.484375 0.498413 1445640000 0.718567 -0.107117 0.489380 0.482300 1445640000 0.718567 -0.107117 0.489380 0.482300 1445640000 0.718567 -0.107117 0.489380 0.482300 1445640000 0.718567 -0.107117 0.489380 0.482300 1445640000 0.718567 -0.107117 0.489380 0.482300 1445640000 0.718567 -0.107117 0.489380 0.482300 1445640000 0.732239 -0.076355 0.500427 0.455505 1445640000 0.732239 -0.076355 0.500427 0.455505 1445640001 0.732239 -0.076355 0.500427 0.455505 1445640001 0.732239 -0.076355 0.500427 0.455505 1445640001 0.732239 -0.076355 0.500427 0.455505 1445640001 0.743591 -0.037354 0.514465 0.425293 1445640001 0.743591 -0.037354 0.514465 0.425293 1445640001 0.743591 -0.037354 0.514465 0.425293 1445640001 0.743591 -0.037354 0.514465 0.425293 1445640001 0.743591 -0.037354 0.514465 0.425293 1445640001 0.743591 -0.037354 0.514465 0.425293 1445640001 0.751892 0.006348 0.528137 0.394470 1445640001 0.751892 0.006348 0.528137 0.394470 1445640001 0.751892 0.006348 0.528137 0.394470 1445640001 0.751892 0.006348 0.528137 0.394470 1445640001 0.751892 0.006348 0.528137 0.394470 1445640001 0.751892 0.006348 0.528137 0.394470 1445640001 0.758545 0.050598 0.536072 0.366821 1445640001 0.758545 0.050598 0.536072 0.366821 1445640001 0.758545 0.050598 0.536072 0.366821 1445640001 0.758545 0.050598 0.536072 0.366821 1445640001 0.758545 0.050598 0.536072 0.366821 1445640001 0.761780 0.088562 0.539551 0.347351 1445640001 0.761780 0.088562 0.539551 0.347351 1445640001 0.761780 0.088562 0.539551 0.347351 1445640001 0.761780 0.088562 0.539551 0.347351 1445640001 0.761780 0.088562 0.539551 0.347351 1445640001 0.761780 0.088562 0.539551 0.347351 1445640001 0.761902 0.110535 0.542725 0.335571 1445640001 0.761902 0.110535 0.542725 0.335571 1445640001 0.761902 0.110535 0.542725 0.335571 1445640001 0.761902 0.110535 0.542725 0.335571 1445640001 0.761902 0.110535 0.542725 0.335571 1445640001 0.761902 0.110535 0.542725 0.335571 1445640001 0.757874 0.114868 0.549500 0.332153 1445640001 0.757874 0.114868 0.549500 0.332153 1445640001 0.757874 0.114868 0.549500 0.332153 1445640001 0.757874 0.114868 0.549500 0.332153 1445640001 0.757874 0.114868 0.549500 0.332153 1445640001 0.757874 0.114868 0.549500 0.332153 1445640001 0.757874 0.114868 0.549500 0.332153 1445640001 0.753601 0.101440 0.556946 0.333923 1445640001 0.753601 0.101440 0.556946 0.333923 1445640001 0.753601 0.101440 0.556946 0.333923 1445640001 0.753601 0.101440 0.556946 0.333923 1445640001 0.753601 0.101440 0.556946 0.333923 1445640001 0.753601 0.101440 0.556946 0.333923 1445640001 0.752747 0.071716 0.558960 0.340210 1445640001 0.752747 0.071716 0.558960 0.340210 1445640001 0.752747 0.071716 0.558960 0.340210 1445640001 0.752747 0.071716 0.558960 0.340210 1445640001 0.752747 0.071716 0.558960 0.340210 1445640001 0.752747 0.071716 0.558960 0.340210 1445640001 0.754150 0.032166 0.555542 0.348511 1445640001 0.754150 0.032166 0.555542 0.348511 1445640001 0.754150 0.032166 0.555542 0.348511 1445640001 0.754150 0.032166 0.555542 0.348511 1445640001 0.754456 -0.007507 0.546875 0.362793 1445640001 0.754456 -0.007507 0.546875 0.362793 1445640001 0.754456 -0.007507 0.546875 0.362793 1445640001 0.754456 -0.007507 0.546875 0.362793 1445640001 0.754456 -0.007507 0.546875 0.362793 1445640001 0.747925 -0.050964 0.534363 0.390320 1445640001 0.747925 -0.050964 0.534363 0.390320 1445640001 0.747925 -0.050964 0.534363 0.390320 1445640001 0.747925 -0.050964 0.534363 0.390320 1445640001 0.747925 -0.050964 0.534363 0.390320 1445640001 0.736755 -0.089905 0.517456 0.425659 1445640001 0.736755 -0.089905 0.517456 0.425659 1445640001 0.736755 -0.089905 0.517456 0.425659 1445640001 0.736755 -0.089905 0.517456 0.425659 1445640001 0.736755 -0.089905 0.517456 0.425659 1445640001 0.736755 -0.089905 0.517456 0.425659 1445640001 0.736755 -0.089905 0.517456 0.425659 1445640001 0.725586 -0.111938 0.502747 0.456299 1445640001 0.725586 -0.111938 0.502747 0.456299 1445640001 0.725586 -0.111938 0.502747 0.456299 1445640001 0.725586 -0.111938 0.502747 0.456299 1445640001 0.725586 -0.111938 0.502747 0.456299 1445640001 0.725586 -0.111938 0.502747 0.456299 1445640001 0.717102 -0.125183 0.492737 0.476685 1445640001 0.717102 -0.125183 0.492737 0.476685 1445640001 0.717102 -0.125183 0.492737 0.476685 1445640001 0.711792 -0.127747 0.490112 0.486572 1445640001 0.711792 -0.127747 0.490112 0.486572 1445640001 0.711792 -0.127747 0.490112 0.486572 1445640001 0.711792 -0.127747 0.490112 0.486572 1445640001 0.711792 -0.127747 0.490112 0.486572 1445640001 0.711792 -0.127747 0.490112 0.486572 1445640001 0.713684 -0.110535 0.499084 0.478821 1445640001 0.713684 -0.110535 0.499084 0.478821 1445640001 0.713684 -0.110535 0.499084 0.478821 1445640001 0.713684 -0.110535 0.499084 0.478821 1445640001 0.713684 -0.110535 0.499084 0.478821 1445640001 0.713684 -0.110535 0.499084 0.478821 1445640001 0.713684 -0.110535 0.499084 0.478821 1445640001 0.717285 -0.081482 0.510559 0.467041 1445640001 0.717285 -0.081482 0.510559 0.467041 1445640001 0.717285 -0.081482 0.510559 0.467041 1445640001 0.717285 -0.081482 0.510559 0.467041 1445640001 0.717285 -0.081482 0.510559 0.467041 1445640001 0.717285 -0.081482 0.510559 0.467041 1445640001 0.718323 -0.044067 0.524536 0.454773 1445640001 0.718323 -0.044067 0.524536 0.454773 1445640001 0.718323 -0.044067 0.524536 0.454773 1445640002 0.718323 -0.044067 0.524536 0.454773 1445640002 0.718323 -0.044067 0.524536 0.454773 1445640002 0.718323 -0.044067 0.524536 0.454773 1445640002 0.718323 -0.044067 0.524536 0.454773 1445640002 0.721252 -0.007751 0.530823 0.444824 1445640002 0.721252 -0.007751 0.530823 0.444824 1445640002 0.721252 -0.007751 0.530823 0.444824 1445640002 0.721252 -0.007751 0.530823 0.444824 1445640002 0.721252 -0.007751 0.530823 0.444824 1445640002 0.721252 -0.007751 0.530823 0.444824 1445640002 0.721985 0.019653 0.533997 0.439453 1445640002 0.721985 0.019653 0.533997 0.439453 1445640002 0.721985 0.019653 0.533997 0.439453 1445640002 0.721985 0.019653 0.533997 0.439453 1445640002 0.721985 0.019653 0.533997 0.439453 1445640002 0.721985 0.019653 0.533997 0.439453 1445640002 0.721985 0.019653 0.533997 0.439453 1445640002 0.713989 0.022583 0.534668 0.451416 1445640002 0.713989 0.022583 0.534668 0.451416 1445640002 0.713989 0.022583 0.534668 0.451416 1445640002 0.713989 0.022583 0.534668 0.451416 1445640002 0.713989 0.022583 0.534668 0.451416 1445640002 0.713989 0.022583 0.534668 0.451416 1445640002 0.699646 0.013428 0.535706 0.472473 1445640002 0.699646 0.013428 0.535706 0.472473 1445640002 0.699646 0.013428 0.535706 0.472473 1445640002 0.699646 0.013428 0.535706 0.472473 1445640002 0.699646 0.013428 0.535706 0.472473 1445640002 0.699646 0.013428 0.535706 0.472473 1445640002 0.688904 -0.005554 0.533325 0.490784 1445640002 0.688904 -0.005554 0.533325 0.490784 1445640002 0.688904 -0.005554 0.533325 0.490784 1445640002 0.688904 -0.005554 0.533325 0.490784 1445640002 0.688904 -0.005554 0.533325 0.490784 1445640002 0.688904 -0.005554 0.533325 0.490784 1445640002 0.681396 -0.038391 0.530029 0.503235 1445640002 0.681396 -0.038391 0.530029 0.503235 1445640002 0.681396 -0.038391 0.530029 0.503235 1445640002 0.681396 -0.038391 0.530029 0.503235 1445640002 0.681396 -0.038391 0.530029 0.503235 1445640002 0.681396 -0.038391 0.530029 0.503235 1445640002 0.675598 -0.072937 0.523560 0.513855 1445640002 0.675598 -0.072937 0.523560 0.513855 1445640002 0.675598 -0.072937 0.523560 0.513855 1445640002 0.675598 -0.072937 0.523560 0.513855 1445640002 0.675598 -0.072937 0.523560 0.513855 1445640002 
0.832275 -0.170227 0.527405 0.008484 1445640004 0.832275 -0.170227 0.527405 0.008484 1445640004 0.832275 -0.170227 0.527405 0.008484 1445640004 0.832275 -0.170227 0.527405 0.008484 1445640004 0.852112 -0.281616 0.433228 -0.082703 1445640004 0.852112 -0.281616 0.433228 -0.082703 1445640004 0.852112 -0.281616 0.433228 -0.082703 1445640004 0.852112 -0.281616 0.433228 -0.082703 1445640004 0.852112 -0.281616 0.433228 -0.082703 1445640004 0.852112 -0.281616 0.433228 -0.082703 1445640004 0.852112 -0.281616 0.433228 -0.082703 1445640004 0.846985 -0.303162 0.387878 -0.200562 1445640004 0.846985 -0.303162 0.387878 -0.200562 1445640004 0.846985 -0.303162 0.387878 -0.200562 1445640004 0.846985 -0.303162 0.387878 -0.200562 1445640004 0.846985 -0.303162 0.387878 -0.200562 1445640004 0.846985 -0.303162 0.387878 -0.200562 1445640004 0.859802 -0.255493 0.340698 -0.281677 1445640004 0.859802 -0.255493 0.340698 -0.281677 1445640004 0.859802 -0.255493 0.340698 -0.281677 1445640004 0.859802 -0.255493 0.340698 -0.281677 1445640004 0.859802 -0.255493 0.340698 -0.281677 1445640004 0.859802 -0.255493 0.340698 -0.281677 1445640004 0.861816 -0.255554 0.321289 -0.297913 1445640004 0.861816 -0.255554 0.321289 -0.297913 1445640004 0.861816 -0.255554 0.321289 -0.297913 1445640004 0.861816 -0.255554 0.321289 -0.297913 1445640004 0.861816 -0.255554 0.321289 -0.297913 1445640004 0.861816 -0.255554 0.321289 -0.297913 1445640004 0.861816 -0.255554 0.321289 -0.297913 1445640004 0.858521 -0.267334 0.358093 -0.251343 1445640004 0.858521 -0.267334 0.358093 -0.251343 1445640004 0.858521 -0.267334 0.358093 -0.251343 1445640004 0.858521 -0.267334 0.358093 -0.251343 1445640004 0.858521 -0.267334 0.358093 -0.251343 1445640004 0.861328 -0.252563 0.415466 -0.147034 1445640004 0.861328 -0.252563 0.415466 -0.147034 1445640004 0.861328 -0.252563 0.415466 -0.147034 1445640004 0.861328 -0.252563 0.415466 -0.147034 1445640004 0.861328 -0.252563 0.415466 -0.147034 1445640004 0.861328 -0.252563 0.415466 -0.147034 1445640004 0.861328 -0.252563 0.415466 -0.147034 1445640004 0.844971 -0.211121 0.490662 -0.023987 1445640004 0.844971 -0.211121 0.490662 -0.023987 1445640004 0.844971 -0.211121 0.490662 -0.023987 1445640004 0.844971 -0.211121 0.490662 -0.023987 1445640004 0.798584 -0.150635 0.572571 0.107788 1445640004 0.798584 -0.150635 0.572571 0.107788 1445640004 0.798584 -0.150635 0.572571 0.107788 1445640004 0.798584 -0.150635 0.572571 0.107788 1445640004 0.798584 -0.150635 0.572571 0.107788 1445640004 0.798584 -0.150635 0.572571 0.107788 1445640004 0.798584 -0.150635 0.572571 0.107788 1445640004 0.714172 -0.086060 0.650146 0.244385 1445640004 0.714172 -0.086060 0.650146 0.244385 1445640004 0.714172 -0.086060 0.650146 0.244385 1445640004 0.714172 -0.086060 0.650146 0.244385 1445640004 0.714172 -0.086060 0.650146 0.244385 1445640004 0.714172 -0.086060 0.650146 0.244385 1445640005 0.624695 -0.044434 0.684265 0.373352 1445640005 0.624695 -0.044434 0.684265 0.373352 1445640005 0.624695 -0.044434 0.684265 0.373352 1445640005 0.624695 -0.044434 0.684265 0.373352 1445640005 0.624695 -0.044434 0.684265 0.373352 1445640005 0.624695 -0.044434 0.684265 0.373352 1445640005 0.546631 -0.030029 0.679626 0.488159 1445640005 0.546631 -0.030029 0.679626 0.488159 1445640005 0.546631 -0.030029 0.679626 0.488159 1445640005 0.546631 -0.030029 0.679626 0.488159 1445640005 0.546631 -0.030029 0.679626 0.488159 1445640005 0.546631 -0.030029 0.679626 0.488159 1445640005 0.497681 -0.026733 0.652283 0.570984 1445640005 0.497681 -0.026733 0.652283 0.570984 1445640005 0.497681 -0.026733 0.652283 0.570984 1445640005 0.497681 -0.026733 0.652283 0.570984 1445640005 0.497681 -0.026733 0.652283 0.570984 1445640005 0.497681 -0.026733 0.652283 0.570984 1445640005 0.497681 -0.026733 0.652283 0.570984 1445640005 0.504150 -0.023865 0.655029 0.562256 1445640005 0.504150 -0.023865 0.655029 0.562256 1445640005 0.504150 -0.023865 0.655029 0.562256 1445640005 0.504150 -0.023865 0.655029 0.562256 1445640005 0.504150 -0.023865 0.655029 0.562256 1445640005 0.599915 -0.038208 0.651306 0.462952 1445640005 0.599915 -0.038208 0.651306 0.462952 1445640005 0.599915 -0.038208 0.651306 0.462952 1445640005 0.599915 -0.038208 0.651306 0.462952 1445640005 0.722412 -0.076111 0.624573 0.286560 1445640005 0.722412 -0.076111 0.624573 0.286560 1445640005 0.722412 -0.076111 0.624573 0.286560 1445640005 0.722412 -0.076111 0.624573 0.286560 1445640005 0.722412 -0.076111 0.624573 0.286560 1445640005 0.722412 -0.076111 0.624573 0.286560 1445640005 0.818298 -0.129333 0.549622 0.107178 1445640005 0.818298 -0.129333 0.549622 0.107178 1445640005 0.818298 -0.129333 0.549622 0.107178 1445640005 0.818298 -0.129333 0.549622 0.107178 1445640005 0.818298 -0.129333 0.549622 0.107178 1445640005 0.818298 -0.129333 0.549622 0.107178 1445640005 0.850525 -0.259644 0.456848 -0.019409 1445640005 0.850525 -0.259644 0.456848 -0.019409 1445640005 0.850525 -0.259644 0.456848 -0.019409 1445640005 0.850525 -0.259644 0.456848 -0.019409 1445640005 0.850525 -0.259644 0.456848 -0.019409 1445640005 0.850525 -0.259644 0.456848 -0.019409 1445640005 0.829468 -0.348694 0.415771 -0.132141 1445640005 0.829468 -0.348694 0.415771 -0.132141 1445640005 0.829468 -0.348694 0.415771 -0.132141 1445640005 0.829468 -0.348694 0.415771 -0.132141 1445640005 0.829468 -0.348694 0.415771 -0.132141 1445640005 0.829468 -0.348694 0.415771 -0.132141 1445640005 0.840820 -0.302979 0.385986 -0.228455 1445640005 0.840820 -0.302979 0.385986 -0.228455 1445640005 0.840820 -0.302979 0.385986 -0.228455 1445640005 0.840820 -0.302979 0.385986 -0.228455 1445640005 0.840820 -0.302979 0.385986 -0.228455 1445640005 0.840820 -0.302979 0.385986 -0.228455 1445640005 0.840820 -0.302979 0.385986 -0.228455 1445640005 0.854004 -0.274109 0.363892 -0.251160 1445640005 0.854004 -0.274109 0.363892 -0.251160 1445640005 0.854004 -0.274109 0.363892 -0.251160 1445640005 0.854004 -0.274109 0.363892 -0.251160 1445640005 0.854004 -0.274109 0.363892 -0.251160 1445640005 0.854004 -0.274109 0.363892 -0.251160 1445640005 0.854736 -0.272888 0.386658 -0.213135 1445640005 0.854736 -0.272888 0.386658 -0.213135 1445640005 0.854736 -0.272888 0.386658 -0.213135 1445640005 0.854736 -0.272888 0.386658 -0.213135 1445640005 0.854736 -0.272888 0.386658 -0.213135 1445640005 0.854736 -0.272888 0.386658 -0.213135 1445640005 0.853943 -0.254578 0.435059 -0.128845 1445640005 0.853943 -0.254578 0.435059 -0.128845 1445640005 0.853943 -0.254578 0.435059 -0.128845 1445640005 0.853943 -0.254578 0.435059 -0.128845 1445640005 0.853943 -0.254578 0.435059 -0.128845 1445640005 0.853943 -0.254578 0.435059 -0.128845 1445640005 0.836609 -0.216187 0.503052 -0.014038 1445640005 0.836609 -0.216187 0.503052 -0.014038 1445640005 0.836609 -0.216187 0.503052 -0.014038 1445640005 0.836609 -0.216187 0.503052 -0.014038 1445640005 0.836609 -0.216187 0.503052 -0.014038 1445640005 0.836609 -0.216187 0.503052 -0.014038 1445640005 0.836609 -0.216187 0.503052 -0.014038 1445640005 0.787476 -0.163879 0.582275 0.118042 1445640005 0.787476 -0.163879 0.582275 0.118042 1445640005 0.787476 -0.163879 0.582275 0.118042 1445640005 0.787476 -0.163879 0.582275 0.118042 1445640005 0.787476 -0.163879 0.582275 0.118042 1445640005 0.787476 -0.163879 0.582275 0.118042 1445640005 0.708252 -0.112976 0.645203 0.263123 1445640005 0.708252 -0.112976 0.645203 0.263123 1445640005 0.708252 -0.112976 0.645203 0.263123 1445640005 0.708252 -0.112976 0.645203 0.263123 1445640005 0.708252 -0.112976 0.645203 0.263123 1445640005 0.626038 -0.080383 0.674438 0.383057 1445640005 0.626038 -0.080383 0.674438 0.383057 1445640005 0.626038 -0.080383 0.674438 0.383057 1445640005 0.626038 -0.080383 0.674438 0.383057 1445640005 0.626038 -0.080383 0.674438 0.383057 1445640005 0.626038 -0.080383 0.674438 0.383057 1445640005 0.626038 -0.080383 0.674438 0.383057 1445640005 0.548096 -0.062805 0.690186 0.468140 1445640005 0.548096 -0.062805 0.690186 0.468140 1445640005 0.548096 -0.062805 0.690186 0.468140 1445640005 0.548096 -0.062805 0.690186 0.468140 1445640005 0.548096 -0.062805 0.690186 0.468140 1445640005 0.517639 -0.061646 0.694824 0.495361 1445640006 0.517639 -0.061646 0.694824 0.495361 1445640006 0.517639 -0.061646 0.694824 0.495361 1445640006 0.517639 -0.061646 0.694824 0.495361 1445640006 0.517639 -0.061646 0.694824 0.495361 1445640006 0.517639 -0.061646 0.694824 0.495361 1445640006 0.556641 -0.071228 0.691345 0.455017 1445640006 0.556641 -0.071228 0.691345 0.455017 1445640006 0.556641 -0.071228 0.691345 0.455017 1445640006 0.556641 -0.071228 0.691345 0.455017 1445640006 0.556641 -0.071228 0.691345 0.455017 1445640006 0.556641 -0.071228 0.691345 0.455017 1445640006 0.632385 -0.089417 0.678467 0.362854 1445640006 0.632385 -0.089417 0.678467 0.362854 1445640006 0.632385 -0.089417 0.678467 0.362854 1445640006 0.632385 -0.089417 0.678467 0.362854 1445640006 0.632385 -0.089417 0.678467 0.362854 1445640006 0.632385 -0.089417 0.678467 0.362854 1445640006 0.724243 -0.125610 0.633667 0.241089 1445640006 0.724243 -0.125610 0.633667 0.241089 1445640006 0.724243 -0.125610 0.633667 0.241089 1445640006 0.724243 -0.125610 0.633667 0.241089 1445640006 0.724243 -0.125610 0.633667 0.241089 1445640006 0.724243 -0.125610 0.633667 0.241089 1445640006 0.799927 -0.176453 0.563110 0.108582 1445640006 0.799927 -0.176453 0.563110 0.108582 1445640006 0.799927 -0.176453 0.563110 0.108582 1445640006 0.799927 -0.176453 0.563110 0.108582 1445640006 0.799927 -0.176453 0.563110 0.108582 1445640006 0.839294 -0.250732 0.482361 0.002014 1445640006 0.839294 -0.250732 0.482361 0.002014 1445640006 0.839294 -0.250732 0.482361 0.002014 1445640006 0.839294 -0.250732 0.482361 0.002014 1445640006 0.839294 -0.250732 0.482361 0.002014 1445640006 0.839294 -0.250732 0.482361 0.002014 1445640006 0.845215 -0.317749 0.421265 -0.084473 1445640006 0.845215 -0.317749 0.421265 -0.084473 1445640006 0.845215 -0.317749 0.421265 -0.084473 1445640006 0.845215 -0.317749 0.421265 -0.084473 1445640006 0.845215 -0.317749 0.421265 -0.084473 1445640006 0.845215 -0.317749 0.421265 -0.084473 1445640006 0.845825 -0.319214 0.390259 -0.174011 1445640006 0.845825 -0.319214 0.390259 -0.174011 1445640006 0.845825 -0.319214 0.390259 -0.174011 1445640006 0.845825 -0.319214 0.390259 -0.174011 1445640006 0.845825 -0.319214 0.390259 -0.174011 1445640006 0.845825 -0.319214 0.390259 -0.174011 1445640006 0.855042 -0.294739 0.360718 -0.227661 1445640006 0.855042 -0.294739 0.360718 -0.227661 1445640006 0.855042 -0.294739 0.360718 -0.227661 1445640006 0.855042 -0.294739 0.360718 -0.227661 1445640006 0.855042 -0.294739 0.360718 -0.227661 1445640006 0.855042 -0.294739 0.360718 -0.227661 1445640006 0.855042 -0.294739 0.360718 -0.227661 1445640006 0.854980 -0.288879 0.364563 -0.229431 1445640006 0.854980 -0.288879 0.364563 -0.229431 1445640006 0.854980 -0.288879 0.364563 -0.229431 1445640006 0.854980 -0.288879 0.364563 -0.229431 1445640006 0.854980 -0.288879 0.364563 -0.229431 1445640006 0.854980 -0.288879 0.364563 -0.229431 1445640006 0.853394 -0.274597 0.403564 -0.182678 1445640006 0.853394 -0.274597 0.403564 -0.182678 1445640006 0.853394 -0.274597 0.403564 -0.182678 1445640006 0.853394 -0.274597 0.403564 -0.182678 1445640006 0.853394 -0.274597 0.403564 -0.182678 1445640006 0.853394 -0.274597 0.403564 -0.182678 1445640006 0.845886 -0.239990 0.465698 -0.099731 1445640006 0.845886 -0.239990 0.465698 -0.099731 1445640006 0.845886 -0.239990 0.465698 -0.099731 1445640006 0.845886 -0.239990 0.465698 -0.099731 1445640006 0.845886 -0.239990 0.465698 -0.099731 1445640006 0.816895 -0.195007 0.542664 0.009705 1445640006 0.816895 -0.195007 0.542664 0.009705 1445640006 0.816895 -0.195007 0.542664 0.009705 1445640006 0.816895 -0.195007 0.542664 0.009705 1445640006 0.816895 -0.195007 0.542664 0.009705 1445640006 0.816895 -0.195007 0.542664 0.009705 1445640006 0.816895 -0.195007 0.542664 0.009705 1445640006 0.759033 -0.146179 0.618286 0.141724 1445640006 0.759033 -0.146179 0.618286 0.141724 1445640006 0.759033 -0.146179 0.618286 0.141724 1445640006 0.759033 -0.146179 0.618286 0.141724 1445640006 0.759033 -0.146179 0.618286 0.141724 1445640006 0.759033 -0.146179 0.618286 0.141724 1445640006 0.694031 -0.115845 0.651123 0.284241 1445640006 0.694031 -0.115845 0.651123 0.284241 1445640006 0.694031 -0.115845 0.651123 0.284241 1445640006 0.694031 -0.115845 0.651123 0.284241 1445640006 0.694031 -0.115845 0.651123 0.284241 1445640006 0.694031 -0.115845 0.651123 0.284241 1445640006 0.631042 -0.085083 0.667603 0.385681 1445640006 0.631042 -0.085083 0.667603 0.385681 1445640006 0.631042 -0.085083 0.667603 0.385681 1445640006 0.631042 -0.085083 0.667603 0.385681 1445640006 0.631042 -0.085083 0.667603 0.385681 1445640006 0.631042 -0.085083 0.667603 0.385681 1445640006 0.631042 -0.085083 0.667603 0.385681 1445640006 0.579956 -0.070740 0.674988 0.450500 1445640006 0.579956 -0.070740 0.674988 0.450500 1445640006 0.579956 -0.070740 0.674988 0.450500 1445640006 0.579956 -0.070740 0.674988 0.450500 1445640006 0.579956 -0.070740 0.674988 0.450500 1445640006 0.579956 -0.070740 0.674988 0.450500 1445640006 0.560669 -0.074097 0.681580 0.464233 1445640006 0.560669 -0.074097 0.681580 0.464233 1445640006 0.560669 -0.074097 0.681580 0.464233 1445640006 0.560669 -0.074097 0.681580 0.464233 1445640006 0.560669 -0.074097 0.681580 0.464233 1445640006 0.560669 -0.074097 0.681580 0.464233 1445640006 0.560669 -0.074097 0.681580 0.464233 1445640006 0.599060 -0.090088 0.684021 0.406250 1445640006 0.599060 -0.090088 0.684021 0.406250 1445640007 0.599060 -0.090088 0.684021 0.406250 1445640007 0.680603 -0.119629 0.664734 0.283630 1445640007 0.680603 -0.119629 0.664734 0.283630 1445640007 0.680603 -0.119629 0.664734 0.283630 1445640007 0.680603 -0.119629 0.664734 0.283630 1445640007 0.680603 -0.119629 0.664734 0.283630 1445640007 0.770020 -0.163574 0.606201 0.113098 1445640007 0.770020 -0.163574 0.606201 0.113098 1445640007 0.770020 -0.163574 0.606201 0.113098 1445640007 0.770020 -0.163574 0.606201 0.113098 1445640007 0.770020 -0.163574 0.606201 0.113098 1445640007 0.770020 -0.163574 0.606201 0.113098 1445640007 0.828613 -0.239624 0.505066 -0.028625 1445640007 0.828613 -0.239624 0.505066 -0.028625 1445640007 0.828613 -0.239624 0.505066 -0.028625 1445640007 0.828613 -0.239624 0.505066 -0.028625 1445640007 0.828613 -0.239624 0.505066 -0.028625 1445640007 0.828613 -0.239624 0.505066 -0.028625 1445640007 0.828613 -0.239624 0.505066 -0.028625 1445640007 0.836121 -0.325684 0.424316 -0.121338 1445640007 0.836121 -0.325684 0.424316 -0.121338 1445640007 0.836121 -0.325684 0.424316 -0.121338 1445640007 0.836121 -0.325684 0.424316 -0.121338 1445640007 0.836121 -0.325684 0.424316 -0.121338 1445640007 0.848511 -0.307434 0.371765 -0.217224 1445640007 0.848511 -0.307434 0.371765 -0.217224 1445640007 0.848511 -0.307434 0.371765 -0.217224 1445640007 0.848511 -0.307434 0.371765 -0.217224 1445640007 0.848511 -0.307434 0.371765 -0.217224 1445640007 0.848511 -0.307434 0.371765 -0.217224 1445640007 0.848511 -0.307434 0.371765 -0.217224 1445640007 0.862549 -0.275085 0.343933 -0.249084 1445640007 0.862549 -0.275085 0.343933 -0.249084 1445640007 0.862549 -0.275085 0.343933 -0.249084 1445640007 0.862549 -0.275085 0.343933 -0.249084 1445640007 0.862549 -0.275085 0.343933 -0.249084 1445640007 0.862549 -0.275085 0.343933 -0.249084 1445640007 0.859741 -0.281982 0.358398 -0.229980 1445640007 0.859741 -0.281982 0.358398 -0.229980 1445640007 0.859741 -0.281982 0.358398 -0.229980 1445640007 0.859741 -0.281982 0.358398 -0.229980 1445640007 0.859741 -0.281982 0.358398 -0.229980 1445640007 0.859741 -0.281982 0.358398 -0.229980 1445640007 0.855469 -0.279480 0.406006 -0.158569 1445640007 0.855469 -0.279480 0.406006 -0.158569 1445640007 0.855469 -0.279480 0.406006 -0.158569 1445640007 0.855469 -0.279480 0.406006 -0.158569 1445640007 0.855469 -0.279480 0.406006 -0.158569 1445640007 0.855469 -0.279480 0.406006 -0.158569 1445640007 0.844299 -0.239014 0.476074 -0.057739 1445640007 0.844299 -0.239014 0.476074 -0.057739 1445640007 0.844299 -0.239014 0.476074 -0.057739 1445640007 0.844299 -0.239014 0.476074 -0.057739 1445640007 0.844299 -0.239014 0.476074 -0.057739 1445640007 0.802490 -0.181763 0.564270 0.067139 1445640007 0.802490 -0.181763 0.564270 0.067139 1445640007 0.802490 -0.181763 0.564270 0.067139 1445640007 0.802490 -0.181763 0.564270 0.067139 1445640007 0.802490 -0.181763 0.564270 0.067139 1445640007 0.730286 -0.129639 0.636169 0.212280 1445640007 0.730286 -0.129639 0.636169 0.212280 1445640007 0.730286 -0.129639 0.636169 0.212280 1445640007 0.730286 -0.129639 0.636169 0.212280 1445640007 0.730286 -0.129639 0.636169 0.212280 1445640007 0.730286 -0.129639 0.636169 0.212280 1445640007 0.730286 -0.129639 0.636169 0.212280 1445640007 0.656372 -0.095215 0.662964 0.347107 1445640007 0.656372 -0.095215 0.662964 0.347107 1445640007 0.656372 -0.095215 0.662964 0.347107 1445640007 0.656372 -0.095215 0.662964 0.347107 1445640007 0.656372 -0.095215 0.662964 0.347107 1445640007 0.656372 -0.095215 0.662964 0.347107 1445640007 0.589905 -0.075928 0.668640 0.446167 1445640007 0.589905 -0.075928 0.668640 0.446167 1445640007 0.589905 -0.075928 0.668640 0.446167 1445640007 0.589905 -0.075928 0.668640 0.446167 1445640007 0.589905 -0.075928 0.668640 0.446167 1445640007 0.589905 -0.075928 0.668640 0.446167 1445640007 0.541199 -0.073364 0.665344 0.508850 1445640007 0.541199 -0.073364 0.665344 0.508850 1445640007 0.541199 -0.073364 0.665344 0.508850 1445640007 0.541199 -0.073364 0.665344 0.508850 1445640007 0.541199 -0.073364 0.665344 0.508850 1445640007 0.550842 -0.082275 0.666077 0.496094 1445640007 0.550842 -0.082275 0.666077 0.496094 1445640007 0.550842 -0.082275 0.666077 0.496094 1445640007 0.550842 -0.082275 0.666077 0.496094 1445640007 0.550842 -0.082275 0.666077 0.496094 1445640007 0.550842 -0.082275 0.666077 0.496094 1445640007 0.550842 -0.082275 0.666077 0.496094 1445640007 0.631531 -0.113586 0.656494 0.396423 1445640007 0.631531 -0.113586 0.656494 0.396423 1445640007 0.631531 -0.113586 0.656494 0.396423 1445640007 0.631531 -0.113586 0.656494 0.396423 1445640007 0.631531 -0.113586 0.656494 0.396423 1445640007 0.631531 -0.113586 0.656494 0.396423 1445640007 0.729126 -0.156616 0.625732 0.228577 1445640007 0.729126 -0.156616 0.625732 0.228577 1445640007 0.729126 -0.156616 0.625732 0.228577 1445640007 0.729126 -0.156616 0.625732 0.228577 1445640007 0.729126 -0.156616 0.625732 0.228577 1445640007 0.729126 -0.156616 0.625732 0.228577 1445640007 0.803467 -0.207764 0.555725 0.049438 1445640007 0.803467 -0.207764 0.555725 0.049438 1445640008 0.803467 -0.207764 0.555725 0.049438 1445640008 0.803467 -0.207764 0.555725 0.049438 1445640008 0.803467 -0.207764 0.555725 0.049438 1445640008 0.803467 -0.207764 0.555725 0.049438 1445640008 0.838745 -0.277954 0.460999 -0.081360 1445640008 0.838745 -0.277954 0.460999 -0.081360 1445640008 0.838745 -0.277954 0.460999 -0.081360 1445640008 0.838745 -0.277954 0.460999 -0.081360 1445640008 0.838745 -0.277954 0.460999 -0.081360 1445640008 0.838745 -0.277954 0.460999 -0.081360 1445640008 0.838745 -0.277954 0.460999 -0.081360 1445640008 0.835022 -0.339539 0.400452 -0.164551 1445640008 0.835022 -0.339539 0.400452 -0.164551 1445640008 0.835022 -0.339539 0.400452 -0.164551 1445640008 0.835022 -0.339539 0.400452 -0.164551 1445640008 0.835022 -0.339539 0.400452 -0.164551 1445640008 0.835022 -0.339539 0.400452 -0.164551 1445640008 0.849731 -0.313660 0.345276 -0.245544 1445640008 0.849731 -0.313660 0.345276 -0.245544 1445640008 0.849731 -0.313660 0.345276 -0.245544 1445640008 0.849731 -0.313660 0.345276 -0.245544 1445640008 0.849731 -0.313660 0.345276 -0.245544 1445640008 0.849731 -0.313660 0.345276 -0.245544 1445640008 0.863647 -0.285156 0.307007 -0.280334 1445640008 0.863647 -0.285156 0.307007 -0.280334 1445640008 0.863647 -0.285156 0.307007 -0.280334 1445640008 0.863647 -0.285156 0.307007 -0.280334 1445640008 0.863647 -0.285156 0.307007 -0.280334 1445640008 0.863647 -0.285156 0.307007 -0.280334 1445640008 0.871338 -0.267151 0.299011 -0.282715 1445640008 0.871338 -0.267151 0.299011 -0.282715 1445640008 0.871338 -0.267151 0.299011 -0.282715 1445640008 0.871338 -0.267151 0.299011 -0.282715 1445640008 0.871338 -0.267151 0.299011 -0.282715 1445640008 0.871338 -0.267151 0.299011 -0.282715 1445640008 0.870117 -0.261353 0.343567 -0.237671 1445640008 0.870117 -0.261353 0.343567 -0.237671 1445640008 0.870117 -0.261353 0.343567 -0.237671 1445640008 0.870117 -0.261353 0.343567 -0.237671 1445640008 0.870117 -0.261353 0.343567 -0.237671 1445640008 0.870117 -0.261353 0.343567 -0.237671 1445640008 0.859314 -0.242859 0.425903 -0.145569 1445640008 0.859314 -0.242859 0.425903 -0.145569 1445640008 0.859314 -0.242859 0.425903 -0.145569 1445640008 0.859314 -0.242859 0.425903 -0.145569 1445640008 0.859314 -0.242859 0.425903 -0.145569 1445640008 0.859314 -0.242859 0.425903 -0.145569 1445640008 0.859314 -0.242859 0.425903 -0.145569 1445640008 0.826721 -0.210327 0.521606 -0.014465 1445640008 0.826721 -0.210327 0.521606 -0.014465 1445640008 0.826721 -0.210327 0.521606 -0.014465 1445640008 0.826721 -0.210327 0.521606 -0.014465 1445640008 0.826721 -0.210327 0.521606 -0.014465 1445640008 0.826721 -0.210327 0.521606 -0.014465 1445640008 0.763062 -0.166138 0.604858 0.155457 1445640008 0.763062 -0.166138 0.604858 0.155457 1445640008 0.763062 -0.166138 0.604858 0.155457 1445640008 0.763062 -0.166138 0.604858 0.155457 1445640008 0.763062 -0.166138 0.604858 0.155457 1445640008 0.763062 -0.166138 0.604858 0.155457 1445640008 0.689697 -0.120789 0.643799 0.308533 1445640008 0.689697 -0.120789 0.643799 0.308533 1445640008 0.689697 -0.120789 0.643799 0.308533 1445640008 0.689697 -0.120789 0.643799 0.308533 1445640008 0.689697 -0.120789 0.643799 0.308533 1445640008 0.689697 -0.120789 0.643799 0.308533 1445640008 0.616516 -0.092590 0.657715 0.422668 1445640008 0.616516 -0.092590 0.657715 0.422668 1445640008 0.616516 -0.092590 0.657715 0.422668 1445640008 0.616516 -0.092590 0.657715 0.422668 1445640008 0.616516 -0.092590 0.657715 0.422668 1445640008 0.616516 -0.092590 0.657715 0.422668 1445640008 0.590881 -0.091003 0.649658 0.469482 1445640008 0.590881 -0.091003 0.649658 0.469482 1445640008 0.590881 -0.091003 0.649658 0.469482 1445640008 0.590881 -0.091003 0.649658 0.469482 1445640008 0.590881 -0.091003 0.649658 0.469482 1445640008 0.590881 -0.091003 0.649658 0.469482 1445640008 0.629578 -0.122498 0.634338 0.431458 1445640008 0.629578 -0.122498 0.634338 0.431458 1445640008 0.629578 -0.122498 0.634338 0.431458 1445640008 0.629578 -0.122498 0.634338 0.431458 1445640008 0.629578 -0.122498 0.634338 0.431458 1445640008 0.629578 -0.122498 0.634338 0.431458 1445640008 0.718750 -0.188904 0.591736 0.312256 1445640008 0.718750 -0.188904 0.591736 0.312256 1445640008 0.718750 -0.188904 0.591736 0.312256 1445640008 0.718750 -0.188904 0.591736 0.312256 1445640008 0.718750 -0.188904 0.591736 0.312256 1445640008 0.718750 -0.188904 0.591736 0.312256 1445640008 0.805542 -0.267761 0.508606 0.143616 1445640008 0.805542 -0.267761 0.508606 0.143616 1445640008 0.805542 -0.267761 0.508606 0.143616 1445640008 0.805542 -0.267761 0.508606 0.143616 1445640008 0.805542 -0.267761 0.508606 0.143616 1445640008 0.805542 -0.267761 0.508606 0.143616 1445640008 0.805542 -0.267761 0.508606 0.143616 1445640008 0.838562 -0.329956 0.433228 -0.016113 1445640008 0.838562 -0.329956 0.433228 -0.016113 1445640008 0.838562 -0.329956 0.433228 -0.016113 1445640008 0.838562 -0.329956 0.433228 -0.016113 1445640008 0.838562 -0.329956 0.433228 -0.016113 1445640008 0.838562 -0.329956 0.433228 -0.016113 1445640008 0.838074 -0.361389 0.383545 -0.141113 1445640008 0.838074 -0.361389 0.383545 -0.141113 1445640008 0.838074 -0.361389 0.383545 -0.141113 1445640008 0.838074 -0.361389 0.383545 -0.141113 1445640008 0.838074 -0.361389 0.383545 -0.141113 1445640008 0.838074 -0.361389 0.383545 -0.141113 1445640008 0.846008 -0.323547 0.340088 -0.252808 1445640008 0.846008 -0.323547 0.340088 -0.252808 1445640008 0.846008 -0.323547 0.340088 -0.252808 1445640008 0.846008 -0.323547 0.340088 -0.252808 1445640009 0.846008 -0.323547 0.340088 -0.252808 1445640009 0.846008 -0.323547 0.340088 -0.252808 1445640009 0.851624 -0.289612 0.299561 -0.317932 1445640009 0.851624 -0.289612 0.299561 -0.317932 1445640009 0.851624 -0.289612 0.299561 -0.317932 1445640009 0.851624 -0.289612 0.299561 -0.317932 1445640009 0.851624 -0.289612 0.299561 -0.317932 1445640009 0.851624 -0.289612 0.299561 -0.317932 1445640009 0.864197 -0.266846 0.278198 -0.323364 1445640009 0.864197 -0.266846 0.278198 -0.323364 1445640009 0.864197 -0.266846 0.278198 -0.323364 1445640009 0.864197 -0.266846 0.278198 -0.323364 1445640009 0.864197 -0.266846 0.278198 -0.323364 1445640009 0.864197 -0.266846 0.278198 -0.323364 1445640009 0.869934 -0.271790 0.310791 -0.269531 1445640009 0.869934 -0.271790 0.310791 -0.269531 1445640009 0.869934 -0.271790 0.310791 -0.269531 1445640009 0.869934 -0.271790 0.310791 -0.269531 1445640009 0.869934 -0.271790 0.310791 -0.269531 1445640009 0.869934 -0.271790 0.310791 -0.269531 1445640009 0.867249 -0.284180 0.369019 -0.175720 1445640009 0.867249 -0.284180 0.369019 -0.175720 1445640009 0.867249 -0.284180 0.369019 -0.175720 1445640009 0.867249 -0.284180 0.369019 -0.175720 1445640009 0.867249 -0.284180 0.369019 -0.175720 1445640009 0.846252 -0.279480 0.452087 -0.036560 1445640009 0.846252 -0.279480 0.452087 -0.036560 1445640009 0.846252 -0.279480 0.452087 -0.036560 1445640009 0.846252 -0.279480 0.452087 -0.036560 1445640009 0.846252 -0.279480 0.452087 -0.036560 1445640009 0.846252 -0.279480 0.452087 -0.036560 1445640009 0.796204 -0.250488 0.535522 0.128357 1445640009 0.796204 -0.250488 0.535522 0.128357 1445640009 0.796204 -0.250488 0.535522 0.128357 1445640009 0.796204 -0.250488 0.535522 0.128357 1445640009 0.796204 -0.250488 0.535522 0.128357 1445640009 0.796204 -0.250488 0.535522 0.128357 1445640009 0.719116 -0.194275 0.604370 0.282593 1445640009 0.719116 -0.194275 0.604370 0.282593 1445640009 0.719116 -0.194275 0.604370 0.282593 1445640009 0.719116 -0.194275 0.604370 0.282593 1445640009 0.719116 -0.194275 0.604370 0.282593 1445640009 0.623413 -0.154419 0.647827 0.409607 1445640009 0.623413 -0.154419 0.647827 0.409607 1445640009 0.623413 -0.154419 0.647827 0.409607 1445640009 0.623413 -0.154419 0.647827 0.409607 1445640009 0.623413 -0.154419 0.647827 0.409607 1445640009 0.623413 -0.154419 0.647827 0.409607 1445640009 0.623413 -0.154419 0.647827 0.409607 1445640009 0.538757 -0.135193 0.664795 0.499451 1445640009 0.538757 -0.135193 0.664795 0.499451 1445640009 0.538757 -0.135193 0.664795 0.499451 1445640009 0.538757 -0.135193 0.664795 0.499451 1445640009 0.538757 -0.135193 0.664795 0.499451 1445640009 0.538757 -0.135193 0.664795 0.499451 1445640009 0.476379 -0.129517 0.672241 0.551636 1445640009 0.476379 -0.129517 0.672241 0.551636 1445640009 0.476379 -0.129517 0.672241 0.551636 1445640009 0.476379 -0.129517 0.672241 0.551636 1445640009 0.476379 -0.129517 0.672241 0.551636 1445640009 0.483643 -0.132141 0.686646 0.526367 1445640009 0.483643 -0.132141 0.686646 0.526367 1445640009 0.483643 -0.132141 0.686646 0.526367 1445640009 0.483643 -0.132141 0.686646 0.526367 1445640009 0.483643 -0.132141 0.686646 0.526367 1445640009 0.483643 -0.132141 0.686646 0.526367 1445640009 0.591003 -0.151489 0.673157 0.417725 1445640009 0.591003 -0.151489 0.673157 0.417725 1445640009 0.591003 -0.151489 0.673157 0.417725 1445640009 
0.734497 -0.101135 0.571472 0.351624 1445640012 0.730042 -0.111877 0.570007 0.359924 1445640012 0.730042 -0.111877 0.570007 0.359924 1445640012 0.730042 -0.111877 0.570007 0.359924 1445640012 0.730042 -0.111877 0.570007 0.359924 1445640012 0.730042 -0.111877 0.570007 0.359924 1445640012 0.730042 -0.111877 0.570007 0.359924 1445640012 0.730042 -0.111877 0.570007 0.359924 1445640012 0.725220 -0.120361 0.562439 0.378296 1445640012 0.725220 -0.120361 0.562439 0.378296 1445640012 0.725220 -0.120361 0.562439 0.378296 1445640012 0.725220 -0.120361 0.562439 0.378296 1445640012 0.725220 -0.120361 0.562439 0.378296 1445640012 0.725220 -0.120361 0.562439 0.378296 1445640012 0.723511 -0.135315 0.546265 0.399719 1445640012 0.723511 -0.135315 0.546265 0.399719 1445640012 0.723511 -0.135315 0.546265 0.399719 1445640012 0.723511 -0.135315 0.546265 0.399719 1445640012 0.723450 -0.144592 0.530579 0.417236 1445640012 0.723450 -0.144592 0.530579 0.417236 1445640012 0.723450 -0.144592 0.530579 0.417236 1445640012 0.723450 -0.144592 0.530579 0.417236 1445640012 0.723450 -0.144592 0.530579 0.417236 1445640012 0.723450 -0.144592 0.530579 0.417236 1445640012 0.719910 -0.153259 0.512756 0.441833 1445640012 0.719910 -0.153259 0.512756 0.441833 1445640012 0.719910 -0.153259 0.512756 0.441833 1445640012 0.719910 -0.153259 0.512756 0.441833 1445640012 0.719910 -0.153259 0.512756 0.441833 1445640012 0.714172 -0.165955 0.493408 0.467834 1445640012 0.714172 -0.165955 0.493408 0.467834 1445640012 0.714172 -0.165955 0.493408 0.467834 1445640012 0.714172 -0.165955 0.493408 0.467834 1445640012 0.714172 -0.165955 0.493408 0.467834 1445640012 0.714172 -0.165955 0.493408 0.467834 1445640012 0.707520 -0.173523 0.480835 0.487854 1445640012 0.707520 -0.173523 0.480835 0.487854 1445640012 0.707520 -0.173523 0.480835 0.487854 1445640012 0.707520 -0.173523 0.480835 0.487854 1445640012 0.707520 -0.173523 0.480835 0.487854 1445640012 0.707520 -0.173523 0.480835 0.487854 1445640012 0.704285 -0.172424 0.476929 0.496704 1445640012 0.704285 -0.172424 0.476929 0.496704 1445640012 0.704285 -0.172424 0.476929 0.496704 1445640012 0.704285 -0.172424 0.476929 0.496704 1445640012 0.704285 -0.172424 0.476929 0.496704 1445640012 0.704285 -0.172424 0.476929 0.496704 1445640012 0.703918 -0.160034 0.483093 0.495361 1445640012 0.703918 -0.160034 0.483093 0.495361 1445640012 0.703918 -0.160034 0.483093 0.495361 1445640012 0.703918 -0.160034 0.483093 0.495361 1445640012 0.703918 -0.160034 0.483093 0.495361 1445640012 0.703918 -0.160034 0.483093 0.495361 1445640012 0.703918 -0.160034 0.483093 0.495361 1445640012 0.704285 -0.136963 0.496704 0.488342 1445640012 0.704285 -0.136963 0.496704 0.488342 1445640012 0.704285 -0.136963 0.496704 0.488342 1445640012 0.704285 -0.136963 0.496704 0.488342 1445640012 0.704285 -0.136963 0.496704 0.488342 1445640012 0.702209 -0.115540 0.509216 0.483887 1445640013 0.702209 -0.115540 0.509216 0.483887 1445640013 0.702209 -0.115540 0.509216 0.483887 1445640013 0.702209 -0.115540 0.509216 0.483887 1445640013 0.702209 -0.115540 0.509216 0.483887 1445640013 0.697205 -0.102600 0.516296 0.486572 1445640013 0.697205 -0.102600 0.516296 0.486572 1445640013 0.697205 -0.102600 0.516296 0.486572 1445640013 0.697205 -0.102600 0.516296 0.486572 1445640013 0.697205 -0.102600 0.516296 0.486572 1445640013 0.697205 -0.102600 0.516296 0.486572 1445640013 0.697205 -0.102600 0.516296 0.486572 1445640013 0.692139 -0.094116 0.516663 0.495056 1445640013 0.692139 -0.094116 0.516663 0.495056 1445640013 0.692139 -0.094116 0.516663 0.495056 1445640013 0.692139 -0.094116 0.516663 0.495056 1445640013 0.692139 -0.094116 0.516663 0.495056 1445640013 0.692139 -0.094116 0.516663 0.495056 1445640013 0.687378 -0.084717 0.515381 0.504639 1445640013 0.687378 -0.084717 0.515381 0.504639 1445640013 0.687378 -0.084717 0.515381 0.504639 1445640013 0.687378 -0.084717 0.515381 0.504639 1445640013 0.687378 -0.084717 0.515381 0.504639 1445640013 0.687378 -0.084717 0.515381 0.504639 1445640013 0.685303 -0.078979 0.512695 0.511047 1445640013 0.685303 -0.078979 0.512695 0.511047 1445640013 0.685303 -0.078979 0.512695 0.511047 1445640013 0.685303 -0.078979 0.512695 0.511047 1445640013 0.685303 -0.078979 0.512695 0.511047 1445640013 0.685303 -0.078979 0.512695 0.511047 1445640013 0.685303 -0.078979 0.512695 0.511047 1445640013 0.687622 -0.079712 0.513123 0.507385 1445640013 0.687622 -0.079712 0.513123 0.507385 1445640013 0.687622 -0.079712 0.513123 0.507385 1445640013 0.687622 -0.079712 0.513123 0.507385 1445640013 0.687622 -0.079712 0.513123 0.507385 1445640013 0.695557 -0.083191 0.515686 0.493225 1445640013 0.695557 -0.083191 0.515686 0.493225 1445640013 0.695557 -0.083191 0.515686 0.493225 1445640013 0.695557 -0.083191 0.515686 0.493225 1445640013 0.695557 -0.083191 0.515686 0.493225 1445640013 0.695557 -0.083191 0.515686 0.493225 1445640013 0.695557 -0.083191 0.515686 0.493225 1445640013 0.704773 -0.096130 0.515442 0.477783 1445640013 0.704773 -0.096130 0.515442 0.477783 1445640013 0.704773 -0.096130 0.515442 0.477783 1445640013 0.704773 -0.096130 0.515442 0.477783 1445640013 0.704773 -0.096130 0.515442 0.477783 1445640013 0.704773 -0.096130 0.515442 0.477783 1445640013 0.712585 -0.107849 0.510864 0.468506 1445640013 0.712585 -0.107849 0.510864 0.468506 1445640013 0.712585 -0.107849 0.510864 0.468506 1445640013 0.712585 -0.107849 0.510864 0.468506 1445640013 0.712585 -0.107849 0.510864 0.468506 1445640013 0.712585 -0.107849 0.510864 0.468506 1445640013 0.720581 -0.106873 0.505798 0.461914 1445640013 0.720581 -0.106873 0.505798 0.461914 1445640013 0.720581 -0.106873 0.505798 0.461914 1445640013 0.720581 -0.106873 0.505798 0.461914 1445640013 0.720581 -0.106873 0.505798 0.461914 1445640013 0.720581 -0.106873 0.505798 0.461914 1445640013 0.724060 -0.109375 0.497009 0.465454 1445640013 0.724060 -0.109375 0.497009 0.465454 1445640013 0.724060 -0.109375 0.497009 0.465454 1445640013 0.724060 -0.109375 0.497009 0.465454 1445640013 0.724060 -0.109375 0.497009 0.465454 1445640013 0.724060 -0.109375 0.497009 0.465454 1445640013 0.724060 -0.109375 0.497009 0.465454 1445640013 0.722839 -0.111938 0.493958 0.469971 1445640013 0.722839 -0.111938 0.493958 0.469971 1445640013 0.722839 -0.111938 0.493958 0.469971 1445640013 0.722839 -0.111938 0.493958 0.469971 1445640013 0.722839 -0.111938 0.493958 0.469971 1445640013 0.722839 -0.111938 0.493958 0.469971 1445640013 0.722656 -0.111023 0.494202 0.470215 1445640013 0.722656 -0.111023 0.494202 0.470215 1445640013 0.722656 -0.111023 0.494202 0.470215 1445640013 0.722656 -0.111023 0.494202 0.470215 1445640013 0.722656 -0.111023 0.494202 0.470215 1445640013 0.722656 -0.111023 0.494202 0.470215 1445640013 0.722656 -0.111023 0.494202 0.470215 1445640013 0.725586 -0.097046 0.502136 0.460266 1445640013 0.725586 -0.097046 0.502136 0.460266 1445640013 0.725586 -0.097046 0.502136 0.460266 1445640013 0.725586 -0.097046 0.502136 0.460266 1445640013 0.725586 -0.097046 0.502136 0.460266 1445640013 0.725586 -0.097046 0.502136 0.460266 1445640013 0.727173 -0.074768 0.515747 0.446716 1445640013 0.727173 -0.074768 0.515747 0.446716 1445640013 0.727173 -0.074768 0.515747 0.446716 1445640013 0.727173 -0.074768 0.515747 0.446716 1445640013 0.727173 -0.074768 0.515747 0.446716 1445640013 0.727173 -0.074768 0.515747 0.446716 1445640013 0.723816 -0.060120 0.524597 0.444031 1445640013 0.723816 -0.060120 0.524597 0.444031 1445640013 0.723816 -0.060120 0.524597 0.444031 1445640013 0.723816 -0.060120 0.524597 0.444031 1445640013 0.723816 -0.060120 0.524597 0.444031 1445640013 0.723816 -0.060120 0.524597 0.444031 1445640013 0.723816 -0.060120 0.524597 0.444031 1445640013 0.718445 -0.050903 0.528748 0.448975 1445640013 0.718445 -0.050903 0.528748 0.448975 1445640013 0.718445 -0.050903 0.528748 0.448975 1445640013 0.718445 -0.050903 0.528748 0.448975 1445640013 0.718445 -0.050903 0.528748 0.448975 1445640013 0.710327 -0.041077 0.532227 0.458618 1445640013 0.710327 -0.041077 0.532227 0.458618 1445640013 0.710327 -0.041077 0.532227 0.458618 1445640013 0.710327 -0.041077 0.532227 0.458618 1445640013 0.710327 -0.041077 0.532227 0.458618 1445640013 0.710327 -0.041077 0.532227 0.458618 1445640013 0.701843 -0.032227 0.534302 0.469910 1445640013 0.701843 -0.032227 0.534302 0.469910 1445640014 0.701843 -0.032227 0.534302 0.469910 1445640014 0.701843 -0.032227 0.534302 0.469910 1445640014 0.701843 -0.032227 0.534302 0.469910 1445640014 0.701843 -0.032227 0.534302 0.469910 1445640014 0.694031 -0.034058 0.537109 0.478088 1445640014 0.694031 -0.034058 0.537109 0.478088 1445640014 0.694031 -0.034058 0.537109 0.478088 1445640014 0.694031 -0.034058 0.537109 0.478088 1445640014 0.694031 -0.034058 0.537109 0.478088 1445640014 0.694031 -0.034058 0.537109 0.478088 1445640014 0.686646 -0.048340 0.538208 0.486267 1445640014 0.686646 -0.048340 0.538208 0.486267 1445640014 0.686646 -0.048340 0.538208 0.486267 1445640014 0.686646 -0.048340 0.538208 0.486267 1445640014 0.686646 -0.048340 0.538208 0.486267 1445640014 0.686646 -0.048340 0.538208 0.486267 1445640014 0.686646 -0.048340 0.538208 0.486267 1445640014 0.682617 -0.069641 0.533325 0.494629 1445640014 0.682617 -0.069641 0.533325 0.494629 1445640014 0.682617 -0.069641 0.533325 0.494629 1445640014 0.682617 -0.069641 0.533325 0.494629 1445640014 0.682617 -0.069641 0.533325 0.494629 1445640014 0.682617 -0.069641 0.533325 0.494629 1445640014 0.682983 -0.094788 0.525085 0.498718 1445640014 0.682983 -0.094788 0.525085 0.498718 1445640014 0.682983 -0.094788 0.525085 0.498718 1445640014 0.682983 -0.094788 0.525085 0.498718 1445640014 0.682983 -0.094788 0.525085 0.498718 1445640014 0.682983 -0.094788 0.525085 0.498718 1445640014 0.686035 -0.113708 0.517822 0.498230 1445640014 0.686035 -0.113708 0.517822 0.498230 1445640014 0.686035 -0.113708 0.517822 0.498230 1445640014 0.686035 -0.113708 0.517822 0.498230 1445640014 0.686035 -0.113708 0.517822 0.498230 1445640014 0.686035 -0.113708 0.517822 0.498230 1445640014 0.686035 -0.113708 0.517822 0.498230 1445640014 0.684692 -0.133057 0.503967 0.509277 1445640014 0.684692 -0.133057 0.503967 0.509277 1445640014 0.684692 -0.133057 0.503967 0.509277 1445640014 0.684692 -0.133057 0.503967 0.509277 1445640014 0.684692 -0.133057 0.503967 0.509277 1445640014 0.684692 -0.133057 0.503967 0.509277 1445640014 0.678284 -0.150513 0.492920 0.523621 1445640014 0.678284 -0.150513 0.492920 0.523621 1445640014 0.678284 -0.150513 0.492920 0.523621 1445640014 0.678284 -0.150513 0.492920 0.523621 1445640014 0.678284 -0.150513 0.492920 0.523621 1445640014 0.678284 -0.150513 0.492920 0.523621 1445640014 0.671082 -0.167786 0.491882 0.528625 1445640014 0.671082 -0.167786 0.491882 0.528625 1445640014 0.671082 -0.167786 0.491882 0.528625 1445640014 0.671082 -0.167786 0.491882 0.528625 1445640014 0.671082 -0.167786 0.491882 0.528625 1445640014 0.671082 -0.167786 0.491882 0.528625 1445640014 0.667053 -0.179321 0.494995 0.527039 1445640014 0.667053 -0.179321 0.494995 0.527039 1445640014 0.667053 -0.179321 0.494995 0.527039 1445640014 0.667053 -0.179321 0.494995 0.527039 1445640014 0.667053 -0.179321 0.494995 0.527039 1445640014 0.667053 -0.179321 0.494995 0.527039 1445640014 0.668457 -0.174255 0.506470 0.515930 1445640014 0.668457 -0.174255 0.506470 0.515930 1445640014 0.668457 -0.174255 0.506470 0.515930 1445640014 0.668457 -0.174255 0.506470 0.515930 1445640014 0.668457 -0.174255 0.506470 0.515930 1445640014 0.668457 -0.174255 0.506470 0.515930 1445640014 0.668457 -0.174255 0.506470 0.515930 1445640014 0.669739 -0.155151 0.522888 0.503845 1445640014 0.669739 -0.155151 0.522888 0.503845 1445640014 0.669739 -0.155151 0.522888 0.503845 1445640014 0.669739 -0.155151 0.522888 0.503845 1445640014 0.669739 -0.155151 0.522888 0.503845 1445640014 0.669739 -0.155151 0.522888 0.503845 1445640014 0.672119 -0.129211 0.535706 0.494446 1445640014 0.672119 -0.129211 0.535706 0.494446 1445640014 0.672119 -0.129211 0.535706 0.494446 1445640014 0.672119 -0.129211 0.535706 0.494446 1445640014 0.672119 -0.129211 0.535706 0.494446 1445640014 0.672119 -0.129211 0.535706 0.494446 1445640014 0.676025 -0.103577 0.542297 0.487915 1445640014 0.676025 -0.103577 0.542297 0.487915 1445640014 0.676025 -0.103577 0.542297 0.487915 1445640014 0.676025 -0.103577 0.542297 0.487915 1445640014 0.676025 -0.103577 0.542297 0.487915 1445640014 0.676025 -0.103577 0.542297 0.487915 1445640014 0.681152 -0.078308 0.539490 0.488586 1445640014 0.681152 -0.078308 0.539490 0.488586 1445640014 0.681152 -0.078308 0.539490 0.488586 1445640014 0.681152 -0.078308 0.539490 0.488586 1445640014 0.681152 -0.078308 0.539490 0.488586 1445640014 0.681152 -0.078308 0.539490 0.488586 1445640014 0.684937 -0.061096 0.533997 0.491821 1445640014 0.684937 -0.061096 0.533997 0.491821 1445640014 0.684937 -0.061096 0.533997 0.491821 1445640014 0.684937 -0.061096 0.533997 0.491821 1445640014 0.684937 -0.061096 0.533997 0.491821 1445640014 0.684937 -0.061096 0.533997 0.491821 1445640014 0.684937 -0.061096 0.533997 0.491821 1445640014 0.687378 -0.054810 0.530334 0.493103 1445640014 0.687378 -0.054810 0.530334 0.493103 1445640014 0.687378 -0.054810 0.530334 0.493103 1445640014 0.687378 -0.054810 0.530334 0.493103 1445640014 0.687378 -0.054810 0.530334 0.493103 1445640014 0.687378 -0.054810 0.530334 0.493103 1445640014 0.688477 -0.056702 0.529297 0.492493 1445640014 0.688477 -0.056702 0.529297 0.492493 1445640014 0.688477 -0.056702 0.529297 0.492493 1445640014 0.688477 -0.056702 0.529297 0.492493 1445640014 0.688477 -0.056702 0.529297 0.492493 1445640014 0.688477 -0.056702 0.529297 0.492493 1445640014 0.690430 -0.072388 0.527832 0.489258 1445640014 0.690430 -0.072388 0.527832 0.489258 1445640014 0.690430 -0.072388 0.527832 0.489258 1445640015 0.690430 -0.072388 0.527832 0.489258 1445640015 0.690430 -0.072388 0.527832 0.489258 1445640015 0.690430 -0.072388 0.527832 0.489258 1445640015 0.693604 -0.099976 0.520508 0.487732 1445640015 0.693604 -0.099976 0.520508 0.487732 1445640015 0.693604 -0.099976 0.520508 0.487732 1445640015 0.693604 -0.099976 0.520508 0.487732 1445640015 0.693604 -0.099976 0.520508 0.487732 1445640015 0.688538 -0.129272 0.515198 0.493652 1445640015 0.688538 -0.129272 0.515198 0.493652 1445640015 0.688538 -0.129272 0.515198 0.493652 1445640015 0.688538 -0.129272 0.515198 0.493652 1445640015 0.688538 -0.129272 0.515198 0.493652 1445640015 0.688538 -0.129272 0.515198 0.493652 1445640015 0.688538 -0.129272 0.515198 0.493652 1445640015 0.676086 -0.152100 0.502319 0.517029 1445640015 0.676086 -0.152100 0.502319 0.517029 1445640015 0.676086 -0.152100 0.502319 0.517029 1445640015 0.676086 -0.152100 0.502319 0.517029 1445640015 0.676086 -0.152100 0.502319 0.517029 1445640015 0.666504 -0.169495 0.482727 0.542175 1445640015 0.666504 -0.169495 0.482727 0.542175 1445640015 0.666504 -0.169495 0.482727 0.542175 1445640015 0.666504 -0.169495 0.482727 0.542175 1445640015 0.666504 -0.169495 0.482727 0.542175 1445640015 0.666504 -0.169495 0.482727 0.542175 1445640015 0.658936 -0.178040 0.469543 0.559937 1445640015 0.658936 -0.178040 0.469543 0.559937 1445640015 0.658936 -0.178040 0.469543 0.559937 1445640015 0.658936 -0.178040 0.469543 0.559937 1445640015 0.658936 -0.178040 0.469543 0.559937 1445640015 0.658936 -0.178040 0.469543 0.559937 1445640015 0.658936 -0.178040 0.469543 0.559937 1445640015 0.654541 -0.178223 0.471619 0.563293 1445640015 0.654541 -0.178223 0.471619 0.563293 1445640015 0.654541 -0.178223 0.471619 0.563293 1445640015 0.654541 -0.178223 0.471619 0.563293 1445640015 0.654541 -0.178223 0.471619 0.563293 1445640015 0.654541 -0.178223 0.471619 0.563293 1445640015 0.659607 -0.164429 0.482605 0.552124 1445640015 0.659607 -0.164429 0.482605 0.552124 1445640015 0.659607 -0.164429 0.482605 0.552124 1445640015 0.659607 -0.164429 0.482605 0.552124 1445640015 0.659607 -0.164429 0.482605 0.552124 1445640015 0.659607 -0.164429 0.482605 0.552124 1445640015 0.667664 -0.140015 0.498840 0.534485 1445640015 0.667664 -0.140015 0.498840 0.534485 1445640015 0.667664 -0.140015 0.498840 0.534485 1445640015 0.667664 -0.140015 0.498840 0.534485 1445640015 0.667664 -0.140015 0.498840 0.534485 1445640015 0.667664 -0.140015 0.498840 0.534485 1445640015 0.673279 -0.108093 0.514832 0.519470 1445640015 0.673279 -0.108093 0.514832 0.519470 1445640015 0.673279 -0.108093 0.514832 0.519470 1445640015 0.673279 -0.108093 0.514832 0.519470 1445640015 0.673279 -0.108093 0.514832 0.519470 1445640015 0.673279 -0.108093 0.514832 0.519470 1445640015 0.673279 -0.108093 0.514832 0.519470 1445640015 0.681213 -0.079651 0.520203 0.508728 1445640015 0.681213 -0.079651 0.520203 0.508728 1445640015 0.681213 -0.079651 0.520203 0.508728 1445640015 0.681213 -0.079651 0.520203 0.508728 1445640015 0.681213 -0.079651 0.520203 0.508728 1445640015 0.681213 -0.079651 0.520203 0.508728 1445640015 0.689270 -0.056519 0.519897 0.501343 1445640015 0.689270 -0.056519 0.519897 0.501343 1445640015 0.689270 -0.056519 0.519897 0.501343 1445640015 0.689270 -0.056519 0.519897 0.501343 1445640015 0.689270 -0.056519 0.519897 0.501343 1445640015 0.689270 -0.056519 0.519897 0.501343 1445640015 0.696289 -0.038147 0.517944 0.495361 1445640015 0.696289 -0.038147 0.517944 0.495361 1445640015 0.696289 -0.038147 0.517944 0.495361 1445640015 0.696289 -0.038147 0.517944 0.495361 1445640015 0.696289 -0.038147 0.517944 0.495361 1445640015 0.696289 -0.038147 0.517944 0.495361 1445640015 0.700867 -0.027832 0.518555 0.488892 1445640015 0.700867 -0.027832 0.518555 0.488892 1445640015 0.700867 -0.027832 0.518555 0.488892 1445640015 0.700867 -0.027832 0.518555 0.488892 1445640015 0.700867 -0.027832 0.518555 0.488892 1445640015 0.700867 -0.027832 0.518555 0.488892 1445640015 0.699768 -0.032288 0.525085 0.483215 1445640015 0.699768 -0.032288 0.525085 0.483215 1445640015 0.699768 -0.032288 0.525085 0.483215 1445640015 0.699768 -0.032288 0.525085 0.483215 1445640015 0.699768 -0.032288 0.525085 0.483215 1445640015 0.699768 -0.032288 0.525085 0.483215 1445640015 0.696716 -0.058594 0.528076 0.481873 1445640015 0.696716 -0.058594 0.528076 0.481873 1445640015 0.696716 -0.058594 0.528076 0.481873 1445640015 0.696716 -0.058594 0.528076 0.481873 1445640015 0.696716 -0.058594 0.528076 0.481873 1445640015 0.696228 -0.095459 0.524353 0.480774 1445640015 0.696228 -0.095459 0.524353 0.480774 1445640015 0.696228 -0.095459 0.524353 0.480774 1445640015 0.696228 -0.095459 0.524353 0.480774 1445640015 0.696228 -0.095459 0.524353 0.480774 1445640015 0.693787 -0.117004 0.520020 0.484192 1445640015 0.693787 -0.117004 0.520020 0.484192 1445640015 0.693787 -0.117004 0.520020 0.484192 1445640015 0.693787 -0.117004 0.520020 0.484192 1445640015 0.693787 -0.117004 0.520020 0.484192 1445640015 0.693787 -0.117004 0.520020 0.484192 1445640015 0.693787 -0.117004 0.520020 0.484192 1445640015 0.687683 -0.126648 0.511108 0.499756 1445640015 0.687683 -0.126648 0.511108 0.499756 1445640015 0.687683 -0.126648 0.511108 0.499756 1445640015 0.687683 -0.126648 0.511108 0.499756 1445640015 0.687683 -0.126648 0.511108 0.499756 1445640016 0.687683 -0.126648 0.511108 0.499756 1445640016 0.678101 -0.143066 0.494568 0.524414 1445640016 0.678101 -0.143066 0.494568 0.524414 1445640016 0.678101 -0.143066 0.494568 0.524414 1445640016 0.678101 -0.143066 0.494568 0.524414 1445640016 0.678101 -0.143066 0.494568 0.524414 1445640016 0.678101 -0.143066 0.494568 0.524414 1445640016 0.678101 -0.143066 0.494568 0.524414 1445640016 0.669067 -0.156067 0.481323 0.544189 1445640016 0.669067 -0.156067 0.481323 0.544189 1445640016 0.669067 -0.156067 0.481323 0.544189 1445640016 0.669067 -0.156067 0.481323 0.544189 1445640016 0.669067 -0.156067 0.481323 0.544189 1445640016 0.669067 -0.156067 0.481323 0.544189 1445640016 0.663513 -0.166809 0.475159 0.553223 1445640016 0.663513 -0.166809 0.475159 0.553223 1445640016 0.663513 -0.166809 0.475159 0.553223 1445640016 0.663513 -0.166809 0.475159 0.553223 1445640016 0.663513 -0.166809 0.475159 0.553223 1445640016 0.663513 -0.166809 0.475159 0.553223 1445640016 0.663513 -0.166809 0.475159 0.553223 1445640016 0.668823 -0.156860 0.482666 0.543152 1445640016 0.668823 -0.156860 0.482666 0.543152 1445640016 0.668823 -0.156860 0.482666 0.543152 1445640016 0.668823 -0.156860 0.482666 0.543152 1445640016 0.668823 -0.156860 0.482666 0.543152 1445640016 0.668823 -0.156860 0.482666 0.543152 1445640016 0.673706 -0.138428 0.497437 0.528564 1445640016 0.673706 -0.138428 0.497437 0.528564 1445640016 0.673706 -0.138428 0.497437 0.528564 1445640016 0.673706 -0.138428 0.497437 0.528564 1445640016 0.673706 -0.138428 0.497437 0.528564 1445640016 0.673706 -0.138428 0.497437 0.528564 1445640016 0.674438 -0.119873 0.513489 0.516724 1445640016 0.674438 -0.119873 0.513489 0.516724 1445640016 0.674438 -0.119873 0.513489 0.516724 1445640016 0.674438 -0.119873 0.513489 0.516724 1445640016 0.674438 -0.119873 0.513489 0.516724 1445640016 0.674438 -0.119873 0.513489 0.516724 1445640016 0.674438 -0.119873 0.513489 0.516724 1445640016 0.675476 -0.107117 0.521118 0.510437 1445640016 0.675476 -0.107117 0.521118 0.510437 1445640016 0.675476 -0.107117 0.521118 0.510437 1445640016 0.675476 -0.107117 0.521118 0.510437 1445640016 0.675476 -0.107117 0.521118 0.510437 1445640016 0.675476 -0.107117 0.521118 0.510437 1445640016 0.676941 -0.083923 0.522705 0.511292 1445640016 0.676941 -0.083923 0.522705 0.511292 1445640016 0.676941 -0.083923 0.522705 0.511292 1445640016 0.676941 -0.083923 0.522705 0.511292 1445640016 0.676941 -0.083923 0.522705 0.511292 1445640016 0.675171 -0.068237 0.520203 0.518494 1445640016 0.675171 -0.068237 0.520203 0.518494 1445640016 0.675171 -0.068237 0.520203 0.518494 1445640016 0.675171 -0.068237 0.520203 0.518494 1445640016 0.675171 -0.068237 0.520203 0.518494 1445640016 0.675171 -0.068237 0.520203 0.518494 1445640016 0.668152 -0.067078 0.519348 0.528442 1445640016 0.668152 -0.067078 0.519348 0.528442 1445640016 0.668152 -0.067078 0.519348 0.528442 1445640016 0.668152 -0.067078 0.519348 0.528442 1445640016 0.668152 -0.067078 0.519348 0.528442 1445640016 0.668152 -0.067078 0.519348 0.528442 1445640016 0.656799 -0.089844 0.522156 0.536438 1445640016 0.656799 -0.089844 0.522156 0.536438 1445640016 0.656799 -0.089844 0.522156 0.536438 1445640016 0.656799 -0.089844 0.522156 0.536438 1445640016 0.656799 -0.089844 0.522156 0.536438 1445640016 0.656799 -0.089844 0.522156 0.536438 1445640016 0.646606 -0.132141 0.520996 0.541199 1445640016 0.646606 -0.132141 0.520996 0.541199 1445640016 0.646606 -0.132141 0.520996 0.541199 1445640016 0.646606 -0.132141 0.520996 0.541199 1445640016 0.646606 -0.132141 0.520996 0.541199 1445640016 0.646606 -0.132141 0.520996 0.541199 1445640016 0.644531 -0.150818 0.520630 0.539124 1445640016 0.644531 -0.150818 0.520630 0.539124 1445640016 0.644531 -0.150818 0.520630 0.539124 1445640016 0.644531 -0.150818 0.520630 0.539124 1445640016 0.644531 -0.150818 0.520630 0.539124 1445640016 0.644531 -0.150818 0.520630 0.539124 1445640016 0.644531 -0.150818 0.520630 0.539124 1445640016 0.644958 -0.141968 0.518799 0.542725 1445640016 0.644958 -0.141968 0.518799 0.542725 1445640016 0.644958 -0.141968 0.518799 0.542725 1445640016 0.644958 -0.141968 0.518799 0.542725 1445640016 0.644958 -0.141968 0.518799 0.542725 1445640016 0.644958 -0.141968 0.518799 0.542725 1445640016 0.634155 -0.148499 0.503540 0.567566 1445640016 0.634155 -0.148499 0.503540 0.567566 1445640016 0.634155 -0.148499 0.503540 0.567566 1445640016 0.634155 -0.148499 0.503540 0.567566 1445640016 0.634155 -0.148499 0.503540 0.567566 1445640016 0.634155 -0.148499 0.503540 0.567566 1445640016 0.634155 -0.148499 0.503540 0.567566 1445640016 0.626648 -0.156311 0.490784 0.584717 1445640016 0.626648 -0.156311 0.490784 0.584717 1445640016 0.626648 -0.156311 0.490784 0.584717 1445640016 0.626648 -0.156311 0.490784 0.584717 1445640016 0.626648 -0.156311 0.490784 0.584717 1445640016 0.628845 -0.160583 0.484802 0.586243 1445640016 0.628845 -0.160583 0.484802 0.586243 1445640016 0.628845 -0.160583 0.484802 0.586243 1445640016 0.628845 -0.160583 0.484802 0.586243 1445640016 0.628845 -0.160583 0.484802 0.586243 1445640016 0.628845 -0.160583 0.484802 0.586243 1445640016 0.642883 -0.153015 0.489563 0.568787 1445640016 0.642883 -0.153015 0.489563 0.568787 1445640016 0.642883 -0.153015 0.489563 0.568787 1445640016 0.642883 -0.153015 0.489563 0.568787 1445640016 0.642883 -0.153015 0.489563 0.568787 1445640016 0.642883 -0.153015 0.489563 0.568787 1445640017 0.642883 -0.153015 0.489563 0.568787 1445640017 0.651184 -0.137268 0.504089 0.550354 1445640017 0.651184 -0.137268 0.504089 0.550354 1445640017 0.651184 -0.137268 0.504089 0.550354 1445640017 0.651184 -0.137268 0.504089 0.550354 1445640017 0.651184 -0.137268 0.504089 0.550354 1445640017 0.651184 -0.137268 0.504089 0.550354 1445640017 0.654602 -0.121582 0.516785 0.538086 1445640017 0.654602 -0.121582 0.516785 0.538086 1445640017 0.654602 -0.121582 0.516785 0.538086 1445640017 0.654602 -0.121582 0.516785 0.538086 1445640017 0.654602 -0.121582 0.516785 0.538086 1445640017 0.654602 -0.121582 0.516785 0.538086 1445640017 0.652893 -0.110352 0.526367 0.533264 1445640017 0.652893 -0.110352 0.526367 0.533264 1445640017 0.652893 -0.110352 0.526367 0.533264 1445640017 0.652893 -0.110352 0.526367 0.533264 1445640017 0.652893 -0.110352 0.526367 0.533264 1445640017 0.652893 -0.110352 0.526367 0.533264 1445640017 0.655273 -0.095398 0.523010 0.536560 1445640017 0.655273 -0.095398 0.523010 0.536560 1445640017 0.655273 -0.095398 0.523010 0.536560 1445640017 0.655273 -0.095398 0.523010 0.536560 1445640017 0.655273 -0.095398 0.523010 0.536560 1445640017 0.655273 -0.095398 0.523010 0.536560 1445640017 0.656921 -0.076904 0.516724 0.543518 1445640017 0.656921 -0.076904 0.516724 0.543518 1445640017 0.656921 -0.076904 0.516724 0.543518 1445640017 0.656921 -0.076904 0.516724 0.543518 1445640017 0.656921 -0.076904 0.516724 0.543518 1445640017 0.656921 -0.076904 0.516724 0.543518 1445640017 0.656921 -0.076904 0.516724 0.543518 1445640017 0.655457 -0.069397 0.513855 0.549011 1445640017 0.655457 -0.069397 0.513855 0.549011 1445640017 0.655457 -0.069397 0.513855 0.549011 1445640017 0.655457 -0.069397 0.513855 0.549011 1445640017 0.655457 -0.069397 0.513855 0.549011 1445640017 0.655457 -0.069397 0.513855 0.549011 1445640017 0.653015 -0.079285 0.515259 0.549316 1445640017 0.653015 -0.079285 0.515259 0.549316 1445640017 0.653015 -0.079285 0.515259 0.549316 1445640017 0.653015 -0.079285 0.515259 0.549316 1445640017 0.653015 -0.079285 0.515259 0.549316 1445640017 0.653015 -0.079285 0.515259 0.549316 1445640017 0.653015 -0.079285 0.515259 0.549316 1445640017 0.647827 -0.108276 0.514709 0.551025 1445640017 0.647827 -0.108276 0.514709 0.551025 1445640017 0.647827 -0.108276 0.514709 0.551025 1445640017 0.647827 -0.108276 0.514709 0.551025 1445640017 0.647827 -0.108276 0.514709 0.551025 1445640017 0.647827 -0.108276 0.514709 0.551025 1445640017 0.642090 -0.133606 0.513733 0.552979 1445640017 
0.568237 -0.176453 0.626587 0.503296 1445640019 0.568237 -0.176453 0.626587 0.503296 1445640019 0.568237 -0.176453 0.626587 0.503296 1445640019 0.568237 -0.176453 0.626587 0.503296 1445640019 0.568237 -0.176453 0.626587 0.503296 1445640019 0.591919 -0.154053 0.627991 0.481018 1445640019 0.591919 -0.154053 0.627991 0.481018 1445640019 0.591919 -0.154053 0.627991 0.481018 1445640019 0.591919 -0.154053 0.627991 0.481018 1445640019 0.591919 -0.154053 0.627991 0.481018 1445640019 0.591919 -0.154053 0.627991 0.481018 1445640019 0.623291 -0.108398 0.656982 0.409912 1445640019 0.623291 -0.108398 0.656982 0.409912 1445640019 0.623291 -0.108398 0.656982 0.409912 1445640019 0.623291 -0.108398 0.656982 0.409912 1445640019 0.623291 -0.108398 0.656982 0.409912 1445640019 0.623291 -0.108398 0.656982 0.409912 1445640019 0.682312 -0.091675 0.665649 0.287781 1445640019 0.682312 -0.091675 0.665649 0.287781 1445640019 0.682312 -0.091675 0.665649 0.287781 1445640019 0.682312 -0.091675 0.665649 0.287781 1445640019 0.682312 -0.091675 0.665649 0.287781 1445640019 0.757568 -0.139404 0.627808 0.111572 1445640019 0.757568 -0.139404 0.627808 0.111572 1445640019 0.757568 -0.139404 0.627808 0.111572 1445640019 0.757568 -0.139404 0.627808 0.111572 1445640019 0.757568 -0.139404 0.627808 0.111572 1445640019 0.757568 -0.139404 0.627808 0.111572 1445640019 0.811218 -0.249878 0.526184 -0.050232 1445640019 0.811218 -0.249878 0.526184 -0.050232 1445640019 0.811218 -0.249878 0.526184 -0.050232 1445640019 0.811218 -0.249878 0.526184 -0.050232 1445640019 0.811218 -0.249878 0.526184 -0.050232 1445640019 0.811218 -0.249878 0.526184 -0.050232 1445640019 0.809387 -0.360901 0.429749 -0.173096 1445640019 0.809387 -0.360901 0.429749 -0.173096 1445640019 0.809387 -0.360901 0.429749 -0.173096 1445640019 0.809387 -0.360901 0.429749 -0.173096 1445640019 0.809387 -0.360901 0.429749 -0.173096 1445640019 0.809387 -0.360901 0.429749 -0.173096 1445640019 0.830994 -0.303955 0.378967 -0.270874 1445640019 0.830994 -0.303955 0.378967 -0.270874 1445640019 0.830994 -0.303955 0.378967 -0.270874 1445640019 0.830994 -0.303955 0.378967 -0.270874 1445640019 0.830994 -0.303955 0.378967 -0.270874 1445640019 0.830994 -0.303955 0.378967 -0.270874 1445640019 0.830994 -0.303955 0.378967 -0.270874 1445640019 0.851501 -0.261719 0.358215 -0.279541 1445640019 0.851501 -0.261719 0.358215 -0.279541 1445640019 0.851501 -0.261719 0.358215 -0.279541 1445640019 0.851501 -0.261719 0.358215 -0.279541 1445640019 0.851501 -0.261719 0.358215 -0.279541 1445640019 0.851501 -0.261719 0.358215 -0.279541 1445640019 0.851135 -0.272339 0.390137 -0.221741 1445640019 0.851135 -0.272339 0.390137 -0.221741 1445640019 0.851135 -0.272339 0.390137 -0.221741 1445640019 0.851135 -0.272339 0.390137 -0.221741 1445640019 0.851135 -0.272339 0.390137 -0.221741 1445640019 0.851135 -0.272339 0.390137 -0.221741 1445640019 0.851135 -0.272339 0.390137 -0.221741 1445640019 0.849243 -0.240906 0.453430 -0.122803 1445640019 0.849243 -0.240906 0.453430 -0.122803 1445640019 0.849243 -0.240906 0.453430 -0.122803 1445640019 0.849243 -0.240906 0.453430 -0.122803 1445640019 0.849243 -0.240906 0.453430 -0.122803 1445640019 0.849243 -0.240906 0.453430 -0.122803 1445640019 0.814758 -0.177551 0.551819 0.006653 1445640019 0.814758 -0.177551 0.551819 0.006653 1445640019 0.814758 -0.177551 0.551819 0.006653 1445640019 0.814758 -0.177551 0.551819 0.006653 1445640019 0.814758 -0.177551 0.551819 0.006653 1445640019 0.728699 -0.125854 0.647095 0.185242 1445640019 0.728699 -0.125854 0.647095 0.185242 1445640020 0.728699 -0.125854 0.647095 0.185242 1445640020 0.728699 -0.125854 0.647095 0.185242 1445640020 0.728699 -0.125854 0.647095 0.185242 1445640020 0.728699 -0.125854 0.647095 0.185242 1445640020 0.616211 -0.107239 0.688049 0.367737 1445640020 0.616211 -0.107239 0.688049 0.367737 1445640020 0.616211 -0.107239 0.688049 0.367737 1445640020 0.616211 -0.107239 0.688049 0.367737 1445640020 0.616211 -0.107239 0.688049 0.367737 1445640020 0.616211 -0.107239 0.688049 0.367737 1445640020 0.505310 -0.103394 0.686096 0.512939 1445640020 0.505310 -0.103394 0.686096 0.512939 1445640020 0.505310 -0.103394 0.686096 0.512939 1445640020 0.505310 -0.103394 0.686096 0.512939 1445640020 0.505310 -0.103394 0.686096 0.512939 1445640020 0.505310 -0.103394 0.686096 0.512939 1445640020 0.428711 -0.109131 0.657715 0.609558 1445640020 0.428711 -0.109131 0.657715 0.609558 1445640020 0.428711 -0.109131 0.657715 0.609558 1445640020 0.428711 -0.109131 0.657715 0.609558 1445640020 0.420593 -0.109375 0.649292 0.624084 1445640020 0.420593 -0.109375 0.649292 0.624084 1445640020 0.420593 -0.109375 0.649292 0.624084 1445640020 0.420593 -0.109375 0.649292 0.624084 1445640020 0.420593 -0.109375 0.649292 0.624084 1445640020 0.420593 -0.109375 0.649292 0.624084 1445640020 0.420593 -0.109375 0.649292 0.624084 1445640020 0.468872 -0.125793 0.653015 0.581238 1445640020 0.468872 -0.125793 0.653015 0.581238 1445640020 0.468872 -0.125793 0.653015 0.581238 1445640020 0.468872 -0.125793 0.653015 0.581238 1445640020 0.468872 -0.125793 0.653015 0.581238 1445640020 0.468872 -0.125793 0.653015 0.581238 1445640020 0.576843 -0.139648 0.661743 0.458008 1445640020 0.576843 -0.139648 0.661743 0.458008 1445640020 0.576843 -0.139648 0.661743 0.458008 1445640020 0.576843 -0.139648 0.661743 0.458008 1445640020 0.576843 -0.139648 0.661743 0.458008 1445640020 0.576843 -0.139648 0.661743 0.458008 1445640020 0.576843 -0.139648 0.661743 0.458008 1445640020 0.717896 -0.179871 0.628113 0.240112 1445640020 0.717896 -0.179871 0.628113 0.240112 1445640020 0.717896 -0.179871 0.628113 0.240112 1445640020 0.717896 -0.179871 0.628113 0.240112 1445640020 0.717896 -0.179871 0.628113 0.240112 1445640020 0.717896 -0.179871 0.628113 0.240112 1445640020 0.717896 -0.179871 0.628113 0.240112 1445640020 0.820129 -0.194763 0.537170 0.029175 1445640020 0.820129 -0.194763 0.537170 0.029175 1445640020 0.820129 -0.194763 0.537170 0.029175 1445640020 0.820129 -0.194763 0.537170 0.029175 1445640020 0.820129 -0.194763 0.537170 0.029175 1445640020 0.820129 -0.194763 0.537170 0.029175 1445640020 0.843567 -0.329895 0.411926 -0.099121 1445640020 0.843567 -0.329895 0.411926 -0.099121 1445640020 0.843567 -0.329895 0.411926 -0.099121 1445640020 0.843567 -0.329895 0.411926 -0.099121 1445640020 0.843567 -0.329895 0.411926 -0.099121 1445640020 0.843567 -0.329895 0.411926 -0.099121 1445640020 0.846497 -0.338440 0.361023 -0.196289 1445640020 0.846497 -0.338440 0.361023 -0.196289 1445640020 0.846497 -0.338440 0.361023 -0.196289 1445640020 0.846497 -0.338440 0.361023 -0.196289 1445640020 0.846497 -0.338440 0.361023 -0.196289 1445640020 0.846497 -0.338440 0.361023 -0.196289 1445640020 0.866089 -0.279297 0.351746 -0.219299 1445640020 0.866089 -0.279297 0.351746 -0.219299 1445640020 0.866089 -0.279297 0.351746 -0.219299 1445640020 0.866089 -0.279297 0.351746 -0.219299 1445640020 0.866089 -0.279297 0.351746 -0.219299 1445640020 0.866089 -0.279297 0.351746 -0.219299 1445640020 0.859314 -0.277649 0.395935 -0.166443 1445640020 0.859314 -0.277649 0.395935 -0.166443 1445640020 0.859314 -0.277649 0.395935 -0.166443 1445640020 0.859314 -0.277649 0.395935 -0.166443 1445640020 0.859314 -0.277649 0.395935 -0.166443 1445640020 0.843201 -0.235107 0.479980 -0.056946 1445640020 0.843201 -0.235107 0.479980 -0.056946 1445640020 0.843201 -0.235107 0.479980 -0.056946 1445640020 0.843201 -0.235107 0.479980 -0.056946 1445640020 0.843201 -0.235107 0.479980 -0.056946 1445640020 0.843201 -0.235107 0.479980 -0.056946 1445640020 0.843201 -0.235107 0.479980 -0.056946 1445640020 0.790710 -0.164673 0.582397 0.091736 1445640020 0.790710 -0.164673 0.582397 0.091736 1445640020 0.790710 -0.164673 0.582397 0.091736 1445640020 0.790710 -0.164673 0.582397 0.091736 1445640020 0.790710 -0.164673 0.582397 0.091736 1445640020 0.790710 -0.164673 0.582397 0.091736 1445640020 0.693176 -0.107178 0.653625 0.283997 1445640020 0.693176 -0.107178 0.653625 0.283997 1445640020 0.693176 -0.107178 0.653625 0.283997 1445640020 0.693176 -0.107178 0.653625 0.283997 1445640020 0.693176 -0.107178 0.653625 0.283997 1445640020 0.693176 -0.107178 0.653625 0.283997 1445640020 0.693176 -0.107178 0.653625 0.283997 1445640020 0.589294 -0.068176 0.670654 0.445129 1445640020 0.589294 -0.068176 0.670654 0.445129 1445640020 0.589294 -0.068176 0.670654 0.445129 1445640020 0.589294 -0.068176 0.670654 0.445129 1445640020 0.589294 -0.068176 0.670654 0.445129 1445640020 0.589294 -0.068176 0.670654 0.445129 1445640020 0.497131 -0.069824 0.642456 0.578918 1445640020 0.497131 -0.069824 0.642456 0.578918 1445640020 0.497131 -0.069824 0.642456 0.578918 1445640020 0.497131 -0.069824 0.642456 0.578918 1445640020 0.497131 -0.069824 0.642456 0.578918 1445640020 0.497131 -0.069824 0.642456 0.578918 1445640020 0.452148 -0.074463 0.579773 0.673645 1445640020 0.452148 -0.074463 0.579773 0.673645 1445640020 0.452148 -0.074463 0.579773 0.673645 1445640021 0.452148 -0.074463 0.579773 0.673645 1445640021 0.452148 -0.074463 0.579773 0.673645 1445640021 0.452148 -0.074463 0.579773 0.673645 1445640021 0.465027 -0.071472 0.563049 0.679382 1445640021 0.465027 -0.071472 0.563049 0.679382 1445640021 0.465027 -0.071472 0.563049 0.679382 1445640021 0.465027 -0.071472 0.563049 0.679382 1445640021 0.465027 -0.071472 0.563049 0.679382 1445640021 0.465027 -0.071472 0.563049 0.679382 1445640021 0.532532 -0.071655 0.592896 0.599731 1445640021 0.532532 -0.071655 0.592896 0.599731 1445640021 0.532532 -0.071655 0.592896 0.599731 1445640021 0.532532 -0.071655 0.592896 0.599731 1445640021 0.532532 -0.071655 0.592896 0.599731 1445640021 0.532532 -0.071655 0.592896 0.599731 1445640021 0.532532 -0.071655 0.592896 0.599731 1445640021 0.649292 -0.087158 0.620361 0.431152 1445640021 0.649292 -0.087158 0.620361 0.431152 1445640021 0.649292 -0.087158 0.620361 0.431152 1445640021 0.649292 -0.087158 0.620361 0.431152 1445640021 0.649292 -0.087158 0.620361 0.431152 1445640021 0.771606 -0.130066 0.599548 0.167969 1445640021 0.771606 -0.130066 0.599548 0.167969 1445640021 0.771606 -0.130066 0.599548 0.167969 1445640021 0.771606 -0.130066 0.599548 0.167969 1445640021 0.771606 -0.130066 0.599548 0.167969 1445640021 0.771606 -0.130066 0.599548 0.167969 1445640021 0.771606 -0.130066 0.599548 0.167969 1445640021 0.849792 -0.225464 0.476440 0.001953 1445640021 0.849792 -0.225464 0.476440 0.001953 1445640021 0.849792 -0.225464 0.476440 0.001953 1445640021 0.849792 -0.225464 0.476440 0.001953 1445640021 0.849792 -0.225464 0.476440 0.001953 1445640021 0.849792 -0.225464 0.476440 0.001953 1445640021 0.822632 -0.396790 0.385681 -0.130615 1445640021 0.822632 -0.396790 0.385681 -0.130615 1445640021 0.822632 -0.396790 0.385681 -0.130615 1445640021 0.822632 -0.396790 0.385681 -0.130615 1445640021 0.822632 -0.396790 0.385681 -0.130615 1445640021 0.822632 -0.396790 0.385681 -0.130615 1445640021 0.852600 -0.314392 0.345459 -0.234192 1445640021 0.852600 -0.314392 0.345459 -0.234192 1445640021 0.852600 -0.314392 0.345459 -0.234192 1445640021 0.852600 -0.314392 0.345459 -0.234192 1445640021 0.852600 -0.314392 0.345459 -0.234192 1445640021 0.852600 -0.314392 0.345459 -0.234192 1445640021 0.862244 -0.281555 0.359131 -0.219482 1445640021 0.862244 -0.281555 0.359131 -0.219482 1445640021 0.862244 -0.281555 0.359131 -0.219482 1445640021 0.862244 -0.281555 0.359131 -0.219482 1445640021 0.862244 -0.281555 0.359131 -0.219482 1445640021 0.862244 -0.281555 0.359131 -0.219482 1445640021 0.862244 -0.281555 0.359131 -0.219482 1445640021 0.852234 -0.266235 0.434387 -0.118408 1445640021 0.852234 -0.266235 0.434387 -0.118408 1445640021 0.852234 -0.266235 0.434387 -0.118408 1445640021 0.852234 -0.266235 0.434387 -0.118408 1445640021 0.852234 -0.266235 0.434387 -0.118408 1445640021 0.852234 -0.266235 0.434387 -0.118408 1445640021 0.819519 -0.201660 0.535706 0.024841 1445640021 0.819519 -0.201660 0.535706 0.024841 1445640021 0.819519 -0.201660 0.535706 0.024841 1445640021 0.819519 -0.201660 0.535706 0.024841 1445640021 0.819519 -0.201660 0.535706 0.024841 1445640021 0.819519 -0.201660 0.535706 0.024841 1445640021 0.819519 -0.201660 0.535706 0.024841 1445640021 0.739624 -0.120300 0.629822 0.204224 1445640021 0.739624 -0.120300 0.629822 0.204224 1445640021 0.739624 -0.120300 0.629822 0.204224 1445640021 0.739624 -0.120300 0.629822 0.204224 1445640021 0.739624 -0.120300 0.629822 0.204224 1445640021 0.739624 -0.120300 0.629822 0.204224 1445640021 0.630554 -0.067932 0.679016 0.369629 1445640021 0.630554 -0.067932 0.679016 0.369629 1445640021 0.630554 -0.067932 0.679016 0.369629 1445640021 0.630554 -0.067932 0.679016 0.369629 1445640021 0.630554 -0.067932 0.679016 0.369629 1445640021 0.630554 -0.067932 0.679016 0.369629 1445640021 0.526062 -0.049255 0.674988 0.514954 1445640021 0.526062 -0.049255 0.674988 0.514954 1445640021 0.526062 -0.049255 0.674988 0.514954 1445640021 0.526062 -0.049255 0.674988 0.514954 1445640021 0.526062 -0.049255 0.674988 0.514954 1445640021 0.442810 -0.050598 0.632202 0.633728 1445640021 0.442810 -0.050598 0.632202 0.633728 1445640021 0.442810 -0.050598 0.632202 0.633728 1445640021 0.442810 -0.050598 0.632202 0.633728 1445640021 0.442810 -0.050598 0.632202 0.633728 1445640021 0.442810 -0.050598 0.632202 0.633728 1445640021 0.419983 -0.051758 0.614624 0.665649 1445640021 0.419983 -0.051758 0.614624 0.665649 1445640021 0.419983 -0.051758 0.614624 0.665649 1445640021 0.419983 -0.051758 0.614624 0.665649 1445640021 0.419983 -0.051758 0.614624 0.665649 1445640021 0.419983 -0.051758 0.614624 0.665649 1445640021 0.419983 -0.051758 0.614624 0.665649 1445640021 0.495544 -0.067749 0.617554 0.606934 1445640021 0.495544 -0.067749 0.617554 0.606934 1445640021 0.495544 -0.067749 0.617554 0.606934 1445640021 0.495544 -0.067749 0.617554 0.606934 1445640021 0.495544 -0.067749 0.617554 0.606934 1445640021 0.623718 -0.091248 0.625305 0.460022 1445640021 0.623718 -0.091248 0.625305 0.460022 1445640021 0.623718 -0.091248 0.625305 0.460022 1445640021 0.623718 -0.091248 0.625305 0.460022 1445640021 0.623718 -0.091248 0.625305 0.460022 1445640021 0.623718 -0.091248 0.625305 0.460022 1445640021 0.742798 -0.116699 0.610046 0.249756 1445640021 0.742798 -0.116699 0.610046 0.249756 1445640021 0.742798 -0.116699 0.610046 0.249756 1445640021 0.742798 -0.116699 0.610046 0.249756 1445640022 0.742798 -0.116699 0.610046 0.249756 1445640022 0.742798 -0.116699 0.610046 0.249756 1445640022 0.818970 -0.134705 0.556885 0.030884 1445640022 0.818970 -0.134705 0.556885 0.030884 1445640022 0.818970 -0.134705 0.556885 0.030884 1445640022 0.818970 -0.134705 0.556885 0.030884 1445640022 0.818970 -0.134705 0.556885 0.030884 1445640022 0.818970 -0.134705 0.556885 0.030884 1445640022 0.855713 -0.224365 0.458069 -0.086731 1445640022 0.855713 -0.224365 0.458069 -0.086731 1445640022 0.855713 -0.224365 0.458069 -0.086731 1445640022 0.855713 -0.224365 0.458069 -0.086731 1445640022 0.855713 -0.224365 0.458069 -0.086731 1445640022 0.855713 -0.224365 0.458069 -0.086731 1445640022 0.855713 -0.224365 0.458069 -0.086731 1445640022 0.843994 -0.310730 0.395203 -0.186829 1445640022 0.843994 -0.310730 0.395203 -0.186829 1445640022 0.843994 -0.310730 0.395203 -0.186829 1445640022 0.843994 -0.310730 0.395203 -0.186829 1445640022 0.843994 -0.310730 0.395203 -0.186829 1445640022 0.843994 -0.310730 0.395203 -0.186829 1445640022 0.877319 -0.221313 0.326965 -0.272827 1445640022 0.877319 -0.221313 0.326965 -0.272827 1445640022 0.877319 -0.221313 0.326965 -0.272827 1445640022 0.877319 -0.221313 0.326965 -0.272827 1445640022 0.877319 -0.221313 0.326965 -0.272827 1445640022 0.877319 -0.221313 0.326965 -0.272827 1445640022 0.896606 -0.199951 0.305359 -0.250610 1445640022 0.896606 -0.199951 0.305359 -0.250610 1445640022 0.896606 -0.199951 0.305359 -0.250610 1445640022 0.896606 -0.199951 0.305359 -0.250610 1445640022 0.896606 -0.199951 0.305359 -0.250610 1445640022 0.882141 -0.225647 0.372070 -0.179932 1445640022 0.882141 -0.225647 0.372070 -0.179932 1445640022 0.882141 -0.225647 0.372070 -0.179932 1445640022 0.882141 -0.225647 0.372070 -0.179932 1445640022 0.882141 -0.225647 0.372070 -0.179932 1445640022 0.882141 -0.225647 0.372070 -0.179932 1445640022 0.882141 -0.225647 0.372070 -0.179932 1445640022 0.876343 -0.192810 0.436768 -0.063293 1445640022 0.876343 -0.192810 0.436768 -0.063293 1445640022 0.876343 -0.192810 0.436768 -0.063293 1445640022 0.876343 -0.192810 0.436768 -0.063293 1445640022 0.876343 -0.192810 0.436768 -0.063293 1445640022 0.876343 -0.192810 0.436768 -0.063293 1445640022 0.833130 -0.123596 0.535339 0.063049 1445640022 0.833130 -0.123596 0.535339 0.063049 1445640022 0.833130 -0.123596 0.535339 0.063049 1445640022 0.833130 -0.123596 0.535339 0.063049 1445640022 0.833130 -0.123596 0.535339 0.063049 1445640022 0.833130 -0.123596 0.535339 0.063049 1445640022 0.745239 -0.060181 0.630127 0.209412 1445640022 0.745239 -0.060181 0.630127 0.209412 1445640022 0.745239 -0.060181 0.630127 0.209412 1445640022 0.745239 -0.060181 0.630127 0.209412 1445640022 0.745239 -0.060181 0.630127 0.209412 1445640022 0.745239 -0.060181 0.630127 0.209412 1445640022 0.638977 -0.033325 0.671082 0.374390 1445640022 0.638977 -0.033325 0.671082 0.374390 1445640022 0.638977 -0.033325 0.671082 0.374390 1445640022 0.638977 -0.033325 0.671082 0.374390 1445640022 0.638977 -0.033325 0.671082 0.374390 1445640022 0.638977 -0.033325 0.671082 0.374390 1445640022 0.545593 -0.052124 0.647522 0.529358 1445640022 0.545593 -0.052124 0.647522 0.529358 1445640022 0.545593 -0.052124 0.647522 0.529358 1445640022 0.545593 -0.052124 0.647522 0.529358 1445640022 0.545593 -0.052124 0.647522 0.529358 1445640022 0.545593 -0.052124 0.647522 0.529358 1445640022 0.545593 -0.052124 0.647522 0.529358 1445640022 0.475159 -0.069214 0.594421 0.644958 1445640022 0.475159 -0.069214 0.594421 0.644958 1445640022 0.475159 -0.069214 0.594421 0.644958 1445640022 0.475159 -0.069214 0.594421 0.644958 1445640022 0.475159 -0.069214 0.594421 0.644958 1445640022 0.475159 -0.069214 0.594421 0.644958 1445640022 0.421692 -0.079651 0.584045 0.688904 1445640022 0.421692 -0.079651 0.584045 0.688904 1445640022 0.421692 -0.079651 0.584045 0.688904 1445640022 0.421692 -0.079651 0.584045 0.688904 1445640022 0.421692 -0.079651 0.584045 0.688904 1445640022 0.421692 -0.079651 0.584045 0.688904 1445640022 0.474731 -0.104126 0.600037 0.635315 1445640022 0.474731 -0.104126 0.600037 0.635315 1445640022 0.474731 -0.104126 0.600037 0.635315 1445640022 0.474731 -0.104126 0.600037 0.635315 1445640022 0.474731 -0.104126 0.600037 0.635315 1445640022 0.474731 -0.104126 0.600037 0.635315 1445640022 0.474731 -0.104126 0.600037 0.635315 1445640022 0.605774 -0.147278 0.605225 0.494873 1445640022 0.605774 -0.147278 0.605225 0.494873 1445640022 0.605774 -0.147278 0.605225 0.494873 1445640022 0.605774 -0.147278 0.605225 0.494873 1445640022 0.605774 -0.147278 0.605225 0.494873 1445640022 0.605774 -0.147278 0.605225 0.494873 1445640022 0.738098 -0.204651 0.583069 0.270691 1445640022 0.738098 -0.204651 0.583069 0.270691 1445640022 0.738098 -0.204651 0.583069 0.270691 1445640022 0.738098 -0.204651 0.583069 0.270691 1445640022 0.738098 -0.204651 0.583069 0.270691 1445640022 0.738098 -0.204651 0.583069 0.270691 1445640022 0.825684 -0.260071 0.495300 0.072388 1445640022 0.825684 -0.260071 0.495300 0.072388 1445640022 0.825684 -0.260071 0.495300 0.072388 1445640022 0.825684 -0.260071 0.495300 0.072388 1445640022 0.825684 -0.260071 0.495300 0.072388 1445640022 0.825684 -0.260071 0.495300 0.072388 1445640022 0.825684 -0.260071 0.495300 0.072388 1445640022 0.844727 -0.347534 0.402710 -0.058716 1445640022 0.844727 -0.347534 0.402710 -0.058716 1445640022 0.844727 -0.347534 0.402710 -0.058716 1445640022 0.844727 -0.347534 0.402710 -0.058716 1445640022 0.844727 -0.347534 0.402710 -0.058716 1445640023 0.844727 -0.347534 0.402710 -0.058716 1445640023 0.871948 -0.291260 0.352173 -0.175537 1445640023 0.871948 -0.291260 0.352173 -0.175537 1445640023 0.871948 -0.291260 0.352173 -0.175537 1445640023 0.871948 -0.291260 0.352173 -0.175537 1445640023 0.871948 -0.291260 0.352173 -0.175537 1445640023 0.871948 -0.291260 0.352173 -0.175537 1445640023 0.890503 -0.247253 0.331238 -0.190063 1445640023 0.890503 -0.247253 0.331238 -0.190063 1445640023 0.890503 -0.247253 0.331238 -0.190063 1445640023 0.890503 -0.247253 0.331238 -0.190063 1445640023 0.890503 -0.247253 0.331238 -0.190063 1445640023 0.890503 -0.247253 0.331238 -0.190063 1445640023 0.888306 -0.242859 0.358887 -0.151917 1445640023 0.888306 -0.242859 0.358887 -0.151917 1445640023 0.888306 -0.242859 0.358887 -0.151917 1445640023 0.888306 -0.242859 0.358887 -0.151917 1445640023 0.888306 -0.242859 0.358887 -0.151917 1445640023 0.888306 -0.242859 0.358887 -0.151917 1445640023 0.874329 -0.220581 0.429199 -0.050903 1445640023 0.874329 -0.220581 0.429199 -0.050903 1445640023 0.874329 -0.220581 0.429199 -0.050903 1445640023 0.874329 -0.220581 0.429199 -0.050903 1445640023 0.874329 -0.220581 0.429199 -0.050903 1445640023 0.834412 -0.162048 0.520203 0.082703 1445640023 0.834412 -0.162048 0.520203 0.082703 1445640023 0.834412 -0.162048 0.520203 0.082703 1445640023 0.834412 -0.162048 0.520203 0.082703 1445640023 0.834412 -0.162048 0.520203 0.082703 1445640023 0.753357 -0.094482 0.608398 0.230713 1445640023 0.753357 -0.094482 0.608398 0.230713 1445640023 0.753357 -0.094482 0.608398 0.230713 1445640023 0.753357 -0.094482 0.608398 0.230713 1445640023 0.753357 -0.094482 0.608398 0.230713 1445640023 0.753357 -0.094482 0.608398 0.230713 1445640023 0.658813 -0.067017 0.642334 0.385681 1445640023 0.658813 -0.067017 0.642334 0.385681 1445640023 0.658813 -0.067017 0.642334 0.385681 1445640023 0.658813 -0.067017 0.642334 0.385681 1445640023 0.658813 -0.067017 0.642334 0.385681 1445640023 0.658813 -0.067017 0.642334 0.385681 1445640023 0.658813 -0.067017 0.642334 0.385681 1445640023 0.562256 -0.081482 0.623474 0.536987 1445640023 0.562256 -0.081482 0.623474 0.536987 1445640023 0.562256 -0.081482 0.623474 0.536987 1445640023 0.562256 -0.081482 0.623474 0.536987 1445640023 0.562256 -0.081482 0.623474 0.536987 1445640023 0.562256 -0.081482 0.623474 0.536987 1445640023 0.489868 -0.104248 0.572266 0.649292 1445640023 0.489868 -0.104248 0.572266 0.649292 1445640023 0.489868 -0.104248 0.572266 0.649292 1445640023 0.489868 -0.104248 0.572266 0.649292 1445640023 0.489868 -0.104248 0.572266 0.649292 1445640023 0.489868 -0.104248 0.572266 0.649292 1445640023 0.481689 -0.098816 0.556580 0.669556 1445640023 0.481689 -0.098816 0.556580 0.669556 1445640023 0.481689 -0.098816 0.556580 0.669556 1445640023 0.481689 -0.098816 0.556580 0.669556 1445640023 0.481689 -0.098816 0.556580 0.669556 1445640023 0.481689 -0.098816 0.556580 0.669556 1445640023 0.568542 -0.112366 0.558105 0.593811 1445640023 0.568542 -0.112366 0.558105 0.593811 1445640023 0.568542 -0.112366 0.558105 0.593811 1445640023 0.568542 -0.112366 0.558105 0.593811 1445640023 0.568542 -0.112366 0.558105 0.593811 1445640023 0.568542 -0.112366 0.558105 0.593811 1445640023 0.674072 -0.154663 0.568787 0.445129 1445640023 0.674072 -0.154663 0.568787 0.445129 1445640023 0.674072 -0.154663 0.568787 0.445129 1445640023 0.674072 -0.154663 0.568787 0.445129 1445640023 0.674072 -0.154663 0.568787 0.445129 1445640023 0.674072 -0.154663 0.568787 0.445129 1445640023 0.674072 -0.154663 0.568787 0.445129 1445640023 0.763245 -0.201721 0.570129 0.227234 1445640023 0.763245 -0.201721 0.570129 0.227234 1445640023 0.763245 -0.201721 0.570129 0.227234 1445640023 0.763245 -0.201721 0.570129 0.227234 1445640023 0.763245 -0.201721 0.570129 0.227234 1445640023 0.763245 -0.201721 0.570129 0.227234 1445640023 0.827148 -0.257568 0.498962 0.022034 1445640023 0.827148 -0.257568 0.498962 0.022034 1445640023 0.827148 -0.257568 0.498962 0.022034 1445640023 0.827148 -0.257568 0.498962 0.022034 1445640023 0.827148 -0.257568 0.498962 0.022034 1445640023 0.827148 -0.257568 0.498962 0.022034 1445640023 0.829529 -0.341858 0.426208 -0.115479 1445640023 0.829529 -0.341858 0.426208 -0.115479 1445640023 0.829529 -0.341858 0.426208 -0.115479 1445640023 0.829529 -0.341858 0.426208 -0.115479 1445640023 0.829529 -0.341858 0.426208 -0.115479 1445640023 0.829529 -0.341858 0.426208 -0.115479 1445640023 0.829529 -0.341858 0.426208 -0.115479 1445640023 0.831543 -0.317688 0.380920 -0.250000 1445640023 0.831543 -0.317688 0.380920 -0.250000 1445640023 0.831543 -0.317688 0.380920 -0.250000 1445640023 0.831543 -0.317688 0.380920 -0.250000 1445640023 0.831543 -0.317688 0.380920 -0.250000 1445640023 0.831543 -0.317688 0.380920 -0.250000 1445640023 0.850464 -0.266724 0.361206 -0.273926 1445640023 0.850464 -0.266724 0.361206 -0.273926 1445640023 0.850464 -0.266724 0.361206 -0.273926 1445640023 0.850464 -0.266724 0.361206 -0.273926 1445640023 0.850464 -0.266724 0.361206 -0.273926 1445640023 0.850464 -0.266724 0.361206 -0.273926 1445640023 0.843079 -0.285645 0.403320 -0.211914 1445640023 0.843079 -0.285645 0.403320 -0.211914 1445640023 0.843079 -0.285645 0.403320 -0.211914 1445640023 0.843079 -0.285645 0.403320 -0.211914 1445640023 0.843079 -0.285645 0.403320 -0.211914 1445640023 0.843079 -0.285645 0.403320 -0.211914 1445640023 0.843079 -0.285645 0.403320 -0.211914 1445640024 0.840515 -0.261536 0.467041 -0.083374 1445640024 0.840515 -0.261536 0.467041 -0.083374 1445640024 0.840515 -0.261536 0.467041 -0.083374 1445640024 0.840515 -0.261536 0.467041 -0.083374 1445640024 0.840515 -0.261536 0.467041 -0.083374 1445640024 0.840515 -0.261536 0.467041 -0.083374 1445640024 0.801453 -0.187317 0.562683 0.076782 1445640024 0.801453 -0.187317 0.562683 0.076782 1445640024 0.801453 -0.187317 0.562683 0.076782 1445640024 0.801453 -0.187317 0.562683 0.076782 1445640024 0.801453 -0.187317 0.562683 0.076782 1445640024 0.711304 -0.088989 0.648376 0.256287 1445640024 0.711304 -0.088989 0.648376 0.256287 1445640024 0.711304 -0.088989 0.648376 0.256287 1445640024 0.711304 -0.088989 0.648376 0.256287 1445640024 0.711304 -0.088989 0.648376 0.256287 1445640024 0.711304 -0.088989 0.648376 0.256287 1445640024 0.711304 -0.088989 0.648376 0.256287 1445640024 0.596802 -0.027893 0.679382 0.425842 1445640024 0.596802 -0.027893 0.679382 0.425842 1445640024 0.596802 -0.027893 0.679382 0.425842 1445640024 0.596802 -0.027893 0.679382 0.425842 1445640024 0.596802 -0.027893 0.679382 0.425842 1445640024 0.596802 -0.027893 0.679382 0.425842 1445640024 0.500061 -0.026306 0.647583 0.574280 1445640024 0.500061 -0.026306 0.647583 0.574280 1445640024 0.500061 -0.026306 0.647583 0.574280 1445640024 0.500061 -0.026306 0.647583 0.574280 1445640024 0.449585 -0.030273 0.592468 0.667725 1445640024 0.449585 -0.030273 0.592468 0.667725 1445640024 0.449585 -0.030273 0.592468 0.667725 1445640024 0.449585 -0.030273 0.592468 0.667725 1445640024 0.449585 -0.030273 0.592468 0.667725 1445640024 0.449585 -0.030273 0.592468 0.667725 1445640024 0.469482 -0.045593 0.588074 0.656921 1445640024 0.469482 -0.045593 0.588074 0.656921 1445640024 0.469482 -0.045593 0.588074 0.656921 1445640024 0.469482 -0.045593 0.588074 0.656921 1445640024 0.469482 -0.045593 0.588074 0.656921 1445640024 0.469482 -0.045593 0.588074 0.656921 1445640024 0.574524 -0.087402 0.604919 0.544250 1445640024 0.574524 -0.087402 0.604919 0.544250 1445640024 0.574524 -0.087402 0.604919 0.544250 1445640024 0.574524 -0.087402 0.604919 0.544250 1445640024 
0.780945 -0.095581 0.584412 0.198303 1445640026 0.780945 -0.095581 0.584412 0.198303 1445640026 0.766846 -0.102112 0.581970 0.250488 1445640026 0.766846 -0.102112 0.581970 0.250488 1445640026 0.766846 -0.102112 0.581970 0.250488 1445640026 0.766846 -0.102112 0.581970 0.250488 1445640026 0.766846 -0.102112 0.581970 0.250488 1445640026 0.766846 -0.102112 0.581970 0.250488 1445640026 0.749634 -0.116211 0.577515 0.301636 1445640026 0.749634 -0.116211 0.577515 0.301636 1445640026 0.749634 -0.116211 0.577515 0.301636 1445640026 0.749634 -0.116211 0.577515 0.301636 1445640026 0.749634 -0.116211 0.577515 0.301636 1445640026 0.749634 -0.116211 0.577515 0.301636 1445640026 0.732666 -0.120789 0.577087 0.339905 1445640026 0.732666 -0.120789 0.577087 0.339905 1445640026 0.732666 -0.120789 0.577087 0.339905 1445640026 0.732666 -0.120789 0.577087 0.339905 1445640026 0.732666 -0.120789 0.577087 0.339905 1445640026 0.732666 -0.120789 0.577087 0.339905 1445640026 0.720032 -0.126770 0.571106 0.373169 1445640026 0.720032 -0.126770 0.571106 0.373169 1445640026 0.720032 -0.126770 0.571106 0.373169 1445640026 0.720032 -0.126770 0.571106 0.373169 1445640026 0.720032 -0.126770 0.571106 0.373169 1445640026 0.720032 -0.126770 0.571106 0.373169 1445640026 0.712463 -0.130798 0.561707 0.399597 1445640026 0.712463 -0.130798 0.561707 0.399597 1445640026 0.712463 -0.130798 0.561707 0.399597 1445640026 0.712463 -0.130798 0.561707 0.399597 1445640026 0.712463 -0.130798 0.561707 0.399597 1445640026 0.712463 -0.130798 0.561707 0.399597 1445640026 0.704956 -0.130859 0.550415 0.427612 1445640026 0.704956 -0.130859 0.550415 0.427612 1445640026 0.704956 -0.130859 0.550415 0.427612 1445640026 0.704956 -0.130859 0.550415 0.427612 1445640026 0.704956 -0.130859 0.550415 0.427612 1445640026 0.704956 -0.130859 0.550415 0.427612 1445640026 0.696777 -0.130249 0.537048 0.457214 1445640026 0.696777 -0.130249 0.537048 0.457214 1445640026 0.696777 -0.130249 0.537048 0.457214 1445640026 0.696777 -0.130249 0.537048 0.457214 1445640026 0.696777 -0.130249 0.537048 0.457214 1445640026 0.696777 -0.130249 0.537048 0.457214 1445640026 0.685303 -0.134766 0.527405 0.483643 1445640026 0.685303 -0.134766 0.527405 0.483643 1445640026 0.685303 -0.134766 0.527405 0.483643 1445640026 0.685303 -0.134766 0.527405 0.483643 1445640026 0.685303 -0.134766 0.527405 0.483643 1445640026 0.685303 -0.134766 0.527405 0.483643 1445640026 0.672913 -0.138062 0.525085 0.502319 1445640026 0.672913 -0.138062 0.525085 0.502319 1445640026 0.672913 -0.138062 0.525085 0.502319 1445640026 0.672913 -0.138062 0.525085 0.502319 1445640026 0.672913 -0.138062 0.525085 0.502319 1445640026 0.672913 -0.138062 0.525085 0.502319 1445640026 0.662903 -0.125488 0.530945 0.512695 1445640026 0.662903 -0.125488 0.530945 0.512695 1445640026 0.662903 -0.125488 0.530945 0.512695 1445640026 0.662903 -0.125488 0.530945 0.512695 1445640026 0.662903 -0.125488 0.530945 0.512695 1445640026 0.662903 -0.125488 0.530945 0.512695 1445640026 0.656372 -0.105286 0.539490 0.516724 1445640026 0.656372 -0.105286 0.539490 0.516724 1445640026 0.656372 -0.105286 0.539490 0.516724 1445640027 0.656372 -0.105286 0.539490 0.516724 1445640027 0.656372 -0.105286 0.539490 0.516724 1445640027 0.656372 -0.105286 0.539490 0.516724 1445640027 0.650146 -0.087708 0.543945 0.523071 1445640027 0.650146 -0.087708 0.543945 0.523071 1445640027 0.650146 -0.087708 0.543945 0.523071 1445640027 0.650146 -0.087708 0.543945 0.523071 1445640027 0.650146 -0.087708 0.543945 0.523071 1445640027 0.650146 -0.087708 0.543945 0.523071 1445640027 0.650146 -0.087708 0.543945 0.523071 1445640027 0.645325 -0.084961 0.535461 0.538086 1445640027 0.645325 -0.084961 0.535461 0.538086 1445640027 0.645325 -0.084961 0.535461 0.538086 1445640027 0.645325 -0.084961 0.535461 0.538086 1445640027 0.645325 -0.084961 0.535461 0.538086 1445640027 0.645325 -0.084961 0.535461 0.538086 1445640027 0.642639 -0.072998 0.531494 0.546875 1445640027 0.642639 -0.072998 0.531494 0.546875 1445640027 0.642639 -0.072998 0.531494 0.546875 1445640027 0.642639 -0.072998 0.531494 0.546875 1445640027 0.642639 -0.072998 0.531494 0.546875 1445640027 0.642639 -0.072998 0.531494 0.546875 1445640027 0.640564 -0.059814 0.525391 0.556763 1445640027 0.640564 -0.059814 0.525391 0.556763 1445640027 0.640564 -0.059814 0.525391 0.556763 1445640027 0.640564 -0.059814 0.525391 0.556763 1445640027 0.640564 -0.059814 0.525391 0.556763 1445640027 0.636719 -0.055542 0.519226 0.567261 1445640027 0.636719 -0.055542 0.519226 0.567261 1445640027 0.636719 -0.055542 0.519226 0.567261 1445640027 0.636719 -0.055542 0.519226 0.567261 1445640027 0.636719 -0.055542 0.519226 0.567261 1445640027 0.636719 -0.055542 0.519226 0.567261 1445640027 0.636719 -0.055542 0.519226 0.567261 1445640027 0.633240 -0.055115 0.517639 0.572571 1445640027 0.633240 -0.055115 0.517639 0.572571 1445640027 0.633240 -0.055115 0.517639 0.572571 1445640027 0.633240 -0.055115 0.517639 0.572571 1445640027 0.633240 -0.055115 0.517639 0.572571 1445640027 0.633240 -0.055115 0.517639 0.572571 1445640027 0.635803 -0.064209 0.521179 0.565552 1445640027 0.635803 -0.064209 0.521179 0.565552 1445640027 0.635803 -0.064209 0.521179 0.565552 1445640027 0.635803 -0.064209 0.521179 0.565552 1445640027 0.635803 -0.064209 0.521179 0.565552 1445640027 0.635803 -0.064209 0.521179 0.565552 1445640027 0.635803 -0.064209 0.521179 0.565552 1445640027 0.646912 -0.075317 0.524536 0.548279 1445640027 0.646912 -0.075317 0.524536 0.548279 1445640027 0.646912 -0.075317 0.524536 0.548279 1445640027 0.646912 -0.075317 0.524536 0.548279 1445640027 0.663879 -0.074707 0.525085 0.527100 1445640027 0.663879 -0.074707 0.525085 0.527100 1445640027 0.663879 -0.074707 0.525085 0.527100 1445640027 0.663879 -0.074707 0.525085 0.527100 1445640027 0.663879 -0.074707 0.525085 0.527100 1445640027 0.663879 -0.074707 0.525085 0.527100 1445640027 0.673767 -0.072021 0.516907 0.523071 1445640027 0.673767 -0.072021 0.516907 0.523071 1445640027 0.673767 -0.072021 0.516907 0.523071 1445640027 0.673767 -0.072021 0.516907 0.523071 1445640027 0.673767 -0.072021 0.516907 0.523071 1445640027 0.673767 -0.072021 0.516907 0.523071 1445640027 0.675049 -0.075500 0.510803 0.526855 1445640027 0.675049 -0.075500 0.510803 0.526855 1445640027 0.675049 -0.075500 0.510803 0.526855 1445640027 0.675049 -0.075500 0.510803 0.526855 1445640027 0.675049 -0.075500 0.510803 0.526855 1445640027 0.675049 -0.075500 0.510803 0.526855 1445640027 0.675049 -0.075500 0.510803 0.526855 1445640027 0.672119 -0.079712 0.511963 0.528870 1445640027 0.672119 -0.079712 0.511963 0.528870 1445640027 0.672119 -0.079712 0.511963 0.528870 1445640027 0.672119 -0.079712 0.511963 0.528870 1445640027 0.672119 -0.079712 0.511963 0.528870 1445640027 0.672119 -0.079712 0.511963 0.528870 1445640027 0.671753 -0.085327 0.512207 0.528137 1445640027 0.671753 -0.085327 0.512207 0.528137 1445640027 0.671753 -0.085327 0.512207 0.528137 1445640027 0.671753 -0.085327 0.512207 0.528137 1445640027 0.671753 -0.085327 0.512207 0.528137 1445640027 0.671753 -0.085327 0.512207 0.528137 1445640027 0.677490 -0.081787 0.517029 0.516602 1445640027 0.677490 -0.081787 0.517029 0.516602 1445640027 0.677490 -0.081787 0.517029 0.516602 1445640027 0.677490 -0.081787 0.517029 0.516602 1445640027 0.677490 -0.081787 0.517029 0.516602 1445640027 0.677490 -0.081787 0.517029 0.516602 1445640027 0.677490 -0.081787 0.517029 0.516602 1445640027 0.683594 -0.073242 0.524353 0.502319 1445640027 0.683594 -0.073242 0.524353 0.502319 1445640027 0.683594 -0.073242 0.524353 0.502319 1445640027 0.683594 -0.073242 0.524353 0.502319 1445640027 0.683594 -0.073242 0.524353 0.502319 1445640027 0.683594 -0.073242 0.524353 0.502319 1445640027 0.685547 -0.064026 0.531189 0.493652 1445640027 0.685547 -0.064026 0.531189 0.493652 1445640027 0.685547 -0.064026 0.531189 0.493652 1445640027 0.685547 -0.064026 0.531189 0.493652 1445640027 0.685547 -0.064026 0.531189 0.493652 1445640027 0.685547 -0.064026 0.531189 0.493652 1445640027 0.684143 -0.057922 0.533447 0.493958 1445640027 0.684143 -0.057922 0.533447 0.493958 1445640027 0.684143 -0.057922 0.533447 0.493958 1445640027 0.684143 -0.057922 0.533447 0.493958 1445640027 0.684143 -0.057922 0.533447 0.493958 1445640027 0.684143 -0.057922 0.533447 0.493958 1445640027 0.680176 -0.054077 0.532593 0.500732 1445640027 0.680176 -0.054077 0.532593 0.500732 1445640027 0.680176 -0.054077 0.532593 0.500732 1445640027 0.680176 -0.054077 0.532593 0.500732 1445640028 0.680176 -0.054077 0.532593 0.500732 1445640028 0.680176 -0.054077 0.532593 0.500732 1445640028 0.673035 -0.049316 0.531067 0.512329 1445640028 0.673035 -0.049316 0.531067 0.512329 1445640028 0.673035 -0.049316 0.531067 0.512329 1445640028 0.673035 -0.049316 0.531067 0.512329 1445640028 0.673035 -0.049316 0.531067 0.512329 1445640028 0.673035 -0.049316 0.531067 0.512329 1445640028 0.663696 -0.046204 0.525391 0.530334 1445640028 0.663696 -0.046204 0.525391 0.530334 1445640028 0.663696 -0.046204 0.525391 0.530334 1445640028 0.663696 -0.046204 0.525391 0.530334 1445640028 0.663696 -0.046204 0.525391 0.530334 1445640028 0.663696 -0.046204 0.525391 0.530334 1445640028 0.659546 -0.041504 0.517273 0.543640 1445640028 0.659546 -0.041504 0.517273 0.543640 1445640028 0.659546 -0.041504 0.517273 0.543640 1445640028 0.659546 -0.041504 0.517273 0.543640 1445640028 0.659546 -0.041504 0.517273 0.543640 1445640028 0.659546 -0.041504 0.517273 0.543640 1445640028 0.660156 -0.039734 0.514954 0.545288 1445640028 0.660156 -0.039734 0.514954 0.545288 1445640028 0.660156 -0.039734 0.514954 0.545288 1445640028 0.660156 -0.039734 0.514954 0.545288 1445640028 0.660156 -0.039734 0.514954 0.545288 1445640028 0.660156 -0.039734 0.514954 0.545288 1445640028 0.669739 -0.045532 0.515320 0.532654 1445640028 0.669739 -0.045532 0.515320 0.532654 1445640028 0.669739 -0.045532 0.515320 0.532654 1445640028 0.669739 -0.045532 0.515320 0.532654 1445640028 0.669739 -0.045532 0.515320 0.532654 1445640028 0.669739 -0.045532 0.515320 0.532654 1445640028 0.679016 -0.057617 0.515198 0.519653 1445640028 0.679016 -0.057617 0.515198 0.519653 1445640028 0.679016 -0.057617 0.515198 0.519653 1445640028 0.679016 -0.057617 0.515198 0.519653 1445640028 0.679016 -0.057617 0.515198 0.519653 1445640028 0.682800 -0.068481 0.509338 0.519226 1445640028 0.682800 -0.068481 0.509338 0.519226 1445640028 0.682800 -0.068481 0.509338 0.519226 1445640028 0.682800 -0.068481 0.509338 0.519226 1445640028 0.682800 -0.068481 0.509338 0.519226 1445640028 0.678467 -0.086670 0.493896 0.536743 1445640028 0.678467 -0.086670 0.493896 0.536743 1445640028 0.678467 -0.086670 0.493896 0.536743 1445640028 0.678467 -0.086670 0.493896 0.536743 1445640028 0.678467 -0.086670 0.493896 0.536743 1445640028 0.678467 -0.086670 0.493896 0.536743 1445640028 0.671143 -0.102478 0.479553 0.555908 1445640028 0.671143 -0.102478 0.479553 0.555908 1445640028 0.671143 -0.102478 0.479553 0.555908 1445640028 0.671143 -0.102478 0.479553 0.555908 1445640028 0.671143 -0.102478 0.479553 0.555908 1445640028 0.671143 -0.102478 0.479553 0.555908 1445640028 0.663208 -0.119019 0.468994 0.570923 1445640028 0.663208 -0.119019 0.468994 0.570923 1445640028 0.663208 -0.119019 0.468994 0.570923 1445640028 0.663208 -0.119019 0.468994 0.570923 1445640028 0.663208 -0.119019 0.468994 0.570923 1445640028 0.663208 -0.119019 0.468994 0.570923 1445640028 0.664429 -0.117798 0.471130 0.567993 1445640028 0.664429 -0.117798 0.471130 0.567993 1445640028 0.664429 -0.117798 0.471130 0.567993 1445640028 0.664429 -0.117798 0.471130 0.567993 1445640028 0.664429 -0.117798 0.471130 0.567993 1445640028 0.664429 -0.117798 0.471130 0.567993 1445640028 0.671509 -0.094482 0.487183 0.550232 1445640028 0.671509 -0.094482 0.487183 0.550232 1445640028 0.671509 -0.094482 0.487183 0.550232 1445640028 0.671509 -0.094482 0.487183 0.550232 1445640028 0.671509 -0.094482 0.487183 0.550232 1445640028 0.671509 -0.094482 0.487183 0.550232 1445640028 0.671509 -0.094482 0.487183 0.550232 1445640028 0.676758 -0.070557 0.500793 0.534851 1445640028 0.676758 -0.070557 0.500793 0.534851 1445640028 0.676758 -0.070557 0.500793 0.534851 1445640028 0.676758 -0.070557 0.500793 0.534851 1445640028 0.676758 -0.070557 0.500793 0.534851 1445640028 0.676758 -0.070557 0.500793 0.534851 1445640028 0.678528 -0.050293 0.511414 0.524841 1445640028 0.678528 -0.050293 0.511414 0.524841 1445640028 0.678528 -0.050293 0.511414 0.524841 1445640028 0.678528 -0.050293 0.511414 0.524841 1445640028 0.678528 -0.050293 0.511414 0.524841 1445640028 0.678528 -0.050293 0.511414 0.524841 1445640028 0.678528 -0.050293 0.511414 0.524841 1445640028 0.675415 -0.032837 0.519653 0.522095 1445640028 0.675415 -0.032837 0.519653 0.522095 1445640028 0.675415 -0.032837 0.519653 0.522095 1445640028 0.675415 -0.032837 0.519653 0.522095 1445640028 0.675415 -0.032837 0.519653 0.522095 1445640028 0.675415 -0.032837 0.519653 0.522095 1445640028 0.670715 -0.022461 0.517578 0.530762 1445640028 0.670715 -0.022461 0.517578 0.530762 1445640028 0.670715 -0.022461 0.517578 0.530762 1445640028 0.670715 -0.022461 0.517578 0.530762 1445640028 0.670715 -0.022461 0.517578 0.530762 1445640028 0.670715 -0.022461 0.517578 0.530762 1445640028 0.667358 -0.018311 0.509766 0.542542 1445640028 0.667358 -0.018311 0.509766 0.542542 1445640028 0.667358 -0.018311 0.509766 0.542542 1445640028 0.667358 -0.018311 0.509766 0.542542 1445640028 0.667358 -0.018311 0.509766 0.542542 1445640028 0.667358 -0.018311 0.509766 0.542542 1445640028 0.667358 -0.018311 0.509766 0.542542 1445640028 0.669006 -0.017944 0.504944 0.545044 1445640028 0.669006 -0.017944 0.504944 0.545044 1445640028 0.669006 -0.017944 0.504944 0.545044 1445640028 0.669006 -0.017944 0.504944 0.545044 1445640028 0.669006 -0.017944 0.504944 0.545044 1445640029 0.669006 -0.017944 0.504944 0.545044 1445640029 0.675964 -0.024414 0.504517 0.536499 1445640029 0.675964 -0.024414 0.504517 0.536499 1445640029 0.675964 -0.024414 0.504517 0.536499 1445640029 0.675964 -0.024414 0.504517 0.536499 1445640029 0.675964 -0.024414 0.504517 0.536499 1445640029 0.675964 -0.024414 0.504517 0.536499 1445640029 0.689209 -0.037292 0.508423 0.514832 1445640029 0.689209 -0.037292 0.508423 0.514832 1445640029 0.689209 -0.037292 0.508423 0.514832 1445640029 0.689209 -0.037292 0.508423 0.514832 1445640029 0.689209 -0.037292 0.508423 0.514832 1445640029 0.689209 -0.037292 0.508423 0.514832 1445640029 0.696899 -0.047974 0.509521 0.502319 1445640029 0.696899 -0.047974 0.509521 0.502319 1445640029 0.696899 -0.047974 0.509521 0.502319 1445640029 0.696899 -0.047974 0.509521 0.502319 1445640029 0.696899 -0.047974 0.509521 0.502319 1445640029 0.696899 -0.047974 0.509521 0.502319 1445640029 0.699219 -0.059937 0.497864 0.509460 1445640029 0.699219 -0.059937 0.497864 0.509460 1445640029 0.699219 -0.059937 0.497864 0.509460 1445640029 0.699219 -0.059937 0.497864 0.509460 1445640029 0.699219 -0.059937 0.497864 0.509460 1445640029 0.699219 -0.059937 0.497864 0.509460 1445640029 0.696899 -0.074097 0.483276 0.524597 1445640029 0.696899 -0.074097 0.483276 0.524597 1445640029 0.696899 -0.074097 0.483276 0.524597 1445640029 0.696899 -0.074097 0.483276 0.524597 1445640029 0.696899 -0.074097 0.483276 0.524597 1445640029 0.691040 -0.090637 0.471313 0.540405 1445640029 0.691040 -0.090637 0.471313 0.540405 1445640029 0.691040 -0.090637 0.471313 0.540405 1445640029 0.691040 -0.090637 0.471313 0.540405 1445640029 0.691040 -0.090637 0.471313 0.540405 1445640029 0.691040 -0.090637 0.471313 0.540405 1445640029 0.686951 -0.107605 0.464050 0.548706 1445640029 0.686951 -0.107605 0.464050 0.548706 1445640029 0.686951 -0.107605 0.464050 0.548706 1445640029 0.686951 -0.107605 0.464050 0.548706 1445640029 0.686951 -0.107605 0.464050 0.548706 1445640029 0.686951 -0.107605 0.464050 0.548706 1445640029 0.687988 -0.110229 0.466431 0.544861 1445640029 0.687988 -0.110229 0.466431 0.544861 1445640029 0.687988 -0.110229 0.466431 0.544861 1445640029 0.687988 -0.110229 0.466431 0.544861 1445640029 0.687988 -0.110229 0.466431 0.544861 1445640029 0.687988 -0.110229 0.466431 0.544861 1445640029 0.688354 -0.099304 0.477234 0.537109 1445640029 0.688354 -0.099304 0.477234 0.537109 1445640029 0.688354 -0.099304 0.477234 0.537109 1445640029 0.688354 -0.099304 0.477234 0.537109 1445640029 0.685852 -0.085083 0.488037 0.532959 1445640029 0.685852 -0.085083 0.488037 0.532959 1445640029 0.685852 -0.085083 0.488037 0.532959 1445640029 0.685852 -0.085083 0.488037 0.532959 1445640029 0.685852 -0.085083 0.488037 0.532959 1445640029 0.685852 -0.085083 0.488037 0.532959 1445640029 0.685852 -0.085083 0.488037 0.532959 1445640029 0.682617 -0.064636 0.497681 0.531128 1445640029 0.682617 -0.064636 0.497681 0.531128 1445640029 0.682617 -0.064636 0.497681 0.531128 1445640029 0.682617 -0.064636 0.497681 0.531128 1445640029 0.682617 -0.064636 0.497681 0.531128 1445640029 0.682617 -0.064636 0.497681 0.531128 1445640029 0.679016 -0.042175 0.501465 0.534363 1445640029 0.679016 -0.042175 0.501465 0.534363 1445640029 0.679016 -0.042175 0.501465 0.534363 1445640029 0.679016 -0.042175 0.501465 0.534363 1445640029 0.679016 -0.042175 0.501465 0.534363 1445640029 0.679016 -0.042175 0.501465 0.534363 1445640029 0.679138 -0.022644 0.499146 0.537598 1445640029 0.679138 -0.022644 0.499146 0.537598 1445640029 0.679138 -0.022644 0.499146 0.537598 1445640029 0.679138 -0.022644 0.499146 0.537598 1445640029 0.679138 -0.022644 0.499146 0.537598 1445640029 0.679138 -0.022644 0.499146 0.537598 1445640029 0.681763 -0.010498 0.496338 0.537231 1445640029 0.681763 -0.010498 0.496338 0.537231 1445640029 0.681763 -0.010498 0.496338 0.537231 1445640029 0.681763 -0.010498 0.496338 0.537231 1445640029 0.681763 -0.010498 0.496338 0.537231 1445640029 0.681763 -0.010498 0.496338 0.537231 1445640029 0.681763 -0.010498 0.496338 0.537231 1445640029 0.683472 -0.016235 0.498840 0.532593 1445640029 0.683472 -0.016235 0.498840 0.532593 1445640029 0.683472 -0.016235 0.498840 0.532593 1445640029 0.683472 -0.016235 0.498840 0.532593 1445640029 0.683472 -0.016235 0.498840 0.532593 1445640029 0.683472 -0.016235 0.498840 0.532593 1445640029 0.693237 -0.031433 0.504089 0.513977 1445640029 0.693237 -0.031433 0.504089 0.513977 1445640029 0.693237 -0.031433 0.504089 0.513977 1445640029 0.693237 -0.031433 0.504089 0.513977 1445640029 0.693237 -0.031433 0.504089 0.513977 1445640029 0.693237 -0.031433 0.504089 0.513977 1445640029 0.705261 -0.044312 0.513550 0.486572 1445640029 0.705261 -0.044312 0.513550 0.486572 1445640029 0.705261 -0.044312 0.513550 0.486572 1445640029 0.705261 -0.044312 0.513550 0.486572 1445640029 0.705261 -0.044312 0.513550 0.486572 1445640029 0.705261 -0.044312 0.513550 0.486572 1445640029 0.707031 -0.055786 0.517395 0.478760 1445640029 0.707031 -0.055786 0.517395 0.478760 1445640029 0.707031 -0.055786 0.517395 0.478760 1445640029 0.707031 -0.055786 0.517395 0.478760 1445640029 0.707031 -0.055786 0.517395 0.478760 1445640029 0.707031 -0.055786 0.517395 0.478760 1445640030 0.701477 -0.079285 0.504578 0.496948 1445640030 0.701477 -0.079285 0.504578 0.496948 1445640030 0.701477 -0.079285 0.504578 0.496948 1445640030 0.701477 -0.079285 0.504578 0.496948 1445640030 0.701477 -0.079285 0.504578 0.496948 1445640030 0.701477 -0.079285 0.504578 0.496948 1445640030 0.690918 -0.102112 0.492859 0.518860 1445640030 0.690918 -0.102112 0.492859 0.518860 1445640030 0.690918 -0.102112 0.492859 0.518860 1445640030 0.690918 -0.102112 0.492859 0.518860 1445640030 0.690918 -0.102112 0.492859 0.518860 1445640030 0.690918 -0.102112 0.492859 0.518860 1445640030 0.690918 -0.102112 0.492859 0.518860 1445640030 0.679138 -0.119812 0.482727 0.539734 1445640030 0.679138 -0.119812 0.482727 0.539734 1445640030 0.679138 -0.119812 0.482727 0.539734 1445640030 0.679138 -0.119812 0.482727 0.539734 1445640030 0.679138 -0.119812 0.482727 0.539734 1445640030 0.679138 -0.119812 0.482727 0.539734 1445640030 0.677429 -0.120361 0.480591 0.543579 1445640030 0.677429 -0.120361 0.480591 0.543579 1445640030 0.677429 -0.120361 0.480591 0.543579 1445640030 0.677429 -0.120361 0.480591 0.543579 1445640030 0.677429 -0.120361 0.480591 0.543579 1445640030 0.677429 -0.120361 0.480591 0.543579 1445640030 0.675415 -0.105164 0.489929 0.540955 1445640030 0.675415 -0.105164 0.489929 0.540955 1445640030 0.675415 -0.105164 0.489929 0.540955 1445640030 0.675415 -0.105164 0.489929 0.540955 1445640030 0.675415 -0.105164 0.489929 0.540955 1445640030 0.675415 -0.105164 0.489929 0.540955 1445640030 0.668030 -0.087402 0.504700 0.539734 1445640030 0.668030 -0.087402 0.504700 0.539734 1445640030 0.668030 -0.087402 0.504700 0.539734 1445640030 0.668030 -0.087402 0.504700 0.539734 1445640030 0.668030 -0.087402 0.504700 0.539734 1445640030 0.668030 -0.087402 0.504700 0.539734 1445640030 0.664185 -0.064575 0.515015 0.537903 1445640030 0.664185 -0.064575 0.515015 0.537903 1445640030 0.664185 -0.064575 0.515015 0.537903 1445640030 0.664185 -0.064575 0.515015 0.537903 1445640030 0.664185 -0.064575 0.515015 0.537903 1445640030 0.664185 -0.064575 0.515015 0.537903 1445640030 0.664185 -0.064575 0.515015 0.537903 1445640030 0.663635 -0.040344 0.519348 0.536743 1445640030 0.663635 -0.040344 0.519348 0.536743 1445640030 0.663635 -0.040344 0.519348 0.536743 1445640030 0.663635 -0.040344 0.519348 0.536743 1445640030 0.663635 -0.040344 0.519348 0.536743 1445640030 0.663635 -0.040344 0.519348 0.536743 1445640030 0.668091 -0.021973 0.518677 0.532959 1445640030 0.668091 -0.021973 0.518677 0.532959 1445640030 0.668091 -0.021973 0.518677 0.532959 1445640030 0.668091 -0.021973 0.518677 0.532959 1445640030 0.668091 -0.021973 0.518677 0.532959 1445640030 0.668091 -0.021973 0.518677 0.532959 1445640030 0.675171 -0.009399 0.516785 0.526184 1445640030 0.675171 -0.009399 0.516785 0.526184 1445640030 0.675171 -0.009399 0.516785 0.526184 1445640030 0.675171 -0.009399 0.516785 0.526184 1445640030 0.675171 -0.009399 0.516785 0.526184 1445640030 0.675171 -0.009399 0.516785 0.526184 1445640030 0.675171 -0.009399 0.516785 0.526184 1445640030 0.682312 -0.005249 0.517151 0.516602 1445640030 0.682312 -0.005249 0.517151 0.516602 1445640030 0.682312 -0.005249 0.517151 0.516602 1445640030 0.682312 -0.005249 0.517151 0.516602 1445640030 0.682312 -0.005249 0.517151 0.516602 1445640030 0.694092 -0.015259 0.514587 0.503174 1445640030 0.694092 -0.015259 0.514587 0.503174 1445640030 0.694092 -0.015259 0.514587 0.503174 1445640030 0.694092 -0.015259 0.514587 0.503174 1445640030 0.694092 -0.015259 0.514587 0.503174 1445640030 0.694092 -0.015259 0.514587 0.503174 1445640030 0.704956 -0.032227 0.511658 0.490051 1445640030 0.704956 -0.032227 0.511658 0.490051 1445640030 0.704956 -0.032227 0.511658 0.490051 1445640030 0.704956 -0.032227 0.511658 0.490051 1445640030 0.704956 -0.032227 0.511658 0.490051 1445640030 0.710083 -0.047119 0.504883 0.488464 1445640030 0.710083 -0.047119 0.504883 0.488464 1445640030 0.710083 -0.047119 0.504883 0.488464 1445640030 0.710083 -0.047119 0.504883 0.488464 1445640030 0.710083 -0.047119 0.504883 0.488464 1445640030 0.710083 -0.047119 0.504883 0.488464 1445640030 0.710083 -0.047119 0.504883 0.488464 1445640030 0.702332 -0.068787 0.491272 0.510437 1445640030 0.702332 -0.068787 0.491272 0.510437 1445640030 0.702332 -0.068787 0.491272 0.510437 1445640030 0.702332 -0.068787 0.491272 0.510437 1445640030 0.688110 -0.089417 0.475830 0.540405 1445640030 0.688110 -0.089417 0.475830 0.540405 1445640030 0.688110 -0.089417 0.475830 0.540405 1445640030 0.688110 -0.089417 0.475830 0.540405 1445640030 0.688110 -0.089417 0.475830 0.540405 1445640030 0.688110 -0.089417 0.475830 0.540405 1445640030 0.673889 -0.106750 0.463318 0.565430 1445640030 0.673889 -0.106750 0.463318 0.565430 1445640030 0.673889 -0.106750 0.463318 0.565430 1445640030 0.673889 -0.106750 0.463318 0.565430 1445640030 0.673889 -0.106750 0.463318 0.565430 1445640030 0.664978 -0.118713 0.457092 0.578552 1445640030 0.664978 -0.118713 0.457092 0.578552 1445640030 0.664978 -0.118713 0.457092 0.578552 1445640030 0.664978 -0.118713 0.457092 0.578552 1445640030 0.664978 -0.118713 0.457092 0.578552 1445640030 0.664978 -0.118713 0.457092 0.578552 1445640030 0.664001 -0.115356 0.464172 0.574707 1445640031 0.664001 -0.115356 0.464172 0.574707 1445640031 0.664001 -0.115356 0.464172 0.574707 1445640031 0.664001 -0.115356 0.464172 0.574707 1445640031 0.665222 -0.106201 0.477600 0.563843 1445640031 0.665222 -0.106201 0.477600 0.563843 1445640031 0.665222 -0.106201 0.477600 0.563843 1445640031 0.665222 -0.106201 0.477600 0.563843 1445640031 0.665222 -0.106201 0.477600 0.563843 1445640031 0.665222 -0.106201 0.477600 0.563843 1445640031 0.666199 -0.090515 0.493347 0.551819 1445640031 0.666199 -0.090515 0.493347 0.551819 1445640031 0.666199 -0.090515 0.493347 0.551819 1445640031 0.666199 -0.090515 0.493347 0.551819 1445640031 0.666199 -0.090515 0.493347 0.551819 1445640031 0.666199 -0.090515 0.493347 0.551819 1445640031 0.666199 -0.090515 0.493347 0.551819 1445640031 0.669800 -0.066589 0.506836 0.538452 1445640031 0.669800 -0.066589 0.506836 0.538452 1445640031 0.669800 -0.066589 0.506836 0.538452 1445640031 0.669800 -0.066589 0.506836 0.538452 1445640031 0.669800 -0.066589 0.506836 0.538452 1445640031 0.669800 -0.066589 0.506836 0.538452 1445640031 0.674622 -0.042542 0.512512 0.529480 1445640031 0.674622 -0.042542 0.512512 0.529480 1445640031 0.674622 -0.042542 0.512512 0.529480 1445640031 0.674622 -0.042542 0.512512 0.529480 1445640031 0.674622 -0.042542 0.512512 0.529480 1445640031 0.674622 -0.042542 0.512512 0.529480 1445640031 0.681519 -0.018982 0.513550 0.520874 1445640031 0.681519 -0.018982 0.513550 0.520874 1445640031 0.681519 -0.018982 0.513550 0.520874 1445640031 0.681519 -0.018982 0.513550 0.520874 1445640031 0.681519 -0.018982 0.513550 0.520874 1445640031 0.681519 -0.018982 0.513550 0.520874 1445640031 0.686707 -0.001343 0.516479 0.511414 1445640031 0.686707 -0.001343 0.516479 0.511414 1445640031 0.686707 -0.001343 0.516479 0.511414 1445640031 0.686707 -0.001343 0.516479 0.511414 1445640031 0.686707 -0.001343 0.516479 0.511414 1445640031 0.686707 -0.001343 0.516479 0.511414 1445640031 0.686707 -0.001343 0.516479 0.511414 1445640031 0.688293 0.001038 0.522095 0.503540 1445640031 0.688293 0.001038 0.522095 0.503540 1445640031 0.688293 0.001038 0.522095 0.503540 1445640031 0.688293 0.001038 0.522095 0.503540 1445640031 0.688293 0.001038 0.522095 0.503540 1445640031 0.690186 -0.016235 0.524841 0.497803 1445640031 0.690186 -0.016235 0.524841 0.497803 1445640031 0.690186 -0.016235 0.524841 0.497803 1445640031 0.690186 -0.016235 0.524841 0.497803 1445640031 0.690186 -0.016235 0.524841 0.497803 1445640031 0.690918 -0.046326 0.525696 0.494019 1445640031 0.690918 -0.046326 0.525696 0.494019 1445640031 0.690918 -0.046326 0.525696 0.494019 1445640031 0.690918 -0.046326 0.525696 0.494019 1445640031 0.690918 -0.046326 0.525696 0.494019 1445640031 0.690918 -0.046326 0.525696 0.494019 1445640031 0.689026 -0.070068 0.522705 0.497009 1445640031 
0.661621 -0.133484 0.645508 0.357239 1445640033 0.661621 -0.133484 0.645508 0.357239 1445640033 0.661621 -0.133484 0.645508 0.357239 1445640033 0.661621 -0.133484 0.645508 0.357239 1445640033 0.661621 -0.133484 0.645508 0.357239 1445640033 0.661621 -0.133484 0.645508 0.357239 1445640033 0.719421 -0.137268 0.633301 0.249939 1445640033 0.719421 -0.137268 0.633301 0.249939 1445640033 0.719421 -0.137268 0.633301 0.249939 1445640033 0.719421 -0.137268 0.633301 0.249939 1445640033 0.719421 -0.137268 0.633301 0.249939 1445640033 0.719421 -0.137268 0.633301 0.249939 1445640033 0.778137 -0.107910 0.613281 0.081360 1445640033 0.778137 -0.107910 0.613281 0.081360 1445640033 0.778137 -0.107910 0.613281 0.081360 1445640033 0.778137 -0.107910 0.613281 0.081360 1445640033 0.778137 -0.107910 0.613281 0.081360 1445640033 0.778137 -0.107910 0.613281 0.081360 1445640033 0.827881 -0.167114 0.534973 -0.019836 1445640033 0.827881 -0.167114 0.534973 -0.019836 1445640033 0.827881 -0.167114 0.534973 -0.019836 1445640033 0.827881 -0.167114 0.534973 -0.019836 1445640033 0.827881 -0.167114 0.534973 -0.019836 1445640033 0.827881 -0.167114 0.534973 -0.019836 1445640033 0.827881 -0.167114 0.534973 -0.019836 1445640033 0.837097 -0.303589 0.447327 -0.083008 1445640033 0.837097 -0.303589 0.447327 -0.083008 1445640033 0.837097 -0.303589 0.447327 -0.083008 1445640033 0.837097 -0.303589 0.447327 -0.083008 1445640033 0.837097 -0.303589 0.447327 -0.083008 1445640033 0.837097 -0.303589 0.447327 -0.083008 1445640033 0.837830 -0.309570 0.395081 -0.214844 1445640033 0.837830 -0.309570 0.395081 -0.214844 1445640033 0.837830 -0.309570 0.395081 -0.214844 1445640033 0.837830 -0.309570 0.395081 -0.214844 1445640033 0.837830 -0.309570 0.395081 -0.214844 1445640033 0.837830 -0.309570 0.395081 -0.214844 1445640033 0.867249 -0.233398 0.330139 -0.290466 1445640033 0.867249 -0.233398 0.330139 -0.290466 1445640033 0.867249 -0.233398 0.330139 -0.290466 1445640033 0.867249 -0.233398 0.330139 -0.290466 1445640033 0.867249 -0.233398 0.330139 -0.290466 1445640033 0.867249 -0.233398 0.330139 -0.290466 1445640033 0.867798 -0.239502 0.333374 -0.280029 1445640033 0.867798 -0.239502 0.333374 -0.280029 1445640033 0.867798 -0.239502 0.333374 -0.280029 1445640033 0.867798 -0.239502 0.333374 -0.280029 1445640033 0.867798 -0.239502 0.333374 -0.280029 1445640033 0.867798 -0.239502 0.333374 -0.280029 1445640033 0.867798 -0.239502 0.333374 -0.280029 1445640033 0.857178 -0.258240 0.396423 -0.203247 1445640033 0.857178 -0.258240 0.396423 -0.203247 1445640033 0.857178 -0.258240 0.396423 -0.203247 1445640033 0.857178 -0.258240 0.396423 -0.203247 1445640033 0.857178 -0.258240 0.396423 -0.203247 1445640033 0.857178 -0.258240 0.396423 -0.203247 1445640033 0.846680 -0.228516 0.474731 -0.073975 1445640033 0.846680 -0.228516 0.474731 -0.073975 1445640033 0.846680 -0.228516 0.474731 -0.073975 1445640033 0.846680 -0.228516 0.474731 -0.073975 1445640034 0.846680 -0.228516 0.474731 -0.073975 1445640034 0.846680 -0.228516 0.474731 -0.073975 1445640034 0.799683 -0.165222 0.570496 0.087891 1445640034 0.799683 -0.165222 0.570496 0.087891 1445640034 0.799683 -0.165222 0.570496 0.087891 1445640034 0.799683 -0.165222 0.570496 0.087891 1445640034 0.799683 -0.165222 0.570496 0.087891 1445640034 0.799683 -0.165222 0.570496 0.087891 1445640034 0.799683 -0.165222 0.570496 0.087891 1445640034 0.703430 -0.094299 0.650818 0.269531 1445640034 0.703430 -0.094299 0.650818 0.269531 1445640034 0.703430 -0.094299 0.650818 0.269531 1445640034 0.703430 -0.094299 0.650818 0.269531 1445640034 0.703430 -0.094299 0.650818 0.269531 1445640034 0.703430 -0.094299 0.650818 0.269531 1445640034 0.587952 -0.042175 0.683350 0.430603 1445640034 0.587952 -0.042175 0.683350 0.430603 1445640034 0.587952 -0.042175 0.683350 0.430603 1445640034 0.587952 -0.042175 0.683350 0.430603 1445640034 0.587952 -0.042175 0.683350 0.430603 1445640034 0.587952 -0.042175 0.683350 0.430603 1445640034 0.481384 -0.031006 0.669312 0.565002 1445640034 0.481384 -0.031006 0.669312 0.565002 1445640034 0.481384 -0.031006 0.669312 0.565002 1445640034 0.481384 -0.031006 0.669312 0.565002 1445640034 0.481384 -0.031006 0.669312 0.565002 1445640034 0.481384 -0.031006 0.669312 0.565002 1445640034 0.413757 -0.032043 0.648865 0.637695 1445640034 0.413757 -0.032043 0.648865 0.637695 1445640034 0.413757 -0.032043 0.648865 0.637695 1445640034 0.413757 -0.032043 0.648865 0.637695 1445640034 0.413757 -0.032043 0.648865 0.637695 1445640034 0.413757 -0.032043 0.648865 0.637695 1445640034 0.413757 -0.032043 0.648865 0.637695 1445640034 0.440979 -0.048767 0.655273 0.611267 1445640034 0.440979 -0.048767 0.655273 0.611267 1445640034 0.440979 -0.048767 0.655273 0.611267 1445640034 0.440979 -0.048767 0.655273 0.611267 1445640034 0.440979 -0.048767 0.655273 0.611267 1445640034 0.543152 -0.082764 0.666443 0.503845 1445640034 0.543152 -0.082764 0.666443 0.503845 1445640034 0.543152 -0.082764 0.666443 0.503845 1445640034 0.543152 -0.082764 0.666443 0.503845 1445640034 0.543152 -0.082764 0.666443 0.503845 1445640034 0.543152 -0.082764 0.666443 0.503845 1445640034 0.667786 -0.122620 0.661316 0.318787 1445640034 0.667786 -0.122620 0.661316 0.318787 1445640034 0.667786 -0.122620 0.661316 0.318787 1445640034 0.667786 -0.122620 0.661316 0.318787 1445640034 0.667786 -0.122620 0.661316 0.318787 1445640034 0.774353 -0.166016 0.598755 0.119385 1445640034 0.774353 -0.166016 0.598755 0.119385 1445640034 0.774353 -0.166016 0.598755 0.119385 1445640034 0.774353 -0.166016 0.598755 0.119385 1445640034 0.774353 -0.166016 0.598755 0.119385 1445640034 0.774353 -0.166016 0.598755 0.119385 1445640034 0.774353 -0.166016 0.598755 0.119385 1445640034 0.833923 -0.265442 0.483276 -0.021118 1445640034 0.833923 -0.265442 0.483276 -0.021118 1445640034 0.833923 -0.265442 0.483276 -0.021118 1445640034 0.833923 -0.265442 0.483276 -0.021118 1445640034 0.833923 -0.265442 0.483276 -0.021118 1445640034 0.833923 -0.265442 0.483276 -0.021118 1445640034 0.825562 -0.367676 0.410889 -0.119812 1445640034 0.825562 -0.367676 0.410889 -0.119812 1445640034 0.825562 -0.367676 0.410889 -0.119812 1445640034 0.825562 -0.367676 0.410889 -0.119812 1445640034 0.825562 -0.367676 0.410889 -0.119812 1445640034 0.825562 -0.367676 0.410889 -0.119812 1445640034 0.843811 -0.310059 0.359375 -0.250366 1445640034 0.843811 -0.310059 0.359375 -0.250366 1445640034 0.843811 -0.310059 0.359375 -0.250366 1445640034 0.843811 -0.310059 0.359375 -0.250366 1445640034 0.843811 -0.310059 0.359375 -0.250366 1445640034 0.843811 -0.310059 0.359375 -0.250366 1445640034 0.869141 -0.245300 0.317627 -0.288940 1445640034 0.869141 -0.245300 0.317627 -0.288940 1445640034 0.869141 -0.245300 0.317627 -0.288940 1445640034 0.869141 -0.245300 0.317627 -0.288940 1445640034 0.869141 -0.245300 0.317627 -0.288940 1445640034 0.869141 -0.245300 0.317627 -0.288940 1445640034 0.869141 -0.245300 0.317627 -0.288940 1445640034 0.858337 -0.259460 0.369080 -0.244385 1445640034 0.858337 -0.259460 0.369080 -0.244385 1445640034 0.858337 -0.259460 0.369080 -0.244385 1445640034 0.858337 -0.259460 0.369080 -0.244385 1445640034 0.858337 -0.259460 0.369080 -0.244385 1445640034 0.858337 -0.259460 0.369080 -0.244385 1445640034 0.838928 -0.262817 0.461365 -0.119080 1445640034 0.838928 -0.262817 0.461365 -0.119080 1445640034 0.838928 -0.262817 0.461365 -0.119080 1445640034 0.838928 -0.262817 0.461365 -0.119080 1445640034 0.838928 -0.262817 0.461365 -0.119080 1445640034 0.838928 -0.262817 0.461365 -0.119080 1445640034 0.838928 -0.262817 0.461365 -0.119080 1445640034 0.802917 -0.209534 0.556763 0.036316 1445640034 0.802917 -0.209534 0.556763 0.036316 1445640034 0.802917 -0.209534 0.556763 0.036316 1445640034 0.802917 -0.209534 0.556763 0.036316 1445640034 0.802917 -0.209534 0.556763 0.036316 1445640034 0.802917 -0.209534 0.556763 0.036316 1445640034 0.717773 -0.122864 0.655212 0.200928 1445640034 0.717773 -0.122864 0.655212 0.200928 1445640034 0.717773 -0.122864 0.655212 0.200928 1445640034 0.717773 -0.122864 0.655212 0.200928 1445640034 0.717773 -0.122864 0.655212 0.200928 1445640034 0.717773 -0.122864 0.655212 0.200928 1445640034 0.717773 -0.122864 0.655212 0.200928 1445640034 0.610474 -0.051880 0.702820 0.361389 1445640034 0.610474 -0.051880 0.702820 0.361389 1445640034 0.610474 -0.051880 0.702820 0.361389 1445640034 0.610474 -0.051880 0.702820 0.361389 1445640034 0.610474 -0.051880 0.702820 0.361389 1445640035 0.610474 -0.051880 0.702820 0.361389 1445640035 0.510925 -0.025391 0.698853 0.499817 1445640035 0.510925 -0.025391 0.698853 0.499817 1445640035 0.510925 -0.025391 0.698853 0.499817 1445640035 0.510925 -0.025391 0.698853 0.499817 1445640035 0.510925 -0.025391 0.698853 0.499817 1445640035 0.510925 -0.025391 0.698853 0.499817 1445640035 0.510925 -0.025391 0.698853 0.499817 1445640035 0.442993 -0.018982 0.665894 0.599915 1445640035 0.442993 -0.018982 0.665894 0.599915 1445640035 0.442993 -0.018982 0.665894 0.599915 1445640035 0.442993 -0.018982 0.665894 0.599915 1445640035 0.442993 -0.018982 0.665894 0.599915 1445640035 0.442993 -0.018982 0.665894 0.599915 1445640035 0.438538 -0.017334 0.655151 0.614868 1445640035 0.438538 -0.017334 0.655151 0.614868 1445640035 0.438538 -0.017334 0.655151 0.614868 1445640035 0.438538 -0.017334 0.655151 0.614868 1445640035 0.438538 -0.017334 0.655151 0.614868 1445640035 0.438538 -0.017334 0.655151 0.614868 1445640035 0.438538 -0.017334 0.655151 0.614868 1445640035 0.513245 -0.035278 0.654663 0.553711 1445640035 0.513245 -0.035278 0.654663 0.553711 1445640035 0.513245 -0.035278 0.654663 0.553711 1445640035 0.513245 -0.035278 0.654663 0.553711 1445640035 0.513245 -0.035278 0.654663 0.553711 1445640035 0.612427 -0.068176 0.655334 0.436707 1445640035 0.612427 -0.068176 0.655334 0.436707 1445640035 0.612427 -0.068176 0.655334 0.436707 1445640035 0.612427 -0.068176 0.655334 0.436707 1445640035 0.612427 -0.068176 0.655334 0.436707 1445640035 0.612427 -0.068176 0.655334 0.436707 1445640035 0.717224 -0.108337 0.628784 0.279907 1445640035 0.717224 -0.108337 0.628784 0.279907 1445640035 0.717224 -0.108337 0.628784 0.279907 1445640035 0.717224 -0.108337 0.628784 0.279907 1445640035 0.717224 -0.108337 0.628784 0.279907 1445640035 0.717224 -0.108337 0.628784 0.279907 1445640035 0.797729 -0.152649 0.572144 0.113525 1445640035 0.797729 -0.152649 0.572144 0.113525 1445640035 0.797729 -0.152649 0.572144 0.113525 1445640035 0.797729 -0.152649 0.572144 0.113525 1445640035 0.797729 -0.152649 0.572144 0.113525 1445640035 0.797729 -0.152649 0.572144 0.113525 1445640035 0.840027 -0.219666 0.495728 -0.018005 1445640035 0.840027 -0.219666 0.495728 -0.018005 1445640035 0.840027 -0.219666 0.495728 -0.018005 1445640035 0.840027 -0.219666 0.495728 -0.018005 1445640035 0.840027 -0.219666 0.495728 -0.018005 1445640035 0.840027 -0.219666 0.495728 -0.018005 1445640035 0.844604 -0.294067 0.432129 -0.115784 1445640035 0.844604 -0.294067 0.432129 -0.115784 1445640035 0.844604 -0.294067 0.432129 -0.115784 1445640035 0.844604 -0.294067 0.432129 -0.115784 1445640035 0.844604 -0.294067 0.432129 -0.115784 1445640035 0.844604 -0.294067 0.432129 -0.115784 1445640035 0.848145 -0.282227 0.386597 -0.226807 1445640035 0.848145 -0.282227 0.386597 -0.226807 1445640035 0.848145 -0.282227 0.386597 -0.226807 1445640035 0.848145 -0.282227 0.386597 -0.226807 1445640035 0.848145 -0.282227 0.386597 -0.226807 1445640035 0.848145 -0.282227 0.386597 -0.226807 1445640035 0.867065 -0.225281 0.345337 -0.279541 1445640035 0.867065 -0.225281 0.345337 -0.279541 1445640035 0.867065 -0.225281 0.345337 -0.279541 1445640035 0.867065 -0.225281 0.345337 -0.279541 1445640035 0.867065 -0.225281 0.345337 -0.279541 1445640035 0.867065 -0.225281 0.345337 -0.279541 1445640035 0.874756 -0.211853 0.347229 -0.263367 1445640035 0.874756 -0.211853 0.347229 -0.263367 1445640035 0.874756 -0.211853 0.347229 -0.263367 1445640035 0.874756 -0.211853 0.347229 -0.263367 1445640035 0.874756 -0.211853 0.347229 -0.263367 1445640035 0.863831 -0.226318 0.409302 -0.187012 1445640035 0.863831 -0.226318 0.409302 -0.187012 1445640035 0.863831 -0.226318 0.409302 -0.187012 1445640035 0.863831 -0.226318 0.409302 -0.187012 1445640035 0.863831 -0.226318 0.409302 -0.187012 1445640035 0.863831 -0.226318 0.409302 -0.187012 1445640035 0.863831 -0.226318 0.409302 -0.187012 1445640035 0.845764 -0.198853 0.491394 -0.060303 1445640035 0.845764 -0.198853 0.491394 -0.060303 1445640035 0.845764 -0.198853 0.491394 -0.060303 1445640035 0.845764 -0.198853 0.491394 -0.060303 1445640035 0.845764 -0.198853 0.491394 -0.060303 1445640035 0.845764 -0.198853 0.491394 -0.060303 1445640035 0.802307 -0.149841 0.569763 0.095703 1445640035 0.802307 -0.149841 0.569763 0.095703 1445640035 0.802307 -0.149841 0.569763 0.095703 1445640035 0.802307 -0.149841 0.569763 0.095703 1445640035 0.802307 -0.149841 0.569763 0.095703 1445640035 0.802307 -0.149841 0.569763 0.095703 1445640035 0.802307 -0.149841 0.569763 0.095703 1445640035 0.721191 -0.092407 0.637817 0.253906 1445640035 0.721191 -0.092407 0.637817 0.253906 1445640035 0.721191 -0.092407 0.637817 0.253906 1445640035 0.721191 -0.092407 0.637817 0.253906 1445640035 0.721191 -0.092407 0.637817 0.253906 1445640035 0.721191 -0.092407 0.637817 0.253906 1445640035 0.624878 -0.069153 0.671143 0.392639 1445640035 0.624878 -0.069153 0.671143 0.392639 1445640035 0.624878 -0.069153 0.671143 0.392639 1445640035 0.624878 -0.069153 0.671143 0.392639 1445640035 0.624878 -0.069153 0.671143 0.392639 1445640035 0.545654 -0.068481 0.670532 0.497803 1445640035 0.545654 -0.068481 0.670532 0.497803 1445640035 0.545654 -0.068481 0.670532 0.497803 1445640035 0.545654 -0.068481 0.670532 0.497803 1445640036 0.488403 -0.081421 0.649170 0.577332 1445640036 0.488403 -0.081421 0.649170 0.577332 1445640036 0.488403 -0.081421 0.649170 0.577332 1445640036 0.488403 -0.081421 0.649170 0.577332 1445640036 0.488403 -0.081421 0.649170 0.577332 1445640036 0.488403 -0.081421 0.649170 0.577332 1445640036 0.483521 -0.092529 0.626831 0.603821 1445640036 0.483521 -0.092529 0.626831 0.603821 1445640036 0.483521 -0.092529 0.626831 0.603821 1445640036 0.483521 -0.092529 0.626831 0.603821 1445640036 0.483521 -0.092529 0.626831 0.603821 1445640036 0.483521 -0.092529 0.626831 0.603821 1445640036 0.537048 -0.110352 0.615173 0.566406 1445640036 0.537048 -0.110352 0.615173 0.566406 1445640036 0.537048 -0.110352 0.615173 0.566406 1445640036 0.537048 -0.110352 0.615173 0.566406 1445640036 0.537048 -0.110352 0.615173 0.566406 1445640036 0.620361 -0.133423 0.615051 0.467896 1445640036 0.620361 -0.133423 0.615051 0.467896 1445640036 0.620361 -0.133423 0.615051 0.467896 1445640036 0.620361 -0.133423 0.615051 0.467896 1445640036 0.620361 -0.133423 0.615051 0.467896 1445640036 0.620361 -0.133423 0.615051 0.467896 1445640036 0.733398 -0.167542 0.584106 0.304565 1445640036 0.733398 -0.167542 0.584106 0.304565 1445640036 0.733398 -0.167542 0.584106 0.304565 1445640036 0.733398 -0.167542 0.584106 0.304565 1445640036 0.733398 -0.167542 0.584106 0.304565 1445640036 0.733398 -0.167542 0.584106 0.304565 1445640036 0.821289 -0.199707 0.517578 0.132690 1445640036 0.821289 -0.199707 0.517578 0.132690 1445640036 0.821289 -0.199707 0.517578 0.132690 1445640036 0.821289 -0.199707 0.517578 0.132690 1445640036 0.821289 -0.199707 0.517578 0.132690 1445640036 0.821289 -0.199707 0.517578 0.132690 1445640036 0.821289 -0.199707 0.517578 0.132690 1445640036 0.860596 -0.288940 0.419067 0.012878 1445640036 0.860596 -0.288940 0.419067 0.012878 1445640036 0.860596 -0.288940 0.419067 0.012878 1445640036 0.860596 -0.288940 0.419067 0.012878 1445640036 0.860596 -0.288940 0.419067 0.012878 1445640036 0.860596 -0.288940 0.419067 0.012878 1445640036 0.877625 -0.297546 0.354736 -0.123840 1445640036 0.877625 -0.297546 0.354736 -0.123840 1445640036 0.877625 -0.297546 0.354736 -0.123840 1445640036 0.877625 -0.297546 0.354736 -0.123840 1445640036 0.895203 -0.244385 0.331238 -0.170654 1445640036 0.895203 -0.244385 0.331238 -0.170654 1445640036 0.895203 -0.244385 0.331238 -0.170654 1445640036 0.895203 -0.244385 0.331238 -0.170654 1445640036 0.895203 -0.244385 0.331238 -0.170654 1445640036 0.895203 -0.244385 0.331238 -0.170654 1445640036 0.892578 -0.243103 0.346436 -0.155518 1445640036 0.892578 -0.243103 0.346436 -0.155518 1445640036 0.892578 -0.243103 0.346436 -0.155518 1445640036 0.892578 -0.243103 0.346436 -0.155518 1445640036 0.892578 -0.243103 0.346436 -0.155518 1445640036 0.892578 -0.243103 0.346436 -0.155518 1445640036 0.867798 -0.259033 0.419617 -0.060669 1445640036 0.867798 -0.259033 0.419617 -0.060669 1445640036 0.867798 -0.259033 0.419617 -0.060669 1445640036 0.867798 -0.259033 0.419617 -0.060669 1445640036 0.867798 -0.259033 0.419617 -0.060669 1445640036 0.867798 -0.259033 0.419617 -0.060669 1445640036 0.867798 -0.259033 0.419617 -0.060669 1445640036 0.831970 -0.229004 0.498169 0.084534 1445640036 0.831970 -0.229004 0.498169 0.084534 1445640036 0.831970 -0.229004 0.498169 0.084534 1445640036 0.831970 -0.229004 0.498169 0.084534 1445640036 0.831970 -0.229004 0.498169 0.084534 1445640036 0.831970 -0.229004 0.498169 0.084534 1445640036 0.763916 -0.154968 0.580322 0.235535 1445640036 0.763916 -0.154968 0.580322 0.235535 1445640036 0.763916 -0.154968 0.580322 0.235535 1445640036 0.763916 -0.154968 0.580322 0.235535 1445640036 0.763916 -0.154968 0.580322 0.235535 1445640036 0.763916 -0.154968 0.580322 0.235535 1445640036 0.662415 -0.076050 0.649231 0.365845 1445640036 0.662415 -0.076050 0.649231 0.365845 1445640036 0.662415 -0.076050 0.649231 0.365845 1445640036 0.662415 -0.076050 0.649231 0.365845 1445640036 0.662415 -0.076050 0.649231 0.365845 1445640036 0.662415 -0.076050 0.649231 0.365845 1445640036 0.563293 -0.056702 0.662720 0.490051 1445640036 0.563293 -0.056702 0.662720 0.490051 1445640036 0.563293 -0.056702 0.662720 0.490051 1445640036 0.563293 -0.056702 0.662720 0.490051 1445640036 0.563293 -0.056702 0.662720 0.490051 1445640036 0.563293 -0.056702 0.662720 0.490051 1445640036 0.563293 -0.056702 0.662720 0.490051 1445640036 0.491882 -0.060730 0.638916 0.588318 1445640036 0.491882 -0.060730 0.638916 0.588318 1445640036 0.491882 -0.060730 0.638916 0.588318 1445640036 0.491882 -0.060730 0.638916 0.588318 1445640036 0.491882 -0.060730 0.638916 0.588318 1445640036 0.491882 -0.060730 0.638916 0.588318 1445640036 0.455566 -0.055542 0.630127 0.626282 1445640036 0.455566 -0.055542 0.630127 0.626282 1445640036 0.455566 -0.055542 0.630127 0.626282 1445640036 0.455566 -0.055542 0.630127 0.626282 1445640036 0.455566 -0.055542 0.630127 0.626282 1445640036 0.455566 -0.055542 0.630127 0.626282 1445640036 0.490662 -0.057312 0.633362 0.595581 1445640036 0.490662 -0.057312 0.633362 0.595581 1445640036 0.490662 -0.057312 0.633362 0.595581 1445640036 0.490662 -0.057312 0.633362 0.595581 1445640036 0.490662 -0.057312 0.633362 0.595581 1445640036 0.490662 -0.057312 0.633362 0.595581 1445640036 0.573486 -0.081848 0.638184 0.507080 1445640037 0.573486 -0.081848 0.638184 0.507080 1445640037 0.573486 -0.081848 0.638184 0.507080 1445640037 0.573486 -0.081848 0.638184 0.507080 1445640037 0.683228 -0.132629 0.620422 0.361328 1445640037 0.683228 -0.132629 0.620422 0.361328 1445640037 0.683228 -0.132629 0.620422 0.361328 1445640037 0.683228 -0.132629 0.620422 0.361328 1445640037 0.683228 -0.132629 0.620422 0.361328 1445640037 0.683228 -0.132629 0.620422 0.361328 1445640037 0.683228 -0.132629 0.620422 0.361328 1445640037 0.778503 -0.178772 0.572205 0.185791 1445640037 0.778503 -0.178772 0.572205 0.185791 1445640037 0.778503 -0.178772 0.572205 0.185791 1445640037 0.778503 -0.178772 0.572205 0.185791 1445640037 0.778503 -0.178772 0.572205 0.185791 1445640037 0.778503 -0.178772 0.572205 0.185791 1445640037 0.841919 -0.237000 0.483582 0.033020 1445640037 0.841919 -0.237000 0.483582 0.033020 1445640037 0.841919 -0.237000 0.483582 0.033020 1445640037 0.841919 -0.237000 0.483582 0.033020 1445640037 0.841919 -0.237000 0.483582 0.033020 1445640037 0.841919 -0.237000 0.483582 0.033020 1445640037 0.841919 -0.237000 0.483582 0.033020 1445640037 0.850830 -0.312073 0.417419 -0.066284 1445640037 0.850830 -0.312073 0.417419 -0.066284 1445640037 0.850830 -0.312073 0.417419 -0.066284 1445640037 0.850830 -0.312073 0.417419 -0.066284 1445640037 0.850830 -0.312073 0.417419 -0.066284 1445640037 0.868225 -0.290955 0.364624 -0.168762 1445640037 0.868225 -0.290955 0.364624 -0.168762 1445640037 0.868225 -0.290955 0.364624 -0.168762 1445640037 0.868225 -0.290955 0.364624 -0.168762 1445640037 0.868225 -0.290955 0.364624 -0.168762 1445640037 0.868225 -0.290955 0.364624 -0.168762 1445640037 0.896423 -0.230164 0.310486 -0.216919 1445640037 0.896423 -0.230164 0.310486 -0.216919 1445640037 0.896423 -0.230164 0.310486 -0.216919 1445640037 0.896423 -0.230164 0.310486 -0.216919 1445640037 0.896423 -0.230164 0.310486 -0.216919 1445640037 0.896423 -0.230164 0.310486 -0.216919 1445640037 0.908325 -0.221741 0.297119 -0.193542 1445640037 0.908325 -0.221741 0.297119 -0.193542 1445640037 0.908325 -0.221741 0.297119 -0.193542 1445640037 0.908325 -0.221741 0.297119 -0.193542 1445640037 0.908325 -0.221741 0.297119 -0.193542 1445640037 0.908325 -0.221741 0.297119 -0.193542 1445640037 0.908325 -0.221741 0.297119 -0.193542 1445640037 0.900818 -0.226440 0.342102 -0.141846 1445640037 0.900818 -0.226440 0.342102 -0.141846 1445640037 0.900818 -0.226440 0.342102 -0.141846 1445640037 0.900818 -0.226440 0.342102 -0.141846 1445640037 0.900818 -0.226440 0.342102 -0.141846 1445640037 0.900818 -0.226440 0.342102 -0.141846 1445640037 0.886353 -0.209778 0.409363 -0.052246 1445640037 0.886353 -0.209778 0.409363 -0.052246 1445640037 0.886353 -0.209778 0.409363 -0.052246 1445640037 0.886353 -0.209778 0.409363 -0.052246 1445640037 0.886353 -0.209778 0.409363 -0.052246 1445640037 0.886353 -0.209778 0.409363 -0.052246 1445640037 0.834290 -0.165283 0.517761 0.092041 1445640037 0.834290 -0.165283 0.517761 0.092041 1445640037 0.834290 -0.165283 0.517761 0.092041 1445640037 0.834290 -0.165283 0.517761 0.092041 1445640037 0.834290 -0.165283 0.517761 0.092041 1445640037 0.834290 -0.165283 0.517761 0.092041 1445640037 0.734436 -0.083862 0.625244 0.249939 1445640037 0.734436 -0.083862 0.625244 0.249939 1445640037 0.734436 -0.083862 0.625244 0.249939 1445640037 0.734436 -0.083862 0.625244 0.249939 1445640037 0.734436 -0.083862 0.625244 0.249939 1445640037 0.616760 -0.050598 0.665710 0.416931 1445640037 0.616760 -0.050598 0.665710 0.416931 1445640037 0.616760 -0.050598 0.665710 0.416931 1445640037 0.616760 -0.050598 0.665710 0.416931 1445640037 0.616760 -0.050598 0.665710 0.416931 1445640037 0.616760 -0.050598 0.665710 0.416931 1445640037 0.616760 -0.050598 0.665710 0.416931 1445640037 0.517639 -0.053467 0.654419 0.548401 1445640037 0.517639 -0.053467 0.654419 0.548401 1445640037 0.517639 -0.053467 0.654419 0.548401 1445640037 0.517639 -0.053467 0.654419 0.548401 1445640037 0.517639 -0.053467 0.654419 0.548401 1445640037 0.517639 -0.053467 0.654419 0.548401 1445640037 0.458435 -0.050598 0.627686 0.627075 1445640037 0.458435 -0.050598 0.627686 0.627075 1445640037 0.458435 -0.050598 0.627686 0.627075 1445640037 0.458435 -0.050598 0.627686 0.627075 1445640037 0.458435 -0.050598 0.627686 0.627075 1445640037 0.458435 -0.050598 0.627686 0.627075 1445640037 0.451965 -0.048828 0.641846 0.617493 1445640037 0.451965 -0.048828 0.641846 0.617493 1445640037 0.451965 -0.048828 0.641846 0.617493 1445640037 0.451965 -0.048828 0.641846 0.617493 1445640037 0.451965 -0.048828 0.641846 0.617493 1445640037 0.533447 -0.072144 0.648621 0.537964 1445640037 0.533447 -0.072144 0.648621 0.537964 1445640037 0.533447 -0.072144 0.648621 0.537964 1445640037 0.533447 -0.072144 0.648621 0.537964 1445640037 0.533447 -0.072144 0.648621 0.537964 1445640037 0.533447 -0.072144 0.648621 0.537964 1445640037 0.667236 -0.125122 0.624268 0.386414 1445640037 0.667236 -0.125122 0.624268 0.386414 1445640037 0.667236 -0.125122 0.624268 0.386414 1445640037 0.667236 -0.125122 0.624268 0.386414 1445640037 0.667236 -0.125122 0.624268 0.386414 1445640037 0.780884 -0.172913 0.563416 0.206970 1445640037 0.780884 -0.172913 0.563416 0.206970 1445640038 0.780884 -0.172913 0.563416 0.206970 1445640038 0.780884 -0.172913 0.563416 0.206970 1445640038 0.780884 -0.172913 0.563416 0.206970 1445640038 0.780884 -0.172913 0.563416 0.206970 1445640038 0.841187 -0.241455 0.476013 0.086609 1445640038 0.841187 -0.241455 0.476013 0.086609 1445640038 0.841187 -0.241455 0.476013 0.086609 1445640038 0.841187 -0.241455 0.476013 0.086609 1445640038 0.841187 -0.241455 0.476013 0.086609 1445640038 0.841187 -0.241455 0.476013 0.086609 1445640038 0.841187 -0.241455 0.476013 0.086609 1445640038 0.858093 -0.299744 0.416565 -0.013428 1445640038 0.858093 -0.299744 0.416565 -0.013428 1445640038 0.858093 -0.299744 0.416565 -0.013428 1445640038 0.858093 -0.299744 0.416565 -0.013428 1445640038 0.858093 -0.299744 0.416565 -0.013428 1445640038 0.858093 -0.299744 0.416565 -0.013428 1445640038 0.877747 -0.270569 0.377441 -0.117432 1445640038 0.877747 -0.270569 0.377441 -0.117432 1445640038 0.877747 -0.270569 0.377441 -0.117432 1445640038 0.877747 -0.270569 0.377441 -0.117432 1445640038 0.877747 -0.270569 0.377441 -0.117432 1445640038 0.877747 -0.270569 0.377441 -0.117432 1445640038 0.896362 -0.240356 0.329224 -0.174011 1445640038 0.896362 -0.240356 0.329224 -0.174011 1445640038 0.896362 -0.240356 0.329224 -0.174011 1445640038 0.896362 -0.240356 0.329224 -0.174011 1445640038 0.896362 -0.240356 0.329224 -0.174011 1445640038 0.896362 -0.240356 0.329224 -0.174011 1445640038 0.896362 -0.240356 0.329224 -0.174011 1445640038 0.907654 -0.223999 0.299194 -0.190735 1445640038 0.907654 -0.223999 0.299194 -0.190735 1445640038 0.907654 -0.223999 0.299194 -0.190735 1445640038 0.907654 -0.223999 0.299194 -0.190735 1445640038 0.907654 -0.223999 0.299194 -0.190735 1445640038 0.907654 -0.223999 0.299194 -0.190735 1445640038 0.915222 -0.211487 0.296814 -0.171814 1445640038 0.915222 -0.211487 0.296814 -0.171814 1445640038 0.915222 -0.211487 0.296814 -0.171814 1445640038 0.915222 -0.211487 0.296814 -0.171814 1445640038 0.915222 -0.211487 0.296814 -0.171814 1445640038 0.915222 -0.211487 0.296814 -0.171814 1445640038 0.914551 -0.200134 0.327271 -0.128113 1445640038 0.914551 -0.200134 0.327271 -0.128113 1445640038 0.914551 -0.200134 0.327271 -0.128113 1445640038 0.914551 -0.200134 0.327271 -0.128113 1445640038 0.914551 -0.200134 0.327271 -0.128113 1445640038 0.914551 -0.200134 0.327271 -0.128113 1445640038 0.914551 -0.200134 0.327271 -0.128113 1445640038 0.896790 -0.179321 0.400513 -0.055908 1445640038 0.896790 -0.179321 0.400513 -0.055908 1445640038 0.896790 -0.179321 0.400513 -0.055908 1445640038 0.896790 -0.179321 0.400513 -0.055908 1445640038 0.896790 -0.179321 0.400513 -0.055908 1445640038 0.896790 -0.179321 0.400513 -0.055908 1445640038 0.858643 -0.143616 0.489929 0.045227 1445640038 0.858643 -0.143616 0.489929 0.045227 1445640038 0.858643 -0.143616 0.489929 0.045227 1445640038 0.858643 -0.143616 0.489929 0.045227 1445640038 0.858643 -0.143616 0.489929 0.045227 1445640038 0.858643 -0.143616 0.489929 0.045227 1445640038 0.789673 -0.099609 0.581909 0.166809 1445640038 0.789673 -0.099609 0.581909 0.166809 1445640038
[truncated: 160,649 more chars]
