# Supplementary material for: Quaternion-Based Gesture Recognition Using Wireless Wearable Motion Capture Sensors
Source: Sensors (Basel). 2016 Apr 28;16(5):605. doi: 10.3390/s16050605 (PMC4883296; doi:10.3390/s16050605)
Supplement: Supplementary file 1 [file sensors-16-00605-s001.zip › MultiSensorGestureData/P11/2. Uppercut/Training19.txt]

0.190186 0.668396 -0.170227 0.698608 1445639934 0.190186 0.668396 -0.170227 0.698608 1445639934 0.190186 0.668396 -0.170227 0.698608 1445639934 0.190186 0.668396 -0.170227 0.698608 1445639934 0.190186 0.668396 -0.170227 0.698608 1445639934 0.173340 0.673462 -0.156067 0.701416 1445639934 0.173340 0.673462 -0.156067 0.701416 1445639934 0.173340 0.673462 -0.156067 0.701416 1445639934 0.173340 0.673462 -0.156067 0.701416 1445639934 0.173340 0.673462 -0.156067 0.701416 1445639934 0.173340 0.673462 -0.156067 0.701416 1445639934 0.173340 0.673462 -0.156067 0.701416 1445639934 0.168335 0.675049 -0.153076 0.701782 1445639934 0.168335 0.675049 -0.153076 0.701782 1445639934 0.168335 0.675049 -0.153076 0.701782 1445639934 0.168335 0.675049 -0.153076 0.701782 1445639934 0.168335 0.675049 -0.153076 0.701782 1445639934 0.168335 0.675049 -0.153076 0.701782 1445639934 0.171265 0.672546 -0.159729 0.701965 1445639934 0.171265 0.672546 -0.159729 0.701965 1445639934 0.171265 0.672546 -0.159729 0.701965 1445639934 0.171265 0.672546 -0.159729 0.701965 1445639934 0.171265 0.672546 -0.159729 0.701965 1445639934 0.171265 0.672546 -0.159729 0.701965 1445639934 0.161499 0.667786 -0.153320 0.710205 1445639934 0.161499 0.667786 -0.153320 0.710205 1445639934 0.161499 0.667786 -0.153320 0.710205 1445639934 0.161499 0.667786 -0.153320 0.710205 1445639934 0.161499 0.667786 -0.153320 0.710205 1445639934 0.161499 0.667786 -0.153320 0.710205 1445639934 0.138245 0.667725 -0.140808 0.717712 1445639934 0.138245 0.667725 -0.140808 0.717712 1445639934 0.138245 0.667725 -0.140808 0.717712 1445639934 0.138245 0.667725 -0.140808 0.717712 1445639934 0.138245 0.667725 -0.140808 0.717712 1445639934 0.138245 0.667725 -0.140808 0.717712 1445639934 0.122009 0.669678 -0.129028 0.721069 1445639934 0.122009 0.669678 -0.129028 0.721069 1445639934 0.122009 0.669678 -0.129028 0.721069 1445639934 0.122009 0.669678 -0.129028 0.721069 1445639934 0.122009 0.669678 -0.129028 0.721069 1445639934 0.122009 0.669678 -0.129028 0.721069 1445639934 0.114197 0.672668 -0.116089 0.721741 1445639934 0.114197 0.672668 -0.116089 0.721741 1445639934 0.114197 0.672668 -0.116089 0.721741 1445639934 0.114197 0.672668 -0.116089 0.721741 1445639934 0.114197 0.672668 -0.116089 0.721741 1445639934 0.114197 0.672668 -0.116089 0.721741 1445639934 0.114197 0.672668 -0.116089 0.721741 1445639934 0.124878 0.668030 -0.117065 0.724121 1445639934 0.124878 0.668030 -0.117065 0.724121 1445639934 0.124878 0.668030 -0.117065 0.724121 1445639934 0.124878 0.668030 -0.117065 0.724121 1445639934 0.124878 0.668030 -0.117065 0.724121 1445639934 0.124878 0.668030 -0.117065 0.724121 1445639934 0.135681 0.664612 -0.124084 0.724182 1445639934 0.135681 0.664612 -0.124084 0.724182 1445639934 0.135681 0.664612 -0.124084 0.724182 1445639934 0.135681 0.664612 -0.124084 0.724182 1445639934 0.135681 0.664612 -0.124084 0.724182 1445639934 0.135681 0.664612 -0.124084 0.724182 1445639934 0.148804 0.664917 -0.135742 0.719177 1445639934 0.148804 0.664917 -0.135742 0.719177 1445639934 0.148804 0.664917 -0.135742 0.719177 1445639934 0.148804 0.664917 -0.135742 0.719177 1445639934 0.148804 0.664917 -0.135742 0.719177 1445639934 0.148804 0.664917 -0.135742 0.719177 1445639934 0.165833 0.664490 -0.147949 0.713440 1445639935 0.165833 0.664490 -0.147949 0.713440 1445639935 0.165833 0.664490 -0.147949 0.713440 1445639935 0.165833 0.664490 -0.147949 0.713440 1445639935 0.165833 0.664490 -0.147949 0.713440 1445639935 0.165833 0.664490 -0.147949 0.713440 1445639935 0.180237 0.664185 -0.159790 0.707642 1445639935 0.180237 0.664185 -0.159790 0.707642 1445639935 0.180237 0.664185 -0.159790 0.707642 1445639935 0.180237 0.664185 -0.159790 0.707642 1445639935 0.180237 0.664185 -0.159790 0.707642 1445639935 0.180237 0.664185 -0.159790 0.707642 1445639935 0.184021 0.664368 -0.167786 0.704651 1445639935 0.184021 0.664368 -0.167786 0.704651 1445639935 0.184021 0.664368 -0.167786 0.704651 1445639935 0.184021 0.664368 -0.167786 0.704651 1445639935 0.184021 0.664368 -0.167786 0.704651 1445639935 0.184021 0.664368 -0.167786 0.704651 1445639935 0.173523 0.666809 -0.164978 0.705627 1445639935 0.173523 0.666809 -0.164978 0.705627 1445639935 0.173523 0.666809 -0.164978 0.705627 1445639935 0.173523 0.666809 -0.164978 0.705627 1445639935 0.173523 0.666809 -0.164978 0.705627 1445639935 0.173523 0.666809 -0.164978 0.705627 1445639935 0.151245 0.670898 -0.151001 0.710022 1445639935 0.151245 0.670898 -0.151001 0.710022 1445639935 0.151245 0.670898 -0.151001 0.710022 1445639935 0.151245 0.670898 -0.151001 0.710022 1445639935 0.151245 0.670898 -0.151001 0.710022 1445639935 0.151245 0.670898 -0.151001 0.710022 1445639935 0.130737 0.670959 -0.131653 0.717834 1445639935 0.130737 0.670959 -0.131653 0.717834 1445639935 0.130737 0.670959 -0.131653 0.717834 1445639935 0.130737 0.670959 -0.131653 0.717834 1445639935 0.130737 0.670959 -0.131653 0.717834 1445639935 0.130737 0.670959 -0.131653 0.717834 1445639935 0.130737 0.670959 -0.131653 0.717834 1445639935 0.120850 0.675781 -0.120850 0.716980 1445639935 0.120850 0.675781 -0.120850 0.716980 1445639935 0.120850 0.675781 -0.120850 0.716980 1445639935 0.120850 0.675781 -0.120850 0.716980 1445639935 0.120850 0.675781 -0.120850 0.716980 1445639935 0.120850 0.675781 -0.120850 0.716980 1445639935 0.106934 0.689270 -0.108826 0.708191 1445639935 0.106934 0.689270 -0.108826 0.708191 1445639935 0.106934 0.689270 -0.108826 0.708191 1445639935 0.106934 0.689270 -0.108826 0.708191 1445639935 0.106934 0.689270 -0.108826 0.708191 1445639935 0.106934 0.689270 -0.108826 0.708191 1445639935 0.106934 0.689270 -0.108826 0.708191 1445639935 0.094666 0.687256 -0.091919 0.714294 1445639935 0.094666 0.687256 -0.091919 0.714294 1445639935 0.094666 0.687256 -0.091919 0.714294 1445639935 0.094666 0.687256 -0.091919 0.714294 1445639935 0.094666 0.687256 -0.091919 0.714294 1445639935 0.094666 0.687256 -0.091919 0.714294 1445639935 0.093140 0.679199 -0.088562 0.722534 1445639935 0.093140 0.679199 -0.088562 0.722534 1445639935 0.093140 0.679199 -0.088562 0.722534 1445639935 0.093140 0.679199 -0.088562 0.722534 1445639935 0.093140 0.679199 -0.088562 0.722534 1445639935 0.093140 0.679199 -0.088562 0.722534 1445639935 0.093140 0.679199 -0.088562 0.722534 1445639935 0.088745 0.671143 -0.083557 0.731140 1445639935 0.088745 0.671143 -0.083557 0.731140 1445639935 0.088745 0.671143 -0.083557 0.731140 1445639935 0.088745 0.671143 -0.083557 0.731140 1445639935 0.088745 0.671143 -0.083557 0.731140 1445639935 0.088745 0.671143 -0.083557 0.731140 1445639935 0.082886 0.667542 -0.084717 0.735046 1445639935 0.082886 0.667542 -0.084717 0.735046 1445639935 0.082886 0.667542 -0.084717 0.735046 1445639935 0.082886 0.667542 -0.084717 0.735046 1445639935 0.082886 0.667542 -0.084717 0.735046 1445639935 0.082886 0.667542 -0.084717 0.735046 1445639935 0.077271 0.665283 -0.085571 0.737549 1445639935 0.077271 0.665283 -0.085571 0.737549 1445639935 0.077271 0.665283 -0.085571 0.737549 1445639935 0.077271 0.665283 -0.085571 0.737549 1445639935 0.077271 0.665283 -0.085571 0.737549 1445639935 0.077271 0.665283 -0.085571 0.737549 1445639935 0.084534 0.668518 -0.085266 0.733887 1445639935 0.084534 0.668518 -0.085266 0.733887 1445639935 0.084534 0.668518 -0.085266 0.733887 1445639935 0.084534 0.668518 -0.085266 0.733887 1445639935 0.084534 0.668518 -0.085266 0.733887 1445639935 0.084534 0.668518 -0.085266 0.733887 1445639935 0.104004 0.665833 -0.094543 0.732666 1445639935 0.104004 0.665833 -0.094543 0.732666 1445639935 0.104004 0.665833 -0.094543 0.732666 1445639935 0.104004 0.665833 -0.094543 0.732666 1445639935 0.104004 0.665833 -0.094543 0.732666 1445639935 0.104004 0.665833 -0.094543 0.732666 1445639935 0.104004 0.665833 -0.094543 0.732666 1445639935 0.123535 0.662781 -0.108826 0.730469 1445639935 0.123535 0.662781 -0.108826 0.730469 1445639935 0.123535 0.662781 -0.108826 0.730469 1445639935 0.123535 0.662781 -0.108826 0.730469 1445639935 0.123535 0.662781 -0.108826 0.730469 1445639935 0.123535 0.662781 -0.108826 0.730469 1445639935 0.143311 0.659424 -0.124084 0.727417 1445639935 0.143311 0.659424 -0.124084 0.727417 1445639935 0.143311 0.659424 -0.124084 0.727417 1445639935 0.143311 0.659424 -0.124084 0.727417 1445639935 0.143311 0.659424 -0.124084 0.727417 1445639935 0.143311 0.659424 -0.124084 0.727417 1445639935 0.155945 0.660339 -0.138672 0.721313 1445639935 0.155945 0.660339 -0.138672 0.721313 1445639935 0.155945 0.660339 -0.138672 0.721313 1445639935 0.155945 0.660339 -0.138672 0.721313 1445639935 0.155945 0.660339 -0.138672 0.721313 1445639935 0.155945 0.660339 -0.138672 0.721313 1445639935 0.155945 0.660339 -0.138672 0.721313 1445639935 0.155273 0.665771 -0.145569 0.715088 1445639935 0.155273 0.665771 -0.145569 0.715088 1445639936 0.155273 0.665771 -0.145569 0.715088 1445639936 0.155273 0.665771 -0.145569 0.715088 1445639936 0.155273 0.665771 -0.145569 0.715088 1445639936 0.155273 0.665771 -0.145569 0.715088 1445639936 0.145386 0.668884 -0.143677 0.714661 1445639936 0.145386 0.668884 -0.143677 0.714661 1445639936 0.145386 0.668884 -0.143677 0.714661 1445639936 0.145386 0.668884 -0.143677 0.714661 1445639936 0.145386 0.668884 -0.143677 0.714661 1445639936 0.145386 0.668884 -0.143677 0.714661 1445639936 0.131714 0.668518 -0.132019 0.719849 1445639936 0.131714 0.668518 -0.132019 0.719849 1445639936 0.131714 0.668518 -0.132019 0.719849 1445639936 0.131714 0.668518 -0.132019 0.719849 1445639936 0.131714 0.668518 -0.132019 0.719849 1445639936 0.131714 0.668518 -0.132019 0.719849 1445639936 0.131714 0.668518 -0.132019 0.719849 1445639936 0.126343 0.668030 -0.122253 0.723022 1445639936 0.126343 0.668030 -0.122253 0.723022 1445639936 0.126343 0.668030 -0.122253 0.723022 1445639936 0.126343 0.668030 -0.122253 0.723022 1445639936 0.126343 0.668030 -0.122253 0.723022 1445639936 0.126343 0.668030 -0.122253 0.723022 1445639936 0.126343 0.668030 -0.122253 0.723022 1445639936 0.120056 0.676208 -0.116028 0.717468 1445639936 0.120056 0.676208 -0.116028 0.717468 1445639936 0.120056 0.676208 -0.116028 0.717468 1445639936 0.120056 0.676208 -0.116028 0.717468 1445639936 0.120056 0.676208 -0.116028 0.717468 1445639936 0.120056 0.676208 -0.116028 0.717468 1445639936 0.108704 0.686401 -0.106812 0.710999 1445639936 0.108704 0.686401 -0.106812 0.710999 1445639936 0.108704 0.686401 -0.106812 0.710999 1445639936 0.108704 0.686401 -0.106812 0.710999 1445639936 0.108704 0.686401 -0.106812 0.710999 1445639936 0.108704 0.686401 -0.106812 0.710999 1445639936 0.098022 0.681702 -0.095154 0.718689 1445639936 0.098022 0.681702 -0.095154 0.718689 1445639936 0.098022 0.681702 -0.095154 0.718689 1445639936 0.098022 0.681702 -0.095154 0.718689 1445639936 0.098022 0.681702 -0.095154 0.718689 1445639936 0.098022 0.681702 -0.095154 0.718689 1445639936 0.094910 0.672852 -0.091675 0.727844 1445639936 0.094910 0.672852 -0.091675 0.727844 1445639936 0.094910 0.672852 -0.091675 0.727844 1445639936 0.094910 0.672852 -0.091675 0.727844 1445639936 0.094910 0.672852 -0.091675 0.727844 1445639936 0.094910 0.672852 -0.091675 0.727844 1445639936 0.085083 0.665283 -0.087219 0.736511 1445639936 0.085083 0.665283 -0.087219 0.736511 1445639936 0.085083 0.665283 -0.087219 0.736511 1445639936 0.085083 0.665283 -0.087219 0.736511 1445639936 0.085083 0.665283 -0.087219 0.736511 1445639936 0.085083 0.665283 -0.087219 0.736511 1445639936 0.085083 0.665283 -0.087219 0.736511 1445639936 0.059021 0.657715 -0.075562 0.747131 1445639936 0.059021 0.657715 -0.075562 0.747131 1445639936 0.059021 0.657715 -0.075562 0.747131 1445639936 0.059021 0.657715 -0.075562 0.747131 1445639936 0.059021 0.657715 -0.075562 0.747131 1445639936 0.059021 0.657715 -0.075562 0.747131 1445639936 0.049133 0.663269 -0.060852 0.744263 1445639936 0.049133 0.663269 -0.060852 0.744263 1445639936 0.049133 0.663269 -0.060852 0.744263 1445639936 0.049133 0.663269 -0.060852 0.744263 1445639936 0.049133 0.663269 -0.060852 0.744263 1445639936 0.049133 0.663269 -0.060852 0.744263 1445639936 0.049133 0.663269 -0.060852 0.744263 1445639936 0.066895 0.666077 -0.062134 0.740173 1445639936 0.066895 0.666077 -0.062134 0.740173 1445639936 0.066895 0.666077 -0.062134 0.740173 1445639936 0.066895 0.666077 -0.062134 0.740173 1445639936 0.066895 0.666077 -0.062134 0.740173 1445639936 0.066895 0.666077 -0.062134 0.740173 1445639936 0.085815 0.664063 -0.076294 0.738770 1445639936 0.085815 0.664063 -0.076294 0.738770 1445639936 0.085815 0.664063 -0.076294 0.738770 1445639936 0.085815 0.664063 -0.076294 0.738770 1445639936 0.085815 0.664063 -0.076294 0.738770 1445639936 0.085815 0.664063 -0.076294 0.738770 1445639936 0.085815 0.664063 -0.076294 0.738770 1445639936 0.103149 0.660950 -0.090637 0.737671 1445639936 0.103149 0.660950 -0.090637 0.737671 1445639936 0.103149 0.660950 -0.090637 0.737671 1445639936 0.103149 0.660950 -0.090637 0.737671 1445639936 0.103149 0.660950 -0.090637 0.737671 1445639936 0.103149 0.660950 -0.090637 0.737671 1445639936 0.113770 0.661621 -0.101868 0.734070 1445639936 0.113770 0.661621 -0.101868 0.734070 1445639936 0.113770 0.661621 -0.101868 0.734070 1445639936 0.113770 0.661621 -0.101868 0.734070 1445639936 0.113770 0.661621 -0.101868 0.734070 1445639936 0.113770 0.661621 -0.101868 0.734070 1445639936 0.115295 0.668762 -0.107483 0.726501 1445639936 0.115295 0.668762 -0.107483 0.726501 1445639936 0.115295 0.668762 -0.107483 0.726501 1445639936 0.115295 0.668762 -0.107483 0.726501 1445639936 0.115295 0.668762 -0.107483 0.726501 1445639936 0.115295 0.668762 -0.107483 0.726501 1445639936 0.112427 0.675110 -0.109009 0.720886 1445639936 0.112427 0.675110 -0.109009 0.720886 1445639936 0.112427 0.675110 -0.109009 0.720886 1445639936 0.112427 0.675110 -0.109009 0.720886 1445639936 0.112427 0.675110 -0.109009 0.720886 1445639936 0.112427 0.675110 -0.109009 0.720886 1445639936 0.112427 0.675110 -0.109009 0.720886 1445639936 0.115601 0.668945 -0.103699 0.726868 1445639936 0.115601 0.668945 -0.103699 0.726868 1445639936 0.115601 0.668945 -0.103699 0.726868 1445639936 0.115601 0.668945 -0.103699 0.726868 1445639936 0.115601 0.668945 -0.103699 0.726868 1445639936 0.115601 0.668945 -0.103699 0.726868 1445639936 0.115601 0.668945 -0.103699 0.726868 1445639936 0.124451 0.661011 -0.107300 0.732117 1445639936 0.124451 0.661011 -0.107300 0.732117 1445639936 0.124451 0.661011 -0.107300 0.732117 1445639937 0.124451 0.661011 -0.107300 0.732117 1445639937 0.124451 0.661011 -0.107300 0.732117 1445639937 0.124451 0.661011 -0.107300 0.732117 1445639937 0.126526 0.671753 -0.115662 0.720581 1445639937 0.126526 0.671753 -0.115662 0.720581 1445639937 0.126526 0.671753 -0.115662 0.720581 1445639937 0.126526 0.671753 -0.115662 0.720581 1445639937 0.126526 0.671753 -0.115662 0.720581 1445639937 0.126526 0.671753 -0.115662 0.720581 1445639937 0.126526 0.671753 -0.115662 0.720581 1445639937 0.121094 0.680115 -0.115784 0.713623 1445639937 0.121094 0.680115 -0.115784 0.713623 1445639937 0.121094 0.680115 -0.115784 0.713623 1445639937 0.121094 0.680115 -0.115784 0.713623 1445639937 0.121094 0.680115 -0.115784 0.713623 1445639937 0.121094 0.680115 -0.115784 0.713623 1445639937 0.120422 0.677734 -0.107422 0.717346 1445639937 0.120422 0.677734 -0.107422 0.717346 1445639937 0.120422 0.677734 -0.107422 0.717346 1445639937 0.120422 0.677734 -0.107422 0.717346 1445639937 0.120422 0.677734 -0.107422 0.717346 1445639937 0.120422 0.677734 -0.107422 0.717346 1445639937 0.133057 0.673462 -0.115601 0.717834 1445639937 0.133057 0.673462 -0.115601 0.717834 1445639937 0.133057 0.673462 -0.115601 0.717834 1445639937 0.133057 0.673462 -0.115601 0.717834 1445639937 0.133057 0.673462 -0.115601 0.717834 1445639937 0.133057 0.673462 -0.115601 0.717834 1445639937 0.144165 0.667053 -0.127258 0.719666 1445639937 0.144165 0.667053 -0.127258 0.719666 1445639937 0.144165 0.667053 -0.127258 0.719666 1445639937 0.144165 0.667053 -0.127258 0.719666 1445639937 0.144165 0.667053 -0.127258 0.719666 1445639937 0.144165 0.667053 -0.127258 0.719666 1445639937 0.144165 0.667053 -0.127258 0.719666 1445639937 0.143677 0.660706 -0.134399 0.724304 1445639937 0.143677 0.660706 -0.134399 0.724304 1445639937 0.143677 0.660706 -0.134399 0.724304 1445639937 0.143677 0.660706 -0.134399 0.724304 1445639937 0.143677 0.660706 -0.134399 0.724304 1445639937 0.143677 0.660706 -0.134399 0.724304 1445639937 0.135254 0.660583 -0.133911 0.726135 1445639937 0.135254 0.660583 -0.133911 0.726135 1445639937 0.135254 0.660583 -0.133911 0.726135 1445639937 0.135254 0.660583 -0.133911 0.726135 1445639937 0.135254 0.660583 -0.133911 0.726135 1445639937 0.135254 0.660583 -0.133911 0.726135 1445639937 0.129089 0.664490 -0.131714 0.724121 1445639937 0.129089 0.664490 -0.131714 0.724121 1445639937 0.129089 0.664490 -0.131714 0.724121 1445639937 0.129089 0.664490 -0.131714 0.724121 1445639937 0.129089 0.664490 -0.131714 0.724121 1445639937 0.129089 0.664490 -0.131714 0.724121 1445639937 0.138794 0.663330 -0.131409 0.723389 1445639937 0.138794 0.663330 -0.131409 0.723389 1445639937 0.138794 0.663330 -0.131409 0.723389 1445639937 0.138794 0.663330 -0.131409 0.723389 1445639937 0.138794 0.663330 -0.131409 0.723389 1445639937 0.138794 0.663330 -0.131409 0.723389 1445639937 0.138794 0.663330 -0.131409 0.723389 1445639937 0.151733 0.656982 -0.138855 0.725281 1445639937 0.151733 0.656982 -0.138855 0.725281 1445639937 0.151733 0.656982 -0.138855 0.725281 1445639937 0.151733 0.656982 -0.138855 0.725281 1445639937 0.151733 0.656982 -0.138855 0.725281 1445639937 0.151733 0.656982 -0.138855 0.725281 1445639937 0.154541 0.656311 -0.143372 0.724365 1445639937 0.154541 0.656311 -0.143372 0.724365 1445639937 0.154541 0.656311 -0.143372 0.724365 1445639937 0.154541 0.656311 -0.143372 0.724365 1445639937 0.154541 0.656311 -0.143372 0.724365 1445639937 0.154541 0.656311 -0.143372 0.724365 1445639937 0.154541 0.656311 -0.143372 0.724365 1445639937 0.156921 0.655640 -0.143616 0.724426 1445639937 0.156921 0.655640 -0.143616 0.724426 1445639937 0.156921 0.655640 -0.143616 0.724426 1445639937 0.156921 0.655640 -0.143616 0.724426 1445639937 0.156921 0.655640 -0.143616 0.724426 1445639937 0.156921 0.655640 -0.143616 0.724426 1445639937 0.150940 0.658325 -0.142944 0.723389 1445639937 0.150940 0.658325 -0.142944 0.723389 1445639937 0.150940 0.658325 -0.142944 0.723389 1445639937 0.150940 0.658325 -0.142944 0.723389 1445639937 0.150940 0.658325 -0.142944 0.723389 1445639937 0.150940 0.658325 -0.142944 0.723389 1445639937 0.150940 0.658325 -0.142944 0.723389 1445639937 0.133667 0.662354 -0.138733 0.723999 1445639937 0.133667 0.662354 -0.138733 0.723999 1445639937 0.133667 0.662354 -0.138733 0.723999 1445639937 0.133667 0.662354 -0.138733 0.723999 1445639937 0.133667 0.662354 -0.138733 0.723999 1445639937 0.133667 0.662354 -0.138733 0.723999 1445639937 0.117737 0.665894 -0.130127 0.725037 1445639937 0.117737 0.665894 -0.130127 0.725037 1445639937 0.117737 0.665894 -0.130127 0.725037 1445639937 0.117737 0.665894 -0.130127 0.725037 1445639937 0.117737 0.665894 -0.130127 0.725037 1445639937 0.117737 0.665894 -0.130127 0.725037 1445639937 0.117737 0.665894 -0.130127 0.725037 1445639937 0.107727 0.662415 -0.115234 0.732300 1445639937 0.107727 0.662415 -0.115234 0.732300 1445639937 0.107727 0.662415 -0.115234 0.732300 1445639937 0.107727 0.662415 -0.115234 0.732300 1445639937 0.107727 0.662415 -0.115234 0.732300 1445639937 0.107727 0.662415 -0.115234 0.732300 1445639937 0.106018 0.668945 -0.113403 0.726868 1445639937 0.106018 0.668945 -0.113403 0.726868 1445639937 0.106018 0.668945 -0.113403 0.726868 1445639937 0.106018 0.668945 -0.113403 0.726868 1445639937 0.106018 0.668945 -0.113403 0.726868 1445639937 0.106018 0.668945 -0.113403 0.726868 1445639937 0.106018 0.668945 -0.113403 0.726868 1445639937 0.103577 0.679626 -0.107117 0.718201 1445639937 0.103577 0.679626 -0.107117 0.718201 1445639937 0.103577 0.679626 -0.107117 0.718201 1445639937 0.103577 0.679626 -0.107117 0.718201 1445639938 0.103577 0.679626 -0.107117 0.718201 1445639938 0.107056 0.676636 -0.107849 0.720398 1445639938 0.107056 0.676636 -0.107849 0.720398 1445639938 0.107056 0.676636 -0.107849 0.720398 1445639938 0.107056 0.676636 -0.107849 0.720398 1445639938 0.107056 0.676636 -0.107849 0.720398 1445639938 0.107056 0.676636 -0.107849 0.720398 1445639938 0.107056 0.676636 -0.107849 0.720398 1445639938 0.119751 0.668945 -0.117554 0.724060 1445639938 0.119751 0.668945 -0.117554 0.724060 1445639938 0.119751 0.668945 -0.117554 0.724060 1445639938 0.119751 0.668945 -0.117554 0.724060 1445639938 0.119751 0.668945 -0.117554 0.724060 1445639938 0.119751 0.668945 -0.117554 0.724060 1445639938 0.115967 0.659424 -0.119080 0.733093 1445639938 0.115967 0.659424 -0.119080 0.733093 1445639938 0.115967 0.659424 -0.119080 0.733093 1445639938 0.115967 0.659424 -0.119080 0.733093 1445639938 0.115967 0.659424 -0.119080 0.733093 1445639938 0.115967 0.659424 -0.119080 0.733093 1445639938 0.096069 0.657288 -0.110352 0.739258 1445639938 0.096069 0.657288 -0.110352 0.739258 1445639938 0.096069 0.657288 -0.110352 0.739258 1445639938 0.096069 0.657288 -0.110352 0.739258 1445639938 0.096069 0.657288 -0.110352 0.739258 1445639938 0.096069 0.657288 -0.110352 0.739258 1445639938 0.096069 0.657288 -0.110352 0.739258 1445639938 0.078735 0.663147 -0.096069 0.738037 1445639938 0.078735 0.663147 -0.096069 0.738037 1445639938 0.078735 0.663147 -0.096069 0.738037 1445639938 0.078735 0.663147 -0.096069 0.738037 1445639938 0.078735 0.663147 -0.096069 0.738037 1445639938 0.078735 0.663147 -0.096069 0.738037 1445639938 0.082581 0.667847 -0.087708 0.734375 1445639938 0.082581 0.667847 -0.087708 0.734375 1445639938 0.082581 0.667847 -0.087708 0.734375 1445639938 0.082581 0.667847 -0.087708 0.734375 1445639938 0.082581 0.667847 -0.087708 0.734375 1445639938 0.082581 0.667847 -0.087708 0.734375 1445639938 0.082581 0.667847 -0.087708 0.734375 1445639938 0.102478 0.658447 -0.096313 0.739319 1445639938 0.102478 0.658447 -0.096313 0.739319 1445639938 0.102478 0.658447 -0.096313 0.739319 1445639938 0.102478 0.658447 -0.096313 0.739319 1445639938 0.102478 0.658447 -0.096313 0.739319 1445639938 0.102478 0.658447 -0.096313 0.739319 1445639938 0.117676 0.656067 -0.109314 0.737366 1445639938 0.117676 0.656067 -0.109314 0.737366 1445639938 0.117676 0.656067 -0.109314 0.737366 1445639938 0.117676 0.656067 -0.109314 0.737366 1445639938 0.117676 0.656067 -0.109314 0.737366 1445639938 0.117676 0.656067 -0.109314 0.737366 1445639938 0.135742 0.654480 -0.122742 0.733521 1445639938 0.135742 0.654480 -0.122742 0.733521 1445639938 0.135742 0.654480 -0.122742 0.733521 1445639938 0.135742 0.654480 -0.122742 0.733521 1445639938 0.135742 0.654480 -0.122742 0.733521 1445639938 0.135742 0.654480 -0.122742 0.733521 1445639938 0.135742 0.654480 -0.122742 0.733521 1445639938 0.144714 0.656128 -0.131775 0.728760 1445639938 0.144714 0.656128 -0.131775 0.728760 1445639938 0.144714 0.656128 -0.131775 0.728760 1445639938 0.144714 0.656128 -0.131775 0.728760 1445639938 0.144714 0.656128 -0.131775 0.728760 1445639938 0.144714 0.656128 -0.131775 0.728760 1445639938 0.145630 0.659546 -0.138489 0.724243 1445639938 0.145630 0.659546 -0.138489 0.724243 1445639938 0.145630 0.659546 -0.138489 0.724243 1445639938 0.145630 0.659546 -0.138489 0.724243 1445639938 0.145630 0.659546 -0.138489 0.724243 1445639938 0.145630 0.659546 -0.138489 0.724243 1445639938 0.140381 0.663086 -0.140198 0.721741 1445639938 0.140381 0.663086 -0.140198 0.721741 1445639938 0.140381 0.663086 -0.140198 0.721741 1445639938 0.140381 0.663086 -0.140198 0.721741 1445639938 0.140381 0.663086 -0.140198 0.721741 1445639938 0.140381 0.663086 -0.140198 0.721741 1445639938 0.130188 0.666382 -0.134155 0.721741 1445639938 0.130188 0.666382 -0.134155 0.721741 1445639938 0.130188 0.666382 -0.134155 0.721741 1445639938 0.130188 0.666382 -0.134155 0.721741 1445639938 0.130188 0.666382 -0.134155 0.721741 1445639938 0.130188 0.666382 -0.134155 0.721741 1445639938 0.130188 0.666382 -0.134155 0.721741 1445639938 0.133118 0.658020 -0.132568 0.729126 1445639938 0.133118 0.658020 -0.132568 0.729126 1445639938 0.133118 0.658020 -0.132568 0.729126 1445639938 0.133118 0.658020 -0.132568 0.729126 1445639938 0.133118 0.658020 -0.132568 0.729126 1445639938 0.133118 0.658020 -0.132568 0.729126 1445639938 0.131531 0.668762 -0.133423 0.719421 1445639938 0.131531 0.668762 -0.133423 0.719421 1445639938 0.131531 0.668762 -0.133423 0.719421 1445639938 0.131531 0.668762 -0.133423 0.719421 1445639938 0.131531 0.668762 -0.133423 0.719421 1445639938 0.131531 0.668762 -0.133423 0.719421 1445639938 0.131531 0.668762 -0.133423 0.719421 1445639938 0.126282 0.679504 -0.129517 0.710938 1445639938 0.126282 0.679504 -0.129517 0.710938 1445639938 0.126282 0.679504 -0.129517 0.710938 1445639938 0.126282 0.679504 -0.129517 0.710938 1445639938 0.126282 0.679504 -0.129517 0.710938 1445639938 0.126282 0.679504 -0.129517 0.710938 1445639938 0.120544 0.674255 -0.122192 0.718262 1445639938 0.120544 0.674255 -0.122192 0.718262 1445639938 0.120544 0.674255 -0.122192 0.718262 1445639938 0.120544 0.674255 -0.122192 0.718262 1445639938 0.120544 0.674255 -0.122192 0.718262 1445639938 0.120544 0.674255 -0.122192 0.718262 1445639938 0.130249 0.664246 -0.126892 0.724976 1445639938 0.130249 0.664246 -0.126892 0.724976 1445639938 0.130249 0.664246 -0.126892 0.724976 1445639938 0.130249 0.664246 -0.126892 0.724976 1445639938 0.130249 0.664246 -0.126892 0.724976 1445639938 0.130249 0.664246 -0.126892 0.724976 1445639938 0.130249 0.664246 -0.126892 0.724976 1445639939 0.129272 0.659607 -0.129761 0.728943 1445639939 0.129272 0.659607 -0.129761 0.728943 1445639939 0.129272 0.659607 -0.129761 0.728943 1445639939 0.129272 0.659607 -0.129761 0.728943 1445639939 0.129272 0.659607 -0.129761 0.728943 1445639939 0.129272 0.659607 -0.129761 0.728943 1445639939 0.110413 0.656128 -0.124878 0.735901 1445639939 0.110413 0.656128 -0.124878 0.735901 1445639939 0.110413 0.656128 -0.124878 0.735901 1445639939 0.110413 0.656128 -0.124878 0.735901 1445639939 0.110413 0.656128 -0.124878 0.735901 1445639939 0.110413 0.656128 -0.124878 0.735901 1445639939 0.090088 0.661133 -0.112061 0.736267 1445639939 0.090088 0.661133 -0.112061 0.736267 1445639939 0.090088 0.661133 -0.112061 0.736267 1445639939 0.090088 0.661133 -0.112061 0.736267 1445639939 0.090088 0.661133 -0.112061 0.736267 1445639939 0.090088 0.661133 -0.112061 0.736267 1445639939 0.090088 0.661133 -0.112061 0.736267 1445639939 0.097351 0.669189 -0.103516 0.729309 1445639939 0.097351 0.669189 -0.103516 0.729309 1445639939 0.097351 0.669189 -0.103516 0.729309 1445639939 0.097351 0.669189 -0.103516 0.729309 1445639939 0.097351 0.669189 -0.103516 0.729309 1445639939 0.123535 0.658020 -0.114990 0.733765 1445639939 0.123535 0.658020 -0.114990 0.733765 1445639939 0.123535 0.658020 -0.114990 0.733765 1445639939 0.123535 0.658020 -0.114990 0.733765 1445639939 0.123535 0.658020 -0.114990 0.733765 1445639939 0.123535 0.658020 -0.114990 0.733765 1445639939 0.143188 0.656372 -0.133545 0.728577 1445639939 0.143188 0.656372 -0.133545 0.728577 1445639939 0.143188 0.656372 -0.133545 0.728577 1445639939 0.143188 0.656372 -0.133545 0.728577 1445639939 0.143188 0.656372 -0.133545 0.728577 1445639939 0.143188 0.656372 -0.133545 0.728577 1445639939 0.143188 0.656372 -0.133545 0.728577 1445639939 0.157349 0.654541 -0.146484 0.724792 1445639939 0.157349 0.654541 -0.146484 0.724792 1445639939 0.157349 0.654541 -0.146484 0.724792 1445639939 0.157349 0.654541 -0.146484 0.724792 1445639939 0.157349 0.654541 -0.146484 0.724792 1445639939 0.157349 0.654541 -0.146484 0.724792 1445639939 0.161804 0.656433 -0.154724 0.720337 1445639939 0.161804 0.656433 -0.154724 0.720337 1445639939 0.161804 0.656433 -0.154724 0.720337 1445639939 0.161804 0.656433 -0.154724 0.720337 1445639939 0.161804 0.656433 -0.154724 0.720337 1445639939 0.161804 0.656433 -0.154724 0.720337 1445639939 0.160034 0.657410 -0.160461 0.718567 1445639939 0.160034 0.657410 -0.160461 0.718567 1445639939 0.160034 0.657410 -0.160461 0.718567 1445639939 0.160034 0.657410 -0.160461 0.718567 1445639939 0.160034 0.657410 -0.160461 0.718567 1445639939 0.160034 0.657410 -0.160461 0.718567 1445639939 0.160034 0.657410 -0.160461 0.718567 1445639939 0.156189 0.661316 -0.164490 0.714966 1445639939 
0.291687 0.657166 -0.209412 0.662659 1445639941 0.291687 0.657166 -0.209412 0.662659 1445639941 0.291687 0.657166 -0.209412 0.662659 1445639941 0.291687 0.657166 -0.209412 0.662659 1445639941 0.296936 0.654724 -0.220276 0.659241 1445639941 0.296936 0.654724 -0.220276 0.659241 1445639941 0.296936 0.654724 -0.220276 0.659241 1445639941 0.296936 0.654724 -0.220276 0.659241 1445639941 0.296936 0.654724 -0.220276 0.659241 1445639941 0.296936 0.654724 -0.220276 0.659241 1445639941 0.286255 0.660461 -0.203552 0.663574 1445639941 0.286255 0.660461 -0.203552 0.663574 1445639941 0.286255 0.660461 -0.203552 0.663574 1445639942 0.286255 0.660461 -0.203552 0.663574 1445639942 0.286255 0.660461 -0.203552 0.663574 1445639942 0.286255 0.660461 -0.203552 0.663574 1445639942 0.282227 0.667603 -0.183350 0.664063 1445639942 0.282227 0.667603 -0.183350 0.664063 1445639942 0.282227 0.667603 -0.183350 0.664063 1445639942 0.282227 0.667603 -0.183350 0.664063 1445639942 0.282227 0.667603 -0.183350 0.664063 1445639942 0.282227 0.667603 -0.183350 0.664063 1445639942 0.307007 0.660156 -0.175354 0.662659 1445639942 0.307007 0.660156 -0.175354 0.662659 1445639942 0.307007 0.660156 -0.175354 0.662659 1445639942 0.307007 0.660156 -0.175354 0.662659 1445639942 0.307007 0.660156 -0.175354 0.662659 1445639942 0.307007 0.660156 -0.175354 0.662659 1445639942 0.337158 0.657227 -0.190735 0.646484 1445639942 0.337158 0.657227 -0.190735 0.646484 1445639942 0.337158 0.657227 -0.190735 0.646484 1445639942 0.337158 0.657227 -0.190735 0.646484 1445639942 0.337158 0.657227 -0.190735 0.646484 1445639942 0.337158 0.657227 -0.190735 0.646484 1445639942 0.337158 0.657227 -0.190735 0.646484 1445639942 0.343811 0.661438 -0.202454 0.635010 1445639942 0.343811 0.661438 -0.202454 0.635010 1445639942 0.343811 0.661438 -0.202454 0.635010 1445639942 0.343811 0.661438 -0.202454 0.635010 1445639942 0.343811 0.661438 -0.202454 0.635010 1445639942 0.343811 0.661438 -0.202454 0.635010 1445639942 0.334839 0.661011 -0.199585 0.641052 1445639942 0.334839 0.661011 -0.199585 0.641052 1445639942 0.334839 0.661011 -0.199585 0.641052 1445639942 0.334839 0.661011 -0.199585 0.641052 1445639942 0.334839 0.661011 -0.199585 0.641052 1445639942 0.334839 0.661011 -0.199585 0.641052 1445639942 0.334839 0.661011 -0.199585 0.641052 1445639942 0.315125 0.661316 -0.195129 0.652100 1445639942 0.315125 0.661316 -0.195129 0.652100 1445639942 0.315125 0.661316 -0.195129 0.652100 1445639942 0.315125 0.661316 -0.195129 0.652100 1445639942 0.315125 0.661316 -0.195129 0.652100 1445639942 0.315125 0.661316 -0.195129 0.652100 1445639942 0.291931 0.664490 -0.180298 0.663818 1445639942 0.291931 0.664490 -0.180298 0.663818 1445639942 0.291931 0.664490 -0.180298 0.663818 1445639942 0.291931 0.664490 -0.180298 0.663818 1445639942 0.291931 0.664490 -0.180298 0.663818 1445639942 0.291931 0.664490 -0.180298 0.663818 1445639942 0.275391 0.666016 -0.166260 0.672913 1445639942 0.275391 0.666016 -0.166260 0.672913 1445639942 0.275391 0.666016 -0.166260 0.672913 1445639942 0.275391 0.666016 -0.166260 0.672913 1445639942 0.275391 0.666016 -0.166260 0.672913 1445639942 0.275391 0.666016 -0.166260 0.672913 1445639942 0.275391 0.666016 -0.166260 0.672913 1445639942 0.276733 0.668274 -0.165344 0.670349 1445639942 0.276733 0.668274 -0.165344 0.670349 1445639942 0.276733 0.668274 -0.165344 0.670349 1445639942 0.276733 0.668274 -0.165344 0.670349 1445639942 0.276733 0.668274 -0.165344 0.670349 1445639942 0.276733 0.668274 -0.165344 0.670349 1445639942 0.304993 0.671387 -0.189087 0.648376 1445639942 0.304993 0.671387 -0.189087 0.648376 1445639942 0.304993 0.671387 -0.189087 0.648376 1445639942 0.304993 0.671387 -0.189087 0.648376 1445639942 0.304993 0.671387 -0.189087 0.648376 1445639942 0.304993 0.671387 -0.189087 0.648376 1445639942 0.329102 0.670532 -0.218140 0.627991 1445639942 0.329102 0.670532 -0.218140 0.627991 1445639942 0.329102 0.670532 -0.218140 0.627991 1445639942 0.329102 0.670532 -0.218140 0.627991 1445639942 0.329102 0.670532 -0.218140 0.627991 1445639942 0.329102 0.670532 -0.218140 0.627991 1445639942 0.331787 0.656799 -0.220764 0.640076 1445639942 0.331787 0.656799 -0.220764 0.640076 1445639942 0.331787 0.656799 -0.220764 0.640076 1445639942 0.331787 0.656799 -0.220764 0.640076 1445639942 0.331787 0.656799 -0.220764 0.640076 1445639942 0.331787 0.656799 -0.220764 0.640076 1445639942 0.331787 0.656799 -0.220764 0.640076 1445639942 0.327393 0.659668 -0.222717 0.638733 1445639942 0.327393 0.659668 -0.222717 0.638733 1445639942 0.327393 0.659668 -0.222717 0.638733 1445639942 0.327393 0.659668 -0.222717 0.638733 1445639942 0.327393 0.659668 -0.222717 0.638733 1445639942 0.327393 0.659668 -0.222717 0.638733 1445639942 0.328369 0.661316 -0.230164 0.633850 1445639942 0.328369 0.661316 -0.230164 0.633850 1445639942 0.328369 0.661316 -0.230164 0.633850 1445639942 0.328369 0.661316 -0.230164 0.633850 1445639942 0.328369 0.661316 -0.230164 0.633850 1445639942 0.328369 0.661316 -0.230164 0.633850 1445639942 0.331177 0.650818 -0.225159 0.645020 1445639942 0.331177 0.650818 -0.225159 0.645020 1445639942 0.331177 0.650818 -0.225159 0.645020 1445639942 0.331177 0.650818 -0.225159 0.645020 1445639942 0.331177 0.650818 -0.225159 0.645020 1445639942 0.331177 0.650818 -0.225159 0.645020 1445639942 0.314636 0.651794 -0.197754 0.661072 1445639942 0.314636 0.651794 -0.197754 0.661072 1445639942 0.314636 0.651794 -0.197754 0.661072 1445639942 0.314636 0.651794 -0.197754 0.661072 1445639942 0.314636 0.651794 -0.197754 0.661072 1445639942 0.314636 0.651794 -0.197754 0.661072 1445639942 0.311157 0.657776 -0.159546 0.667114 1445639942 0.311157 0.657776 -0.159546 0.667114 1445639942 0.311157 0.657776 -0.159546 0.667114 1445639942 0.311157 0.657776 -0.159546 0.667114 1445639942 0.311157 0.657776 -0.159546 0.667114 1445639942 0.311157 0.657776 -0.159546 0.667114 1445639942 0.311157 0.657776 -0.159546 0.667114 1445639942 0.335754 0.654968 -0.157104 0.658386 1445639942 0.335754 0.654968 -0.157104 0.658386 1445639942 0.335754 0.654968 -0.157104 0.658386 1445639942 0.335754 0.654968 -0.157104 0.658386 1445639943 0.335754 0.654968 -0.157104 0.658386 1445639943 0.335754 0.654968 -0.157104 0.658386 1445639943 0.352112 0.656799 -0.189819 0.639160 1445639943 0.352112 0.656799 -0.189819 0.639160 1445639943 0.352112 0.656799 -0.189819 0.639160 1445639943 0.352112 0.656799 -0.189819 0.639160 1445639943 0.352112 0.656799 -0.189819 0.639160 1445639943 0.352112 0.656799 -0.189819 0.639160 1445639943 0.338562 0.662842 -0.199646 0.637207 1445639943 0.338562 0.662842 -0.199646 0.637207 1445639943 0.338562 0.662842 -0.199646 0.637207 1445639943 0.338562 0.662842 -0.199646 0.637207 1445639943 0.338562 0.662842 -0.199646 0.637207 1445639943 0.338562 0.662842 -0.199646 0.637207 1445639943 0.305725 0.661072 -0.175537 0.662292 1445639943 0.305725 0.661072 -0.175537 0.662292 1445639943 0.305725 0.661072 -0.175537 0.662292 1445639943 0.305725 0.661072 -0.175537 0.662292 1445639943 0.305725 0.661072 -0.175537 0.662292 1445639943 0.305725 0.661072 -0.175537 0.662292 1445639943 0.283325 0.659424 -0.155457 0.678711 1445639943 0.283325 0.659424 -0.155457 0.678711 1445639943 0.283325 0.659424 -0.155457 0.678711 1445639943 0.283325 0.659424 -0.155457 0.678711 1445639943 0.283325 0.659424 -0.155457 0.678711 1445639943 0.271545 0.662415 -0.144836 0.682922 1445639943 0.271545 0.662415 -0.144836 0.682922 1445639943 0.271545 0.662415 -0.144836 0.682922 1445639943 0.271545 0.662415 -0.144836 0.682922 1445639943 0.271545 0.662415 -0.144836 0.682922 1445639943 0.271545 0.662415 -0.144836 0.682922 1445639943 0.272583 0.663940 -0.145569 0.680847 1445639943 0.272583 0.663940 -0.145569 0.680847 1445639943 0.272583 0.663940 -0.145569 0.680847 1445639943 0.272583 0.663940 -0.145569 0.680847 1445639943 0.272583 0.663940 -0.145569 0.680847 1445639943 0.272583 0.663940 -0.145569 0.680847 1445639943 0.293762 0.664856 -0.163391 0.666992 1445639943 0.293762 0.664856 -0.163391 0.666992 1445639943 0.293762 0.664856 -0.163391 0.666992 1445639943 0.293762 0.664856 -0.163391 0.666992 1445639943 0.293762 0.664856 -0.163391 0.666992 1445639943 0.293762 0.664856 -0.163391 0.666992 1445639943 0.316284 0.663574 -0.184326 0.652344 1445639943 0.316284 0.663574 -0.184326 0.652344 1445639943 0.316284 0.663574 -0.184326 0.652344 1445639943 0.316284 0.663574 -0.184326 0.652344 1445639943 0.316284 0.663574 -0.184326 0.652344 1445639943 0.316284 0.663574 -0.184326 0.652344 1445639943 0.316284 0.663574 -0.184326 0.652344 1445639943 0.319214 0.655090 -0.185059 0.659241 1445639943 0.319214 0.655090 -0.185059 0.659241 1445639943 0.319214 0.655090 -0.185059 0.659241 1445639943 0.319214 0.655090 -0.185059 0.659241 1445639943 0.319214 0.655090 -0.185059 0.659241 1445639943 0.319214 0.655090 -0.185059 0.659241 1445639943 0.309509 0.660522 -0.180359 0.659729 1445639943 0.309509 0.660522 -0.180359 0.659729 1445639943 0.309509 0.660522 -0.180359 0.659729 1445639943 0.309509 0.660522 -0.180359 0.659729 1445639943 0.309509 0.660522 -0.180359 0.659729 1445639943 0.309509 0.660522 -0.180359 0.659729 1445639943 0.305908 0.664246 -0.186523 0.655945 1445639943 0.305908 0.664246 -0.186523 0.655945 1445639943 0.305908 0.664246 -0.186523 0.655945 1445639943 0.305908 0.664246 -0.186523 0.655945 1445639943 0.305908 0.664246 -0.186523 0.655945 1445639943 0.305908 0.664246 -0.186523 0.655945 1445639943 0.305908 0.664246 -0.186523 0.655945 1445639943 0.305420 0.661499 -0.190491 0.657898 1445639943 0.305420 0.661499 -0.190491 0.657898 1445639943 0.305420 0.661499 -0.190491 0.657898 1445639943 0.305420 0.661499 -0.190491 0.657898 1445639943 0.305420 0.661499 -0.190491 0.657898 1445639943 0.305420 0.661499 -0.190491 0.657898 1445639943 0.302979 0.657043 -0.182373 0.665710 1445639943 0.302979 0.657043 -0.182373 0.665710 1445639943 0.302979 0.657043 -0.182373 0.665710 1445639943 0.302979 0.657043 -0.182373 0.665710 1445639943 0.302979 0.657043 -0.182373 0.665710 1445639943 0.302979 0.657043 -0.182373 0.665710 1445639943 0.302979 0.657043 -0.182373 0.665710 1445639943 0.305420 0.652954 -0.166138 0.672852 1445639943 0.305420 0.652954 -0.166138 0.672852 1445639943 0.305420 0.652954 -0.166138 0.672852 1445639943 0.305420 0.652954 -0.166138 0.672852 1445639943 0.305420 0.652954 -0.166138 0.672852 1445639943 0.305420 0.652954 -0.166138 0.672852 1445639943 0.315735 0.651855 -0.157410 0.671265 1445639943 0.315735 0.651855 -0.157410 0.671265 1445639943 0.315735 0.651855 -0.157410 0.671265 1445639943 0.315735 0.651855 -0.157410 0.671265 1445639943 0.315735 0.651855 -0.157410 0.671265 1445639943 0.315735 0.651855 -0.157410 0.671265 1445639943 0.332092 0.655640 -0.162415 0.658325 1445639943 0.332092 0.655640 -0.162415 0.658325 1445639943 0.332092 0.655640 -0.162415 0.658325 1445639943 0.332092 0.655640 -0.162415 0.658325 1445639943 0.332092 0.655640 -0.162415 0.658325 1445639943 0.332092 0.655640 -0.162415 0.658325 1445639943 0.334595 0.667480 -0.181396 0.639954 1445639943 0.334595 0.667480 -0.181396 0.639954 1445639943 0.334595 0.667480 -0.181396 0.639954 1445639943 0.334595 0.667480 -0.181396 0.639954 1445639943 0.334595 0.667480 -0.181396 0.639954 1445639943 0.334595 0.667480 -0.181396 0.639954 1445639943 0.334595 0.667480 -0.181396 0.639954 1445639943 0.303650 0.666321 -0.169617 0.659485 1445639943 0.303650 0.666321 -0.169617 0.659485 1445639943 0.303650 0.666321 -0.169617 0.659485 1445639943 0.303650 0.666321 -0.169617 0.659485 1445639943 0.303650 0.666321 -0.169617 0.659485 1445639944 0.303650 0.666321 -0.169617 0.659485 1445639944 0.275330 0.663452 -0.151245 0.679016 1445639944 0.275330 0.663452 -0.151245 0.679016 1445639944 0.275330 0.663452 -0.151245 0.679016 1445639944 0.275330 0.663452 -0.151245 0.679016 1445639944 0.275330 0.663452 -0.151245 0.679016 1445639944 0.275330 0.663452 -0.151245 0.679016 1445639944 0.252625 0.668640 -0.130554 0.686951 1445639944 0.252625 0.668640 -0.130554 0.686951 1445639944 0.252625 0.668640 -0.130554 0.686951 1445639944 0.252625 0.668640 -0.130554 0.686951 1445639944 0.252625 0.668640 -0.130554 0.686951 1445639944 0.252625 0.668640 -0.130554 0.686951 1445639944 0.238098 0.674622 -0.120911 0.688110 1445639944 0.238098 0.674622 -0.120911 0.688110 1445639944 0.238098 0.674622 -0.120911 0.688110 1445639944 0.238098 0.674622 -0.120911 0.688110 1445639944 0.238098 0.674622 -0.120911 0.688110 1445639944 0.238098 0.674622 -0.120911 0.688110 1445639944 0.238098 0.674622 -0.120911 0.688110 1445639944 0.234436 0.684326 -0.122803 0.679382 1445639944 0.234436 0.684326 -0.122803 0.679382 1445639944 0.234436 0.684326 -0.122803 0.679382 1445639944 0.234436 0.684326 -0.122803 0.679382 1445639944 0.234436 0.684326 -0.122803 0.679382 1445639944 0.234436 0.684326 -0.122803 0.679382 1445639944 0.256165 0.689331 -0.137329 0.663513 1445639944 0.256165 0.689331 -0.137329 0.663513 1445639944 0.256165 0.689331 -0.137329 0.663513 1445639944 0.256165 0.689331 -0.137329 0.663513 1445639944 0.256165 0.689331 -0.137329 0.663513 1445639944 0.256165 0.689331 -0.137329 0.663513 1445639944 0.256165 0.689331 -0.137329 0.663513 1445639944 0.284485 0.684937 -0.157166 0.651978 1445639944 0.284485 0.684937 -0.157166 0.651978 1445639944 0.284485 0.684937 -0.157166 0.651978 1445639944 0.284485 0.684937 -0.157166 0.651978 1445639944 0.284485 0.684937 -0.157166 0.651978 1445639944 0.284485 0.684937 -0.157166 0.651978 1445639944 0.304565 0.674683 -0.175415 0.648987 1445639944 0.304565 0.674683 -0.175415 0.648987 1445639944 0.304565 0.674683 -0.175415 0.648987 1445639944 0.304565 0.674683 -0.175415 0.648987 1445639944 0.304565 0.674683 -0.175415 0.648987 1445639944 0.304565 0.674683 -0.175415 0.648987 1445639944 0.314514 0.675171 -0.188293 0.640076 1445639944 0.314514 0.675171 -0.188293 0.640076 1445639944 0.314514 0.675171 -0.188293 0.640076 1445639944 0.314514 0.675171 -0.188293 0.640076 1445639944 0.314514 0.675171 -0.188293 0.640076 1445639944 0.314514 0.675171 -0.188293 0.640076 1445639944 0.333862 0.664795 -0.205383 0.635864 1445639944 0.333862 0.664795 -0.205383 0.635864 1445639944 0.333862 0.664795 -0.205383 0.635864 1445639944 0.333862 0.664795 -0.205383 0.635864 1445639944 0.333862 0.664795 -0.205383 0.635864 1445639944 0.333862 0.664795 -0.205383 0.635864 1445639944 0.333862 0.664795 -0.205383 0.635864 1445639944 0.360046 0.641907 -0.217896 0.640930 1445639944 0.360046 0.641907 -0.217896 0.640930 1445639944 0.360046 0.641907 -0.217896 0.640930 1445639944 0.360046 0.641907 -0.217896 0.640930 1445639944 0.360046 0.641907 -0.217896 0.640930 1445639944 0.360046 0.641907 -0.217896 0.640930 1445639944 0.373962 0.630432 -0.218567 0.644104 1445639944 0.373962 0.630432 -0.218567 0.644104 1445639944 0.373962 0.630432 -0.218567 0.644104 1445639944 0.373962 0.630432 -0.218567 0.644104 1445639944 0.373962 0.630432 -0.218567 0.644104 1445639944 0.373962 0.630432 -0.218567 0.644104 1445639944 0.383545 0.633484 -0.214600 0.636780 1445639944 0.383545 0.633484 -0.214600 0.636780 1445639944 0.383545 0.633484 -0.214600 0.636780 1445639944 0.383545 0.633484 -0.214600 0.636780 1445639944 0.383545 0.633484 -0.214600 0.636780 1445639944 0.383545 0.633484 -0.214600 0.636780 1445639944 0.383972 0.642456 -0.211609 0.628479 1445639944 0.383972 0.642456 -0.211609 0.628479 1445639944 0.383972 0.642456 -0.211609 0.628479 1445639944 0.383972 0.642456 -0.211609 0.628479 1445639944 0.383972 0.642456 -0.211609 0.628479 1445639944 0.383972 0.642456 -0.211609 0.628479 1445639944 0.389038 0.641663 -0.217346 0.624207 1445639944 0.389038 0.641663 -0.217346 0.624207 1445639944 0.389038 0.641663 -0.217346 0.624207 1445639944 0.389038 0.641663 -0.217346 0.624207 1445639944 0.389038 0.641663 -0.217346 0.624207 1445639944 0.389038 0.641663 -0.217346 0.624207 1445639944 0.376831 0.649170 -0.218933 0.623352 1445639944 0.376831 0.649170 -0.218933 0.623352 1445639944 0.376831 0.649170 -0.218933 0.623352 1445639944 0.376831 0.649170 -0.218933 0.623352 1445639944 0.376831 0.649170 -0.218933 0.623352 1445639944 0.376831 0.649170 -0.218933 0.623352 1445639944 0.339417 0.658325 -0.207703 0.638916 1445639944 0.339417 0.658325 -0.207703 0.638916 1445639944 0.339417 0.658325 -0.207703 0.638916 1445639944 0.339417 0.658325 -0.207703 0.638916 1445639944 0.339417 0.658325 -0.207703 0.638916 1445639944 0.339417 0.658325 -0.207703 0.638916 1445639944 0.339417 0.658325 -0.207703 0.638916 1445639944 0.310303 0.651978 -0.180786 0.667725 1445639944 0.310303 0.651978 -0.180786 0.667725 1445639944 0.310303 0.651978 -0.180786 0.667725 1445639944 0.310303 0.651978 -0.180786 0.667725 1445639944 0.310303 0.651978 -0.180786 0.667725 1445639944 0.310303 0.651978 -0.180786 0.667725 1445639944 0.294067 0.656311 -0.155762 0.677063 1445639944 0.294067 0.656311 -0.155762 0.677063 1445639944 0.294067 0.656311 -0.155762 0.677063 1445639944 0.294067 0.656311 -0.155762 0.677063 1445639944 0.294067 0.656311 -0.155762 0.677063 1445639944 0.294067 0.656311 -0.155762 0.677063 1445639945 0.283997 0.668945 -0.150208 0.670227 1445639945 0.283997 0.668945 -0.150208 0.670227 1445639945 0.283997 0.668945 -0.150208 0.670227 1445639945 0.283997 0.668945 -0.150208 0.670227 1445639945 0.283997 0.668945 -0.150208 0.670227 1445639945 0.283997 0.668945 -0.150208 0.670227 1445639945 0.289978 0.683228 -0.168396 0.648621 1445639945 0.289978 0.683228 -0.168396 0.648621 1445639945 0.289978 0.683228 -0.168396 0.648621 1445639945 0.289978 0.683228 -0.168396 0.648621 1445639945 0.289978 0.683228 -0.168396 0.648621 1445639945 0.289978 0.683228 -0.168396 0.648621 1445639945 0.289978 0.683228 -0.168396 0.648621 1445639945 0.299438 0.686279 -0.176208 0.638977 1445639945 0.299438 0.686279 -0.176208 0.638977 1445639945 0.299438 0.686279 -0.176208 0.638977 1445639945 0.299438 0.686279 -0.176208 0.638977 1445639945 0.299438 0.686279 -0.176208 0.638977 1445639945 0.299438 0.686279 -0.176208 0.638977 1445639945 0.304932 0.674744 -0.167969 0.650757 1445639945 0.304932 0.674744 -0.167969 0.650757 1445639945 0.304932 0.674744 -0.167969 0.650757 1445639945 0.304932 0.674744 -0.167969 0.650757 1445639945 0.304932 0.674744 -0.167969 0.650757 1445639945 0.304932 0.674744 -0.167969 0.650757 1445639945 0.304932 0.674744 -0.167969 0.650757 1445639945 0.300171 0.685669 -0.174744 0.639648 1445639945 0.300171 0.685669 -0.174744 0.639648 1445639945 0.300171 0.685669 -0.174744 0.639648 1445639945 0.300171 0.685669 -0.174744 0.639648 1445639945 0.300171 0.685669 -0.174744 0.639648 1445639945 0.300171 0.685669 -0.174744 0.639648 1445639945 0.323792 0.675232 -0.189514 0.635010 1445639945 0.323792 0.675232 -0.189514 0.635010 1445639945 0.323792 0.675232 -0.189514 0.635010 1445639945 0.323792 0.675232 -0.189514 0.635010 1445639945 0.323792 0.675232 -0.189514 0.635010 1445639945 0.323792 0.675232 -0.189514 0.635010 1445639945 0.351990 0.646545 -0.207764 0.644104 1445639945 0.351990 0.646545 -0.207764 0.644104 1445639945 0.351990 0.646545 -0.207764 0.644104 1445639945 0.351990 0.646545 -0.207764 0.644104 1445639945 0.351990 0.646545 -0.207764 0.644104 1445639945 0.351990 0.646545 -0.207764 0.644104 1445639945 0.357483 0.635132 -0.210266 0.651550 1445639945 0.357483 0.635132 -0.210266 0.651550 1445639945 0.357483 0.635132 -0.210266 0.651550 1445639945 0.357483 0.635132 -0.210266 0.651550 1445639945 0.357483 0.635132 -0.210266 0.651550 1445639945 0.357483 0.635132 -0.210266 0.651550 1445639945 0.362122 0.637939 -0.192993 0.651611 1445639945 0.362122 0.637939 -0.192993 0.651611 1445639945 0.362122 0.637939 -0.192993 0.651611 1445639945 0.362122 0.637939 -0.192993 0.651611 1445639945 0.362122 0.637939 -0.192993 0.651611 1445639945 0.362122 0.637939 -0.192993 0.651611 1445639945 0.362122 0.637939 -0.192993 0.651611 1445639945 0.368774 0.637817 -0.183960 0.650574 1445639945 0.368774 0.637817 -0.183960 0.650574 1445639945 0.368774 0.637817 -0.183960 0.650574 1445639945 0.368774 0.637817 -0.183960 0.650574 1445639945 0.368774 0.637817 -0.183960 0.650574 1445639945 0.368774 0.637817 -0.183960 0.650574 1445639945 0.383484 0.634705 -0.200500 0.640198 1445639945 0.383484 0.634705 -0.200500 0.640198 1445639945 0.383484 0.634705 -0.200500 0.640198 1445639945 0.383484 0.634705 -0.200500 0.640198 1445639945 0.383484 0.634705 -0.200500 0.640198 1445639945 0.383484 0.634705 -0.200500 0.640198 1445639945 0.383484 0.634705 -0.200500 0.640198 1445639945 0.371887 0.647766 -0.216797 0.628479 1445639945 0.371887 0.647766 -0.216797 0.628479 1445639945 0.371887 0.647766 -0.216797 0.628479 1445639945 0.371887 0.647766 -0.216797 0.628479 1445639945 0.371887 0.647766 -0.216797 0.628479 1445639945 0.371887 0.647766 -0.216797 0.628479 1445639945 0.333313 0.652954 -0.194214 0.651733 1445639945 0.333313 0.652954 -0.194214 0.651733 1445639945 0.333313 0.652954 -0.194214 0.651733 1445639945 0.333313 0.652954 -0.194214 0.651733 1445639945 0.333313 0.652954 -0.194214 0.651733 1445639945 0.333313 0.652954 -0.194214 0.651733 1445639945 0.300110 0.649048 -0.168518 0.678406 1445639945 0.300110 0.649048 -0.168518 0.678406 1445639945 0.300110 0.649048 -0.168518 0.678406 1445639945 0.300110 0.649048 -0.168518 0.678406 1445639945 0.300110 0.649048 -0.168518 0.678406 1445639945 0.300110 0.649048 -0.168518 0.678406 1445639945 0.300110 0.649048 -0.168518 0.678406 1445639945 0.276855 0.652466 -0.141968 0.690918 1445639945 0.276855 0.652466 -0.141968 0.690918 1445639945 0.276855 0.652466 -0.141968 0.690918 1445639945 0.276855 0.652466 -0.141968 0.690918 1445639945 0.276855 0.652466 -0.141968 0.690918 1445639945 0.276855 0.652466 -0.141968 0.690918 1445639945 0.266785 0.665222 -0.134583 0.684204 1445639945 0.266785 0.665222 -0.134583 0.684204 1445639945 0.266785 0.665222 -0.134583 0.684204 1445639945 0.266785 0.665222 -0.134583 0.684204 1445639945 0.266785 0.665222 -0.134583 0.684204 1445639945 0.266785 0.665222 -0.134583 0.684204 1445639945 0.266785 0.665222 -0.134583 0.684204 1445639945 0.279236 0.672058 -0.148987 0.669373 1445639945 0.279236 0.672058 -0.148987 0.669373 1445639945 0.279236 0.672058 -0.148987 0.669373 1445639945 0.279236 0.672058 -0.148987 0.669373 1445639945 0.279236 0.672058 -0.148987 0.669373 1445639945 0.279236 0.672058 -0.148987 0.669373 1445639945 0.298035 0.677490 -0.169922 0.650574 1445639945 0.298035 0.677490 -0.169922 0.650574 1445639945 0.298035 0.677490 -0.169922 0.650574 1445639945 0.298035 0.677490 -0.169922 0.650574 1445639945 0.298035 0.677490 -0.169922 0.650574 1445639945 0.298035 0.677490 -0.169922 0.650574 1445639945 0.307556 0.660034 -0.170166 0.663879 1445639946 0.307556 0.660034 -0.170166 0.663879 1445639946 0.307556 0.660034 -0.170166 0.663879 1445639946 0.307556 0.660034 -0.170166 0.663879 1445639946 0.307556 0.660034 -0.170166 0.663879 1445639946 0.307556 0.660034 -0.170166 0.663879 1445639946 0.301819 0.661865 -0.169922 0.664734 1445639946 0.301819 0.661865 -0.169922 0.664734 1445639946 0.301819 0.661865 -0.169922 0.664734 1445639946 0.301819 0.661865 -0.169922 0.664734 1445639946 0.301819 0.661865 -0.169922 0.664734 1445639946 0.301819 0.661865 -0.169922 0.664734 1445639946 0.301819 0.661865 -0.169922 0.664734 1445639946 0.299866 0.668945 -0.179626 0.655945 1445639946 0.299866 0.668945 -0.179626 0.655945 1445639946 0.299866 0.668945 -0.179626 0.655945 1445639946 0.299866 0.668945 -0.179626 0.655945 1445639946 0.299866 0.668945 -0.179626 0.655945 1445639946 0.299866 0.668945 -0.179626 0.655945 1445639946 0.309509 0.662231 -0.192688 0.654541 1445639946 0.309509 0.662231 -0.192688 0.654541 1445639946 0.309509 0.662231 -0.192688 0.654541 1445639946 0.309509 0.662231 -0.192688 0.654541 1445639946 0.309509 0.662231 -0.192688 0.654541 1445639946 0.309509 0.662231 -0.192688 0.654541 1445639946 0.313965 0.646973 -0.198364 0.665894 1445639946 0.313965 0.646973 -0.198364 0.665894 1445639946 0.313965 0.646973 -0.198364 0.665894 1445639946 0.313965 0.646973 -0.198364 0.665894 1445639946 0.313965 0.646973 -0.198364 0.665894 1445639946 0.313965 0.646973 -0.198364 0.665894 1445639946 0.313965 0.646973 -0.198364 0.665894 1445639946 0.309570 0.642151 -0.189880 0.675049 1445639946 0.309570 0.642151 -0.189880 0.675049 1445639946 0.309570 0.642151 -0.189880 0.675049 1445639946 0.309570 0.642151 -0.189880 0.675049 1445639946 0.309570 0.642151 -0.189880 0.675049 1445639946 0.309570 0.642151 -0.189880 0.675049 1445639946 0.314819 0.641724 -0.180359 0.675598 1445639946 0.314819 0.641724 -0.180359 0.675598 1445639946 0.314819 0.641724 -0.180359 0.675598 1445639946 0.314819 0.641724 -0.180359 0.675598 1445639946 0.314819 0.641724 -0.180359 0.675598 1445639946 0.314819 0.641724 -0.180359 0.675598 1445639946 0.314819 0.641724 -0.180359 0.675598 1445639946 0.323914 0.640076 -0.176025 0.674011 1445639946 0.323914 0.640076 -0.176025 0.674011 1445639946 0.323914 0.640076 -0.176025 0.674011 1445639946 0.323914 0.640076 -0.176025 0.674011 1445639946 0.323914 0.640076 -0.176025 0.674011 1445639946 0.323914 0.640076 -0.176025 0.674011 1445639946 0.330933 0.641968 -0.178772 0.668030 1445639946 0.330933 0.641968 -0.178772 0.668030 1445639946 0.330933 0.641968 -0.178772 0.668030 1445639946 0.330933 0.641968 -0.178772 0.668030 1445639946 0.330933 0.641968 -0.178772 0.668030 1445639946 0.330933 0.641968 -0.178772 0.668030 1445639946 0.338135 0.646606 -0.184692 0.658264 1445639946 0.338135 0.646606 -0.184692 0.658264 1445639946 0.338135 0.646606 -0.184692 0.658264 1445639946 0.338135 0.646606 -0.184692 0.658264 1445639946 0.338135 0.646606 -0.184692 0.658264 1445639946 0.338135 0.646606 -0.184692 0.658264 1445639946 0.338135 0.646606 -0.184692 0.658264 1445639946 0.330933 0.652466 -0.186157 0.655762 1445639946 0.330933 0.652466 -0.186157 0.655762 1445639946 0.330933 0.652466 -0.186157 0.655762 1445639946 0.330933 0.652466 -0.186157 0.655762 1445639946 0.330933 0.652466 -0.186157 0.655762 1445639946 0.330933 0.652466 -0.186157 0.655762 1445639946 0.307678 0.653381 -0.177734 0.668396 1445639946 0.307678 0.653381 -0.177734 0.668396 1445639946 0.307678 0.653381 -0.177734 0.668396 1445639946 0.307678 0.653381 -0.177734 0.668396 1445639946 0.307678 0.653381 -0.177734 0.668396 1445639946 0.307678 0.653381 -0.177734 0.668396 1445639946 0.307678 0.653381 -0.177734 0.668396 1445639946 0.296265 0.651428 -0.164978 0.678650 1445639946 0.296265 0.651428 -0.164978 0.678650 1445639946 0.296265 0.651428 -0.164978 0.678650 1445639946 0.296265 0.651428 -0.164978 0.678650 1445639946 0.296265 0.651428 -0.164978 0.678650 1445639946 0.296265 0.651428 -0.164978 0.678650 1445639946 0.291870 0.657043 -0.156799 0.677063 1445639946 0.291870 0.657043 -0.156799 0.677063 1445639946 0.291870 0.657043 -0.156799 0.677063 1445639946 0.291870 0.657043 -0.156799 0.677063 1445639946 0.291870 0.657043 -0.156799 0.677063 1445639946 0.291870 0.657043 -0.156799 0.677063 1445639946 0.291870 0.657043 -0.156799 0.677063 1445639946 0.296326 0.665588 -0.160217 0.665894 1445639946 0.296326 0.665588 -0.160217 0.665894 1445639946 0.296326 0.665588 -0.160217 0.665894 1445639946 0.296326 0.665588 -0.160217 0.665894 1445639946 0.296326 0.665588 -0.160217 0.665894 1445639946 0.296326 0.665588 -0.160217 0.665894 1445639946 0.318909 0.662964 -0.181702 0.652466 1445639946 0.318909 0.662964 -0.181702 0.652466 1445639946 0.318909 0.662964 -0.181702 0.652466 1445639946 0.318909 0.662964 -0.181702 0.652466 1445639946 0.318909 0.662964 -0.181702 0.652466 1445639946 0.318909 0.662964 -0.181702 0.652466 1445639946 0.333862 0.649109 -0.192749 0.655701 1445639946 0.333862 0.649109 -0.192749 0.655701 1445639946 0.333862 0.649109 -0.192749 0.655701 1445639946 0.333862 0.649109 -0.192749 0.655701 1445639946 0.333862 0.649109 -0.192749 0.655701 1445639946 0.333862 0.649109 -0.192749 0.655701 1445639946 0.325256 0.652344 -0.187500 0.658325 1445639946 0.325256 0.652344 -0.187500 0.658325 1445639946 0.325256 0.652344 -0.187500 0.658325 1445639946 0.325256 0.652344 -0.187500 0.658325 1445639946 0.325256 0.652344 -0.187500 0.658325 1445639946 0.325256 0.652344 -0.187500 0.658325 1445639946 0.325256 0.652344 -0.187500 0.658325 1445639946 0.323486 0.656006 -0.193604 0.653748 1445639946 0.323486 0.656006 -0.193604 0.653748 1445639947 0.323486 0.656006 -0.193604 0.653748 1445639947 0.323486 0.656006 -0.193604 0.653748 1445639947 0.323486 0.656006 -0.193604 0.653748 1445639947 0.323486 0.656006 -0.193604 0.653748 1445639947 0.328613 0.648010 -0.199707 0.657349 1445639947 0.328613 0.648010 -0.199707 0.657349 1445639947 0.328613 0.648010 -0.199707 0.657349 1445639947 0.328613 0.648010 -0.199707 0.657349 1445639947 0.328613 0.648010 -0.199707 0.657349 1445639947 0.328613 0.648010 -0.199707 0.657349 1445639947 0.331360 0.635315 -0.197815 0.668884 1445639947 0.331360 0.635315 -0.197815 0.668884 1445639947 0.331360 0.635315 -0.197815 0.668884 1445639947 0.331360 0.635315 -0.197815 0.668884 1445639947 0.331360 0.635315 -0.197815 0.668884 1445639947 
0.248047 0.647156 -0.193848 0.694275 1445639949 0.248047 0.647156 -0.193848 0.694275 1445639949 0.248047 0.647156 -0.193848 0.694275 1445639949 0.248047 0.647156 -0.193848 0.694275 1445639949 0.248047 0.647156 -0.193848 0.694275 1445639949 0.248047 0.647156 -0.193848 0.694275 1445639949 0.227112 0.653748 -0.191711 0.695862 1445639949 0.227112 0.653748 -0.191711 0.695862 1445639949 0.227112 0.653748 -0.191711 0.695862 1445639949 0.227112 0.653748 -0.191711 0.695862 1445639949 0.227112 0.653748 -0.191711 0.695862 1445639949 0.227112 0.653748 -0.191711 0.695862 1445639949 0.227112 0.653748 -0.191711 0.695862 1445639949 0.190369 0.660645 -0.176025 0.704468 1445639949 0.190369 0.660645 -0.176025 0.704468 1445639949 0.190369 0.660645 -0.176025 0.704468 1445639949 0.190369 0.660645 -0.176025 0.704468 1445639949 0.190369 0.660645 -0.176025 0.704468 1445639949 0.157654 0.659729 -0.156982 0.717773 1445639949 0.157654 0.659729 -0.156982 0.717773 1445639949 0.157654 0.659729 -0.156982 0.717773 1445639949 0.157654 0.659729 -0.156982 0.717773 1445639949 0.157654 0.659729 -0.156982 0.717773 1445639949 0.157654 0.659729 -0.156982 0.717773 1445639949 0.157654 0.659729 -0.156982 0.717773 1445639949 0.143433 0.656494 -0.151917 0.724731 1445639949 0.143433 0.656494 -0.151917 0.724731 1445639949 0.143433 0.656494 -0.151917 0.724731 1445639949 0.143433 0.656494 -0.151917 0.724731 1445639949 0.143433 0.656494 -0.151917 0.724731 1445639949 0.143433 0.656494 -0.151917 0.724731 1445639949 0.144897 0.655884 -0.165894 0.721924 1445639949 0.144897 0.655884 -0.165894 0.721924 1445639949 0.144897 0.655884 -0.165894 0.721924 1445639949 0.144897 0.655884 -0.165894 0.721924 1445639949 0.144897 0.655884 -0.165894 0.721924 1445639949 0.144897 0.655884 -0.165894 0.721924 1445639949 0.144897 0.655884 -0.165894 0.721924 1445639949 0.132446 0.648621 -0.172363 0.729309 1445639949 0.132446 0.648621 -0.172363 0.729309 1445639949 0.132446 0.648621 -0.172363 0.729309 1445639949 0.132446 0.648621 -0.172363 0.729309 1445639949 0.132446 0.648621 -0.172363 0.729309 1445639949 0.132446 0.648621 -0.172363 0.729309 1445639949 0.107056 0.645142 -0.164612 0.738342 1445639949 0.107056 0.645142 -0.164612 0.738342 1445639949 0.107056 0.645142 -0.164612 0.738342 1445639949 0.107056 0.645142 -0.164612 0.738342 1445639949 0.107056 0.645142 -0.164612 0.738342 1445639949 0.107056 0.645142 -0.164612 0.738342 1445639949 0.107056 0.645142 -0.164612 0.738342 1445639949 0.087036 0.657959 -0.151917 0.732361 1445639949 0.087036 0.657959 -0.151917 0.732361 1445639949 0.087036 0.657959 -0.151917 0.732361 1445639949 0.087036 0.657959 -0.151917 0.732361 1445639949 0.087036 0.657959 -0.151917 0.732361 1445639949 0.087036 0.657959 -0.151917 0.732361 1445639949 0.090637 0.662354 -0.144470 0.729431 1445639949 0.090637 0.662354 -0.144470 0.729431 1445639949 0.090637 0.662354 -0.144470 0.729431 1445639949 0.090637 0.662354 -0.144470 0.729431 1445639949 0.090637 0.662354 -0.144470 0.729431 1445639949 0.090637 0.662354 -0.144470 0.729431 1445639949 0.115723 0.652710 -0.148560 0.733765 1445639949 0.115723 0.652710 -0.148560 0.733765 1445639949 0.115723 0.652710 -0.148560 0.733765 1445639949 0.115723 0.652710 -0.148560 0.733765 1445639949 0.115723 0.652710 -0.148560 0.733765 1445639949 0.115723 0.652710 -0.148560 0.733765 1445639949 0.132141 0.650940 -0.159912 0.730225 1445639949 0.132141 0.650940 -0.159912 0.730225 1445639949 0.132141 0.650940 -0.159912 0.730225 1445639949 0.132141 0.650940 -0.159912 0.730225 1445639949 0.132141 0.650940 -0.159912 0.730225 1445639949 0.132141 0.650940 -0.159912 0.730225 1445639949 0.132141 0.650940 -0.159912 0.730225 1445639949 0.139832 0.651855 -0.168335 0.726013 1445639949 0.139832 0.651855 -0.168335 0.726013 1445639949 0.139832 0.651855 -0.168335 0.726013 1445639949 0.139832 0.651855 -0.168335 0.726013 1445639949 0.139832 0.651855 -0.168335 0.726013 1445639949 0.139832 0.651855 -0.168335 0.726013 1445639949 0.132935 0.653809 -0.162720 0.726868 1445639949 0.132935 0.653809 -0.162720 0.726868 1445639949 0.132935 0.653809 -0.162720 0.726868 1445639949 0.132935 0.653809 -0.162720 0.726868 1445639949 0.132935 0.653809 -0.162720 0.726868 1445639949 0.132935 0.653809 -0.162720 0.726868 1445639949 0.113525 0.655701 -0.150879 0.730957 1445639949 0.113525 0.655701 -0.150879 0.730957 1445639949 0.113525 0.655701 -0.150879 0.730957 1445639949 0.113525 0.655701 -0.150879 0.730957 1445639949 0.113525 0.655701 -0.150879 0.730957 1445639949 0.113525 0.655701 -0.150879 0.730957 1445639950 0.101685 0.660156 -0.138306 0.731201 1445639950 0.101685 0.660156 -0.138306 0.731201 1445639950 0.101685 0.660156 -0.138306 0.731201 1445639950 0.101685 0.660156 -0.138306 0.731201 1445639950 0.101685 0.660156 -0.138306 0.731201 1445639950 0.101685 0.660156 -0.138306 0.731201 1445639950 0.101685 0.660156 -0.138306 0.731201 1445639950 0.107544 0.655701 -0.133545 0.735229 1445639950 0.107544 0.655701 -0.133545 0.735229 1445639950 0.107544 0.655701 -0.133545 0.735229 1445639950 0.107544 0.655701 -0.133545 0.735229 1445639950 0.107544 0.655701 -0.133545 0.735229 1445639950 0.107544 0.655701 -0.133545 0.735229 1445639950 0.108643 0.666382 -0.129395 0.726135 1445639950 0.108643 0.666382 -0.129395 0.726135 1445639950 0.108643 0.666382 -0.129395 0.726135 1445639950 0.108643 0.666382 -0.129395 0.726135 1445639950 0.108643 0.666382 -0.129395 0.726135 1445639950 0.105103 0.677124 -0.121826 0.717957 1445639950 0.105103 0.677124 -0.121826 0.717957 1445639950 0.105103 0.677124 -0.121826 0.717957 1445639950 0.105103 0.677124 -0.121826 0.717957 1445639950 0.105103 0.677124 -0.121826 0.717957 1445639950 0.105103 0.677124 -0.121826 0.717957 1445639950 0.100220 0.675293 -0.114380 0.721619 1445639950 0.100220 0.675293 -0.114380 0.721619 1445639950 0.100220 0.675293 -0.114380 0.721619 1445639950 0.100220 0.675293 -0.114380 0.721619 1445639950 0.100220 0.675293 -0.114380 0.721619 1445639950 0.100220 0.675293 -0.114380 0.721619 1445639950 0.105652 0.664124 -0.117798 0.730652 1445639950 0.105652 0.664124 -0.117798 0.730652 1445639950 0.105652 0.664124 -0.117798 0.730652 1445639950 0.105652 0.664124 -0.117798 0.730652 1445639950 0.105652 0.664124 -0.117798 0.730652 1445639950 0.105652 0.664124 -0.117798 0.730652 1445639950 0.103455 0.655396 -0.122009 0.738098 1445639950 0.103455 0.655396 -0.122009 0.738098 1445639950 0.103455 0.655396 -0.122009 0.738098 1445639950 0.103455 0.655396 -0.122009 0.738098 1445639950 0.103455 0.655396 -0.122009 0.738098 1445639950 0.103455 0.655396 -0.122009 0.738098 1445639950 0.103455 0.655396 -0.122009 0.738098 1445639950 0.086365 0.655701 -0.122131 0.739990 1445639950 0.086365 0.655701 -0.122131 0.739990 1445639950 0.086365 0.655701 -0.122131 0.739990 1445639950 0.086365 0.655701 -0.122131 0.739990 1445639950 0.086365 0.655701 -0.122131 0.739990 1445639950 0.086365 0.655701 -0.122131 0.739990 1445639950 0.076416 0.667419 -0.112305 0.732117 1445639950 0.076416 0.667419 -0.112305 0.732117 1445639950 0.076416 0.667419 -0.112305 0.732117 1445639950 0.076416 0.667419 -0.112305 0.732117 1445639950 0.076416 0.667419 -0.112305 0.732117 1445639950 0.076416 0.667419 -0.112305 0.732117 1445639950 0.094666 0.666870 -0.114197 0.730225 1445639950 0.094666 0.666870 -0.114197 0.730225 1445639950 0.094666 0.666870 -0.114197 0.730225 1445639950 0.094666 0.666870 -0.114197 0.730225 1445639950 0.094666 0.666870 -0.114197 0.730225 1445639950 0.094666 0.666870 -0.114197 0.730225 1445639950 0.119995 0.660156 -0.129150 0.730103 1445639950 0.119995 0.660156 -0.129150 0.730103 1445639950 0.119995 0.660156 -0.129150 0.730103 1445639950 0.119995 0.660156 -0.129150 0.730103 1445639950 0.119995 0.660156 -0.129150 0.730103 1445639950 0.119995 0.660156 -0.129150 0.730103 1445639950 0.119995 0.660156 -0.129150 0.730103 1445639950 0.147278 0.654785 -0.150574 0.725830 1445639950 0.147278 0.654785 -0.150574 0.725830 1445639950 0.147278 0.654785 -0.150574 0.725830 1445639950 0.147278 0.654785 -0.150574 0.725830 1445639950 0.147278 0.654785 -0.150574 0.725830 1445639950 0.147278 0.654785 -0.150574 0.725830 1445639950 0.161011 0.650024 -0.161621 0.724792 1445639950 0.161011 0.650024 -0.161621 0.724792 1445639950 0.161011 0.650024 -0.161621 0.724792 1445639950 0.161011 0.650024 -0.161621 0.724792 1445639950 0.161011 0.650024 -0.161621 0.724792 1445639950 0.161011 0.650024 -0.161621 0.724792 1445639950 0.161011 0.650024 -0.161621 0.724792 1445639950 0.160889 0.654724 -0.165100 0.719788 1445639950 0.160889 0.654724 -0.165100 0.719788 1445639950 0.160889 0.654724 -0.165100 0.719788 1445639950 0.160889 0.654724 -0.165100 0.719788 1445639950 0.160889 0.654724 -0.165100 0.719788 1445639950 0.160889 0.654724 -0.165100 0.719788 1445639950 0.160889 0.654724 -0.165100 0.719788 1445639950 0.146667 0.663757 -0.160889 0.715515 1445639950 0.146667 0.663757 -0.160889 0.715515 1445639950 0.146667 0.663757 -0.160889 0.715515 1445639950 0.146667 0.663757 -0.160889 0.715515 1445639950 0.146667 0.663757 -0.160889 0.715515 1445639950 0.146667 0.663757 -0.160889 0.715515 1445639950 0.129639 0.669250 -0.153870 0.715271 1445639950 0.129639 0.669250 -0.153870 0.715271 1445639950 0.129639 0.669250 -0.153870 0.715271 1445639950 0.129639 0.669250 -0.153870 0.715271 1445639950 0.129639 0.669250 -0.153870 0.715271 1445639950 0.129639 0.669250 -0.153870 0.715271 1445639950 0.119934 0.667053 -0.143372 0.721130 1445639950 0.119934 0.667053 -0.143372 0.721130 1445639950 0.119934 0.667053 -0.143372 0.721130 1445639950 0.119934 0.667053 -0.143372 0.721130 1445639950 0.119934 0.667053 -0.143372 0.721130 1445639950 0.119934 0.667053 -0.143372 0.721130 1445639950 0.106628 0.671936 -0.131531 0.720886 1445639950 0.106628 0.671936 -0.131531 0.720886 1445639950 0.106628 0.671936 -0.131531 0.720886 1445639950 0.106628 0.671936 -0.131531 0.720886 1445639950 0.106628 0.671936 -0.131531 0.720886 1445639950 0.106628 0.671936 -0.131531 0.720886 1445639950 0.092834 0.678894 -0.117493 0.718750 1445639951 0.092834 0.678894 -0.117493 0.718750 1445639951 0.092834 0.678894 -0.117493 0.718750 1445639951 0.092834 0.678894 -0.117493 0.718750 1445639951 0.092834 0.678894 -0.117493 0.718750 1445639951 0.092834 0.678894 -0.117493 0.718750 1445639951 0.092834 0.678894 -0.117493 0.718750 1445639951 0.077209 0.680664 -0.101685 0.721313 1445639951 0.077209 0.680664 -0.101685 0.721313 1445639951 0.077209 0.680664 -0.101685 0.721313 1445639951 0.077209 0.680664 -0.101685 0.721313 1445639951 0.077209 0.680664 -0.101685 0.721313 1445639951 0.077209 0.680664 -0.101685 0.721313 1445639951 0.077209 0.680664 -0.101685 0.721313 1445639951 0.069458 0.672180 -0.096008 0.730774 1445639951 0.069458 0.672180 -0.096008 0.730774 1445639951 0.069458 0.672180 -0.096008 0.730774 1445639951 0.069458 0.672180 -0.096008 0.730774 1445639951 0.069458 0.672180 -0.096008 0.730774 1445639951 0.069458 0.672180 -0.096008 0.730774 1445639951 0.062439 0.660400 -0.092529 0.742554 1445639951 0.062439 0.660400 -0.092529 0.742554 1445639951 0.062439 0.660400 -0.092529 0.742554 1445639951 0.062439 0.660400 -0.092529 0.742554 1445639951 0.062439 0.660400 -0.092529 0.742554 1445639951 0.062439 0.660400 -0.092529 0.742554 1445639951 0.049438 0.656128 -0.090820 0.747498 1445639951 0.049438 0.656128 -0.090820 0.747498 1445639951 0.049438 0.656128 -0.090820 0.747498 1445639951 0.049438 0.656128 -0.090820 0.747498 1445639951 0.049438 0.656128 -0.090820 0.747498 1445639951 0.049438 0.656128 -0.090820 0.747498 1445639951 0.049438 0.656128 -0.090820 0.747498 1445639951 0.034973 0.654846 -0.086243 0.750000 1445639951 0.034973 0.654846 -0.086243 0.750000 1445639951 0.034973 0.654846 -0.086243 0.750000 1445639951 0.034973 0.654846 -0.086243 0.750000 1445639951 0.034973 0.654846 -0.086243 0.750000 1445639951 0.034973 0.654846 -0.086243 0.750000 1445639951 0.024902 0.657349 -0.076111 0.749268 1445639951 0.024902 0.657349 -0.076111 0.749268 1445639951 0.024902 0.657349 -0.076111 0.749268 1445639951 0.024902 0.657349 -0.076111 0.749268 1445639951 0.024902 0.657349 -0.076111 0.749268 1445639951 0.024902 0.657349 -0.076111 0.749268 1445639951 0.024902 0.657349 -0.076111 0.749268 1445639951 0.036316 0.658386 -0.072815 0.748169 1445639951 0.036316 0.658386 -0.072815 0.748169 1445639951 0.036316 0.658386 -0.072815 0.748169 1445639951 0.036316 0.658386 -0.072815 0.748169 1445639951 0.036316 0.658386 -0.072815 0.748169 1445639951 0.036316 0.658386 -0.072815 0.748169 1445639951 0.055298 0.657959 -0.083801 0.746277 1445639951 0.055298 0.657959 -0.083801 0.746277 1445639951 0.055298 0.657959 -0.083801 0.746277 1445639951 0.055298 0.657959 -0.083801 0.746277 1445639951 0.055298 0.657959 -0.083801 0.746277 1445639951 0.055298 0.657959 -0.083801 0.746277 1445639951 0.055298 0.657959 -0.083801 0.746277 1445639951 0.065430 0.660767 -0.098633 0.741150 1445639951 0.065430 0.660767 -0.098633 0.741150 1445639951 0.065430 0.660767 -0.098633 0.741150 1445639951 0.065430 0.660767 -0.098633 0.741150 1445639951 0.065430 0.660767 -0.098633 0.741150 1445639951 0.065430 0.660767 -0.098633 0.741150 1445639951 0.058960 0.663574 -0.101318 0.738831 1445639951 0.058960 0.663574 -0.101318 0.738831 1445639951 0.058960 0.663574 -0.101318 0.738831 1445639951 0.058960 0.663574 -0.101318 0.738831 1445639951 0.058960 0.663574 -0.101318 0.738831 1445639951 0.045227 0.670227 -0.095032 0.734619 1445639951 0.045227 0.670227 -0.095032 0.734619 1445639951 0.045227 0.670227 -0.095032 0.734619 1445639951 0.045227 0.670227 -0.095032 0.734619 1445639951 0.045227 0.670227 -0.095032 0.734619 1445639951 0.045227 0.670227 -0.095032 0.734619 1445639951 0.045227 0.670227 -0.095032 0.734619 1445639951 0.035095 0.675354 -0.089417 0.731140 1445639951 0.035095 0.675354 -0.089417 0.731140 1445639951 0.035095 0.675354 -0.089417 0.731140 1445639951 0.035095 0.675354 -0.089417 0.731140 1445639951 0.035095 0.675354 -0.089417 0.731140 1445639951 0.035095 0.675354 -0.089417 0.731140 1445639951 0.043579 0.665588 -0.091675 0.739380 1445639951 0.043579 0.665588 -0.091675 0.739380 1445639951 0.043579 0.665588 -0.091675 0.739380 1445639951 0.043579 0.665588 -0.091675 0.739380 1445639951 0.043579 0.665588 -0.091675 0.739380 1445639951 0.043579 0.665588 -0.091675 0.739380 1445639951 0.043579 0.665588 -0.091675 0.739380 1445639951 0.049927 0.671204 -0.091370 0.733887 1445639951 0.049927 0.671204 -0.091370 0.733887 1445639951 0.049927 0.671204 -0.091370 0.733887 1445639951 0.049927 0.671204 -0.091370 0.733887 1445639951 0.049927 0.671204 -0.091370 0.733887 1445639951 0.049927 0.671204 -0.091370 0.733887 1445639951 0.054077 0.683899 -0.090271 0.721863 1445639951 0.054077 0.683899 -0.090271 0.721863 1445639951 0.054077 0.683899 -0.090271 0.721863 1445639951 0.054077 0.683899 -0.090271 0.721863 1445639951 0.054077 0.683899 -0.090271 0.721863 1445639951 0.054077 0.683899 -0.090271 0.721863 1445639951 0.062439 0.681641 -0.092346 0.723083 1445639951 0.062439 0.681641 -0.092346 0.723083 1445639951 0.062439 0.681641 -0.092346 0.723083 1445639951 0.062439 0.681641 -0.092346 0.723083 1445639951 0.062439 0.681641 -0.092346 0.723083 1445639951 0.062439 0.681641 -0.092346 0.723083 1445639951 0.062439 0.681641 -0.092346 0.723083 1445639951 0.079041 0.669617 -0.106689 0.730652 1445639951 0.079041 0.669617 -0.106689 0.730652 1445639951 0.079041 0.669617 -0.106689 0.730652 1445639951 0.079041 0.669617 -0.106689 0.730652 1445639951 0.079041 0.669617 -0.106689 0.730652 1445639951 0.079041 0.669617 -0.106689 0.730652 1445639951 0.078186 0.661316 -0.115051 0.737061 1445639952 0.078186 0.661316 -0.115051 0.737061 1445639952 0.078186 0.661316 -0.115051 0.737061 1445639952 0.078186 0.661316 -0.115051 0.737061 1445639952 0.078186 0.661316 -0.115051 0.737061 1445639952 0.078186 0.661316 -0.115051 0.737061 1445639952 0.060730 0.658997 -0.109863 0.741516 1445639952 0.060730 0.658997 -0.109863 0.741516 1445639952 0.060730 0.658997 -0.109863 0.741516 1445639952 0.060730 0.658997 -0.109863 0.741516 1445639952 0.060730 0.658997 -0.109863 0.741516 1445639952 0.060730 0.658997 -0.109863 0.741516 1445639952 0.039429 0.663696 -0.096191 0.740723 1445639952 0.039429 0.663696 -0.096191 0.740723 1445639952 0.039429 0.663696 -0.096191 0.740723 1445639952 0.039429 0.663696 -0.096191 0.740723 1445639952 0.039429 0.663696 -0.096191 0.740723 1445639952 0.039429 0.663696 -0.096191 0.740723 1445639952 0.039429 0.663696 -0.096191 0.740723 1445639952 0.033569 0.666992 -0.087097 0.739136 1445639952 0.033569 0.666992 -0.087097 0.739136 1445639952 0.033569 0.666992 -0.087097 0.739136 1445639952 0.033569 0.666992 -0.087097 0.739136 1445639952 0.033569 0.666992 -0.087097 0.739136 1445639952 0.033569 0.666992 -0.087097 0.739136 1445639952 0.047729 0.661499 -0.090820 0.742859 1445639952 0.047729 0.661499 -0.090820 0.742859 1445639952 0.047729 0.661499 -0.090820 0.742859 1445639952 0.047729 0.661499 -0.090820 0.742859 1445639952 0.047729 0.661499 -0.090820 0.742859 1445639952 0.047729 0.661499 -0.090820 0.742859 1445639952 0.064331 0.661011 -0.101135 0.740662 1445639952 0.064331 0.661011 -0.101135 0.740662 1445639952 0.064331 0.661011 -0.101135 0.740662 1445639952 0.064331 0.661011 -0.101135 0.740662 1445639952 0.064331 0.661011 -0.101135 0.740662 1445639952 0.064331 0.661011 -0.101135 0.740662 1445639952 0.064331 0.661011 -0.101135 0.740662 1445639952 0.083252 0.660522 -0.112732 0.737549 1445639952 0.083252 0.660522 -0.112732 0.737549 1445639952 0.083252 0.660522 -0.112732 0.737549 1445639952 0.083252 0.660522 -0.112732 0.737549 1445639952 0.083252 0.660522 -0.112732 0.737549 1445639952 0.096008 0.661377 -0.121338 0.733826 1445639952 0.096008 0.661377 -0.121338 0.733826 1445639952 0.096008 0.661377 -0.121338 0.733826 1445639952 0.096008 0.661377 -0.121338 0.733826 1445639952 0.096008 0.661377 -0.121338 0.733826 1445639952 0.096008 0.661377 -0.121338 0.733826 1445639952 0.099365 0.663635 -0.125488 0.730652 1445639952 0.099365 0.663635 -0.125488 0.730652 1445639952 0.099365 0.663635 -0.125488 0.730652 1445639952 0.099365 0.663635 -0.125488 0.730652 1445639952 0.099365 0.663635 -0.125488 0.730652 1445639952 0.099365 0.663635 -0.125488 0.730652 1445639952 0.099365 0.663635 -0.125488 0.730652 1445639952 0.092468 0.668152 -0.127441 0.727112 1445639952 0.092468 0.668152 -0.127441 0.727112 1445639952 0.092468 0.668152 -0.127441 0.727112 1445639952 0.092468 0.668152 -0.127441 0.727112 1445639952 0.092468 0.668152 -0.127441 0.727112 1445639952 0.092468 0.668152 -0.127441 0.727112 1445639952 0.080322 0.670715 -0.127808 0.726135 1445639952 0.080322 0.670715 -0.127808 0.726135 1445639952 0.080322 0.670715 -0.127808 0.726135 1445639952 0.080322 0.670715 -0.127808 0.726135 1445639952 0.080322 0.670715 -0.127808 0.726135 1445639952 0.080322 0.670715 -0.127808 0.726135 1445639952 0.079956 0.660828 -0.122925 0.736023 1445639952 0.079956 0.660828 -0.122925 0.736023 1445639952 0.079956 0.660828 -0.122925 0.736023 1445639952 0.079956 0.660828 -0.122925 0.736023 1445639952 0.079956 0.660828 -0.122925 0.736023 1445639952 0.079956 0.660828 -0.122925 0.736023 1445639952 0.084839 0.659424 -0.120850 0.737061 1445639952 0.084839 0.659424 -0.120850 0.737061 1445639952 0.084839 0.659424 -0.120850 0.737061 1445639952 0.084839 0.659424 -0.120850 0.737061 1445639952 0.084839 0.659424 -0.120850 0.737061 1445639952 0.084839 0.659424 -0.120850 0.737061 1445639952 0.088257 0.674011 -0.120422 0.723450 1445639952 0.088257 0.674011 -0.120422 0.723450 1445639952 0.088257 0.674011 -0.120422 0.723450 1445639952 0.088257 0.674011 -0.120422 0.723450 1445639952 0.088257 0.674011 -0.120422 0.723450 1445639952 0.088257 0.674011 -0.120422 0.723450 1445639952 0.088257 0.674011 -0.120422 0.723450 1445639952 0.089172 0.679871 -0.118530 0.718079 1445639952 0.089172 0.679871 -0.118530 0.718079 1445639952 0.089172 0.679871 -0.118530 0.718079 1445639952 0.089172 0.679871 -0.118530 0.718079 1445639952 0.089172 0.679871 -0.118530 0.718079 1445639952 0.089172 0.679871 -0.118530 0.718079 1445639952 0.096558 0.671143 -0.119873 0.725159 1445639952 0.096558 0.671143 -0.119873 0.725159 1445639952 0.096558 0.671143 -0.119873 0.725159 1445639952 0.096558 0.671143 -0.119873 0.725159 1445639952 0.096558 0.671143 -0.119873 0.725159 1445639952 0.096558 0.671143 -0.119873 0.725159 1445639952 0.096558 0.671143 -0.119873 0.725159 1445639952 0.104004 0.664795 -0.127686 0.728577 1445639952 0.104004 0.664795 -0.127686 0.728577 1445639952 0.104004 0.664795 -0.127686 0.728577 1445639952 0.104004 0.664795 -0.127686 0.728577 1445639952 0.104004 0.664795 -0.127686 0.728577 1445639952 0.104004 0.664795 -0.127686 0.728577 1445639952 0.097168 0.661865 -0.128906 0.731995 1445639952 0.097168 0.661865 -0.128906 0.731995 1445639952 0.097168 0.661865 -0.128906 0.731995 1445639952 0.097168 0.661865 -0.128906 0.731995 1445639952 0.097168 0.661865 -0.128906 0.731995 1445639952 0.097168 0.661865 -0.128906 0.731995 1445639952 0.087402 0.658691 -0.122314 0.737183 1445639952 0.087402 0.658691 -0.122314 0.737183 1445639952 0.087402 0.658691 -0.122314 0.737183 1445639953 0.087402 0.658691 -0.122314 0.737183 1445639953 0.087402 0.658691 -0.122314 0.737183 1445639953 0.087402 0.658691 -0.122314 0.737183 1445639953 0.087402 0.658691 -0.122314 0.737183 1445639953 0.081299 0.658508 -0.115662 0.739136 1445639953 0.081299 0.658508 -0.115662 0.739136 1445639953 0.081299 0.658508 -0.115662 0.739136 1445639953 0.081299 0.658508 -0.115662 0.739136 1445639953 0.081299 0.658508 -0.115662 0.739136 1445639953 0.078735 0.657715 -0.107117 0.741394 1445639953 0.078735 0.657715 -0.107117 0.741394 1445639953 0.078735 0.657715 -0.107117 0.741394 1445639953 0.078735 0.657715 -0.107117 0.741394 1445639953 0.078735 0.657715 -0.107117 0.741394 1445639953 0.078735 0.657715 -0.107117 0.741394 1445639953 0.078735 0.657715 -0.107117 0.741394 1445639953 0.086792 0.660217 -0.104248 0.738708 1445639953 0.086792 0.660217 -0.104248 0.738708 1445639953 0.086792 0.660217 -0.104248 0.738708 1445639953 0.086792 0.660217 -0.104248 0.738708 1445639953 0.086792 0.660217 -0.104248 0.738708 1445639953 0.086792 0.660217 -0.104248 0.738708 1445639953 0.098145 0.658447 -0.105408 0.738647 1445639953 0.098145 0.658447 -0.105408 0.738647 1445639953 0.098145 0.658447 -0.105408 0.738647 1445639953 0.098145 0.658447 -0.105408 0.738647 1445639953 0.098145 0.658447 -0.105408 0.738647 1445639953 0.098145 0.658447 -0.105408 0.738647 1445639953 0.108154 0.656433 -0.108887 0.738525 1445639953 0.108154 0.656433 -0.108887 0.738525 1445639953 0.108154 0.656433 -0.108887 0.738525 1445639953 0.108154 0.656433 -0.108887 0.738525 1445639953 0.108154 0.656433 -0.108887 0.738525 1445639953 0.108154 0.656433 -0.108887 0.738525 1445639953 0.115295 0.656921 -0.113220 0.736389 1445639953 0.115295 0.656921 -0.113220 0.736389 1445639953 0.115295 0.656921 -0.113220 0.736389 1445639953 0.115295 0.656921 -0.113220 0.736389 1445639953 0.115295 0.656921 -0.113220 0.736389 1445639953 0.115295 0.656921 -0.113220 0.736389 1445639953 0.115295 0.656921 -0.113220 0.736389 1445639953 0.115417 0.661926 -0.116699 0.731323 1445639953 0.115417 0.661926 -0.116699 0.731323 1445639953 0.115417 0.661926 -0.116699 0.731323 1445639953 0.115417 0.661926 -0.116699 0.731323 1445639953 0.115417 0.661926 -0.116699 0.731323 1445639953 0.115417 0.661926 -0.116699 0.731323 1445639953 0.105957 0.668152 -0.113586 0.727539 1445639953 0.105957 0.668152 -0.113586 0.727539 1445639953 0.105957 0.668152 -0.113586 0.727539 1445639953 0.105957 0.668152 -0.113586 0.727539 1445639953 0.105957 0.668152 -0.113586 0.727539 1445639953 0.105957 0.668152 -0.113586 0.727539 1445639953 0.102966 0.670044 -0.106750 0.727295 1445639953 0.102966 0.670044 -0.106750 0.727295 1445639953 0.102966 0.670044 -0.106750 0.727295 1445639953 0.102966 0.670044 -0.106750 0.727295 1445639953 0.102966 0.670044 -0.106750 0.727295 1445639953 0.102966 0.670044 -0.106750 0.727295 1445639953 0.102966 0.670044 -0.106750 0.727295 1445639953 0.114502 0.664795 -0.110657 0.729797 1445639953 0.114502 0.664795 -0.110657 0.729797 1445639953 0.114502 0.664795 -0.110657 0.729797 1445639953 0.114502 0.664795 -0.110657 0.729797 1445639953 0.114502 0.664795 -0.110657 0.729797 1445639953 0.114502 0.664795 -0.110657 0.729797 1445639953 0.117920 0.674805 -0.118774 0.718689 1445639953 0.117920 0.674805 -0.118774 0.718689 1445639953 0.117920 0.674805 -0.118774 0.718689 1445639953 0.117920 0.674805 -0.118774 0.718689 1445639953 0.117920 0.674805 -0.118774 0.718689 1445639953 0.117920 0.674805 -0.118774 0.718689 1445639953 0.117920 0.674805 -0.118774 0.718689 1445639953 0.121948 0.681335 -0.125854 0.710632 1445639953 0.121948 0.681335 -0.125854 0.710632 1445639953 0.121948 0.681335 -0.125854 0.710632 1445639953 0.121948 0.681335 -0.125854 0.710632 1445639953 0.121948 0.681335 -0.125854 0.710632 1445639953 0.121948 0.681335 -0.125854 0.710632 1445639953 0.128296 0.675110 -0.126770 0.715271 1445639953 0.128296 0.675110 -0.126770 0.715271 1445639953 0.128296 0.675110 -0.126770 0.715271 1445639953 0.128296 0.675110 -0.126770 0.715271 1445639953 0.128296 0.675110 -0.126770 0.715271 1445639953 0.128296 0.675110 -0.126770 0.715271 1445639953 0.136841 0.669617 -0.135132 0.717285 1445639953 0.136841 0.669617 -0.135132 0.717285 1445639953 0.136841 0.669617 -0.135132 0.717285 1445639953 0.136841 0.669617 -0.135132 0.717285 1445639953 0.136841 0.669617 -0.135132 0.717285 1445639953 0.136841 0.669617 -0.135132 0.717285 1445639953 0.134155 0.663025 -0.140320 0.722961 1445639953 0.134155 0.663025 -0.140320 0.722961 1445639953 0.134155 0.663025 -0.140320 0.722961 1445639953 0.134155 0.663025 -0.140320 0.722961 1445639953 0.134155 0.663025 -0.140320 0.722961 1445639953 0.134155 0.663025 -0.140320 0.722961 1445639953 0.124146 0.659302 -0.140381 0.728088 1445639953 0.124146 0.659302 -0.140381 0.728088 1445639953 0.124146 0.659302 -0.140381 0.728088 1445639953 0.124146 0.659302 -0.140381 0.728088 1445639953 0.124146 0.659302 -0.140381 0.728088 1445639953 0.124146 0.659302 -0.140381 0.728088 1445639953 0.112488 0.661804 -0.137451 0.728271 1445639953 0.112488 0.661804 -0.137451 0.728271 1445639953 0.112488 0.661804 -0.137451 0.728271 1445639953 0.112488 0.661804 -0.137451 0.728271 1445639953 0.112488 0.661804 -0.137451 0.728271 1445639953 0.112488 0.661804 -0.137451 0.728271 1445639953 0.114868 0.660767 -0.136353 0.729065 1445639953 0.114868 0.660767 -0.136353 0.729065 1445639953 0.114868 0.660767 -0.136353 0.729065 1445639953 0.114868 0.660767 -0.136353 0.729065 1445639954 0.114868 0.660767 -0.136353 0.729065 1445639954 0.114868 0.660767 -0.136353 0.729065 1445639954 0.122314 0.657227 -0.139893 0.730347 1445639954 0.122314 0.657227 -0.139893 0.730347 1445639954 0.122314 0.657227 -0.139893 0.730347 1445639954 0.122314 0.657227 -0.139893 0.730347 1445639954 0.122314 0.657227 -0.139893 0.730347 1445639954 0.122314 0.657227 -0.139893 0.730347 1445639954 0.130920 0.656555 -0.149170 0.727661 1445639954 0.130920 0.656555 -0.149170 0.727661 1445639954 0.130920 0.656555 -0.149170 0.727661 1445639954 0.130920 0.656555 -0.149170 0.727661 1445639954 0.130920 0.656555 -0.149170 0.727661 1445639954 0.130920 0.656555 -0.149170 0.727661 1445639954 0.131042 0.657654 -0.150024 0.726440 1445639954 0.131042 0.657654 -0.150024 0.726440 1445639954 0.131042 0.657654 -0.150024 0.726440 1445639954 0.131042 0.657654 -0.150024 0.726440 1445639954 0.131042 0.657654 -0.150024 0.726440 1445639954 0.126953 0.660950 -0.145569 0.725098 1445639954 0.126953 0.660950 -0.145569 0.725098 1445639954 0.126953 0.660950 -0.145569 0.725098 1445639954 0.126953 0.660950 -0.145569 0.725098 1445639954 0.126953 0.660950 -0.145569 0.725098 1445639954 0.126953 0.660950 -0.145569 0.725098 1445639954 
0.317932 0.640991 -0.206848 0.667236 1445639956 0.317932 0.640991 -0.206848 0.667236 1445639956 0.317932 0.640991 -0.206848 0.667236 1445639956 0.317932 0.640991 -0.206848 0.667236 1445639956 0.325623 0.644226 -0.213013 0.658386 1445639956 0.325623 0.644226 -0.213013 0.658386 1445639956 0.325623 0.644226 -0.213013 0.658386 1445639956 0.325623 0.644226 -0.213013 0.658386 1445639956 0.325623 0.644226 -0.213013 0.658386 1445639956 0.325623 0.644226 -0.213013 0.658386 1445639956 0.340454 0.642944 -0.225952 0.647766 1445639956 0.340454 0.642944 -0.225952 0.647766 1445639956 0.340454 0.642944 -0.225952 0.647766 1445639956 0.340454 0.642944 -0.225952 0.647766 1445639956 0.340454 0.642944 -0.225952 0.647766 1445639956 0.340454 0.642944 -0.225952 0.647766 1445639956 0.340454 0.642944 -0.225952 0.647766 1445639956 0.352722 0.639160 -0.239441 0.640015 1445639956 0.352722 0.639160 -0.239441 0.640015 1445639956 0.352722 0.639160 -0.239441 0.640015 1445639956 0.352722 0.639160 -0.239441 0.640015 1445639956 0.352722 0.639160 -0.239441 0.640015 1445639956 0.352722 0.639160 -0.239441 0.640015 1445639956 0.364746 0.630493 -0.250854 0.637512 1445639956 0.364746 0.630493 -0.250854 0.637512 1445639956 0.364746 0.630493 -0.250854 0.637512 1445639956 0.371033 0.625122 -0.251526 0.638916 1445639956 0.371033 0.625122 -0.251526 0.638916 1445639956 0.371033 0.625122 -0.251526 0.638916 1445639956 0.371033 0.625122 -0.251526 0.638916 1445639956 0.371033 0.625122 -0.251526 0.638916 1445639956 0.371033 0.625122 -0.251526 0.638916 1445639956 0.371033 0.625122 -0.251526 0.638916 1445639956 0.372009 0.625488 -0.236816 0.643555 1445639956 0.372009 0.625488 -0.236816 0.643555 1445639956 0.372009 0.625488 -0.236816 0.643555 1445639956 0.372009 0.625488 -0.236816 0.643555 1445639956 0.372009 0.625488 -0.236816 0.643555 1445639956 0.372009 0.625488 -0.236816 0.643555 1445639956 0.372009 0.625488 -0.236816 0.643555 1445639956 0.373169 0.626282 -0.220215 0.648010 1445639956 0.373169 0.626282 -0.220215 0.648010 1445639956 0.373169 0.626282 -0.220215 0.648010 1445639956 0.373169 0.626282 -0.220215 0.648010 1445639956 0.373169 0.626282 -0.220215 0.648010 1445639956 0.373169 0.626282 -0.220215 0.648010 1445639956 0.385986 0.621887 -0.218323 0.645325 1445639957 0.385986 0.621887 -0.218323 0.645325 1445639957 0.385986 0.621887 -0.218323 0.645325 1445639957 0.385986 0.621887 -0.218323 0.645325 1445639957 0.385986 0.621887 -0.218323 0.645325 1445639957 0.385986 0.621887 -0.218323 0.645325 1445639957 0.392395 0.624084 -0.225952 0.636719 1445639957 0.392395 0.624084 -0.225952 0.636719 1445639957 0.392395 0.624084 -0.225952 0.636719 1445639957 0.392395 0.624084 -0.225952 0.636719 1445639957 0.392395 0.624084 -0.225952 0.636719 1445639957 0.392395 0.624084 -0.225952 0.636719 1445639957 0.385742 0.629395 -0.229919 0.634155 1445639957 0.385742 0.629395 -0.229919 0.634155 1445639957 0.385742 0.629395 -0.229919 0.634155 1445639957 0.385742 0.629395 -0.229919 0.634155 1445639957 0.385742 0.629395 -0.229919 0.634155 1445639957 0.385742 0.629395 -0.229919 0.634155 1445639957 0.385742 0.629395 -0.229919 0.634155 1445639957 0.365967 0.632996 -0.221375 0.645264 1445639957 0.365967 0.632996 -0.221375 0.645264 1445639957 0.365967 0.632996 -0.221375 0.645264 1445639957 0.365967 0.632996 -0.221375 0.645264 1445639957 0.365967 0.632996 -0.221375 0.645264 1445639957 0.365967 0.632996 -0.221375 0.645264 1445639957 0.351440 0.633057 -0.211731 0.656372 1445639957 0.351440 0.633057 -0.211731 0.656372 1445639957 0.351440 0.633057 -0.211731 0.656372 1445639957 0.351440 0.633057 -0.211731 0.656372 1445639957 0.351440 0.633057 -0.211731 0.656372 1445639957 0.351440 0.633057 -0.211731 0.656372 1445639957 0.343750 0.635620 -0.203491 0.660522 1445639957 0.343750 0.635620 -0.203491 0.660522 1445639957 0.343750 0.635620 -0.203491 0.660522 1445639957 0.343750 0.635620 -0.203491 0.660522 1445639957 0.343750 0.635620 -0.203491 0.660522 1445639957 0.343750 0.635620 -0.203491 0.660522 1445639957 0.349915 0.634949 -0.204895 0.657532 1445639957 0.349915 0.634949 -0.204895 0.657532 1445639957 0.349915 0.634949 -0.204895 0.657532 1445639957 0.349915 0.634949 -0.204895 0.657532 1445639957 0.349915 0.634949 -0.204895 0.657532 1445639957 0.349915 0.634949 -0.204895 0.657532 1445639957 0.349915 0.634949 -0.204895 0.657532 1445639957 0.373962 0.632996 -0.222656 0.640198 1445639957 0.373962 0.632996 -0.222656 0.640198 1445639957 0.373962 0.632996 -0.222656 0.640198 1445639957 0.373962 0.632996 -0.222656 0.640198 1445639957 0.373962 0.632996 -0.222656 0.640198 1445639957 0.373962 0.632996 -0.222656 0.640198 1445639957 0.400879 0.629944 -0.248352 0.616943 1445639957 0.400879 0.629944 -0.248352 0.616943 1445639957 0.400879 0.629944 -0.248352 0.616943 1445639957 0.400879 0.629944 -0.248352 0.616943 1445639957 0.400879 0.629944 -0.248352 0.616943 1445639957 0.400879 0.629944 -0.248352 0.616943 1445639957 0.414917 0.621643 -0.265625 0.608948 1445639957 0.414917 0.621643 -0.265625 0.608948 1445639957 0.414917 0.621643 -0.265625 0.608948 1445639957 0.414917 0.621643 -0.265625 0.608948 1445639957 0.414917 0.621643 -0.265625 0.608948 1445639957 0.414917 0.621643 -0.265625 0.608948 1445639957 0.414917 0.621643 -0.265625 0.608948 1445639957 0.410461 0.621887 -0.262451 0.613037 1445639957 0.410461 0.621887 -0.262451 0.613037 1445639957 0.410461 0.621887 -0.262451 0.613037 1445639957 0.410461 0.621887 -0.262451 0.613037 1445639957 0.410461 0.621887 -0.262451 0.613037 1445639957 0.410461 0.621887 -0.262451 0.613037 1445639957 0.410217 0.625183 -0.271606 0.605835 1445639957 0.410217 0.625183 -0.271606 0.605835 1445639957 0.410217 0.625183 -0.271606 0.605835 1445639957 0.410217 0.625183 -0.271606 0.605835 1445639957 0.410217 0.625183 -0.271606 0.605835 1445639957 0.410217 0.625183 -0.271606 0.605835 1445639957 0.420044 0.617126 -0.276917 0.604980 1445639957 0.420044 0.617126 -0.276917 0.604980 1445639957 0.420044 0.617126 -0.276917 0.604980 1445639957 0.420044 0.617126 -0.276917 0.604980 1445639957 0.420044 0.617126 -0.276917 0.604980 1445639957 0.420044 0.617126 -0.276917 0.604980 1445639957 0.432190 0.601318 -0.271912 0.614502 1445639957 0.432190 0.601318 -0.271912 0.614502 1445639957 0.432190 0.601318 -0.271912 0.614502 1445639957 0.432190 0.601318 -0.271912 0.614502 1445639957 0.432190 0.601318 -0.271912 0.614502 1445639957 0.432190 0.601318 -0.271912 0.614502 1445639957 0.432190 0.601318 -0.271912 0.614502 1445639957 0.436646 0.597534 -0.265015 0.618042 1445639957 0.436646 0.597534 -0.265015 0.618042 1445639957 0.436646 0.597534 -0.265015 0.618042 1445639957 0.436646 0.597534 -0.265015 0.618042 1445639957 0.436646 0.597534 -0.265015 0.618042 1445639957 0.436646 0.597534 -0.265015 0.618042 1445639957 0.442200 0.603821 -0.260132 0.609985 1445639957 0.442200 0.603821 -0.260132 0.609985 1445639957 0.442200 0.603821 -0.260132 0.609985 1445639957 0.442200 0.603821 -0.260132 0.609985 1445639957 0.442200 0.603821 -0.260132 0.609985 1445639957 0.442200 0.603821 -0.260132 0.609985 1445639957 0.452454 0.609985 -0.263367 0.594788 1445639957 0.452454 0.609985 -0.263367 0.594788 1445639957 0.452454 0.609985 -0.263367 0.594788 1445639957 0.452454 0.609985 -0.263367 0.594788 1445639957 0.452454 0.609985 -0.263367 0.594788 1445639957 0.452454 0.609985 -0.263367 0.594788 1445639957 0.443481 0.615784 -0.280029 0.587952 1445639957 0.443481 0.615784 -0.280029 0.587952 1445639957 0.443481 0.615784 -0.280029 0.587952 1445639957 0.443481 0.615784 -0.280029 0.587952 1445639957 0.443481 0.615784 -0.280029 0.587952 1445639957 0.443481 0.615784 -0.280029 0.587952 1445639957 0.416199 0.620911 -0.265320 0.608887 1445639957 0.416199 0.620911 -0.265320 0.608887 1445639958 0.416199 0.620911 -0.265320 0.608887 1445639958 0.416199 0.620911 -0.265320 0.608887 1445639958 0.416199 0.620911 -0.265320 0.608887 1445639958 0.416199 0.620911 -0.265320 0.608887 1445639958 0.391296 0.627014 -0.240601 0.629089 1445639958 0.391296 0.627014 -0.240601 0.629089 1445639958 0.391296 0.627014 -0.240601 0.629089 1445639958 0.391296 0.627014 -0.240601 0.629089 1445639958 0.391296 0.627014 -0.240601 0.629089 1445639958 0.391296 0.627014 -0.240601 0.629089 1445639958 0.391296 0.627014 -0.240601 0.629089 1445639958 0.365784 0.637573 -0.221558 0.640747 1445639958 0.365784 0.637573 -0.221558 0.640747 1445639958 0.365784 0.637573 -0.221558 0.640747 1445639958 0.365784 0.637573 -0.221558 0.640747 1445639958 0.365784 0.637573 -0.221558 0.640747 1445639958 0.365784 0.637573 -0.221558 0.640747 1445639958 0.350220 0.642456 -0.208923 0.648682 1445639958 0.350220 0.642456 -0.208923 0.648682 1445639958 0.350220 0.642456 -0.208923 0.648682 1445639958 0.350220 0.642456 -0.208923 0.648682 1445639958 0.350220 0.642456 -0.208923 0.648682 1445639958 0.350220 0.642456 -0.208923 0.648682 1445639958 0.342712 0.648865 -0.204163 0.647888 1445639958 0.342712 0.648865 -0.204163 0.647888 1445639958 0.342712 0.648865 -0.204163 0.647888 1445639958 0.342712 0.648865 -0.204163 0.647888 1445639958 0.342712 0.648865 -0.204163 0.647888 1445639958 0.342712 0.648865 -0.204163 0.647888 1445639958 0.340332 0.652466 -0.204529 0.645386 1445639958 0.340332 0.652466 -0.204529 0.645386 1445639958 0.340332 0.652466 -0.204529 0.645386 1445639958 0.340332 0.652466 -0.204529 0.645386 1445639958 0.340332 0.652466 -0.204529 0.645386 1445639958 0.340332 0.652466 -0.204529 0.645386 1445639958 0.340332 0.652466 -0.204529 0.645386 1445639958 0.338562 0.649841 -0.202026 0.649780 1445639958 0.338562 0.649841 -0.202026 0.649780 1445639958 0.338562 0.649841 -0.202026 0.649780 1445639958 0.338562 0.649841 -0.202026 0.649780 1445639958 0.338562 0.649841 -0.202026 0.649780 1445639958 0.338562 0.649841 -0.202026 0.649780 1445639958 0.330139 0.656982 -0.199402 0.647705 1445639958 0.330139 0.656982 -0.199402 0.647705 1445639958 0.330139 0.656982 -0.199402 0.647705 1445639958 0.330139 0.656982 -0.199402 0.647705 1445639958 0.330139 0.656982 -0.199402 0.647705 1445639958 0.330139 0.656982 -0.199402 0.647705 1445639958 0.330139 0.656982 -0.199402 0.647705 1445639958 0.329041 0.660522 -0.205627 0.642700 1445639958 0.329041 0.660522 -0.205627 0.642700 1445639958 0.329041 0.660522 -0.205627 0.642700 1445639958 0.329041 0.660522 -0.205627 0.642700 1445639958 0.329041 0.660522 -0.205627 0.642700 1445639958 0.329041 0.660522 -0.205627 0.642700 1445639958 0.335815 0.655151 -0.215942 0.641357 1445639958 0.335815 0.655151 -0.215942 0.641357 1445639958 0.335815 0.655151 -0.215942 0.641357 1445639958 0.335815 0.655151 -0.215942 0.641357 1445639958 0.335815 0.655151 -0.215942 0.641357 1445639958 0.335815 0.655151 -0.215942 0.641357 1445639958 0.341736 0.646545 -0.222717 0.644592 1445639958 0.341736 0.646545 -0.222717 0.644592 1445639958 0.341736 0.646545 -0.222717 0.644592 1445639958 0.341736 0.646545 -0.222717 0.644592 1445639958 0.341736 0.646545 -0.222717 0.644592 1445639958 0.341736 0.646545 -0.222717 0.644592 1445639958 0.341736 0.646545 -0.222717 0.644592 1445639958 0.340149 0.640991 -0.225647 0.649963 1445639958 0.340149 0.640991 -0.225647 0.649963 1445639958 0.340149 0.640991 -0.225647 0.649963 1445639958 0.340149 0.640991 -0.225647 0.649963 1445639958 0.340149 0.640991 -0.225647 0.649963 1445639958 0.340149 0.640991 -0.225647 0.649963 1445639958 0.347961 0.632935 -0.224365 0.654114 1445639958 0.347961 0.632935 -0.224365 0.654114 1445639958 0.347961 0.632935 -0.224365 0.654114 1445639958 0.347961 0.632935 -0.224365 0.654114 1445639958 0.347961 0.632935 -0.224365 0.654114 1445639958 0.347961 0.632935 -0.224365 0.654114 1445639958 0.361694 0.625305 -0.228088 0.652710 1445639958 0.361694 0.625305 -0.228088 0.652710 1445639958 0.361694 0.625305 -0.228088 0.652710 1445639958 0.361694 0.625305 -0.228088 0.652710 1445639958 0.361694 0.625305 -0.228088 0.652710 1445639958 0.361694 0.625305 -0.228088 0.652710 1445639958 0.377686 0.624084 -0.240906 0.640137 1445639958 0.377686 0.624084 -0.240906 0.640137 1445639958 0.377686 0.624084 -0.240906 0.640137 1445639958 0.377686 0.624084 -0.240906 0.640137 1445639958 0.377686 0.624084 -0.240906 0.640137 1445639958 0.377686 0.624084 -0.240906 0.640137 1445639958 0.377686 0.624084 -0.240906 0.640137 1445639958 0.383057 0.627319 -0.253723 0.628723 1445639958 0.383057 0.627319 -0.253723 0.628723 1445639958 0.383057 0.627319 -0.253723 0.628723 1445639958 0.383057 0.627319 -0.253723 0.628723 1445639958 0.383057 0.627319 -0.253723 0.628723 1445639958 0.383057 0.627319 -0.253723 0.628723 1445639958 0.366272 0.628357 -0.245422 0.640808 1445639958 0.366272 0.628357 -0.245422 0.640808 1445639958 0.366272 0.628357 -0.245422 0.640808 1445639958 0.366272 0.628357 -0.245422 0.640808 1445639958 0.366272 0.628357 -0.245422 0.640808 1445639958 0.366272 0.628357 -0.245422 0.640808 1445639958 0.366272 0.628357 -0.245422 0.640808 1445639958 0.350098 0.632751 -0.231506 0.650635 1445639958 0.350098 0.632751 -0.231506 0.650635 1445639958 0.350098 0.632751 -0.231506 0.650635 1445639958 0.350098 0.632751 -0.231506 0.650635 1445639958 0.350098 0.632751 -0.231506 0.650635 1445639958 0.350098 0.632751 -0.231506 0.650635 1445639958 0.336670 0.638977 -0.213379 0.657837 1445639958 0.336670 0.638977 -0.213379 0.657837 1445639958 0.336670 0.638977 -0.213379 0.657837 1445639959 0.336670 0.638977 -0.213379 0.657837 1445639959 0.336670 0.638977 -0.213379 0.657837 1445639959 0.336670 0.638977 -0.213379 0.657837 1445639959 0.327820 0.649292 -0.199341 0.656616 1445639959 0.327820 0.649292 -0.199341 0.656616 1445639959 0.327820 0.649292 -0.199341 0.656616 1445639959 0.327820 0.649292 -0.199341 0.656616 1445639959 0.327820 0.649292 -0.199341 0.656616 1445639959 0.327820 0.649292 -0.199341 0.656616 1445639959 0.335876 0.656372 -0.196106 0.646423 1445639959 0.335876 0.656372 -0.196106 0.646423 1445639959 0.335876 0.656372 -0.196106 0.646423 1445639959 0.335876 0.656372 -0.196106 0.646423 1445639959 0.335876 0.656372 -0.196106 0.646423 1445639959 0.335876 0.656372 -0.196106 0.646423 1445639959 0.335876 0.656372 -0.196106 0.646423 1445639959 0.354187 0.657043 -0.205688 0.632751 1445639959 0.354187 0.657043 -0.205688 0.632751 1445639959 0.354187 0.657043 -0.205688 0.632751 1445639959 0.354187 0.657043 -0.205688 0.632751 1445639959 0.354187 0.657043 -0.205688 0.632751 1445639959 0.354187 0.657043 -0.205688 0.632751 1445639959 0.368835 0.649475 -0.212769 0.629944 1445639959 0.368835 0.649475 -0.212769 0.629944 1445639959 0.368835 0.649475 -0.212769 0.629944 1445639959 0.368835 0.649475 -0.212769 0.629944 1445639959 0.368835 0.649475 -0.212769 0.629944 1445639959 0.368835 0.649475 -0.212769 0.629944 1445639959 0.364380 0.645203 -0.206665 0.638855 1445639959 0.364380 0.645203 -0.206665 0.638855 1445639959 0.364380 0.645203 -0.206665 0.638855 1445639959 0.364380 0.645203 -0.206665 0.638855 1445639959 0.364380 0.645203 -0.206665 0.638855 1445639959 0.364380 0.645203 -0.206665 0.638855 1445639959 0.364380 0.645203 -0.206665 0.638855 1445639959 0.358459 0.651550 -0.212341 0.633911 1445639959 0.358459 0.651550 -0.212341 0.633911 1445639959 0.358459 0.651550 -0.212341 0.633911 1445639959 0.358459 0.651550 -0.212341 0.633911 1445639959 0.358459 0.651550 -0.212341 0.633911 1445639959 0.358459 0.651550 -0.212341 0.633911 1445639959 0.363464 0.644165 -0.221558 0.635437 1445639959 0.363464 0.644165 -0.221558 0.635437 1445639959 0.363464 0.644165 -0.221558 0.635437 1445639959 0.363464 0.644165 -0.221558 0.635437 1445639959 0.363464 0.644165 -0.221558 0.635437 1445639959 0.363464 0.644165 -0.221558 0.635437 1445639959 0.368103 0.630981 -0.223145 0.645386 1445639959 0.368103 0.630981 -0.223145 0.645386 1445639959 0.368103 0.630981 -0.223145 0.645386 1445639959 0.368103 0.630981 -0.223145 0.645386 1445639959 0.368103 0.630981 -0.223145 0.645386 1445639959 0.368103 0.630981 -0.223145 0.645386 1445639959 0.374207 0.620850 -0.215881 0.654053 1445639959 0.374207 0.620850 -0.215881 0.654053 1445639959 0.374207 0.620850 -0.215881 0.654053 1445639959 0.374207 0.620850 -0.215881 0.654053 1445639959 0.374207 0.620850 -0.215881 0.654053 1445639959 0.374207 0.620850 -0.215881 0.654053 1445639959 0.388062 0.615601 -0.218262 0.650146 1445639959 0.388062 0.615601 -0.218262 0.650146 1445639959 0.388062 0.615601 -0.218262 0.650146 1445639959 0.388062 0.615601 -0.218262 0.650146 1445639959 0.388062 0.615601 -0.218262 0.650146 1445639959 0.388062 0.615601 -0.218262 0.650146 1445639959 0.406921 0.609741 -0.237732 0.637207 1445639959 0.406921 0.609741 -0.237732 0.637207 1445639959 0.406921 0.609741 -0.237732 0.637207 1445639959 0.406921 0.609741 -0.237732 0.637207 1445639959 0.406921 0.609741 -0.237732 0.637207 1445639959 0.406921 0.609741 -0.237732 0.637207 1445639959 0.414551 0.607910 -0.252075 0.628479 1445639959 0.414551 0.607910 -0.252075 0.628479 1445639959 0.414551 0.607910 -0.252075 0.628479 1445639959 0.414551 0.607910 -0.252075 0.628479 1445639959 0.414551 0.607910 -0.252075 0.628479 1445639959 0.414551 0.607910 -0.252075 0.628479 1445639959 0.405090 0.609802 -0.252014 0.632813 1445639959 0.405090 0.609802 -0.252014 0.632813 1445639959 0.405090 0.609802 -0.252014 0.632813 1445639959 0.405090 0.609802 -0.252014 0.632813 1445639959 0.405090 0.609802 -0.252014 0.632813 1445639959 0.405090 0.609802 -0.252014 0.632813 1445639959 0.383423 0.616516 -0.246155 0.642029 1445639959 0.383423 0.616516 -0.246155 0.642029 1445639959 0.383423 0.616516 -0.246155 0.642029 1445639959 0.383423 0.616516 -0.246155 0.642029 1445639959 0.383423 0.616516 -0.246155 0.642029 1445639959 0.363098 0.622803 -0.234924 0.651917 1445639959 0.363098 0.622803 -0.234924 0.651917 1445639959 0.363098 0.622803 -0.234924 0.651917 1445639959 0.363098 0.622803 -0.234924 0.651917 1445639959 0.363098 0.622803 -0.234924 0.651917 1445639959 0.363098 0.622803 -0.234924 0.651917 1445639959 0.363098 0.622803 -0.234924 0.651917 1445639959 0.348083 0.630676 -0.221924 0.657043 1445639959 0.348083 0.630676 -0.221924 0.657043 1445639959 0.348083 0.630676 -0.221924 0.657043 1445639959 0.348083 0.630676 -0.221924 0.657043 1445639959 0.348083 0.630676 -0.221924 0.657043 1445639959 0.348083 0.630676 -0.221924 0.657043 1445639959 0.335693 0.636902 -0.211487 0.660950 1445639959 0.335693 0.636902 -0.211487 0.660950 1445639959 0.335693 0.636902 -0.211487 0.660950 1445639959 0.335693 0.636902 -0.211487 0.660950 1445639959 0.335693 0.636902 -0.211487 0.660950 1445639959 0.335693 0.636902 -0.211487 0.660950 1445639959 0.327576 0.642822 -0.203796 0.661682 1445639959 0.327576 0.642822 -0.203796 0.661682 1445639959 0.327576 0.642822 -0.203796 0.661682 1445639959 0.327576 0.642822 -0.203796 0.661682 1445639959 0.327576 0.642822 -0.203796 0.661682 1445639960 0.327576 0.642822 -0.203796 0.661682 1445639960 0.327576 0.642822 -0.203796 0.661682 1445639960 0.327332 0.645203 -0.202515 0.659912 1445639960 0.327332 0.645203 -0.202515 0.659912 1445639960 0.327332 0.645203 -0.202515 0.659912 1445639960 0.327332 0.645203 -0.202515 0.659912 1445639960 0.327332 0.645203 -0.202515 0.659912 1445639960 0.327332 0.645203 -0.202515 0.659912 1445639960 0.325439 0.643188 -0.195618 0.664856 1445639960 0.325439 0.643188 -0.195618 0.664856 1445639960 0.325439 0.643188 -0.195618 0.664856 1445639960 0.325439 0.643188 -0.195618 0.664856 1445639960 0.325439 0.643188 -0.195618 0.664856 1445639960 0.325439 0.643188 -0.195618 0.664856 1445639960 0.314331 0.649292 -0.195251 0.664368 1445639960 0.314331 0.649292 -0.195251 0.664368 1445639960 0.314331 0.649292 -0.195251 0.664368 1445639960 0.314331 0.649292 -0.195251 0.664368 1445639960 0.314331 0.649292 -0.195251 0.664368 1445639960 0.314331 0.649292 -0.195251 0.664368 1445639960 0.312744 0.645996 -0.202637 0.666077 1445639960 0.312744 0.645996 -0.202637 0.666077 1445639960 0.312744 0.645996 -0.202637 0.666077 1445639960 0.312744 0.645996 -0.202637 0.666077 1445639960 0.312744 0.645996 -0.202637 0.666077 1445639960 0.312744 0.645996 -0.202637 0.666077 1445639960 0.312744 0.645996 -0.202637 0.666077 1445639960 0.315430 0.640625 -0.203247 0.669861 1445639960 0.315430 0.640625 -0.203247 0.669861 1445639960 0.315430 0.640625 -0.203247 0.669861 1445639960 0.315430 0.640625 -0.203247 0.669861 1445639960 0.315430 0.640625 -0.203247 0.669861 1445639960 0.315430 0.640625 -0.203247 0.669861 1445639960 0.315430 0.640625 -0.203247 0.669861 1445639960 0.316101 0.633850 -0.203003 0.676086 1445639960 0.316101 0.633850 -0.203003 0.676086 1445639960 0.316101 0.633850 -0.203003 0.676086 1445639960 0.316101 0.633850 -0.203003 0.676086 1445639960 0.316101 0.633850 -0.203003 0.676086 1445639960 0.316101 0.633850 -0.203003 0.676086 1445639960 0.317078 0.626648 -0.200684 0.682922 1445639960 0.317078 0.626648 -0.200684 0.682922 1445639960 0.317078 0.626648 -0.200684 0.682922 1445639960 0.317078 0.626648 -0.200684 0.682922 1445639960 0.317078 0.626648 -0.200684 0.682922 1445639960 0.317078 0.626648 -0.200684 0.682922 1445639960 0.324036 0.629272 -0.193665 0.679260 1445639960 0.324036 0.629272 -0.193665 0.679260 1445639960 0.324036 0.629272 -0.193665 0.679260 1445639960 0.324036 0.629272 -0.193665 0.679260 1445639960 0.324036 0.629272 -0.193665 0.679260 1445639960 0.324036 0.629272 -0.193665 0.679260 1445639960 0.324036 0.629272 -0.193665 0.679260 1445639960 0.340393 0.629333 -0.197632 0.670044 1445639960 0.340393 0.629333 -0.197632 0.670044 1445639960 0.340393 0.629333 -0.197632 0.670044 1445639960 0.340393 0.629333 -0.197632 0.670044 1445639960 0.340393 0.629333 -0.197632 0.670044 1445639960 0.340393 0.629333 -0.197632 0.670044 1445639960 0.368408 0.623169 -0.224304 0.652344 1445639960 0.368408 0.623169 -0.224304 0.652344 1445639960 0.368408 0.623169 -0.224304 0.652344 1445639960 0.368408 0.623169 -0.224304 0.652344 1445639960 0.368408 0.623169 -0.224304 0.652344 1445639960 0.368408 0.623169 -0.224304 0.652344 1445639960 0.371277 0.622559 -0.236023 0.647156 1445639960 0.371277 0.622559 -0.236023 0.647156 1445639960 0.371277 0.622559 -0.236023 0.647156 1445639960 0.371277 0.622559 -0.236023 0.647156 1445639960 0.371277 0.622559 -0.236023 0.647156 1445639960 0.371277 0.622559 -0.236023 0.647156 1445639960 0.371277 0.622559 -0.236023 0.647156 1445639960 0.354919 0.627502 -0.224976 0.655457 1445639960 0.354919 0.627502 -0.224976 0.655457 1445639960 0.354919 0.627502 -0.224976 0.655457 1445639960 0.354919 0.627502 -0.224976 0.655457 1445639960 0.354919 0.627502 -0.224976 0.655457 1445639960 0.354919 0.627502 -0.224976 0.655457 1445639960 0.343384 0.631104 -0.210815 0.662781 1445639960 0.343384 0.631104 -0.210815 0.662781 1445639960 0.343384 0.631104 -0.210815 0.662781 1445639960 0.343384 0.631104 -0.210815 0.662781 1445639960 0.343384 0.631104 -0.210815 0.662781 1445639960 0.343384 0.631104 -0.210815 0.662781 1445639960 0.333801 0.640503 -0.191650 0.664490 1445639960 0.333801 0.640503 -0.191650 0.664490 1445639960 0.333801 0.640503 -0.191650 0.664490 1445639960 0.333801 0.640503 -0.191650 0.664490 1445639960 0.333801 0.640503 -0.191650 0.664490 1445639960 0.333801 0.640503 -0.191650 0.664490 1445639960 0.335205 0.650146 -0.182251 0.657043 1445639960 0.335205 0.650146 -0.182251 0.657043 1445639960 0.335205 0.650146 -0.182251 0.657043 1445639960 0.335205 0.650146 -0.182251 0.657043 1445639960 0.335205 0.650146 -0.182251 0.657043 1445639960 0.335205 0.650146 -0.182251 0.657043 1445639960 0.335205 0.650146 -0.182251 0.657043 1445639960 0.355591 0.649658 -0.189941 0.644470 1445639960 0.355591 0.649658 -0.189941 0.644470 1445639960 0.355591 0.649658 -0.189941 0.644470 1445639960 0.355591 0.649658 -0.189941 0.644470 1445639960 0.355591 0.649658 -0.189941 0.644470 1445639960 0.355591 0.649658 -0.189941 0.644470 1445639960 0.379211 0.648315 -0.203674 0.627930 1445639960 0.379211 0.648315 -0.203674 0.627930 1445639960 0.379211 0.648315 -0.203674 0.627930 1445639960 0.379211 0.648315 -0.203674 0.627930 1445639960 0.379211 0.648315 -0.203674 0.627930 1445639960 0.379211 0.648315 -0.203674 0.627930 1445639960 0.379211 0.648315 -0.203674 0.627930 1445639960 0.395935 0.637573 -0.213074 0.625488 1445639960 0.395935 0.637573 -0.213074 0.625488 1445639960 0.395935 0.637573 -0.213074 0.625488 1445639960 0.395935 0.637573 -0.213074 0.625488 1445639960 0.395935 0.637573 -0.213074 0.625488 1445639961 0.395935 0.637573 -0.213074 0.625488 1445639961 0.393127 0.636475 -0.213440 0.628296 1445639961 0.393127 0.636475 -0.213440 0.628296 1445639961 0.393127 0.636475 -0.213440 0.628296 1445639961 0.393127 0.636475 -0.213440 0.628296 1445639961 0.393127 0.636475 -0.213440 0.628296 1445639961 0.393127 0.636475 -0.213440 0.628296 1445639961 0.390808 0.636719 -0.221619 0.626648 1445639961 0.390808 0.636719 -0.221619 0.626648 1445639961 0.390808 0.636719 -0.221619 0.626648 1445639961 0.390808 0.636719 -0.221619 0.626648 1445639961 0.390808 0.636719 -0.221619 0.626648 1445639961 0.390808 0.636719 -0.221619 0.626648 1445639961 0.390564 0.629578 -0.225098 0.632751 1445639961 0.390564 0.629578 -0.225098 0.632751 1445639961 0.390564 0.629578 -0.225098 0.632751 1445639961 0.390564 0.629578 -0.225098 0.632751 1445639961 0.390564 0.629578 -0.225098 0.632751 1445639961 0.390564 0.629578 -0.225098 0.632751 1445639961 0.395508 0.619263 -0.221741 0.640930 1445639961 0.395508 0.619263 -0.221741 0.640930 1445639961 0.395508 0.619263 -0.221741 0.640930 1445639961 0.395508 0.619263 -0.221741 0.640930 1445639961 0.395508 0.619263 -0.221741 0.640930 1445639961 0.395508 0.619263 -0.221741 0.640930 1445639961 0.408447 0.612610 -0.222778 0.638855 1445639961 0.408447 0.612610 -0.222778 0.638855 1445639961 0.408447 0.612610 -0.222778 0.638855 1445639961 0.408447 0.612610 -0.222778 0.638855 1445639961 0.408447 0.612610 -0.222778 0.638855 1445639961 0.408447 0.612610 -0.222778 0.638855 1445639961 0.408447 0.612610 -0.222778 0.638855 1445639961 0.421753 0.604797 -0.232361 0.634216 1445639961 0.421753 0.604797 -0.232361 0.634216 1445639961 0.421753 0.604797 -0.232361 0.634216 1445639961 0.421753 0.604797 -0.232361 0.634216 1445639961 0.421753 0.604797 -0.232361 0.634216 1445639961 0.421753 0.604797 -0.232361 0.634216 1445639961 0.429565 0.600830 -0.251831 0.625305 1445639961 0.429565 0.600830 -0.251831 0.625305 1445639961 0.429565 0.600830 -0.251831 0.625305 1445639961 0.429565 0.600830 -0.251831 0.625305 1445639961 0.429565 0.600830 -0.251831 0.625305 1445639961 0.429565 0.600830 -0.251831 0.625305 1445639961 0.428528 0.601196 -0.263062 0.621033 1445639961 0.428528 0.601196 -0.263062 0.621033 1445639961 0.428528 0.601196 -0.263062 0.621033 1445639961 0.428528 0.601196 -0.263062 0.621033 1445639961 0.428528 0.601196 -0.263062 0.621033 1445639961 0.428528 0.601196 -0.263062 0.621033 1445639961 0.428528 0.601196 -0.263062 0.621033 1445639961 0.414856 0.603821 -0.255493 0.630859 1445639961 0.414856 0.603821 -0.255493 0.630859 1445639961 0.414856 0.603821 -0.255493 0.630859 1445639961 0.414856 0.603821 -0.255493 0.630859 1445639961 0.414856 0.603821 -0.255493 0.630859 1445639961 0.414856 0.603821 -0.255493 0.630859 1445639961 0.393311 0.612854 -0.246521 0.639404 1445639961 0.393311 0.612854 -0.246521 0.639404 1445639961 0.393311 0.612854 -0.246521 0.639404 1445639961 0.393311 0.612854 -0.246521 0.639404 1445639961 0.393311 0.612854 -0.246521 0.639404 1445639961 0.393311 0.612854 -0.246521 0.639404 1445639961 0.369019 0.622253 -0.229004 0.651245 1445639961 0.369019 0.622253 -0.229004 0.651245 1445639961 0.369019 0.622253 -0.229004 0.651245 1445639961 0.369019 0.622253 -0.229004 0.651245 1445639961 0.369019 0.622253 -0.229004 0.651245 1445639961 0.369019 0.622253 -0.229004 0.651245 1445639961 0.349915 0.632935 -0.205811 0.659180 1445639961 0.349915 0.632935 -0.205811 0.659180 1445639961 0.349915 0.632935 -0.205811 0.659180 1445639961 0.349915 0.632935 -0.205811 0.659180 1445639961 0.349915 0.632935 -0.205811 0.659180 1445639961 0.349915 0.632935 -0.205811 0.659180 1445639961 0.349915 0.632935 -0.205811 0.659180 1445639961 0.340393 0.646057 -0.194214 0.654968 1445639961 0.340393 0.646057 -0.194214 0.654968 1445639961 0.340393 0.646057 -0.194214 0.654968 1445639961 0.340393 0.646057 -0.194214 0.654968 1445639961 0.340393 0.646057 -0.194214 0.654968 1445639961 0.340393 0.646057 -0.194214 0.654968 1445639961 0.342896 0.656433 -0.203369 0.640381 1445639961 0.342896 0.656433 -0.203369 0.640381 1445639961 0.342896 0.656433 -0.203369 0.640381 1445639961 0.342896 0.656433 -0.203369 0.640381 1445639961 
0.244751 0.639648 -0.218506 0.695068 1445639964 0.244751 0.639648 -0.218506 0.695068 1445639964 0.244751 0.639648 -0.218506 0.695068 1445639964 0.244751 0.639648 -0.218506 0.695068 1445639964 0.244751 0.639648 -0.218506 0.695068 1445639964 0.220093 0.644348 -0.209534 0.701721 1445639964 0.220093 0.644348 -0.209534 0.701721 1445639964 0.220093 0.644348 -0.209534 0.701721 1445639964 0.220093 0.644348 -0.209534 0.701721 1445639964 0.220093 0.644348 -0.209534 0.701721 1445639964 0.220093 0.644348 -0.209534 0.701721 1445639964 0.185791 0.647034 -0.192749 0.713867 1445639964 0.185791 0.647034 -0.192749 0.713867 1445639964 0.185791 0.647034 -0.192749 0.713867 1445639964 0.185791 0.647034 -0.192749 0.713867 1445639964 0.185791 0.647034 -0.192749 0.713867 1445639964 0.185791 0.647034 -0.192749 0.713867 1445639964 0.185791 0.647034 -0.192749 0.713867 1445639964 0.144043 0.657654 -0.169373 0.719727 1445639964 0.144043 0.657654 -0.169373 0.719727 1445639964 0.144043 0.657654 -0.169373 0.719727 1445639964 0.144043 0.657654 -0.169373 0.719727 1445639964 0.144043 0.657654 -0.169373 0.719727 1445639964 0.144043 0.657654 -0.169373 0.719727 1445639964 0.105530 0.660645 -0.139465 0.729980 1445639964 0.105530 0.660645 -0.139465 0.729980 1445639964 0.105530 0.660645 -0.139465 0.729980 1445639964 0.105530 0.660645 -0.139465 0.729980 1445639964 0.105530 0.660645 -0.139465 0.729980 1445639964 0.105530 0.660645 -0.139465 0.729980 1445639964 0.105530 0.660645 -0.139465 0.729980 1445639964 0.080872 0.660706 -0.115540 0.737244 1445639964 0.080872 0.660706 -0.115540 0.737244 1445639964 0.080872 0.660706 -0.115540 0.737244 1445639964 0.080872 0.660706 -0.115540 0.737244 1445639964 0.080872 0.660706 -0.115540 0.737244 1445639964 0.080872 0.660706 -0.115540 0.737244 1445639964 0.063477 0.660278 -0.099426 0.741638 1445639964 0.063477 0.660278 -0.099426 0.741638 1445639964 0.063477 0.660278 -0.099426 0.741638 1445639964 0.063477 0.660278 -0.099426 0.741638 1445639964 0.063477 0.660278 -0.099426 0.741638 1445639964 0.063477 0.660278 -0.099426 0.741638 1445639964 0.041992 0.660583 -0.089600 0.744141 1445639964 0.041992 0.660583 -0.089600 0.744141 1445639964 0.041992 0.660583 -0.089600 0.744141 1445639964 0.041992 0.660583 -0.089600 0.744141 1445639964 0.041992 0.660583 -0.089600 0.744141 1445639964 0.041992 0.660583 -0.089600 0.744141 1445639964 0.026123 0.660889 -0.080811 0.745605 1445639964 0.026123 0.660889 -0.080811 0.745605 1445639964 0.026123 0.660889 -0.080811 0.745605 1445639964 0.026123 0.660889 -0.080811 0.745605 1445639964 0.026123 0.660889 -0.080811 0.745605 1445639964 0.026123 0.660889 -0.080811 0.745605 1445639964 0.026062 0.668335 -0.075806 0.739502 1445639964 0.026062 0.668335 -0.075806 0.739502 1445639964 0.026062 0.668335 -0.075806 0.739502 1445639964 0.026062 0.668335 -0.075806 0.739502 1445639964 0.026062 0.668335 -0.075806 0.739502 1445639964 0.026062 0.668335 -0.075806 0.739502 1445639964 0.043884 0.665710 -0.083374 0.740173 1445639964 0.043884 0.665710 -0.083374 0.740173 1445639964 0.043884 0.665710 -0.083374 0.740173 1445639964 0.043884 0.665710 -0.083374 0.740173 1445639964 0.043884 0.665710 -0.083374 0.740173 1445639964 0.043884 0.665710 -0.083374 0.740173 1445639964 0.043884 0.665710 -0.083374 0.740173 1445639964 0.069580 0.661194 -0.098328 0.740479 1445639964 0.069580 0.661194 -0.098328 0.740479 1445639964 0.069580 0.661194 -0.098328 0.740479 1445639964 0.069580 0.661194 -0.098328 0.740479 1445639964 0.069580 0.661194 -0.098328 0.740479 1445639964 0.069580 0.661194 -0.098328 0.740479 1445639964 0.095398 0.658875 -0.117981 0.736755 1445639964 0.095398 0.658875 -0.117981 0.736755 1445639964 0.095398 0.658875 -0.117981 0.736755 1445639964 0.095398 0.658875 -0.117981 0.736755 1445639964 0.095398 0.658875 -0.117981 0.736755 1445639964 0.095398 0.658875 -0.117981 0.736755 1445639964 0.095398 0.658875 -0.117981 0.736755 1445639964 0.115234 0.659485 -0.134888 0.730469 1445639964 0.115234 0.659485 -0.134888 0.730469 1445639964 0.115234 0.659485 -0.134888 0.730469 1445639964 0.115234 0.659485 -0.134888 0.730469 1445639964 0.115234 0.659485 -0.134888 0.730469 1445639964 0.115234 0.659485 -0.134888 0.730469 1445639964 0.127625 0.663940 -0.150208 0.721313 1445639964 0.127625 0.663940 -0.150208 0.721313 1445639964 0.127625 0.663940 -0.150208 0.721313 1445639964 0.127625 0.663940 -0.150208 0.721313 1445639964 0.127625 0.663940 -0.150208 0.721313 1445639964 0.127625 0.663940 -0.150208 0.721313 1445639964 0.127808 0.666687 -0.159180 0.716797 1445639964 0.127808 0.666687 -0.159180 0.716797 1445639964 0.127808 0.666687 -0.159180 0.716797 1445639964 0.127808 0.666687 -0.159180 0.716797 1445639964 0.127808 0.666687 -0.159180 0.716797 1445639964 0.127808 0.666687 -0.159180 0.716797 1445639964 0.128235 0.663757 -0.164307 0.718262 1445639964 0.128235 0.663757 -0.164307 0.718262 1445639964 0.128235 0.663757 -0.164307 0.718262 1445639964 0.128235 0.663757 -0.164307 0.718262 1445639964 0.128235 0.663757 -0.164307 0.718262 1445639964 0.128235 0.663757 -0.164307 0.718262 1445639964 0.135986 0.659180 -0.167969 0.720154 1445639964 0.135986 0.659180 -0.167969 0.720154 1445639964 0.135986 0.659180 -0.167969 0.720154 1445639964 0.135986 0.659180 -0.167969 0.720154 1445639964 0.135986 0.659180 -0.167969 0.720154 1445639964 0.135986 0.659180 -0.167969 0.720154 1445639964 0.135986 0.659180 -0.167969 0.720154 1445639964 0.132324 0.667847 -0.160583 0.714600 1445639964 0.132324 0.667847 -0.160583 0.714600 1445639964 0.132324 0.667847 -0.160583 0.714600 1445639964 0.132324 0.667847 -0.160583 0.714600 1445639965 0.132324 0.667847 -0.160583 0.714600 1445639965 0.132324 0.667847 -0.160583 0.714600 1445639965 0.119873 0.673584 -0.147217 0.714294 1445639965 0.119873 0.673584 -0.147217 0.714294 1445639965 0.119873 0.673584 -0.147217 0.714294 1445639965 0.119873 0.673584 -0.147217 0.714294 1445639965 0.119873 0.673584 -0.147217 0.714294 1445639965 0.119873 0.673584 -0.147217 0.714294 1445639965 0.119873 0.673584 -0.147217 0.714294 1445639965 0.109924 0.669495 -0.138245 0.721436 1445639965 0.109924 0.669495 -0.138245 0.721436 1445639965 0.109924 0.669495 -0.138245 0.721436 1445639965 0.109924 0.669495 -0.138245 0.721436 1445639965 0.109924 0.669495 -0.138245 0.721436 1445639965 0.109924 0.669495 -0.138245 0.721436 1445639965 0.110535 0.656921 -0.136658 0.733154 1445639965 0.110535 0.656921 -0.136658 0.733154 1445639965 0.110535 0.656921 -0.136658 0.733154 1445639965 0.110535 0.656921 -0.136658 0.733154 1445639965 0.110535 0.656921 -0.136658 0.733154 1445639965 0.110535 0.656921 -0.136658 0.733154 1445639965 0.110535 0.656921 -0.136658 0.733154 1445639965 0.089661 0.650696 -0.130554 0.742554 1445639965 0.089661 0.650696 -0.130554 0.742554 1445639965 0.089661 0.650696 -0.130554 0.742554 1445639965 0.089661 0.650696 -0.130554 0.742554 1445639965 0.089661 0.650696 -0.130554 0.742554 1445639965 0.089661 0.650696 -0.130554 0.742554 1445639965 0.062500 0.655457 -0.115295 0.743713 1445639965 0.062500 0.655457 -0.115295 0.743713 1445639965 0.062500 0.655457 -0.115295 0.743713 1445639965 0.062500 0.655457 -0.115295 0.743713 1445639965 0.062500 0.655457 -0.115295 0.743713 1445639965 0.062500 0.655457 -0.115295 0.743713 1445639965 0.062500 0.655457 -0.115295 0.743713 1445639965 0.068359 0.664673 -0.101501 0.737000 1445639965 0.068359 0.664673 -0.101501 0.737000 1445639965 0.068359 0.664673 -0.101501 0.737000 1445639965 0.068359 0.664673 -0.101501 0.737000 1445639965 0.068359 0.664673 -0.101501 0.737000 1445639965 0.068359 0.664673 -0.101501 0.737000 1445639965 0.098328 0.653687 -0.114502 0.741516 1445639965 0.098328 0.653687 -0.114502 0.741516 1445639965 0.098328 0.653687 -0.114502 0.741516 1445639965 0.098328 0.653687 -0.114502 0.741516 1445639965 0.098328 0.653687 -0.114502 0.741516 1445639965 0.098328 0.653687 -0.114502 0.741516 1445639965 0.098328 0.653687 -0.114502 0.741516 1445639965 0.131104 0.649658 -0.140564 0.735474 1445639965 0.131104 0.649658 -0.140564 0.735474 1445639965 0.131104 0.649658 -0.140564 0.735474 1445639965 0.131104 0.649658 -0.140564 0.735474 1445639965 0.131104 0.649658 -0.140564 0.735474 1445639965 0.131104 0.649658 -0.140564 0.735474 1445639965 0.162231 0.646667 -0.164124 0.726990 1445639965 0.162231 0.646667 -0.164124 0.726990 1445639965 0.162231 0.646667 -0.164124 0.726990 1445639965 0.162231 0.646667 -0.164124 0.726990 1445639965 0.162231 0.646667 -0.164124 0.726990 1445639965 0.162231 0.646667 -0.164124 0.726990 1445639965 0.173706 0.649536 -0.183411 0.717102 1445639965 0.173706 0.649536 -0.183411 0.717102 1445639965 0.173706 0.649536 -0.183411 0.717102 1445639965 0.173706 0.649536 -0.183411 0.717102 1445639965 0.173706 0.649536 -0.183411 0.717102 1445639965 0.173706 0.649536 -0.183411 0.717102 1445639965 0.173706 0.649536 -0.183411 0.717102 1445639965 0.170349 0.648804 -0.188965 0.717102 1445639965 0.170349 0.648804 -0.188965 0.717102 1445639965 0.170349 0.648804 -0.188965 0.717102 1445639965 0.170349 0.648804 -0.188965 0.717102 1445639965 0.170349 0.648804 -0.188965 0.717102 1445639965 0.170349 0.648804 -0.188965 0.717102 1445639965 0.155212 0.651794 -0.185364 0.718750 1445639965 0.155212 0.651794 -0.185364 0.718750 1445639965 0.155212 0.651794 -0.185364 0.718750 1445639965 0.155212 0.651794 -0.185364 0.718750 1445639965 0.155212 0.651794 -0.185364 0.718750 1445639965 0.155212 0.651794 -0.185364 0.718750 1445639965 0.149048 0.652344 -0.180542 0.720825 1445639965 0.149048 0.652344 -0.180542 0.720825 1445639965 0.149048 0.652344 -0.180542 0.720825 1445639965 0.149048 0.652344 -0.180542 0.720825 1445639965 0.149048 0.652344 -0.180542 0.720825 1445639965 0.149048 0.652344 -0.180542 0.720825 1445639965 0.149048 0.652344 -0.180542 0.720825 1445639965 0.151794 0.656189 -0.182373 0.716248 1445639965 0.151794 0.656189 -0.182373 0.716248 1445639965 0.151794 0.656189 -0.182373 0.716248 1445639965 0.151794 0.656189 -0.182373 0.716248 1445639965 0.151794 0.656189 -0.182373 0.716248 1445639965 0.151794 0.656189 -0.182373 0.716248 1445639965 0.140503 0.666687 -0.172913 0.711243 1445639965 0.140503 0.666687 -0.172913 0.711243 1445639965 0.140503 0.666687 -0.172913 0.711243 1445639965 0.140503 0.666687 -0.172913 0.711243 1445639965 0.140503 0.666687 -0.172913 0.711243 1445639965 0.140503 0.666687 -0.172913 0.711243 1445639965 0.121460 0.668884 -0.154785 0.716797 1445639965 0.121460 0.668884 -0.154785 0.716797 1445639965 0.121460 0.668884 -0.154785 0.716797 1445639965 0.121460 0.668884 -0.154785 0.716797 1445639965 0.121460 0.668884 -0.154785 0.716797 1445639965 0.121460 0.668884 -0.154785 0.716797 1445639965 0.110596 0.661987 -0.145447 0.726807 1445639965 0.110596 0.661987 -0.145447 0.726807 1445639965 0.110596 0.661987 -0.145447 0.726807 1445639965 0.110596 0.661987 -0.145447 0.726807 1445639965 0.110596 0.661987 -0.145447 0.726807 1445639965 0.110596 0.661987 -0.145447 0.726807 1445639965 0.100403 0.650085 -0.136902 0.740601 1445639965 0.100403 0.650085 -0.136902 0.740601 1445639965 0.100403 0.650085 -0.136902 0.740601 1445639965 0.100403 0.650085 -0.136902 0.740601 1445639965 0.100403 0.650085 -0.136902 0.740601 1445639965 0.100403 0.650085 -0.136902 0.740601 1445639966 0.100403 0.650085 -0.136902 0.740601 1445639966 0.077148 0.643616 -0.128235 0.750488 1445639966 0.077148 0.643616 -0.128235 0.750488 1445639966 0.077148 0.643616 -0.128235 0.750488 1445639966 0.077148 0.643616 -0.128235 0.750488 1445639966 0.077148 0.643616 -0.128235 0.750488 1445639966 0.077148 0.643616 -0.128235 0.750488 1445639966 0.046570 0.645874 -0.113708 0.753479 1445639966 0.046570 0.645874 -0.113708 0.753479 1445639966 0.046570 0.645874 -0.113708 0.753479 1445639966 0.046570 0.645874 -0.113708 0.753479 1445639966 0.046570 0.645874 -0.113708 0.753479 1445639966 0.046570 0.645874 -0.113708 0.753479 1445639966 0.046570 0.645874 -0.113708 0.753479 1445639966 0.046936 0.655273 -0.099854 0.747192 1445639966 0.046936 0.655273 -0.099854 0.747192 1445639966 0.046936 0.655273 -0.099854 0.747192 1445639966 0.046936 0.655273 -0.099854 0.747192 1445639966 0.046936 0.655273 -0.099854 0.747192 1445639966 0.046936 0.655273 -0.099854 0.747192 1445639966 0.075256 0.642700 -0.107361 0.754761 1445639966 0.075256 0.642700 -0.107361 0.754761 1445639966 0.075256 0.642700 -0.107361 0.754761 1445639966 0.075256 0.642700 -0.107361 0.754761 1445639966 0.075256 0.642700 -0.107361 0.754761 1445639966 0.075256 0.642700 -0.107361 0.754761 1445639966 0.099548 0.642029 -0.128906 0.749146 1445639966 0.099548 0.642029 -0.128906 0.749146 1445639966 0.099548 0.642029 -0.128906 0.749146 1445639966 0.099548 0.642029 -0.128906 0.749146 1445639966 0.099548 0.642029 -0.128906 0.749146 1445639966 0.099548 0.642029 -0.128906 0.749146 1445639966 0.099548 0.642029 -0.128906 0.749146 1445639966 0.131165 0.639893 -0.154358 0.741272 1445639966 0.131165 0.639893 -0.154358 0.741272 1445639966 0.131165 0.639893 -0.154358 0.741272 1445639966 0.131165 0.639893 -0.154358 0.741272 1445639966 0.131165 0.639893 -0.154358 0.741272 1445639966 0.131165 0.639893 -0.154358 0.741272 1445639966 0.149292 0.644104 -0.172058 0.730164 1445639966 0.149292 0.644104 -0.172058 0.730164 1445639966 0.149292 0.644104 -0.172058 0.730164 1445639966 0.149292 0.644104 -0.172058 0.730164 1445639966 0.149292 0.644104 -0.172058 0.730164 1445639966 0.154968 0.651123 -0.186218 0.719177 1445639966 0.154968 0.651123 -0.186218 0.719177 1445639966 0.154968 0.651123 -0.186218 0.719177 1445639966 0.154968 0.651123 -0.186218 0.719177 1445639966 0.154968 0.651123 -0.186218 0.719177 1445639966 0.154968 0.651123 -0.186218 0.719177 1445639966 0.153748 0.651855 -0.192932 0.717041 1445639966 0.153748 0.651855 -0.192932 0.717041 1445639966 0.153748 0.651855 -0.192932 0.717041 1445639966 0.153748 0.651855 -0.192932 0.717041 1445639966 0.153748 0.651855 -0.192932 0.717041 1445639966 0.153748 0.651855 -0.192932 0.717041 1445639966 0.153748 0.651855 -0.192932 0.717041 1445639966 0.158875 0.646362 -0.197083 0.719788 1445639966 0.158875 0.646362 -0.197083 0.719788 1445639966 0.158875 0.646362 -0.197083 0.719788 1445639966 0.158875 0.646362 -0.197083 0.719788 1445639966 0.158875 0.646362 -0.197083 0.719788 1445639966 0.158875 0.646362 -0.197083 0.719788 1445639966 0.157593 0.649414 -0.199463 0.716614 1445639966 0.157593 0.649414 -0.199463 0.716614 1445639966 0.157593 0.649414 -0.199463 0.716614 1445639966 0.157593 0.649414 -0.199463 0.716614 1445639966 0.157593 0.649414 -0.199463 0.716614 1445639966 0.157593 0.649414 -0.199463 0.716614 1445639966 0.141174 0.663269 -0.187561 0.710571 1445639966 0.141174 0.663269 -0.187561 0.710571 1445639966 0.141174 0.663269 -0.187561 0.710571 1445639966 0.141174 0.663269 -0.187561 0.710571 1445639966 0.141174 0.663269 -0.187561 0.710571 1445639966 0.141174 0.663269 -0.187561 0.710571 1445639966 0.115417 0.669800 -0.163086 0.715088 1445639966 0.115417 0.669800 -0.163086 0.715088 1445639966 0.115417 0.669800 -0.163086 0.715088 1445639966 0.115417 0.669800 -0.163086 0.715088 1445639966 0.115417 0.669800 -0.163086 0.715088 1445639966 0.115417 0.669800 -0.163086 0.715088 1445639966 0.095764 0.661804 -0.140198 0.730103 1445639966 0.095764 0.661804 -0.140198 0.730103 1445639966 0.095764 0.661804 -0.140198 0.730103 1445639966 0.095764 0.661804 -0.140198 0.730103 1445639966 0.095764 0.661804 -0.140198 0.730103 1445639966 0.095764 0.661804 -0.140198 0.730103 1445639966 0.095764 0.661804 -0.140198 0.730103 1445639966 0.078186 0.652344 -0.124084 0.743530 1445639966 0.078186 0.652344 -0.124084 0.743530 1445639966 0.078186 0.652344 -0.124084 0.743530 1445639966 0.078186 0.652344 -0.124084 0.743530 1445639966 0.078186 0.652344 -0.124084 0.743530 1445639966 0.078186 0.652344 -0.124084 0.743530 1445639966 0.041382 0.646851 -0.096924 0.755249 1445639966 0.041382 0.646851 -0.096924 0.755249 1445639966 0.041382 0.646851 -0.096924 0.755249 1445639966 0.041382 0.646851 -0.096924 0.755249 1445639966 0.041382 0.646851 -0.096924 0.755249 1445639966 0.041382 0.646851 -0.096924 0.755249 1445639966 0.005615 0.649597 -0.070801 0.756897 1445639966 0.005615 0.649597 -0.070801 0.756897 1445639966 0.005615 0.649597 -0.070801 0.756897 1445639966 0.005615 0.649597 -0.070801 0.756897 1445639966 0.005615 0.649597 -0.070801 0.756897 1445639966 0.005615 0.649597 -0.070801 0.756897 1445639966 0.005615 0.649597 -0.070801 0.756897 1445639966 -0.007385 0.666382 -0.052124 0.743713 1445639966 -0.007385 0.666382 -0.052124 0.743713 1445639966 -0.007385 0.666382 -0.052124 0.743713 1445639966 -0.007385 0.666382 -0.052124 0.743713 1445639966 -0.007385 0.666382 -0.052124 0.743713 1445639966 -0.007385 0.666382 -0.052124 0.743713 1445639967 0.021912 0.660645 -0.058411 0.748047 1445639967 0.021912 0.660645 -0.058411 0.748047 1445639967 0.021912 0.660645 -0.058411 0.748047 1445639967 0.021912 0.660645 -0.058411 0.748047 1445639967 0.021912 0.660645 -0.058411 0.748047 1445639967 0.021912 0.660645 -0.058411 0.748047 1445639967 0.058472 0.651001 -0.083008 0.752197 1445639967 0.058472 0.651001 -0.083008 0.752197 1445639967 0.058472 0.651001 -0.083008 0.752197 1445639967 0.058472 0.651001 -0.083008 0.752197 1445639967 0.058472 0.651001 -0.083008 0.752197 1445639967 0.058472 0.651001 -0.083008 0.752197 1445639967 0.099609 0.646240 -0.115173 0.747742 1445639967 0.099609 0.646240 -0.115173 0.747742 1445639967 0.099609 0.646240 -0.115173 0.747742 1445639967 0.099609 0.646240 -0.115173 0.747742 1445639967 0.099609 0.646240 -0.115173 0.747742 1445639967 0.099609 0.646240 -0.115173 0.747742 1445639967 0.139099 0.644348 -0.148071 0.737244 1445639967 0.139099 0.644348 -0.148071 0.737244 1445639967 0.139099 0.644348 -0.148071 0.737244 1445639967 0.139099 0.644348 -0.148071 0.737244 1445639967 0.139099 0.644348 -0.148071 0.737244 1445639967 0.139099 0.644348 -0.148071 0.737244 1445639967 0.162170 0.647095 -0.181763 0.722412 1445639967 0.162170 0.647095 -0.181763 0.722412 1445639967 0.162170 0.647095 -0.181763 0.722412 1445639967 0.162170 0.647095 -0.181763 0.722412 1445639967 0.162170 0.647095 -0.181763 0.722412 1445639967 0.162170 0.647095 -0.181763 0.722412 1445639967 0.159729 0.646545 -0.194885 0.720032 1445639967 0.159729 0.646545 -0.194885 0.720032 1445639967 0.159729 0.646545 -0.194885 0.720032 1445639967 0.159729 0.646545 -0.194885 0.720032 1445639967 0.159729 0.646545 -0.194885 0.720032 1445639967 0.159729 0.646545 -0.194885 0.720032 1445639967 0.148804 0.649963 -0.198303 0.718323 1445639967 0.148804 0.649963 -0.198303 0.718323 1445639967 0.148804 0.649963 -0.198303 0.718323 1445639967 0.148804 0.649963 -0.198303 0.718323 1445639967 0.148804 0.649963 -0.198303 0.718323 1445639967 0.148804 0.649963 -0.198303 0.718323 1445639967 0.148804 0.649963 -0.198303 0.718323 1445639967 0.142273 0.648315 -0.196533 0.721619 1445639967 0.142273 0.648315 -0.196533 0.721619 1445639967 0.142273 0.648315 -0.196533 0.721619 1445639967 0.142273 0.648315 -0.196533 0.721619 1445639967 0.142273 0.648315 -0.196533 0.721619 1445639967 0.142273 0.648315 -0.196533 0.721619 1445639967 0.135498 0.652039 -0.187073 0.722107 1445639967 0.135498 0.652039 -0.187073 0.722107 1445639967 0.135498 0.652039 -0.187073 0.722107 1445639967 0.135498 0.652039 -0.187073 0.722107 1445639967 0.135498 0.652039 -0.187073 0.722107 1445639967 0.135498 0.652039 -0.187073 0.722107 1445639967 0.135498 0.652039 -0.187073 0.722107 1445639967 0.119385 0.662109 -0.168701 0.720276 1445639967 0.119385 0.662109 -0.168701 0.720276 1445639967 0.119385 0.662109 -0.168701 0.720276 1445639967 0.119385 0.662109 -0.168701 0.720276 1445639967 0.119385 0.662109 -0.168701 0.720276 1445639967 0.119385 0.662109 -0.168701 0.720276 1445639967 0.101501 0.663879 -0.149902 0.725525 1445639967 0.101501 0.663879 -0.149902 0.725525 1445639967 0.101501 0.663879 -0.149902 0.725525 1445639967 0.101501 0.663879 -0.149902 0.725525 1445639967 0.101501 0.663879 -0.149902 0.725525 1445639967 0.101501 0.663879 -0.149902 0.725525 1445639967 0.088257 0.654114 -0.136536 0.738647 1445639967 0.088257 0.654114 -0.136536 0.738647 1445639967 0.088257 0.654114 -0.136536 0.738647 1445639967 0.088257 0.654114 -0.136536 0.738647 1445639967 0.088257 0.654114 -0.136536 0.738647 1445639967 0.088257 0.654114 -0.136536 0.738647 1445639967 0.059021 0.647766 -0.115356 0.750732 1445639967 0.059021 0.647766 -0.115356 0.750732 1445639967 0.059021 0.647766 -0.115356 0.750732 1445639967 0.059021 0.647766 -0.115356 0.750732 1445639967 0.059021 0.647766 -0.115356 0.750732 1445639967 0.023010 0.645386 -0.093323 0.757690 1445639967 0.023010 0.645386 -0.093323 0.757690 1445639967 0.023010 0.645386 -0.093323 0.757690 1445639967 0.023010 0.645386 -0.093323 0.757690 1445639967 0.023010 0.645386 -0.093323 0.757690 1445639967 0.023010 0.645386 -0.093323 0.757690 1445639967 0.023010 0.645386 -0.093323 0.757690 1445639967 -0.002686 0.651367 -0.067749 0.755676 1445639967 -0.002686 0.651367 -0.067749 0.755676 1445639967 -0.002686 0.651367 -0.067749 0.755676 1445639967 -0.002686 0.651367 -0.067749 0.755676 1445639967 -0.002686 0.651367 -0.067749 0.755676 1445639967 -0.002686 0.651367 -0.067749 0.755676 1445639967 -0.005249 0.658325 -0.053223 0.750793 1445639967 -0.005249 0.658325 -0.053223 0.750793 1445639967 -0.005249 0.658325 -0.053223 0.750793 1445639967 -0.005249 0.658325 -0.053223 0.750793 1445639967 -0.005249 0.658325 -0.053223 0.750793 1445639967 -0.005249 0.658325 -0.053223 0.750793 1445639967 0.014954 0.652710 -0.058289 0.755127 1445639967 0.014954 0.652710 -0.058289 0.755127 1445639967 0.014954 0.652710 -0.058289 0.755127 1445639967 0.014954 0.652710 -0.058289 0.755127 1445639967 0.014954 0.652710 -0.058289 0.755127 1445639967 0.014954 0.652710 -0.058289 0.755127 1445639967 0.044312 0.652954 -0.074585 0.752380 1445639967 0.044312 0.652954 -0.074585 0.752380 1445639967 0.044312 0.652954 -0.074585 0.752380 1445639967 0.044312 0.652954 -0.074585 0.752380 1445639967 0.044312 0.652954 -0.074585 0.752380 1445639967 0.044312 0.652954 -0.074585 0.752380 1445639967 0.068970 0.656738 -0.092041 0.745239 1445639968 0.068970 0.656738 -0.092041 0.745239 1445639968 0.068970 0.656738 -0.092041 0.745239 1445639968 0.068970 0.656738 -0.092041 0.745239 1445639968 0.068970 0.656738 -0.092041 0.745239 1445639968 0.068970 0.656738 -0.092041 0.745239 1445639968 0.068970 0.656738 -0.092041 0.745239 1445639968 0.087769 0.659790 -0.108459 0.738342 1445639968 0.087769 0.659790 -0.108459 0.738342 1445639968 0.087769 0.659790 -0.108459 0.738342 1445639968 0.087769 0.659790 -0.108459 0.738342 1445639968 0.087769 0.659790 -0.108459 0.738342 1445639968 0.087769 0.659790 -0.108459 0.738342 1445639968 0.090698 0.664307 -0.118652 0.732300 1445639968 0.090698 0.664307 -0.118652 0.732300 1445639968 0.090698 0.664307 -0.118652 0.732300 1445639968 0.090698 0.664307 -0.118652 0.732300 1445639968 0.090698 0.664307 -0.118652 0.732300 1445639968 0.090698 0.664307 -0.118652 0.732300 1445639968 0.090698 0.664307 -0.118652 0.732300 1445639968 0.085205 0.665039 -0.119812 0.732117 1445639968 0.085205 0.665039 -0.119812 0.732117 1445639968 0.085205 0.665039 -0.119812 0.732117 1445639968 0.085205 0.665039 -0.119812 0.732117 1445639968 0.085205 0.665039 -0.119812 0.732117 1445639968 0.085205 0.665039 -0.119812 0.732117 1445639968 0.088684 0.663208 -0.121521 0.733154 1445639968 0.088684 0.663208 -0.121521 0.733154 1445639968 0.088684 0.663208 -0.121521 0.733154 1445639968 0.088684 0.663208 -0.121521 0.733154 1445639968 0.088684 0.663208 -0.121521 0.733154 1445639968 0.088684 0.663208 -0.121521 0.733154 1445639968 0.088684 0.663208 -0.121521 0.733154 1445639968 0.099854 0.664917 -0.131836 0.728333 1445639968 0.099854 0.664917 -0.131836 0.728333 1445639968 0.099854 0.664917 -0.131836 0.728333 1445639968 0.099854 0.664917 -0.131836 0.728333 1445639968 0.099854 0.664917 -0.131836 0.728333 1445639968 0.099854 0.664917 -0.131836 0.728333 1445639968 0.098389 0.678040 -0.131958 0.716309 1445639968 0.098389 0.678040 -0.131958 0.716309 1445639968 0.098389 0.678040 -0.131958 0.716309 1445639968 0.098389 0.678040 -0.131958 0.716309 1445639968 0.098389 0.678040 -0.131958 0.716309 1445639968 0.098389 0.678040 -0.131958 0.716309 1445639968 0.090820 0.678894 -0.120239 0.718567 1445639968 0.090820 0.678894 -0.120239 0.718567 1445639968 0.090820 0.678894 -0.120239 0.718567 1445639968 0.090820 0.678894 -0.120239 0.718567 1445639968 0.091736 0.670044 -0.115051 0.727478 1445639968 0.091736 0.670044 -0.115051 0.727478 1445639968 0.091736 0.670044 -0.115051 0.727478 1445639968 0.091736 0.670044 -0.115051 0.727478 1445639968 0.091736 0.670044 -0.115051 0.727478 1445639968 0.091736 0.670044 -0.115051 0.727478 1445639968 0.095886 0.665283 -0.123718 0.729980 1445639968 0.095886 0.665283 -0.123718 0.729980 1445639968 0.095886 0.665283 -0.123718 0.729980 1445639968 0.095886 0.665283 -0.123718 0.729980 1445639968 0.095886 0.665283 -0.123718 0.729980 1445639968 0.095886 0.665283 -0.123718 0.729980 1445639968 0.081421 0.661987 -0.125793 0.734314 1445639968 0.081421 0.661987 -0.125793 0.734314 1445639968 0.081421 0.661987 -0.125793 0.734314 1445639968 0.081421 0.661987 -0.125793 0.734314 1445639968 0.081421 0.661987 -0.125793 0.734314 1445639968 0.081421 0.661987 -0.125793 0.734314 1445639968 0.050964 0.659363 -0.115051 0.741211 1445639968 0.050964 0.659363 -0.115051 0.741211 1445639968 0.050964 0.659363 -0.115051 0.741211 1445639968 0.050964 0.659363 -0.115051 0.741211 1445639968 0.050964 0.659363 -0.115051 0.741211 1445639968 0.050964 0.659363 -0.115051 0.741211 1445639968 0.028748 0.667908 -0.096802 0.737305 1445639968 0.028748 0.667908 -0.096802 0.737305 1445639968 0.028748 0.667908 -0.096802 0.737305 1445639968 0.028748 0.667908 -0.096802 0.737305 1445639968 0.028748 0.667908 -0.096802 0.737305 1445639968 0.028748 0.667908 -0.096802 0.737305 1445639968 0.042297 0.668213 -0.097534 0.736267 1445639968 0.042297 0.668213 -0.097534 0.736267 1445639968 0.042297 0.668213 -0.097534 0.736267 1445639968 0.042297 0.668213 -0.097534 0.736267 1445639968 0.042297 0.668213 -0.097534 0.736267 1445639968 0.042297 0.668213 -0.097534 0.736267 1445639968 0.042297 0.668213 -0.097534 0.736267 1445639968 0.070190 0.659485 -0.115540 0.739441 1445639968 0.070190 0.659485 -0.115540 0.739441 1445639968 0.070190 0.659485 -0.115540 0.739441 1445639968 0.070190 0.659485 -0.115540 0.739441 1445639968 0.070190 0.659485 -0.115540 0.739441 1445639968 0.070190 0.659485 -0.115540 0.739441 1445639968 0.093018 0.660034 -0.135925 0.732910 1445639968 0.093018 0.660034 -0.135925 0.732910 1445639968 0.093018 0.660034 -0.135925 0.732910 1445639968 0.093018 0.660034 -0.135925 0.732910 1445639968 0.093018 0.660034 -0.135925 0.732910 1445639968 0.093018 0.660034 -0.135925 0.732910 1445639968 0.106689 0.661377 -0.145630 0.727966 1445639968 0.106689 0.661377 -0.145630 0.727966 1445639968 0.106689 0.661377 -0.145630 0.727966 1445639968 0.106689 0.661377 -0.145630 0.727966 1445639968 0.106689 0.661377 -0.145630 0.727966 1445639968 0.112976 0.664673 -0.156860 0.721680 1445639968 0.112976 0.664673 -0.156860 0.721680 1445639968 0.112976 0.664673 -0.156860 0.721680 1445639968 0.112976 0.664673 -0.156860 0.721680 1445639968 0.112976 0.664673 -0.156860 0.721680 1445639968 0.112976 0.664673 -0.156860 0.721680 1445639968 0.112976 0.664673 -0.156860 0.721680 1445639968 0.113220 0.664978 -0.166748 0.719116 1445639968 0.113220 0.664978 -0.166748 0.719116 1445639969 0.113220 0.664978 -0.166748 0.719116 1445639969 0.113220 0.664978 -0.166748 0.719116 1445639969 0.113220 0.664978 -0.166748 0.719116 1445639969 0.113220 0.664978 -0.166748 0.719116 1445639969 0.110474 0.669006 -0.171204 0.714722 1445639969 0.110474 0.669006 -0.171204 0.714722 1445639969 0.110474 0.669006 -0.171204 0.714722 1445639969 0.110474 0.669006 -0.171204 0.714722 1445639969 0.110474 0.669006 -0.171204 0.714722 1445639969 0.110474 0.669006 -0.171204 0.714722 1445639969 0.110474 0.669006 -0.171204 0.714722 1445639969 0.114807 0.665649 -0.174194 0.716492 1445639969 0.114807 0.665649 -0.174194 0.716492 1445639969 0.114807 0.665649 -0.174194 0.716492 1445639969 0.114807 0.665649 -0.174194 0.716492 1445639969 0.114807 0.665649 -0.174194 0.716492 1445639969 0.114807 0.665649 -0.174194 0.716492 1445639969 0.108643 0.671814 -0.166260 0.713562 1445639969 0.108643 0.671814 -0.166260 0.713562 1445639969 0.108643 0.671814 -0.166260 0.713562 1445639969 0.108643 0.671814 -0.166260 0.713562 1445639969 0.108643 0.671814 -0.166260 0.713562 1445639969 0.108643 0.671814 -0.166260 0.713562 1445639969 0.094910 0.678040 -0.152100 0.712769 1445639969 0.094910 0.678040 -0.152100 0.712769 1445639969 0.094910 0.678040 -0.152100 0.712769 1445639969 0.094910 0.678040 -0.152100 0.712769 1445639969 0.094910 0.678040 -0.152100 0.712769 1445639969 0.094910 0.678040 -0.152100 0.712769 1445639969 0.094910 0.678040 -0.152100 0.712769 1445639969 0.075806 0.672913 -0.133179 0.723633 1445639969 0.075806 0.672913 -0.133179 0.723633 1445639969 0.075806 0.672913 -0.133179 0.723633 1445639969 0.075806 0.672913 -0.133179 0.723633 1445639969 0.075806 0.672913 -0.133179 0.723633 1445639969 
0.297241 0.639282 -0.177063 0.686707 1445639971 0.297241 0.639282 -0.177063 0.686707 1445639971 0.296326 0.642456 -0.175781 0.684448 1445639971 0.296326 0.642456 -0.175781 0.684448 1445639971 0.296326 0.642456 -0.175781 0.684448 1445639971 0.296326 0.642456 -0.175781 0.684448 1445639971 0.296326 0.642456 -0.175781 0.684448 1445639971 0.298706 0.650696 -0.175415 0.675659 1445639971 0.298706 0.650696 -0.175415 0.675659 1445639971 0.298706 0.650696 -0.175415 0.675659 1445639971 0.298706 0.650696 -0.175415 0.675659 1445639971 0.298706 0.650696 -0.175415 0.675659 1445639971 0.298706 0.650696 -0.175415 0.675659 1445639971 0.314636 0.651855 -0.184143 0.664917 1445639971 0.314636 0.651855 -0.184143 0.664917 1445639971 0.314636 0.651855 -0.184143 0.664917 1445639971 0.314636 0.651855 -0.184143 0.664917 1445639971 0.314636 0.651855 -0.184143 0.664917 1445639971 0.314636 0.651855 -0.184143 0.664917 1445639971 0.314636 0.651855 -0.184143 0.664917 1445639971 0.342346 0.644897 -0.202332 0.652588 1445639971 0.342346 0.644897 -0.202332 0.652588 1445639971 0.342346 0.644897 -0.202332 0.652588 1445639971 0.342346 0.644897 -0.202332 0.652588 1445639971 0.342346 0.644897 -0.202332 0.652588 1445639971 0.342346 0.644897 -0.202332 0.652588 1445639971 0.367065 0.632141 -0.221436 0.645447 1445639971 0.367065 0.632141 -0.221436 0.645447 1445639971 0.367065 0.632141 -0.221436 0.645447 1445639971 0.367065 0.632141 -0.221436 0.645447 1445639971 0.367065 0.632141 -0.221436 0.645447 1445639971 0.367065 0.632141 -0.221436 0.645447 1445639971 0.367065 0.632141 -0.221436 0.645447 1445639971 0.388245 0.617615 -0.237061 0.641479 1445639971 0.388245 0.617615 -0.237061 0.641479 1445639971 0.388245 0.617615 -0.237061 0.641479 1445639971 0.388245 0.617615 -0.237061 0.641479 1445639971 0.388245 0.617615 -0.237061 0.641479 1445639971 0.395020 0.609863 -0.242004 0.642944 1445639971 0.395020 0.609863 -0.242004 0.642944 1445639971 0.395020 0.609863 -0.242004 0.642944 1445639971 0.395020 0.609863 -0.242004 0.642944 1445639971 0.395020 0.609863 -0.242004 0.642944 1445639971 0.395020 0.609863 -0.242004 0.642944 1445639971 0.395020 0.609863 -0.242004 0.642944 1445639971 0.392212 0.609131 -0.233765 0.648376 1445639971 0.392212 0.609131 -0.233765 0.648376 1445639971 0.392212 0.609131 -0.233765 0.648376 1445639971 0.392212 0.609131 -0.233765 0.648376 1445639971 0.392212 0.609131 -0.233765 0.648376 1445639971 0.392212 0.609131 -0.233765 0.648376 1445639971 0.399231 0.604248 -0.220886 0.653137 1445639971 0.399231 0.604248 -0.220886 0.653137 1445639971 0.399231 0.604248 -0.220886 0.653137 1445639971 0.399231 0.604248 -0.220886 0.653137 1445639971 0.405823 0.609619 -0.231812 0.640198 1445639971 0.405823 0.609619 -0.231812 0.640198 1445639971 0.405823 0.609619 -0.231812 0.640198 1445639971 0.405823 0.609619 -0.231812 0.640198 1445639971 0.405823 0.609619 -0.231812 0.640198 1445639971 0.405823 0.609619 -0.231812 0.640198 1445639971 0.399780 0.616455 -0.243164 0.633240 1445639971 0.399780 0.616455 -0.243164 0.633240 1445639971 0.399780 0.616455 -0.243164 0.633240 1445639971 0.399780 0.616455 -0.243164 0.633240 1445639971 0.399780 0.616455 -0.243164 0.633240 1445639971 0.399780 0.616455 -0.243164 0.633240 1445639971 0.399780 0.616455 -0.243164 0.633240 1445639971 0.376709 0.620117 -0.228149 0.649170 1445639971 0.376709 0.620117 -0.228149 0.649170 1445639971 0.376709 0.620117 -0.228149 0.649170 1445639971 0.376709 0.620117 -0.228149 0.649170 1445639971 0.376709 0.620117 -0.228149 0.649170 1445639971 0.376709 0.620117 -0.228149 0.649170 1445639971 0.352112 0.623718 -0.206726 0.666443 1445639971 0.352112 0.623718 -0.206726 0.666443 1445639971 0.352112 0.623718 -0.206726 0.666443 1445639971 0.352112 0.623718 -0.206726 0.666443 1445639971 0.352112 0.623718 -0.206726 0.666443 1445639971 0.352112 0.623718 -0.206726 0.666443 1445639971 0.331116 0.631592 -0.181213 0.677124 1445639971 0.331116 0.631592 -0.181213 0.677124 1445639971 0.331116 0.631592 -0.181213 0.677124 1445639971 0.331116 0.631592 -0.181213 0.677124 1445639971 0.331116 0.631592 -0.181213 0.677124 1445639971 0.331116 0.631592 -0.181213 0.677124 1445639972 0.331116 0.631592 -0.181213 0.677124 1445639972 0.305542 0.646179 -0.161194 0.680481 1445639972 0.305542 0.646179 -0.161194 0.680481 1445639972 0.305542 0.646179 -0.161194 0.680481 1445639972 0.305542 0.646179 -0.161194 0.680481 1445639972 0.305542 0.646179 -0.161194 0.680481 1445639972 0.305542 0.646179 -0.161194 0.680481 1445639972 0.291382 0.657837 -0.146057 0.678894 1445639972 0.291382 0.657837 -0.146057 0.678894 1445639972 0.291382 0.657837 -0.146057 0.678894 1445639972 0.291382 0.657837 -0.146057 0.678894 1445639972 0.291382 0.657837 -0.146057 0.678894 1445639972 0.291382 0.657837 -0.146057 0.678894 1445639972 0.289612 0.666321 -0.141968 0.672241 1445639972 0.289612 0.666321 -0.141968 0.672241 1445639972 0.289612 0.666321 -0.141968 0.672241 1445639972 0.289612 0.666321 -0.141968 0.672241 1445639972 0.289612 0.666321 -0.141968 0.672241 1445639972 0.289612 0.666321 -0.141968 0.672241 1445639972 0.289612 0.666321 -0.141968 0.672241 1445639972 0.295837 0.661194 -0.138062 0.675415 1445639972 0.295837 0.661194 -0.138062 0.675415 1445639972 0.295837 0.661194 -0.138062 0.675415 1445639972 0.295837 0.661194 -0.138062 0.675415 1445639972 0.295837 0.661194 -0.138062 0.675415 1445639972 0.295837 0.661194 -0.138062 0.675415 1445639972 0.301453 0.658325 -0.142761 0.674744 1445639972 0.301453 0.658325 -0.142761 0.674744 1445639972 0.301453 0.658325 -0.142761 0.674744 1445639972 0.301453 0.658325 -0.142761 0.674744 1445639972 0.301453 0.658325 -0.142761 0.674744 1445639972 0.301453 0.658325 -0.142761 0.674744 1445639972 0.308594 0.659363 -0.157837 0.667053 1445639972 0.308594 0.659363 -0.157837 0.667053 1445639972 0.308594 0.659363 -0.157837 0.667053 1445639972 0.308594 0.659363 -0.157837 0.667053 1445639972 0.308594 0.659363 -0.157837 0.667053 1445639972 0.308594 0.659363 -0.157837 0.667053 1445639972 0.308594 0.659363 -0.157837 0.667053 1445639972 0.320679 0.649414 -0.172668 0.667480 1445639972 0.320679 0.649414 -0.172668 0.667480 1445639972 0.320679 0.649414 -0.172668 0.667480 1445639972 0.320679 0.649414 -0.172668 0.667480 1445639972 0.320679 0.649414 -0.172668 0.667480 1445639972 0.320679 0.649414 -0.172668 0.667480 1445639972 0.336304 0.637390 -0.185791 0.667847 1445639972 0.336304 0.637390 -0.185791 0.667847 1445639972 0.336304 0.637390 -0.185791 0.667847 1445639972 0.336304 0.637390 -0.185791 0.667847 1445639972 0.336304 0.637390 -0.185791 0.667847 1445639972 0.336304 0.637390 -0.185791 0.667847 1445639972 0.349915 0.623169 -0.196106 0.671326 1445639972 0.349915 0.623169 -0.196106 0.671326 1445639972 0.349915 0.623169 -0.196106 0.671326 1445639972 0.349915 0.623169 -0.196106 0.671326 1445639972 0.349915 0.623169 -0.196106 0.671326 1445639972 0.349915 0.623169 -0.196106 0.671326 1445639972 0.358643 0.612854 -0.196777 0.675964 1445639972 0.358643 0.612854 -0.196777 0.675964 1445639972 0.358643 0.612854 -0.196777 0.675964 1445639972 0.358643 0.612854 -0.196777 0.675964 1445639972 0.358643 0.612854 -0.196777 0.675964 1445639972 0.358643 0.612854 -0.196777 0.675964 1445639972 0.363953 0.612183 -0.196960 0.673706 1445639972 0.363953 0.612183 -0.196960 0.673706 1445639972 0.363953 0.612183 -0.196960 0.673706 1445639972 0.363953 0.612183 -0.196960 0.673706 1445639972 0.363953 0.612183 -0.196960 0.673706 1445639972 0.363953 0.612183 -0.196960 0.673706 1445639972 0.363953 0.612183 -0.196960 0.673706 1445639972 0.370911 0.623962 -0.204102 0.656738 1445639972 0.370911 0.623962 -0.204102 0.656738 1445639972 0.370911 0.623962 -0.204102 0.656738 1445639972 0.370911 0.623962 -0.204102 0.656738 1445639972 0.370911 0.623962 -0.204102 0.656738 1445639972 0.366943 0.635742 -0.223816 0.641113 1445639972 0.366943 0.635742 -0.223816 0.641113 1445639972 0.366943 0.635742 -0.223816 0.641113 1445639972 0.366943 0.635742 -0.223816 0.641113 1445639972 0.366943 0.635742 -0.223816 0.641113 1445639972 0.366943 0.635742 -0.223816 0.641113 1445639972 0.366943 0.635742 -0.223816 0.641113 1445639972 0.340210 0.631958 -0.212158 0.663147 1445639972 0.340210 0.631958 -0.212158 0.663147 1445639972 0.340210 0.631958 -0.212158 0.663147 1445639972 0.340210 0.631958 -0.212158 0.663147 1445639972 0.340210 0.631958 -0.212158 0.663147 1445639972 0.340210 0.631958 -0.212158 0.663147 1445639972 0.310608 0.633606 -0.181213 0.684937 1445639972 0.310608 0.633606 -0.181213 0.684937 1445639972 0.310608 0.633606 -0.181213 0.684937 1445639972 0.310608 0.633606 -0.181213 0.684937 1445639972 0.310608 0.633606 -0.181213 0.684937 1445639972 0.310608 0.633606 -0.181213 0.684937 1445639972 0.310608 0.633606 -0.181213 0.684937 1445639972 0.290283 0.644043 -0.154846 0.690552 1445639972 0.290283 0.644043 -0.154846 0.690552 1445639972 0.290283 0.644043 -0.154846 0.690552 1445639972 0.290283 0.644043 -0.154846 0.690552 1445639972 0.290283 0.644043 -0.154846 0.690552 1445639972 0.290283 0.644043 -0.154846 0.690552 1445639972 0.283691 0.652710 -0.143127 0.687683 1445639972 0.283691 0.652710 -0.143127 0.687683 1445639972 0.283691 0.652710 -0.143127 0.687683 1445639972 0.283691 0.652710 -0.143127 0.687683 1445639972 0.283691 0.652710 -0.143127 0.687683 1445639972 0.283691 0.652710 -0.143127 0.687683 1445639972 0.290771 0.657471 -0.146790 0.679382 1445639972 0.290771 0.657471 -0.146790 0.679382 1445639972 0.290771 0.657471 -0.146790 0.679382 1445639972 0.290771 0.657471 -0.146790 0.679382 1445639972 0.290771 0.657471 -0.146790 0.679382 1445639972 0.290771 0.657471 -0.146790 0.679382 1445639972 0.290771 0.657471 -0.146790 0.679382 1445639973 0.313599 0.653442 -0.152344 0.671814 1445639973 0.313599 0.653442 -0.152344 0.671814 1445639973 0.313599 0.653442 -0.152344 0.671814 1445639973 0.313599 0.653442 -0.152344 0.671814 1445639973 0.313599 0.653442 -0.152344 0.671814 1445639973 0.313599 0.653442 -0.152344 0.671814 1445639973 0.329895 0.640076 -0.160950 0.674927 1445639973 0.329895 0.640076 -0.160950 0.674927 1445639973 0.329895 0.640076 -0.160950 0.674927 1445639973 0.329895 0.640076 -0.160950 0.674927 1445639973 0.329895 0.640076 -0.160950 0.674927 1445639973 0.329895 0.640076 -0.160950 0.674927 1445639973 0.329895 0.640076 -0.160950 0.674927 1445639973 0.334717 0.640930 -0.169067 0.669678 1445639973 0.334717 0.640930 -0.169067 0.669678 1445639973 0.334717 0.640930 -0.169067 0.669678 1445639973 0.334717 0.640930 -0.169067 0.669678 1445639973 0.334717 0.640930 -0.169067 0.669678 1445639973 0.334717 0.640930 -0.169067 0.669678 1445639973 0.342529 0.644653 -0.186218 0.657532 1445639973 0.342529 0.644653 -0.186218 0.657532 1445639973 0.342529 0.644653 -0.186218 0.657532 1445639973 0.342529 0.644653 -0.186218 0.657532 1445639973 0.342529 0.644653 -0.186218 0.657532 1445639973 0.342529 0.644653 -0.186218 0.657532 1445639973 0.342529 0.644653 -0.186218 0.657532 1445639973 0.357178 0.635620 -0.206299 0.652466 1445639973 0.357178 0.635620 -0.206299 0.652466 1445639973 0.357178 0.635620 -0.206299 0.652466 1445639973 0.357178 0.635620 -0.206299 0.652466 1445639973 0.357178 0.635620 -0.206299 0.652466 1445639973 0.357178 0.635620 -0.206299 0.652466 1445639973 0.373352 0.614868 -0.219055 0.659180 1445639973 0.373352 0.614868 -0.219055 0.659180 1445639973 0.373352 0.614868 -0.219055 0.659180 1445639973 0.373352 0.614868 -0.219055 0.659180 1445639973 0.373352 0.614868 -0.219055 0.659180 1445639973 0.379395 0.600525 -0.221924 0.667908 1445639973 0.379395 0.600525 -0.221924 0.667908 1445639973 0.379395 0.600525 -0.221924 0.667908 1445639973 0.379395 0.600525 -0.221924 0.667908 1445639973 0.379395 0.600525 -0.221924 0.667908 1445639973 0.379395 0.600525 -0.221924 0.667908 1445639973 0.388977 0.597656 -0.221863 0.665039 1445639973 0.388977 0.597656 -0.221863 0.665039 1445639973 0.388977 0.597656 -0.221863 0.665039 1445639973 0.388977 0.597656 -0.221863 0.665039 1445639973 0.388977 0.597656 -0.221863 0.665039 1445639973 0.388977 0.597656 -0.221863 0.665039 1445639973 0.388977 0.597656 -0.221863 0.665039 1445639973 0.396423 0.598022 -0.222412 0.660034 1445639973 0.396423 0.598022 -0.222412 0.660034 1445639973 0.396423 0.598022 -0.222412 0.660034 1445639973 0.396423 0.598022 -0.222412 0.660034 1445639973 0.396423 0.598022 -0.222412 0.660034 1445639973 0.396423 0.598022 -0.222412 0.660034 1445639973 0.396423 0.598022 -0.222412 0.660034 1445639973 0.410095 0.596985 -0.235229 0.648071 1445639973 0.410095 0.596985 -0.235229 0.648071 1445639973 0.410095 0.596985 -0.235229 0.648071 1445639973 0.410095 0.596985 -0.235229 0.648071 1445639973 0.410095 0.596985 -0.235229 0.648071 1445639973 0.413391 0.601318 -0.265259 0.630188 1445639973 0.413391 0.601318 -0.265259 0.630188 1445639973 0.413391 0.601318 -0.265259 0.630188 1445639973 0.413391 0.601318 -0.265259 0.630188 1445639973 0.413391 0.601318 -0.265259 0.630188 1445639973 0.413391 0.601318 -0.265259 0.630188 1445639973 0.413391 0.601318 -0.265259 0.630188 1445639973 0.389465 0.601624 -0.252075 0.650146 1445639973 0.389465 0.601624 -0.252075 0.650146 1445639973 0.389465 0.601624 -0.252075 0.650146 1445639973 0.389465 0.601624 -0.252075 0.650146 1445639973 0.389465 0.601624 -0.252075 0.650146 1445639973 0.389465 0.601624 -0.252075 0.650146 1445639973 0.358337 0.608521 -0.222717 0.671997 1445639973 0.358337 0.608521 -0.222717 0.671997 1445639973 0.358337 0.608521 -0.222717 0.671997 1445639973 0.358337 0.608521 -0.222717 0.671997 1445639973 0.358337 0.608521 -0.222717 0.671997 1445639973 0.358337 0.608521 -0.222717 0.671997 1445639973 0.358337 0.608521 -0.222717 0.671997 1445639973 0.339722 0.614807 -0.197815 0.683594 1445639973 0.339722 0.614807 -0.197815 0.683594 1445639973 0.339722 0.614807 -0.197815 0.683594 1445639973 0.339722 0.614807 -0.197815 0.683594 1445639973 0.339722 0.614807 -0.197815 0.683594 1445639973 0.339722 0.614807 -0.197815 0.683594 1445639973 0.317261 0.630066 -0.179749 0.685547 1445639973 0.317261 0.630066 -0.179749 0.685547 1445639973 0.317261 0.630066 -0.179749 0.685547 1445639973 0.317261 0.630066 -0.179749 0.685547 1445639973 0.317261 0.630066 -0.179749 0.685547 1445639973 0.317261 0.630066 -0.179749 0.685547 1445639973 0.296692 0.641052 -0.164490 0.688416 1445639973 0.296692 0.641052 -0.164490 0.688416 1445639973 0.296692 0.641052 -0.164490 0.688416 1445639973 0.296692 0.641052 -0.164490 0.688416 1445639973 0.296692 0.641052 -0.164490 0.688416 1445639973 0.296692 0.641052 -0.164490 0.688416 1445639973 0.282349 0.651428 -0.151794 0.687622 1445639973 0.282349 0.651428 -0.151794 0.687622 1445639973 0.282349 0.651428 -0.151794 0.687622 1445639973 0.282349 0.651428 -0.151794 0.687622 1445639973 0.282349 0.651428 -0.151794 0.687622 1445639973 0.282349 0.651428 -0.151794 0.687622 1445639973 0.282349 0.651428 -0.151794 0.687622 1445639973 0.280762 0.653503 -0.145569 0.687622 1445639973 0.280762 0.653503 -0.145569 0.687622 1445639973 0.280762 0.653503 -0.145569 0.687622 1445639973 0.280762 0.653503 -0.145569 0.687622 1445639973 0.280762 0.653503 -0.145569 0.687622 1445639973 0.280762 0.653503 -0.145569 0.687622 1445639973 0.289551 0.645874 -0.149719 0.690308 1445639974 0.289551 0.645874 -0.149719 0.690308 1445639974 0.289551 0.645874 -0.149719 0.690308 1445639974 0.289551 0.645874 -0.149719 0.690308 1445639974 0.289551 0.645874 -0.149719 0.690308 1445639974 0.289551 0.645874 -0.149719 0.690308 1445639974 0.299744 0.640381 -0.160645 0.688599 1445639974 0.299744 0.640381 -0.160645 0.688599 1445639974 0.299744 0.640381 -0.160645 0.688599 1445639974 0.299744 0.640381 -0.160645 0.688599 1445639974 0.299744 0.640381 -0.160645 0.688599 1445639974 0.299744 0.640381 -0.160645 0.688599 1445639974 0.309875 0.638550 -0.177795 0.681519 1445639974 0.309875 0.638550 -0.177795 0.681519 1445639974 0.309875 0.638550 -0.177795 0.681519 1445639974 0.309875 0.638550 -0.177795 0.681519 1445639974 0.309875 0.638550 -0.177795 0.681519 1445639974 0.309875 0.638550 -0.177795 0.681519 1445639974 0.309875 0.638550 -0.177795 0.681519 1445639974 0.320007 0.632446 -0.196167 0.677490 1445639974 0.320007 0.632446 -0.196167 0.677490 1445639974 0.320007 0.632446 -0.196167 0.677490 1445639974 0.320007 0.632446 -0.196167 0.677490 1445639974 0.320007 0.632446 -0.196167 0.677490 1445639974 0.320007 0.632446 -0.196167 0.677490 1445639974 0.329834 0.621155 -0.206970 0.680054 1445639974 0.329834 0.621155 -0.206970 0.680054 1445639974 0.329834 0.621155 -0.206970 0.680054 1445639974 0.329834 0.621155 -0.206970 0.680054 1445639974 0.329834 0.621155 -0.206970 0.680054 1445639974 0.329834 0.621155 -0.206970 0.680054 1445639974 0.329834 0.621155 -0.206970 0.680054 1445639974 0.338135 0.610107 -0.211792 0.684448 1445639974 0.338135 0.610107 -0.211792 0.684448 1445639974 0.338135 0.610107 -0.211792 0.684448 1445639974 0.338135 0.610107 -0.211792 0.684448 1445639974 0.338135 0.610107 -0.211792 0.684448 1445639974 0.338135 0.610107 -0.211792 0.684448 1445639974 0.346863 0.601868 -0.215576 0.686218 1445639974 0.346863 0.601868 -0.215576 0.686218 1445639974 0.346863 0.601868 -0.215576 0.686218 1445639974 0.346863 0.601868 -0.215576 0.686218 1445639974 0.346863 0.601868 -0.215576 0.686218 1445639974 0.346863 0.601868 -0.215576 0.686218 1445639974 0.346863 0.601868 -0.215576 0.686218 1445639974 0.353638 0.601501 -0.217285 0.682495 1445639974 0.353638 0.601501 -0.217285 0.682495 1445639974 0.353638 0.601501 -0.217285 0.682495 1445639974 0.353638 0.601501 -0.217285 0.682495 1445639974 0.353638 0.601501 -0.217285 0.682495 1445639974 0.353638 0.601501 -0.217285 0.682495 1445639974 0.358521 0.605957 -0.218445 0.675598 1445639974 0.358521 0.605957 -0.218445 0.675598 1445639974 0.358521 0.605957 -0.218445 0.675598 1445639974 0.358521 0.605957 -0.218445 0.675598 1445639974 0.358521 0.605957 -0.218445 0.675598 1445639974 0.358521 0.605957 -0.218445 0.675598 1445639974 0.358521 0.605957 -0.218445 0.675598 1445639974 0.366821 0.607971 -0.222839 0.667847 1445639974 0.366821 0.607971 -0.222839 0.667847 1445639974 0.366821 0.607971 -0.222839 0.667847 1445639974 0.366821 0.607971 -0.222839 0.667847 1445639974 0.366821 0.607971 -0.222839 0.667847 1445639974 0.366821 0.607971 -0.222839 0.667847 1445639974 0.364014 0.616272 -0.225342 0.660950 1445639974 0.364014 0.616272 -0.225342 0.660950 1445639974 0.364014 0.616272 -0.225342 0.660950 1445639974 0.364014 0.616272 -0.225342 0.660950 1445639974 0.364014 0.616272 -0.225342 0.660950 1445639974 0.364014 0.616272 -0.225342 0.660950 1445639974 0.348389 0.619446 -0.222168 0.667419 1445639974 0.348389 0.619446 -0.222168 0.667419 1445639974 0.348389 0.619446 -0.222168 0.667419 1445639974 0.348389 0.619446 -0.222168 0.667419 1445639974 0.348389 0.619446 -0.222168 0.667419 1445639974 0.348389 0.619446 -0.222168 0.667419 1445639974 0.348389 0.619446 -0.222168 0.667419 1445639974 0.333008 0.620056 -0.206055 0.679749 1445639974 0.333008 0.620056 -0.206055 0.679749 1445639974 0.333008 0.620056 -0.206055 0.679749 1445639974 0.333008 0.620056 -0.206055 0.679749 1445639974 0.333008 0.620056 -0.206055 0.679749 1445639974 0.333008 0.620056 -0.206055 0.679749 1445639974 0.325745 0.623108 -0.189758 0.685181 1445639974 0.325745 0.623108 -0.189758 0.685181 1445639974 0.325745 0.623108 -0.189758 0.685181 1445639974 0.325745 0.623108 -0.189758 0.685181 1445639974 0.325745 0.623108 -0.189758 0.685181 1445639974 0.325745 0.623108 -0.189758 0.685181 1445639974 0.330017 0.628906 -0.183960 0.679443 1445639974 0.330017 0.628906 -0.183960 0.679443 1445639974 0.330017 0.628906 -0.183960 0.679443 1445639974 0.330017 0.628906 -0.183960 0.679443 1445639974 0.330017 0.628906 -0.183960 0.679443 1445639974 0.330017 0.628906 -0.183960 0.679443 1445639974 0.350220 0.630615 -0.196289 0.664124 1445639974 0.350220 0.630615 -0.196289 0.664124 1445639974 0.350220 0.630615 -0.196289 0.664124 1445639974 0.350220 0.630615 -0.196289 0.664124 1445639974 0.350220 0.630615 -0.196289 0.664124 1445639974 0.350220 0.630615 -0.196289 0.664124 1445639974 0.350220 0.630615 -0.196289 0.664124 1445639974 0.365540 0.622192 -0.205750 0.660950 1445639974 0.365540 0.622192 -0.205750 0.660950 1445639974 0.365540 0.622192 -0.205750 0.660950 1445639974 0.365540 0.622192 -0.205750 0.660950 1445639974 0.365540 0.622192 -0.205750 0.660950 1445639974 0.365540 0.622192 -0.205750 0.660950 1445639974 0.366272 0.611267 -0.202393 0.671631 1445639974 0.366272 0.611267 -0.202393 0.671631 1445639974 0.366272 0.611267 -0.202393 0.671631 1445639974 0.366272 0.611267 -0.202393 0.671631 1445639974 0.366272 0.611267 -0.202393 0.671631 1445639974 0.366272 0.611267 -0.202393 0.671631 1445639974 0.366272 0.611267 -0.202393 0.671631 1445639974 0.353638 0.623413 -0.200928 0.667725 1445639974 0.353638 0.623413 -0.200928 0.667725 1445639975 0.353638 0.623413 -0.200928 0.667725 1445639975 0.353638 0.623413 -0.200928 0.667725 1445639975 0.353638 0.623413 -0.200928 0.667725 1445639975 0.353638 0.623413 -0.200928 0.667725 1445639975 0.340271 0.632507 -0.204468 0.664978 1445639975 0.340271 0.632507 -0.204468 0.664978 1445639975 0.340271 0.632507 -0.204468 0.664978 1445639975 0.340271 0.632507 -0.204468 0.664978 1445639975 0.340271 0.632507 -0.204468 0.664978 1445639975 0.340271 0.632507 -0.204468 0.664978 1445639975 0.339172 0.623657 -0.203247 0.674255 1445639975 0.339172 0.623657 -0.203247 0.674255 1445639975 0.339172 0.623657 -0.203247 0.674255 1445639975 0.339172 0.623657 -0.203247 0.674255 1445639975 0.339172 0.623657 -0.203247 0.674255 1445639975 0.339172 0.623657 -0.203247 0.674255 1445639975 0.343750 0.611877 -0.203064 0.682739 1445639975 0.343750 0.611877 -0.203064 0.682739 1445639975 0.343750 0.611877 -0.203064 0.682739 1445639975 0.343750 0.611877 -0.203064 0.682739 1445639975 0.343750 0.611877 -0.203064 0.682739 1445639975 0.343750 0.611877 -0.203064 0.682739 1445639975 0.354553 0.609680 -0.209900 0.677124 1445639975 0.354553 0.609680 -0.209900 0.677124 1445639975 0.354553 0.609680 -0.209900 0.677124 1445639975 0.354553 0.609680 -0.209900 0.677124 1445639975 0.354553 0.609680 -0.209900 0.677124 1445639975 0.368225 0.607178 -0.218811 0.669189 1445639975 0.368225 0.607178 -0.218811 0.669189 1445639975 0.368225 0.607178 -0.218811 0.669189 1445639975 0.368225 0.607178 -0.218811 0.669189 1445639975 0.368225 0.607178 -0.218811 0.669189 1445639975 0.368225 0.607178 -0.218811 0.669189 1445639975 0.381653 0.596863 -0.230652 0.666931 1445639975 0.381653 0.596863 -0.230652 0.666931 1445639975 0.381653 0.596863 -0.230652 0.666931 1445639975 0.381653 0.596863 -0.230652 0.666931 1445639975 0.381653 0.596863 -0.230652 0.666931 1445639975 0.381653 0.596863 -0.230652 0.666931 1445639975 0.381653 0.596863 -0.230652 0.666931 1445639975 0.389404 0.593628 -0.242798 0.661011 1445639975 0.389404 0.593628 -0.242798 0.661011 1445639975 0.389404 0.593628 -0.242798 0.661011 1445639975 0.389404 0.593628 -0.242798 0.661011 1445639975 0.389404 0.593628 -0.242798 0.661011 1445639975 0.389404 0.593628 -0.242798 0.661011 1445639975 0.386536 0.595825 -0.245789 0.659607 1445639975 0.386536 0.595825 -0.245789 0.659607 1445639975 0.386536 0.595825 -0.245789 0.659607 1445639975 0.386536 0.595825 -0.245789 0.659607 1445639975 0.386536 0.595825 -0.245789 0.659607 1445639975 0.386536 0.595825 -0.245789 0.659607 1445639975 0.386536 0.595825 -0.245789 0.659607 1445639975 0.373596 0.599182 -0.240601 0.665894 1445639975 0.373596 0.599182 -0.240601 0.665894 1445639975 0.373596 0.599182 -0.240601 0.665894 1445639975 0.373596 0.599182 -0.240601 0.665894 1445639975 0.373596 0.599182 -0.240601 0.665894 1445639975 0.356445 0.604248 -0.227844 0.675171 1445639975 0.356445 0.604248 -0.227844 0.675171 1445639975 0.356445 0.604248 -0.227844 0.675171 1445639975 0.356445 0.604248 -0.227844 0.675171 1445639975 0.356445 0.604248 -0.227844 0.675171 1445639975 0.356445 0.604248 -0.227844 0.675171 1445639975 0.356445 0.604248 -0.227844 0.675171 1445639975 0.337952 0.611389 -0.213440 0.682922 1445639975 0.337952 0.611389 -0.213440 0.682922 1445639975 0.337952 0.611389 -0.213440 0.682922 1445639975 0.337952 0.611389 -0.213440 0.682922 1445639975 0.337952 0.611389 -0.213440 0.682922 1445639975 0.337952 0.611389 -0.213440 0.682922 1445639975 0.322632 0.618713 -0.202087 0.687134 1445639975 0.322632 0.618713 -0.202087 0.687134 1445639975 0.322632 0.618713 -0.202087 0.687134 1445639975 0.322632 0.618713 -0.202087 0.687134 1445639975 0.322632 0.618713 -0.202087 0.687134 1445639975 0.322632 0.618713 -0.202087 0.687134 1445639975 0.322632 0.618713 -0.202087 0.687134 1445639975 0.317932 0.626648 -0.196228 0.683838 1445639975 0.317932 0.626648 -0.196228 0.683838 1445639975 0.317932 0.626648 -0.196228 0.683838 1445639975 0.317932 0.626648 -0.196228 0.683838 1445639975 0.317932 0.626648 -0.196228 0.683838 1445639975 0.322754 0.631592 -0.199768 0.675903 1445639975 0.322754 0.631592 -0.199768 0.675903 1445639975 0.322754 0.631592 -0.199768 0.675903 1445639975 0.322754 0.631592 -0.199768 0.675903 1445639975 0.322754 0.631592 -0.199768 0.675903 1445639975 0.322754 0.631592 -0.199768 0.675903 1445639975 0.332886 0.628662 -0.205078 0.672180 1445639975 0.332886 0.628662 -0.205078 0.672180 1445639975 0.332886 0.628662 -0.205078 0.672180 1445639975 0.332886 0.628662 -0.205078 0.672180 1445639975 0.332886 0.628662 -0.205078 0.672180 1445639975 0.332886 0.628662 -0.205078 0.672180 1445639975 0.332886 0.628662 -0.205078 0.672180 1445639975 0.339722 0.621704 -0.204468 0.675354 1445639975 0.339722 0.621704 -0.204468 0.675354 1445639975 0.339722 0.621704 -0.204468 0.675354 1445639975 0.339722 0.621704 -0.204468 0.675354 1445639975 0.339722 0.621704 -0.204468 0.675354 1445639975 0.339417 0.623962 -0.206787 0.672791 1445639975 0.339417 0.623962 -0.206787 0.672791 1445639975 0.339417 0.623962 -0.206787 0.672791 1445639975 0.339417 0.623962 -0.206787 0.672791 1445639975 0.339417 0.623962 -0.206787 0.672791 1445639975 0.339417 0.623962 -0.206787 0.672791 1445639975 0.339417 0.623962 -0.206787 0.672791 1445639975 0.336609 0.628296 -0.215576 0.667419 1445639975 0.336609 0.628296 -0.215576 0.667419 1445639975 0.336609 0.628296 -0.215576 0.667419 1445639976 0.336609 0.628296 -0.215576 0.667419 1445639976 0.336609 0.628296 -0.215576 0.667419 1445639976 0.336609 0.628296 -0.215576 0.667419 1445639976 0.333984 0.625854 -0.219849 0.669617 1445639976 0.333984 0.625854 -0.219849 0.669617 1445639976 0.333984 0.625854 -0.219849 0.669617 1445639976 0.333984 0.625854 -0.219849 0.669617 1445639976 0.333984 0.625854 -0.219849 0.669617 1445639976 0.333984 0.625854 -0.219849 0.669617 1445639976 0.330994 0.617004 -0.213623 0.681213 1445639976 0.330994 0.617004 -0.213623 0.681213 1445639976 0.330994 0.617004 -0.213623 0.681213 1445639976 0.330994 0.617004 -0.213623 0.681213 1445639976 0.330994 0.617004 -0.213623 0.681213 1445639976 0.330994 0.617004 -0.213623 0.681213 1445639976 0.330994 0.617004 -0.213623 0.681213 1445639976 0.329163 0.610535 -0.205017 0.690552 1445639976 0.329163 0.610535 -0.205017 0.690552 1445639976 0.329163 0.610535 -0.205017 0.690552 1445639976 0.329163 0.610535 -0.205017 0.690552 1445639976 0.329163 0.610535 -0.205017 0.690552 1445639976 0.329163 0.610535 -0.205017 0.690552 1445639976 0.329163 0.610535 -0.205017 0.690552 1445639976 0.333557 0.610168 -0.203064 0.689270 1445639976 0.333557 0.610168 -0.203064 0.689270 1445639976 0.333557 0.610168 -0.203064 0.689270 1445639976 0.333557 0.610168 -0.203064 0.689270 1445639976 0.333557 0.610168 -0.203064 0.689270 1445639976 0.333557 0.610168 -0.203064 0.689270 1445639976 0.336243 0.613586 -0.206543 0.683838 1445639976 0.336243 0.613586 -0.206543 0.683838 1445639976 
0.297180 0.618530 -0.245056 0.684814 1445639981 0.297180 0.618530 -0.245056 0.684814 1445639981 0.297180 0.618530 -0.245056 0.684814 1445639981 0.297180 0.618530 -0.245056 0.684814 1445639981 0.277466 0.621094 -0.235352 0.694153 1445639981 0.277466 0.621094 -0.235352 0.694153 1445639981 0.277466 0.621094 -0.235352 0.694153 1445639981 0.277466 0.621094 -0.235352 0.694153 1445639981 0.277466 0.621094 -0.235352 0.694153 1445639981 0.277466 0.621094 -0.235352 0.694153 1445639981 0.251343 0.625366 -0.218628 0.705627 1445639981 0.251343 0.625366 -0.218628 0.705627 1445639981 0.251343 0.625366 -0.218628 0.705627 1445639981 0.251343 0.625366 -0.218628 0.705627 1445639981 0.251343 0.625366 -0.218628 0.705627 1445639981 0.251343 0.625366 -0.218628 0.705627 1445639981 0.225525 0.632141 -0.207031 0.711731 1445639981 0.225525 0.632141 -0.207031 0.711731 1445639981 0.225525 0.632141 -0.207031 0.711731 1445639981 0.225525 0.632141 -0.207031 0.711731 1445639981 0.225525 0.632141 -0.207031 0.711731 1445639981 0.225525 0.632141 -0.207031 0.711731 1445639981 0.225525 0.632141 -0.207031 0.711731 1445639981 0.204651 0.641235 -0.196228 0.713013 1445639981 0.204651 0.641235 -0.196228 0.713013 1445639981 0.204651 0.641235 -0.196228 0.713013 1445639981 0.204651 0.641235 -0.196228 0.713013 1445639981 0.204651 0.641235 -0.196228 0.713013 1445639981 0.204651 0.641235 -0.196228 0.713013 1445639981 0.189575 0.642273 -0.188843 0.718201 1445639981 0.189575 0.642273 -0.188843 0.718201 1445639981 0.189575 0.642273 -0.188843 0.718201 1445639981 0.189575 0.642273 -0.188843 0.718201 1445639981 0.189575 0.642273 -0.188843 0.718201 1445639981 0.189575 0.642273 -0.188843 0.718201 1445639981 0.171753 0.638550 -0.180237 0.728149 1445639981 0.171753 0.638550 -0.180237 0.728149 1445639981 0.171753 0.638550 -0.180237 0.728149 1445639981 0.171753 0.638550 -0.180237 0.728149 1445639981 0.171753 0.638550 -0.180237 0.728149 1445639982 0.171753 0.638550 -0.180237 0.728149 1445639982 0.145020 0.635742 -0.168396 0.739136 1445639982 0.145020 0.635742 -0.168396 0.739136 1445639982 0.145020 0.635742 -0.168396 0.739136 1445639982 0.145020 0.635742 -0.168396 0.739136 1445639982 0.145020 0.635742 -0.168396 0.739136 1445639982 0.145020 0.635742 -0.168396 0.739136 1445639982 0.145020 0.635742 -0.168396 0.739136 1445639982 0.115479 0.641296 -0.153503 0.742798 1445639982 0.115479 0.641296 -0.153503 0.742798 1445639982 0.115479 0.641296 -0.153503 0.742798 1445639982 0.115479 0.641296 -0.153503 0.742798 1445639982 0.115479 0.641296 -0.153503 0.742798 1445639982 0.115479 0.641296 -0.153503 0.742798 1445639982 0.101868 0.648010 -0.140564 0.741516 1445639982 0.101868 0.648010 -0.140564 0.741516 1445639982 0.101868 0.648010 -0.140564 0.741516 1445639982 0.101868 0.648010 -0.140564 0.741516 1445639982 0.101868 0.648010 -0.140564 0.741516 1445639982 0.101868 0.648010 -0.140564 0.741516 1445639982 0.101868 0.648010 -0.140564 0.741516 1445639982 0.109009 0.643677 -0.138977 0.744568 1445639982 0.109009 0.643677 -0.138977 0.744568 1445639982 0.109009 0.643677 -0.138977 0.744568 1445639982 0.109009 0.643677 -0.138977 0.744568 1445639982 0.109009 0.643677 -0.138977 0.744568 1445639982 0.109009 0.643677 -0.138977 0.744568 1445639982 0.124512 0.637451 -0.148560 0.745667 1445639982 0.124512 0.637451 -0.148560 0.745667 1445639982 0.124512 0.637451 -0.148560 0.745667 1445639982 0.124512 0.637451 -0.148560 0.745667 1445639982 0.124512 0.637451 -0.148560 0.745667 1445639982 0.124512 0.637451 -0.148560 0.745667 1445639982 0.143005 0.637756 -0.159912 0.739685 1445639982 0.143005 0.637756 -0.159912 0.739685 1445639982 0.143005 0.637756 -0.159912 0.739685 1445639982 0.143005 0.637756 -0.159912 0.739685 1445639982 0.143005 0.637756 -0.159912 0.739685 1445639982 0.143005 0.637756 -0.159912 0.739685 1445639982 0.143005 0.637756 -0.159912 0.739685 1445639982 0.159546 0.639221 -0.171570 0.732361 1445639982 0.159546 0.639221 -0.171570 0.732361 1445639982 0.159546 0.639221 -0.171570 0.732361 1445639982 0.159546 0.639221 -0.171570 0.732361 1445639982 0.159546 0.639221 -0.171570 0.732361 1445639982 0.159546 0.639221 -0.171570 0.732361 1445639982 0.154480 0.643555 -0.173523 0.729248 1445639982 0.154480 0.643555 -0.173523 0.729248 1445639982 0.154480 0.643555 -0.173523 0.729248 1445639982 0.154480 0.643555 -0.173523 0.729248 1445639982 0.154480 0.643555 -0.173523 0.729248 1445639982 0.154480 0.643555 -0.173523 0.729248 1445639982 0.132568 0.648682 -0.159851 0.732117 1445639982 0.132568 0.648682 -0.159851 0.732117 1445639982 0.132568 0.648682 -0.159851 0.732117 1445639982 0.132568 0.648682 -0.159851 0.732117 1445639982 0.132568 0.648682 -0.159851 0.732117 1445639982 0.114746 0.651978 -0.143311 0.735596 1445639982 0.114746 0.651978 -0.143311 0.735596 1445639982 0.114746 0.651978 -0.143311 0.735596 1445639982 0.114746 0.651978 -0.143311 0.735596 1445639982 0.114746 0.651978 -0.143311 0.735596 1445639982 0.114746 0.651978 -0.143311 0.735596 1445639982 0.113281 0.647461 -0.135681 0.741272 1445639982 0.113281 0.647461 -0.135681 0.741272 1445639982 0.113281 0.647461 -0.135681 0.741272 1445639982 0.113281 0.647461 -0.135681 0.741272 1445639982 0.113281 0.647461 -0.135681 0.741272 1445639982 0.113281 0.647461 -0.135681 0.741272 1445639982 0.119995 0.653442 -0.140564 0.734009 1445639982 0.119995 0.653442 -0.140564 0.734009 1445639982 0.119995 0.653442 -0.140564 0.734009 1445639982 0.119995 0.653442 -0.140564 0.734009 1445639982 0.119995 0.653442 -0.140564 0.734009 1445639982 0.119995 0.653442 -0.140564 0.734009 1445639982 0.120728 0.664368 -0.141968 0.723755 1445639982 0.120728 0.664368 -0.141968 0.723755 1445639982 0.120728 0.664368 -0.141968 0.723755 1445639982 0.120728 0.664368 -0.141968 0.723755 1445639982 0.120728 0.664368 -0.141968 0.723755 1445639982 0.120728 0.664368 -0.141968 0.723755 1445639982 0.121277 0.666260 -0.138672 0.722534 1445639982 0.121277 0.666260 -0.138672 0.722534 1445639982 0.121277 0.666260 -0.138672 0.722534 1445639982 0.121277 0.666260 -0.138672 0.722534 1445639982 0.121277 0.666260 -0.138672 0.722534 1445639982 0.121277 0.666260 -0.138672 0.722534 1445639982 0.126038 0.659058 -0.144165 0.727234 1445639982 0.126038 0.659058 -0.144165 0.727234 1445639982 0.126038 0.659058 -0.144165 0.727234 1445639982 0.126038 0.659058 -0.144165 0.727234 1445639982 0.126038 0.659058 -0.144165 0.727234 1445639982 0.126038 0.659058 -0.144165 0.727234 1445639982 0.126343 0.647705 -0.148193 0.736511 1445639982 0.126343 0.647705 -0.148193 0.736511 1445639982 0.126343 0.647705 -0.148193 0.736511 1445639982 0.126343 0.647705 -0.148193 0.736511 1445639982 0.126343 0.647705 -0.148193 0.736511 1445639982 0.126343 0.647705 -0.148193 0.736511 1445639982 0.126343 0.647705 -0.148193 0.736511 1445639982 0.119446 0.641968 -0.151245 0.742065 1445639982 0.119446 0.641968 -0.151245 0.742065 1445639982 0.119446 0.641968 -0.151245 0.742065 1445639982 0.119446 0.641968 -0.151245 0.742065 1445639982 0.119446 0.641968 -0.151245 0.742065 1445639982 0.119446 0.641968 -0.151245 0.742065 1445639982 0.102844 0.645142 -0.144287 0.743164 1445639982 0.102844 0.645142 -0.144287 0.743164 1445639982 0.102844 0.645142 -0.144287 0.743164 1445639982 0.102844 0.645142 -0.144287 0.743164 1445639982 0.102844 0.645142 -0.144287 0.743164 1445639982 0.102844 0.645142 -0.144287 0.743164 1445639983 0.102844 0.645142 -0.144287 0.743164 1445639983 0.104004 0.651550 -0.138123 0.738586 1445639983 0.104004 0.651550 -0.138123 0.738586 1445639983 0.104004 0.651550 -0.138123 0.738586 1445639983 0.104004 0.651550 -0.138123 0.738586 1445639983 0.104004 0.651550 -0.138123 0.738586 1445639983 0.104004 0.651550 -0.138123 0.738586 1445639983 0.123535 0.646301 -0.144165 0.739014 1445639983 0.123535 0.646301 -0.144165 0.739014 1445639983 0.123535 0.646301 -0.144165 0.739014 1445639983 0.123535 0.646301 -0.144165 0.739014 1445639983 0.123535 0.646301 -0.144165 0.739014 1445639983 0.123535 0.646301 -0.144165 0.739014 1445639983 0.143494 0.641724 -0.154907 0.737244 1445639983 0.143494 0.641724 -0.154907 0.737244 1445639983 0.143494 0.641724 -0.154907 0.737244 1445639983 0.143494 0.641724 -0.154907 0.737244 1445639983 0.143494 0.641724 -0.154907 0.737244 1445639983 0.143494 0.641724 -0.154907 0.737244 1445639983 0.161865 0.637939 -0.167053 0.734070 1445639983 0.161865 0.637939 -0.167053 0.734070 1445639983 0.161865 0.637939 -0.167053 0.734070 1445639983 0.161865 0.637939 -0.167053 0.734070 1445639983 0.161865 0.637939 -0.167053 0.734070 1445639983 0.161865 0.637939 -0.167053 0.734070 1445639983 0.161865 0.637939 -0.167053 0.734070 1445639983 0.174194 0.640808 -0.177185 0.726318 1445639983 0.174194 0.640808 -0.177185 0.726318 1445639983 0.174194 0.640808 -0.177185 0.726318 1445639983 0.174194 0.640808 -0.177185 0.726318 1445639983 0.174194 0.640808 -0.177185 0.726318 1445639983 0.174194 0.640808 -0.177185 0.726318 1445639983 0.179443 0.644104 -0.183105 0.720642 1445639983 0.179443 0.644104 -0.183105 0.720642 1445639983 0.179443 0.644104 -0.183105 0.720642 1445639983 0.179443 0.644104 -0.183105 0.720642 1445639983 0.179443 0.644104 -0.183105 0.720642 1445639983 0.179443 0.644104 -0.183105 0.720642 1445639983 0.179443 0.644104 -0.183105 0.720642 1445639983 0.174805 0.644104 -0.185181 0.721252 1445639983 0.174805 0.644104 -0.185181 0.721252 1445639983 0.174805 0.644104 -0.185181 0.721252 1445639983 0.174805 0.644104 -0.185181 0.721252 1445639983 0.174805 0.644104 -0.185181 0.721252 1445639983 0.174805 0.644104 -0.185181 0.721252 1445639983 0.167786 0.646484 -0.182190 0.721558 1445639983 0.167786 0.646484 -0.182190 0.721558 1445639983 0.167786 0.646484 -0.182190 0.721558 1445639983 0.167786 0.646484 -0.182190 0.721558 1445639983 0.167786 0.646484 -0.182190 0.721558 1445639983 0.167786 0.646484 -0.182190 0.721558 1445639983 0.165955 0.648926 -0.180115 0.720337 1445639983 0.165955 0.648926 -0.180115 0.720337 1445639983 0.165955 0.648926 -0.180115 0.720337 1445639983 0.165955 0.648926 -0.180115 0.720337 1445639983 0.165955 0.648926 -0.180115 0.720337 1445639983 0.165955 0.648926 -0.180115 0.720337 1445639983 0.160400 0.656433 -0.175659 0.715820 1445639983 0.160400 0.656433 -0.175659 0.715820 1445639983 0.160400 0.656433 -0.175659 0.715820 1445639983 0.160400 0.656433 -0.175659 0.715820 1445639983 0.160400 0.656433 -0.175659 0.715820 1445639983 0.160400 0.656433 -0.175659 0.715820 1445639983 0.160400 0.656433 -0.175659 0.715820 1445639983 0.147522 0.662170 -0.165100 0.715820 1445639983 0.147522 0.662170 -0.165100 0.715820 1445639983 0.147522 0.662170 -0.165100 0.715820 1445639983 0.147522 0.662170 -0.165100 0.715820 1445639983 0.147522 0.662170 -0.165100 0.715820 1445639983 0.147522 0.662170 -0.165100 0.715820 1445639983 0.134216 0.660889 -0.153809 0.722107 1445639983 0.134216 0.660889 -0.153809 0.722107 1445639983 0.134216 0.660889 -0.153809 0.722107 1445639983 0.134216 0.660889 -0.153809 0.722107 1445639983 0.134216 0.660889 -0.153809 0.722107 1445639983 0.134216 0.660889 -0.153809 0.722107 1445639983 0.125549 0.654907 -0.146606 0.730591 1445639983 0.125549 0.654907 -0.146606 0.730591 1445639983 0.125549 0.654907 -0.146606 0.730591 1445639983 0.125549 0.654907 -0.146606 0.730591 1445639983 0.125549 0.654907 -0.146606 0.730591 1445639983 0.125549 0.654907 -0.146606 0.730591 1445639983 0.125549 0.654907 -0.146606 0.730591 1445639983 0.108765 0.652649 -0.138855 0.736816 1445639983 0.108765 0.652649 -0.138855 0.736816 1445639983 0.108765 0.652649 -0.138855 0.736816 1445639983 0.108765 0.652649 -0.138855 0.736816 1445639983 0.108765 0.652649 -0.138855 0.736816 1445639983 0.079712 0.650635 -0.123718 0.744934 1445639983 0.079712 0.650635 -0.123718 0.744934 1445639983 0.079712 0.650635 -0.123718 0.744934 1445639983 0.079712 0.650635 -0.123718 0.744934 1445639983 0.079712 0.650635 -0.123718 0.744934 1445639983 0.079712 0.650635 -0.123718 0.744934 1445639983 0.079712 0.650635 -0.123718 0.744934 1445639983 0.051636 0.655029 -0.099731 0.747131 1445639983 0.051636 0.655029 -0.099731 0.747131 1445639983 0.051636 0.655029 -0.099731 0.747131 1445639983 0.051636 0.655029 -0.099731 0.747131 1445639983 0.051636 0.655029 -0.099731 0.747131 1445639983 0.051636 0.655029 -0.099731 0.747131 1445639983 0.051941 0.659668 -0.087219 0.744629 1445639983 0.051941 0.659668 -0.087219 0.744629 1445639983 0.051941 0.659668 -0.087219 0.744629 1445639983 0.051941 0.659668 -0.087219 0.744629 1445639983 0.051941 0.659668 -0.087219 0.744629 1445639983 0.051941 0.659668 -0.087219 0.744629 1445639983 0.051941 0.659668 -0.087219 0.744629 1445639983 0.072510 0.649231 -0.095581 0.750977 1445639983 0.072510 0.649231 -0.095581 0.750977 1445639983 0.072510 0.649231 -0.095581 0.750977 1445639983 0.072510 0.649231 -0.095581 0.750977 1445639983 0.072510 0.649231 -0.095581 0.750977 1445639983 0.072510 0.649231 -0.095581 0.750977 1445639984 0.093384 0.646790 -0.111694 0.748535 1445639984 0.093384 0.646790 -0.111694 0.748535 1445639984 0.093384 0.646790 -0.111694 0.748535 1445639984 0.093384 0.646790 -0.111694 0.748535 1445639984 0.093384 0.646790 -0.111694 0.748535 1445639984 0.093384 0.646790 -0.111694 0.748535 1445639984 0.113708 0.646362 -0.128723 0.743347 1445639984 0.113708 0.646362 -0.128723 0.743347 1445639984 0.113708 0.646362 -0.128723 0.743347 1445639984 0.113708 0.646362 -0.128723 0.743347 1445639984 0.113708 0.646362 -0.128723 0.743347 1445639984 0.113708 0.646362 -0.128723 0.743347 1445639984 0.113708 0.646362 -0.128723 0.743347 1445639984 0.127686 0.649231 -0.141052 0.736328 1445639984 0.127686 0.649231 -0.141052 0.736328 1445639984 0.127686 0.649231 -0.141052 0.736328 1445639984 0.127686 0.649231 -0.141052 0.736328 1445639984 0.127686 0.649231 -0.141052 0.736328 1445639984 0.127686 0.649231 -0.141052 0.736328 1445639984 0.130798 0.652771 -0.147461 0.731384 1445639984 0.130798 0.652771 -0.147461 0.731384 1445639984 0.130798 0.652771 -0.147461 0.731384 1445639984 0.130798 0.652771 -0.147461 0.731384 1445639984 0.130798 0.652771 -0.147461 0.731384 1445639984 0.130798 0.652771 -0.147461 0.731384 1445639984 0.130432 0.655762 -0.152039 0.727844 1445639984 0.130432 0.655762 -0.152039 0.727844 1445639984 0.130432 0.655762 -0.152039 0.727844 1445639984 0.130432 0.655762 -0.152039 0.727844 1445639984 0.130432 0.655762 -0.152039 0.727844 1445639984 0.130432 0.655762 -0.152039 0.727844 1445639984 0.131836 0.655701 -0.154724 0.727112 1445639984 0.131836 0.655701 -0.154724 0.727112 1445639984 0.131836 0.655701 -0.154724 0.727112 1445639984 0.131836 0.655701 -0.154724 0.727112 1445639984 0.131836 0.655701 -0.154724 0.727112 1445639984 0.131836 0.655701 -0.154724 0.727112 1445639984 0.131836 0.655701 -0.154724 0.727112 1445639984 0.139771 0.652527 -0.161377 0.727051 1445639984 0.139771 0.652527 -0.161377 0.727051 1445639984 0.139771 0.652527 -0.161377 0.727051 1445639984 0.139771 0.652527 -0.161377 0.727051 1445639984 0.139771 0.652527 -0.161377 0.727051 1445639984 0.139771 0.652527 -0.161377 0.727051 1445639984 0.145996 0.657715 -0.166931 0.719849 1445639984 0.145996 0.657715 -0.166931 0.719849 1445639984 0.145996 0.657715 -0.166931 0.719849 1445639984 0.145996 0.657715 -0.166931 0.719849 1445639984 0.145996 0.657715 -0.166931 0.719849 1445639984 0.145996 0.657715 -0.166931 0.719849 1445639984 0.140808 0.664856 -0.160339 0.715759 1445639984 0.140808 0.664856 -0.160339 0.715759 1445639984 0.140808 0.664856 -0.160339 0.715759 1445639984 0.140808 0.664856 -0.160339 0.715759 1445639984 0.140808 0.664856 -0.160339 0.715759 1445639984 0.140808 0.664856 -0.160339 0.715759 1445639984 0.140808 0.664856 -0.160339 0.715759 1445639984 0.134888 0.662964 -0.150879 0.720703 1445639984 0.134888 0.662964 -0.150879 0.720703 1445639984 0.134888 0.662964 -0.150879 0.720703 1445639984 0.134888 0.662964 -0.150879 0.720703 1445639984 0.134888 0.662964 -0.150879 0.720703 1445639984 0.134888 0.662964 -0.150879 0.720703 1445639984 0.124451 0.659058 -0.140137 0.728333 1445639984 0.124451 0.659058 -0.140137 0.728333 1445639984 0.124451 0.659058 -0.140137 0.728333 1445639984 0.124451 0.659058 -0.140137 0.728333 1445639984 0.124451 0.659058 -0.140137 0.728333 1445639984 0.124451 0.659058 -0.140137 0.728333 1445639984 0.124451 0.659058 -0.140137 0.728333 1445639984 0.113098 0.652588 -0.131775 0.737488 1445639984 0.113098 0.652588 -0.131775 0.737488 1445639984 0.113098 0.652588 -0.131775 0.737488 1445639984 0.113098 0.652588 -0.131775 0.737488 1445639984 0.113098 0.652588 -0.131775 0.737488 1445639984 0.113098 0.652588 -0.131775 0.737488 1445639984 0.098022 0.648621 -0.118286 0.745422 1445639984 0.098022 0.648621 -0.118286 0.745422 1445639984 0.098022 0.648621 -0.118286 0.745422 1445639984 0.098022 0.648621 -0.118286 0.745422 1445639984 0.098022 0.648621 -0.118286 0.745422 1445639984 0.098022 0.648621 -0.118286 0.745422 1445639984 0.080078 0.652161 -0.103271 0.746704 1445639984 0.080078 0.652161 -0.103271 0.746704 1445639984 0.080078 0.652161 -0.103271 0.746704 1445639984 0.080078 0.652161 -0.103271 0.746704 1445639984 0.080078 0.652161 -0.103271 0.746704 1445639984 0.080078 0.652161 -0.103271 0.746704 1445639984 0.080078 0.652161 -0.103271 0.746704 1445639984 0.075562 0.657104 -0.096252 0.743774 1445639984 0.075562 0.657104 -0.096252 0.743774 1445639984 0.075562 0.657104 -0.096252 0.743774 1445639984 0.075562 0.657104 -0.096252 0.743774 1445639984 0.075562 0.657104 -0.096252 0.743774 1445639984 0.075562 0.657104 -0.096252 0.743774 1445639984 0.091858 0.652466 -0.104065 0.744934 1445639984 0.091858 0.652466 -0.104065 0.744934 1445639984 0.091858 0.652466 -0.104065 0.744934 1445639984 0.091858 0.652466 -0.104065 0.744934 1445639984 0.091858 0.652466 -0.104065 0.744934 1445639984 0.091858 0.652466 -0.104065 0.744934 1445639984 0.108398 0.650208 -0.115906 0.742920 1445639984 0.108398 0.650208 -0.115906 0.742920 1445639984 0.108398 0.650208 -0.115906 0.742920 1445639984 0.108398 0.650208 -0.115906 0.742920 1445639984 0.108398 0.650208 -0.115906 0.742920 1445639984 0.108398 0.650208 -0.115906 0.742920 1445639984 0.123840 0.651001 -0.124817 0.738403 1445639984 0.123840 0.651001 -0.124817 0.738403 1445639984 0.123840 0.651001 -0.124817 0.738403 1445639984 0.123840 0.651001 -0.124817 0.738403 1445639984 0.123840 0.651001 -0.124817 0.738403 1445639984 0.123840 0.651001 -0.124817 0.738403 1445639984 0.138000 0.651672 -0.134766 0.733459 1445639985 0.138000 0.651672 -0.134766 0.733459 1445639985 0.138000 0.651672 -0.134766 0.733459 1445639985 0.138000 0.651672 -0.134766 0.733459 1445639985 0.138000 0.651672 -0.134766 0.733459 1445639985 0.138000 0.651672 -0.134766 0.733459 1445639985 0.147705 0.654480 -0.144470 0.727234 1445639985 0.147705 0.654480 -0.144470 0.727234 1445639985 0.147705 0.654480 -0.144470 0.727234 1445639985 0.147705 0.654480 -0.144470 0.727234 1445639985 0.147705 0.654480 -0.144470 0.727234 1445639985 0.147705 0.654480 -0.144470 0.727234 1445639985 0.147705 0.654480 -0.144470 0.727234 1445639985 0.153564 0.656860 -0.151062 0.722534 1445639985 0.153564 0.656860 -0.151062 0.722534 1445639985 0.153564 0.656860 -0.151062 0.722534 1445639985 0.153564 0.656860 -0.151062 0.722534 1445639985 0.153564 0.656860 -0.151062 0.722534 1445639985 0.153564 0.656860 -0.151062 0.722534 1445639985 0.155212 0.661133 -0.156616 0.717102 1445639985 0.155212 0.661133 -0.156616 0.717102 1445639985 0.155212 0.661133 -0.156616 0.717102 1445639985 0.155212 0.661133 -0.156616 0.717102 1445639985 0.155212 0.661133 -0.156616 0.717102 1445639985 0.155212 0.661133 -0.156616 0.717102 1445639985 0.155212 0.661133 -0.156616 0.717102 1445639985 0.154053 0.658447 -0.154419 0.720276 1445639985 0.154053 0.658447 -0.154419 0.720276 1445639985 0.154053 0.658447 -0.154419 0.720276 1445639985 0.154053 0.658447 -0.154419 0.720276 1445639985 0.154053 0.658447 -0.154419 0.720276 1445639985 0.154053 0.658447 -0.154419 0.720276 1445639985 0.162231 0.653259 -0.159180 0.722168 1445639985 0.162231 0.653259 -0.159180 0.722168 1445639985 0.162231 0.653259 -0.159180 0.722168 1445639985 0.162231 0.653259 -0.159180 0.722168 1445639985 0.162231 0.653259 -0.159180 0.722168 1445639985 0.162231 0.653259 -0.159180 0.722168 1445639985 0.166077 0.664063 -0.165955 0.709839 1445639985 0.166077 0.664063 -0.165955 0.709839 1445639985 0.166077 0.664063 -0.165955 0.709839 1445639985 0.166077 0.664063 -0.165955 0.709839 1445639985 0.166077 0.664063 -0.165955 0.709839 1445639985 0.166077 0.664063 -0.165955 0.709839 1445639985 0.159973 0.671204 -0.163086 0.705139 1445639985 0.159973 0.671204 -0.163086 0.705139 1445639985 0.159973 0.671204 -0.163086 0.705139 1445639985 0.159973 0.671204 -0.163086 0.705139 1445639985 0.159973 0.671204 -0.163086 0.705139 1445639985 0.159973 0.671204 -0.163086 0.705139 1445639985 0.159973 0.671204 -0.163086 0.705139 1445639985 0.152100 0.666870 -0.156555 0.712402 1445639985 0.152100 0.666870 -0.156555 0.712402 1445639985 0.152100 0.666870 -0.156555 0.712402 1445639985 0.152100 0.666870 -0.156555 0.712402 1445639985 0.152100 0.666870 -0.156555 0.712402 1445639985 0.143250 0.660461 -0.152222 0.721130 1445639985 0.143250 0.660461 -0.152222 0.721130 1445639985 0.143250 0.660461 -0.152222 0.721130 1445639985 0.143250 0.660461 -0.152222 0.721130 1445639985 0.143250 0.660461 -0.152222 0.721130 1445639985 0.143250 0.660461 -0.152222 0.721130 1445639985 0.143250 0.660461 -0.152222 0.721130 1445639985 0.126343 0.654236 -0.142700 0.731812 1445639985 0.126343 0.654236 -0.142700 0.731812 1445639985 0.126343 0.654236 -0.142700 0.731812 1445639985 0.126343 0.654236 -0.142700 0.731812 1445639985 0.126343 0.654236 -0.142700 0.731812 1445639985 0.126343 0.654236 -0.142700 0.731812 1445639985 0.098145 0.648438 -0.125977 0.744263 1445639985 0.098145 0.648438 -0.125977 0.744263 1445639985 0.098145 0.648438 -0.125977 0.744263 1445639985 0.098145 0.648438 -0.125977 0.744263 1445639985 0.098145 0.648438 -0.125977 0.744263 1445639985 0.098145 0.648438 -0.125977 0.744263 1445639985 0.070129 0.652222 -0.106628 0.747131 1445639985 0.070129 0.652222 -0.106628 0.747131 1445639985 0.070129 0.652222 -0.106628 0.747131 1445639985 0.070129 0.652222 -0.106628 0.747131 1445639985 0.070129 0.652222 -0.106628 0.747131 1445639985 0.070129 0.652222 -0.106628 0.747131 1445639985 0.070129 0.652222 -0.106628 0.747131 1445639985 0.063293 0.658325 -0.092102 0.744324 1445639985 0.063293 0.658325 -0.092102 0.744324 1445639985 0.063293 0.658325 -0.092102 0.744324 1445639985 0.063293 0.658325 -0.092102 0.744324 1445639985 0.063293 0.658325 -0.092102 0.744324 1445639985 0.063293 0.658325 -0.092102 0.744324 1445639985 0.076782 0.653503 -0.097961 0.746582 1445639985 0.076782 0.653503 -0.097961 0.746582 1445639985 0.076782 0.653503 -0.097961 0.746582 1445639985 0.076782 0.653503 -0.097961 0.746582 1445639985 0.076782 0.653503 -0.097961 0.746582 1445639985 0.076782 0.653503 -0.097961 0.746582 1445639985 0.092041 0.653320 -0.110046 0.743286 1445639985 0.092041 0.653320 -0.110046 0.743286 1445639985 0.092041 0.653320 -0.110046 0.743286 1445639985 0.092041 0.653320 -0.110046 0.743286 1445639985 0.092041 0.653320 -0.110046 0.743286 1445639985 0.092041 0.653320 -0.110046 0.743286 1445639985 0.092041 0.653320 -0.110046 0.743286 1445639985 0.110168 0.653687 -0.124390 0.738220 1445639985 0.110168 0.653687 -0.124390 0.738220 1445639985 0.110168 0.653687 -0.124390 0.738220 1445639985 0.110168 0.653687 -0.124390 0.738220 1445639985 0.110168 0.653687 -0.124390 0.738220 1445639985 0.110168 0.653687 -0.124390 0.738220 1445639985 0.124512 0.659180 -0.139038 0.728394 1445639985 0.124512 0.659180 -0.139038 0.728394 1445639985 0.124512 0.659180 -0.139038 0.728394 1445639985 0.124512 0.659180 -0.139038 0.728394 1445639985 0.124512 0.659180 -0.139038 0.728394 1445639985 0.124512 0.659180 -0.139038 0.728394 1445639985 0.127747 0.665466 -0.148376 0.720215 1445639985 0.127747 0.665466 -0.148376 0.720215 1445639986 0.127747 0.665466 -0.148376 0.720215 1445639986 0.127747 0.665466 -0.148376 0.720215 1445639986 0.127747 0.665466 -0.148376 0.720215 1445639986 0.127747 0.665466 -0.148376 0.720215 1445639986 0.130188 0.661377 -0.156799 0.721741 1445639986 0.130188 0.661377 -0.156799 0.721741 1445639986 0.130188 0.661377 -0.156799 0.721741 1445639986 0.130188 0.661377 -0.156799 0.721741 1445639986 0.130188 0.661377 -0.156799 0.721741 1445639986 0.130188 0.661377 -0.156799 0.721741 1445639986 0.130188 0.661377 -0.156799 0.721741 1445639986 0.129639 0.662354 -0.161255 0.720032 1445639986 0.129639 0.662354 -0.161255 0.720032 1445639986 0.129639 0.662354 -0.161255 0.720032 1445639986 0.129639 0.662354 -0.161255 0.720032 1445639986 0.129639 0.662354 -0.161255 0.720032 1445639986 0.129639 0.662354 -0.161255 0.720032 1445639986 0.133179 0.659119 -0.168396 0.720703 1445639986 0.133179 0.659119 -0.168396 0.720703 1445639986 0.133179 0.659119 -0.168396 0.720703 1445639986 0.133179 0.659119 -0.168396 0.720703 1445639986 0.129517 0.662781 -0.165222 0.718689 1445639986 0.129517 0.662781 -0.165222 0.718689 1445639986 0.129517 0.662781 -0.165222 0.718689 1445639986 0.129517 0.662781 -0.165222 0.718689 1445639986 0.129517 0.662781 -0.165222 0.718689 1445639986 0.129517 0.662781 -0.165222 0.718689 1445639986 0.129517 0.662781 -0.165222 0.718689 1445639986 0.115173 0.668579 -0.153137 0.718445 1445639986 0.115173 0.668579 -0.153137 0.718445 1445639986 0.115173 0.668579 -0.153137 0.718445 1445639986 0.115173 0.668579 -0.153137 0.718445 1445639986 0.115173 0.668579 -0.153137 0.718445 1445639986 0.115173 0.668579 -0.153137 0.718445 1445639986 0.098633 0.666809 -0.137329 0.725708 1445639986 0.098633 0.666809 -0.137329 0.725708 1445639986 0.098633 0.666809 -0.137329 0.725708 1445639986 0.098633 0.666809 -0.137329 0.725708 1445639986 0.098633 0.666809 -0.137329 0.725708 1445639986 0.098633 0.666809 -0.137329 0.725708 1445639986 0.084351 0.657532 -0.123230 0.738403 1445639986 0.084351 0.657532 -0.123230 0.738403 1445639986 0.084351 0.657532 -0.123230 0.738403 1445639986 0.084351 0.657532 -0.123230 0.738403 1445639986 0.084351 0.657532 -0.123230 0.738403 1445639986 0.084351 0.657532 -0.123230 0.738403 1445639986 0.064331 0.650757 -0.108582 0.748657 1445639986 0.064331 0.650757 -0.108582 0.748657 1445639986 0.064331 0.650757 -0.108582 0.748657 1445639986 0.064331 0.650757 -0.108582 0.748657 1445639986 0.064331 0.650757 -0.108582 0.748657 1445639986 0.064331 0.650757 -0.108582 0.748657 1445639986 0.064331 0.650757 -0.108582 0.748657 1445639986 0.035400 0.647400 -0.088501 0.756165 1445639986 0.035400 0.647400 -0.088501 0.756165 1445639986 0.035400 0.647400 -0.088501 0.756165 1445639986 0.035400 0.647400 -0.088501 0.756165 1445639986 0.035400 0.647400 -0.088501 0.756165 1445639986 0.035400 0.647400 -0.088501 0.756165 1445639986 0.011536 0.649048 -0.066956 0.757690 1445639986 0.011536 0.649048 -0.066956 0.757690 1445639986 0.011536 0.649048 -0.066956 0.757690 1445639986 0.011536 0.649048 -0.066956 0.757690 1445639986 0.011536 0.649048 -0.066956 0.757690 1445639986 0.011536 0.649048 -0.066956 0.757690 1445639986 0.009216 0.654846 -0.057251 0.753479 1445639986 0.009216 0.654846 -0.057251 0.753479 1445639986 0.009216 0.654846 -0.057251 0.753479 1445639986 0.009216 0.654846 -0.057251 0.753479 1445639986 0.009216 0.654846 -0.057251 0.753479 1445639986 0.009216 0.654846 -0.057251 0.753479 1445639986 0.028198 0.650513 -0.064941 0.756104 1445639986 0.028198 0.650513 -0.064941 0.756104 1445639986 0.028198 0.650513 -0.064941 0.756104 1445639986 0.028198 0.650513 -0.064941 0.756104 1445639986 0.028198 0.650513 -0.064941 0.756104 1445639986 0.028198 0.650513 -0.064941 0.756104 1445639986 0.028198 0.650513 -0.064941 0.756104 1445639986 0.053040 0.648315 -0.076904 0.755554 1445639986 0.053040 0.648315 -0.076904 0.755554 1445639986 0.053040 0.648315 -0.076904 0.755554 1445639986 0.053040 0.648315 -0.076904 0.755554 1445639986 0.053040 0.648315 -0.076904 0.755554 1445639986 0.053040 0.648315 -0.076904 0.755554 1445639986 0.082642 0.645630 -0.095581 0.753113 1445639986 0.082642 0.645630 -0.095581 0.753113 1445639986 0.082642 0.645630 -0.095581 0.753113 1445639986 0.082642 0.645630 -0.095581 0.753113 1445639986 0.082642 0.645630 -0.095581 0.753113 1445639986 0.082642 0.645630 -0.095581 0.753113 1445639986 0.111755 0.647034 -0.118652 0.744812 1445639986 0.111755 0.647034 -0.118652 0.744812 1445639986 0.111755 0.647034 -0.118652 0.744812 1445639986 0.111755 0.647034 -0.118652 0.744812 1445639986 0.111755 0.647034 -0.118652 0.744812 1445639986 0.111755 0.647034 -0.118652 0.744812 1445639986 0.111755 0.647034 -0.118652 0.744812 1445639986 0.135071 0.653137 -0.142883 0.731201 1445639986 0.135071 0.653137 -0.142883 0.731201 1445639986 0.135071 0.653137 -0.142883 0.731201 1445639986 0.135071 0.653137 -0.142883 0.731201 1445639986 0.135071 0.653137 -0.142883 0.731201 1445639986 0.135071 0.653137 -0.142883 0.731201 1445639986 0.145020 0.652649 -0.159607 0.726257 1445639986 0.145020 0.652649 -0.159607 0.726257 1445639986 0.145020 0.652649 -0.159607 0.726257 1445639986 0.145020 0.652649 -0.159607 0.726257 1445639986 0.145020 0.652649 -0.159607 0.726257 1445639986 0.145020 0.652649 -0.159607 0.726257 1445639986 0.148987 0.650757 -0.172119 0.724304 1445639986 0.148987 0.650757 -0.172119 0.724304 1445639986 0.148987 0.650757 -0.172119 0.724304 1445639986 0.148987 0.650757 -0.172119 0.724304 1445639987 0.148987 0.650757 -0.172119 0.724304 1445639987 0.148987 0.650757 -0.172119 0.724304 1445639987 0.148987 0.650757 -0.172119 0.724304 1445639987 
0.245422 0.651123 -0.146179 0.703125 1445639989 0.245422 0.651123 -0.146179 0.703125 1445639989 0.265930 0.651062 -0.161804 0.692200 1445639989 0.265930 0.651062 -0.161804 0.692200 1445639989 0.265930 0.651062 -0.161804 0.692200 1445639989 0.265930 0.651062 -0.161804 0.692200 1445639989 0.265930 0.651062 -0.161804 0.692200 1445639989 0.282043 0.643127 -0.180115 0.688660 1445639989 0.282043 0.643127 -0.180115 0.688660 1445639989 0.282043 0.643127 -0.180115 0.688660 1445639989 0.282043 0.643127 -0.180115 0.688660 1445639989 0.282043 0.643127 -0.180115 0.688660 1445639989 0.282043 0.643127 -0.180115 0.688660 1445639989 0.288391 0.635193 -0.188171 0.691284 1445639989 0.288391 0.635193 -0.188171 0.691284 1445639989 0.288391 0.635193 -0.188171 0.691284 1445639989 0.288391 0.635193 -0.188171 0.691284 1445639989 0.288391 0.635193 -0.188171 0.691284 1445639989 0.288391 0.635193 -0.188171 0.691284 1445639989 0.288391 0.635193 -0.188171 0.691284 1445639989 0.290588 0.631165 -0.185547 0.694763 1445639989 0.290588 0.631165 -0.185547 0.694763 1445639989 0.290588 0.631165 -0.185547 0.694763 1445639989 0.290588 0.631165 -0.185547 0.694763 1445639989 0.290588 0.631165 -0.185547 0.694763 1445639989 0.286743 0.636230 -0.169983 0.695679 1445639989 0.286743 0.636230 -0.169983 0.695679 1445639989 0.286743 0.636230 -0.169983 0.695679 1445639989 0.286743 0.636230 -0.169983 0.695679 1445639989 0.286743 0.636230 -0.169983 0.695679 1445639989 0.286743 0.636230 -0.169983 0.695679 1445639989 0.292236 0.638245 -0.154907 0.695129 1445639989 0.292236 0.638245 -0.154907 0.695129 1445639989 0.292236 0.638245 -0.154907 0.695129 1445639989 0.292236 0.638245 -0.154907 0.695129 1445639989 0.292236 0.638245 -0.154907 0.695129 1445639989 0.292236 0.638245 -0.154907 0.695129 1445639989 0.310181 0.641052 -0.160583 0.683350 1445639989 0.310181 0.641052 -0.160583 0.683350 1445639989 0.310181 0.641052 -0.160583 0.683350 1445639989 0.310181 0.641052 -0.160583 0.683350 1445639989 0.310181 0.641052 -0.160583 0.683350 1445639989 0.310181 0.641052 -0.160583 0.683350 1445639989 0.310181 0.641052 -0.160583 0.683350 1445639989 0.312378 0.649902 -0.180969 0.668701 1445639989 0.312378 0.649902 -0.180969 0.668701 1445639989 0.312378 0.649902 -0.180969 0.668701 1445639989 0.312378 0.649902 -0.180969 0.668701 1445639989 0.312378 0.649902 -0.180969 0.668701 1445639989 0.312378 0.649902 -0.180969 0.668701 1445639989 0.288879 0.649353 -0.171326 0.682251 1445639989 0.288879 0.649353 -0.171326 0.682251 1445639989 0.288879 0.649353 -0.171326 0.682251 1445639989 0.288879 0.649353 -0.171326 0.682251 1445639989 0.288879 0.649353 -0.171326 0.682251 1445639989 0.288879 0.649353 -0.171326 0.682251 1445639989 0.260254 0.645813 -0.142029 0.703491 1445639989 0.260254 0.645813 -0.142029 0.703491 1445639989 0.260254 0.645813 -0.142029 0.703491 1445639989 0.260254 0.645813 -0.142029 0.703491 1445639989 0.260254 0.645813 -0.142029 0.703491 1445639989 0.260254 0.645813 -0.142029 0.703491 1445639989 0.260254 0.645813 -0.142029 0.703491 1445639989 0.243164 0.652893 -0.119690 0.707214 1445639989 0.243164 0.652893 -0.119690 0.707214 1445639989 0.243164 0.652893 -0.119690 0.707214 1445639989 0.243164 0.652893 -0.119690 0.707214 1445639989 0.243164 0.652893 -0.119690 0.707214 1445639989 0.243164 0.652893 -0.119690 0.707214 1445639989 0.232849 0.663879 -0.112549 0.701660 1445639989 0.232849 0.663879 -0.112549 0.701660 1445639989 0.232849 0.663879 -0.112549 0.701660 1445639989 0.232849 0.663879 -0.112549 0.701660 1445639989 0.232849 0.663879 -0.112549 0.701660 1445639989 0.232849 0.663879 -0.112549 0.701660 1445639989 0.230591 0.667358 -0.118225 0.698120 1445639990 0.230591 0.667358 -0.118225 0.698120 1445639990 0.230591 0.667358 -0.118225 0.698120 1445639990 0.230591 0.667358 -0.118225 0.698120 1445639990 0.230591 0.667358 -0.118225 0.698120 1445639990 0.230591 0.667358 -0.118225 0.698120 1445639990 0.230591 0.667358 -0.118225 0.698120 1445639990 0.236450 0.660583 -0.116760 0.702881 1445639990 0.236450 0.660583 -0.116760 0.702881 1445639990 0.236450 0.660583 -0.116760 0.702881 1445639990 0.236450 0.660583 -0.116760 0.702881 1445639990 0.236450 0.660583 -0.116760 0.702881 1445639990 0.236450 0.660583 -0.116760 0.702881 1445639990 0.234070 0.657227 -0.111816 0.707581 1445639990 0.234070 0.657227 -0.111816 0.707581 1445639990 0.234070 0.657227 -0.111816 0.707581 1445639990 0.234070 0.657227 -0.111816 0.707581 1445639990 0.234070 0.657227 -0.111816 0.707581 1445639990 0.234070 0.657227 -0.111816 0.707581 1445639990 0.234070 0.657227 -0.111816 0.707581 1445639990 0.234497 0.665710 -0.118713 0.698364 1445639990 0.234497 0.665710 -0.118713 0.698364 1445639990 0.234497 0.665710 -0.118713 0.698364 1445639990 0.234497 0.665710 -0.118713 0.698364 1445639990 0.234497 0.665710 -0.118713 0.698364 1445639990 0.234497 0.665710 -0.118713 0.698364 1445639990 0.252869 0.665955 -0.137268 0.688232 1445639990 0.252869 0.665955 -0.137268 0.688232 1445639990 0.252869 0.665955 -0.137268 0.688232 1445639990 0.252869 0.665955 -0.137268 0.688232 1445639990 0.252869 0.665955 -0.137268 0.688232 1445639990 0.252869 0.665955 -0.137268 0.688232 1445639990 0.281311 0.650757 -0.161865 0.686340 1445639990 0.281311 0.650757 -0.161865 0.686340 1445639990 0.281311 0.650757 -0.161865 0.686340 1445639990 0.281311 0.650757 -0.161865 0.686340 1445639990 0.281311 0.650757 -0.161865 0.686340 1445639990 0.281311 0.650757 -0.161865 0.686340 1445639990 0.300049 0.629822 -0.183411 0.692505 1445639990 0.300049 0.629822 -0.183411 0.692505 1445639990 0.300049 0.629822 -0.183411 0.692505 1445639990 0.300049 0.629822 -0.183411 0.692505 1445639990 0.300049 0.629822 -0.183411 0.692505 1445639990 0.300049 0.629822 -0.183411 0.692505 1445639990 0.300049 0.629822 -0.183411 0.692505 1445639990 0.310181 0.619080 -0.194092 0.694824 1445639990 0.310181 0.619080 -0.194092 0.694824 1445639990 0.310181 0.619080 -0.194092 0.694824 1445639990 0.310181 0.619080 -0.194092 0.694824 1445639990 0.315674 0.622986 -0.194092 0.688782 1445639990 0.315674 0.622986 -0.194092 0.688782 1445639990 0.315674 0.622986 -0.194092 0.688782 1445639990 0.315674 0.622986 -0.194092 0.688782 1445639990 0.315674 0.622986 -0.194092 0.688782 1445639990 0.317139 0.628967 -0.186890 0.684692 1445639990 0.317139 0.628967 -0.186890 0.684692 1445639990 0.317139 0.628967 -0.186890 0.684692 1445639990 0.317139 0.628967 -0.186890 0.684692 1445639990 0.317139 0.628967 -0.186890 0.684692 1445639990 0.317139 0.628967 -0.186890 0.684692 1445639990 0.332275 0.625244 -0.194031 0.678894 1445639990 0.332275 0.625244 -0.194031 0.678894 1445639990 0.332275 0.625244 -0.194031 0.678894 1445639990 0.332275 0.625244 -0.194031 0.678894 1445639990 0.332275 0.625244 -0.194031 0.678894 1445639990 0.332275 0.625244 -0.194031 0.678894 1445639990 0.343323 0.630615 -0.221008 0.659973 1445639990 0.343323 0.630615 -0.221008 0.659973 1445639990 0.343323 0.630615 -0.221008 0.659973 1445639990 0.343323 0.630615 -0.221008 0.659973 1445639990 0.343323 0.630615 -0.221008 0.659973 1445639990 0.343323 0.630615 -0.221008 0.659973 1445639990 0.343323 0.630615 -0.221008 0.659973 1445639990 0.321594 0.630615 -0.215027 0.672729 1445639990 0.321594 0.630615 -0.215027 0.672729 1445639990 0.321594 0.630615 -0.215027 0.672729 1445639990 0.321594 0.630615 -0.215027 0.672729 1445639990 0.321594 0.630615 -0.215027 0.672729 1445639990 0.321594 0.630615 -0.215027 0.672729 1445639990 0.292419 0.629272 -0.181641 0.696716 1445639990 0.292419 0.629272 -0.181641 0.696716 1445639990 0.292419 0.629272 -0.181641 0.696716 1445639990 0.292419 0.629272 -0.181641 0.696716 1445639990 0.292419 0.629272 -0.181641 0.696716 1445639990 0.292419 0.629272 -0.181641 0.696716 1445639990 0.282410 0.636475 -0.156433 0.700439 1445639990 0.282410 0.636475 -0.156433 0.700439 1445639990 0.282410 0.636475 -0.156433 0.700439 1445639990 0.282410 0.636475 -0.156433 0.700439 1445639990 0.282410 0.636475 -0.156433 0.700439 1445639990 0.282410 0.636475 -0.156433 0.700439 1445639990 0.282410 0.636475 -0.156433 0.700439 1445639990 0.279968 0.646973 -0.154907 0.692078 1445639990 0.279968 0.646973 -0.154907 0.692078 1445639990 0.279968 0.646973 -0.154907 0.692078 1445639990 0.279968 0.646973 -0.154907 0.692078 1445639990 0.279968 0.646973 -0.154907 0.692078 1445639990 0.279968 0.646973 -0.154907 0.692078 1445639990 0.299500 0.644287 -0.168030 0.683228 1445639990 0.299500 0.644287 -0.168030 0.683228 1445639990 0.299500 0.644287 -0.168030 0.683228 1445639990 0.299500 0.644287 -0.168030 0.683228 1445639990 0.299500 0.644287 -0.168030 0.683228 1445639990 0.299500 0.644287 -0.168030 0.683228 1445639990 0.322632 0.628723 -0.177856 0.684753 1445639990 0.322632 0.628723 -0.177856 0.684753 1445639990 0.322632 0.628723 -0.177856 0.684753 1445639990 0.322632 0.628723 -0.177856 0.684753 1445639990 0.322632 0.628723 -0.177856 0.684753 1445639990 0.322632 0.628723 -0.177856 0.684753 1445639990 0.322632 0.628723 -0.177856 0.684753 1445639990 0.321167 0.623596 -0.178284 0.690002 1445639991 0.321167 0.623596 -0.178284 0.690002 1445639991 0.321167 0.623596 -0.178284 0.690002 1445639991 0.321167 0.623596 -0.178284 0.690002 1445639991 0.321167 0.623596 -0.178284 0.690002 1445639991 0.321167 0.623596 -0.178284 0.690002 1445639991 0.308105 0.637268 -0.184753 0.681702 1445639991 0.308105 0.637268 -0.184753 0.681702 1445639991 0.308105 0.637268 -0.184753 0.681702 1445639991 0.308105 0.637268 -0.184753 0.681702 1445639991 0.308105 0.637268 -0.184753 0.681702 1445639991 0.308105 0.637268 -0.184753 0.681702 1445639991 0.304016 0.645020 -0.192871 0.673950 1445639991 0.304016 0.645020 -0.192871 0.673950 1445639991 0.304016 0.645020 -0.192871 0.673950 1445639991 0.304016 0.645020 -0.192871 0.673950 1445639991 0.304016 0.645020 -0.192871 0.673950 1445639991 0.304016 0.645020 -0.192871 0.673950 1445639991 0.307434 0.632813 -0.191101 0.684387 1445639991 0.307434 0.632813 -0.191101 0.684387 1445639991 0.307434 0.632813 -0.191101 0.684387 1445639991 0.307434 0.632813 -0.191101 0.684387 1445639991 0.307434 0.632813 -0.191101 0.684387 1445639991 0.307434 0.632813 -0.191101 0.684387 1445639991 0.307434 0.632813 -0.191101 0.684387 1445639991 0.311035 0.619263 -0.187012 0.696228 1445639991 0.311035 0.619263 -0.187012 0.696228 1445639991 0.311035 0.619263 -0.187012 0.696228 1445639991 0.311035 0.619263 -0.187012 0.696228 1445639991 0.311035 0.619263 -0.187012 0.696228 1445639991 0.311035 0.619263 -0.187012 0.696228 1445639991 0.326721 0.616699 -0.190186 0.690430 1445639991 0.326721 0.616699 -0.190186 0.690430 1445639991 0.326721 0.616699 -0.190186 0.690430 1445639991 0.326721 0.616699 -0.190186 0.690430 1445639991 0.326721 0.616699 -0.190186 0.690430 1445639991 0.326721 0.616699 -0.190186 0.690430 1445639991 0.345947 0.617676 -0.203308 0.676270 1445639991 0.345947 0.617676 -0.203308 0.676270 1445639991 0.345947 0.617676 -0.203308 0.676270 1445639991 0.345947 0.617676 -0.203308 0.676270 1445639991 0.345947 0.617676 -0.203308 0.676270 1445639991 0.345947 0.617676 -0.203308 0.676270 1445639991 0.360535 0.618103 -0.222046 0.662231 1445639991 0.360535 0.618103 -0.222046 0.662231 1445639991 0.360535 0.618103 -0.222046 0.662231 1445639991 0.360535 0.618103 -0.222046 0.662231 1445639991 0.360535 0.618103 -0.222046 0.662231 1445639991 0.360535 0.618103 -0.222046 0.662231 1445639991 0.350098 0.617981 -0.223938 0.667297 1445639991 0.350098 0.617981 -0.223938 0.667297 1445639991 0.350098 0.617981 -0.223938 0.667297 1445639991 0.350098 0.617981 -0.223938 0.667297 1445639991 0.350098 0.617981 -0.223938 0.667297 1445639991 0.328552 0.619385 -0.205200 0.682800 1445639991 0.328552 0.619385 -0.205200 0.682800 1445639991 0.328552 0.619385 -0.205200 0.682800 1445639991 0.328552 0.619385 -0.205200 0.682800 1445639991 0.328552 0.619385 -0.205200 0.682800 1445639991 0.328552 0.619385 -0.205200 0.682800 1445639991 0.328552 0.619385 -0.205200 0.682800 1445639991 0.309448 0.625610 -0.185486 0.691650 1445639991 0.309448 0.625610 -0.185486 0.691650 1445639991 0.309448 0.625610 -0.185486 0.691650 1445639991 0.309448 0.625610 -0.185486 0.691650 1445639991 0.309448 0.625610 -0.185486 0.691650 1445639991 0.309448 0.625610 -0.185486 0.691650 1445639991 0.288147 0.635376 -0.164856 0.697144 1445639991 0.288147 0.635376 -0.164856 0.697144 1445639991 0.288147 0.635376 -0.164856 0.697144 1445639991 0.288147 0.635376 -0.164856 0.697144 1445639991 0.288147 0.635376 -0.164856 0.697144 1445639991 0.288147 0.635376 -0.164856 0.697144 1445639991 0.274719 0.645142 -0.151489 0.696655 1445639991 0.274719 0.645142 -0.151489 0.696655 1445639991 0.274719 0.645142 -0.151489 0.696655 1445639991 0.274719 0.645142 -0.151489 0.696655 1445639991 0.274719 0.645142 -0.151489 0.696655 1445639991 0.274719 0.645142 -0.151489 0.696655 1445639991 0.275330 0.649963 -0.138489 0.694580 1445639991 0.275330 0.649963 -0.138489 0.694580 1445639991 0.275330 0.649963 -0.138489 0.694580 1445639991 0.275330 0.649963 -0.138489 0.694580 1445639991 0.275330 0.649963 -0.138489 0.694580 1445639991 0.275330 0.649963 -0.138489 0.694580 1445639991 0.275330 0.649963 -0.138489 0.694580 1445639991 0.293274 0.649231 -0.142639 0.687073 1445639991 0.293274 0.649231 -0.142639 0.687073 1445639991 0.293274 0.649231 -0.142639 0.687073 1445639991 0.293274 0.649231 -0.142639 0.687073 1445639991 0.293274 0.649231 -0.142639 0.687073 1445639991 0.293274 0.649231 -0.142639 0.687073 1445639991 0.293274 0.649231 -0.142639 0.687073 1445639991 0.312012 0.637451 -0.153442 0.687500 1445639991 0.312012 0.637451 -0.153442 0.687500 1445639991 0.312012 0.637451 -0.153442 0.687500 1445639991 0.312012 0.637451 -0.153442 0.687500 1445639991 0.312012 0.637451 -0.153442 0.687500 1445639991 0.312012 0.637451 -0.153442 0.687500 1445639991 0.318481 0.639099 -0.167908 0.679565 1445639991 0.318481 0.639099 -0.167908 0.679565 1445639991 0.318481 0.639099 -0.167908 0.679565 1445639991 0.318481 0.639099 -0.167908 0.679565 1445639991 0.318481 0.639099 -0.167908 0.679565 1445639991 0.318481 0.639099 -0.167908 0.679565 1445639991 0.326416 0.635498 -0.187683 0.674011 1445639991 0.326416 0.635498 -0.187683 0.674011 1445639991 0.326416 0.635498 -0.187683 0.674011 1445639991 0.326416 0.635498 -0.187683 0.674011 1445639991 0.326416 0.635498 -0.187683 0.674011 1445639991 0.326416 0.635498 -0.187683 0.674011 1445639991 0.334839 0.622070 -0.201477 0.678406 1445639991 0.334839 0.622070 -0.201477 0.678406 1445639991 0.334839 0.622070 -0.201477 0.678406 1445639992 0.334839 0.622070 -0.201477 0.678406 1445639992 0.334839 0.622070 -0.201477 0.678406 1445639992 0.334839 0.622070 -0.201477 0.678406 1445639992 0.328430 0.617004 -0.197815 0.687195 1445639992 0.328430 0.617004 -0.197815 0.687195 1445639992 0.328430 0.617004 -0.197815 0.687195 1445639992 0.328430 0.617004 -0.197815 0.687195 1445639992 0.328430 0.617004 -0.197815 0.687195 1445639992 0.328430 0.617004 -0.197815 0.687195 1445639992 0.330078 0.622314 -0.183960 0.685425 1445639992 0.330078 0.622314 -0.183960 0.685425 1445639992 0.330078 0.622314 -0.183960 0.685425 1445639992 0.330078 0.622314 -0.183960 0.685425 1445639992 0.330078 0.622314 -0.183960 0.685425 1445639992 0.330078 0.622314 -0.183960 0.685425 1445639992 0.330078 0.622314 -0.183960 0.685425 1445639992 0.349915 0.622620 -0.181396 0.675964 1445639992 0.349915 0.622620 -0.181396 0.675964 1445639992 0.349915 0.622620 -0.181396 0.675964 1445639992 0.349915 0.622620 -0.181396 0.675964 1445639992 0.349915 0.622620 -0.181396 0.675964 1445639992 0.349915 0.622620 -0.181396 0.675964 1445639992 0.349915 0.622620 -0.181396 0.675964 1445639992 0.375488 0.622681 -0.214050 0.652161 1445639992 0.375488 0.622681 -0.214050 0.652161 1445639992 0.375488 0.622681 -0.214050 0.652161 1445639992 0.375488 0.622681 -0.214050 0.652161 1445639992 0.375488 0.622681 -0.214050 0.652161 1445639992 0.375488 0.622681 -0.214050 0.652161 1445639992 0.364075 0.632813 -0.238831 0.640198 1445639992 0.364075 0.632813 -0.238831 0.640198 1445639992 0.364075 0.632813 -0.238831 0.640198 1445639992 0.364075 0.632813 -0.238831 0.640198 1445639992 0.364075 0.632813 -0.238831 0.640198 1445639992 0.364075 0.632813 -0.238831 0.640198 1445639992 0.327698 0.625854 -0.201599 0.678406 1445639992 0.327698 0.625854 -0.201599 0.678406 1445639992 0.327698 0.625854 -0.201599 0.678406 1445639992 0.327698 0.625854 -0.201599 0.678406 1445639992 0.327698 0.625854 -0.201599 0.678406 1445639992 0.327698 0.625854 -0.201599 0.678406 1445639992 0.300781 0.630432 -0.170776 0.694885 1445639992 0.300781 0.630432 -0.170776 0.694885 1445639992 0.300781 0.630432 -0.170776 0.694885 1445639992 0.300781 0.630432 -0.170776 0.694885 1445639992 0.300781 0.630432 -0.170776 0.694885 1445639992 0.300781 0.630432 -0.170776 0.694885 1445639992 0.276245 0.644226 -0.147339 0.697815 1445639992 0.276245 0.644226 -0.147339 0.697815 1445639992 0.276245 0.644226 -0.147339 0.697815 1445639992 0.276245 0.644226 -0.147339 0.697815 1445639992 0.276245 0.644226 -0.147339 0.697815 1445639992 0.276245 0.644226 -0.147339 0.697815 1445639992 0.276245 0.644226 -0.147339 0.697815 1445639992 0.266479 0.653198 -0.142883 0.694153 1445639992 0.266479 0.653198 -0.142883 0.694153 1445639992 0.266479 0.653198 -0.142883 0.694153 1445639992 0.266479 0.653198 -0.142883 0.694153 1445639992 0.266479 0.653198 -0.142883 0.694153 1445639992 0.266479 0.653198 -0.142883 0.694153 1445639992 0.274536 0.651611 -0.145630 0.691895 1445639992 0.274536 0.651611 -0.145630 0.691895 1445639992 0.274536 0.651611 -0.145630 0.691895 1445639992 0.274536 0.651611 -0.145630 0.691895 1445639992 0.274536 0.651611 -0.145630 0.691895 1445639992 0.274536 0.651611 -0.145630 0.691895 1445639992 0.281738 0.642700 -0.143494 0.697754 1445639992 0.281738 0.642700 -0.143494 0.697754 1445639992 0.281738 0.642700 -0.143494 0.697754 1445639992 0.281738 0.642700 -0.143494 0.697754 1445639992 0.281738 0.642700 -0.143494 0.697754 1445639992 0.281738 0.642700 -0.143494 0.697754 1445639992 0.281738 0.642700 -0.143494 0.697754 1445639992 0.278870 0.642700 -0.144592 0.698669 1445639992 0.278870 0.642700 -0.144592 0.698669 1445639992 0.278870 0.642700 -0.144592 0.698669 1445639992 0.278870 0.642700 -0.144592 0.698669 1445639992 0.278870 0.642700 -0.144592 0.698669 1445639992 0.278870 0.642700 -0.144592 0.698669 1445639992 0.274231 0.648621 -0.150940 0.693665 1445639992 0.274231 0.648621 -0.150940 0.693665 1445639992 0.274231 0.648621 -0.150940 0.693665 1445639992 0.274231 0.648621 -0.150940 0.693665 1445639992 0.274231 0.648621 -0.150940 0.693665 1445639992 0.277161 0.651917 -0.162598 0.686768 1445639992 0.277161 0.651917 -0.162598 0.686768 1445639992 0.277161 0.651917 -0.162598 0.686768 1445639992 0.277161 0.651917 -0.162598 0.686768 1445639992 0.277161 0.651917 -0.162598 0.686768 1445639992 0.277161 0.651917 -0.162598 0.686768 1445639992 0.277161 0.651917 -0.162598 0.686768 1445639992 0.287231 0.639526 -0.171631 0.692078 1445639992 0.287231 0.639526 -0.171631 0.692078 1445639992 0.287231 0.639526 -0.171631 0.692078 1445639992 0.287231 0.639526 -0.171631 0.692078 1445639992 0.287231 0.639526 -0.171631 0.692078 1445639992 0.287231 0.639526 -0.171631 0.692078 1445639992 0.287231 0.639526 -0.171631 0.692078 1445639992 0.296875 0.627930 -0.178528 0.696838 1445639992 0.296875 0.627930 -0.178528 0.696838 1445639992 0.296875 0.627930 -0.178528 0.696838 1445639992 0.296875 0.627930 -0.178528 0.696838 1445639992 0.296875 0.627930 -0.178528 0.696838 1445639992 0.296875 0.627930 -0.178528 0.696838 1445639992 0.305298 0.624695 -0.179749 0.695801 1445639992 0.305298 0.624695 -0.179749 0.695801 1445639992 0.305298 0.624695 -0.179749 0.695801 1445639992 0.305298 0.624695 -0.179749 0.695801 1445639992 0.305298 0.624695 -0.179749 0.695801 1445639992 0.305298 0.624695 -0.179749 0.695801 1445639992 0.316345 0.625916 -0.183289 0.688843 1445639992 0.316345 0.625916 -0.183289 0.688843 1445639992 0.316345 0.625916 -0.183289 0.688843 1445639992 0.316345 0.625916 -0.183289 0.688843 1445639993 0.316345 0.625916 -0.183289 0.688843 1445639993 0.316345 0.625916 -0.183289 0.688843 1445639993 0.316345 0.625916 -0.183289 0.688843 1445639993 0.328674 0.628723 -0.193665 0.677551 1445639993 0.328674 0.628723 -0.193665 0.677551 1445639993 0.328674 0.628723 -0.193665 0.677551 1445639993 0.328674 0.628723 -0.193665 0.677551 1445639993 0.328674 0.628723 -0.193665 0.677551 1445639993 0.328674 0.628723 -0.193665 0.677551 1445639993 0.326904 0.634094 -0.208679 0.668884 1445639993 0.326904 0.634094 -0.208679 0.668884 1445639993 0.326904 0.634094 -0.208679 0.668884 1445639993 0.326904 0.634094 -0.208679 0.668884 1445639993 0.326904 0.634094 -0.208679 0.668884 1445639993 0.326904 0.634094 -0.208679 0.668884 1445639993 0.326904 0.634094 -0.208679 0.668884 1445639993 0.300842 0.637207 -0.194397 0.682312 1445639993 0.300842 0.637207 -0.194397 0.682312 1445639993 0.300842 0.637207 -0.194397 0.682312 1445639993 0.300842 0.637207 -0.194397 0.682312 1445639993 0.300842 0.637207 -0.194397 0.682312 1445639993 0.300842 0.637207 -0.194397 0.682312 1445639993 0.272339 0.640808 -0.167786 0.697815 1445639993 0.272339 0.640808 -0.167786 0.697815 1445639993 0.272339 0.640808 -0.167786 0.697815 1445639993 0.272339 0.640808 -0.167786 0.697815 1445639993 0.272339 0.640808 -0.167786 0.697815 1445639993 0.272339 0.640808 -0.167786 0.697815 1445639993 0.254089 0.649109 -0.146851 0.701721 1445639993 0.254089 0.649109 -0.146851 0.701721 1445639993 0.254089 0.649109 -0.146851 0.701721 1445639993 0.254089 0.649109 -0.146851 0.701721 1445639993 0.254089 0.649109 -0.146851 0.701721 1445639993 0.254089 0.649109 -0.146851 0.701721 1445639993 0.244873 0.660339 -0.139038 0.696106 1445639993 0.244873 0.660339 -0.139038 0.696106 1445639993 0.244873 0.660339 -0.139038 0.696106 1445639993 0.244873 0.660339 -0.139038 0.696106 1445639993 0.244873 0.660339 -0.139038 0.696106 1445639993 0.244873 0.660339 -0.139038 0.696106 1445639993 0.245422 0.665527 -0.139343 0.690857 1445639993 0.245422 0.665527 -0.139343 0.690857 1445639993 0.245422 0.665527 -0.139343 0.690857 1445639993 0.245422 0.665527 -0.139343 0.690857 1445639993 0.245422 0.665527 -0.139343 0.690857 1445639993 0.245422 0.665527 -0.139343 0.690857 1445639993 0.255676 0.660950 -0.141785 0.691101 1445639993 0.255676 0.660950 -0.141785 0.691101 1445639993 0.255676 0.660950 -0.141785 0.691101 1445639993 0.255676 0.660950 -0.141785 0.691101 1445639993 0.255676 0.660950 -0.141785 0.691101 1445639993 0.255676 0.660950 -0.141785 0.691101 1445639993 0.256775 0.656738 -0.137451 0.695557 1445639993 0.256775 0.656738 -0.137451 0.695557 1445639993 0.256775 0.656738 -0.137451 0.695557 1445639993 0.256775 0.656738 -0.137451 0.695557 1445639993 0.256775 0.656738 -0.137451 0.695557 1445639993 0.256775 0.656738 -0.137451 0.695557 1445639993 0.255798 0.663147 -0.140259 0.689209 1445639993 0.255798 0.663147 -0.140259 0.689209 1445639993 0.255798 0.663147 -0.140259 0.689209 1445639993 0.255798 0.663147 -0.140259 0.689209 1445639993 0.255798 0.663147 -0.140259 0.689209 1445639993 0.255798 0.663147 -0.140259 0.689209 1445639993 0.255798 0.663147 -0.140259 0.689209 1445639993 0.263245 0.666077 -0.154175 0.680603 1445639993 0.263245 0.666077 -0.154175 0.680603 1445639993 0.263245 0.666077 -0.154175 0.680603 1445639993 0.263245 0.666077 -0.154175 0.680603 1445639993 0.263245 0.666077 -0.154175 0.680603 1445639993 0.273071 0.658813 -0.166687 0.680847 1445639993 0.273071 0.658813 -0.166687 0.680847 1445639993 0.273071 0.658813 -0.166687 0.680847 1445639993 0.273071 0.658813 -0.166687 0.680847 1445639993 0.273071 0.658813 -0.166687 0.680847 1445639993 0.273071 0.658813 -0.166687 0.680847 1445639993 0.273071 0.658813 -0.166687 0.680847 1445639993 0.274414 0.652893 -0.172180 0.684631 1445639993 0.274414 0.652893 -0.172180 0.684631 1445639993 0.274414 0.652893 -0.172180 0.684631 1445639993 0.274414 0.652893 -0.172180 0.684631 1445639993 0.274414 0.652893 -0.172180 0.684631 1445639993 0.274414 0.652893 -0.172180 0.684631 1445639993 0.271484 0.657288 -0.164795 0.683350 1445639993 0.271484 0.657288 -0.164795 0.683350 1445639993 0.271484 0.657288 -0.164795 0.683350 1445639993 0.271484 0.657288 -0.164795 0.683350 1445639993 0.271484 0.657288 -0.164795 0.683350 1445639993 0.271484 0.657288 -0.164795 0.683350 1445639993 0.269653 0.662537 -0.150696 0.682312 1445639993 0.269653 0.662537 -0.150696 0.682312 1445639993 0.269653 0.662537 -0.150696 0.682312 1445639993 0.269653 0.662537 -0.150696 0.682312 1445639993 0.269653 0.662537 -0.150696 0.682312 1445639993 0.284424 0.659973 -0.154297 0.677917 1445639993 0.284424 0.659973 -0.154297 0.677917 1445639993 0.284424 0.659973 -0.154297 0.677917 1445639993 0.284424 0.659973 -0.154297 0.677917 1445639993 0.284424 0.659973 -0.154297 0.677917 1445639993 0.284424 0.659973 -0.154297 0.677917 1445639993 0.292480 0.661377 -0.168091 0.669861 1445639993 0.292480 0.661377 -0.168091 0.669861 1445639993 0.292480 0.661377 -0.168091 0.669861 1445639993 0.292480 0.661377 -0.168091 0.669861 1445639993 0.292480 0.661377 -0.168091 0.669861 1445639993 0.292480 0.661377 -0.168091 0.669861 1445639993 0.271484 0.662476 -0.161072 0.679260 1445639993 0.271484 0.662476 -0.161072 0.679260 1445639993 0.271484 0.662476 -0.161072 0.679260 1445639993 0.271484 0.662476 -0.161072 0.679260 1445639993 0.271484 0.662476 -0.161072 0.679260 1445639993 0.271484 0.662476 -0.161072 0.679260 1445639994 0.271484 0.662476 -0.161072 0.679260 1445639994 0.247681 0.659546 -0.138977 0.695862 1445639994 0.247681 0.659546 -0.138977 0.695862 1445639994 0.247681 0.659546 -0.138977 0.695862 1445639994 0.247681 0.659546 -0.138977 0.695862 1445639994 0.247681 0.659546 -0.138977 0.695862 1445639994 0.247681 0.659546 -0.138977 0.695862 1445639994 0.241638 0.661621 -0.122314 0.699158 1445639994 0.241638 0.661621 -0.122314 0.699158 1445639994 0.241638 0.661621 -0.122314 0.699158 1445639994 0.241638 0.661621 -0.122314 0.699158 1445639994 0.241638 0.661621 -0.122314 0.699158 1445639994 0.241638 0.661621 -0.122314 0.699158 1445639994 0.235779 0.668823 -0.117004 0.695190 1445639994 0.235779 0.668823 -0.117004 0.695190 1445639994 0.235779 0.668823 -0.117004 0.695190 1445639994 0.238281 0.674805 -0.123352 0.687439 1445639994 0.238281 0.674805 -0.123352 0.687439 1445639994 0.238281 0.674805 -0.123352 0.687439 1445639994 0.238281 0.674805 -0.123352 0.687439 1445639994 0.238281 0.674805 -0.123352 0.687439 1445639994 0.238281 0.674805 -0.123352 0.687439 1445639994 0.238281 0.674805 -0.123352 0.687439 1445639994 0.250854 0.670959 -0.128845 0.685669 1445639994 0.250854 0.670959 -0.128845 0.685669 1445639994 0.250854 0.670959 -0.128845 0.685669 1445639994 0.250854 0.670959 -0.128845 0.685669 1445639994 0.250854 0.670959 -0.128845 0.685669 1445639994 0.250854 0.670959 -0.128845 0.685669 1445639994 0.261658 0.660339 -0.127319 0.692261 1445639994 0.261658 0.660339 -0.127319 0.692261 1445639994 0.261658 0.660339 -0.127319 0.692261 1445639994 0.261658 0.660339 -0.127319 0.692261 1445639994 0.261658 0.660339 -0.127319 0.692261 1445639994 0.261658 0.660339 -0.127319 0.692261 1445639994 0.261597 0.660889 -0.132751 0.690735 1445639994 0.261597 0.660889 -0.132751 0.690735 1445639994 0.261597 0.660889 -0.132751 0.690735 1445639994 0.261597 0.660889 -0.132751 0.690735 1445639994 0.261597 0.660889 -0.132751 0.690735 1445639994 0.261597 0.660889 -0.132751 0.690735 1445639994 0.267029 0.666748 -0.149048 0.679626 1445639994 0.267029 0.666748 -0.149048 0.679626 1445639994 0.267029 0.666748 -0.149048 0.679626 1445639994 0.267029 0.666748 -0.149048 0.679626 1445639994 0.267029 0.666748 -0.149048 0.679626 1445639994 0.267029 0.666748 -0.149048 0.679626 1445639994 0.279602 0.659302 -0.165039 0.678101 1445639994 0.279602 0.659302 -0.165039 0.678101 1445639994 0.279602 0.659302 -0.165039 0.678101 1445639994 
0.236145 0.637207 -0.194275 0.707397 1445639997 0.236145 0.637207 -0.194275 0.707397 1445639997 0.229736 0.640137 -0.196106 0.706299 1445639997 0.229736 0.640137 -0.196106 0.706299 1445639997 0.229736 0.640137 -0.196106 0.706299 1445639997 0.229736 0.640137 -0.196106 0.706299 1445639997 0.229736 0.640137 -0.196106 0.706299 1445639997 0.229736 0.640137 -0.196106 0.706299 1445639997 0.212280 0.635803 -0.190918 0.717041 1445639997 0.212280 0.635803 -0.190918 0.717041 1445639997 0.212280 0.635803 -0.190918 0.717041 1445639997 0.212280 0.635803 -0.190918 0.717041 1445639997 0.212280 0.635803 -0.190918 0.717041 1445639997 0.212280 0.635803 -0.190918 0.717041 1445639997 0.191284 0.639526 -0.183228 0.721619 1445639997 0.191284 0.639526 -0.183228 0.721619 1445639997 0.191284 0.639526 -0.183228 0.721619 1445639997 0.191284 0.639526 -0.183228 0.721619 1445639997 0.191284 0.639526 -0.183228 0.721619 1445639997 0.191284 0.639526 -0.183228 0.721619 1445639997 0.174194 0.641663 -0.175720 0.725952 1445639997 0.174194 0.641663 -0.175720 0.725952 1445639997 0.174194 0.641663 -0.175720 0.725952 1445639997 0.174194 0.641663 -0.175720 0.725952 1445639997 0.174194 0.641663 -0.175720 0.725952 1445639997 0.174194 0.641663 -0.175720 0.725952 1445639997 0.162964 0.639404 -0.177307 0.730164 1445639997 0.162964 0.639404 -0.177307 0.730164 1445639997 0.162964 0.639404 -0.177307 0.730164 1445639997 0.162964 0.639404 -0.177307 0.730164 1445639997 0.162964 0.639404 -0.177307 0.730164 1445639997 0.162964 0.639404 -0.177307 0.730164 1445639997 0.141113 0.632263 -0.174438 0.741516 1445639997 0.141113 0.632263 -0.174438 0.741516 1445639997 0.141113 0.632263 -0.174438 0.741516 1445639997 0.141113 0.632263 -0.174438 0.741516 1445639997 0.141113 0.632263 -0.174438 0.741516 1445639997 0.141113 0.632263 -0.174438 0.741516 1445639997 0.110596 0.637207 -0.162476 0.745178 1445639997 0.110596 0.637207 -0.162476 0.745178 1445639997 0.110596 0.637207 -0.162476 0.745178 1445639997 0.110596 0.637207 -0.162476 0.745178 1445639997 0.110596 0.637207 -0.162476 0.745178 1445639997 0.110596 0.637207 -0.162476 0.745178 1445639997 0.110596 0.637207 -0.162476 0.745178 1445639997 0.099915 0.649048 -0.147400 0.739563 1445639997 0.099915 0.649048 -0.147400 0.739563 1445639997 0.099915 0.649048 -0.147400 0.739563 1445639997 0.099915 0.649048 -0.147400 0.739563 1445639997 0.099915 0.649048 -0.147400 0.739563 1445639997 0.099915 0.649048 -0.147400 0.739563 1445639997 0.120178 0.643066 -0.149414 0.741333 1445639997 0.120178 0.643066 -0.149414 0.741333 1445639997 0.120178 0.643066 -0.149414 0.741333 1445639997 0.120178 0.643066 -0.149414 0.741333 1445639997 0.120178 0.643066 -0.149414 0.741333 1445639997 0.138855 0.636169 -0.160461 0.741699 1445639997 0.138855 0.636169 -0.160461 0.741699 1445639997 0.138855 0.636169 -0.160461 0.741699 1445639997 0.138855 0.636169 -0.160461 0.741699 1445639997 0.138855 0.636169 -0.160461 0.741699 1445639997 0.138855 0.636169 -0.160461 0.741699 1445639997 0.148010 0.645447 -0.170227 0.729675 1445639997 0.148010 0.645447 -0.170227 0.729675 1445639997 0.148010 0.645447 -0.170227 0.729675 1445639997 0.148010 0.645447 -0.170227 0.729675 1445639997 0.148010 0.645447 -0.170227 0.729675 1445639997 0.148010 0.645447 -0.170227 0.729675 1445639997 0.140137 0.657654 -0.165100 0.721436 1445639997 0.140137 0.657654 -0.165100 0.721436 1445639997 0.140137 0.657654 -0.165100 0.721436 1445639997 0.140137 0.657654 -0.165100 0.721436 1445639997 0.140137 0.657654 -0.165100 0.721436 1445639997 0.140137 0.657654 -0.165100 0.721436 1445639997 0.140137 0.657654 -0.165100 0.721436 1445639997 0.120056 0.659424 -0.150269 0.726685 1445639997 0.120056 0.659424 -0.150269 0.726685 1445639997 0.120056 0.659424 -0.150269 0.726685 1445639997 0.120056 0.659424 -0.150269 0.726685 1445639997 0.120056 0.659424 -0.150269 0.726685 1445639997 0.120056 0.659424 -0.150269 0.726685 1445639997 0.098328 0.664246 -0.133728 0.728821 1445639997 0.098328 0.664246 -0.133728 0.728821 1445639997 0.098328 0.664246 -0.133728 0.728821 1445639997 0.098328 0.664246 -0.133728 0.728821 1445639997 0.098328 0.664246 -0.133728 0.728821 1445639997 0.098328 0.664246 -0.133728 0.728821 1445639997 0.098328 0.664246 -0.133728 0.728821 1445639997 0.089722 0.666199 -0.120117 0.730469 1445639997 0.089722 0.666199 -0.120117 0.730469 1445639997 0.089722 0.666199 -0.120117 0.730469 1445639997 0.089722 0.666199 -0.120117 0.730469 1445639997 0.089722 0.666199 -0.120117 0.730469 1445639997 0.089722 0.666199 -0.120117 0.730469 1445639997 0.091370 0.671509 -0.118469 0.725708 1445639997 0.091370 0.671509 -0.118469 0.725708 1445639997 0.091370 0.671509 -0.118469 0.725708 1445639997 0.091370 0.671509 -0.118469 0.725708 1445639997 0.091370 0.671509 -0.118469 0.725708 1445639997 0.091370 0.671509 -0.118469 0.725708 1445639997 0.091370 0.671509 -0.118469 0.725708 1445639997 0.091064 0.678467 -0.112549 0.720154 1445639997 0.091064 0.678467 -0.112549 0.720154 1445639997 0.091064 0.678467 -0.112549 0.720154 1445639998 0.091064 0.678467 -0.112549 0.720154 1445639998 0.091064 0.678467 -0.112549 0.720154 1445639998 0.091064 0.678467 -0.112549 0.720154 1445639998 0.092102 0.676697 -0.110718 0.721985 1445639998 0.092102 0.676697 -0.110718 0.721985 1445639998 0.092102 0.676697 -0.110718 0.721985 1445639998 0.092102 0.676697 -0.110718 0.721985 1445639998 0.092102 0.676697 -0.110718 0.721985 1445639998 0.092102 0.676697 -0.110718 0.721985 1445639998 0.092102 0.676697 -0.110718 0.721985 1445639998 0.101135 0.667664 -0.120911 0.727478 1445639998 0.101135 0.667664 -0.120911 0.727478 1445639998 0.101135 0.667664 -0.120911 0.727478 1445639998 0.101135 0.667664 -0.120911 0.727478 1445639998 0.101135 0.667664 -0.120911 0.727478 1445639998 0.104980 0.658997 -0.131104 0.733093 1445639998 0.104980 0.658997 -0.131104 0.733093 1445639998 0.104980 0.658997 -0.131104 0.733093 1445639998 0.104980 0.658997 -0.131104 0.733093 1445639998 0.104980 0.658997 -0.131104 0.733093 1445639998 0.104980 0.658997 -0.131104 0.733093 1445639998 0.090759 0.659363 -0.133057 0.734314 1445639998 0.090759 0.659363 -0.133057 0.734314 1445639998 0.090759 0.659363 -0.133057 0.734314 1445639998 0.090759 0.659363 -0.133057 0.734314 1445639998 0.090759 0.659363 -0.133057 0.734314 1445639998 0.090759 0.659363 -0.133057 0.734314 1445639998 0.090759 0.659363 -0.133057 0.734314 1445639998 0.078857 0.669312 -0.120911 0.728821 1445639998 0.078857 0.669312 -0.120911 0.728821 1445639998 0.078857 0.669312 -0.120911 0.728821 1445639998 0.078857 0.669312 -0.120911 0.728821 1445639998 0.078857 0.669312 -0.120911 0.728821 1445639998 0.078857 0.669312 -0.120911 0.728821 1445639998 0.097656 0.665405 -0.123352 0.729675 1445639998 0.097656 0.665405 -0.123352 0.729675 1445639998 0.097656 0.665405 -0.123352 0.729675 1445639998 0.097656 0.665405 -0.123352 0.729675 1445639998 0.097656 0.665405 -0.123352 0.729675 1445639998 0.097656 0.665405 -0.123352 0.729675 1445639998 0.130859 0.654602 -0.142212 0.730835 1445639998 0.130859 0.654602 -0.142212 0.730835 1445639998 0.130859 0.654602 -0.142212 0.730835 1445639998 0.130859 0.654602 -0.142212 0.730835 1445639998 0.130859 0.654602 -0.142212 0.730835 1445639998 0.130859 0.654602 -0.142212 0.730835 1445639998 0.130859 0.654602 -0.142212 0.730835 1445639998 0.159363 0.649536 -0.162109 0.725464 1445639998 0.159363 0.649536 -0.162109 0.725464 1445639998 0.159363 0.649536 -0.162109 0.725464 1445639998 0.159363 0.649536 -0.162109 0.725464 1445639998 0.159363 0.649536 -0.162109 0.725464 1445639998 0.159363 0.649536 -0.162109 0.725464 1445639998 0.177063 0.649963 -0.176086 0.717712 1445639998 0.177063 0.649963 -0.176086 0.717712 1445639998 0.177063 0.649963 -0.176086 0.717712 1445639998 0.177063 0.649963 -0.176086 0.717712 1445639998 0.177063 0.649963 -0.176086 0.717712 1445639998 0.177063 0.649963 -0.176086 0.717712 1445639998 0.178040 0.654846 -0.178040 0.712524 1445639998 0.178040 0.654846 -0.178040 0.712524 1445639998 0.178040 0.654846 -0.178040 0.712524 1445639998 0.178040 0.654846 -0.178040 0.712524 1445639998 0.178040 0.654846 -0.178040 0.712524 1445639998 0.178040 0.654846 -0.178040 0.712524 1445639998 0.178040 0.654846 -0.178040 0.712524 1445639998 0.155518 0.659546 -0.163208 0.717041 1445639998 0.155518 0.659546 -0.163208 0.717041 1445639998 0.155518 0.659546 -0.163208 0.717041 1445639998 0.155518 0.659546 -0.163208 0.717041 1445639998 0.155518 0.659546 -0.163208 0.717041 1445639998 0.155518 0.659546 -0.163208 0.717041 1445639998 0.122253 0.665222 -0.135010 0.723999 1445639998 0.122253 0.665222 -0.135010 0.723999 1445639998 0.122253 0.665222 -0.135010 0.723999 1445639998 0.122253 0.665222 -0.135010 0.723999 1445639998 0.122253 0.665222 -0.135010 0.723999 1445639998 0.122253 0.665222 -0.135010 0.723999 1445639998 0.122253 0.665222 -0.135010 0.723999 1445639998 0.110901 0.664795 -0.120972 0.728760 1445639998 0.110901 0.664795 -0.120972 0.728760 1445639998 0.110901 0.664795 -0.120972 0.728760 1445639998 0.110901 0.664795 -0.120972 0.728760 1445639998 0.110901 0.664795 -0.120972 0.728760 1445639998 0.110901 0.664795 -0.120972 0.728760 1445639998 0.106384 0.671875 -0.113953 0.723999 1445639998 0.106384 0.671875 -0.113953 0.723999 1445639998 0.106384 0.671875 -0.113953 0.723999 1445639998 0.106384 0.671875 -0.113953 0.723999 1445639998 0.106384 0.671875 -0.113953 0.723999 1445639998 0.106384 0.671875 -0.113953 0.723999 1445639998 0.092957 0.677490 -0.102661 0.722351 1445639998 0.092957 0.677490 -0.102661 0.722351 1445639998 0.092957 0.677490 -0.102661 0.722351 1445639998 0.092957 0.677490 -0.102661 0.722351 1445639998 0.092957 0.677490 -0.102661 0.722351 1445639998 0.092957 0.677490 -0.102661 0.722351 1445639998 0.076904 0.674744 -0.091003 0.728333 1445639998 0.076904 0.674744 -0.091003 0.728333 1445639998 0.076904 0.674744 -0.091003 0.728333 1445639998 0.076904 0.674744 -0.091003 0.728333 1445639998 0.076904 0.674744 -0.091003 0.728333 1445639998 0.076904 0.674744 -0.091003 0.728333 1445639998 0.076904 0.674744 -0.091003 0.728333 1445639998 0.081177 0.665405 -0.090027 0.736511 1445639998 0.081177 0.665405 -0.090027 0.736511 1445639998 0.081177 0.665405 -0.090027 0.736511 1445639998 0.081177 0.665405 -0.090027 0.736511 1445639998 0.081177 0.665405 -0.090027 0.736511 1445639998 0.081177 0.665405 -0.090027 0.736511 1445639998 0.081177 0.665405 -0.090027 0.736511 1445639998 0.071472 0.665833 -0.085388 0.737671 1445639998 0.071472 0.665833 -0.085388 0.737671 1445639998 0.071472 0.665833 -0.085388 0.737671 1445639998 0.071472 0.665833 -0.085388 0.737671 1445639999 0.071472 0.665833 -0.085388 0.737671 1445639999 0.071472 0.665833 -0.085388 0.737671 1445639999 0.051331 0.671692 -0.076843 0.734985 1445639999 0.051331 0.671692 -0.076843 0.734985 1445639999 0.051331 0.671692 -0.076843 0.734985 1445639999 0.051331 0.671692 -0.076843 0.734985 1445639999 0.051331 0.671692 -0.076843 0.734985 1445639999 0.051331 0.671692 -0.076843 0.734985 1445639999 0.055847 0.671936 -0.071350 0.734985 1445639999 0.055847 0.671936 -0.071350 0.734985 1445639999 0.055847 0.671936 -0.071350 0.734985 1445639999 0.055847 0.671936 -0.071350 0.734985 1445639999 0.055847 0.671936 -0.071350 0.734985 1445639999 0.055847 0.671936 -0.071350 0.734985 1445639999 0.055847 0.671936 -0.071350 0.734985 1445639999 0.078430 0.661743 -0.082581 0.740967 1445639999 0.078430 0.661743 -0.082581 0.740967 1445639999 0.078430 0.661743 -0.082581 0.740967 1445639999 0.078430 0.661743 -0.082581 0.740967 1445639999 0.078430 0.661743 -0.082581 0.740967 1445639999 0.078430 0.661743 -0.082581 0.740967 1445639999 0.100464 0.656006 -0.099304 0.741394 1445639999 0.100464 0.656006 -0.099304 0.741394 1445639999 0.100464 0.656006 -0.099304 0.741394 1445639999 0.100464 0.656006 -0.099304 0.741394 1445639999 0.100464 0.656006 -0.099304 0.741394 1445639999 0.100464 0.656006 -0.099304 0.741394 1445639999 0.124023 0.651489 -0.119873 0.738708 1445639999 0.124023 0.651489 -0.119873 0.738708 1445639999 0.124023 0.651489 -0.119873 0.738708 1445639999 0.124023 0.651489 -0.119873 0.738708 1445639999 0.124023 0.651489 -0.119873 0.738708 1445639999 0.124023 0.651489 -0.119873 0.738708 1445639999 0.124023 0.651489 -0.119873 0.738708 1445639999 0.144409 0.650696 -0.139404 0.732239 1445639999 0.144409 0.650696 -0.139404 0.732239 1445639999 0.144409 0.650696 -0.139404 0.732239 1445639999 0.144409 0.650696 -0.139404 0.732239 1445639999 0.144409 0.650696 -0.139404 0.732239 1445639999 0.144409 0.650696 -0.139404 0.732239 1445639999 0.157837 0.650269 -0.156311 0.726440 1445639999 0.157837 0.650269 -0.156311 0.726440 1445639999 0.157837 0.650269 -0.156311 0.726440 1445639999 0.157837 0.650269 -0.156311 0.726440 1445639999 0.157837 0.650269 -0.156311 0.726440 1445639999 0.160583 0.652161 -0.166382 0.721924 1445639999 0.160583 0.652161 -0.166382 0.721924 1445639999 0.160583 0.652161 -0.166382 0.721924 1445639999 0.160583 0.652161 -0.166382 0.721924 1445639999 0.160583 0.652161 -0.166382 0.721924 1445639999 0.160583 0.652161 -0.166382 0.721924 1445639999 0.160583 0.652161 -0.166382 0.721924 1445639999 0.157410 0.654785 -0.167175 0.720032 1445639999 0.157410 0.654785 -0.167175 0.720032 1445639999 0.157410 0.654785 -0.167175 0.720032 1445639999 0.157410 0.654785 -0.167175 0.720032 1445639999 0.157410 0.654785 -0.167175 0.720032 1445639999 0.157410 0.654785 -0.167175 0.720032 1445639999 0.157288 0.652039 -0.166870 0.722656 1445639999 0.157288 0.652039 -0.166870 0.722656 1445639999 0.157288 0.652039 -0.166870 0.722656 1445639999 0.157288 0.652039 -0.166870 0.722656 1445639999 0.157288 0.652039 -0.166870 0.722656 1445639999 0.157288 0.652039 -0.166870 0.722656 1445639999 0.157837 0.652588 -0.168640 0.721558 1445639999 0.157837 0.652588 -0.168640 0.721558 1445639999 0.157837 0.652588 -0.168640 0.721558 1445639999 0.157837 0.652588 -0.168640 0.721558 1445639999 0.157837 0.652588 -0.168640 0.721558 1445639999 0.157837 0.652588 -0.168640 0.721558 1445639999 0.157837 0.652588 -0.168640 0.721558 1445639999 0.155212 0.660767 -0.165405 0.715454 1445639999 0.155212 0.660767 -0.165405 0.715454 1445639999 0.155212 0.660767 -0.165405 0.715454 1445639999 0.155212 0.660767 -0.165405 0.715454 1445639999 0.155212 0.660767 -0.165405 0.715454 1445639999 0.155212 0.660767 -0.165405 0.715454 1445639999 0.150757 0.662964 -0.155823 0.716492 1445639999 0.150757 0.662964 -0.155823 0.716492 1445639999 0.150757 0.662964 -0.155823 0.716492 1445639999 0.150757 0.662964 -0.155823 0.716492 1445639999 0.150757 0.662964 -0.155823 0.716492 1445639999 0.150757 0.662964 -0.155823 0.716492 1445639999 0.144531 0.656921 -0.153320 0.723877 1445639999 0.144531 0.656921 -0.153320 0.723877 1445639999 0.144531 0.656921 -0.153320 0.723877 1445639999 0.144531 0.656921 -0.153320 0.723877 1445639999 0.144531 0.656921 -0.153320 0.723877 1445639999 0.144531 0.656921 -0.153320 0.723877 1445639999 0.132813 0.645813 -0.147827 0.737122 1445639999 0.132813 0.645813 -0.147827 0.737122 1445639999 0.132813 0.645813 -0.147827 0.737122 1445639999 0.132813 0.645813 -0.147827 0.737122 1445639999 0.132813 0.645813 -0.147827 0.737122 1445639999 0.132813 0.645813 -0.147827 0.737122 1445639999 0.104919 0.638672 -0.133667 0.750427 1445639999 0.104919 0.638672 -0.133667 0.750427 1445639999 0.104919 0.638672 -0.133667 0.750427 1445639999 0.104919 0.638672 -0.133667 0.750427 1445639999 0.104919 0.638672 -0.133667 0.750427 1445639999 0.104919 0.638672 -0.133667 0.750427 1445639999 0.104919 0.638672 -0.133667 0.750427 1445639999 0.068420 0.643127 -0.111084 0.754517 1445639999 0.068420 0.643127 -0.111084 0.754517 1445639999 0.068420 0.643127 -0.111084 0.754517 1445639999 0.068420 0.643127 -0.111084 0.754517 1445639999 0.068420 0.643127 -0.111084 0.754517 1445639999 0.068420 0.643127 -0.111084 0.754517 1445639999 0.046082 0.653259 -0.089172 0.750427 1445639999 0.046082 0.653259 -0.089172 0.750427 1445639999 0.046082 0.653259 -0.089172 0.750427 1445639999 0.046082 0.653259 -0.089172 0.750427 1445639999 0.046082 0.653259 -0.089172 0.750427 1445640000 0.046082 0.653259 -0.089172 0.750427 1445640000 0.052185 0.648682 -0.085327 0.754395 1445640000 0.052185 0.648682 -0.085327 0.754395 1445640000 0.052185 0.648682 -0.085327 0.754395 1445640000 0.052185 0.648682 -0.085327 0.754395 1445640000 0.052185 0.648682 -0.085327 0.754395 1445640000 0.052185 0.648682 -0.085327 0.754395 1445640000 0.070923 0.644470 -0.098755 0.754822 1445640000 0.070923 0.644470 -0.098755 0.754822 1445640000 0.070923 0.644470 -0.098755 0.754822 1445640000 0.070923 0.644470 -0.098755 0.754822 1445640000 0.070923 0.644470 -0.098755 0.754822 1445640000 0.070923 0.644470 -0.098755 0.754822 1445640000 0.070923 0.644470 -0.098755 0.754822 1445640000 0.095825 0.643311 -0.118164 0.750305 1445640000 0.095825 0.643311 -0.118164 0.750305 1445640000 0.095825 0.643311 -0.118164 0.750305 1445640000 0.095825 0.643311 -0.118164 0.750305 1445640000 0.095825 0.643311 -0.118164 0.750305 1445640000 0.095825 0.643311 -0.118164 0.750305 1445640000 0.124023 0.642212 -0.139465 0.743408 1445640000 0.124023 0.642212 -0.139465 0.743408 1445640000 0.124023 0.642212 -0.139465 0.743408 1445640000 0.124023 0.642212 -0.139465 0.743408 1445640000 0.124023 0.642212 -0.139465 0.743408 1445640000 0.124023 0.642212 -0.139465 0.743408 1445640000 0.124023 0.642212 -0.139465 0.743408 1445640000 0.150391 0.643982 -0.162964 0.732178 1445640000 0.150391 0.643982 -0.162964 0.732178 1445640000 0.150391 0.643982 -0.162964 0.732178 1445640000 0.150391 0.643982 -0.162964 0.732178 1445640000 0.150391 0.643982 -0.162964 0.732178 1445640000 0.150391 0.643982 -0.162964 0.732178 1445640000 0.161133 0.649902 -0.178040 0.721069 1445640000 0.161133 0.649902 -0.178040 0.721069 1445640000 0.161133 0.649902 -0.178040 0.721069 1445640000 0.161133 0.649902 -0.178040 0.721069 1445640000 0.161133 0.649902 -0.178040 0.721069 1445640000 0.161133 0.649902 -0.178040 0.721069 1445640000 0.160095 0.652832 -0.185486 0.716736 1445640000 0.160095 0.652832 -0.185486 0.716736 1445640000 0.160095 0.652832 -0.185486 0.716736 1445640000 0.160095 0.652832 -0.185486 0.716736 1445640000 0.160095 0.652832 -0.185486 0.716736 1445640000 0.160095 0.652832 -0.185486 0.716736 1445640000 0.147034 0.657776 -0.182800 0.715698 1445640000 0.147034 0.657776 -0.182800 0.715698 1445640000 0.147034 0.657776 -0.182800 0.715698 1445640000 0.147034 0.657776 -0.182800 0.715698 1445640000 0.147034 0.657776 -0.182800 0.715698 1445640000 0.147034 0.657776 -0.182800 0.715698 1445640000 0.138611 0.655884 -0.176331 0.720703 1445640000 0.138611 0.655884 -0.176331 0.720703 1445640000 0.138611 0.655884 -0.176331 0.720703 1445640000 0.138611 0.655884 -0.176331 0.720703 1445640000 0.138611 0.655884 -0.176331 0.720703 1445640000 0.138611 0.655884 -0.176331 0.720703 1445640000 0.134949 0.662048 -0.169006 0.717529 1445640000 0.134949 0.662048 -0.169006 0.717529 1445640000 0.134949 0.662048 -0.169006 0.717529 1445640000 0.134949 0.662048 -0.169006 0.717529 1445640000 0.134949 0.662048 -0.169006 0.717529 1445640000 0.134949 0.662048 -0.169006 0.717529 1445640000 0.122742 0.671570 -0.154785 0.714050 1445640000 0.122742 0.671570 -0.154785 0.714050 1445640000 0.122742 0.671570 -0.154785 0.714050 1445640000 0.122742 0.671570 -0.154785 0.714050 1445640000 0.122742 0.671570 -0.154785 0.714050 1445640000 0.122742 0.671570 -0.154785 0.714050 1445640000 0.108154 0.671936 -0.137451 0.719604 1445640000 0.108154 0.671936 -0.137451 0.719604 1445640000 0.108154 0.671936 -0.137451 0.719604 1445640000 0.108154 0.671936 -0.137451 0.719604 1445640000 0.108154 0.671936 -0.137451 0.719604 1445640000 0.108154 0.671936 -0.137451 0.719604 1445640000 0.098450 0.662964 -0.126831 0.731140 1445640000 0.098450 0.662964 -0.126831 0.731140 1445640000 0.098450 0.662964 -0.126831 0.731140 1445640000 0.098450 0.662964 -0.126831 0.731140 1445640000 0.098450 0.662964 -0.126831 0.731140 1445640000 0.098450 0.662964 -0.126831 0.731140 1445640000 0.083191 0.652832 -0.112610 0.744385 1445640000 0.083191 0.652832 -0.112610 0.744385 1445640000 0.083191 0.652832 -0.112610 0.744385 1445640000 0.083191 0.652832 -0.112610 0.744385 1445640000 0.083191 0.652832 -0.112610 0.744385 1445640000 0.083191 0.652832 -0.112610 0.744385 1445640000 0.056702 0.652832 -0.097656 0.748962 1445640000 0.056702 0.652832 -0.097656 0.748962 1445640000 0.056702 0.652832 -0.097656 0.748962 1445640000 0.056702 0.652832 -0.097656 0.748962 1445640000 0.056702 0.652832 -0.097656 0.748962 1445640000 0.056702 0.652832 -0.097656 0.748962 1445640000 0.056702 0.652832 -0.097656 0.748962 1445640000 0.038269 0.663757 -0.072998 0.743347 1445640000 0.038269 0.663757 -0.072998 0.743347 1445640000 0.038269 0.663757 -0.072998 0.743347 1445640000 0.038269 0.663757 -0.072998 0.743347 1445640000 0.038269 0.663757 -0.072998 0.743347 1445640000 0.038269 0.663757 -0.072998 0.743347 1445640000 0.058655 0.665100 -0.068726 0.741211 1445640000 0.058655 0.665100 -0.068726 0.741211 1445640000 0.058655 0.665100 -0.068726 0.741211 1445640000 0.058655 0.665100 -0.068726 0.741211 1445640000 0.058655 0.665100 -0.068726 0.741211 1445640000 0.058655 0.665100 -0.068726 0.741211 1445640000 0.099243 0.648071 -0.095154 0.748962 1445640000 0.099243 0.648071 -0.095154 0.748962 1445640000 0.099243 0.648071 -0.095154 0.748962 1445640000 0.099243 0.648071 -0.095154 0.748962 1445640000 0.099243 0.648071 -0.095154 0.748962 1445640000 0.099243 0.648071 -0.095154 0.748962 1445640000 0.142517 0.645203 -0.130920 0.739014 1445640001 0.142517 0.645203 -0.130920 0.739014 1445640001 0.142517 0.645203 -0.130920 0.739014 1445640001 0.142517 0.645203 -0.130920 0.739014 1445640001 0.142517 0.645203 -0.130920 0.739014 1445640001 0.142517 0.645203 -0.130920 0.739014 1445640001 0.184753 0.640442 -0.167053 0.726440 1445640001 0.184753 0.640442 -0.167053 0.726440 1445640001 0.184753 0.640442 -0.167053 0.726440 1445640001 0.184753 0.640442 -0.167053 0.726440 1445640001 0.184753 0.640442 -0.167053 0.726440 1445640001 0.184753 0.640442 -0.167053 0.726440 1445640001 0.212463 0.638977 -0.199646 0.711792 1445640001 0.212463 0.638977 -0.199646 0.711792 1445640001 0.212463 0.638977 -0.199646 0.711792 1445640001 0.212463 0.638977 -0.199646 0.711792 1445640001 0.212463 0.638977 -0.199646 0.711792 1445640001 0.212463 0.638977 -0.199646 0.711792 1445640001 0.223083 0.642883 -0.223694 0.697693 1445640001 0.223083 0.642883 -0.223694 0.697693 1445640001 0.223083 0.642883 -0.223694 0.697693 1445640001 0.223083 0.642883 -0.223694 0.697693 1445640001 0.223083 0.642883 -0.223694 0.697693 1445640001 0.223083 0.642883 -0.223694 0.697693 1445640001 0.223083 0.642883 -0.223694 0.697693 1445640001 0.222473 0.644836 -0.234802 0.692444 1445640001 0.222473 0.644836 -0.234802 0.692444 1445640001 0.222473 0.644836 -0.234802 0.692444 1445640001 0.222473 0.644836 -0.234802 0.692444 1445640001 0.222473 0.644836 -0.234802 0.692444 1445640001 0.222473 0.644836 -0.234802 0.692444 1445640001 0.219299 0.644165 -0.236206 0.693604 1445640001 0.219299 0.644165 -0.236206 0.693604 1445640001 0.219299 0.644165 -0.236206 0.693604 1445640001 0.219299 0.644165 -0.236206 0.693604 1445640001 0.219299 0.644165 -0.236206 0.693604 1445640001 0.219299 0.644165 -0.236206 0.693604 1445640001 0.216614 0.644287 -0.233826 0.695129 1445640001 0.216614 0.644287 -0.233826 0.695129 1445640001 0.216614 0.644287 -0.233826 0.695129 1445640001 0.216614 0.644287 -0.233826 0.695129 1445640001 0.216614 0.644287 -0.233826 0.695129 1445640001 0.216614 0.644287 -0.233826 0.695129 1445640001 0.206604 0.649902 -0.222778 0.696594 1445640001 0.206604 0.649902 -0.222778 0.696594 1445640001 0.206604 0.649902 -0.222778 0.696594 1445640001 0.206604 0.649902 -0.222778 0.696594 1445640001 0.206604 0.649902 -0.222778 0.696594 1445640001 0.206604 0.649902 -0.222778 0.696594 1445640001 0.189636 0.656006 -0.204102 0.701416 1445640001 0.189636 0.656006 -0.204102 0.701416 1445640001 0.189636 0.656006 -0.204102 0.701416 1445640001 0.189636 0.656006 -0.204102 0.701416 1445640001 0.189636 0.656006 -0.204102 0.701416 1445640001 0.189636 0.656006 -0.204102 0.701416 1445640001 0.189636 0.656006 -0.204102 0.701416 1445640001 0.173706 0.653931 -0.182800 0.713257 1445640001 0.173706 0.653931 -0.182800 0.713257 1445640001 0.173706 0.653931 -0.182800 0.713257 1445640001 0.173706 0.653931 -0.182800 0.713257 1445640001 0.173706 0.653931 -0.182800 0.713257 1445640001 0.173706 0.653931 -0.182800 0.713257 1445640001 0.159119 0.647400 -0.167480 0.726196 1445640001 0.159119 0.647400 -0.167480 0.726196 1445640001 0.159119 0.647400 -0.167480 0.726196 1445640001 0.159119 0.647400 -0.167480 0.726196 1445640001 0.159119 0.647400 -0.167480 0.726196 1445640001 0.159119 0.647400 -0.167480 0.726196 1445640001 0.159119 0.647400 -0.167480 0.726196 1445640001 0.130920 0.644226 -0.150269 0.738342 1445640001 0.130920 0.644226 -0.150269 0.738342 1445640001 0.130920 0.644226 -0.150269 0.738342 1445640001 0.130920 0.644226 -0.150269 0.738342 1445640001 0.130920 0.644226 -0.150269 0.738342 1445640001 0.130920 0.644226 -0.150269 0.738342 1445640001 0.095276 0.644531 -0.127747 0.747742 1445640001 0.095276 0.644531 -0.127747 0.747742 1445640001 0.095276 0.644531 -0.127747 0.747742 1445640001 0.095276 0.644531 -0.127747 0.747742 1445640001 0.095276 0.644531 -0.127747 0.747742 1445640001 0.095276 0.644531 -0.127747 0.747742 1445640001 0.061768 0.652527 -0.100769 0.748413 1445640001 0.061768 0.652527 -0.100769 0.748413 1445640001 0.061768 0.652527 -0.100769 0.748413 1445640001 0.061768 0.652527 -0.100769 0.748413 1445640001 0.061768 0.652527 -0.100769 0.748413 1445640001 0.061768 0.652527 -0.100769 0.748413 1445640001 0.061768 0.652527 -0.100769 0.748413 1445640001 0.058655 0.656616 -0.081055 0.747498 1445640001 0.058655 0.656616 -0.081055 0.747498 1445640001 0.058655 0.656616 -0.081055 0.747498 1445640001 0.058655 0.656616 -0.081055 0.747498 1445640001 0.058655 0.656616 -0.081055 0.747498 1445640001 0.058655 0.656616 -0.081055 0.747498 1445640001 0.077087 0.645264 -0.085754 0.755127 1445640001 0.077087 0.645264 -0.085754 0.755127 1445640001 0.077087 0.645264 -0.085754 0.755127 1445640001 0.077087 0.645264 -0.085754 0.755127 1445640001 0.077087 0.645264 -0.085754 0.755127 1445640001 0.077087 0.645264 -0.085754 0.755127 1445640001 0.104187 0.645569 -0.109131 0.748596 1445640001 0.104187 0.645569 -0.109131 0.748596 1445640001 0.104187 0.645569 -0.109131 0.748596 1445640001 0.104187 0.645569 -0.109131 0.748596 1445640001 0.104187 0.645569 -0.109131 0.748596 1445640001 0.104187 0.645569 -0.109131 0.748596 1445640001 0.104187 0.645569 -0.109131 0.748596 1445640001 0.135925 0.649048 -0.134583 0.736267 1445640001 0.135925 0.649048 -0.134583 0.736267 1445640001 0.135925 0.649048 -0.134583 0.736267 1445640001 0.135925 0.649048 -0.134583 0.736267 1445640001 0.135925 0.649048 -0.134583 0.736267 1445640001 0.135925 0.649048 -0.134583 0.736267 1445640001 0.158264 0.657471 -0.163086 0.718323 1445640002 0.158264 0.657471 -0.163086 0.718323 1445640002 0.158264 0.657471 -0.163086 0.718323 1445640002 0.158264 0.657471 -0.163086 0.718323 1445640002 0.158264 0.657471 -0.163086 0.718323 1445640002 0.158264 0.657471 -0.163086 0.718323 1445640002 0.165466 0.664734 -0.184753 0.704651 1445640002 0.165466 0.664734 -0.184753 0.704651 1445640002 0.165466 0.664734 -0.184753 0.704651 1445640002 0.165466 0.664734 -0.184753 0.704651 1445640002 0.165466 0.664734 -0.184753 0.704651 1445640002 0.146790 0.661682 -0.181641 0.712402 1445640002 0.146790 0.661682 -0.181641 0.712402 1445640002 0.146790 0.661682 -0.181641 0.712402 1445640002 0.146790 0.661682 -0.181641 0.712402 1445640002 0.146790 0.661682 -0.181641 0.712402 1445640002 0.146790 0.661682 -0.181641 0.712402 1445640002 0.146790 0.661682 -0.181641 0.712402 1445640002 0.116638 0.667664 -0.165710 0.716309 1445640002 0.116638 0.667664 -0.165710 0.716309 1445640002 0.116638 0.667664 -0.165710 0.716309 1445640002 0.116638 0.667664 -0.165710 0.716309 1445640002 0.116638 0.667664 -0.165710 0.716309 1445640002 0.116638 0.667664 -0.165710 0.716309 1445640002 0.101318 0.668945 -0.146790 0.721558 1445640002 0.101318 0.668945 -0.146790 0.721558 1445640002 0.101318 0.668945 -0.146790 0.721558 1445640002 0.101318 0.668945 -0.146790 0.721558 1445640002 0.101318 0.668945 -0.146790 0.721558 1445640002 0.101318 0.668945 -0.146790 0.721558 1445640002 0.096802 0.673035 -0.132446 0.721130 1445640002 0.096802 0.673035 -0.132446 0.721130 1445640002 0.096802 0.673035 -0.132446 0.721130 1445640002 0.096802 0.673035 -0.132446 0.721130 1445640002 0.096802 0.673035 -0.132446 0.721130 1445640002 0.096802 0.673035 -0.132446 0.721130 1445640002 0.092163 0.673584 -0.125916 0.722351 1445640002 0.092163 0.673584 -0.125916 0.722351 1445640002 0.092163 0.673584 -0.125916 0.722351 1445640002 0.092163 0.673584 -0.125916 0.722351 1445640002 0.092163 0.673584 -0.125916 0.722351 1445640002 0.092163 0.673584 -0.125916 0.722351 1445640002 0.092163 0.673584 -0.125916 0.722351 1445640002 0.088379 0.666626 -0.121338 0.730042 1445640002 0.088379 0.666626 -0.121338 0.730042 1445640002 0.088379 0.666626 -0.121338 0.730042 1445640002 0.088379 0.666626 -0.121338 0.730042 1445640002 
0.303040 0.634033 -0.204102 0.681519 1445640004 0.303040 0.634033 -0.204102 0.681519 1445640004 0.303040 0.634033 -0.204102 0.681519 1445640004 0.303040 0.634033 -0.204102 0.681519 1445640004 0.303040 0.634033 -0.204102 0.681519 1445640004 0.304199 0.632019 -0.190979 0.686584 1445640004 0.304199 0.632019 -0.190979 0.686584 1445640004 0.304199 0.632019 -0.190979 0.686584 1445640004 0.304199 0.632019 -0.190979 0.686584 1445640004 0.304199 0.632019 -0.190979 0.686584 1445640004 0.304199 0.632019 -0.190979 0.686584 1445640004 0.317627 0.630554 -0.183411 0.683960 1445640004 0.317627 0.630554 -0.183411 0.683960 1445640004 0.317627 0.630554 -0.183411 0.683960 1445640004 0.317627 0.630554 -0.183411 0.683960 1445640004 0.317627 0.630554 -0.183411 0.683960 1445640004 0.317627 0.630554 -0.183411 0.683960 1445640004 0.342834 0.626404 -0.195007 0.672241 1445640004 0.342834 0.626404 -0.195007 0.672241 1445640004 0.342834 0.626404 -0.195007 0.672241 1445640004 0.342834 0.626404 -0.195007 0.672241 1445640004 0.342834 0.626404 -0.195007 0.672241 1445640004 0.342834 0.626404 -0.195007 0.672241 1445640004 0.359009 0.628967 -0.218140 0.654114 1445640004 0.359009 0.628967 -0.218140 0.654114 1445640004 0.359009 0.628967 -0.218140 0.654114 1445640004 0.359009 0.628967 -0.218140 0.654114 1445640004 0.359009 0.628967 -0.218140 0.654114 1445640004 0.359009 0.628967 -0.218140 0.654114 1445640004 0.359009 0.628967 -0.218140 0.654114 1445640004 0.343384 0.634888 -0.215881 0.657471 1445640004 0.343384 0.634888 -0.215881 0.657471 1445640004 0.343384 0.634888 -0.215881 0.657471 1445640004 0.343384 0.634888 -0.215881 0.657471 1445640004 0.343384 0.634888 -0.215881 0.657471 1445640004 0.311340 0.639282 -0.194580 0.675598 1445640004 0.311340 0.639282 -0.194580 0.675598 1445640004 0.311340 0.639282 -0.194580 0.675598 1445640004 0.311340 0.639282 -0.194580 0.675598 1445640004 0.311340 0.639282 -0.194580 0.675598 1445640004 0.311340 0.639282 -0.194580 0.675598 1445640004 0.284851 0.644653 -0.169067 0.688904 1445640004 0.284851 0.644653 -0.169067 0.688904 1445640004 0.284851 0.644653 -0.169067 0.688904 1445640004 0.284851 0.644653 -0.169067 0.688904 1445640004 0.284851 0.644653 -0.169067 0.688904 1445640004 0.284851 0.644653 -0.169067 0.688904 1445640004 0.284851 0.644653 -0.169067 0.688904 1445640004 0.254333 0.658813 -0.143738 0.693176 1445640004 0.254333 0.658813 -0.143738 0.693176 1445640004 0.254333 0.658813 -0.143738 0.693176 1445640004 0.254333 0.658813 -0.143738 0.693176 1445640004 0.254333 0.658813 -0.143738 0.693176 1445640004 0.230652 0.673523 -0.128845 0.690247 1445640004 0.230652 0.673523 -0.128845 0.690247 1445640004 0.230652 0.673523 -0.128845 0.690247 1445640004 0.230652 0.673523 -0.128845 0.690247 1445640005 0.230652 0.673523 -0.128845 0.690247 1445640005 0.230652 0.673523 -0.128845 0.690247 1445640005 0.231018 0.677551 -0.127869 0.686401 1445640005 0.231018 0.677551 -0.127869 0.686401 1445640005 0.231018 0.677551 -0.127869 0.686401 1445640005 0.231018 0.677551 -0.127869 0.686401 1445640005 0.231018 0.677551 -0.127869 0.686401 1445640005 0.231018 0.677551 -0.127869 0.686401 1445640005 0.251648 0.674805 -0.137573 0.679932 1445640005 0.251648 0.674805 -0.137573 0.679932 1445640005 0.251648 0.674805 -0.137573 0.679932 1445640005 0.251648 0.674805 -0.137573 0.679932 1445640005 0.251648 0.674805 -0.137573 0.679932 1445640005 0.251648 0.674805 -0.137573 0.679932 1445640005 0.251648 0.674805 -0.137573 0.679932 1445640005 0.271667 0.663635 -0.151062 0.680298 1445640005 0.271667 0.663635 -0.151062 0.680298 1445640005 0.271667 0.663635 -0.151062 0.680298 1445640005 0.271667 0.663635 -0.151062 0.680298 1445640005 0.271667 0.663635 -0.151062 0.680298 1445640005 0.271667 0.663635 -0.151062 0.680298 1445640005 0.283691 0.658386 -0.162476 0.677917 1445640005 0.283691 0.658386 -0.162476 0.677917 1445640005 0.283691 0.658386 -0.162476 0.677917 1445640005 0.283691 0.658386 -0.162476 0.677917 1445640005 0.283691 0.658386 -0.162476 0.677917 1445640005 0.283691 0.658386 -0.162476 0.677917 1445640005 0.283691 0.658386 -0.162476 0.677917 1445640005 0.302246 0.654968 -0.182800 0.667969 1445640005 0.302246 0.654968 -0.182800 0.667969 1445640005 0.302246 0.654968 -0.182800 0.667969 1445640005 0.302246 0.654968 -0.182800 0.667969 1445640005 0.302246 0.654968 -0.182800 0.667969 1445640005 0.302246 0.654968 -0.182800 0.667969 1445640005 0.319885 0.646667 -0.207214 0.660645 1445640005 0.319885 0.646667 -0.207214 0.660645 1445640005 0.319885 0.646667 -0.207214 0.660645 1445640005 0.319885 0.646667 -0.207214 0.660645 1445640005 0.319885 0.646667 -0.207214 0.660645 1445640005 0.319885 0.646667 -0.207214 0.660645 1445640005 0.329041 0.634705 -0.219177 0.663940 1445640005 0.329041 0.634705 -0.219177 0.663940 1445640005 0.329041 0.634705 -0.219177 0.663940 1445640005 0.329041 0.634705 -0.219177 0.663940 1445640005 0.329041 0.634705 -0.219177 0.663940 1445640005 0.329041 0.634705 -0.219177 0.663940 1445640005 0.332703 0.623718 -0.211792 0.674805 1445640005 0.332703 0.623718 -0.211792 0.674805 1445640005 0.332703 0.623718 -0.211792 0.674805 1445640005 0.332703 0.623718 -0.211792 0.674805 1445640005 0.332703 0.623718 -0.211792 0.674805 1445640005 0.332703 0.623718 -0.211792 0.674805 1445640005 0.345764 0.615356 -0.200256 0.679443 1445640005 0.345764 0.615356 -0.200256 0.679443 1445640005 0.345764 0.615356 -0.200256 0.679443 1445640005 0.345764 0.615356 -0.200256 0.679443 1445640005 0.345764 0.615356 -0.200256 0.679443 1445640005 0.345764 0.615356 -0.200256 0.679443 1445640005 0.345764 0.615356 -0.200256 0.679443 1445640005 0.365356 0.616272 -0.207886 0.665955 1445640005 0.365356 0.616272 -0.207886 0.665955 1445640005 0.365356 0.616272 -0.207886 0.665955 1445640005 0.365356 0.616272 -0.207886 0.665955 1445640005 0.365356 0.616272 -0.207886 0.665955 1445640005 0.365356 0.616272 -0.207886 0.665955 1445640005 0.374756 0.622986 -0.237427 0.644226 1445640005 0.374756 0.622986 -0.237427 0.644226 1445640005 0.374756 0.622986 -0.237427 0.644226 1445640005 0.374756 0.622986 -0.237427 0.644226 1445640005 0.374756 0.622986 -0.237427 0.644226 1445640005 0.358276 0.617493 -0.233276 0.660156 1445640005 0.358276 0.617493 -0.233276 0.660156 1445640005 0.358276 0.617493 -0.233276 0.660156 1445640005 0.358276 0.617493 -0.233276 0.660156 1445640005 0.358276 0.617493 -0.233276 0.660156 1445640005 0.358276 0.617493 -0.233276 0.660156 1445640005 0.326050 0.623108 -0.205811 0.680420 1445640005 0.326050 0.623108 -0.205811 0.680420 1445640005 0.326050 0.623108 -0.205811 0.680420 1445640005 0.326050 0.623108 -0.205811 0.680420 1445640005 0.326050 0.623108 -0.205811 0.680420 1445640005 0.326050 0.623108 -0.205811 0.680420 1445640005 0.302368 0.633789 -0.184509 0.687561 1445640005 0.302368 0.633789 -0.184509 0.687561 1445640005 0.302368 0.633789 -0.184509 0.687561 1445640005 0.302368 0.633789 -0.184509 0.687561 1445640005 0.302368 0.633789 -0.184509 0.687561 1445640005 0.302368 0.633789 -0.184509 0.687561 1445640005 0.289185 0.641418 -0.173523 0.689087 1445640005 0.289185 0.641418 -0.173523 0.689087 1445640005 0.289185 0.641418 -0.173523 0.689087 1445640005 0.289185 0.641418 -0.173523 0.689087 1445640005 0.289185 0.641418 -0.173523 0.689087 1445640005 0.289185 0.641418 -0.173523 0.689087 1445640005 0.287415 0.644958 -0.174561 0.686157 1445640005 0.287415 0.644958 -0.174561 0.686157 1445640005 0.287415 0.644958 -0.174561 0.686157 1445640005 0.287415 0.644958 -0.174561 0.686157 1445640005 0.287415 0.644958 -0.174561 0.686157 1445640005 0.287415 0.644958 -0.174561 0.686157 1445640005 0.287415 0.644958 -0.174561 0.686157 1445640005 0.297363 0.644958 -0.183777 0.679504 1445640005 0.297363 0.644958 -0.183777 0.679504 1445640005 0.297363 0.644958 -0.183777 0.679504 1445640005 0.297363 0.644958 -0.183777 0.679504 1445640005 0.297363 0.644958 -0.183777 0.679504 1445640005 0.297363 0.644958 -0.183777 0.679504 1445640005 0.304260 0.641846 -0.186523 0.678711 1445640005 0.304260 0.641846 -0.186523 0.678711 1445640005 0.304260 0.641846 -0.186523 0.678711 1445640005 0.304260 0.641846 -0.186523 0.678711 1445640005 0.304260 0.641846 -0.186523 0.678711 1445640005 0.304260 0.641846 -0.186523 0.678711 1445640006 0.307068 0.641296 -0.186157 0.677979 1445640006 0.307068 0.641296 -0.186157 0.677979 1445640006 0.307068 0.641296 -0.186157 0.677979 1445640006 0.307068 0.641296 -0.186157 0.677979 1445640006 0.307068 0.641296 -0.186157 0.677979 1445640006 0.307068 0.641296 -0.186157 0.677979 1445640006 0.313049 0.638611 -0.193542 0.675781 1445640006 0.313049 0.638611 -0.193542 0.675781 1445640006 0.313049 0.638611 -0.193542 0.675781 1445640006 0.313049 0.638611 -0.193542 0.675781 1445640006 0.313049 0.638611 -0.193542 0.675781 1445640006 0.313049 0.638611 -0.193542 0.675781 1445640006 0.313049 0.638611 -0.193542 0.675781 1445640006 0.319458 0.635132 -0.205872 0.672363 1445640006 0.319458 0.635132 -0.205872 0.672363 1445640006 0.319458 0.635132 -0.205872 0.672363 1445640006 0.319458 0.635132 -0.205872 0.672363 1445640006 0.319458 0.635132 -0.205872 0.672363 1445640006 0.319458 0.635132 -0.205872 0.672363 1445640006 0.319458 0.635132 -0.205872 0.672363 1445640006 0.323242 0.627686 -0.212097 0.675598 1445640006 0.323242 0.627686 -0.212097 0.675598 1445640006 0.323242 0.627686 -0.212097 0.675598 1445640006 0.323242 0.627686 -0.212097 0.675598 1445640006 0.323242 0.627686 -0.212097 0.675598 1445640006 0.323242 0.627686 -0.212097 0.675598 1445640006 0.325195 0.617737 -0.214294 0.683105 1445640006 0.325195 0.617737 -0.214294 0.683105 1445640006 0.325195 0.617737 -0.214294 0.683105 1445640006 0.325195 0.617737 -0.214294 0.683105 1445640006 0.325195 0.617737 -0.214294 0.683105 1445640006 0.325195 0.617737 -0.214294 0.683105 1445640006 0.325562 0.609253 -0.211182 0.691467 1445640006 0.325562 0.609253 -0.211182 0.691467 1445640006 0.325562 0.609253 -0.211182 0.691467 1445640006 0.325562 0.609253 -0.211182 0.691467 1445640006 0.325562 0.609253 -0.211182 0.691467 1445640006 0.325562 0.609253 -0.211182 0.691467 1445640006 0.326172 0.608276 -0.206665 0.693420 1445640006 0.326172 0.608276 -0.206665 0.693420 1445640006 0.326172 0.608276 -0.206665 0.693420 1445640006 0.326172 0.608276 -0.206665 0.693420 1445640006 0.326172 0.608276 -0.206665 0.693420 1445640006 0.326172 0.608276 -0.206665 0.693420 1445640006 0.326172 0.608276 -0.206665 0.693420 1445640006 0.330994 0.608276 -0.207153 0.690979 1445640006 0.330994 0.608276 -0.207153 0.690979 1445640006 0.330994 0.608276 -0.207153 0.690979 1445640006 0.330994 0.608276 -0.207153 0.690979 1445640006 0.330994 0.608276 -0.207153 0.690979 1445640006 0.330994 0.608276 -0.207153 0.690979 1445640006 0.338562 0.606018 -0.212402 0.687683 1445640006 0.338562 0.606018 -0.212402 0.687683 1445640006 0.338562 0.606018 -0.212402 0.687683 1445640006 0.338562 0.606018 -0.212402 0.687683 1445640006 0.338562 0.606018 -0.212402 0.687683 1445640006 0.338562 0.606018 -0.212402 0.687683 1445640006 0.338867 0.608459 -0.220886 0.682678 1445640006 0.338867 0.608459 -0.220886 0.682678 1445640006 0.338867 0.608459 -0.220886 0.682678 1445640006 0.338867 0.608459 -0.220886 0.682678 1445640006 0.338867 0.608459 -0.220886 0.682678 1445640006 0.338867 0.608459 -0.220886 0.682678 1445640006 0.338867 0.608459 -0.220886 0.682678 1445640006 0.326477 0.609802 -0.216125 0.689026 1445640006 0.326477 0.609802 -0.216125 0.689026 1445640006 0.326477 0.609802 -0.216125 0.689026 1445640006 0.326477 0.609802 -0.216125 0.689026 1445640006 0.326477 0.609802 -0.216125 0.689026 1445640006 0.317322 0.609131 -0.202698 0.697937 1445640006 0.317322 0.609131 -0.202698 0.697937 1445640006 0.317322 0.609131 -0.202698 0.697937 1445640006 0.317322 0.609131 -0.202698 0.697937 1445640006 0.317322 0.609131 -0.202698 0.697937 1445640006 0.317322 0.609131 -0.202698 0.697937 1445640006 0.307495 0.613831 -0.194214 0.700562 1445640006 0.307495 0.613831 -0.194214 0.700562 1445640006 0.307495 0.613831 -0.194214 0.700562 1445640006 0.307495 0.613831 -0.194214 0.700562 1445640006 0.307495 0.613831 -0.194214 0.700562 1445640006 0.307495 0.613831 -0.194214 0.700562 1445640006 0.307495 0.613831 -0.194214 0.700562 1445640006 0.301147 0.621826 -0.190369 0.697388 1445640006 0.301147 0.621826 -0.190369 0.697388 1445640006 0.301147 0.621826 -0.190369 0.697388 1445640006 0.301147 0.621826 -0.190369 0.697388 1445640006 0.301147 0.621826 -0.190369 0.697388 1445640006 0.301147 0.621826 -0.190369 0.697388 1445640006 0.302368 0.629700 -0.189148 0.690063 1445640006 0.302368 0.629700 -0.189148 0.690063 1445640006 0.302368 0.629700 -0.189148 0.690063 1445640006 0.302368 0.629700 -0.189148 0.690063 1445640006 0.302368 0.629700 -0.189148 0.690063 1445640006 0.302368 0.629700 -0.189148 0.690063 1445640006 0.309021 0.635071 -0.192749 0.681152 1445640006 0.309021 0.635071 -0.192749 0.681152 1445640006 0.309021 0.635071 -0.192749 0.681152 1445640006 0.309021 0.635071 -0.192749 0.681152 1445640006 0.309021 0.635071 -0.192749 0.681152 1445640006 0.309021 0.635071 -0.192749 0.681152 1445640006 0.309021 0.635071 -0.192749 0.681152 1445640006 0.317444 0.628784 -0.195740 0.682251 1445640006 0.317444 0.628784 -0.195740 0.682251 1445640006 0.317444 0.628784 -0.195740 0.682251 1445640006 0.317444 0.628784 -0.195740 0.682251 1445640006 0.317444 0.628784 -0.195740 0.682251 1445640006 0.317444 0.628784 -0.195740 0.682251 1445640006 0.317261 0.627747 -0.193726 0.683838 1445640006 0.317261 0.627747 -0.193726 0.683838 1445640006 0.317261 0.627747 -0.193726 0.683838 1445640006 0.317261 0.627747 -0.193726 0.683838 1445640006 0.317261 0.627747 -0.193726 0.683838 1445640006 0.317261 0.627747 -0.193726 0.683838 1445640006 0.312012 0.632690 -0.195801 0.681091 1445640007 0.312012 0.632690 -0.195801 0.681091 1445640007 0.312012 0.632690 -0.195801 0.681091 1445640007 0.312012 0.632690 -0.195801 0.681091 1445640007 0.312012 0.632690 -0.195801 0.681091 1445640007 0.312012 0.632690 -0.195801 0.681091 1445640007 0.312012 0.632690 -0.195801 0.681091 1445640007 0.305237 0.634399 -0.199951 0.681396 1445640007 0.305237 0.634399 -0.199951 0.681396 1445640007 0.305237 0.634399 -0.199951 0.681396 1445640007 0.305237 0.634399 -0.199951 0.681396 1445640007 0.305237 0.634399 -0.199951 0.681396 1445640007 0.305237 0.634399 -0.199951 0.681396 1445640007 0.291504 0.633301 -0.193848 0.690186 1445640007 0.291504 0.633301 -0.193848 0.690186 1445640007 0.291504 0.633301 -0.193848 0.690186 1445640007 0.291504 0.633301 -0.193848 0.690186 1445640007 0.291504 0.633301 -0.193848 0.690186 1445640007 0.291504 0.633301 -0.193848 0.690186 1445640007 0.278931 0.633667 -0.179260 0.698853 1445640007 0.278931 0.633667 -0.179260 0.698853 1445640007 0.278931 0.633667 -0.179260 0.698853 1445640007 0.278931 0.633667 -0.179260 0.698853 1445640007 0.278931 0.633667 -0.179260 0.698853 1445640007 0.278931 0.633667 -0.179260 0.698853 1445640007 0.282776 0.630798 -0.169983 0.702271 1445640007 0.282776 0.630798 -0.169983 0.702271 1445640007 0.282776 0.630798 -0.169983 0.702271 1445640007 0.282776 0.630798 -0.169983 0.702271 1445640007 0.282776 0.630798 -0.169983 0.702271 1445640007 0.282776 0.630798 -0.169983 0.702271 1445640007 0.282776 0.630798 -0.169983 0.702271 1445640007 0.294800 0.627808 -0.173828 0.699036 1445640007 0.294800 0.627808 -0.173828 0.699036 1445640007 0.294800 0.627808 -0.173828 0.699036 1445640007 0.294800 0.627808 -0.173828 0.699036 1445640007 0.294800 0.627808 -0.173828 0.699036 1445640007 0.294800 0.627808 -0.173828 0.699036 1445640007 0.312744 0.631836 -0.191895 0.682678 1445640007 0.312744 0.631836 -0.191895 0.682678 1445640007 0.312744 0.631836 -0.191895 0.682678 1445640007 0.312744 0.631836 -0.191895 0.682678 1445640007 0.312744 0.631836 -0.191895 0.682678 1445640007 0.312744 0.631836 -0.191895 0.682678 1445640007 0.312744 0.631836 -0.191895 0.682678 1445640007 0.317261 0.633728 -0.205261 0.674927 1445640007 0.317261 0.633728 -0.205261 0.674927 1445640007 0.317261 0.633728 -0.205261 0.674927 1445640007 0.317261 0.633728 -0.205261 0.674927 1445640007 0.317261 0.633728 -0.205261 0.674927 1445640007 0.317261 0.633728 -0.205261 0.674927 1445640007 0.303101 0.629883 -0.198730 0.686829 1445640007 0.303101 0.629883 -0.198730 0.686829 1445640007 0.303101 0.629883 -0.198730 0.686829 1445640007 0.303101 0.629883 -0.198730 0.686829 1445640007 0.303101 0.629883 -0.198730 0.686829 1445640007 0.303101 0.629883 -0.198730 0.686829 1445640007 0.291260 0.627563 -0.183228 0.698303 1445640007 0.291260 0.627563 -0.183228 0.698303 1445640007 0.291260 0.627563 -0.183228 0.698303 1445640007 0.291260 0.627563 -0.183228 0.698303 1445640007 0.291260 0.627563 -0.183228 0.698303 1445640007 0.291260 0.627563 -0.183228 0.698303 1445640007 0.291260 0.627563 -0.183228 0.698303 1445640007 0.284790 0.630005 -0.171387 0.701782 1445640007 0.284790 0.630005 -0.171387 0.701782 1445640007 0.284790 0.630005 -0.171387 0.701782 1445640007 0.284790 0.630005 -0.171387 0.701782 1445640007 0.284790 0.630005 -0.171387 0.701782 1445640007 0.279541 0.638977 -0.165344 0.697205 1445640007 0.279541 0.638977 -0.165344 0.697205 1445640007 0.279541 0.638977 -0.165344 0.697205 1445640007 0.279541 0.638977 -0.165344 0.697205 1445640007 0.279541 0.638977 -0.165344 0.697205 1445640007 0.279541 0.638977 -0.165344 0.697205 1445640007 0.288330 0.642944 -0.171265 0.688538 1445640007 0.288330 0.642944 -0.171265 0.688538 1445640007 0.288330 0.642944 -0.171265 0.688538 1445640007 0.288330 0.642944 -0.171265 0.688538 1445640007 0.288330 0.642944 -0.171265 0.688538 1445640007 0.288330 0.642944 -0.171265 0.688538 1445640007 0.288330 0.642944 -0.171265 0.688538 1445640007 0.304688 0.636902 -0.177490 0.685486 1445640007 0.304688 0.636902 -0.177490 0.685486 1445640007 0.304688 0.636902 -0.177490 0.685486 1445640007 0.304688 0.636902 -0.177490 0.685486 1445640007 0.304688 0.636902 -0.177490 0.685486 1445640007 0.304688 0.636902 -0.177490 0.685486 1445640007 0.314636 0.629272 -0.179443 0.687561 1445640007 0.314636 0.629272 -0.179443 0.687561 1445640007 0.314636 0.629272 -0.179443 0.687561 1445640007 0.314636 0.629272 -0.179443 0.687561 1445640007 0.314636 0.629272 -0.179443 0.687561 1445640007 0.314636 0.629272 -0.179443 0.687561 1445640007 0.315369 0.628113 -0.181824 0.687683 1445640007 0.315369 0.628113 -0.181824 0.687683 1445640007 0.315369 0.628113 -0.181824 0.687683 1445640007 0.315369 0.628113 -0.181824 0.687683 1445640007 0.315369 0.628113 -0.181824 0.687683 1445640007 0.315369 0.628113 -0.181824 0.687683 1445640007 0.311646 0.630371 -0.188171 0.685547 1445640007 0.311646 0.630371 -0.188171 0.685547 1445640007 0.311646 0.630371 -0.188171 0.685547 1445640007 0.311646 0.630371 -0.188171 0.685547 1445640007 0.311646 0.630371 -0.188171 0.685547 1445640007 0.311646 0.630371 -0.188171 0.685547 1445640007 0.307495 0.625244 -0.191040 0.691345 1445640007 0.307495 0.625244 -0.191040 0.691345 1445640007 0.307495 0.625244 -0.191040 0.691345 1445640007 0.307495 0.625244 -0.191040 0.691345 1445640007 0.307495 0.625244 -0.191040 0.691345 1445640007 0.307495 0.625244 -0.191040 0.691345 1445640007 0.297424 0.623474 -0.182861 0.699463 1445640007 0.297424 0.623474 -0.182861 0.699463 1445640008 0.297424 0.623474 -0.182861 0.699463 1445640008 0.297424 0.623474 -0.182861 0.699463 1445640008 0.297424 0.623474 -0.182861 0.699463 1445640008 0.297424 0.623474 -0.182861 0.699463 1445640008 0.295898 0.621826 -0.178528 0.702759 1445640008 0.295898 0.621826 -0.178528 0.702759 1445640008 0.295898 0.621826 -0.178528 0.702759 1445640008 0.295898 0.621826 -0.178528 0.702759 1445640008 0.295898 0.621826 -0.178528 0.702759 1445640008 0.295898 0.621826 -0.178528 0.702759 1445640008 0.305237 0.617249 -0.180786 0.702148 1445640008 0.305237 0.617249 -0.180786 0.702148 1445640008 0.305237 0.617249 -0.180786 0.702148 1445640008 0.305237 0.617249 -0.180786 0.702148 1445640008 0.305237 0.617249 -0.180786 0.702148 1445640008 0.323303 0.614807 -0.191956 0.693237 1445640008 0.323303 0.614807 -0.191956 0.693237 1445640008 0.323303 0.614807 -0.191956 0.693237 1445640008 0.323303 0.614807 -0.191956 0.693237 1445640008 0.323303 0.614807 -0.191956 0.693237 1445640008 0.323303 0.614807 -0.191956 0.693237 1445640008 0.342590 0.613892 -0.218689 0.676636 1445640008 0.342590 0.613892 -0.218689 0.676636 1445640008 0.342590 0.613892 -0.218689 0.676636 1445640008 0.342590 0.613892 -0.218689 0.676636 1445640008 0.342590 0.613892 -0.218689 0.676636 1445640008 0.342590 0.613892 -0.218689 0.676636 1445640008 0.339172 0.614136 -0.230347 0.674316 1445640008 0.339172 0.614136 -0.230347 0.674316 1445640008 0.339172 0.614136 -0.230347 0.674316 1445640008 0.339172 0.614136 -0.230347 0.674316 1445640008 0.339172 0.614136 -0.230347 0.674316 1445640008 0.339172 0.614136 -0.230347 0.674316 1445640008 0.319397 0.612671 -0.211853 0.691101 1445640008 0.319397 0.612671 -0.211853 0.691101 1445640008 0.319397 0.612671 -0.211853 0.691101 1445640008 0.319397 0.612671 -0.211853 0.691101 1445640008 0.319397 0.612671 -0.211853 0.691101 1445640008 0.319397 0.612671 -0.211853 0.691101 1445640008 0.319397 0.612671 -0.211853 0.691101 1445640008 0.304382 0.615356 -0.194031 0.700684 1445640008 0.304382 0.615356 -0.194031 0.700684 1445640008 0.304382 0.615356 -0.194031 0.700684 1445640008 0.304382 0.615356 -0.194031 0.700684 1445640008 0.304382 0.615356 -0.194031 0.700684 1445640008 0.304382 0.615356 -0.194031 0.700684 1445640008 0.293762 0.619263 -0.184082 0.704468 1445640008 0.293762 0.619263 -0.184082 0.704468 1445640008 0.293762 0.619263 -0.184082 0.704468 1445640008 0.293762 0.619263 -0.184082 0.704468 1445640008 0.293762 0.619263 -0.184082 0.704468 1445640008 0.293762 0.619263 -0.184082 0.704468 1445640008 0.290466 0.622131 -0.175659 0.705444 1445640008 0.290466 0.622131 -0.175659 0.705444 1445640008 0.290466 0.622131 -0.175659 0.705444 1445640008 0.290466 0.622131 -0.175659 0.705444 1445640008 0.290466 0.622131 -0.175659 0.705444 1445640008 0.290466 0.622131 -0.175659 0.705444 1445640008 0.290466 0.622131 -0.175659 0.705444 1445640008 0.298828 0.625427 -0.176086 0.698853 1445640008 0.298828 0.625427 -0.176086 0.698853 1445640008 0.298828 0.625427 -0.176086 0.698853 1445640008 0.298828 0.625427 -0.176086 0.698853 1445640008 0.298828 0.625427 -0.176086 0.698853 1445640008 0.298828 0.625427 -0.176086 0.698853 1445640008 0.298828 0.625427 -0.176086 0.698853 1445640008 0.312866 0.625183 -0.184631 0.690735 1445640008 0.312866 0.625183 -0.184631 0.690735 1445640008 0.312866 0.625183 -0.184631 0.690735 1445640008 0.312866 0.625183 -0.184631 0.690735 1445640008 0.312866 0.625183 -0.184631 0.690735 1445640008 0.312866 0.625183 -0.184631 0.690735 1445640008 0.322021 0.622681 -0.189697 0.687439 1445640008 0.322021 0.622681 -0.189697 0.687439 1445640008 0.322021 0.622681 -0.189697 0.687439 1445640008 0.322021 0.622681 -0.189697 0.687439 1445640008 0.322021 0.622681 -0.189697 0.687439 1445640008 0.322021 0.622681 -0.189697 0.687439 1445640008 0.309204 0.621033 -0.184265 0.696167 1445640008 0.309204 0.621033 -0.184265 0.696167 1445640008 0.309204 0.621033 -0.184265 0.696167 1445640008 0.309204 0.621033 -0.184265 0.696167 1445640008 0.309204 0.621033 -0.184265 0.696167 1445640008 0.309204 0.621033 -0.184265 0.696167 1445640008 0.290771 0.629150 -0.181091 0.697693 1445640008 0.290771 0.629150 -0.181091 0.697693 1445640008 0.290771 0.629150 -0.181091 0.697693 1445640008 0.290771 0.629150 -0.181091 0.697693 1445640008 0.290771 0.629150 -0.181091 0.697693 1445640008 0.290771 0.629150 -0.181091 0.697693 1445640008 0.290771 0.629150 -0.181091 0.697693 1445640008 0.272095 0.634827 -0.172058 0.702332 1445640008 0.272095 0.634827 -0.172058 0.702332 1445640008 0.272095 0.634827 -0.172058 0.702332 1445640008 0.272095 0.634827 -0.172058 0.702332 1445640008 0.272095 0.634827 -0.172058 0.702332 1445640008 0.272095 0.634827 -0.172058 0.702332 1445640008 0.254944 0.633667 -0.154419 0.713806 1445640008 0.254944 0.633667 -0.154419 0.713806 1445640008 0.254944 0.633667 -0.154419 0.713806 1445640008 0.254944 0.633667 -0.154419 0.713806 1445640008 0.254944 0.633667 -0.154419 0.713806 1445640008 0.254944 0.633667 -0.154419 0.713806 1445640008 0.250549 0.632324 -0.137024 0.720093 1445640008 0.250549 0.632324 -0.137024 0.720093 1445640008 0.250549 0.632324 -0.137024 0.720093 1445640008 0.250549 0.632324 -0.137024 0.720093 1445640008 0.250549 0.632324 -0.137024 0.720093 1445640008 0.250549 0.632324 -0.137024 0.720093 1445640008 0.250549 0.632324 -0.137024 0.720093 1445640008 0.269836 0.631958 -0.136536 0.713501 1445640008 0.269836 0.631958 -0.136536 0.713501 1445640008 0.269836 0.631958 -0.136536 0.713501 1445640009 0.269836 0.631958 -0.136536 0.713501 1445640009 0.269836 0.631958 -0.136536 0.713501 1445640009 0.269836 0.631958 -0.136536 0.713501 1445640009 0.294373 0.635193 -0.160400 0.695740 1445640009 0.294373 0.635193 -0.160400 0.695740 1445640009 0.294373 0.635193 -0.160400 0.695740 1445640009 0.294373 0.635193 -0.160400 0.695740 1445640009 0.294373 0.635193 -0.160400 0.695740 1445640009 0.294373 0.635193 -0.160400 0.695740 1445640009 0.299194 0.634155 -0.174011 0.691345 1445640009 0.299194 0.634155 -0.174011 0.691345 1445640009 0.299194 0.634155 -0.174011 0.691345 1445640009 0.299194 0.634155 -0.174011 0.691345 1445640009 0.299194 0.634155 -0.174011 0.691345 1445640009 0.299194 0.634155 -0.174011 0.691345 1445640009 0.299194 0.634155 -0.174011 0.691345 1445640009 0.283875 0.632874 -0.160950 0.702087 1445640009 0.283875 0.632874 -0.160950 0.702087 1445640009 0.283875 0.632874 -0.160950 0.702087 1445640009 0.283875 0.632874 -0.160950 0.702087 1445640009 0.283875 0.632874 -0.160950 0.702087 1445640009 0.283875 0.632874 -0.160950 0.702087 1445640009 0.272217 0.631836 -0.150879 0.709839 1445640009 0.272217 0.631836 -0.150879 0.709839 1445640009 0.272217 0.631836 -0.150879 0.709839 1445640009 0.272217 0.631836 -0.150879 0.709839 1445640009 0.272217 0.631836 -0.150879 0.709839 1445640009 0.272217 0.631836 -0.150879 0.709839 1445640009 0.272217 0.631836 -0.150879 0.709839 1445640009 0.258484 0.636597 -0.140686 0.712769 1445640009 0.258484 0.636597 -0.140686 0.712769 1445640009 0.258484 0.636597 -0.140686 0.712769 1445640009 0.258484 0.636597 -0.140686 0.712769 1445640009 0.258484 0.636597 -0.140686 0.712769 1445640009 0.245117 0.641602 -0.131653 0.714722 1445640009 0.245117 0.641602 -0.131653 0.714722 1445640009 0.245117 0.641602 -0.131653 0.714722 1445640009 0.245117 0.641602 -0.131653 0.714722 1445640009 0.245117 0.641602 -0.131653 0.714722 1445640009 0.245117 0.641602 -0.131653 0.714722 1445640009 0.242126 0.643616 -0.125183 0.715088 1445640009 0.242126 0.643616 -0.125183 0.715088 1445640009 0.242126 0.643616 -0.125183 0.715088 1445640009 0.242126 0.643616 -0.125183 0.715088 1445640009 0.242126 0.643616 -0.125183 0.715088 1445640009 0.242126 0.643616 -0.125183 0.715088 1445640009 0.242126 0.643616 -0.125183 0.715088 1445640009 0.252869 0.647034 -0.127380 0.707886 1445640009 0.252869 0.647034 -0.127380 0.707886 1445640009 0.252869 0.647034 -0.127380 0.707886 1445640009 0.252869 0.647034 -0.127380 0.707886 1445640009 0.252869 0.647034 -0.127380 0.707886 1445640009 0.252869 0.647034 -0.127380 0.707886 1445640009 0.269165 0.651672 -0.137939 0.695557 1445640009 0.269165 0.651672 -0.137939 0.695557 1445640009 0.269165 0.651672 -0.137939 0.695557 1445640009 0.269165 0.651672 -0.137939 0.695557 1445640009 0.269165 0.651672 -0.137939 0.695557 1445640009 0.269165 0.651672 -0.137939 0.695557 1445640009 0.285645 0.642151 -0.151123 0.695068 1445640009 0.285645 0.642151 -0.151123 0.695068 1445640009 0.285645 0.642151 -0.151123 0.695068 1445640009 0.285645 0.642151 -0.151123 0.695068 1445640009 0.285645 0.642151 -0.151123 0.695068 1445640009 0.285645 0.642151 -0.151123 0.695068 1445640009 0.295105 0.635559 -0.161804 0.694763 1445640009 0.295105 0.635559 -0.161804 0.694763 1445640009 0.295105 0.635559 -0.161804 0.694763 1445640009 0.295105 0.635559 -0.161804 0.694763 1445640009 0.295105 0.635559 -0.161804 0.694763 1445640009 0.295105 0.635559 -0.161804 0.694763 1445640009 0.295105 0.635559 -0.161804 0.694763 1445640009 0.298035 0.634216 -0.176514 0.691162 1445640009 0.298035 0.634216 -0.176514 0.691162 1445640009 
0.183716 0.664734 -0.170044 0.703857 1445640012 0.160583 0.659851 -0.154419 0.717529 1445640012 0.160583 0.659851 -0.154419 0.717529 1445640012 0.160583 0.659851 -0.154419 0.717529 1445640012 0.160583 0.659851 -0.154419 0.717529 1445640012 0.160583 0.659851 -0.154419 0.717529 1445640012 0.144226 0.662598 -0.146973 0.720032 1445640012 0.144226 0.662598 -0.146973 0.720032 1445640012 0.144226 0.662598 -0.146973 0.720032 1445640012 0.144226 0.662598 -0.146973 0.720032 1445640012 0.144226 0.662598 -0.146973 0.720032 1445640012 0.144226 0.662598 -0.146973 0.720032 1445640012 0.144226 0.662598 -0.146973 0.720032 1445640012 0.125977 0.664246 -0.143066 0.722778 1445640012 0.125977 0.664246 -0.143066 0.722778 1445640012 0.125977 0.664246 -0.143066 0.722778 1445640012 0.125977 0.664246 -0.143066 0.722778 1445640012 0.125977 0.664246 -0.143066 0.722778 1445640012 0.125977 0.664246 -0.143066 0.722778 1445640012 0.106506 0.658875 -0.138794 0.731567 1445640012 0.106506 0.658875 -0.138794 0.731567 1445640012 0.106506 0.658875 -0.138794 0.731567 1445640012 0.106506 0.658875 -0.138794 0.731567 1445640012 0.106506 0.658875 -0.138794 0.731567 1445640012 0.106506 0.658875 -0.138794 0.731567 1445640012 0.106506 0.658875 -0.138794 0.731567 1445640012 0.078491 0.653015 -0.123413 0.743042 1445640012 0.078491 0.653015 -0.123413 0.743042 1445640012 0.078491 0.653015 -0.123413 0.743042 1445640012 0.078491 0.653015 -0.123413 0.743042 1445640012 0.078491 0.653015 -0.123413 0.743042 1445640012 0.078491 0.653015 -0.123413 0.743042 1445640012 0.047791 0.656982 -0.105896 0.744812 1445640012 0.047791 0.656982 -0.105896 0.744812 1445640012 0.047791 0.656982 -0.105896 0.744812 1445640012 0.047791 0.656982 -0.105896 0.744812 1445640012 0.047791 0.656982 -0.105896 0.744812 1445640012 0.047791 0.656982 -0.105896 0.744812 1445640012 0.034790 0.659546 -0.094360 0.744873 1445640012 0.034790 0.659546 -0.094360 0.744873 1445640012 0.034790 0.659546 -0.094360 0.744873 1445640012 0.034790 0.659546 -0.094360 0.744873 1445640012 0.034790 0.659546 -0.094360 0.744873 1445640012 0.034790 0.659546 -0.094360 0.744873 1445640012 0.034790 0.659546 -0.094360 0.744873 1445640012 0.041931 0.655273 -0.093140 0.748413 1445640012 0.041931 0.655273 -0.093140 0.748413 1445640012 0.041931 0.655273 -0.093140 0.748413 1445640012 0.041931 0.655273 -0.093140 0.748413 1445640012 0.041931 0.655273 -0.093140 0.748413 1445640012 0.041931 0.655273 -0.093140 0.748413 1445640012 0.063843 0.651611 -0.106628 0.748230 1445640012 0.063843 0.651611 -0.106628 0.748230 1445640012 0.063843 0.651611 -0.106628 0.748230 1445640012 0.063843 0.651611 -0.106628 0.748230 1445640012 0.063843 0.651611 -0.106628 0.748230 1445640012 0.063843 0.651611 -0.106628 0.748230 1445640012 0.063843 0.651611 -0.106628 0.748230 1445640012 0.090027 0.650635 -0.124695 0.743591 1445640012 0.090027 0.650635 -0.124695 0.743591 1445640012 0.090027 0.650635 -0.124695 0.743591 1445640012 0.090027 0.650635 -0.124695 0.743591 1445640012 0.090027 0.650635 -0.124695 0.743591 1445640012 0.090027 0.650635 -0.124695 0.743591 1445640012 0.109314 0.655945 -0.141479 0.733276 1445640013 0.109314 0.655945 -0.141479 0.733276 1445640013 0.109314 0.655945 -0.141479 0.733276 1445640013 0.109314 0.655945 -0.141479 0.733276 1445640013 0.109314 0.655945 -0.141479 0.733276 1445640013 0.109314 0.655945 -0.141479 0.733276 1445640013 0.116211 0.662354 -0.150574 0.724609 1445640013 0.116211 0.662354 -0.150574 0.724609 1445640013 0.116211 0.662354 -0.150574 0.724609 1445640013 0.116211 0.662354 -0.150574 0.724609 1445640013 0.116211 0.662354 -0.150574 0.724609 1445640013 0.116211 0.662354 -0.150574 0.724609 1445640013 0.109985 0.667236 -0.149292 0.721375 1445640013 0.109985 0.667236 -0.149292 0.721375 1445640013 0.109985 0.667236 -0.149292 0.721375 1445640013 0.109985 0.667236 -0.149292 0.721375 1445640013 0.109985 0.667236 -0.149292 0.721375 1445640013 0.109985 0.667236 -0.149292 0.721375 1445640013 0.109985 0.667236 -0.149292 0.721375 1445640013 0.095276 0.670654 -0.140015 0.722107 1445640013 0.095276 0.670654 -0.140015 0.722107 1445640013 0.095276 0.670654 -0.140015 0.722107 1445640013 0.095276 0.670654 -0.140015 0.722107 1445640013 0.095276 0.670654 -0.140015 0.722107 1445640013 0.095276 0.670654 -0.140015 0.722107 1445640013 0.092285 0.671204 -0.132324 0.723450 1445640013 0.092285 0.671204 -0.132324 0.723450 1445640013 0.092285 0.671204 -0.132324 0.723450 1445640013 0.092285 0.671204 -0.132324 0.723450 1445640013 0.092285 0.671204 -0.132324 0.723450 1445640013 0.092285 0.671204 -0.132324 0.723450 1445640013 0.092285 0.671204 -0.132324 0.723450 1445640013 0.101501 0.675720 -0.136108 0.717285 1445640013 0.101501 0.675720 -0.136108 0.717285 1445640013 0.101501 0.675720 -0.136108 0.717285 1445640013 0.101501 0.675720 -0.136108 0.717285 1445640013 0.101501 0.675720 -0.136108 0.717285 1445640013 0.101501 0.675720 -0.136108 0.717285 1445640013 0.104248 0.680786 -0.138123 0.711670 1445640013 0.104248 0.680786 -0.138123 0.711670 1445640013 0.104248 0.680786 -0.138123 0.711670 1445640013 0.104248 0.680786 -0.138123 0.711670 1445640013 0.104248 0.680786 -0.138123 0.711670 1445640013 0.104248 0.680786 -0.138123 0.711670 1445640013 0.104248 0.680786 -0.138123 0.711670 1445640013 0.100525 0.677246 -0.135742 0.716064 1445640013 0.100525 0.677246 -0.135742 0.716064 1445640013 0.100525 0.677246 -0.135742 0.716064 1445640013 0.100525 0.677246 -0.135742 0.716064 1445640013 0.100525 0.677246 -0.135742 0.716064 1445640013 0.100525 0.677246 -0.135742 0.716064 1445640013 0.099182 0.671265 -0.133728 0.722229 1445640013 0.099182 0.671265 -0.133728 0.722229 1445640013 0.099182 0.671265 -0.133728 0.722229 1445640013 0.099182 0.671265 -0.133728 0.722229 1445640013 0.099182 0.671265 -0.133728 0.722229 1445640013 0.099182 0.671265 -0.133728 0.722229 1445640013 0.097473 0.663330 -0.136780 0.729187 1445640013 0.097473 0.663330 -0.136780 0.729187 1445640013 0.097473 0.663330 -0.136780 0.729187 1445640013 0.097473 0.663330 -0.136780 0.729187 1445640013 0.097473 0.663330 -0.136780 0.729187 1445640013 0.097473 0.663330 -0.136780 0.729187 1445640013 0.085327 0.662109 -0.136658 0.731812 1445640013 0.085327 0.662109 -0.136658 0.731812 1445640013 0.085327 0.662109 -0.136658 0.731812 1445640013 0.085327 0.662109 -0.136658 0.731812 1445640013 0.085327 0.662109 -0.136658 0.731812 1445640013 0.085327 0.662109 -0.136658 0.731812 1445640013 0.081421 0.669373 -0.129150 0.726990 1445640013 0.081421 0.669373 -0.129150 0.726990 1445640013 0.081421 0.669373 -0.129150 0.726990 1445640013 0.081421 0.669373 -0.129150 0.726990 1445640013 0.081421 0.669373 -0.129150 0.726990 1445640013 0.081421 0.669373 -0.129150 0.726990 1445640013 0.081421 0.669373 -0.129150 0.726990 1445640013 0.103088 0.663513 -0.138062 0.727966 1445640013 0.103088 0.663513 -0.138062 0.727966 1445640013 0.103088 0.663513 -0.138062 0.727966 1445640013 0.103088 0.663513 -0.138062 0.727966 1445640013 0.103088 0.663513 -0.138062 0.727966 1445640013 0.103088 0.663513 -0.138062 0.727966 1445640013 0.129883 0.656555 -0.153687 0.726868 1445640013 0.129883 0.656555 -0.153687 0.726868 1445640013 0.129883 0.656555 -0.153687 0.726868 1445640013 0.129883 0.656555 -0.153687 0.726868 1445640013 0.129883 0.656555 -0.153687 0.726868 1445640013 0.129883 0.656555 -0.153687 0.726868 1445640013 0.154236 0.651245 -0.169800 0.723267 1445640013 0.154236 0.651245 -0.169800 0.723267 1445640013 0.154236 0.651245 -0.169800 0.723267 1445640013 0.154236 0.651245 -0.169800 0.723267 1445640013 0.154236 0.651245 -0.169800 0.723267 1445640013 0.154236 0.651245 -0.169800 0.723267 1445640013 0.173889 0.650513 -0.183533 0.716125 1445640013 0.173889 0.650513 -0.183533 0.716125 1445640013 0.173889 0.650513 -0.183533 0.716125 1445640013 0.173889 0.650513 -0.183533 0.716125 1445640013 0.173889 0.650513 -0.183533 0.716125 1445640013 0.173889 0.650513 -0.183533 0.716125 1445640013 0.182800 0.656067 -0.192566 0.706360 1445640013 0.182800 0.656067 -0.192566 0.706360 1445640013 0.182800 0.656067 -0.192566 0.706360 1445640013 0.182800 0.656067 -0.192566 0.706360 1445640013 0.182800 0.656067 -0.192566 0.706360 1445640013 0.182800 0.656067 -0.192566 0.706360 1445640013 0.182800 0.656067 -0.192566 0.706360 1445640013 0.173889 0.662048 -0.190247 0.703674 1445640013 0.173889 0.662048 -0.190247 0.703674 1445640013 0.173889 0.662048 -0.190247 0.703674 1445640013 0.173889 0.662048 -0.190247 0.703674 1445640013 0.173889 0.662048 -0.190247 0.703674 1445640013 0.173889 0.662048 -0.190247 0.703674 1445640013 0.151794 0.666626 -0.176147 0.708130 1445640013 0.151794 0.666626 -0.176147 0.708130 1445640013 0.151794 0.666626 -0.176147 0.708130 1445640014 0.151794 0.666626 -0.176147 0.708130 1445640014 0.151794 0.666626 -0.176147 0.708130 1445640014 0.151794 0.666626 -0.176147 0.708130 1445640014 0.139587 0.666443 -0.167053 0.713013 1445640014 0.139587 0.666443 -0.167053 0.713013 1445640014 0.139587 0.666443 -0.167053 0.713013 1445640014 0.139587 0.666443 -0.167053 0.713013 1445640014 0.139587 0.666443 -0.167053 0.713013 1445640014 0.139587 0.666443 -0.167053 0.713013 1445640014 0.139587 0.666443 -0.167053 0.713013 1445640014 0.129456 0.670959 -0.158264 0.712646 1445640014 0.129456 0.670959 -0.158264 0.712646 1445640014 0.129456 0.670959 -0.158264 0.712646 1445640014 0.129456 0.670959 -0.158264 0.712646 1445640014 0.129456 0.670959 -0.158264 0.712646 1445640014 0.129456 0.670959 -0.158264 0.712646 1445640014 0.115234 0.674255 -0.147034 0.714417 1445640014 0.115234 0.674255 -0.147034 0.714417 1445640014 0.115234 0.674255 -0.147034 0.714417 1445640014 0.115234 0.674255 -0.147034 0.714417 1445640014 0.115234 0.674255 -0.147034 0.714417 1445640014 0.115234 0.674255 -0.147034 0.714417 1445640014 0.102295 0.671875 -0.134827 0.721008 1445640014 0.102295 0.671875 -0.134827 0.721008 1445640014 0.102295 0.671875 -0.134827 0.721008 1445640014 0.102295 0.671875 -0.134827 0.721008 1445640014 0.102295 0.671875 -0.134827 0.721008 1445640014 0.102295 0.671875 -0.134827 0.721008 1445640014 0.102295 0.671875 -0.134827 0.721008 1445640014 0.101013 0.665466 -0.132996 0.727478 1445640014 0.101013 0.665466 -0.132996 0.727478 1445640014 0.101013 0.665466 -0.132996 0.727478 1445640014 0.101013 0.665466 -0.132996 0.727478 1445640014 0.101013 0.665466 -0.132996 0.727478 1445640014 0.101013 0.665466 -0.132996 0.727478 1445640014 0.083069 0.665405 -0.126343 0.730896 1445640014 0.083069 0.665405 -0.126343 0.730896 1445640014 0.083069 0.665405 -0.126343 0.730896 1445640014 0.083069 0.665405 -0.126343 0.730896 1445640014 0.083069 0.665405 -0.126343 0.730896 1445640014 0.083069 0.665405 -0.126343 0.730896 1445640014 0.042358 0.670044 -0.100525 0.734253 1445640014 0.042358 0.670044 -0.100525 0.734253 1445640014 0.042358 0.670044 -0.100525 0.734253 1445640014 0.042358 0.670044 -0.100525 0.734253 1445640014 0.042358 0.670044 -0.100525 0.734253 1445640014 0.042358 0.670044 -0.100525 0.734253 1445640014 0.042358 0.670044 -0.100525 0.734253 1445640014 0.021179 0.687866 -0.062683 0.722778 1445640014 0.021179 0.687866 -0.062683 0.722778 1445640014 0.021179 0.687866 -0.062683 0.722778 1445640014 0.021179 0.687866 -0.062683 0.722778 1445640014 0.021179 0.687866 -0.062683 0.722778 1445640014 0.021179 0.687866 -0.062683 0.722778 1445640014 0.048401 0.673401 -0.061340 0.735107 1445640014 0.048401 0.673401 -0.061340 0.735107 1445640014 0.048401 0.673401 -0.061340 0.735107 1445640014 0.048401 0.673401 -0.061340 0.735107 1445640014 0.048401 0.673401 -0.061340 0.735107 1445640014 0.048401 0.673401 -0.061340 0.735107 1445640014 0.075562 0.661316 -0.077881 0.742188 1445640014 0.075562 0.661316 -0.077881 0.742188 1445640014 0.075562 0.661316 -0.077881 0.742188 1445640014 0.075562 0.661316 -0.077881 0.742188 1445640014 0.075562 0.661316 -0.077881 0.742188 1445640014 0.075562 0.661316 -0.077881 0.742188 1445640014 0.075562 0.661316 -0.077881 0.742188 1445640014 0.099243 0.660889 -0.102295 0.736755 1445640014 0.099243 0.660889 -0.102295 0.736755 1445640014 0.099243 0.660889 -0.102295 0.736755 1445640014 0.099243 0.660889 -0.102295 0.736755 1445640014 0.099243 0.660889 -0.102295 0.736755 1445640014 0.116882 0.663025 -0.117798 0.729919 1445640014 0.116882 0.663025 -0.117798 0.729919 1445640014 0.116882 0.663025 -0.117798 0.729919 1445640014 0.116882 0.663025 -0.117798 0.729919 1445640014 0.116882 0.663025 -0.117798 0.729919 1445640014 0.116882 0.663025 -0.117798 0.729919 1445640014 0.125977 0.665405 -0.130432 0.724060 1445640014 0.125977 0.665405 -0.130432 0.724060 1445640014 0.125977 0.665405 -0.130432 0.724060 1445640014 0.125977 0.665405 -0.130432 0.724060 1445640014 0.125977 0.665405 -0.130432 0.724060 1445640014 0.125977 0.665405 -0.130432 0.724060 1445640014 0.125977 0.665405 -0.130432 0.724060 1445640014 0.133301 0.665466 -0.143555 0.720215 1445640014 0.133301 0.665466 -0.143555 0.720215 1445640014 0.133301 0.665466 -0.143555 0.720215 1445640014 0.133301 0.665466 -0.143555 0.720215 1445640014 0.133301 0.665466 -0.143555 0.720215 1445640014 0.133301 0.665466 -0.143555 0.720215 1445640014 0.131653 0.666382 -0.147400 0.718872 1445640014 0.131653 0.666382 -0.147400 0.718872 1445640014 0.131653 0.666382 -0.147400 0.718872 1445640014 0.131653 0.666382 -0.147400 0.718872 1445640014 0.131653 0.666382 -0.147400 0.718872 1445640014 0.131653 0.666382 -0.147400 0.718872 1445640014 0.132690 0.669128 -0.152588 0.715027 1445640014 0.132690 0.669128 -0.152588 0.715027 1445640014 0.132690 0.669128 -0.152588 0.715027 1445640014 0.132690 0.669128 -0.152588 0.715027 1445640014 0.132690 0.669128 -0.152588 0.715027 1445640014 0.132690 0.669128 -0.152588 0.715027 1445640014 0.132690 0.669128 -0.152588 0.715027 1445640014 0.127930 0.676270 -0.150146 0.709717 1445640014 0.127930 0.676270 -0.150146 0.709717 1445640014 0.127930 0.676270 -0.150146 0.709717 1445640014 0.127930 0.676270 -0.150146 0.709717 1445640014 0.127930 0.676270 -0.150146 0.709717 1445640014 0.127930 0.676270 -0.150146 0.709717 1445640014 0.112427 0.683899 -0.135620 0.707886 1445640014 0.112427 0.683899 -0.135620 0.707886 1445640014 0.112427 0.683899 -0.135620 0.707886 1445640014 0.112427 0.683899 -0.135620 0.707886 1445640015 0.112427 0.683899 -0.135620 0.707886 1445640015 0.112427 0.683899 -0.135620 0.707886 1445640015 0.090088 0.686218 -0.118896 0.711853 1445640015 0.090088 0.686218 -0.118896 0.711853 1445640015 0.090088 0.686218 -0.118896 0.711853 1445640015 0.090088 0.686218 -0.118896 0.711853 1445640015 0.090088 0.686218 -0.118896 0.711853 1445640015 0.090088 0.686218 -0.118896 0.711853 1445640015 0.074768 0.675293 -0.105652 0.726074 1445640015 0.074768 0.675293 -0.105652 0.726074 1445640015 0.074768 0.675293 -0.105652 0.726074 1445640015 0.074768 0.675293 -0.105652 0.726074 1445640015 0.074768 0.675293 -0.105652 0.726074 1445640015 0.074768 0.675293 -0.105652 0.726074 1445640015 0.074768 0.675293 -0.105652 0.726074 1445640015 0.065247 0.668579 -0.097961 0.734192 1445640015 0.065247 0.668579 -0.097961 0.734192 1445640015 0.065247 0.668579 -0.097961 0.734192 1445640015 0.065247 0.668579 -0.097961 0.734192 1445640015 0.065247 0.668579 -0.097961 0.734192 1445640015 0.065247 0.668579 -0.097961 0.734192 1445640015 0.043030 0.670715 -0.088745 0.735046 1445640015 0.043030 0.670715 -0.088745 0.735046 1445640015 0.043030 0.670715 -0.088745 0.735046 1445640015 0.043030 0.670715 -0.088745 0.735046 1445640015 0.043030 0.670715 -0.088745 0.735046 1445640015 0.021057 0.678711 -0.065857 0.731079 1445640015 0.021057 0.678711 -0.065857 0.731079 1445640015 0.021057 0.678711 -0.065857 0.731079 1445640015 0.021057 0.678711 -0.065857 0.731079 1445640015 0.021057 0.678711 -0.065857 0.731079 1445640015 0.021057 0.678711 -0.065857 0.731079 1445640015 0.034729 0.670044 -0.059570 0.739075 1445640015 0.034729 0.670044 -0.059570 0.739075 1445640015 0.034729 0.670044 -0.059570 0.739075 1445640015 0.034729 0.670044 -0.059570 0.739075 1445640015 0.034729 0.670044 -0.059570 0.739075 1445640015 0.034729 0.670044 -0.059570 0.739075 1445640015 0.034729 0.670044 -0.059570 0.739075 1445640015 0.058411 0.663452 -0.077332 0.741882 1445640015 0.058411 0.663452 -0.077332 0.741882 1445640015 0.058411 0.663452 -0.077332 0.741882 1445640015 0.058411 0.663452 -0.077332 0.741882 1445640015 0.058411 0.663452 -0.077332 0.741882 1445640015 0.058411 0.663452 -0.077332 0.741882 1445640015 0.083740 0.670776 -0.100525 0.729980 1445640015 0.083740 0.670776 -0.100525 0.729980 1445640015 0.083740 0.670776 -0.100525 0.729980 1445640015 0.083740 0.670776 -0.100525 0.729980 1445640015 0.083740 0.670776 -0.100525 0.729980 1445640015 0.083740 0.670776 -0.100525 0.729980 1445640015 0.105652 0.669373 -0.117554 0.725891 1445640015 0.105652 0.669373 -0.117554 0.725891 1445640015 0.105652 0.669373 -0.117554 0.725891 1445640015 0.105652 0.669373 -0.117554 0.725891 1445640015 0.105652 0.669373 -0.117554 0.725891 1445640015 0.105652 0.669373 -0.117554 0.725891 1445640015 0.121155 0.670166 -0.132874 0.720032 1445640015 0.121155 0.670166 -0.132874 0.720032 1445640015 0.121155 0.670166 -0.132874 0.720032 1445640015 0.121155 0.670166 -0.132874 0.720032 1445640015 0.121155 0.670166 -0.132874 0.720032 1445640015 0.121155 0.670166 -0.132874 0.720032 1445640015 0.139099 0.672119 -0.152344 0.711121 1445640015 0.139099 0.672119 -0.152344 0.711121 1445640015 0.139099 0.672119 -0.152344 0.711121 1445640015 0.139099 0.672119 -0.152344 0.711121 1445640015 0.139099 0.672119 -0.152344 0.711121 1445640015 0.139099 0.672119 -0.152344 0.711121 1445640015 0.139099 0.672119 -0.152344 0.711121 1445640015 0.144958 0.673950 -0.165283 0.705261 1445640015 0.144958 0.673950 -0.165283 0.705261 1445640015 0.144958 0.673950 -0.165283 0.705261 1445640015 0.144958 0.673950 -0.165283 0.705261 1445640015 0.144958 0.673950 -0.165283 0.705261 1445640015 0.144958 0.673950 -0.165283 0.705261 1445640015 0.152405 0.670410 -0.173035 0.705200 1445640015 0.152405 0.670410 -0.173035 0.705200 1445640015 0.152405 0.670410 -0.173035 0.705200 1445640015 0.152405 0.670410 -0.173035 0.705200 1445640015 0.152405 0.670410 -0.173035 0.705200 1445640015 0.152405 0.670410 -0.173035 0.705200 1445640015 0.146118 0.677795 -0.168579 0.700562 1445640015 0.146118 0.677795 -0.168579 0.700562 1445640015 0.146118 0.677795 -0.168579 0.700562 1445640015 0.146118 0.677795 -0.168579 0.700562 1445640015 0.146118 0.677795 -0.168579 0.700562 1445640015 0.146118 0.677795 -0.168579 0.700562 1445640015 0.146118 0.677795 -0.168579 0.700562 1445640015 0.123413 0.684204 -0.146790 0.703552 1445640015 0.123413 0.684204 -0.146790 0.703552 1445640015 0.123413 0.684204 -0.146790 0.703552 1445640015 0.123413 0.684204 -0.146790 0.703552 1445640015 0.123413 0.684204 -0.146790 0.703552 1445640015 0.123413 0.684204 -0.146790 0.703552 1445640015 0.107788 0.678345 -0.125549 0.715759 1445640015 0.107788 0.678345 -0.125549 0.715759 1445640015 0.107788 0.678345 -0.125549 0.715759 1445640015 0.107788 0.678345 -0.125549 0.715759 1445640015 0.107788 0.678345 -0.125549 0.715759 1445640015 0.107788 0.678345 -0.125549 0.715759 1445640015 0.114746 0.669922 -0.123657 0.722961 1445640015 0.114746 0.669922 -0.123657 0.722961 1445640015 0.114746 0.669922 -0.123657 0.722961 1445640015 0.114746 0.669922 -0.123657 0.722961 1445640015 0.114746 0.669922 -0.123657 0.722961 1445640015 0.114746 0.669922 -0.123657 0.722961 1445640015 0.109314 0.662720 -0.129944 0.729309 1445640015 0.109314 0.662720 -0.129944 0.729309 1445640015 0.109314 0.662720 -0.129944 0.729309 1445640015 0.109314 0.662720 -0.129944 0.729309 1445640015 0.109314 0.662720 -0.129944 0.729309 1445640016 0.109314 0.662720 -0.129944 0.729309 1445640016 0.109314 0.662720 -0.129944 0.729309 1445640016 0.072388 0.659851 -0.117859 0.738464 1445640016 0.072388 0.659851 -0.117859 0.738464 1445640016 0.072388 0.659851 -0.117859 0.738464 1445640016 0.072388 0.659851 -0.117859 0.738464 1445640016 0.072388 0.659851 -0.117859 0.738464 1445640016 0.072388 0.659851 -0.117859 0.738464 1445640016 0.053650 0.670349 -0.091125 0.734436 1445640016 0.053650 0.670349 -0.091125 0.734436 1445640016 0.053650 0.670349 -0.091125 0.734436 1445640016 0.053650 0.670349 -0.091125 0.734436 1445640016 0.053650 0.670349 -0.091125 0.734436 1445640016 0.053650 0.670349 -0.091125 0.734436 1445640016 0.062561 0.664246 -0.080078 0.740540 1445640016 0.062561 0.664246 -0.080078 0.740540 1445640016 0.062561 0.664246 -0.080078 0.740540 1445640016 0.062561 0.664246 -0.080078 0.740540 1445640016 0.062561 0.664246 -0.080078 0.740540 1445640016 0.062561 0.664246 -0.080078 0.740540 1445640016 0.081055 0.655151 -0.095154 0.744995 1445640016 0.081055 0.655151 -0.095154 0.744995 1445640016 0.081055 0.655151 -0.095154 0.744995 1445640016 0.081055 0.655151 -0.095154 0.744995 1445640016 0.081055 0.655151 -0.095154 0.744995 1445640016 0.081055 0.655151 -0.095154 0.744995 1445640016 0.081055 0.655151 -0.095154 0.744995 1445640016 0.103394 0.654846 -0.111267 0.740295 1445640016 0.103394 0.654846 -0.111267 0.740295 1445640016 0.103394 0.654846 -0.111267 0.740295 1445640016 0.103394 0.654846 -0.111267 0.740295 1445640016 0.103394 0.654846 -0.111267 0.740295 1445640016 0.103394 0.654846 -0.111267 0.740295 1445640016 0.117981 0.659485 -0.122986 0.732117 1445640016 0.117981 0.659485 -0.122986 0.732117 1445640016 0.117981 0.659485 -0.122986 0.732117 1445640016 0.117981 0.659485 -0.122986 0.732117 1445640016 0.117981 0.659485 -0.122986 0.732117 1445640016 0.117981 0.659485 -0.122986 0.732117 1445640016 0.119629 0.665894 -0.131409 0.724487 1445640016 0.119629 0.665894 -0.131409 0.724487 1445640016 0.119629 0.665894 -0.131409 0.724487 1445640016 0.119629 0.665894 -0.131409 0.724487 1445640016 0.119629 0.665894 -0.131409 0.724487 1445640016 0.119629 0.665894 -0.131409 0.724487 1445640016 0.109619 0.670288 -0.133850 0.721619 1445640016 0.109619 0.670288 -0.133850 0.721619 1445640016 0.109619 0.670288 -0.133850 0.721619 1445640016 0.109619 0.670288 -0.133850 0.721619 1445640016 0.109619 0.670288 -0.133850 0.721619 1445640016 0.109619 0.670288 -0.133850 0.721619 1445640016 0.109619 0.670288 -0.133850 0.721619 1445640016 0.112671 0.669006 -0.134277 0.722229 1445640016 0.112671 0.669006 -0.134277 0.722229 1445640016 0.112671 0.669006 -0.134277 0.722229 1445640016 0.112671 0.669006 -0.134277 0.722229 1445640016 0.112671 0.669006 -0.134277 0.722229 1445640016 0.112671 0.669006 -0.134277 0.722229 1445640016 0.120239 0.674927 -0.137146 0.714905 1445640016 0.120239 0.674927 -0.137146 0.714905 1445640016 0.120239 0.674927 -0.137146 0.714905 1445640016 0.120239 0.674927 -0.137146 0.714905 1445640016 0.120239 0.674927 -0.137146 0.714905 1445640016 0.104492 0.694397 -0.123169 0.701172 1445640016 0.104492 0.694397 -0.123169 0.701172 1445640016 0.104492 0.694397 -0.123169 0.701172 1445640016 0.104492 0.694397 -0.123169 0.701172 1445640016 0.104492 0.694397 -0.123169 0.701172 1445640016 0.104492 0.694397 -0.123169 0.701172 1445640016 0.104492 0.694397 -0.123169 0.701172 1445640016 0.082214 0.693298 -0.100891 0.708740 1445640016 0.082214 0.693298 -0.100891 0.708740 1445640016 0.082214 0.693298 -0.100891 0.708740 1445640016 0.082214 0.693298 -0.100891 0.708740 1445640016 0.082214 0.693298 -0.100891 0.708740 1445640016 0.082214 0.693298 -0.100891 0.708740 1445640016 0.092651 0.681152 -0.097534 0.719604 1445640016 0.092651 0.681152 -0.097534 0.719604 1445640016 0.092651 0.681152 -0.097534 0.719604 1445640016 0.092651 0.681152 -0.097534 0.719604 1445640016 0.092651 0.681152 -0.097534 0.719604 1445640016 0.092651 0.681152 -0.097534 0.719604 1445640016 0.090393 0.673462 -0.112671 0.724915 1445640016 0.090393 0.673462 -0.112671 0.724915 1445640016 0.090393 0.673462 -0.112671 0.724915 1445640016 0.090393 0.673462 -0.112671 0.724915 1445640016 0.090393 0.673462 -0.112671 0.724915 1445640016 0.090393 0.673462 -0.112671 0.724915 1445640016 0.048035 0.674683 -0.094482 0.730408 1445640016 0.048035 0.674683 -0.094482 0.730408 1445640016 0.048035 0.674683 -0.094482 0.730408 1445640016 0.048035 0.674683 -0.094482 0.730408 1445640016 0.048035 0.674683 -0.094482 0.730408 1445640016 0.048035 0.674683 -0.094482 0.730408 1445640016 0.048035 0.674683 -0.094482 0.730408 1445640016 0.031616 0.698303 -0.068726 0.711731 1445640016 0.031616 0.698303 -0.068726 0.711731 1445640016 0.031616 0.698303 -0.068726 0.711731 1445640016 0.031616 0.698303 -0.068726 0.711731 1445640016 0.031616 0.698303 -0.068726 0.711731 1445640016 0.031616 0.698303 -0.068726 0.711731 1445640016 0.052856 0.688416 -0.066895 0.720215 1445640016 0.052856 0.688416 -0.066895 0.720215 1445640016 0.052856 0.688416 -0.066895 0.720215 1445640016 0.052856 0.688416 -0.066895 0.720215 1445640016 0.052856 0.688416 -0.066895 0.720215 1445640016 0.052856 0.688416 -0.066895 0.720215 1445640016 0.076660 0.668213 -0.088806 0.734619 1445640016 0.076660 0.668213 -0.088806 0.734619 1445640016 0.076660 0.668213 -0.088806 0.734619 1445640016 0.076660 0.668213 -0.088806 0.734619 1445640016 0.076660 0.668213 -0.088806 0.734619 1445640016 0.076660 0.668213 -0.088806 0.734619 1445640017 0.099670 0.664734 -0.109863 0.732178 1445640017 0.099670 0.664734 -0.109863 0.732178 1445640017 0.099670 0.664734 -0.109863 0.732178 1445640017 0.099670 0.664734 -0.109863 0.732178 1445640017 0.099670 0.664734 -0.109863 0.732178 1445640017 0.099670 0.664734 -0.109863 0.732178 1445640017 0.099670 0.664734 -0.109863 0.732178 1445640017 0.112549 0.671204 -0.118652 0.722961 1445640017 0.112549 0.671204 -0.118652 0.722961 1445640017 0.112549 0.671204 -0.118652 0.722961 1445640017 0.112549 0.671204 -0.118652 0.722961 1445640017 0.112549 0.671204 -0.118652 0.722961 1445640017 0.112549 0.671204 -0.118652 0.722961 1445640017 0.112061 0.683289 -0.127319 0.710144 1445640017 0.112061 0.683289 -0.127319 0.710144 1445640017 0.112061 0.683289 -0.127319 0.710144 1445640017 0.112061 0.683289 -0.127319 0.710144 1445640017 0.112061 0.683289 -0.127319 0.710144 1445640017 0.112061 0.683289 -0.127319 0.710144 1445640017 0.112061 0.683289 -0.127319 0.710144 1445640017 0.098022 0.682983 -0.119629 0.713806 1445640017 0.098022 0.682983 -0.119629 0.713806 1445640017 0.098022 0.682983 -0.119629 0.713806 1445640017 0.098022 0.682983 -0.119629 0.713806 1445640017 0.098022 0.682983 -0.119629 0.713806 1445640017 0.098022 0.682983 -0.119629 0.713806 1445640017 0.095581 0.682739 -0.122437 0.713928 1445640017 0.095581 0.682739 -0.122437 0.713928 1445640017 0.095581 0.682739 -0.122437 0.713928 1445640017 0.095581 0.682739 -0.122437 0.713928 1445640017 0.095581 0.682739 -0.122437 0.713928 1445640017 0.095581 0.682739 -0.122437 0.713928 1445640017 0.108887 0.684570 -0.131836 0.708557 1445640017 0.108887 0.684570 -0.131836 0.708557 1445640017 0.108887 0.684570 -0.131836 0.708557 1445640017 0.108887 0.684570 -0.131836 0.708557 1445640017 0.108887 0.684570 -0.131836 0.708557 1445640017 0.108887 0.684570 -0.131836 0.708557 1445640017 0.109009 0.694580 -0.131165 0.698853 1445640017 0.109009 0.694580 -0.131165 0.698853 1445640017 0.109009 0.694580 -0.131165 0.698853 1445640017 0.109009 0.694580 -0.131165 0.698853 1445640017 0.109009 0.694580 -0.131165 0.698853 1445640017 0.109009 0.694580 -0.131165 0.698853 1445640017 0.092285 0.694641 -0.119080 0.703308 1445640017 0.092285 0.694641 -0.119080 0.703308 1445640017 0.092285 0.694641 -0.119080 0.703308 1445640017 0.092285 0.694641 -0.119080 0.703308 1445640017 0.092285 0.694641 -0.119080 0.703308 1445640017 0.092285 0.694641 -0.119080 0.703308 1445640017 0.092285 0.694641 -0.119080 0.703308 1445640017 0.087769 0.677002 -0.119873 0.720764 1445640017 
0.227539 0.683777 -0.142822 0.678406 1445640019 0.227539 0.683777 -0.142822 0.678406 1445640019 0.227539 0.683777 -0.142822 0.678406 1445640019 0.283630 0.671204 -0.174438 0.662231 1445640019 0.283630 0.671204 -0.174438 0.662231 1445640019 0.283630 0.671204 -0.174438 0.662231 1445640019 0.283630 0.671204 -0.174438 0.662231 1445640019 0.283630 0.671204 -0.174438 0.662231 1445640019 0.283630 0.671204 -0.174438 0.662231 1445640019 0.283630 0.671204 -0.174438 0.662231 1445640019 0.339478 0.643311 -0.207031 0.654175 1445640019 0.339478 0.643311 -0.207031 0.654175 1445640019 0.339478 0.643311 -0.207031 0.654175 1445640019 0.339478 0.643311 -0.207031 0.654175 1445640019 0.339478 0.643311 -0.207031 0.654175 1445640019 0.339478 0.643311 -0.207031 0.654175 1445640019 0.370178 0.630249 -0.237366 0.639771 1445640019 0.370178 0.630249 -0.237366 0.639771 1445640019 0.370178 0.630249 -0.237366 0.639771 1445640019 0.370178 0.630249 -0.237366 0.639771 1445640019 0.370178 0.630249 -0.237366 0.639771 1445640019 0.370178 0.630249 -0.237366 0.639771 1445640019 0.383972 0.620911 -0.249207 0.636292 1445640019 0.383972 0.620911 -0.249207 0.636292 1445640019 0.383972 0.620911 -0.249207 0.636292 1445640019 0.383972 0.620911 -0.249207 0.636292 1445640019 0.383972 0.620911 -0.249207 0.636292 1445640019 0.383972 0.620911 -0.249207 0.636292 1445640019 0.383972 0.620911 -0.249207 0.636292 1445640019 0.372131 0.614746 -0.240051 0.652588 1445640019 0.372131 0.614746 -0.240051 0.652588 1445640019 0.372131 0.614746 -0.240051 0.652588 1445640019 0.372131 0.614746 -0.240051 0.652588 1445640019 0.372131 0.614746 -0.240051 0.652588 1445640019 0.372131 0.614746 -0.240051 0.652588 1445640019 0.355164 0.623901 -0.208313 0.664185 1445640019 0.355164 0.623901 -0.208313 0.664185 1445640019 0.355164 0.623901 -0.208313 0.664185 1445640019 0.355164 0.623901 -0.208313 0.664185 1445640019 0.355164 0.623901 -0.208313 0.664185 1445640019 0.366455 0.625122 -0.176941 0.665955 1445640019 0.366455 0.625122 -0.176941 0.665955 1445640019 0.366455 0.625122 -0.176941 0.665955 1445640019 0.366455 0.625122 -0.176941 0.665955 1445640019 0.366455 0.625122 -0.176941 0.665955 1445640019 0.366455 0.625122 -0.176941 0.665955 1445640019 0.366455 0.625122 -0.176941 0.665955 1445640019 0.384521 0.628906 -0.211792 0.641602 1445640019 0.384521 0.628906 -0.211792 0.641602 1445640019 0.384521 0.628906 -0.211792 0.641602 1445640019 0.384521 0.628906 -0.211792 0.641602 1445640019 0.384521 0.628906 -0.211792 0.641602 1445640019 0.384521 0.628906 -0.211792 0.641602 1445640019 0.369934 0.636292 -0.241455 0.632324 1445640019 0.369934 0.636292 -0.241455 0.632324 1445640019 0.369934 0.636292 -0.241455 0.632324 1445640019 0.369934 0.636292 -0.241455 0.632324 1445640019 0.369934 0.636292 -0.241455 0.632324 1445640019 0.369934 0.636292 -0.241455 0.632324 1445640019 0.369934 0.636292 -0.241455 0.632324 1445640019 0.325256 0.637085 -0.205017 0.668030 1445640019 0.325256 0.637085 -0.205017 0.668030 1445640019 0.325256 0.637085 -0.205017 0.668030 1445640019 0.325256 0.637085 -0.205017 0.668030 1445640019 0.325256 0.637085 -0.205017 0.668030 1445640019 0.325256 0.637085 -0.205017 0.668030 1445640019 0.284241 0.643433 -0.165771 0.691101 1445640019 0.284241 0.643433 -0.165771 0.691101 1445640019 0.284241 0.643433 -0.165771 0.691101 1445640019 0.284241 0.643433 -0.165771 0.691101 1445640019 0.284241 0.643433 -0.165771 0.691101 1445640019 0.284241 0.643433 -0.165771 0.691101 1445640019 0.249451 0.655640 -0.137878 0.699097 1445640019 0.249451 0.655640 -0.137878 0.699097 1445640019 0.249451 0.655640 -0.137878 0.699097 1445640020 0.249451 0.655640 -0.137878 0.699097 1445640020 0.249451 0.655640 -0.137878 0.699097 1445640020 0.249451 0.655640 -0.137878 0.699097 1445640020 0.249451 0.655640 -0.137878 0.699097 1445640020 0.223389 0.669128 -0.122192 0.698120 1445640020 0.223389 0.669128 -0.122192 0.698120 1445640020 0.223389 0.669128 -0.122192 0.698120 1445640020 0.223389 0.669128 -0.122192 0.698120 1445640020 0.223389 0.669128 -0.122192 0.698120 1445640020 0.223389 0.669128 -0.122192 0.698120 1445640020 0.210266 0.679810 -0.107300 0.694275 1445640020 0.210266 0.679810 -0.107300 0.694275 1445640020 0.210266 0.679810 -0.107300 0.694275 1445640020 0.210266 0.679810 -0.107300 0.694275 1445640020 0.210266 0.679810 -0.107300 0.694275 1445640020 0.210266 0.679810 -0.107300 0.694275 1445640020 0.208069 0.676636 -0.089600 0.700562 1445640020 0.208069 0.676636 -0.089600 0.700562 1445640020 0.208069 0.676636 -0.089600 0.700562 1445640020 0.208069 0.676636 -0.089600 0.700562 1445640020 0.208069 0.676636 -0.089600 0.700562 1445640020 0.208069 0.676636 -0.089600 0.700562 1445640020 0.208069 0.676636 -0.089600 0.700562 1445640020 0.213501 0.674866 -0.091980 0.700317 1445640020 0.213501 0.674866 -0.091980 0.700317 1445640020 0.213501 0.674866 -0.091980 0.700317 1445640020 0.213501 0.674866 -0.091980 0.700317 1445640020 0.213501 0.674866 -0.091980 0.700317 1445640020 0.213501 0.674866 -0.091980 0.700317 1445640020 0.221436 0.681030 -0.096252 0.691223 1445640020 0.221436 0.681030 -0.096252 0.691223 1445640020 0.221436 0.681030 -0.096252 0.691223 1445640020 0.221436 0.681030 -0.096252 0.691223 1445640020 0.221436 0.681030 -0.096252 0.691223 1445640020 0.221436 0.681030 -0.096252 0.691223 1445640020 0.252014 0.679688 -0.114380 0.679199 1445640020 0.252014 0.679688 -0.114380 0.679199 1445640020 0.252014 0.679688 -0.114380 0.679199 1445640020 0.252014 0.679688 -0.114380 0.679199 1445640020 0.252014 0.679688 -0.114380 0.679199 1445640020 0.252014 0.679688 -0.114380 0.679199 1445640020 0.252014 0.679688 -0.114380 0.679199 1445640020 0.292969 0.655762 -0.150391 0.679321 1445640020 0.292969 0.655762 -0.150391 0.679321 1445640020 0.292969 0.655762 -0.150391 0.679321 1445640020 0.292969 0.655762 -0.150391 0.679321 1445640020 0.292969 0.655762 -0.150391 0.679321 1445640020 0.292969 0.655762 -0.150391 0.679321 1445640020 0.308838 0.640259 -0.179382 0.679993 1445640020 0.308838 0.640259 -0.179382 0.679993 1445640020 0.308838 0.640259 -0.179382 0.679993 1445640020 0.308838 0.640259 -0.179382 0.679993 1445640020 0.308838 0.640259 -0.179382 0.679993 1445640020 0.308838 0.640259 -0.179382 0.679993 1445640020 0.306030 0.649780 -0.172852 0.673950 1445640020 0.306030 0.649780 -0.172852 0.673950 1445640020 0.306030 0.649780 -0.172852 0.673950 1445640020 0.306030 0.649780 -0.172852 0.673950 1445640020 0.306030 0.649780 -0.172852 0.673950 1445640020 0.306030 0.649780 -0.172852 0.673950 1445640020 0.306030 0.649780 -0.172852 0.673950 1445640020 0.323608 0.650085 -0.153259 0.670105 1445640020 0.323608 0.650085 -0.153259 0.670105 1445640020 0.323608 0.650085 -0.153259 0.670105 1445640020 0.323608 0.650085 -0.153259 0.670105 1445640020 0.323608 0.650085 -0.153259 0.670105 1445640020 0.323608 0.650085 -0.153259 0.670105 1445640020 0.346741 0.640381 -0.176453 0.662170 1445640020 0.346741 0.640381 -0.176453 0.662170 1445640020 0.346741 0.640381 -0.176453 0.662170 1445640020 0.346741 0.640381 -0.176453 0.662170 1445640020 0.346741 0.640381 -0.176453 0.662170 1445640020 0.346741 0.640381 -0.176453 0.662170 1445640020 0.347046 0.648926 -0.222961 0.639282 1445640020 0.347046 0.648926 -0.222961 0.639282 1445640020 0.347046 0.648926 -0.222961 0.639282 1445640020 0.347046 0.648926 -0.222961 0.639282 1445640020 0.347046 0.648926 -0.222961 0.639282 1445640020 0.347046 0.648926 -0.222961 0.639282 1445640020 0.347046 0.648926 -0.222961 0.639282 1445640020 0.305359 0.654480 -0.196716 0.663086 1445640020 0.305359 0.654480 -0.196716 0.663086 1445640020 0.305359 0.654480 -0.196716 0.663086 1445640020 0.305359 0.654480 -0.196716 0.663086 1445640020 0.305359 0.654480 -0.196716 0.663086 1445640020 0.305359 0.654480 -0.196716 0.663086 1445640020 0.254639 0.655945 -0.150085 0.694458 1445640020 0.254639 0.655945 -0.150085 0.694458 1445640020 0.254639 0.655945 -0.150085 0.694458 1445640020 0.254639 0.655945 -0.150085 0.694458 1445640020 0.254639 0.655945 -0.150085 0.694458 1445640020 0.254639 0.655945 -0.150085 0.694458 1445640020 0.220764 0.669739 -0.119751 0.698730 1445640020 0.220764 0.669739 -0.119751 0.698730 1445640020 0.220764 0.669739 -0.119751 0.698730 1445640020 0.220764 0.669739 -0.119751 0.698730 1445640020 0.220764 0.669739 -0.119751 0.698730 1445640020 0.220764 0.669739 -0.119751 0.698730 1445640020 0.205994 0.684143 -0.107971 0.691162 1445640020 0.205994 0.684143 -0.107971 0.691162 1445640020 0.205994 0.684143 -0.107971 0.691162 1445640020 0.205994 0.684143 -0.107971 0.691162 1445640020 0.205994 0.684143 -0.107971 0.691162 1445640020 0.205994 0.684143 -0.107971 0.691162 1445640020 0.205994 0.684143 -0.107971 0.691162 1445640020 0.195251 0.691223 -0.099426 0.688538 1445640020 0.195251 0.691223 -0.099426 0.688538 1445640020 0.195251 0.691223 -0.099426 0.688538 1445640020 0.195251 0.691223 -0.099426 0.688538 1445640020 0.195251 0.691223 -0.099426 0.688538 1445640020 0.195251 0.691223 -0.099426 0.688538 1445640020 0.196289 0.679016 -0.083679 0.702332 1445640020 0.196289 0.679016 -0.083679 0.702332 1445640020 0.196289 0.679016 -0.083679 0.702332 1445640020 0.196289 0.679016 -0.083679 0.702332 1445640021 0.196289 0.679016 -0.083679 0.702332 1445640021 0.205811 0.675842 -0.087402 0.702209 1445640021 0.205811 0.675842 -0.087402 0.702209 1445640021 0.205811 0.675842 -0.087402 0.702209 1445640021 0.205811 0.675842 -0.087402 0.702209 1445640021 0.205811 0.675842 -0.087402 0.702209 1445640021 0.205811 0.675842 -0.087402 0.702209 1445640021 0.225586 0.681274 -0.104004 0.688538 1445640021 0.225586 0.681274 -0.104004 0.688538 1445640021 0.225586 0.681274 -0.104004 0.688538 1445640021 0.225586 0.681274 -0.104004 0.688538 1445640021 0.225586 0.681274 -0.104004 0.688538 1445640021 0.225586 0.681274 -0.104004 0.688538 1445640021 0.225586 0.681274 -0.104004 0.688538 1445640021 0.262146 0.676880 -0.131775 0.674988 1445640021 0.262146 0.676880 -0.131775 0.674988 1445640021 0.262146 0.676880 -0.131775 0.674988 1445640021 0.262146 0.676880 -0.131775 0.674988 1445640021 0.262146 0.676880 -0.131775 0.674988 1445640021 0.262146 0.676880 -0.131775 0.674988 1445640021 0.300720 0.654602 -0.170288 0.672302 1445640021 0.300720 0.654602 -0.170288 0.672302 1445640021 0.300720 0.654602 -0.170288 0.672302 1445640021 0.300720 0.654602 -0.170288 0.672302 1445640021 0.300720 0.654602 -0.170288 0.672302 1445640021 0.300720 0.654602 -0.170288 0.672302 1445640021 0.300720 0.654602 -0.170288 0.672302 1445640021 0.310913 0.642944 -0.195679 0.671997 1445640021 0.310913 0.642944 -0.195679 0.671997 1445640021 0.310913 0.642944 -0.195679 0.671997 1445640021 0.310913 0.642944 -0.195679 0.671997 1445640021 0.310913 0.642944 -0.195679 0.671997 1445640021 0.310913 0.642944 -0.195679 0.671997 1445640021 0.309021 0.643799 -0.171387 0.678650 1445640021 0.309021 0.643799 -0.171387 0.678650 1445640021 0.309021 0.643799 -0.171387 0.678650 1445640021 0.309021 0.643799 -0.171387 0.678650 1445640021 0.309021 0.643799 -0.171387 0.678650 1445640021 0.309021 0.643799 -0.171387 0.678650 1445640021 0.324707 0.651489 -0.141968 0.670715 1445640021 0.324707 0.651489 -0.141968 0.670715 1445640021 0.324707 0.651489 -0.141968 0.670715 1445640021 0.324707 0.651489 -0.141968 0.670715 1445640021 0.324707 0.651489 -0.141968 0.670715 1445640021 0.345520 0.664795 -0.185181 0.635803 1445640021 0.345520 0.664795 -0.185181 0.635803 1445640021 0.345520 0.664795 -0.185181 0.635803 1445640021 0.345520 0.664795 -0.185181 0.635803 1445640021 0.345520 0.664795 -0.185181 0.635803 1445640021 0.345520 0.664795 -0.185181 0.635803 1445640021 0.345520 0.664795 -0.185181 0.635803 1445640021 0.323975 0.669739 -0.210999 0.633911 1445640021 0.323975 0.669739 -0.210999 0.633911 1445640021 0.323975 0.669739 -0.210999 0.633911 1445640021 0.323975 0.669739 -0.210999 0.633911 1445640021 0.323975 0.669739 -0.210999 0.633911 1445640021 0.323975 0.669739 -0.210999 0.633911 1445640021 0.264954 0.656494 -0.156189 0.688721 1445640021 0.264954 0.656494 -0.156189 0.688721 1445640021 0.264954 0.656494 -0.156189 0.688721 1445640021 0.264954 0.656494 -0.156189 0.688721 1445640021 0.264954 0.656494 -0.156189 0.688721 1445640021 0.264954 0.656494 -0.156189 0.688721 1445640021 0.220520 0.675476 -0.113953 0.694275 1445640021 0.220520 0.675476 -0.113953 0.694275 1445640021 0.220520 0.675476 -0.113953 0.694275 1445640021 0.220520 0.675476 -0.113953 0.694275 1445640021 0.220520 0.675476 -0.113953 0.694275 1445640021 0.220520 0.675476 -0.113953 0.694275 1445640021 0.220520 0.675476 -0.113953 0.694275 1445640021 0.200378 0.686646 -0.089783 0.692993 1445640021 0.200378 0.686646 -0.089783 0.692993 1445640021 0.200378 0.686646 -0.089783 0.692993 1445640021 0.200378 0.686646 -0.089783 0.692993 1445640021 0.200378 0.686646 -0.089783 0.692993 1445640021 0.200378 0.686646 -0.089783 0.692993 1445640021 0.190125 0.704712 -0.094360 0.676941 1445640021 0.190125 0.704712 -0.094360 0.676941 1445640021 0.190125 0.704712 -0.094360 0.676941 1445640021 0.190125 0.704712 -0.094360 0.676941 1445640021 0.190125 0.704712 -0.094360 0.676941 1445640021 0.190125 0.704712 -0.094360 0.676941 1445640021 0.190125 0.704712 -0.094360 0.676941 1445640021 0.189148 0.697327 -0.082764 0.686279 1445640021 0.189148 0.697327 -0.082764 0.686279 1445640021 0.189148 0.697327 -0.082764 0.686279 1445640021 0.189148 0.697327 -0.082764 0.686279 1445640021 0.189148 0.697327 -0.082764 0.686279 1445640021 0.189148 0.697327 -0.082764 0.686279 1445640021 0.199219 0.679016 -0.076660 0.702332 1445640021 0.199219 0.679016 -0.076660 0.702332 1445640021 0.199219 0.679016 -0.076660 0.702332 1445640021 0.199219 0.679016 -0.076660 0.702332 1445640021 0.199219 0.679016 -0.076660 0.702332 1445640021 0.199219 0.679016 -0.076660 0.702332 1445640021 0.206055 0.683716 -0.087280 0.694519 1445640021 0.206055 0.683716 -0.087280 0.694519 1445640021 0.206055 0.683716 -0.087280 0.694519 1445640021 0.206055 0.683716 -0.087280 0.694519 1445640021 0.206055 0.683716 -0.087280 0.694519 1445640021 0.206055 0.683716 -0.087280 0.694519 1445640021 0.206055 0.683716 -0.087280 0.694519 1445640021 0.229187 0.684204 -0.114685 0.682678 1445640021 0.229187 0.684204 -0.114685 0.682678 1445640021 0.229187 0.684204 -0.114685 0.682678 1445640021 0.229187 0.684204 -0.114685 0.682678 1445640021 0.229187 0.684204 -0.114685 0.682678 1445640021 0.229187 0.684204 -0.114685 0.682678 1445640021 0.261536 0.664795 -0.146423 0.684143 1445640021 0.261536 0.664795 -0.146423 0.684143 1445640021 0.261536 0.664795 -0.146423 0.684143 1445640021 0.261536 0.664795 -0.146423 0.684143 1445640021 0.261536 0.664795 -0.146423 0.684143 1445640022 0.261536 0.664795 -0.146423 0.684143 1445640022 0.278931 0.634949 -0.167725 0.700562 1445640022 0.278931 0.634949 -0.167725 0.700562 1445640022 0.278931 0.634949 -0.167725 0.700562 1445640022 0.278931 0.634949 -0.167725 0.700562 1445640022 0.278931 0.634949 -0.167725 0.700562 1445640022 0.278931 0.634949 -0.167725 0.700562 1445640022 0.276428 0.637878 -0.167236 0.699036 1445640022 0.276428 0.637878 -0.167236 0.699036 1445640022 0.276428 0.637878 -0.167236 0.699036 1445640022 0.276428 0.637878 -0.167236 0.699036 1445640022 0.276428 0.637878 -0.167236 0.699036 1445640022 0.276428 0.637878 -0.167236 0.699036 1445640022 0.281250 0.652527 -0.159180 0.685303 1445640022 0.281250 0.652527 -0.159180 0.685303 1445640022 0.281250 0.652527 -0.159180 0.685303 1445640022 0.281250 0.652527 -0.159180 0.685303 1445640022 0.281250 0.652527 -0.159180 0.685303 1445640022 0.281250 0.652527 -0.159180 0.685303 1445640022 0.281250 0.652527 -0.159180 0.685303 1445640022 0.306519 0.642151 -0.167969 0.682190 1445640022 0.306519 0.642151 -0.167969 0.682190 1445640022 0.306519 0.642151 -0.167969 0.682190 1445640022 0.306519 0.642151 -0.167969 0.682190 1445640022 0.306519 0.642151 -0.167969 0.682190 1445640022 0.306519 0.642151 -0.167969 0.682190 1445640022 0.327942 0.642883 -0.207520 0.660278 1445640022 0.327942 0.642883 -0.207520 0.660278 1445640022 0.327942 0.642883 -0.207520 0.660278 1445640022 0.327942 0.642883 -0.207520 0.660278 1445640022 0.327942 0.642883 -0.207520 0.660278 1445640022 0.327942 0.642883 -0.207520 0.660278 1445640022 0.313721 0.653870 -0.221741 0.651733 1445640022 0.313721 0.653870 -0.221741 0.651733 1445640022 0.313721 0.653870 -0.221741 0.651733 1445640022 0.313721 0.653870 -0.221741 0.651733 1445640022 0.313721 0.653870 -0.221741 0.651733 1445640022 0.313721 0.653870 -0.221741 0.651733 1445640022 0.313721 0.653870 -0.221741 0.651733 1445640022 0.267456 0.646851 -0.184387 0.689880 1445640022 0.267456 0.646851 -0.184387 0.689880 1445640022 0.267456 0.646851 -0.184387 0.689880 1445640022 0.267456 0.646851 -0.184387 0.689880 1445640022 0.267456 0.646851 -0.184387 0.689880 1445640022 0.267456 0.646851 -0.184387 0.689880 1445640022 0.238159 0.638977 -0.147888 0.716248 1445640022 0.238159 0.638977 -0.147888 0.716248 1445640022 0.238159 0.638977 -0.147888 0.716248 1445640022 0.238159 0.638977 -0.147888 0.716248 1445640022 0.238159 0.638977 -0.147888 0.716248 1445640022 0.238159 0.638977 -0.147888 0.716248 1445640022 0.223389 0.655029 -0.132263 0.709534 1445640022 0.223389 0.655029 -0.132263 0.709534 1445640022 0.223389 0.655029 -0.132263 0.709534 1445640022 0.223389 0.655029 -0.132263 0.709534 1445640022 0.223389 0.655029 -0.132263 0.709534 1445640022 0.223389 0.655029 -0.132263 0.709534 1445640022 0.215759 0.669189 -0.132263 0.698608 1445640022 0.215759 0.669189 -0.132263 0.698608 1445640022 0.215759 0.669189 -0.132263 0.698608 1445640022 0.215759 0.669189 -0.132263 0.698608 1445640022 0.215759 0.669189 -0.132263 0.698608 1445640022 0.215759 0.669189 -0.132263 0.698608 1445640022 0.215759 0.669189 -0.132263 0.698608 1445640022 0.218994 0.665955 -0.130615 0.700989 1445640022 0.218994 0.665955 -0.130615 0.700989 1445640022 0.218994 0.665955 -0.130615 0.700989 1445640022 0.218994 0.665955 -0.130615 0.700989 1445640022 0.218994 0.665955 -0.130615 0.700989 1445640022 0.218994 0.665955 -0.130615 0.700989 1445640022 0.227173 0.659058 -0.132263 0.704590 1445640022 0.227173 0.659058 -0.132263 0.704590 1445640022 0.227173 0.659058 -0.132263 0.704590 1445640022 0.227173 0.659058 -0.132263 0.704590 1445640022 0.227173 0.659058 -0.132263 0.704590 1445640022 0.227173 0.659058 -0.132263 0.704590 1445640022 0.229187 0.660095 -0.128174 0.703735 1445640022 0.229187 0.660095 -0.128174 0.703735 1445640022 0.229187 0.660095 -0.128174 0.703735 1445640022 0.229187 0.660095 -0.128174 0.703735 1445640022 0.229187 0.660095 -0.128174 0.703735 1445640022 0.228699 0.666077 -0.128418 0.698181 1445640022 0.228699 0.666077 -0.128418 0.698181 1445640022 0.228699 0.666077 -0.128418 0.698181 1445640022 0.228699 0.666077 -0.128418 0.698181 1445640022 0.228699 0.666077 -0.128418 0.698181 1445640022 0.228699 0.666077 -0.128418 0.698181 1445640022 0.238892 0.671082 -0.144653 0.686768 1445640022 0.238892 0.671082 -0.144653 0.686768 1445640022 0.238892 0.671082 -0.144653 0.686768 1445640022 0.238892 0.671082 -0.144653 0.686768 1445640022 0.238892 0.671082 -0.144653 0.686768 1445640022 0.238892 0.671082 -0.144653 0.686768 1445640022 0.238892 0.671082 -0.144653 0.686768 1445640022 0.248779 0.660583 -0.160217 0.689880 1445640022 0.248779 0.660583 -0.160217 0.689880 1445640022 0.248779 0.660583 -0.160217 0.689880 1445640022 0.248779 0.660583 -0.160217 0.689880 1445640022 0.248779 0.660583 -0.160217 0.689880 1445640022 0.248779 0.660583 -0.160217 0.689880 1445640022 0.241028 0.650757 -0.159119 0.702148 1445640022 0.241028 0.650757 -0.159119 0.702148 1445640022 0.241028 0.650757 -0.159119 0.702148 1445640022 0.241028 0.650757 -0.159119 0.702148 1445640022 0.241028 0.650757 -0.159119 0.702148 1445640022 0.241028 0.650757 -0.159119 0.702148 1445640022 0.234436 0.653931 -0.133118 0.706848 1445640022 0.234436 0.653931 -0.133118 0.706848 1445640022 0.234436 0.653931 -0.133118 0.706848 1445640022 0.234436 0.653931 -0.133118 0.706848 1445640022 0.234436 0.653931 -0.133118 0.706848 1445640022 0.234436 0.653931 -0.133118 0.706848 1445640022 0.234436 0.653931 -0.133118 0.706848 1445640023 0.252686 0.658264 -0.116211 0.699463 1445640023 0.252686 0.658264 -0.116211 0.699463 1445640023 0.252686 0.658264 -0.116211 0.699463 1445640023 0.252686 0.658264 -0.116211 0.699463 1445640023 0.252686 0.658264 -0.116211 0.699463 1445640023 0.285889 0.662903 -0.148254 0.675842 1445640023 0.285889 0.662903 -0.148254 0.675842 1445640023 0.285889 0.662903 -0.148254 0.675842 1445640023 0.285889 0.662903 -0.148254 0.675842 1445640023 0.285889 0.662903 -0.148254 0.675842 1445640023 0.285889 0.662903 -0.148254 0.675842 1445640023 0.295349 0.671387 -0.192444 0.651855 1445640023 0.295349 0.671387 -0.192444 0.651855 1445640023 0.295349 0.671387 -0.192444 0.651855 1445640023 0.295349 0.671387 -0.192444 0.651855 1445640023 0.295349 0.671387 -0.192444 0.651855 1445640023 0.295349 0.671387 -0.192444 0.651855 1445640023 0.295349 0.671387 -0.192444 0.651855 1445640023 0.265991 0.650269 -0.170593 0.690796 1445640023 0.265991 0.650269 -0.170593 0.690796 1445640023 0.265991 0.650269 -0.170593 0.690796 1445640023 0.265991 0.650269 -0.170593 0.690796 1445640023 0.265991 0.650269 -0.170593 0.690796 1445640023 0.265991 0.650269 -0.170593 0.690796 1445640023 0.237488 0.645386 -0.140503 0.712219 1445640023 0.237488 0.645386 -0.140503 0.712219 1445640023 0.237488 0.645386 -0.140503 0.712219 1445640023 0.237488 0.645386 -0.140503 0.712219 1445640023 0.237488 0.645386 -0.140503 0.712219 1445640023 0.237488 0.645386 -0.140503 0.712219 1445640023 0.229065 0.653870 -0.127197 0.709717 1445640023 0.229065 0.653870 -0.127197 0.709717 1445640023 0.229065 0.653870 -0.127197 0.709717 1445640023 0.229065 0.653870 -0.127197 0.709717 1445640023 0.229065 0.653870 -0.127197 0.709717 1445640023 0.229065 0.653870 -0.127197 0.709717 1445640023 0.226807 0.667664 -0.130127 0.697021 1445640023 0.226807 0.667664 -0.130127 0.697021 1445640023 0.226807 0.667664 -0.130127 0.697021 1445640023 0.226807 0.667664 -0.130127 0.697021 1445640023 0.226807 0.667664 -0.130127 0.697021 1445640023 0.226807 0.667664 -0.130127 0.697021 1445640023 0.226807 0.667664 -0.130127 0.697021 1445640023 0.246277 0.670471 -0.146301 0.684387 1445640023 0.246277 0.670471 -0.146301 0.684387 1445640023 0.246277 0.670471 -0.146301 0.684387 1445640023 0.246277 0.670471 -0.146301 0.684387 1445640023 0.246277 0.670471 -0.146301 0.684387 1445640023 0.246277 0.670471 -0.146301 0.684387 1445640023 0.270203 0.667908 -0.164673 0.673584 1445640023 0.270203 0.667908 -0.164673 0.673584 1445640023 0.270203 0.667908 -0.164673 0.673584 1445640023 0.270203 0.667908 -0.164673 0.673584 1445640023 0.270203 0.667908 -0.164673 0.673584 1445640023 0.270203 0.667908 -0.164673 0.673584 1445640023 0.270203 0.667908 -0.164673 0.673584 1445640023 0.282288 0.655151 -0.167480 0.680420 1445640023 0.282288 0.655151 -0.167480 0.680420 1445640023 0.282288 0.655151 -0.167480 0.680420 1445640023 0.282288 0.655151 -0.167480 0.680420 1445640023 0.282288 0.655151 -0.167480 0.680420 1445640023 0.276489 0.662903 -0.170166 0.674561 1445640023 0.276489 0.662903 -0.170166 0.674561 1445640023 0.276489 0.662903 -0.170166 0.674561 1445640023 0.276489 0.662903 -0.170166 0.674561 1445640023 0.276489 0.662903 -0.170166 0.674561 1445640023 0.276489 0.662903 -0.170166 0.674561 1445640023 0.267517 0.678101 -0.178345 0.660828 1445640023 0.267517 0.678101 -0.178345 0.660828 1445640023 0.267517 0.678101 -0.178345 0.660828 1445640023 0.267517 0.678101 -0.178345 0.660828 1445640023 0.267517 0.678101 -0.178345 0.660828 1445640023 0.267517 0.678101 -0.178345 0.660828 1445640023 0.267517 0.678101 -0.178345 0.660828 1445640023 0.276855 0.669861 -0.179565 0.665100 1445640023 0.276855 0.669861 -0.179565 0.665100 1445640023 0.276855 0.669861 -0.179565 0.665100 1445640023 0.276855 0.669861 -0.179565 0.665100 1445640023 0.276855 0.669861 -0.179565 0.665100 1445640023 0.276855 0.669861 -0.179565 0.665100 1445640023 0.288940 0.651367 -0.175903 0.679138 1445640023 0.288940 0.651367 -0.175903 0.679138 1445640023 0.288940 0.651367 -0.175903 0.679138 1445640023 0.288940 0.651367 -0.175903 0.679138 1445640023 0.288940 0.651367 -0.175903 0.679138 1445640023 0.288940 0.651367 -0.175903 0.679138 1445640023 0.292603 0.651917 -0.170410 0.678406 1445640023 0.292603 0.651917 -0.170410 0.678406 1445640023 0.292603 0.651917 -0.170410 0.678406 1445640023 0.292603 0.651917 -0.170410 0.678406 1445640023 0.292603 0.651917 -0.170410 0.678406 1445640023 0.292603 0.651917 -0.170410 0.678406 1445640023 0.293762 0.665588 -0.153503 0.668579 1445640023 0.293762 0.665588 -0.153503 0.668579 1445640023 0.293762 0.665588 -0.153503 0.668579 1445640023 0.293762 0.665588 -0.153503 0.668579 1445640023 0.293762 0.665588 -0.153503 0.668579 1445640023 0.293762 0.665588 -0.153503 0.668579 1445640023 0.308289 0.672302 -0.149902 0.656067 1445640023 0.308289 0.672302 -0.149902 0.656067 1445640023 0.308289 0.672302 -0.149902 0.656067 1445640023 0.308289 0.672302 -0.149902 0.656067 1445640023 0.308289 0.672302 -0.149902 0.656067 1445640023 0.308289 0.672302 -0.149902 0.656067 1445640023 0.306885 0.682983 -0.163513 0.642273 1445640023 0.306885 0.682983 -0.163513 0.642273 1445640023 0.306885 0.682983 -0.163513 0.642273 1445640023 0.306885 0.682983 -0.163513 0.642273 1445640023 0.306885 0.682983 -0.163513 0.642273 1445640023 0.306885 0.682983 -0.163513 0.642273 1445640023 0.306885 0.682983 -0.163513 0.642273 1445640023 0.274658 0.678040 -0.143677 0.666382 1445640024 0.274658 0.678040 -0.143677 0.666382 1445640024 0.274658 0.678040 -0.143677 0.666382 1445640024 0.274658 0.678040 -0.143677 0.666382 1445640024 0.274658 0.678040 -0.143677 0.666382 1445640024 0.274658 0.678040 -0.143677 0.666382 1445640024 0.238586 0.679810 -0.109619 0.684692 1445640024 0.238586 0.679810 -0.109619 0.684692 1445640024 0.238586 0.679810 -0.109619 0.684692 1445640024 0.238586 0.679810 -0.109619 0.684692 1445640024 0.238586 0.679810 -0.109619 0.684692 1445640024 0.238586 0.679810 -0.109619 0.684692 1445640024 0.238586 0.679810 -0.109619 0.684692 1445640024 0.228088 0.681091 -0.089355 0.690002 1445640024 0.228088 0.681091 -0.089355 0.690002 1445640024 0.228088 0.681091 -0.089355 0.690002 1445640024 0.228088 0.681091 -0.089355 0.690002 1445640024 0.228088 0.681091 -0.089355 0.690002 1445640024 0.228088 0.681091 -0.089355 0.690002 1445640024 0.229492 0.684021 -0.089294 0.686584 1445640024 0.229492 0.684021 -0.089294 0.686584 1445640024 0.229492 0.684021 -0.089294 0.686584 1445640024 0.229492 0.684021 -0.089294 0.686584 1445640024 0.229492 0.684021 -0.089294 0.686584 1445640024 0.229492 0.684021 -0.089294 0.686584 1445640024 0.240356 0.682312 -0.103210 0.682556 1445640024 0.240356 0.682312 -0.103210 0.682556 1445640024 0.240356 0.682312 -0.103210 0.682556 1445640024 0.240356 0.682312 -0.103210 0.682556 1445640024 0.240356 0.682312 -0.103210 0.682556 1445640024 0.240356 0.682312 -0.103210 0.682556 1445640024 0.247314 0.669128 -0.101501 0.693298 1445640024 0.247314 0.669128 -0.101501 0.693298 1445640024 0.247314 0.669128 -0.101501 0.693298 1445640024 0.247314 0.669128 -0.101501 0.693298 1445640024 0.247314 0.669128 -0.101501 0.693298 1445640024 0.247314 0.669128 -0.101501 0.693298 1445640024 0.247314 0.669128 -0.101501 0.693298 1445640024 0.231873 0.672607 -0.094543 0.696228 1445640024 0.231873 0.672607 -0.094543 0.696228 1445640024 0.231873 0.672607 -0.094543 0.696228 1445640024 0.231873 0.672607 -0.094543 0.696228 1445640024 0.231873 0.672607 -0.094543 0.696228 1445640024 0.231873 0.672607 -0.094543 0.696228 1445640024 0.217041 0.691956 -0.101196 0.680969 1445640024 0.217041 0.691956 -0.101196 0.680969 1445640024 0.217041 0.691956 -0.101196 0.680969 1445640024 0.217041 0.691956 -0.101196 0.680969 1445640024 0.217041 0.691956 -0.101196 0.680969 1445640024 
0.203308 0.644348 -0.166138 0.718201 1445640026 0.198181 0.649475 -0.159729 0.716431 1445640026 0.198181 0.649475 -0.159729 0.716431 1445640026 0.198181 0.649475 -0.159729 0.716431 1445640026 0.198181 0.649475 -0.159729 0.716431 1445640026 0.198181 0.649475 -0.159729 0.716431 1445640026 0.198181 0.649475 -0.159729 0.716431 1445640026 0.198181 0.649475 -0.159729 0.716431 1445640026 0.195618 0.650269 -0.158569 0.716675 1445640026 0.195618 0.650269 -0.158569 0.716675 1445640026 0.195618 0.650269 -0.158569 0.716675 1445640026 0.195618 0.650269 -0.158569 0.716675 1445640026 0.195618 0.650269 -0.158569 0.716675 1445640026 0.195618 0.650269 -0.158569 0.716675 1445640026 0.187805 0.650085 -0.162537 0.718079 1445640026 0.187805 0.650085 -0.162537 0.718079 1445640026 0.187805 0.650085 -0.162537 0.718079 1445640026 0.187805 0.650085 -0.162537 0.718079 1445640026 0.187805 0.650085 -0.162537 0.718079 1445640026 0.187805 0.650085 -0.162537 0.718079 1445640026 0.175049 0.652344 -0.160889 0.719604 1445640026 0.175049 0.652344 -0.160889 0.719604 1445640026 0.175049 0.652344 -0.160889 0.719604 1445640026 0.175049 0.652344 -0.160889 0.719604 1445640026 0.175049 0.652344 -0.160889 0.719604 1445640026 0.175049 0.652344 -0.160889 0.719604 1445640026 0.159729 0.654114 -0.159912 0.721802 1445640026 0.159729 0.654114 -0.159912 0.721802 1445640026 0.159729 0.654114 -0.159912 0.721802 1445640026 0.159729 0.654114 -0.159912 0.721802 1445640026 0.159729 0.654114 -0.159912 0.721802 1445640026 0.159729 0.654114 -0.159912 0.721802 1445640026 0.159729 0.654114 -0.159912 0.721802 1445640026 0.137939 0.649170 -0.151672 0.732422 1445640026 0.137939 0.649170 -0.151672 0.732422 1445640026 0.137939 0.649170 -0.151672 0.732422 1445640026 0.137939 0.649170 -0.151672 0.732422 1445640026 0.137939 0.649170 -0.151672 0.732422 1445640026 0.137939 0.649170 -0.151672 0.732422 1445640026 0.111633 0.651123 -0.140808 0.737366 1445640026 0.111633 0.651123 -0.140808 0.737366 1445640026 0.111633 0.651123 -0.140808 0.737366 1445640026 0.111633 0.651123 -0.140808 0.737366 1445640026 0.111633 0.651123 -0.140808 0.737366 1445640026 0.111633 0.651123 -0.140808 0.737366 1445640026 0.089233 0.658936 -0.135193 0.734497 1445640026 0.089233 0.658936 -0.135193 0.734497 1445640026 0.089233 0.658936 -0.135193 0.734497 1445640026 0.089233 0.658936 -0.135193 0.734497 1445640026 0.089233 0.658936 -0.135193 0.734497 1445640026 0.089233 0.658936 -0.135193 0.734497 1445640026 0.089233 0.658936 -0.135193 0.734497 1445640026 0.085388 0.663757 -0.131653 0.731262 1445640026 0.085388 0.663757 -0.131653 0.731262 1445640026 0.085388 0.663757 -0.131653 0.731262 1445640026 0.085388 0.663757 -0.131653 0.731262 1445640026 0.085388 0.663757 -0.131653 0.731262 1445640026 0.085388 0.663757 -0.131653 0.731262 1445640026 0.102722 0.657715 -0.134766 0.733887 1445640026 0.102722 0.657715 -0.134766 0.733887 1445640026 0.102722 0.657715 -0.134766 0.733887 1445640026 0.102722 0.657715 -0.134766 0.733887 1445640026 0.102722 0.657715 -0.134766 0.733887 1445640026 0.102722 0.657715 -0.134766 0.733887 1445640026 0.102722 0.657715 -0.134766 0.733887 1445640026 0.124573 0.649841 -0.148254 0.734924 1445640026 0.124573 0.649841 -0.148254 0.734924 1445640026 0.124573 0.649841 -0.148254 0.734924 1445640026 0.124573 0.649841 -0.148254 0.734924 1445640026 0.124573 0.649841 -0.148254 0.734924 1445640027 0.124573 0.649841 -0.148254 0.734924 1445640027 0.136292 0.650208 -0.161743 0.729675 1445640027 0.136292 0.650208 -0.161743 0.729675 1445640027 0.136292 0.650208 -0.161743 0.729675 1445640027 0.136292 0.650208 -0.161743 0.729675 1445640027 0.136292 0.650208 -0.161743 0.729675 1445640027 0.136292 0.650208 -0.161743 0.729675 1445640027 0.124023 0.664856 -0.158264 0.719360 1445640027 0.124023 0.664856 -0.158264 0.719360 1445640027 0.124023 0.664856 -0.158264 0.719360 1445640027 0.124023 0.664856 -0.158264 0.719360 1445640027 0.124023 0.664856 -0.158264 0.719360 1445640027 0.124023 0.664856 -0.158264 0.719360 1445640027 0.097351 0.675293 -0.138428 0.717773 1445640027 0.097351 0.675293 -0.138428 0.717773 1445640027 0.097351 0.675293 -0.138428 0.717773 1445640027 0.097351 0.675293 -0.138428 0.717773 1445640027 0.097351 0.675293 -0.138428 0.717773 1445640027 0.097351 0.675293 -0.138428 0.717773 1445640027 0.097351 0.675293 -0.138428 0.717773 1445640027 0.076843 0.674072 -0.123108 0.724243 1445640027 0.076843 0.674072 -0.123108 0.724243 1445640027 0.076843 0.674072 -0.123108 0.724243 1445640027 0.076843 0.674072 -0.123108 0.724243 1445640027 0.076843 0.674072 -0.123108 0.724243 1445640027 0.076843 0.674072 -0.123108 0.724243 1445640027 0.068909 0.673462 -0.115784 0.726746 1445640027 0.068909 0.673462 -0.115784 0.726746 1445640027 0.068909 0.673462 -0.115784 0.726746 1445640027 0.068909 0.673462 -0.115784 0.726746 1445640027 0.068909 0.673462 -0.115784 0.726746 1445640027 0.068909 0.673462 -0.115784 0.726746 1445640027 0.070068 0.674927 -0.114136 0.725586 1445640027 0.070068 0.674927 -0.114136 0.725586 1445640027 0.070068 0.674927 -0.114136 0.725586 1445640027 0.070068 0.674927 -0.114136 0.725586 1445640027 0.070068 0.674927 -0.114136 0.725586 1445640027 0.070068 0.674927 -0.114136 0.725586 1445640027 0.070068 0.674927 -0.114136 0.725586 1445640027 0.072388 0.678711 -0.112488 0.722046 1445640027 0.072388 0.678711 -0.112488 0.722046 1445640027 0.072388 0.678711 -0.112488 0.722046 1445640027 0.072388 0.678711 -0.112488 0.722046 1445640027 0.072388 0.678711 -0.112488 0.722046 1445640027 0.086243 0.677734 -0.116760 0.720825 1445640027 0.086243 0.677734 -0.116760 0.720825 1445640027 0.086243 0.677734 -0.116760 0.720825 1445640027 0.086243 0.677734 -0.116760 0.720825 1445640027 0.086243 0.677734 -0.116760 0.720825 1445640027 0.086243 0.677734 -0.116760 0.720825 1445640027 0.111511 0.670959 -0.137634 0.719971 1445640027 0.111511 0.670959 -0.137634 0.719971 1445640027 0.111511 0.670959 -0.137634 0.719971 1445640027 0.111511 0.670959 -0.137634 0.719971 1445640027 0.111511 0.670959 -0.137634 0.719971 1445640027 0.111511 0.670959 -0.137634 0.719971 1445640027 0.127258 0.659424 -0.161377 0.723022 1445640027 0.127258 0.659424 -0.161377 0.723022 1445640027 0.127258 0.659424 -0.161377 0.723022 1445640027 0.127258 0.659424 -0.161377 0.723022 1445640027 0.127258 0.659424 -0.161377 0.723022 1445640027 0.127258 0.659424 -0.161377 0.723022 1445640027 0.127258 0.659424 -0.161377 0.723022 1445640027 0.117371 0.649170 -0.166443 0.732788 1445640027 0.117371 0.649170 -0.166443 0.732788 1445640027 0.117371 0.649170 -0.166443 0.732788 1445640027 0.117371 0.649170 -0.166443 0.732788 1445640027 0.117371 0.649170 -0.166443 0.732788 1445640027 0.117371 0.649170 -0.166443 0.732788 1445640027 0.117371 0.649170 -0.166443 0.732788 1445640027 0.092529 0.659668 -0.155823 0.729309 1445640027 0.092529 0.659668 -0.155823 0.729309 1445640027 0.092529 0.659668 -0.155823 0.729309 1445640027 0.092529 0.659668 -0.155823 0.729309 1445640027 0.092529 0.659668 -0.155823 0.729309 1445640027 0.092529 0.659668 -0.155823 0.729309 1445640027 0.084717 0.672119 -0.141785 0.721741 1445640027 0.084717 0.672119 -0.141785 0.721741 1445640027 0.084717 0.672119 -0.141785 0.721741 1445640027 0.084717 0.672119 -0.141785 0.721741 1445640027 0.097229 0.661133 -0.136719 0.731201 1445640027 0.097229 0.661133 -0.136719 0.731201 1445640027 0.097229 0.661133 -0.136719 0.731201 1445640027 0.097229 0.661133 -0.136719 0.731201 1445640027 0.097229 0.661133 -0.136719 0.731201 1445640027 0.097229 0.661133 -0.136719 0.731201 1445640027 0.114685 0.652344 -0.144409 0.735107 1445640027 0.114685 0.652344 -0.144409 0.735107 1445640027 0.114685 0.652344 -0.144409 0.735107 1445640027 0.114685 0.652344 -0.144409 0.735107 1445640027 0.114685 0.652344 -0.144409 0.735107 1445640027 0.114685 0.652344 -0.144409 0.735107 1445640027 0.131470 0.648926 -0.155090 0.733154 1445640027 0.131470 0.648926 -0.155090 0.733154 1445640027 0.131470 0.648926 -0.155090 0.733154 1445640027 0.131470 0.648926 -0.155090 0.733154 1445640027 0.131470 0.648926 -0.155090 0.733154 1445640027 0.131470 0.648926 -0.155090 0.733154 1445640027 0.149536 0.650208 -0.166382 0.726013 1445640027 0.149536 0.650208 -0.166382 0.726013 1445640027 0.149536 0.650208 -0.166382 0.726013 1445640027 0.149536 0.650208 -0.166382 0.726013 1445640027 0.149536 0.650208 -0.166382 0.726013 1445640027 0.159241 0.651367 -0.175903 0.720642 1445640027 0.159241 0.651367 -0.175903 0.720642 1445640027 0.159241 0.651367 -0.175903 0.720642 1445640027 0.159241 0.651367 -0.175903 0.720642 1445640027 0.159241 0.651367 -0.175903 0.720642 1445640027 0.159241 0.651367 -0.175903 0.720642 1445640028 0.144592 0.662781 -0.174438 0.713684 1445640028 0.144592 0.662781 -0.174438 0.713684 1445640028 0.144592 0.662781 -0.174438 0.713684 1445640028 0.144592 0.662781 -0.174438 0.713684 1445640028 0.144592 0.662781 -0.174438 0.713684 1445640028 0.144592 0.662781 -0.174438 0.713684 1445640028 0.114075 0.673157 -0.157410 0.713440 1445640028 0.114075 0.673157 -0.157410 0.713440 1445640028 0.114075 0.673157 -0.157410 0.713440 1445640028 0.114075 0.673157 -0.157410 0.713440 1445640028 0.114075 0.673157 -0.157410 0.713440 1445640028 0.114075 0.673157 -0.157410 0.713440 1445640028 0.114075 0.673157 -0.157410 0.713440 1445640028 0.101929 0.671204 -0.141663 0.720398 1445640028 0.101929 0.671204 -0.141663 0.720398 1445640028 0.101929 0.671204 -0.141663 0.720398 1445640028 0.101929 0.671204 -0.141663 0.720398 1445640028 0.101929 0.671204 -0.141663 0.720398 1445640028 0.101929 0.671204 -0.141663 0.720398 1445640028 0.101929 0.671204 -0.141663 0.720398 1445640028 0.106384 0.671692 -0.141418 0.719299 1445640028 0.106384 0.671692 -0.141418 0.719299 1445640028 0.106384 0.671692 -0.141418 0.719299 1445640028 0.106384 0.671692 -0.141418 0.719299 1445640028 0.106384 0.671692 -0.141418 0.719299 1445640028 0.106384 0.671692 -0.141418 0.719299 1445640028 0.110901 0.683105 -0.146118 0.706848 1445640028 0.110901 0.683105 -0.146118 0.706848 1445640028 0.110901 0.683105 -0.146118 0.706848 1445640028 0.110901 0.683105 -0.146118 0.706848 1445640028 0.110901 0.683105 -0.146118 0.706848 1445640028 0.110901 0.683105 -0.146118 0.706848 1445640028 0.112732 0.680481 -0.148193 0.708679 1445640028 0.112732 0.680481 -0.148193 0.708679 1445640028 0.112732 0.680481 -0.148193 0.708679 1445640028 0.112732 0.680481 -0.148193 0.708679 1445640028 0.112732 0.680481 -0.148193 0.708679 1445640028 0.112732 0.680481 -0.148193 0.708679 1445640028 0.112732 0.680481 -0.148193 0.708679 1445640028 0.109314 0.666992 -0.148071 0.721924 1445640028 0.109314 0.666992 -0.148071 0.721924 1445640028 0.109314 0.666992 -0.148071 0.721924 1445640028 0.109314 0.666992 -0.148071 0.721924 1445640028 0.109314 0.666992 -0.148071 0.721924 1445640028 0.109314 0.666992 -0.148071 0.721924 1445640028 0.080688 0.654236 -0.135742 0.739563 1445640028 0.080688 0.654236 -0.135742 0.739563 1445640028 0.080688 0.654236 -0.135742 0.739563 1445640028 0.080688 0.654236 -0.135742 0.739563 1445640028 0.080688 0.654236 -0.135742 0.739563 1445640028 0.080688 0.654236 -0.135742 0.739563 1445640028 0.039185 0.667114 -0.109436 0.735779 1445640028 0.039185 0.667114 -0.109436 0.735779 1445640028 0.039185 0.667114 -0.109436 0.735779 1445640028 0.039185 0.667114 -0.109436 0.735779 1445640028 0.039185 0.667114 -0.109436 0.735779 1445640028 0.039185 0.667114 -0.109436 0.735779 1445640028 0.039185 0.667114 -0.109436 0.735779 1445640028 0.033813 0.692993 -0.088196 0.714661 1445640028 0.033813 0.692993 -0.088196 0.714661 1445640028 0.033813 0.692993 -0.088196 0.714661 1445640028 0.033813 0.692993 -0.088196 0.714661 1445640028 0.033813 0.692993 -0.088196 0.714661 1445640028 0.062195 0.671265 -0.095215 0.732361 1445640028 0.062195 0.671265 -0.095215 0.732361 1445640028 0.062195 0.671265 -0.095215 0.732361 1445640028 0.062195 0.671265 -0.095215 0.732361 1445640028 0.062195 0.671265 -0.095215 0.732361 1445640028 0.062195 0.671265 -0.095215 0.732361 1445640028 0.091370 0.654907 -0.115784 0.741150 1445640028 0.091370 0.654907 -0.115784 0.741150 1445640028 0.091370 0.654907 -0.115784 0.741150 1445640028 0.091370 0.654907 -0.115784 0.741150 1445640028 0.091370 0.654907 -0.115784 0.741150 1445640028 0.091370 0.654907 -0.115784 0.741150 1445640028 0.117920 0.652771 -0.138306 0.735352 1445640028 0.117920 0.652771 -0.138306 0.735352 1445640028 0.117920 0.652771 -0.138306 0.735352 1445640028 0.117920 0.652771 -0.138306 0.735352 1445640028 0.117920 0.652771 -0.138306 0.735352 1445640028 0.117920 0.652771 -0.138306 0.735352 1445640028 0.140686 0.661926 -0.155701 0.719543 1445640028 0.140686 0.661926 -0.155701 0.719543 1445640028 0.140686 0.661926 -0.155701 0.719543 1445640028 0.140686 0.661926 -0.155701 0.719543 1445640028 0.140686 0.661926 -0.155701 0.719543 1445640028 0.140686 0.661926 -0.155701 0.719543 1445640028 0.139832 0.667480 -0.162354 0.713074 1445640028 0.139832 0.667480 -0.162354 0.713074 1445640028 0.139832 0.667480 -0.162354 0.713074 1445640028 0.139832 0.667480 -0.162354 0.713074 1445640028 0.139832 0.667480 -0.162354 0.713074 1445640028 0.139832 0.667480 -0.162354 0.713074 1445640028 0.126709 0.661804 -0.159485 0.721436 1445640028 0.126709 0.661804 -0.159485 0.721436 1445640028 0.126709 0.661804 -0.159485 0.721436 1445640028 0.126709 0.661804 -0.159485 0.721436 1445640028 0.126709 0.661804 -0.159485 0.721436 1445640028 0.126709 0.661804 -0.159485 0.721436 1445640028 0.115173 0.667542 -0.152649 0.719543 1445640028 0.115173 0.667542 -0.152649 0.719543 1445640028 0.115173 0.667542 -0.152649 0.719543 1445640028 0.115173 0.667542 -0.152649 0.719543 1445640028 0.115173 0.667542 -0.152649 0.719543 1445640028 0.115173 0.667542 -0.152649 0.719543 1445640028 0.115173 0.667542 -0.152649 0.719543 1445640028 0.122009 0.663574 -0.154907 0.721619 1445640028 0.122009 0.663574 -0.154907 0.721619 1445640028 0.122009 0.663574 -0.154907 0.721619 1445640028 0.122009 0.663574 -0.154907 0.721619 1445640028 0.122009 0.663574 -0.154907 0.721619 1445640028 0.122009 0.663574 -0.154907 0.721619 1445640029 0.126587 0.666260 -0.156616 0.717957 1445640029 0.126587 0.666260 -0.156616 0.717957 1445640029 0.126587 0.666260 -0.156616 0.717957 1445640029 0.126587 0.666260 -0.156616 0.717957 1445640029 0.126587 0.666260 -0.156616 0.717957 1445640029 0.126587 0.666260 -0.156616 0.717957 1445640029 0.130737 0.669250 -0.156921 0.714355 1445640029 0.130737 0.669250 -0.156921 0.714355 1445640029 0.130737 0.669250 -0.156921 0.714355 1445640029 0.130737 0.669250 -0.156921 0.714355 1445640029 0.130737 0.669250 -0.156921 0.714355 1445640029 0.130737 0.669250 -0.156921 0.714355 1445640029 0.133423 0.664001 -0.155457 0.719055 1445640029 0.133423 0.664001 -0.155457 0.719055 1445640029 0.133423 0.664001 -0.155457 0.719055 1445640029 0.133423 0.664001 -0.155457 0.719055 1445640029 0.133423 0.664001 -0.155457 0.719055 1445640029 0.133423 0.664001 -0.155457 0.719055 1445640029 0.132141 0.651733 -0.157837 0.729919 1445640029 0.132141 0.651733 -0.157837 0.729919 1445640029 0.132141 0.651733 -0.157837 0.729919 1445640029 0.132141 0.651733 -0.157837 0.729919 1445640029 0.132141 0.651733 -0.157837 0.729919 1445640029 0.132141 0.651733 -0.157837 0.729919 1445640029 0.132141 0.651733 -0.157837 0.729919 1445640029 0.100952 0.648621 -0.146851 0.739929 1445640029 0.100952 0.648621 -0.146851 0.739929 1445640029 0.100952 0.648621 -0.146851 0.739929 1445640029 0.100952 0.648621 -0.146851 0.739929 1445640029 0.100952 0.648621 -0.146851 0.739929 1445640029 0.100952 0.648621 -0.146851 0.739929 1445640029 0.064148 0.671753 -0.124329 0.727417 1445640029 0.064148 0.671753 -0.124329 0.727417 1445640029 0.064148 0.671753 -0.124329 0.727417 1445640029 0.064148 0.671753 -0.124329 0.727417 1445640029 0.064148 0.671753 -0.124329 0.727417 1445640029 0.064148 0.671753 -0.124329 0.727417 1445640029 0.064148 0.671753 -0.124329 0.727417 1445640029 0.070251 0.678955 -0.112244 0.722107 1445640029 0.070251 0.678955 -0.112244 0.722107 1445640029 0.070251 0.678955 -0.112244 0.722107 1445640029 0.070251 0.678955 -0.112244 0.722107 1445640029 0.070251 0.678955 -0.112244 0.722107 1445640029 0.070251 0.678955 -0.112244 0.722107 1445640029 0.092773 0.659973 -0.119019 0.735901 1445640029 0.092773 0.659973 -0.119019 0.735901 1445640029 0.092773 0.659973 -0.119019 0.735901 1445640029 0.092773 0.659973 -0.119019 0.735901 1445640029 0.092773 0.659973 -0.119019 0.735901 1445640029 0.092773 0.659973 -0.119019 0.735901 1445640029 0.114136 0.654114 -0.137695 0.734863 1445640029 0.114136 0.654114 -0.137695 0.734863 1445640029 0.114136 0.654114 -0.137695 0.734863 1445640029 0.114136 0.654114 -0.137695 0.734863 1445640029 0.132324 0.652039 -0.150635 0.731140 1445640029 0.132324 0.652039 -0.150635 0.731140 1445640029 0.132324 0.652039 -0.150635 0.731140 1445640029 0.132324 0.652039 -0.150635 0.731140 1445640029 0.132324 0.652039 -0.150635 0.731140 1445640029 0.132324 0.652039 -0.150635 0.731140 1445640029 0.132324 0.652039 -0.150635 0.731140 1445640029 0.148071 0.655701 -0.164063 0.721863 1445640029 0.148071 0.655701 -0.164063 0.721863 1445640029 0.148071 0.655701 -0.164063 0.721863 1445640029 0.148071 0.655701 -0.164063 0.721863 1445640029 0.148071 0.655701 -0.164063 0.721863 1445640029 0.148071 0.655701 -0.164063 0.721863 1445640029 0.142456 0.661194 -0.167847 0.717102 1445640029 0.142456 0.661194 -0.167847 0.717102 1445640029 0.142456 0.661194 -0.167847 0.717102 1445640029 0.142456 0.661194 -0.167847 0.717102 1445640029 0.142456 0.661194 -0.167847 0.717102 1445640029 0.142456 0.661194 -0.167847 0.717102 1445640029 0.134949 0.666687 -0.167358 0.713562 1445640029 0.134949 0.666687 -0.167358 0.713562 1445640029 0.134949 0.666687 -0.167358 0.713562 1445640029 0.134949 0.666687 -0.167358 0.713562 1445640029 0.134949 0.666687 -0.167358 0.713562 1445640029 0.134949 0.666687 -0.167358 0.713562 1445640029 0.134949 0.666687 -0.167358 0.713562 1445640029 0.135132 0.663025 -0.169678 0.716431 1445640029 0.135132 0.663025 -0.169678 0.716431 1445640029 0.135132 0.663025 -0.169678 0.716431 1445640029 0.135132 0.663025 -0.169678 0.716431 1445640029 0.135132 0.663025 -0.169678 0.716431 1445640029 0.135132 0.663025 -0.169678 0.716431 1445640029 0.131653 0.667725 -0.173523 0.711792 1445640029 0.131653 0.667725 -0.173523 0.711792 1445640029 0.131653 0.667725 -0.173523 0.711792 1445640029 0.131653 0.667725 -0.173523 0.711792 1445640029 0.131653 0.667725 -0.173523 0.711792 1445640029 0.131653 0.667725 -0.173523 0.711792 1445640029 0.131653 0.667725 -0.173523 0.711792 1445640029 0.125854 0.670715 -0.159424 0.713318 1445640029 0.125854 0.670715 -0.159424 0.713318 1445640029 0.125854 0.670715 -0.159424 0.713318 1445640029 0.125854 0.670715 -0.159424 0.713318 1445640029 0.125854 0.670715 -0.159424 0.713318 1445640029 0.123962 0.670044 -0.152283 0.715820 1445640029 0.123962 0.670044 -0.152283 0.715820 1445640029 0.123962 0.670044 -0.152283 0.715820 1445640029 0.123962 0.670044 -0.152283 0.715820 1445640029 0.123962 0.670044 -0.152283 0.715820 1445640029 0.123962 0.670044 -0.152283 0.715820 1445640029 0.123962 0.670044 -0.152283 0.715820 1445640029 0.127625 0.661377 -0.153564 0.722900 1445640029 0.127625 0.661377 -0.153564 0.722900 1445640029 0.127625 0.661377 -0.153564 0.722900 1445640029 0.127625 0.661377 -0.153564 0.722900 1445640029 0.127625 0.661377 -0.153564 0.722900 1445640029 0.127625 0.661377 -0.153564 0.722900 1445640029 0.103333 0.649048 -0.142273 0.740112 1445640030 0.103333 0.649048 -0.142273 0.740112 1445640030 0.103333 0.649048 -0.142273 0.740112 1445640030 0.103333 0.649048 -0.142273 0.740112 1445640030 0.103333 0.649048 -0.142273 0.740112 1445640030 0.103333 0.649048 -0.142273 0.740112 1445640030 0.064819 0.665466 -0.120605 0.733704 1445640030 0.064819 0.665466 -0.120605 0.733704 1445640030 0.064819 0.665466 -0.120605 0.733704 1445640030 0.064819 0.665466 -0.120605 0.733704 1445640030 0.064819 0.665466 -0.120605 0.733704 1445640030 0.064819 0.665466 -0.120605 0.733704 1445640030 0.064819 0.665466 -0.120605 0.733704 1445640030 0.063293 0.690552 -0.104248 0.712891 1445640030 0.063293 0.690552 -0.104248 0.712891 1445640030 0.063293 0.690552 -0.104248 0.712891 1445640030 0.063293 0.690552 -0.104248 0.712891 1445640030 0.063293 0.690552 -0.104248 0.712891 1445640030 0.063293 0.690552 -0.104248 0.712891 1445640030 0.088623 0.665466 -0.104614 0.733704 1445640030 0.088623 0.665466 -0.104614 0.733704 1445640030 0.088623 0.665466 -0.104614 0.733704 1445640030 0.088623 0.665466 -0.104614 0.733704 1445640030 0.088623 0.665466 -0.104614 0.733704 1445640030 0.088623 0.665466 -0.104614 0.733704 1445640030 0.114380 0.662354 -0.119690 0.730591 1445640030 0.114380 0.662354 -0.119690 0.730591 1445640030 0.114380 0.662354 -0.119690 0.730591 1445640030 0.114380 0.662354 -0.119690 0.730591 1445640030 0.114380 0.662354 -0.119690 0.730591 1445640030 0.114380 0.662354 -0.119690 0.730591 1445640030 0.130310 0.664490 -0.131226 0.723999 1445640030 0.130310 0.664490 -0.131226 0.723999 1445640030 0.130310 0.664490 -0.131226 0.723999 1445640030 0.130310 0.664490 -0.131226 0.723999 1445640030 0.130310 0.664490 -0.131226 0.723999 1445640030 0.130310 0.664490 -0.131226 0.723999 1445640030 0.140930 0.668701 -0.141724 0.716125 1445640030 0.140930 0.668701 -0.141724 0.716125 1445640030 0.140930 0.668701 -0.141724 0.716125 1445640030 0.140930 0.668701 -0.141724 0.716125 1445640030 0.140930 0.668701 -0.141724 0.716125 1445640030 0.140930 0.668701 -0.141724 0.716125 1445640030 0.135681 0.674072 -0.146484 0.711121 1445640030 0.135681 0.674072 -0.146484 0.711121 1445640030 0.135681 0.674072 -0.146484 0.711121 1445640030 0.135681 0.674072 -0.146484 0.711121 1445640030 0.135681 0.674072 -0.146484 0.711121 1445640030 0.135681 0.674072 -0.146484 0.711121 1445640030 0.130554 0.673157 -0.152222 0.711731 1445640030 0.130554 0.673157 -0.152222 0.711731 1445640030 0.130554 0.673157 -0.152222 0.711731 1445640030 0.130554 0.673157 -0.152222 0.711731 1445640030 0.130554 0.673157 -0.152222 0.711731 1445640030 0.130554 0.673157 -0.152222 0.711731 1445640030 0.130554 0.673157 -0.152222 0.711731 1445640030 0.134644 0.668396 -0.160095 0.713684 1445640030 0.134644 0.668396 -0.160095 0.713684 1445640030 0.134644 0.668396 -0.160095 0.713684 1445640030 0.134644 0.668396 -0.160095 0.713684 1445640030 0.134644 0.668396 -0.160095 0.713684 1445640030 0.134644 0.668396 -0.160095 0.713684 1445640030 0.136719 0.670654 -0.165955 0.709839 1445640030 0.136719 0.670654 -0.165955 0.709839 1445640030 0.136719 0.670654 -0.165955 0.709839 1445640030 0.136719 0.670654 -0.165955 0.709839 1445640030 0.136719 0.670654 -0.165955 0.709839 1445640030 0.136719 0.670654 -0.165955 0.709839 1445640030 0.133484 0.677368 -0.161194 0.705200 1445640030 0.133484 0.677368 -0.161194 0.705200 1445640030 0.133484 0.677368 -0.161194 0.705200 1445640030 0.133484 0.677368 -0.161194 0.705200 1445640030 0.133484 0.677368 -0.161194 0.705200 1445640030 0.131775 0.671143 -0.157410 0.712280 1445640030 0.131775 0.671143 -0.157410 0.712280 1445640030 0.131775 0.671143 -0.157410 0.712280 1445640030 0.131775 0.671143 -0.157410 0.712280 1445640030 0.131775 0.671143 -0.157410 0.712280 1445640030 0.131775 0.671143 -0.157410 0.712280 1445640030 0.131775 0.671143 -0.157410 0.712280 1445640030 0.137451 0.658264 -0.160767 0.722412 1445640030 0.137451 0.658264 -0.160767 0.722412 1445640030 0.137451 0.658264 -0.160767 0.722412 1445640030 0.137451 0.658264 -0.160767 0.722412 1445640030 0.137451 0.658264 -0.160767 0.722412 1445640030 0.137451 0.658264 -0.160767 0.722412 1445640030 0.124023 0.642883 -0.156250 0.739441 1445640030 0.124023 0.642883 -0.156250 0.739441 1445640030 0.124023 0.642883 -0.156250 0.739441 1445640030 0.124023 0.642883 -0.156250 0.739441 1445640030 0.124023 0.642883 -0.156250 0.739441 1445640030 0.124023 0.642883 -0.156250 0.739441 1445640030 0.079041 0.650269 -0.136963 0.742981 1445640030 0.079041 0.650269 -0.136963 0.742981 1445640030 0.079041 0.650269 -0.136963 0.742981 1445640030 0.079041 0.650269 -0.136963 0.742981 1445640030 0.079041 0.650269 -0.136963 0.742981 1445640030 0.079041 0.650269 -0.136963 0.742981 1445640030 0.044434 0.676514 -0.101685 0.727966 1445640030 0.044434 0.676514 -0.101685 0.727966 1445640030 0.044434 0.676514 -0.101685 0.727966 1445640030 0.044434 0.676514 -0.101685 0.727966 1445640030 0.044434 0.676514 -0.101685 0.727966 1445640030 0.044434 0.676514 -0.101685 0.727966 1445640030 0.050049 0.670105 -0.085266 0.735596 1445640030 0.050049 0.670105 -0.085266 0.735596 1445640030 0.050049 0.670105 -0.085266 0.735596 1445640030 0.050049 0.670105 -0.085266 0.735596 1445640030 0.050049 0.670105 -0.085266 0.735596 1445640030 0.050049 0.670105 -0.085266 0.735596 1445640030 0.070251 0.653748 -0.093567 0.747559 1445640030 0.070251 0.653748 -0.093567 0.747559 1445640031 0.070251 0.653748 -0.093567 0.747559 1445640031 0.070251 0.653748 -0.093567 0.747559 1445640031 0.070251 0.653748 -0.093567 0.747559 1445640031 0.070251 0.653748 -0.093567 0.747559 1445640031 0.090271 0.656433 -0.107361 0.741211 1445640031 0.090271 0.656433 -0.107361 0.741211 1445640031 0.090271 0.656433 -0.107361 0.741211 1445640031 0.090271 0.656433 -0.107361 0.741211 1445640031 0.090271 0.656433 -0.107361 0.741211 1445640031 0.090271 0.656433 -0.107361 0.741211 1445640031 0.106506 0.656677 -0.117798 0.737244 1445640031 0.106506 0.656677 -0.117798 0.737244 1445640031 0.106506 0.656677 -0.117798 0.737244 1445640031 0.106506 0.656677 -0.117798 0.737244 1445640031 0.106506 0.656677 -0.117798 0.737244 1445640031 0.106506 0.656677 -0.117798 0.737244 1445640031 0.125549 0.657288 -0.133606 0.730957 1445640031 0.125549 0.657288 -0.133606 0.730957 1445640031 0.125549 0.657288 -0.133606 0.730957 1445640031 0.125549 0.657288 -0.133606 0.730957 1445640031 0.125549 0.657288 -0.133606 0.730957 1445640031 0.125549 0.657288 -0.133606 0.730957 1445640031 0.129639 0.666199 -0.145508 0.719788 1445640031 0.129639 0.666199 -0.145508 0.719788 1445640031 0.129639 0.666199 -0.145508 0.719788 1445640031 0.129639 0.666199 -0.145508 0.719788 1445640031 0.129639 0.666199 -0.145508 0.719788 1445640031 0.129639 0.666199 -0.145508 0.719788 1445640031 0.129639 0.666199 -0.145508 0.719788 1445640031 0.130859 0.668396 -0.152588 0.716064 1445640031 0.130859 0.668396 -0.152588 0.716064 1445640031 0.130859 0.668396 -0.152588 0.716064 1445640031 0.130859 0.668396 -0.152588 0.716064 1445640031 0.130859 0.668396 -0.152588 0.716064 1445640031 0.130859 0.668396 -0.152588 0.716064 1445640031 0.136841 0.668762 -0.160828 0.712769 1445640031 0.136841 0.668762 -0.160828 0.712769 1445640031 0.136841 0.668762 -0.160828 0.712769 1445640031 0.136841 0.668762 -0.160828 0.712769 1445640031 0.136841 0.668762 -0.160828 0.712769 1445640031 0.136841 0.668762 -0.160828 0.712769 1445640031 0.137024 0.672607 -0.165833 0.708008 1445640031 0.137024 0.672607 -0.165833 0.708008 1445640031 0.137024 0.672607 -0.165833 0.708008 1445640031 0.137024 0.672607 -0.165833 0.708008 1445640031 0.137024 0.672607 -0.165833 0.708008 1445640031 0.137024 0.672607 -0.165833 0.708008 1445640031 0.130920 0.677429 -0.156006 0.706787 1445640031 0.130920 0.677429 -0.156006 0.706787 1445640031 0.130920 0.677429 -0.156006 0.706787 1445640031 0.130920 0.677429 -0.156006 0.706787 1445640031 0.130920 0.677429 -0.156006 0.706787 1445640031 0.130920 0.677429 -0.156006 0.706787 1445640031 0.130920 0.677429 -0.156006 0.706787 1445640031 0.120605 0.674988 -0.139221 0.714417 1445640031 0.120605 0.674988 -0.139221 0.714417 1445640031 0.120605 0.674988 -0.139221 0.714417 1445640031 0.120605 0.674988 -0.139221 0.714417 1445640031 0.120605 0.674988 -0.139221 0.714417 1445640031 0.120605 0.674988 -0.139221 0.714417 1445640031 0.118103 0.674805 -0.135315 0.715759 1445640031 0.118103 0.674805 -0.135315 0.715759 1445640031 
0.252197 0.658752 -0.176331 0.686523 1445640033 0.252197 0.658752 -0.176331 0.686523 1445640033 0.252197 0.658752 -0.176331 0.686523 1445640033 0.252197 0.658752 -0.176331 0.686523 1445640033 0.283875 0.648621 -0.194397 0.678833 1445640033 0.283875 0.648621 -0.194397 0.678833 1445640033 0.283875 0.648621 -0.194397 0.678833 1445640033 0.283875 0.648621 -0.194397 0.678833 1445640033 0.283875 0.648621 -0.194397 0.678833 1445640033 0.283875 0.648621 -0.194397 0.678833 1445640033 0.299866 0.637634 -0.199097 0.680969 1445640033 0.299866 0.637634 -0.199097 0.680969 1445640033 0.299866 0.637634 -0.199097 0.680969 1445640033 0.299866 0.637634 -0.199097 0.680969 1445640033 0.299866 0.637634 -0.199097 0.680969 1445640033 0.299866 0.637634 -0.199097 0.680969 1445640033 0.299866 0.637634 -0.199097 0.680969 1445640033 0.301636 0.634094 -0.195923 0.684448 1445640033 0.301636 0.634094 -0.195923 0.684448 1445640033 0.301636 0.634094 -0.195923 0.684448 1445640033 0.301636 0.634094 -0.195923 0.684448 1445640033 0.301636 0.634094 -0.195923 0.684448 1445640033 0.294250 0.648682 -0.181152 0.678040 1445640033 0.294250 0.648682 -0.181152 0.678040 1445640033 0.294250 0.648682 -0.181152 0.678040 1445640033 0.294250 0.648682 -0.181152 0.678040 1445640033 0.294250 0.648682 -0.181152 0.678040 1445640033 0.294250 0.648682 -0.181152 0.678040 1445640033 0.294250 0.648682 -0.181152 0.678040 1445640033 0.301392 0.647095 -0.164246 0.680725 1445640033 0.301392 0.647095 -0.164246 0.680725 1445640033 0.301392 0.647095 -0.164246 0.680725 1445640033 0.301392 0.647095 -0.164246 0.680725 1445640033 0.301392 0.647095 -0.164246 0.680725 1445640033 0.301392 0.647095 -0.164246 0.680725 1445640033 0.327209 0.632813 -0.169800 0.680847 1445640033 0.327209 0.632813 -0.169800 0.680847 1445640033 0.327209 0.632813 -0.169800 0.680847 1445640033 0.327209 0.632813 -0.169800 0.680847 1445640033 0.327209 0.632813 -0.169800 0.680847 1445640033 0.338135 0.641541 -0.185974 0.662903 1445640033 0.338135 0.641541 -0.185974 0.662903 1445640033 0.338135 0.641541 -0.185974 0.662903 1445640033 0.338135 0.641541 -0.185974 0.662903 1445640033 0.338135 0.641541 -0.185974 0.662903 1445640033 0.338135 0.641541 -0.185974 0.662903 1445640033 0.338135 0.641541 -0.185974 0.662903 1445640033 0.325562 0.652710 -0.190735 0.656921 1445640033 0.325562 0.652710 -0.190735 0.656921 1445640033 0.325562 0.652710 -0.190735 0.656921 1445640033 0.325562 0.652710 -0.190735 0.656921 1445640033 0.325562 0.652710 -0.190735 0.656921 1445640033 0.325562 0.652710 -0.190735 0.656921 1445640033 0.286560 0.653137 -0.165100 0.681091 1445640033 0.286560 0.653137 -0.165100 0.681091 1445640033 0.286560 0.653137 -0.165100 0.681091 1445640033 0.286560 0.653137 -0.165100 0.681091 1445640033 0.286560 0.653137 -0.165100 0.681091 1445640033 0.286560 0.653137 -0.165100 0.681091 1445640033 0.286560 0.653137 -0.165100 0.681091 1445640034 0.253723 0.656921 -0.136902 0.696594 1445640034 0.253723 0.656921 -0.136902 0.696594 1445640034 0.253723 0.656921 -0.136902 0.696594 1445640034 0.253723 0.656921 -0.136902 0.696594 1445640034 0.253723 0.656921 -0.136902 0.696594 1445640034 0.253723 0.656921 -0.136902 0.696594 1445640034 0.227051 0.667725 -0.112732 0.699829 1445640034 0.227051 0.667725 -0.112732 0.699829 1445640034 0.227051 0.667725 -0.112732 0.699829 1445640034 0.227051 0.667725 -0.112732 0.699829 1445640034 0.227051 0.667725 -0.112732 0.699829 1445640034 0.227051 0.667725 -0.112732 0.699829 1445640034 0.227051 0.667725 -0.112732 0.699829 1445640034 0.214050 0.682922 -0.104553 0.690491 1445640034 0.214050 0.682922 -0.104553 0.690491 1445640034 0.214050 0.682922 -0.104553 0.690491 1445640034 0.214050 0.682922 -0.104553 0.690491 1445640034 0.214050 0.682922 -0.104553 0.690491 1445640034 0.214050 0.682922 -0.104553 0.690491 1445640034 0.227844 0.694763 -0.123962 0.670776 1445640034 0.227844 0.694763 -0.123962 0.670776 1445640034 0.227844 0.694763 -0.123962 0.670776 1445640034 0.227844 0.694763 -0.123962 0.670776 1445640034 0.227844 0.694763 -0.123962 0.670776 1445640034 0.227844 0.694763 -0.123962 0.670776 1445640034 0.249451 0.674133 -0.126282 0.683594 1445640034 0.249451 0.674133 -0.126282 0.683594 1445640034 0.249451 0.674133 -0.126282 0.683594 1445640034 0.249451 0.674133 -0.126282 0.683594 1445640034 0.249451 0.674133 -0.126282 0.683594 1445640034 0.249451 0.674133 -0.126282 0.683594 1445640034 0.256287 0.668152 -0.126648 0.686829 1445640034 0.256287 0.668152 -0.126648 0.686829 1445640034 0.256287 0.668152 -0.126648 0.686829 1445640034 0.256287 0.668152 -0.126648 0.686829 1445640034 0.256287 0.668152 -0.126648 0.686829 1445640034 0.256287 0.668152 -0.126648 0.686829 1445640034 0.256287 0.668152 -0.126648 0.686829 1445640034 0.262085 0.677368 -0.137268 0.673401 1445640034 0.262085 0.677368 -0.137268 0.673401 1445640034 0.262085 0.677368 -0.137268 0.673401 1445640034 0.262085 0.677368 -0.137268 0.673401 1445640034 0.262085 0.677368 -0.137268 0.673401 1445640034 0.262085 0.677368 -0.137268 0.673401 1445640034 0.285339 0.672913 -0.158569 0.663757 1445640034 0.285339 0.672913 -0.158569 0.663757 1445640034 0.285339 0.672913 -0.158569 0.663757 1445640034 0.285339 0.672913 -0.158569 0.663757 1445640034 0.285339 0.672913 -0.158569 0.663757 1445640034 0.285339 0.672913 -0.158569 0.663757 1445640034 0.309082 0.647827 -0.179810 0.672546 1445640034 0.309082 0.647827 -0.179810 0.672546 1445640034 0.309082 0.647827 -0.179810 0.672546 1445640034 0.309082 0.647827 -0.179810 0.672546 1445640034 0.309082 0.647827 -0.179810 0.672546 1445640034 0.309082 0.647827 -0.179810 0.672546 1445640034 0.307922 0.638000 -0.182129 0.681824 1445640034 0.307922 0.638000 -0.182129 0.681824 1445640034 0.307922 0.638000 -0.182129 0.681824 1445640034 0.307922 0.638000 -0.182129 0.681824 1445640034 0.307922 0.638000 -0.182129 0.681824 1445640034 0.307922 0.638000 -0.182129 0.681824 1445640034 0.306335 0.639526 -0.165039 0.685425 1445640034 0.306335 0.639526 -0.165039 0.685425 1445640034 0.306335 0.639526 -0.165039 0.685425 1445640034 0.306335 0.639526 -0.165039 0.685425 1445640034 0.306335 0.639526 -0.165039 0.685425 1445640034 0.306335 0.639526 -0.165039 0.685425 1445640034 0.314392 0.647339 -0.150024 0.677856 1445640034 0.314392 0.647339 -0.150024 0.677856 1445640034 0.314392 0.647339 -0.150024 0.677856 1445640034 0.314392 0.647339 -0.150024 0.677856 1445640034 0.314392 0.647339 -0.150024 0.677856 1445640034 0.314392 0.647339 -0.150024 0.677856 1445640034 0.314392 0.647339 -0.150024 0.677856 1445640034 0.336365 0.655396 -0.165710 0.655518 1445640034 0.336365 0.655396 -0.165710 0.655518 1445640034 0.336365 0.655396 -0.165710 0.655518 1445640034 0.336365 0.655396 -0.165710 0.655518 1445640034 0.336365 0.655396 -0.165710 0.655518 1445640034 0.336365 0.655396 -0.165710 0.655518 1445640034 0.335632 0.671753 -0.186462 0.633423 1445640034 0.335632 0.671753 -0.186462 0.633423 1445640034 0.335632 0.671753 -0.186462 0.633423 1445640034 0.335632 0.671753 -0.186462 0.633423 1445640034 0.335632 0.671753 -0.186462 0.633423 1445640034 0.335632 0.671753 -0.186462 0.633423 1445640034 0.303223 0.682678 -0.165833 0.643738 1445640034 0.303223 0.682678 -0.165833 0.643738 1445640034 0.303223 0.682678 -0.165833 0.643738 1445640034 0.303223 0.682678 -0.165833 0.643738 1445640034 0.303223 0.682678 -0.165833 0.643738 1445640034 0.303223 0.682678 -0.165833 0.643738 1445640034 0.268433 0.678589 -0.142456 0.668640 1445640034 0.268433 0.678589 -0.142456 0.668640 1445640034 0.268433 0.678589 -0.142456 0.668640 1445640034 0.268433 0.678589 -0.142456 0.668640 1445640034 0.268433 0.678589 -0.142456 0.668640 1445640034 0.268433 0.678589 -0.142456 0.668640 1445640034 0.249084 0.667908 -0.119202 0.691040 1445640034 0.249084 0.667908 -0.119202 0.691040 1445640034 0.249084 0.667908 -0.119202 0.691040 1445640034 0.249084 0.667908 -0.119202 0.691040 1445640034 0.249084 0.667908 -0.119202 0.691040 1445640034 0.249084 0.667908 -0.119202 0.691040 1445640034 0.249084 0.667908 -0.119202 0.691040 1445640034 0.248230 0.673523 -0.114563 0.686707 1445640034 0.248230 0.673523 -0.114563 0.686707 1445640034 0.248230 0.673523 -0.114563 0.686707 1445640034 0.248230 0.673523 -0.114563 0.686707 1445640034 0.248230 0.673523 -0.114563 0.686707 1445640034 0.248230 0.673523 -0.114563 0.686707 1445640034 0.264465 0.686035 -0.137390 0.663696 1445640035 0.264465 0.686035 -0.137390 0.663696 1445640035 0.264465 0.686035 -0.137390 0.663696 1445640035 0.264465 0.686035 -0.137390 0.663696 1445640035 0.264465 0.686035 -0.137390 0.663696 1445640035 0.264465 0.686035 -0.137390 0.663696 1445640035 0.277222 0.685913 -0.156189 0.654358 1445640035 0.277222 0.685913 -0.156189 0.654358 1445640035 0.277222 0.685913 -0.156189 0.654358 1445640035 0.277222 0.685913 -0.156189 0.654358 1445640035 0.277222 0.685913 -0.156189 0.654358 1445640035 0.277222 0.685913 -0.156189 0.654358 1445640035 0.277222 0.685913 -0.156189 0.654358 1445640035 0.284912 0.663147 -0.151489 0.675293 1445640035 0.284912 0.663147 -0.151489 0.675293 1445640035 0.284912 0.663147 -0.151489 0.675293 1445640035 0.284912 0.663147 -0.151489 0.675293 1445640035 0.284912 0.663147 -0.151489 0.675293 1445640035 0.284912 0.663147 -0.151489 0.675293 1445640035 0.285583 0.669128 -0.156128 0.668030 1445640035 0.285583 0.669128 -0.156128 0.668030 1445640035 0.285583 0.669128 -0.156128 0.668030 1445640035 0.285583 0.669128 -0.156128 0.668030 1445640035 0.285583 0.669128 -0.156128 0.668030 1445640035 0.285583 0.669128 -0.156128 0.668030 1445640035 0.293091 0.680054 -0.178406 0.647827 1445640035 0.293091 0.680054 -0.178406 0.647827 1445640035 0.293091 0.680054 -0.178406 0.647827 1445640035 0.293091 0.680054 -0.178406 0.647827 1445640035 0.293091 0.680054 -0.178406 0.647827 1445640035 0.293091 0.680054 -0.178406 0.647827 1445640035 0.314270 0.665161 -0.200439 0.646973 1445640035 0.314270 0.665161 -0.200439 0.646973 1445640035 0.314270 0.665161 -0.200439 0.646973 1445640035 0.314270 0.665161 -0.200439 0.646973 1445640035 0.314270 0.665161 -0.200439 0.646973 1445640035 0.314270 0.665161 -0.200439 0.646973 1445640035 0.314270 0.665161 -0.200439 0.646973 1445640035 0.326477 0.634766 -0.205383 0.669495 1445640035 0.326477 0.634766 -0.205383 0.669495 1445640035 0.326477 0.634766 -0.205383 0.669495 1445640035 0.326477 0.634766 -0.205383 0.669495 1445640035 0.326477 0.634766 -0.205383 0.669495 1445640035 0.326477 0.634766 -0.205383 0.669495 1445640035 0.321594 0.626709 -0.201477 0.680542 1445640035 0.321594 0.626709 -0.201477 0.680542 1445640035 0.321594 0.626709 -0.201477 0.680542 1445640035 0.321594 0.626709 -0.201477 0.680542 1445640035 0.321594 0.626709 -0.201477 0.680542 1445640035 0.321594 0.626709 -0.201477 0.680542 1445640035 0.321594 0.626709 -0.201477 0.680542 1445640035 0.314941 0.636658 -0.188782 0.677979 1445640035 0.314941 0.636658 -0.188782 0.677979 1445640035 0.314941 0.636658 -0.188782 0.677979 1445640035 0.314941 0.636658 -0.188782 0.677979 1445640035 0.314941 0.636658 -0.188782 0.677979 1445640035 0.314941 0.636658 -0.188782 0.677979 1445640035 0.317871 0.639343 -0.180481 0.676453 1445640035 0.317871 0.639343 -0.180481 0.676453 1445640035 0.317871 0.639343 -0.180481 0.676453 1445640035 0.317871 0.639343 -0.180481 0.676453 1445640035 0.317871 0.639343 -0.180481 0.676453 1445640035 0.317871 0.639343 -0.180481 0.676453 1445640035 0.328186 0.633606 -0.186279 0.675354 1445640035 0.328186 0.633606 -0.186279 0.675354 1445640035 0.328186 0.633606 -0.186279 0.675354 1445640035 0.328186 0.633606 -0.186279 0.675354 1445640035 0.328186 0.633606 -0.186279 0.675354 1445640035 0.328186 0.633606 -0.186279 0.675354 1445640035 0.328186 0.633606 -0.186279 0.675354 1445640035 0.334900 0.636841 -0.199829 0.665039 1445640035 0.334900 0.636841 -0.199829 0.665039 1445640035 0.334900 0.636841 -0.199829 0.665039 1445640035 0.334900 0.636841 -0.199829 0.665039 1445640035 0.334900 0.636841 -0.199829 0.665039 1445640035 0.324646 0.647339 -0.210876 0.656494 1445640035 0.324646 0.647339 -0.210876 0.656494 1445640035 0.324646 0.647339 -0.210876 0.656494 1445640035 0.324646 0.647339 -0.210876 0.656494 1445640035 0.324646 0.647339 -0.210876 0.656494 1445640035 0.324646 0.647339 -0.210876 0.656494 1445640035 0.324646 0.647339 -0.210876 0.656494 1445640035 0.298767 0.641602 -0.194397 0.679138 1445640035 0.298767 0.641602 -0.194397 0.679138 1445640035 0.298767 0.641602 -0.194397 0.679138 1445640035 0.298767 0.641602 -0.194397 0.679138 1445640035 0.298767 0.641602 -0.194397 0.679138 1445640035 0.298767 0.641602 -0.194397 0.679138 1445640035 0.278748 0.637695 -0.171814 0.697144 1445640035 0.278748 0.637695 -0.171814 0.697144 1445640035 0.278748 0.637695 -0.171814 0.697144 1445640035 0.278748 0.637695 -0.171814 0.697144 1445640035 0.278748 0.637695 -0.171814 0.697144 1445640035 0.278748 0.637695 -0.171814 0.697144 1445640035 0.278748 0.637695 -0.171814 0.697144 1445640035 0.266052 0.644714 -0.161133 0.698242 1445640035 0.266052 0.644714 -0.161133 0.698242 1445640035 0.266052 0.644714 -0.161133 0.698242 1445640035 0.266052 0.644714 -0.161133 0.698242 1445640035 0.266052 0.644714 -0.161133 0.698242 1445640035 0.266052 0.644714 -0.161133 0.698242 1445640035 0.263000 0.654297 -0.160583 0.690552 1445640035 0.263000 0.654297 -0.160583 0.690552 1445640035 0.263000 0.654297 -0.160583 0.690552 1445640035 0.263000 0.654297 -0.160583 0.690552 1445640035 0.263000 0.654297 -0.160583 0.690552 1445640035 0.263000 0.654297 -0.160583 0.690552 1445640035 0.269958 0.659241 -0.170044 0.680786 1445640035 0.269958 0.659241 -0.170044 0.680786 1445640035 0.269958 0.659241 -0.170044 0.680786 1445640035 0.269958 0.659241 -0.170044 0.680786 1445640035 0.269958 0.659241 -0.170044 0.680786 1445640035 0.269958 0.659241 -0.170044 0.680786 1445640035 0.271606 0.656128 -0.171448 0.682861 1445640035 0.271606 0.656128 -0.171448 0.682861 1445640036 0.271606 0.656128 -0.171448 0.682861 1445640036 0.271606 0.656128 -0.171448 0.682861 1445640036 0.271606 0.656128 -0.171448 0.682861 1445640036 0.271606 0.656128 -0.171448 0.682861 1445640036 0.272034 0.654419 -0.172546 0.684021 1445640036 0.272034 0.654419 -0.172546 0.684021 1445640036 0.272034 0.654419 -0.172546 0.684021 1445640036 0.272034 0.654419 -0.172546 0.684021 1445640036 0.272034 0.654419 -0.172546 0.684021 1445640036 0.272034 0.654419 -0.172546 0.684021 1445640036 0.272034 0.654419 -0.172546 0.684021 1445640036 0.271362 0.654846 -0.183594 0.680969 1445640036 0.271362 0.654846 -0.183594 0.680969 1445640036 0.271362 0.654846 -0.183594 0.680969 1445640036 0.271362 0.654846 -0.183594 0.680969 1445640036 0.271362 0.654846 -0.183594 0.680969 1445640036 0.271362 0.654846 -0.183594 0.680969 1445640036 0.275452 0.651794 -0.204285 0.676331 1445640036 0.275452 0.651794 -0.204285 0.676331 1445640036 0.275452 0.651794 -0.204285 0.676331 1445640036 0.275452 0.651794 -0.204285 0.676331 1445640036 0.275452 0.651794 -0.204285 0.676331 1445640036 0.275452 0.651794 -0.204285 0.676331 1445640036 0.275452 0.651794 -0.204285 0.676331 1445640036 0.261536 0.653015 -0.207764 0.679688 1445640036 0.261536 0.653015 -0.207764 0.679688 1445640036 0.261536 0.653015 -0.207764 0.679688 1445640036 0.261536 0.653015 -0.207764 0.679688 1445640036 0.261536 0.653015 -0.207764 0.679688 1445640036 0.261536 0.653015 -0.207764 0.679688 1445640036 0.233643 0.653198 -0.185669 0.695801 1445640036 0.233643 0.653198 -0.185669 0.695801 1445640036 0.233643 0.653198 -0.185669 0.695801 1445640036 0.233643 0.653198 -0.185669 0.695801 1445640036 0.233643 0.653198 -0.185669 0.695801 1445640036 0.233643 0.653198 -0.185669 0.695801 1445640036 0.233643 0.653198 -0.185669 0.695801 1445640036 0.209229 0.652527 -0.152161 0.712219 1445640036 0.209229 0.652527 -0.152161 0.712219 1445640036 0.209229 0.652527 -0.152161 0.712219 1445640036 0.209229 0.652527 -0.152161 0.712219 1445640036 0.209229 0.652527 -0.152161 0.712219 1445640036 0.209229 0.652527 -0.152161 0.712219 1445640036 0.210327 0.652344 -0.126160 0.717102 1445640036 0.210327 0.652344 -0.126160 0.717102 1445640036 0.210327 0.652344 -0.126160 0.717102 1445640036 0.210327 0.652344 -0.126160 0.717102 1445640036 0.210327 0.652344 -0.126160 0.717102 1445640036 0.210327 0.652344 -0.126160 0.717102 1445640036 0.210327 0.652344 -0.126160 0.717102 1445640036 0.236145 0.654358 -0.134827 0.705566 1445640036 0.236145 0.654358 -0.134827 0.705566 1445640036 0.236145 0.654358 -0.134827 0.705566 1445640036 0.236145 0.654358 -0.134827 0.705566 1445640036 0.236145 0.654358 -0.134827 0.705566 1445640036 0.236145 0.654358 -0.134827 0.705566 1445640036 0.265381 0.668518 -0.164368 0.674988 1445640036 0.265381 0.668518 -0.164368 0.674988 1445640036 0.265381 0.668518 -0.164368 0.674988 1445640036 0.265381 0.668518 -0.164368 0.674988 1445640036 0.265381 0.668518 -0.164368 0.674988 1445640036 0.265381 0.668518 -0.164368 0.674988 1445640036 0.262695 0.683411 -0.184326 0.655640 1445640036 0.262695 0.683411 -0.184326 0.655640 1445640036 0.262695 0.683411 -0.184326 0.655640 1445640036 0.262695 0.683411 -0.184326 0.655640 1445640036 0.262695 0.683411 -0.184326 0.655640 1445640036 0.262695 0.683411 -0.184326 0.655640 1445640036 0.262695 0.683411 -0.184326 0.655640 1445640036 0.243225 0.658508 -0.164001 0.692932 1445640036 0.243225 0.658508 -0.164001 0.692932 1445640036 0.243225 0.658508 -0.164001 0.692932 1445640036 0.243225 0.658508 -0.164001 0.692932 1445640036 0.243225 0.658508 -0.164001 0.692932 1445640036 0.243225 0.658508 -0.164001 0.692932 1445640036 0.243225 0.658508 -0.164001 0.692932 1445640036 0.230652 0.656738 -0.141785 0.703796 1445640036 0.230652 0.656738 -0.141785 0.703796 1445640036 0.230652 0.656738 -0.141785 0.703796 1445640036 0.230652 0.656738 -0.141785 0.703796 1445640036 0.230652 0.656738 -0.141785 0.703796 1445640036 0.230652 0.656738 -0.141785 0.703796 1445640036 0.233643 0.663452 -0.134216 0.697937 1445640036 0.233643 0.663452 -0.134216 0.697937 1445640036 0.233643 0.663452 -0.134216 0.697937 1445640036 0.233643 0.663452 -0.134216 0.697937 1445640036 0.233643 0.663452 -0.134216 0.697937 1445640036 0.233643 0.663452 -0.134216 0.697937 1445640036 0.233643 0.663452 -0.134216 0.697937 1445640036 0.241577 0.671692 -0.135071 0.687073 1445640036 0.241577 0.671692 -0.135071 0.687073 1445640036 0.241577 0.671692 -0.135071 0.687073 1445640036 0.241577 0.671692 -0.135071 0.687073 1445640036 0.241577 0.671692 -0.135071 0.687073 1445640036 0.241577 0.671692 -0.135071 0.687073 1445640036 0.258545 0.674744 -0.152710 0.674133 1445640036 0.258545 0.674744 -0.152710 0.674133 1445640036 0.258545 0.674744 -0.152710 0.674133 1445640036 0.258545 0.674744 -0.152710 0.674133 1445640036 0.258545 0.674744 -0.152710 0.674133 1445640036 0.258545 0.674744 -0.152710 0.674133 1445640036 0.273621 0.662903 -0.162720 0.677612 1445640036 0.273621 0.662903 -0.162720 0.677612 1445640036 0.273621 0.662903 -0.162720 0.677612 1445640036 0.273621 0.662903 -0.162720 0.677612 1445640036 0.273621 0.662903 -0.162720 0.677612 1445640036 0.273621 0.662903 -0.162720 0.677612 1445640036 0.273621 0.662903 -0.162720 0.677612 1445640036 0.266785 0.662598 -0.156433 0.682068 1445640036 0.266785 0.662598 -0.156433 0.682068 1445640036 0.266785 0.662598 -0.156433 0.682068 1445640036 0.266785 0.662598 -0.156433 0.682068 1445640036 0.266785 0.662598 -0.156433 0.682068 1445640036 0.266785 0.662598 -0.156433 0.682068 1445640036 0.259705 0.670593 -0.157654 0.676697 1445640036 0.259705 0.670593 -0.157654 0.676697 1445640036 0.259705 0.670593 -0.157654 0.676697 1445640037 0.259705 0.670593 -0.157654 0.676697 1445640037 0.259705 0.670593 -0.157654 0.676697 1445640037 0.259705 0.670593 -0.157654 0.676697 1445640037 0.257446 0.670959 -0.160278 0.676575 1445640037 0.257446 0.670959 -0.160278 0.676575 1445640037 0.257446 0.670959 -0.160278 0.676575 1445640037 0.257446 0.670959 -0.160278 0.676575 1445640037 0.257446 0.670959 -0.160278 0.676575 1445640037 0.257446 0.670959 -0.160278 0.676575 1445640037 0.253418 0.663513 -0.158936 0.685730 1445640037 0.253418 0.663513 -0.158936 0.685730 1445640037 0.253418 0.663513 -0.158936 0.685730 1445640037 0.253418 0.663513 -0.158936 0.685730 1445640037 0.253418 0.663513 -0.158936 0.685730 1445640037 0.253418 0.663513 -0.158936 0.685730 1445640037 0.253418 0.663513 -0.158936 0.685730 1445640037 0.242065 0.656799 -0.148743 0.698425 1445640037 0.242065 0.656799 -0.148743 0.698425 1445640037 0.242065 0.656799 -0.148743 0.698425 1445640037 0.242065 0.656799 -0.148743 0.698425 1445640037 0.242065 0.656799 -0.148743 0.698425 1445640037 0.242065 0.656799 -0.148743 0.698425 1445640037 0.235657 0.658630 -0.133179 0.702026 1445640037 0.235657 0.658630 -0.133179 0.702026 1445640037 0.235657 0.658630 -0.133179 0.702026 1445640037 0.235657 0.658630 -0.133179 0.702026 1445640037 0.235657 0.658630 -0.133179 0.702026 1445640037 0.235657 0.658630 -0.133179 0.702026 1445640037 0.241028 0.658752 -0.124084 0.701782 1445640037 0.241028 0.658752 -0.124084 0.701782 1445640037 0.241028 0.658752 -0.124084 0.701782 1445640037 0.241028 0.658752 -0.124084 0.701782 1445640037 0.241028 0.658752 -0.124084 0.701782 1445640037 0.241028 0.658752 -0.124084 0.701782 1445640037 0.262512 0.658569 -0.137268 0.691711 1445640037 0.262512 0.658569 -0.137268 0.691711 1445640037 0.262512 0.658569 -0.137268 0.691711 1445640037 0.262512 0.658569 -0.137268 0.691711 1445640037 0.262512 0.658569 -0.137268 0.691711 1445640037 0.262512 0.658569 -0.137268 0.691711 1445640037 0.262512 0.658569 -0.137268 0.691711 1445640037 0.281799 0.664429 -0.169128 0.671143 1445640037 0.281799 0.664429 -0.169128 0.671143 1445640037 0.281799 0.664429 -0.169128 0.671143 1445640037 0.281799 0.664429 -0.169128 0.671143 1445640037 0.281799 0.664429 -0.169128 0.671143 1445640037 0.281799 0.664429 -0.169128 0.671143 1445640037 0.274597 0.661072 -0.172913 0.676453 1445640037 0.274597 0.661072 -0.172913 0.676453 1445640037 0.274597 0.661072 -0.172913 0.676453 1445640037 0.274597 0.661072 -0.172913 0.676453 1445640037 0.274597 0.661072 -0.172913 0.676453 1445640037 0.274597 0.661072 -0.172913 0.676453 1445640037 0.274597 0.661072 -0.172913 0.676453 1445640037 0.257019 0.660767 -0.161621 0.686340 1445640037 0.257019 0.660767 -0.161621 0.686340 1445640037 0.257019 0.660767 -0.161621 0.686340 1445640037 0.257019 0.660767 -0.161621 0.686340 1445640037 0.257019 0.660767 -0.161621 0.686340 1445640037 0.257019 0.660767 -0.161621 0.686340 1445640037 0.241211 0.661194 -0.148682 0.694580 1445640037 0.241211 0.661194 -0.148682 0.694580 1445640037 0.241211 0.661194 -0.148682 0.694580 1445640037 0.241211 0.661194 -0.148682 0.694580 1445640037 0.241211 0.661194 -0.148682 0.694580 1445640037 0.241211 0.661194 -0.148682 0.694580 1445640037 0.229431 0.665710 -0.138367 0.696411 1445640037 0.229431 0.665710 -0.138367 0.696411 1445640037 0.229431 0.665710 -0.138367 0.696411 1445640037 0.229431 0.665710 -0.138367 0.696411 1445640037 0.229431 0.665710 -0.138367 0.696411 1445640037 0.229431 0.665710 -0.138367 0.696411 1445640037 0.230469 0.668579 -0.137329 0.693542 1445640037 0.230469 0.668579 -0.137329 0.693542 1445640037 0.230469 0.668579 -0.137329 0.693542 1445640037 0.230469 0.668579 -0.137329 0.693542 1445640037 0.230469 0.668579 -0.137329 0.693542 1445640037 0.230469 0.668579 -0.137329 0.693542 1445640037 0.246948 0.672119 -0.145874 0.682556 1445640037 0.246948 0.672119 -0.145874 0.682556 1445640037 0.246948 0.672119 -0.145874 0.682556 1445640037 0.246948 0.672119 -0.145874 0.682556 1445640037 0.246948 0.672119 -0.145874 0.682556 1445640037 0.246948 0.672119 -0.145874 0.682556 1445640037 0.262451 0.677185 -0.165527 0.667114 1445640037 0.262451 0.677185 -0.165527 0.667114 1445640037 0.262451 0.677185 -0.165527 0.667114 1445640037 0.262451 0.677185 -0.165527 0.667114 1445640037 0.262451 0.677185 -0.165527 0.667114 1445640037 0.262451 0.677185 -0.165527 0.667114 1445640037 0.262451 0.677185 -0.165527 0.667114 1445640037 0.260193 0.657349 -0.159973 0.688843 1445640037 0.260193 0.657349 -0.159973 0.688843 1445640037 0.260193 0.657349 -0.159973 0.688843 1445640037 0.260193 0.657349 -0.159973 0.688843 1445640037 0.260193 0.657349 -0.159973 0.688843 1445640037 0.260193 0.657349 -0.159973 0.688843 1445640037 0.235596 0.660522 -0.142822 0.698364 1445640037 0.235596 0.660522 -0.142822 0.698364 1445640037 0.235596 0.660522 -0.142822 0.698364 1445640037 0.235596 0.660522 -0.142822 0.698364 1445640037 0.235596 0.660522 -0.142822 0.698364 1445640037 0.235596 0.660522 -0.142822 0.698364 1445640037 0.235596 0.660522 -0.142822 0.698364 1445640037 0.214600 0.684082 -0.138000 0.683228 1445640037 0.214600 0.684082 -0.138000 0.683228 1445640037 0.214600 0.684082 -0.138000 0.683228 1445640037 0.214600 0.684082 -0.138000 0.683228 1445640037 0.214600 0.684082 -0.138000 0.683228 1445640037 0.214600 0.684082 -0.138000 0.683228 1445640037 0.211975 0.684265 -0.138184 0.683838 1445640037 0.211975 0.684265 -0.138184 0.683838 1445640037 0.211975 0.684265 -0.138184 0.683838 1445640037 0.211975 0.684265 -0.138184 0.683838 1445640037 0.211975 0.684265 -0.138184 0.683838 1445640038 0.211975 0.684265 -0.138184 0.683838 1445640038 0.202148 0.665894 -0.126038 0.706909 1445640038 0.202148 0.665894 -0.126038 0.706909 1445640038 0.202148 0.665894 -0.126038 0.706909 1445640038 0.202148 0.665894 -0.126038 0.706909 1445640038 0.202148 0.665894 -0.126038 0.706909 1445640038 0.202148 0.665894 -0.126038 0.706909 1445640038 0.202148 0.665894 -0.126038 0.706909 1445640038 0.195618 0.659607 -0.108276 0.717529 1445640038 0.195618 0.659607 -0.108276 0.717529 1445640038 0.195618 0.659607 -0.108276 0.717529 1445640038 0.195618 0.659607 -0.108276 0.717529 1445640038 0.195618 0.659607 -0.108276 0.717529 1445640038 0.195618 0.659607 -0.108276 0.717529 1445640038 0.215393 0.662109 -0.109436 0.709351 1445640038 0.215393 0.662109 -0.109436 0.709351 1445640038 0.215393 0.662109 -0.109436 0.709351 1445640038 0.215393 0.662109 -0.109436 0.709351 1445640038 0.215393 0.662109 -0.109436 0.709351 1445640038 0.215393 0.662109 -0.109436 0.709351 1445640038 0.215393 0.662109 -0.109436 0.709351 1445640038 0.240112 0.661438 -0.133667 0.697815 1445640038 0.240112 0.661438 -0.133667 0.697815 1445640038 0.240112 0.661438 -0.133667 0.697815 1445640038 0.240112 0.661438 -0.133667 0.697815 1445640038 0.240112 0.661438 -0.133667 0.697815 1445640038 0.240112 0.661438 -0.133667 0.697815 1445640038 0.247375 0.656067 -0.149536 0.697083 1445640038 0.247375 0.656067 -0.149536 0.697083 1445640038 0.247375 0.656067 -0.149536 0.697083 1445640038 0.247375 0.656067 -0.149536 0.697083 1445640038 0.247375 0.656067 -0.149536 0.697083 1445640038 0.247375 0.656067 -0.149536 0.697083 1445640038 0.247375 0.656067 -0.149536 0.697083 1445640038 0.247620 0.648499 -0.150574 0.703796 1445640038 0.247620 0.648499 -0.150574 0.703796 1445640038 0.247620 0.648499 -0.150574 0.703796 1445640038 0.247620 0.648499 -0.150574 0.703796 1445640038 0.247620 0.648499 -0.150574 0.703796 1445640038 0.247620 0.648499 -0.150574 0.703796 1445640038 0.251892 0.646118 -0.155151 0.703552 1445640038 0.251892 0.646118 -0.155151 0.703552 1445640038 0.251892 0.646118 -0.155151 0.703552 1445640038 0.251892 0.646118 -0.155151 0.703552 1445640038 0.251892 0.646118 -0.155151 0.703552 1445640038 0.251892 0.646118 -0.155151 0.703552 1445640038 0.248840 0.647766 -0.154968 0.703125 1445640038 0.248840 0.647766 -0.154968 0.703125 1445640038 0.248840 0.647766 -0.154968 0.703125 1445640038 0.248840 0.647766 -0.154968 0.703125 1445640038 0.248840 0.647766 -0.154968 0.703125 1445640038 0.248840 0.647766 -0.154968 0.703125 1445640038 0.245239 0.649414 -0.145508 0.704895 1445640038 0.245239 0.649414 -0.145508 0.704895 1445640038 0.245239 0.649414 -0.145508 0.704895 1445640038 0.245239 0.649414 -0.145508 0.704895 1445640038 0.245239 0.649414 -0.145508 0.704895 1445640038 0.245239 0.649414 -0.145508 0.704895 1445640038 0.245239 0.649414 -0.145508 0.704895 1445640038 0.249084 0.646423 -0.145020 0.706360 1445640038 0.249084 0.646423 -0.145020 0.706360 1445640038 0.249084 0.646423 -0.145020 0.706360 1445640038 0.249084 0.646423 -0.145020 0.706360 1445640038
[truncated: 166,519 more chars]
