# Supplementary material for: Quaternion-Based Gesture Recognition Using Wireless Wearable Motion Capture Sensors
Source: Sensors (Basel). 2016 Apr 28;16(5):605. doi: 10.3390/s16050605 (PMC4883296; doi:10.3390/s16050605)
Supplement: Supplementary file 1 [file sensors-16-00605-s001.zip › MultiSensorGestureData/P11/3. Throw/Training15.txt]

-0.281616 0.681335 0.080688 0.670715 1445640163 -0.281616 0.681335 0.080688 0.670715 1445640163 -0.281616 0.681335 0.080688 0.670715 1445640163 -0.263794 0.456482 0.151550 0.836060 1445640163 -0.263794 0.456482 0.151550 0.836060 1445640163 -0.263794 0.456482 0.151550 0.836060 1445640163 -0.263794 0.456482 0.151550 0.836060 1445640163 -0.263794 0.456482 0.151550 0.836060 1445640163 -0.192871 0.155701 0.128235 0.960266 1445640163 -0.192871 0.155701 0.128235 0.960266 1445640163 -0.192871 0.155701 0.128235 0.960266 1445640163 -0.192871 0.155701 0.128235 0.960266 1445640163 -0.192871 0.155701 0.128235 0.960266 1445640163 -0.192871 0.155701 0.128235 0.960266 1445640163 -0.192871 0.155701 0.128235 0.960266 1445640163 -0.160706 -0.147156 0.081482 0.972534 1445640163 -0.160706 -0.147156 0.081482 0.972534 1445640163 -0.160706 -0.147156 0.081482 0.972534 1445640163 -0.160706 -0.147156 0.081482 0.972534 1445640163 -0.160706 -0.147156 0.081482 0.972534 1445640163 -0.160706 -0.147156 0.081482 0.972534 1445640163 -0.166016 -0.219238 0.022583 0.961182 1445640163 -0.166016 -0.219238 0.022583 0.961182 1445640163 -0.166016 -0.219238 0.022583 0.961182 1445640163 -0.166016 -0.219238 0.022583 0.961182 1445640163 -0.166016 -0.219238 0.022583 0.961182 1445640163 -0.166016 -0.219238 0.022583 0.961182 1445640163 -0.191589 -0.133423 0.049622 0.971069 1445640163 -0.191589 -0.133423 0.049622 0.971069 1445640163 -0.191589 -0.133423 0.049622 0.971069 1445640163 -0.191589 -0.133423 0.049622 0.971069 1445640163 -0.191589 -0.133423 0.049622 0.971069 1445640163 -0.191589 -0.133423 0.049622 0.971069 1445640163 -0.232971 0.046082 0.063538 0.969299 1445640163 -0.232971 0.046082 0.063538 0.969299 1445640163 -0.232971 0.046082 0.063538 0.969299 1445640163 -0.232971 0.046082 0.063538 0.969299 1445640163 -0.232971 0.046082 0.063538 0.969299 1445640164 -0.232971 0.046082 0.063538 0.969299 1445640164 -0.260254 0.318848 0.046570 0.910156 1445640164 -0.260254 0.318848 0.046570 0.910156 1445640164 -0.260254 0.318848 0.046570 0.910156 1445640164 -0.260254 0.318848 0.046570 0.910156 1445640164 -0.260254 0.318848 0.046570 0.910156 1445640164 -0.260254 0.318848 0.046570 0.910156 1445640164 -0.271057 0.577454 0.038879 0.769104 1445640164 -0.271057 0.577454 0.038879 0.769104 1445640164 -0.271057 0.577454 0.038879 0.769104 1445640164 -0.271057 0.577454 0.038879 0.769104 1445640164 -0.271057 0.577454 0.038879 0.769104 1445640164 -0.271057 0.577454 0.038879 0.769104 1445640164 -0.271057 0.577454 0.038879 0.769104 1445640164 -0.256165 0.777954 0.034241 0.572693 1445640164 -0.256165 0.777954 0.034241 0.572693 1445640164 -0.256165 0.777954 0.034241 0.572693 1445640164 -0.256165 0.777954 0.034241 0.572693 1445640164 -0.256165 0.777954 0.034241 0.572693 1445640164 -0.256165 0.777954 0.034241 0.572693 1445640164 -0.229980 0.881592 0.022888 0.411499 1445640164 -0.229980 0.881592 0.022888 0.411499 1445640164 -0.229980 0.881592 0.022888 0.411499 1445640164 -0.229980 0.881592 0.022888 0.411499 1445640164 -0.229980 0.881592 0.022888 0.411499 1445640164 -0.229980 0.881592 0.022888 0.411499 1445640164 -0.250671 0.889099 0.034790 0.381287 1445640164 -0.250671 0.889099 0.034790 0.381287 1445640164 -0.250671 0.889099 0.034790 0.381287 1445640164 -0.250671 0.889099 0.034790 0.381287 1445640164 -0.250671 0.889099 0.034790 0.381287 1445640164 -0.250671 0.889099 0.034790 0.381287 1445640164 -0.250671 0.889099 0.034790 0.381287 1445640164 -0.275635 0.809265 0.067017 0.514343 1445640164 -0.275635 0.809265 0.067017 0.514343 1445640164 -0.275635 0.809265 0.067017 0.514343 1445640164 -0.275635 0.809265 0.067017 0.514343 1445640164 -0.275635 0.809265 0.067017 0.514343 1445640164 -0.275635 0.809265 0.067017 0.514343 1445640164 -0.271240 0.548462 0.123596 0.781189 1445640164 -0.271240 0.548462 0.123596 0.781189 1445640164 -0.271240 0.548462 0.123596 0.781189 1445640164 -0.271240 0.548462 0.123596 0.781189 1445640164 -0.271240 0.548462 0.123596 0.781189 1445640164 -0.271240 0.548462 0.123596 0.781189 1445640164 -0.182800 0.055359 0.077271 0.978516 1445640164 -0.182800 0.055359 0.077271 0.978516 1445640164 -0.182800 0.055359 0.077271 0.978516 1445640164 -0.182800 0.055359 0.077271 0.978516 1445640164 -0.182800 0.055359 0.077271 0.978516 1445640164 -0.182800 0.055359 0.077271 0.978516 1445640164 -0.182800 0.055359 0.077271 0.978516 1445640164 -0.224609 -0.136780 -0.010193 0.964722 1445640164 -0.224609 -0.136780 -0.010193 0.964722 1445640164 -0.224609 -0.136780 -0.010193 0.964722 1445640164 -0.224609 -0.136780 -0.010193 0.964722 1445640164 -0.224609 -0.136780 -0.010193 0.964722 1445640164 -0.224609 -0.136780 -0.010193 0.964722 1445640164 -0.245361 -0.007263 -0.031250 0.968872 1445640164 -0.245361 -0.007263 -0.031250 0.968872 1445640164 -0.245361 -0.007263 -0.031250 0.968872 1445640164 -0.245361 -0.007263 -0.031250 0.968872 1445640164 -0.245361 -0.007263 -0.031250 0.968872 1445640164 -0.245361 -0.007263 -0.031250 0.968872 1445640164 -0.245361 -0.007263 -0.031250 0.968872 1445640164 -0.296570 0.086365 0.015991 0.950928 1445640164 -0.296570 0.086365 0.015991 0.950928 1445640164 -0.296570 0.086365 0.015991 0.950928 1445640164 -0.296570 0.086365 0.015991 0.950928 1445640164 -0.296570 0.086365 0.015991 0.950928 1445640164 -0.296570 0.086365 0.015991 0.950928 1445640164 -0.322815 0.306396 -0.023560 0.895142 1445640164 -0.322815 0.306396 -0.023560 0.895142 1445640164 -0.322815 0.306396 -0.023560 0.895142 1445640164 -0.322815 0.306396 -0.023560 0.895142 1445640164 -0.322815 0.306396 -0.023560 0.895142 1445640164 -0.316040 0.555603 -0.046936 0.767578 1445640164 -0.316040 0.555603 -0.046936 0.767578 1445640164 -0.316040 0.555603 -0.046936 0.767578 1445640164 -0.316040 0.555603 -0.046936 0.767578 1445640164 -0.316040 0.555603 -0.046936 0.767578 1445640164 -0.316040 0.555603 -0.046936 0.767578 1445640164 -0.307312 0.771790 -0.026611 0.555969 1445640164 -0.307312 0.771790 -0.026611 0.555969 1445640164 -0.307312 0.771790 -0.026611 0.555969 1445640164 -0.307312 0.771790 -0.026611 0.555969 1445640164 -0.307312 0.771790 -0.026611 0.555969 1445640164 -0.307312 0.771790 -0.026611 0.555969 1445640164 -0.307312 0.771790 -0.026611 0.555969 1445640164 -0.242737 0.915161 -0.020569 0.321106 1445640164 -0.242737 0.915161 -0.020569 0.321106 1445640164 -0.242737 0.915161 -0.020569 0.321106 1445640164 -0.242737 0.915161 -0.020569 0.321106 1445640164 -0.242737 0.915161 -0.020569 0.321106 1445640164 -0.242737 0.915161 -0.020569 0.321106 1445640164 -0.221985 0.949829 0.018494 0.219360 1445640164 -0.221985 0.949829 0.018494 0.219360 1445640164 -0.221985 0.949829 0.018494 0.219360 1445640164 -0.221985 0.949829 0.018494 0.219360 1445640164 -0.221985 0.949829 0.018494 0.219360 1445640164 -0.221985 0.949829 0.018494 0.219360 1445640164 -0.221985 0.949829 0.018494 0.219360 1445640164 -0.260376 0.886475 0.092590 0.371216 1445640164 -0.260376 0.886475 0.092590 0.371216 1445640164 -0.260376 0.886475 0.092590 0.371216 1445640164 -0.260376 0.886475 0.092590 0.371216 1445640164 -0.255798 0.622009 0.154297 0.723755 1445640164 -0.255798 0.622009 0.154297 0.723755 1445640164 -0.255798 0.622009 0.154297 0.723755 1445640164 -0.255798 0.622009 0.154297 0.723755 1445640164 -0.255798 0.622009 0.154297 0.723755 1445640164 -0.255798 0.622009 0.154297 0.723755 1445640165 -0.179749 0.107849 0.091125 0.973511 1445640165 -0.179749 0.107849 0.091125 0.973511 1445640165 -0.179749 0.107849 0.091125 0.973511 1445640165 -0.179749 0.107849 0.091125 0.973511 1445640165 -0.179749 0.107849 0.091125 0.973511 1445640165 -0.179749 0.107849 0.091125 0.973511 1445640165 -0.185181 -0.036621 0.009033 0.981934 1445640165 -0.185181 -0.036621 0.009033 0.981934 1445640165 -0.185181 -0.036621 0.009033 0.981934 1445640165 -0.185181 -0.036621 0.009033 0.981934 1445640165 -0.185181 -0.036621 0.009033 0.981934 1445640165 -0.185181 -0.036621 0.009033 0.981934 1445640165 -0.235107 0.052917 0.030212 0.970032 1445640165 -0.235107 0.052917 0.030212 0.970032 1445640165 -0.235107 0.052917 0.030212 0.970032 1445640165 -0.235107 0.052917 0.030212 0.970032 1445640165 -0.235107 0.052917 0.030212 0.970032 1445640165 -0.235107 0.052917 0.030212 0.970032 1445640165 -0.235107 0.052917 0.030212 0.970032 1445640165 -0.298645 0.158264 0.007568 0.941101 1445640165 -0.298645 0.158264 0.007568 0.941101 1445640165 -0.298645 0.158264 0.007568 0.941101 1445640165 -0.298645 0.158264 0.007568 0.941101 1445640165 -0.298645 0.158264 0.007568 0.941101 1445640165 -0.298645 0.158264 0.007568 0.941101 1445640165 -0.340027 0.420837 0.016968 0.840820 1445640165 -0.340027 0.420837 0.016968 0.840820 1445640165 -0.340027 0.420837 0.016968 0.840820 1445640165 -0.340027 0.420837 0.016968 0.840820 1445640165 -0.340027 0.420837 0.016968 0.840820 1445640165 -0.340027 0.420837 0.016968 0.840820 1445640165 -0.325928 0.673462 0.012268 0.663330 1445640165 -0.325928 0.673462 0.012268 0.663330 1445640165 -0.325928 0.673462 0.012268 0.663330 1445640165 -0.325928 0.673462 0.012268 0.663330 1445640165 -0.325928 0.673462 0.012268 0.663330 1445640165 -0.325928 0.673462 0.012268 0.663330 1445640165 -0.303040 0.857056 0.009033 0.416565 1445640165 -0.303040 0.857056 0.009033 0.416565 1445640165 -0.303040 0.857056 0.009033 0.416565 1445640165 -0.303040 0.857056 0.009033 0.416565 1445640165 -0.303040 0.857056 0.009033 0.416565 1445640165 -0.303040 0.857056 0.009033 0.416565 1445640165 -0.303040 0.857056 0.009033 0.416565 1445640165 -0.261841 0.929565 0.006042 0.259277 1445640165 -0.261841 0.929565 0.006042 0.259277 1445640165 -0.261841 0.929565 0.006042 0.259277 1445640165 -0.261841 0.929565 0.006042 0.259277 1445640165 -0.261841 0.929565 0.006042 0.259277 1445640165 -0.261841 0.929565 0.006042 0.259277 1445640165 -0.284119 0.920288 0.043457 0.265442 1445640165 -0.284119 0.920288 0.043457 0.265442 1445640165 -0.284119 0.920288 0.043457 0.265442 1445640165 -0.284119 0.920288 0.043457 0.265442 1445640165 -0.284119 0.920288 0.043457 0.265442 1445640165 -0.284119 0.920288 0.043457 0.265442 1445640165 -0.269958 0.862183 0.090393 0.418945 1445640165 -0.269958 0.862183 0.090393 0.418945 1445640165 -0.269958 0.862183 0.090393 0.418945 1445640165 -0.269958 0.862183 0.090393 0.418945 1445640165 -0.269958 0.862183 0.090393 0.418945 1445640165 -0.269958 0.862183 0.090393 0.418945 1445640165 -0.214355 0.623169 0.097229 0.745789 1445640165 -0.214355 0.623169 0.097229 0.745789 1445640165 -0.214355 0.623169 0.097229 0.745789 1445640165 -0.214355 0.623169 0.097229 0.745789 1445640165 -0.214355 0.623169 0.097229 0.745789 1445640165 -0.214355 0.623169 0.097229 0.745789 1445640165 -0.145203 0.177673 0.044739 0.972229 1445640165 -0.145203 0.177673 0.044739 0.972229 1445640165 -0.145203 0.177673 0.044739 0.972229 1445640165 -0.145203 0.177673 0.044739 0.972229 1445640165 -0.145203 0.177673 0.044739 0.972229 1445640165 -0.145203 0.177673 0.044739 0.972229 1445640165 -0.145203 0.177673 0.044739 0.972229 1445640165 -0.150879 0.030151 -0.007507 0.988037 1445640165 -0.150879 0.030151 -0.007507 0.988037 1445640165 -0.150879 0.030151 -0.007507 0.988037 1445640165 -0.150879 0.030151 -0.007507 0.988037 1445640165 -0.150879 0.030151 -0.007507 0.988037 1445640165 -0.150879 0.030151 -0.007507 0.988037 1445640165 -0.204712 0.060059 -0.020752 0.976746 1445640165 -0.204712 0.060059 -0.020752 0.976746 1445640165 -0.204712 0.060059 -0.020752 0.976746 1445640165 -0.204712 0.060059 -0.020752 0.976746 1445640165 -0.204712 0.060059 -0.020752 0.976746 1445640165 -0.204712 0.060059 -0.020752 0.976746 1445640165 -0.280823 0.134644 -0.024048 0.949951 1445640165 -0.280823 0.134644 -0.024048 0.949951 1445640165 -0.280823 0.134644 -0.024048 0.949951 1445640165 -0.280823 0.134644 -0.024048 0.949951 1445640165 -0.280823 0.134644 -0.024048 0.949951 1445640165 -0.280823 0.134644 -0.024048 0.949951 1445640165 -0.336426 0.381348 -0.006897 0.860962 1445640165 -0.336426 0.381348 -0.006897 0.860962 1445640165 -0.336426 0.381348 -0.006897 0.860962 1445640165 -0.336426 0.381348 -0.006897 0.860962 1445640165 -0.336426 0.381348 -0.006897 0.860962 1445640165 -0.314880 0.655823 -0.010071 0.686035 1445640165 -0.314880 0.655823 -0.010071 0.686035 1445640165 -0.314880 0.655823 -0.010071 0.686035 1445640165 -0.314880 0.655823 -0.010071 0.686035 1445640165 -0.314880 0.655823 -0.010071 0.686035 1445640165 -0.314880 0.655823 -0.010071 0.686035 1445640165 -0.314880 0.655823 -0.010071 0.686035 1445640165 -0.308411 0.845459 -0.006287 0.435852 1445640165 -0.308411 0.845459 -0.006287 0.435852 1445640165 -0.308411 0.845459 -0.006287 0.435852 1445640165 -0.308411 0.845459 -0.006287 0.435852 1445640165 -0.308411 0.845459 -0.006287 0.435852 1445640165 -0.308411 0.845459 -0.006287 0.435852 1445640165 -0.256348 0.940979 0.006165 0.220886 1445640166 -0.256348 0.940979 0.006165 0.220886 1445640166 -0.256348 0.940979 0.006165 0.220886 1445640166 -0.256348 0.940979 0.006165 0.220886 1445640166 -0.256348 0.940979 0.006165 0.220886 1445640166 -0.256348 0.940979 0.006165 0.220886 1445640166 -0.276123 0.943237 0.040039 0.179871 1445640166 -0.276123 0.943237 0.040039 0.179871 1445640166 -0.276123 0.943237 0.040039 0.179871 1445640166 -0.276123 0.943237 0.040039 0.179871 1445640166 -0.276123 0.943237 0.040039 0.179871 1445640166 -0.317505 0.851685 0.096313 0.405457 1445640166 -0.317505 0.851685 0.096313 0.405457 1445640166 -0.317505 0.851685 0.096313 0.405457 1445640166 -0.317505 0.851685 0.096313 0.405457 1445640166 -0.317505 0.851685 0.096313 0.405457 1445640166 -0.317505 0.851685 0.096313 0.405457 1445640166 -0.272583 0.539490 0.118958 0.787659 1445640166 -0.272583 0.539490 0.118958 0.787659 1445640166 -0.272583 0.539490 0.118958 0.787659 1445640166 -0.272583 0.539490 0.118958 0.787659 1445640166 -0.272583 0.539490 0.118958 0.787659 1445640166 -0.272583 0.539490 0.118958 0.787659 1445640166 -0.175720 0.046326 0.007202 0.983276 1445640166 -0.175720 0.046326 0.007202 0.983276 1445640166 -0.175720 0.046326 0.007202 0.983276 1445640166 -0.175720 0.046326 0.007202 0.983276 1445640166 -0.175720 0.046326 0.007202 0.983276 1445640166 -0.175720 0.046326 0.007202 0.983276 1445640166 -0.172974 0.083313 -0.007629 0.981323 1445640166 -0.172974 0.083313 -0.007629 0.981323 1445640166 -0.172974 0.083313 -0.007629 0.981323 1445640166 -0.172974 0.083313 -0.007629 0.981323 1445640166 -0.172974 0.083313 -0.007629 0.981323 1445640166 -0.172974 0.083313 -0.007629 0.981323 1445640166 -0.172974 0.083313 -0.007629 0.981323 1445640166 -0.228027 0.134888 0.057800 0.962524 1445640166 -0.228027 0.134888 0.057800 0.962524 1445640166 -0.228027 0.134888 0.057800 0.962524 1445640166 -0.228027 0.134888 0.057800 0.962524 1445640166 -0.228027 0.134888 0.057800 0.962524 1445640166 -0.228027 0.134888 0.057800 0.962524 1445640166 -0.274902 0.247375 0.017578 0.928894 1445640166 -0.274902 0.247375 0.017578 0.928894 1445640166 -0.274902 0.247375 0.017578 0.928894 1445640166 -0.274902 0.247375 0.017578 0.928894 1445640166 -0.274902 0.247375 0.017578 0.928894 1445640166 -0.274902 0.247375 0.017578 0.928894 1445640166 -0.274902 0.247375 0.017578 0.928894 1445640166 -0.271973 0.512512 -0.032288 0.813782 1445640166 -0.271973 0.512512 -0.032288 0.813782 1445640166 -0.271973 0.512512 -0.032288 0.813782 1445640166 -0.271973 0.512512 -0.032288 0.813782 1445640166 -0.271973 0.512512 -0.032288 0.813782 1445640166 -0.253723 0.742432 -0.055481 0.617432 1445640166 -0.253723 0.742432 -0.055481 0.617432 1445640166 -0.253723 0.742432 -0.055481 0.617432 1445640166 -0.253723 0.742432 -0.055481 0.617432 1445640166 -0.253723 0.742432 -0.055481 0.617432 1445640166 -0.253723 0.742432 -0.055481 0.617432 1445640166 -0.269775 0.893127 -0.040344 0.357605 1445640166 -0.269775 0.893127 -0.040344 0.357605 1445640166 -0.269775 0.893127 -0.040344 0.357605 1445640166 -0.269775 0.893127 -0.040344 0.357605 1445640166 -0.269775 0.893127 -0.040344 0.357605 1445640166 -0.252319 0.952454 -0.017578 0.169678 1445640166 -0.252319 0.952454 -0.017578 0.169678 1445640166 -0.252319 0.952454 -0.017578 0.169678 1445640166 -0.252319 0.952454 -0.017578 0.169678 1445640166 -0.252319 0.952454 -0.017578 0.169678 1445640166 -0.252319 0.952454 -0.017578 0.169678 1445640166 -0.272400 0.952637 0.010498 0.134583 1445640166 -0.272400 0.952637 0.010498 0.134583 1445640166 -0.272400 0.952637 0.010498 0.134583 1445640166 -0.272400 0.952637 0.010498 0.134583 1445640166 -0.272400 0.952637 0.010498 0.134583 1445640166 -0.272400 0.952637 0.010498 0.134583 1445640166 -0.272400 0.952637 0.010498 0.134583 1445640166 -0.313965 0.887451 0.075317 0.328796 1445640166 -0.313965 0.887451 0.075317 0.328796 1445640166 -0.313965 0.887451 0.075317 0.328796 1445640166 -0.313965 0.887451 0.075317 0.328796 1445640166 -0.313965 0.887451 0.075317 0.328796 1445640166 -0.313965 0.887451 0.075317 0.328796 1445640166 -0.251892 0.637024 0.111938 0.719849 1445640166 -0.251892 0.637024 0.111938 0.719849 1445640166 -0.251892 0.637024 0.111938 0.719849 1445640166 -0.251892 0.637024 0.111938 0.719849 1445640166 -0.251892 0.637024 0.111938 0.719849 1445640166 -0.251892 0.637024 0.111938 0.719849 1445640166 -0.183655 0.208740 0.070313 0.957947 1445640166 -0.183655 0.208740 0.070313 0.957947 1445640166 -0.183655 0.208740 0.070313 0.957947 1445640166 -0.183655 0.208740 0.070313 0.957947 1445640166 -0.183655 0.208740 0.070313 0.957947 1445640166 -0.183655 0.208740 0.070313 0.957947 1445640166 -0.201355 0.080872 -0.012756 0.976074 1445640166 -0.201355 0.080872 -0.012756 0.976074 1445640166 -0.201355 0.080872 -0.012756 0.976074 1445640166 -0.201355 0.080872 -0.012756 0.976074 1445640166 -0.201355 0.080872 -0.012756 0.976074 1445640166 -0.201355 0.080872 -0.012756 0.976074 1445640166 -0.235962 0.164307 0.002502 0.957764 1445640166 -0.235962 0.164307 0.002502 0.957764 1445640166 -0.235962 0.164307 0.002502 0.957764 1445640166 -0.235962 0.164307 0.002502 0.957764 1445640166 -0.235962 0.164307 0.002502 0.957764 1445640166 -0.235962 0.164307 0.002502 0.957764 1445640166 -0.235962 0.164307 0.002502 0.957764 1445640166 -0.297668 0.271240 -0.023376 0.914978 1445640167 -0.297668 0.271240 -0.023376 0.914978 1445640167 -0.297668 0.271240 -0.023376 0.914978 1445640167 -0.297668 0.271240 -0.023376 0.914978 1445640167 -0.297668 0.271240 -0.023376 0.914978 1445640167 -0.315552 0.528625 -0.050293 0.786377 1445640167 -0.315552 0.528625 -0.050293 0.786377 1445640167 -0.315552 0.528625 -0.050293 0.786377 1445640167 -0.315552 0.528625 -0.050293 0.786377 1445640167 -0.315552 0.528625 -0.050293 0.786377 1445640167 -0.315552 0.528625 -0.050293 0.786377 1445640167 -0.258240 0.805603 -0.054138 0.530396 1445640167 -0.258240 0.805603 -0.054138 0.530396 1445640167 -0.258240 0.805603 -0.054138 0.530396 1445640167 -0.258240 0.805603 -0.054138 0.530396 1445640167 -0.258240 0.805603 -0.054138 0.530396 1445640167 -0.258240 0.805603 -0.054138 0.530396 1445640167 -0.258240 0.805603 -0.054138 0.530396 1445640167 -0.262573 0.935486 -0.025879 0.234924 1445640167 -0.262573 0.935486 -0.025879 0.234924 1445640167 -0.262573 0.935486 -0.025879 0.234924 1445640167 -0.262573 0.935486 -0.025879 0.234924 1445640167 -0.262573 0.935486 -0.025879 0.234924 1445640167 -0.262573 0.935486 -0.025879 0.234924 1445640167 -0.197388 0.979614 -0.005432 0.036560 1445640167 -0.197388 0.979614 -0.005432 0.036560 1445640167 -0.197388 0.979614 -0.005432 0.036560 1445640167 -0.197388 0.979614 -0.005432 0.036560 1445640167 -0.197388 0.979614 -0.005432 0.036560 1445640167 -0.197388 0.979614 -0.005432 0.036560 1445640167 -0.197388 0.979614 -0.005432 0.036560 1445640167 -0.194275 0.972595 0.014954 0.126709 1445640167 -0.194275 0.972595 0.014954 0.126709 1445640167 -0.194275 0.972595 0.014954 0.126709 1445640167 -0.194275 0.972595 0.014954 0.126709 1445640167 -0.194275 0.972595 0.014954 0.126709 1445640167 -0.194275 0.972595 0.014954 0.126709 1445640167 -0.243347 0.870728 0.076416 0.420349 1445640167 -0.243347 0.870728 0.076416 0.420349 1445640167 -0.243347 0.870728 0.076416 0.420349 1445640167 -0.243347 0.870728 0.076416 0.420349 1445640167 -0.243347 0.870728 0.076416 0.420349 1445640167 -0.243347 0.870728 0.076416 0.420349 1445640167 -0.200867 0.544739 0.117554 0.805603 1445640167 -0.200867 0.544739 0.117554 0.805603 1445640167 -0.200867 0.544739 0.117554 0.805603 1445640167 -0.200867 0.544739 0.117554 0.805603 1445640167 -0.200867 0.544739 0.117554 0.805603 1445640167 -0.200867 0.544739 0.117554 0.805603 1445640167 -0.167358 0.026428 0.038757 0.984741 1445640167 -0.167358 0.026428 0.038757 0.984741 1445640167 -0.167358 0.026428 0.038757 0.984741 1445640167 -0.167358 0.026428 0.038757 0.984741 1445640167 -0.167358 0.026428 0.038757 0.984741 1445640167 -0.167358 0.026428 0.038757 0.984741 1445640167 -0.153748 0.036133 -0.008545 0.987366 1445640167 -0.153748 0.036133 -0.008545 0.987366 1445640167 -0.153748 0.036133 -0.008545 0.987366 1445640167 -0.153748 0.036133 -0.008545 0.987366 1445640167 -0.153748 0.036133 -0.008545 0.987366 1445640167 -0.153748 0.036133 -0.008545 0.987366 1445640167 -0.189453 0.074646 -0.009155 0.979004 1445640167 -0.189453 0.074646 -0.009155 0.979004 1445640167 -0.189453 0.074646 -0.009155 0.979004 1445640167 -0.189453 0.074646 -0.009155 0.979004 1445640167 -0.189453 0.074646 -0.009155 0.979004 1445640167 -0.189453 0.074646 -0.009155 0.979004 1445640167 -0.226624 0.201294 -0.047913 0.951721 1445640167 -0.226624 0.201294 -0.047913 0.951721 1445640167 -0.226624 0.201294 -0.047913 0.951721 1445640167 -0.226624 0.201294 -0.047913 0.951721 1445640167 -0.226624 0.201294 -0.047913 0.951721 1445640167 -0.226624 0.201294 -0.047913 0.951721 1445640167 -0.235291 0.470825 -0.087219 0.845764 1445640167 -0.235291 0.470825 -0.087219 0.845764 1445640167 -0.235291 0.470825 -0.087219 0.845764 1445640167 -0.235291 0.470825 -0.087219 0.845764 1445640167 -0.235291 0.470825 -0.087219 0.845764 1445640167 -0.235291 0.470825 -0.087219 0.845764 1445640167 -0.235291 0.470825 -0.087219 0.845764 1445640167 -0.230286 0.748840 -0.080688 0.616150 1445640167 -0.230286 0.748840 -0.080688 0.616150 1445640167 -0.230286 0.748840 -0.080688 0.616150 1445640167 -0.230286 0.748840 -0.080688 0.616150 1445640167 -0.230286 0.748840 -0.080688 0.616150 1445640167 -0.230286 0.748840 -0.080688 0.616150 1445640167 -0.291626 0.903931 -0.037292 0.310547 1445640167 -0.291626 0.903931 -0.037292 0.310547 1445640167 -0.291626 0.903931 -0.037292 0.310547 1445640167 -0.291626 0.903931 -0.037292 0.310547 1445640167 -0.291626 0.903931 -0.037292 0.310547 1445640167 -0.291626 0.903931 -0.037292 0.310547 1445640167 -0.245361 0.966553 -0.009155 0.073975 1445640167 -0.245361 0.966553 -0.009155 0.073975 1445640167 -0.245361 0.966553 -0.009155 0.073975 1445640167 -0.245361 0.966553 -0.009155 0.073975 1445640167 -0.245361 0.966553 -0.009155 0.073975 1445640167 -0.245361 0.966553 -0.009155 0.073975 1445640167 -0.245361 0.966553 -0.009155 0.073975 1445640167 -0.251221 0.953125 0.049500 0.161011 1445640167 -0.251221 0.953125 0.049500 0.161011 1445640167 -0.251221 0.953125 0.049500 0.161011 1445640167 -0.251221 0.953125 0.049500 0.161011 1445640167 -0.251221 0.953125 0.049500 0.161011 1445640167 -0.251221 0.953125 0.049500 0.161011 1445640167 -0.264221 0.812805 0.118042 0.505493 1445640167 -0.264221 0.812805 0.118042 0.505493 1445640167 -0.264221 0.812805 0.118042 0.505493 1445640167 -0.264221 0.812805 0.118042 0.505493 1445640167 -0.264221 0.812805 0.118042 0.505493 1445640167 -0.264221 0.812805 0.118042 0.505493 1445640167 -0.164368 0.462708 0.083435 0.867065 1445640167 -0.164368 0.462708 0.083435 0.867065 1445640167 -0.164368 0.462708 0.083435 0.867065 1445640168 -0.164368 0.462708 0.083435 0.867065 1445640168 -0.164368 0.462708 0.083435 0.867065 1445640168 -0.164368 0.462708 0.083435 0.867065 1445640168 -0.050964 0.051270 -0.161133 0.984253 1445640168 -0.050964 0.051270 -0.161133 0.984253 1445640168 -0.050964 0.051270 -0.161133 0.984253 1445640168 -0.050964 0.051270 -0.161133 0.984253 1445640168 -0.050964 0.051270 -0.161133 0.984253 1445640168 -0.050964 0.051270 -0.161133 0.984253 1445640168 -0.050964 0.051270 -0.161133 0.984253 1445640168 -0.082703 0.022522 -0.138611 0.986633 1445640168 -0.082703 0.022522 -0.138611 0.986633 1445640168 -0.082703 0.022522 -0.138611 0.986633 1445640168 -0.082703 0.022522 -0.138611 0.986633 1445640168 -0.082703 0.022522 -0.138611 0.986633 1445640168 -0.137878 0.049805 -0.104492 0.983643 1445640168 -0.137878 0.049805 -0.104492 0.983643 1445640168 -0.137878 0.049805 -0.104492 0.983643 1445640168 -0.137878 0.049805 -0.104492 0.983643 1445640168 -0.137878 0.049805 -0.104492 0.983643 1445640168 -0.137878 0.049805 -0.104492 0.983643 1445640168 -0.137878 0.049805 -0.104492 0.983643 1445640168 -0.169250 0.191345 -0.144226 0.955994 1445640168 -0.169250 0.191345 -0.144226 0.955994 1445640168 -0.169250 0.191345 -0.144226 0.955994 1445640168 -0.169250 0.191345 -0.144226 0.955994 1445640168 -0.169250 0.191345 -0.144226 0.955994 1445640168 -0.169250 0.191345 -0.144226 0.955994 1445640168 -0.229126 0.466614 -0.119507 0.845825 1445640168 -0.229126 0.466614 -0.119507 0.845825 1445640168 -0.229126 0.466614 -0.119507 0.845825 1445640168 -0.229126 0.466614 -0.119507 0.845825 1445640168 -0.229126 0.466614 -0.119507 0.845825 1445640168 -0.229126 0.466614 -0.119507 0.845825 1445640168 -0.278137 0.772949 -0.079895 0.564575 1445640168 -0.278137 0.772949 -0.079895 0.564575 1445640168 -0.278137 0.772949 -0.079895 0.564575 1445640168 -0.278137 0.772949 -0.079895 0.564575 1445640168 -0.278137 0.772949 -0.079895 0.564575 1445640168 -0.278137 0.772949 -0.079895 0.564575 1445640168 -0.300781 0.926025 -0.061829 0.219299 1445640168 -0.300781 0.926025 -0.061829 0.219299 1445640168 -0.300781 0.926025 -0.061829 0.219299 1445640168 -0.300781 0.926025 -0.061829 0.219299 1445640168 -0.300781 0.926025 -0.061829 0.219299 1445640168 -0.300781 0.926025 -0.061829 0.219299 1445640168 -0.300354 0.950378 -0.005432 0.080322 1445640168 -0.300354 0.950378 -0.005432 0.080322 1445640168 -0.300354 0.950378 -0.005432 0.080322 1445640168 -0.300354 0.950378 -0.005432 0.080322 1445640168 -0.300354 0.950378 -0.005432 0.080322 1445640168 -0.300354 0.950378 -0.005432 0.080322 1445640168 -0.318970 0.874939 0.060974 0.359070 1445640168 -0.318970 0.874939 0.060974 0.359070 1445640168 -0.318970 0.874939 0.060974 0.359070 1445640168 -0.318970 0.874939 0.060974 0.359070 1445640168 -0.318970 0.874939 0.060974 0.359070 1445640168 -0.318970 0.874939 0.060974 0.359070 1445640168 -0.239502 0.510376 0.064148 0.823425 1445640168 -0.239502 0.510376 0.064148 0.823425 1445640168 -0.239502 0.510376 0.064148 0.823425 1445640168 -0.239502 0.510376 0.064148 0.823425 1445640168 -0.239502 0.510376 0.064148 0.823425 1445640168 -0.239502 0.510376 0.064148 0.823425 1445640168 -0.148193 0.025940 -0.026611 0.988220 1445640168 -0.148193 0.025940 -0.026611 0.988220 1445640168 -0.148193 0.025940 -0.026611 0.988220 1445640168 -0.148193 0.025940 -0.026611 0.988220 1445640168 -0.148193 0.025940 -0.026611 0.988220 1445640168 -0.148193 0.025940 -0.026611 0.988220 1445640168 -0.157898 -0.094910 -0.010315 0.982788 1445640168 -0.157898 -0.094910 -0.010315 0.982788 1445640168 
0.049377 -0.534912 0.170105 0.826111 1445640171 0.049377 -0.534912 0.170105 0.826111 1445640171 0.049377 -0.534912 0.170105 0.826111 1445640171 0.049377 -0.534912 0.170105 0.826111 1445640171 0.041321 -0.539734 0.158020 0.825806 1445640171 0.041321 -0.539734 0.158020 0.825806 1445640171 0.041321 -0.539734 0.158020 0.825806 1445640171 0.041321 -0.539734 0.158020 0.825806 1445640171 0.041321 -0.539734 0.158020 0.825806 1445640171 0.041321 -0.539734 0.158020 0.825806 1445640171 0.039917 -0.542664 0.155212 0.824524 1445640171 0.039917 -0.542664 0.155212 0.824524 1445640171 0.039917 -0.542664 0.155212 0.824524 1445640171 0.039917 -0.542664 0.155212 0.824524 1445640171 0.039917 -0.542664 0.155212 0.824524 1445640171 0.039917 -0.542664 0.155212 0.824524 1445640171 0.042297 -0.545654 0.146790 0.823914 1445640171 0.042297 -0.545654 0.146790 0.823914 1445640171 0.042297 -0.545654 0.146790 0.823914 1445640171 0.042297 -0.545654 0.146790 0.823914 1445640171 0.042297 -0.545654 0.146790 0.823914 1445640171 0.042297 -0.545654 0.146790 0.823914 1445640171 0.051270 -0.538879 0.147339 0.827820 1445640171 0.051270 -0.538879 0.147339 0.827820 1445640171 0.051270 -0.538879 0.147339 0.827820 1445640171 0.051270 -0.538879 0.147339 0.827820 1445640171 0.051270 -0.538879 0.147339 0.827820 1445640171 0.075989 -0.518799 0.195496 0.828735 1445640171 0.075989 -0.518799 0.195496 0.828735 1445640171 0.075989 -0.518799 0.195496 0.828735 1445640171 0.075989 -0.518799 0.195496 0.828735 1445640171 0.075989 -0.518799 0.195496 0.828735 1445640171 0.075989 -0.518799 0.195496 0.828735 1445640171 0.092224 -0.502197 0.254211 0.821350 1445640171 0.092224 -0.502197 0.254211 0.821350 1445640171 0.092224 -0.502197 0.254211 0.821350 1445640171 0.092224 -0.502197 0.254211 0.821350 1445640171 0.092224 -0.502197 0.254211 0.821350 1445640171 0.092224 -0.502197 0.254211 0.821350 1445640171 0.069092 -0.510132 0.242004 0.822449 1445640171 0.069092 -0.510132 0.242004 0.822449 1445640171 0.069092 -0.510132 0.242004 0.822449 1445640171 0.069092 -0.510132 0.242004 0.822449 1445640171 0.069092 -0.510132 0.242004 0.822449 1445640171 0.069092 -0.510132 0.242004 0.822449 1445640171 0.018188 -0.535339 0.165405 0.828064 1445640171 0.018188 -0.535339 0.165405 0.828064 1445640171 0.018188 -0.535339 0.165405 0.828064 1445640171 0.018188 -0.535339 0.165405 0.828064 1445640171 0.018188 -0.535339 0.165405 0.828064 1445640171 0.018188 -0.535339 0.165405 0.828064 1445640171 -0.004761 -0.553589 0.104309 0.826172 1445640171 -0.004761 -0.553589 0.104309 0.826172 1445640171 -0.004761 -0.553589 0.104309 0.826172 1445640171 -0.004761 -0.553589 0.104309 0.826172 1445640171 -0.004761 -0.553589 0.104309 0.826172 1445640171 0.019653 -0.547485 0.112793 0.828918 1445640171 0.019653 -0.547485 0.112793 0.828918 1445640171 0.019653 -0.547485 0.112793 0.828918 1445640171 0.019653 -0.547485 0.112793 0.828918 1445640171 0.019653 -0.547485 0.112793 0.828918 1445640171 0.019653 -0.547485 0.112793 0.828918 1445640171 0.019653 -0.547485 0.112793 0.828918 1445640171 0.069397 -0.524963 0.177612 0.829468 1445640171 0.069397 -0.524963 0.177612 0.829468 1445640171 0.069397 -0.524963 0.177612 0.829468 1445640171 0.069397 -0.524963 0.177612 0.829468 1445640171 0.069397 -0.524963 0.177612 0.829468 1445640171 0.069397 -0.524963 0.177612 0.829468 1445640171 0.113037 -0.503845 0.241394 0.821594 1445640171 0.113037 -0.503845 0.241394 0.821594 1445640171 0.113037 -0.503845 0.241394 0.821594 1445640171 0.113037 -0.503845 0.241394 0.821594 1445640171 0.113037 -0.503845 0.241394 0.821594 1445640171 0.124268 -0.504517 0.257385 0.814697 1445640171 0.124268 -0.504517 0.257385 0.814697 1445640171 0.124268 -0.504517 0.257385 0.814697 1445640171 0.124268 -0.504517 0.257385 0.814697 1445640171 0.124268 -0.504517 0.257385 0.814697 1445640171 0.124268 -0.504517 0.257385 0.814697 1445640171 0.108643 -0.526184 0.229797 0.811462 1445640171 0.108643 -0.526184 0.229797 0.811462 1445640171 0.108643 -0.526184 0.229797 0.811462 1445640171 0.108643 -0.526184 0.229797 0.811462 1445640171 0.108643 -0.526184 0.229797 0.811462 1445640171 0.083252 -0.559021 0.182373 0.804504 1445640171 0.083252 -0.559021 0.182373 0.804504 1445640171 0.083252 -0.559021 0.182373 0.804504 1445640171 0.083252 -0.559021 0.182373 0.804504 1445640171 0.083252 -0.559021 0.182373 0.804504 1445640171 0.083252 -0.559021 0.182373 0.804504 1445640171 0.067139 -0.579407 0.150269 0.798218 1445640171 0.067139 -0.579407 0.150269 0.798218 1445640171 0.067139 -0.579407 0.150269 0.798218 1445640171 0.067139 -0.579407 0.150269 0.798218 1445640171 0.067139 -0.579407 0.150269 0.798218 1445640171 0.067444 -0.571289 0.164856 0.801147 1445640171 0.067444 -0.571289 0.164856 0.801147 1445640171 0.067444 -0.571289 0.164856 0.801147 1445640171 0.067444 -0.571289 0.164856 0.801147 1445640171 0.067444 -0.571289 0.164856 0.801147 1445640171 0.067444 -0.571289 0.164856 0.801147 1445640171 0.070862 -0.555603 0.186951 0.807007 1445640172 0.070862 -0.555603 0.186951 0.807007 1445640172 0.070862 -0.555603 0.186951 0.807007 1445640172 0.070862 -0.555603 0.186951 0.807007 1445640172 0.070862 -0.555603 0.186951 0.807007 1445640172 0.070862 -0.555603 0.186951 0.807007 1445640172 0.079102 -0.551819 0.175781 0.811340 1445640172 0.079102 -0.551819 0.175781 0.811340 1445640172 0.079102 -0.551819 0.175781 0.811340 1445640172 0.079102 -0.551819 0.175781 0.811340 1445640172 0.079102 -0.551819 0.175781 0.811340 1445640172 0.079102 -0.551819 0.175781 0.811340 1445640172 0.096619 -0.550842 0.152344 0.814880 1445640172 0.096619 -0.550842 0.152344 0.814880 1445640172 0.096619 -0.550842 0.152344 0.814880 1445640172 0.096619 -0.550842 0.152344 0.814880 1445640172 0.096619 -0.550842 0.152344 0.814880 1445640172 0.096619 -0.550842 0.152344 0.814880 1445640172 0.123962 -0.533691 0.169556 0.819153 1445640172 0.123962 -0.533691 0.169556 0.819153 1445640172 0.123962 -0.533691 0.169556 0.819153 1445640172 0.123962 -0.533691 0.169556 0.819153 1445640172 0.123962 -0.533691 0.169556 0.819153 1445640172 0.123962 -0.533691 0.169556 0.819153 1445640172 0.146729 -0.501221 0.220642 0.823730 1445640172 0.146729 -0.501221 0.220642 0.823730 1445640172 0.146729 -0.501221 0.220642 0.823730 1445640172 0.146729 -0.501221 0.220642 0.823730 1445640172 0.146729 -0.501221 0.220642 0.823730 1445640172 0.146729 -0.501221 0.220642 0.823730 1445640172 0.149963 -0.477539 0.259155 0.825989 1445640172 0.149963 -0.477539 0.259155 0.825989 1445640172 0.149963 -0.477539 0.259155 0.825989 1445640172 0.149963 -0.477539 0.259155 0.825989 1445640172 0.149963 -0.477539 0.259155 0.825989 1445640172 0.125183 -0.487793 0.245483 0.828308 1445640172 0.125183 -0.487793 0.245483 0.828308 1445640172 0.125183 -0.487793 0.245483 0.828308 1445640172 0.125183 -0.487793 0.245483 0.828308 1445640172 0.125183 -0.487793 0.245483 0.828308 1445640172 0.125183 -0.487793 0.245483 0.828308 1445640172 0.090088 -0.526367 0.186584 0.824585 1445640172 0.090088 -0.526367 0.186584 0.824585 1445640172 0.090088 -0.526367 0.186584 0.824585 1445640172 0.090088 -0.526367 0.186584 0.824585 1445640172 0.090088 -0.526367 0.186584 0.824585 1445640172 0.090088 -0.526367 0.186584 0.824585 1445640172 0.076172 -0.550476 0.140015 0.819458 1445640172 0.076172 -0.550476 0.140015 0.819458 1445640172 0.076172 -0.550476 0.140015 0.819458 1445640172 0.076172 -0.550476 0.140015 0.819458 1445640172 0.076172 -0.550476 0.140015 0.819458 1445640172 0.076172 -0.550476 0.140015 0.819458 1445640172 0.093872 -0.544189 0.171997 0.815735 1445640172 0.093872 -0.544189 0.171997 0.815735 1445640172 0.093872 -0.544189 0.171997 0.815735 1445640172 0.093872 -0.544189 0.171997 0.815735 1445640172 0.093872 -0.544189 0.171997 0.815735 1445640172 0.093872 -0.544189 0.171997 0.815735 1445640172 0.093872 -0.544189 0.171997 0.815735 1445640172 0.111755 -0.540466 0.217651 0.804993 1445640172 0.111755 -0.540466 0.217651 0.804993 1445640172 0.111755 -0.540466 0.217651 0.804993 1445640172 0.101807 -0.560669 0.193054 0.798767 1445640172 0.101807 -0.560669 0.193054 0.798767 1445640172 0.101807 -0.560669 0.193054 0.798767 1445640172 0.101807 -0.560669 0.193054 0.798767 1445640172 0.101807 -0.560669 0.193054 0.798767 1445640172 0.101807 -0.560669 0.193054 0.798767 1445640172 0.084045 -0.581116 0.142273 0.796875 1445640172 0.084045 -0.581116 0.142273 0.796875 1445640172 0.084045 -0.581116 0.142273 0.796875 1445640172 0.084045 -0.581116 0.142273 0.796875 1445640172 0.084045 -0.581116 0.142273 0.796875 1445640172 0.084045 -0.581116 0.142273 0.796875 1445640172 0.088989 -0.584412 0.135986 0.794983 1445640172 0.088989 -0.584412 0.135986 0.794983 1445640172 0.088989 -0.584412 0.135986 0.794983 1445640172 0.088989 -0.584412 0.135986 0.794983 1445640172 0.088989 -0.584412 0.135986 0.794983 1445640172 0.088989 -0.584412 0.135986 0.794983 1445640172 0.105896 -0.564392 0.165039 0.801880 1445640172 0.105896 -0.564392 0.165039 0.801880 1445640172 0.105896 -0.564392 0.165039 0.801880 1445640172 0.105896 -0.564392 0.165039 0.801880 1445640172 0.105896 -0.564392 0.165039 0.801880 1445640172 0.105896 -0.564392 0.165039 0.801880 1445640172 0.119934 -0.542664 0.205200 0.805603 1445640172 0.119934 -0.542664 0.205200 0.805603 1445640172 0.119934 -0.542664 0.205200 0.805603 1445640172 0.119934 -0.542664 0.205200 0.805603 1445640172 0.119934 -0.542664 0.205200 0.805603 1445640172 0.119934 -0.542664 0.205200 0.805603 1445640172 0.115723 -0.538025 0.212646 0.807373 1445640172 0.115723 -0.538025 0.212646 0.807373 1445640172 0.115723 -0.538025 0.212646 0.807373 1445640172 0.115723 -0.538025 0.212646 0.807373 1445640172 0.115723 -0.538025 0.212646 0.807373 1445640172 0.093872 -0.547119 0.181824 0.811646 1445640172 0.093872 -0.547119 0.181824 0.811646 1445640172 0.093872 -0.547119 0.181824 0.811646 1445640172 0.093872 -0.547119 0.181824 0.811646 1445640172 0.093872 -0.547119 0.181824 0.811646 1445640172 0.096130 -0.541382 0.194885 0.812195 1445640172 0.096130 -0.541382 0.194885 0.812195 1445640173 0.096130 -0.541382 0.194885 0.812195 1445640173 0.096130 -0.541382 0.194885 0.812195 1445640173 0.096130 -0.541382 0.194885 0.812195 1445640173 0.096130 -0.541382 0.194885 0.812195 1445640173 0.096130 -0.541382 0.194885 0.812195 1445640173 0.100281 -0.542725 0.223145 0.803467 1445640173 0.100281 -0.542725 0.223145 0.803467 1445640173 0.100281 -0.542725 0.223145 0.803467 1445640173 0.100281 -0.542725 0.223145 0.803467 1445640173 0.100281 -0.542725 0.223145 0.803467 1445640173 0.078918 -0.565186 0.179199 0.801331 1445640173 0.078918 -0.565186 0.179199 0.801331 1445640173 0.078918 -0.565186 0.179199 0.801331 1445640173 0.078918 -0.565186 0.179199 0.801331 1445640173 0.078918 -0.565186 0.179199 0.801331 1445640173 0.061096 -0.583496 0.112488 0.801941 1445640173 0.061096 -0.583496 0.112488 0.801941 1445640173 0.061096 -0.583496 0.112488 0.801941 1445640173 0.061096 -0.583496 0.112488 0.801941 1445640173 0.061096 -0.583496 0.112488 0.801941 1445640173 0.061096 -0.583496 0.112488 0.801941 1445640173 0.061096 -0.583496 0.112488 0.801941 1445640173 0.071899 -0.582275 0.108643 0.802429 1445640173 0.071899 -0.582275 0.108643 0.802429 1445640173 0.071899 -0.582275 0.108643 0.802429 1445640173 0.071899 -0.582275 0.108643 0.802429 1445640173 0.071899 -0.582275 0.108643 0.802429 1445640173 0.093018 -0.554077 0.158508 0.811890 1445640173 0.093018 -0.554077 0.158508 0.811890 1445640173 0.093018 -0.554077 0.158508 0.811890 1445640173 0.093018 -0.554077 0.158508 0.811890 1445640173 0.093018 -0.554077 0.158508 0.811890 1445640173 0.093018 -0.554077 0.158508 0.811890 1445640173 0.107056 -0.520752 0.217102 0.818665 1445640173 0.107056 -0.520752 0.217102 0.818665 1445640173 0.107056 -0.520752 0.217102 0.818665 1445640173 0.107056 -0.520752 0.217102 0.818665 1445640173 0.107056 -0.520752 0.217102 0.818665 1445640173 0.107056 -0.520752 0.217102 0.818665 1445640173 0.105164 -0.506714 0.237732 0.821960 1445640173 0.105164 -0.506714 0.237732 0.821960 1445640173 0.105164 -0.506714 0.237732 0.821960 1445640173 0.105164 -0.506714 0.237732 0.821960 1445640173 0.105164 -0.506714 0.237732 0.821960 1445640173 0.073975 -0.524719 0.190430 0.826355 1445640173 0.073975 -0.524719 0.190430 0.826355 1445640173 0.073975 -0.524719 0.190430 0.826355 1445640173 0.073975 -0.524719 0.190430 0.826355 1445640173 0.073975 -0.524719 0.190430 0.826355 1445640173 0.073975 -0.524719 0.190430 0.826355 1445640173 0.064514 -0.532166 0.156067 0.829590 1445640173 0.064514 -0.532166 0.156067 0.829590 1445640173 0.064514 -0.532166 0.156067 0.829590 1445640173 0.064514 -0.532166 0.156067 0.829590 1445640173 0.064514 -0.532166 0.156067 0.829590 1445640173 0.064514 -0.532166 0.156067 0.829590 1445640173 0.091614 -0.522522 0.200928 0.823547 1445640173 0.091614 -0.522522 0.200928 0.823547 1445640173 0.091614 -0.522522 0.200928 0.823547 1445640173 0.091614 -0.522522 0.200928 0.823547 1445640173 0.091614 -0.522522 0.200928 0.823547 1445640173 0.091614 -0.522522 0.200928 0.823547 1445640173 0.109558 -0.535278 0.236389 0.803467 1445640173 0.109558 -0.535278 0.236389 0.803467 1445640173 0.109558 -0.535278 0.236389 0.803467 1445640173 0.109558 -0.535278 0.236389 0.803467 1445640173 0.109558 -0.535278 0.236389 0.803467 1445640173 0.109558 -0.535278 0.236389 0.803467 1445640173 0.090942 -0.571777 0.178101 0.795654 1445640173 0.090942 -0.571777 0.178101 0.795654 1445640173 0.090942 -0.571777 0.178101 0.795654 1445640173 0.090942 -0.571777 0.178101 0.795654 1445640173 0.090942 -0.571777 0.178101 0.795654 1445640173 0.090942 -0.571777 0.178101 0.795654 1445640173 0.068542 -0.602234 0.098816 0.789185 1445640173 0.068542 -0.602234 0.098816 0.789185 1445640173 0.068542 -0.602234 0.098816 0.789185 1445640173 0.068542 -0.602234 0.098816 0.789185 1445640173 0.068542 -0.602234 0.098816 0.789185 1445640173 0.068542 -0.602234 0.098816 0.789185 1445640173 0.079346 -0.605164 0.092651 0.786682 1445640173 0.079346 -0.605164 0.092651 0.786682 1445640173 0.079346 -0.605164 0.092651 0.786682 1445640173 0.079346 -0.605164 0.092651 0.786682 1445640173 0.079346 -0.605164 0.092651 0.786682 1445640173 0.079346 -0.605164 0.092651 0.786682 1445640173 0.098755 -0.584473 0.144531 0.792297 1445640173 0.098755 -0.584473 0.144531 0.792297 1445640173 0.098755 -0.584473 0.144531 0.792297 1445640173 0.098755 -0.584473 0.144531 0.792297 1445640173 0.098755 -0.584473 0.144531 0.792297 1445640173 0.098755 -0.584473 0.144531 0.792297 1445640173 0.103638 -0.558411 0.194031 0.799866 1445640173 0.103638 -0.558411 0.194031 0.799866 1445640173 0.103638 -0.558411 0.194031 0.799866 1445640173 0.103638 -0.558411 0.194031 0.799866 1445640173 0.103638 -0.558411 0.194031 0.799866 1445640173 0.103638 -0.558411 0.194031 0.799866 1445640173 0.092957 -0.545593 0.206299 0.806885 1445640173 0.092957 -0.545593 0.206299 0.806885 1445640173 0.092957 -0.545593 0.206299 0.806885 1445640173 0.092957 -0.545593 0.206299 0.806885 1445640173 0.092957 -0.545593 0.206299 0.806885 1445640173 0.092957 -0.545593 0.206299 0.806885 1445640173 0.062012 -0.550293 0.168396 0.815430 1445640173 0.062012 -0.550293 0.168396 0.815430 1445640174 0.062012 -0.550293 0.168396 0.815430 1445640174 0.062012 -0.550293 0.168396 0.815430 1445640174 0.062012 -0.550293 0.168396 0.815430 1445640174 0.062012 -0.550293 0.168396 0.815430 1445640174 0.050964 -0.545471 0.146057 0.823730 1445640174 0.050964 -0.545471 0.146057 0.823730 1445640174 0.050964 -0.545471 0.146057 0.823730 1445640174 0.050964 -0.545471 0.146057 0.823730 1445640174 0.050964 -0.545471 0.146057 0.823730 1445640174 0.050964 -0.545471 0.146057 0.823730 1445640174 0.074829 -0.525391 0.184631 0.827209 1445640174 0.074829 -0.525391 0.184631 0.827209 1445640174 0.074829 -0.525391 0.184631 0.827209 1445640174 0.074829 -0.525391 0.184631 0.827209 1445640174 0.074829 -0.525391 0.184631 0.827209 1445640174 0.090576 -0.530823 0.204529 0.817444 1445640174 0.090576 -0.530823 0.204529 0.817444 1445640174 0.090576 -0.530823 0.204529 0.817444 1445640174 0.090576 -0.530823 0.204529 0.817444 1445640174 0.090576 -0.530823 0.204529 0.817444 1445640174 0.085754 -0.549316 0.151733 0.817200 1445640174 0.085754 -0.549316 0.151733 0.817200 1445640174 0.085754 -0.549316 0.151733 0.817200 1445640174 0.085754 -0.549316 0.151733 0.817200 1445640174 0.085754 -0.549316 0.151733 0.817200 1445640174 0.088562 -0.562988 0.113464 0.813843 1445640174 0.088562 -0.562988 0.113464 0.813843 1445640174 0.088562 -0.562988 0.113464 0.813843 1445640174 0.088562 -0.562988 0.113464 0.813843 1445640174 0.088562 -0.562988 0.113464 0.813843 1445640174 0.088562 -0.562988 0.113464 0.813843 1445640174 0.116211 -0.553223 0.146545 0.811768 1445640174 0.116211 -0.553223 0.146545 0.811768 1445640174 0.116211 -0.553223 0.146545 0.811768 1445640174 0.116211 -0.553223 0.146545 0.811768 1445640174 0.116211 -0.553223 0.146545 0.811768 1445640174 0.116211 -0.553223 0.146545 0.811768 1445640174 0.139099 -0.528442 0.202942 0.812500 1445640174 0.139099 -0.528442 0.202942 0.812500 1445640174 0.139099 -0.528442 0.202942 0.812500 1445640174 0.139099 -0.528442 0.202942 0.812500 1445640174 0.139099 -0.528442 0.202942 0.812500 1445640174 0.139099 -0.528442 0.202942 0.812500 1445640174 0.135620 -0.514954 0.227295 0.815308 1445640174 0.135620 -0.514954 0.227295 0.815308 1445640174 0.135620 -0.514954 0.227295 0.815308 1445640174 0.135620 -0.514954 0.227295 0.815308 1445640174 0.135620 -0.514954 0.227295 0.815308 1445640174 0.135620 -0.514954 0.227295 0.815308 1445640174 0.119141 -0.524048 0.218201 0.814575 1445640174 0.119141 -0.524048 0.218201 0.814575 1445640174 0.119141 -0.524048 0.218201 0.814575 1445640174 0.119141 -0.524048 0.218201 0.814575 1445640174 0.119141 -0.524048 0.218201 0.814575 1445640174 0.119141 -0.524048 0.218201 0.814575 1445640174 0.093384 -0.555786 0.174500 0.807434 1445640174 0.093384 -0.555786 0.174500 0.807434 1445640174 0.093384 -0.555786 0.174500 0.807434 1445640174 0.093384 -0.555786 0.174500 0.807434 1445640174 0.093384 -0.555786 0.174500 0.807434 1445640174 0.093384 -0.555786 0.174500 0.807434 1445640174 0.078979 -0.577148 0.130188 0.802307 1445640174 0.078979 -0.577148 0.130188 0.802307 1445640174 0.078979 -0.577148 0.130188 0.802307 1445640174 0.078979 -0.577148 0.130188 0.802307 1445640174 0.078979 -0.577148 0.130188 0.802307 1445640174 0.103210 -0.571899 0.156372 0.798645 1445640174 0.103210 -0.571899 0.156372 0.798645 1445640174 0.103210 -0.571899 0.156372 0.798645 1445640174 0.103210 -0.571899 0.156372 0.798645 1445640174 0.103210 -0.571899 0.156372 0.798645 1445640174 0.103210 -0.571899 0.156372 0.798645 1445640174 0.128723 -0.565796 0.192139 0.791443 1445640174 0.128723 -0.565796 0.192139 0.791443 1445640174 0.128723 -0.565796 0.192139 0.791443 1445640174 0.128723 -0.565796 0.192139 0.791443 1445640174 0.128723 -0.565796 0.192139 0.791443 1445640174 0.128723 -0.565796 0.192139 0.791443 1445640174 0.125916 -0.576782 0.165527 0.789978 1445640174 0.125916 -0.576782 0.165527 0.789978 1445640174 0.125916 -0.576782 0.165527 0.789978 1445640174 0.125916 -0.576782 0.165527 0.789978 1445640174 0.125916 -0.576782 0.165527 0.789978 1445640174 0.117432 -0.593567 0.115845 0.787659 1445640174 0.117432 -0.593567 0.115845 0.787659 1445640174 0.117432 -0.593567 0.115845 0.787659 1445640174 0.117432 -0.593567 0.115845 0.787659 1445640174 0.117432 -0.593567 0.115845 0.787659 1445640174 0.129150 -0.588867 0.108521 0.790405 1445640174 0.129150 -0.588867 0.108521 0.790405 1445640174 0.129150 -0.588867 0.108521 0.790405 1445640174 0.129150 -0.588867 0.108521 0.790405 1445640174 0.129150 -0.588867 0.108521 0.790405 1445640174 0.129150 -0.588867 0.108521 0.790405 1445640174 0.146423 -0.562500 0.148193 0.800110 1445640174 0.146423 -0.562500 0.148193 0.800110 1445640174 0.146423 -0.562500 0.148193 0.800110 1445640174 0.146423 -0.562500 0.148193 0.800110 1445640174 0.146423 -0.562500 0.148193 0.800110 1445640174 0.146423 -0.562500 0.148193 0.800110 1445640174 0.140381 -0.536621 0.185974 0.810974 1445640174 0.140381 -0.536621 0.185974 0.810974 1445640174 0.140381 -0.536621 0.185974 0.810974 1445640174 0.140381 -0.536621 0.185974 0.810974 1445640175 0.140381 -0.536621 0.185974 0.810974 1445640175 0.140381 -0.536621 0.185974 0.810974 1445640175 0.105042 -0.528320 0.184143 0.822144 1445640175 0.105042 -0.528320 0.184143 0.822144 1445640175 0.105042 -0.528320 0.184143 0.822144 1445640175 0.105042 -0.528320 0.184143 0.822144 1445640175 0.105042 -0.528320 0.184143 0.822144 1445640175 0.062622 -0.528625 0.151672 0.832825 1445640175 0.062622 -0.528625 0.151672 0.832825 1445640175 0.062622 -0.528625 0.151672 0.832825 1445640175 0.062622 -0.528625 0.151672 0.832825 1445640175 0.062622 -0.528625 0.151672 0.832825 1445640175 0.062622 -0.528625 0.151672 0.832825 1445640175 0.042542 -0.519531 0.135315 0.842590 1445640175 0.042542 -0.519531 0.135315 0.842590 1445640175 0.042542 -0.519531 0.135315 0.842590 1445640175 0.042542 -0.519531 0.135315 0.842590 1445640175 0.042542 -0.519531 0.135315 0.842590 1445640175 0.042542 -0.519531 0.135315 0.842590 1445640175 0.056580 -0.494812 0.176025 0.849121 1445640175 0.056580 -0.494812 0.176025 0.849121 1445640175 0.056580 -0.494812 0.176025 0.849121 1445640175 0.056580 -0.494812 0.176025 0.849121 1445640175 0.056580 -0.494812 0.176025 0.849121 1445640175 0.066528 -0.488831 0.200928 0.846252 1445640175 0.066528 -0.488831 0.200928 0.846252 1445640175 0.066528 -0.488831 0.200928 0.846252 1445640175 0.066528 -0.488831 0.200928 0.846252 1445640175 0.066528 -0.488831 0.200928 0.846252 1445640175 0.066528 -0.488831 0.200928 0.846252 1445640175 0.060730 -0.507263 0.163330 0.843994 1445640175 0.060730 -0.507263 0.163330 0.843994 1445640175 0.060730 -0.507263 0.163330 0.843994 1445640175 0.060730 -0.507263 0.163330 0.843994 1445640175 0.060730 -0.507263 0.163330 0.843994 1445640175 0.060730 -0.507263 0.163330 0.843994 1445640175 0.067078 -0.530579 0.135925 0.833984 1445640175 0.067078 -0.530579 0.135925 0.833984 1445640175 0.067078 -0.530579 0.135925 0.833984 1445640175 0.067078 -0.530579 0.135925 0.833984 1445640175 0.067078 -0.530579 0.135925 0.833984 1445640175 0.067078 -0.530579 0.135925 0.833984 1445640175 0.093872 -0.540100 0.149475 0.822876 1445640175 0.093872 -0.540100 0.149475 0.822876 1445640175 0.093872 -0.540100 0.149475 0.822876 1445640175 0.093872 -0.540100 0.149475 0.822876 1445640175 0.093872 -0.540100 0.149475 0.822876 1445640175 0.110901 -0.538025 0.169861 0.818115 1445640175 0.110901 -0.538025 0.169861 0.818115 1445640175 0.110901 -0.538025 0.169861 0.818115 1445640175 0.110901 -0.538025 0.169861 0.818115 1445640175 0.110901 -0.538025 0.169861 0.818115 1445640175 0.110840 -0.540283 0.172546 0.816040 1445640175 0.110840 -0.540283 0.172546 0.816040 1445640175 0.110840 -0.540283 0.172546 0.816040 1445640175 0.110840 -0.540283 0.172546 0.816040 1445640175 0.110840 -0.540283 0.172546 0.816040 1445640175 0.110840 -0.540283 0.172546 0.816040 1445640175 0.112488 -0.549133 0.166199 0.811279 1445640175 0.112488 -0.549133 0.166199 0.811279 1445640175 0.112488 -0.549133 0.166199 0.811279 1445640175 0.112488 -0.549133 0.166199 0.811279 1445640175 0.112488 -0.549133 0.166199 0.811279 1445640175 0.112488 -0.549133 0.166199 0.811279 1445640175 0.113892 -0.560181 0.152710 0.806152 1445640175 0.113892 -0.560181 0.152710 0.806152 1445640175 0.113892 -0.560181 0.152710 0.806152 1445640175 0.113892 -0.560181 0.152710 0.806152 1445640175 0.113892 -0.560181 0.152710 0.806152 1445640175 0.113892 -0.560181 0.152710 0.806152 1445640175 0.128296 -0.555054 0.160828 0.805969 1445640175 0.128296 -0.555054 0.160828 0.805969 1445640175 0.128296 -0.555054 0.160828 0.805969 1445640175 0.128296 -0.555054 0.160828 0.805969 1445640175 0.128296 -0.555054 0.160828 0.805969 1445640175 0.128296 -0.555054 0.160828 0.805969 1445640175 0.156006 -0.533936 0.204651 0.805359 1445640175 0.156006 -0.533936 0.204651 0.805359 1445640175 0.156006 -0.533936 0.204651 0.805359 1445640175 0.156006 -0.533936 0.204651 0.805359 1445640175 0.156006 -0.533936 0.204651 0.805359 1445640175 0.156006 -0.533936 0.204651 0.805359 1445640175 0.156006 -0.533936 0.204651 0.805359 1445640175 0.166321 -0.525879 0.215637 0.805786 1445640175 0.166321 -0.525879 0.215637 0.805786 1445640175 0.166321 -0.525879 0.215637 0.805786 1445640175 0.166321 -0.525879 0.215637 0.805786 1445640175 0.166321 -0.525879 0.215637 0.805786 1445640175 0.166321 -0.525879 0.215637 0.805786 1445640175 0.166992 -0.540588 0.178223 0.805054 1445640175 0.166992 -0.540588 0.178223 0.805054 1445640175 0.166992 -0.540588 0.178223 0.805054 1445640175 0.166992 -0.540588 0.178223 0.805054 1445640175 0.166992 -0.540588 0.178223 0.805054 1445640175 0.166992 -0.540588 0.178223 0.805054 1445640175 0.180115 -0.558228 0.157776 0.794373 1445640175 0.180115 -0.558228 0.157776 0.794373 1445640175 0.180115 -0.558228 0.157776 0.794373 1445640175 0.180115 -0.558228 0.157776 0.794373 1445640175 0.180115 -0.558228 0.157776 0.794373 1445640175 0.193054 -0.564026 0.160950 0.786499 1445640175 0.193054 -0.564026 0.160950 0.786499 1445640175 0.193054 -0.564026 0.160950 0.786499 1445640175 0.193054 -0.564026 0.160950 0.786499 1445640175 0.193054 -0.564026 0.160950 0.786499 1445640176 0.193054 -0.564026 0.160950 0.786499 1445640176 0.183105 -0.556580 0.160950 0.794189 1445640176 
-0.105225 0.848450 -0.126343 0.502991 1445640178 -0.105225 0.848450 -0.126343 0.502991 1445640178 -0.105225 0.848450 -0.126343 0.502991 1445640178 -0.105225 0.848450 -0.126343 0.502991 1445640178 -0.105225 0.848450 -0.126343 0.502991 1445640178 -0.136169 0.910400 -0.040466 0.388550 1445640178 -0.136169 0.910400 -0.040466 0.388550 1445640178 -0.136169 0.910400 -0.040466 0.388550 1445640178 -0.136169 0.910400 -0.040466 0.388550 1445640178 -0.136169 0.910400 -0.040466 0.388550 1445640178 -0.136169 0.910400 -0.040466 0.388550 1445640178 -0.194214 0.892761 0.063782 0.401367 1445640178 -0.194214 0.892761 0.063782 0.401367 1445640178 -0.194214 0.892761 0.063782 0.401367 1445640178 -0.194214 0.892761 0.063782 0.401367 1445640178 -0.194214 0.892761 0.063782 0.401367 1445640178 -0.194214 0.892761 0.063782 0.401367 1445640178 -0.220459 0.656006 0.163391 0.703003 1445640178 -0.220459 0.656006 0.163391 0.703003 1445640178 -0.220459 0.656006 0.163391 0.703003 1445640178 -0.220459 0.656006 0.163391 0.703003 1445640178 -0.220459 0.656006 0.163391 0.703003 1445640178 -0.220459 0.656006 0.163391 0.703003 1445640178 -0.149597 0.130493 0.131958 0.971130 1445640178 -0.149597 0.130493 0.131958 0.971130 1445640178 -0.149597 0.130493 0.131958 0.971130 1445640178 -0.149597 0.130493 0.131958 0.971130 1445640178 -0.149597 0.130493 0.131958 0.971130 1445640178 -0.161804 -0.245789 0.030945 0.955200 1445640178 -0.161804 -0.245789 0.030945 0.955200 1445640178 -0.161804 -0.245789 0.030945 0.955200 1445640178 -0.161804 -0.245789 0.030945 0.955200 1445640178 -0.161804 -0.245789 0.030945 0.955200 1445640178 -0.161804 -0.245789 0.030945 0.955200 1445640178 -0.227112 -0.182800 -0.037109 0.955811 1445640178 -0.227112 -0.182800 -0.037109 0.955811 1445640178 -0.227112 -0.182800 -0.037109 0.955811 1445640178 -0.227112 -0.182800 -0.037109 0.955811 1445640178 -0.227112 -0.182800 -0.037109 0.955811 1445640178 -0.227112 -0.182800 -0.037109 0.955811 1445640178 -0.267822 -0.103760 -0.012451 0.957764 1445640178 -0.267822 -0.103760 -0.012451 0.957764 1445640178 -0.267822 -0.103760 -0.012451 0.957764 1445640178 -0.267822 -0.103760 -0.012451 0.957764 1445640178 -0.285706 0.121704 -0.061523 0.948547 1445640178 -0.285706 0.121704 -0.061523 0.948547 1445640178 -0.285706 0.121704 -0.061523 0.948547 1445640178 -0.285706 0.121704 -0.061523 0.948547 1445640178 -0.285706 0.121704 -0.061523 0.948547 1445640178 -0.285706 0.121704 -0.061523 0.948547 1445640178 -0.240540 0.428345 -0.115540 0.863281 1445640178 -0.240540 0.428345 -0.115540 0.863281 1445640178 -0.240540 0.428345 -0.115540 0.863281 1445640178 -0.240540 0.428345 -0.115540 0.863281 1445640178 -0.240540 0.428345 -0.115540 0.863281 1445640178 -0.240540 0.428345 -0.115540 0.863281 1445640178 -0.240540 0.428345 -0.115540 0.863281 1445640178 -0.132080 0.743408 -0.172913 0.632385 1445640178 -0.132080 0.743408 -0.172913 0.632385 1445640178 -0.132080 0.743408 -0.172913 0.632385 1445640178 -0.132080 0.743408 -0.172913 0.632385 1445640178 -0.132080 0.743408 -0.172913 0.632385 1445640178 -0.132080 0.743408 -0.172913 0.632385 1445640178 -0.110291 0.915405 -0.110107 0.371033 1445640178 -0.110291 0.915405 -0.110107 0.371033 1445640178 -0.110291 0.915405 -0.110107 0.371033 1445640178 -0.110291 0.915405 -0.110107 0.371033 1445640178 -0.110291 0.915405 -0.110107 0.371033 1445640178 -0.110291 0.915405 -0.110107 0.371033 1445640178 -0.110291 0.915405 -0.110107 0.371033 1445640178 -0.079590 0.975220 -0.023560 0.205017 1445640178 -0.079590 0.975220 -0.023560 0.205017 1445640178 -0.079590 0.975220 -0.023560 0.205017 1445640178 -0.079590 0.975220 -0.023560 0.205017 1445640178 -0.079590 0.975220 -0.023560 0.205017 1445640178 -0.079590 0.975220 -0.023560 0.205017 1445640178 -0.141296 0.937988 0.037048 0.314209 1445640178 -0.141296 0.937988 0.037048 0.314209 1445640178 -0.141296 0.937988 0.037048 0.314209 1445640178 -0.141296 0.937988 0.037048 0.314209 1445640178 -0.141296 0.937988 0.037048 0.314209 1445640178 -0.141296 0.937988 0.037048 0.314209 1445640178 -0.141296 0.937988 0.037048 0.314209 1445640178 -0.197205 0.777527 0.106750 0.587463 1445640178 -0.197205 0.777527 0.106750 0.587463 1445640178 -0.197205 0.777527 0.106750 0.587463 1445640178 -0.197205 0.777527 0.106750 0.587463 1445640178 -0.197205 0.777527 0.106750 0.587463 1445640178 -0.160095 0.360291 0.129700 0.909729 1445640178 -0.160095 0.360291 0.129700 0.909729 1445640178 -0.160095 0.360291 0.129700 0.909729 1445640178 -0.160095 0.360291 0.129700 0.909729 1445640178 -0.160095 0.360291 0.129700 0.909729 1445640178 -0.160095 0.360291 0.129700 0.909729 1445640178 -0.160095 0.360291 0.129700 0.909729 1445640178 -0.126648 -0.025269 -0.018677 0.991394 1445640178 -0.126648 -0.025269 -0.018677 0.991394 1445640178 -0.126648 -0.025269 -0.018677 0.991394 1445640178 -0.126648 -0.025269 -0.018677 0.991394 1445640178 -0.126648 -0.025269 -0.018677 0.991394 1445640178 -0.156921 -0.059326 0.050964 0.984497 1445640178 -0.156921 -0.059326 0.050964 0.984497 1445640178 -0.156921 -0.059326 0.050964 0.984497 1445640178 -0.156921 -0.059326 0.050964 0.984497 1445640178 -0.156921 -0.059326 0.050964 0.984497 1445640178 -0.156921 -0.059326 0.050964 0.984497 1445640178 -0.183411 -0.018921 0.027832 0.982422 1445640178 -0.183411 -0.018921 0.027832 0.982422 1445640179 -0.183411 -0.018921 0.027832 0.982422 1445640179 -0.183411 -0.018921 0.027832 0.982422 1445640179 -0.183411 -0.018921 0.027832 0.982422 1445640179 -0.183411 -0.018921 0.027832 0.982422 1445640179 -0.183411 -0.018921 0.027832 0.982422 1445640179 -0.194763 0.147766 0.034485 0.968994 1445640179 -0.194763 0.147766 0.034485 0.968994 1445640179 -0.194763 0.147766 0.034485 0.968994 1445640179 -0.194763 0.147766 0.034485 0.968994 1445640179 -0.194763 0.147766 0.034485 0.968994 1445640179 -0.194763 0.147766 0.034485 0.968994 1445640179 -0.189880 0.381104 0.032043 0.904236 1445640179 -0.189880 0.381104 0.032043 0.904236 1445640179 -0.189880 0.381104 0.032043 0.904236 1445640179 -0.189880 0.381104 0.032043 0.904236 1445640179 -0.167664 0.599548 0.017578 0.782349 1445640179 -0.167664 0.599548 0.017578 0.782349 1445640179 -0.167664 0.599548 0.017578 0.782349 1445640179 -0.167664 0.599548 0.017578 0.782349 1445640179 -0.167664 0.599548 0.017578 0.782349 1445640179 -0.118896 0.780212 0.012024 0.613953 1445640179 -0.118896 0.780212 0.012024 0.613953 1445640179 -0.118896 0.780212 0.012024 0.613953 1445640179 -0.118896 0.780212 0.012024 0.613953 1445640179 -0.118896 0.780212 0.012024 0.613953 1445640179 -0.118896 0.780212 0.012024 0.613953 1445640179 -0.118896 0.780212 0.012024 0.613953 1445640179 -0.070190 0.894958 0.024963 0.439819 1445640179 -0.070190 0.894958 0.024963 0.439819 1445640179 -0.070190 0.894958 0.024963 0.439819 1445640179 -0.070190 0.894958 0.024963 0.439819 1445640179 -0.070190 0.894958 0.024963 0.439819 1445640179 -0.070190 0.894958 0.024963 0.439819 1445640179 -0.062683 0.919922 0.042786 0.384583 1445640179 -0.062683 0.919922 0.042786 0.384583 1445640179 -0.062683 0.919922 0.042786 0.384583 1445640179 -0.062683 0.919922 0.042786 0.384583 1445640179 -0.062683 0.919922 0.042786 0.384583 1445640179 -0.062683 0.919922 0.042786 0.384583 1445640179 -0.105042 0.837708 0.076599 0.530334 1445640179 -0.105042 0.837708 0.076599 0.530334 1445640179 -0.105042 0.837708 0.076599 0.530334 1445640179 -0.105042 0.837708 0.076599 0.530334 1445640179 -0.105042 0.837708 0.076599 0.530334 1445640179 -0.105042 0.837708 0.076599 0.530334 1445640179 -0.105042 0.837708 0.076599 0.530334 1445640179 -0.116394 0.599548 0.121460 0.782410 1445640179 -0.116394 0.599548 0.121460 0.782410 1445640179 -0.116394 0.599548 0.121460 0.782410 1445640179 -0.116394 0.599548 0.121460 0.782410 1445640179 -0.116394 0.599548 0.121460 0.782410 1445640179 -0.116394 0.599548 0.121460 0.782410 1445640179 -0.096497 0.225464 0.065857 0.967224 1445640179 -0.096497 0.225464 0.065857 0.967224 1445640179 -0.096497 0.225464 0.065857 0.967224 1445640179 -0.096497 0.225464 0.065857 0.967224 1445640179 -0.096497 0.225464 0.065857 0.967224 1445640179 -0.096497 0.225464 0.065857 0.967224 1445640179 -0.096497 0.225464 0.065857 0.967224 1445640179 -0.088745 0.086853 -0.059631 0.990417 1445640179 -0.088745 0.086853 -0.059631 0.990417 1445640179 -0.088745 0.086853 -0.059631 0.990417 1445640179 -0.088745 0.086853 -0.059631 0.990417 1445640179 -0.088745 0.086853 -0.059631 0.990417 1445640179 -0.088745 0.086853 -0.059631 0.990417 1445640179 -0.110107 0.127808 -0.063538 0.983582 1445640179 -0.110107 0.127808 -0.063538 0.983582 1445640179 -0.110107 0.127808 -0.063538 0.983582 1445640179 -0.110107 0.127808 -0.063538 0.983582 1445640179 -0.110107 0.127808 -0.063538 0.983582 1445640179 -0.110107 0.127808 -0.063538 0.983582 1445640179 -0.110107 0.127808 -0.063538 0.983582 1445640179 -0.116089 0.229919 -0.062012 0.964233 1445640179 -0.116089 0.229919 -0.062012 0.964233 1445640179 -0.116089 0.229919 -0.062012 0.964233 1445640179 -0.116089 0.229919 -0.062012 0.964233 1445640179 -0.116089 0.229919 -0.062012 0.964233 1445640179 -0.116089 0.229919 -0.062012 0.964233 1445640179 -0.131409 0.395630 -0.014099 0.908813 1445640179 -0.131409 0.395630 -0.014099 0.908813 1445640179 -0.131409 0.395630 -0.014099 0.908813 1445640179 -0.131409 0.395630 -0.014099 0.908813 1445640179 -0.131409 0.395630 -0.014099 0.908813 1445640179 -0.131409 0.395630 -0.014099 0.908813 1445640179 -0.131775 0.598022 0.012695 0.790405 1445640179 -0.131775 0.598022 0.012695 0.790405 1445640179 -0.131775 0.598022 0.012695 0.790405 1445640179 -0.131775 0.598022 0.012695 0.790405 1445640179 -0.131775 0.598022 0.012695 0.790405 1445640179 -0.131775 0.598022 0.012695 0.790405 1445640179 -0.124390 0.770386 0.024109 0.624817 1445640179 -0.124390 0.770386 0.024109 0.624817 1445640179 -0.124390 0.770386 0.024109 0.624817 1445640179 -0.124390 0.770386 0.024109 0.624817 1445640179 -0.124390 0.770386 0.024109 0.624817 1445640179 -0.124390 0.770386 0.024109 0.624817 1445640179 -0.124390 0.770386 0.024109 0.624817 1445640179 -0.119629 0.876221 0.042358 0.464844 1445640179 -0.119629 0.876221 0.042358 0.464844 1445640179 -0.119629 0.876221 0.042358 0.464844 1445640179 -0.119629 0.876221 0.042358 0.464844 1445640179 -0.119629 0.876221 0.042358 0.464844 1445640179 -0.119629 0.876221 0.042358 0.464844 1445640179 -0.132690 0.888123 0.070740 0.434204 1445640179 -0.132690 0.888123 0.070740 0.434204 1445640179 -0.132690 0.888123 0.070740 0.434204 1445640179 -0.132690 0.888123 0.070740 0.434204 1445640179 -0.132690 0.888123 0.070740 0.434204 1445640179 -0.132690 0.888123 0.070740 0.434204 1445640179 -0.132690 0.888123 0.070740 0.434204 1445640179 -0.150146 0.806824 0.120667 0.558472 1445640179 -0.150146 0.806824 0.120667 0.558472 1445640180 -0.150146 0.806824 0.120667 0.558472 1445640180 -0.150146 0.806824 0.120667 0.558472 1445640180 -0.150146 0.806824 0.120667 0.558472 1445640180 -0.150146 0.806824 0.120667 0.558472 1445640180 -0.132446 0.596802 0.156982 0.775574 1445640180 -0.132446 0.596802 0.156982 0.775574 1445640180 -0.132446 0.596802 0.156982 0.775574 1445640180 -0.132446 0.596802 0.156982 0.775574 1445640180 -0.132446 0.596802 0.156982 0.775574 1445640180 -0.132446 0.596802 0.156982 0.775574 1445640180 -0.088623 0.241028 0.103149 0.960938 1445640180 -0.088623 0.241028 0.103149 0.960938 1445640180 -0.088623 0.241028 0.103149 0.960938 1445640180 -0.088623 0.241028 0.103149 0.960938 1445640180 -0.088623 0.241028 0.103149 0.960938 1445640180 -0.088623 0.241028 0.103149 0.960938 1445640180 -0.089233 0.009949 0.046875 0.994812 1445640180 -0.089233 0.009949 0.046875 0.994812 1445640180 -0.089233 0.009949 0.046875 0.994812 1445640180 -0.089233 0.009949 0.046875 0.994812 1445640180 -0.089233 0.009949 0.046875 0.994812 1445640180 -0.089233 0.009949 0.046875 0.994812 1445640180 -0.094116 0.011719 0.065918 0.993286 1445640180 -0.094116 0.011719 0.065918 0.993286 1445640180 -0.094116 0.011719 0.065918 0.993286 1445640180 -0.094116 0.011719 0.065918 0.993286 1445640180 -0.094116 0.011719 0.065918 0.993286 1445640180 -0.094116 0.011719 0.065918 0.993286 1445640180 -0.111328 0.102051 0.063721 0.986450 1445640180 -0.111328 0.102051 0.063721 0.986450 1445640180 -0.111328 0.102051 0.063721 0.986450 1445640180 -0.111328 0.102051 0.063721 0.986450 1445640180 -0.111328 0.102051 0.063721 0.986450 1445640180 -0.111328 0.102051 0.063721 0.986450 1445640180 -0.111328 0.102051 0.063721 0.986450 1445640180 -0.148010 0.282410 0.078064 0.944519 1445640180 -0.148010 0.282410 0.078064 0.944519 1445640180 -0.148010 0.282410 0.078064 0.944519 1445640180 -0.148010 0.282410 0.078064 0.944519 1445640180 -0.148010 0.282410 0.078064 0.944519 1445640180 -0.148010 0.282410 0.078064 0.944519 1445640180 -0.154907 0.504456 0.041931 0.848328 1445640180 -0.154907 0.504456 0.041931 0.848328 1445640180 -0.154907 0.504456 0.041931 0.848328 1445640180 -0.154907 0.504456 0.041931 0.848328 1445640180 -0.154907 0.504456 0.041931 0.848328 1445640180 -0.172668 0.691284 0.048584 0.699890 1445640180 -0.172668 0.691284 0.048584 0.699890 1445640180 -0.172668 0.691284 0.048584 0.699890 1445640180 -0.172668 0.691284 0.048584 0.699890 1445640180 -0.172668 0.691284 0.048584 0.699890 1445640180 -0.172668 0.691284 0.048584 0.699890 1445640180 -0.163696 0.821167 0.045288 0.544739 1445640180 -0.163696 0.821167 0.045288 0.544739 1445640180 -0.163696 0.821167 0.045288 0.544739 1445640180 -0.163696 0.821167 0.045288 0.544739 1445640180 -0.163696 0.821167 0.045288 0.544739 1445640180 -0.163696 0.821167 0.045288 0.544739 1445640180 -0.163696 0.821167 0.045288 0.544739 1445640180 -0.169556 0.845459 0.051270 0.503723 1445640180 -0.169556 0.845459 0.051270 0.503723 1445640180 -0.169556 0.845459 0.051270 0.503723 1445640180 -0.169556 0.845459 0.051270 0.503723 1445640180 -0.169556 0.845459 0.051270 0.503723 1445640180 -0.169556 0.845459 0.051270 0.503723 1445640180 -0.187134 0.783752 0.071045 0.587830 1445640180 -0.187134 0.783752 0.071045 0.587830 1445640180 -0.187134 0.783752 0.071045 0.587830 1445640180 -0.187134 0.783752 0.071045 0.587830 1445640180 -0.187134 0.783752 0.071045 0.587830 1445640180 -0.187134 0.783752 0.071045 0.587830 1445640180 -0.181519 0.614319 0.104309 0.760742 1445640180 -0.181519 0.614319 0.104309 0.760742 1445640180 -0.181519 0.614319 0.104309 0.760742 1445640180 -0.181519 0.614319 0.104309 0.760742 1445640180 -0.098511 0.254822 0.082397 0.958374 1445640180 -0.098511 0.254822 0.082397 0.958374 1445640180 -0.098511 0.254822 0.082397 0.958374 1445640180 -0.098511 0.254822 0.082397 0.958374 1445640180 -0.098511 0.254822 0.082397 0.958374 1445640180 -0.098511 0.254822 0.082397 0.958374 1445640180 -0.098511 0.254822 0.082397 0.958374 1445640180 -0.028015 -0.021301 -0.014038 0.999268 1445640180 -0.028015 -0.021301 -0.014038 0.999268 1445640180 -0.028015 -0.021301 -0.014038 0.999268 1445640180 -0.028015 -0.021301 -0.014038 0.999268 1445640180 -0.028015 -0.021301 -0.014038 0.999268 1445640180 -0.028015 -0.021301 -0.014038 0.999268 1445640180 -0.076111 -0.091309 0.049988 0.991638 1445640180 -0.076111 -0.091309 0.049988 0.991638 1445640180 -0.076111 -0.091309 0.049988 0.991638 1445640180 -0.076111 -0.091309 0.049988 0.991638 1445640180 -0.076111 -0.091309 0.049988 0.991638 1445640180 -0.076111 -0.091309 0.049988 0.991638 1445640180 -0.104980 -0.071228 0.007202 0.991882 1445640180 -0.104980 -0.071228 0.007202 0.991882 1445640180 -0.104980 -0.071228 0.007202 0.991882 1445640180 -0.104980 -0.071228 0.007202 0.991882 1445640180 -0.104980 -0.071228 0.007202 0.991882 1445640180 -0.104980 -0.071228 0.007202 0.991882 1445640180 -0.104980 -0.071228 0.007202 0.991882 1445640180 -0.132141 0.035278 0.024902 0.990234 1445640180 -0.132141 0.035278 0.024902 0.990234 1445640180 -0.132141 0.035278 0.024902 0.990234 1445640180 -0.132141 0.035278 0.024902 0.990234 1445640180 -0.132141 0.035278 0.024902 0.990234 1445640180 -0.132141 0.035278 0.024902 0.990234 1445640180 -0.159851 0.229126 0.045166 0.959106 1445640180 -0.159851 0.229126 0.045166 0.959106 1445640180 -0.159851 0.229126 0.045166 0.959106 1445640181 -0.159851 0.229126 0.045166 0.959106 1445640181 -0.159851 0.229126 0.045166 0.959106 1445640181 -0.177979 0.475525 0.052368 0.859863 1445640181 -0.177979 0.475525 0.052368 0.859863 1445640181 -0.177979 0.475525 0.052368 0.859863 1445640181 -0.177979 0.475525 0.052368 0.859863 1445640181 -0.177979 0.475525 0.052368 0.859863 1445640181 -0.177979 0.475525 0.052368 0.859863 1445640181 -0.165833 0.712463 0.043335 0.680420 1445640181 -0.165833 0.712463 0.043335 0.680420 1445640181 -0.165833 0.712463 0.043335 0.680420 1445640181 -0.165833 0.712463 0.043335 0.680420 1445640181 -0.165833 0.712463 0.043335 0.680420 1445640181 -0.139282 0.868225 0.051758 0.473328 1445640181 -0.139282 0.868225 0.051758 0.473328 1445640181 -0.139282 0.868225 0.051758 0.473328 1445640181 -0.139282 0.868225 0.051758 0.473328 1445640181 -0.139282 0.868225 0.051758 0.473328 1445640181 -0.139282 0.868225 0.051758 0.473328 1445640181 -0.139282 0.868225 0.051758 0.473328 1445640181 -0.170044 0.870178 0.098877 0.451721 1445640181 -0.170044 0.870178 0.098877 0.451721 1445640181 -0.170044 0.870178 0.098877 0.451721 1445640181 -0.170044 0.870178 0.098877 0.451721 1445640181 -0.170044 0.870178 0.098877 0.451721 1445640181 -0.170044 0.870178 0.098877 0.451721 1445640181 -0.195923 0.734131 0.138428 0.635132 1445640181 -0.195923 0.734131 0.138428 0.635132 1445640181 -0.195923 0.734131 0.138428 0.635132 1445640181 -0.195923 0.734131 0.138428 0.635132 1445640181 -0.195923 0.734131 0.138428 0.635132 1445640181 -0.195923 0.734131 0.138428 0.635132 1445640181 -0.158447 0.418823 0.115295 0.886597 1445640181 -0.158447 0.418823 0.115295 0.886597 1445640181 -0.158447 0.418823 0.115295 0.886597 1445640181 -0.158447 0.418823 0.115295 0.886597 1445640181 -0.158447 0.418823 0.115295 0.886597 1445640181 -0.118469 -0.017090 0.021484 0.992554 1445640181 -0.118469 -0.017090 0.021484 0.992554 1445640181 -0.118469 -0.017090 0.021484 0.992554 1445640181 -0.118469 -0.017090 0.021484 0.992554 1445640181 -0.118469 -0.017090 0.021484 0.992554 1445640181 -0.118469 -0.017090 0.021484 0.992554 1445640181 -0.098083 -0.139709 -0.060730 0.983398 1445640181 -0.098083 -0.139709 -0.060730 0.983398 1445640181 -0.098083 -0.139709 -0.060730 0.983398 1445640181 -0.098083 -0.139709 -0.060730 0.983398 1445640181 -0.098083 -0.139709 -0.060730 0.983398 1445640181 -0.098083 -0.139709 -0.060730 0.983398 1445640181 -0.132568 -0.133911 -0.058716 0.980286 1445640181 -0.132568 -0.133911 -0.058716 0.980286 1445640181 -0.132568 -0.133911 -0.058716 0.980286 1445640181 -0.132568 -0.133911 -0.058716 0.980286 1445640181 -0.132568 -0.133911 -0.058716 0.980286 1445640181 -0.132568 -0.133911 -0.058716 0.980286 1445640181 -0.132568 -0.133911 -0.058716 0.980286 1445640181 -0.189331 -0.040100 -0.052795 0.979675 1445640181 -0.189331 -0.040100 -0.052795 0.979675 1445640181 -0.189331 -0.040100 -0.052795 0.979675 1445640181 -0.189331 -0.040100 -0.052795 0.979675 1445640181 -0.189331 -0.040100 -0.052795 0.979675 1445640181 -0.256958 0.184631 -0.034729 0.947937 1445640181 -0.256958 0.184631 -0.034729 0.947937 1445640181 -0.256958 0.184631 -0.034729 0.947937 1445640181 -0.256958 0.184631 -0.034729 0.947937 1445640181 -0.256958 0.184631 -0.034729 0.947937 1445640181 -0.256958 0.184631 -0.034729 0.947937 1445640181 -0.256958 0.184631 -0.034729 0.947937 1445640181 -0.299438 0.516907 -0.038574 0.801025 1445640181 -0.299438 0.516907 -0.038574 0.801025 1445640181 -0.299438 0.516907 -0.038574 0.801025 1445640181 -0.299438 0.516907 -0.038574 0.801025 1445640181 -0.299438 0.516907 -0.038574 0.801025 1445640181 -0.299438 0.516907 -0.038574 0.801025 1445640181 -0.254089 0.810120 -0.089783 0.520569 1445640181 -0.254089 0.810120 -0.089783 0.520569 1445640181 -0.254089 0.810120 -0.089783 0.520569 1445640181 -0.254089 0.810120 -0.089783 0.520569 1445640181 -0.254089 0.810120 -0.089783 0.520569 1445640181 -0.254089 0.810120 -0.089783 0.520569 1445640181 -0.181458 0.941711 -0.065247 0.275696 1445640181 -0.181458 0.941711 -0.065247 0.275696 1445640181 -0.181458 0.941711 -0.065247 0.275696 1445640181 -0.181458 0.941711 -0.065247 0.275696 1445640181 -0.181458 0.941711 -0.065247 0.275696 1445640181 -0.181458 0.941711 -0.065247 0.275696 1445640181 -0.181458 0.941711 -0.065247 0.275696 1445640181 -0.201111 0.928711 -0.035706 0.309326 1445640181 -0.201111 0.928711 -0.035706 0.309326 1445640181 -0.201111 0.928711 -0.035706 0.309326 1445640181 -0.201111 0.928711 -0.035706 0.309326 1445640181 -0.201111 0.928711 -0.035706 0.309326 1445640181 -0.201111 0.928711 -0.035706 0.309326 1445640181 -0.231018 0.835205 0.012573 0.498840 1445640181 -0.231018 0.835205 0.012573 0.498840 1445640181 -0.231018 0.835205 0.012573 0.498840 1445640181 -0.231018 0.835205 0.012573 0.498840 1445640181 -0.231018 0.835205 0.012573 0.498840 1445640181 -0.189697 0.589172 0.095215 0.779602 1445640181 -0.189697 0.589172 0.095215 0.779602 1445640181 -0.189697 0.589172 0.095215 0.779602 1445640181 -0.189697 0.589172 0.095215 0.779602 1445640181 -0.189697 0.589172 0.095215 0.779602 1445640181 -0.189697 0.589172 0.095215 0.779602 1445640181 -0.189697 0.589172 0.095215 0.779602 1445640181 -0.101196 0.135864 0.011414 0.985474 1445640181 -0.101196 0.135864 0.011414 0.985474 1445640181 -0.101196 0.135864 0.011414 0.985474 1445640181 -0.101196 0.135864 0.011414 0.985474 1445640181 -0.101196 0.135864 0.011414 0.985474 1445640182 -0.101196 0.135864 0.011414 0.985474 1445640182 -0.128174 0.003052 -0.089600 0.987671 1445640182 -0.128174 0.003052 -0.089600 0.987671 1445640182 -0.128174 0.003052 -0.089600 0.987671 1445640182 -0.128174 0.003052 -0.089600 0.987671 1445640182 -0.128174 0.003052 -0.089600 0.987671 1445640182 -0.128174 0.003052 -0.089600 0.987671 1445640182 -0.189880 0.029602 -0.031433 0.980835 1445640182 -0.189880 0.029602 -0.031433 0.980835 1445640182 -0.189880 0.029602 -0.031433 0.980835 1445640182 -0.189880 0.029602 -0.031433 0.980835 1445640182 -0.189880 0.029602 -0.031433 0.980835 1445640182 -0.189880 0.029602 -0.031433 0.980835 1445640182 -0.189880 0.029602 -0.031433 0.980835 1445640182 -0.239807 0.151672 -0.043945 0.957886 1445640182 -0.239807 0.151672 -0.043945 0.957886 1445640182 -0.239807 0.151672 -0.043945 0.957886 1445640182 -0.239807 0.151672 -0.043945 0.957886 1445640182 -0.239807 0.151672 -0.043945 0.957886 1445640182 -0.276367 0.360535 -0.015320 0.890686 1445640182 -0.276367 0.360535 -0.015320 0.890686 1445640182 -0.276367 0.360535 -0.015320 0.890686 1445640182 -0.276367 0.360535 -0.015320 0.890686 1445640182 -0.276367 0.360535 -0.015320 0.890686 1445640182 -0.271423 0.605103 -0.015442 0.748230 1445640182 -0.271423 0.605103 -0.015442 0.748230 1445640182 -0.271423 0.605103 -0.015442 0.748230 1445640182 -0.271423 0.605103 -0.015442 0.748230 1445640182 -0.271423 0.605103 -0.015442 0.748230 1445640182 -0.271423 0.605103 -0.015442 0.748230 1445640182 -0.224731 0.820984 -0.017578 0.524475 1445640182 -0.224731 0.820984 -0.017578 0.524475 1445640182 -0.224731 0.820984 -0.017578 0.524475 1445640182 -0.224731 0.820984 -0.017578 0.524475 1445640182 -0.224731 0.820984 -0.017578 0.524475 1445640182 -0.224731 0.820984 -0.017578 0.524475 1445640182 -0.224731 0.820984 -0.017578 0.524475 1445640182 -0.131714 0.939392 0.002869 0.316345 1445640182 -0.131714 0.939392 0.002869 0.316345 1445640182 -0.131714 0.939392 0.002869 0.316345 1445640182 -0.131714 0.939392 0.002869 0.316345 1445640182 -0.131714 0.939392 0.002869 0.316345 1445640182 -0.131714 0.939392 0.002869 0.316345 1445640182 -0.158508 0.933105 0.022583 0.321960 1445640182 -0.158508 0.933105 0.022583 0.321960 1445640182 -0.158508 0.933105 0.022583 0.321960 1445640182 -0.158508 0.933105 0.022583 0.321960 1445640182 -0.158508 0.933105 0.022583 0.321960 1445640182 -0.158508 0.933105 0.022583 0.321960 1445640182 -0.158508 0.933105 0.022583 0.321960 1445640182 -0.225769 0.805847 0.057312 0.544312 1445640182 -0.225769 0.805847 0.057312 0.544312 1445640182 -0.225769 0.805847 0.057312 0.544312 1445640182 -0.225769 0.805847 0.057312 0.544312 1445640182 -0.225769 0.805847 0.057312 0.544312 1445640182 -0.168274 0.513855 0.095825 0.835693 1445640182 -0.168274 0.513855 0.095825 0.835693 1445640182 -0.168274 0.513855 0.095825 0.835693 1445640182 -0.168274 0.513855 0.095825 0.835693 1445640182 -0.168274 0.513855 0.095825 0.835693 1445640182 -0.168274 0.513855 0.095825 0.835693 1445640182 -0.093140 0.114197 0.053650 0.987610 1445640182 -0.093140 0.114197 0.053650 0.987610 1445640182 -0.093140 0.114197 0.053650 0.987610 1445640182 -0.093140 0.114197 0.053650 0.987610 1445640182 -0.093140 0.114197 0.053650 0.987610 1445640182 -0.093140 0.114197 0.053650 0.987610 1445640182 -0.093140 0.114197 0.053650 0.987610 1445640182 -0.106140 0.003052 0.012756 0.994263 1445640182 -0.106140 0.003052 0.012756 0.994263 1445640182 -0.106140 0.003052 0.012756 0.994263 1445640182 -0.106140 0.003052 0.012756 0.994263 1445640182 -0.106140 0.003052 0.012756 0.994263 1445640182 -0.106140 0.003052 0.012756 0.994263 1445640182 -0.158020 0.013428 0.041931 0.986450 1445640182 -0.158020 0.013428 0.041931 0.986450 1445640182 -0.158020 0.013428 0.041931 0.986450 1445640182 -0.158020 0.013428 0.041931 0.986450 1445640182 -0.158020 0.013428 0.041931 0.986450 1445640182 -0.158020 0.013428 0.041931 0.986450 1445640182 -0.158020 0.013428 0.041931 0.986450 1445640182 -0.231262 0.157837 0.059082 0.958130 1445640182 -0.231262 0.157837 0.059082 0.958130 1445640182 -0.231262 0.157837 0.059082 0.958130 1445640182 -0.231262 0.157837 0.059082 0.958130 1445640182 -0.231262 0.157837 0.059082 0.958130 1445640182 -0.231262 0.157837 0.059082 0.958130 1445640182 -0.305725 0.403381 0.022583 0.862122 1445640182 -0.305725 0.403381 0.022583 0.862122 1445640182 -0.305725 0.403381 0.022583 0.862122 1445640182 -0.305725 0.403381 0.022583 0.862122 1445640182 -0.305725 0.403381 0.022583 0.862122 1445640182 -0.331116 0.676819 -0.054443 0.655151 1445640182 -0.331116 0.676819 -0.054443 0.655151 1445640182 -0.331116 0.676819 -0.054443 0.655151 1445640182 -0.331116 0.676819 -0.054443 0.655151 1445640182 -0.331116 0.676819 -0.054443 0.655151 1445640182 -0.331116 0.676819 -0.054443 0.655151 1445640182 -0.331116 0.676819 -0.054443 0.655151 1445640182 -0.291626 0.880920 -0.111633 0.355469 1445640182 -0.291626 0.880920 -0.111633 0.355469 1445640182 -0.291626 0.880920 -0.111633 0.355469 1445640182 -0.291626 0.880920 -0.111633 0.355469 1445640182 -0.291626 0.880920 -0.111633 0.355469 1445640182 -0.291626 0.880920 -0.111633 0.355469 1445640182 -0.206726 0.966492 -0.106567 0.108643 1445640182 -0.206726 0.966492 -0.106567 0.108643 1445640182 -0.206726 0.966492 -0.106567 0.108643 1445640182 -0.206726 0.966492 -0.106567 0.108643 1445640182 -0.206726 0.966492 -0.106567 0.108643 1445640182 -0.206726 0.966492 -0.106567 0.108643 1445640183 -0.206726 0.966492 -0.106567 0.108643 1445640183 -0.220886 0.968811 -0.046387 0.102295 1445640183 -0.220886 0.968811 -0.046387 0.102295 1445640183 -0.220886 0.968811 -0.046387 0.102295 1445640183 -0.220886 0.968811 -0.046387 0.102295 1445640183 -0.220886 0.968811 -0.046387 0.102295 1445640183 -0.220886 0.968811 -0.046387 0.102295 1445640183 -0.252991 0.914856 0.025208 0.313660 1445640183 -0.252991 0.914856 0.025208 0.313660 1445640183 -0.252991 0.914856 0.025208 0.313660 1445640183 -0.252991 0.914856 0.025208 0.313660 1445640183 
-0.097351 -0.588013 -0.082092 0.798767 1445640184 -0.101685 -0.591064 -0.090454 0.795105 1445640184 -0.101685 -0.591064 -0.090454 0.795105 1445640185 -0.101685 -0.591064 -0.090454 0.795105 1445640185 -0.101685 -0.591064 -0.090454 0.795105 1445640185 -0.101685 -0.591064 -0.090454 0.795105 1445640185 -0.101685 -0.591064 -0.090454 0.795105 1445640185 -0.110229 -0.591003 -0.106079 0.792053 1445640185 -0.110229 -0.591003 -0.106079 0.792053 1445640185 -0.110229 -0.591003 -0.106079 0.792053 1445640185 -0.110229 -0.591003 -0.106079 0.792053 1445640185 -0.110229 -0.591003 -0.106079 0.792053 1445640185 -0.099182 -0.588745 -0.093384 0.796753 1445640185 -0.099182 -0.588745 -0.093384 0.796753 1445640185 -0.099182 -0.588745 -0.093384 0.796753 1445640185 -0.099182 -0.588745 -0.093384 0.796753 1445640185 -0.099182 -0.588745 -0.093384 0.796753 1445640185 -0.099182 -0.588745 -0.093384 0.796753 1445640185 -0.058838 -0.586121 -0.052734 0.806396 1445640185 -0.058838 -0.586121 -0.052734 0.806396 1445640185 -0.058838 -0.586121 -0.052734 0.806396 1445640185 -0.058838 -0.586121 -0.052734 0.806396 1445640185 -0.058838 -0.586121 -0.052734 0.806396 1445640185 -0.001221 -0.576172 0.006714 0.817261 1445640185 -0.001221 -0.576172 0.006714 0.817261 1445640185 -0.001221 -0.576172 0.006714 0.817261 1445640185 -0.001221 -0.576172 0.006714 0.817261 1445640185 -0.001221 -0.576172 0.006714 0.817261 1445640185 -0.001221 -0.576172 0.006714 0.817261 1445640185 0.042664 -0.554016 0.068787 0.828552 1445640185 0.042664 -0.554016 0.068787 0.828552 1445640185 0.042664 -0.554016 0.068787 0.828552 1445640185 0.042664 -0.554016 0.068787 0.828552 1445640185 0.042664 -0.554016 0.068787 0.828552 1445640185 0.042664 -0.554016 0.068787 0.828552 1445640185 0.061951 -0.531128 0.118896 0.836609 1445640185 0.061951 -0.531128 0.118896 0.836609 1445640185 0.061951 -0.531128 0.118896 0.836609 1445640185 0.061951 -0.531128 0.118896 0.836609 1445640185 0.061951 -0.531128 0.118896 0.836609 1445640185 0.061951 -0.531128 0.118896 0.836609 1445640185 0.066711 -0.510559 0.144653 0.844910 1445640185 0.066711 -0.510559 0.144653 0.844910 1445640185 0.066711 -0.510559 0.144653 0.844910 1445640185 0.066711 -0.510559 0.144653 0.844910 1445640185 0.066711 -0.510559 0.144653 0.844910 1445640185 0.066711 -0.510559 0.144653 0.844910 1445640185 0.059143 -0.512146 0.132080 0.846619 1445640185 0.059143 -0.512146 0.132080 0.846619 1445640185 0.059143 -0.512146 0.132080 0.846619 1445640185 0.059143 -0.512146 0.132080 0.846619 1445640185 0.059143 -0.512146 0.132080 0.846619 1445640185 0.059143 -0.512146 0.132080 0.846619 1445640185 0.057739 -0.528076 0.090637 0.842346 1445640185 0.057739 -0.528076 0.090637 0.842346 1445640185 0.057739 -0.528076 0.090637 0.842346 1445640185 0.057739 -0.528076 0.090637 0.842346 1445640185 0.057739 -0.528076 0.090637 0.842346 1445640185 0.057739 -0.528076 0.090637 0.842346 1445640185 0.082520 -0.538086 0.083557 0.834656 1445640185 0.082520 -0.538086 0.083557 0.834656 1445640185 0.082520 -0.538086 0.083557 0.834656 1445640185 0.082520 -0.538086 0.083557 0.834656 1445640185 0.082520 -0.538086 0.083557 0.834656 1445640185 0.082520 -0.538086 0.083557 0.834656 1445640185 0.125793 -0.525208 0.126099 0.832092 1445640185 0.125793 -0.525208 0.126099 0.832092 1445640185 0.125793 -0.525208 0.126099 0.832092 1445640185 0.125793 -0.525208 0.126099 0.832092 1445640185 0.125793 -0.525208 0.126099 0.832092 1445640185 0.148315 -0.513000 0.156677 0.830811 1445640185 0.148315 -0.513000 0.156677 0.830811 1445640185 0.148315 -0.513000 0.156677 0.830811 1445640185 0.148315 -0.513000 0.156677 0.830811 1445640185 0.148315 -0.513000 0.156677 0.830811 1445640185 0.139587 -0.521179 0.138794 0.830383 1445640185 0.139587 -0.521179 0.138794 0.830383 1445640185 0.139587 -0.521179 0.138794 0.830383 1445640185 0.139587 -0.521179 0.138794 0.830383 1445640185 0.139587 -0.521179 0.138794 0.830383 1445640185 0.139587 -0.521179 0.138794 0.830383 1445640185 0.130066 -0.532959 0.112183 0.828491 1445640185 0.130066 -0.532959 0.112183 0.828491 1445640185 0.130066 -0.532959 0.112183 0.828491 1445640185 0.130066 -0.532959 0.112183 0.828491 1445640185 0.130066 -0.532959 0.112183 0.828491 1445640185 0.142761 -0.534424 0.111511 0.825562 1445640185 0.142761 -0.534424 0.111511 0.825562 1445640185 0.142761 -0.534424 0.111511 0.825562 1445640185 0.142761 -0.534424 0.111511 0.825562 1445640185 0.142761 -0.534424 0.111511 0.825562 1445640185 0.142761 -0.534424 0.111511 0.825562 1445640185 0.162781 -0.536926 0.124023 0.818420 1445640185 0.162781 -0.536926 0.124023 0.818420 1445640185 0.162781 -0.536926 0.124023 0.818420 1445640185 0.162781 -0.536926 0.124023 0.818420 1445640185 0.162781 -0.536926 0.124023 0.818420 1445640185 0.162781 -0.536926 0.124023 0.818420 1445640185 0.164368 -0.543640 0.128296 0.812988 1445640185 0.164368 -0.543640 0.128296 0.812988 1445640185 0.164368 -0.543640 0.128296 0.812988 1445640185 0.164368 -0.543640 0.128296 0.812988 1445640185 0.164368 -0.543640 0.128296 0.812988 1445640185 0.157227 -0.533813 0.145874 0.817932 1445640185 0.157227 -0.533813 0.145874 0.817932 1445640185 0.157227 -0.533813 0.145874 0.817932 1445640186 0.157227 -0.533813 0.145874 0.817932 1445640186 0.157227 -0.533813 0.145874 0.817932 1445640186 0.157227 -0.533813 0.145874 0.817932 1445640186 0.148865 -0.516357 0.165955 0.826782 1445640186 0.148865 -0.516357 0.165955 0.826782 1445640186 0.148865 -0.516357 0.165955 0.826782 1445640186 0.148865 -0.516357 0.165955 0.826782 1445640186 0.148865 -0.516357 0.165955 0.826782 1445640186 0.135437 -0.517822 0.151489 0.830994 1445640186 0.135437 -0.517822 0.151489 0.830994 1445640186 0.135437 -0.517822 0.151489 0.830994 1445640186 0.135437 -0.517822 0.151489 0.830994 1445640186 0.135437 -0.517822 0.151489 0.830994 1445640186 0.135437 -0.517822 0.151489 0.830994 1445640186 0.136963 -0.530151 0.125671 0.827271 1445640186 0.136963 -0.530151 0.125671 0.827271 1445640186 0.136963 -0.530151 0.125671 0.827271 1445640186 0.136963 -0.530151 0.125671 0.827271 1445640186 0.136963 -0.530151 0.125671 0.827271 1445640186 0.136963 -0.530151 0.125671 0.827271 1445640186 0.153137 -0.538086 0.116150 0.820679 1445640186 0.153137 -0.538086 0.116150 0.820679 1445640186 0.153137 -0.538086 0.116150 0.820679 1445640186 0.153137 -0.538086 0.116150 0.820679 1445640186 0.153137 -0.538086 0.116150 0.820679 1445640186 0.153137 -0.538086 0.116150 0.820679 1445640186 0.179810 -0.526855 0.134766 0.819702 1445640186 0.179810 -0.526855 0.134766 0.819702 1445640186 0.179810 -0.526855 0.134766 0.819702 1445640186 0.179810 -0.526855 0.134766 0.819702 1445640186 0.179810 -0.526855 0.134766 0.819702 1445640186 0.179810 -0.526855 0.134766 0.819702 1445640186 0.193176 -0.511353 0.157471 0.822388 1445640186 0.193176 -0.511353 0.157471 0.822388 1445640186 0.193176 -0.511353 0.157471 0.822388 1445640186 0.193176 -0.511353 0.157471 0.822388 1445640186 0.193176 -0.511353 0.157471 0.822388 1445640186 0.193176 -0.511353 0.157471 0.822388 1445640186 0.184692 -0.510437 0.161804 0.824097 1445640186 0.184692 -0.510437 0.161804 0.824097 1445640186 0.184692 -0.510437 0.161804 0.824097 1445640186 0.184692 -0.510437 0.161804 0.824097 1445640186 0.184692 -0.510437 0.161804 0.824097 1445640186 0.184692 -0.510437 0.161804 0.824097 1445640186 0.166931 -0.522888 0.147278 0.822815 1445640186 0.166931 -0.522888 0.147278 0.822815 1445640186 0.166931 -0.522888 0.147278 0.822815 1445640186 0.166931 -0.522888 0.147278 0.822815 1445640186 0.166931 -0.522888 0.147278 0.822815 1445640186 0.166931 -0.522888 0.147278 0.822815 1445640186 0.152283 -0.541016 0.125000 0.817627 1445640186 0.152283 -0.541016 0.125000 0.817627 1445640186 0.152283 -0.541016 0.125000 0.817627 1445640186 0.152283 -0.541016 0.125000 0.817627 1445640186 0.152283 -0.541016 0.125000 0.817627 1445640186 0.152283 -0.541016 0.125000 0.817627 1445640186 0.140015 -0.549988 0.112183 0.815674 1445640186 0.140015 -0.549988 0.112183 0.815674 1445640186 0.140015 -0.549988 0.112183 0.815674 1445640186 0.140015 -0.549988 0.112183 0.815674 1445640186 0.140015 -0.549988 0.112183 0.815674 1445640186 0.140015 -0.549988 0.112183 0.815674 1445640186 0.140015 -0.549988 0.112183 0.815674 1445640186 0.143921 -0.533813 0.139893 0.821411 1445640186 0.143921 -0.533813 0.139893 0.821411 1445640186 0.143921 -0.533813 0.139893 0.821411 1445640186 0.143921 -0.533813 0.139893 0.821411 1445640186 0.143921 -0.533813 0.139893 0.821411 1445640186 0.143921 -0.533813 0.139893 0.821411 1445640186 0.144592 -0.509094 0.176941 0.829773 1445640186 0.144592 -0.509094 0.176941 0.829773 1445640186 0.144592 -0.509094 0.176941 0.829773 1445640186 0.144592 -0.509094 0.176941 0.829773 1445640186 0.144592 -0.509094 0.176941 0.829773 1445640186 0.144592 -0.509094 0.176941 0.829773 1445640186 0.144592 -0.509094 0.176941 0.829773 1445640186 0.127686 -0.518433 0.156799 0.830811 1445640186 0.127686 -0.518433 0.156799 0.830811 1445640186 0.127686 -0.518433 0.156799 0.830811 1445640186 0.127686 -0.518433 0.156799 0.830811 1445640186 0.127686 -0.518433 0.156799 0.830811 1445640186 0.120789 -0.541931 0.107910 0.824646 1445640186 0.120789 -0.541931 0.107910 0.824646 1445640186 0.120789 -0.541931 0.107910 0.824646 1445640186 0.120789 -0.541931 0.107910 0.824646 1445640186 0.120789 -0.541931 0.107910 0.824646 1445640186 0.120789 -0.541931 0.107910 0.824646 1445640186 0.150574 -0.547729 0.106567 0.816040 1445640186 0.150574 -0.547729 0.106567 0.816040 1445640186 0.150574 -0.547729 0.106567 0.816040 1445640186 0.150574 -0.547729 0.106567 0.816040 1445640186 0.150574 -0.547729 0.106567 0.816040 1445640186 0.192627 -0.531677 0.154724 0.810059 1445640186 0.192627 -0.531677 0.154724 0.810059 1445640186 0.192627 -0.531677 0.154724 0.810059 1445640186 0.192627 -0.531677 0.154724 0.810059 1445640186 0.192627 -0.531677 0.154724 0.810059 1445640186 0.192627 -0.531677 0.154724 0.810059 1445640186 0.207031 -0.519043 0.180786 0.809326 1445640186 0.207031 -0.519043 0.180786 0.809326 1445640186 0.207031 -0.519043 0.180786 0.809326 1445640186 0.207031 -0.519043 0.180786 0.809326 1445640186 0.207031 -0.519043 0.180786 0.809326 1445640186 0.207031 -0.519043 0.180786 0.809326 1445640186 0.207031 -0.519043 0.180786 0.809326 1445640186 0.195740 -0.523499 0.165344 0.812561 1445640186 0.195740 -0.523499 0.165344 0.812561 1445640186 0.195740 -0.523499 0.165344 0.812561 1445640186 0.195740 -0.523499 0.165344 0.812561 1445640187 0.195740 -0.523499 0.165344 0.812561 1445640187 0.189575 -0.532166 0.148560 0.811646 1445640187 0.189575 -0.532166 0.148560 0.811646 1445640187 0.189575 -0.532166 0.148560 0.811646 1445640187 0.189575 -0.532166 0.148560 0.811646 1445640187 0.189575 -0.532166 0.148560 0.811646 1445640187 0.189575 -0.532166 0.148560 0.811646 1445640187 0.189575 -0.532166 0.148560 0.811646 1445640187 0.184875 -0.545166 0.134033 0.806580 1445640187 0.184875 -0.545166 0.134033 0.806580 1445640187 0.184875 -0.545166 0.134033 0.806580 1445640187 0.184875 -0.545166 0.134033 0.806580 1445640187 0.184875 -0.545166 0.134033 0.806580 1445640187 0.181091 -0.545410 0.135376 0.807068 1445640187 0.181091 -0.545410 0.135376 0.807068 1445640187 0.181091 -0.545410 0.135376 0.807068 1445640187 0.181091 -0.545410 0.135376 0.807068 1445640187 0.181091 -0.545410 0.135376 0.807068 1445640187 0.181091 -0.545410 0.135376 0.807068 1445640187 0.181091 -0.545410 0.135376 0.807068 1445640187 0.197327 -0.509460 0.188232 0.816101 1445640187 0.197327 -0.509460 0.188232 0.816101 1445640187 0.197327 -0.509460 0.188232 0.816101 1445640187 0.197327 -0.509460 0.188232 0.816101 1445640187 0.197327 -0.509460 0.188232 0.816101 1445640187 0.193542 -0.491821 0.208374 0.822937 1445640187 0.193542 -0.491821 0.208374 0.822937 1445640187 0.193542 -0.491821 0.208374 0.822937 1445640187 0.193542 -0.491821 0.208374 0.822937 1445640187 0.193542 -0.491821 0.208374 0.822937 1445640187 0.193542 -0.491821 0.208374 0.822937 1445640187 0.193542 -0.491821 0.208374 0.822937 1445640187 0.173645 -0.513916 0.173218 0.821960 1445640187 0.173645 -0.513916 0.173218 0.821960 1445640187 0.173645 -0.513916 0.173218 0.821960 1445640187 0.173645 -0.513916 0.173218 0.821960 1445640187 0.173645 -0.513916 0.173218 0.821960 1445640187 0.173645 -0.513916 0.173218 0.821960 1445640187 0.168640 -0.537903 0.133789 0.815063 1445640187 0.168640 -0.537903 0.133789 0.815063 1445640187 0.168640 -0.537903 0.133789 0.815063 1445640187 0.168640 -0.537903 0.133789 0.815063 1445640187 0.168640 -0.537903 0.133789 0.815063 1445640187 0.168640 -0.537903 0.133789 0.815063 1445640187 0.196533 -0.542725 0.142151 0.804077 1445640187 0.196533 -0.542725 0.142151 0.804077 1445640187 0.196533 -0.542725 0.142151 0.804077 1445640187 0.196533 -0.542725 0.142151 0.804077 1445640187 0.196533 -0.542725 0.142151 0.804077 1445640187 0.227722 -0.528503 0.175049 0.798828 1445640187 0.227722 -0.528503 0.175049 0.798828 1445640187 0.227722 -0.528503 0.175049 0.798828 1445640187 0.227722 -0.528503 0.175049 0.798828 1445640187 0.227722 -0.528503 0.175049 0.798828 1445640187 0.227722 -0.528503 0.175049 0.798828 1445640187 0.227722 -0.528503 0.175049 0.798828 1445640187 0.229736 -0.522156 0.183044 0.800598 1445640187 0.229736 -0.522156 0.183044 0.800598 1445640187 0.229736 -0.522156 0.183044 0.800598 1445640187 0.229736 -0.522156 0.183044 0.800598 1445640187 0.229736 -0.522156 0.183044 0.800598 1445640187 0.229736 -0.522156 0.183044 0.800598 1445640187 0.213135 -0.531250 0.165649 0.803040 1445640187 0.213135 -0.531250 0.165649 0.803040 1445640187 0.213135 -0.531250 0.165649 0.803040 1445640187 0.213135 -0.531250 0.165649 0.803040 1445640187 0.213135 -0.531250 0.165649 0.803040 1445640187 0.213135 -0.531250 0.165649 0.803040 1445640187 0.200928 -0.542786 0.152344 0.801086 1445640187 0.200928 -0.542786 0.152344 0.801086 1445640187 0.200928 -0.542786 0.152344 0.801086 1445640187 0.200928 -0.542786 0.152344 0.801086 1445640187 0.200928 -0.542786 0.152344 0.801086 1445640187 0.200928 -0.542786 0.152344 0.801086 1445640187 0.191467 -0.551575 0.140686 0.799561 1445640187 0.191467 -0.551575 0.140686 0.799561 1445640187 0.191467 -0.551575 0.140686 0.799561 1445640187 0.191467 -0.551575 0.140686 0.799561 1445640187 0.201721 -0.540039 0.158691 0.801514 1445640187 0.201721 -0.540039 0.158691 0.801514 1445640187 0.201721 -0.540039 0.158691 0.801514 1445640187 0.201721 -0.540039 0.158691 0.801514 1445640187 0.201721 -0.540039 0.158691 0.801514 1445640187 0.201721 -0.540039 0.158691 0.801514 1445640187 0.214294 -0.509155 0.206482 0.807556 1445640187 0.214294 -0.509155 0.206482 0.807556 1445640187 0.214294 -0.509155 0.206482 0.807556 1445640187 0.214294 -0.509155 0.206482 0.807556 1445640187 0.214294 -0.509155 0.206482 0.807556 1445640187 0.214294 -0.509155 0.206482 0.807556 1445640187 0.190247 -0.515076 0.187134 0.814514 1445640187 0.190247 -0.515076 0.187134 0.814514 1445640187 0.190247 -0.515076 0.187134 0.814514 1445640187 0.190247 -0.515076 0.187134 0.814514 1445640187 0.190247 -0.515076 0.187134 0.814514 1445640187 0.190247 -0.515076 0.187134 0.814514 1445640187 0.161804 -0.540161 0.129822 0.815613 1445640187 0.161804 -0.540161 0.129822 0.815613 1445640187 0.161804 -0.540161 0.129822 0.815613 1445640187 0.161804 -0.540161 0.129822 0.815613 1445640187 0.161804 -0.540161 0.129822 0.815613 1445640187 0.161804 -0.540161 0.129822 0.815613 1445640187 0.169434 -0.546021 0.118042 0.811890 1445640187 0.169434 -0.546021 0.118042 0.811890 1445640187 0.169434 -0.546021 0.118042 0.811890 1445640187 0.169434 -0.546021 0.118042 0.811890 1445640187 0.169434 -0.546021 0.118042 0.811890 1445640188 0.169434 -0.546021 0.118042 0.811890 1445640188 0.199280 -0.531433 0.154602 0.808655 1445640188 0.199280 -0.531433 0.154602 0.808655 1445640188 0.199280 -0.531433 0.154602 0.808655 1445640188 0.199280 -0.531433 0.154602 0.808655 1445640188 0.199280 -0.531433 0.154602 0.808655 1445640188 0.199280 -0.531433 0.154602 0.808655 1445640188 0.214172 -0.519226 0.182495 0.806946 1445640188 0.214172 -0.519226 0.182495 0.806946 1445640188 0.214172 -0.519226 0.182495 0.806946 1445640188 0.214172 -0.519226 0.182495 0.806946 1445640188 0.214172 -0.519226 0.182495 0.806946 1445640188 0.205017 -0.525574 0.180603 0.805664 1445640188 0.205017 -0.525574 0.180603 0.805664 1445640188 0.205017 -0.525574 0.180603 0.805664 1445640188 0.205017 -0.525574 0.180603 0.805664 1445640188 0.205017 -0.525574 0.180603 0.805664 1445640188 0.205017 -0.525574 0.180603 0.805664 1445640188 0.182922 -0.549011 0.160767 0.799561 1445640188 0.182922 -0.549011 0.160767 0.799561 1445640188 0.182922 -0.549011 0.160767 0.799561 1445640188 0.182922 -0.549011 0.160767 0.799561 1445640188 0.182922 -0.549011 0.160767 0.799561 1445640188 0.182922 -0.549011 0.160767 0.799561 1445640188 0.148865 -0.581116 0.122559 0.790588 1445640188 0.148865 -0.581116 0.122559 0.790588 1445640188 0.148865 -0.581116 0.122559 0.790588 1445640188 0.148865 -0.581116 0.122559 0.790588 1445640188 0.148865 -0.581116 0.122559 0.790588 1445640188 0.148865 -0.581116 0.122559 0.790588 1445640188 0.132324 -0.593994 0.098755 0.787292 1445640188 0.132324 -0.593994 0.098755 0.787292 1445640188 0.132324 -0.593994 0.098755 0.787292 1445640188 0.132324 -0.593994 0.098755 0.787292 1445640188 0.132324 -0.593994 0.098755 0.787292 1445640188 0.132324 -0.593994 0.098755 0.787292 1445640188 0.159912 -0.567627 0.144226 0.794617 1445640188 0.159912 -0.567627 0.144226 0.794617 1445640188 0.159912 -0.567627 0.144226 0.794617 1445640188 0.159912 -0.567627 0.144226 0.794617 1445640188 0.159912 -0.567627 0.144226 0.794617 1445640188 0.159912 -0.567627 0.144226 0.794617 1445640188 0.159912 -0.567627 0.144226 0.794617 1445640188 0.167969 -0.542053 0.184753 0.802368 1445640188 0.167969 -0.542053 0.184753 0.802368 1445640188 0.167969 -0.542053 0.184753 0.802368 1445640188 0.167969 -0.542053 0.184753 0.802368 1445640188 0.167969 -0.542053 0.184753 0.802368 1445640188 0.131714 -0.552917 0.142395 0.810303 1445640188 0.131714 -0.552917 0.142395 0.810303 1445640188 0.131714 -0.552917 0.142395 0.810303 1445640188 0.131714 -0.552917 0.142395 0.810303 1445640188 0.131714 -0.552917 0.142395 0.810303 1445640188 0.131714 -0.552917 0.142395 0.810303 1445640188 0.098267 -0.563538 0.083801 0.815918 1445640188 0.098267 -0.563538 0.083801 0.815918 1445640188 0.098267 -0.563538 0.083801 0.815918 1445640188 0.098267 -0.563538 0.083801 0.815918 1445640188 0.098267 -0.563538 0.083801 0.815918 1445640188 0.098267 -0.563538 0.083801 0.815918 1445640188 0.098267 -0.563538 0.083801 0.815918 1445640188 0.115967 -0.550537 0.087097 0.822083 1445640188 0.115967 -0.550537 0.087097 0.822083 1445640188 0.115967 -0.550537 0.087097 0.822083 1445640188 0.115967 -0.550537 0.087097 0.822083 1445640188 0.115967 -0.550537 0.087097 0.822083 1445640188 0.159363 -0.524475 0.136658 0.825134 1445640188 0.159363 -0.524475 0.136658 0.825134 1445640188 0.159363 -0.524475 0.136658 0.825134 1445640188 0.159363 -0.524475 0.136658 0.825134 1445640188 0.159363 -0.524475 0.136658 0.825134 1445640188 0.186584 -0.508911 0.175049 0.821899 1445640188 0.186584 -0.508911 0.175049 0.821899 1445640188 0.186584 -0.508911 0.175049 0.821899 1445640188 0.186584 -0.508911 0.175049 0.821899 1445640188 0.186584 -0.508911 0.175049 0.821899 1445640188 0.183472 -0.514282 0.174255 0.819458 1445640188 0.183472 -0.514282 0.174255 0.819458 1445640188 0.183472 -0.514282 0.174255 0.819458 1445640188 0.183472 -0.514282 0.174255 0.819458 1445640188 0.183472 -0.514282 0.174255 0.819458 1445640188 0.183472 -0.514282 0.174255 0.819458 1445640188 0.183472 -0.514282 0.174255 0.819458 1445640188 0.171814 -0.532349 0.152405 0.814758 1445640188 0.171814 -0.532349 0.152405 0.814758 1445640188 0.171814 -0.532349 0.152405 0.814758 1445640188 0.171814 -0.532349 0.152405 0.814758 1445640188 0.171814 -0.532349 0.152405 0.814758 1445640188 0.171814 -0.532349 0.152405 0.814758 1445640188 0.169800 -0.553345 0.135010 0.804199 1445640188 0.169800 -0.553345 0.135010 0.804199 1445640188 0.169800 -0.553345 0.135010 0.804199 1445640188 0.169800 -0.553345 0.135010 0.804199 1445640188 0.169800 -0.553345 0.135010 0.804199 1445640188 0.169800 -0.553345 0.135010 0.804199 1445640188 0.166870 -0.572144 0.123474 0.793396 1445640188 0.166870 -0.572144 0.123474 0.793396 1445640188 0.166870 -0.572144 0.123474 0.793396 1445640188 0.166870 -0.572144 0.123474 0.793396 1445640188 0.166870 -0.572144 0.123474 0.793396 1445640188 0.166870 -0.572144 0.123474 0.793396 1445640188 0.158020 -0.578918 0.118164 0.791138 1445640188 0.158020 -0.578918 0.118164 0.791138 1445640188 0.158020 -0.578918 0.118164 0.791138 1445640188 0.158020 -0.578918 0.118164 0.791138 1445640188 0.158020 -0.578918 0.118164 0.791138 1445640188 0.158020 -0.578918 0.118164 0.791138 1445640188 0.165527 -0.559204 0.143799 0.799500 1445640189 0.165527 -0.559204 0.143799 0.799500 1445640189 0.165527 -0.559204 0.143799 0.799500 1445640189 0.165527 -0.559204 0.143799 0.799500 1445640189 0.165527 -0.559204 0.143799 0.799500 1445640189 0.165527 -0.559204 0.143799 0.799500 1445640189 0.169312 -0.536194 0.173340 0.808533 1445640189 0.169312 -0.536194 0.173340 0.808533 1445640189 0.169312 -0.536194 0.173340 0.808533 1445640189 0.169312 -0.536194 0.173340 0.808533 1445640189 0.169312 -0.536194 0.173340 0.808533 1445640189 0.169312 -0.536194 0.173340 0.808533 1445640189 0.160706 -0.541138 0.155762 0.810608 1445640189 0.160706 -0.541138 0.155762 0.810608 1445640189 0.160706 -0.541138 0.155762 0.810608 1445640189 0.160706 -0.541138 0.155762 0.810608 1445640189 0.160706 -0.541138 0.155762 0.810608 1445640189 0.160706 -0.541138 0.155762 0.810608 1445640189 0.165283 -0.553345 0.135010 0.805176 1445640189 0.165283 -0.553345 0.135010 0.805176 1445640189 0.165283 -0.553345 0.135010 0.805176 1445640189 0.165283 -0.553345 0.135010 0.805176 1445640189 0.165283 -0.553345 0.135010 0.805176 1445640189 0.165283 -0.553345 0.135010 0.805176 1445640189 0.187500 -0.554077 0.144043 0.798157 1445640189 0.187500 -0.554077 0.144043 0.798157 1445640189 0.187500 -0.554077 0.144043 0.798157 1445640189 0.187500 -0.554077 0.144043 0.798157 1445640189 0.187500 -0.554077 0.144043 0.798157 1445640189 0.187500 -0.554077 0.144043 0.798157 1445640189 0.196960 -0.544922 0.156677 0.799805 1445640189 0.196960 -0.544922 0.156677 0.799805 1445640189 0.196960 -0.544922 0.156677 0.799805 1445640189 0.196960 -0.544922 0.156677 0.799805 1445640189 0.196960 -0.544922 0.156677 0.799805 1445640189 0.196960 -0.544922 0.156677 0.799805 1445640189 0.187500 -0.543518 0.151123 0.804077 1445640189 0.187500 -0.543518 0.151123 0.804077 1445640189 0.187500 -0.543518 0.151123 0.804077 1445640189 0.187500 -0.543518 0.151123 0.804077 1445640189 0.187500 -0.543518 0.151123 0.804077 1445640189 0.185486 -0.543823 0.151978 0.804138 1445640189 0.185486 -0.543823 0.151978 0.804138 1445640189 0.185486 -0.543823 0.151978 0.804138 1445640189 0.185486 -0.543823 0.151978 0.804138 1445640189 0.185486 -0.543823 0.151978 0.804138 1445640189 0.185486 -0.543823 0.151978 0.804138 1445640189 0.184265 -0.546814 0.153931 0.802063 1445640189 0.184265 -0.546814 0.153931 0.802063 1445640189 0.184265 -0.546814 0.153931 0.802063 1445640189 0.184265 -0.546814 0.153931 0.802063 1445640189 0.184265 -0.546814 0.153931 0.802063 1445640189 0.184265 -0.546814 0.153931 0.802063 1445640189 0.177307 -0.551147 0.147583 0.801880 1445640189 0.177307 -0.551147 0.147583 0.801880 1445640189 0.177307 -0.551147 0.147583 0.801880 1445640189 0.177307 -0.551147 0.147583 0.801880 1445640189 0.177307 -0.551147 0.147583 0.801880 1445640189 0.177307 -0.551147 0.147583 0.801880 1445640189 0.183289 -0.535156 0.172180 0.806396 1445640189 0.183289 -0.535156 0.172180 0.806396 1445640189 0.183289 -0.535156 0.172180 0.806396 1445640189 0.183289 -0.535156 0.172180 0.806396 1445640189 0.183289 -0.535156 0.172180 0.806396 1445640189 0.183289 -0.535156 0.172180 0.806396 1445640189 0.183289 -0.535156 0.172180 0.806396 1445640189 0.184204 -0.516357 0.201355 0.811707 1445640189 0.184204 -0.516357 0.201355 0.811707 1445640189 0.184204 -0.516357 0.201355 0.811707 1445640189 0.184204 -0.516357 0.201355 0.811707 1445640189 0.184204 -0.516357 0.201355 0.811707 1445640189 0.184204 -0.516357 0.201355 0.811707 1445640189 0.159790 -0.532104 0.167236 0.814453 1445640189 0.159790 -0.532104 0.167236 0.814453 1445640189 0.159790 -0.532104 0.167236 0.814453 1445640189 0.159790 -0.532104 0.167236 0.814453 1445640189 0.159790 -0.532104 0.167236 0.814453 1445640189 0.149536 -0.558105 0.123535 0.806763 1445640189 0.149536 -0.558105 0.123535 0.806763 1445640189 0.149536 -0.558105 0.123535 0.806763 1445640189 0.149536 -0.558105 0.123535 0.806763 1445640189 0.149536 -0.558105 0.123535 0.806763 1445640189 0.149536 -0.558105 0.123535 0.806763 1445640189 0.176880 -0.567261 0.125305 0.794434 1445640189 0.176880 -0.567261 0.125305 0.794434 1445640189 0.176880 -0.567261 0.125305 0.794434 1445640189 0.176880 -0.567261 0.125305 0.794434 1445640189 0.176880 -0.567261 0.125305 0.794434 1445640189 0.176880 -0.567261 0.125305 0.794434 1445640189 0.209473 -0.555908 0.159119 0.788513 1445640189 0.209473 -0.555908 0.159119 0.788513 1445640189 0.209473 -0.555908 0.159119 0.788513 1445640189 0.209473 -0.555908 0.159119 0.788513 1445640189 0.209473 -0.555908 0.159119 0.788513 1445640189 0.209473 -0.555908 0.159119 0.788513 1445640189 0.211487 -0.546692 0.170227 0.792114 1445640189 0.211487 -0.546692 0.170227 0.792114 1445640189 0.211487 -0.546692 0.170227 0.792114 1445640189 0.211487 -0.546692 0.170227 0.792114 1445640189 0.211487 -0.546692 0.170227 0.792114 1445640189 0.211487 -0.546692 0.170227 0.792114 1445640189 0.196594 -0.552185 0.160217 0.794189 1445640189 0.196594 -0.552185 0.160217 0.794189 1445640189 0.196594 -0.552185 0.160217 0.794189 1445640189 0.196594 -0.552185 0.160217 0.794189 1445640189 0.196594 -0.552185 0.160217 0.794189 1445640189 0.196594 -0.552185 0.160217 0.794189 1445640189 0.196594 -0.552185 0.160217 0.794189 1445640189 0.178772 -0.566956 0.142883 0.791260 1445640190 0.178772 -0.566956 0.142883 0.791260 1445640190 0.178772 -0.566956 0.142883 0.791260 1445640190 0.178772 -0.566956 0.142883 0.791260 1445640190 0.178772 -0.566956 0.142883 0.791260 1445640190 0.178772 -0.566956 0.142883 0.791260 1445640190 0.152588 -0.586121 0.109375 0.788147 1445640190 
-0.083191 0.678345 -0.151489 0.714050 1445640192 -0.083191 0.678345 -0.151489 0.714050 1445640192 -0.085327 0.715149 -0.158630 0.675293 1445640192 -0.085327 0.715149 -0.158630 0.675293 1445640192 -0.085327 0.715149 -0.158630 0.675293 1445640192 -0.085327 0.715149 -0.158630 0.675293 1445640192 -0.085327 0.715149 -0.158630 0.675293 1445640192 -0.085327 0.715149 -0.158630 0.675293 1445640192 -0.085327 0.715149 -0.158630 0.675293 1445640192 -0.085449 0.767517 -0.158020 0.615295 1445640192 -0.085449 0.767517 -0.158020 0.615295 1445640192 -0.085449 0.767517 -0.158020 0.615295 1445640192 -0.085449 0.767517 -0.158020 0.615295 1445640192 -0.085449 0.767517 -0.158020 0.615295 1445640192 -0.085449 0.767517 -0.158020 0.615295 1445640192 -0.099182 0.808350 -0.123535 0.566956 1445640192 -0.099182 0.808350 -0.123535 0.566956 1445640192 -0.099182 0.808350 -0.123535 0.566956 1445640192 -0.099182 0.808350 -0.123535 0.566956 1445640192 -0.099182 0.808350 -0.123535 0.566956 1445640192 -0.099182 0.808350 -0.123535 0.566956 1445640192 -0.143738 0.794861 -0.036499 0.588318 1445640192 -0.143738 0.794861 -0.036499 0.588318 1445640192 -0.143738 0.794861 -0.036499 0.588318 1445640192 -0.143738 0.794861 -0.036499 0.588318 1445640192 -0.143738 0.794861 -0.036499 0.588318 1445640192 -0.143738 0.794861 -0.036499 0.588318 1445640192 -0.161621 0.646912 0.076416 0.741272 1445640192 -0.161621 0.646912 0.076416 0.741272 1445640192 -0.161621 0.646912 0.076416 0.741272 1445640192 -0.161621 0.646912 0.076416 0.741272 1445640192 -0.161621 0.646912 0.076416 0.741272 1445640192 -0.161621 0.646912 0.076416 0.741272 1445640192 -0.102417 0.363770 0.133301 0.916138 1445640192 -0.102417 0.363770 0.133301 0.916138 1445640192 -0.102417 0.363770 0.133301 0.916138 1445640192 -0.102417 0.363770 0.133301 0.916138 1445640192 -0.102417 0.363770 0.133301 0.916138 1445640192 -0.102417 0.363770 0.133301 0.916138 1445640192 -0.102417 0.363770 0.133301 0.916138 1445640192 -0.072632 0.037354 0.053345 0.995178 1445640192 -0.072632 0.037354 0.053345 0.995178 1445640192 -0.072632 0.037354 0.053345 0.995178 1445640192 -0.072632 0.037354 0.053345 0.995178 1445640192 -0.072632 0.037354 0.053345 0.995178 1445640192 -0.072632 0.037354 0.053345 0.995178 1445640192 -0.091431 -0.056946 0.001404 0.994141 1445640192 -0.091431 -0.056946 0.001404 0.994141 1445640192 -0.091431 -0.056946 0.001404 0.994141 1445640192 -0.091431 -0.056946 0.001404 0.994141 1445640192 -0.091431 -0.056946 0.001404 0.994141 1445640192 -0.091431 -0.056946 0.001404 0.994141 1445640192 -0.107056 -0.001953 -0.007813 0.994202 1445640192 -0.107056 -0.001953 -0.007813 0.994202 1445640192 -0.107056 -0.001953 -0.007813 0.994202 1445640192 -0.107056 -0.001953 -0.007813 0.994202 1445640192 -0.107056 -0.001953 -0.007813 0.994202 1445640192 -0.107056 -0.001953 -0.007813 0.994202 1445640192 -0.107056 -0.001953 -0.007813 0.994202 1445640192 -0.129150 0.143188 0.010071 0.981140 1445640192 -0.129150 0.143188 0.010071 0.981140 1445640192 -0.129150 0.143188 0.010071 0.981140 1445640192 -0.129150 0.143188 0.010071 0.981140 1445640192 -0.129150 0.143188 0.010071 0.981140 1445640192 -0.142639 0.349915 -0.009949 0.925781 1445640192 -0.142639 0.349915 -0.009949 0.925781 1445640192 -0.142639 0.349915 -0.009949 0.925781 1445640192 -0.142639 0.349915 -0.009949 0.925781 1445640192 -0.142639 0.349915 -0.009949 0.925781 1445640192 -0.142639 0.349915 -0.009949 0.925781 1445640192 -0.144958 0.555664 -0.031799 0.817993 1445640192 -0.144958 0.555664 -0.031799 0.817993 1445640192 -0.144958 0.555664 -0.031799 0.817993 1445640192 -0.144958 0.555664 -0.031799 0.817993 1445640192 -0.144958 0.555664 -0.031799 0.817993 1445640192 -0.135193 0.737671 -0.034790 0.660461 1445640192 -0.135193 0.737671 -0.034790 0.660461 1445640192 -0.135193 0.737671 -0.034790 0.660461 1445640192 -0.135193 0.737671 -0.034790 0.660461 1445640192 -0.135193 0.737671 -0.034790 0.660461 1445640192 -0.135193 0.737671 -0.034790 0.660461 1445640192 -0.135193 0.737671 -0.034790 0.660461 1445640192 -0.111389 0.844971 -0.028931 0.522217 1445640192 -0.111389 0.844971 -0.028931 0.522217 1445640192 -0.111389 0.844971 -0.028931 0.522217 1445640192 -0.111389 0.844971 -0.028931 0.522217 1445640192 -0.111389 0.844971 -0.028931 0.522217 1445640192 -0.111389 0.844971 -0.028931 0.522217 1445640192 -0.118164 0.855896 -0.001770 0.503357 1445640192 -0.118164 0.855896 -0.001770 0.503357 1445640192 -0.118164 0.855896 -0.001770 0.503357 1445640192 -0.118164 0.855896 -0.001770 0.503357 1445640192 -0.118164 0.855896 -0.001770 0.503357 1445640192 -0.118164 0.855896 -0.001770 0.503357 1445640192 -0.132751 0.800720 0.039307 0.582703 1445640192 -0.132751 0.800720 0.039307 0.582703 1445640192 -0.132751 0.800720 0.039307 0.582703 1445640192 -0.132751 0.800720 0.039307 0.582703 1445640192 -0.132751 0.800720 0.039307 0.582703 1445640192 -0.132751 0.800720 0.039307 0.582703 1445640192 -0.132751 0.800720 0.039307 0.582703 1445640192 -0.145630 0.648193 0.099182 0.740784 1445640192 -0.145630 0.648193 0.099182 0.740784 1445640192 -0.145630 0.648193 0.099182 0.740784 1445640192 -0.145630 0.648193 0.099182 0.740784 1445640193 -0.145630 0.648193 0.099182 0.740784 1445640193 -0.105164 0.338257 0.103088 0.929382 1445640193 -0.105164 0.338257 0.103088 0.929382 1445640193 -0.105164 0.338257 0.103088 0.929382 1445640193 -0.105164 0.338257 0.103088 0.929382 1445640193 -0.105164 0.338257 0.103088 0.929382 1445640193 -0.105164 0.338257 0.103088 0.929382 1445640193 -0.069336 0.029907 -0.010315 0.997070 1445640193 -0.069336 0.029907 -0.010315 0.997070 1445640193 -0.069336 0.029907 -0.010315 0.997070 1445640193 -0.069336 0.029907 -0.010315 0.997070 1445640193 -0.069336 0.029907 -0.010315 0.997070 1445640193 -0.069336 0.029907 -0.010315 0.997070 1445640193 -0.069336 0.029907 -0.010315 0.997070 1445640193 -0.093567 0.062317 0.035461 0.992981 1445640193 -0.093567 0.062317 0.035461 0.992981 1445640193 -0.093567 0.062317 0.035461 0.992981 1445640193 -0.093567 0.062317 0.035461 0.992981 1445640193 -0.093567 0.062317 0.035461 0.992981 1445640193 -0.093567 0.062317 0.035461 0.992981 1445640193 -0.119507 0.137268 0.062744 0.981262 1445640193 -0.119507 0.137268 0.062744 0.981262 1445640193 -0.119507 0.137268 0.062744 0.981262 1445640193 -0.119507 0.137268 0.062744 0.981262 1445640193 -0.119507 0.137268 0.062744 0.981262 1445640193 -0.119507 0.137268 0.062744 0.981262 1445640193 -0.157898 0.296265 0.066284 0.939575 1445640193 -0.157898 0.296265 0.066284 0.939575 1445640193 -0.157898 0.296265 0.066284 0.939575 1445640193 -0.157898 0.296265 0.066284 0.939575 1445640193 -0.157898 0.296265 0.066284 0.939575 1445640193 -0.171387 0.514160 0.034363 0.839600 1445640193 -0.171387 0.514160 0.034363 0.839600 1445640193 -0.171387 0.514160 0.034363 0.839600 1445640193 -0.171387 0.514160 0.034363 0.839600 1445640193 -0.171387 0.514160 0.034363 0.839600 1445640193 -0.171387 0.514160 0.034363 0.839600 1445640193 -0.166199 0.710632 0.013550 0.683472 1445640193 -0.166199 0.710632 0.013550 0.683472 1445640193 -0.166199 0.710632 0.013550 0.683472 1445640193 -0.166199 0.710632 0.013550 0.683472 1445640193 -0.166199 0.710632 0.013550 0.683472 1445640193 -0.166199 0.710632 0.013550 0.683472 1445640193 -0.140747 0.849731 0.008545 0.507874 1445640193 -0.140747 0.849731 0.008545 0.507874 1445640193 -0.140747 0.849731 0.008545 0.507874 1445640193 -0.140747 0.849731 0.008545 0.507874 1445640193 -0.140747 0.849731 0.008545 0.507874 1445640193 -0.140747 0.849731 0.008545 0.507874 1445640193 -0.140747 0.849731 0.008545 0.507874 1445640193 -0.143311 0.867004 0.042236 0.475342 1445640193 -0.143311 0.867004 0.042236 0.475342 1445640193 -0.143311 0.867004 0.042236 0.475342 1445640193 -0.143311 0.867004 0.042236 0.475342 1445640193 -0.143311 0.867004 0.042236 0.475342 1445640193 -0.143311 0.867004 0.042236 0.475342 1445640193 -0.165283 0.777283 0.093140 0.599792 1445640193 -0.165283 0.777283 0.093140 0.599792 1445640193 -0.165283 0.777283 0.093140 0.599792 1445640193 -0.165283 0.777283 0.093140 0.599792 1445640193 -0.165283 0.777283 0.093140 0.599792 1445640193 -0.165283 0.777283 0.093140 0.599792 1445640193 -0.165283 0.777283 0.093140 0.599792 1445640193 -0.151550 0.564819 0.133484 0.800110 1445640193 -0.151550 0.564819 0.133484 0.800110 1445640193 -0.151550 0.564819 0.133484 0.800110 1445640193 -0.151550 0.564819 0.133484 0.800110 1445640193 -0.151550 0.564819 0.133484 0.800110 1445640193 -0.151550 0.564819 0.133484 0.800110 1445640193 -0.118103 0.242859 0.077393 0.959717 1445640193 -0.118103 0.242859 0.077393 0.959717 1445640193 -0.118103 0.242859 0.077393 0.959717 1445640193 -0.118103 0.242859 0.077393 0.959717 1445640193 -0.118103 0.242859 0.077393 0.959717 1445640193 -0.118103 0.242859 0.077393 0.959717 1445640193 -0.118103 0.242859 0.077393 0.959717 1445640193 -0.121643 0.080627 -0.032104 0.988770 1445640193 -0.121643 0.080627 -0.032104 0.988770 1445640193 -0.121643 0.080627 -0.032104 0.988770 1445640193 -0.121643 0.080627 -0.032104 0.988770 1445640193 -0.121643 0.080627 -0.032104 0.988770 1445640193 -0.127930 0.141724 -0.014893 0.981445 1445640193 -0.127930 0.141724 -0.014893 0.981445 1445640193 -0.127930 0.141724 -0.014893 0.981445 1445640193 -0.127930 0.141724 -0.014893 0.981445 1445640193 -0.127930 0.141724 -0.014893 0.981445 1445640193 -0.127930 0.141724 -0.014893 0.981445 1445640193 -0.127930 0.141724 -0.014893 0.981445 1445640193 -0.148682 0.266174 0.012817 0.952271 1445640193 -0.148682 0.266174 0.012817 0.952271 1445640193 -0.148682 0.266174 0.012817 0.952271 1445640193 -0.148682 0.266174 0.012817 0.952271 1445640193 -0.148682 0.266174 0.012817 0.952271 1445640193 -0.148682 0.266174 0.012817 0.952271 1445640193 -0.168030 0.460571 0.026062 0.871155 1445640193 -0.168030 0.460571 0.026062 0.871155 1445640193 -0.168030 0.460571 0.026062 0.871155 1445640193 -0.168030 0.460571 0.026062 0.871155 1445640193 -0.168030 0.460571 0.026062 0.871155 1445640193 -0.168030 0.460571 0.026062 0.871155 1445640193 -0.177490 0.658813 0.033936 0.730225 1445640193 -0.177490 0.658813 0.033936 0.730225 1445640193 -0.177490 0.658813 0.033936 0.730225 1445640193 -0.177490 0.658813 0.033936 0.730225 1445640193 -0.177490 0.658813 0.033936 0.730225 1445640193 -0.177490 0.658813 0.033936 0.730225 1445640193 -0.177490 0.658813 0.033936 0.730225 1445640193 -0.163086 0.817566 0.025391 0.551575 1445640193 -0.163086 0.817566 0.025391 0.551575 1445640193 -0.163086 0.817566 0.025391 0.551575 1445640193 -0.163086 0.817566 0.025391 0.551575 1445640193 -0.163086 0.817566 0.025391 0.551575 1445640194 -0.163086 0.817566 0.025391 0.551575 1445640194 -0.146790 0.872192 0.036682 0.465088 1445640194 -0.146790 0.872192 0.036682 0.465088 1445640194 -0.146790 0.872192 0.036682 0.465088 1445640194 -0.146790 0.872192 0.036682 0.465088 1445640194 -0.146790 0.872192 0.036682 0.465088 1445640194 -0.146790 0.872192 0.036682 0.465088 1445640194 -0.162048 0.818481 0.079346 0.545410 1445640194 -0.162048 0.818481 0.079346 0.545410 1445640194 -0.162048 0.818481 0.079346 0.545410 1445640194 -0.162048 0.818481 0.079346 0.545410 1445640194 -0.162048 0.818481 0.079346 0.545410 1445640194 -0.162048 0.818481 0.079346 0.545410 1445640194 -0.162048 0.818481 0.079346 0.545410 1445640194 -0.159668 0.671997 0.118042 0.713379 1445640194 -0.159668 0.671997 0.118042 0.713379 1445640194 -0.159668 0.671997 0.118042 0.713379 1445640194 -0.159668 0.671997 0.118042 0.713379 1445640194 -0.159668 0.671997 0.118042 0.713379 1445640194 -0.159668 0.671997 0.118042 0.713379 1445640194 -0.125793 0.410828 0.114563 0.895630 1445640194 -0.125793 0.410828 0.114563 0.895630 1445640194 -0.125793 0.410828 0.114563 0.895630 1445640194 -0.125793 0.410828 0.114563 0.895630 1445640194 -0.125793 0.410828 0.114563 0.895630 1445640194 -0.125793 0.410828 0.114563 0.895630 1445640194 -0.130432 0.114197 -0.018005 0.984680 1445640194 -0.130432 0.114197 -0.018005 0.984680 1445640194 -0.130432 0.114197 -0.018005 0.984680 1445640194 -0.130432 0.114197 -0.018005 0.984680 1445640194 -0.130432 0.114197 -0.018005 0.984680 1445640194 -0.130432 0.114197 -0.018005 0.984680 1445640194 -0.138123 0.091675 -0.051208 0.984802 1445640194 -0.138123 0.091675 -0.051208 0.984802 1445640194 -0.138123 0.091675 -0.051208 0.984802 1445640194 -0.138123 0.091675 -0.051208 0.984802 1445640194 -0.138123 0.091675 -0.051208 0.984802 1445640194 -0.138123 0.091675 -0.051208 0.984802 1445640194 -0.148926 0.201416 0.027588 0.967712 1445640194 -0.148926 0.201416 0.027588 0.967712 1445640194 -0.148926 0.201416 0.027588 0.967712 1445640194 -0.148926 0.201416 0.027588 0.967712 1445640194 -0.148926 0.201416 0.027588 0.967712 1445640194 -0.148926 0.201416 0.027588 0.967712 1445640194 -0.148926 0.201416 0.027588 0.967712 1445640194 -0.168884 0.374939 0.063599 0.909302 1445640194 -0.168884 0.374939 0.063599 0.909302 1445640194 -0.168884 0.374939 0.063599 0.909302 1445640194 -0.176270 0.582520 0.069336 0.790405 1445640194 -0.176270 0.582520 0.069336 0.790405 1445640194 -0.176270 0.582520 0.069336 0.790405 1445640194 -0.176270 0.582520 0.069336 0.790405 1445640194 -0.176270 0.582520 0.069336 0.790405 1445640194 -0.176270 0.582520 0.069336 0.790405 1445640194 -0.168030 0.762390 0.054382 0.622498 1445640194 -0.168030 0.762390 0.054382 0.622498 1445640194 -0.168030 0.762390 0.054382 0.622498 1445640194 -0.168030 0.762390 0.054382 0.622498 1445640194 -0.168030 0.762390 0.054382 0.622498 1445640194 -0.168030 0.762390 0.054382 0.622498 1445640194 -0.163513 0.854614 0.044250 0.490723 1445640194 -0.163513 0.854614 0.044250 0.490723 1445640194 -0.163513 0.854614 0.044250 0.490723 1445640194 -0.163513 0.854614 0.044250 0.490723 1445640194 -0.163513 0.854614 0.044250 0.490723 1445640194 -0.163513 0.854614 0.044250 0.490723 1445640194 -0.172180 0.832947 0.061462 0.522156 1445640194 -0.172180 0.832947 0.061462 0.522156 1445640194 -0.172180 0.832947 0.061462 0.522156 1445640194 -0.172180 0.832947 0.061462 0.522156 1445640194 -0.172180 0.832947 0.061462 0.522156 1445640194 -0.172180 0.832947 0.061462 0.522156 1445640194 -0.178101 0.722839 0.089905 0.661499 1445640194 -0.178101 0.722839 0.089905 0.661499 1445640194 -0.178101 0.722839 0.089905 0.661499 1445640194 -0.178101 0.722839 0.089905 0.661499 1445640194 -0.178101 0.722839 0.089905 0.661499 1445640194 -0.156677 0.489868 0.099060 0.851807 1445640194 -0.156677 0.489868 0.099060 0.851807 1445640194 -0.156677 0.489868 0.099060 0.851807 1445640194 -0.156677 0.489868 0.099060 0.851807 1445640194 -0.156677 0.489868 0.099060 0.851807 1445640194 -0.156677 0.489868 0.099060 0.851807 1445640194 -0.132019 0.173706 0.013855 0.975769 1445640194 -0.132019 0.173706 0.013855 0.975769 1445640194 -0.132019 0.173706 0.013855 0.975769 1445640194 -0.132019 0.173706 0.013855 0.975769 1445640194 -0.132019 0.173706 0.013855 0.975769 1445640194 -0.132019 0.173706 0.013855 0.975769 1445640194 -0.146851 0.040100 -0.046326 0.987244 1445640194 -0.146851 0.040100 -0.046326 0.987244 1445640194 -0.146851 0.040100 -0.046326 0.987244 1445640194 -0.146851 0.040100 -0.046326 0.987244 1445640194 -0.146851 0.040100 -0.046326 0.987244 1445640194 -0.146851 0.040100 -0.046326 0.987244 1445640194 -0.151672 0.116089 -0.046509 0.980469 1445640194 -0.151672 0.116089 -0.046509 0.980469 1445640194 -0.151672 0.116089 -0.046509 0.980469 1445640194 -0.151672 0.116089 -0.046509 0.980469 1445640194 -0.151672 0.116089 -0.046509 0.980469 1445640194 -0.151672 0.116089 -0.046509 0.980469 1445640194 -0.161316 0.255249 0.016663 0.953125 1445640194 -0.161316 0.255249 0.016663 0.953125 1445640194 -0.161316 0.255249 0.016663 0.953125 1445640194 -0.161316 0.255249 0.016663 0.953125 1445640194 -0.161316 0.255249 0.016663 0.953125 1445640194 -0.161316 0.255249 0.016663 0.953125 1445640195 -0.174133 0.458130 0.058228 0.869690 1445640195 -0.174133 0.458130 0.058228 0.869690 1445640195 -0.174133 0.458130 0.058228 0.869690 1445640195 -0.174133 0.458130 0.058228 0.869690 1445640195 -0.174133 0.458130 0.058228 0.869690 1445640195 -0.174133 0.458130 0.058228 0.869690 1445640195 -0.180176 0.653931 0.066101 0.731812 1445640195 -0.180176 0.653931 0.066101 0.731812 1445640195 -0.180176 0.653931 0.066101 0.731812 1445640195 -0.180176 0.653931 0.066101 0.731812 1445640195 -0.180176 0.653931 0.066101 0.731812 1445640195 -0.180176 0.653931 0.066101 0.731812 1445640195 -0.183472 0.788879 0.069702 0.582275 1445640195 -0.183472 0.788879 0.069702 0.582275 1445640195 -0.183472 0.788879 0.069702 0.582275 1445640195 -0.183472 0.788879 0.069702 0.582275 1445640195 -0.183472 0.788879 0.069702 0.582275 1445640195 -0.183472 0.788879 0.069702 0.582275 1445640195 -0.186401 0.776917 0.096985 0.593445 1445640195 -0.186401 0.776917 0.096985 0.593445 1445640195 -0.186401 0.776917 0.096985 0.593445 1445640195 -0.186401 0.776917 0.096985 0.593445 1445640195 -0.186401 0.776917 0.096985 0.593445 1445640195 -0.186401 0.776917 0.096985 0.593445 1445640195 -0.186157 0.651245 0.117615 0.726135 1445640195 -0.186157 0.651245 0.117615 0.726135 1445640195 -0.186157 0.651245 0.117615 0.726135 1445640195 -0.186157 0.651245 0.117615 0.726135 1445640195 -0.186157 0.651245 0.117615 0.726135 1445640195 -0.186157 0.651245 0.117615 0.726135 1445640195 -0.167664 0.406616 0.094971 0.893005 1445640195 -0.167664 0.406616 0.094971 0.893005 1445640195 -0.167664 0.406616 0.094971 0.893005 1445640195 -0.167664 0.406616 0.094971 0.893005 1445640195 -0.167664 0.406616 0.094971 0.893005 1445640195 -0.167664 0.406616 0.094971 0.893005 1445640195 -0.165405 0.107727 -0.032715 0.979736 1445640195 -0.165405 0.107727 -0.032715 0.979736 1445640195 -0.165405 0.107727 -0.032715 0.979736 1445640195 -0.165405 0.107727 -0.032715 0.979736 1445640195 -0.165405 0.107727 -0.032715 0.979736 1445640195 -0.165405 0.107727 -0.032715 0.979736 1445640195 -0.172180 0.055603 -0.154297 0.971313 1445640195 -0.172180 0.055603 -0.154297 0.971313 1445640195 -0.172180 0.055603 -0.154297 0.971313 1445640195 -0.172180 0.055603 -0.154297 0.971313 1445640195 -0.172180 0.055603 -0.154297 0.971313 1445640195 -0.172180 0.055603 -0.154297 0.971313 1445640195 -0.167847 0.154053 -0.142273 0.963196 1445640195 -0.167847 0.154053 -0.142273 0.963196 1445640195 -0.167847 0.154053 -0.142273 0.963196 1445640195 -0.167847 0.154053 -0.142273 0.963196 1445640195 -0.167847 0.154053 -0.142273 0.963196 1445640195 -0.167847 0.154053 -0.142273 0.963196 1445640195 -0.170959 0.297119 -0.087036 0.935364 1445640195 -0.170959 0.297119 -0.087036 0.935364 1445640195 -0.170959 0.297119 -0.087036 0.935364 1445640195 -0.170959 0.297119 -0.087036 0.935364 1445640195 -0.170959 0.297119 -0.087036 0.935364 1445640195 -0.170959 0.297119 -0.087036 0.935364 1445640195 -0.183716 0.477661 -0.015076 0.858948 1445640195 -0.183716 0.477661 -0.015076 0.858948 1445640195 -0.183716 0.477661 -0.015076 0.858948 1445640195 -0.183716 0.477661 -0.015076 0.858948 1445640195 -0.183716 0.477661 -0.015076 0.858948 1445640195 -0.183716 0.477661 -0.015076 0.858948 1445640195 -0.187195 0.644165 0.027344 0.741028 1445640195 -0.187195 0.644165 0.027344 0.741028 1445640195 -0.187195 0.644165 0.027344 0.741028 1445640195 -0.187195 0.644165 0.027344 0.741028 1445640195 -0.187195 0.644165 0.027344 0.741028 1445640195 -0.187500 0.768982 0.052734 0.608826 1445640195 -0.187500 0.768982 0.052734 0.608826 1445640195 -0.187500 0.768982 0.052734 0.608826 1445640195 -0.187500 0.768982 0.052734 0.608826 1445640195 -0.187500 0.768982 0.052734 0.608826 1445640195 -0.187500 0.768982 0.052734 0.608826 1445640195 -0.185425 0.788574 0.087891 0.579590 1445640195 -0.185425 0.788574 0.087891 0.579590 1445640195 -0.185425 0.788574 0.087891 0.579590 1445640195 -0.185425 0.788574 0.087891 0.579590 1445640195 -0.185425 0.788574 0.087891 0.579590 1445640195 -0.185242 0.693298 0.118835 0.686157 1445640195 -0.185242 0.693298 0.118835 0.686157 1445640195 -0.185242 0.693298 0.118835 0.686157 1445640195 -0.185242 0.693298 0.118835 0.686157 1445640195 -0.185242 0.693298 0.118835 0.686157 1445640195 -0.185242 0.693298 0.118835 0.686157 1445640195 -0.158325 0.478760 0.115601 0.855713 1445640195 -0.158325 0.478760 0.115601 0.855713 1445640195 -0.158325 0.478760 0.115601 0.855713 1445640195 -0.158325 0.478760 0.115601 0.855713 1445640195 -0.158325 0.478760 0.115601 0.855713 1445640195 -0.122864 0.167297 0.020508 0.977966 1445640195 -0.122864 0.167297 0.020508 0.977966 1445640195 -0.122864 0.167297 0.020508 0.977966 1445640195 -0.122864 0.167297 0.020508 0.977966 1445640195 -0.122864 0.167297 0.020508 0.977966 1445640195 -0.122864 0.167297 0.020508 0.977966 1445640195 -0.122864 0.167297 0.020508 0.977966 1445640195 -0.128845 0.006104 -0.084900 0.987976 1445640195 -0.128845 0.006104 -0.084900 0.987976 1445640195 -0.128845 0.006104 -0.084900 0.987976 1445640195 -0.128845 0.006104 -0.084900 0.987976 1445640195 -0.128845 0.006104 -0.084900 0.987976 1445640195 -0.128845 0.006104 -0.084900 0.987976 1445640195 -0.134827 0.059143 -0.031372 0.988586 1445640196 -0.134827 0.059143 -0.031372 0.988586 1445640196 -0.134827 0.059143 -0.031372 0.988586 1445640196 -0.134827 0.059143 -0.031372 0.988586 1445640196 -0.134827 0.059143 -0.031372 0.988586 1445640196 -0.134827 0.059143 -0.031372 0.988586 1445640196 -0.161987 0.197083 0.012390 0.966797 1445640196 -0.161987 0.197083 0.012390 0.966797 1445640196 -0.161987 0.197083 0.012390 0.966797 1445640196 -0.161987 0.197083 0.012390 0.966797 1445640196 -0.161987 0.197083 0.012390 0.966797 1445640196 -0.161987 0.197083 0.012390 0.966797 1445640196 -0.202759 0.411438 0.045898 0.887390 1445640196 -0.202759 0.411438 0.045898 0.887390 1445640196 -0.202759 0.411438 0.045898 0.887390 1445640196 -0.202759 0.411438 0.045898 0.887390 1445640196 -0.202759 0.411438 0.045898 0.887390 1445640196 -0.227417 0.639771 0.033325 0.733337 1445640196 -0.227417 0.639771 0.033325 0.733337 1445640196 -0.227417 0.639771 0.033325 0.733337 1445640196 -0.227417 0.639771 0.033325 0.733337 1445640196 -0.213867 0.825989 0.003113 0.521484 1445640196 -0.213867 0.825989 0.003113 0.521484 1445640196 -0.213867 0.825989 0.003113 0.521484 1445640196 -0.213867 0.825989 0.003113 0.521484 1445640196 -0.213867 0.825989 0.003113 0.521484 1445640196 -0.213867 0.825989 0.003113 0.521484 1445640196 -0.213867 0.825989 0.003113 0.521484 1445640196 -0.216797 0.903870 -0.003418 0.368713 1445640196 -0.216797 0.903870 -0.003418 0.368713 1445640196 -0.216797 0.903870 -0.003418 0.368713 1445640196 -0.216797 0.903870 -0.003418 0.368713 1445640196 -0.216797 0.903870 -0.003418 0.368713 1445640196 -0.216797 0.903870 -0.003418 0.368713 1445640196 -0.218933 0.885071 0.005920 0.410645 1445640196 -0.218933 0.885071 0.005920 0.410645 1445640196 -0.218933 0.885071 0.005920 0.410645 1445640196 -0.218933 0.885071 0.005920 0.410645 1445640196 -0.218933 0.885071 0.005920 0.410645 1445640196 -0.218933 0.885071 0.005920 0.410645 1445640196 -0.218933 0.885071 0.005920 0.410645 1445640196 -0.243774 0.761292 0.051025 0.598633 1445640196 -0.243774 0.761292 0.051025 0.598633 1445640196 -0.243774 0.761292 0.051025 0.598633 1445640196 -0.243774 0.761292 0.051025 0.598633 1445640196 -0.243774 0.761292 0.051025 0.598633 1445640196 -0.243774 0.761292 0.051025 0.598633 1445640196 -0.221802 0.484802 0.072205 0.842896 1445640196 -0.221802 0.484802 0.072205 0.842896 1445640196 -0.221802 0.484802 0.072205 0.842896 1445640196 -0.221802 0.484802 0.072205 0.842896 1445640196 -0.221802 0.484802 0.072205 0.842896 1445640196 -0.221802 0.484802 0.072205 0.842896 1445640196 -0.168945 0.021667 -0.023438 0.985107 1445640196 -0.168945 0.021667 -0.023438 0.985107 1445640196 -0.168945 0.021667 -0.023438 0.985107 1445640196 -0.168945 0.021667 -0.023438 0.985107 1445640196 -0.168945 0.021667 -0.023438 0.985107 1445640196 -0.168945 0.021667 -0.023438 0.985107 1445640196 -0.147522 -0.047852 -0.093445 0.983459 1445640196 -0.147522 -0.047852 -0.093445 0.983459 1445640196 -0.147522 -0.047852 -0.093445 0.983459 1445640196 -0.147522 -0.047852 -0.093445 0.983459 1445640196 -0.147522 -0.047852 -0.093445 0.983459 1445640196 -0.150696 0.082703 -0.026794 0.984741 1445640196 -0.150696 0.082703 -0.026794 0.984741 1445640196 -0.150696 0.082703 -0.026794 0.984741 1445640196 -0.150696 0.082703 -0.026794 0.984741 1445640196 -0.150696 0.082703 -0.026794 0.984741 1445640196 -0.150696 0.082703 -0.026794 0.984741 1445640196 -0.164673 0.202271 -0.016174 0.965210 1445640196 -0.164673 0.202271 -0.016174 0.965210 1445640196 -0.164673 0.202271 -0.016174 0.965210 1445640196 -0.164673 0.202271 -0.016174 0.965210 1445640196 -0.164673 0.202271 -0.016174 0.965210 1445640196 -0.164673 0.202271 -0.016174 0.965210 1445640196 -0.176086 0.430664 -0.021729 0.884888 1445640196 -0.176086 0.430664 -0.021729 0.884888 1445640196 -0.176086 0.430664 -0.021729 0.884888 1445640196 -0.176086 0.430664 -0.021729 0.884888 1445640196 -0.176086 0.430664 -0.021729 0.884888 1445640196 -0.176086 0.430664 -0.021729 0.884888 1445640196 -0.176086 0.430664 -0.021729 0.884888 1445640196 -0.195251 0.694031 -0.004028 0.692871 1445640196 -0.195251 0.694031 -0.004028 0.692871 1445640196 -0.195251 0.694031 -0.004028 0.692871 1445640196 -0.195251 0.694031 -0.004028 0.692871 1445640196 -0.195251 0.694031 -0.004028 0.692871 1445640196 -0.195251 0.694031 -0.004028 0.692871 1445640196 -0.189575 0.877625 0.000977 0.440247 1445640196 -0.189575 0.877625 0.000977 0.440247 1445640196 -0.189575 0.877625 0.000977 0.440247 1445640196 -0.189575 0.877625 0.000977 0.440247 1445640196 -0.189575 0.877625 0.000977 0.440247 1445640196 -0.189575 0.877625 0.000977 0.440247 1445640196 -0.182983 0.914429 0.028503 0.359741 1445640196 -0.182983 0.914429 0.028503 0.359741 1445640196 -0.182983 0.914429 0.028503 0.359741 1445640196 -0.182983 0.914429 0.028503 0.359741 1445640196 -0.182983 0.914429 0.028503 0.359741 1445640196 -0.182983 0.914429 0.028503 0.359741 1445640196 -0.182983 0.914429 0.028503 0.359741 1445640196 -0.213867 0.847900 0.082275 0.477966 1445640196 -0.213867 0.847900 0.082275 0.477966 1445640196 -0.213867 0.847900 0.082275 0.477966 1445640196 -0.213867 0.847900 0.082275 0.477966 1445640196 -0.213867 0.847900 0.082275 0.477966 1445640196 -0.214844 0.645874 0.106689 0.724731 1445640196 -0.214844 0.645874 0.106689 0.724731 1445640196 -0.214844 0.645874 0.106689 0.724731 1445640197 -0.214844 0.645874 0.106689 0.724731 1445640197 -0.214844 0.645874 0.106689 0.724731 1445640197 -0.214844 0.645874 0.106689 0.724731 1445640197 -0.214844 0.645874 0.106689 0.724731 1445640197 -0.179016 0.221863 0.046692 0.957336 1445640197 -0.179016 0.221863 0.046692 0.957336 1445640197 -0.179016 0.221863 0.046692 0.957336 1445640197 -0.179016 0.221863 0.046692 0.957336 1445640197 -0.179016 0.221863 0.046692 0.957336 1445640197 -0.179016 0.221863 0.046692 0.957336 1445640197 -0.158447 -0.126404 -0.058838 0.977478 1445640197 -0.158447 -0.126404 -0.058838 0.977478 1445640197 -0.158447 -0.126404 -0.058838 0.977478 1445640197 -0.158447 -0.126404 -0.058838 0.977478 1445640197 -0.158447 -0.126404 -0.058838 0.977478 1445640197 -0.158447 -0.126404 -0.058838 0.977478 1445640197 -0.158447 -0.126404 -0.058838 0.977478 1445640197 -0.170105 -0.055237 -0.119141 0.976624 1445640197 -0.170105 -0.055237 -0.119141 0.976624 1445640197 
0.060364 -0.569397 0.114624 0.811768 1445640199 0.056091 -0.554321 0.124146 0.821045 1445640199 0.056091 -0.554321 0.124146 0.821045 1445640199 0.056091 -0.554321 0.124146 0.821045 1445640199 0.056091 -0.554321 0.124146 0.821045 1445640199 0.056091 -0.554321 0.124146 0.821045 1445640199 0.056091 -0.554321 0.124146 0.821045 1445640199 0.053772 -0.536377 0.135071 0.831299 1445640199 0.053772 -0.536377 0.135071 0.831299 1445640199 0.053772 -0.536377 0.135071 0.831299 1445640199 0.053772 -0.536377 0.135071 0.831299 1445640199 0.053772 -0.536377 0.135071 0.831299 1445640199 0.064453 -0.521729 0.150635 0.837219 1445640199 0.064453 -0.521729 0.150635 0.837219 1445640199 0.064453 -0.521729 0.150635 0.837219 1445640199 0.064453 -0.521729 0.150635 0.837219 1445640199 0.064453 -0.521729 0.150635 0.837219 1445640199 0.064453 -0.521729 0.150635 0.837219 1445640199 0.079712 -0.519287 0.157959 0.836060 1445640199 0.079712 -0.519287 0.157959 0.836060 1445640199 0.079712 -0.519287 0.157959 0.836060 1445640199 0.079712 -0.519287 0.157959 0.836060 1445640199 0.079712 -0.519287 0.157959 0.836060 1445640199 0.079712 -0.519287 0.157959 0.836060 1445640199 0.090027 -0.524414 0.166748 0.830078 1445640199 0.090027 -0.524414 0.166748 0.830078 1445640199 0.090027 -0.524414 0.166748 0.830078 1445640199 0.090027 -0.524414 0.166748 0.830078 1445640199 0.090027 -0.524414 0.166748 0.830078 1445640199 0.090027 -0.524414 0.166748 0.830078 1445640199 0.090942 -0.529724 0.171265 0.825684 1445640199 0.090942 -0.529724 0.171265 0.825684 1445640199 0.090942 -0.529724 0.171265 0.825684 1445640199 0.090942 -0.529724 0.171265 0.825684 1445640199 0.090942 -0.529724 0.171265 0.825684 1445640199 0.090942 -0.529724 0.171265 0.825684 1445640199 0.099731 -0.524048 0.182007 0.825989 1445640199 0.099731 -0.524048 0.182007 0.825989 1445640199 0.099731 -0.524048 0.182007 0.825989 1445640199 0.099731 -0.524048 0.182007 0.825989 1445640199 0.099731 -0.524048 0.182007 0.825989 1445640199 0.099731 -0.524048 0.182007 0.825989 1445640199 0.122314 -0.512451 0.204407 0.825012 1445640199 0.122314 -0.512451 0.204407 0.825012 1445640199 0.122314 -0.512451 0.204407 0.825012 1445640199 0.122314 -0.512451 0.204407 0.825012 1445640199 0.122314 -0.512451 0.204407 0.825012 1445640199 0.122314 -0.512451 0.204407 0.825012 1445640199 0.136292 -0.523315 0.192749 0.818726 1445640199 0.136292 -0.523315 0.192749 0.818726 1445640199 0.136292 -0.523315 0.192749 0.818726 1445640199 0.136292 -0.523315 0.192749 0.818726 1445640199 0.136292 -0.523315 0.192749 0.818726 1445640199 0.136292 -0.523315 0.192749 0.818726 1445640199 0.142944 -0.549744 0.157898 0.807739 1445640199 0.142944 -0.549744 0.157898 0.807739 1445640199 0.142944 -0.549744 0.157898 0.807739 1445640199 0.142944 -0.549744 0.157898 0.807739 1445640199 0.142944 -0.549744 0.157898 0.807739 1445640199 0.142944 -0.549744 0.157898 0.807739 1445640199 0.163086 -0.559082 0.154724 0.798035 1445640199 0.163086 -0.559082 0.154724 0.798035 1445640199 0.163086 -0.559082 0.154724 0.798035 1445640199 0.163086 -0.559082 0.154724 0.798035 1445640199 0.163086 -0.559082 0.154724 0.798035 1445640199 0.163086 -0.559082 0.154724 0.798035 1445640199 0.190308 -0.543945 0.185242 0.795959 1445640199 0.190308 -0.543945 0.185242 0.795959 1445640199 0.190308 -0.543945 0.185242 0.795959 1445640199 0.190308 -0.543945 0.185242 0.795959 1445640199 0.190308 -0.543945 0.185242 0.795959 1445640199 0.190308 -0.543945 0.185242 0.795959 1445640199 0.208801 -0.525513 0.211548 0.797119 1445640199 0.208801 -0.525513 0.211548 0.797119 1445640199 0.208801 -0.525513 0.211548 0.797119 1445640199 0.208801 -0.525513 0.211548 0.797119 1445640199 0.208801 -0.525513 0.211548 0.797119 1445640199 0.215576 -0.522156 0.220398 0.795166 1445640199 0.215576 -0.522156 0.220398 0.795166 1445640199 0.215576 -0.522156 0.220398 0.795166 1445640199 0.215576 -0.522156 0.220398 0.795166 1445640199 0.215576 -0.522156 0.220398 0.795166 1445640199 0.215576 -0.522156 0.220398 0.795166 1445640199 0.215576 -0.522156 0.220398 0.795166 1445640199 0.211182 -0.535950 0.213623 0.789001 1445640199 0.211182 -0.535950 0.213623 0.789001 1445640199 0.211182 -0.535950 0.213623 0.789001 1445640199 0.211182 -0.535950 0.213623 0.789001 1445640199 0.211182 -0.535950 0.213623 0.789001 1445640199 0.211182 -0.535950 0.213623 0.789001 1445640199 0.191650 -0.562134 0.189087 0.781982 1445640199 0.191650 -0.562134 0.189087 0.781982 1445640199 0.191650 -0.562134 0.189087 0.781982 1445640199 0.191650 -0.562134 0.189087 0.781982 1445640199 0.191650 -0.562134 0.189087 0.781982 1445640199 0.162476 -0.583496 0.156799 0.780090 1445640199 0.162476 -0.583496 0.156799 0.780090 1445640199 0.162476 -0.583496 0.156799 0.780090 1445640199 0.162476 -0.583496 0.156799 0.780090 1445640199 0.162476 -0.583496 0.156799 0.780090 1445640199 0.162476 -0.583496 0.156799 0.780090 1445640199 0.155090 -0.575867 0.164795 0.785583 1445640199 0.155090 -0.575867 0.164795 0.785583 1445640199 0.155090 -0.575867 0.164795 0.785583 1445640199 0.155090 -0.575867 0.164795 0.785583 1445640199 0.155090 -0.575867 0.164795 0.785583 1445640199 0.155090 -0.575867 0.164795 0.785583 1445640200 0.162231 -0.541809 0.202759 0.799377 1445640200 0.162231 -0.541809 0.202759 0.799377 1445640200 0.162231 -0.541809 0.202759 0.799377 1445640200 0.162231 -0.541809 0.202759 0.799377 1445640200 0.162231 -0.541809 0.202759 0.799377 1445640200 0.167419 -0.514954 0.209656 0.814087 1445640200 0.167419 -0.514954 0.209656 0.814087 1445640200 0.167419 -0.514954 0.209656 0.814087 1445640200 0.167419 -0.514954 0.209656 0.814087 1445640200 0.167419 -0.514954 0.209656 0.814087 1445640200 0.167419 -0.514954 0.209656 0.814087 1445640200 0.167419 -0.514954 0.209656 0.814087 1445640200 0.173279 -0.512634 0.188904 0.819458 1445640200 0.173279 -0.512634 0.188904 0.819458 1445640200 0.173279 -0.512634 0.188904 0.819458 1445640200 0.173279 -0.512634 0.188904 0.819458 1445640200 0.173279 -0.512634 0.188904 0.819458 1445640200 0.190002 -0.511169 0.196472 0.814819 1445640200 0.190002 -0.511169 0.196472 0.814819 1445640200 0.190002 -0.511169 0.196472 0.814819 1445640200 0.190002 -0.511169 0.196472 0.814819 1445640200 0.190002 -0.511169 0.196472 0.814819 1445640200 0.190002 -0.511169 0.196472 0.814819 1445640200 0.200317 -0.505615 0.214600 0.811279 1445640200 0.200317 -0.505615 0.214600 0.811279 1445640200 0.200317 -0.505615 0.214600 0.811279 1445640200 0.200317 -0.505615 0.214600 0.811279 1445640200 0.200317 -0.505615 0.214600 0.811279 1445640200 0.192200 -0.510681 0.213074 0.810425 1445640200 0.192200 -0.510681 0.213074 0.810425 1445640200 0.192200 -0.510681 0.213074 0.810425 1445640200 0.192200 -0.510681 0.213074 0.810425 1445640200 0.192200 -0.510681 0.213074 0.810425 1445640200 0.192200 -0.510681 0.213074 0.810425 1445640200 0.192200 -0.510681 0.213074 0.810425 1445640200 0.170959 -0.530396 0.192871 0.807556 1445640200 0.170959 -0.530396 0.192871 0.807556 1445640200 0.170959 -0.530396 0.192871 0.807556 1445640200 0.170959 -0.530396 0.192871 0.807556 1445640200 0.170959 -0.530396 0.192871 0.807556 1445640200 0.148499 -0.552551 0.168091 0.802734 1445640200 0.148499 -0.552551 0.168091 0.802734 1445640200 0.148499 -0.552551 0.168091 0.802734 1445640200 0.148499 -0.552551 0.168091 0.802734 1445640200 0.148499 -0.552551 0.168091 0.802734 1445640200 0.148499 -0.552551 0.168091 0.802734 1445640200 0.121033 -0.569824 0.139465 0.800720 1445640200 0.121033 -0.569824 0.139465 0.800720 1445640200 0.121033 -0.569824 0.139465 0.800720 1445640200 0.121033 -0.569824 0.139465 0.800720 1445640200 0.121033 -0.569824 0.139465 0.800720 1445640200 0.109131 -0.567627 0.134216 0.804871 1445640200 0.109131 -0.567627 0.134216 0.804871 1445640200 0.109131 -0.567627 0.134216 0.804871 1445640200 0.109131 -0.567627 0.134216 0.804871 1445640200 0.109131 -0.567627 0.134216 0.804871 1445640200 0.109131 -0.567627 0.134216 0.804871 1445640200 0.120300 -0.537903 0.176270 0.815552 1445640200 0.120300 -0.537903 0.176270 0.815552 1445640200 0.120300 -0.537903 0.176270 0.815552 1445640200 0.120300 -0.537903 0.176270 0.815552 1445640200 0.120300 -0.537903 0.176270 0.815552 1445640200 0.120300 -0.537903 0.176270 0.815552 1445640200 0.136963 -0.508362 0.212585 0.823181 1445640200 0.136963 -0.508362 0.212585 0.823181 1445640200 0.136963 -0.508362 0.212585 0.823181 1445640200 0.136963 -0.508362 0.212585 0.823181 1445640200 0.136963 -0.508362 0.212585 0.823181 1445640200 0.136963 -0.508362 0.212585 0.823181 1445640200 0.145630 -0.519287 0.188354 0.820740 1445640200 0.145630 -0.519287 0.188354 0.820740 1445640200 0.145630 -0.519287 0.188354 0.820740 1445640200 0.145630 -0.519287 0.188354 0.820740 1445640200 0.145630 -0.519287 0.188354 0.820740 1445640200 0.145630 -0.519287 0.188354 0.820740 1445640200 0.166199 -0.540588 0.159973 0.809021 1445640200 0.166199 -0.540588 0.159973 0.809021 1445640200 0.166199 -0.540588 0.159973 0.809021 1445640200 0.166199 -0.540588 0.159973 0.809021 1445640200 0.166199 -0.540588 0.159973 0.809021 1445640200 0.166199 -0.540588 0.159973 0.809021 1445640200 0.202087 -0.541809 0.180054 0.795715 1445640200 0.202087 -0.541809 0.180054 0.795715 1445640200 0.202087 -0.541809 0.180054 0.795715 1445640200 0.202087 -0.541809 0.180054 0.795715 1445640200 0.202087 -0.541809 0.180054 0.795715 1445640200 0.202087 -0.541809 0.180054 0.795715 1445640200 0.226868 -0.529846 0.213745 0.788757 1445640200 0.226868 -0.529846 0.213745 0.788757 1445640200 0.226868 -0.529846 0.213745 0.788757 1445640200 0.226868 -0.529846 0.213745 0.788757 1445640200 0.226868 -0.529846 0.213745 0.788757 1445640200 0.225464 -0.531616 0.221802 0.785706 1445640200 0.225464 -0.531616 0.221802 0.785706 1445640200 0.225464 -0.531616 0.221802 0.785706 1445640200 0.225464 -0.531616 0.221802 0.785706 1445640200 0.225464 -0.531616 0.221802 0.785706 1445640200 0.225464 -0.531616 0.221802 0.785706 1445640200 0.206909 -0.551880 0.203674 0.781738 1445640200 0.206909 -0.551880 0.203674 0.781738 1445640200 0.206909 -0.551880 0.203674 0.781738 1445640200 0.206909 -0.551880 0.203674 0.781738 1445640200 0.206909 -0.551880 0.203674 0.781738 1445640200 0.178650 -0.577454 0.166809 0.778931 1445640201 0.178650 -0.577454 0.166809 0.778931 1445640201 0.178650 -0.577454 0.166809 0.778931 1445640201 0.178650 -0.577454 0.166809 0.778931 1445640201 0.178650 -0.577454 0.166809 0.778931 1445640201 0.178650 -0.577454 0.166809 0.778931 1445640201 0.160706 -0.588745 0.138611 0.779968 1445640201 0.160706 -0.588745 0.138611 0.779968 1445640201 0.160706 -0.588745 0.138611 0.779968 1445640201 0.160706 -0.588745 0.138611 0.779968 1445640201 0.160706 -0.588745 0.138611 0.779968 1445640201 0.160706 -0.588745 0.138611 0.779968 1445640201 0.163208 -0.573669 0.159790 0.786560 1445640201 0.163208 -0.573669 0.159790 0.786560 1445640201 0.163208 -0.573669 0.159790 0.786560 1445640201 0.163208 -0.573669 0.159790 0.786560 1445640201 0.163208 -0.573669 0.159790 0.786560 1445640201 0.163208 -0.573669 0.159790 0.786560 1445640201 0.168213 -0.538940 0.192871 0.802490 1445640201 0.168213 -0.538940 0.192871 0.802490 1445640201 0.168213 -0.538940 0.192871 0.802490 1445640201 0.168213 -0.538940 0.192871 0.802490 1445640201 0.168213 -0.538940 0.192871 0.802490 1445640201 0.168213 -0.538940 0.192871 0.802490 1445640201 0.168213 -0.538940 0.192871 0.802490 1445640201 0.172485 -0.524231 0.191162 0.811707 1445640201 0.172485 -0.524231 0.191162 0.811707 1445640201 0.172485 -0.524231 0.191162 0.811707 1445640201 0.172485 -0.524231 0.191162 0.811707 1445640201 0.172485 -0.524231 0.191162 0.811707 1445640201 0.184387 -0.523071 0.182007 0.811890 1445640201 0.184387 -0.523071 0.182007 0.811890 1445640201 0.184387 -0.523071 0.182007 0.811890 1445640201 0.184387 -0.523071 0.182007 0.811890 1445640201 0.184387 -0.523071 0.182007 0.811890 1445640201 0.184387 -0.523071 0.182007 0.811890 1445640201 0.184387 -0.523071 0.182007 0.811890 1445640201 0.205505 -0.517456 0.199463 0.806335 1445640201 0.205505 -0.517456 0.199463 0.806335 1445640201 0.205505 -0.517456 0.199463 0.806335 1445640201 0.205505 -0.517456 0.199463 0.806335 1445640201 0.205505 -0.517456 0.199463 0.806335 1445640201 0.212463 -0.511536 0.213928 0.804626 1445640201 0.212463 -0.511536 0.213928 0.804626 1445640201 0.212463 -0.511536 0.213928 0.804626 1445640201 0.212463 -0.511536 0.213928 0.804626 1445640201 0.212463 -0.511536 0.213928 0.804626 1445640201 0.212463 -0.511536 0.213928 0.804626 1445640201 0.199768 -0.518860 0.204102 0.805725 1445640201 0.199768 -0.518860 0.204102 0.805725 1445640201 0.199768 -0.518860 0.204102 0.805725 1445640201 0.199768 -0.518860 0.204102 0.805725 1445640201 0.199768 -0.518860 0.204102 0.805725 1445640201 0.199768 -0.518860 0.204102 0.805725 1445640201 0.199768 -0.518860 0.204102 0.805725 1445640201 0.190430 -0.532776 0.191589 0.801941 1445640201 0.190430 -0.532776 0.191589 0.801941 1445640201 0.190430 -0.532776 0.191589 0.801941 1445640201 0.190430 -0.532776 0.191589 0.801941 1445640201 0.190430 -0.532776 0.191589 0.801941 1445640201 0.184692 -0.547180 0.176575 0.797058 1445640201 0.184692 -0.547180 0.176575 0.797058 1445640201 0.184692 -0.547180 0.176575 0.797058 1445640201 0.184692 -0.547180 0.176575 0.797058 1445640201 0.184692 -0.547180 0.176575 0.797058 1445640201 0.184692 -0.547180 0.176575 0.797058 1445640201 0.184692 -0.547180 0.176575 0.797058 1445640201 0.178528 -0.559082 0.156921 0.794250 1445640201 0.178528 -0.559082 0.156921 0.794250 1445640201 0.178528 -0.559082 0.156921 0.794250 1445640201 0.178528 -0.559082 0.156921 0.794250 1445640201 0.178528 -0.559082 0.156921 0.794250 1445640201 0.178528 -0.559082 0.156921 0.794250 1445640201 0.184204 -0.547546 0.174683 0.797302 1445640201 0.184204 -0.547546 0.174683 0.797302 1445640201 0.184204 -0.547546 0.174683 0.797302 1445640201 0.184204 -0.547546 0.174683 0.797302 1445640201 0.184204 -0.547546 0.174683 0.797302 1445640201 0.184204 -0.547546 0.174683 0.797302 1445640201 0.192383 -0.519531 0.220764 0.802673 1445640201 0.192383 -0.519531 0.220764 0.802673 1445640201 0.192383 -0.519531 0.220764 0.802673 1445640201 0.192383 -0.519531 0.220764 0.802673 1445640201 0.192383 -0.519531 0.220764 0.802673 1445640201 0.192383 -0.519531 0.220764 0.802673 1445640201 0.196716 -0.512146 0.238159 0.801392 1445640201 0.196716 -0.512146 0.238159 0.801392 1445640201 0.196716 -0.512146 0.238159 0.801392 1445640201 0.196716 -0.512146 0.238159 0.801392 1445640201 0.196716 -0.512146 0.238159 0.801392 1445640201 0.199036 -0.530212 0.213318 0.796082 1445640201 0.199036 -0.530212 0.213318 0.796082 1445640201 0.199036 -0.530212 0.213318 0.796082 1445640201 0.199036 -0.530212 0.213318 0.796082 1445640201 0.199036 -0.530212 0.213318 0.796082 1445640201 0.199036 -0.530212 0.213318 0.796082 1445640201 0.209045 -0.550720 0.198303 0.783325 1445640201 0.209045 -0.550720 0.198303 0.783325 1445640201 0.209045 -0.550720 0.198303 0.783325 1445640201 0.209045 -0.550720 0.198303 0.783325 1445640201 0.209045 -0.550720 0.198303 0.783325 1445640201 0.209045 -0.550720 0.198303 0.783325 1445640201 0.213867 -0.561890 0.193542 0.775269 1445640201 0.213867 -0.561890 0.193542 0.775269 1445640201 0.213867 -0.561890 0.193542 0.775269 1445640201 0.213867 -0.561890 0.193542 0.775269 1445640201 0.213867 -0.561890 0.193542 0.775269 1445640201 0.213867 -0.561890 0.193542 0.775269 1445640201 0.200317 -0.571350 0.181152 0.774963 1445640201 0.200317 -0.571350 0.181152 0.774963 1445640202 0.200317 -0.571350 0.181152 0.774963 1445640202 0.200317 -0.571350 0.181152 0.774963 1445640202 0.200317 -0.571350 0.181152 0.774963 1445640202 0.200317 -0.571350 0.181152 0.774963 1445640202 0.186279 -0.577454 0.173401 0.775757 1445640202 0.186279 -0.577454 0.173401 0.775757 1445640202 0.186279 -0.577454 0.173401 0.775757 1445640202 0.186279 -0.577454 0.173401 0.775757 1445640202 0.186279 -0.577454 0.173401 0.775757 1445640202 0.186279 -0.577454 0.173401 0.775757 1445640202 0.186279 -0.577454 0.173401 0.775757 1445640202 0.179749 -0.574707 0.176453 0.778625 1445640202 0.179749 -0.574707 0.176453 0.778625 1445640202 0.179749 -0.574707 0.176453 0.778625 1445640202 0.179749 -0.574707 0.176453 0.778625 1445640202 0.179749 -0.574707 0.176453 0.778625 1445640202 0.179749 -0.574707 0.176453 0.778625 1445640202 0.170227 -0.564453 0.171753 0.789246 1445640202 0.170227 -0.564453 0.171753 0.789246 1445640202 0.170227 -0.564453 0.171753 0.789246 1445640202 0.170227 -0.564453 0.171753 0.789246 1445640202 0.170227 -0.564453 0.171753 0.789246 1445640202 0.175354 -0.537964 0.195251 0.801025 1445640202 0.175354 -0.537964 0.195251 0.801025 1445640202 0.175354 -0.537964 0.195251 0.801025 1445640202 0.175354 -0.537964 0.195251 0.801025 1445640202 0.175354 -0.537964 0.195251 0.801025 1445640202 0.175354 -0.537964 0.195251 0.801025 1445640202 0.185303 -0.502258 0.244019 0.808533 1445640202 0.185303 -0.502258 0.244019 0.808533 1445640202 0.185303 -0.502258 0.244019 0.808533 1445640202 0.185303 -0.502258 0.244019 0.808533 1445640202 0.185303 -0.502258 0.244019 0.808533 1445640202 0.185303 -0.502258 0.244019 0.808533 1445640202 0.179443 -0.499268 0.243164 0.812012 1445640202 0.179443 -0.499268 0.243164 0.812012 1445640202 0.179443 -0.499268 0.243164 0.812012 1445640202 0.179443 -0.499268 0.243164 0.812012 1445640202 0.179443 -0.499268 0.243164 0.812012 1445640202 0.179443 -0.499268 0.243164 0.812012 1445640202 0.163330 -0.530518 0.189270 0.809937 1445640202 0.163330 -0.530518 0.189270 0.809937 1445640202 0.163330 -0.530518 0.189270 0.809937 1445640202 0.163330 -0.530518 0.189270 0.809937 1445640202 0.163330 -0.530518 0.189270 0.809937 1445640202 0.163879 -0.553894 0.160583 0.800354 1445640202 0.163879 -0.553894 0.160583 0.800354 1445640202 0.163879 -0.553894 0.160583 0.800354 1445640202 0.163879 -0.553894 0.160583 0.800354 1445640202 0.163879 -0.553894 0.160583 0.800354 1445640202 0.172668 -0.550659 0.174988 0.797668 1445640202 0.172668 -0.550659 0.174988 0.797668 1445640202 0.172668 -0.550659 0.174988 0.797668 1445640202 0.172668 -0.550659 0.174988 0.797668 1445640202 0.172668 -0.550659 0.174988 0.797668 1445640202 0.172668 -0.550659 0.174988 0.797668 1445640202 0.176147 -0.538696 0.197449 0.799866 1445640202 0.176147 -0.538696 0.197449 0.799866 1445640202 0.176147 -0.538696 0.197449 0.799866 1445640202 0.176147 -0.538696 0.197449 0.799866 1445640202 0.176147 -0.538696 0.197449 0.799866 1445640202 0.174438 -0.538391 0.206787 0.798035 1445640202 0.174438 -0.538391 0.206787 0.798035 1445640202 0.174438 -0.538391 0.206787 0.798035 1445640202 0.174438 -0.538391 0.206787 0.798035 1445640202 0.174438 -0.538391 0.206787 0.798035 1445640202 0.174438 -0.538391 0.206787 0.798035 1445640202 0.168762 -0.550842 0.201660 0.792053 1445640202 0.168762 -0.550842 0.201660 0.792053 1445640202 0.168762 -0.550842 0.201660 0.792053 1445640202 0.168762 -0.550842 0.201660 0.792053 1445640202 0.168762 -0.550842 0.201660 0.792053 1445640202 0.157288 -0.565430 0.185059 0.788208 1445640202 0.157288 -0.565430 0.185059 0.788208 1445640202 0.157288 -0.565430 0.185059 0.788208 1445640202 0.157288 -0.565430 0.185059 0.788208 1445640202 0.157288 -0.565430 0.185059 0.788208 1445640202 0.157288 -0.565430 0.185059 0.788208 1445640202 0.156555 -0.571411 0.182800 0.784546 1445640202 0.156555 -0.571411 0.182800 0.784546 1445640202 0.156555 -0.571411 0.182800 0.784546 1445640202 0.156555 -0.571411 0.182800 0.784546 1445640202 0.156555 -0.571411 0.182800 0.784546 1445640202 0.156555 -0.571411 0.182800 0.784546 1445640202 0.158691 -0.563232 0.202515 0.785217 1445640202 0.158691 -0.563232 0.202515 0.785217 1445640202 0.158691 -0.563232 0.202515 0.785217 1445640202 0.158691 -0.563232 0.202515 0.785217 1445640202 0.158691 -0.563232 0.202515 0.785217 1445640202 0.158691 -0.563232 0.202515 0.785217 1445640202 0.148743 -0.565369 0.187927 0.789246 1445640202 0.148743 -0.565369 0.187927 0.789246 1445640202 0.148743 -0.565369 0.187927 0.789246 1445640202 0.148743 -0.565369 0.187927 0.789246 1445640202 0.148743 -0.565369 0.187927 0.789246 1445640202 0.148743 -0.565369 0.187927 0.789246 1445640202 0.145630 -0.569763 0.153931 0.794006 1445640202 0.145630 -0.569763 0.153931 0.794006 1445640202 0.145630 -0.569763 0.153931 0.794006 1445640202 0.145630 -0.569763 0.153931 0.794006 1445640202 0.145630 -0.569763 0.153931 0.794006 1445640202 0.145630 -0.569763 0.153931 0.794006 1445640202 0.158691 -0.558533 0.160950 0.798096 1445640202 0.158691 -0.558533 0.160950 0.798096 1445640203 0.158691 -0.558533 0.160950 0.798096 1445640203 0.158691 -0.558533 0.160950 0.798096 1445640203 0.158691 -0.558533 0.160950 0.798096 1445640203 0.158691 -0.558533 0.160950 0.798096 1445640203 0.175293 -0.529785 0.209412 0.802917 1445640203 0.175293 -0.529785 0.209412 0.802917 1445640203 0.175293 -0.529785 0.209412 0.802917 1445640203 0.175293 -0.529785 0.209412 0.802917 1445640203 0.175293 -0.529785 0.209412 0.802917 1445640203 0.179810 -0.502136 0.257446 0.805725 1445640203 0.179810 -0.502136 0.257446 0.805725 1445640203 0.179810 -0.502136 0.257446 0.805725 1445640203 0.179810 -0.502136 0.257446 0.805725 1445640203 0.179810 -0.502136 0.257446 0.805725 1445640203 0.162354 -0.499268 0.260559 0.810181 1445640203 0.162354 -0.499268 0.260559 0.810181 1445640203 0.162354 -0.499268 0.260559 0.810181 1445640203 0.162354 -0.499268 0.260559 0.810181 1445640203 0.162354 -0.499268 0.260559 0.810181 1445640203 0.162354 -0.499268 0.260559 0.810181 1445640203 0.128845 -0.522217 0.219849 0.813843 1445640203 0.128845 -0.522217 0.219849 0.813843 1445640203 0.128845 -0.522217 0.219849 0.813843 1445640203 0.128845 -0.522217 0.219849 0.813843 1445640203 0.128845 -0.522217 0.219849 0.813843 1445640203 0.095520 -0.551880 0.158508 0.813110 1445640203 0.095520 -0.551880 0.158508 0.813110 1445640203 0.095520 -0.551880 0.158508 0.813110 1445640203 0.095520 -0.551880 0.158508 0.813110 1445640203 0.095520 -0.551880 0.158508 0.813110 1445640203 0.095520 -0.551880 0.158508 0.813110 1445640203 0.085449 -0.556763 0.140198 0.814270 1445640203 0.085449 -0.556763 0.140198 0.814270 1445640203 0.085449 -0.556763 0.140198 0.814270 1445640203 0.085449 -0.556763 0.140198 0.814270 1445640203 0.085449 -0.556763 0.140198 0.814270 1445640203 0.085449 -0.556763 0.140198 0.814270 1445640203 0.098450 -0.542480 0.176147 0.815430 1445640203 0.098450 -0.542480 0.176147 0.815430 1445640203 0.098450 -0.542480 0.176147 0.815430 1445640203 0.098450 -0.542480 0.176147 0.815430 1445640203 0.098450 -0.542480 0.176147 0.815430 1445640203 0.098450 -0.542480 0.176147 0.815430 1445640203 0.115540 -0.540283 0.184082 0.812927 1445640203 0.115540 -0.540283 0.184082 0.812927 1445640203 0.115540 -0.540283 0.184082 0.812927 1445640203 0.115540 -0.540283 0.184082 0.812927 1445640203 0.115540 -0.540283 0.184082 0.812927 1445640203 0.123535 -0.552795 0.149963 0.810364 1445640203 0.123535 -0.552795 0.149963 0.810364 1445640203 0.123535 -0.552795 0.149963 0.810364 1445640203 0.123535 -0.552795 0.149963 0.810364 1445640203 0.123535 -0.552795 0.149963 0.810364 1445640203 0.123535 -0.552795 0.149963 0.810364 1445640203 0.141785 -0.554993 0.152710 0.805298 1445640203 0.141785 -0.554993 0.152710 0.805298 1445640203 0.141785 -0.554993 0.152710 0.805298 1445640203 0.141785 -0.554993 0.152710 0.805298 1445640203 0.141785 -0.554993 0.152710 0.805298 1445640203 0.169983 -0.537781 0.196411 0.802063 1445640203 0.169983 -0.537781 0.196411 0.802063 1445640203 0.169983 -0.537781 0.196411 0.802063 1445640203 0.169983 -0.537781 0.196411 0.802063 1445640203 0.169983 -0.537781 0.196411 0.802063 1445640203 0.187866 -0.522766 0.229370 0.799255 1445640203 0.187866 -0.522766 0.229370 0.799255 1445640203 0.187866 -0.522766 0.229370 0.799255 1445640203 0.187866 -0.522766 0.229370 0.799255 1445640203 0.187866 -0.522766 0.229370 0.799255 1445640203 0.178162 -0.536621 0.212097 0.797058 1445640203 0.178162 -0.536621 0.212097 0.797058 1445640203 0.178162 -0.536621 0.212097 0.797058 1445640203 0.178162 -0.536621 0.212097 0.797058 1445640203 0.178162 -0.536621 0.212097 0.797058 1445640203 0.178162 -0.536621 0.212097 0.797058 1445640203 0.155029 -0.564758 0.169861 0.792542 1445640203 0.155029 -0.564758 0.169861 0.792542 1445640203 0.155029 -0.564758 0.169861 0.792542 1445640203 0.155029 -0.564758 0.169861 0.792542 1445640203 0.155029 -0.564758 0.169861 0.792542 1445640203 0.155029 -0.564758 0.169861 0.792542 1445640203 0.138000 -0.581360 0.135193 0.790405 1445640203 0.138000 -0.581360 0.135193 0.790405 1445640203 0.138000 -0.581360 0.135193 0.790405 1445640203 0.138000 -0.581360 0.135193 0.790405 1445640203 0.138000 -0.581360 0.135193 0.790405 1445640203 0.138000 -0.581360 0.135193 0.790405 1445640203 0.138000 -0.581360 0.135193 0.790405 1445640203 0.154358 -0.566467 0.160583 0.793396 1445640203 0.154358 -0.566467 0.160583 0.793396 1445640203 0.154358 -0.566467 0.160583 0.793396 1445640203 0.154358 -0.566467 0.160583 0.793396 1445640203 0.154358 -0.566467 0.160583 0.793396 1445640203 0.154358 -0.566467 0.160583 0.793396 1445640203 0.175964 -0.529053 0.223694 0.799377 1445640203 0.175964 -0.529053 0.223694 0.799377 1445640203 0.175964 -0.529053 0.223694 0.799377 1445640203 0.175964 -0.529053 0.223694 0.799377 1445640203 
-0.102417 0.733704 -0.100525 0.664063 1445640205 -0.102417 0.733704 -0.100525 0.664063 1445640205 -0.102417 0.733704 -0.100525 0.664063 1445640205 -0.102417 0.733704 -0.100525 0.664063 1445640205 -0.146545 0.738159 -0.039612 0.657288 1445640205 -0.146545 0.738159 -0.039612 0.657288 1445640205 -0.146545 0.738159 -0.039612 0.657288 1445640205 -0.146545 0.738159 -0.039612 0.657288 1445640205 -0.146545 0.738159 -0.039612 0.657288 1445640205 -0.146545 0.738159 -0.039612 0.657288 1445640205 -0.171936 0.599548 0.061707 0.779175 1445640205 -0.171936 0.599548 0.061707 0.779175 1445640205 -0.171936 0.599548 0.061707 0.779175 1445640205 -0.171936 0.599548 0.061707 0.779175 1445640205 -0.171936 0.599548 0.061707 0.779175 1445640205 -0.139648 0.328552 0.133362 0.924500 1445640205 -0.139648 0.328552 0.133362 0.924500 1445640205 -0.139648 0.328552 0.133362 0.924500 1445640205 -0.139648 0.328552 0.133362 0.924500 1445640205 -0.139648 0.328552 0.133362 0.924500 1445640205 -0.139648 0.328552 0.133362 0.924500 1445640205 -0.107239 -0.031067 0.149719 0.982361 1445640205 -0.107239 -0.031067 0.149719 0.982361 1445640205 -0.107239 -0.031067 0.149719 0.982361 1445640205 -0.107239 -0.031067 0.149719 0.982361 1445640205 -0.107239 -0.031067 0.149719 0.982361 1445640205 -0.107239 -0.031067 0.149719 0.982361 1445640206 -0.107239 -0.031067 0.149719 0.982361 1445640206 -0.100647 -0.159485 0.046631 0.980896 1445640206 -0.100647 -0.159485 0.046631 0.980896 1445640206 -0.100647 -0.159485 0.046631 0.980896 1445640206 -0.100647 -0.159485 0.046631 0.980896 1445640206 -0.100647 -0.159485 0.046631 0.980896 1445640206 -0.100647 -0.159485 0.046631 0.980896 1445640206 -0.101135 -0.084961 0.063538 0.989197 1445640206 -0.101135 -0.084961 0.063538 0.989197 1445640206 -0.101135 -0.084961 0.063538 0.989197 1445640206 -0.101135 -0.084961 0.063538 0.989197 1445640206 -0.101135 -0.084961 0.063538 0.989197 1445640206 -0.101135 -0.084961 0.063538 0.989197 1445640206 -0.126099 0.091736 0.055603 0.986145 1445640206 -0.126099 0.091736 0.055603 0.986145 1445640206 -0.126099 0.091736 0.055603 0.986145 1445640206 -0.126099 0.091736 0.055603 0.986145 1445640206 -0.126099 0.091736 0.055603 0.986145 1445640206 -0.126099 0.091736 0.055603 0.986145 1445640206 -0.136963 0.345459 0.011963 0.928284 1445640206 -0.136963 0.345459 0.011963 0.928284 1445640206 -0.136963 0.345459 0.011963 0.928284 1445640206 -0.136963 0.345459 0.011963 0.928284 1445640206 -0.136963 0.345459 0.011963 0.928284 1445640206 -0.139343 0.582397 -0.005493 0.800781 1445640206 -0.139343 0.582397 -0.005493 0.800781 1445640206 -0.139343 0.582397 -0.005493 0.800781 1445640206 -0.139343 0.582397 -0.005493 0.800781 1445640206 -0.139343 0.582397 -0.005493 0.800781 1445640206 -0.139343 0.582397 -0.005493 0.800781 1445640206 -0.113037 0.776672 -0.018616 0.619385 1445640206 -0.113037 0.776672 -0.018616 0.619385 1445640206 -0.113037 0.776672 -0.018616 0.619385 1445640206 -0.113037 0.776672 -0.018616 0.619385 1445640206 -0.113037 0.776672 -0.018616 0.619385 1445640206 -0.113037 0.776672 -0.018616 0.619385 1445640206 -0.093323 0.847534 -0.009766 0.522278 1445640206 -0.093323 0.847534 -0.009766 0.522278 1445640206 -0.093323 0.847534 -0.009766 0.522278 1445640206 -0.093323 0.847534 -0.009766 0.522278 1445640206 -0.093323 0.847534 -0.009766 0.522278 1445640206 -0.093323 0.847534 -0.009766 0.522278 1445640206 -0.093323 0.847534 -0.009766 0.522278 1445640206 -0.109009 0.811218 0.014465 0.574280 1445640206 -0.109009 0.811218 0.014465 0.574280 1445640206 -0.109009 0.811218 0.014465 0.574280 1445640206 -0.109009 0.811218 0.014465 0.574280 1445640206 -0.109009 0.811218 0.014465 0.574280 1445640206 -0.109009 0.811218 0.014465 0.574280 1445640206 -0.130920 0.687561 0.055115 0.712036 1445640206 -0.130920 0.687561 0.055115 0.712036 1445640206 -0.130920 0.687561 0.055115 0.712036 1445640206 -0.130920 0.687561 0.055115 0.712036 1445640206 -0.130920 0.687561 0.055115 0.712036 1445640206 -0.130920 0.687561 0.055115 0.712036 1445640206 -0.126709 0.446533 0.097839 0.880310 1445640206 -0.126709 0.446533 0.097839 0.880310 1445640206 -0.126709 0.446533 0.097839 0.880310 1445640206 -0.126709 0.446533 0.097839 0.880310 1445640206 -0.126709 0.446533 0.097839 0.880310 1445640206 -0.126709 0.446533 0.097839 0.880310 1445640206 -0.120605 0.086670 0.047913 0.987732 1445640206 -0.120605 0.086670 0.047913 0.987732 1445640206 -0.120605 0.086670 0.047913 0.987732 1445640206 -0.120605 0.086670 0.047913 0.987732 1445640206 -0.120605 0.086670 0.047913 0.987732 1445640206 -0.120605 0.086670 0.047913 0.987732 1445640206 -0.120605 0.086670 0.047913 0.987732 1445640206 -0.131531 -0.135132 -0.046448 0.980957 1445640206 -0.131531 -0.135132 -0.046448 0.980957 1445640206 -0.131531 -0.135132 -0.046448 0.980957 1445640206 -0.131531 -0.135132 -0.046448 0.980957 1445640206 -0.131531 -0.135132 -0.046448 0.980957 1445640206 -0.131531 -0.135132 -0.046448 0.980957 1445640206 -0.124512 -0.099731 -0.040405 0.986328 1445640206 -0.124512 -0.099731 -0.040405 0.986328 1445640206 -0.124512 -0.099731 -0.040405 0.986328 1445640206 -0.124512 -0.099731 -0.040405 0.986328 1445640206 -0.124512 -0.099731 -0.040405 0.986328 1445640206 -0.124512 -0.099731 -0.040405 0.986328 1445640206 -0.124512 -0.099731 -0.040405 0.986328 1445640206 -0.126221 0.031189 -0.004150 0.991455 1445640206 -0.126221 0.031189 -0.004150 0.991455 1445640206 -0.126221 0.031189 -0.004150 0.991455 1445640206 -0.126221 0.031189 -0.004150 0.991455 1445640206 -0.126221 0.031189 -0.004150 0.991455 1445640206 -0.138855 0.246643 0.046692 0.957947 1445640206 -0.138855 0.246643 0.046692 0.957947 1445640206 -0.138855 0.246643 0.046692 0.957947 1445640206 -0.138855 0.246643 0.046692 0.957947 1445640206 -0.138855 0.246643 0.046692 0.957947 1445640206 -0.149536 0.486877 0.049255 0.859131 1445640206 -0.149536 0.486877 0.049255 0.859131 1445640206 -0.149536 0.486877 0.049255 0.859131 1445640206 -0.149536 0.486877 0.049255 0.859131 1445640206 -0.149536 0.486877 0.049255 0.859131 1445640206 -0.149536 0.486877 0.049255 0.859131 1445640206 -0.157166 0.702820 0.041443 0.692505 1445640206 -0.157166 0.702820 0.041443 0.692505 1445640206 -0.157166 0.702820 0.041443 0.692505 1445640206 -0.157166 0.702820 0.041443 0.692505 1445640206 -0.157166 0.702820 0.041443 0.692505 1445640206 -0.157166 0.702820 0.041443 0.692505 1445640206 -0.158264 0.827820 0.018372 0.537842 1445640206 -0.158264 0.827820 0.018372 0.537842 1445640206 -0.158264 0.827820 0.018372 0.537842 1445640206 -0.158264 0.827820 0.018372 0.537842 1445640206 -0.158264 0.827820 0.018372 0.537842 1445640206 -0.158264 0.827820 0.018372 0.537842 1445640206 -0.158264 0.827820 0.018372 0.537842 1445640207 -0.194519 0.800903 0.018921 0.565918 1445640207 -0.194519 0.800903 0.018921 0.565918 1445640207 -0.194519 0.800903 0.018921 0.565918 1445640207 -0.194519 0.800903 0.018921 0.565918 1445640207 -0.194519 0.800903 0.018921 0.565918 1445640207 -0.194519 0.800903 0.018921 0.565918 1445640207 -0.216858 0.653442 0.074036 0.721375 1445640207 -0.216858 0.653442 0.074036 0.721375 1445640207 -0.216858 0.653442 0.074036 0.721375 1445640207 -0.216858 0.653442 0.074036 0.721375 1445640207 -0.216858 0.653442 0.074036 0.721375 1445640207 -0.162109 0.364746 0.135498 0.906799 1445640207 -0.162109 0.364746 0.135498 0.906799 1445640207 -0.162109 0.364746 0.135498 0.906799 1445640207 -0.162109 0.364746 0.135498 0.906799 1445640207 -0.162109 0.364746 0.135498 0.906799 1445640207 -0.162109 0.364746 0.135498 0.906799 1445640207 -0.162109 0.364746 0.135498 0.906799 1445640207 -0.082642 -0.021484 0.098511 0.991455 1445640207 -0.082642 -0.021484 0.098511 0.991455 1445640207 -0.082642 -0.021484 0.098511 0.991455 1445640207 -0.082642 -0.021484 0.098511 0.991455 1445640207 -0.082642 -0.021484 0.098511 0.991455 1445640207 -0.082642 -0.021484 0.098511 0.991455 1445640207 -0.050842 -0.190979 0.045715 0.979187 1445640207 -0.050842 -0.190979 0.045715 0.979187 1445640207 -0.050842 -0.190979 0.045715 0.979187 1445640207 -0.050842 -0.190979 0.045715 0.979187 1445640207 -0.050842 -0.190979 0.045715 0.979187 1445640207 -0.050842 -0.190979 0.045715 0.979187 1445640207 -0.051025 -0.166870 0.100220 0.979553 1445640207 -0.051025 -0.166870 0.100220 0.979553 1445640207 -0.051025 -0.166870 0.100220 0.979553 1445640207 -0.051025 -0.166870 0.100220 0.979553 1445640207 -0.051025 -0.166870 0.100220 0.979553 1445640207 -0.051025 -0.166870 0.100220 0.979553 1445640207 -0.060730 -0.035645 0.092163 0.993225 1445640207 -0.060730 -0.035645 0.092163 0.993225 1445640207 -0.060730 -0.035645 0.092163 0.993225 1445640207 -0.060730 -0.035645 0.092163 0.993225 1445640207 -0.060730 -0.035645 0.092163 0.993225 1445640207 -0.060730 -0.035645 0.092163 0.993225 1445640207 -0.060730 -0.035645 0.092163 0.993225 1445640207 -0.089417 0.179199 0.083984 0.976074 1445640207 -0.089417 0.179199 0.083984 0.976074 1445640207 -0.089417 0.179199 0.083984 0.976074 1445640207 -0.089417 0.179199 0.083984 0.976074 1445640207 -0.089417 0.179199 0.083984 0.976074 1445640207 -0.104614 0.433899 0.031921 0.894226 1445640207 -0.104614 0.433899 0.031921 0.894226 1445640207 -0.104614 0.433899 0.031921 0.894226 1445640207 -0.104614 0.433899 0.031921 0.894226 1445640207 -0.104614 0.433899 0.031921 0.894226 1445640207 -0.104614 0.433899 0.031921 0.894226 1445640207 -0.117493 0.675171 0.006470 0.728149 1445640207 -0.117493 0.675171 0.006470 0.728149 1445640207 -0.117493 0.675171 0.006470 0.728149 1445640207 -0.117493 0.675171 0.006470 0.728149 1445640207 -0.117493 0.675171 0.006470 0.728149 1445640207 -0.117493 0.675171 0.006470 0.728149 1445640207 -0.094849 0.835571 -0.015015 0.540833 1445640207 -0.094849 0.835571 -0.015015 0.540833 1445640207 -0.094849 0.835571 -0.015015 0.540833 1445640207 -0.094849 0.835571 -0.015015 0.540833 1445640207 -0.094849 0.835571 -0.015015 0.540833 1445640207 -0.094849 0.835571 -0.015015 0.540833 1445640207 -0.094849 0.835571 -0.015015 0.540833 1445640207 -0.131897 0.847473 0.000000 0.514160 1445640207 -0.131897 0.847473 0.000000 0.514160 1445640207 -0.131897 0.847473 0.000000 0.514160 1445640207 -0.131897 0.847473 0.000000 0.514160 1445640207 -0.131897 0.847473 0.000000 0.514160 1445640207 -0.131897 0.847473 0.000000 0.514160 1445640207 -0.169556 0.740173 0.051636 0.648560 1445640207 -0.169556 0.740173 0.051636 0.648560 1445640207 -0.169556 0.740173 0.051636 0.648560 1445640207 -0.169556 0.740173 0.051636 0.648560 1445640207 -0.169556 0.740173 0.051636 0.648560 1445640207 -0.142761 0.516724 0.113892 0.836426 1445640207 -0.142761 0.516724 0.113892 0.836426 1445640207 -0.142761 0.516724 0.113892 0.836426 1445640207 -0.142761 0.516724 0.113892 0.836426 1445640207 -0.142761 0.516724 0.113892 0.836426 1445640207 -0.142761 0.516724 0.113892 0.836426 1445640207 -0.082703 0.156738 0.129700 0.975525 1445640207 -0.082703 0.156738 0.129700 0.975525 1445640207 -0.082703 0.156738 0.129700 0.975525 1445640207 -0.082703 0.156738 0.129700 0.975525 1445640207 -0.082703 0.156738 0.129700 0.975525 1445640207 -0.082703 0.156738 0.129700 0.975525 1445640207 -0.096802 -0.125366 0.029907 0.986877 1445640207 -0.096802 -0.125366 0.029907 0.986877 1445640207 -0.096802 -0.125366 0.029907 0.986877 1445640207 -0.096802 -0.125366 0.029907 0.986877 1445640207 -0.096802 -0.125366 0.029907 0.986877 1445640207 -0.096802 -0.125366 0.029907 0.986877 1445640207 -0.096802 -0.125366 0.029907 0.986877 1445640207 -0.110779 -0.126343 0.052124 0.984375 1445640207 -0.110779 -0.126343 0.052124 0.984375 1445640207 -0.110779 -0.126343 0.052124 0.984375 1445640207 -0.110779 -0.126343 0.052124 0.984375 1445640207 -0.110779 -0.126343 0.052124 0.984375 1445640207 -0.110779 -0.126343 0.052124 0.984375 1445640207 -0.138123 -0.009705 0.054871 0.988831 1445640207 -0.138123 -0.009705 0.054871 0.988831 1445640207 -0.138123 -0.009705 0.054871 0.988831 1445640207 -0.138123 -0.009705 0.054871 0.988831 1445640207 -0.138123 -0.009705 0.054871 0.988831 1445640207 -0.138123 -0.009705 0.054871 0.988831 1445640207 -0.173523 0.183655 0.066528 0.965271 1445640208 -0.173523 0.183655 0.066528 0.965271 1445640208 -0.173523 0.183655 0.066528 0.965271 1445640208 -0.173523 0.183655 0.066528 0.965271 1445640208 -0.173523 0.183655 0.066528 0.965271 1445640208 -0.173523 0.183655 0.066528 0.965271 1445640208 -0.201904 0.440002 0.046509 0.873718 1445640208 -0.201904 0.440002 0.046509 0.873718 1445640208 -0.201904 0.440002 0.046509 0.873718 1445640208 -0.201904 0.440002 0.046509 0.873718 1445640208 -0.201904 0.440002 0.046509 0.873718 1445640208 -0.201904 0.440002 0.046509 0.873718 1445640208 -0.228333 0.677429 0.038757 0.698120 1445640208 -0.228333 0.677429 0.038757 0.698120 1445640208 -0.228333 0.677429 0.038757 0.698120 1445640208 -0.228333 0.677429 0.038757 0.698120 1445640208 -0.228333 0.677429 0.038757 0.698120 1445640208 -0.228333 0.677429 0.038757 0.698120 1445640208 -0.221680 0.836426 0.019592 0.500732 1445640208 -0.221680 0.836426 0.019592 0.500732 1445640208 -0.221680 0.836426 0.019592 0.500732 1445640208 -0.221680 0.836426 0.019592 0.500732 1445640208 -0.221680 0.836426 0.019592 0.500732 1445640208 -0.221680 0.836426 0.019592 0.500732 1445640208 -0.232483 0.826294 0.024536 0.512390 1445640208 -0.232483 0.826294 0.024536 0.512390 1445640208 -0.232483 0.826294 0.024536 0.512390 1445640208 -0.232483 0.826294 0.024536 0.512390 1445640208 -0.232483 0.826294 0.024536 0.512390 1445640208 -0.232483 0.826294 0.024536 0.512390 1445640208 -0.232483 0.826294 0.024536 0.512390 1445640208 -0.244141 0.688110 0.073242 0.679321 1445640208 -0.244141 0.688110 0.073242 0.679321 1445640208 -0.244141 0.688110 0.073242 0.679321 1445640208 -0.244141 0.688110 0.073242 0.679321 1445640208 -0.244141 0.688110 0.073242 0.679321 1445640208 -0.181885 0.423767 0.110657 0.880371 1445640208 -0.181885 0.423767 0.110657 0.880371 1445640208 -0.181885 0.423767 0.110657 0.880371 1445640208 -0.181885 0.423767 0.110657 0.880371 1445640208 -0.181885 0.423767 0.110657 0.880371 1445640208 -0.181885 0.423767 0.110657 0.880371 1445640208 -0.181885 0.423767 0.110657 0.880371 1445640208 -0.109253 0.047729 0.105530 0.987183 1445640208 -0.109253 0.047729 0.105530 0.987183 1445640208 -0.109253 0.047729 0.105530 0.987183 1445640208 -0.109253 0.047729 0.105530 0.987183 1445640208 -0.109253 0.047729 0.105530 0.987183 1445640208 -0.109253 0.047729 0.105530 0.987183 1445640208 -0.099060 -0.181274 -0.000183 0.978394 1445640208 -0.099060 -0.181274 -0.000183 0.978394 1445640208 -0.099060 -0.181274 -0.000183 0.978394 1445640208 -0.099060 -0.181274 -0.000183 0.978394 1445640208 -0.099060 -0.181274 -0.000183 0.978394 1445640208 -0.099060 -0.181274 -0.000183 0.978394 1445640208 -0.085205 -0.170776 0.030701 0.981140 1445640208 -0.085205 -0.170776 0.030701 0.981140 1445640208 -0.085205 -0.170776 0.030701 0.981140 1445640208 -0.085205 -0.170776 0.030701 0.981140 1445640208 -0.085205 -0.170776 0.030701 0.981140 1445640208 -0.085205 -0.170776 0.030701 0.981140 1445640208 -0.088318 -0.069519 0.033447 0.993103 1445640208 -0.088318 -0.069519 0.033447 0.993103 1445640208 -0.088318 -0.069519 0.033447 0.993103 1445640208 -0.088318 -0.069519 0.033447 0.993103 1445640208 -0.088318 -0.069519 0.033447 0.993103 1445640208 -0.088318 -0.069519 0.033447 0.993103 1445640208 -0.117126 0.113342 0.061279 0.984680 1445640208 -0.117126 0.113342 0.061279 0.984680 1445640208 -0.117126 0.113342 0.061279 0.984680 1445640208 -0.117126 0.113342 0.061279 0.984680 1445640208 -0.117126 0.113342 0.061279 0.984680 1445640208 -0.147156 0.361450 0.053284 0.919128 1445640208 -0.147156 0.361450 0.053284 0.919128 1445640208 -0.147156 0.361450 0.053284 0.919128 1445640208 -0.147156 0.361450 0.053284 0.919128 1445640208 -0.147156 0.361450 0.053284 0.919128 1445640208 -0.147156 0.361450 0.053284 0.919128 1445640208 -0.182373 0.599365 0.041382 0.778259 1445640208 -0.182373 0.599365 0.041382 0.778259 1445640208 -0.182373 0.599365 0.041382 0.778259 1445640208 -0.182373 0.599365 0.041382 0.778259 1445640208 -0.182373 0.599365 0.041382 0.778259 1445640208 -0.182373 0.599365 0.041382 0.778259 1445640208 -0.182373 0.599365 0.041382 0.778259 1445640208 -0.183472 0.794861 0.013306 0.578186 1445640208 -0.183472 0.794861 0.013306 0.578186 1445640208 -0.183472 0.794861 0.013306 0.578186 1445640208 -0.183472 0.794861 0.013306 0.578186 1445640208 -0.183472 0.794861 0.013306 0.578186 1445640208 -0.183472 0.794861 0.013306 0.578186 1445640208 -0.168518 0.870605 -0.021118 0.461670 1445640208 -0.168518 0.870605 -0.021118 0.461670 1445640208 -0.168518 0.870605 -0.021118 0.461670 1445640208 -0.168518 0.870605 -0.021118 0.461670 1445640208 -0.168518 0.870605 -0.021118 0.461670 1445640208 -0.168518 0.870605 -0.021118 0.461670 1445640208 -0.171631 0.809204 0.000916 0.561829 1445640208 -0.171631 0.809204 0.000916 0.561829 1445640208 -0.171631 0.809204 0.000916 0.561829 1445640208 -0.171631 0.809204 0.000916 0.561829 1445640208 -0.171631 0.809204 0.000916 0.561829 1445640208 -0.171631 0.809204 0.000916 0.561829 1445640208 -0.171631 0.809204 0.000916 0.561829 1445640208 -0.161255 0.650085 0.049866 0.740784 1445640208 -0.161255 0.650085 0.049866 0.740784 1445640208 -0.161255 0.650085 0.049866 0.740784 1445640208 -0.161255 0.650085 0.049866 0.740784 1445640208 -0.161255 0.650085 0.049866 0.740784 1445640208 -0.105469 0.377808 0.078613 0.916443 1445640208 -0.105469 0.377808 0.078613 0.916443 1445640208 -0.105469 0.377808 0.078613 0.916443 1445640209 -0.105469 0.377808 0.078613 0.916443 1445640209 -0.105469 0.377808 0.078613 0.916443 1445640209 -0.105469 0.377808 0.078613 0.916443 1445640209 -0.026733 0.020203 0.064758 0.997314 1445640209 -0.026733 0.020203 0.064758 0.997314 1445640209 -0.026733 0.020203 0.064758 0.997314 1445640209 -0.026733 0.020203 0.064758 0.997314 1445640209 -0.026733 0.020203 0.064758 0.997314 1445640209 -0.026733 0.020203 0.064758 0.997314 1445640209 -0.015320 -0.220642 0.046082 0.974121 1445640209 -0.015320 -0.220642 0.046082 0.974121 1445640209 -0.015320 -0.220642 0.046082 0.974121 1445640209 -0.015320 -0.220642 0.046082 0.974121 1445640209 -0.015320 -0.220642 0.046082 0.974121 1445640209 -0.015320 -0.220642 0.046082 0.974121 1445640209 -0.004456 -0.270691 0.069092 0.960144 1445640209 -0.004456 -0.270691 0.069092 0.960144 1445640209 -0.004456 -0.270691 0.069092 0.960144 1445640209 -0.004456 -0.270691 0.069092 0.960144 1445640209 -0.004456 -0.270691 0.069092 0.960144 1445640209 -0.004456 -0.270691 0.069092 0.960144 1445640209 -0.004456 -0.270691 0.069092 0.960144 1445640209 -0.014343 -0.177795 0.076050 0.981018 1445640209 -0.014343 -0.177795 0.076050 0.981018 1445640209 -0.014343 -0.177795 0.076050 0.981018 1445640209 -0.014343 -0.177795 0.076050 0.981018 1445640209 -0.014343 -0.177795 0.076050 0.981018 1445640209 -0.053345 0.024841 0.093750 0.993835 1445640209 -0.053345 0.024841 0.093750 0.993835 1445640209 -0.053345 0.024841 0.093750 0.993835 1445640209 -0.053345 0.024841 0.093750 0.993835 1445640209 -0.053345 0.024841 0.093750 0.993835 1445640209 -0.053345 0.024841 0.093750 0.993835 1445640209 -0.053345 0.024841 0.093750 0.993835 1445640209 -0.106873 0.299622 0.086060 0.944092 1445640209 -0.106873 0.299622 0.086060 0.944092 1445640209 -0.106873 0.299622 0.086060 0.944092 1445640209 -0.106873 0.299622 0.086060 0.944092 1445640209 -0.106873 0.299622 0.086060 0.944092 1445640209 -0.138794 0.581116 0.050964 0.800232 1445640209 -0.138794 0.581116 0.050964 0.800232 1445640209 -0.138794 0.581116 0.050964 0.800232 1445640209 -0.138794 0.581116 0.050964 0.800232 1445640209 -0.138794 0.581116 0.050964 0.800232 1445640209 -0.138794 0.581116 0.050964 0.800232 1445640209 -0.154724 0.799011 0.026184 0.580444 1445640209 -0.154724 0.799011 0.026184 0.580444 1445640209 -0.154724 0.799011 0.026184 0.580444 1445640209 -0.154724 0.799011 0.026184 0.580444 1445640209 -0.154724 0.799011 0.026184 0.580444 1445640209 -0.154724 0.799011 0.026184 0.580444 1445640209 -0.174744 0.856934 0.011658 0.484680 1445640209 -0.174744 0.856934 0.011658 0.484680 1445640209 -0.174744 0.856934 0.011658 0.484680 1445640209 -0.174744 0.856934 0.011658 0.484680 1445640209 -0.174744 0.856934 0.011658 0.484680 1445640209 -0.174744 0.856934 0.011658 0.484680 1445640209 -0.233337 0.740234 0.080994 0.625305 1445640209 -0.233337 0.740234 0.080994 0.625305 1445640209 -0.233337 0.740234 0.080994 0.625305 1445640209 -0.233337 0.740234 0.080994 0.625305 1445640209 -0.233337 0.740234 0.080994 0.625305 1445640209 -0.233337 0.740234 0.080994 0.625305 1445640209 -0.233337 0.740234 0.080994 0.625305 1445640209 -0.205811 0.489563 0.134827 0.836487 1445640209 -0.205811 0.489563 0.134827 0.836487 1445640209 -0.205811 0.489563 0.134827 0.836487 1445640209 -0.205811 0.489563 0.134827 0.836487 1445640209 -0.205811 0.489563 0.134827 0.836487 1445640209 -0.205811 0.489563 0.134827 0.836487 1445640209 -0.125244 0.075134 0.139526 0.979370 1445640209 -0.125244 0.075134 0.139526 0.979370 1445640209 -0.125244 0.075134 0.139526 0.979370 1445640209 -0.125244 0.075134 0.139526 0.979370 1445640209 -0.125244 0.075134 0.139526 0.979370 1445640209 -0.125244 0.075134 0.139526 0.979370 1445640209 -0.125244 0.075134 0.139526 0.979370 1445640209 -0.109863 -0.194092 -0.029907 0.974365 1445640209 -0.109863 -0.194092 -0.029907 0.974365 1445640209 -0.109863 -0.194092 -0.029907 0.974365 1445640209 -0.109863 -0.194092 -0.029907 0.974365 1445640209 -0.109863 -0.194092 -0.029907 0.974365 1445640209 -0.109863 -0.194092 -0.029907 0.974365 1445640209 -0.093689 -0.196838 0.042603 0.974976 1445640209 -0.093689 -0.196838 0.042603 0.974976 1445640209 -0.093689 -0.196838 0.042603 0.974976 1445640209 -0.093689 -0.196838 0.042603 0.974976 1445640209 -0.093689 -0.196838 0.042603 0.974976 1445640209 -0.093689 -0.196838 0.042603 0.974976 1445640209 -0.109253 -0.111450 0.002991 0.987732 1445640209 -0.109253 -0.111450 0.002991 0.987732 1445640209 -0.109253 -0.111450 0.002991 0.987732 1445640209 -0.109253 -0.111450 0.002991 0.987732 1445640209 -0.109253 -0.111450 0.002991 0.987732 1445640209 -0.109253 -0.111450 0.002991 0.987732 1445640209 -0.131409 0.053833 -0.001831 0.989868 1445640209 -0.131409 0.053833 -0.001831 0.989868 1445640209 -0.131409 0.053833 -0.001831 0.989868 1445640209 -0.131409 0.053833 -0.001831 0.989868 1445640209 -0.131409 0.053833 -0.001831 0.989868 1445640209 -0.131409 0.053833 -0.001831 0.989868 1445640209 -0.151062 0.295288 -0.006653 0.943298 1445640209 -0.151062 0.295288 -0.006653 0.943298 1445640209 -0.151062 0.295288 -0.006653 0.943298 1445640209 -0.151062 0.295288 -0.006653 0.943298 1445640209 -0.151062 0.295288 -0.006653 0.943298 1445640209 -0.151062 0.295288 -0.006653 0.943298 1445640209 -0.152405 0.567993 -0.029053 0.808228 1445640209 -0.152405 0.567993 -0.029053 0.808228 1445640209 -0.152405 0.567993 -0.029053 0.808228 1445640210 -0.152405 0.567993 -0.029053 0.808228 1445640210 -0.152405 0.567993 -0.029053 0.808228 1445640210 -0.152405 0.567993 -0.029053 0.808228 1445640210 -0.101074 0.810303 -0.043762 0.575562 1445640210 -0.101074 0.810303 -0.043762 0.575562 1445640210 -0.101074 0.810303 -0.043762 0.575562 1445640210 -0.101074 0.810303 -0.043762 0.575562 1445640210 -0.101074 0.810303 -0.043762 0.575562 1445640210 -0.101074 0.810303 -0.043762 0.575562 1445640210 -0.101074 0.810303 -0.043762 0.575562 1445640210 -0.077087 0.921387 0.004089 0.380798 1445640210 -0.077087 0.921387 0.004089 0.380798 1445640210 -0.077087 0.921387 0.004089 0.380798 1445640210 -0.077087 0.921387 0.004089 0.380798 1445640210 -0.077087 0.921387 0.004089 0.380798 1445640210 -0.077087 0.921387 0.004089 0.380798 1445640210 -0.099426 0.918762 0.042603 0.379578 1445640210 -0.099426 0.918762 0.042603 0.379578 1445640210 -0.099426 0.918762 0.042603 0.379578 1445640210 -0.099426 0.918762 0.042603 0.379578 1445640210 -0.099426 0.918762 0.042603 0.379578 1445640210 -0.099426 0.918762 0.042603 0.379578 1445640210 -0.146545 0.805115 0.085022 0.568298 1445640210 -0.146545 0.805115 0.085022 0.568298 1445640210 -0.146545 0.805115 0.085022 0.568298 1445640210 -0.146545 0.805115 0.085022 0.568298 1445640210 -0.146545 0.805115 0.085022 0.568298 1445640210 -0.139404 0.522888 0.109314 0.833740 1445640210 -0.139404 0.522888 0.109314 0.833740 1445640210 -0.139404 0.522888 0.109314 0.833740 1445640210 -0.139404 0.522888 0.109314 0.833740 1445640210 -0.139404 0.522888 0.109314 0.833740 1445640210 -0.139404 0.522888 0.109314 0.833740 1445640210 -0.122864 0.017517 0.071350 0.989685 1445640210 -0.122864 0.017517 0.071350 0.989685 1445640210 -0.122864 0.017517 0.071350 0.989685 1445640210 -0.122864 0.017517 0.071350 0.989685 1445640210 -0.122864 0.017517 0.071350 0.989685 1445640210 -0.143372 -0.303040 0.008606 0.942078 1445640210 -0.143372 -0.303040 0.008606 0.942078 1445640210 -0.143372 -0.303040 0.008606 0.942078 1445640210 -0.143372 -0.303040 0.008606 0.942078 1445640210 -0.143372 -0.303040 0.008606 0.942078 1445640210 -0.143372 -0.303040 0.008606 0.942078 1445640210 -0.144836 -0.283569 -0.076233 0.944885 1445640210 -0.144836 -0.283569 -0.076233 0.944885 1445640210 -0.144836 -0.283569 -0.076233 0.944885 1445640210 -0.144836 -0.283569 -0.076233 0.944885 1445640210 -0.144836 -0.283569 -0.076233 0.944885 1445640210 -0.144836 -0.283569 -0.076233 0.944885 1445640210 -0.137756 -0.186035 -0.079651 0.969543 1445640210 -0.137756 -0.186035 -0.079651 0.969543 1445640210 -0.137756 -0.186035 -0.079651 0.969543 1445640210 -0.137756 -0.186035 -0.079651 0.969543 1445640210 -0.137756 -0.186035 -0.079651 0.969543 1445640210 -0.137756 -0.186035 -0.079651 0.969543 1445640210 -0.137756 -0.186035 -0.079651 0.969543 1445640210 -0.117371 0.001709 -0.123718 0.985352 1445640210 -0.117371 0.001709 -0.123718 0.985352 1445640210 -0.117371 0.001709 -0.123718 0.985352 1445640210 -0.117371 0.001709 -0.123718 0.985352 1445640210 -0.117371 0.001709 -0.123718 0.985352 1445640210 -0.117371 0.001709 -0.123718 0.985352 1445640210 -0.090332 0.229675 -0.141602 0.958618 1445640210 -0.090332 0.229675 -0.141602 0.958618 1445640210 -0.090332 0.229675 -0.141602 0.958618 1445640210 -0.090332 0.229675 -0.141602 0.958618 1445640210 -0.090332 0.229675 -0.141602 0.958618 1445640210 -0.090332 0.229675 -0.141602 0.958618 1445640210 -0.078796 0.497253 -0.113220 0.856506 1445640210 -0.078796 0.497253 -0.113220 0.856506 1445640210 -0.078796 0.497253 -0.113220 0.856506 1445640210 -0.078796 0.497253 -0.113220 0.856506 1445640210 -0.078796 0.497253 -0.113220 0.856506 1445640210 -0.078796 0.497253 -0.113220 0.856506 1445640210 -0.069824 0.731689 -0.091003 0.671875 1445640210 -0.069824 0.731689 -0.091003 0.671875 1445640210 -0.069824 0.731689 -0.091003 0.671875 1445640210 -0.069824 0.731689 -0.091003 0.671875 1445640210 -0.069824 0.731689 -0.091003 0.671875 1445640210 -0.069824 0.731689 -0.091003 0.671875 1445640210 -0.025269 0.892517 -0.061218 0.445984 1445640210 -0.025269 0.892517 -0.061218 0.445984 1445640210 -0.025269 0.892517 -0.061218 0.445984 1445640210 -0.025269 0.892517 -0.061218 0.445984 1445640210 -0.025269 0.892517 -0.061218 0.445984 1445640210 -0.025269 0.892517 -0.061218 0.445984 1445640210 -0.062805 0.934021 -0.021179 0.350952 1445640210 -0.062805 0.934021 -0.021179 0.350952 1445640210 -0.062805 0.934021 -0.021179 0.350952 1445640210 -0.062805 0.934021 -0.021179 0.350952 1445640210 -0.062805 0.934021 -0.021179 0.350952 1445640210 -0.062805 0.934021 -0.021179 0.350952 1445640210 -0.117981 0.855652 0.010315 0.503723 1445640210 -0.117981 0.855652 0.010315 0.503723 1445640210 -0.117981 0.855652 0.010315 0.503723 1445640210 
0.081360 -0.538818 0.175659 0.819824 1445640212 0.081360 -0.538818 0.175659 0.819824 1445640212 0.081360 -0.538818 0.175659 0.819824 1445640212 0.081360 -0.538818 0.175659 0.819824 1445640212 0.081360 -0.538818 0.175659 0.819824 1445640212 0.081360 -0.538818 0.175659 0.819824 1445640212 0.114990 -0.529297 0.194641 0.817749 1445640212 0.114990 -0.529297 0.194641 0.817749 1445640212 0.114990 -0.529297 0.194641 0.817749 1445640212 0.114990 -0.529297 0.194641 0.817749 1445640212 0.114990 -0.529297 0.194641 0.817749 1445640212 0.114990 -0.529297 0.194641 0.817749 1445640212 0.143860 -0.524719 0.216248 0.810669 1445640212 0.143860 -0.524719 0.216248 0.810669 1445640212 0.143860 -0.524719 0.216248 0.810669 1445640212 0.143860 -0.524719 0.216248 0.810669 1445640212 0.143860 -0.524719 0.216248 0.810669 1445640212 0.143860 -0.524719 0.216248 0.810669 1445640212 0.160645 -0.524597 0.236206 0.802002 1445640212 0.160645 -0.524597 0.236206 0.802002 1445640212 0.160645 -0.524597 0.236206 0.802002 1445640212 0.160645 -0.524597 0.236206 0.802002 1445640212 0.160645 -0.524597 0.236206 0.802002 1445640212 0.170166 -0.531860 0.250183 0.790955 1445640212 0.170166 -0.531860 0.250183 0.790955 1445640212 0.170166 -0.531860 0.250183 0.790955 1445640212 0.170166 -0.531860 0.250183 0.790955 1445640212 0.170166 -0.531860 0.250183 0.790955 1445640212 0.170166 -0.531860 0.250183 0.790955 1445640212 0.170166 -0.531860 0.250183 0.790955 1445640212 0.174805 -0.555847 0.249451 0.773438 1445640212 0.174805 -0.555847 0.249451 0.773438 1445640212 0.174805 -0.555847 0.249451 0.773438 1445640212 0.174805 -0.555847 0.249451 0.773438 1445640212 0.174805 -0.555847 0.249451 0.773438 1445640212 0.174805 -0.555847 0.249451 0.773438 1445640212 0.166687 -0.581116 0.225891 0.763794 1445640212 0.166687 -0.581116 0.225891 0.763794 1445640212 0.166687 -0.581116 0.225891 0.763794 1445640212 0.166687 -0.581116 0.225891 0.763794 1445640212 0.166687 -0.581116 0.225891 0.763794 1445640212 0.169128 -0.590637 0.213806 0.759460 1445640213 0.169128 -0.590637 0.213806 0.759460 1445640213 0.169128 -0.590637 0.213806 0.759460 1445640213 0.169128 -0.590637 0.213806 0.759460 1445640213 0.169128 -0.590637 0.213806 0.759460 1445640213 0.169128 -0.590637 0.213806 0.759460 1445640213 0.180298 -0.602905 0.203125 0.750122 1445640213 0.180298 -0.602905 0.203125 0.750122 1445640213 0.180298 -0.602905 0.203125 0.750122 1445640213 0.180298 -0.602905 0.203125 0.750122 1445640213 0.180298 -0.602905 0.203125 0.750122 1445640213 0.180298 -0.602905 0.203125 0.750122 1445640213 0.181702 -0.618835 0.165955 0.745972 1445640213 0.181702 -0.618835 0.165955 0.745972 1445640213 0.181702 -0.618835 0.165955 0.745972 1445640213 0.181702 -0.618835 0.165955 0.745972 1445640213 0.181702 -0.618835 0.165955 0.745972 1445640213 0.181702 -0.618835 0.165955 0.745972 1445640213 0.191956 -0.615173 0.147522 0.750305 1445640213 0.191956 -0.615173 0.147522 0.750305 1445640213 0.191956 -0.615173 0.147522 0.750305 1445640213 0.191956 -0.615173 0.147522 0.750305 1445640213 0.191956 -0.615173 0.147522 0.750305 1445640213 0.191956 -0.615173 0.147522 0.750305 1445640213 0.219849 -0.584229 0.192444 0.757141 1445640213 0.219849 -0.584229 0.192444 0.757141 1445640213 0.219849 -0.584229 0.192444 0.757141 1445640213 0.219849 -0.584229 0.192444 0.757141 1445640213 0.219849 -0.584229 0.192444 0.757141 1445640213 0.219849 -0.584229 0.192444 0.757141 1445640213 0.235840 -0.545288 0.256531 0.762390 1445640213 0.235840 -0.545288 0.256531 0.762390 1445640213 0.235840 -0.545288 0.256531 0.762390 1445640213 0.235840 -0.545288 0.256531 0.762390 1445640213 0.235840 -0.545288 0.256531 0.762390 1445640213 0.235840 -0.545288 0.256531 0.762390 1445640213 0.235840 -0.545288 0.256531 0.762390 1445640213 0.222351 -0.523499 0.278931 0.773743 1445640213 0.222351 -0.523499 0.278931 0.773743 1445640213 0.222351 -0.523499 0.278931 0.773743 1445640213 0.222351 -0.523499 0.278931 0.773743 1445640213 0.222351 -0.523499 0.278931 0.773743 1445640213 0.222351 -0.523499 0.278931 0.773743 1445640213 0.196533 -0.518494 0.265320 0.788757 1445640213 0.196533 -0.518494 0.265320 0.788757 1445640213 0.196533 -0.518494 0.265320 0.788757 1445640213 0.196533 -0.518494 0.265320 0.788757 1445640213 0.196533 -0.518494 0.265320 0.788757 1445640213 0.196533 -0.518494 0.265320 0.788757 1445640213 0.173767 -0.525024 0.245850 0.796021 1445640213 0.173767 -0.525024 0.245850 0.796021 1445640213 0.173767 -0.525024 0.245850 0.796021 1445640213 0.173767 -0.525024 0.245850 0.796021 1445640213 0.173767 -0.525024 0.245850 0.796021 1445640213 0.173767 -0.525024 0.245850 0.796021 1445640213 0.150391 -0.536926 0.217834 0.800964 1445640213 0.150391 -0.536926 0.217834 0.800964 1445640213 0.150391 -0.536926 0.217834 0.800964 1445640213 0.150391 -0.536926 0.217834 0.800964 1445640213 0.150391 -0.536926 0.217834 0.800964 1445640213 0.150391 -0.536926 0.217834 0.800964 1445640213 0.145203 -0.539795 0.205811 0.803162 1445640213 0.145203 -0.539795 0.205811 0.803162 1445640213 0.145203 -0.539795 0.205811 0.803162 1445640213 0.145203 -0.539795 0.205811 0.803162 1445640213 0.145203 -0.539795 0.205811 0.803162 1445640213 0.160706 -0.524597 0.232605 0.802979 1445640213 0.160706 -0.524597 0.232605 0.802979 1445640213 0.160706 -0.524597 0.232605 0.802979 1445640213 0.160706 -0.524597 0.232605 0.802979 1445640213 0.160706 -0.524597 0.232605 0.802979 1445640213 0.160706 -0.524597 0.232605 0.802979 1445640213 0.180176 -0.514587 0.250122 0.800110 1445640213 0.180176 -0.514587 0.250122 0.800110 1445640213 0.180176 -0.514587 0.250122 0.800110 1445640213 0.180176 -0.514587 0.250122 0.800110 1445640213 0.180176 -0.514587 0.250122 0.800110 1445640213 0.180176 -0.514587 0.250122 0.800110 1445640213 0.187134 -0.542419 0.215149 0.790222 1445640213 0.187134 -0.542419 0.215149 0.790222 1445640213 0.187134 -0.542419 0.215149 0.790222 1445640213 0.187134 -0.542419 0.215149 0.790222 1445640213 0.187134 -0.542419 0.215149 0.790222 1445640213 0.187134 -0.542419 0.215149 0.790222 1445640213 0.187134 -0.542419 0.215149 0.790222 1445640213 0.193909 -0.575745 0.162048 0.777588 1445640213 0.193909 -0.575745 0.162048 0.777588 1445640213 0.193909 -0.575745 0.162048 0.777588 1445640213 0.193909 -0.575745 0.162048 0.777588 1445640213 0.193909 -0.575745 0.162048 0.777588 1445640213 0.193909 -0.575745 0.162048 0.777588 1445640213 0.213379 -0.583130 0.145142 0.770264 1445640213 0.213379 -0.583130 0.145142 0.770264 1445640213 0.213379 -0.583130 0.145142 0.770264 1445640213 0.213379 -0.583130 0.145142 0.770264 1445640213 0.213379 -0.583130 0.145142 0.770264 1445640213 0.213379 -0.583130 0.145142 0.770264 1445640213 0.232361 -0.562317 0.176575 0.773682 1445640213 0.232361 -0.562317 0.176575 0.773682 1445640213 0.232361 -0.562317 0.176575 0.773682 1445640213 0.232361 -0.562317 0.176575 0.773682 1445640213 0.232361 -0.562317 0.176575 0.773682 1445640213 0.232361 -0.562317 0.176575 0.773682 1445640213 0.239075 -0.531799 0.229980 0.779175 1445640213 0.239075 -0.531799 0.229980 0.779175 1445640213 0.239075 -0.531799 0.229980 0.779175 1445640213 0.239075 -0.531799 0.229980 0.779175 1445640213 0.239075 -0.531799 0.229980 0.779175 1445640213 0.239075 -0.531799 0.229980 0.779175 1445640213 0.234131 -0.511292 0.274109 0.780151 1445640214 0.234131 -0.511292 0.274109 0.780151 1445640214 0.234131 -0.511292 0.274109 0.780151 1445640214 0.234131 -0.511292 0.274109 0.780151 1445640214 0.234131 -0.511292 0.274109 0.780151 1445640214 0.234131 -0.511292 0.274109 0.780151 1445640214 0.211121 -0.517517 0.271729 0.783386 1445640214 0.211121 -0.517517 0.271729 0.783386 1445640214 0.211121 -0.517517 0.271729 0.783386 1445640214 0.211121 -0.517517 0.271729 0.783386 1445640214 0.211121 -0.517517 0.271729 0.783386 1445640214 0.211121 -0.517517 0.271729 0.783386 1445640214 0.170593 -0.543518 0.230103 0.788940 1445640214 0.170593 -0.543518 0.230103 0.788940 1445640214 0.170593 -0.543518 0.230103 0.788940 1445640214 0.170593 -0.543518 0.230103 0.788940 1445640214 0.170593 -0.543518 0.230103 0.788940 1445640214 0.170593 -0.543518 0.230103 0.788940 1445640214 0.150696 -0.555237 0.213928 0.789429 1445640214 0.150696 -0.555237 0.213928 0.789429 1445640214 0.150696 -0.555237 0.213928 0.789429 1445640214 0.150696 -0.555237 0.213928 0.789429 1445640214 0.150696 -0.555237 0.213928 0.789429 1445640214 0.150696 -0.555237 0.213928 0.789429 1445640214 0.161133 -0.539185 0.239258 0.791199 1445640214 0.161133 -0.539185 0.239258 0.791199 1445640214 0.161133 -0.539185 0.239258 0.791199 1445640214 0.161133 -0.539185 0.239258 0.791199 1445640214 0.161133 -0.539185 0.239258 0.791199 1445640214 0.183472 -0.533447 0.266418 0.781494 1445640214 0.183472 -0.533447 0.266418 0.781494 1445640214 0.183472 -0.533447 0.266418 0.781494 1445640214 0.183472 -0.533447 0.266418 0.781494 1445640214 0.183472 -0.533447 0.266418 0.781494 1445640214 0.196411 -0.550537 0.247314 0.772705 1445640214 0.196411 -0.550537 0.247314 0.772705 1445640214 0.196411 -0.550537 0.247314 0.772705 1445640214 0.196411 -0.550537 0.247314 0.772705 1445640214 0.196411 -0.550537 0.247314 0.772705 1445640214 0.196411 -0.550537 0.247314 0.772705 1445640214 0.196411 -0.550537 0.247314 0.772705 1445640214 0.216919 -0.562622 0.220520 0.766663 1445640214 0.216919 -0.562622 0.220520 0.766663 1445640214 0.216919 -0.562622 0.220520 0.766663 1445640214 0.216919 -0.562622 0.220520 0.766663 1445640214 0.216919 -0.562622 0.220520 0.766663 1445640214 0.216919 -0.562622 0.220520 0.766663 1445640214 0.254150 -0.548645 0.237488 0.760254 1445640214 0.254150 -0.548645 0.237488 0.760254 1445640214 0.254150 -0.548645 0.237488 0.760254 1445640214 0.254150 -0.548645 0.237488 0.760254 1445640214 0.254150 -0.548645 0.237488 0.760254 1445640214 0.281799 -0.526367 0.272583 0.754456 1445640214 0.281799 -0.526367 0.272583 0.754456 1445640214 0.281799 -0.526367 0.272583 0.754456 1445640214 0.281799 -0.526367 0.272583 0.754456 1445640214 0.281799 -0.526367 0.272583 0.754456 1445640214 0.281799 -0.526367 0.272583 0.754456 1445640214 0.282654 -0.521851 0.290771 0.750427 1445640214 0.282654 -0.521851 0.290771 0.750427 1445640214 0.282654 -0.521851 0.290771 0.750427 1445640214 0.282654 -0.521851 0.290771 0.750427 1445640214 0.282654 -0.521851 0.290771 0.750427 1445640214 0.282654 -0.521851 0.290771 0.750427 1445640214 0.256836 -0.543762 0.264587 0.753845 1445640214 0.256836 -0.543762 0.264587 0.753845 1445640214 0.256836 -0.543762 0.264587 0.753845 1445640214 0.256836 -0.543762 0.264587 0.753845 1445640214 0.256836 -0.543762 0.264587 0.753845 1445640214 0.256836 -0.543762 0.264587 0.753845 1445640214 0.222839 -0.563965 0.211914 0.766357 1445640214 0.222839 -0.563965 0.211914 0.766357 1445640214 0.222839 -0.563965 0.211914 0.766357 1445640214 0.222839 -0.563965 0.211914 0.766357 1445640214 0.222839 -0.563965 0.211914 0.766357 1445640214 0.222839 -0.563965 0.211914 0.766357 1445640214 0.223328 -0.557190 0.209167 0.771912 1445640214 0.223328 -0.557190 0.209167 0.771912 1445640214 0.223328 -0.557190 0.209167 0.771912 1445640214 0.223328 -0.557190 0.209167 0.771912 1445640214 0.223328 -0.557190 0.209167 0.771912 1445640214 0.223328 -0.557190 0.209167 0.771912 1445640214 0.265320 -0.510559 0.278015 0.769104 1445640214 0.265320 -0.510559 0.278015 0.769104 1445640214 0.265320 -0.510559 0.278015 0.769104 1445640214 0.265320 -0.510559 0.278015 0.769104 1445640214 0.265320 -0.510559 0.278015 0.769104 1445640214 0.265320 -0.510559 0.278015 0.769104 1445640214 0.296143 -0.487671 0.316162 0.757935 1445640214 0.296143 -0.487671 0.316162 0.757935 1445640214 0.296143 -0.487671 0.316162 0.757935 1445640214 0.296143 -0.487671 0.316162 0.757935 1445640214 0.296143 -0.487671 0.316162 0.757935 1445640214 0.296143 -0.487671 0.316162 0.757935 1445640214 0.275452 -0.514282 0.273315 0.764832 1445640214 0.275452 -0.514282 0.273315 0.764832 1445640214 0.275452 -0.514282 0.273315 0.764832 1445640214 0.275452 -0.514282 0.273315 0.764832 1445640214 0.275452 -0.514282 0.273315 0.764832 1445640214 0.275452 -0.514282 0.273315 0.764832 1445640214 0.275452 -0.514282 0.273315 0.764832 1445640214 0.235291 -0.553955 0.208252 0.770935 1445640214 0.235291 -0.553955 0.208252 0.770935 1445640214 0.235291 -0.553955 0.208252 0.770935 1445640214 0.235291 -0.553955 0.208252 0.770935 1445640214 0.235291 -0.553955 0.208252 0.770935 1445640214 0.226563 -0.563599 0.185547 0.772400 1445640214 0.226563 -0.563599 0.185547 0.772400 1445640214 0.226563 -0.563599 0.185547 0.772400 1445640215 0.226563 -0.563599 0.185547 0.772400 1445640215 0.226563 -0.563599 0.185547 0.772400 1445640215 0.233521 -0.546875 0.210083 0.776062 1445640215 0.233521 -0.546875 0.210083 0.776062 1445640215 0.233521 -0.546875 0.210083 0.776062 1445640215 0.233521 -0.546875 0.210083 0.776062 1445640215 0.235168 -0.525269 0.238586 0.782166 1445640215 0.235168 -0.525269 0.238586 0.782166 1445640215 0.235168 -0.525269 0.238586 0.782166 1445640215 0.235168 -0.525269 0.238586 0.782166 1445640215 0.235168 -0.525269 0.238586 0.782166 1445640215 0.235168 -0.525269 0.238586 0.782166 1445640215 0.235168 -0.525269 0.238586 0.782166 1445640215 0.231689 -0.513489 0.257019 0.785217 1445640215 0.231689 -0.513489 0.257019 0.785217 1445640215 0.231689 -0.513489 0.257019 0.785217 1445640215 0.231689 -0.513489 0.257019 0.785217 1445640215 0.231689 -0.513489 0.257019 0.785217 1445640215 0.231689 -0.513489 0.257019 0.785217 1445640215 0.215698 -0.518433 0.260681 0.785278 1445640215 0.215698 -0.518433 0.260681 0.785278 1445640215 0.215698 -0.518433 0.260681 0.785278 1445640215 0.215698 -0.518433 0.260681 0.785278 1445640215 0.215698 -0.518433 0.260681 0.785278 1445640215 0.189087 -0.538330 0.239075 0.785645 1445640215 0.189087 -0.538330 0.239075 0.785645 1445640215 0.189087 -0.538330 0.239075 0.785645 1445640215 0.189087 -0.538330 0.239075 0.785645 1445640215 0.189087 -0.538330 0.239075 0.785645 1445640215 0.189087 -0.538330 0.239075 0.785645 1445640215 0.174866 -0.554626 0.210327 0.785828 1445640215 0.174866 -0.554626 0.210327 0.785828 1445640215 0.174866 -0.554626 0.210327 0.785828 1445640215 0.174866 -0.554626 0.210327 0.785828 1445640215 0.174866 -0.554626 0.210327 0.785828 1445640215 0.174866 -0.554626 0.210327 0.785828 1445640215 0.180603 -0.550964 0.213318 0.786316 1445640215 0.180603 -0.550964 0.213318 0.786316 1445640215 0.180603 -0.550964 0.213318 0.786316 1445640215 0.180603 -0.550964 0.213318 0.786316 1445640215 0.180603 -0.550964 0.213318 0.786316 1445640215 0.180603 -0.550964 0.213318 0.786316 1445640215 0.187134 -0.542480 0.220093 0.788757 1445640215 0.187134 -0.542480 0.220093 0.788757 1445640215 0.187134 -0.542480 0.220093 0.788757 1445640215 0.187134 -0.542480 0.220093 0.788757 1445640215 0.187134 -0.542480 0.220093 0.788757 1445640215 0.194031 -0.544739 0.209045 0.788574 1445640215 0.194031 -0.544739 0.209045 0.788574 1445640215 0.194031 -0.544739 0.209045 0.788574 1445640215 0.194031 -0.544739 0.209045 0.788574 1445640215 0.194031 -0.544739 0.209045 0.788574 1445640215 0.194031 -0.544739 0.209045 0.788574 1445640215 0.213013 -0.542053 0.203735 0.786926 1445640215 0.213013 -0.542053 0.203735 0.786926 1445640215 0.213013 -0.542053 0.203735 0.786926 1445640215 0.213013 -0.542053 0.203735 0.786926 1445640215 0.213013 -0.542053 0.203735 0.786926 1445640215 0.213013 -0.542053 0.203735 0.786926 1445640215 0.241638 -0.525940 0.228455 0.782776 1445640215 0.241638 -0.525940 0.228455 0.782776 1445640215 0.241638 -0.525940 0.228455 0.782776 1445640215 0.241638 -0.525940 0.228455 0.782776 1445640215 0.241638 -0.525940 0.228455 0.782776 1445640215 0.241638 -0.525940 0.228455 0.782776 1445640215 0.263550 -0.505981 0.262634 0.778137 1445640215 0.263550 -0.505981 0.262634 0.778137 1445640215 0.263550 -0.505981 0.262634 0.778137 1445640215 0.263550 -0.505981 0.262634 0.778137 1445640215 0.263550 -0.505981 0.262634 0.778137 1445640215 0.263550 -0.505981 0.262634 0.778137 1445640215 0.263550 -0.505981 0.262634 0.778137 1445640215 0.265198 -0.501221 0.278809 0.775024 1445640215 0.265198 -0.501221 0.278809 0.775024 1445640215 0.265198 -0.501221 0.278809 0.775024 1445640215 0.265198 -0.501221 0.278809 0.775024 1445640215 0.265198 -0.501221 0.278809 0.775024 1445640215 0.265198 -0.501221 0.278809 0.775024 1445640215 0.250183 -0.519348 0.270020 0.771179 1445640215 0.250183 -0.519348 0.270020 0.771179 1445640215 0.250183 -0.519348 0.270020 0.771179 1445640215 0.250183 -0.519348 0.270020 0.771179 1445640215 0.250183 -0.519348 0.270020 0.771179 1445640215 0.250183 -0.519348 0.270020 0.771179 1445640215 0.230896 -0.547729 0.246155 0.765564 1445640215 0.230896 -0.547729 0.246155 0.765564 1445640215 0.230896 -0.547729 0.246155 0.765564 1445640215 0.230896 -0.547729 0.246155 0.765564 1445640215 0.230896 -0.547729 0.246155 0.765564 1445640215 0.230896 -0.547729 0.246155 0.765564 1445640215 0.230896 -0.547729 0.246155 0.765564 1445640215 0.207703 -0.578003 0.211792 0.760193 1445640215 0.207703 -0.578003 0.211792 0.760193 1445640215 0.207703 -0.578003 0.211792 0.760193 1445640215 0.207703 -0.578003 0.211792 0.760193 1445640215 0.207703 -0.578003 0.211792 0.760193 1445640215 0.207703 -0.578003 0.211792 0.760193 1445640215 0.200623 -0.590027 0.196411 0.756958 1445640215 0.200623 -0.590027 0.196411 0.756958 1445640215 0.200623 -0.590027 0.196411 0.756958 1445640215 0.200623 -0.590027 0.196411 0.756958 1445640215 0.200623 -0.590027 0.196411 0.756958 1445640215 0.200623 -0.590027 0.196411 0.756958 1445640215 0.216614 -0.569336 0.226196 0.760071 1445640215 0.216614 -0.569336 0.226196 0.760071 1445640215 0.216614 -0.569336 0.226196 0.760071 1445640215 0.216614 -0.569336 0.226196 0.760071 1445640216 0.216614 -0.569336 0.226196 0.760071 1445640216 0.216614 -0.569336 0.226196 0.760071 1445640216 0.216614 -0.569336 0.226196 0.760071 1445640216 0.232544 -0.537415 0.260010 0.767761 1445640216 0.232544 -0.537415 0.260010 0.767761 1445640216 0.232544 -0.537415 0.260010 0.767761 1445640216 0.232544 -0.537415 0.260010 0.767761 1445640216 0.232544 -0.537415 0.260010 0.767761 1445640216 0.232544 -0.537415 0.260010 0.767761 1445640216 0.229980 -0.535217 0.249634 0.773499 1445640216 0.229980 -0.535217 0.249634 0.773499 1445640216 0.229980 -0.535217 0.249634 0.773499 1445640216 0.229980 -0.535217 0.249634 0.773499 1445640216 0.229980 -0.535217 0.249634 0.773499 1445640216 0.229980 -0.535217 0.249634 0.773499 1445640216 0.222473 -0.549805 0.219116 0.774719 1445640216 0.222473 -0.549805 0.219116 0.774719 1445640216 0.222473 -0.549805 0.219116 0.774719 1445640216 0.222473 -0.549805 0.219116 0.774719 1445640216 0.222473 -0.549805 0.219116 0.774719 1445640216 0.222473 -0.549805 0.219116 0.774719 1445640216 0.222473 -0.549805 0.219116 0.774719 1445640216 0.226929 -0.551636 0.212708 0.773865 1445640216 0.226929 -0.551636 0.212708 0.773865 1445640216 0.226929 -0.551636 0.212708 0.773865 1445640216 0.226929 -0.551636 0.212708 0.773865 1445640216 0.226929 -0.551636 0.212708 0.773865 1445640216 0.226929 -0.551636 0.212708 0.773865 1445640216 0.234070 -0.532654 0.235046 0.778625 1445640216 0.234070 -0.532654 0.235046 0.778625 1445640216 0.234070 -0.532654 0.235046 0.778625 1445640216 0.234070 -0.532654 0.235046 0.778625 1445640216 0.234070 -0.532654 0.235046 0.778625 1445640216 0.234070 -0.532654 0.235046 0.778625 1445640216 0.229126 -0.511719 0.256287 0.787354 1445640216 0.229126 -0.511719 0.256287 0.787354 1445640216 0.229126 -0.511719 0.256287 0.787354 1445640216 0.229126 -0.511719 0.256287 0.787354 1445640216 0.229126 -0.511719 0.256287 0.787354 1445640216 0.229126 -0.511719 0.256287 0.787354 1445640216 0.217346 -0.503052 0.261047 0.794678 1445640216 0.217346 -0.503052 0.261047 0.794678 1445640216 0.217346 -0.503052 0.261047 0.794678 1445640216 0.217346 -0.503052 0.261047 0.794678 1445640216 0.217346 -0.503052 0.261047 0.794678 1445640216 0.216980 -0.501587 0.273376 0.791565 1445640216 0.216980 -0.501587 0.273376 0.791565 1445640216 0.216980 -0.501587 0.273376 0.791565 1445640216 0.216980 -0.501587 0.273376 0.791565 1445640216 0.216980 -0.501587 0.273376 0.791565 1445640216 0.216980 -0.501587 0.273376 0.791565 1445640216 0.212463 -0.513489 0.276428 0.783997 1445640216 0.212463 -0.513489 0.276428 0.783997 1445640216 0.212463 -0.513489 0.276428 0.783997 1445640216 0.212463 -0.513489 0.276428 0.783997 1445640216 0.212463 -0.513489 0.276428 0.783997 1445640216 0.212463 -0.513489 0.276428 0.783997 1445640216 0.189575 -0.542480 0.244324 0.781006 1445640216 0.189575 -0.542480 0.244324 0.781006 1445640216 0.189575 -0.542480 0.244324 0.781006 1445640216 0.189575 -0.542480 0.244324 0.781006 1445640216 0.189575 -0.542480 0.244324 0.781006 1445640216 0.176819 -0.564270 0.206665 0.779480 1445640216 0.176819 -0.564270 0.206665 0.779480 1445640216 0.176819 -0.564270 0.206665 0.779480 1445640216 0.176819 -0.564270 0.206665 0.779480 1445640216 0.176819 -0.564270 0.206665 0.779480 1445640216 0.176819 -0.564270 0.206665 0.779480 1445640216 0.194580 -0.556885 0.212952 0.778870 1445640216 0.194580 -0.556885 0.212952 0.778870 1445640216 0.194580 -0.556885 0.212952 0.778870 1445640216 0.194580 -0.556885 0.212952 0.778870 1445640216 0.194580 -0.556885 0.212952 0.778870 1445640216 0.194580 -0.556885 0.212952 0.778870 1445640216 0.221191 -0.537781 0.244202 0.776001 1445640216 0.221191 -0.537781 0.244202 0.776001 1445640216 0.221191 -0.537781 0.244202 0.776001 1445640216 0.221191 -0.537781 0.244202 0.776001 1445640216 0.221191 -0.537781 0.244202 0.776001 1445640216 0.221191 -0.537781 0.244202 0.776001 1445640216 0.235046 -0.537964 0.243103 0.772156 1445640216 0.235046 -0.537964 0.243103 0.772156 1445640216 0.235046 -0.537964 0.243103 0.772156 1445640216 0.235046 -0.537964 0.243103 0.772156 1445640216 0.235046 -0.537964 0.243103 0.772156 1445640216 0.235046 -0.537964 0.243103 0.772156 1445640216 0.236206 -0.554016 0.217285 0.768127 1445640216 0.236206 -0.554016 0.217285 0.768127 1445640216 0.236206 -0.554016 0.217285 0.768127 1445640216 0.236206 -0.554016 0.217285 0.768127 1445640216 0.236206 -0.554016 0.217285 0.768127 1445640216 0.236206 -0.554016 0.217285 0.768127 1445640216 0.243347 -0.561401 0.208313 0.763000 1445640216 0.243347 -0.561401 0.208313 0.763000 1445640216 0.243347 -0.561401 0.208313 0.763000 1445640216 0.243347 -0.561401 0.208313 0.763000 1445640216 0.243347 -0.561401 0.208313 0.763000 1445640216 0.243347 -0.561401 0.208313 0.763000 1445640216 0.243347 -0.561401 0.208313 0.763000 1445640216 0.256409 -0.547424 0.232605 0.761841 1445640216 0.256409 -0.547424 0.232605 0.761841 1445640216 0.256409 -0.547424 0.232605 0.761841 1445640216 0.256409 -0.547424 0.232605 0.761841 1445640216 0.256409 -0.547424 0.232605 0.761841 1445640216 0.255127 -0.526978 0.267822 0.765137 1445640216 0.255127 -0.526978 0.267822 0.765137 1445640216 0.255127 -0.526978 0.267822 0.765137 1445640216 0.255127 -0.526978 0.267822 0.765137 1445640217 0.255127 -0.526978 0.267822 0.765137 1445640217 0.230530 -0.521729 0.277527 0.773071 1445640217 0.230530 -0.521729 0.277527 0.773071 1445640217 0.230530 -0.521729 0.277527 0.773071 1445640217 0.230530 -0.521729 0.277527 0.773071 1445640217 0.230530 -0.521729 0.277527 0.773071 1445640217 0.230530 -0.521729 0.277527 0.773071 1445640217 0.201599 -0.527466 0.264893 0.781616 1445640217 0.201599 -0.527466 0.264893 0.781616 1445640217 0.201599 -0.527466 0.264893 0.781616 1445640217 0.201599 -0.527466 0.264893 0.781616 1445640217 0.201599 -0.527466 0.264893 0.781616 1445640217 0.201599 -0.527466 0.264893 0.781616 1445640217 0.183350 -0.537659 0.250366 0.783936 1445640217 0.183350 -0.537659 0.250366 0.783936 1445640217 0.183350 -0.537659 0.250366 0.783936 1445640217 0.183350 -0.537659 0.250366 0.783936 1445640217 0.183350 -0.537659 0.250366 0.783936 1445640217 0.183350 -0.537659 0.250366 0.783936 1445640217 0.166626 -0.551086 0.228027 0.785156 1445640217 0.166626 -0.551086 0.228027 0.785156 1445640217 0.166626 -0.551086 0.228027 0.785156 1445640217 0.166626 -0.551086 0.228027 0.785156 1445640217 0.166626 -0.551086 0.228027 0.785156 1445640217 0.164856 -0.551331 0.217407 0.788391 1445640217 0.164856 -0.551331 0.217407 0.788391 1445640217 0.164856 -0.551331 0.217407 0.788391 1445640217 0.164856 -0.551331 0.217407 0.788391 1445640217 0.164856 -0.551331 0.217407 0.788391 1445640217 0.164856 -0.551331 0.217407 0.788391 1445640217 0.184509 -0.532410 0.243530 0.789429 1445640217 0.184509 -0.532410 0.243530 0.789429 1445640217 0.184509 -0.532410 0.243530 0.789429 1445640217 0.184509 -0.532410 0.243530 0.789429 1445640217 0.184509 -0.532410 0.243530 0.789429 1445640217 0.184509 -0.532410 0.243530 0.789429 1445640217 0.204651 -0.524048 0.258972 0.785095 1445640217 0.204651 -0.524048 0.258972 0.785095 1445640217 0.204651 -0.524048 0.258972 0.785095 1445640217 0.204651 -0.524048 0.258972 0.785095 1445640217 0.204651 -0.524048 0.258972 0.785095 1445640217 0.204651 -0.524048 0.258972 0.785095 1445640217 0.210144 -0.546143 0.226929 0.778503 1445640217 0.210144 -0.546143 0.226929 0.778503 1445640217 0.210144 -0.546143 0.226929 0.778503 1445640217 0.210144 -0.546143 0.226929 0.778503 1445640217 0.210144 -0.546143 0.226929 0.778503 1445640217 0.210144 -0.546143 0.226929 0.778503 1445640217 0.213257 -0.575012 0.187256 0.767334 1445640217 0.213257 -0.575012 0.187256 0.767334 1445640217 0.213257 -0.575012 0.187256 0.767334 1445640217 0.213257 -0.575012 0.187256 0.767334 1445640217 0.213257 -0.575012 0.187256 0.767334 1445640217 0.213257 -0.575012 0.187256 0.767334 1445640217 0.226013 -0.582947 0.180969 0.759155 1445640217 0.226013 -0.582947 0.180969 0.759155 1445640217 0.226013 -0.582947 0.180969 0.759155 1445640217 0.226013 -0.582947 0.180969 0.759155 1445640217 0.226013 -0.582947 0.180969 0.759155 1445640217 0.226013 -0.582947 0.180969 0.759155 1445640217 0.235901 -0.570374 0.201172 0.760620 1445640217 0.235901 -0.570374 0.201172 0.760620 1445640217 0.235901 -0.570374 0.201172 0.760620 1445640217 0.235901 -0.570374 0.201172 0.760620 1445640217 0.235901 -0.570374 0.201172 0.760620 1445640217 0.235901 -0.570374 0.201172 0.760620 1445640217 0.232361 -0.557373 0.215637 0.767334 1445640217 0.232361 -0.557373 0.215637 0.767334 1445640217 0.232361 -0.557373 0.215637 0.767334 1445640217 0.232361 -0.557373 0.215637 0.767334 1445640217 0.232361 -0.557373 0.215637 0.767334 1445640217 0.232361 -0.557373 0.215637 0.767334 1445640217 0.223145 -0.550842 0.224304 0.772278 1445640217 0.223145 -0.550842 0.224304 0.772278 1445640217 0.223145 -0.550842 0.224304 0.772278 1445640217 0.223145 -0.550842 0.224304 0.772278 1445640217 0.223145 -0.550842 0.224304 0.772278 1445640217 0.223145 -0.550842 0.224304 0.772278 1445640217 
0.033325 -0.561157 0.151733 0.812988 1445640219 0.033325 -0.561157 0.151733 0.812988 1445640219 0.022095 -0.495422 0.188721 0.847595 1445640219 0.022095 -0.495422 0.188721 0.847595 1445640219 0.022095 -0.495422 0.188721 0.847595 1445640219 0.022095 -0.495422 0.188721 0.847595 1445640219 0.022095 -0.495422 0.188721 0.847595 1445640219 0.022095 -0.495422 0.188721 0.847595 1445640219 -0.013916 -0.364563 0.213623 0.906189 1445640219 -0.013916 -0.364563 0.213623 0.906189 1445640219 -0.013916 -0.364563 0.213623 0.906189 1445640219 -0.013916 -0.364563 0.213623 0.906189 1445640219 -0.013916 -0.364563 0.213623 0.906189 1445640219 -0.013916 -0.364563 0.213623 0.906189 1445640219 -0.073975 -0.190979 0.192505 0.959656 1445640219 -0.073975 -0.190979 0.192505 0.959656 1445640219 -0.073975 -0.190979 0.192505 0.959656 1445640219 -0.073975 -0.190979 0.192505 0.959656 1445640219 -0.073975 -0.190979 0.192505 0.959656 1445640219 -0.073975 -0.190979 0.192505 0.959656 1445640219 -0.131104 0.013794 0.123474 0.983521 1445640219 -0.131104 0.013794 0.123474 0.983521 1445640219 -0.131104 0.013794 0.123474 0.983521 1445640219 -0.131104 0.013794 0.123474 0.983521 1445640219 -0.131104 0.013794 0.123474 0.983521 1445640219 -0.131104 0.013794 0.123474 0.983521 1445640219 -0.131104 0.013794 0.123474 0.983521 1445640219 -0.135925 0.261475 -0.008545 0.955505 1445640219 -0.135925 0.261475 -0.008545 0.955505 1445640219 -0.135925 0.261475 -0.008545 0.955505 1445640219 -0.135925 0.261475 -0.008545 0.955505 1445640219 -0.135925 0.261475 -0.008545 0.955505 1445640219 -0.135925 0.261475 -0.008545 0.955505 1445640219 -0.132080 0.502747 -0.057739 0.852295 1445640219 -0.132080 0.502747 -0.057739 0.852295 1445640219 -0.132080 0.502747 -0.057739 0.852295 1445640219 -0.132080 0.502747 -0.057739 0.852295 1445640219 -0.132080 0.502747 -0.057739 0.852295 1445640219 -0.132080 0.502747 -0.057739 0.852295 1445640219 -0.119873 0.668274 -0.040222 0.733032 1445640219 -0.119873 0.668274 -0.040222 0.733032 1445640219 -0.119873 0.668274 -0.040222 0.733032 1445640219 -0.119873 0.668274 -0.040222 0.733032 1445640219 -0.119873 0.668274 -0.040222 0.733032 1445640219 -0.119873 0.668274 -0.040222 0.733032 1445640219 -0.103210 0.744080 -0.001160 0.660034 1445640219 -0.103210 0.744080 -0.001160 0.660034 1445640219 -0.103210 0.744080 -0.001160 0.660034 1445640219 -0.103210 0.744080 -0.001160 0.660034 1445640219 -0.103210 0.744080 -0.001160 0.660034 1445640219 -0.103210 0.744080 -0.001160 0.660034 1445640219 -0.103210 0.744080 -0.001160 0.660034 1445640219 -0.122009 0.702393 0.080322 0.696533 1445640219 -0.122009 0.702393 0.080322 0.696533 1445640219 -0.122009 0.702393 0.080322 0.696533 1445640219 -0.122009 0.702393 0.080322 0.696533 1445640219 -0.122009 0.702393 0.080322 0.696533 1445640219 -0.122009 0.702393 0.080322 0.696533 1445640219 -0.120056 0.549866 0.128601 0.816467 1445640220 -0.120056 0.549866 0.128601 0.816467 1445640220 -0.120056 0.549866 0.128601 0.816467 1445640220 -0.120056 0.549866 0.128601 0.816467 1445640220 -0.120056 0.549866 0.128601 0.816467 1445640220 -0.097778 0.266541 0.158081 0.945679 1445640220 -0.097778 0.266541 0.158081 0.945679 1445640220 -0.097778 0.266541 0.158081 0.945679 1445640220 -0.097778 0.266541 0.158081 0.945679 1445640220 -0.097778 0.266541 0.158081 0.945679 1445640220 -0.097778 0.266541 0.158081 0.945679 1445640220 -0.102905 -0.115601 0.094788 0.983398 1445640220 -0.102905 -0.115601 0.094788 0.983398 1445640220 -0.102905 -0.115601 0.094788 0.983398 1445640220 -0.102905 -0.115601 0.094788 0.983398 1445640220 -0.102905 -0.115601 0.094788 0.983398 1445640220 -0.102905 -0.115601 0.094788 0.983398 1445640220 -0.114685 -0.167969 0.031982 0.978577 1445640220 -0.114685 -0.167969 0.031982 0.978577 1445640220 -0.114685 -0.167969 0.031982 0.978577 1445640220 -0.114685 -0.167969 0.031982 0.978577 1445640220 -0.114685 -0.167969 0.031982 0.978577 1445640220 -0.114685 -0.167969 0.031982 0.978577 1445640220 -0.114685 -0.167969 0.031982 0.978577 1445640220 -0.112793 -0.040894 0.066711 0.990479 1445640220 -0.112793 -0.040894 0.066711 0.990479 1445640220 -0.112793 -0.040894 0.066711 0.990479 1445640220 -0.112793 -0.040894 0.066711 0.990479 1445640220 -0.112793 -0.040894 0.066711 0.990479 1445640220 -0.112793 -0.040894 0.066711 0.990479 1445640220 -0.136475 0.145020 0.028015 0.979553 1445640220 -0.136475 0.145020 0.028015 0.979553 1445640220 -0.136475 0.145020 0.028015 0.979553 1445640220 -0.136475 0.145020 0.028015 0.979553 1445640220 -0.136475 0.145020 0.028015 0.979553 1445640220 -0.136475 0.145020 0.028015 0.979553 1445640220 -0.137695 0.373230 -0.027771 0.916992 1445640220 -0.137695 0.373230 -0.027771 0.916992 1445640220 -0.137695 0.373230 -0.027771 0.916992 1445640220 -0.137695 0.373230 -0.027771 0.916992 1445640220 -0.137695 0.373230 -0.027771 0.916992 1445640220 -0.137695 0.373230 -0.027771 0.916992 1445640220 -0.134216 0.591858 -0.050842 0.793091 1445640220 -0.134216 0.591858 -0.050842 0.793091 1445640220 -0.134216 0.591858 -0.050842 0.793091 1445640220 -0.134216 0.591858 -0.050842 0.793091 1445640220 -0.134216 0.591858 -0.050842 0.793091 1445640220 -0.134216 0.591858 -0.050842 0.793091 1445640220 -0.102478 0.780090 -0.057800 0.614441 1445640220 -0.102478 0.780090 -0.057800 0.614441 1445640220 -0.102478 0.780090 -0.057800 0.614441 1445640220 -0.102478 0.780090 -0.057800 0.614441 1445640220 -0.102478 0.780090 -0.057800 0.614441 1445640220 -0.102478 0.780090 -0.057800 0.614441 1445640220 -0.102478 0.780090 -0.057800 0.614441 1445640220 -0.070984 0.890137 -0.041992 0.448120 1445640220 -0.070984 0.890137 -0.041992 0.448120 1445640220 -0.070984 0.890137 -0.041992 0.448120 1445640220 -0.070984 0.890137 -0.041992 0.448120 1445640220 -0.070984 0.890137 -0.041992 0.448120 1445640220 -0.070984 0.890137 -0.041992 0.448120 1445640220 -0.112183 0.903198 -0.001099 0.414246 1445640220 -0.112183 0.903198 -0.001099 0.414246 1445640220 -0.112183 0.903198 -0.001099 0.414246 1445640220 -0.112183 0.903198 -0.001099 0.414246 1445640220 -0.112183 0.903198 -0.001099 0.414246 1445640220 -0.112183 0.903198 -0.001099 0.414246 1445640220 -0.147461 0.827759 0.056763 0.538330 1445640220 -0.147461 0.827759 0.056763 0.538330 1445640220 -0.147461 0.827759 0.056763 0.538330 1445640220 -0.147461 0.827759 0.056763 0.538330 1445640220 -0.147461 0.827759 0.056763 0.538330 1445640220 -0.147461 0.827759 0.056763 0.538330 1445640220 -0.144287 0.609314 0.147705 0.765503 1445640220 -0.144287 0.609314 0.147705 0.765503 1445640220 -0.144287 0.609314 0.147705 0.765503 1445640220 -0.144287 0.609314 0.147705 0.765503 1445640220 -0.144287 0.609314 0.147705 0.765503 1445640220 -0.144287 0.609314 0.147705 0.765503 1445640220 -0.144287 0.609314 0.147705 0.765503 1445640220 -0.081909 0.189026 0.161621 0.965088 1445640220 -0.081909 0.189026 0.161621 0.965088 1445640220 -0.081909 0.189026 0.161621 0.965088 1445640220 -0.081909 0.189026 0.161621 0.965088 1445640220 -0.081909 0.189026 0.161621 0.965088 1445640220 -0.105103 -0.104492 0.057861 0.987244 1445640220 -0.105103 -0.104492 0.057861 0.987244 1445640220 -0.105103 -0.104492 0.057861 0.987244 1445640220 -0.105103 -0.104492 0.057861 0.987244 1445640220 -0.105103 -0.104492 0.057861 0.987244 1445640220 -0.105103 -0.104492 0.057861 0.987244 1445640220 -0.105103 -0.104492 0.057861 0.987244 1445640220 -0.105469 -0.100891 0.049133 0.988037 1445640220 -0.105469 -0.100891 0.049133 0.988037 1445640220 -0.105469 -0.100891 0.049133 0.988037 1445640220 -0.105469 -0.100891 0.049133 0.988037 1445640220 -0.105469 -0.100891 0.049133 0.988037 1445640220 -0.105469 -0.100891 0.049133 0.988037 1445640220 -0.104492 -0.042542 0.045410 0.992554 1445640220 -0.104492 -0.042542 0.045410 0.992554 1445640220 -0.104492 -0.042542 0.045410 0.992554 1445640220 -0.104492 -0.042542 0.045410 0.992554 1445640220 -0.104492 -0.042542 0.045410 0.992554 1445640220 -0.104492 -0.042542 0.045410 0.992554 1445640220 -0.110718 0.134338 0.036255 0.984009 1445640220 -0.110718 0.134338 0.036255 0.984009 1445640220 -0.110718 0.134338 0.036255 0.984009 1445640220 -0.110718 0.134338 0.036255 0.984009 1445640220 -0.110718 0.134338 0.036255 0.984009 1445640220 -0.110718 0.134338 0.036255 0.984009 1445640220 -0.115051 0.396667 0.000366 0.910706 1445640220 -0.115051 0.396667 0.000366 0.910706 1445640220 -0.115051 0.396667 0.000366 0.910706 1445640221 -0.115051 0.396667 0.000366 0.910706 1445640221 -0.115051 0.396667 0.000366 0.910706 1445640221 -0.115051 0.396667 0.000366 0.910706 1445640221 -0.125427 0.655945 -0.054382 0.742249 1445640221 -0.125427 0.655945 -0.054382 0.742249 1445640221 -0.125427 0.655945 -0.054382 0.742249 1445640221 -0.125427 0.655945 -0.054382 0.742249 1445640221 -0.125427 0.655945 -0.054382 0.742249 1445640221 -0.125427 0.655945 -0.054382 0.742249 1445640221 -0.130920 0.863281 -0.078735 0.480957 1445640221 -0.130920 0.863281 -0.078735 0.480957 1445640221 -0.130920 0.863281 -0.078735 0.480957 1445640221 -0.130920 0.863281 -0.078735 0.480957 1445640221 -0.130920 0.863281 -0.078735 0.480957 1445640221 -0.130920 0.863281 -0.078735 0.480957 1445640221 -0.112183 0.953735 -0.086731 0.265076 1445640221 -0.112183 0.953735 -0.086731 0.265076 1445640221 -0.112183 0.953735 -0.086731 0.265076 1445640221 -0.112183 0.953735 -0.086731 0.265076 1445640221 -0.112183 0.953735 -0.086731 0.265076 1445640221 -0.112183 0.953735 -0.086731 0.265076 1445640221 -0.112183 0.953735 -0.086731 0.265076 1445640221 -0.133423 0.947937 -0.091675 0.274170 1445640221 -0.133423 0.947937 -0.091675 0.274170 1445640221 -0.133423 0.947937 -0.091675 0.274170 1445640221 -0.133423 0.947937 -0.091675 0.274170 1445640221 -0.133423 0.947937 -0.091675 0.274170 1445640221 -0.133423 0.947937 -0.091675 0.274170 1445640221 -0.172791 0.878967 -0.019470 0.443909 1445640221 -0.172791 0.878967 -0.019470 0.443909 1445640221 -0.172791 0.878967 -0.019470 0.443909 1445640221 -0.172791 0.878967 -0.019470 0.443909 1445640221 -0.172791 0.878967 -0.019470 0.443909 1445640221 -0.172791 0.878967 -0.019470 0.443909 1445640221 -0.172791 0.878967 -0.019470 0.443909 1445640221 -0.149780 0.713989 0.109741 0.675049 1445640221 -0.149780 0.713989 0.109741 0.675049 1445640221 -0.149780 0.713989 0.109741 0.675049 1445640221 -0.149780 0.713989 0.109741 0.675049 1445640221 -0.149780 0.713989 0.109741 0.675049 1445640221 -0.149780 0.713989 0.109741 0.675049 1445640221 -0.068787 0.388000 0.209717 0.894836 1445640221 -0.068787 0.388000 0.209717 0.894836 1445640221 -0.068787 0.388000 0.209717 0.894836 1445640221 -0.068787 0.388000 0.209717 0.894836 1445640221 -0.068787 0.388000 0.209717 0.894836 1445640221 -0.068787 0.388000 0.209717 0.894836 1445640221 -0.037720 -0.023071 0.119324 0.991821 1445640221 -0.037720 -0.023071 0.119324 0.991821 1445640221 -0.037720 -0.023071 0.119324 0.991821 1445640221 -0.037720 -0.023071 0.119324 0.991821 1445640221 -0.037720 -0.023071 0.119324 0.991821 1445640221 -0.037720 -0.023071 0.119324 0.991821 1445640221 -0.004822 -0.174622 0.135925 0.975159 1445640221 -0.004822 -0.174622 0.135925 0.975159 1445640221 -0.004822 -0.174622 0.135925 0.975159 1445640221 -0.004822 -0.174622 0.135925 0.975159 1445640221 -0.004822 -0.174622 0.135925 0.975159 1445640221 -0.004822 -0.174622 0.135925 0.975159 1445640221 0.002258 -0.202759 0.150696 0.967529 1445640221 0.002258 -0.202759 0.150696 0.967529 1445640221 0.002258 -0.202759 0.150696 0.967529 1445640221 0.002258 -0.202759 0.150696 0.967529 1445640221 0.002258 -0.202759 0.150696 0.967529 1445640221 0.002258 -0.202759 0.150696 0.967529 1445640221 0.002258 -0.202759 0.150696 0.967529 1445640221 0.005249 -0.107910 0.157471 0.981567 1445640221 0.005249 -0.107910 0.157471 0.981567 1445640221 0.005249 -0.107910 0.157471 0.981567 1445640221 0.005249 -0.107910 0.157471 0.981567 1445640221 0.005249 -0.107910 0.157471 0.981567 1445640221 0.005249 -0.107910 0.157471 0.981567 1445640221 -0.019043 0.063660 0.158752 0.985046 1445640221 -0.019043 0.063660 0.158752 0.985046 1445640221 -0.019043 0.063660 0.158752 0.985046 1445640221 -0.019043 0.063660 0.158752 0.985046 1445640221 -0.019043 0.063660 0.158752 0.985046 1445640221 -0.071777 0.287781 0.126648 0.946533 1445640221 -0.071777 0.287781 0.126648 0.946533 1445640221 -0.071777 0.287781 0.126648 0.946533 1445640221 -0.071777 0.287781 0.126648 0.946533 1445640221 -0.071777 0.287781 0.126648 0.946533 1445640221 -0.071777 0.287781 0.126648 0.946533 1445640221 -0.097839 0.540527 0.024902 0.835205 1445640221 -0.097839 0.540527 0.024902 0.835205 1445640221 -0.097839 0.540527 0.024902 0.835205 1445640221 -0.097839 0.540527 0.024902 0.835205 1445640221 -0.097839 0.540527 0.024902 0.835205 1445640221 -0.097839 0.540527 0.024902 0.835205 1445640221 -0.097168 0.779419 -0.060730 0.615845 1445640221 -0.097168 0.779419 -0.060730 0.615845 1445640221 -0.097168 0.779419 -0.060730 0.615845 1445640221 -0.097168 0.779419 -0.060730 0.615845 1445640221 -0.097168 0.779419 -0.060730 0.615845 1445640221 -0.097168 0.779419 -0.060730 0.615845 1445640221 -0.071411 0.923401 -0.090698 0.365906 1445640221 -0.071411 0.923401 -0.090698 0.365906 1445640221 -0.071411 0.923401 -0.090698 0.365906 1445640221 -0.071411 0.923401 -0.090698 0.365906 1445640221 -0.071411 0.923401 -0.090698 0.365906 1445640221 -0.071411 0.923401 -0.090698 0.365906 1445640221 -0.090881 0.954529 -0.074158 0.274048 1445640221 -0.090881 0.954529 -0.074158 0.274048 1445640221 -0.090881 0.954529 -0.074158 0.274048 1445640221 -0.090881 0.954529 -0.074158 0.274048 1445640221 -0.090881 0.954529 -0.074158 0.274048 1445640221 -0.090881 0.954529 -0.074158 0.274048 1445640221 -0.120667 0.919800 -0.044922 0.370605 1445640221 -0.120667 0.919800 -0.044922 0.370605 1445640221 -0.120667 0.919800 -0.044922 0.370605 1445640221 -0.120667 0.919800 -0.044922 0.370605 1445640222 -0.120667 0.919800 -0.044922 0.370605 1445640222 -0.120667 0.919800 -0.044922 0.370605 1445640222 -0.150085 0.817200 0.034485 0.555298 1445640222 -0.150085 0.817200 0.034485 0.555298 1445640222 -0.150085 0.817200 0.034485 0.555298 1445640222 -0.150085 0.817200 0.034485 0.555298 1445640222 -0.150085 0.817200 0.034485 0.555298 1445640222 -0.150085 0.817200 0.034485 0.555298 1445640222 -0.112000 0.585266 0.140015 0.790710 1445640222 -0.112000 0.585266 0.140015 0.790710 1445640222 -0.112000 0.585266 0.140015 0.790710 1445640222 -0.112000 0.585266 0.140015 0.790710 1445640222 -0.112000 0.585266 0.140015 0.790710 1445640222 -0.112000 0.585266 0.140015 0.790710 1445640222 -0.053284 0.185791 0.196045 0.961304 1445640222 -0.053284 0.185791 0.196045 0.961304 1445640222 -0.053284 0.185791 0.196045 0.961304 1445640222 -0.053284 0.185791 0.196045 0.961304 1445640222 -0.053284 0.185791 0.196045 0.961304 1445640222 -0.053284 0.185791 0.196045 0.961304 1445640222 -0.007324 -0.102356 0.176758 0.978882 1445640222 -0.007324 -0.102356 0.176758 0.978882 1445640222 -0.007324 -0.102356 0.176758 0.978882 1445640222 -0.007324 -0.102356 0.176758 0.978882 1445640222 -0.007324 -0.102356 0.176758 0.978882 1445640222 -0.007324 -0.102356 0.176758 0.978882 1445640222 -0.018311 -0.216675 0.170959 0.960938 1445640222 -0.018311 -0.216675 0.170959 0.960938 1445640222 -0.018311 -0.216675 0.170959 0.960938 1445640222 -0.018311 -0.216675 0.170959 0.960938 1445640222 -0.018311 -0.216675 0.170959 0.960938 1445640222 -0.018311 -0.216675 0.170959 0.960938 1445640222 -0.018311 -0.216675 0.170959 0.960938 1445640222 -0.015686 -0.187805 0.166565 0.967834 1445640222 -0.015686 -0.187805 0.166565 0.967834 1445640222 -0.015686 -0.187805 0.166565 0.967834 1445640222 -0.015686 -0.187805 0.166565 0.967834 1445640222 -0.015686 -0.187805 0.166565 0.967834 1445640222 -0.015686 -0.187805 0.166565 0.967834 1445640222 -0.012207 -0.050537 0.157104 0.986206 1445640222 -0.012207 -0.050537 0.157104 0.986206 1445640222 -0.012207 -0.050537 0.157104 0.986206 1445640222 -0.012207 -0.050537 0.157104 0.986206 1445640222 -0.012207 -0.050537 0.157104 0.986206 1445640222 -0.012207 -0.050537 0.157104 0.986206 1445640222 -0.012207 -0.050537 0.157104 0.986206 1445640222 -0.036804 0.155945 0.159424 0.974060 1445640222 -0.036804 0.155945 0.159424 0.974060 1445640222 -0.036804 0.155945 0.159424 0.974060 1445640222 -0.036804 0.155945 0.159424 0.974060 1445640222 -0.036804 0.155945 0.159424 0.974060 1445640222 -0.036804 0.155945 0.159424 0.974060 1445640222 -0.061340 0.422852 0.106628 0.897766 1445640222 -0.061340 0.422852 0.106628 0.897766 1445640222 -0.061340 0.422852 0.106628 0.897766 1445640222 -0.061340 0.422852 0.106628 0.897766 1445640222 -0.061340 0.422852 0.106628 0.897766 1445640222 -0.061340 0.422852 0.106628 0.897766 1445640222 -0.072632 0.679565 0.048706 0.728333 1445640222 -0.072632 0.679565 0.048706 0.728333 1445640222 -0.072632 0.679565 0.048706 0.728333 1445640222 -0.072632 0.679565 0.048706 0.728333 1445640222 -0.072632 0.679565 0.048706 0.728333 1445640222 -0.072632 0.679565 0.048706 0.728333 1445640222 -0.072632 0.679565 0.048706 0.728333 1445640222 -0.047852 0.877136 -0.005798 0.477783 1445640222 -0.047852 0.877136 -0.005798 0.477783 1445640222 -0.047852 0.877136 -0.005798 0.477783 1445640222 -0.047852 0.877136 -0.005798 0.477783 1445640222 -0.047852 0.877136 -0.005798 0.477783 1445640222 -0.047852 0.877136 -0.005798 0.477783 1445640222 -0.075439 0.935425 0.000549 0.345276 1445640222 -0.075439 0.935425 0.000549 0.345276 1445640222 -0.075439 0.935425 0.000549 0.345276 1445640222 -0.075439 0.935425 0.000549 0.345276 1445640222 -0.075439 0.935425 0.000549 0.345276 1445640222 -0.075439 0.935425 0.000549 0.345276 1445640222 -0.111450 0.879150 0.068054 0.458252 1445640222 -0.111450 0.879150 0.068054 0.458252 1445640222 -0.111450 0.879150 0.068054 0.458252 1445640222 -0.111450 0.879150 0.068054 0.458252 1445640222 -0.111450 0.879150 0.068054 0.458252 1445640222 -0.111450 0.879150 0.068054 0.458252 1445640222 -0.137268 0.697937 0.174377 0.680847 1445640222 -0.137268 0.697937 0.174377 0.680847 1445640222 -0.137268 0.697937 0.174377 0.680847 1445640222 -0.137268 0.697937 0.174377 0.680847 1445640222 -0.137268 0.697937 0.174377 0.680847 1445640222 -0.137268 0.697937 0.174377 0.680847 1445640222 -0.090942 0.316101 0.212830 0.919983 1445640222 -0.090942 0.316101 0.212830 0.919983 1445640222 -0.090942 0.316101 0.212830 0.919983 1445640222 -0.090942 0.316101 0.212830 0.919983 1445640222 -0.090942 0.316101 0.212830 0.919983 1445640222 -0.090942 0.316101 0.212830 0.919983 1445640222 -0.090942 0.316101 0.212830 0.919983 1445640222 -0.098083 -0.080261 0.102112 0.986633 1445640222 -0.098083 -0.080261 0.102112 0.986633 1445640222 -0.098083 -0.080261 0.102112 0.986633 1445640222 -0.098083 -0.080261 0.102112 0.986633 1445640222 -0.098083 -0.080261 0.102112 0.986633 1445640222 -0.098083 -0.080261 0.102112 0.986633 1445640222 -0.104309 -0.207214 0.039795 0.971863 1445640222 -0.104309 -0.207214 0.039795 0.971863 1445640222 -0.104309 -0.207214 0.039795 0.971863 1445640222 -0.104309 -0.207214 0.039795 0.971863 1445640222 -0.104309 -0.207214 0.039795 0.971863 1445640222 -0.104309 -0.207214 0.039795 0.971863 1445640222 -0.100281 -0.207886 0.103333 0.967468 1445640222 -0.100281 -0.207886 0.103333 0.967468 1445640222 -0.100281 -0.207886 0.103333 0.967468 1445640222 -0.100281 -0.207886 0.103333 0.967468 1445640223 -0.100281 -0.207886 0.103333 0.967468 1445640223 -0.087891 -0.117432 0.067932 0.986816 1445640223 -0.087891 -0.117432 0.067932 0.986816 1445640223 -0.087891 -0.117432 0.067932 0.986816 1445640223 -0.087891 -0.117432 0.067932 0.986816 1445640223 -0.087891 -0.117432 0.067932 0.986816 1445640223 -0.087891 -0.117432 0.067932 0.986816 1445640223 -0.076660 0.057373 0.087952 0.991455 1445640223 -0.076660 0.057373 0.087952 0.991455 1445640223 -0.076660 0.057373 0.087952 0.991455 1445640223 -0.076660 0.057373 0.087952 0.991455 1445640223 -0.075562 0.298401 0.094788 0.946655 1445640223 -0.075562 0.298401 0.094788 0.946655 1445640223 -0.075562 0.298401 0.094788 0.946655 1445640223 -0.075562 0.298401 0.094788 0.946655 1445640223 -0.075562 0.298401 0.094788 0.946655 1445640223 -0.075134 0.547485 0.062744 0.830994 1445640223 -0.075134 0.547485 0.062744 0.830994 1445640223 -0.075134 0.547485 0.062744 0.830994 1445640223 -0.075134 0.547485 0.062744 0.830994 1445640223 -0.075134 0.547485 0.062744 0.830994 1445640223 -0.075134 0.547485 0.062744 0.830994 1445640223 -0.081543 0.754456 0.036316 0.650146 1445640223 -0.081543 0.754456 0.036316 0.650146 1445640223 -0.081543 0.754456 0.036316 0.650146 1445640223 -0.081543 0.754456 0.036316 0.650146 1445640223 -0.081543 0.754456 0.036316 0.650146 1445640223 -0.081543 0.754456 0.036316 0.650146 1445640223 -0.081543 0.754456 0.036316 0.650146 1445640223 -0.062134 0.897949 0.004578 0.435547 1445640223 -0.062134 0.897949 0.004578 0.435547 1445640223 -0.062134 0.897949 0.004578 0.435547 1445640223 -0.062134 0.897949 0.004578 0.435547 1445640223 -0.062134 0.897949 0.004578 0.435547 1445640223 -0.062134 0.897949 0.004578 0.435547 1445640223 -0.081482 0.940247 0.014526 0.330078 1445640223 -0.081482 0.940247 0.014526 0.330078 1445640223 -0.081482 0.940247 0.014526 0.330078 1445640223 -0.081482 0.940247 0.014526 0.330078 1445640223 -0.081482 0.940247 0.014526 0.330078 1445640223 -0.081482 0.940247 0.014526 0.330078 1445640223 -0.111755 0.894775 0.048889 0.429443 1445640223 -0.111755 0.894775 0.048889 0.429443 1445640223 -0.111755 0.894775 0.048889 0.429443 1445640223 -0.111755 0.894775 0.048889 0.429443 1445640223 -0.111755 0.894775 0.048889 0.429443 1445640223 -0.111755 0.894775 0.048889 0.429443 1445640223 -0.152832 0.724976 0.129333 0.658997 1445640223 -0.152832 0.724976 0.129333 0.658997 1445640223 -0.152832 0.724976 0.129333 0.658997 1445640223 -0.152832 0.724976 0.129333 0.658997 1445640223 -0.152832 0.724976 0.129333 0.658997 1445640223 -0.152832 0.724976 0.129333 0.658997 1445640223 -0.121277 0.359619 0.134766 0.915283 1445640223 -0.121277 0.359619 0.134766 0.915283 1445640223 -0.121277 0.359619 0.134766 0.915283 1445640223 -0.121277 0.359619 0.134766 0.915283 1445640223 -0.121277 0.359619 0.134766 0.915283 1445640223 -0.133423 -0.177979 0.040955 0.974060 1445640223 -0.133423 -0.177979 0.040955 0.974060 1445640223 -0.133423 -0.177979 0.040955 0.974060 1445640223 -0.133423 -0.177979 0.040955 0.974060 1445640223 -0.133423 -0.177979 0.040955 0.974060 1445640223 -0.133423 -0.177979 0.040955 0.974060 1445640223 -0.119080 -0.272583 0.029297 0.954285 1445640223 -0.119080 -0.272583 0.029297 0.954285 1445640223 -0.119080 -0.272583 0.029297 0.954285 1445640223 -0.119080 -0.272583 0.029297 0.954285 1445640223 -0.119080 -0.272583 0.029297 0.954285 1445640223 -0.119080 -0.272583 0.029297 0.954285 1445640223 -0.097473 -0.257080 0.130676 0.952515 1445640223 -0.097473 -0.257080 0.130676 0.952515 1445640223 -0.097473 -0.257080 0.130676 0.952515 1445640223 -0.097473 -0.257080 0.130676 0.952515 1445640223 -0.097473 -0.257080 0.130676 0.952515 1445640223 -0.097473 -0.257080 0.130676 0.952515 1445640223 -0.097473 -0.257080 0.130676 0.952515 1445640223 -0.067566 -0.188354 0.060974 0.977844 1445640223 -0.067566 -0.188354 0.060974 0.977844 1445640223 -0.067566 -0.188354 0.060974 0.977844 1445640223 -0.067566 -0.188354 0.060974 0.977844 1445640223 -0.067566 -0.188354 0.060974 0.977844 1445640223 -0.067566 -0.188354 0.060974 0.977844 1445640223 -0.033997 -0.036255 0.058960 0.997009 1445640223 -0.033997 -0.036255 0.058960 0.997009 1445640223 -0.033997 -0.036255 0.058960 0.997009 1445640223 -0.033997 -0.036255 0.058960 0.997009 1445640223 -0.033997 -0.036255 0.058960 0.997009 1445640223 -0.033997 -0.036255 0.058960 0.997009 1445640223 -0.012756 0.219666 0.078369 0.972290 1445640223 -0.012756 0.219666 0.078369 0.972290 1445640223 -0.012756 0.219666 0.078369 0.972290 1445640223 -0.012756 0.219666 0.078369 0.972290 1445640223 -0.012756 0.219666 0.078369 0.972290 1445640223 -0.012756 0.219666 0.078369 0.972290 1445640223 -0.013611 0.525940 0.049500 0.848938 1445640223 -0.013611 0.525940 0.049500 0.848938 1445640223 -0.013611 0.525940 0.049500 0.848938 1445640223 -0.013611 0.525940 0.049500 0.848938 1445640223 -0.013611 0.525940 0.049500 0.848938 1445640223 -0.013611 0.525940 0.049500 0.848938 1445640223 -0.013611 0.525940 0.049500 0.848938 1445640223 -0.014526 0.742737 0.014587 0.669250 1445640223 -0.014526 0.742737 0.014587 0.669250 1445640223 -0.014526 0.742737 0.014587 0.669250 1445640223 -0.014526 0.742737 0.014587 0.669250 1445640223 -0.014526 0.742737 0.014587 0.669250 1445640223 -0.014526 0.742737 0.014587 0.669250 1445640224 -0.003845 0.870911 -0.016602 0.491028 1445640224 -0.003845 0.870911 -0.016602 0.491028 1445640224 -0.003845 0.870911 -0.016602 0.491028 1445640224 -0.003845 0.870911 -0.016602 0.491028 1445640224 -0.003845 0.870911 -0.016602 0.491028 1445640224 -0.003845 0.870911 -0.016602 0.491028 1445640224 -0.019226 0.905518 0.000244 0.423767 1445640224 -0.019226 0.905518 0.000244 0.423767 1445640224 -0.019226 0.905518 0.000244 0.423767 1445640224 -0.019226 0.905518 0.000244 0.423767 1445640224 -0.019226 0.905518 0.000244 0.423767 1445640224 -0.019226 0.905518 0.000244 0.423767 1445640224 -0.019226 0.905518 0.000244 0.423767 1445640224 -0.045532 0.884399 0.030762 0.463379 1445640224 -0.045532 0.884399 0.030762 0.463379 1445640224 -0.045532 0.884399 0.030762 0.463379 1445640224 -0.045532 0.884399 0.030762 0.463379 1445640224 -0.045532 0.884399 0.030762 0.463379 1445640224 -0.045532 0.884399 0.030762 0.463379 1445640224 -0.070435 0.786743 0.087708 0.606873 1445640224 -0.070435 0.786743 0.087708 0.606873 1445640224 -0.070435 0.786743 0.087708 0.606873 1445640224 -0.070435 0.786743 0.087708 0.606873 1445640224 -0.070435 0.786743 0.087708 0.606873 1445640224 -0.070435 0.786743 0.087708 0.606873 1445640224 -0.087952 0.511902 0.157837 0.839783 1445640224 -0.087952 0.511902 0.157837 0.839783 1445640224 -0.087952 0.511902 0.157837 0.839783 1445640224 -0.087952 0.511902 0.157837 0.839783 1445640224 -0.087952 0.511902 0.157837 0.839783 1445640224 -0.087952 0.511902 0.157837 0.839783 1445640224 -0.110352 -0.006592 0.121460 0.986389 1445640224 -0.110352 -0.006592 0.121460 0.986389 1445640224 -0.110352 -0.006592 0.121460 0.986389 1445640224 -0.110352 -0.006592 0.121460 0.986389 1445640224 -0.110352 -0.006592 0.121460 0.986389 1445640224 -0.110352 -0.006592 0.121460 0.986389 1445640224 -0.175903 -0.266113 0.006226 0.947693 1445640224 -0.175903 -0.266113 0.006226 0.947693 1445640224 -0.175903 -0.266113 0.006226 0.947693 1445640224 -0.175903 -0.266113 0.006226 0.947693 1445640224 -0.175903 -0.266113 0.006226 0.947693 1445640224 -0.175903 -0.266113 0.006226 0.947693 1445640224 -0.175903 -0.266113 0.006226 0.947693 1445640224 -0.190186 -0.262512 0.027710 0.945557 1445640224 -0.190186 -0.262512 0.027710 0.945557 1445640224 -0.190186 -0.262512 0.027710 0.945557 1445640224 -0.190186 -0.262512 0.027710 0.945557 1445640224 -0.190186 -0.262512 0.027710 0.945557 1445640224 -0.211365 -0.253235 0.058533 0.942200 1445640224 -0.211365 -0.253235 0.058533 0.942200 1445640224 -0.211365 -0.253235 0.058533 0.942200 1445640224 -0.211365 -0.253235 0.058533 0.942200 1445640224 -0.211365 -0.253235 0.058533 0.942200 1445640224 -0.211365 -0.253235 0.058533 0.942200 1445640224 -0.186707 -0.132202 0.019104 0.973267 1445640224 -0.186707 -0.132202 0.019104 0.973267 1445640224 -0.186707 -0.132202 0.019104 0.973267 1445640224 -0.186707 -0.132202 0.019104 0.973267 1445640224 -0.186707 -0.132202 0.019104 0.973267 1445640224 -0.186707 -0.132202 0.019104 0.973267 1445640224 -0.186707 -0.132202 0.019104 0.973267 1445640224 -0.143311 0.050537 -0.000977 0.988342 1445640224 -0.143311 0.050537 -0.000977 0.988342 1445640224 -0.143311 0.050537 -0.000977 0.988342 1445640224 -0.143311 0.050537 -0.000977 0.988342 1445640224 -0.143311 0.050537 -0.000977 0.988342 1445640224 -0.090759 0.315979 0.015747 0.944275 1445640224 -0.090759 0.315979 0.015747 0.944275 1445640224 -0.090759 0.315979 0.015747 0.944275 1445640224 -0.090759 0.315979 0.015747 0.944275 1445640224 -0.090759 0.315979 0.015747 0.944275 1445640224 -0.090759 0.315979 0.015747 0.944275 1445640224 -0.044739 0.584351 0.033630 0.809509 1445640224 -0.044739 0.584351 0.033630 0.809509 1445640224 -0.044739 0.584351 0.033630 0.809509 1445640224 -0.044739 0.584351 0.033630 0.809509 1445640224 -0.044739 0.584351 0.033630 0.809509 1445640224 -0.044739 0.584351 0.033630 0.809509 1445640224 -0.044739 0.584351 0.033630 0.809509 1445640224 -0.036316 0.777710 0.059082 0.624756 1445640224 -0.036316 0.777710 0.059082 0.624756 1445640224 -0.036316 0.777710 0.059082 0.624756 1445640224 -0.036316 0.777710 0.059082 0.624756 1445640224 -0.036316 0.777710 0.059082 0.624756 1445640224 -0.036316 0.777710 0.059082 0.624756 1445640224 -0.013733 0.895081 0.052795 0.442505 1445640224 -0.013733 0.895081 0.052795 0.442505 1445640224 -0.013733 0.895081 0.052795 0.442505 1445640224 -0.013733 0.895081 0.052795 0.442505 1445640224 -0.013733 0.895081 0.052795 0.442505 1445640224 -0.013733 0.895081 0.052795 0.442505 1445640224 -0.013733 0.895081 0.052795 0.442505 1445640224 -0.040833 0.924316 0.054443 0.375366 1445640224 -0.040833 0.924316 0.054443 0.375366 1445640224 -0.040833 0.924316 0.054443 0.375366 1445640224 -0.040833 0.924316 0.054443 0.375366 1445640224 -0.040833 0.924316 0.054443 0.375366 1445640224 -0.040833 0.924316 0.054443 0.375366 1445640224 -0.093567 0.847168 0.076111 0.517334 1445640224 -0.093567 0.847168 0.076111 0.517334 1445640224 -0.093567 0.847168 0.076111 0.517334 1445640224 -0.093567 0.847168 0.076111 0.517334 1445640224 -0.093567 0.847168 0.076111 0.517334 1445640224 -0.093567 0.847168 0.076111 0.517334 1445640224 -0.139221 0.607727 0.106628 0.774475 1445640224 -0.139221 0.607727 0.106628 0.774475 1445640224 -0.139221 0.607727 0.106628 0.774475 1445640224 
0.053162 -0.536255 0.213745 0.814819 1445640226 0.053162 -0.536255 0.213745 0.814819 1445640226 0.053162 -0.536255 0.213745 0.814819 1445640226 0.053162 -0.536255 0.213745 0.814819 1445640226 0.053162 -0.536255 0.213745 0.814819 1445640226 0.070068 -0.529419 0.224487 0.815063 1445640226 0.070068 -0.529419 0.224487 0.815063 1445640226 0.070068 -0.529419 0.224487 0.815063 1445640226 0.070068 -0.529419 0.224487 0.815063 1445640226 0.070068 -0.529419 0.224487 0.815063 1445640226 0.070068 -0.529419 0.224487 0.815063 1445640226 0.086670 -0.524231 0.233032 0.814453 1445640226 0.086670 -0.524231 0.233032 0.814453 1445640226 0.086670 -0.524231 0.233032 0.814453 1445640226 0.086670 -0.524231 0.233032 0.814453 1445640226 0.086670 -0.524231 0.233032 0.814453 1445640226 0.086670 -0.524231 0.233032 0.814453 1445640226 0.100281 -0.519104 0.246643 0.812134 1445640226 0.100281 -0.519104 0.246643 0.812134 1445640226 0.100281 -0.519104 0.246643 0.812134 1445640226 0.100281 -0.519104 0.246643 0.812134 1445640226 0.100281 -0.519104 0.246643 0.812134 1445640226 0.100281 -0.519104 0.246643 0.812134 1445640226 0.110901 -0.511780 0.268921 0.808350 1445640226 0.110901 -0.511780 0.268921 0.808350 1445640226 0.110901 -0.511780 0.268921 0.808350 1445640226 0.110901 -0.511780 0.268921 0.808350 1445640226 0.110901 -0.511780 0.268921 0.808350 1445640226 0.107300 -0.512451 0.270935 0.807739 1445640226 0.107300 -0.512451 0.270935 0.807739 1445640227 0.107300 -0.512451 0.270935 0.807739 1445640227 0.107300 -0.512451 0.270935 0.807739 1445640227 0.107300 -0.512451 0.270935 0.807739 1445640227 0.103577 -0.509766 0.264893 0.811951 1445640227 0.103577 -0.509766 0.264893 0.811951 1445640227 0.103577 -0.509766 0.264893 0.811951 1445640227 0.103577 -0.509766 0.264893 0.811951 1445640227 0.103577 -0.509766 0.264893 0.811951 1445640227 0.123291 -0.493958 0.289368 0.810547 1445640227 0.123291 -0.493958 0.289368 0.810547 1445640227 0.123291 -0.493958 0.289368 0.810547 1445640227 0.123291 -0.493958 0.289368 0.810547 1445640227 0.123291 -0.493958 0.289368 0.810547 1445640227 0.123291 -0.493958 0.289368 0.810547 1445640227 0.123291 -0.493958 0.289368 0.810547 1445640227 0.156006 -0.498413 0.310242 0.794312 1445640227 0.156006 -0.498413 0.310242 0.794312 1445640227 0.156006 -0.498413 0.310242 0.794312 1445640227 0.156006 -0.498413 0.310242 0.794312 1445640227 0.156006 -0.498413 0.310242 0.794312 1445640227 0.167725 -0.541992 0.264465 0.779846 1445640227 0.167725 -0.541992 0.264465 0.779846 1445640227 0.167725 -0.541992 0.264465 0.779846 1445640227 0.167725 -0.541992 0.264465 0.779846 1445640227 0.167725 -0.541992 0.264465 0.779846 1445640227 0.167725 -0.541992 0.264465 0.779846 1445640227 0.158081 -0.591492 0.183411 0.769104 1445640227 0.158081 -0.591492 0.183411 0.769104 1445640227 0.158081 -0.591492 0.183411 0.769104 1445640227 0.158081 -0.591492 0.183411 0.769104 1445640227 0.158081 -0.591492 0.183411 0.769104 1445640227 0.158081 -0.591492 0.183411 0.769104 1445640227 0.158081 -0.591492 0.183411 0.769104 1445640227 0.160400 -0.602478 0.149841 0.767334 1445640227 0.160400 -0.602478 0.149841 0.767334 1445640227 0.160400 -0.602478 0.149841 0.767334 1445640227 0.160400 -0.602478 0.149841 0.767334 1445640227 0.160400 -0.602478 0.149841 0.767334 1445640227 0.160400 -0.602478 0.149841 0.767334 1445640227 0.182739 -0.574768 0.191589 0.774292 1445640227 0.182739 -0.574768 0.191589 0.774292 1445640227 0.182739 -0.574768 0.191589 0.774292 1445640227 0.182739 -0.574768 0.191589 0.774292 1445640227 0.182739 -0.574768 0.191589 0.774292 1445640227 0.182739 -0.574768 0.191589 0.774292 1445640227 0.209839 -0.521790 0.271179 0.781067 1445640227 0.209839 -0.521790 0.271179 0.781067 1445640227 0.209839 -0.521790 0.271179 0.781067 1445640227 0.209839 -0.521790 0.271179 0.781067 1445640227 0.209839 -0.521790 0.271179 0.781067 1445640227 0.209839 -0.521790 0.271179 0.781067 1445640227 0.223450 -0.482422 0.330200 0.779907 1445640227 0.223450 -0.482422 0.330200 0.779907 1445640227 0.223450 -0.482422 0.330200 0.779907 1445640227 0.223450 -0.482422 0.330200 0.779907 1445640227 0.223450 -0.482422 0.330200 0.779907 1445640227 0.223450 -0.482422 0.330200 0.779907 1445640227 0.211182 -0.477600 0.337158 0.783325 1445640227 0.211182 -0.477600 0.337158 0.783325 1445640227 0.211182 -0.477600 0.337158 0.783325 1445640227 0.211182 -0.477600 0.337158 0.783325 1445640227 0.211182 -0.477600 0.337158 0.783325 1445640227 0.211182 -0.477600 0.337158 0.783325 1445640227 0.167236 -0.505188 0.297485 0.792664 1445640227 0.167236 -0.505188 0.297485 0.792664 1445640227 0.167236 -0.505188 0.297485 0.792664 1445640227 0.167236 -0.505188 0.297485 0.792664 1445640227 0.167236 -0.505188 0.297485 0.792664 1445640227 0.167236 -0.505188 0.297485 0.792664 1445640227 0.113281 -0.546143 0.226929 0.798340 1445640227 0.113281 -0.546143 0.226929 0.798340 1445640227 0.113281 -0.546143 0.226929 0.798340 1445640227 0.113281 -0.546143 0.226929 0.798340 1445640227 0.113281 -0.546143 0.226929 0.798340 1445640227 0.113281 -0.546143 0.226929 0.798340 1445640227 0.101257 -0.553406 0.198303 0.802551 1445640227 0.101257 -0.553406 0.198303 0.802551 1445640227 0.101257 -0.553406 0.198303 0.802551 1445640227 0.101257 -0.553406 0.198303 0.802551 1445640227 0.101257 -0.553406 0.198303 0.802551 1445640227 0.101257 -0.553406 0.198303 0.802551 1445640227 0.132568 -0.523438 0.241638 0.806213 1445640227 0.132568 -0.523438 0.241638 0.806213 1445640227 0.132568 -0.523438 0.241638 0.806213 1445640227 0.132568 -0.523438 0.241638 0.806213 1445640227 0.132568 -0.523438 0.241638 0.806213 1445640227 0.132568 -0.523438 0.241638 0.806213 1445640227 0.172485 -0.496094 0.299011 0.796631 1445640227 0.172485 -0.496094 0.299011 0.796631 1445640227 0.172485 -0.496094 0.299011 0.796631 1445640227 0.172485 -0.496094 0.299011 0.796631 1445640227 0.172485 -0.496094 0.299011 0.796631 1445640227 0.185486 -0.514160 0.283875 0.787781 1445640227 0.185486 -0.514160 0.283875 0.787781 1445640227 0.185486 -0.514160 0.283875 0.787781 1445640227 0.185486 -0.514160 0.283875 0.787781 1445640227 0.185486 -0.514160 0.283875 0.787781 1445640227 0.185486 -0.514160 0.283875 0.787781 1445640227 0.184448 -0.550781 0.222961 0.782898 1445640227 0.184448 -0.550781 0.222961 0.782898 1445640227 0.184448 -0.550781 0.222961 0.782898 1445640227 0.184448 -0.550781 0.222961 0.782898 1445640227 0.184448 -0.550781 0.222961 0.782898 1445640227 0.184448 -0.550781 0.222961 0.782898 1445640227 0.184448 -0.550781 0.222961 0.782898 1445640227 0.203552 -0.555969 0.205627 0.779175 1445640227 0.203552 -0.555969 0.205627 0.779175 1445640227 0.203552 -0.555969 0.205627 0.779175 1445640227 0.203552 -0.555969 0.205627 0.779175 1445640228 0.203552 -0.555969 0.205627 0.779175 1445640228 0.203552 -0.555969 0.205627 0.779175 1445640228 0.240723 -0.528015 0.252686 0.774170 1445640228 0.240723 -0.528015 0.252686 0.774170 1445640228 0.240723 -0.528015 0.252686 0.774170 1445640228 0.240723 -0.528015 0.252686 0.774170 1445640228 0.240723 -0.528015 0.252686 0.774170 1445640228 0.240723 -0.528015 0.252686 0.774170 1445640228 0.270996 -0.494873 0.313293 0.763855 1445640228 0.270996 -0.494873 0.313293 0.763855 1445640228 0.270996 -0.494873 0.313293 0.763855 1445640228 0.270996 -0.494873 0.313293 0.763855 1445640228 0.270996 -0.494873 0.313293 0.763855 1445640228 0.270996 -0.494873 0.313293 0.763855 1445640228 0.275452 -0.489685 0.335327 0.756226 1445640228 0.275452 -0.489685 0.335327 0.756226 1445640228 0.275452 -0.489685 0.335327 0.756226 1445640228 0.275452 -0.489685 0.335327 0.756226 1445640228 0.275452 -0.489685 0.335327 0.756226 1445640228 0.275452 -0.489685 0.335327 0.756226 1445640228 0.275452 -0.489685 0.335327 0.756226 1445640228 0.248657 -0.514343 0.311523 0.759338 1445640228 0.248657 -0.514343 0.311523 0.759338 1445640228 0.248657 -0.514343 0.311523 0.759338 1445640228 0.248657 -0.514343 0.311523 0.759338 1445640228 0.248657 -0.514343 0.311523 0.759338 1445640228 0.248657 -0.514343 0.311523 0.759338 1445640228 0.192505 -0.556335 0.256836 0.766418 1445640228 0.192505 -0.556335 0.256836 0.766418 1445640228 0.192505 -0.556335 0.256836 0.766418 1445640228 0.192505 -0.556335 0.256836 0.766418 1445640228 0.192505 -0.556335 0.256836 0.766418 1445640228 0.192505 -0.556335 0.256836 0.766418 1445640228 0.145935 -0.586304 0.201538 0.770935 1445640228 0.145935 -0.586304 0.201538 0.770935 1445640228 0.145935 -0.586304 0.201538 0.770935 1445640228 0.145935 -0.586304 0.201538 0.770935 1445640228 0.145935 -0.586304 0.201538 0.770935 1445640228 0.145935 -0.586304 0.201538 0.770935 1445640228 0.145508 -0.576904 0.205872 0.776917 1445640228 0.145508 -0.576904 0.205872 0.776917 1445640228 0.145508 -0.576904 0.205872 0.776917 1445640228 0.145508 -0.576904 0.205872 0.776917 1445640228 0.145508 -0.576904 0.205872 0.776917 1445640228 0.159546 -0.540588 0.251038 0.786926 1445640228 0.159546 -0.540588 0.251038 0.786926 1445640228 0.159546 -0.540588 0.251038 0.786926 1445640228 0.159546 -0.540588 0.251038 0.786926 1445640228 0.159546 -0.540588 0.251038 0.786926 1445640228 0.159546 -0.540588 0.251038 0.786926 1445640228 0.165283 -0.516113 0.277466 0.793274 1445640228 0.165283 -0.516113 0.277466 0.793274 1445640228 0.165283 -0.516113 0.277466 0.793274 1445640228 0.165283 -0.516113 0.277466 0.793274 1445640228 0.165283 -0.516113 0.277466 0.793274 1445640228 0.165283 -0.516113 0.277466 0.793274 1445640228 0.160461 -0.524109 0.251343 0.797729 1445640228 0.160461 -0.524109 0.251343 0.797729 1445640228 0.160461 -0.524109 0.251343 0.797729 1445640228 0.160461 -0.524109 0.251343 0.797729 1445640228 0.160461 -0.524109 0.251343 0.797729 1445640228 0.160461 -0.524109 0.251343 0.797729 1445640228 0.160767 -0.539124 0.217651 0.797546 1445640228 0.160767 -0.539124 0.217651 0.797546 1445640228 0.160767 -0.539124 0.217651 0.797546 1445640228 0.160767 -0.539124 0.217651 0.797546 1445640228 0.160767 -0.539124 0.217651 0.797546 1445640228 0.171143 -0.537781 0.216553 0.796570 1445640228 0.171143 -0.537781 0.216553 0.796570 1445640228 0.171143 -0.537781 0.216553 0.796570 1445640228 0.171143 -0.537781 0.216553 0.796570 1445640228 0.171143 -0.537781 0.216553 0.796570 1445640228 0.171143 -0.537781 0.216553 0.796570 1445640228 0.181702 -0.526855 0.233643 0.796753 1445640228 0.181702 -0.526855 0.233643 0.796753 1445640228 0.181702 -0.526855 0.233643 0.796753 1445640228 0.181702 -0.526855 0.233643 0.796753 1445640228 0.181702 -0.526855 0.233643 0.796753 1445640228 0.181702 -0.526855 0.233643 0.796753 1445640228 0.177429 -0.528625 0.236938 0.795532 1445640228 0.177429 -0.528625 0.236938 0.795532 1445640228 0.177429 -0.528625 0.236938 0.795532 1445640228 0.177429 -0.528625 0.236938 0.795532 1445640228 0.177429 -0.528625 0.236938 0.795532 1445640228 0.177429 -0.528625 0.236938 0.795532 1445640228 0.153931 -0.550720 0.212708 0.792297 1445640228 0.153931 -0.550720 0.212708 0.792297 1445640228 0.153931 -0.550720 0.212708 0.792297 1445640228 0.153931 -0.550720 0.212708 0.792297 1445640228 0.153931 -0.550720 0.212708 0.792297 1445640228 0.153931 -0.550720 0.212708 0.792297 1445640228 0.127441 -0.577209 0.175049 0.787354 1445640228 0.127441 -0.577209 0.175049 0.787354 1445640228 0.127441 -0.577209 0.175049 0.787354 1445640228 0.127441 -0.577209 0.175049 0.787354 1445640228 0.127441 -0.577209 0.175049 0.787354 1445640228 0.110657 -0.596985 0.141602 0.781860 1445640228 0.110657 -0.596985 0.141602 0.781860 1445640228 0.110657 -0.596985 0.141602 0.781860 1445640228 0.110657 -0.596985 0.141602 0.781860 1445640228 0.110657 -0.596985 0.141602 0.781860 1445640228 0.110657 -0.596985 0.141602 0.781860 1445640228 0.111206 -0.596313 0.130920 0.784119 1445640228 0.111206 -0.596313 0.130920 0.784119 1445640228 0.111206 -0.596313 0.130920 0.784119 1445640228 0.111206 -0.596313 0.130920 0.784119 1445640228 0.111206 -0.596313 0.130920 0.784119 1445640229 0.137085 -0.562683 0.180359 0.795044 1445640229 0.137085 -0.562683 0.180359 0.795044 1445640229 0.137085 -0.562683 0.180359 0.795044 1445640229 0.137085 -0.562683 0.180359 0.795044 1445640229 0.137085 -0.562683 0.180359 0.795044 1445640229 0.137085 -0.562683 0.180359 0.795044 1445640229 0.164368 -0.510254 0.259705 0.803162 1445640229 0.164368 -0.510254 0.259705 0.803162 1445640229 0.164368 -0.510254 0.259705 0.803162 1445640229 0.164368 -0.510254 0.259705 0.803162 1445640229 0.164368 -0.510254 0.259705 0.803162 1445640229 0.164368 -0.510254 0.259705 0.803162 1445640229 0.166199 -0.496460 0.289063 0.801453 1445640229 0.166199 -0.496460 0.289063 0.801453 1445640229 0.166199 -0.496460 0.289063 0.801453 1445640229 0.166199 -0.496460 0.289063 0.801453 1445640229 0.166199 -0.496460 0.289063 0.801453 1445640229 0.138245 -0.535645 0.220581 0.803284 1445640229 0.138245 -0.535645 0.220581 0.803284 1445640229 0.138245 -0.535645 0.220581 0.803284 1445640229 0.138245 -0.535645 0.220581 0.803284 1445640229 0.138245 -0.535645 0.220581 0.803284 1445640229 0.138245 -0.535645 0.220581 0.803284 1445640229 0.124451 -0.578003 0.136719 0.794800 1445640229 0.124451 -0.578003 0.136719 0.794800 1445640229 0.124451 -0.578003 0.136719 0.794800 1445640229 0.124451 -0.578003 0.136719 0.794800 1445640229 0.124451 -0.578003 0.136719 0.794800 1445640229 0.148376 -0.578003 0.131897 0.791504 1445640229 0.148376 -0.578003 0.131897 0.791504 1445640229 0.148376 -0.578003 0.131897 0.791504 1445640229 0.148376 -0.578003 0.131897 0.791504 1445640229 0.148376 -0.578003 0.131897 0.791504 1445640229 0.148376 -0.578003 0.131897 0.791504 1445640229 0.185852 -0.544983 0.189026 0.795410 1445640229 0.185852 -0.544983 0.189026 0.795410 1445640229 0.185852 -0.544983 0.189026 0.795410 1445640229 0.185852 -0.544983 0.189026 0.795410 1445640229 0.185852 -0.544983 0.189026 0.795410 1445640229 0.185852 -0.544983 0.189026 0.795410 1445640229 0.185852 -0.544983 0.189026 0.795410 1445640229 0.214722 -0.511230 0.256470 0.791687 1445640229 0.214722 -0.511230 0.256470 0.791687 1445640229 0.214722 -0.511230 0.256470 0.791687 1445640229 0.214722 -0.511230 0.256470 0.791687 1445640229 0.214722 -0.511230 0.256470 0.791687 1445640229 0.214722 -0.511230 0.256470 0.791687 1445640229 0.220825 -0.503113 0.284424 0.785583 1445640229 0.220825 -0.503113 0.284424 0.785583 1445640229 0.220825 -0.503113 0.284424 0.785583 1445640229 0.220825 -0.503113 0.284424 0.785583 1445640229 0.220825 -0.503113 0.284424 0.785583 1445640229 0.220825 -0.503113 0.284424 0.785583 1445640229 0.220825 -0.503113 0.284424 0.785583 1445640229 0.205750 -0.520630 0.268738 0.783813 1445640229 0.205750 -0.520630 0.268738 0.783813 1445640229 0.205750 -0.520630 0.268738 0.783813 1445640229 0.205750 -0.520630 0.268738 0.783813 1445640229 0.205750 -0.520630 0.268738 0.783813 1445640229 0.205750 -0.520630 0.268738 0.783813 1445640229 0.169495 -0.556580 0.226074 0.781250 1445640229 0.169495 -0.556580 0.226074 0.781250 1445640229 0.169495 -0.556580 0.226074 0.781250 1445640229 0.169495 -0.556580 0.226074 0.781250 1445640229 0.169495 -0.556580 0.226074 0.781250 1445640229 0.133423 -0.586670 0.181335 0.777893 1445640229 0.133423 -0.586670 0.181335 0.777893 1445640229 0.133423 -0.586670 0.181335 0.777893 1445640229 0.133423 -0.586670 0.181335 0.777893 1445640229 0.133423 -0.586670 0.181335 0.777893 1445640229 0.133423 -0.586670 0.181335 0.777893 1445640229 0.137207 -0.583313 0.192505 0.777039 1445640229 0.137207 -0.583313 0.192505 0.777039 1445640229 0.137207 -0.583313 0.192505 0.777039 1445640229 0.137207 -0.583313 0.192505 0.777039 1445640229 0.137207 -0.583313 0.192505 0.777039 1445640229 0.167480 -0.549805 0.248474 0.779663 1445640229 0.167480 -0.549805 0.248474 0.779663 1445640229 0.167480 -0.549805 0.248474 0.779663 1445640229 0.167480 -0.549805 0.248474 0.779663 1445640229 0.167480 -0.549805 0.248474 0.779663 1445640229 0.167480 -0.549805 0.248474 0.779663 1445640229 0.187927 -0.532349 0.279724 0.776550 1445640229 0.187927 -0.532349 0.279724 0.776550 1445640229 0.187927 -0.532349 0.279724 0.776550 1445640229 0.187927 -0.532349 0.279724 0.776550 1445640229 0.187927 -0.532349 0.279724 0.776550 1445640229 0.187927 -0.532349 0.279724 0.776550 1445640229 0.184265 -0.552551 0.247131 0.774353 1445640229 0.184265 -0.552551 0.247131 0.774353 1445640229 0.184265 -0.552551 0.247131 0.774353 1445640229 0.184265 -0.552551 0.247131 0.774353 1445640229 0.184265 -0.552551 0.247131 0.774353 1445640229 0.184265 -0.552551 0.247131 0.774353 1445640229 0.177368 -0.578491 0.195618 0.771729 1445640229 0.177368 -0.578491 0.195618 0.771729 1445640229 0.177368 -0.578491 0.195618 0.771729 1445640229 0.177368 -0.578491 0.195618 0.771729 1445640229 0.177368 -0.578491 0.195618 0.771729 1445640229 0.177368 -0.578491 0.195618 0.771729 1445640229 0.183472 -0.578308 0.183838 0.773315 1445640229 0.183472 -0.578308 0.183838 0.773315 1445640229 0.183472 -0.578308 0.183838 0.773315 1445640229 0.183472 -0.578308 0.183838 0.773315 1445640229 0.183472 -0.578308 0.183838 0.773315 1445640229 0.183472 -0.578308 0.183838 0.773315 1445640229 0.191833 -0.556091 0.208435 0.781311 1445640230 0.191833 -0.556091 0.208435 0.781311 1445640230 0.191833 -0.556091 0.208435 0.781311 1445640230 0.191833 -0.556091 0.208435 0.781311 1445640230 0.191833 -0.556091 0.208435 0.781311 1445640230 0.191833 -0.556091 0.208435 0.781311 1445640230 0.196655 -0.529236 0.242126 0.789063 1445640230 0.196655 -0.529236 0.242126 0.789063 1445640230 0.196655 -0.529236 0.242126 0.789063 1445640230 0.196655 -0.529236 0.242126 0.789063 1445640230 0.196655 -0.529236 0.242126 0.789063 1445640230 0.196655 -0.529236 0.242126 0.789063 1445640230 0.198730 -0.508972 0.264038 0.794800 1445640230 0.198730 -0.508972 0.264038 0.794800 1445640230 0.198730 -0.508972 0.264038 0.794800 1445640230 0.198730 -0.508972 0.264038 0.794800 1445640230 0.198730 -0.508972 0.264038 0.794800 1445640230 0.192993 -0.505127 0.269226 0.796936 1445640230 0.192993 -0.505127 0.269226 0.796936 1445640230 0.192993 -0.505127 0.269226 0.796936 1445640230 0.192993 -0.505127 0.269226 0.796936 1445640230 0.192993 -0.505127 0.269226 0.796936 1445640230 0.192993 -0.505127 0.269226 0.796936 1445640230 0.167847 -0.519592 0.247314 0.800415 1445640230 0.167847 -0.519592 0.247314 0.800415 1445640230 0.167847 -0.519592 0.247314 0.800415 1445640230 0.167847 -0.519592 0.247314 0.800415 1445640230 0.167847 -0.519592 0.247314 0.800415 1445640230 0.167847 -0.519592 0.247314 0.800415 1445640230 0.127930 -0.542358 0.208496 0.803711 1445640230 0.127930 -0.542358 0.208496 0.803711 1445640230 0.127930 -0.542358 0.208496 0.803711 1445640230 0.127930 -0.542358 0.208496 0.803711 1445640230 0.127930 -0.542358 0.208496 0.803711 1445640230 0.100464 -0.552551 0.184082 0.806641 1445640230 0.100464 -0.552551 0.184082 0.806641 1445640230 0.100464 -0.552551 0.184082 0.806641 1445640230 0.100464 -0.552551 0.184082 0.806641 1445640230 0.100464 -0.552551 0.184082 0.806641 1445640230 0.100464 -0.552551 0.184082 0.806641 1445640230 0.104187 -0.539734 0.206421 0.809448 1445640230 0.104187 -0.539734 0.206421 0.809448 1445640230 0.104187 -0.539734 0.206421 0.809448 1445640230 0.104187 -0.539734 0.206421 0.809448 1445640230 0.104187 -0.539734 0.206421 0.809448 1445640230 0.122009 -0.519287 0.250305 0.807983 1445640230 0.122009 -0.519287 0.250305 0.807983 1445640230 0.122009 -0.519287 0.250305 0.807983 1445640230 0.122009 -0.519287 0.250305 0.807983 1445640230 0.122009 -0.519287 0.250305 0.807983 1445640230 0.122009 -0.519287 0.250305 0.807983 1445640230 0.126892 -0.524780 0.251709 0.803162 1445640230 0.126892 -0.524780 0.251709 0.803162 1445640230 0.126892 -0.524780 0.251709 0.803162 1445640230 0.126892 -0.524780 0.251709 0.803162 1445640230 0.126892 -0.524780 0.251709 0.803162 1445640230 0.126892 -0.524780 0.251709 0.803162 1445640230 0.120422 -0.558472 0.195251 0.797180 1445640230 0.120422 -0.558472 0.195251 0.797180 1445640230 0.120422 -0.558472 0.195251 0.797180 1445640230 0.120422 -0.558472 0.195251 0.797180 1445640230 0.120422 -0.558472 0.195251 0.797180 1445640230 0.120422 -0.558472 0.195251 0.797180 1445640230 0.134827 -0.585449 0.147827 0.785583 1445640230 0.134827 -0.585449 0.147827 0.785583 1445640230 0.134827 -0.585449 0.147827 0.785583 1445640230 0.134827 -0.585449 0.147827 0.785583 1445640230 0.134827 -0.585449 0.147827 0.785583 1445640230 0.174805 -0.577148 0.166260 0.780151 1445640230 0.174805 -0.577148 0.166260 0.780151 1445640230 0.174805 -0.577148 0.166260 0.780151 1445640230 0.174805 -0.577148 0.166260 0.780151 1445640230 0.174805 -0.577148 0.166260 0.780151 1445640230 0.174805 -0.577148 0.166260 0.780151 1445640230 0.174805 -0.577148 0.166260 0.780151 1445640230 0.213379 -0.546326 0.223083 0.778564 1445640230 0.213379 -0.546326 0.223083 0.778564 1445640230 0.213379 -0.546326 0.223083 0.778564 1445640230 0.213379 -0.546326 0.223083 0.778564 1445640230 0.213379 -0.546326 0.223083 0.778564 1445640230 0.213379 -0.546326 0.223083 0.778564 1445640230 0.231384 -0.520508 0.267761 0.777039 1445640230 0.231384 -0.520508 0.267761 0.777039 1445640230 0.231384 -0.520508 0.267761 0.777039 1445640230 0.231384 -0.520508 0.267761 0.777039 1445640230 0.231384 -0.520508 0.267761 0.777039 1445640230 0.231384 -0.520508 0.267761 0.777039 1445640230 0.225830 -0.517395 0.274658 0.778381 1445640230 0.225830 -0.517395 0.274658 0.778381 1445640230 0.225830 -0.517395 0.274658 0.778381 1445640230 0.225830 -0.517395 0.274658 0.778381 1445640230 0.225830 -0.517395 0.274658 0.778381 1445640230 0.225830 -0.517395 0.274658 0.778381 1445640230 0.225830 -0.517395 0.274658 0.778381 1445640230 0.207764 -0.533142 0.260925 0.777466 1445640230 0.207764 -0.533142 0.260925 0.777466 1445640230 0.207764 -0.533142 0.260925 0.777466 1445640230 0.207764 -0.533142 0.260925 0.777466 1445640230 0.207764 -0.533142 0.260925 0.777466 1445640230 0.207764 -0.533142 0.260925 0.777466 1445640230 0.178406 -0.559143 0.232361 0.775574 1445640230 0.178406 -0.559143 0.232361 0.775574 1445640230 0.178406 -0.559143 0.232361 0.775574 1445640230 0.178406 -0.559143 0.232361 0.775574 1445640230 0.178406 -0.559143 0.232361 0.775574 1445640230 0.178406 -0.559143 0.232361 0.775574 1445640230 0.152527 -0.576477 0.205811 0.775879 1445640231 0.152527 -0.576477 0.205811 0.775879 1445640231 0.152527 -0.576477 0.205811 0.775879 1445640231 0.152527 -0.576477 0.205811 0.775879 1445640231 0.152527 -0.576477 0.205811 0.775879 1445640231 0.152527 -0.576477 0.205811 0.775879 1445640231 0.154724 -0.561951 0.229065 0.779602 1445640231 0.154724 -0.561951 0.229065 0.779602 1445640231 0.154724 -0.561951 0.229065 0.779602 1445640231 0.154724 -0.561951 0.229065 0.779602 1445640231 0.154724 -0.561951 0.229065 0.779602 1445640231 0.166504 -0.533142 0.274353 0.782776 1445640231 0.166504 -0.533142 0.274353 0.782776 1445640231 0.166504 -0.533142 0.274353 0.782776 1445640231 0.166504 -0.533142 0.274353 0.782776 1445640231 0.166504 -0.533142 0.274353 0.782776 1445640231 0.157898 -0.536743 0.263367 0.785828 1445640231 0.157898 -0.536743 0.263367 0.785828 1445640231 0.157898 -0.536743 0.263367 0.785828 1445640231 0.157898 -0.536743 0.263367 0.785828 1445640231 0.157898 -0.536743 0.263367 0.785828 1445640231 0.157898 -0.536743 0.263367 0.785828 1445640231 0.157898 -0.536743 0.263367 0.785828 1445640231 0.136169 -0.570496 0.193909 0.786377 1445640231 0.136169 -0.570496 0.193909 0.786377 1445640231 0.136169 -0.570496 0.193909 0.786377 1445640231 0.136169 -0.570496 0.193909 0.786377 1445640231 0.136169 -0.570496 0.193909 0.786377 1445640231 0.136169 -0.570496 0.193909 0.786377 1445640231 0.134583 -0.588928 0.149841 0.782654 1445640231 0.134583 -0.588928 0.149841 0.782654 1445640231 0.134583 -0.588928 0.149841 0.782654 1445640231 0.134583 -0.588928 0.149841 0.782654 1445640231 0.134583 -0.588928 0.149841 0.782654 1445640231 0.153137 -0.572083 0.173218 0.786926 1445640231 0.153137 -0.572083 0.173218 0.786926 1445640231 0.153137 -0.572083 0.173218 0.786926 1445640231 0.153137 -0.572083 0.173218 0.786926 1445640231 0.153137 -0.572083 0.173218 0.786926 1445640231 0.153137 -0.572083 0.173218 0.786926 1445640231 0.170105 -0.535767 0.232361 0.793762 1445640231 0.170105 -0.535767 0.232361 0.793762 1445640231 0.170105 -0.535767 0.232361 0.793762 1445640231 0.170105 -0.535767 0.232361 0.793762 1445640231 0.170105 -0.535767 0.232361 0.793762 1445640231 0.170105 -0.535767 0.232361 0.793762 1445640231 0.176819 -0.505371 0.279358 0.797058 1445640231 0.176819 -0.505371 0.279358 0.797058 1445640231 0.176819 -0.505371 0.279358 0.797058 1445640231 0.176819 -0.505371 0.279358 0.797058 1445640231 0.176819 -0.505371 0.279358 0.797058 1445640231 0.174011 -0.497925 0.292542 0.797607 1445640231 0.174011 -0.497925 0.292542 0.797607 1445640231 0.174011 -0.497925 0.292542 0.797607 1445640231 0.174011 -0.497925 0.292542 0.797607 1445640231 0.174011 -0.497925 0.292542 0.797607 1445640231 0.174011 -0.497925 0.292542 0.797607 1445640231 0.159363 -0.515869 0.273743 0.795898 1445640231 0.159363 -0.515869 0.273743 0.795898 1445640231 0.159363 -0.515869 0.273743 0.795898 1445640231 
-0.043213 0.767944 -0.106628 0.630066 1445640233 -0.043213 0.767944 -0.106628 0.630066 1445640233 -0.043213 0.767944 -0.106628 0.630066 1445640233 -0.043213 0.767944 -0.106628 0.630066 1445640233 -0.043213 0.767944 -0.106628 0.630066 1445640233 -0.043213 0.767944 -0.106628 0.630066 1445640233 -0.043213 0.767944 -0.106628 0.630066 1445640233 -0.090149 0.748047 -0.015076 0.657227 1445640233 -0.090149 0.748047 -0.015076 0.657227 1445640233 -0.090149 0.748047 -0.015076 0.657227 1445640233 -0.090149 0.748047 -0.015076 0.657227 1445640233 -0.090149 0.748047 -0.015076 0.657227 1445640233 -0.121521 0.618164 0.068542 0.773499 1445640233 -0.121521 0.618164 0.068542 0.773499 1445640233 -0.121521 0.618164 0.068542 0.773499 1445640233 -0.121521 0.618164 0.068542 0.773499 1445640233 -0.121521 0.618164 0.068542 0.773499 1445640233 -0.121521 0.618164 0.068542 0.773499 1445640233 -0.110901 0.357605 0.129578 0.918152 1445640233 -0.110901 0.357605 0.129578 0.918152 1445640233 -0.110901 0.357605 0.129578 0.918152 1445640233 -0.110901 0.357605 0.129578 0.918152 1445640233 -0.110901 0.357605 0.129578 0.918152 1445640233 -0.110901 0.357605 0.129578 0.918152 1445640233 -0.097778 0.005188 0.151306 0.983582 1445640233 -0.097778 0.005188 0.151306 0.983582 1445640233 -0.097778 0.005188 0.151306 0.983582 1445640233 -0.097778 0.005188 0.151306 0.983582 1445640233 -0.097778 0.005188 0.151306 0.983582 1445640233 -0.097778 0.005188 0.151306 0.983582 1445640233 -0.093994 -0.200806 0.063416 0.973022 1445640233 -0.093994 -0.200806 0.063416 0.973022 1445640233 -0.093994 -0.200806 0.063416 0.973022 1445640233 -0.093994 -0.200806 0.063416 0.973022 1445640233 -0.093994 -0.200806 0.063416 0.973022 1445640233 -0.093994 -0.200806 0.063416 0.973022 1445640233 -0.093994 -0.200806 0.063416 0.973022 1445640233 -0.092896 -0.218628 0.100891 0.966125 1445640233 -0.092896 -0.218628 0.100891 0.966125 1445640233 -0.092896 -0.218628 0.100891 0.966125 1445640233 -0.092896 -0.218628 0.100891 0.966125 1445640233 -0.092896 -0.218628 0.100891 0.966125 1445640233 -0.092896 -0.218628 0.100891 0.966125 1445640233 -0.101929 -0.134155 0.079590 0.982483 1445640233 -0.101929 -0.134155 0.079590 0.982483 1445640233 -0.101929 -0.134155 0.079590 0.982483 1445640233 -0.101929 -0.134155 0.079590 0.982483 1445640233 -0.101929 -0.134155 0.079590 0.982483 1445640233 -0.101929 -0.134155 0.079590 0.982483 1445640233 -0.104919 0.028748 0.063110 0.992004 1445640233 -0.104919 0.028748 0.063110 0.992004 1445640233 -0.104919 0.028748 0.063110 0.992004 1445640233 -0.104919 0.028748 0.063110 0.992004 1445640233 -0.104919 0.028748 0.063110 0.992004 1445640233 -0.107605 0.235901 0.041504 0.964844 1445640233 -0.107605 0.235901 0.041504 0.964844 1445640233 -0.107605 0.235901 0.041504 0.964844 1445640233 -0.107605 0.235901 0.041504 0.964844 1445640233 -0.107605 0.235901 0.041504 0.964844 1445640233 -0.107605 0.235901 0.041504 0.964844 1445640233 -0.107605 0.235901 0.041504 0.964844 1445640233 -0.103516 0.451233 -0.007996 0.886292 1445640233 -0.103516 0.451233 -0.007996 0.886292 1445640233 -0.103516 0.451233 -0.007996 0.886292 1445640233 -0.103516 0.451233 -0.007996 0.886292 1445640233 -0.103516 0.451233 -0.007996 0.886292 1445640233 -0.103516 0.451233 -0.007996 0.886292 1445640233 -0.105957 0.636658 -0.029663 0.763184 1445640233 -0.105957 0.636658 -0.029663 0.763184 1445640233 -0.105957 0.636658 -0.029663 0.763184 1445640233 -0.105957 0.636658 -0.029663 0.763184 1445640233 -0.105957 0.636658 -0.029663 0.763184 1445640233 -0.088257 0.786072 -0.048462 0.609802 1445640233 -0.088257 0.786072 -0.048462 0.609802 1445640233 -0.088257 0.786072 -0.048462 0.609802 1445640233 -0.088257 0.786072 -0.048462 0.609802 1445640233 -0.088257 0.786072 -0.048462 0.609802 1445640233 -0.088257 0.786072 -0.048462 0.609802 1445640233 -0.088257 0.786072 -0.048462 0.609802 1445640233 -0.096436 0.849670 -0.046204 0.516296 1445640233 -0.096436 0.849670 -0.046204 0.516296 1445640233 -0.096436 0.849670 -0.046204 0.516296 1445640233 -0.096436 0.849670 -0.046204 0.516296 1445640234 -0.096436 0.849670 -0.046204 0.516296 1445640234 -0.096436 0.849670 -0.046204 0.516296 1445640234 -0.117249 0.831726 -0.023376 0.542053 1445640234 -0.117249 0.831726 -0.023376 0.542053 1445640234 -0.117249 0.831726 -0.023376 0.542053 1445640234 -0.117249 0.831726 -0.023376 0.542053 1445640234 -0.117249 0.831726 -0.023376 0.542053 1445640234 -0.142578 0.746216 0.029236 0.649536 1445640234 -0.142578 0.746216 0.029236 0.649536 1445640234 -0.142578 0.746216 0.029236 0.649536 1445640234 -0.142578 0.746216 0.029236 0.649536 1445640234 -0.142578 0.746216 0.029236 0.649536 1445640234 -0.142822 0.579956 0.094849 0.796387 1445640234 -0.142822 0.579956 0.094849 0.796387 1445640234 -0.142822 0.579956 0.094849 0.796387 1445640234 -0.142822 0.579956 0.094849 0.796387 1445640234 -0.142822 0.579956 0.094849 0.796387 1445640234 -0.142822 0.579956 0.094849 0.796387 1445640234 -0.111694 0.313660 0.113770 0.936035 1445640234 -0.111694 0.313660 0.113770 0.936035 1445640234 -0.111694 0.313660 0.113770 0.936035 1445640234 -0.111694 0.313660 0.113770 0.936035 1445640234 -0.111694 0.313660 0.113770 0.936035 1445640234 -0.111694 0.313660 0.113770 0.936035 1445640234 -0.109802 -0.007141 0.094971 0.989319 1445640234 -0.109802 -0.007141 0.094971 0.989319 1445640234 -0.109802 -0.007141 0.094971 0.989319 1445640234 -0.109802 -0.007141 0.094971 0.989319 1445640234 -0.109802 -0.007141 0.094971 0.989319 1445640234 -0.109802 -0.007141 0.094971 0.989319 1445640234 -0.102112 -0.160889 0.065125 0.979492 1445640234 -0.102112 -0.160889 0.065125 0.979492 1445640234 -0.102112 -0.160889 0.065125 0.979492 1445640234 -0.102112 -0.160889 0.065125 0.979492 1445640234 -0.102112 -0.160889 0.065125 0.979492 1445640234 -0.102112 -0.160889 0.065125 0.979492 1445640234 -0.096619 -0.164673 0.071289 0.979004 1445640234 -0.096619 -0.164673 0.071289 0.979004 1445640234 -0.096619 -0.164673 0.071289 0.979004 1445640234 -0.096619 -0.164673 0.071289 0.979004 1445640234 -0.096619 -0.164673 0.071289 0.979004 1445640234 -0.096619 -0.164673 0.071289 0.979004 1445640234 -0.084534 -0.076172 0.043030 0.992554 1445640234 -0.084534 -0.076172 0.043030 0.992554 1445640234 -0.084534 -0.076172 0.043030 0.992554 1445640234 -0.084534 -0.076172 0.043030 0.992554 1445640234 -0.084534 -0.076172 0.043030 0.992554 1445640234 -0.084534 -0.076172 0.043030 0.992554 1445640234 -0.066589 0.073120 0.050110 0.993774 1445640234 -0.066589 0.073120 0.050110 0.993774 1445640234 -0.066589 0.073120 0.050110 0.993774 1445640234 -0.066589 0.073120 0.050110 0.993774 1445640234 -0.066589 0.073120 0.050110 0.993774 1445640234 -0.066589 0.073120 0.050110 0.993774 1445640234 -0.060913 0.264587 0.058472 0.960632 1445640234 -0.060913 0.264587 0.058472 0.960632 1445640234 -0.060913 0.264587 0.058472 0.960632 1445640234 -0.060913 0.264587 0.058472 0.960632 1445640234 -0.060913 0.264587 0.058472 0.960632 1445640234 -0.060913 0.264587 0.058472 0.960632 1445640234 -0.056946 0.466797 0.034912 0.881775 1445640234 -0.056946 0.466797 0.034912 0.881775 1445640234 -0.056946 0.466797 0.034912 0.881775 1445640234 -0.056946 0.466797 0.034912 0.881775 1445640234 -0.056946 0.466797 0.034912 0.881775 1445640234 -0.056946 0.466797 0.034912 0.881775 1445640234 -0.066528 0.633728 0.037048 0.769775 1445640234 -0.066528 0.633728 0.037048 0.769775 1445640234 -0.066528 0.633728 0.037048 0.769775 1445640234 -0.066528 0.633728 0.037048 0.769775 1445640234 -0.066528 0.633728 0.037048 0.769775 1445640234 -0.066528 0.633728 0.037048 0.769775 1445640234 -0.087891 0.735962 0.049988 0.669373 1445640234 -0.087891 0.735962 0.049988 0.669373 1445640234 -0.087891 0.735962 0.049988 0.669373 1445640234 -0.087891 0.735962 0.049988 0.669373 1445640234 -0.087891 0.735962 0.049988 0.669373 1445640234 -0.087891 0.735962 0.049988 0.669373 1445640234 -0.087891 0.735962 0.049988 0.669373 1445640234 -0.100708 0.728149 0.068665 0.674438 1445640234 -0.100708 0.728149 0.068665 0.674438 1445640234 -0.100708 0.728149 0.068665 0.674438 1445640234 -0.100708 0.728149 0.068665 0.674438 1445640234 -0.100708 0.728149 0.068665 0.674438 1445640234 -0.100708 0.728149 0.068665 0.674438 1445640234 -0.107727 0.624023 0.093750 0.768188 1445640234 -0.107727 0.624023 0.093750 0.768188 1445640234 -0.107727 0.624023 0.093750 0.768188 1445640234 -0.107727 0.624023 0.093750 0.768188 1445640234 -0.107727 0.624023 0.093750 0.768188 1445640234 -0.107727 0.624023 0.093750 0.768188 1445640234 -0.101196 0.421631 0.119141 0.893127 1445640234 -0.101196 0.421631 0.119141 0.893127 1445640234 -0.101196 0.421631 0.119141 0.893127 1445640234 -0.101196 0.421631 0.119141 0.893127 1445640234 -0.101196 0.421631 0.119141 0.893127 1445640234 -0.101196 0.421631 0.119141 0.893127 1445640234 -0.106628 0.110657 0.115234 0.981323 1445640234 -0.106628 0.110657 0.115234 0.981323 1445640234 -0.106628 0.110657 0.115234 0.981323 1445640234 -0.106628 0.110657 0.115234 0.981323 1445640234 -0.106628 0.110657 0.115234 0.981323 1445640234 -0.106628 0.110657 0.115234 0.981323 1445640234 -0.128784 -0.154297 0.038086 0.978821 1445640234 -0.128784 -0.154297 0.038086 0.978821 1445640234 -0.128784 -0.154297 0.038086 0.978821 1445640234 -0.128784 -0.154297 0.038086 0.978821 1445640234 -0.128784 -0.154297 0.038086 0.978821 1445640235 -0.128784 -0.154297 0.038086 0.978821 1445640235 -0.141052 -0.167664 -0.013855 0.975586 1445640235 -0.141052 -0.167664 -0.013855 0.975586 1445640235 -0.141052 -0.167664 -0.013855 0.975586 1445640235 -0.141052 -0.167664 -0.013855 0.975586 1445640235 -0.141052 -0.167664 -0.013855 0.975586 1445640235 -0.141052 -0.167664 -0.013855 0.975586 1445640235 -0.141052 -0.167664 -0.013855 0.975586 1445640235 -0.127686 -0.055420 0.017639 0.990112 1445640235 -0.127686 -0.055420 0.017639 0.990112 1445640235 -0.127686 -0.055420 0.017639 0.990112 1445640235 -0.127686 -0.055420 0.017639 0.990112 1445640235 -0.127686 -0.055420 0.017639 0.990112 1445640235 -0.127686 -0.055420 0.017639 0.990112 1445640235 -0.120178 0.123840 0.063232 0.982910 1445640235 -0.120178 0.123840 0.063232 0.982910 1445640235 -0.120178 0.123840 0.063232 0.982910 1445640235 -0.120178 0.123840 0.063232 0.982910 1445640235 -0.120178 0.123840 0.063232 0.982910 1445640235 -0.121094 0.345032 0.084534 0.926880 1445640235 -0.121094 0.345032 0.084534 0.926880 1445640235 -0.121094 0.345032 0.084534 0.926880 1445640235 -0.121094 0.345032 0.084534 0.926880 1445640235 -0.121094 0.345032 0.084534 0.926880 1445640235 -0.121094 0.345032 0.084534 0.926880 1445640235 -0.137634 0.548828 0.074158 0.821106 1445640235 -0.137634 0.548828 0.074158 0.821106 1445640235 -0.137634 0.548828 0.074158 0.821106 1445640235 -0.137634 0.548828 0.074158 0.821106 1445640235 -0.137634 0.548828 0.074158 0.821106 1445640235 -0.137634 0.548828 0.074158 0.821106 1445640235 -0.136963 0.719482 0.048828 0.679077 1445640235 -0.136963 0.719482 0.048828 0.679077 1445640235 -0.136963 0.719482 0.048828 0.679077 1445640235 -0.136963 0.719482 0.048828 0.679077 1445640235 -0.136963 0.719482 0.048828 0.679077 1445640235 -0.136963 0.719482 0.048828 0.679077 1445640235 -0.152466 0.791504 0.037231 0.590576 1445640235 -0.152466 0.791504 0.037231 0.590576 1445640235 -0.152466 0.791504 0.037231 0.590576 1445640235 -0.152466 0.791504 0.037231 0.590576 1445640235 -0.152466 0.791504 0.037231 0.590576 1445640235 -0.152466 0.791504 0.037231 0.590576 1445640235 -0.169312 0.754883 0.055298 0.631165 1445640235 -0.169312 0.754883 0.055298 0.631165 1445640235 -0.169312 0.754883 0.055298 0.631165 1445640235 -0.169312 0.754883 0.055298 0.631165 1445640235 -0.169312 0.754883 0.055298 0.631165 1445640235 -0.169312 0.754883 0.055298 0.631165 1445640235 -0.170532 0.639404 0.088318 0.744446 1445640235 -0.170532 0.639404 0.088318 0.744446 1445640235 -0.170532 0.639404 0.088318 0.744446 1445640235 -0.170532 0.639404 0.088318 0.744446 1445640235 -0.170532 0.639404 0.088318 0.744446 1445640235 -0.146545 0.428711 0.112610 0.884277 1445640235 -0.146545 0.428711 0.112610 0.884277 1445640235 -0.146545 0.428711 0.112610 0.884277 1445640235 -0.146545 0.428711 0.112610 0.884277 1445640235 -0.146545 0.428711 0.112610 0.884277 1445640235 -0.146545 0.428711 0.112610 0.884277 1445640235 -0.146545 0.428711 0.112610 0.884277 1445640235 -0.119934 0.112427 0.100586 0.981201 1445640235 -0.119934 0.112427 0.100586 0.981201 1445640235 -0.119934 0.112427 0.100586 0.981201 1445640235 -0.119934 0.112427 0.100586 0.981201 1445640235 -0.119934 0.112427 0.100586 0.981201 1445640235 -0.119934 0.112427 0.100586 0.981201 1445640235 -0.114929 -0.170532 0.076294 0.975647 1445640235 -0.114929 -0.170532 0.076294 0.975647 1445640235 -0.114929 -0.170532 0.076294 0.975647 1445640235 -0.114929 -0.170532 0.076294 0.975647 1445640235 -0.114929 -0.170532 0.076294 0.975647 1445640235 -0.114929 -0.170532 0.076294 0.975647 1445640235 -0.114929 -0.170532 0.076294 0.975647 1445640235 -0.091553 -0.194763 0.075806 0.973572 1445640235 -0.091553 -0.194763 0.075806 0.973572 1445640235 -0.091553 -0.194763 0.075806 0.973572 1445640235 -0.091553 -0.194763 0.075806 0.973572 1445640235 -0.091553 -0.194763 0.075806 0.973572 1445640235 -0.091553 -0.194763 0.075806 0.973572 1445640235 -0.075256 -0.101807 0.097717 0.987122 1445640235 -0.075256 -0.101807 0.097717 0.987122 1445640235 -0.075256 -0.101807 0.097717 0.987122 1445640235 -0.075256 -0.101807 0.097717 0.987122 1445640235 -0.075256 -0.101807 0.097717 0.987122 1445640235 -0.075256 -0.101807 0.097717 0.987122 1445640235 -0.061035 0.070313 0.126709 0.987549 1445640235 -0.061035 0.070313 0.126709 0.987549 1445640235 -0.061035 0.070313 0.126709 0.987549 1445640235 -0.061035 0.070313 0.126709 0.987549 1445640235 -0.061035 0.070313 0.126709 0.987549 1445640235 -0.062744 0.293213 0.135254 0.944336 1445640235 -0.062744 0.293213 0.135254 0.944336 1445640235 -0.062744 0.293213 0.135254 0.944336 1445640235 -0.062744 0.293213 0.135254 0.944336 1445640235 -0.062744 0.293213 0.135254 0.944336 1445640235 -0.075867 0.502380 0.113464 0.853760 1445640235 -0.075867 0.502380 0.113464 0.853760 1445640235 -0.075867 0.502380 0.113464 0.853760 1445640235 -0.075867 0.502380 0.113464 0.853760 1445640235 -0.075867 0.502380 0.113464 0.853760 1445640235 -0.075867 0.502380 0.113464 0.853760 1445640235 -0.074219 0.679260 0.071960 0.726501 1445640235 -0.074219 0.679260 0.071960 0.726501 1445640235 -0.074219 0.679260 0.071960 0.726501 1445640235 -0.074219 0.679260 0.071960 0.726501 1445640235 -0.074219 0.679260 0.071960 0.726501 1445640235 -0.074219 0.679260 0.071960 0.726501 1445640236 -0.094727 0.758850 0.056213 0.641846 1445640236 -0.094727 0.758850 0.056213 0.641846 1445640236 -0.094727 0.758850 0.056213 0.641846 1445640236 -0.094727 0.758850 0.056213 0.641846 1445640236 -0.094727 0.758850 0.056213 0.641846 1445640236 -0.114746 0.725342 0.075317 0.674500 1445640236 -0.114746 0.725342 0.075317 0.674500 1445640236 -0.114746 0.725342 0.075317 0.674500 1445640236 -0.114746 0.725342 0.075317 0.674500 1445640236 -0.114746 0.725342 0.075317 0.674500 1445640236 -0.114746 0.725342 0.075317 0.674500 1445640236 -0.119873 0.603271 0.100830 0.781982 1445640236 -0.119873 0.603271 0.100830 0.781982 1445640236 -0.119873 0.603271 0.100830 0.781982 1445640236 -0.119873 0.603271 0.100830 0.781982 1445640236 -0.119873 0.603271 0.100830 0.781982 1445640236 -0.119873 0.603271 0.100830 0.781982 1445640236 -0.108765 0.370789 0.112915 0.915344 1445640236 -0.108765 0.370789 0.112915 0.915344 1445640236 -0.108765 0.370789 0.112915 0.915344 1445640236 -0.108765 0.370789 0.112915 0.915344 1445640236 -0.108765 0.370789 0.112915 0.915344 1445640236 -0.108765 0.370789 0.112915 0.915344 1445640236 -0.114380 0.036072 0.094116 0.988281 1445640236 -0.114380 0.036072 0.094116 0.988281 1445640236 -0.114380 0.036072 0.094116 0.988281 1445640236 -0.114380 0.036072 0.094116 0.988281 1445640236 -0.114380 0.036072 0.094116 0.988281 1445640236 -0.125244 -0.197021 0.042480 0.971436 1445640236 -0.125244 -0.197021 0.042480 0.971436 1445640236 -0.125244 -0.197021 0.042480 0.971436 1445640236 -0.125244 -0.197021 0.042480 0.971436 1445640236 -0.125244 -0.197021 0.042480 0.971436 1445640236 -0.125244 -0.197021 0.042480 0.971436 1445640236 -0.120850 -0.216187 0.058838 0.967041 1445640236 -0.120850 -0.216187 0.058838 0.967041 1445640236 -0.120850 -0.216187 0.058838 0.967041 1445640236 -0.120850 -0.216187 0.058838 0.967041 1445640236 -0.120850 -0.216187 0.058838 0.967041 1445640236 -0.120850 -0.216187 0.058838 0.967041 1445640236 -0.120850 -0.216187 0.058838 0.967041 1445640236 -0.115417 -0.135803 0.062622 0.981995 1445640236 -0.115417 -0.135803 0.062622 0.981995 1445640236 -0.115417 -0.135803 0.062622 0.981995 1445640236 -0.115417 -0.135803 0.062622 0.981995 1445640236 -0.115417 -0.135803 0.062622 0.981995 1445640236 -0.115417 -0.135803 0.062622 0.981995 1445640236 -0.100342 0.012390 0.080322 0.991577 1445640236 -0.100342 0.012390 0.080322 0.991577 1445640236 -0.100342 0.012390 0.080322 0.991577 1445640236 -0.100342 0.012390 0.080322 0.991577 1445640236 -0.100342 0.012390 0.080322 0.991577 1445640236 -0.100342 0.012390 0.080322 0.991577 1445640236 -0.100342 0.012390 0.080322 0.991577 1445640236 -0.095215 0.203552 0.100281 0.969238 1445640236 -0.095215 0.203552 0.100281 0.969238 1445640236 -0.095215 0.203552 0.100281 0.969238 1445640236 -0.095215 0.203552 0.100281 0.969238 1445640236 -0.095215 0.203552 0.100281 0.969238 1445640236 -0.104797 0.406738 0.094360 0.902527 1445640236 -0.104797 0.406738 0.094360 0.902527 1445640236 -0.104797 0.406738 0.094360 0.902527 1445640236 -0.104797 0.406738 0.094360 0.902527 1445640236 -0.104797 0.406738 0.094360 0.902527 1445640236 -0.104797 0.406738 0.094360 0.902527 1445640236 -0.120667 0.565125 0.093140 0.810730 1445640236 -0.120667 0.565125 0.093140 0.810730 1445640236 -0.120667 0.565125 0.093140 0.810730 1445640236 -0.120667 0.565125 0.093140 0.810730 1445640236 -0.120667 0.565125 0.093140 0.810730 1445640236 -0.120667 0.565125 0.093140 0.810730 1445640236 -0.122681 0.666077 0.109985 0.727417 1445640236 -0.122681 0.666077 0.109985 0.727417 1445640236 -0.122681 0.666077 0.109985 0.727417 1445640236 -0.122681 0.666077 0.109985 0.727417 1445640236 -0.122681 0.666077 0.109985 0.727417 1445640236 -0.122681 0.666077 0.109985 0.727417 1445640236 -0.120911 0.656372 0.124146 0.734253 1445640236 -0.120911 0.656372 0.124146 0.734253 1445640236 -0.120911 0.656372 0.124146 0.734253 1445640236 -0.120911 0.656372 0.124146 0.734253 1445640236 -0.120911 0.656372 0.124146 0.734253 1445640236 -0.120911 0.656372 0.124146 0.734253 1445640236 -0.120911 0.656372 0.124146 0.734253 1445640236 -0.122131 0.561523 0.126770 0.808472 1445640236 -0.122131 0.561523 0.126770 0.808472 1445640236 -0.122131 0.561523 0.126770 0.808472 1445640236 -0.122131 0.561523 0.126770 0.808472 1445640236 -0.122131 0.561523 0.126770 0.808472 1445640236 -0.122131 0.561523 0.126770 0.808472 1445640236 -0.116943 0.379211 0.115417 0.910583 1445640236 -0.116943 0.379211 0.115417 0.910583 1445640236 -0.116943 0.379211 0.115417 0.910583 1445640236 -0.116943 0.379211 0.115417 0.910583 1445640236 -0.116943 0.379211 0.115417 0.910583 1445640236 -0.116272 0.089966 0.091003 0.984924 1445640236 -0.116272 0.089966 0.091003 0.984924 1445640236 -0.116272 0.089966 0.091003 0.984924 1445640236 -0.116272 0.089966 0.091003 0.984924 1445640236 -0.116272 0.089966 0.091003 0.984924 1445640236 -0.116272 0.089966 0.091003 0.984924 1445640236 -0.116272 0.089966 0.091003 0.984924 1445640236 -0.119812 -0.240662 0.082092 0.959656 1445640236 -0.119812 -0.240662 0.082092 0.959656 1445640236 -0.119812 -0.240662 0.082092 0.959656 1445640236 -0.119812 -0.240662 0.082092 0.959656 1445640236 -0.119812 -0.240662 0.082092 0.959656 1445640236 -0.119812 -0.240662 0.082092 0.959656 1445640236 -0.101013 -0.349487 0.078552 0.928162 1445640237 -0.101013 -0.349487 0.078552 0.928162 1445640237 -0.101013 -0.349487 0.078552 0.928162 1445640237 -0.101013 -0.349487 0.078552 0.928162 1445640237 -0.101013 -0.349487 0.078552 0.928162 1445640237 -0.101013 -0.349487 0.078552 0.928162 1445640237 -0.081726 -0.295044 0.124634 0.943726 1445640237 -0.081726 -0.295044 0.124634 0.943726 1445640237 -0.081726 -0.295044 0.124634 0.943726 1445640237 -0.081726 -0.295044 0.124634 0.943726 1445640237 -0.081726 -0.295044 0.124634 0.943726 1445640237 -0.081726 -0.295044 0.124634 0.943726 1445640237 -0.081726 -0.295044 0.124634 0.943726 1445640237 -0.075745 -0.162354 0.115906 0.976929 1445640237 -0.075745 -0.162354 0.115906 0.976929 1445640237 -0.075745 -0.162354 0.115906 0.976929 1445640237 -0.075745 -0.162354 0.115906 0.976929 1445640237 -0.075745 -0.162354 0.115906 0.976929 1445640237 -0.075745 -0.162354 0.115906 0.976929 1445640237 -0.071411 0.043823 0.112244 0.990112 1445640237 -0.071411 0.043823 0.112244 0.990112 1445640237 -0.071411 0.043823 0.112244 0.990112 1445640237 -0.071411 0.043823 0.112244 0.990112 1445640237 -0.071411 0.043823 0.112244 0.990112 1445640237 -0.074402 0.289612 0.069031 0.951721 1445640237 -0.074402 0.289612 0.069031 0.951721 1445640237 -0.074402 0.289612 0.069031 0.951721 1445640237 -0.074402 0.289612 0.069031 0.951721 1445640237 -0.074402 0.289612 0.069031 0.951721 1445640237 -0.074402 0.289612 0.069031 0.951721 1445640237 -0.080627 0.527405 0.019653 0.845520 1445640237 -0.080627 0.527405 0.019653 0.845520 1445640237 -0.080627 0.527405 0.019653 0.845520 1445640237 -0.080627 0.527405 0.019653 0.845520 1445640237 -0.080627 0.527405 0.019653 0.845520 1445640237 -0.080627 0.527405 0.019653 0.845520 1445640237 -0.084167 0.730347 -0.005737 0.677795 1445640237 -0.084167 0.730347 -0.005737 0.677795 1445640237 -0.084167 0.730347 -0.005737 0.677795 1445640237 -0.084167 0.730347 -0.005737 0.677795 1445640237 -0.084167 0.730347 -0.005737 0.677795 1445640237 -0.084167 0.730347 -0.005737 0.677795 1445640237 -0.084167 0.730347 -0.005737 0.677795 1445640237 -0.080505 0.857971 -0.027771 0.506470 1445640237 -0.080505 0.857971 -0.027771 0.506470 1445640237 -0.080505 0.857971 -0.027771 0.506470 1445640237 -0.080505 0.857971 -0.027771 0.506470 1445640237 -0.080505 0.857971 -0.027771 0.506470 1445640237 -0.080505 0.857971 -0.027771 0.506470 1445640237 -0.116455 0.880432 -0.005859 0.459534 1445640237 -0.116455 0.880432 -0.005859 0.459534 1445640237 -0.116455 0.880432 -0.005859 0.459534 1445640237 -0.116455 0.880432 -0.005859 0.459534 1445640237 -0.116455 0.880432 -0.005859 0.459534 1445640237 -0.145142 0.823547 0.039856 0.546814 1445640237 -0.145142 0.823547 0.039856 0.546814 1445640237 -0.145142 0.823547 0.039856 0.546814 1445640237 -0.145142 0.823547 0.039856 0.546814 1445640237 -0.145142 0.823547 0.039856 0.546814 1445640237 -0.145142 0.823547 0.039856 0.546814 1445640237 -0.145142 0.823547 0.039856 0.546814 1445640237 -0.161316 0.657410 0.111206 0.727539 1445640237 -0.161316 0.657410 0.111206 0.727539 1445640237 -0.161316 0.657410 0.111206 0.727539 1445640237 -0.161316 0.657410 0.111206 0.727539 1445640237 -0.161316 0.657410 0.111206 0.727539 1445640237 -0.129883 0.310120 0.171814 0.925903 1445640237 -0.129883 0.310120 0.171814 0.925903 1445640237 -0.129883 0.310120 0.171814 0.925903 1445640237 -0.129883 0.310120 0.171814 0.925903 1445640237 -0.129883 0.310120 0.171814 0.925903 1445640237 -0.129883 0.310120 0.171814 0.925903 1445640237 -0.124084 -0.107178 0.172668 0.971191 1445640237 -0.124084 -0.107178 0.172668 0.971191 1445640237 -0.124084 -0.107178 0.172668 0.971191 1445640237 -0.124084 -0.107178 0.172668 0.971191 1445640237 -0.124084 -0.107178 0.172668 0.971191 1445640237 -0.124084 -0.107178 0.172668 0.971191 1445640237 -0.129333 -0.287231 0.091675 0.944641 1445640237 -0.129333 -0.287231 0.091675 0.944641 1445640237 -0.129333 -0.287231 0.091675 0.944641 1445640237 -0.129333 -0.287231 0.091675 0.944641 1445640237 -0.129333 -0.287231 0.091675 0.944641 1445640237 -0.129333 -0.287231 0.091675 0.944641 1445640237 -0.129333 -0.287231 0.091675 0.944641 1445640237 -0.125061 -0.280579 0.087585 0.947571 1445640237 -0.125061 -0.280579 0.087585 0.947571 1445640237 -0.125061 -0.280579 0.087585 0.947571 1445640237 -0.125061 -0.280579 0.087585 0.947571 1445640237 -0.125061 -0.280579 0.087585 0.947571 1445640237 -0.125061 -0.280579 0.087585 0.947571 1445640237 -0.119446 -0.197144 0.054749 0.971497 1445640237 -0.119446 -0.197144 0.054749 0.971497 1445640237 -0.119446 -0.197144 0.054749 0.971497 1445640237 -0.119446 -0.197144 0.054749 0.971497 1445640237 -0.119446 -0.197144 0.054749 0.971497 1445640237 -0.119446 -0.197144 0.054749 0.971497 1445640237 -0.119446 -0.197144 0.054749 0.971497 1445640237 -0.097351 -0.008179 0.013245 0.995117 1445640237 -0.097351 -0.008179 0.013245 0.995117 1445640237 -0.097351 -0.008179 0.013245 0.995117 1445640237 -0.097351 -0.008179 0.013245 0.995117 1445640237 -0.097351 -0.008179 0.013245 0.995117 1445640237 -0.097351 -0.008179 0.013245 0.995117 1445640237 -0.090698 0.221497 0.011230 0.970825 1445640237 -0.090698 0.221497 0.011230 0.970825 1445640237 -0.090698 0.221497 0.011230 0.970825 1445640237 -0.090698 0.221497 0.011230 0.970825 1445640237 -0.090698 0.221497 0.011230 0.970825 1445640237 -0.078857 0.477234 -0.025208 0.874817 1445640237 -0.078857 0.477234 -0.025208 0.874817 1445640238 -0.078857 0.477234 -0.025208 0.874817 1445640238 -0.078857 0.477234 -0.025208 0.874817 1445640238 -0.078857 0.477234 -0.025208 0.874817 1445640238 -0.078857 0.477234 -0.025208 0.874817 1445640238 -0.060669 0.696228 -0.041443 0.713989 1445640238 -0.060669 0.696228 -0.041443 0.713989 1445640238 -0.060669 0.696228 -0.041443 0.713989 1445640238 -0.060669 0.696228 -0.041443 0.713989 1445640238 -0.060669 0.696228 -0.041443 0.713989 1445640238 -0.060669 0.696228 -0.041443 0.713989 1445640238 -0.044800 0.854126 -0.023560 0.517517 1445640238 -0.044800 0.854126 -0.023560 0.517517 1445640238 -0.044800 0.854126 -0.023560 0.517517 1445640238 -0.044800 0.854126 -0.023560 0.517517 1445640238 -0.044800 0.854126 -0.023560 0.517517 1445640238 -0.044800 0.854126 -0.023560 0.517517 1445640238 -0.044800 0.854126 -0.023560 0.517517 1445640238 -0.064087 0.902893 0.015015 0.424683 1445640238 -0.064087 0.902893 0.015015 0.424683 1445640238 -0.064087 0.902893 0.015015 0.424683 1445640238 -0.064087 0.902893 0.015015 0.424683 1445640238 -0.064087 0.902893 0.015015 0.424683 1445640238 -0.064087 0.902893 0.015015 0.424683 1445640238 -0.089905 0.856445 0.071594 0.503174 1445640238 -0.089905 0.856445 0.071594 0.503174 1445640238 -0.089905 0.856445 0.071594 0.503174 1445640238 -0.089905 0.856445 0.071594 0.503174 1445640238 -0.089905 0.856445 0.071594 0.503174 1445640238 -0.093201 0.721069 0.123230 0.675354 1445640238 -0.093201 0.721069 0.123230 0.675354 1445640238 -0.093201 0.721069 0.123230 0.675354 1445640238 -0.093201 0.721069 0.123230 0.675354 1445640238 -0.093201 0.721069 0.123230 0.675354 1445640238 -0.093201 0.721069 0.123230 0.675354 1445640238 -0.094727 0.435181 0.200134 0.872620 1445640238 -0.094727 0.435181 0.200134 0.872620 1445640238 -0.094727 0.435181 0.200134 0.872620 1445640238 -0.094727 0.435181 0.200134 0.872620 1445640238 -0.094727 0.435181 0.200134 0.872620 1445640238 -0.094727 0.435181 0.200134 0.872620 1445640238 -0.094727 0.435181 0.200134 0.872620 1445640238 -0.158569 -0.022766 0.376648 0.912354 1445640238 -0.158569 -0.022766 0.376648 0.912354 1445640238 -0.158569 -0.022766 0.376648 0.912354 1445640238 -0.158569 -0.022766 0.376648 0.912354 1445640238 -0.158569 -0.022766 0.376648 0.912354 1445640238 -0.158569 -0.022766 0.376648 0.912354 1445640238 -0.091553 -0.223999 0.326050 0.913818 1445640238 -0.091553 -0.223999 0.326050 0.913818 1445640238 
0.160461 -0.491272 0.201233 0.832092 1445640240 0.160461 -0.491272 0.201233 0.832092 1445640240 0.160461 -0.491272 0.201233 0.832092 1445640240 0.160461 -0.491272 0.201233 0.832092 1445640240 0.160461 -0.491272 0.201233 0.832092 1445640240 0.166931 -0.472534 0.220337 0.836792 1445640240 0.166931 -0.472534 0.220337 0.836792 1445640240 0.166931 -0.472534 0.220337 0.836792 1445640240 0.166931 -0.472534 0.220337 0.836792 1445640240 0.166931 -0.472534 0.220337 0.836792 1445640240 0.160461 -0.470337 0.220642 0.839233 1445640240 0.160461 -0.470337 0.220642 0.839233 1445640240 0.160461 -0.470337 0.220642 0.839233 1445640240 0.160461 -0.470337 0.220642 0.839233 1445640240 0.160461 -0.470337 0.220642 0.839233 1445640240 0.160461 -0.470337 0.220642 0.839233 1445640240 0.154602 -0.477417 0.216797 0.837341 1445640240 0.154602 -0.477417 0.216797 0.837341 1445640240 0.154602 -0.477417 0.216797 0.837341 1445640240 0.154602 -0.477417 0.216797 0.837341 1445640240 0.154602 -0.477417 0.216797 0.837341 1445640240 0.154602 -0.477417 0.216797 0.837341 1445640240 0.152893 -0.491089 0.212280 0.830872 1445640240 0.152893 -0.491089 0.212280 0.830872 1445640240 0.152893 -0.491089 0.212280 0.830872 1445640240 0.152893 -0.491089 0.212280 0.830872 1445640240 0.152893 -0.491089 0.212280 0.830872 1445640240 0.152893 -0.491089 0.212280 0.830872 1445640240 0.152100 -0.510193 0.202881 0.821838 1445640240 0.152100 -0.510193 0.202881 0.821838 1445640240 0.152100 -0.510193 0.202881 0.821838 1445640240 0.152100 -0.510193 0.202881 0.821838 1445640240 0.152100 -0.510193 0.202881 0.821838 1445640240 0.151306 -0.526367 0.196411 0.813293 1445640240 0.151306 -0.526367 0.196411 0.813293 1445640240 0.151306 -0.526367 0.196411 0.813293 1445640240 0.151306 -0.526367 0.196411 0.813293 1445640240 0.151306 -0.526367 0.196411 0.813293 1445640240 0.151306 -0.526367 0.196411 0.813293 1445640240 0.156006 -0.534485 0.194031 0.807678 1445640240 0.156006 -0.534485 0.194031 0.807678 1445640240 0.156006 -0.534485 0.194031 0.807678 1445640240 0.156006 -0.534485 0.194031 0.807678 1445640240 0.156006 -0.534485 0.194031 0.807678 1445640240 0.156006 -0.534485 0.194031 0.807678 1445640240 0.176208 -0.522156 0.214783 0.806335 1445640240 0.176208 -0.522156 0.214783 0.806335 1445640240 0.176208 -0.522156 0.214783 0.806335 1445640240 0.176208 -0.522156 0.214783 0.806335 1445640240 0.176208 -0.522156 0.214783 0.806335 1445640240 0.201416 -0.505310 0.238464 0.804504 1445640240 0.201416 -0.505310 0.238464 0.804504 1445640240 0.201416 -0.505310 0.238464 0.804504 1445640240 0.201416 -0.505310 0.238464 0.804504 1445640240 0.201416 -0.505310 0.238464 0.804504 1445640240 0.201416 -0.505310 0.238464 0.804504 1445640240 0.201416 -0.505310 0.238464 0.804504 1445640240 0.215759 -0.521545 0.213501 0.797363 1445640240 0.215759 -0.521545 0.213501 0.797363 1445640240 0.215759 -0.521545 0.213501 0.797363 1445640240 0.215759 -0.521545 0.213501 0.797363 1445640240 0.215759 -0.521545 0.213501 0.797363 1445640240 0.215759 -0.521545 0.213501 0.797363 1445640240 0.231812 -0.550415 0.176819 0.782288 1445640240 0.231812 -0.550415 0.176819 0.782288 1445640240 0.231812 -0.550415 0.176819 0.782288 1445640240 0.231812 -0.550415 0.176819 0.782288 1445640240 0.231812 -0.550415 0.176819 0.782288 1445640240 0.231812 -0.550415 0.176819 0.782288 1445640240 0.268066 -0.550232 0.191345 0.767273 1445640240 0.268066 -0.550232 0.191345 0.767273 1445640240 0.268066 -0.550232 0.191345 0.767273 1445640240 0.268066 -0.550232 0.191345 0.767273 1445640240 0.268066 -0.550232 0.191345 0.767273 1445640240 0.268066 -0.550232 0.191345 0.767273 1445640240 0.295410 -0.521545 0.237305 0.764404 1445640240 0.295410 -0.521545 0.237305 0.764404 1445640240 0.295410 -0.521545 0.237305 0.764404 1445640240 0.295410 -0.521545 0.237305 0.764404 1445640240 0.295410 -0.521545 0.237305 0.764404 1445640240 0.289124 -0.500183 0.256714 0.774780 1445640240 0.289124 -0.500183 0.256714 0.774780 1445640240 0.289124 -0.500183 0.256714 0.774780 1445640240 0.289124 -0.500183 0.256714 0.774780 1445640240 0.289124 -0.500183 0.256714 0.774780 1445640240 0.289124 -0.500183 0.256714 0.774780 1445640240 0.265015 -0.500000 0.249084 0.785950 1445640240 0.265015 -0.500000 0.249084 0.785950 1445640240 0.265015 -0.500000 0.249084 0.785950 1445640240 0.265015 -0.500000 0.249084 0.785950 1445640240 0.265015 -0.500000 0.249084 0.785950 1445640240 0.244446 -0.509521 0.241150 0.788940 1445640240 0.244446 -0.509521 0.241150 0.788940 1445640240 0.244446 -0.509521 0.241150 0.788940 1445640240 0.244446 -0.509521 0.241150 0.788940 1445640240 0.244446 -0.509521 0.241150 0.788940 1445640240 0.244446 -0.509521 0.241150 0.788940 1445640241 0.244446 -0.509521 0.241150 0.788940 1445640241 0.225220 -0.524109 0.231567 0.787964 1445640241 0.225220 -0.524109 0.231567 0.787964 1445640241 0.225220 -0.524109 0.231567 0.787964 1445640241 0.225220 -0.524109 0.231567 0.787964 1445640241 0.225220 -0.524109 0.231567 0.787964 1445640241 0.225220 -0.524109 0.231567 0.787964 1445640241 0.203003 -0.538147 0.216797 0.788757 1445640241 0.203003 -0.538147 0.216797 0.788757 1445640241 0.203003 -0.538147 0.216797 0.788757 1445640241 0.203003 -0.538147 0.216797 0.788757 1445640241 0.203003 -0.538147 0.216797 0.788757 1445640241 0.194336 -0.533997 0.222900 0.792053 1445640241 0.194336 -0.533997 0.222900 0.792053 1445640241 0.194336 -0.533997 0.222900 0.792053 1445640241 0.194336 -0.533997 0.222900 0.792053 1445640241 0.194336 -0.533997 0.222900 0.792053 1445640241 0.194336 -0.533997 0.222900 0.792053 1445640241 0.194336 -0.533997 0.222900 0.792053 1445640241 0.193298 -0.511230 0.250061 0.799194 1445640241 0.193298 -0.511230 0.250061 0.799194 1445640241 0.193298 -0.511230 0.250061 0.799194 1445640241 0.193298 -0.511230 0.250061 0.799194 1445640241 0.193298 -0.511230 0.250061 0.799194 1445640241 0.193298 -0.511230 0.250061 0.799194 1445640241 0.180664 -0.506836 0.246033 0.806152 1445640241 0.180664 -0.506836 0.246033 0.806152 1445640241 0.180664 -0.506836 0.246033 0.806152 1445640241 0.180664 -0.506836 0.246033 0.806152 1445640241 0.180664 -0.506836 0.246033 0.806152 1445640241 0.162964 -0.532837 0.193420 0.807495 1445640241 0.162964 -0.532837 0.193420 0.807495 1445640241 0.162964 -0.532837 0.193420 0.807495 1445640241 0.162964 -0.532837 0.193420 0.807495 1445640241 0.162964 -0.532837 0.193420 0.807495 1445640241 0.162964 -0.532837 0.193420 0.807495 1445640241 0.171814 -0.556580 0.151611 0.798523 1445640241 0.171814 -0.556580 0.151611 0.798523 1445640241 0.171814 -0.556580 0.151611 0.798523 1445640241 0.171814 -0.556580 0.151611 0.798523 1445640241 0.171814 -0.556580 0.151611 0.798523 1445640241 0.171814 -0.556580 0.151611 0.798523 1445640241 0.206604 -0.549011 0.169861 0.791809 1445640241 0.206604 -0.549011 0.169861 0.791809 1445640241 0.206604 -0.549011 0.169861 0.791809 1445640241 0.206604 -0.549011 0.169861 0.791809 1445640241 0.206604 -0.549011 0.169861 0.791809 1445640241 0.225586 -0.522827 0.207642 0.795349 1445640241 0.225586 -0.522827 0.207642 0.795349 1445640241 0.225586 -0.522827 0.207642 0.795349 1445640241 0.225586 -0.522827 0.207642 0.795349 1445640241 0.225586 -0.522827 0.207642 0.795349 1445640241 0.225586 -0.522827 0.207642 0.795349 1445640241 0.219543 -0.506470 0.221191 0.803955 1445640241 0.219543 -0.506470 0.221191 0.803955 1445640241 0.219543 -0.506470 0.221191 0.803955 1445640241 0.219543 -0.506470 0.221191 0.803955 1445640241 0.219543 -0.506470 0.221191 0.803955 1445640241 0.207947 -0.505432 0.219360 0.808167 1445640241 0.207947 -0.505432 0.219360 0.808167 1445640241 0.207947 -0.505432 0.219360 0.808167 1445640241 0.207947 -0.505432 0.219360 0.808167 1445640241 0.207947 -0.505432 0.219360 0.808167 1445640241 0.200684 -0.508606 0.222046 0.807251 1445640241 0.200684 -0.508606 0.222046 0.807251 1445640241 0.200684 -0.508606 0.222046 0.807251 1445640241 0.200684 -0.508606 0.222046 0.807251 1445640241 0.200684 -0.508606 0.222046 0.807251 1445640241 0.200684 -0.508606 0.222046 0.807251 1445640241 0.190430 -0.518372 0.217651 0.804749 1445640241 0.190430 -0.518372 0.217651 0.804749 1445640241 0.190430 -0.518372 0.217651 0.804749 1445640241 0.190430 -0.518372 0.217651 0.804749 1445640241 0.190430 -0.518372 0.217651 0.804749 1445640241 0.184082 -0.526367 0.217773 0.800964 1445640241 0.184082 -0.526367 0.217773 0.800964 1445640241 0.184082 -0.526367 0.217773 0.800964 1445640241 0.184082 -0.526367 0.217773 0.800964 1445640241 0.184082 -0.526367 0.217773 0.800964 1445640241 0.184082 -0.526367 0.217773 0.800964 1445640241 0.182312 -0.525879 0.233154 0.797363 1445640241 0.182312 -0.525879 0.233154 0.797363 1445640241 0.182312 -0.525879 0.233154 0.797363 1445640241 0.182312 -0.525879 0.233154 0.797363 1445640241 0.182312 -0.525879 0.233154 0.797363 1445640241 0.182312 -0.525879 0.233154 0.797363 1445640241 0.182312 -0.525879 0.233154 0.797363 1445640241 0.174377 -0.526428 0.240295 0.796692 1445640241 0.174377 -0.526428 0.240295 0.796692 1445640241 0.174377 -0.526428 0.240295 0.796692 1445640241 0.174377 -0.526428 0.240295 0.796692 1445640241 0.174377 -0.526428 0.240295 0.796692 1445640241 0.174377 -0.526428 0.240295 0.796692 1445640241 0.165466 -0.537170 0.221619 0.796814 1445640241 0.165466 -0.537170 0.221619 0.796814 1445640241 0.165466 -0.537170 0.221619 0.796814 1445640241 0.165466 -0.537170 0.221619 0.796814 1445640241 0.165466 -0.537170 0.221619 0.796814 1445640241 0.167786 -0.553650 0.190796 0.793030 1445640241 0.167786 -0.553650 0.190796 0.793030 1445640241 0.167786 -0.553650 0.190796 0.793030 1445640241 0.167786 -0.553650 0.190796 0.793030 1445640241 0.167786 -0.553650 0.190796 0.793030 1445640241 0.189453 -0.557495 0.181274 0.787659 1445640242 0.189453 -0.557495 0.181274 0.787659 1445640242 0.189453 -0.557495 0.181274 0.787659 1445640242 0.189453 -0.557495 0.181274 0.787659 1445640242 0.189453 -0.557495 0.181274 0.787659 1445640242 0.189453 -0.557495 0.181274 0.787659 1445640242 0.216858 -0.542847 0.199829 0.786316 1445640242 0.216858 -0.542847 0.199829 0.786316 1445640242 0.216858 -0.542847 0.199829 0.786316 1445640242 0.216858 -0.542847 0.199829 0.786316 1445640242 0.216858 -0.542847 0.199829 0.786316 1445640242 0.235352 -0.525391 0.220947 0.787231 1445640242 0.235352 -0.525391 0.220947 0.787231 1445640242 0.235352 -0.525391 0.220947 0.787231 1445640242 0.235352 -0.525391 0.220947 0.787231 1445640242 0.235352 -0.525391 0.220947 0.787231 1445640242 0.235352 -0.525391 0.220947 0.787231 1445640242 0.239563 -0.518250 0.226624 0.789063 1445640242 0.239563 -0.518250 0.226624 0.789063 1445640242 0.239563 -0.518250 0.226624 0.789063 1445640242 0.239563 -0.518250 0.226624 0.789063 1445640242 0.239563 -0.518250 0.226624 0.789063 1445640242 0.239563 -0.518250 0.226624 0.789063 1445640242 0.239563 -0.518250 0.226624 0.789063 1445640242 0.235413 -0.520813 0.222534 0.789795 1445640242 0.235413 -0.520813 0.222534 0.789795 1445640242 0.235413 -0.520813 0.222534 0.789795 1445640242 0.235413 -0.520813 0.222534 0.789795 1445640242 0.235413 -0.520813 0.222534 0.789795 1445640242 0.235413 -0.520813 0.222534 0.789795 1445640242 0.221680 -0.530273 0.211304 0.790527 1445640242 0.221680 -0.530273 0.211304 0.790527 1445640242 0.221680 -0.530273 0.211304 0.790527 1445640242 0.221680 -0.530273 0.211304 0.790527 1445640242 0.221680 -0.530273 0.211304 0.790527 1445640242 0.205688 -0.538208 0.202515 0.791809 1445640242 0.205688 -0.538208 0.202515 0.791809 1445640242 0.205688 -0.538208 0.202515 0.791809 1445640242 0.205688 -0.538208 0.202515 0.791809 1445640242 0.205688 -0.538208 0.202515 0.791809 1445640242 0.205688 -0.538208 0.202515 0.791809 1445640242 0.198364 -0.530334 0.217529 0.794983 1445640242 0.198364 -0.530334 0.217529 0.794983 1445640242 0.198364 -0.530334 0.217529 0.794983 1445640242 0.198364 -0.530334 0.217529 0.794983 1445640242 0.198364 -0.530334 0.217529 0.794983 1445640242 0.197327 -0.510132 0.253357 0.797852 1445640242 0.197327 -0.510132 0.253357 0.797852 1445640242 0.197327 -0.510132 0.253357 0.797852 1445640242 0.197327 -0.510132 0.253357 0.797852 1445640242 0.197327 -0.510132 0.253357 0.797852 1445640242 0.197327 -0.510132 0.253357 0.797852 1445640242 0.182556 -0.508972 0.254700 0.801697 1445640242 0.182556 -0.508972 0.254700 0.801697 1445640242 0.182556 -0.508972 0.254700 0.801697 1445640242 0.182556 -0.508972 0.254700 0.801697 1445640242 0.182556 -0.508972 0.254700 0.801697 1445640242 0.159851 -0.536316 0.206421 0.802612 1445640242 0.159851 -0.536316 0.206421 0.802612 1445640242 0.159851 -0.536316 0.206421 0.802612 1445640242 0.159851 -0.536316 0.206421 0.802612 1445640242 0.159851 -0.536316 0.206421 0.802612 1445640242 0.159973 -0.558533 0.165710 0.796814 1445640242 0.159973 -0.558533 0.165710 0.796814 1445640242 0.159973 -0.558533 0.165710 0.796814 1445640242 0.159973 -0.558533 0.165710 0.796814 1445640242 0.159973 -0.558533 0.165710 0.796814 1445640242 0.159973 -0.558533 0.165710 0.796814 1445640242 0.191223 -0.552246 0.179565 0.791321 1445640242 0.191223 -0.552246 0.179565 0.791321 1445640242 0.191223 -0.552246 0.179565 0.791321 1445640242 0.191223 -0.552246 0.179565 0.791321 1445640242 0.191223 -0.552246 0.179565 0.791321 1445640242 0.191223 -0.552246 0.179565 0.791321 1445640242 0.211731 -0.534302 0.202271 0.792908 1445640242 0.211731 -0.534302 0.202271 0.792908 1445640242 0.211731 -0.534302 0.202271 0.792908 1445640242 0.211731 -0.534302 0.202271 0.792908 1445640242 0.211731 -0.534302 0.202271 0.792908 1445640242 0.214844 -0.524353 0.207947 0.797241 1445640242 0.214844 -0.524353 0.207947 0.797241 1445640242 0.214844 -0.524353 0.207947 0.797241 1445640242 0.214844 -0.524353 0.207947 0.797241 1445640242 0.214844 -0.524353 0.207947 0.797241 1445640242 0.219727 -0.522827 0.207092 0.797119 1445640242 0.219727 -0.522827 0.207092 0.797119 1445640242 0.219727 -0.522827 0.207092 0.797119 1445640242 0.219727 -0.522827 0.207092 0.797119 1445640242 0.219727 -0.522827 0.207092 0.797119 1445640242 0.219727 -0.522827 0.207092 0.797119 1445640242 0.219727 -0.522827 0.207092 0.797119 1445640242 0.225220 -0.533142 0.200439 0.790466 1445640242 0.225220 -0.533142 0.200439 0.790466 1445640242 0.225220 -0.533142 0.200439 0.790466 1445640242 0.225220 -0.533142 0.200439 0.790466 1445640242 0.225220 -0.533142 0.200439 0.790466 1445640242 0.217896 -0.552917 0.182495 0.783203 1445640242 0.217896 -0.552917 0.182495 0.783203 1445640242 0.217896 -0.552917 0.182495 0.783203 1445640242 0.217896 -0.552917 0.182495 0.783203 1445640242 0.217896 -0.552917 0.182495 0.783203 1445640242 0.217896 -0.552917 0.182495 0.783203 1445640242 0.206360 -0.561768 0.172302 0.782410 1445640243 0.206360 -0.561768 0.172302 0.782410 1445640243 0.206360 -0.561768 0.172302 0.782410 1445640243 0.206360 -0.561768 0.172302 0.782410 1445640243 0.206360 -0.561768 0.172302 0.782410 1445640243 0.206360 -0.561768 0.172302 0.782410 1445640243 0.211365 -0.543030 0.201355 0.787354 1445640243 0.211365 -0.543030 0.201355 0.787354 1445640243 0.211365 -0.543030 0.201355 0.787354 1445640243 0.211365 -0.543030 0.201355 0.787354 1445640243 0.211365 -0.543030 0.201355 0.787354 1445640243 0.223328 -0.508301 0.256836 0.791016 1445640243 0.223328 -0.508301 0.256836 0.791016 1445640243 0.223328 -0.508301 0.256836 0.791016 1445640243 0.223328 -0.508301 0.256836 0.791016 1445640243 0.223328 -0.508301 0.256836 0.791016 1445640243 0.223328 -0.508301 0.256836 0.791016 1445640243 0.221130 -0.494385 0.280273 0.792542 1445640243 0.221130 -0.494385 0.280273 0.792542 1445640243 0.221130 -0.494385 0.280273 0.792542 1445640243 0.221130 -0.494385 0.280273 0.792542 1445640243 0.221130 -0.494385 0.280273 0.792542 1445640243 0.221130 -0.494385 0.280273 0.792542 1445640243 0.221130 -0.494385 0.280273 0.792542 1445640243 0.199585 -0.517090 0.246460 0.794983 1445640243 0.199585 -0.517090 0.246460 0.794983 1445640243 0.199585 -0.517090 0.246460 0.794983 1445640243 0.199585 -0.517090 0.246460 0.794983 1445640243 0.199585 -0.517090 0.246460 0.794983 1445640243 0.199585 -0.517090 0.246460 0.794983 1445640243 0.188477 -0.548035 0.201782 0.789551 1445640243 0.188477 -0.548035 0.201782 0.789551 1445640243 0.188477 -0.548035 0.201782 0.789551 1445640243 0.188477 -0.548035 0.201782 0.789551 1445640243 0.188477 -0.548035 0.201782 0.789551 1445640243 0.208130 -0.562195 0.193604 0.776611 1445640243 0.208130 -0.562195 0.193604 0.776611 1445640243 0.208130 -0.562195 0.193604 0.776611 1445640243 0.208130 -0.562195 0.193604 0.776611 1445640243 0.208130 -0.562195 0.193604 0.776611 1445640243 0.208130 -0.562195 0.193604 0.776611 1445640243 0.208130 -0.562195 0.193604 0.776611 1445640243 0.230164 -0.551758 0.217163 0.771606 1445640243 0.230164 -0.551758 0.217163 0.771606 1445640243 0.230164 -0.551758 0.217163 0.771606 1445640243 0.230164 -0.551758 0.217163 0.771606 1445640243 0.230164 -0.551758 0.217163 0.771606 1445640243 0.231628 -0.539612 0.229858 0.776062 1445640243 0.231628 -0.539612 0.229858 0.776062 1445640243 0.231628 -0.539612 0.229858 0.776062 1445640243 0.231628 -0.539612 0.229858 0.776062 1445640243 0.231628 -0.539612 0.229858 0.776062 1445640243 0.231628 -0.539612 0.229858 0.776062 1445640243 0.231628 -0.539612 0.229858 0.776062 1445640243 0.227051 -0.533630 0.230164 0.781433 1445640243 0.227051 -0.533630 0.230164 0.781433 1445640243 0.227051 -0.533630 0.230164 0.781433 1445640243 0.227051 -0.533630 0.230164 0.781433 1445640243 0.227051 -0.533630 0.230164 0.781433 1445640243 0.227051 -0.533630 0.230164 0.781433 1445640243 0.222351 -0.536499 0.225708 0.782166 1445640243 0.222351 -0.536499 0.225708 0.782166 1445640243 0.222351 -0.536499 0.225708 0.782166 1445640243 0.222351 -0.536499 0.225708 0.782166 1445640243 0.222351 -0.536499 0.225708 0.782166 1445640243 0.222351 -0.536499 0.225708 0.782166 1445640243 0.211548 -0.543335 0.219177 0.782288 1445640243 0.211548 -0.543335 0.219177 0.782288 1445640243 0.211548 -0.543335 0.219177 0.782288 1445640243 0.211548 -0.543335 0.219177 0.782288 1445640243 0.211548 -0.543335 0.219177 0.782288 1445640243 0.211548 -0.543335 0.219177 0.782288 1445640243 0.192749 -0.549683 0.207764 0.785828 1445640243 0.192749 -0.549683 0.207764 0.785828 1445640243 0.192749 -0.549683 0.207764 0.785828 1445640243 0.192749 -0.549683 0.207764 0.785828 1445640243 0.192749 -0.549683 0.207764 0.785828 1445640243 0.179565 -0.546387 0.204346 0.792053 1445640243 0.179565 -0.546387 0.204346 0.792053 1445640243 0.179565 -0.546387 0.204346 0.792053 1445640243 0.179565 -0.546387 0.204346 0.792053 1445640243 0.179565 -0.546387 0.204346 0.792053 1445640243 0.179565 -0.546387 0.204346 0.792053 1445640243 0.186707 -0.527405 0.229187 0.796509 1445640243 0.186707 -0.527405 0.229187 0.796509 1445640243 0.186707 -0.527405 0.229187 0.796509 1445640243 0.186707 -0.527405 0.229187 0.796509 1445640243 0.186707 -0.527405 0.229187 0.796509 1445640243 0.186707 -0.527405 0.229187 0.796509 1445640243 0.201782 -0.499756 0.275269 0.796082 1445640243 0.201782 -0.499756 0.275269 0.796082 1445640243 0.201782 -0.499756 0.275269 0.796082 1445640243 0.201782 -0.499756 0.275269 0.796082 1445640243 0.201782 -0.499756 0.275269 0.796082 1445640243 0.201782 -0.499756 0.275269 0.796082 1445640243 0.201782 -0.499756 0.275269 0.796082 1445640243 0.205994 -0.488892 0.294434 0.794861 1445640243 0.205994 -0.488892 0.294434 0.794861 1445640243 0.205994 -0.488892 0.294434 0.794861 1445640243 0.205994 -0.488892 0.294434 0.794861 1445640243 0.205994 -0.488892 0.294434 0.794861 1445640243 0.192200 -0.516113 0.245483 0.797729 1445640243 0.192200 -0.516113 0.245483 0.797729 1445640243 0.192200 -0.516113 0.245483 0.797729 1445640243 0.192200 -0.516113 0.245483 0.797729 1445640243 0.179688 -0.554138 0.177307 0.793213 1445640243 0.179688 -0.554138 0.177307 0.793213 1445640244 0.179688 -0.554138 0.177307 0.793213 1445640244 0.179688 -0.554138 0.177307 0.793213 1445640244 0.179688 -0.554138 0.177307 0.793213 1445640244 0.179688 -0.554138 0.177307 0.793213 1445640244 0.198120 -0.557800 0.168762 0.788086 1445640244 0.198120 -0.557800 0.168762 0.788086 1445640244 0.198120 -0.557800 0.168762 0.788086 1445640244 0.198120 -0.557800 0.168762 0.788086 1445640244 0.198120 -0.557800 0.168762 0.788086 1445640244 0.227051 -0.524719 0.221436 0.789978 1445640244 0.227051 -0.524719 0.221436 0.789978 1445640244 0.227051 -0.524719 0.221436 0.789978 1445640244 0.227051 -0.524719 0.221436 0.789978 1445640244 0.227051 -0.524719 0.221436 0.789978 1445640244 0.237000 -0.499084 0.251282 0.794678 1445640244 0.237000 -0.499084 0.251282 0.794678 1445640244 0.237000 -0.499084 0.251282 0.794678 1445640244 0.237000 -0.499084 0.251282 0.794678 1445640244 0.237000 -0.499084 0.251282 0.794678 1445640244 0.237000 -0.499084 0.251282 0.794678 1445640244 0.235291 -0.499512 0.251343 0.794922 1445640244 0.235291 -0.499512 0.251343 0.794922 1445640244 0.235291 -0.499512 0.251343 0.794922 1445640244 0.235291 -0.499512 0.251343 0.794922 1445640244 0.235291 -0.499512 0.251343 0.794922 1445640244 0.235291 -0.499512 0.251343 0.794922 1445640244 0.236877 -0.514343 0.245972 0.786621 1445640244 0.236877 -0.514343 0.245972 0.786621 1445640244 0.236877 -0.514343 0.245972 0.786621 1445640244 0.236877 -0.514343 0.245972 0.786621 1445640244 0.236877 -0.514343 0.245972 0.786621 1445640244 0.236877 -0.514343 0.245972 0.786621 1445640244 0.231628 -0.536926 0.232788 0.777100 1445640244 0.231628 -0.536926 0.232788 0.777100 1445640244 0.231628 -0.536926 0.232788 0.777100 1445640244 0.231628 -0.536926 0.232788 0.777100 1445640244 0.231628 -0.536926 0.232788 0.777100 1445640244 0.231628 -0.536926 0.232788 0.777100 1445640244 0.217712 -0.557129 0.213684 0.772339 1445640244 0.217712 -0.557129 0.213684 0.772339 1445640244 0.217712 -0.557129 0.213684 0.772339 1445640244 0.217712 -0.557129 0.213684 0.772339 1445640244 0.217712 -0.557129 0.213684 0.772339 1445640244 0.217712 -0.557129 0.213684 0.772339 1445640244 0.213501 -0.558044 0.219543 0.771179 1445640244 0.213501 -0.558044 0.219543 0.771179 1445640244 0.213501 -0.558044 0.219543 0.771179 1445640244 0.213501 -0.558044 0.219543 0.771179 1445640244 0.213501 -0.558044 0.219543 0.771179 1445640244 0.213501 -0.558044 0.219543 0.771179 1445640244 0.223999 -0.537598 0.252258 0.772766 1445640244 0.223999 -0.537598 0.252258 0.772766 1445640244 0.223999 -0.537598 0.252258 0.772766 1445640244 0.223999 -0.537598 0.252258 0.772766 1445640244 0.223999 -0.537598 0.252258 0.772766 1445640244 0.223999 -0.537598 0.252258 0.772766 1445640244 0.223999 -0.537598 0.252258 0.772766 1445640244 0.226501 -0.527588 0.258911 0.776672 1445640244 0.226501 -0.527588 0.258911 0.776672 1445640244 0.226501 -0.527588 0.258911 0.776672 1445640244 0.226501 -0.527588 0.258911 0.776672 1445640244 0.226501 -0.527588 0.258911 0.776672 1445640244 0.226501 -0.527588 0.258911 0.776672 1445640244 0.220093 -0.543335 0.223572 0.778687 1445640244 0.220093 -0.543335 0.223572 0.778687 1445640244 0.220093 -0.543335 0.223572 0.778687 1445640244 0.220093 -0.543335 0.223572 0.778687 1445640244 0.220093 -0.543335 0.223572 0.778687 1445640244 0.220093 -0.543335 0.223572 0.778687 1445640244 0.220093 -0.543335 0.223572 0.778687 1445640244 0.230530 -0.557129 0.197998 0.772766 1445640244 0.230530 -0.557129 0.197998 0.772766 1445640244 0.230530 -0.557129 0.197998 0.772766 1445640244 0.230530 -0.557129 0.197998 0.772766 1445640244 0.230530 -0.557129 0.197998 0.772766 1445640244 0.230530 -0.557129 0.197998 0.772766 1445640244 0.255981 -0.546814 0.209045 0.769287 1445640244 0.255981 -0.546814 0.209045 0.769287 1445640244 0.255981 -0.546814 0.209045 0.769287 1445640244 0.255981 -0.546814 0.209045 0.769287 1445640244 0.255981 -0.546814 0.209045 0.769287 1445640244 0.255981 -0.546814 0.209045 0.769287 1445640244 0.267456 -0.525940 0.229736 0.773987 1445640244 0.267456 -0.525940 0.229736 0.773987 1445640244 0.267456 -0.525940 0.229736 0.773987 1445640244 0.267456 -0.525940 0.229736 0.773987 1445640244 0.267456 -0.525940 0.229736 0.773987 1445640244 0.267456 -0.525940 0.229736 0.773987 1445640244 0.258484 -0.512451 0.236694 0.783936 1445640244 0.258484 -0.512451 0.236694 0.783936 1445640244 0.258484 -0.512451 0.236694 0.783936 1445640244 0.258484 -0.512451 0.236694 0.783936 1445640244 0.258484 -0.512451 0.236694 0.783936 1445640244 0.258484 -0.512451 0.236694 0.783936 1445640244 0.240234 -0.514038 0.230469 0.790527 1445640244 0.240234 -0.514038 0.230469 0.790527 1445640244 0.240234 -0.514038 0.230469 0.790527 1445640244 0.240234 -0.514038 0.230469 0.790527 1445640244 0.240234 -0.514038 0.230469 0.790527 1445640244 0.240234 -0.514038 0.230469 0.790527 1445640244 0.223389 -0.517334 0.227356 0.794189 1445640244 0.223389 -0.517334 0.227356 0.794189 1445640244 0.223389 -0.517334 0.227356 0.794189 1445640244 0.223389 -0.517334 0.227356 0.794189 1445640244 0.223389 -0.517334 0.227356 0.794189 1445640244 0.223389 -0.517334 0.227356 0.794189 1445640244 0.201904 -0.522339 0.222717 0.797974 1445640244 0.201904 -0.522339 0.222717 0.797974 1445640244 0.201904 -0.522339 0.222717 0.797974 1445640245 0.201904 -0.522339 0.222717 0.797974 1445640245 0.201904 -0.522339 0.222717 0.797974 1445640245 0.201904 -0.522339 0.222717 0.797974 1445640245 0.180664 -0.521179 0.224121 0.803406 1445640245 0.180664 -0.521179 0.224121 0.803406 1445640245 0.180664 -0.521179 0.224121 0.803406 1445640245 0.180664 -0.521179 0.224121 0.803406 1445640245 0.180664 -0.521179 0.224121 0.803406 1445640245 0.169739 -0.512695 0.238342 0.807129 1445640245 0.169739 -0.512695 0.238342 0.807129 1445640245 0.169739 -0.512695 0.238342 0.807129 1445640245 0.169739 -0.512695 0.238342 0.807129 1445640245 0.169739 -0.512695 0.238342 0.807129 1445640245 0.170044 -0.496094 0.260559 0.810608 1445640245 0.170044 -0.496094 0.260559 0.810608 1445640245 0.170044 -0.496094 0.260559 0.810608 1445640245 0.170044 -0.496094 0.260559 0.810608 1445640245 0.170044 -0.496094 0.260559 0.810608 1445640245 0.170044 -0.496094 0.260559 0.810608 1445640245 0.170532 -0.491150 0.263184 0.812622 1445640245 0.170532 -0.491150 0.263184 0.812622 1445640245 0.170532 -0.491150 0.263184 0.812622 1445640245 
-0.023010 0.720703 -0.171692 0.671204 1445640246 -0.023010 0.720703 -0.171692 0.671204 1445640246 -0.023010 0.720703 -0.171692 0.671204 1445640246 -0.023010 0.720703 -0.171692 0.671204 1445640246 -0.023010 0.720703 -0.171692 0.671204 1445640246 -0.042847 0.761047 -0.122437 0.635559 1445640246 -0.042847 0.761047 -0.122437 0.635559 1445640246 -0.042847 0.761047 -0.122437 0.635559 1445640246 -0.042847 0.761047 -0.122437 0.635559 1445640246 -0.042847 0.761047 -0.122437 0.635559 1445640246 -0.042847 0.761047 -0.122437 0.635559 1445640246 -0.097107 0.741943 -0.018250 0.663086 1445640246 -0.097107 0.741943 -0.018250 0.663086 1445640246 -0.097107 0.741943 -0.018250 0.663086 1445640246 -0.097107 0.741943 -0.018250 0.663086 1445640246 -0.097107 0.741943 -0.018250 0.663086 1445640246 -0.097107 0.741943 -0.018250 0.663086 1445640246 -0.129456 0.600891 0.072571 0.785339 1445640246 -0.129456 0.600891 0.072571 0.785339 1445640246 -0.129456 0.600891 0.072571 0.785339 1445640246 -0.129456 0.600891 0.072571 0.785339 1445640246 -0.129456 0.600891 0.072571 0.785339 1445640247 -0.123291 0.337830 0.100647 0.927612 1445640247 -0.123291 0.337830 0.100647 0.927612 1445640247 -0.123291 0.337830 0.100647 0.927612 1445640247 -0.123291 0.337830 0.100647 0.927612 1445640247 -0.123291 0.337830 0.100647 0.927612 1445640247 -0.123291 0.337830 0.100647 0.927612 1445640247 -0.112488 0.002625 0.095825 0.989014 1445640247 -0.112488 0.002625 0.095825 0.989014 1445640247 -0.112488 0.002625 0.095825 0.989014 1445640247 -0.112488 0.002625 0.095825 0.989014 1445640247 -0.112488 0.002625 0.095825 0.989014 1445640247 -0.112488 0.002625 0.095825 0.989014 1445640247 -0.112488 0.002625 0.095825 0.989014 1445640247 -0.083008 -0.191223 0.090942 0.973755 1445640247 -0.083008 -0.191223 0.090942 0.973755 1445640247 -0.083008 -0.191223 0.090942 0.973755 1445640247 -0.083008 -0.191223 0.090942 0.973755 1445640247 -0.083008 -0.191223 0.090942 0.973755 1445640247 -0.083008 -0.191223 0.090942 0.973755 1445640247 -0.064087 -0.200806 0.093323 0.973022 1445640247 -0.064087 -0.200806 0.093323 0.973022 1445640247 -0.064087 -0.200806 0.093323 0.973022 1445640247 -0.064087 -0.200806 0.093323 0.973022 1445640247 -0.064087 -0.200806 0.093323 0.973022 1445640247 -0.064087 -0.200806 0.093323 0.973022 1445640247 -0.064087 -0.200806 0.093323 0.973022 1445640247 -0.062073 -0.101807 0.048218 0.991638 1445640247 -0.062073 -0.101807 0.048218 0.991638 1445640247 -0.062073 -0.101807 0.048218 0.991638 1445640247 -0.062073 -0.101807 0.048218 0.991638 1445640247 -0.062073 -0.101807 0.048218 0.991638 1445640247 -0.062073 -0.101807 0.048218 0.991638 1445640247 -0.061462 0.061584 0.032166 0.995667 1445640247 -0.061462 0.061584 0.032166 0.995667 1445640247 -0.061462 0.061584 0.032166 0.995667 1445640247 -0.061462 0.061584 0.032166 0.995667 1445640247 -0.061462 0.061584 0.032166 0.995667 1445640247 -0.061462 0.061584 0.032166 0.995667 1445640247 -0.073059 0.263550 0.016602 0.961731 1445640247 -0.073059 0.263550 0.016602 0.961731 1445640247 -0.073059 0.263550 0.016602 0.961731 1445640247 -0.073059 0.263550 0.016602 0.961731 1445640247 -0.073059 0.263550 0.016602 0.961731 1445640247 -0.073059 0.263550 0.016602 0.961731 1445640247 -0.078369 0.475830 -0.021545 0.875732 1445640247 -0.078369 0.475830 -0.021545 0.875732 1445640247 -0.078369 0.475830 -0.021545 0.875732 1445640247 -0.078369 0.475830 -0.021545 0.875732 1445640247 -0.078369 0.475830 -0.021545 0.875732 1445640247 -0.078369 0.475830 -0.021545 0.875732 1445640247 -0.084839 0.659424 -0.034180 0.746155 1445640247 -0.084839 0.659424 -0.034180 0.746155 1445640247 -0.084839 0.659424 -0.034180 0.746155 1445640247 -0.084839 0.659424 -0.034180 0.746155 1445640247 -0.084839 0.659424 -0.034180 0.746155 1445640247 -0.084839 0.659424 -0.034180 0.746155 1445640247 -0.084839 0.659424 -0.034180 0.746155 1445640247 -0.089844 0.788330 -0.031677 0.607727 1445640247 -0.089844 0.788330 -0.031677 0.607727 1445640247 -0.089844 0.788330 -0.031677 0.607727 1445640247 -0.089844 0.788330 -0.031677 0.607727 1445640247 -0.089844 0.788330 -0.031677 0.607727 1445640247 -0.089844 0.788330 -0.031677 0.607727 1445640247 -0.108337 0.804321 -0.018066 0.583923 1445640247 -0.108337 0.804321 -0.018066 0.583923 1445640247 -0.108337 0.804321 -0.018066 0.583923 1445640247 -0.108337 0.804321 -0.018066 0.583923 1445640247 -0.108337 0.804321 -0.018066 0.583923 1445640247 -0.108337 0.804321 -0.018066 0.583923 1445640247 -0.134827 0.723022 0.006348 0.677429 1445640247 -0.134827 0.723022 0.006348 0.677429 1445640247 -0.134827 0.723022 0.006348 0.677429 1445640247 -0.134827 0.723022 0.006348 0.677429 1445640247 -0.134827 0.723022 0.006348 0.677429 1445640247 -0.134827 0.723022 0.006348 0.677429 1445640247 -0.137817 0.551697 0.080872 0.818542 1445640247 -0.137817 0.551697 0.080872 0.818542 1445640247 -0.137817 0.551697 0.080872 0.818542 1445640247 -0.137817 0.551697 0.080872 0.818542 1445640247 -0.137817 0.551697 0.080872 0.818542 1445640247 -0.073975 0.279907 0.150208 0.945251 1445640247 -0.073975 0.279907 0.150208 0.945251 1445640247 -0.073975 0.279907 0.150208 0.945251 1445640247 -0.073975 0.279907 0.150208 0.945251 1445640247 -0.073975 0.279907 0.150208 0.945251 1445640247 -0.073975 0.279907 0.150208 0.945251 1445640247 -0.073975 0.279907 0.150208 0.945251 1445640247 -0.032288 -0.048340 0.195862 0.978882 1445640247 -0.032288 -0.048340 0.195862 0.978882 1445640247 -0.032288 -0.048340 0.195862 0.978882 1445640247 -0.032288 -0.048340 0.195862 0.978882 1445640247 -0.032288 -0.048340 0.195862 0.978882 1445640247 -0.032288 -0.048340 0.195862 0.978882 1445640247 0.000427 -0.220764 0.228149 0.948242 1445640247 0.000427 -0.220764 0.228149 0.948242 1445640247 0.000427 -0.220764 0.228149 0.948242 1445640247 0.000427 -0.220764 0.228149 0.948242 1445640247 0.000427 -0.220764 0.228149 0.948242 1445640247 0.005066 -0.230652 0.216309 0.948608 1445640247 0.005066 -0.230652 0.216309 0.948608 1445640247 0.005066 -0.230652 0.216309 0.948608 1445640247 0.005066 -0.230652 0.216309 0.948608 1445640247 0.005066 -0.230652 0.216309 0.948608 1445640247 0.005066 -0.230652 0.216309 0.948608 1445640247 0.005066 -0.230652 0.216309 0.948608 1445640247 0.008911 -0.117798 0.204590 0.971680 1445640247 0.008911 -0.117798 0.204590 0.971680 1445640247 0.008911 -0.117798 0.204590 0.971680 1445640247 0.008911 -0.117798 0.204590 0.971680 1445640247 0.008911 -0.117798 0.204590 0.971680 1445640247 -0.006287 0.048706 0.179382 0.982544 1445640248 -0.006287 0.048706 0.179382 0.982544 1445640248 -0.006287 0.048706 0.179382 0.982544 1445640248 -0.006287 0.048706 0.179382 0.982544 1445640248 -0.006287 0.048706 0.179382 0.982544 1445640248 -0.006287 0.048706 0.179382 0.982544 1445640248 -0.035034 0.252075 0.150146 0.955322 1445640248 -0.035034 0.252075 0.150146 0.955322 1445640248 -0.035034 0.252075 0.150146 0.955322 1445640248 -0.035034 0.252075 0.150146 0.955322 1445640248 -0.035034 0.252075 0.150146 0.955322 1445640248 -0.035034 0.252075 0.150146 0.955322 1445640248 -0.035034 0.252075 0.150146 0.955322 1445640248 -0.054871 0.471069 0.100525 0.874573 1445640248 -0.054871 0.471069 0.100525 0.874573 1445640248 -0.054871 0.471069 0.100525 0.874573 1445640248 -0.054871 0.471069 0.100525 0.874573 1445640248 -0.054871 0.471069 0.100525 0.874573 1445640248 -0.054871 0.471069 0.100525 0.874573 1445640248 -0.068909 0.651672 0.059937 0.752930 1445640248 -0.068909 0.651672 0.059937 0.752930 1445640248 -0.068909 0.651672 0.059937 0.752930 1445640248 -0.068909 0.651672 0.059937 0.752930 1445640248 -0.068909 0.651672 0.059937 0.752930 1445640248 -0.068909 0.651672 0.059937 0.752930 1445640248 -0.068909 0.651672 0.059937 0.752930 1445640248 -0.083313 0.776062 0.033569 0.624146 1445640248 -0.083313 0.776062 0.033569 0.624146 1445640248 -0.083313 0.776062 0.033569 0.624146 1445640248 -0.083313 0.776062 0.033569 0.624146 1445640248 -0.083313 0.776062 0.033569 0.624146 1445640248 -0.083313 0.776062 0.033569 0.624146 1445640248 -0.098572 0.785339 0.041565 0.609680 1445640248 -0.098572 0.785339 0.041565 0.609680 1445640248 -0.098572 0.785339 0.041565 0.609680 1445640248 -0.098572 0.785339 0.041565 0.609680 1445640248 -0.098572 0.785339 0.041565 0.609680 1445640248 -0.098572 0.785339 0.041565 0.609680 1445640248 -0.098572 0.785339 0.041565 0.609680 1445640248 -0.111267 0.693420 0.077271 0.707642 1445640248 -0.111267 0.693420 0.077271 0.707642 1445640248 -0.111267 0.693420 0.077271 0.707642 1445640248 -0.111267 0.693420 0.077271 0.707642 1445640248 -0.111267 0.693420 0.077271 0.707642 1445640248 -0.105042 0.504761 0.134338 0.846191 1445640248 -0.105042 0.504761 0.134338 0.846191 1445640248 -0.105042 0.504761 0.134338 0.846191 1445640248 -0.105042 0.504761 0.134338 0.846191 1445640248 -0.105042 0.504761 0.134338 0.846191 1445640248 -0.105042 0.504761 0.134338 0.846191 1445640248 -0.081665 0.204285 0.182617 0.958191 1445640248 -0.081665 0.204285 0.182617 0.958191 1445640248 -0.081665 0.204285 0.182617 0.958191 1445640248 -0.081665 0.204285 0.182617 0.958191 1445640248 -0.081665 0.204285 0.182617 0.958191 1445640248 -0.081665 0.204285 0.182617 0.958191 1445640248 -0.098450 -0.139893 0.182190 0.968262 1445640248 -0.098450 -0.139893 0.182190 0.968262 1445640248 -0.098450 -0.139893 0.182190 0.968262 1445640248 -0.098450 -0.139893 0.182190 0.968262 1445640248 -0.098450 -0.139893 0.182190 0.968262 1445640248 -0.098450 -0.139893 0.182190 0.968262 1445640248 -0.114807 -0.268250 0.135437 0.946838 1445640248 -0.114807 -0.268250 0.135437 0.946838 1445640248 -0.114807 -0.268250 0.135437 0.946838 1445640248 -0.114807 -0.268250 0.135437 0.946838 1445640248 -0.114807 -0.268250 0.135437 0.946838 1445640248 -0.114807 -0.268250 0.135437 0.946838 1445640248 -0.106689 -0.224915 0.130554 0.959656 1445640248 -0.106689 -0.224915 0.130554 0.959656 1445640248 -0.106689 -0.224915 0.130554 0.959656 1445640248 -0.106689 -0.224915 0.130554 0.959656 1445640248 -0.106689 -0.224915 0.130554 0.959656 1445640248 -0.106689 -0.224915 0.130554 0.959656 1445640248 -0.085144 -0.092773 0.110535 0.985840 1445640248 -0.085144 -0.092773 0.110535 0.985840 1445640248 -0.085144 -0.092773 0.110535 0.985840 1445640248 -0.085144 -0.092773 0.110535 0.985840 1445640248 -0.085144 -0.092773 0.110535 0.985840 1445640248 -0.085144 -0.092773 0.110535 0.985840 1445640248 -0.085144 -0.092773 0.110535 0.985840 1445640248 -0.084534 0.101135 0.111084 0.984985 1445640248 -0.084534 0.101135 0.111084 0.984985 1445640248 -0.084534 0.101135 0.111084 0.984985 1445640248 -0.084534 0.101135 0.111084 0.984985 1445640248 -0.084534 0.101135 0.111084 0.984985 1445640248 -0.102966 0.336487 0.084900 0.932129 1445640248 -0.102966 0.336487 0.084900 0.932129 1445640248 -0.102966 0.336487 0.084900 0.932129 1445640248 -0.102966 0.336487 0.084900 0.932129 1445640248 -0.102966 0.336487 0.084900 0.932129 1445640248 -0.102966 0.336487 0.084900 0.932129 1445640248 -0.122620 0.567993 0.045715 0.812500 1445640248 -0.122620 0.567993 0.045715 0.812500 1445640248 -0.122620 0.567993 0.045715 0.812500 1445640248 -0.122620 0.567993 0.045715 0.812500 1445640248 -0.122620 0.567993 0.045715 0.812500 1445640248 -0.122620 0.567993 0.045715 0.812500 1445640248 -0.106506 0.761963 0.002808 0.638733 1445640248 -0.106506 0.761963 0.002808 0.638733 1445640248 -0.106506 0.761963 0.002808 0.638733 1445640248 -0.106506 0.761963 0.002808 0.638733 1445640248 -0.106506 0.761963 0.002808 0.638733 1445640248 -0.106506 0.761963 0.002808 0.638733 1445640248 -0.106995 0.836304 -0.002258 0.537659 1445640248 -0.106995 0.836304 -0.002258 0.537659 1445640248 -0.106995 0.836304 -0.002258 0.537659 1445640248 -0.106995 0.836304 -0.002258 0.537659 1445640248 -0.106995 0.836304 -0.002258 0.537659 1445640248 -0.106995 0.836304 -0.002258 0.537659 1445640248 -0.133179 0.779785 0.048401 0.609741 1445640249 -0.133179 0.779785 0.048401 0.609741 1445640249 -0.133179 0.779785 0.048401 0.609741 1445640249 -0.133179 0.779785 0.048401 0.609741 1445640249 -0.133179 0.779785 0.048401 0.609741 1445640249 -0.133179 0.779785 0.048401 0.609741 1445640249 -0.129517 0.633789 0.109863 0.754578 1445640249 -0.129517 0.633789 0.109863 0.754578 1445640249 -0.129517 0.633789 0.109863 0.754578 1445640249 -0.129517 0.633789 0.109863 0.754578 1445640249 -0.129517 0.633789 0.109863 0.754578 1445640249 -0.129517 0.633789 0.109863 0.754578 1445640249 -0.090759 0.376648 0.153564 0.908936 1445640249 -0.090759 0.376648 0.153564 0.908936 1445640249 -0.090759 0.376648 0.153564 0.908936 1445640249 -0.090759 0.376648 0.153564 0.908936 1445640249 -0.090759 0.376648 0.153564 0.908936 1445640249 -0.090759 0.376648 0.153564 0.908936 1445640249 -0.063110 0.013733 0.141296 0.987793 1445640249 -0.063110 0.013733 0.141296 0.987793 1445640249 -0.063110 0.013733 0.141296 0.987793 1445640249 -0.063110 0.013733 0.141296 0.987793 1445640249 -0.063110 0.013733 0.141296 0.987793 1445640249 -0.063110 0.013733 0.141296 0.987793 1445640249 -0.107605 -0.227112 0.043274 0.966919 1445640249 -0.107605 -0.227112 0.043274 0.966919 1445640249 -0.107605 -0.227112 0.043274 0.966919 1445640249 -0.107605 -0.227112 0.043274 0.966919 1445640249 -0.107605 -0.227112 0.043274 0.966919 1445640249 -0.107605 -0.227112 0.043274 0.966919 1445640249 -0.126709 -0.226318 -0.000610 0.965759 1445640249 -0.126709 -0.226318 -0.000610 0.965759 1445640249 -0.126709 -0.226318 -0.000610 0.965759 1445640249 -0.126709 -0.226318 -0.000610 0.965759 1445640249 -0.126709 -0.226318 -0.000610 0.965759 1445640249 -0.126709 -0.226318 -0.000610 0.965759 1445640249 -0.126709 -0.226318 -0.000610 0.965759 1445640249 -0.127136 -0.118713 -0.060669 0.982849 1445640249 -0.127136 -0.118713 -0.060669 0.982849 1445640249 -0.127136 -0.118713 -0.060669 0.982849 1445640249 -0.127136 -0.118713 -0.060669 0.982849 1445640249 -0.127136 -0.118713 -0.060669 0.982849 1445640249 -0.127136 -0.118713 -0.060669 0.982849 1445640249 -0.119080 0.036499 -0.067688 0.989868 1445640249 -0.119080 0.036499 -0.067688 0.989868 1445640249 -0.119080 0.036499 -0.067688 0.989868 1445640249 -0.119080 0.036499 -0.067688 0.989868 1445640249 -0.119080 0.036499 -0.067688 0.989868 1445640249 -0.119080 0.036499 -0.067688 0.989868 1445640249 -0.116699 0.227295 -0.057068 0.965088 1445640249 -0.116699 0.227295 -0.057068 0.965088 1445640249 -0.116699 0.227295 -0.057068 0.965088 1445640249 -0.116699 0.227295 -0.057068 0.965088 1445640249 -0.116699 0.227295 -0.057068 0.965088 1445640249 -0.119934 0.429565 -0.056030 0.893250 1445640249 -0.119934 0.429565 -0.056030 0.893250 1445640249 -0.119934 0.429565 -0.056030 0.893250 1445640249 -0.119934 0.429565 -0.056030 0.893250 1445640249 -0.119934 0.429565 -0.056030 0.893250 1445640249 -0.119934 0.429565 -0.056030 0.893250 1445640249 -0.129822 0.615967 -0.038147 0.776062 1445640249 -0.129822 0.615967 -0.038147 0.776062 1445640249 -0.129822 0.615967 -0.038147 0.776062 1445640249 -0.129822 0.615967 -0.038147 0.776062 1445640249 -0.129822 0.615967 -0.038147 0.776062 1445640249 -0.129822 0.615967 -0.038147 0.776062 1445640249 -0.129822 0.615967 -0.038147 0.776062 1445640249 -0.116638 0.759094 -0.023071 0.639954 1445640249 -0.116638 0.759094 -0.023071 0.639954 1445640249 -0.116638 0.759094 -0.023071 0.639954 1445640249 -0.116638 0.759094 -0.023071 0.639954 1445640249 -0.116638 0.759094 -0.023071 0.639954 1445640249 -0.116638 0.759094 -0.023071 0.639954 1445640249 -0.127319 0.787842 0.015381 0.602295 1445640249 -0.127319 0.787842 0.015381 0.602295 1445640249 -0.127319 0.787842 0.015381 0.602295 1445640249 -0.127319 0.787842 0.015381 0.602295 1445640249 -0.127319 0.787842 0.015381 0.602295 1445640249 -0.127319 0.787842 0.015381 0.602295 1445640249 -0.143250 0.715210 0.057922 0.681519 1445640249 -0.143250 0.715210 0.057922 0.681519 1445640249 -0.143250 0.715210 0.057922 0.681519 1445640249 -0.143250 0.715210 0.057922 0.681519 1445640249 -0.143250 0.715210 0.057922 0.681519 1445640249 -0.143250 0.715210 0.057922 0.681519 1445640249 -0.145508 0.546997 0.111694 0.816772 1445640249 -0.145508 0.546997 0.111694 0.816772 1445640249 -0.145508 0.546997 0.111694 0.816772 1445640249 -0.145508 0.546997 0.111694 0.816772 1445640249 -0.145508 0.546997 0.111694 0.816772 1445640249 -0.145508 0.546997 0.111694 0.816772 1445640249 -0.119629 0.279236 0.135986 0.942932 1445640249 -0.119629 0.279236 0.135986 0.942932 1445640249 -0.119629 0.279236 0.135986 0.942932 1445640249 -0.119629 0.279236 0.135986 0.942932 1445640249 -0.119629 0.279236 0.135986 0.942932 1445640249 -0.119629 0.279236 0.135986 0.942932 1445640249 -0.107483 -0.029236 0.147766 0.982666 1445640249 -0.107483 -0.029236 0.147766 0.982666 1445640249 -0.107483 -0.029236 0.147766 0.982666 1445640249 -0.107483 -0.029236 0.147766 0.982666 1445640249 -0.107483 -0.029236 0.147766 0.982666 1445640249 -0.107483 -0.029236 0.147766 0.982666 1445640249 -0.100220 -0.212952 0.097839 0.966919 1445640249 -0.100220 -0.212952 0.097839 0.966919 1445640249 -0.100220 -0.212952 0.097839 0.966919 1445640249 -0.100220 -0.212952 0.097839 0.966919 1445640249 -0.100220 -0.212952 0.097839 0.966919 1445640249 -0.100220 -0.212952 0.097839 0.966919 1445640249 -0.100220 -0.212952 0.097839 0.966919 1445640249 -0.083191 -0.209106 0.074707 0.971436 1445640249 -0.083191 -0.209106 0.074707 0.971436 1445640250 -0.083191 -0.209106 0.074707 0.971436 1445640250 -0.083191 -0.209106 0.074707 0.971436 1445640250 -0.083191 -0.209106 0.074707 0.971436 1445640250 -0.083191 -0.209106 0.074707 0.971436 1445640250 -0.064209 -0.101318 0.062073 0.990784 1445640250 -0.064209 -0.101318 0.062073 0.990784 1445640250 -0.064209 -0.101318 0.062073 0.990784 1445640250 -0.064209 -0.101318 0.062073 0.990784 1445640250 -0.064209 -0.101318 0.062073 0.990784 1445640250 -0.064209 -0.101318 0.062073 0.990784 1445640250 -0.058289 0.058838 0.057007 0.994873 1445640250 -0.058289 0.058838 0.057007 0.994873 1445640250 -0.058289 0.058838 0.057007 0.994873 1445640250 -0.058289 0.058838 0.057007 0.994873 1445640250 -0.058289 0.058838 0.057007 0.994873 1445640250 -0.058289 0.058838 0.057007 0.994873 1445640250 -0.062622 0.255188 0.036011 0.964172 1445640250 -0.062622 0.255188 0.036011 0.964172 1445640250 -0.062622 0.255188 0.036011 0.964172 1445640250 -0.062622 0.255188 0.036011 0.964172 1445640250 -0.062622 0.255188 0.036011 0.964172 1445640250 -0.062622 0.255188 0.036011 0.964172 1445640250 -0.067261 0.460571 -0.000610 0.885010 1445640250 -0.067261 0.460571 -0.000610 0.885010 1445640250 -0.067261 0.460571 -0.000610 0.885010 1445640250 -0.067261 0.460571 -0.000610 0.885010 1445640250 -0.067261 0.460571 -0.000610 0.885010 1445640250 -0.067261 0.460571 -0.000610 0.885010 1445640250 -0.077209 0.634644 -0.008667 0.768860 1445640250 -0.077209 0.634644 -0.008667 0.768860 1445640250 -0.077209 0.634644 -0.008667 0.768860 1445640250 -0.077209 0.634644 -0.008667 0.768860 1445640250 -0.077209 0.634644 -0.008667 0.768860 1445640250 -0.077209 0.634644 -0.008667 0.768860 1445640250 -0.077698 0.762634 -0.010559 0.642029 1445640250 -0.077698 0.762634 -0.010559 0.642029 1445640250 -0.077698 0.762634 -0.010559 0.642029 1445640250 -0.077698 0.762634 -0.010559 0.642029 1445640250 -0.077698 0.762634 -0.010559 0.642029 1445640250 -0.077698 0.762634 -0.010559 0.642029 1445640250 -0.088440 0.777649 0.022156 0.621948 1445640250 -0.088440 0.777649 0.022156 0.621948 1445640250 -0.088440 0.777649 0.022156 0.621948 1445640250 -0.088440 0.777649 0.022156 0.621948 1445640250 -0.088440 0.777649 0.022156 0.621948 1445640250 -0.088440 0.777649 0.022156 0.621948 1445640250 -0.100525 0.692566 0.076355 0.710144 1445640250 -0.100525 0.692566 0.076355 0.710144 1445640250 -0.100525 0.692566 0.076355 0.710144 1445640250 -0.100525 0.692566 0.076355 0.710144 1445640250 -0.100525 0.692566 0.076355 0.710144 1445640250 -0.100525 0.692566 0.076355 0.710144 1445640250 -0.093567 0.508118 0.130371 0.846191 1445640250 -0.093567 0.508118 0.130371 0.846191 1445640250 -0.093567 0.508118 0.130371 0.846191 1445640250 -0.093567 0.508118 0.130371 0.846191 1445640250 -0.093567 0.508118 0.130371 0.846191 1445640250 -0.093567 0.508118 0.130371 0.846191 1445640250 -0.093567 0.508118 0.130371 0.846191 1445640250 -0.076538 0.213684 0.157471 0.961060 1445640250 -0.076538 0.213684 0.157471 0.961060 1445640250 -0.076538 0.213684 0.157471 0.961060 1445640250 -0.076538 0.213684 0.157471 0.961060 1445640250 -0.076538 0.213684 0.157471 0.961060 1445640250 -0.076538 0.213684 0.157471 0.961060 1445640250 -0.095947 -0.120422 0.129517 0.979492 1445640250 -0.095947 -0.120422 0.129517 0.979492 1445640250 -0.095947 -0.120422 0.129517 0.979492 1445640250 -0.095947 -0.120422 0.129517 0.979492 1445640250 -0.095947 -0.120422 0.129517 0.979492 1445640250 -0.095947 -0.120422 0.129517 0.979492 1445640250 -0.097839 -0.214050 0.081421 0.968445 1445640250 -0.097839 -0.214050 0.081421 0.968445 1445640250 -0.097839 -0.214050 0.081421 0.968445 1445640250 -0.097839 -0.214050 0.081421 0.968445 1445640250 -0.097839 -0.214050 0.081421 0.968445 1445640250 -0.097839 -0.214050 0.081421 0.968445 1445640250 -0.088989 -0.138977 0.066223 0.984009 1445640250 -0.088989 -0.138977 0.066223 0.984009 1445640250 -0.088989 -0.138977 0.066223 0.984009 1445640250 -0.088989 -0.138977 0.066223 0.984009 1445640250 -0.088989 -0.138977 0.066223 0.984009 1445640250 -0.088989 -0.138977 0.066223 0.984009 1445640250 -0.088989 -0.138977 0.066223 0.984009 1445640250 -0.067200 0.010864 0.057983 0.995972 1445640250 -0.067200 0.010864 0.057983 0.995972 1445640250 -0.067200 0.010864 0.057983 0.995972 1445640250 -0.067200 0.010864 0.057983 0.995972 1445640250 -0.067200 0.010864 0.057983 0.995972 1445640250 -0.055725 0.208435 0.082214 0.972961 1445640250 -0.055725 0.208435 0.082214 0.972961 1445640250 -0.055725 0.208435 0.082214 0.972961 1445640250 -0.055725 0.208435 0.082214 0.972961 1445640250 -0.055725 0.208435 0.082214 0.972961 1445640250 -0.055725 0.208435 0.082214 0.972961 1445640250 -0.061707 0.438110 0.063904 0.894470 1445640250 -0.061707 0.438110 0.063904 0.894470 1445640250 -0.061707 0.438110 0.063904 0.894470 1445640250 -0.061707 0.438110 0.063904 0.894470 1445640250 -0.061707 0.438110 0.063904 0.894470 1445640250 -0.061707 0.438110 0.063904 0.894470 1445640250 -0.082336 0.633545 0.044373 0.767944 1445640250 -0.082336 0.633545 0.044373 0.767944 1445640250 -0.082336 0.633545 0.044373 0.767944 1445640250 -0.082336 0.633545 0.044373 0.767944 1445640250 -0.082336 0.633545 0.044373 0.767944 1445640250 -0.086182 0.784058 0.016174 0.614380 1445640250 -0.086182 0.784058 0.016174 0.614380 1445640250 -0.086182 0.784058 0.016174 0.614380 1445640250 -0.086182 0.784058 0.016174 0.614380 1445640251 -0.086182 0.784058 0.016174 0.614380 1445640251 -0.086182 0.784058 0.016174 0.614380 1445640251 -0.086182 0.784058 0.016174 0.614380 1445640251 -0.097412 0.832031 0.012512 0.545898 1445640251 -0.097412 0.832031 0.012512 0.545898 1445640251 -0.097412 0.832031 0.012512 0.545898 1445640251 -0.097412 0.832031 0.012512 0.545898 1445640251 -0.097412 0.832031 0.012512 0.545898 1445640251 -0.097412 0.832031 0.012512 0.545898 1445640251 -0.121338 0.779236 0.048279 0.612915 1445640251 -0.121338 0.779236 0.048279 0.612915 1445640251 -0.121338 0.779236 0.048279 0.612915 1445640251 -0.121338 0.779236 0.048279 0.612915 1445640251 -0.121338 0.779236 0.048279 0.612915 1445640251 -0.121338 0.779236 0.048279 0.612915 1445640251 -0.125366 0.638794 0.110962 0.750916 1445640251 -0.125366 0.638794 0.110962 0.750916 1445640251 -0.125366 0.638794 0.110962 0.750916 1445640251 -0.125366 0.638794 0.110962 0.750916 1445640251 -0.125366 0.638794 0.110962 0.750916 1445640251 -0.102173 0.367126 0.201660 0.902222 1445640251 -0.102173 0.367126 0.201660 0.902222 1445640251 -0.102173 0.367126 0.201660 0.902222 1445640251 -0.102173 0.367126 0.201660 0.902222 1445640251 -0.102173 0.367126 0.201660 0.902222 1445640251 -0.102173 0.367126 0.201660 0.902222 1445640251 -0.093628 0.012634 0.190063 0.977173 1445640251 -0.093628 0.012634 0.190063 0.977173 1445640251 -0.093628 0.012634 0.190063 0.977173 1445640251 -0.093628 0.012634 0.190063 0.977173 1445640251 -0.093628 0.012634 0.190063 0.977173 1445640251 -0.093628 0.012634 0.190063 0.977173 1445640251 -0.082703 -0.216614 0.142273 0.962280 1445640251 -0.082703 -0.216614 0.142273 0.962280 1445640251 -0.082703 -0.216614 0.142273 0.962280 1445640251 -0.082703 -0.216614 0.142273 0.962280 1445640251 -0.082703 -0.216614 0.142273 0.962280 1445640251 -0.082703 -0.216614 0.142273 0.962280 1445640251 -0.082703 -0.216614 0.142273 0.962280 1445640251 -0.060852 -0.247437 0.149902 0.955261 1445640251 -0.060852 -0.247437 0.149902 0.955261 1445640251 -0.060852 -0.247437 0.149902 0.955261 1445640251 -0.060852 -0.247437 0.149902 0.955261 1445640251 -0.060852 -0.247437 0.149902 0.955261 1445640251 -0.060852 -0.247437 0.149902 0.955261 1445640251 -0.049316 -0.173035 0.122437 0.976013 1445640251 -0.049316 -0.173035 0.122437 0.976013 1445640251 -0.049316 -0.173035 0.122437 0.976013 1445640251 -0.049316 -0.173035 0.122437 0.976013 1445640251 -0.049316 -0.173035 0.122437 0.976013 1445640251 -0.049316 -0.173035 0.122437 0.976013 1445640251 -0.028503 -0.029541 0.116943 0.992249 1445640251 -0.028503 -0.029541 0.116943 0.992249 1445640251 -0.028503 -0.029541 0.116943 0.992249 1445640251 -0.028503 -0.029541 0.116943 0.992249 1445640251 -0.028503 -0.029541 0.116943 0.992249 1445640251 -0.028503 -0.029541 0.116943 0.992249 1445640251 -0.022644 0.153503 0.130554 0.979187 1445640251 -0.022644 0.153503 0.130554 0.979187 1445640251 -0.022644 0.153503 0.130554 0.979187 1445640251 -0.022644 0.153503 0.130554 0.979187 1445640251 -0.022644 0.153503 0.130554 0.979187 1445640251 -0.022644 0.153503 0.130554 0.979187 1445640251 -0.029907 0.362671 0.123840 0.923096 1445640251 -0.029907 0.362671 0.123840 0.923096 1445640251 -0.029907 0.362671 0.123840 0.923096 1445640251 -0.029907 0.362671 0.123840 0.923096 1445640251 -0.029907 0.362671 0.123840 0.923096 1445640251 -0.029907 0.362671 0.123840 0.923096 1445640251 -0.041260 0.543579 0.115906 0.830261 1445640251 -0.041260 0.543579 0.115906 0.830261 1445640251 -0.041260 0.543579 0.115906 0.830261 1445640251 -0.041260 0.543579 0.115906 0.830261 1445640251 -0.041260 0.543579 0.115906 0.830261 1445640251 -0.041260 0.543579 0.115906 0.830261 1445640251 -0.047241 0.678467 0.102905 0.725769 1445640251 -0.047241 0.678467 0.102905 0.725769 1445640251 -0.047241 0.678467 0.102905 0.725769 1445640251 -0.047241 0.678467 0.102905 0.725769 1445640251 -0.047241 0.678467 0.102905 0.725769 1445640251 -0.047241 0.678467 0.102905 0.725769 1445640251 -0.068909 0.726196 0.092285 0.677673 1445640251 -0.068909 0.726196 0.092285 0.677673 1445640251 -0.068909 0.726196 0.092285 0.677673 1445640251 -0.068909 0.726196 0.092285 0.677673 1445640251 -0.068909 0.726196 0.092285 0.677673 1445640251 -0.068909 0.726196 0.092285 0.677673 1445640251 -0.108582 0.680969 0.097168 0.717651 1445640251 -0.108582 0.680969 0.097168 0.717651 1445640251 -0.108582 0.680969 0.097168 0.717651 1445640251 -0.108582 0.680969 0.097168 0.717651 1445640251 -0.108582 0.680969 0.097168 0.717651 1445640251 -0.108582 0.680969 0.097168 0.717651 1445640251 -0.138245 0.549011 0.133057 0.813416 1445640251 -0.138245 0.549011 0.133057 0.813416 1445640251 -0.138245 0.549011 0.133057 0.813416 1445640251 -0.138245 0.549011 0.133057 0.813416 1445640251 -0.138245 0.549011 0.133057 0.813416 1445640251 -0.138245 0.549011 0.133057 0.813416 1445640251 -0.146790 0.313721 0.167175 0.923035 1445640251 -0.146790 0.313721 0.167175 0.923035 1445640251 -0.146790 0.313721 0.167175 0.923035 1445640251 -0.146790 0.313721 0.167175 0.923035 1445640251 -0.146790 0.313721 0.167175 0.923035 1445640251 -0.146790 0.313721 0.167175 0.923035 1445640251 -0.146790 0.313721 0.167175 0.923035 1445640251 -0.155518 -0.032227 0.164856 0.973389 1445640251 
0.132080 -0.590942 0.276978 0.746094 1445640253 0.132080 -0.590942 0.276978 0.746094 1445640253 0.151428 -0.590393 0.290100 0.737793 1445640253 0.151428 -0.590393 0.290100 0.737793 1445640253 0.151428 -0.590393 0.290100 0.737793 1445640253 0.151428 -0.590393 0.290100 0.737793 1445640253 0.151428 -0.590393 0.290100 0.737793 1445640253 0.151428 -0.590393 0.290100 0.737793 1445640253 0.162537 -0.588196 0.294861 0.735291 1445640253 0.162537 -0.588196 0.294861 0.735291 1445640253 0.162537 -0.588196 0.294861 0.735291 1445640253 0.162537 -0.588196 0.294861 0.735291 1445640253 0.170654 -0.585327 0.302917 0.732483 1445640253 0.170654 -0.585327 0.302917 0.732483 1445640253 0.170654 -0.585327 0.302917 0.732483 1445640253 0.170654 -0.585327 0.302917 0.732483 1445640253 0.170654 -0.585327 0.302917 0.732483 1445640253 0.170654 -0.585327 0.302917 0.732483 1445640253 0.177490 -0.579651 0.322144 0.727112 1445640253 0.177490 -0.579651 0.322144 0.727112 1445640253 0.177490 -0.579651 0.322144 0.727112 1445640253 0.177490 -0.579651 0.322144 0.727112 1445640253 0.177490 -0.579651 0.322144 0.727112 1445640253 0.171936 -0.579712 0.321350 0.728760 1445640254 0.171936 -0.579712 0.321350 0.728760 1445640254 0.171936 -0.579712 0.321350 0.728760 1445640254 0.171936 -0.579712 0.321350 0.728760 1445640254 0.171936 -0.579712 0.321350 0.728760 1445640254 0.171936 -0.579712 0.321350 0.728760 1445640254 0.162964 -0.585449 0.305969 0.732849 1445640254 0.162964 -0.585449 0.305969 0.732849 1445640254 0.162964 -0.585449 0.305969 0.732849 1445640254 0.162964 -0.585449 0.305969 0.732849 1445640254 0.162964 -0.585449 0.305969 0.732849 1445640254 0.150879 -0.584167 0.282227 0.745850 1445640254 0.150879 -0.584167 0.282227 0.745850 1445640254 0.150879 -0.584167 0.282227 0.745850 1445640254 0.150879 -0.584167 0.282227 0.745850 1445640254 0.150879 -0.584167 0.282227 0.745850 1445640254 0.150879 -0.584167 0.282227 0.745850 1445640254 0.150574 -0.569641 0.275818 0.759460 1445640254 0.150574 -0.569641 0.275818 0.759460 1445640254 0.150574 -0.569641 0.275818 0.759460 1445640254 0.150574 -0.569641 0.275818 0.759460 1445640254 0.150574 -0.569641 0.275818 0.759460 1445640254 0.164063 -0.554016 0.316040 0.752502 1445640254 0.164063 -0.554016 0.316040 0.752502 1445640254 0.164063 -0.554016 0.316040 0.752502 1445640254 0.164063 -0.554016 0.316040 0.752502 1445640254 0.164063 -0.554016 0.316040 0.752502 1445640254 0.164063 -0.554016 0.316040 0.752502 1445640254 0.165161 -0.565796 0.324707 0.739685 1445640254 0.165161 -0.565796 0.324707 0.739685 1445640254 0.165161 -0.565796 0.324707 0.739685 1445640254 0.165161 -0.565796 0.324707 0.739685 1445640254 0.165161 -0.565796 0.324707 0.739685 1445640254 0.165161 -0.565796 0.324707 0.739685 1445640254 0.168335 -0.579651 0.290527 0.742432 1445640254 0.168335 -0.579651 0.290527 0.742432 1445640254 0.168335 -0.579651 0.290527 0.742432 1445640254 0.168335 -0.579651 0.290527 0.742432 1445640254 0.168335 -0.579651 0.290527 0.742432 1445640254 0.168335 -0.579651 0.290527 0.742432 1445640254 0.174133 -0.580872 0.260681 0.751221 1445640254 0.174133 -0.580872 0.260681 0.751221 1445640254 0.174133 -0.580872 0.260681 0.751221 1445640254 0.174133 -0.580872 0.260681 0.751221 1445640254 0.174133 -0.580872 0.260681 0.751221 1445640254 0.174133 -0.580872 0.260681 0.751221 1445640254 0.179565 -0.574341 0.264221 0.753662 1445640254 0.179565 -0.574341 0.264221 0.753662 1445640254 0.179565 -0.574341 0.264221 0.753662 1445640254 0.179565 -0.574341 0.264221 0.753662 1445640254 0.179565 -0.574341 0.264221 0.753662 1445640254 0.179565 -0.574341 0.264221 0.753662 1445640254 0.173035 -0.570801 0.282288 0.751343 1445640254 0.173035 -0.570801 0.282288 0.751343 1445640254 0.173035 -0.570801 0.282288 0.751343 1445640254 0.173035 -0.570801 0.282288 0.751343 1445640254 0.173035 -0.570801 0.282288 0.751343 1445640254 0.173035 -0.570801 0.282288 0.751343 1445640254 0.164490 -0.576355 0.277344 0.750854 1445640254 0.164490 -0.576355 0.277344 0.750854 1445640254 0.164490 -0.576355 0.277344 0.750854 1445640254 0.164490 -0.576355 0.277344 0.750854 1445640254 0.164490 -0.576355 0.277344 0.750854 1445640254 0.164490 -0.576355 0.277344 0.750854 1445640254 0.175537 -0.582092 0.283264 0.741638 1445640254 0.175537 -0.582092 0.283264 0.741638 1445640254 0.175537 -0.582092 0.283264 0.741638 1445640254 0.175537 -0.582092 0.283264 0.741638 1445640254 0.175537 -0.582092 0.283264 0.741638 1445640254 0.175537 -0.582092 0.283264 0.741638 1445640254 0.175781 -0.590027 0.272705 0.739319 1445640254 0.175781 -0.590027 0.272705 0.739319 1445640254 0.175781 -0.590027 0.272705 0.739319 1445640254 0.175781 -0.590027 0.272705 0.739319 1445640254 0.175781 -0.590027 0.272705 0.739319 1445640254 0.175781 -0.590027 0.272705 0.739319 1445640254 0.157104 -0.597961 0.243591 0.747253 1445640254 0.157104 -0.597961 0.243591 0.747253 1445640254 0.157104 -0.597961 0.243591 0.747253 1445640254 0.157104 -0.597961 0.243591 0.747253 1445640254 0.157104 -0.597961 0.243591 0.747253 1445640254 0.157104 -0.597961 0.243591 0.747253 1445640254 0.146362 -0.582214 0.237122 0.763733 1445640254 0.146362 -0.582214 0.237122 0.763733 1445640254 0.146362 -0.582214 0.237122 0.763733 1445640254 0.146362 -0.582214 0.237122 0.763733 1445640254 0.146362 -0.582214 0.237122 0.763733 1445640254 0.146362 -0.582214 0.237122 0.763733 1445640254 0.160889 -0.555115 0.285156 0.764587 1445640254 0.160889 -0.555115 0.285156 0.764587 1445640254 0.160889 -0.555115 0.285156 0.764587 1445640254 0.160889 -0.555115 0.285156 0.764587 1445640254 0.160889 -0.555115 0.285156 0.764587 1445640254 0.160889 -0.555115 0.285156 0.764587 1445640254 0.160889 -0.555115 0.285156 0.764587 1445640254 0.168152 -0.550964 0.317627 0.753174 1445640254 0.168152 -0.550964 0.317627 0.753174 1445640254 0.168152 -0.550964 0.317627 0.753174 1445640254 0.168152 -0.550964 0.317627 0.753174 1445640254 0.168152 -0.550964 0.317627 0.753174 1445640254 0.151855 -0.570984 0.269226 0.760498 1445640254 0.151855 -0.570984 0.269226 0.760498 1445640254 0.151855 -0.570984 0.269226 0.760498 1445640254 0.151855 -0.570984 0.269226 0.760498 1445640254 0.151855 -0.570984 0.269226 0.760498 1445640254 0.151855 -0.570984 0.269226 0.760498 1445640254 0.151855 -0.570984 0.269226 0.760498 1445640254 0.152161 -0.588745 0.227661 0.760498 1445640255 0.152161 -0.588745 0.227661 0.760498 1445640255 0.152161 -0.588745 0.227661 0.760498 1445640255 0.152161 -0.588745 0.227661 0.760498 1445640255 0.152161 -0.588745 0.227661 0.760498 1445640255 0.152161 -0.588745 0.227661 0.760498 1445640255 0.172241 -0.587402 0.238831 0.753784 1445640255 0.172241 -0.587402 0.238831 0.753784 1445640255 0.172241 -0.587402 0.238831 0.753784 1445640255 0.172241 -0.587402 0.238831 0.753784 1445640255 0.172241 -0.587402 0.238831 0.753784 1445640255 0.180542 -0.583008 0.262268 0.747498 1445640255 0.180542 -0.583008 0.262268 0.747498 1445640255 0.180542 -0.583008 0.262268 0.747498 1445640255 0.180542 -0.583008 0.262268 0.747498 1445640255 0.180542 -0.583008 0.262268 0.747498 1445640255 0.165771 -0.590576 0.258301 0.746338 1445640255 0.165771 -0.590576 0.258301 0.746338 1445640255 0.165771 -0.590576 0.258301 0.746338 1445640255 0.165771 -0.590576 0.258301 0.746338 1445640255 0.165771 -0.590576 0.258301 0.746338 1445640255 0.165771 -0.590576 0.258301 0.746338 1445640255 0.165771 -0.590576 0.258301 0.746338 1445640255 0.151489 -0.601196 0.240112 0.746948 1445640255 0.151489 -0.601196 0.240112 0.746948 1445640255 0.151489 -0.601196 0.240112 0.746948 1445640255 0.151489 -0.601196 0.240112 0.746948 1445640255 0.151489 -0.601196 0.240112 0.746948 1445640255 0.151489 -0.601196 0.240112 0.746948 1445640255 0.159668 -0.598572 0.251587 0.743530 1445640255 0.159668 -0.598572 0.251587 0.743530 1445640255 0.159668 -0.598572 0.251587 0.743530 1445640255 0.159668 -0.598572 0.251587 0.743530 1445640255 0.159668 -0.598572 0.251587 0.743530 1445640255 0.156677 -0.588013 0.256531 0.750916 1445640255 0.156677 -0.588013 0.256531 0.750916 1445640255 0.156677 -0.588013 0.256531 0.750916 1445640255 0.156677 -0.588013 0.256531 0.750916 1445640255 0.156677 -0.588013 0.256531 0.750916 1445640255 0.156677 -0.588013 0.256531 0.750916 1445640255 0.147644 -0.570862 0.255005 0.766296 1445640255 0.147644 -0.570862 0.255005 0.766296 1445640255 0.147644 -0.570862 0.255005 0.766296 1445640255 0.147644 -0.570862 0.255005 0.766296 1445640255 0.147644 -0.570862 0.255005 0.766296 1445640255 0.158508 -0.551331 0.289978 0.766052 1445640255 0.158508 -0.551331 0.289978 0.766052 1445640255 0.158508 -0.551331 0.289978 0.766052 1445640255 0.158508 -0.551331 0.289978 0.766052 1445640255 0.158508 -0.551331 0.289978 0.766052 1445640255 0.158508 -0.551331 0.289978 0.766052 1445640255 0.163635 -0.552246 0.303528 0.758972 1445640255 0.163635 -0.552246 0.303528 0.758972 1445640255 0.163635 -0.552246 0.303528 0.758972 1445640255 0.163635 -0.552246 0.303528 0.758972 1445640255 0.163635 -0.552246 0.303528 0.758972 1445640255 0.151184 -0.573303 0.257507 0.762939 1445640255 0.151184 -0.573303 0.257507 0.762939 1445640255 0.151184 -0.573303 0.257507 0.762939 1445640255 0.151184 -0.573303 0.257507 0.762939 1445640255 0.151184 -0.573303 0.257507 0.762939 1445640255 0.151184 -0.573303 0.257507 0.762939 1445640255 0.149902 -0.588440 0.214722 0.764954 1445640255 0.149902 -0.588440 0.214722 0.764954 1445640255 0.149902 -0.588440 0.214722 0.764954 1445640255 0.149902 -0.588440 0.214722 0.764954 1445640255 0.149902 -0.588440 0.214722 0.764954 1445640255 0.169861 -0.580139 0.228821 0.763062 1445640255 0.169861 -0.580139 0.228821 0.763062 1445640255 0.169861 -0.580139 0.228821 0.763062 1445640255 0.169861 -0.580139 0.228821 0.763062 1445640255 0.169861 -0.580139 0.228821 0.763062 1445640255 0.169861 -0.580139 0.228821 0.763062 1445640255 0.185608 -0.563477 0.268555 0.758911 1445640255 0.185608 -0.563477 0.268555 0.758911 1445640255 0.185608 -0.563477 0.268555 0.758911 1445640255 0.185608 -0.563477 0.268555 0.758911 1445640255 0.185608 -0.563477 0.268555 0.758911 1445640255 0.185608 -0.563477 0.268555 0.758911 1445640255 0.185608 -0.563477 0.268555 0.758911 1445640255 0.189331 -0.554749 0.290894 0.756165 1445640255 0.189331 -0.554749 0.290894 0.756165 1445640255 0.189331 -0.554749 0.290894 0.756165 1445640255 0.189331 -0.554749 0.290894 0.756165 1445640255 0.189331 -0.554749 0.290894 0.756165 1445640255 0.185974 -0.559753 0.292847 0.752502 1445640255 0.185974 -0.559753 0.292847 0.752502 1445640255 0.185974 -0.559753 0.292847 0.752502 1445640255 0.185974 -0.559753 0.292847 0.752502 1445640255 0.185974 -0.559753 0.292847 0.752502 1445640255 0.185974 -0.559753 0.292847 0.752502 1445640255 0.186401 -0.572998 0.289795 0.743591 1445640255 0.186401 -0.572998 0.289795 0.743591 1445640255 0.186401 -0.572998 0.289795 0.743591 1445640255 0.186401 -0.572998 0.289795 0.743591 1445640255 0.186401 -0.572998 0.289795 0.743591 1445640255 0.187927 -0.576843 0.287476 0.741150 1445640255 0.187927 -0.576843 0.287476 0.741150 1445640255 0.187927 -0.576843 0.287476 0.741150 1445640255 0.187927 -0.576843 0.287476 0.741150 1445640255 0.187927 -0.576843 0.287476 0.741150 1445640255 0.187927 -0.576843 0.287476 0.741150 1445640255 0.187927 -0.576843 0.287476 0.741150 1445640255 0.179565 -0.569702 0.272339 0.754333 1445640255 0.179565 -0.569702 0.272339 0.754333 1445640256 0.179565 -0.569702 0.272339 0.754333 1445640256 0.179565 -0.569702 0.272339 0.754333 1445640256 0.179565 -0.569702 0.272339 0.754333 1445640256 0.179565 -0.569702 0.272339 0.754333 1445640256 0.182983 -0.556641 0.289551 0.756836 1445640256 0.182983 -0.556641 0.289551 0.756836 1445640256 0.182983 -0.556641 0.289551 0.756836 1445640256 0.182983 -0.556641 0.289551 0.756836 1445640256 0.182983 -0.556641 0.289551 0.756836 1445640256 0.182983 -0.556641 0.289551 0.756836 1445640256 0.182739 -0.556702 0.302063 0.751953 1445640256 0.182739 -0.556702 0.302063 0.751953 1445640256 0.182739 -0.556702 0.302063 0.751953 1445640256 0.182739 -0.556702 0.302063 0.751953 1445640256 0.182739 -0.556702 0.302063 0.751953 1445640256 0.182739 -0.556702 0.302063 0.751953 1445640256 0.162415 -0.576355 0.255005 0.759216 1445640256 0.162415 -0.576355 0.255005 0.759216 1445640256 0.162415 -0.576355 0.255005 0.759216 1445640256 0.162415 -0.576355 0.255005 0.759216 1445640256 0.162415 -0.576355 0.255005 0.759216 1445640256 0.162415 -0.576355 0.255005 0.759216 1445640256 0.154419 -0.592224 0.214355 0.761169 1445640256 0.154419 -0.592224 0.214355 0.761169 1445640256 0.154419 -0.592224 0.214355 0.761169 1445640256 0.154419 -0.592224 0.214355 0.761169 1445640256 0.154419 -0.592224 0.214355 0.761169 1445640256 0.154419 -0.592224 0.214355 0.761169 1445640256 0.164246 -0.586060 0.223511 0.761292 1445640256 0.164246 -0.586060 0.223511 0.761292 1445640256 0.164246 -0.586060 0.223511 0.761292 1445640256 0.164246 -0.586060 0.223511 0.761292 1445640256 0.164246 -0.586060 0.223511 0.761292 1445640256 0.159790 -0.574585 0.244934 0.764404 1445640256 0.159790 -0.574585 0.244934 0.764404 1445640256 0.159790 -0.574585 0.244934 0.764404 1445640256 0.159790 -0.574585 0.244934 0.764404 1445640256 0.159790 -0.574585 0.244934 0.764404 1445640256 0.159790 -0.574585 0.244934 0.764404 1445640256 0.144226 -0.566223 0.253357 0.770935 1445640256 0.144226 -0.566223 0.253357 0.770935 1445640256 0.144226 -0.566223 0.253357 0.770935 1445640256 0.144226 -0.566223 0.253357 0.770935 1445640256 0.144226 -0.566223 0.253357 0.770935 1445640256 0.141235 -0.561646 0.268188 0.769836 1445640256 0.141235 -0.561646 0.268188 0.769836 1445640256 0.141235 -0.561646 0.268188 0.769836 1445640256 0.141235 -0.561646 0.268188 0.769836 1445640256 0.141235 -0.561646 0.268188 0.769836 1445640256 0.141235 -0.561646 0.268188 0.769836 1445640256 0.158203 -0.561096 0.293091 0.757751 1445640256 0.158203 -0.561096 0.293091 0.757751 1445640256 0.158203 -0.561096 0.293091 0.757751 1445640256 0.158203 -0.561096 0.293091 0.757751 1445640256 0.162537 -0.562927 0.296326 0.754211 1445640256 0.162537 -0.562927 0.296326 0.754211 1445640256 0.162537 -0.562927 0.296326 0.754211 1445640256 0.162537 -0.562927 0.296326 0.754211 1445640256 0.162537 -0.562927 0.296326 0.754211 1445640256 0.162537 -0.562927 0.296326 0.754211 1445640256 0.150391 -0.558655 0.260925 0.772766 1445640256 0.150391 -0.558655 0.260925 0.772766 1445640256 0.150391 -0.558655 0.260925 0.772766 1445640256 0.150391 -0.558655 0.260925 0.772766 1445640256 0.150391 -0.558655 0.260925 0.772766 1445640256 0.150391 -0.558655 0.260925 0.772766 1445640256 0.166504 -0.542908 0.276428 0.775330 1445640256 0.166504 -0.542908 0.276428 0.775330 1445640256 0.166504 -0.542908 0.276428 0.775330 1445640256 0.166504 -0.542908 0.276428 0.775330 1445640256 0.166504 -0.542908 0.276428 0.775330 1445640256 0.166504 -0.542908 0.276428 0.775330 1445640256 0.198853 -0.532166 0.325867 0.755676 1445640256 0.198853 -0.532166 0.325867 0.755676 1445640256 0.198853 -0.532166 0.325867 0.755676 1445640256 0.198853 -0.532166 0.325867 0.755676 1445640256 0.198853 -0.532166 0.325867 0.755676 1445640256 0.198853 -0.532166 0.325867 0.755676 1445640256 0.202576 -0.549744 0.314209 0.746948 1445640256 0.202576 -0.549744 0.314209 0.746948 1445640256 0.202576 -0.549744 0.314209 0.746948 1445640256 0.202576 -0.549744 0.314209 0.746948 1445640256 0.202576 -0.549744 0.314209 0.746948 1445640256 0.202576 -0.549744 0.314209 0.746948 1445640256 0.184326 -0.586426 0.251892 0.747437 1445640256 0.184326 -0.586426 0.251892 0.747437 1445640256 0.184326 -0.586426 0.251892 0.747437 1445640256 0.184326 -0.586426 0.251892 0.747437 1445640256 0.184326 -0.586426 0.251892 0.747437 1445640256 0.184326 -0.586426 0.251892 0.747437 1445640256 0.184326 -0.586426 0.251892 0.747437 1445640256 0.169678 -0.613708 0.202393 0.744080 1445640256 0.169678 -0.613708 0.202393 0.744080 1445640256 0.169678 -0.613708 0.202393 0.744080 1445640256 0.169678 -0.613708 0.202393 0.744080 1445640256 0.169678 -0.613708 0.202393 0.744080 1445640256 0.169678 -0.613708 0.202393 0.744080 1445640256 0.161377 -0.616638 0.192993 0.745911 1445640256 0.161377 -0.616638 0.192993 0.745911 1445640256 0.161377 -0.616638 0.192993 0.745911 1445640256 0.161377 -0.616638 0.192993 0.745911 1445640256 0.161377 -0.616638 0.192993 0.745911 1445640256 0.161377 -0.616638 0.192993 0.745911 1445640256 0.156555 -0.600342 0.216248 0.753845 1445640256 0.156555 -0.600342 0.216248 0.753845 1445640256 0.156555 -0.600342 0.216248 0.753845 1445640256 0.156555 -0.600342 0.216248 0.753845 1445640257 0.156555 -0.600342 0.216248 0.753845 1445640257 0.156555 -0.600342 0.216248 0.753845 1445640257 0.155579 -0.579346 0.251160 0.759644 1445640257 0.155579 -0.579346 0.251160 0.759644 1445640257 0.155579 -0.579346 0.251160 0.759644 1445640257 0.155579 -0.579346 0.251160 0.759644 1445640257 0.155579 -0.579346 0.251160 0.759644 1445640257 0.155579 -0.579346 0.251160 0.759644 1445640257 0.151367 -0.563660 0.277588 0.763062 1445640257 0.151367 -0.563660 0.277588 0.763062 1445640257 0.151367 -0.563660 0.277588 0.763062 1445640257 0.151367 -0.563660 0.277588 0.763062 1445640257 0.151367 -0.563660 0.277588 0.763062 1445640257 0.151367 -0.563660 0.277588 0.763062 1445640257 0.140991 -0.558472 0.280396 0.767822 1445640257 0.140991 -0.558472 0.280396 0.767822 1445640257 0.140991 -0.558472 0.280396 0.767822 1445640257 0.140991 -0.558472 0.280396 0.767822 1445640257 0.140991 -0.558472 0.280396 0.767822 1445640257 0.140991 -0.558472 0.280396 0.767822 1445640257 0.132751 -0.561035 0.261719 0.773987 1445640257 0.132751 -0.561035 0.261719 0.773987 1445640257 0.132751 -0.561035 0.261719 0.773987 1445640257 0.132751 -0.561035 0.261719 0.773987 1445640257 0.132751 -0.561035 0.261719 0.773987 1445640257 0.143066 -0.553650 0.269043 0.775024 1445640257 0.143066 -0.553650 0.269043 0.775024 1445640257 0.143066 -0.553650 0.269043 0.775024 1445640257 0.143066 -0.553650 0.269043 0.775024 1445640257 0.143066 -0.553650 0.269043 0.775024 1445640257 0.143066 -0.553650 0.269043 0.775024 1445640257 0.166687 -0.542786 0.307190 0.763672 1445640257 0.166687 -0.542786 0.307190 0.763672 1445640257 0.166687 -0.542786 0.307190 0.763672 1445640257 0.166687 -0.542786 0.307190 0.763672 1445640257 0.166687 -0.542786 0.307190 0.763672 1445640257 0.166687 -0.542786 0.307190 0.763672 1445640257 0.175720 -0.552490 0.304077 0.755920 1445640257 0.175720 -0.552490 0.304077 0.755920 1445640257 0.175720 -0.552490 0.304077 0.755920 1445640257 0.175720 -0.552490 0.304077 0.755920 1445640257 0.175720 -0.552490 0.304077 0.755920 1445640257 0.175720 -0.552490 0.304077 0.755920 1445640257 0.167603 -0.579163 0.253540 0.756409 1445640257 0.167603 -0.579163 0.253540 0.756409 1445640257 0.167603 -0.579163 0.253540 0.756409 1445640257 0.167603 -0.579163 0.253540 0.756409 1445640257 0.167603 -0.579163 0.253540 0.756409 1445640257 0.166626 -0.597839 0.221558 0.752136 1445640257 0.166626 -0.597839 0.221558 0.752136 1445640257 0.166626 -0.597839 0.221558 0.752136 1445640257 0.166626 -0.597839 0.221558 0.752136 1445640257 0.166626 -0.597839 0.221558 0.752136 1445640257 0.166626 -0.597839 0.221558 0.752136 1445640257 0.169678 -0.598389 0.222961 0.750610 1445640257 0.169678 -0.598389 0.222961 0.750610 1445640257 0.169678 -0.598389 0.222961 0.750610 1445640257 0.169678 -0.598389 0.222961 0.750610 1445640257 0.169678 -0.598389 0.222961 0.750610 1445640257 0.169678 -0.598389 0.222961 0.750610 1445640257 0.172668 -0.587341 0.243042 0.752441 1445640257 0.172668 -0.587341 0.243042 0.752441 1445640257 0.172668 -0.587341 0.243042 0.752441 1445640257 0.172668 -0.587341 0.243042 0.752441 1445640257 0.172668 -0.587341 0.243042 0.752441 1445640257 0.172668 -0.587341 0.243042 0.752441 1445640257 0.182800 -0.572632 0.276306 0.749817 1445640257 0.182800 -0.572632 0.276306 0.749817 1445640257 0.182800 -0.572632 0.276306 0.749817 1445640257 0.182800 -0.572632 0.276306 0.749817 1445640257 0.182800 -0.572632 0.276306 0.749817 1445640257 0.182800 -0.572632 0.276306 0.749817 1445640257 0.191101 -0.565125 0.302307 0.743408 1445640257 0.191101 -0.565125 0.302307 0.743408 1445640257 0.191101 -0.565125 0.302307 0.743408 1445640257 0.191101 -0.565125 0.302307 0.743408 1445640257 0.191101 -0.565125 0.302307 0.743408 1445640257 0.191101 -0.565125 0.302307 0.743408 1445640257 0.186951 -0.570496 0.297913 0.742126 1445640257 0.186951 -0.570496 0.297913 0.742126 1445640257 0.186951 -0.570496 0.297913 0.742126 1445640257 0.186951 -0.570496 0.297913 0.742126 1445640257 0.186951 -0.570496 0.297913 0.742126 1445640257 0.186951 -0.570496 0.297913 0.742126 1445640257 0.179199 -0.572205 0.280212 0.749634 1445640257 0.179199 -0.572205 0.280212 0.749634 1445640257 0.179199 -0.572205 0.280212 0.749634 1445640257 0.179199 -0.572205 0.280212 0.749634 1445640257 0.179199 -0.572205 0.280212 0.749634 1445640257 0.177734 -0.554871 0.276306 0.764282 1445640257 0.177734 -0.554871 0.276306 0.764282 1445640257 0.177734 -0.554871 0.276306 0.764282 1445640257 0.177734 -0.554871 0.276306 0.764282 1445640257 0.177734 -0.554871 0.276306 0.764282 1445640257 0.177734 -0.554871 0.276306 0.764282 1445640257 0.191223 -0.529663 0.320618 0.761597 1445640257 0.191223 -0.529663 0.320618 0.761597 1445640257 0.191223 -0.529663 0.320618 0.761597 1445640257 0.191223 -0.529663 0.320618 0.761597 1445640257 0.191223 -0.529663 0.320618 0.761597 1445640257 0.191223 -0.529663 0.320618 0.761597 1445640257 0.191162 -0.535889 0.330994 0.752747 1445640257 0.191162 -0.535889 0.330994 0.752747 1445640257 0.191162 -0.535889 0.330994 0.752747 1445640257 0.191162 -0.535889 0.330994 0.752747 1445640257 0.191162 -0.535889 0.330994 0.752747 1445640258 0.155212 -0.572327 0.255859 0.763428 1445640258 0.155212 -0.572327 0.255859 0.763428 1445640258 0.155212 -0.572327 0.255859 0.763428 1445640258 0.155212 -0.572327 0.255859 0.763428 1445640258 0.155212 -0.572327 0.255859 0.763428 1445640258 0.131409 -0.593933 0.194153 0.769531 1445640258 0.131409 -0.593933 0.194153 0.769531 1445640258 0.131409 -0.593933 0.194153 0.769531 1445640258 0.131409 -0.593933 0.194153 0.769531 1445640258 0.131409 -0.593933 0.194153 0.769531 1445640258 0.163879 -0.570313 0.243469 0.767151 1445640258 0.163879 -0.570313 0.243469 0.767151 1445640258 0.163879 -0.570313 0.243469 0.767151 1445640258 0.163879 -0.570313 0.243469 0.767151 1445640258 0.163879 -0.570313 0.243469 0.767151 1445640258 0.163879 -0.570313 0.243469 0.767151 1445640258 0.234985 -0.494202 0.382690 0.744324 1445640258 0.234985 -0.494202 0.382690 0.744324 1445640258 0.234985 -0.494202 0.382690 0.744324 1445640258 0.234985 -0.494202 0.382690 0.744324 1445640258 0.234985 -0.494202 0.382690 0.744324 1445640258 0.278625 -0.412903 0.484131 0.719299 1445640258 0.278625 -0.412903 0.484131 0.719299 1445640258 0.278625 -0.412903 0.484131 0.719299 1445640258 0.278625 -0.412903 0.484131 0.719299 1445640258 0.278625 -0.412903 0.484131 0.719299 1445640258 0.278625 -0.412903 0.484131 0.719299 1445640258 0.268921 -0.389771 0.500183 0.724915 1445640258 0.268921 -0.389771 0.500183 0.724915 1445640258 0.268921 -0.389771 0.500183 0.724915 1445640258 0.268921 -0.389771 0.500183 0.724915 1445640258 0.268921 -0.389771 0.500183 0.724915 1445640258 0.243774 -0.404114 0.483887 0.736938 1445640258 0.243774 -0.404114 0.483887 0.736938 1445640258 0.243774 -0.404114 0.483887 0.736938 1445640258 0.243774 -0.404114 0.483887 0.736938 1445640258 0.243774 -0.404114 0.483887 0.736938 1445640258 0.243774 -0.404114 0.483887 0.736938 1445640258 0.209900 -0.441406 0.429260 0.759460 1445640258 0.209900 -0.441406 0.429260 0.759460 1445640258 0.209900 -0.441406 0.429260 0.759460 1445640258 0.209900 -0.441406 0.429260 0.759460 1445640258 0.209900 -0.441406 0.429260 0.759460 1445640258 0.209900 -0.441406 0.429260 0.759460 1445640258 0.183533 -0.483765 0.347290 0.782043 1445640258 0.183533 -0.483765 0.347290 0.782043 1445640258 0.183533 -0.483765 0.347290 0.782043 1445640258 0.183533 -0.483765 0.347290 0.782043 1445640258 0.183533 -0.483765 0.347290 0.782043 1445640258 0.180969 -0.515930 0.307068 0.778931 1445640258 0.180969 -0.515930 0.307068 0.778931 1445640258 0.180969 -0.515930 0.307068 0.778931 1445640258 0.180969 -0.515930 0.307068 0.778931 1445640258 0.180969 -0.515930 0.307068 0.778931 1445640258 0.180969 -0.515930 0.307068 0.778931 1445640258 0.186584 -0.554443 0.287903 0.758240 1445640258 0.186584 -0.554443 0.287903 0.758240 1445640258 0.186584 -0.554443 0.287903 0.758240 1445640258 0.186584 -0.554443 0.287903 0.758240 1445640258 0.186584 -0.554443 0.287903 0.758240 1445640258 0.175781 -0.599792 0.235718 0.744141 1445640258 0.175781 -0.599792 0.235718 0.744141 1445640258 0.175781 -0.599792 0.235718 0.744141 1445640258 0.175781 -0.599792 0.235718 0.744141 1445640258 0.175781 -0.599792 0.235718 0.744141 1445640258 0.175781 -0.599792 0.235718 0.744141 1445640258 0.175781 -0.599792 0.235718 0.744141 1445640258 0.171326 -0.628479 0.186890 0.735352 1445640258 0.171326 -0.628479 0.186890 0.735352 1445640258 0.171326 -0.628479 0.186890 0.735352 1445640258 0.171326 -0.628479 0.186890 0.735352 1445640258 0.171326 -0.628479 0.186890 0.735352 1445640258 0.190918 -0.625183 0.195435 0.731079 1445640258 0.190918 -0.625183 0.195435 0.731079 1445640258 0.190918 -0.625183 0.195435 0.731079 1445640258 0.190918 -0.625183 0.195435 0.731079 1445640258 0.190918 -0.625183 0.195435 0.731079 1445640258 0.190918 -0.625183 0.195435 0.731079 1445640258 0.190918 -0.625183 0.195435 0.731079 1445640258 0.214111 -0.605286 0.236145 0.729370 1445640258 0.214111 -0.605286 0.236145 0.729370 1445640258 0.214111 -0.605286 0.236145 0.729370 1445640258 0.214111 -0.605286 0.236145 0.729370 1445640258 0.214111 -0.605286 0.236145 0.729370 1445640258 0.214111 -0.605286 0.236145 0.729370 1445640258 0.228821 -0.584717 0.268005 0.730652 1445640258 0.228821 -0.584717 0.268005 0.730652 1445640258 0.228821 -0.584717 0.268005 0.730652 1445640258 0.228821 -0.584717 0.268005 0.730652 1445640258 0.228821 -0.584717 0.268005 0.730652 1445640258 0.228821 -0.584717 0.268005 0.730652 1445640258 0.228821 -0.584717 0.268005 0.730652 1445640258 0.232239 -0.576782 0.283020 0.730225 1445640258 
-0.009888 -0.407898 0.152466 0.900146 1445640260 -0.009888 -0.407898 0.152466 0.900146 1445640260 -0.009888 -0.407898 0.152466 0.900146 1445640260 -0.009888 -0.407898 0.152466 0.900146 1445640260 -0.009888 -0.407898 0.152466 0.900146 1445640260 -0.009888 -0.407898 0.152466 0.900146 1445640260 -0.051453 -0.233215 0.125183 0.962952 1445640260 -0.051453 -0.233215 0.125183 0.962952 1445640260 -0.051453 -0.233215 0.125183 0.962952 1445640260 -0.051453 -0.233215 0.125183 0.962952 1445640260 -0.051453 -0.233215 0.125183 0.962952 1445640260 -0.051453 -0.233215 0.125183 0.962952 1445640260 -0.074524 -0.009705 0.060608 0.995300 1445640260 -0.074524 -0.009705 0.060608 0.995300 1445640260 -0.074524 -0.009705 0.060608 0.995300 1445640260 -0.074524 -0.009705 0.060608 0.995300 1445640260 -0.074524 -0.009705 0.060608 0.995300 1445640260 -0.074524 -0.009705 0.060608 0.995300 1445640260 -0.077576 0.204102 0.006165 0.975830 1445640260 -0.077576 0.204102 0.006165 0.975830 1445640260 -0.077576 0.204102 0.006165 0.975830 1445640260 -0.077576 0.204102 0.006165 0.975830 1445640260 -0.077576 0.204102 0.006165 0.975830 1445640260 -0.077576 0.204102 0.006165 0.975830 1445640260 -0.073425 0.384460 -0.032959 0.919617 1445640260 -0.073425 0.384460 -0.032959 0.919617 1445640260 -0.073425 0.384460 -0.032959 0.919617 1445640260 -0.073425 0.384460 -0.032959 0.919617 1445640260 -0.073425 0.384460 -0.032959 0.919617 1445640260 -0.073425 0.384460 -0.032959 0.919617 1445640260 -0.066956 0.538818 -0.056152 0.837830 1445640260 -0.066956 0.538818 -0.056152 0.837830 1445640260 -0.066956 0.538818 -0.056152 0.837830 1445640260 -0.066956 0.538818 -0.056152 0.837830 1445640260 -0.066956 0.538818 -0.056152 0.837830 1445640260 -0.066956 0.538818 -0.056152 0.837830 1445640260 -0.066956 0.538818 -0.056152 0.837830 1445640260 -0.062439 0.639404 -0.045898 0.764893 1445640260 -0.062439 0.639404 -0.045898 0.764893 1445640260 -0.062439 0.639404 -0.045898 0.764893 1445640260 -0.062439 0.639404 -0.045898 0.764893 1445640260 -0.062439 0.639404 -0.045898 0.764893 1445640260 -0.074768 0.682129 0.008362 0.727295 1445640260 -0.074768 0.682129 0.008362 0.727295 1445640260 -0.074768 0.682129 0.008362 0.727295 1445640260 -0.074768 0.682129 0.008362 0.727295 1445640260 -0.074768 0.682129 0.008362 0.727295 1445640260 -0.074768 0.682129 0.008362 0.727295 1445640260 -0.074768 0.682129 0.008362 0.727295 1445640260 -0.099365 0.621216 0.113708 0.768860 1445640261 -0.099365 0.621216 0.113708 0.768860 1445640261 -0.099365 0.621216 0.113708 0.768860 1445640261 -0.099365 0.621216 0.113708 0.768860 1445640261 -0.099365 0.621216 0.113708 0.768860 1445640261 -0.081604 0.383606 0.179016 0.902222 1445640261 -0.081604 0.383606 0.179016 0.902222 1445640261 -0.081604 0.383606 0.179016 0.902222 1445640261 -0.081604 0.383606 0.179016 0.902222 1445640261 -0.081604 0.383606 0.179016 0.902222 1445640261 -0.081604 0.383606 0.179016 0.902222 1445640261 -0.081604 0.383606 0.179016 0.902222 1445640261 -0.055664 -0.007019 0.167847 0.984192 1445640261 -0.055664 -0.007019 0.167847 0.984192 1445640261 -0.055664 -0.007019 0.167847 0.984192 1445640261 -0.055664 -0.007019 0.167847 0.984192 1445640261 -0.055664 -0.007019 0.167847 0.984192 1445640261 -0.055664 -0.007019 0.167847 0.984192 1445640261 -0.073486 -0.251282 0.061890 0.963135 1445640261 -0.073486 -0.251282 0.061890 0.963135 1445640261 -0.073486 -0.251282 0.061890 0.963135 1445640261 -0.073486 -0.251282 0.061890 0.963135 1445640261 -0.073486 -0.251282 0.061890 0.963135 1445640261 -0.073486 -0.251282 0.061890 0.963135 1445640261 -0.082703 -0.251282 0.081848 0.960876 1445640261 -0.082703 -0.251282 0.081848 0.960876 1445640261 -0.082703 -0.251282 0.081848 0.960876 1445640261 -0.082703 -0.251282 0.081848 0.960876 1445640261 -0.082703 -0.251282 0.081848 0.960876 1445640261 -0.082703 -0.251282 0.081848 0.960876 1445640261 -0.099365 -0.140991 0.055603 0.983398 1445640261 -0.099365 -0.140991 0.055603 0.983398 1445640261 -0.099365 -0.140991 0.055603 0.983398 1445640261 -0.099365 -0.140991 0.055603 0.983398 1445640261 -0.099365 -0.140991 0.055603 0.983398 1445640261 -0.099365 -0.140991 0.055603 0.983398 1445640261 -0.099365 -0.140991 0.055603 0.983398 1445640261 -0.125305 0.051697 0.028625 0.990295 1445640261 -0.125305 0.051697 0.028625 0.990295 1445640261 -0.125305 0.051697 0.028625 0.990295 1445640261 -0.125305 0.051697 0.028625 0.990295 1445640261 -0.130066 0.266541 -0.033691 0.954407 1445640261 -0.130066 0.266541 -0.033691 0.954407 1445640261 -0.130066 0.266541 -0.033691 0.954407 1445640261 -0.130066 0.266541 -0.033691 0.954407 1445640261 -0.130066 0.266541 -0.033691 0.954407 1445640261 -0.130066 0.266541 -0.033691 0.954407 1445640261 -0.129639 0.452393 -0.049500 0.880920 1445640261 -0.129639 0.452393 -0.049500 0.880920 1445640261 -0.129639 0.452393 -0.049500 0.880920 1445640261 -0.129639 0.452393 -0.049500 0.880920 1445640261 -0.129639 0.452393 -0.049500 0.880920 1445640261 -0.129639 0.452393 -0.049500 0.880920 1445640261 -0.099182 0.612732 -0.054138 0.782104 1445640261 -0.099182 0.612732 -0.054138 0.782104 1445640261 -0.099182 0.612732 -0.054138 0.782104 1445640261 -0.099182 0.612732 -0.054138 0.782104 1445640261 -0.099182 0.612732 -0.054138 0.782104 1445640261 -0.099182 0.612732 -0.054138 0.782104 1445640261 -0.079712 0.707214 -0.025269 0.701965 1445640261 -0.079712 0.707214 -0.025269 0.701965 1445640261 -0.079712 0.707214 -0.025269 0.701965 1445640261 -0.079712 0.707214 -0.025269 0.701965 1445640261 -0.079712 0.707214 -0.025269 0.701965 1445640261 -0.079712 0.707214 -0.025269 0.701965 1445640261 -0.085449 0.708435 0.016602 0.700317 1445640261 -0.085449 0.708435 0.016602 0.700317 1445640261 -0.085449 0.708435 0.016602 0.700317 1445640261 -0.085449 0.708435 0.016602 0.700317 1445640261 -0.085449 0.708435 0.016602 0.700317 1445640261 -0.085449 0.708435 0.016602 0.700317 1445640261 -0.101013 0.603455 0.049622 0.789368 1445640261 -0.101013 0.603455 0.049622 0.789368 1445640261 -0.101013 0.603455 0.049622 0.789368 1445640261 -0.101013 0.603455 0.049622 0.789368 1445640261 -0.101013 0.603455 0.049622 0.789368 1445640261 -0.101013 0.603455 0.049622 0.789368 1445640261 -0.093750 0.383484 0.098999 0.913391 1445640261 -0.093750 0.383484 0.098999 0.913391 1445640261 -0.093750 0.383484 0.098999 0.913391 1445640261 -0.093750 0.383484 0.098999 0.913391 1445640261 -0.093750 0.383484 0.098999 0.913391 1445640261 -0.093750 0.383484 0.098999 0.913391 1445640261 -0.085449 0.040649 0.125000 0.987610 1445640261 -0.085449 0.040649 0.125000 0.987610 1445640261 -0.085449 0.040649 0.125000 0.987610 1445640261 -0.085449 0.040649 0.125000 0.987610 1445640261 -0.085449 0.040649 0.125000 0.987610 1445640261 -0.085449 0.040649 0.125000 0.987610 1445640261 -0.099609 -0.192444 0.071411 0.973572 1445640261 -0.099609 -0.192444 0.071411 0.973572 1445640261 -0.099609 -0.192444 0.071411 0.973572 1445640261 -0.099609 -0.192444 0.071411 0.973572 1445640261 -0.099609 -0.192444 0.071411 0.973572 1445640261 -0.099609 -0.192444 0.071411 0.973572 1445640261 -0.113281 -0.180176 0.047363 0.975891 1445640261 -0.113281 -0.180176 0.047363 0.975891 1445640261 -0.113281 -0.180176 0.047363 0.975891 1445640261 -0.113281 -0.180176 0.047363 0.975891 1445640261 -0.113281 -0.180176 0.047363 0.975891 1445640261 -0.113281 -0.180176 0.047363 0.975891 1445640261 -0.113281 -0.180176 0.047363 0.975891 1445640261 -0.112976 -0.059143 0.048157 0.990662 1445640261 -0.112976 -0.059143 0.048157 0.990662 1445640261 -0.112976 -0.059143 0.048157 0.990662 1445640261 -0.112976 -0.059143 0.048157 0.990662 1445640261 -0.112976 -0.059143 0.048157 0.990662 1445640261 -0.112976 -0.059143 0.048157 0.990662 1445640261 -0.112244 0.118408 0.031799 0.986084 1445640261 -0.112244 0.118408 0.031799 0.986084 1445640261 -0.112244 0.118408 0.031799 0.986084 1445640262 -0.112244 0.118408 0.031799 0.986084 1445640262 -0.112244 0.118408 0.031799 0.986084 1445640262 -0.112244 0.118408 0.031799 0.986084 1445640262 -0.107422 0.327209 0.017151 0.938599 1445640262 -0.107422 0.327209 0.017151 0.938599 1445640262 -0.107422 0.327209 0.017151 0.938599 1445640262 -0.107422 0.327209 0.017151 0.938599 1445640262 -0.107422 0.327209 0.017151 0.938599 1445640262 -0.107422 0.327209 0.017151 0.938599 1445640262 -0.098511 0.516418 0.009399 0.850525 1445640262 -0.098511 0.516418 0.009399 0.850525 1445640262 -0.098511 0.516418 0.009399 0.850525 1445640262 -0.098511 0.516418 0.009399 0.850525 1445640262 -0.098511 0.516418 0.009399 0.850525 1445640262 -0.098511 0.516418 0.009399 0.850525 1445640262 -0.091797 0.674072 0.017456 0.732727 1445640262 -0.091797 0.674072 0.017456 0.732727 1445640262 -0.091797 0.674072 0.017456 0.732727 1445640262 -0.091797 0.674072 0.017456 0.732727 1445640262 -0.091797 0.674072 0.017456 0.732727 1445640262 -0.091797 0.674072 0.017456 0.732727 1445640262 -0.103027 0.739624 0.071350 0.661194 1445640262 -0.103027 0.739624 0.071350 0.661194 1445640262 -0.103027 0.739624 0.071350 0.661194 1445640262 -0.103027 0.739624 0.071350 0.661194 1445640262 -0.103027 0.739624 0.071350 0.661194 1445640262 -0.103027 0.739624 0.071350 0.661194 1445640262 -0.118896 0.679871 0.114075 0.714539 1445640262 -0.118896 0.679871 0.114075 0.714539 1445640262 -0.118896 0.679871 0.114075 0.714539 1445640262 -0.118896 0.679871 0.114075 0.714539 1445640262 -0.118896 0.679871 0.114075 0.714539 1445640262 -0.118896 0.679871 0.114075 0.714539 1445640262 -0.127197 0.489136 0.137512 0.851807 1445640262 -0.127197 0.489136 0.137512 0.851807 1445640262 -0.127197 0.489136 0.137512 0.851807 1445640262 -0.127197 0.489136 0.137512 0.851807 1445640262 -0.127197 0.489136 0.137512 0.851807 1445640262 -0.132019 0.168274 0.169128 0.962036 1445640262 -0.132019 0.168274 0.169128 0.962036 1445640262 -0.132019 0.168274 0.169128 0.962036 1445640262 -0.132019 0.168274 0.169128 0.962036 1445640262 -0.132019 0.168274 0.169128 0.962036 1445640262 -0.132019 0.168274 0.169128 0.962036 1445640262 -0.129639 -0.142273 0.088013 0.977295 1445640262 -0.129639 -0.142273 0.088013 0.977295 1445640262 -0.129639 -0.142273 0.088013 0.977295 1445640262 -0.129639 -0.142273 0.088013 0.977295 1445640262 -0.129639 -0.142273 0.088013 0.977295 1445640262 -0.129639 -0.142273 0.088013 0.977295 1445640262 -0.129639 -0.142273 0.088013 0.977295 1445640262 -0.121704 -0.199463 0.080444 0.968933 1445640262 -0.121704 -0.199463 0.080444 0.968933 1445640262 -0.121704 -0.199463 0.080444 0.968933 1445640262 -0.121704 -0.199463 0.080444 0.968933 1445640262 -0.121704 -0.199463 0.080444 0.968933 1445640262 -0.121704 -0.199463 0.080444 0.968933 1445640262 -0.110657 -0.108826 0.088623 0.983887 1445640262 -0.110657 -0.108826 0.088623 0.983887 1445640262 -0.110657 -0.108826 0.088623 0.983887 1445640262 -0.110657 -0.108826 0.088623 0.983887 1445640262 -0.110657 -0.108826 0.088623 0.983887 1445640262 -0.110657 -0.108826 0.088623 0.983887 1445640262 -0.110657 -0.108826 0.088623 0.983887 1445640262 -0.108704 0.032227 0.087524 0.989685 1445640262 -0.108704 0.032227 0.087524 0.989685 1445640262 -0.108704 0.032227 0.087524 0.989685 1445640262 -0.108704 0.032227 0.087524 0.989685 1445640262 -0.108704 0.032227 0.087524 0.989685 1445640262 -0.109863 0.217773 0.098816 0.964722 1445640262 -0.109863 0.217773 0.098816 0.964722 1445640262 -0.109863 0.217773 0.098816 0.964722 1445640262 -0.109863 0.217773 0.098816 0.964722 1445640262 -0.109863 0.217773 0.098816 0.964722 1445640262 -0.109863 0.217773 0.098816 0.964722 1445640262 -0.102112 0.405518 0.076172 0.905090 1445640262 -0.102112 0.405518 0.076172 0.905090 1445640262 -0.102112 0.405518 0.076172 0.905090 1445640262 -0.102112 0.405518 0.076172 0.905090 1445640262 -0.102112 0.405518 0.076172 0.905090 1445640262 -0.102112 0.405518 0.076172 0.905090 1445640262 -0.096130 0.557312 0.079529 0.820801 1445640262 -0.096130 0.557312 0.079529 0.820801 1445640262 -0.096130 0.557312 0.079529 0.820801 1445640262 -0.096130 0.557312 0.079529 0.820801 1445640262 -0.096130 0.557312 0.079529 0.820801 1445640262 -0.096130 0.557312 0.079529 0.820801 1445640262 -0.096130 0.557312 0.079529 0.820801 1445640262 -0.091492 0.661377 0.101074 0.737488 1445640262 -0.091492 0.661377 0.101074 0.737488 1445640262 -0.091492 0.661377 0.101074 0.737488 1445640262 -0.091492 0.661377 0.101074 0.737488 1445640262 -0.091492 0.661377 0.101074 0.737488 1445640262 -0.091492 0.661377 0.101074 0.737488 1445640262 -0.098022 0.673828 0.120789 0.722290 1445640262 -0.098022 0.673828 0.120789 0.722290 1445640262 -0.098022 0.673828 0.120789 0.722290 1445640262 -0.098022 0.673828 0.120789 0.722290 1445640262 -0.098022 0.673828 0.120789 0.722290 1445640262 -0.098022 0.673828 0.120789 0.722290 1445640262 -0.109558 0.592957 0.128113 0.787292 1445640262 -0.109558 0.592957 0.128113 0.787292 1445640262 -0.109558 0.592957 0.128113 0.787292 1445640262 -0.109558 0.592957 0.128113 0.787292 1445640262 -0.109558 0.592957 0.128113 0.787292 1445640262 -0.109558 0.592957 0.128113 0.787292 1445640262 -0.117554 0.399536 0.130188 0.899719 1445640262 -0.117554 0.399536 0.130188 0.899719 1445640262 -0.117554 0.399536 0.130188 0.899719 1445640263 -0.117554 0.399536 0.130188 0.899719 1445640263 -0.117554 0.399536 0.130188 0.899719 1445640263 -0.130554 0.091492 0.135254 0.977844 1445640263 -0.130554 0.091492 0.135254 0.977844 1445640263 -0.130554 0.091492 0.135254 0.977844 1445640263 -0.130554 0.091492 0.135254 0.977844 1445640263 -0.130554 0.091492 0.135254 0.977844 1445640263 -0.130554 0.091492 0.135254 0.977844 1445640263 -0.139099 -0.223206 0.097717 0.959839 1445640263 -0.139099 -0.223206 0.097717 0.959839 1445640263 -0.139099 -0.223206 0.097717 0.959839 1445640263 -0.139099 -0.223206 0.097717 0.959839 1445640263 -0.139099 -0.223206 0.097717 0.959839 1445640263 -0.139099 -0.223206 0.097717 0.959839 1445640263 -0.108582 -0.294067 0.055908 0.947937 1445640263 -0.108582 -0.294067 0.055908 0.947937 1445640263 -0.108582 -0.294067 0.055908 0.947937 1445640263 -0.108582 -0.294067 0.055908 0.947937 1445640263 -0.108582 -0.294067 0.055908 0.947937 1445640263 -0.108582 -0.294067 0.055908 0.947937 1445640263 -0.108582 -0.294067 0.055908 0.947937 1445640263 -0.081726 -0.227661 0.140503 0.960022 1445640263 -0.081726 -0.227661 0.140503 0.960022 1445640263 -0.081726 -0.227661 0.140503 0.960022 1445640263 -0.081726 -0.227661 0.140503 0.960022 1445640263 -0.081726 -0.227661 0.140503 0.960022 1445640263 -0.081726 -0.227661 0.140503 0.960022 1445640263 -0.082336 -0.098633 0.097534 0.986877 1445640263 -0.082336 -0.098633 0.097534 0.986877 1445640263 -0.082336 -0.098633 0.097534 0.986877 1445640263 -0.082336 -0.098633 0.097534 0.986877 1445640263 -0.082336 -0.098633 0.097534 0.986877 1445640263 -0.082336 -0.098633 0.097534 0.986877 1445640263 -0.075806 0.105408 0.080261 0.988220 1445640263 -0.075806 0.105408 0.080261 0.988220 1445640263 -0.075806 0.105408 0.080261 0.988220 1445640263 -0.075806 0.105408 0.080261 0.988220 1445640263 -0.075806 0.105408 0.080261 0.988220 1445640263 -0.080811 0.325073 0.067627 0.939758 1445640263 -0.080811 0.325073 0.067627 0.939758 1445640263 -0.080811 0.325073 0.067627 0.939758 1445640263 -0.080811 0.325073 0.067627 0.939758 1445640263 -0.080811 0.325073 0.067627 0.939758 1445640263 -0.071960 0.521606 0.030273 0.849548 1445640263 -0.071960 0.521606 0.030273 0.849548 1445640263 -0.071960 0.521606 0.030273 0.849548 1445640263 -0.071960 0.521606 0.030273 0.849548 1445640263 -0.071960 0.521606 0.030273 0.849548 1445640263 -0.071960 0.521606 0.030273 0.849548 1445640263 -0.071960 0.521606 0.030273 0.849548 1445640263 -0.060547 0.688599 0.021301 0.722290 1445640263 -0.060547 0.688599 0.021301 0.722290 1445640263 -0.060547 0.688599 0.021301 0.722290 1445640263 -0.060547 0.688599 0.021301 0.722290 1445640263 -0.060547 0.688599 0.021301 0.722290 1445640263 -0.060547 0.688599 0.021301 0.722290 1445640263 -0.080322 0.747375 0.084778 0.653992 1445640263 -0.080322 0.747375 0.084778 0.653992 1445640263 -0.080322 0.747375 0.084778 0.653992 1445640263 -0.080322 0.747375 0.084778 0.653992 1445640263 -0.080322 0.747375 0.084778 0.653992 1445640263 -0.080322 0.747375 0.084778 0.653992 1445640263 -0.089905 0.664429 0.133789 0.729736 1445640263 -0.089905 0.664429 0.133789 0.729736 1445640263 -0.089905 0.664429 0.133789 0.729736 1445640263 -0.089905 0.664429 0.133789 0.729736 1445640263 -0.089905 0.664429 0.133789 0.729736 1445640263 -0.089905 0.664429 0.133789 0.729736 1445640263 -0.101440 0.442322 0.162598 0.876099 1445640263 -0.101440 0.442322 0.162598 0.876099 1445640263 -0.101440 0.442322 0.162598 0.876099 1445640263 -0.101440 0.442322 0.162598 0.876099 1445640263 -0.101440 0.442322 0.162598 0.876099 1445640263 -0.118347 0.095947 0.130188 0.979675 1445640263 -0.118347 0.095947 0.130188 0.979675 1445640263 -0.118347 0.095947 0.130188 0.979675 1445640263 -0.118347 0.095947 0.130188 0.979675 1445640263 -0.118347 0.095947 0.130188 0.979675 1445640263 -0.118347 0.095947 0.130188 0.979675 1445640263 -0.172729 -0.123657 0.046326 0.976074 1445640263 -0.172729 -0.123657 0.046326 0.976074 1445640263 -0.172729 -0.123657 0.046326 0.976074 1445640263 -0.172729 -0.123657 0.046326 0.976074 1445640263 -0.172729 -0.123657 0.046326 0.976074 1445640263 -0.172729 -0.123657 0.046326 0.976074 1445640263 -0.197876 -0.073120 -0.019287 0.977295 1445640263 -0.197876 -0.073120 -0.019287 0.977295 1445640263 -0.197876 -0.073120 -0.019287 0.977295 1445640263 -0.197876 -0.073120 -0.019287 0.977295 1445640263 -0.197876 -0.073120 -0.019287 0.977295 1445640263 -0.197876 -0.073120 -0.019287 0.977295 1445640263 -0.183350 0.067139 -0.002075 0.980713 1445640263 -0.183350 0.067139 -0.002075 0.980713 1445640263 -0.183350 0.067139 -0.002075 0.980713 1445640263 -0.183350 0.067139 -0.002075 0.980713 1445640263 -0.183350 0.067139 -0.002075 0.980713 1445640263 -0.183350 0.067139 -0.002075 0.980713 1445640263 -0.160400 0.237793 0.001465 0.957947 1445640263 -0.160400 0.237793 0.001465 0.957947 1445640263 -0.160400 0.237793 0.001465 0.957947 1445640263 -0.160400 0.237793 0.001465 0.957947 1445640263 -0.160400 0.237793 0.001465 0.957947 1445640263 -0.160400 0.237793 0.001465 0.957947 1445640263 -0.133240 0.418091 0.019653 0.898315 1445640263 -0.133240 0.418091 0.019653 0.898315 1445640263 -0.133240 0.418091 0.019653 0.898315 1445640263 -0.133240 0.418091 0.019653 0.898315 1445640263 -0.133240 0.418091 0.019653 0.898315 1445640264 -0.133240 0.418091 0.019653 0.898315 1445640264 -0.116150 0.561035 0.023865 0.819214 1445640264 -0.116150 0.561035 0.023865 0.819214 1445640264 -0.116150 0.561035 0.023865 0.819214 1445640264 -0.116150 0.561035 0.023865 0.819214 1445640264 -0.116150 0.561035 0.023865 0.819214 1445640264 -0.097534 0.676514 0.025940 0.729431 1445640264 -0.097534 0.676514 0.025940 0.729431 1445640264 -0.097534 0.676514 0.025940 0.729431 1445640264 -0.097534 0.676514 0.025940 0.729431 1445640264 -0.097534 0.676514 0.025940 0.729431 1445640264 -0.097534 0.676514 0.025940 0.729431 1445640264 -0.114685 0.726196 0.049805 0.675964 1445640264 -0.114685 0.726196 0.049805 0.675964 1445640264 -0.114685 0.726196 0.049805 0.675964 1445640264 -0.114685 0.726196 0.049805 0.675964 1445640264 -0.114685 0.726196 0.049805 0.675964 1445640264 -0.114685 0.726196 0.049805 0.675964 1445640264 -0.135010 0.656494 0.067627 0.739014 1445640264 -0.135010 0.656494 0.067627 0.739014 1445640264 -0.135010 0.656494 0.067627 0.739014 1445640264 -0.135010 0.656494 0.067627 0.739014 1445640264 -0.135010 0.656494 0.067627 0.739014 1445640264 -0.135010 0.656494 0.067627 0.739014 1445640264 -0.145569 0.456177 0.085144 0.873718 1445640264 -0.145569 0.456177 0.085144 0.873718 1445640264 -0.145569 0.456177 0.085144 0.873718 1445640264 -0.145569 0.456177 0.085144 0.873718 1445640264 -0.145569 0.456177 0.085144 0.873718 1445640264 -0.120605 0.120667 0.086548 0.981506 1445640264 -0.120605 0.120667 0.086548 0.981506 1445640264 -0.120605 0.120667 0.086548 0.981506 1445640264 -0.120605 0.120667 0.086548 0.981506 1445640264 -0.120605 0.120667 0.086548 0.981506 1445640264 -0.120605 0.120667 0.086548 0.981506 1445640264 -0.094360 -0.181702 0.056213 0.977173 1445640264 -0.094360 -0.181702 0.056213 0.977173 1445640264 -0.094360 -0.181702 0.056213 0.977173 1445640264 -0.094360 -0.181702 0.056213 0.977173 1445640264 -0.094360 -0.181702 0.056213 0.977173 1445640264 -0.094360 -0.181702 0.056213 0.977173 1445640264 -0.076660 -0.240845 0.072876 0.964783 1445640264 -0.076660 -0.240845 0.072876 0.964783 1445640264 -0.076660 -0.240845 0.072876 0.964783 1445640264 -0.076660 -0.240845 0.072876 0.964783 1445640264 -0.076660 -0.240845 0.072876 0.964783 1445640264 -0.076660 -0.240845 0.072876 0.964783 1445640264 -0.062134 -0.173828 0.066406 0.980530 1445640264 -0.062134 -0.173828 0.066406 0.980530 1445640264 -0.062134 -0.173828 0.066406 0.980530 1445640264 -0.062134 -0.173828 0.066406 0.980530 1445640264 -0.062134 -0.173828 0.066406 0.980530 1445640264 -0.062134 -0.173828 0.066406 0.980530 1445640264 -0.040833 -0.040833 0.049011 0.997070 1445640264 -0.040833 -0.040833 0.049011 0.997070 1445640264 -0.040833 -0.040833 0.049011 0.997070 1445640264 -0.040833 -0.040833 0.049011 0.997070 1445640264 -0.040833 -0.040833 0.049011 0.997070 1445640264 -0.040833 -0.040833 0.049011 0.997070 1445640264 -0.040833 -0.040833 0.049011 0.997070 1445640264 -0.024231 0.138733 0.046936 0.988892 1445640264 -0.024231 0.138733 0.046936 0.988892 1445640264 -0.024231 0.138733 0.046936 0.988892 1445640264 -0.024231 0.138733 0.046936 0.988892 1445640264 -0.024231 0.138733 0.046936 0.988892 1445640264 -0.019409 0.337219 0.029785 0.940735 1445640264 -0.019409 0.337219 0.029785 0.940735 1445640264 -0.019409 0.337219 0.029785 0.940735 1445640264 -0.019409 0.337219 0.029785 0.940735 1445640264 -0.019409 0.337219 0.029785 0.940735 1445640264 -0.019409 0.337219 0.029785 0.940735 1445640264 -0.023926 0.509277 0.031006 0.859619 1445640264 -0.023926 0.509277 0.031006 0.859619 1445640264 -0.023926 0.509277 0.031006 0.859619 1445640264 -0.023926 0.509277 0.031006 0.859619 1445640264 -0.023926 0.509277 0.031006 0.859619 1445640264 -0.023926 0.509277 0.031006 0.859619 1445640264 -0.038635 0.645691 0.037170 0.761658 1445640264 -0.038635 0.645691 0.037170 0.761658 1445640264 -0.038635 0.645691 0.037170 0.761658 1445640264 -0.038635 0.645691 0.037170 0.761658 1445640264 -0.038635 0.645691 0.037170 0.761658 1445640264 -0.038635 0.645691 0.037170 0.761658 1445640264 -0.061035 0.713196 0.045532 0.696716 1445640264 -0.061035 0.713196 0.045532 0.696716 1445640264 -0.061035 0.713196 0.045532 0.696716 1445640264 -0.061035 0.713196 0.045532 0.696716 1445640264 -0.061035 0.713196 0.045532 0.696716 1445640264 -0.075439 0.672913 0.078735 0.731567 1445640264 -0.075439 0.672913 0.078735 0.731567 1445640264 -0.075439 0.672913 0.078735 0.731567 1445640264 -0.075439 0.672913 0.078735 0.731567 1445640264 -0.075439 0.672913 0.078735 0.731567 1445640264 -0.075439 0.672913 0.078735 0.731567 1445640264 -0.080750 0.500061 0.123352 0.853333 1445640264 -0.080750 0.500061 0.123352 0.853333 1445640264 -0.080750 0.500061 0.123352 0.853333 1445640264 -0.080750 0.500061 0.123352 0.853333 1445640264 -0.080750 0.500061 0.123352 0.853333 1445640264 -0.080750 0.500061 0.123352 0.853333 1445640264 -0.067688 0.173218 0.116211 0.975647 1445640264 -0.067688 0.173218 0.116211 0.975647 1445640264 -0.067688 0.173218 0.116211 0.975647 1445640264 -0.067688 0.173218 0.116211 0.975647 1445640264 -0.067688 0.173218 0.116211 0.975647 1445640264 -0.067688 0.173218 0.116211 0.975647 1445640265 -0.104614 -0.168640 0.070984 0.977539 1445640265 -0.104614 -0.168640 0.070984 0.977539 1445640265 -0.104614 -0.168640 0.070984 0.977539 1445640265 -0.104614 -0.168640 0.070984 0.977539 1445640265 -0.104614 -0.168640 0.070984 0.977539 1445640265 -0.104614 -0.168640 0.070984 0.977539 1445640265 -0.121094 -0.256226 0.005310 0.958984 1445640265 -0.121094 -0.256226 0.005310 0.958984 1445640265 -0.121094 -0.256226 0.005310 0.958984 1445640265 -0.121094 -0.256226 0.005310 0.958984 1445640265 -0.121094 -0.256226 0.005310 0.958984 1445640265 -0.108948 -0.186646 0.027466 0.975952 1445640265 -0.108948 -0.186646 0.027466 0.975952 1445640265 -0.108948 -0.186646 0.027466 0.975952 1445640265 -0.108948 -0.186646 0.027466 0.975952 1445640265 -0.108948 -0.186646 0.027466 0.975952 1445640265 -0.108948 -0.186646 0.027466 0.975952 1445640265 -0.108948 -0.186646 0.027466 0.975952 1445640265 -0.093750 -0.056519 0.037415 0.993286 1445640265 -0.093750 -0.056519 0.037415 0.993286 1445640265 -0.093750 -0.056519 0.037415 0.993286 1445640265 -0.093750 -0.056519 0.037415 0.993286 1445640265 -0.093750 -0.056519 0.037415 0.993286 1445640265 -0.082397 0.140808 0.064392 0.984436 1445640265 -0.082397 0.140808 0.064392 0.984436 1445640265 -0.082397 0.140808 0.064392 0.984436 1445640265 -0.082397 0.140808 0.064392 0.984436 1445640265 -0.082397 0.140808 0.064392 0.984436 1445640265 -0.082397 0.140808 0.064392 0.984436 1445640265 -0.086792 0.360474 0.062561 0.926575 1445640265 -0.086792 0.360474 0.062561 0.926575 1445640265 -0.086792 0.360474 0.062561 0.926575 1445640265 -0.086792 0.360474 0.062561 0.926575 1445640265 -0.086792 0.360474 0.062561 0.926575 1445640265 -0.086792 0.360474 0.062561 0.926575 1445640265 -0.091309 0.544495 0.052979 0.832031 1445640265 -0.091309 0.544495 0.052979 0.832031 1445640265 -0.091309 0.544495 0.052979 0.832031 1445640265 -0.091309 0.544495 0.052979 0.832031 1445640265 -0.091309 0.544495 0.052979 0.832031 1445640265 -0.092163 0.681824 0.050659 0.723877 1445640265 -0.092163 0.681824 0.050659 0.723877 1445640265 -0.092163 0.681824 0.050659 0.723877 1445640265 -0.092163 0.681824 0.050659 0.723877 1445640265 -0.092163 0.681824 0.050659 0.723877 1445640265 -0.092163 0.681824 0.050659 0.723877 1445640265 -0.090149 0.709656 0.078247 0.694336 1445640265 -0.090149 0.709656 0.078247 0.694336 1445640265 -0.090149 0.709656 0.078247 0.694336 1445640265 -0.090149 0.709656 0.078247 0.694336 1445640265 -0.090149 0.709656 0.078247 0.694336 1445640265 -0.090149 0.709656 0.078247 0.694336 1445640265 -0.090149 0.630615 0.105835 0.763489 1445640265 -0.090149 0.630615 0.105835 0.763489 1445640265 -0.090149 0.630615 0.105835 0.763489 1445640265 -0.090149 0.630615 0.105835 0.763489 1445640265 -0.090149 0.630615 0.105835 0.763489 1445640265 -0.083984 0.424255 0.110291 0.894836 1445640265 -0.083984 0.424255 0.110291 0.894836 1445640265 -0.083984 0.424255 0.110291 0.894836 1445640265 -0.083984 0.424255 0.110291 0.894836 1445640265 -0.083984 0.424255 0.110291 0.894836 1445640265 -0.083984 0.424255 0.110291 0.894836 1445640265 -0.076416 0.080872 0.078064 0.990662 1445640265 -0.076416 0.080872 0.078064 0.990662 1445640265 -0.076416 0.080872 0.078064 0.990662 1445640265 -0.076416 0.080872 0.078064 0.990662 1445640265 -0.076416 0.080872 0.078064 0.990662 1445640265 -0.076416 0.080872 0.078064 0.990662 1445640265 -0.095703 -0.220947 0.059692 0.968750 1445640265 -0.095703 -0.220947 0.059692 0.968750 1445640265
[truncated: 134,877 more chars]
