# Supplementary material for: Quaternion-Based Gesture Recognition Using Wireless Wearable Motion Capture Sensors
Source: Sensors (Basel). 2016 Apr 28;16(5):605. doi: 10.3390/s16050605 (PMC4883296; doi:10.3390/s16050605)
Supplement: Supplementary file 1 [file sensors-16-00605-s001.zip › MultiSensorGestureData/P11/3. Throw/Training16.txt]

0.580017 0.083679 0.412842 0.697205 1445640163 0.580017 0.083679 0.412842 0.697205 1445640163 0.580017 0.083679 0.412842 0.697205 1445640163 0.580017 0.083679 0.412842 0.697205 1445640163 0.573486 0.010559 0.409546 0.709351 1445640163 0.573486 0.010559 0.409546 0.709351 1445640163 0.573486 0.010559 0.409546 0.709351 1445640163 0.573486 0.010559 0.409546 0.709351 1445640163 0.573486 0.010559 0.409546 0.709351 1445640163 0.573486 0.010559 0.409546 0.709351 1445640163 0.570251 0.002625 0.439880 0.693726 1445640163 0.570251 0.002625 0.439880 0.693726 1445640163 0.570251 0.002625 0.439880 0.693726 1445640163 0.570251 0.002625 0.439880 0.693726 1445640163 0.570251 0.002625 0.439880 0.693726 1445640163 0.570251 0.002625 0.439880 0.693726 1445640163 0.568787 -0.044312 0.415955 0.708069 1445640163 0.568787 -0.044312 0.415955 0.708069 1445640163 0.568787 -0.044312 0.415955 0.708069 1445640163 0.568787 -0.044312 0.415955 0.708069 1445640163 0.568787 -0.044312 0.415955 0.708069 1445640163 0.568787 -0.044312 0.415955 0.708069 1445640163 0.597900 -0.139526 0.345947 0.709412 1445640163 0.597900 -0.139526 0.345947 0.709412 1445640163 0.597900 -0.139526 0.345947 0.709412 1445640163 0.597900 -0.139526 0.345947 0.709412 1445640163 0.597900 -0.139526 0.345947 0.709412 1445640163 0.597900 -0.139526 0.345947 0.709412 1445640163 0.597900 -0.139526 0.345947 0.709412 1445640163 0.609070 -0.105591 0.351135 0.703186 1445640163 0.609070 -0.105591 0.351135 0.703186 1445640163 0.609070 -0.105591 0.351135 0.703186 1445640163 0.609070 -0.105591 0.351135 0.703186 1445640163 0.609070 -0.105591 0.351135 0.703186 1445640163 0.609070 -0.105591 0.351135 0.703186 1445640163 0.603210 -0.001404 0.402222 0.688660 1445640163 0.603210 -0.001404 0.402222 0.688660 1445640163 0.603210 -0.001404 0.402222 0.688660 1445640164 0.603210 -0.001404 0.402222 0.688660 1445640164 0.603210 -0.001404 0.402222 0.688660 1445640164 0.603210 -0.001404 0.402222 0.688660 1445640164 0.576050 0.094360 0.401733 0.705505 1445640164 0.576050 0.094360 0.401733 0.705505 1445640164 0.576050 0.094360 0.401733 0.705505 1445640164 0.576050 0.094360 0.401733 0.705505 1445640164 0.576050 0.094360 0.401733 0.705505 1445640164 0.576050 0.094360 0.401733 0.705505 1445640164 0.556946 0.171753 0.357971 0.729431 1445640164 0.556946 0.171753 0.357971 0.729431 1445640164 0.556946 0.171753 0.357971 0.729431 1445640164 0.556946 0.171753 0.357971 0.729431 1445640164 0.556946 0.171753 0.357971 0.729431 1445640164 0.556946 0.171753 0.357971 0.729431 1445640164 0.522461 0.245361 0.380432 0.722473 1445640164 0.522461 0.245361 0.380432 0.722473 1445640164 0.522461 0.245361 0.380432 0.722473 1445640164 0.522461 0.245361 0.380432 0.722473 1445640164 0.522461 0.245361 0.380432 0.722473 1445640164 0.522461 0.245361 0.380432 0.722473 1445640164 0.489380 0.285706 0.398804 0.720947 1445640164 0.489380 0.285706 0.398804 0.720947 1445640164 0.489380 0.285706 0.398804 0.720947 1445640164 0.489380 0.285706 0.398804 0.720947 1445640164 0.489380 0.285706 0.398804 0.720947 1445640164 0.489380 0.285706 0.398804 0.720947 1445640164 0.489380 0.285706 0.398804 0.720947 1445640164 0.487549 0.255981 0.395691 0.734863 1445640164 0.487549 0.255981 0.395691 0.734863 1445640164 0.487549 0.255981 0.395691 0.734863 1445640164 0.487549 0.255981 0.395691 0.734863 1445640164 0.487549 0.255981 0.395691 0.734863 1445640164 0.487549 0.255981 0.395691 0.734863 1445640164 0.493103 0.169983 0.390747 0.758362 1445640164 0.493103 0.169983 0.390747 0.758362 1445640164 0.493103 0.169983 0.390747 0.758362 1445640164 0.493103 0.169983 0.390747 0.758362 1445640164 0.493103 0.169983 0.390747 0.758362 1445640164 0.493103 0.169983 0.390747 0.758362 1445640164 0.489807 0.077515 0.391052 0.775269 1445640164 0.489807 0.077515 0.391052 0.775269 1445640164 0.489807 0.077515 0.391052 0.775269 1445640164 0.489807 0.077515 0.391052 0.775269 1445640164 0.489807 0.077515 0.391052 0.775269 1445640164 0.489807 0.077515 0.391052 0.775269 1445640164 0.494324 0.055054 0.406189 0.766479 1445640164 0.494324 0.055054 0.406189 0.766479 1445640164 0.494324 0.055054 0.406189 0.766479 1445640164 0.494324 0.055054 0.406189 0.766479 1445640164 0.494324 0.055054 0.406189 0.766479 1445640164 0.494324 0.055054 0.406189 0.766479 1445640164 0.494324 0.055054 0.406189 0.766479 1445640164 0.551636 -0.057434 0.324280 0.766296 1445640164 0.551636 -0.057434 0.324280 0.766296 1445640164 0.551636 -0.057434 0.324280 0.766296 1445640164 0.551636 -0.057434 0.324280 0.766296 1445640164 0.551636 -0.057434 0.324280 0.766296 1445640164 0.551636 -0.057434 0.324280 0.766296 1445640164 0.587830 -0.085022 0.281250 0.753723 1445640164 0.587830 -0.085022 0.281250 0.753723 1445640164 0.587830 -0.085022 0.281250 0.753723 1445640164 0.587830 -0.085022 0.281250 0.753723 1445640164 0.587830 -0.085022 0.281250 0.753723 1445640164 0.587830 -0.085022 0.281250 0.753723 1445640164 0.603699 0.009033 0.347290 0.717468 1445640164 0.603699 0.009033 0.347290 0.717468 1445640164 0.603699 0.009033 0.347290 0.717468 1445640164 0.603699 0.009033 0.347290 0.717468 1445640164 0.603699 0.009033 0.347290 0.717468 1445640164 0.603699 0.009033 0.347290 0.717468 1445640164 0.603699 0.009033 0.347290 0.717468 1445640164 0.605835 0.100830 0.360168 0.702148 1445640164 0.605835 0.100830 0.360168 0.702148 1445640164 0.605835 0.100830 0.360168 0.702148 1445640164 0.605835 0.100830 0.360168 0.702148 1445640164 0.605835 0.100830 0.360168 0.702148 1445640164 0.605835 0.100830 0.360168 0.702148 1445640164 0.599854 0.192261 0.327820 0.704041 1445640164 0.599854 0.192261 0.327820 0.704041 1445640164 0.599854 0.192261 0.327820 0.704041 1445640164 0.599854 0.192261 0.327820 0.704041 1445640164 0.599854 0.192261 0.327820 0.704041 1445640164 0.599854 0.192261 0.327820 0.704041 1445640164 0.575134 0.288879 0.364075 0.673157 1445640164 0.575134 0.288879 0.364075 0.673157 1445640164 0.575134 0.288879 0.364075 0.673157 1445640164 0.575134 0.288879 0.364075 0.673157 1445640164 0.575134 0.288879 0.364075 0.673157 1445640164 0.575134 0.288879 0.364075 0.673157 1445640164 0.575134 0.288879 0.364075 0.673157 1445640164 0.521301 0.355469 0.437561 0.640564 1445640164 0.521301 0.355469 0.437561 0.640564 1445640164 0.521301 0.355469 0.437561 0.640564 1445640164 0.521301 0.355469 0.437561 0.640564 1445640164 0.521301 0.355469 0.437561 0.640564 1445640164 0.521301 0.355469 0.437561 0.640564 1445640164 0.489807 0.319702 0.471802 0.659668 1445640164 0.489807 0.319702 0.471802 0.659668 1445640164 0.489807 0.319702 0.471802 0.659668 1445640164 0.489807 0.319702 0.471802 0.659668 1445640164 0.489807 0.319702 0.471802 0.659668 1445640164 0.489807 0.319702 0.471802 0.659668 1445640164 0.485962 0.210632 0.459900 0.712646 1445640164 0.485962 0.210632 0.459900 0.712646 1445640164 0.485962 0.210632 0.459900 0.712646 1445640164 0.485962 0.210632 0.459900 0.712646 1445640164 0.485962 0.210632 0.459900 0.712646 1445640164 0.485962 0.210632 0.459900 0.712646 1445640164 0.458313 0.104797 0.410400 0.781311 1445640164 0.458313 0.104797 0.410400 0.781311 1445640164 0.458313 0.104797 0.410400 0.781311 1445640164 0.458313 0.104797 0.410400 0.781311 1445640164 0.458313 0.104797 0.410400 0.781311 1445640164 0.458313 0.104797 0.410400 0.781311 1445640165 0.458313 0.104797 0.410400 0.781311 1445640165 0.436951 0.105957 0.419922 0.788330 1445640165 0.436951 0.105957 0.419922 0.788330 1445640165 0.436951 0.105957 0.419922 0.788330 1445640165 0.436951 0.105957 0.419922 0.788330 1445640165 0.436951 0.105957 0.419922 0.788330 1445640165 0.436951 0.105957 0.419922 0.788330 1445640165 0.512390 -0.041443 0.296631 0.804749 1445640165 0.512390 -0.041443 0.296631 0.804749 1445640165 0.512390 -0.041443 0.296631 0.804749 1445640165 0.512390 -0.041443 0.296631 0.804749 1445640165 0.512390 -0.041443 0.296631 0.804749 1445640165 0.512390 -0.041443 0.296631 0.804749 1445640165 0.552856 -0.041382 0.258240 0.791138 1445640165 0.552856 -0.041382 0.258240 0.791138 1445640165 0.552856 -0.041382 0.258240 0.791138 1445640165 0.552856 -0.041382 0.258240 0.791138 1445640165 0.552856 -0.041382 0.258240 0.791138 1445640165 0.552856 -0.041382 0.258240 0.791138 1445640165 0.558594 0.066284 0.375305 0.736633 1445640165 0.558594 0.066284 0.375305 0.736633 1445640165 0.558594 0.066284 0.375305 0.736633 1445640165 0.558594 0.066284 0.375305 0.736633 1445640165 0.558594 0.066284 0.375305 0.736633 1445640165 0.558594 0.066284 0.375305 0.736633 1445640165 0.558594 0.066284 0.375305 0.736633 1445640165 0.557739 0.154968 0.408508 0.705627 1445640165 0.557739 0.154968 0.408508 0.705627 1445640165 0.557739 0.154968 0.408508 0.705627 1445640165 0.557739 0.154968 0.408508 0.705627 1445640165 0.557739 0.154968 0.408508 0.705627 1445640165 0.557739 0.154968 0.408508 0.705627 1445640165 0.550110 0.209106 0.370728 0.718384 1445640165 0.550110 0.209106 0.370728 0.718384 1445640165 0.550110 0.209106 0.370728 0.718384 1445640165 0.550110 0.209106 0.370728 0.718384 1445640165 0.550110 0.209106 0.370728 0.718384 1445640165 0.550110 0.209106 0.370728 0.718384 1445640165 0.520447 0.273682 0.413757 0.694885 1445640165 0.520447 0.273682 0.413757 0.694885 1445640165 0.520447 0.273682 0.413757 0.694885 1445640165 0.520447 0.273682 0.413757 0.694885 1445640165 0.520447 0.273682 0.413757 0.694885 1445640165 0.520447 0.273682 0.413757 0.694885 1445640165 0.483154 0.316956 0.454956 0.677551 1445640165 0.483154 0.316956 0.454956 0.677551 1445640165 0.483154 0.316956 0.454956 0.677551 1445640165 0.483154 0.316956 0.454956 0.677551 1445640165 0.483154 0.316956 0.454956 0.677551 1445640165 0.483154 0.316956 0.454956 0.677551 1445640165 0.477112 0.271545 0.439514 0.710876 1445640165 0.477112 0.271545 0.439514 0.710876 1445640165 0.477112 0.271545 0.439514 0.710876 1445640165 0.477112 0.271545 0.439514 0.710876 1445640165 0.477112 0.271545 0.439514 0.710876 1445640165 0.477112 0.271545 0.439514 0.710876 1445640165 0.454956 0.191040 0.414734 0.764465 1445640165 0.454956 0.191040 0.414734 0.764465 1445640165 0.454956 0.191040 0.414734 0.764465 1445640165 0.454956 0.191040 0.414734 0.764465 1445640165 0.454956 0.191040 0.414734 0.764465 1445640165 0.454956 0.191040 0.414734 0.764465 1445640165 0.454956 0.191040 0.414734 0.764465 1445640165 0.407837 0.137268 0.388672 0.814636 1445640165 0.407837 0.137268 0.388672 0.814636 1445640165 0.407837 0.137268 0.388672 0.814636 1445640165 0.407837 0.137268 0.388672 0.814636 1445640165 0.407837 0.137268 0.388672 0.814636 1445640165 0.407837 0.137268 0.388672 0.814636 1445640165 0.415405 0.113342 0.377380 0.819763 1445640165 0.415405 0.113342 0.377380 0.819763 1445640165 0.415405 0.113342 0.377380 0.819763 1445640165 0.415405 0.113342 0.377380 0.819763 1445640165 0.415405 0.113342 0.377380 0.819763 1445640165 0.415405 0.113342 0.377380 0.819763 1445640165 0.415405 0.113342 0.377380 0.819763 1445640165 0.493713 -0.055664 0.212952 0.841248 1445640165 0.493713 -0.055664 0.212952 0.841248 1445640165 0.493713 -0.055664 0.212952 0.841248 1445640165 0.493713 -0.055664 0.212952 0.841248 1445640165 0.493713 -0.055664 0.212952 0.841248 1445640165 0.493713 -0.055664 0.212952 0.841248 1445640165 0.534119 -0.041748 0.220398 0.815063 1445640165 0.534119 -0.041748 0.220398 0.815063 1445640165 0.534119 -0.041748 0.220398 0.815063 1445640165 0.534119 -0.041748 0.220398 0.815063 1445640165 0.534119 -0.041748 0.220398 0.815063 1445640165 0.534119 -0.041748 0.220398 0.815063 1445640165 0.559509 0.076416 0.360657 0.742249 1445640165 0.559509 0.076416 0.360657 0.742249 1445640165 0.559509 0.076416 0.360657 0.742249 1445640165 0.559509 0.076416 0.360657 0.742249 1445640165 0.559509 0.076416 0.360657 0.742249 1445640165 0.559509 0.076416 0.360657 0.742249 1445640165 0.559509 0.076416 0.360657 0.742249 1445640165 0.569946 0.156372 0.394958 0.703247 1445640165 0.569946 0.156372 0.394958 0.703247 1445640165 0.569946 0.156372 0.394958 0.703247 1445640165 0.569946 0.156372 0.394958 0.703247 1445640165 0.569946 0.156372 0.394958 0.703247 1445640165 0.569946 0.156372 0.394958 0.703247 1445640165 0.558777 0.218811 0.350586 0.718933 1445640165 0.558777 0.218811 0.350586 0.718933 1445640165 0.558777 0.218811 0.350586 0.718933 1445640165 0.558777 0.218811 0.350586 0.718933 1445640165 0.558777 0.218811 0.350586 0.718933 1445640165 0.536194 0.279297 0.379822 0.700073 1445640165 0.536194 0.279297 0.379822 0.700073 1445640165 0.536194 0.279297 0.379822 0.700073 1445640165 0.536194 0.279297 0.379822 0.700073 1445640165 0.536194 0.279297 0.379822 0.700073 1445640165 0.536194 0.279297 0.379822 0.700073 1445640165 0.536194 0.279297 0.379822 0.700073 1445640166 0.489746 0.321106 0.433899 0.684570 1445640166 0.489746 0.321106 0.433899 0.684570 1445640166 0.489746 0.321106 0.433899 0.684570 1445640166 0.489746 0.321106 0.433899 0.684570 1445640166 0.489746 0.321106 0.433899 0.684570 1445640166 0.489746 0.321106 0.433899 0.684570 1445640166 0.471436 0.270874 0.445801 0.710999 1445640166 0.471436 0.270874 0.445801 0.710999 1445640166 0.471436 0.270874 0.445801 0.710999 1445640166 0.471436 0.270874 0.445801 0.710999 1445640166 0.471436 0.270874 0.445801 0.710999 1445640166 0.471436 0.270874 0.445801 0.710999 1445640166 0.475037 0.150696 0.409729 0.763977 1445640166 0.475037 0.150696 0.409729 0.763977 1445640166 0.475037 0.150696 0.409729 0.763977 1445640166 0.475037 0.150696 0.409729 0.763977 1445640166 0.475037 0.150696 0.409729 0.763977 1445640166 0.475037 0.150696 0.409729 0.763977 1445640166 0.444641 0.106140 0.406433 0.791016 1445640166 0.444641 0.106140 0.406433 0.791016 1445640166 0.444641 0.106140 0.406433 0.791016 1445640166 0.444641 0.106140 0.406433 0.791016 1445640166 0.444641 0.106140 0.406433 0.791016 1445640166 0.444641 0.106140 0.406433 0.791016 1445640166 0.456848 0.040955 0.342957 0.819702 1445640166 0.456848 0.040955 0.342957 0.819702 1445640166 0.456848 0.040955 0.342957 0.819702 1445640166 0.456848 0.040955 0.342957 0.819702 1445640166 0.456848 0.040955 0.342957 0.819702 1445640166 0.456848 0.040955 0.342957 0.819702 1445640166 0.543701 -0.094482 0.210693 0.806824 1445640166 0.543701 -0.094482 0.210693 0.806824 1445640166 0.543701 -0.094482 0.210693 0.806824 1445640166 0.543701 -0.094482 0.210693 0.806824 1445640166 0.543701 -0.094482 0.210693 0.806824 1445640166 0.543701 -0.094482 0.210693 0.806824 1445640166 0.543457 0.014160 0.336853 0.768677 1445640166 0.543457 0.014160 0.336853 0.768677 1445640166 0.543457 0.014160 0.336853 0.768677 1445640166 0.543457 0.014160 0.336853 0.768677 1445640166 0.543457 0.014160 0.336853 0.768677 1445640166 0.543457 0.014160 0.336853 0.768677 1445640166 0.543457 0.014160 0.336853 0.768677 1445640166 0.548279 0.111145 0.424438 0.711914 1445640166 0.548279 0.111145 0.424438 0.711914 1445640166 0.548279 0.111145 0.424438 0.711914 1445640166 0.548279 0.111145 0.424438 0.711914 1445640166 0.548279 0.111145 0.424438 0.711914 1445640166 0.548279 0.111145 0.424438 0.711914 1445640166 0.549438 0.170532 0.384338 0.721985 1445640166 0.549438 0.170532 0.384338 0.721985 1445640166 0.549438 0.170532 0.384338 0.721985 1445640166 0.549438 0.170532 0.384338 0.721985 1445640166 0.549438 0.170532 0.384338 0.721985 1445640166 0.549438 0.170532 0.384338 0.721985 1445640166 0.546814 0.227905 0.333191 0.733459 1445640166 0.546814 0.227905 0.333191 0.733459 1445640166 0.546814 0.227905 0.333191 0.733459 1445640166 0.546814 0.227905 0.333191 0.733459 1445640166 0.546814 0.227905 0.333191 0.733459 1445640166 0.546814 0.227905 0.333191 0.733459 1445640166 0.524475 0.287781 0.378418 0.706238 1445640166 0.524475 0.287781 0.378418 0.706238 1445640166 0.524475 0.287781 0.378418 0.706238 1445640166 0.524475 0.287781 0.378418 0.706238 1445640166 0.524475 0.287781 0.378418 0.706238 1445640166 0.524475 0.287781 0.378418 0.706238 1445640166 0.493286 0.312683 0.413940 0.698181 1445640166 0.493286 0.312683 0.413940 0.698181 1445640166 0.493286 0.312683 0.413940 0.698181 1445640166 0.493286 0.312683 0.413940 0.698181 1445640166 0.493286 0.312683 0.413940 0.698181 1445640166 0.493286 0.312683 0.413940 0.698181 1445640166 0.479858 0.269531 0.428589 0.716431 1445640166 0.479858 0.269531 0.428589 0.716431 1445640166 0.479858 0.269531 0.428589 0.716431 1445640166 0.479858 0.269531 0.428589 0.716431 1445640166 0.479858 0.269531 0.428589 0.716431 1445640166 0.479858 0.269531 0.428589 0.716431 1445640166 0.477295 0.168335 0.416260 0.755249 1445640166 0.477295 0.168335 0.416260 0.755249 1445640166 0.477295 0.168335 0.416260 0.755249 1445640166 0.477295 0.168335 0.416260 0.755249 1445640166 0.477295 0.168335 0.416260 0.755249 1445640166 0.477295 0.168335 0.416260 0.755249 1445640166 0.441162 0.098389 0.406494 0.793945 1445640166 0.441162 0.098389 0.406494 0.793945 1445640166 0.441162 0.098389 0.406494 0.793945 1445640166 0.441162 0.098389 0.406494 0.793945 1445640166 0.441162 0.098389 0.406494 0.793945 1445640166 0.441162 0.098389 0.406494 0.793945 1445640166 0.455811 0.063293 0.399597 0.792786 1445640166 0.455811 0.063293 0.399597 0.792786 1445640166 0.455811 0.063293 0.399597 0.792786 1445640166 0.455811 0.063293 0.399597 0.792786 1445640166 0.455811 0.063293 0.399597 0.792786 1445640166 0.455811 0.063293 0.399597 0.792786 1445640166 0.536133 -0.046509 0.282654 0.793945 1445640166 0.536133 -0.046509 0.282654 0.793945 1445640166 0.536133 -0.046509 0.282654 0.793945 1445640166 0.536133 -0.046509 0.282654 0.793945 1445640166 0.536133 -0.046509 0.282654 0.793945 1445640166 0.536133 -0.046509 0.282654 0.793945 1445640166 0.536133 -0.046509 0.282654 0.793945 1445640166 0.545471 -0.007019 0.296082 0.783997 1445640166 0.545471 -0.007019 0.296082 0.783997 1445640166 0.545471 -0.007019 0.296082 0.783997 1445640166 0.545471 -0.007019 0.296082 0.783997 1445640166 0.545471 -0.007019 0.296082 0.783997 1445640166 0.555786 0.099548 0.377930 0.733643 1445640167 0.555786 0.099548 0.377930 0.733643 1445640167 0.555786 0.099548 0.377930 0.733643 1445640167 0.555786 0.099548 0.377930 0.733643 1445640167 0.555786 0.099548 0.377930 0.733643 1445640167 0.555786 0.099548 0.377930 0.733643 1445640167 0.542419 0.202881 0.378479 0.721985 1445640167 0.542419 0.202881 0.378479 0.721985 1445640167 0.542419 0.202881 0.378479 0.721985 1445640167 0.542419 0.202881 0.378479 0.721985 1445640167 0.542419 0.202881 0.378479 0.721985 1445640167 0.542419 0.202881 0.378479 0.721985 1445640167 0.542419 0.202881 0.378479 0.721985 1445640167 0.530090 0.287354 0.342285 0.720520 1445640167 0.530090 0.287354 0.342285 0.720520 1445640167 0.530090 0.287354 0.342285 0.720520 1445640167 0.530090 0.287354 0.342285 0.720520 1445640167 0.530090 0.287354 0.342285 0.720520 1445640167 0.530090 0.287354 0.342285 0.720520 1445640167 0.502075 0.343323 0.383362 0.694946 1445640167 0.502075 0.343323 0.383362 0.694946 1445640167 0.502075 0.343323 0.383362 0.694946 1445640167 0.502075 0.343323 0.383362 0.694946 1445640167 0.502075 0.343323 0.383362 0.694946 1445640167 0.502075 0.343323 0.383362 0.694946 1445640167 0.463013 0.361755 0.418762 0.692261 1445640167 0.463013 0.361755 0.418762 0.692261 1445640167 0.463013 0.361755 0.418762 0.692261 1445640167 0.463013 0.361755 0.418762 0.692261 1445640167 0.463013 0.361755 0.418762 0.692261 1445640167 0.463013 0.361755 0.418762 0.692261 1445640167 0.463013 0.361755 0.418762 0.692261 1445640167 0.461853 0.300659 0.435425 0.711731 1445640167 0.461853 0.300659 0.435425 0.711731 1445640167 0.461853 0.300659 0.435425 0.711731 1445640167 0.461853 0.300659 0.435425 0.711731 1445640167 0.461853 0.300659 0.435425 0.711731 1445640167 0.461853 0.300659 0.435425 0.711731 1445640167 0.479614 0.155762 0.399170 0.765686 1445640167 0.479614 0.155762 0.399170 0.765686 1445640167 0.479614 0.155762 0.399170 0.765686 1445640167 0.479614 0.155762 0.399170 0.765686 1445640167 0.479614 0.155762 0.399170 0.765686 1445640167 0.479614 0.155762 0.399170 0.765686 1445640167 0.451904 0.094910 0.456482 0.760437 1445640167 0.451904 0.094910 0.456482 0.760437 1445640167 0.451904 0.094910 0.456482 0.760437 1445640167 0.451904 0.094910 0.456482 0.760437 1445640167 0.451904 0.094910 0.456482 0.760437 1445640167 0.451904 0.094910 0.456482 0.760437 1445640167 0.497009 0.010315 0.385681 0.777161 1445640167 0.497009 0.010315 0.385681 0.777161 1445640167 0.497009 0.010315 0.385681 0.777161 1445640167 0.497009 0.010315 0.385681 0.777161 1445640167 0.497009 0.010315 0.385681 0.777161 1445640167 0.497009 0.010315 0.385681 0.777161 1445640167 0.497009 0.010315 0.385681 0.777161 1445640167 0.560425 -0.108276 0.280518 0.771667 1445640167 0.560425 -0.108276 0.280518 0.771667 1445640167 0.560425 -0.108276 0.280518 0.771667 1445640167 0.560425 -0.108276 0.280518 0.771667 1445640167 0.560425 -0.108276 0.280518 0.771667 1445640167 0.567627 -0.005371 0.360779 0.739929 1445640167 0.567627 -0.005371 0.360779 0.739929 1445640167 0.567627 -0.005371 0.360779 0.739929 1445640167 0.567627 -0.005371 0.360779 0.739929 1445640167 0.567627 -0.005371 0.360779 0.739929 1445640167 0.567627 -0.005371 0.360779 0.739929 1445640167 0.568237 0.087769 0.385376 0.721680 1445640167 0.568237 0.087769 0.385376 0.721680 1445640167 0.568237 0.087769 0.385376 0.721680 1445640167 0.568237 0.087769 0.385376 0.721680 1445640167 0.568237 0.087769 0.385376 0.721680 1445640167 0.568237 0.087769 0.385376 0.721680 1445640167 0.568237 0.087769 0.385376 0.721680 1445640167 0.562805 0.167114 0.348022 0.730835 1445640167 0.562805 0.167114 0.348022 0.730835 1445640167 0.562805 0.167114 0.348022 0.730835 1445640167 0.562805 0.167114 0.348022 0.730835 1445640167 0.562805 0.167114 0.348022 0.730835 1445640167 0.562805 0.167114 0.348022 0.730835 1445640167 0.549194 0.240601 0.318115 0.734314 1445640167 0.549194 0.240601 0.318115 0.734314 1445640167 0.549194 0.240601 0.318115 0.734314 1445640167 0.549194 0.240601 0.318115 0.734314 1445640167 0.549194 0.240601 0.318115 0.734314 1445640167 0.549194 0.240601 0.318115 0.734314 1445640167 0.507385 0.315796 0.382568 0.704529 1445640167 0.507385 0.315796 0.382568 0.704529 1445640167 0.507385 0.315796 0.382568 0.704529 1445640167 0.507385 0.315796 0.382568 0.704529 1445640167 0.507385 0.315796 0.382568 0.704529 1445640167 0.507385 0.315796 0.382568 0.704529 1445640167 0.470520 0.317932 0.437134 0.697388 1445640167 0.470520 0.317932 0.437134 0.697388 1445640167 0.470520 0.317932 0.437134 0.697388 1445640167 0.470520 0.317932 0.437134 0.697388 1445640167 0.470520 0.317932 0.437134 0.697388 1445640167 0.470520 0.317932 0.437134 0.697388 1445640167 0.470520 0.317932 0.437134 0.697388 1445640167 0.464294 0.254761 0.457031 0.714478 1445640167 0.464294 0.254761 0.457031 0.714478 1445640167 0.464294 0.254761 0.457031 0.714478 1445640167 0.464294 0.254761 0.457031 0.714478 1445640167 0.464294 0.254761 0.457031 0.714478 1445640167 0.464294 0.254761 0.457031 0.714478 1445640167 0.481079 0.116760 0.396362 0.773132 1445640167 0.481079 0.116760 0.396362 0.773132 1445640167 0.481079 0.116760 0.396362 0.773132 1445640167 0.481079 0.116760 0.396362 0.773132 1445640167 0.481079 0.116760 0.396362 0.773132 1445640167 0.481079 0.116760 0.396362 0.773132 1445640167 0.444763 0.116150 0.453491 0.763550 1445640167 0.444763 0.116150 0.453491 0.763550 1445640168 0.444763 0.116150 0.453491 0.763550 1445640168 0.444763 0.116150 0.453491 0.763550 1445640168 0.444763 0.116150 0.453491 0.763550 1445640168 0.444763 0.116150 0.453491 0.763550 1445640168 0.444763 0.116150 0.453491 0.763550 1445640168 0.514160 -0.079041 0.314819 0.793823 1445640168 0.514160 -0.079041 0.314819 0.793823 1445640168 0.514160 -0.079041 0.314819 0.793823 1445640168 0.514160 -0.079041 0.314819 0.793823 1445640168 0.514160 -0.079041 0.314819 0.793823 1445640168 0.561340 -0.101990 0.253784 0.781067 1445640168 0.561340 -0.101990 0.253784 0.781067 1445640168 0.561340 -0.101990 0.253784 0.781067 1445640168 0.561340 -0.101990 0.253784 0.781067 1445640168 0.561340 -0.101990 0.253784 0.781067 1445640168 0.561340 -0.101990 0.253784 0.781067 1445640168 0.567444 0.049316 0.405518 0.714905 1445640168 0.567444 0.049316 0.405518 0.714905 1445640168 0.567444 0.049316 0.405518 0.714905 1445640168 0.567444 0.049316 0.405518 0.714905 1445640168 0.567444 0.049316 0.405518 0.714905 1445640168 0.567444 0.049316 0.405518 0.714905 1445640168 0.572327 0.118286 0.387024 0.713135 1445640168 0.572327 0.118286 0.387024 0.713135 1445640168 0.572327 0.118286 0.387024 0.713135 1445640168 0.572327 0.118286 0.387024 0.713135 1445640168 0.572327 0.118286 0.387024 0.713135 1445640168 0.571716 0.184631 0.317444 0.733582 1445640168 0.571716 0.184631 0.317444 0.733582 1445640168 0.571716 0.184631 0.317444 0.733582 1445640168 0.571716 0.184631 0.317444 0.733582 1445640168 0.571716 0.184631 0.317444 0.733582 1445640168 0.571716 0.184631 0.317444 0.733582 1445640168 0.550720 0.264648 0.311340 0.727783 1445640168 0.550720 0.264648 0.311340 0.727783 1445640168 0.550720 0.264648 0.311340 0.727783 1445640168 0.550720 0.264648 0.311340 0.727783 1445640168 0.550720 0.264648 0.311340 0.727783 1445640168 0.550720 0.264648 0.311340 0.727783 1445640168 0.502319 0.316345 0.389587 0.704102 1445640168 0.502319 0.316345 0.389587 0.704102 1445640168 0.502319 0.316345 0.389587 0.704102 1445640168 0.502319 0.316345 0.389587 0.704102 1445640168 0.502319 0.316345 0.389587 0.704102 1445640168 0.502319 0.316345 0.389587 0.704102 1445640168 0.478882 0.269714 0.434448 0.713501 1445640168 0.478882 0.269714 0.434448 0.713501 1445640168 0.478882 0.269714 0.434448 0.713501 1445640168 0.478882 0.269714 0.434448 0.713501 1445640168 0.478882 0.269714 0.434448 0.713501 1445640168 0.478882 0.269714 0.434448 0.713501 1445640168 0.506104 0.139038 0.445435 0.725281 1445640168 0.506104 0.139038 0.445435 0.725281 1445640168 0.506104 0.139038 0.445435 0.725281 1445640168 0.506104 0.139038 0.445435 0.725281 1445640168 0.506104 0.139038 0.445435 0.725281 1445640168 0.506104 0.139038 0.445435 0.725281 1445640168 0.488586 0.020752 0.459045 0.741638 1445640168 0.488586 0.020752 0.459045 0.741638 1445640168 0.488586 0.020752 0.459045 0.741638 1445640168 0.488586 0.020752 0.459045 0.741638 1445640168 0.488586 0.020752 0.459045 0.741638 1445640168 0.488586 0.020752 0.459045 0.741638 1445640168 0.488586 0.020752 0.459045 0.741638 1445640168 0.533569 -0.118469 0.387573 0.742249 1445640168 0.533569 -0.118469 0.387573 0.742249 1445640168 0.533569 -0.118469 0.387573 0.742249 1445640168 0.533569 -0.118469 0.387573 0.742249 1445640168 0.533569 -0.118469 0.387573 0.742249 1445640168 0.533569 -0.118469 0.387573 0.742249 1445640168 0.572327 -0.298523 0.263794 0.716675 1445640168 
0.670349 -0.419922 0.494263 0.360413 1445640171 0.670349 -0.419922 0.494263 0.360413 1445640171 0.670349 -0.419922 0.494263 0.360413 1445640171 0.670349 -0.419922 0.494263 0.360413 1445640171 0.670349 -0.419922 0.494263 0.360413 1445640171 0.670349 -0.419922 0.494263 0.360413 1445640171 0.674011 -0.410706 0.493958 0.364624 1445640171 0.674011 -0.410706 0.493958 0.364624 1445640171 0.674011 -0.410706 0.493958 0.364624 1445640171 0.674011 -0.410706 0.493958 0.364624 1445640171 0.674011 -0.410706 0.493958 0.364624 1445640171 0.674011 -0.410706 0.493958 0.364624 1445640171 0.666809 -0.406921 0.496582 0.378235 1445640171 0.666809 -0.406921 0.496582 0.378235 1445640171 0.666809 -0.406921 0.496582 0.378235 1445640171 0.666809 -0.406921 0.496582 0.378235 1445640171 0.666809 -0.406921 0.496582 0.378235 1445640171 0.666809 -0.406921 0.496582 0.378235 1445640171 0.656494 -0.402649 0.499878 0.396179 1445640171 0.656494 -0.402649 0.499878 0.396179 1445640171 0.656494 -0.402649 0.499878 0.396179 1445640171 0.656494 -0.402649 0.499878 0.396179 1445640171 0.656494 -0.402649 0.499878 0.396179 1445640171 0.656494 -0.402649 0.499878 0.396179 1445640171 0.660889 -0.382568 0.513855 0.390930 1445640171 0.660889 -0.382568 0.513855 0.390930 1445640171 0.660889 -0.382568 0.513855 0.390930 1445640171 0.660889 -0.382568 0.513855 0.390930 1445640171 0.660889 -0.382568 0.513855 0.390930 1445640171 0.660889 -0.382568 0.513855 0.390930 1445640171 0.673950 -0.355957 0.537354 0.360901 1445640171 0.673950 -0.355957 0.537354 0.360901 1445640171 0.673950 -0.355957 0.537354 0.360901 1445640171 0.673950 -0.355957 0.537354 0.360901 1445640171 0.673950 -0.355957 0.537354 0.360901 1445640171 0.673950 -0.355957 0.537354 0.360901 1445640171 0.673950 -0.355957 0.537354 0.360901 1445640171 0.673340 -0.361877 0.536621 0.357178 1445640171 0.673340 -0.361877 0.536621 0.357178 1445640171 0.673340 -0.361877 0.536621 0.357178 1445640171 0.673340 -0.361877 0.536621 0.357178 1445640171 0.673340 -0.361877 0.536621 0.357178 1445640171 0.673340 -0.361877 0.536621 0.357178 1445640171 0.661499 -0.392944 0.514221 0.378784 1445640171 0.661499 -0.392944 0.514221 0.378784 1445640171 0.661499 -0.392944 0.514221 0.378784 1445640171 0.661499 -0.392944 0.514221 0.378784 1445640171 0.661499 -0.392944 0.514221 0.378784 1445640171 0.661499 -0.392944 0.514221 0.378784 1445640171 0.657959 -0.404663 0.497681 0.394470 1445640171 0.657959 -0.404663 0.497681 0.394470 1445640171 0.657959 -0.404663 0.497681 0.394470 1445640171 0.657959 -0.404663 0.497681 0.394470 1445640171 0.657959 -0.404663 0.497681 0.394470 1445640171 0.657959 -0.404663 0.497681 0.394470 1445640171 0.660706 -0.398438 0.494507 0.400208 1445640171 0.660706 -0.398438 0.494507 0.400208 1445640171 0.660706 -0.398438 0.494507 0.400208 1445640171 0.660706 -0.398438 0.494507 0.400208 1445640171 0.660706 -0.398438 0.494507 0.400208 1445640171 0.660706 -0.398438 0.494507 0.400208 1445640171 0.670593 -0.383667 0.502380 0.388123 1445640171 0.670593 -0.383667 0.502380 0.388123 1445640171 0.670593 -0.383667 0.502380 0.388123 1445640171 0.670593 -0.383667 0.502380 0.388123 1445640171 0.670593 -0.383667 0.502380 0.388123 1445640171 0.670593 -0.383667 0.502380 0.388123 1445640171 0.680115 -0.371765 0.512634 0.369263 1445640171 0.680115 -0.371765 0.512634 0.369263 1445640171 0.680115 -0.371765 0.512634 0.369263 1445640171 0.680115 -0.371765 0.512634 0.369263 1445640171 0.680115 -0.371765 0.512634 0.369263 1445640171 0.680115 -0.371765 0.512634 0.369263 1445640171 0.680115 -0.371765 0.512634 0.369263 1445640171 0.684998 -0.366516 0.520508 0.354187 1445640171 0.684998 -0.366516 0.520508 0.354187 1445640171 0.684998 -0.366516 0.520508 0.354187 1445640171 0.684998 -0.366516 0.520508 0.354187 1445640171 0.684998 -0.366516 0.520508 0.354187 1445640171 0.682312 -0.371826 0.520813 0.353333 1445640171 0.682312 -0.371826 0.520813 0.353333 1445640171 0.682312 -0.371826 0.520813 0.353333 1445640171 0.682312 -0.371826 0.520813 0.353333 1445640171 0.682312 -0.371826 0.520813 0.353333 1445640171 0.682312 -0.371826 0.520813 0.353333 1445640171 0.682312 -0.371826 0.520813 0.353333 1445640171 0.673401 -0.376038 0.521790 0.364319 1445640171 0.673401 -0.376038 0.521790 0.364319 1445640171 0.673401 -0.376038 0.521790 0.364319 1445640171 0.673401 -0.376038 0.521790 0.364319 1445640171 0.673401 -0.376038 0.521790 0.364319 1445640171 0.666504 -0.373718 0.528442 0.369873 1445640171 0.666504 -0.373718 0.528442 0.369873 1445640171 0.666504 -0.373718 0.528442 0.369873 1445640171 0.666504 -0.373718 0.528442 0.369873 1445640171 0.666504 -0.373718 0.528442 0.369873 1445640171 0.666504 -0.373718 0.528442 0.369873 1445640171 0.674011 -0.357910 0.535950 0.360962 1445640171 0.674011 -0.357910 0.535950 0.360962 1445640171 0.674011 -0.357910 0.535950 0.360962 1445640171 0.674011 -0.357910 0.535950 0.360962 1445640171 0.674011 -0.357910 0.535950 0.360962 1445640171 0.686401 -0.344727 0.541260 0.342102 1445640171 0.686401 -0.344727 0.541260 0.342102 1445640171 0.686401 -0.344727 0.541260 0.342102 1445640171 0.686401 -0.344727 0.541260 0.342102 1445640171 0.686401 -0.344727 0.541260 0.342102 1445640172 0.681885 -0.371765 0.524353 0.348938 1445640172 0.681885 -0.371765 0.524353 0.348938 1445640172 0.681885 -0.371765 0.524353 0.348938 1445640172 0.681885 -0.371765 0.524353 0.348938 1445640172 0.681885 -0.371765 0.524353 0.348938 1445640172 0.681885 -0.371765 0.524353 0.348938 1445640172 0.681885 -0.371765 0.524353 0.348938 1445640172 0.673645 -0.392456 0.504578 0.370850 1445640172 0.673645 -0.392456 0.504578 0.370850 1445640172 0.673645 -0.392456 0.504578 0.370850 1445640172 0.673645 -0.392456 0.504578 0.370850 1445640172 0.673645 -0.392456 0.504578 0.370850 1445640172 0.673645 -0.392456 0.504578 0.370850 1445640172 0.683716 -0.370667 0.509644 0.367859 1445640172 0.683716 -0.370667 0.509644 0.367859 1445640172 0.683716 -0.370667 0.509644 0.367859 1445640172 0.683716 -0.370667 0.509644 0.367859 1445640172 0.683716 -0.370667 0.509644 0.367859 1445640172 0.683716 -0.370667 0.509644 0.367859 1445640172 0.700439 -0.339661 0.519958 0.351563 1445640172 0.700439 -0.339661 0.519958 0.351563 1445640172 0.700439 -0.339661 0.519958 0.351563 1445640172 0.700439 -0.339661 0.519958 0.351563 1445640172 0.700439 -0.339661 0.519958 0.351563 1445640172 0.700439 -0.339661 0.519958 0.351563 1445640172 0.707336 -0.336426 0.514587 0.348694 1445640172 0.707336 -0.336426 0.514587 0.348694 1445640172 0.707336 -0.336426 0.514587 0.348694 1445640172 0.707336 -0.336426 0.514587 0.348694 1445640172 0.707336 -0.336426 0.514587 0.348694 1445640172 0.707336 -0.336426 0.514587 0.348694 1445640172 0.709106 -0.341003 0.509277 0.348572 1445640172 0.709106 -0.341003 0.509277 0.348572 1445640172 0.709106 -0.341003 0.509277 0.348572 1445640172 0.709106 -0.341003 0.509277 0.348572 1445640172 0.709106 -0.341003 0.509277 0.348572 1445640172 0.709106 -0.341003 0.509277 0.348572 1445640172 0.709106 -0.341003 0.509277 0.348572 1445640172 0.699768 -0.347473 0.511047 0.358154 1445640172 0.699768 -0.347473 0.511047 0.358154 1445640172 0.699768 -0.347473 0.511047 0.358154 1445640172 0.699768 -0.347473 0.511047 0.358154 1445640172 0.699768 -0.347473 0.511047 0.358154 1445640172 0.699768 -0.347473 0.511047 0.358154 1445640172 0.688171 -0.346191 0.519470 0.369690 1445640172 0.688171 -0.346191 0.519470 0.369690 1445640172 0.688171 -0.346191 0.519470 0.369690 1445640172 0.688171 -0.346191 0.519470 0.369690 1445640172 0.688171 -0.346191 0.519470 0.369690 1445640172 0.688171 -0.346191 0.519470 0.369690 1445640172 0.694885 -0.329163 0.530151 0.357178 1445640172 0.694885 -0.329163 0.530151 0.357178 1445640172 0.694885 -0.329163 0.530151 0.357178 1445640172 0.694885 -0.329163 0.530151 0.357178 1445640172 0.694885 -0.329163 0.530151 0.357178 1445640172 0.694885 -0.329163 0.530151 0.357178 1445640172 0.703796 -0.313538 0.543579 0.332886 1445640172 0.703796 -0.313538 0.543579 0.332886 1445640172 0.703796 -0.313538 0.543579 0.332886 1445640172 0.703796 -0.313538 0.543579 0.332886 1445640172 0.703796 -0.313538 0.543579 0.332886 1445640172 0.703796 -0.313538 0.543579 0.332886 1445640172 0.703796 -0.313538 0.543579 0.332886 1445640172 0.690491 -0.358887 0.524109 0.345825 1445640172 0.690491 -0.358887 0.524109 0.345825 1445640172 0.690491 -0.358887 0.524109 0.345825 1445640172 0.690491 -0.358887 0.524109 0.345825 1445640172 0.690491 -0.358887 0.524109 0.345825 1445640172 0.690491 -0.358887 0.524109 0.345825 1445640172 0.685791 -0.383179 0.512085 0.347229 1445640172 0.685791 -0.383179 0.512085 0.347229 1445640172 0.685791 -0.383179 0.512085 0.347229 1445640172 0.685791 -0.383179 0.512085 0.347229 1445640172 0.685791 -0.383179 0.512085 0.347229 1445640172 0.685791 -0.383179 0.512085 0.347229 1445640172 0.685791 -0.383179 0.512085 0.347229 1445640172 0.689880 -0.374756 0.515076 0.343872 1445640172 0.689880 -0.374756 0.515076 0.343872 1445640172 0.689880 -0.374756 0.515076 0.343872 1445640172 0.689880 -0.374756 0.515076 0.343872 1445640172 0.695801 -0.365601 0.514221 0.343140 1445640172 0.695801 -0.365601 0.514221 0.343140 1445640172 0.695801 -0.365601 0.514221 0.343140 1445640172 0.695801 -0.365601 0.514221 0.343140 1445640172 0.695801 -0.365601 0.514221 0.343140 1445640172 0.695801 -0.365601 0.514221 0.343140 1445640172 0.700256 -0.358948 0.515686 0.338867 1445640172 0.700256 -0.358948 0.515686 0.338867 1445640172 0.700256 -0.358948 0.515686 0.338867 1445640172 0.700256 -0.358948 0.515686 0.338867 1445640172 0.700256 -0.358948 0.515686 0.338867 1445640172 0.698730 -0.355225 0.520142 0.339111 1445640172 0.698730 -0.355225 0.520142 0.339111 1445640172 0.698730 -0.355225 0.520142 0.339111 1445640172 0.698730 -0.355225 0.520142 0.339111 1445640172 0.698730 -0.355225 0.520142 0.339111 1445640172 0.698730 -0.355225 0.520142 0.339111 1445640172 0.698730 -0.355225 0.520142 0.339111 1445640172 0.687500 -0.357056 0.523193 0.355042 1445640172 0.687500 -0.357056 0.523193 0.355042 1445640172 0.687500 -0.357056 0.523193 0.355042 1445640172 0.687500 -0.357056 0.523193 0.355042 1445640172 0.687500 -0.357056 0.523193 0.355042 1445640172 0.692200 -0.342590 0.531738 0.347412 1445640172 0.692200 -0.342590 0.531738 0.347412 1445640172 0.692200 -0.342590 0.531738 0.347412 1445640172 0.692200 -0.342590 0.531738 0.347412 1445640172 0.692200 -0.342590 0.531738 0.347412 1445640172 0.692200 -0.342590 0.531738 0.347412 1445640172 0.708984 -0.300537 0.556824 0.311279 1445640173 0.708984 -0.300537 0.556824 0.311279 1445640173 0.708984 -0.300537 0.556824 0.311279 1445640173 0.708984 -0.300537 0.556824 0.311279 1445640173 0.708984 -0.300537 0.556824 0.311279 1445640173 0.708984 -0.300537 0.556824 0.311279 1445640173 0.708984 -0.300537 0.556824 0.311279 1445640173 0.692688 -0.341431 0.536560 0.340088 1445640173 0.692688 -0.341431 0.536560 0.340088 1445640173 0.692688 -0.341431 0.536560 0.340088 1445640173 0.692688 -0.341431 0.536560 0.340088 1445640173 0.692688 -0.341431 0.536560 0.340088 1445640173 0.692688 -0.341431 0.536560 0.340088 1445640173 0.676025 -0.382813 0.511658 0.366821 1445640173 0.676025 -0.382813 0.511658 0.366821 1445640173 0.676025 -0.382813 0.511658 0.366821 1445640173 0.676025 -0.382813 0.511658 0.366821 1445640173 0.676025 -0.382813 0.511658 0.366821 1445640173 0.676025 -0.382813 0.511658 0.366821 1445640173 0.680725 -0.368652 0.516357 0.366089 1445640173 0.680725 -0.368652 0.516357 0.366089 1445640173 0.680725 -0.368652 0.516357 0.366089 1445640173 0.680725 -0.368652 0.516357 0.366089 1445640173 0.680725 -0.368652 0.516357 0.366089 1445640173 0.680725 -0.368652 0.516357 0.366089 1445640173 0.688049 -0.352844 0.518494 0.364868 1445640173 0.688049 -0.352844 0.518494 0.364868 1445640173 0.688049 -0.352844 0.518494 0.364868 1445640173 0.688049 -0.352844 0.518494 0.364868 1445640173 0.688049 -0.352844 0.518494 0.364868 1445640173 0.688049 -0.352844 0.518494 0.364868 1445640173 0.695679 -0.347717 0.515564 0.359497 1445640173 0.695679 -0.347717 0.515564 0.359497 1445640173 0.695679 -0.347717 0.515564 0.359497 1445640173 0.695679 -0.347717 0.515564 0.359497 1445640173 0.695679 -0.347717 0.515564 0.359497 1445640173 0.698730 -0.347107 0.514221 0.356018 1445640173 0.698730 -0.347107 0.514221 0.356018 1445640173 0.698730 -0.347107 0.514221 0.356018 1445640173 0.698730 -0.347107 0.514221 0.356018 1445640173 0.698730 -0.347107 0.514221 0.356018 1445640173 0.698730 -0.347107 0.514221 0.356018 1445640173 0.690308 -0.349854 0.517578 0.364868 1445640173 0.690308 -0.349854 0.517578 0.364868 1445640173 0.690308 -0.349854 0.517578 0.364868 1445640173 0.690308 -0.349854 0.517578 0.364868 1445640173 0.690308 -0.349854 0.517578 0.364868 1445640173 0.690308 -0.349854 0.517578 0.364868 1445640173 0.684265 -0.348083 0.521912 0.371704 1445640173 0.684265 -0.348083 0.521912 0.371704 1445640173 0.684265 -0.348083 0.521912 0.371704 1445640173 0.684265 -0.348083 0.521912 0.371704 1445640173 0.684265 -0.348083 0.521912 0.371704 1445640173 0.684265 -0.348083 0.521912 0.371704 1445640173 0.704468 -0.299866 0.545349 0.341125 1445640173 0.704468 -0.299866 0.545349 0.341125 1445640173 0.704468 -0.299866 0.545349 0.341125 1445640173 0.704468 -0.299866 0.545349 0.341125 1445640173 0.704468 -0.299866 0.545349 0.341125 1445640173 0.708008 -0.286133 0.560120 0.321045 1445640173 0.708008 -0.286133 0.560120 0.321045 1445640173 0.708008 -0.286133 0.560120 0.321045 1445640173 0.708008 -0.286133 0.560120 0.321045 1445640173 0.708008 -0.286133 0.560120 0.321045 1445640173 0.708008 -0.286133 0.560120 0.321045 1445640173 0.694702 -0.342896 0.527039 0.349304 1445640173 0.694702 -0.342896 0.527039 0.349304 1445640173 0.694702 -0.342896 0.527039 0.349304 1445640173 0.694702 -0.342896 0.527039 0.349304 1445640173 0.694702 -0.342896 0.527039 0.349304 1445640173 0.694702 -0.342896 0.527039 0.349304 1445640173 0.683228 -0.370422 0.512817 0.364563 1445640173 0.683228 -0.370422 0.512817 0.364563 1445640173 0.683228 -0.370422 0.512817 0.364563 1445640173 0.683228 -0.370422 0.512817 0.364563 1445640173 0.683228 -0.370422 0.512817 0.364563 1445640173 0.683228 -0.370422 0.512817 0.364563 1445640173 0.689453 -0.358582 0.515503 0.360901 1445640173 0.689453 -0.358582 0.515503 0.360901 1445640173 0.689453 -0.358582 0.515503 0.360901 1445640173 0.689453 -0.358582 0.515503 0.360901 1445640173 0.689453 -0.358582 0.515503 0.360901 1445640173 0.689453 -0.358582 0.515503 0.360901 1445640173 0.692810 -0.356995 0.514526 0.357483 1445640173 0.692810 -0.356995 0.514526 0.357483 1445640173 0.692810 -0.356995 0.514526 0.357483 1445640173 0.692810 -0.356995 0.514526 0.357483 1445640173 0.692810 -0.356995 0.514526 0.357483 1445640173 0.692810 -0.356995 0.514526 0.357483 1445640173 0.694275 -0.367126 0.506470 0.355774 1445640173 0.694275 -0.367126 0.506470 0.355774 1445640173 0.694275 -0.367126 0.506470 0.355774 1445640173 0.694275 -0.367126 0.506470 0.355774 1445640173 0.694275 -0.367126 0.506470 0.355774 1445640173 0.694275 -0.367126 0.506470 0.355774 1445640173 0.696045 -0.360779 0.509644 0.354370 1445640173 0.696045 -0.360779 0.509644 0.354370 1445640173 0.696045 -0.360779 0.509644 0.354370 1445640173 0.696045 -0.360779 0.509644 0.354370 1445640173 0.696045 -0.360779 0.509644 0.354370 1445640173 0.696045 -0.360779 0.509644 0.354370 1445640173 0.696045 -0.360779 0.509644 0.354370 1445640173 0.690918 -0.354126 0.518677 0.357971 1445640173 0.690918 -0.354126 0.518677 0.357971 1445640173 0.690918 -0.354126 0.518677 0.357971 1445640173 0.690918 -0.354126 0.518677 0.357971 1445640173 0.690918 -0.354126 0.518677 0.357971 1445640173 0.684265 -0.353210 0.518799 0.371155 1445640173 0.684265 -0.353210 0.518799 0.371155 1445640174 0.684265 -0.353210 0.518799 0.371155 1445640174 0.684265 -0.353210 0.518799 0.371155 1445640174 0.684265 -0.353210 0.518799 0.371155 1445640174 0.684265 -0.353210 0.518799 0.371155 1445640174 0.702209 -0.313721 0.534485 0.350342 1445640174 0.702209 -0.313721 0.534485 0.350342 1445640174 0.702209 -0.313721 0.534485 0.350342 1445640174 0.702209 -0.313721 0.534485 0.350342 1445640174 0.708862 -0.294983 0.548462 0.331055 1445640174 0.708862 -0.294983 0.548462 0.331055 1445640174 0.708862 -0.294983 0.548462 0.331055 1445640174 0.708862 -0.294983 0.548462 0.331055 1445640174 0.708862 -0.294983 0.548462 0.331055 1445640174 0.708862 -0.294983 0.548462 0.331055 1445640174 0.691162 -0.345520 0.516785 0.368469 1445640174 0.691162 -0.345520 0.516785 0.368469 1445640174 0.691162 -0.345520 0.516785 0.368469 1445640174 0.691162 -0.345520 0.516785 0.368469 1445640174 0.691162 -0.345520 0.516785 0.368469 1445640174 0.691162 -0.345520 0.516785 0.368469 1445640174 0.685791 -0.358032 0.509094 0.377136 1445640174 0.685791 -0.358032 0.509094 0.377136 1445640174 0.685791 -0.358032 0.509094 0.377136 1445640174 0.685791 -0.358032 0.509094 0.377136 1445640174 0.685791 -0.358032 0.509094 0.377136 1445640174 0.685791 -0.358032 0.509094 0.377136 1445640174 0.698425 -0.333374 0.518494 0.363525 1445640174 0.698425 -0.333374 0.518494 0.363525 1445640174 0.698425 -0.333374 0.518494 0.363525 1445640174 0.698425 -0.333374 0.518494 0.363525 1445640174 0.698425 -0.333374 0.518494 0.363525 1445640174 0.698425 -0.333374 0.518494 0.363525 1445640174 0.706116 -0.329651 0.517700 0.352966 1445640174 0.706116 -0.329651 0.517700 0.352966 1445640174 0.706116 -0.329651 0.517700 0.352966 1445640174 0.706116 -0.329651 0.517700 0.352966 1445640174 0.706116 -0.329651 0.517700 0.352966 1445640174 0.706116 -0.329651 0.517700 0.352966 1445640174 0.710815 -0.332581 0.516541 0.342346 1445640174 0.710815 -0.332581 0.516541 0.342346 1445640174 0.710815 -0.332581 0.516541 0.342346 1445640174 0.710815 -0.332581 0.516541 0.342346 1445640174 0.710815 -0.332581 0.516541 0.342346 1445640174 0.710815 -0.332581 0.516541 0.342346 1445640174 0.717163 -0.325806 0.519836 0.330444 1445640174 0.717163 -0.325806 0.519836 0.330444 1445640174 0.717163 -0.325806 0.519836 0.330444 1445640174 0.717163 -0.325806 0.519836 0.330444 1445640174 0.717163 -0.325806 0.519836 0.330444 1445640174 0.717163 -0.325806 0.519836 0.330444 1445640174 0.707703 -0.329529 0.526733 0.336304 1445640174 0.707703 -0.329529 0.526733 0.336304 1445640174 0.707703 -0.329529 0.526733 0.336304 1445640174 0.707703 -0.329529 0.526733 0.336304 1445640174 0.707703 -0.329529 0.526733 0.336304 1445640174 0.707703 -0.329529 0.526733 0.336304 1445640174 0.695801 -0.339417 0.529053 0.347412 1445640174 0.695801 -0.339417 0.529053 0.347412 1445640174 0.695801 -0.339417 0.529053 0.347412 1445640174 0.695801 -0.339417 0.529053 0.347412 1445640174 0.695801 -0.339417 0.529053 0.347412 1445640174 0.695801 -0.339417 0.529053 0.347412 1445640174 0.705872 -0.314697 0.540466 0.332520 1445640174 0.705872 -0.314697 0.540466 0.332520 1445640174 0.705872 -0.314697 0.540466 0.332520 1445640174 0.705872 -0.314697 0.540466 0.332520 1445640174 0.705872 -0.314697 0.540466 0.332520 1445640174 0.705872 -0.314697 0.540466 0.332520 1445640174 0.714722 -0.292847 0.552979 0.312317 1445640174 0.714722 -0.292847 0.552979 0.312317 1445640174 0.714722 -0.292847 0.552979 0.312317 1445640174 0.714722 -0.292847 0.552979 0.312317 1445640174 0.714722 -0.292847 0.552979 0.312317 1445640174 0.714722 -0.292847 0.552979 0.312317 1445640174 0.711609 -0.323975 0.533142 0.322876 1445640174 0.711609 -0.323975 0.533142 0.322876 1445640174 0.711609 -0.323975 0.533142 0.322876 1445640174 0.711609 -0.323975 0.533142 0.322876 1445640174 0.711609 -0.323975 0.533142 0.322876 1445640174 0.711609 -0.323975 0.533142 0.322876 1445640174 0.711609 -0.323975 0.533142 0.322876 1445640174 0.704773 -0.347900 0.516296 0.340027 1445640174 0.704773 -0.347900 0.516296 0.340027 1445640174 0.704773 -0.347900 0.516296 0.340027 1445640174 0.704773 -0.347900 0.516296 0.340027 1445640174 0.704773 -0.347900 0.516296 0.340027 1445640174 0.704773 -0.347900 0.516296 0.340027 1445640174 0.704346 -0.344971 0.509644 0.353760 1445640174 0.704346 -0.344971 0.509644 0.353760 1445640174 0.704346 -0.344971 0.509644 0.353760 1445640174 0.704346 -0.344971 0.509644 0.353760 1445640174 0.704346 -0.344971 0.509644 0.353760 1445640174 0.704346 -0.344971 0.509644 0.353760 1445640174 0.709534 -0.334778 0.508972 0.354126 1445640174 0.709534 -0.334778 0.508972 0.354126 1445640174 0.709534 -0.334778 0.508972 0.354126 1445640174 0.709534 -0.334778 0.508972 0.354126 1445640174 0.709534 -0.334778 0.508972 0.354126 1445640174 0.709534 -0.334778 0.508972 0.354126 1445640174 0.710693 -0.337158 0.504150 0.356384 1445640174 0.710693 -0.337158 0.504150 0.356384 1445640174 0.710693 -0.337158 0.504150 0.356384 1445640174 0.710693 -0.337158 0.504150 0.356384 1445640174 0.710693 -0.337158 0.504150 0.356384 1445640174 0.707275 -0.338684 0.501892 0.364807 1445640174 0.707275 -0.338684 0.501892 0.364807 1445640174 0.707275 -0.338684 0.501892 0.364807 1445640175 0.707275 -0.338684 0.501892 0.364807 1445640175 0.707275 -0.338684 0.501892 0.364807 1445640175 0.707275 -0.338684 0.501892 0.364807 1445640175 0.699158 -0.338867 0.506287 0.374023 1445640175 0.699158 -0.338867 0.506287 0.374023 1445640175 0.699158 -0.338867 0.506287 0.374023 1445640175 0.699158 -0.338867 0.506287 0.374023 1445640175 0.699158 -0.338867 0.506287 0.374023 1445640175 0.699158 -0.338867 0.506287 0.374023 1445640175 0.699158 -0.338867 0.506287 0.374023 1445640175 0.691833 -0.344543 0.504944 0.384216 1445640175 0.691833 -0.344543 0.504944 0.384216 1445640175 0.691833 -0.344543 0.504944 0.384216 1445640175 0.691833 -0.344543 0.504944 0.384216 1445640175 0.691833 -0.344543 0.504944 0.384216 1445640175 0.691833 -0.344543 0.504944 0.384216 1445640175 0.701782 -0.325684 0.512695 0.372131 1445640175 0.701782 -0.325684 0.512695 0.372131 1445640175 0.701782 -0.325684 0.512695 0.372131 1445640175 0.701782 -0.325684 0.512695 0.372131 1445640175 0.701782 -0.325684 0.512695 0.372131 1445640175 0.701782 -0.325684 0.512695 0.372131 1445640175 0.714966 -0.292358 0.537048 0.338867 1445640175 0.714966 -0.292358 0.537048 0.338867 1445640175 0.714966 -0.292358 0.537048 0.338867 1445640175 0.714966 -0.292358 0.537048 0.338867 1445640175 0.714966 -0.292358 0.537048 0.338867 1445640175 0.714966 -0.292358 0.537048 0.338867 1445640175 0.714966 -0.292358 0.537048 0.338867 1445640175 0.710876 -0.323181 0.516785 0.350769 1445640175 0.710876 -0.323181 0.516785 0.350769 1445640175 0.710876 -0.323181 0.516785 0.350769 1445640175 0.710876 -0.323181 0.516785 0.350769 1445640175 0.710876 -0.323181 0.516785 0.350769 1445640175 0.699280 -0.348938 0.504272 0.367188 1445640175 0.699280 -0.348938 0.504272 0.367188 1445640175 0.699280 -0.348938 0.504272 0.367188 1445640175 0.699280 -0.348938 0.504272 0.367188 1445640175 0.699280 -0.348938 0.504272 0.367188 1445640175 0.699280 -0.348938 0.504272 0.367188 1445640175 0.699280 -0.348938 0.504272 0.367188 1445640175 0.703247 -0.339966 0.508545 0.362183 1445640175 0.703247 -0.339966 0.508545 0.362183 1445640175 0.703247 -0.339966 0.508545 0.362183 1445640175 0.703247 -0.339966 0.508545 0.362183 1445640175 0.703247 -0.339966 0.508545 0.362183 1445640175 0.703247 -0.339966 0.508545 0.362183 1445640175 0.710815 -0.330566 0.512207 0.350769 1445640175 0.710815 -0.330566 0.512207 0.350769 1445640175 0.710815 -0.330566 0.512207 0.350769 1445640175 0.710815 -0.330566 0.512207 0.350769 1445640175 0.710815 -0.330566 0.512207 0.350769 1445640175 0.710815 -0.330566 0.512207 0.350769 1445640175 0.710815 -0.330566 0.512207 0.350769 1445640175 0.714355 -0.333557 0.509521 0.344543 1445640175 0.714355 -0.333557 0.509521 0.344543 1445640175 0.714355 -0.333557 0.509521 0.344543 1445640175 0.714355 -0.333557 0.509521 0.344543 1445640175 0.714355 -0.333557 0.509521 0.344543 1445640175 0.714355 -0.333557 0.509521 0.344543 1445640175 0.716003 -0.327515 0.515869 0.337524 1445640175 0.716003 -0.327515 0.515869 0.337524 1445640175 0.716003 -0.327515 0.515869 0.337524 1445640175 0.716003 -0.327515 0.515869 0.337524 1445640175 0.716003 -0.327515 0.515869 0.337524 1445640175 0.716003 -0.327515 0.515869 0.337524 1445640175 0.716003 -0.327515 0.515869 0.337524 1445640175 0.708435 -0.330200 0.520935 0.343018 1445640175 0.708435 -0.330200 0.520935 0.343018 1445640175 0.708435 -0.330200 0.520935 0.343018 1445640175 0.708435 -0.330200 0.520935 0.343018 1445640175 0.708435 -0.330200 0.520935 0.343018 1445640175 0.708435 -0.330200 0.520935 0.343018 1445640175 0.705872 -0.336243 0.519470 0.344604 1445640175 0.705872 -0.336243 0.519470 0.344604 1445640175 0.705872 -0.336243 0.519470 0.344604 1445640175 0.705872 -0.336243 0.519470 0.344604 1445640175 0.705872 -0.336243 0.519470 0.344604 1445640175 0.705872 -0.336243 0.519470 0.344604 1445640175 0.717468 -0.306702 0.535034 0.323730 1445640175 0.717468 -0.306702 0.535034 0.323730 1445640175 0.717468 -0.306702 0.535034 0.323730 1445640175 0.717468 -0.306702 0.535034 0.323730 1445640175 0.717468 -0.306702 0.535034 0.323730 1445640175 0.717468 -0.306702 0.535034 0.323730 1445640175 0.717468 -0.306702 0.535034 0.323730 1445640175 0.728638 -0.274048 0.558350 0.286560 1445640175 0.728638 -0.274048 0.558350 0.286560 1445640175 0.728638 -0.274048 0.558350 0.286560 1445640175 0.728638 -0.274048 0.558350 0.286560 1445640175 0.728638 -0.274048 0.558350 0.286560 1445640175 0.728638 -0.274048 0.558350 0.286560 1445640175 0.730713 -0.293579 0.544739 0.288208 1445640175 0.730713 -0.293579 0.544739 0.288208 1445640175 0.730713 -0.293579 0.544739 0.288208 1445640175 0.730713 -0.293579 0.544739 0.288208 1445640175 0.730713 -0.293579 0.544739 0.288208 1445640175 0.730713 -0.293579 0.544739 0.288208 1445640175 0.724426 -0.311707 0.532837 0.306641 1445640175 0.724426 -0.311707 0.532837 0.306641 1445640175 0.724426 -0.311707 0.532837 0.306641 1445640175 0.724426 -0.311707 0.532837 0.306641 1445640175 0.724426 -0.311707 0.532837 0.306641 1445640175 0.724426 -0.311707 0.532837 0.306641 1445640175 0.726013 -0.306030 0.530151 0.313232 1445640175 0.726013 -0.306030 0.530151 0.313232 1445640175 0.726013 -0.306030 0.530151 0.313232 1445640175 0.726013 -0.306030 0.530151 0.313232 1445640175 0.726013 -0.306030 0.530151 0.313232 1445640175 0.726013 -0.306030 0.530151 0.313232 1445640175 0.725403 -0.308777 0.522522 0.324585 1445640175 0.725403 -0.308777 0.522522 0.324585 1445640175 0.725403 -0.308777 0.522522 0.324585 1445640175 0.725403 -0.308777 0.522522 0.324585 1445640176 0.725403 -0.308777 0.522522 0.324585 1445640176 0.725403 -0.308777 0.522522 0.324585 1445640176 
0.605713 0.421082 0.414429 0.532898 1445640178 0.605713 0.421082 0.414429 0.532898 1445640178 0.605713 0.421082 0.414429 0.532898 1445640178 0.605713 0.421082 0.414429 0.532898 1445640178 0.605713 0.421082 0.414429 0.532898 1445640178 0.605713 0.421082 0.414429 0.532898 1445640178 0.536011 0.373291 0.461792 0.599976 1445640178 0.536011 0.373291 0.461792 0.599976 1445640178 0.536011 0.373291 0.461792 0.599976 1445640178 0.536011 0.373291 0.461792 0.599976 1445640178 0.536011 0.373291 0.461792 0.599976 1445640178 0.536011 0.373291 0.461792 0.599976 1445640178 0.519775 0.232666 0.485229 0.663391 1445640178 0.519775 0.232666 0.485229 0.663391 1445640178 0.519775 0.232666 0.485229 0.663391 1445640178 0.519775 0.232666 0.485229 0.663391 1445640178 0.519775 0.232666 0.485229 0.663391 1445640178 0.519775 0.232666 0.485229 0.663391 1445640178 0.552429 0.039917 0.388367 0.736389 1445640178 0.552429 0.039917 0.388367 0.736389 1445640178 0.552429 0.039917 0.388367 0.736389 1445640178 0.552429 0.039917 0.388367 0.736389 1445640178 0.552429 0.039917 0.388367 0.736389 1445640178 0.552429 0.039917 0.388367 0.736389 1445640178 0.552429 0.039917 0.388367 0.736389 1445640178 0.524475 0.050537 0.435608 0.729736 1445640178 0.524475 0.050537 0.435608 0.729736 1445640178 0.524475 0.050537 0.435608 0.729736 1445640178 0.524475 0.050537 0.435608 0.729736 1445640178 0.524475 0.050537 0.435608 0.729736 1445640178 0.524475 0.050537 0.435608 0.729736 1445640178 0.594116 -0.135010 0.327148 0.722229 1445640178 0.594116 -0.135010 0.327148 0.722229 1445640178 0.594116 -0.135010 0.327148 0.722229 1445640178 0.594116 -0.135010 0.327148 0.722229 1445640178 0.594116 -0.135010 0.327148 0.722229 1445640178 0.594116 -0.135010 0.327148 0.722229 1445640178 0.652161 -0.200073 0.224426 0.695862 1445640178 0.652161 -0.200073 0.224426 0.695862 1445640178 0.652161 -0.200073 0.224426 0.695862 1445640178 0.652161 -0.200073 0.224426 0.695862 1445640178 0.652161 -0.200073 0.224426 0.695862 1445640178 0.652161 -0.200073 0.224426 0.695862 1445640178 0.708313 -0.050964 0.305237 0.634338 1445640178 0.708313 -0.050964 0.305237 0.634338 1445640178 0.708313 -0.050964 0.305237 0.634338 1445640178 0.708313 -0.050964 0.305237 0.634338 1445640178 0.708313 -0.050964 0.305237 0.634338 1445640178 0.708313 -0.050964 0.305237 0.634338 1445640178 0.715210 0.132690 0.329773 0.601685 1445640178 0.715210 0.132690 0.329773 0.601685 1445640178 0.715210 0.132690 0.329773 0.601685 1445640178 0.715210 0.132690 0.329773 0.601685 1445640178 0.715210 0.132690 0.329773 0.601685 1445640178 0.715210 0.132690 0.329773 0.601685 1445640178 0.695129 0.292908 0.294373 0.586670 1445640178 0.695129 0.292908 0.294373 0.586670 1445640178 0.695129 0.292908 0.294373 0.586670 1445640178 0.695129 0.292908 0.294373 0.586670 1445640178 0.695129 0.292908 0.294373 0.586670 1445640178 0.695129 0.292908 0.294373 0.586670 1445640178 0.695129 0.292908 0.294373 0.586670 1445640178 0.628235 0.436890 0.322998 0.556763 1445640178 0.628235 0.436890 0.322998 0.556763 1445640178 0.628235 0.436890 0.322998 0.556763 1445640178 0.628235 0.436890 0.322998 0.556763 1445640178 0.628235 0.436890 0.322998 0.556763 1445640178 0.628235 0.436890 0.322998 0.556763 1445640178 0.514648 0.524353 0.377502 0.563538 1445640178 0.514648 0.524353 0.377502 0.563538 1445640178 0.514648 0.524353 0.377502 0.563538 1445640178 0.514648 0.524353 0.377502 0.563538 1445640178 0.514648 0.524353 0.377502 0.563538 1445640178 0.514648 0.524353 0.377502 0.563538 1445640178 0.441284 0.482666 0.435974 0.618103 1445640178 0.441284 0.482666 0.435974 0.618103 1445640178 0.441284 0.482666 0.435974 0.618103 1445640178 0.441284 0.482666 0.435974 0.618103 1445640178 0.441284 0.482666 0.435974 0.618103 1445640178 0.441284 0.482666 0.435974 0.618103 1445640178 0.441284 0.482666 0.435974 0.618103 1445640178 0.461975 0.341187 0.455933 0.679810 1445640178 0.461975 0.341187 0.455933 0.679810 1445640178 0.461975 0.341187 0.455933 0.679810 1445640178 0.461975 0.341187 0.455933 0.679810 1445640178 0.461975 0.341187 0.455933 0.679810 1445640178 0.461975 0.341187 0.455933 0.679810 1445640178 0.504272 0.134094 0.410645 0.747620 1445640178 0.504272 0.134094 0.410645 0.747620 1445640178 0.504272 0.134094 0.410645 0.747620 1445640178 0.504272 0.134094 0.410645 0.747620 1445640178 0.504272 0.134094 0.410645 0.747620 1445640178 0.504272 0.134094 0.410645 0.747620 1445640178 0.487244 0.051208 0.455017 0.743530 1445640178 0.487244 0.051208 0.455017 0.743530 1445640178 0.487244 0.051208 0.455017 0.743530 1445640178 0.487244 0.051208 0.455017 0.743530 1445640178 0.487244 0.051208 0.455017 0.743530 1445640178 0.487244 0.051208 0.455017 0.743530 1445640178 0.543640 -0.145264 0.368042 0.740112 1445640178 0.543640 -0.145264 0.368042 0.740112 1445640178 0.543640 -0.145264 0.368042 0.740112 1445640178 0.543640 -0.145264 0.368042 0.740112 1445640178 0.543640 -0.145264 0.368042 0.740112 1445640178 0.543640 -0.145264 0.368042 0.740112 1445640178 0.602783 -0.216736 0.318054 0.698853 1445640178 0.602783 -0.216736 0.318054 0.698853 1445640178 0.602783 -0.216736 0.318054 0.698853 1445640178 0.602783 -0.216736 0.318054 0.698853 1445640178 0.602783 -0.216736 0.318054 0.698853 1445640178 0.602783 -0.216736 0.318054 0.698853 1445640178 0.648071 -0.082520 0.404480 0.639893 1445640179 0.648071 -0.082520 0.404480 0.639893 1445640179 0.648071 -0.082520 0.404480 0.639893 1445640179 0.648071 -0.082520 0.404480 0.639893 1445640179 0.648071 -0.082520 0.404480 0.639893 1445640179 0.648071 -0.082520 0.404480 0.639893 1445640179 0.648071 -0.082520 0.404480 0.639893 1445640179 0.654114 0.022644 0.404175 0.638855 1445640179 0.654114 0.022644 0.404175 0.638855 1445640179 0.654114 0.022644 0.404175 0.638855 1445640179 0.654114 0.022644 0.404175 0.638855 1445640179 0.654114 0.022644 0.404175 0.638855 1445640179 0.654114 0.022644 0.404175 0.638855 1445640179 0.647095 0.126587 0.372864 0.652771 1445640179 0.647095 0.126587 0.372864 0.652771 1445640179 0.647095 0.126587 0.372864 0.652771 1445640179 0.647095 0.126587 0.372864 0.652771 1445640179 0.647095 0.126587 0.372864 0.652771 1445640179 0.647095 0.126587 0.372864 0.652771 1445640179 0.615967 0.244263 0.366943 0.652832 1445640179 0.615967 0.244263 0.366943 0.652832 1445640179 0.615967 0.244263 0.366943 0.652832 1445640179 0.615967 0.244263 0.366943 0.652832 1445640179 0.615967 0.244263 0.366943 0.652832 1445640179 0.554382 0.344543 0.411499 0.636047 1445640179 0.554382 0.344543 0.411499 0.636047 1445640179 0.554382 0.344543 0.411499 0.636047 1445640179 0.554382 0.344543 0.411499 0.636047 1445640179 0.554382 0.344543 0.411499 0.636047 1445640179 0.554382 0.344543 0.411499 0.636047 1445640179 0.554382 0.344543 0.411499 0.636047 1445640179 0.511658 0.364014 0.435974 0.644592 1445640179 0.511658 0.364014 0.435974 0.644592 1445640179 0.511658 0.364014 0.435974 0.644592 1445640179 0.511658 0.364014 0.435974 0.644592 1445640179 0.511658 0.364014 0.435974 0.644592 1445640179 0.511658 0.364014 0.435974 0.644592 1445640179 0.493652 0.333984 0.453857 0.662354 1445640179 0.493652 0.333984 0.453857 0.662354 1445640179 0.493652 0.333984 0.453857 0.662354 1445640179 0.493652 0.333984 0.453857 0.662354 1445640179 0.493652 0.333984 0.453857 0.662354 1445640179 0.493652 0.333984 0.453857 0.662354 1445640179 0.508972 0.248169 0.428955 0.703735 1445640179 0.508972 0.248169 0.428955 0.703735 1445640179 0.508972 0.248169 0.428955 0.703735 1445640179 0.508972 0.248169 0.428955 0.703735 1445640179 0.508972 0.248169 0.428955 0.703735 1445640179 0.508972 0.248169 0.428955 0.703735 1445640179 0.508972 0.248169 0.428955 0.703735 1445640179 0.520569 0.182007 0.415344 0.723328 1445640179 0.520569 0.182007 0.415344 0.723328 1445640179 0.520569 0.182007 0.415344 0.723328 1445640179 0.520569 0.182007 0.415344 0.723328 1445640179 0.520569 0.182007 0.415344 0.723328 1445640179 0.520569 0.182007 0.415344 0.723328 1445640179 0.549316 0.097473 0.366089 0.744751 1445640179 0.549316 0.097473 0.366089 0.744751 1445640179 0.549316 0.097473 0.366089 0.744751 1445640179 0.549316 0.097473 0.366089 0.744751 1445640179 0.549316 0.097473 0.366089 0.744751 1445640179 0.549316 0.097473 0.366089 0.744751 1445640179 0.612976 -0.057983 0.243774 0.749268 1445640179 0.612976 -0.057983 0.243774 0.749268 1445640179 0.612976 -0.057983 0.243774 0.749268 1445640179 0.612976 -0.057983 0.243774 0.749268 1445640179 0.612976 -0.057983 0.243774 0.749268 1445640179 0.612976 -0.057983 0.243774 0.749268 1445640179 0.612976 -0.057983 0.243774 0.749268 1445640179 0.613586 0.014709 0.282837 0.737000 1445640179 0.613586 0.014709 0.282837 0.737000 1445640179 0.613586 0.014709 0.282837 0.737000 1445640179 0.613586 0.014709 0.282837 0.737000 1445640179 0.613586 0.014709 0.282837 0.737000 1445640179 0.613586 0.014709 0.282837 0.737000 1445640179 0.590149 0.158081 0.370911 0.699280 1445640179 0.590149 0.158081 0.370911 0.699280 1445640179 0.590149 0.158081 0.370911 0.699280 1445640179 0.590149 0.158081 0.370911 0.699280 1445640179 0.590149 0.158081 0.370911 0.699280 1445640179 0.590149 0.158081 0.370911 0.699280 1445640179 0.563965 0.222534 0.357422 0.710327 1445640179 0.563965 0.222534 0.357422 0.710327 1445640179 0.563965 0.222534 0.357422 0.710327 1445640179 0.563965 0.222534 0.357422 0.710327 1445640179 0.563965 0.222534 0.357422 0.710327 1445640179 0.563965 0.222534 0.357422 0.710327 1445640179 0.534912 0.277405 0.309509 0.735535 1445640179 0.534912 0.277405 0.309509 0.735535 1445640179 0.534912 0.277405 0.309509 0.735535 1445640179 0.534912 0.277405 0.309509 0.735535 1445640179 0.534912 0.277405 0.309509 0.735535 1445640179 0.534912 0.277405 0.309509 0.735535 1445640179 0.488708 0.330688 0.312012 0.744568 1445640179 0.488708 0.330688 0.312012 0.744568 1445640179 0.488708 0.330688 0.312012 0.744568 1445640179 0.488708 0.330688 0.312012 0.744568 1445640179 0.488708 0.330688 0.312012 0.744568 1445640179 0.488708 0.330688 0.312012 0.744568 1445640179 0.440857 0.358337 0.346375 0.746460 1445640179 0.440857 0.358337 0.346375 0.746460 1445640179 0.440857 0.358337 0.346375 0.746460 1445640179 0.440857 0.358337 0.346375 0.746460 1445640179 0.440857 0.358337 0.346375 0.746460 1445640179 0.440857 0.358337 0.346375 0.746460 1445640179 0.428650 0.321899 0.379517 0.753967 1445640179 0.428650 0.321899 0.379517 0.753967 1445640179 0.428650 0.321899 0.379517 0.753967 1445640179 0.428650 0.321899 0.379517 0.753967 1445640179 0.428650 0.321899 0.379517 0.753967 1445640179 0.428650 0.321899 0.379517 0.753967 1445640179 0.451294 0.221558 0.404968 0.763672 1445640179 0.451294 0.221558 0.404968 0.763672 1445640180 0.451294 0.221558 0.404968 0.763672 1445640180 0.451294 0.221558 0.404968 0.763672 1445640180 0.451294 0.221558 0.404968 0.763672 1445640180 0.451294 0.221558 0.404968 0.763672 1445640180 0.496033 0.134888 0.427979 0.743286 1445640180 0.496033 0.134888 0.427979 0.743286 1445640180 0.496033 0.134888 0.427979 0.743286 1445640180 0.496033 0.134888 0.427979 0.743286 1445640180 0.496033 0.134888 0.427979 0.743286 1445640180 0.496033 0.134888 0.427979 0.743286 1445640180 0.531250 0.040894 0.434998 0.725830 1445640180 0.531250 0.040894 0.434998 0.725830 1445640180 0.531250 0.040894 0.434998 0.725830 1445640180 0.531250 0.040894 0.434998 0.725830 1445640180 0.531250 0.040894 0.434998 0.725830 1445640180 0.531250 0.040894 0.434998 0.725830 1445640180 0.531250 0.040894 0.434998 0.725830 1445640180 0.578430 -0.105774 0.367188 0.720642 1445640180 0.578430 -0.105774 0.367188 0.720642 1445640180 0.578430 -0.105774 0.367188 0.720642 1445640180 0.578430 -0.105774 0.367188 0.720642 1445640180 0.578430 -0.105774 0.367188 0.720642 1445640180 0.578430 -0.105774 0.367188 0.720642 1445640180 0.589844 -0.073181 0.393860 0.701111 1445640180 0.589844 -0.073181 0.393860 0.701111 1445640180 0.589844 -0.073181 0.393860 0.701111 1445640180 0.589844 -0.073181 0.393860 0.701111 1445640180 0.589844 -0.073181 0.393860 0.701111 1445640180 0.585022 0.033020 0.421082 0.692261 1445640180 0.585022 0.033020 0.421082 0.692261 1445640180 0.585022 0.033020 0.421082 0.692261 1445640180 0.585022 0.033020 0.421082 0.692261 1445640180 0.585022 0.033020 0.421082 0.692261 1445640180 0.585022 0.033020 0.421082 0.692261 1445640180 0.570923 0.123535 0.382996 0.715515 1445640180 0.570923 0.123535 0.382996 0.715515 1445640180 0.570923 0.123535 0.382996 0.715515 1445640180 0.570923 0.123535 0.382996 0.715515 1445640180 0.570923 0.123535 0.382996 0.715515 1445640180 0.570923 0.123535 0.382996 0.715515 1445640180 0.545044 0.212463 0.322510 0.744080 1445640180 0.545044 0.212463 0.322510 0.744080 1445640180 0.545044 0.212463 0.322510 0.744080 1445640180 0.545044 0.212463 0.322510 0.744080 1445640180 0.545044 0.212463 0.322510 0.744080 1445640180 0.545044 0.212463 0.322510 0.744080 1445640180 0.507751 0.294006 0.308289 0.748718 1445640180 0.507751 0.294006 0.308289 0.748718 1445640180 0.507751 0.294006 0.308289 0.748718 1445640180 0.507751 0.294006 0.308289 0.748718 1445640180 0.507751 0.294006 0.308289 0.748718 1445640180 0.507751 0.294006 0.308289 0.748718 1445640180 0.507751 0.294006 0.308289 0.748718 1445640180 0.464355 0.341553 0.311890 0.755188 1445640180 0.464355 0.341553 0.311890 0.755188 1445640180 0.464355 0.341553 0.311890 0.755188 1445640180 0.464355 0.341553 0.311890 0.755188 1445640180 0.464355 0.341553 0.311890 0.755188 1445640180 0.464355 0.341553 0.311890 0.755188 1445640180 0.450500 0.333374 0.313660 0.766418 1445640180 0.450500 0.333374 0.313660 0.766418 1445640180 0.450500 0.333374 0.313660 0.766418 1445640180 0.450500 0.333374 0.313660 0.766418 1445640180 0.450500 0.333374 0.313660 0.766418 1445640180 0.450500 0.333374 0.313660 0.766418 1445640180 0.461487 0.262817 0.321106 0.784058 1445640180 0.461487 0.262817 0.321106 0.784058 1445640180 0.461487 0.262817 0.321106 0.784058 1445640180 0.461487 0.262817 0.321106 0.784058 1445640180 0.461487 0.262817 0.321106 0.784058 1445640180 0.461487 0.262817 0.321106 0.784058 1445640180 0.482666 0.141846 0.328979 0.799072 1445640180 0.482666 0.141846 0.328979 0.799072 1445640180 0.482666 0.141846 0.328979 0.799072 1445640180 0.482666 0.141846 0.328979 0.799072 1445640180 0.482666 0.141846 0.328979 0.799072 1445640180 0.482666 0.141846 0.328979 0.799072 1445640180 0.476013 0.075806 0.378296 0.790222 1445640180 0.476013 0.075806 0.378296 0.790222 1445640180 0.476013 0.075806 0.378296 0.790222 1445640180 0.476013 0.075806 0.378296 0.790222 1445640180 0.476013 0.075806 0.378296 0.790222 1445640180 0.476013 0.075806 0.378296 0.790222 1445640180 0.476013 0.075806 0.378296 0.790222 1445640180 0.574890 -0.226624 0.170410 0.767517 1445640180 0.574890 -0.226624 0.170410 0.767517 1445640180 0.574890 -0.226624 0.170410 0.767517 1445640180 0.574890 -0.226624 0.170410 0.767517 1445640180 0.574890 -0.226624 0.170410 0.767517 1445640180 0.574890 -0.226624 0.170410 0.767517 1445640180 0.565247 -0.188354 0.334167 0.730286 1445640180 0.565247 -0.188354 0.334167 0.730286 1445640180 0.565247 -0.188354 0.334167 0.730286 1445640180 0.565247 -0.188354 0.334167 0.730286 1445640180 0.565247 -0.188354 0.334167 0.730286 1445640180 0.565247 -0.188354 0.334167 0.730286 1445640180 0.565247 -0.188354 0.334167 0.730286 1445640180 0.594788 -0.072205 0.472107 0.646484 1445640180 0.594788 -0.072205 0.472107 0.646484 1445640180 0.594788 -0.072205 0.472107 0.646484 1445640180 0.594788 -0.072205 0.472107 0.646484 1445640180 0.594788 -0.072205 0.472107 0.646484 1445640180 0.602844 -0.046021 0.404419 0.686157 1445640180 0.602844 -0.046021 0.404419 0.686157 1445640180 0.602844 -0.046021 0.404419 0.686157 1445640180 0.602844 -0.046021 0.404419 0.686157 1445640180 0.602844 -0.046021 0.404419 0.686157 1445640180 0.602844 -0.046021 0.404419 0.686157 1445640180 0.607666 0.010925 0.353333 0.711121 1445640180 0.607666 0.010925 0.353333 0.711121 1445640180 0.607666 0.010925 0.353333 0.711121 1445640181 0.607666 0.010925 0.353333 0.711121 1445640181 0.607666 0.010925 0.353333 0.711121 1445640181 0.607666 0.010925 0.353333 0.711121 1445640181 0.598755 0.125183 0.380005 0.693787 1445640181 0.598755 0.125183 0.380005 0.693787 1445640181 0.598755 0.125183 0.380005 0.693787 1445640181 0.598755 0.125183 0.380005 0.693787 1445640181 0.598755 0.125183 0.380005 0.693787 1445640181 0.598755 0.125183 0.380005 0.693787 1445640181 0.559326 0.225586 0.424988 0.674988 1445640181 0.559326 0.225586 0.424988 0.674988 1445640181 0.559326 0.225586 0.424988 0.674988 1445640181 0.559326 0.225586 0.424988 0.674988 1445640181 0.559326 0.225586 0.424988 0.674988 1445640181 0.559326 0.225586 0.424988 0.674988 1445640181 0.509399 0.235107 0.464294 0.685242 1445640181 0.509399 0.235107 0.464294 0.685242 1445640181 0.509399 0.235107 0.464294 0.685242 1445640181 0.509399 0.235107 0.464294 0.685242 1445640181 0.509399 0.235107 0.464294 0.685242 1445640181 0.509399 0.235107 0.464294 0.685242 1445640181 0.494263 0.190247 0.456726 0.714661 1445640181 0.494263 0.190247 0.456726 0.714661 1445640181 0.494263 0.190247 0.456726 0.714661 1445640181 0.494263 0.190247 0.456726 0.714661 1445640181 0.494263 0.190247 0.456726 0.714661 1445640181 0.494263 0.190247 0.456726 0.714661 1445640181 0.504700 0.100891 0.389343 0.763794 1445640181 0.504700 0.100891 0.389343 0.763794 1445640181 0.504700 0.100891 0.389343 0.763794 1445640181 0.504700 0.100891 0.389343 0.763794 1445640181 0.504700 0.100891 0.389343 0.763794 1445640181 0.504700 0.100891 0.389343 0.763794 1445640181 0.504700 0.100891 0.389343 0.763794 1445640181 0.511414 0.075562 0.396179 0.758728 1445640181 0.511414 0.075562 0.396179 0.758728 1445640181 0.511414 0.075562 0.396179 0.758728 1445640181 0.511414 0.075562 0.396179 0.758728 1445640181 0.511414 0.075562 0.396179 0.758728 1445640181 0.511414 0.075562 0.396179 0.758728 1445640181 0.524780 -0.026611 0.343933 0.778137 1445640181 0.524780 -0.026611 0.343933 0.778137 1445640181 0.524780 -0.026611 0.343933 0.778137 1445640181 0.524780 -0.026611 0.343933 0.778137 1445640181 0.524780 -0.026611 0.343933 0.778137 1445640181 0.524780 -0.026611 0.343933 0.778137 1445640181 0.599060 -0.187439 0.188171 0.755310 1445640181 0.599060 -0.187439 0.188171 0.755310 1445640181 0.599060 -0.187439 0.188171 0.755310 1445640181 0.599060 -0.187439 0.188171 0.755310 1445640181 0.599060 -0.187439 0.188171 0.755310 1445640181 0.599060 -0.187439 0.188171 0.755310 1445640181 0.619385 -0.100708 0.280090 0.726379 1445640181 0.619385 -0.100708 0.280090 0.726379 1445640181 0.619385 -0.100708 0.280090 0.726379 1445640181 0.619385 -0.100708 0.280090 0.726379 1445640181 0.619385 -0.100708 0.280090 0.726379 1445640181 0.619385 -0.100708 0.280090 0.726379 1445640181 0.646240 0.043457 0.351685 0.675781 1445640181 0.646240 0.043457 0.351685 0.675781 1445640181 0.646240 0.043457 0.351685 0.675781 1445640181 0.646240 0.043457 0.351685 0.675781 1445640181 0.646240 0.043457 0.351685 0.675781 1445640181 0.646240 0.043457 0.351685 0.675781 1445640181 0.646240 0.043457 0.351685 0.675781 1445640181 0.654785 0.140137 0.328613 0.665955 1445640181 0.654785 0.140137 0.328613 0.665955 1445640181 0.654785 0.140137 0.328613 0.665955 1445640181 0.654785 0.140137 0.328613 0.665955 1445640181 0.654785 0.140137 0.328613 0.665955 1445640181 0.654785 0.140137 0.328613 0.665955 1445640181 0.632446 0.291443 0.332825 0.635803 1445640181 0.632446 0.291443 0.332825 0.635803 1445640181 0.632446 0.291443 0.332825 0.635803 1445640181 0.632446 0.291443 0.332825 0.635803 1445640181 0.632446 0.291443 0.332825 0.635803 1445640181 0.632446 0.291443 0.332825 0.635803 1445640181 0.554565 0.447144 0.410400 0.569214 1445640181 0.554565 0.447144 0.410400 0.569214 1445640181 0.554565 0.447144 0.410400 0.569214 1445640181 0.554565 0.447144 0.410400 0.569214 1445640181 0.554565 0.447144 0.410400 0.569214 1445640181 0.554565 0.447144 0.410400 0.569214 1445640181 0.554565 0.447144 0.410400 0.569214 1445640181 0.468384 0.486145 0.450684 0.583984 1445640181 0.468384 0.486145 0.450684 0.583984 1445640181 0.468384 0.486145 0.450684 0.583984 1445640181 0.468384 0.486145 0.450684 0.583984 1445640181 0.468384 0.486145 0.450684 0.583984 1445640181 0.468384 0.486145 0.450684 0.583984 1445640181 0.477539 0.420654 0.442566 0.631714 1445640181 0.477539 0.420654 0.442566 0.631714 1445640181 0.477539 0.420654 0.442566 0.631714 1445640181 0.477539 0.420654 0.442566 0.631714 1445640181 0.477539 0.420654 0.442566 0.631714 1445640181 0.477539 0.420654 0.442566 0.631714 1445640181 0.500793 0.268616 0.406067 0.715576 1445640181 0.500793 0.268616 0.406067 0.715576 1445640181 0.500793 0.268616 0.406067 0.715576 1445640181 0.500793 0.268616 0.406067 0.715576 1445640181 0.500793 0.268616 0.406067 0.715576 1445640181 0.486633 0.130066 0.401611 0.764771 1445640181 0.486633 0.130066 0.401611 0.764771 1445640181 0.486633 0.130066 0.401611 0.764771 1445640181 0.486633 0.130066 0.401611 0.764771 1445640181 0.486633 0.130066 0.401611 0.764771 1445640181 0.486633 0.130066 0.401611 0.764771 1445640181 0.494385 0.031677 0.390686 0.775757 1445640181 0.494385 0.031677 0.390686 0.775757 1445640181 0.494385 0.031677 0.390686 0.775757 1445640181 0.494385 0.031677 0.390686 0.775757 1445640182 0.494385 0.031677 0.390686 0.775757 1445640182 0.494385 0.031677 0.390686 0.775757 1445640182 0.565613 -0.186340 0.231506 0.769226 1445640182 0.565613 -0.186340 0.231506 0.769226 1445640182 0.565613 -0.186340 0.231506 0.769226 1445640182 0.565613 -0.186340 0.231506 0.769226 1445640182 0.565613 -0.186340 0.231506 0.769226 1445640182 0.565613 -0.186340 0.231506 0.769226 1445640182 0.565613 -0.186340 0.231506 0.769226 1445640182 0.584351 -0.111694 0.348145 0.724426 1445640182 0.584351 -0.111694 0.348145 0.724426 1445640182 0.584351 -0.111694 0.348145 0.724426 1445640182 0.584351 -0.111694 0.348145 0.724426 1445640182 0.584351 -0.111694 0.348145 0.724426 1445640182 0.584351 -0.111694 0.348145 0.724426 1445640182 0.603333 0.007202 0.420715 0.677368 1445640182 0.603333 0.007202 0.420715 0.677368 1445640182 0.603333 0.007202 0.420715 0.677368 1445640182 0.603333 0.007202 0.420715 0.677368 1445640182 0.603333 0.007202 0.420715 0.677368 1445640182 0.603333 0.007202 0.420715 0.677368 1445640182 0.598633 0.108765 0.402893 0.683655 1445640182 0.598633 0.108765 0.402893 0.683655 1445640182 0.598633 0.108765 0.402893 0.683655 1445640182 0.598633 0.108765 0.402893 0.683655 1445640182 0.598633 0.108765 0.402893 0.683655 1445640182 0.598633 0.108765 0.402893 0.683655 1445640182 0.593811 0.228516 0.379639 0.671509 1445640182 0.593811 0.228516 0.379639 0.671509 1445640182 0.593811 0.228516 0.379639 0.671509 1445640182 0.593811 0.228516 0.379639 0.671509 1445640182 0.593811 0.228516 0.379639 0.671509 1445640182 0.593811 0.228516 0.379639 0.671509 1445640182 0.525696 0.370544 0.462036 0.610535 1445640182 0.525696 0.370544 0.462036 0.610535 1445640182 0.525696 0.370544 0.462036 0.610535 1445640182 0.525696 0.370544 0.462036 0.610535 1445640182 0.525696 0.370544 0.462036 0.610535 1445640182 0.525696 0.370544 0.462036 0.610535 1445640182 0.440674 0.413818 0.500854 0.619324 1445640182 0.440674 0.413818 0.500854 0.619324 1445640182 0.440674 0.413818 0.500854 0.619324 1445640182 0.440674 0.413818 0.500854 0.619324 1445640182 0.440674 0.413818 0.500854 0.619324 1445640182 0.440674 0.413818 0.500854 0.619324 1445640182 0.440674 0.413818 0.500854 0.619324 1445640182 0.446411 0.340820 0.491333 0.665588 1445640182 0.446411 0.340820 0.491333 0.665588 1445640182 0.446411 0.340820 0.491333 0.665588 1445640182 0.446411 0.340820 0.491333 0.665588 1445640182 0.446411 0.340820 0.491333 0.665588 1445640182 0.446411 0.340820 0.491333 0.665588 1445640182 0.472595 0.196838 0.407410 0.756165 1445640182 0.472595 0.196838 0.407410 0.756165 1445640182 0.472595 0.196838 0.407410 0.756165 1445640182 0.472595 0.196838 0.407410 0.756165 1445640182 0.472595 0.196838 0.407410 0.756165 1445640182 0.472595 0.196838 0.407410 0.756165 1445640182 0.472595 0.196838 0.407410 0.756165 1445640182 0.422363 0.111694 0.444641 0.781860 1445640182 0.422363 0.111694 0.444641 0.781860 1445640182 0.422363 0.111694 0.444641 0.781860 1445640182 0.422363 0.111694 0.444641 0.781860 1445640182 0.422363 0.111694 0.444641 0.781860 1445640182 0.422363 0.111694 0.444641 0.781860 1445640182 0.472412 -0.029114 0.409851 0.779663 1445640182 0.472412 -0.029114 0.409851 0.779663 1445640182 0.472412 -0.029114 0.409851 0.779663 1445640182 0.472412 -0.029114 0.409851 0.779663 1445640182 0.472412 -0.029114 0.409851 0.779663 1445640182 0.548035 -0.150452 0.344788 0.747009 1445640182 0.548035 -0.150452 0.344788 0.747009 1445640182 0.548035 -0.150452 0.344788 0.747009 1445640182 0.548035 -0.150452 0.344788 0.747009 1445640182 0.548035 -0.150452 0.344788 0.747009 1445640182 0.548035 -0.150452 0.344788 0.747009 1445640182 0.578491 -0.094543 0.427795 0.687988 1445640182 0.578491 -0.094543 0.427795 0.687988 1445640182 0.578491 -0.094543 0.427795 0.687988 1445640182 0.578491 -0.094543 0.427795 0.687988 1445640182 0.578491 -0.094543 0.427795 0.687988 1445640182 0.578491 -0.094543 0.427795 0.687988 1445640182 0.578491 -0.094543 0.427795 0.687988 1445640182 0.618042 -0.027283 0.432434 0.655884 1445640182 0.618042 -0.027283 0.432434 0.655884 1445640182 0.618042 -0.027283 0.432434 0.655884 1445640182 0.618042 -0.027283 0.432434 0.655884 1445640182 0.618042 -0.027283 0.432434 0.655884 1445640182 0.618042 -0.027283 0.432434 0.655884 1445640182 0.628174 0.084167 0.398560 0.662842 1445640182 0.628174 0.084167 0.398560 0.662842 1445640182 0.628174 0.084167 0.398560 0.662842 1445640182 0.628174 0.084167 0.398560 0.662842 1445640182 0.628174 0.084167 0.398560 0.662842 1445640182 0.628174 0.084167 0.398560 0.662842 1445640182 0.628296 0.213196 0.369080 0.650696 1445640182 0.628296 0.213196 0.369080 0.650696 1445640182 0.628296 0.213196 0.369080 0.650696 1445640182 0.628296 0.213196 0.369080 0.650696 1445640182 0.628296 0.213196 0.369080 0.650696 1445640182 0.628296 0.213196 0.369080 0.650696 1445640182 0.567993 0.372681 0.434265 0.591492 1445640182 0.567993 0.372681 0.434265 0.591492 1445640182 0.567993 0.372681 0.434265 0.591492 1445640182 0.567993 0.372681 0.434265 0.591492 1445640182 0.567993 0.372681 0.434265 0.591492 1445640182 0.567993 0.372681 0.434265 0.591492 1445640182 0.567993 0.372681 0.434265 0.591492 1445640182 0.483704 0.433960 0.497620 0.574402 1445640182 0.483704 0.433960 0.497620 0.574402 1445640182 0.483704 0.433960 0.497620 0.574402 1445640182 0.483704 0.433960 0.497620 0.574402 1445640182 0.483704 0.433960 0.497620 0.574402 1445640183 0.483704 0.433960 0.497620 0.574402 1445640183 0.459778 0.388184 0.494263 0.627319 1445640183 0.459778 0.388184 0.494263 0.627319 1445640183 0.459778 0.388184 0.494263 0.627319 1445640183 0.459778 0.388184 0.494263 0.627319 1445640183 0.459778 0.388184 0.494263 0.627319 1445640183 0.459778 0.388184 0.494263 0.627319 1445640183 0.465271 0.261841 0.432556 0.726440 1445640183 0.465271 0.261841 0.432556 0.726440 1445640183 0.465271 0.261841 0.432556 0.726440 1445640183 0.465271 0.261841 0.432556 0.726440 1445640183 
0.597656 -0.510437 0.429321 0.444885 1445640184 0.597656 -0.510437 0.429321 0.444885 1445640184 0.603699 -0.500122 0.436951 0.440918 1445640185 0.603699 -0.500122 0.436951 0.440918 1445640185 0.603699 -0.500122 0.436951 0.440918 1445640185 0.603699 -0.500122 0.436951 0.440918 1445640185 0.603699 -0.500122 0.436951 0.440918 1445640185 0.603699 -0.500122 0.436951 0.440918 1445640185 0.609375 -0.491516 0.439331 0.440430 1445640185 0.609375 -0.491516 0.439331 0.440430 1445640185 0.609375 -0.491516 0.439331 0.440430 1445640185 0.609375 -0.491516 0.439331 0.440430 1445640185 0.609375 -0.491516 0.439331 0.440430 1445640185 0.609375 -0.491516 0.439331 0.440430 1445640185 0.621582 -0.474854 0.447693 0.433167 1445640185 0.621582 -0.474854 0.447693 0.433167 1445640185 0.621582 -0.474854 0.447693 0.433167 1445640185 0.621582 -0.474854 0.447693 0.433167 1445640185 0.621582 -0.474854 0.447693 0.433167 1445640185 0.631287 -0.453308 0.465820 0.422974 1445640185 0.631287 -0.453308 0.465820 0.422974 1445640185 0.631287 -0.453308 0.465820 0.422974 1445640185 0.631287 -0.453308 0.465820 0.422974 1445640185 0.631287 -0.453308 0.465820 0.422974 1445640185 0.631287 -0.453308 0.465820 0.422974 1445640185 0.634033 -0.434753 0.488403 0.412842 1445640185 0.634033 -0.434753 0.488403 0.412842 1445640185 0.634033 -0.434753 0.488403 0.412842 1445640185 0.634033 -0.434753 0.488403 0.412842 1445640185 0.634033 -0.434753 0.488403 0.412842 1445640185 0.640686 -0.411194 0.515686 0.392944 1445640185 0.640686 -0.411194 0.515686 0.392944 1445640185 0.640686 -0.411194 0.515686 0.392944 1445640185 0.640686 -0.411194 0.515686 0.392944 1445640185 0.640686 -0.411194 0.515686 0.392944 1445640185 0.640686 -0.411194 0.515686 0.392944 1445640185 0.640686 -0.411194 0.515686 0.392944 1445640185 0.659119 -0.380798 0.529297 0.374634 1445640185 0.659119 -0.380798 0.529297 0.374634 1445640185 0.659119 -0.380798 0.529297 0.374634 1445640185 0.659119 -0.380798 0.529297 0.374634 1445640185 0.659119 -0.380798 0.529297 0.374634 1445640185 0.659119 -0.380798 0.529297 0.374634 1445640185 0.676147 -0.360046 0.536621 0.353821 1445640185 0.676147 -0.360046 0.536621 0.353821 1445640185 0.676147 -0.360046 0.536621 0.353821 1445640185 0.676147 -0.360046 0.536621 0.353821 1445640185 0.676147 -0.360046 0.536621 0.353821 1445640185 0.676147 -0.360046 0.536621 0.353821 1445640185 0.663269 -0.390625 0.518799 0.371887 1445640185 0.663269 -0.390625 0.518799 0.371887 1445640185 0.663269 -0.390625 0.518799 0.371887 1445640185 0.663269 -0.390625 0.518799 0.371887 1445640185 0.663269 -0.390625 0.518799 0.371887 1445640185 0.663269 -0.390625 0.518799 0.371887 1445640185 0.659607 -0.402100 0.508240 0.380615 1445640185 0.659607 -0.402100 0.508240 0.380615 1445640185 0.659607 -0.402100 0.508240 0.380615 1445640185 0.659607 -0.402100 0.508240 0.380615 1445640185 0.676819 -0.382935 0.513489 0.362671 1445640185 0.676819 -0.382935 0.513489 0.362671 1445640185 0.676819 -0.382935 0.513489 0.362671 1445640185 0.676819 -0.382935 0.513489 0.362671 1445640185 0.676819 -0.382935 0.513489 0.362671 1445640185 0.676819 -0.382935 0.513489 0.362671 1445640185 0.694580 -0.367371 0.515564 0.341675 1445640185 0.694580 -0.367371 0.515564 0.341675 1445640185 0.694580 -0.367371 0.515564 0.341675 1445640185 0.694580 -0.367371 0.515564 0.341675 1445640185 0.694580 -0.367371 0.515564 0.341675 1445640185 0.694580 -0.367371 0.515564 0.341675 1445640185 0.706360 -0.363281 0.508545 0.332275 1445640185 0.706360 -0.363281 0.508545 0.332275 1445640185 0.706360 -0.363281 0.508545 0.332275 1445640185 0.706360 -0.363281 0.508545 0.332275 1445640185 0.706360 -0.363281 0.508545 0.332275 1445640185 0.706360 -0.363281 0.508545 0.332275 1445640185 0.716125 -0.352661 0.503479 0.330627 1445640185 0.716125 -0.352661 0.503479 0.330627 1445640185 0.716125 -0.352661 0.503479 0.330627 1445640185 0.716125 -0.352661 0.503479 0.330627 1445640185 0.716125 -0.352661 0.503479 0.330627 1445640185 0.716125 -0.352661 0.503479 0.330627 1445640185 0.717163 -0.352112 0.499329 0.335144 1445640185 0.717163 -0.352112 0.499329 0.335144 1445640185 0.717163 -0.352112 0.499329 0.335144 1445640185 0.717163 -0.352112 0.499329 0.335144 1445640185 0.717163 -0.352112 0.499329 0.335144 1445640185 0.717163 -0.352112 0.499329 0.335144 1445640185 0.717163 -0.352112 0.499329 0.335144 1445640185 0.712524 -0.350708 0.506165 0.336243 1445640185 0.712524 -0.350708 0.506165 0.336243 1445640185 0.712524 -0.350708 0.506165 0.336243 1445640185 0.712524 -0.350708 0.506165 0.336243 1445640185 0.712524 -0.350708 0.506165 0.336243 1445640185 0.712524 -0.350708 0.506165 0.336243 1445640185 0.700439 -0.347290 0.520569 0.343140 1445640185 0.700439 -0.347290 0.520569 0.343140 1445640185 0.700439 -0.347290 0.520569 0.343140 1445640185 0.700439 -0.347290 0.520569 0.343140 1445640185 0.700439 -0.347290 0.520569 0.343140 1445640185 0.700439 -0.347290 0.520569 0.343140 1445640185 0.700562 -0.342407 0.525452 0.340332 1445640185 0.700562 -0.342407 0.525452 0.340332 1445640185 0.700562 -0.342407 0.525452 0.340332 1445640185 0.700562 -0.342407 0.525452 0.340332 1445640185 0.700562 -0.342407 0.525452 0.340332 1445640185 0.700562 -0.342407 0.525452 0.340332 1445640185 0.712585 -0.321472 0.536072 0.318420 1445640185 0.712585 -0.321472 0.536072 0.318420 1445640186 0.712585 -0.321472 0.536072 0.318420 1445640186 0.712585 -0.321472 0.536072 0.318420 1445640186 0.712585 -0.321472 0.536072 0.318420 1445640186 0.722412 -0.311096 0.542175 0.295593 1445640186 0.722412 -0.311096 0.542175 0.295593 1445640186 0.722412 -0.311096 0.542175 0.295593 1445640186 0.722412 -0.311096 0.542175 0.295593 1445640186 0.722412 -0.311096 0.542175 0.295593 1445640186 0.722412 -0.311096 0.542175 0.295593 1445640186 0.722412 -0.311096 0.542175 0.295593 1445640186 0.714050 -0.340515 0.529236 0.306519 1445640186 0.714050 -0.340515 0.529236 0.306519 1445640186 0.714050 -0.340515 0.529236 0.306519 1445640186 0.714050 -0.340515 0.529236 0.306519 1445640186 0.714050 -0.340515 0.529236 0.306519 1445640186 0.714050 -0.340515 0.529236 0.306519 1445640186 0.708008 -0.359009 0.516479 0.320923 1445640186 0.708008 -0.359009 0.516479 0.320923 1445640186 0.708008 -0.359009 0.516479 0.320923 1445640186 0.708008 -0.359009 0.516479 0.320923 1445640186 0.708008 -0.359009 0.516479 0.320923 1445640186 0.708008 -0.359009 0.516479 0.320923 1445640186 0.711975 -0.353394 0.513367 0.323425 1445640186 0.711975 -0.353394 0.513367 0.323425 1445640186 0.711975 -0.353394 0.513367 0.323425 1445640186 0.711975 -0.353394 0.513367 0.323425 1445640186 0.711975 -0.353394 0.513367 0.323425 1445640186 0.717285 -0.352112 0.507324 0.322571 1445640186 0.717285 -0.352112 0.507324 0.322571 1445640186 0.717285 -0.352112 0.507324 0.322571 1445640186 0.717285 -0.352112 0.507324 0.322571 1445640186 0.717285 -0.352112 0.507324 0.322571 1445640186 0.717285 -0.352112 0.507324 0.322571 1445640186 0.722778 -0.353760 0.499084 0.321350 1445640186 0.722778 -0.353760 0.499084 0.321350 1445640186 0.722778 -0.353760 0.499084 0.321350 1445640186 0.722778 -0.353760 0.499084 0.321350 1445640186 0.722778 -0.353760 0.499084 0.321350 1445640186 0.722778 -0.353760 0.499084 0.321350 1445640186 0.722778 -0.353760 0.499084 0.321350 1445640186 0.724365 -0.351135 0.497986 0.322510 1445640186 0.724365 -0.351135 0.497986 0.322510 1445640186 0.724365 -0.351135 0.497986 0.322510 1445640186 0.724365 -0.351135 0.497986 0.322510 1445640186 0.724365 -0.351135 0.497986 0.322510 1445640186 0.724365 -0.351135 0.497986 0.322510 1445640186 0.710938 -0.363159 0.499634 0.336243 1445640186 0.710938 -0.363159 0.499634 0.336243 1445640186 0.710938 -0.363159 0.499634 0.336243 1445640186 0.710938 -0.363159 0.499634 0.336243 1445640186 0.692749 -0.371582 0.506531 0.354004 1445640186 0.692749 -0.371582 0.506531 0.354004 1445640186 0.692749 -0.371582 0.506531 0.354004 1445640186 0.692749 -0.371582 0.506531 0.354004 1445640186 0.692749 -0.371582 0.506531 0.354004 1445640186 0.692749 -0.371582 0.506531 0.354004 1445640186 0.692749 -0.371582 0.506531 0.354004 1445640186 0.690430 -0.363220 0.516724 0.352600 1445640186 0.690430 -0.363220 0.516724 0.352600 1445640186 0.690430 -0.363220 0.516724 0.352600 1445640186 0.690430 -0.363220 0.516724 0.352600 1445640186 0.690430 -0.363220 0.516724 0.352600 1445640186 0.690430 -0.363220 0.516724 0.352600 1445640186 0.705017 -0.336121 0.531982 0.326904 1445640186 0.705017 -0.336121 0.531982 0.326904 1445640186 0.705017 -0.336121 0.531982 0.326904 1445640186 0.705017 -0.336121 0.531982 0.326904 1445640186 0.705017 -0.336121 0.531982 0.326904 1445640186 0.705017 -0.336121 0.531982 0.326904 1445640186 0.715942 -0.322937 0.540527 0.301453 1445640186 0.715942 -0.322937 0.540527 0.301453 1445640186 0.715942 -0.322937 0.540527 0.301453 1445640186 0.715942 -0.322937 0.540527 0.301453 1445640186 0.715942 -0.322937 0.540527 0.301453 1445640186 0.715942 -0.322937 0.540527 0.301453 1445640186 0.703918 -0.358032 0.520081 0.325195 1445640186 0.703918 -0.358032 0.520081 0.325195 1445640186 0.703918 -0.358032 0.520081 0.325195 1445640186 0.703918 -0.358032 0.520081 0.325195 1445640186 0.703918 -0.358032 0.520081 0.325195 1445640186 0.703918 -0.358032 0.520081 0.325195 1445640186 0.696106 -0.373779 0.511963 0.336914 1445640186 0.696106 -0.373779 0.511963 0.336914 1445640186 0.696106 -0.373779 0.511963 0.336914 1445640186 0.696106 -0.373779 0.511963 0.336914 1445640186 0.696106 -0.373779 0.511963 0.336914 1445640186 0.704407 -0.361938 0.516052 0.326294 1445640186 0.704407 -0.361938 0.516052 0.326294 1445640186 0.704407 -0.361938 0.516052 0.326294 1445640186 0.704407 -0.361938 0.516052 0.326294 1445640186 0.704407 -0.361938 0.516052 0.326294 1445640186 0.704407 -0.361938 0.516052 0.326294 1445640186 0.713928 -0.352112 0.515808 0.316467 1445640186 0.713928 -0.352112 0.515808 0.316467 1445640186 0.713928 -0.352112 0.515808 0.316467 1445640186 0.713928 -0.352112 0.515808 0.316467 1445640186 0.713928 -0.352112 0.515808 0.316467 1445640186 0.713928 -0.352112 0.515808 0.316467 1445640186 0.718872 -0.345459 0.513977 0.315674 1445640186 0.718872 -0.345459 0.513977 0.315674 1445640186 0.718872 -0.345459 0.513977 0.315674 1445640186 0.718872 -0.345459 0.513977 0.315674 1445640186 0.718872 -0.345459 0.513977 0.315674 1445640186 0.718872 -0.345459 0.513977 0.315674 1445640186 0.718689 -0.338745 0.517090 0.318237 1445640187 0.718689 -0.338745 0.517090 0.318237 1445640187 0.718689 -0.338745 0.517090 0.318237 1445640187 0.718689 -0.338745 0.517090 0.318237 1445640187 0.718689 -0.338745 0.517090 0.318237 1445640187 0.705994 -0.342468 0.521851 0.334595 1445640187 0.705994 -0.342468 0.521851 0.334595 1445640187 0.705994 -0.342468 0.521851 0.334595 1445640187 0.705994 -0.342468 0.521851 0.334595 1445640187 0.705994 -0.342468 0.521851 0.334595 1445640187 0.695190 -0.341675 0.528931 0.346558 1445640187 0.695190 -0.341675 0.528931 0.346558 1445640187 0.695190 -0.341675 0.528931 0.346558 1445640187 0.695190 -0.341675 0.528931 0.346558 1445640187 0.695190 -0.341675 0.528931 0.346558 1445640187 0.695190 -0.341675 0.528931 0.346558 1445640187 0.700806 -0.327881 0.538391 0.333740 1445640187 0.700806 -0.327881 0.538391 0.333740 1445640187 0.700806 -0.327881 0.538391 0.333740 1445640187 0.700806 -0.327881 0.538391 0.333740 1445640187 0.700806 -0.327881 0.538391 0.333740 1445640187 0.700806 -0.327881 0.538391 0.333740 1445640187 0.719116 -0.293518 0.554504 0.298706 1445640187 0.719116 -0.293518 0.554504 0.298706 1445640187 0.719116 -0.293518 0.554504 0.298706 1445640187 0.719116 -0.293518 0.554504 0.298706 1445640187 0.719116 -0.293518 0.554504 0.298706 1445640187 0.719116 -0.293518 0.554504 0.298706 1445640187 0.718567 -0.301880 0.554932 0.290649 1445640187 0.718567 -0.301880 0.554932 0.290649 1445640187 0.718567 -0.301880 0.554932 0.290649 1445640187 0.718567 -0.301880 0.554932 0.290649 1445640187 0.718567 -0.301880 0.554932 0.290649 1445640187 0.718567 -0.301880 0.554932 0.290649 1445640187 0.708069 -0.337891 0.537842 0.308411 1445640187 0.708069 -0.337891 0.537842 0.308411 1445640187 0.708069 -0.337891 0.537842 0.308411 1445640187 0.708069 -0.337891 0.537842 0.308411 1445640187 0.708069 -0.337891 0.537842 0.308411 1445640187 0.708069 -0.337891 0.537842 0.308411 1445640187 0.708069 -0.337891 0.537842 0.308411 1445640187 0.709534 -0.342590 0.531250 0.311279 1445640187 0.709534 -0.342590 0.531250 0.311279 1445640187 0.709534 -0.342590 0.531250 0.311279 1445640187 0.709534 -0.342590 0.531250 0.311279 1445640187 0.709534 -0.342590 0.531250 0.311279 1445640187 0.715942 -0.337097 0.529968 0.304688 1445640187 0.715942 -0.337097 0.529968 0.304688 1445640187 0.715942 -0.337097 0.529968 0.304688 1445640187 0.715942 -0.337097 0.529968 0.304688 1445640187 0.715942 -0.337097 0.529968 0.304688 1445640187 0.722229 -0.335999 0.525085 0.299500 1445640187 0.722229 -0.335999 0.525085 0.299500 1445640187 0.722229 -0.335999 0.525085 0.299500 1445640187 0.722229 -0.335999 0.525085 0.299500 1445640187 0.723022 -0.335388 0.523193 0.301514 1445640187 0.723022 -0.335388 0.523193 0.301514 1445640187 0.723022 -0.335388 0.523193 0.301514 1445640187 0.723022 -0.335388 0.523193 0.301514 1445640187 0.723022 -0.335388 0.523193 0.301514 1445640187 0.717896 -0.334900 0.525024 0.311035 1445640187 0.717896 -0.334900 0.525024 0.311035 1445640187 0.717896 -0.334900 0.525024 0.311035 1445640187 0.717896 -0.334900 0.525024 0.311035 1445640187 0.717896 -0.334900 0.525024 0.311035 1445640187 0.717896 -0.334900 0.525024 0.311035 1445640187 0.706909 -0.340881 0.528076 0.324341 1445640187 0.706909 -0.340881 0.528076 0.324341 1445640187 0.706909 -0.340881 0.528076 0.324341 1445640187 0.706909 -0.340881 0.528076 0.324341 1445640187 0.706909 -0.340881 0.528076 0.324341 1445640187 0.699219 -0.345093 0.532837 0.328613 1445640187 0.699219 -0.345093 0.532837 0.328613 1445640187 0.699219 -0.345093 0.532837 0.328613 1445640187 0.699219 -0.345093 0.532837 0.328613 1445640187 0.699219 -0.345093 0.532837 0.328613 1445640187 0.699219 -0.345093 0.532837 0.328613 1445640187 0.699219 -0.345093 0.532837 0.328613 1445640187 0.709839 -0.325317 0.542419 0.309814 1445640187 0.709839 -0.325317 0.542419 0.309814 1445640187 0.709839 -0.325317 0.542419 0.309814 1445640187 0.709839 -0.325317 0.542419 0.309814 1445640187 0.723145 -0.303528 0.553467 0.280151 1445640187 0.723145 -0.303528 0.553467 0.280151 1445640187 0.723145 -0.303528 0.553467 0.280151 1445640187 0.723145 -0.303528 0.553467 0.280151 1445640187 0.723145 -0.303528 0.553467 0.280151 1445640187 0.723145 -0.303528 0.553467 0.280151 1445640187 0.711060 -0.344604 0.528259 0.310730 1445640187 0.711060 -0.344604 0.528259 0.310730 1445640187 0.711060 -0.344604 0.528259 0.310730 1445640187 0.711060 -0.344604 0.528259 0.310730 1445640187 0.711060 -0.344604 0.528259 0.310730 1445640187 0.711060 -0.344604 0.528259 0.310730 1445640187 0.709045 -0.359070 0.512573 0.324829 1445640187 0.709045 -0.359070 0.512573 0.324829 1445640187 0.709045 -0.359070 0.512573 0.324829 1445640187 0.709045 -0.359070 0.512573 0.324829 1445640187 0.709045 -0.359070 0.512573 0.324829 1445640187 0.709045 -0.359070 0.512573 0.324829 1445640187 0.712769 -0.354492 0.510986 0.324158 1445640187 0.712769 -0.354492 0.510986 0.324158 1445640187 0.712769 -0.354492 0.510986 0.324158 1445640188 0.712769 -0.354492 0.510986 0.324158 1445640188 0.712769 -0.354492 0.510986 0.324158 1445640188 0.714905 -0.357727 0.508118 0.320496 1445640188 0.714905 -0.357727 0.508118 0.320496 1445640188 0.714905 -0.357727 0.508118 0.320496 1445640188 0.714905 -0.357727 0.508118 0.320496 1445640188 0.714905 -0.357727 0.508118 0.320496 1445640188 0.714905 -0.357727 0.508118 0.320496 1445640188 0.714905 -0.357727 0.508118 0.320496 1445640188 0.717957 -0.354675 0.509888 0.314209 1445640188 0.717957 -0.354675 0.509888 0.314209 1445640188 0.717957 -0.354675 0.509888 0.314209 1445640188 0.717957 -0.354675 0.509888 0.314209 1445640188 0.717957 -0.354675 0.509888 0.314209 1445640188 0.717957 -0.354675 0.509888 0.314209 1445640188 0.716614 -0.353027 0.512451 0.314941 1445640188 0.716614 -0.353027 0.512451 0.314941 1445640188 0.716614 -0.353027 0.512451 0.314941 1445640188 0.716614 -0.353027 0.512451 0.314941 1445640188 0.716614 -0.353027 0.512451 0.314941 1445640188 0.716614 -0.353027 0.512451 0.314941 1445640188 0.699341 -0.371521 0.512634 0.331787 1445640188 0.699341 -0.371521 0.512634 0.331787 1445640188 0.699341 -0.371521 0.512634 0.331787 1445640188 0.699341 -0.371521 0.512634 0.331787 1445640188 0.699341 -0.371521 0.512634 0.331787 1445640188 0.699341 -0.371521 0.512634 0.331787 1445640188 0.677917 -0.394836 0.512756 0.348572 1445640188 0.677917 -0.394836 0.512756 0.348572 1445640188 0.677917 -0.394836 0.512756 0.348572 1445640188 0.677917 -0.394836 0.512756 0.348572 1445640188 0.677917 -0.394836 0.512756 0.348572 1445640188 0.677917 -0.394836 0.512756 0.348572 1445640188 0.678345 -0.390320 0.516968 0.346619 1445640188 0.678345 -0.390320 0.516968 0.346619 1445640188 0.678345 -0.390320 0.516968 0.346619 1445640188 0.678345 -0.390320 0.516968 0.346619 1445640188 0.678345 -0.390320 0.516968 0.346619 1445640188 0.678345 -0.390320 0.516968 0.346619 1445640188 0.693176 -0.358337 0.540039 0.315186 1445640188 0.693176 -0.358337 0.540039 0.315186 1445640188 0.693176 -0.358337 0.540039 0.315186 1445640188 0.693176 -0.358337 0.540039 0.315186 1445640188 0.693176 -0.358337 0.540039 0.315186 1445640188 0.693176 -0.358337 0.540039 0.315186 1445640188 0.695435 -0.363892 0.531616 0.318237 1445640188 0.695435 -0.363892 0.531616 0.318237 1445640188 0.695435 -0.363892 0.531616 0.318237 1445640188 0.695435 -0.363892 0.531616 0.318237 1445640188 0.695435 -0.363892 0.531616 0.318237 1445640188 0.695435 -0.363892 0.531616 0.318237 1445640188 0.688965 -0.391479 0.504211 0.343079 1445640188 0.688965 -0.391479 0.504211 0.343079 1445640188 0.688965 -0.391479 0.504211 0.343079 1445640188 0.688965 -0.391479 0.504211 0.343079 1445640188 0.688965 -0.391479 0.504211 0.343079 1445640188 0.688965 -0.391479 0.504211 0.343079 1445640188 0.688965 -0.391479 0.504211 0.343079 1445640188 0.691345 -0.396606 0.487488 0.356445 1445640188 0.691345 -0.396606 0.487488 0.356445 1445640188 0.691345 -0.396606 0.487488 0.356445 1445640188 0.691345 -0.396606 0.487488 0.356445 1445640188 0.691345 -0.396606 0.487488 0.356445 1445640188 0.691345 -0.396606 0.487488 0.356445 1445640188 0.697510 -0.393250 0.482300 0.355164 1445640188 0.697510 -0.393250 0.482300 0.355164 1445640188 0.697510 -0.393250 0.482300 0.355164 1445640188 0.697510 -0.393250 0.482300 0.355164 1445640188 0.697510 -0.393250 0.482300 0.355164 1445640188 0.697510 -0.393250 0.482300 0.355164 1445640188 0.705688 -0.381531 0.489746 0.341431 1445640188 0.705688 -0.381531 0.489746 0.341431 1445640188 0.705688 -0.381531 0.489746 0.341431 1445640188 0.705688 -0.381531 0.489746 0.341431 1445640188 0.705688 -0.381531 0.489746 0.341431 1445640188 0.705688 -0.381531 0.489746 0.341431 1445640188 0.711243 -0.370117 0.496094 0.333130 1445640188 0.711243 -0.370117 0.496094 0.333130 1445640188 0.711243 -0.370117 0.496094 0.333130 1445640188 0.711243 -0.370117 0.496094 0.333130 1445640188 0.711243 -0.370117 0.496094 0.333130 1445640188 0.711243 -0.370117 0.496094 0.333130 1445640188 0.712585 -0.364319 0.497559 0.334412 1445640188 0.712585 -0.364319 0.497559 0.334412 1445640188 0.712585 -0.364319 0.497559 0.334412 1445640188 0.712585 -0.364319 0.497559 0.334412 1445640188 0.712585 -0.364319 0.497559 0.334412 1445640188 0.712585 -0.364319 0.497559 0.334412 1445640188 0.705566 -0.367371 0.502380 0.338806 1445640188 0.705566 -0.367371 0.502380 0.338806 1445640188 0.705566 -0.367371 0.502380 0.338806 1445640188 0.705566 -0.367371 0.502380 0.338806 1445640188 0.705566 -0.367371 0.502380 0.338806 1445640188 0.705566 -0.367371 0.502380 0.338806 1445640188 0.691406 -0.378052 0.508301 0.347229 1445640188 0.691406 -0.378052 0.508301 0.347229 1445640188 0.691406 -0.378052 0.508301 0.347229 1445640188 0.691406 -0.378052 0.508301 0.347229 1445640188 0.691406 -0.378052 0.508301 0.347229 1445640188 0.691406 -0.378052 0.508301 0.347229 1445640188 0.684204 -0.378723 0.517029 0.347839 1445640188 0.684204 -0.378723 0.517029 0.347839 1445640188 0.684204 -0.378723 0.517029 0.347839 1445640188 0.684204 -0.378723 0.517029 0.347839 1445640188 0.684204 -0.378723 0.517029 0.347839 1445640188 0.684204 -0.378723 0.517029 0.347839 1445640188 0.686523 -0.370667 0.523010 0.343018 1445640188 0.686523 -0.370667 0.523010 0.343018 1445640188 0.686523 -0.370667 0.523010 0.343018 1445640188 0.686523 -0.370667 0.523010 0.343018 1445640188 0.686523 -0.370667 0.523010 0.343018 1445640188 0.686523 -0.370667 0.523010 0.343018 1445640189 0.686523 -0.370667 0.523010 0.343018 1445640189 0.703430 -0.347900 0.533691 0.314941 1445640189 0.703430 -0.347900 0.533691 0.314941 1445640189 0.703430 -0.347900 0.533691 0.314941 1445640189 0.703430 -0.347900 0.533691 0.314941 1445640189 0.703430 -0.347900 0.533691 0.314941 1445640189 0.703430 -0.347900 0.533691 0.314941 1445640189 0.710693 -0.345032 0.533508 0.301941 1445640189 0.710693 -0.345032 0.533508 0.301941 1445640189 0.710693 -0.345032 0.533508 0.301941 1445640189 0.710693 -0.345032 0.533508 0.301941 1445640189 0.710693 -0.345032 0.533508 0.301941 1445640189 0.710693 -0.345032 0.533508 0.301941 1445640189 0.703186 -0.367615 0.519714 0.316650 1445640189 0.703186 -0.367615 0.519714 0.316650 1445640189 0.703186 -0.367615 0.519714 0.316650 1445640189 0.703186 -0.367615 0.519714 0.316650 1445640189 0.703186 -0.367615 0.519714 0.316650 1445640189 0.703186 -0.367615 0.519714 0.316650 1445640189 0.703979 -0.364014 0.518005 0.321594 1445640189 0.703979 -0.364014 0.518005 0.321594 1445640189 0.703979 -0.364014 0.518005 0.321594 1445640189 0.703979 -0.364014 0.518005 0.321594 1445640189 0.703979 -0.364014 0.518005 0.321594 1445640189 0.703979 -0.364014 0.518005 0.321594 1445640189 0.705750 -0.365845 0.513123 0.323608 1445640189 0.705750 -0.365845 0.513123 0.323608 1445640189 0.705750 -0.365845 0.513123 0.323608 1445640189 0.705750 -0.365845 0.513123 0.323608 1445640189 0.705750 -0.365845 0.513123 0.323608 1445640189 0.705750 -0.365845 0.513123 0.323608 1445640189 0.711731 -0.363770 0.506348 0.323486 1445640189 0.711731 -0.363770 0.506348 0.323486 1445640189 0.711731 -0.363770 0.506348 0.323486 1445640189 0.711731 -0.363770 0.506348 0.323486 1445640189 0.711731 -0.363770 0.506348 0.323486 1445640189 0.711731 -0.363770 0.506348 0.323486 1445640189 0.713501 -0.358948 0.507202 0.323669 1445640189 0.713501 -0.358948 0.507202 0.323669 1445640189 0.713501 -0.358948 0.507202 0.323669 1445640189 0.713501 -0.358948 0.507202 0.323669 1445640189 0.713501 -0.358948 0.507202 0.323669 1445640189 0.713501 -0.358948 0.507202 0.323669 1445640189 0.713501 -0.358948 0.507202 0.323669 1445640189 0.706665 -0.358215 0.512695 0.330688 1445640189 0.706665 -0.358215 0.512695 0.330688 1445640189 0.706665 -0.358215 0.512695 0.330688 1445640189 0.706665 -0.358215 0.512695 0.330688 1445640189 0.706665 -0.358215 0.512695 0.330688 1445640189 0.706665 -0.358215 0.512695 0.330688 1445640189 0.698242 -0.356628 0.519897 0.338989 1445640189 0.698242 -0.356628 0.519897 0.338989 1445640189 0.698242 -0.356628 0.519897 0.338989 1445640189 0.698242 -0.356628 0.519897 0.338989 1445640189 0.698242 -0.356628 0.519897 0.338989 1445640189 0.698242 -0.356628 0.519897 0.338989 1445640189 0.698242 -0.356628 0.519897 0.338989 1445640189 0.698853 -0.348450 0.525818 0.337097 1445640189 0.698853 -0.348450 0.525818 0.337097 1445640189 0.698853 -0.348450 0.525818 0.337097 1445640189 0.698853 -0.348450 0.525818 0.337097 1445640189 0.698853 -0.348450 0.525818 0.337097 1445640189 0.698853 -0.348450 0.525818 0.337097 1445640189 0.714844 -0.320984 0.540344 0.306519 1445640189 0.714844 -0.320984 0.540344 0.306519 1445640189 0.714844 -0.320984 0.540344 0.306519 1445640189 0.714844 -0.320984 0.540344 0.306519 1445640189 0.714844 -0.320984 0.540344 0.306519 1445640189 0.714844 -0.320984 0.540344 0.306519 1445640189 0.720642 -0.320496 0.540344 0.293091 1445640189 0.720642 -0.320496 0.540344 0.293091 1445640189 0.720642 -0.320496 0.540344 0.293091 1445640189 0.720642 -0.320496 0.540344 0.293091 1445640189 0.720642 -0.320496 0.540344 0.293091 1445640189 0.720642 -0.320496 0.540344 0.293091 1445640189 0.710815 -0.358765 0.518372 0.311829 1445640189 0.710815 -0.358765 0.518372 0.311829 1445640189 0.710815 -0.358765 0.518372 0.311829 1445640189 0.710815 -0.358765 0.518372 0.311829 1445640189 0.710815 -0.358765 0.518372 0.311829 1445640189 0.710815 -0.358765 0.518372 0.311829 1445640189 0.712341 -0.359680 0.514832 0.313293 1445640189 0.712341 -0.359680 0.514832 0.313293 1445640189 0.712341 -0.359680 0.514832 0.313293 1445640189 0.712341 -0.359680 0.514832 0.313293 1445640189 0.712341 -0.359680 0.514832 0.313293 1445640189 0.712341 -0.359680 0.514832 0.313293 1445640189 0.711975 -0.360535 0.514954 0.312866 1445640189 0.711975 -0.360535 0.514954 0.312866 1445640189 0.711975 -0.360535 0.514954 0.312866 1445640189 0.711975 -0.360535 0.514954 0.312866 1445640189 0.711975 -0.360535 0.514954 0.312866 1445640189 0.711975 -0.360535 0.514954 0.312866 1445640189 0.717407 -0.358032 0.512756 0.306824 1445640189 0.717407 -0.358032 0.512756 0.306824 1445640189 0.717407 -0.358032 0.512756 0.306824 1445640189 0.717407 -0.358032 0.512756 0.306824 1445640189 0.717407 -0.358032 0.512756 0.306824 1445640189 0.717407 -0.358032 0.512756 0.306824 1445640189 0.723511 -0.347961 0.513916 0.302185 1445640189 0.723511 -0.347961 0.513916 0.302185 1445640189 0.723511 -0.347961 0.513916 0.302185 1445640189 0.723511 -0.347961 0.513916 0.302185 1445640189 0.723511 -0.347961 0.513916 0.302185 1445640189 0.721191 -0.345947 0.515503 0.307068 1445640189 0.721191 -0.345947 0.515503 0.307068 1445640189 0.721191 -0.345947 0.515503 0.307068 1445640189 0.721191 -0.345947 0.515503 0.307068 1445640189 0.721191 -0.345947 0.515503 0.307068 1445640189 0.721191 -0.345947 0.515503 0.307068 1445640190 0.705994 -0.361389 0.514221 0.326355 1445640190 0.705994 -0.361389 0.514221 0.326355 1445640190 0.705994 -0.361389 0.514221 0.326355 1445640190 0.705994 -0.361389 0.514221 0.326355 1445640190 0.705994 -0.361389 0.514221 0.326355 1445640190 0.705994 -0.361389 0.514221 0.326355 1445640190 0.692810 -0.374634 0.510498 0.344910 1445640190 
0.733337 0.338806 0.364014 0.463440 1445640192 0.733337 0.338806 0.364014 0.463440 1445640192 0.733337 0.338806 0.364014 0.463440 1445640192 0.733337 0.338806 0.364014 0.463440 1445640192 0.717529 0.350159 0.370178 0.474731 1445640192 0.717529 0.350159 0.370178 0.474731 1445640192 0.717529 0.350159 0.370178 0.474731 1445640192 0.717529 0.350159 0.370178 0.474731 1445640192 0.717529 0.350159 0.370178 0.474731 1445640192 0.717529 0.350159 0.370178 0.474731 1445640192 0.688416 0.358337 0.382996 0.500854 1445640192 0.688416 0.358337 0.382996 0.500854 1445640192 0.688416 0.358337 0.382996 0.500854 1445640192 0.688416 0.358337 0.382996 0.500854 1445640192 0.688416 0.358337 0.382996 0.500854 1445640192 0.688416 0.358337 0.382996 0.500854 1445640192 0.640686 0.346069 0.412781 0.546997 1445640192 0.640686 0.346069 0.412781 0.546997 1445640192 0.640686 0.346069 0.412781 0.546997 1445640192 0.640686 0.346069 0.412781 0.546997 1445640192 0.640686 0.346069 0.412781 0.546997 1445640192 0.640686 0.346069 0.412781 0.546997 1445640192 0.596069 0.271545 0.423340 0.625854 1445640192 0.596069 0.271545 0.423340 0.625854 1445640192 0.596069 0.271545 0.423340 0.625854 1445640192 0.596069 0.271545 0.423340 0.625854 1445640192 0.596069 0.271545 0.423340 0.625854 1445640192 0.596069 0.271545 0.423340 0.625854 1445640192 0.569580 0.129211 0.365295 0.724792 1445640192 0.569580 0.129211 0.365295 0.724792 1445640192 0.569580 0.129211 0.365295 0.724792 1445640192 0.569580 0.129211 0.365295 0.724792 1445640192 0.569580 0.129211 0.365295 0.724792 1445640192 0.569580 0.129211 0.365295 0.724792 1445640192 0.545715 0.076904 0.371643 0.747009 1445640192 0.545715 0.076904 0.371643 0.747009 1445640192 0.545715 0.076904 0.371643 0.747009 1445640192 0.545715 0.076904 0.371643 0.747009 1445640192 0.545715 0.076904 0.371643 0.747009 1445640192 0.559021 -0.023376 0.334290 0.758362 1445640192 0.559021 -0.023376 0.334290 0.758362 1445640192 0.559021 -0.023376 0.334290 0.758362 1445640192 0.559021 -0.023376 0.334290 0.758362 1445640192 0.559021 -0.023376 0.334290 0.758362 1445640192 0.559021 -0.023376 0.334290 0.758362 1445640192 0.559021 -0.023376 0.334290 0.758362 1445640192 0.596497 -0.084534 0.285339 0.745361 1445640192 0.596497 -0.084534 0.285339 0.745361 1445640192 0.596497 -0.084534 0.285339 0.745361 1445640192 0.596497 -0.084534 0.285339 0.745361 1445640192 0.596497 -0.084534 0.285339 0.745361 1445640192 0.596497 -0.084534 0.285339 0.745361 1445640192 0.587769 0.005920 0.328064 0.739441 1445640192 0.587769 0.005920 0.328064 0.739441 1445640192 0.587769 0.005920 0.328064 0.739441 1445640192 0.587769 0.005920 0.328064 0.739441 1445640192 0.591309 0.085510 0.315247 0.737244 1445640192 0.591309 0.085510 0.315247 0.737244 1445640192 0.591309 0.085510 0.315247 0.737244 1445640192 0.591309 0.085510 0.315247 0.737244 1445640192 0.591309 0.085510 0.315247 0.737244 1445640192 0.591309 0.085510 0.315247 0.737244 1445640192 0.583130 0.167908 0.273315 0.746277 1445640192 0.583130 0.167908 0.273315 0.746277 1445640192 0.583130 0.167908 0.273315 0.746277 1445640192 0.583130 0.167908 0.273315 0.746277 1445640192 0.583130 0.167908 0.273315 0.746277 1445640192 0.583130 0.167908 0.273315 0.746277 1445640192 0.562439 0.247864 0.240173 0.751282 1445640192 0.562439 0.247864 0.240173 0.751282 1445640192 0.562439 0.247864 0.240173 0.751282 1445640192 0.562439 0.247864 0.240173 0.751282 1445640192 0.562439 0.247864 0.240173 0.751282 1445640192 0.562439 0.247864 0.240173 0.751282 1445640192 0.562439 0.247864 0.240173 0.751282 1445640192 0.527649 0.320618 0.256592 0.743530 1445640192 0.527649 0.320618 0.256592 0.743530 1445640192 0.527649 0.320618 0.256592 0.743530 1445640192 0.527649 0.320618 0.256592 0.743530 1445640192 0.527649 0.320618 0.256592 0.743530 1445640192 0.527649 0.320618 0.256592 0.743530 1445640192 0.527649 0.320618 0.256592 0.743530 1445640192 0.497681 0.355713 0.284607 0.738037 1445640192 0.497681 0.355713 0.284607 0.738037 1445640192 0.497681 0.355713 0.284607 0.738037 1445640192 0.497681 0.355713 0.284607 0.738037 1445640192 0.497681 0.355713 0.284607 0.738037 1445640192 0.497681 0.355713 0.284607 0.738037 1445640192 0.486633 0.334412 0.306213 0.746643 1445640192 0.486633 0.334412 0.306213 0.746643 1445640192 0.486633 0.334412 0.306213 0.746643 1445640192 0.486633 0.334412 0.306213 0.746643 1445640192 0.486633 0.334412 0.306213 0.746643 1445640192 0.491943 0.258118 0.317871 0.768250 1445640192 0.491943 0.258118 0.317871 0.768250 1445640192 0.491943 0.258118 0.317871 0.768250 1445640192 0.491943 0.258118 0.317871 0.768250 1445640192 0.491943 0.258118 0.317871 0.768250 1445640192 0.491943 0.258118 0.317871 0.768250 1445640192 0.491943 0.258118 0.317871 0.768250 1445640192 0.502991 0.144287 0.329834 0.785706 1445640192 0.502991 0.144287 0.329834 0.785706 1445640192 0.502991 0.144287 0.329834 0.785706 1445640193 0.502991 0.144287 0.329834 0.785706 1445640193 0.502991 0.144287 0.329834 0.785706 1445640193 0.502991 0.144287 0.329834 0.785706 1445640193 0.509094 0.126404 0.368713 0.767273 1445640193 0.509094 0.126404 0.368713 0.767273 1445640193 0.509094 0.126404 0.368713 0.767273 1445640193 0.509094 0.126404 0.368713 0.767273 1445640193 0.509094 0.126404 0.368713 0.767273 1445640193 0.509094 0.126404 0.368713 0.767273 1445640193 0.547546 -0.044861 0.263062 0.793030 1445640193 0.547546 -0.044861 0.263062 0.793030 1445640193 0.547546 -0.044861 0.263062 0.793030 1445640193 0.547546 -0.044861 0.263062 0.793030 1445640193 0.547546 -0.044861 0.263062 0.793030 1445640193 0.547546 -0.044861 0.263062 0.793030 1445640193 0.598816 -0.072571 0.247925 0.757996 1445640193 0.598816 -0.072571 0.247925 0.757996 1445640193 0.598816 -0.072571 0.247925 0.757996 1445640193 0.598816 -0.072571 0.247925 0.757996 1445640193 0.598816 -0.072571 0.247925 0.757996 1445640193 0.598816 -0.072571 0.247925 0.757996 1445640193 0.575012 0.070251 0.400146 0.710022 1445640193 0.575012 0.070251 0.400146 0.710022 1445640193 0.575012 0.070251 0.400146 0.710022 1445640193 0.575012 0.070251 0.400146 0.710022 1445640193 0.575012 0.070251 0.400146 0.710022 1445640193 0.575012 0.070251 0.400146 0.710022 1445640193 0.572510 0.126465 0.402222 0.703064 1445640193 0.572510 0.126465 0.402222 0.703064 1445640193 0.572510 0.126465 0.402222 0.703064 1445640193 0.572510 0.126465 0.402222 0.703064 1445640193 0.572510 0.126465 0.402222 0.703064 1445640193 0.572510 0.126465 0.402222 0.703064 1445640193 0.578003 0.169678 0.328857 0.727234 1445640193 0.578003 0.169678 0.328857 0.727234 1445640193 0.578003 0.169678 0.328857 0.727234 1445640193 0.578003 0.169678 0.328857 0.727234 1445640193 0.578003 0.169678 0.328857 0.727234 1445640193 0.578003 0.169678 0.328857 0.727234 1445640193 0.571106 0.230408 0.338745 0.711243 1445640193 0.571106 0.230408 0.338745 0.711243 1445640193 0.571106 0.230408 0.338745 0.711243 1445640193 0.571106 0.230408 0.338745 0.711243 1445640193 0.571106 0.230408 0.338745 0.711243 1445640193 0.571106 0.230408 0.338745 0.711243 1445640193 0.526428 0.276672 0.397583 0.698669 1445640193 0.526428 0.276672 0.397583 0.698669 1445640193 0.526428 0.276672 0.397583 0.698669 1445640193 0.526428 0.276672 0.397583 0.698669 1445640193 0.526428 0.276672 0.397583 0.698669 1445640193 0.526428 0.276672 0.397583 0.698669 1445640193 0.506409 0.246521 0.414612 0.714661 1445640193 0.506409 0.246521 0.414612 0.714661 1445640193 0.506409 0.246521 0.414612 0.714661 1445640193 0.506409 0.246521 0.414612 0.714661 1445640193 0.506409 0.246521 0.414612 0.714661 1445640193 0.506409 0.246521 0.414612 0.714661 1445640193 0.510620 0.156799 0.392700 0.748535 1445640193 0.510620 0.156799 0.392700 0.748535 1445640193 0.510620 0.156799 0.392700 0.748535 1445640193 0.510620 0.156799 0.392700 0.748535 1445640193 0.510620 0.156799 0.392700 0.748535 1445640193 0.510620 0.156799 0.392700 0.748535 1445640193 0.516418 0.106689 0.398804 0.750183 1445640193 0.516418 0.106689 0.398804 0.750183 1445640193 0.516418 0.106689 0.398804 0.750183 1445640193 0.516418 0.106689 0.398804 0.750183 1445640193 0.516418 0.106689 0.398804 0.750183 1445640193 0.516418 0.106689 0.398804 0.750183 1445640193 0.516418 0.106689 0.398804 0.750183 1445640193 0.519165 0.058533 0.394958 0.755615 1445640193 0.519165 0.058533 0.394958 0.755615 1445640193 0.519165 0.058533 0.394958 0.755615 1445640193 0.519165 0.058533 0.394958 0.755615 1445640193 0.519165 0.058533 0.394958 0.755615 1445640193 0.565979 -0.028564 0.325562 0.756836 1445640193 0.565979 -0.028564 0.325562 0.756836 1445640193 0.565979 -0.028564 0.325562 0.756836 1445640193 0.565979 -0.028564 0.325562 0.756836 1445640193 0.565979 -0.028564 0.325562 0.756836 1445640193 0.565979 -0.028564 0.325562 0.756836 1445640193 0.577454 0.012207 0.342957 0.740723 1445640193 0.577454 0.012207 0.342957 0.740723 1445640193 0.577454 0.012207 0.342957 0.740723 1445640193 0.577454 0.012207 0.342957 0.740723 1445640193 0.577454 0.012207 0.342957 0.740723 1445640193 0.577454 0.012207 0.342957 0.740723 1445640193 0.562073 0.096619 0.386719 0.724609 1445640193 0.562073 0.096619 0.386719 0.724609 1445640193 0.562073 0.096619 0.386719 0.724609 1445640193 0.562073 0.096619 0.386719 0.724609 1445640193 0.562073 0.096619 0.386719 0.724609 1445640193 0.562073 0.096619 0.386719 0.724609 1445640193 0.562073 0.096619 0.386719 0.724609 1445640193 0.551147 0.159607 0.362793 0.734192 1445640193 0.551147 0.159607 0.362793 0.734192 1445640193 0.551147 0.159607 0.362793 0.734192 1445640193 0.551147 0.159607 0.362793 0.734192 1445640193 0.551147 0.159607 0.362793 0.734192 1445640193 0.551147 0.159607 0.362793 0.734192 1445640193 0.545593 0.214417 0.324890 0.742065 1445640193 0.545593 0.214417 0.324890 0.742065 1445640193 0.545593 0.214417 0.324890 0.742065 1445640193 0.545593 0.214417 0.324890 0.742065 1445640193 0.545593 0.214417 0.324890 0.742065 1445640193 0.545593 0.214417 0.324890 0.742065 1445640193 0.520752 0.262634 0.364746 0.725708 1445640193 0.520752 0.262634 0.364746 0.725708 1445640193 0.520752 0.262634 0.364746 0.725708 1445640193 0.520752 0.262634 0.364746 0.725708 1445640194 0.520752 0.262634 0.364746 0.725708 1445640194 0.520752 0.262634 0.364746 0.725708 1445640194 0.492188 0.263123 0.398315 0.727844 1445640194 0.492188 0.263123 0.398315 0.727844 1445640194 0.492188 0.263123 0.398315 0.727844 1445640194 0.492188 0.263123 0.398315 0.727844 1445640194 0.492188 0.263123 0.398315 0.727844 1445640194 0.492188 0.263123 0.398315 0.727844 1445640194 0.494690 0.198914 0.393921 0.748596 1445640194 0.494690 0.198914 0.393921 0.748596 1445640194 0.494690 0.198914 0.393921 0.748596 1445640194 0.494690 0.198914 0.393921 0.748596 1445640194 0.494690 0.198914 0.393921 0.748596 1445640194 0.494690 0.198914 0.393921 0.748596 1445640194 0.509216 0.106689 0.379944 0.764771 1445640194 0.509216 0.106689 0.379944 0.764771 1445640194 0.509216 0.106689 0.379944 0.764771 1445640194 0.509216 0.106689 0.379944 0.764771 1445640194 0.509216 0.106689 0.379944 0.764771 1445640194 0.509216 0.106689 0.379944 0.764771 1445640194 0.518372 0.086487 0.419678 0.739990 1445640194 0.518372 0.086487 0.419678 0.739990 1445640194 0.518372 0.086487 0.419678 0.739990 1445640194 0.518372 0.086487 0.419678 0.739990 1445640194 0.518372 0.086487 0.419678 0.739990 1445640194 0.518372 0.086487 0.419678 0.739990 1445640194 0.535950 0.023560 0.365051 0.760803 1445640194 0.535950 0.023560 0.365051 0.760803 1445640194 0.535950 0.023560 0.365051 0.760803 1445640194 0.535950 0.023560 0.365051 0.760803 1445640194 0.535950 0.023560 0.365051 0.760803 1445640194 0.535950 0.023560 0.365051 0.760803 1445640194 0.576782 -0.023132 0.308838 0.755859 1445640194 0.576782 -0.023132 0.308838 0.755859 1445640194 0.576782 -0.023132 0.308838 0.755859 1445640194 0.576782 -0.023132 0.308838 0.755859 1445640194 0.576782 -0.023132 0.308838 0.755859 1445640194 0.576782 -0.023132 0.308838 0.755859 1445640194 0.576782 -0.023132 0.308838 0.755859 1445640194 0.558105 0.062744 0.377075 0.736389 1445640194 0.558105 0.062744 0.377075 0.736389 1445640194 0.558105 0.062744 0.377075 0.736389 1445640194 0.558105 0.062744 0.377075 0.736389 1445640194 0.558105 0.062744 0.377075 0.736389 1445640194 0.558105 0.062744 0.377075 0.736389 1445640194 0.530640 0.137512 0.415222 0.725952 1445640194 0.530640 0.137512 0.415222 0.725952 1445640194 0.530640 0.137512 0.415222 0.725952 1445640194 0.530640 0.137512 0.415222 0.725952 1445640194 0.530640 0.137512 0.415222 0.725952 1445640194 0.530640 0.137512 0.415222 0.725952 1445640194 0.520569 0.187927 0.369141 0.746521 1445640194 0.520569 0.187927 0.369141 0.746521 1445640194 0.520569 0.187927 0.369141 0.746521 1445640194 0.520569 0.187927 0.369141 0.746521 1445640194 0.520569 0.187927 0.369141 0.746521 1445640194 0.520569 0.187927 0.369141 0.746521 1445640194 0.519836 0.219116 0.358643 0.743652 1445640194 0.519836 0.219116 0.358643 0.743652 1445640194 0.519836 0.219116 0.358643 0.743652 1445640194 0.519836 0.219116 0.358643 0.743652 1445640194 0.519836 0.219116 0.358643 0.743652 1445640194 0.519836 0.219116 0.358643 0.743652 1445640194 0.519836 0.219116 0.358643 0.743652 1445640194 0.486816 0.244995 0.387512 0.743408 1445640194 0.486816 0.244995 0.387512 0.743408 1445640194 0.486816 0.244995 0.387512 0.743408 1445640194 0.486816 0.244995 0.387512 0.743408 1445640194 0.486816 0.244995 0.387512 0.743408 1445640194 0.486816 0.244995 0.387512 0.743408 1445640194 0.487610 0.201904 0.387817 0.755676 1445640194 0.487610 0.201904 0.387817 0.755676 1445640194 0.487610 0.201904 0.387817 0.755676 1445640194 0.487610 0.201904 0.387817 0.755676 1445640194 0.487610 0.201904 0.387817 0.755676 1445640194 0.487610 0.201904 0.387817 0.755676 1445640194 0.487610 0.201904 0.387817 0.755676 1445640194 0.502380 0.115479 0.372314 0.771729 1445640194 0.502380 0.115479 0.372314 0.771729 1445640194 0.502380 0.115479 0.372314 0.771729 1445640194 0.502380 0.115479 0.372314 0.771729 1445640194 0.502380 0.115479 0.372314 0.771729 1445640194 0.521667 0.086914 0.400940 0.747925 1445640194 0.521667 0.086914 0.400940 0.747925 1445640194 0.521667 0.086914 0.400940 0.747925 1445640194 0.521667 0.086914 0.400940 0.747925 1445640194 0.521667 0.086914 0.400940 0.747925 1445640194 0.521667 0.086914 0.400940 0.747925 1445640194 0.535095 0.032898 0.381592 0.752930 1445640194 0.535095 0.032898 0.381592 0.752930 1445640194 0.535095 0.032898 0.381592 0.752930 1445640194 0.535095 0.032898 0.381592 0.752930 1445640194 0.535095 0.032898 0.381592 0.752930 1445640194 0.535095 0.032898 0.381592 0.752930 1445640194 0.580811 -0.042358 0.309448 0.751648 1445640194 0.580811 -0.042358 0.309448 0.751648 1445640194 0.580811 -0.042358 0.309448 0.751648 1445640194 0.580811 -0.042358 0.309448 0.751648 1445640194 0.580811 -0.042358 0.309448 0.751648 1445640194 0.580811 -0.042358 0.309448 0.751648 1445640194 0.580261 0.004089 0.331543 0.743835 1445640194 0.580261 0.004089 0.331543 0.743835 1445640194 0.580261 0.004089 0.331543 0.743835 1445640194 0.580261 0.004089 0.331543 0.743835 1445640194 0.580261 0.004089 0.331543 0.743835 1445640194 0.580261 0.004089 0.331543 0.743835 1445640194 0.580261 0.004089 0.331543 0.743835 1445640194 0.564209 0.088379 0.381958 0.726501 1445640194 0.564209 0.088379 0.381958 0.726501 1445640194 0.564209 0.088379 0.381958 0.726501 1445640194 0.564209 0.088379 0.381958 0.726501 1445640195 0.564209 0.088379 0.381958 0.726501 1445640195 0.539246 0.149658 0.376526 0.738220 1445640195 0.539246 0.149658 0.376526 0.738220 1445640195 0.539246 0.149658 0.376526 0.738220 1445640195 0.539246 0.149658 0.376526 0.738220 1445640195 0.539246 0.149658 0.376526 0.738220 1445640195 0.539246 0.149658 0.376526 0.738220 1445640195 0.526978 0.187683 0.344238 0.753967 1445640195 0.526978 0.187683 0.344238 0.753967 1445640195 0.526978 0.187683 0.344238 0.753967 1445640195 0.526978 0.187683 0.344238 0.753967 1445640195 0.526978 0.187683 0.344238 0.753967 1445640195 0.526978 0.187683 0.344238 0.753967 1445640195 0.490845 0.207825 0.375610 0.758057 1445640195 0.490845 0.207825 0.375610 0.758057 1445640195 0.490845 0.207825 0.375610 0.758057 1445640195 0.490845 0.207825 0.375610 0.758057 1445640195 0.490845 0.207825 0.375610 0.758057 1445640195 0.490845 0.207825 0.375610 0.758057 1445640195 0.483826 0.170410 0.382019 0.768677 1445640195 0.483826 0.170410 0.382019 0.768677 1445640195 0.483826 0.170410 0.382019 0.768677 1445640195 0.483826 0.170410 0.382019 0.768677 1445640195 0.483826 0.170410 0.382019 0.768677 1445640195 0.483826 0.170410 0.382019 0.768677 1445640195 0.509583 0.090149 0.361938 0.775330 1445640195 0.509583 0.090149 0.361938 0.775330 1445640195 0.509583 0.090149 0.361938 0.775330 1445640195 0.509583 0.090149 0.361938 0.775330 1445640195 0.509583 0.090149 0.361938 0.775330 1445640195 0.509583 0.090149 0.361938 0.775330 1445640195 0.531189 0.078369 0.392456 0.746704 1445640195 0.531189 0.078369 0.392456 0.746704 1445640195 0.531189 0.078369 0.392456 0.746704 1445640195 0.531189 0.078369 0.392456 0.746704 1445640195 0.531189 0.078369 0.392456 0.746704 1445640195 0.531189 0.078369 0.392456 0.746704 1445640195 0.531189 0.078369 0.392456 0.746704 1445640195 0.544922 0.045898 0.353699 0.758728 1445640195 0.544922 0.045898 0.353699 0.758728 1445640195 0.544922 0.045898 0.353699 0.758728 1445640195 0.544922 0.045898 0.353699 0.758728 1445640195 0.544922 0.045898 0.353699 0.758728 1445640195 0.544922 0.045898 0.353699 0.758728 1445640195 0.585999 -0.029358 0.262878 0.765869 1445640195 0.585999 -0.029358 0.262878 0.765869 1445640195 0.585999 -0.029358 0.262878 0.765869 1445640195 0.585999 -0.029358 0.262878 0.765869 1445640195 0.585999 -0.029358 0.262878 0.765869 1445640195 0.585999 -0.029358 0.262878 0.765869 1445640195 0.579834 0.035217 0.289551 0.760681 1445640195 0.579834 0.035217 0.289551 0.760681 1445640195 0.579834 0.035217 0.289551 0.760681 1445640195 0.579834 0.035217 0.289551 0.760681 1445640195 0.579834 0.035217 0.289551 0.760681 1445640195 0.579834 0.035217 0.289551 0.760681 1445640195 0.550781 0.126160 0.348267 0.747925 1445640195 0.550781 0.126160 0.348267 0.747925 1445640195 0.550781 0.126160 0.348267 0.747925 1445640195 0.550781 0.126160 0.348267 0.747925 1445640195 0.550781 0.126160 0.348267 0.747925 1445640195 0.550781 0.126160 0.348267 0.747925 1445640195 0.526855 0.178406 0.333984 0.760864 1445640195 0.526855 0.178406 0.333984 0.760864 1445640195 0.526855 0.178406 0.333984 0.760864 1445640195 0.526855 0.178406 0.333984 0.760864 1445640195 0.526855 0.178406 0.333984 0.760864 1445640195 0.526855 0.178406 0.333984 0.760864 1445640195 0.511597 0.207275 0.309021 0.774414 1445640195 0.511597 0.207275 0.309021 0.774414 1445640195 0.511597 0.207275 0.309021 0.774414 1445640195 0.511597 0.207275 0.309021 0.774414 1445640195 0.511597 0.207275 0.309021 0.774414 1445640195 0.511597 0.207275 0.309021 0.774414 1445640195 0.480103 0.222473 0.337524 0.778442 1445640195 0.480103 0.222473 0.337524 0.778442 1445640195 0.480103 0.222473 0.337524 0.778442 1445640195 0.480103 0.222473 0.337524 0.778442 1445640195 0.480103 0.222473 0.337524 0.778442 1445640195 0.480103 0.222473 0.337524 0.778442 1445640195 0.480103 0.222473 0.337524 0.778442 1445640195 0.462463 0.196106 0.369507 0.781677 1445640195 0.462463 0.196106 0.369507 0.781677 1445640195 0.462463 0.196106 0.369507 0.781677 1445640195 0.462463 0.196106 0.369507 0.781677 1445640195 0.462463 0.196106 0.369507 0.781677 1445640195 0.462463 0.196106 0.369507 0.781677 1445640195 0.494568 0.114990 0.364563 0.780457 1445640195 0.494568 0.114990 0.364563 0.780457 1445640195 0.494568 0.114990 0.364563 0.780457 1445640195 0.494568 0.114990 0.364563 0.780457 1445640195 0.494568 0.114990 0.364563 0.780457 1445640195 0.494568 0.114990 0.364563 0.780457 1445640195 0.521240 0.074158 0.379578 0.760681 1445640195 0.521240 0.074158 0.379578 0.760681 1445640195 0.521240 0.074158 0.379578 0.760681 1445640195 0.521240 0.074158 0.379578 0.760681 1445640195 0.521240 0.074158 0.379578 0.760681 1445640195 0.521240 0.074158 0.379578 0.760681 1445640195 0.540588 0.020691 0.380371 0.750000 1445640195 0.540588 0.020691 0.380371 0.750000 1445640195 0.540588 0.020691 0.380371 0.750000 1445640195 0.540588 0.020691 0.380371 0.750000 1445640195 0.540588 0.020691 0.380371 0.750000 1445640195 0.583618 -0.071838 0.320801 0.742432 1445640195 0.583618 -0.071838 0.320801 0.742432 1445640195 0.583618 -0.071838 0.320801 0.742432 1445640195 0.583618 -0.071838 0.320801 0.742432 1445640195 0.583618 -0.071838 0.320801 0.742432 1445640195 0.583618 -0.071838 0.320801 0.742432 1445640195 0.583618 -0.071838 0.320801 0.742432 1445640196 0.596375 -0.030945 0.347473 0.722900 1445640196 0.596375 -0.030945 0.347473 0.722900 1445640196 0.596375 -0.030945 0.347473 0.722900 1445640196 0.596375 -0.030945 0.347473 0.722900 1445640196 0.596375 -0.030945 0.347473 0.722900 1445640196 0.596375 -0.030945 0.347473 0.722900 1445640196 0.581787 0.057312 0.394958 0.708618 1445640196 0.581787 0.057312 0.394958 0.708618 1445640196 0.581787 0.057312 0.394958 0.708618 1445640196 0.581787 0.057312 0.394958 0.708618 1445640196 0.581787 0.057312 0.394958 0.708618 1445640196 0.581787 0.057312 0.394958 0.708618 1445640196 0.563416 0.127563 0.377136 0.723877 1445640196 0.563416 0.127563 0.377136 0.723877 1445640196 0.563416 0.127563 0.377136 0.723877 1445640196 0.563416 0.127563 0.377136 0.723877 1445640196 0.563416 0.127563 0.377136 0.723877 1445640196 0.554810 0.190430 0.340454 0.734741 1445640196 0.554810 0.190430 0.340454 0.734741 1445640196 0.554810 0.190430 0.340454 0.734741 1445640196 0.554810 0.190430 0.340454 0.734741 1445640196 0.554810 0.190430 0.340454 0.734741 1445640196 0.554810 0.190430 0.340454 0.734741 1445640196 0.554810 0.190430 0.340454 0.734741 1445640196 0.531921 0.239136 0.373413 0.721313 1445640196 0.531921 0.239136 0.373413 0.721313 1445640196 0.531921 0.239136 0.373413 0.721313 1445640196 0.531921 0.239136 0.373413 0.721313 1445640196 0.531921 0.239136 0.373413 0.721313 1445640196 0.514465 0.241638 0.391968 0.723328 1445640196 0.514465 0.241638 0.391968 0.723328 1445640196 0.514465 0.241638 0.391968 0.723328 1445640196 0.514465 0.241638 0.391968 0.723328 1445640196 0.514465 0.241638 0.391968 0.723328 1445640196 0.514465 0.241638 0.391968 0.723328 1445640196 0.524963 0.178162 0.395691 0.732117 1445640196 0.524963 0.178162 0.395691 0.732117 1445640196 0.524963 0.178162 0.395691 0.732117 1445640196 0.524963 0.178162 0.395691 0.732117 1445640196 0.524963 0.178162 0.395691 0.732117 1445640196 0.524963 0.178162 0.395691 0.732117 1445640196 0.537659 0.078247 0.380005 0.748535 1445640196 0.537659 0.078247 0.380005 0.748535 1445640196 0.537659 0.078247 0.380005 0.748535 1445640196 0.537659 0.078247 0.380005 0.748535 1445640196 0.537659 0.078247 0.380005 0.748535 1445640196 0.537659 0.078247 0.380005 0.748535 1445640196 0.551270 0.067444 0.402832 0.727417 1445640196 0.551270 0.067444 0.402832 0.727417 1445640196 0.551270 0.067444 0.402832 0.727417 1445640196 0.551270 0.067444 0.402832 0.727417 1445640196 0.551270 0.067444 0.402832 0.727417 1445640196 0.551270 0.067444 0.402832 0.727417 1445640196 0.535889 0.037842 0.366333 0.759644 1445640196 0.535889 0.037842 0.366333 0.759644 1445640196 0.535889 0.037842 0.366333 0.759644 1445640196 0.535889 0.037842 0.366333 0.759644 1445640196 0.535889 0.037842 0.366333 0.759644 1445640196 0.535889 0.037842 0.366333 0.759644 1445640196 0.535889 0.037842 0.366333 0.759644 1445640196 0.610291 -0.067810 0.265198 0.743347 1445640196 0.610291 -0.067810 0.265198 0.743347 1445640196 0.610291 -0.067810 0.265198 0.743347 1445640196 0.610291 -0.067810 0.265198 0.743347 1445640196 0.610291 -0.067810 0.265198 0.743347 1445640196 0.610291 -0.067810 0.265198 0.743347 1445640196 0.613098 -0.001892 0.308838 0.727051 1445640196 0.613098 -0.001892 0.308838 0.727051 1445640196 0.613098 -0.001892 0.308838 0.727051 1445640196 0.613098 -0.001892 0.308838 0.727051 1445640196 0.613098 -0.001892 0.308838 0.727051 1445640196 0.613098 -0.001892 0.308838 0.727051 1445640196 0.588379 0.097351 0.410339 0.689758 1445640196 0.588379 0.097351 0.410339 0.689758 1445640196 0.588379 0.097351 0.410339 0.689758 1445640196 0.588379 0.097351 0.410339 0.689758 1445640196 0.588379 0.097351 0.410339 0.689758 1445640196 0.588379 0.097351 0.410339 0.689758 1445640196 0.581116 0.150208 0.404785 0.689758 1445640196 0.581116 0.150208 0.404785 0.689758 1445640196 0.581116 0.150208 0.404785 0.689758 1445640196 0.581116 0.150208 0.404785 0.689758 1445640196 0.581116 0.150208 0.404785 0.689758 1445640196 0.581116 0.150208 0.404785 0.689758 1445640196 0.583801 0.177795 0.386230 0.691589 1445640196 0.583801 0.177795 0.386230 0.691589 1445640196 0.583801 0.177795 0.386230 0.691589 1445640196 0.583801 0.177795 0.386230 0.691589 1445640196 0.583801 0.177795 0.386230 0.691589 1445640196 0.583801 0.177795 0.386230 0.691589 1445640196 0.583801 0.177795 0.386230 0.691589 1445640196 0.553772 0.206116 0.426819 0.684509 1445640196 0.553772 0.206116 0.426819 0.684509 1445640196 0.553772 0.206116 0.426819 0.684509 1445640196 0.553772 0.206116 0.426819 0.684509 1445640196 0.553772 0.206116 0.426819 0.684509 1445640196 0.553772 0.206116 0.426819 0.684509 1445640196 0.532471 0.180054 0.450256 0.693665 1445640196 0.532471 0.180054 0.450256 0.693665 1445640196 0.532471 0.180054 0.450256 0.693665 1445640196 0.532471 0.180054 0.450256 0.693665 1445640196 0.532471 0.180054 0.450256 0.693665 1445640196 0.532471 0.180054 0.450256 0.693665 1445640196 0.531494 0.105774 0.425964 0.724365 1445640196 0.531494 0.105774 0.425964 0.724365 1445640196 0.531494 0.105774 0.425964 0.724365 1445640196 0.531494 0.105774 0.425964 0.724365 1445640196 0.531494 0.105774 0.425964 0.724365 1445640196 0.531494 0.105774 0.425964 0.724365 1445640196 0.545959 0.046387 0.371826 0.749268 1445640197 0.545959 0.046387 0.371826 0.749268 1445640197 0.545959 0.046387 0.371826 0.749268 1445640197 0.545959 0.046387 0.371826 0.749268 1445640197 0.545959 0.046387 0.371826 0.749268 1445640197 0.545959 0.046387 0.371826 0.749268 1445640197 0.538818 0.067322 0.396912 0.739929 1445640197 0.538818 0.067322 0.396912 0.739929 1445640197 0.538818 0.067322 0.396912 0.739929 1445640197 0.538818 0.067322 0.396912 0.739929 1445640197 0.538818 0.067322 0.396912 0.739929 1445640197 0.538818 0.067322 0.396912 0.739929 1445640197 0.538818 0.067322 0.396912 0.739929 1445640197 0.572144 -0.008057 0.302490 0.762207 1445640197 0.572144 -0.008057 0.302490 0.762207 1445640197 0.572144 -0.008057 0.302490 0.762207 1445640197 0.572144 -0.008057 0.302490 0.762207 1445640197 0.572144 -0.008057 0.302490 0.762207 1445640197 0.572144 -0.008057 0.302490 0.762207 1445640197 0.634644 -0.063171 0.210754 0.740784 1445640197 
0.675354 -0.448914 0.447937 0.376343 1445640199 0.675354 -0.448914 0.447937 0.376343 1445640199 0.681213 -0.435364 0.449829 0.379456 1445640199 0.681213 -0.435364 0.449829 0.379456 1445640199 0.681213 -0.435364 0.449829 0.379456 1445640199 0.681213 -0.435364 0.449829 0.379456 1445640199 0.681213 -0.435364 0.449829 0.379456 1445640199 0.681213 -0.435364 0.449829 0.379456 1445640199 0.685730 -0.417664 0.456909 0.382751 1445640199 0.685730 -0.417664 0.456909 0.382751 1445640199 0.685730 -0.417664 0.456909 0.382751 1445640199 0.685730 -0.417664 0.456909 0.382751 1445640199 0.685730 -0.417664 0.456909 0.382751 1445640199 0.685730 -0.417664 0.456909 0.382751 1445640199 0.681641 -0.407349 0.468445 0.387146 1445640199 0.681641 -0.407349 0.468445 0.387146 1445640199 0.681641 -0.407349 0.468445 0.387146 1445640199 0.681641 -0.407349 0.468445 0.387146 1445640199 0.681641 -0.407349 0.468445 0.387146 1445640199 0.681641 -0.407349 0.468445 0.387146 1445640199 0.676086 -0.398499 0.477600 0.394897 1445640199 0.676086 -0.398499 0.477600 0.394897 1445640199 0.676086 -0.398499 0.477600 0.394897 1445640199 0.676086 -0.398499 0.477600 0.394897 1445640199 0.676086 -0.398499 0.477600 0.394897 1445640199 0.676086 -0.398499 0.477600 0.394897 1445640199 0.674927 -0.386658 0.489929 0.393555 1445640199 0.674927 -0.386658 0.489929 0.393555 1445640199 0.674927 -0.386658 0.489929 0.393555 1445640199 0.674927 -0.386658 0.489929 0.393555 1445640199 0.674927 -0.386658 0.489929 0.393555 1445640199 0.674927 -0.386658 0.489929 0.393555 1445640199 0.681702 -0.372253 0.495483 0.388794 1445640199 0.681702 -0.372253 0.495483 0.388794 1445640199 0.681702 -0.372253 0.495483 0.388794 1445640199 0.681702 -0.372253 0.495483 0.388794 1445640199 0.681702 -0.372253 0.495483 0.388794 1445640199 0.681702 -0.372253 0.495483 0.388794 1445640199 0.681702 -0.372253 0.495483 0.388794 1445640199 0.701660 -0.345581 0.509338 0.358826 1445640199 0.701660 -0.345581 0.509338 0.358826 1445640199 0.701660 -0.345581 0.509338 0.358826 1445640199 0.701660 -0.345581 0.509338 0.358826 1445640199 0.701660 -0.345581 0.509338 0.358826 1445640199 0.701660 -0.345581 0.509338 0.358826 1445640199 0.707642 -0.346497 0.508545 0.347107 1445640199 0.707642 -0.346497 0.508545 0.347107 1445640199 0.707642 -0.346497 0.508545 0.347107 1445640199 0.707642 -0.346497 0.508545 0.347107 1445640199 0.707642 -0.346497 0.508545 0.347107 1445640199 0.707642 -0.346497 0.508545 0.347107 1445640199 0.703308 -0.365417 0.494385 0.356812 1445640199 0.703308 -0.365417 0.494385 0.356812 1445640199 0.703308 -0.365417 0.494385 0.356812 1445640199 0.703308 -0.365417 0.494385 0.356812 1445640199 0.703308 -0.365417 0.494385 0.356812 1445640199 0.703308 -0.365417 0.494385 0.356812 1445640199 0.703308 -0.365417 0.494385 0.356812 1445640199 0.711975 -0.356079 0.494446 0.348877 1445640199 0.711975 -0.356079 0.494446 0.348877 1445640199 0.711975 -0.356079 0.494446 0.348877 1445640199 0.711975 -0.356079 0.494446 0.348877 1445640199 0.711975 -0.356079 0.494446 0.348877 1445640199 0.711975 -0.356079 0.494446 0.348877 1445640199 0.724670 -0.339600 0.500549 0.330017 1445640199 0.724670 -0.339600 0.500549 0.330017 1445640199 0.724670 -0.339600 0.500549 0.330017 1445640199 0.724670 -0.339600 0.500549 0.330017 1445640199 0.724670 -0.339600 0.500549 0.330017 1445640199 0.724670 -0.339600 0.500549 0.330017 1445640199 0.724670 -0.339600 0.500549 0.330017 1445640199 0.733215 -0.334900 0.500732 0.315308 1445640199 0.733215 -0.334900 0.500732 0.315308 1445640199 0.733215 -0.334900 0.500732 0.315308 1445640199 0.733215 -0.334900 0.500732 0.315308 1445640199 0.733215 -0.334900 0.500732 0.315308 1445640199 0.733215 -0.334900 0.500732 0.315308 1445640199 0.740356 -0.323364 0.506531 0.301086 1445640199 0.740356 -0.323364 0.506531 0.301086 1445640199 0.740356 -0.323364 0.506531 0.301086 1445640199 0.740356 -0.323364 0.506531 0.301086 1445640199 0.740356 -0.323364 0.506531 0.301086 1445640199 0.740356 -0.323364 0.506531 0.301086 1445640199 0.738770 -0.319092 0.513000 0.298523 1445640199 0.738770 -0.319092 0.513000 0.298523 1445640199 0.738770 -0.319092 0.513000 0.298523 1445640199 0.738770 -0.319092 0.513000 0.298523 1445640199 0.738770 -0.319092 0.513000 0.298523 1445640199 0.738770 -0.319092 0.513000 0.298523 1445640199 0.727173 -0.328064 0.515320 0.312927 1445640199 0.727173 -0.328064 0.515320 0.312927 1445640199 0.727173 -0.328064 0.515320 0.312927 1445640199 0.727173 -0.328064 0.515320 0.312927 1445640199 0.727173 -0.328064 0.515320 0.312927 1445640199 0.727173 -0.328064 0.515320 0.312927 1445640199 0.727173 -0.328064 0.515320 0.312927 1445640199 0.713074 -0.339294 0.518250 0.328308 1445640199 0.713074 -0.339294 0.518250 0.328308 1445640199 0.713074 -0.339294 0.518250 0.328308 1445640199 0.713074 -0.339294 0.518250 0.328308 1445640199 0.713074 -0.339294 0.518250 0.328308 1445640199 0.713074 -0.339294 0.518250 0.328308 1445640199 0.711121 -0.337219 0.522400 0.328064 1445640199 0.711121 -0.337219 0.522400 0.328064 1445640199 0.711121 -0.337219 0.522400 0.328064 1445640199 0.711121 -0.337219 0.522400 0.328064 1445640199 0.711121 -0.337219 0.522400 0.328064 1445640199 0.711121 -0.337219 0.522400 0.328064 1445640199 0.725708 -0.313171 0.530762 0.305786 1445640199 0.725708 -0.313171 0.530762 0.305786 1445640199 0.725708 -0.313171 0.530762 0.305786 1445640199 0.725708 -0.313171 0.530762 0.305786 1445640200 0.725708 -0.313171 0.530762 0.305786 1445640200 0.725708 -0.313171 0.530762 0.305786 1445640200 0.727112 -0.317444 0.526184 0.305969 1445640200 0.727112 -0.317444 0.526184 0.305969 1445640200 0.727112 -0.317444 0.526184 0.305969 1445640200 0.727112 -0.317444 0.526184 0.305969 1445640200 0.727112 -0.317444 0.526184 0.305969 1445640200 0.727112 -0.317444 0.526184 0.305969 1445640200 0.722900 -0.337585 0.506531 0.326904 1445640200 0.722900 -0.337585 0.506531 0.326904 1445640200 0.722900 -0.337585 0.506531 0.326904 1445640200 0.722900 -0.337585 0.506531 0.326904 1445640200 0.722900 -0.337585 0.506531 0.326904 1445640200 0.727478 -0.324951 0.505249 0.331360 1445640200 0.727478 -0.324951 0.505249 0.331360 1445640200 0.727478 -0.324951 0.505249 0.331360 1445640200 0.727478 -0.324951 0.505249 0.331360 1445640200 0.727478 -0.324951 0.505249 0.331360 1445640200 0.727478 -0.324951 0.505249 0.331360 1445640200 0.727478 -0.324951 0.505249 0.331360 1445640200 0.731384 -0.316040 0.505432 0.331238 1445640200 0.731384 -0.316040 0.505432 0.331238 1445640200 0.731384 -0.316040 0.505432 0.331238 1445640200 0.731384 -0.316040 0.505432 0.331238 1445640200 0.731384 -0.316040 0.505432 0.331238 1445640200 0.731384 -0.316040 0.505432 0.331238 1445640200 0.729492 -0.325073 0.498535 0.336975 1445640200 0.729492 -0.325073 0.498535 0.336975 1445640200 0.729492 -0.325073 0.498535 0.336975 1445640200 0.729492 -0.325073 0.498535 0.336975 1445640200 0.729492 -0.325073 0.498535 0.336975 1445640200 0.729492 -0.325073 0.498535 0.336975 1445640200 0.724426 -0.333862 0.496582 0.342163 1445640200 0.724426 -0.333862 0.496582 0.342163 1445640200 0.724426 -0.333862 0.496582 0.342163 1445640200 0.724426 -0.333862 0.496582 0.342163 1445640200 0.724426 -0.333862 0.496582 0.342163 1445640200 0.724426 -0.333862 0.496582 0.342163 1445640200 0.715820 -0.342163 0.498047 0.349792 1445640200 0.715820 -0.342163 0.498047 0.349792 1445640200 0.715820 -0.342163 0.498047 0.349792 1445640200 0.715820 -0.342163 0.498047 0.349792 1445640200 0.715820 -0.342163 0.498047 0.349792 1445640200 0.715820 -0.342163 0.498047 0.349792 1445640200 0.702026 -0.353271 0.500122 0.363586 1445640200 0.702026 -0.353271 0.500122 0.363586 1445640200 0.702026 -0.353271 0.500122 0.363586 1445640200 0.702026 -0.353271 0.500122 0.363586 1445640200 0.702026 -0.353271 0.500122 0.363586 1445640200 0.702026 -0.353271 0.500122 0.363586 1445640200 0.702026 -0.353271 0.500122 0.363586 1445640200 0.696289 -0.354004 0.506409 0.365234 1445640200 0.696289 -0.354004 0.506409 0.365234 1445640200 0.696289 -0.354004 0.506409 0.365234 1445640200 0.696289 -0.354004 0.506409 0.365234 1445640200 0.696289 -0.354004 0.506409 0.365234 1445640200 0.696289 -0.354004 0.506409 0.365234 1445640200 0.710144 -0.327698 0.517029 0.347717 1445640200 0.710144 -0.327698 0.517029 0.347717 1445640200 0.710144 -0.327698 0.517029 0.347717 1445640200 0.710144 -0.327698 0.517029 0.347717 1445640200 0.710144 -0.327698 0.517029 0.347717 1445640200 0.710144 -0.327698 0.517029 0.347717 1445640200 0.727844 -0.297424 0.531006 0.315796 1445640200 0.727844 -0.297424 0.531006 0.315796 1445640200 0.727844 -0.297424 0.531006 0.315796 1445640200 0.727844 -0.297424 0.531006 0.315796 1445640200 0.727844 -0.297424 0.531006 0.315796 1445640200 0.727844 -0.297424 0.531006 0.315796 1445640200 0.727844 -0.297424 0.531006 0.315796 1445640200 0.718811 -0.327942 0.514771 0.332642 1445640200 0.718811 -0.327942 0.514771 0.332642 1445640200 0.718811 -0.327942 0.514771 0.332642 1445640200 0.718811 -0.327942 0.514771 0.332642 1445640200 0.718811 -0.327942 0.514771 0.332642 1445640200 0.718811 -0.327942 0.514771 0.332642 1445640200 0.715149 -0.339600 0.503784 0.345520 1445640200 0.715149 -0.339600 0.503784 0.345520 1445640200 0.715149 -0.339600 0.503784 0.345520 1445640200 0.715149 -0.339600 0.503784 0.345520 1445640200 0.715149 -0.339600 0.503784 0.345520 1445640200 0.715149 -0.339600 0.503784 0.345520 1445640200 0.723999 -0.317444 0.511902 0.336060 1445640200 0.723999 -0.317444 0.511902 0.336060 1445640200 0.723999 -0.317444 0.511902 0.336060 1445640200 0.723999 -0.317444 0.511902 0.336060 1445640200 0.723999 -0.317444 0.511902 0.336060 1445640200 0.723999 -0.317444 0.511902 0.336060 1445640200 0.723999 -0.317444 0.511902 0.336060 1445640200 0.729431 -0.313354 0.512390 0.327271 1445640200 0.729431 -0.313354 0.512390 0.327271 1445640200 0.729431 -0.313354 0.512390 0.327271 1445640200 0.729431 -0.313354 0.512390 0.327271 1445640200 0.729431 -0.313354 0.512390 0.327271 1445640200 0.729431 -0.313354 0.512390 0.327271 1445640200 0.730225 -0.321167 0.508789 0.323608 1445640200 0.730225 -0.321167 0.508789 0.323608 1445640200 0.730225 -0.321167 0.508789 0.323608 1445640200 0.730225 -0.321167 0.508789 0.323608 1445640200 0.730225 -0.321167 0.508789 0.323608 1445640200 0.730225 -0.321167 0.508789 0.323608 1445640200 0.727478 -0.323853 0.512390 0.321350 1445640200 0.727478 -0.323853 0.512390 0.321350 1445640200 0.727478 -0.323853 0.512390 0.321350 1445640200 0.727478 -0.323853 0.512390 0.321350 1445640200 0.727478 -0.323853 0.512390 0.321350 1445640200 0.727478 -0.323853 0.512390 0.321350 1445640200 0.718689 -0.327026 0.516174 0.331726 1445640200 0.718689 -0.327026 0.516174 0.331726 1445640200 0.718689 -0.327026 0.516174 0.331726 1445640200 0.718689 -0.327026 0.516174 0.331726 1445640200 0.718689 -0.327026 0.516174 0.331726 1445640200 0.718689 -0.327026 0.516174 0.331726 1445640201 0.718689 -0.327026 0.516174 0.331726 1445640201 0.706238 -0.334900 0.519958 0.344421 1445640201 0.706238 -0.334900 0.519958 0.344421 1445640201 0.706238 -0.334900 0.519958 0.344421 1445640201 0.706238 -0.334900 0.519958 0.344421 1445640201 0.706238 -0.334900 0.519958 0.344421 1445640201 0.706238 -0.334900 0.519958 0.344421 1445640201 0.711304 -0.321472 0.524475 0.339905 1445640201 0.711304 -0.321472 0.524475 0.339905 1445640201 0.711304 -0.321472 0.524475 0.339905 1445640201 0.711304 -0.321472 0.524475 0.339905 1445640201 0.711304 -0.321472 0.524475 0.339905 1445640201 0.711304 -0.321472 0.524475 0.339905 1445640201 0.726257 -0.300232 0.529663 0.319092 1445640201 0.726257 -0.300232 0.529663 0.319092 1445640201 0.726257 -0.300232 0.529663 0.319092 1445640201 0.726257 -0.300232 0.529663 0.319092 1445640201 0.726257 -0.300232 0.529663 0.319092 1445640201 0.726257 -0.300232 0.529663 0.319092 1445640201 0.723389 -0.322449 0.516296 0.325684 1445640201 0.723389 -0.322449 0.516296 0.325684 1445640201 0.723389 -0.322449 0.516296 0.325684 1445640201 0.723389 -0.322449 0.516296 0.325684 1445640201 0.723389 -0.322449 0.516296 0.325684 1445640201 0.723389 -0.322449 0.516296 0.325684 1445640201 0.723389 -0.322449 0.516296 0.325684 1445640201 0.721741 -0.336853 0.501587 0.337524 1445640201 0.721741 -0.336853 0.501587 0.337524 1445640201 0.721741 -0.336853 0.501587 0.337524 1445640201 0.721741 -0.336853 0.501587 0.337524 1445640201 0.721741 -0.336853 0.501587 0.337524 1445640201 0.721741 -0.336853 0.501587 0.337524 1445640201 0.731201 -0.311646 0.510498 0.328003 1445640201 0.731201 -0.311646 0.510498 0.328003 1445640201 0.731201 -0.311646 0.510498 0.328003 1445640201 0.731201 -0.311646 0.510498 0.328003 1445640201 0.731201 -0.311646 0.510498 0.328003 1445640201 0.731201 -0.311646 0.510498 0.328003 1445640201 0.731201 -0.311646 0.510498 0.328003 1445640201 0.735596 -0.300476 0.513428 0.323975 1445640201 0.735596 -0.300476 0.513428 0.323975 1445640201 0.735596 -0.300476 0.513428 0.323975 1445640201 0.735596 -0.300476 0.513428 0.323975 1445640201 0.735596 -0.300476 0.513428 0.323975 1445640201 0.735596 -0.300476 0.513428 0.323975 1445640201 0.736450 -0.301941 0.510864 0.324646 1445640201 0.736450 -0.301941 0.510864 0.324646 1445640201 0.736450 -0.301941 0.510864 0.324646 1445640201 0.736450 -0.301941 0.510864 0.324646 1445640201 0.736450 -0.301941 0.510864 0.324646 1445640201 0.736450 -0.301941 0.510864 0.324646 1445640201 0.733887 -0.299683 0.515686 0.324951 1445640201 0.733887 -0.299683 0.515686 0.324951 1445640201 0.733887 -0.299683 0.515686 0.324951 1445640201 0.733887 -0.299683 0.515686 0.324951 1445640201 0.733887 -0.299683 0.515686 0.324951 1445640201 0.733887 -0.299683 0.515686 0.324951 1445640201 0.724854 -0.304749 0.518250 0.336121 1445640201 0.724854 -0.304749 0.518250 0.336121 1445640201 0.724854 -0.304749 0.518250 0.336121 1445640201 0.724854 -0.304749 0.518250 0.336121 1445640201 0.724854 -0.304749 0.518250 0.336121 1445640201 0.724854 -0.304749 0.518250 0.336121 1445640201 0.712524 -0.311096 0.521973 0.350708 1445640201 0.712524 -0.311096 0.521973 0.350708 1445640201 0.712524 -0.311096 0.521973 0.350708 1445640201 0.712524 -0.311096 0.521973 0.350708 1445640201 0.712524 -0.311096 0.521973 0.350708 1445640201 0.712524 -0.311096 0.521973 0.350708 1445640201 0.712524 -0.311096 0.521973 0.350708 1445640201 0.713379 -0.304932 0.525635 0.348999 1445640201 0.713379 -0.304932 0.525635 0.348999 1445640201 0.713379 -0.304932 0.525635 0.348999 1445640201 0.713379 -0.304932 0.525635 0.348999 1445640201 0.713379 -0.304932 0.525635 0.348999 1445640201 0.731323 -0.272217 0.539001 0.317017 1445640201 0.731323 -0.272217 0.539001 0.317017 1445640201 0.731323 -0.272217 0.539001 0.317017 1445640201 0.731323 -0.272217 0.539001 0.317017 1445640201 0.731323 -0.272217 0.539001 0.317017 1445640201 0.731323 -0.272217 0.539001 0.317017 1445640201 0.731323 -0.272217 0.539001 0.317017 1445640201 0.732727 -0.282593 0.536560 0.308655 1445640201 0.732727 -0.282593 0.536560 0.308655 1445640201 0.732727 -0.282593 0.536560 0.308655 1445640201 0.732727 -0.282593 0.536560 0.308655 1445640201 0.732727 -0.282593 0.536560 0.308655 1445640201 0.732727 -0.282593 0.536560 0.308655 1445640201 0.727051 -0.316956 0.519653 0.317627 1445640201 0.727051 -0.316956 0.519653 0.317627 1445640201 0.727051 -0.316956 0.519653 0.317627 1445640201 0.727051 -0.316956 0.519653 0.317627 1445640201 0.727051 -0.316956 0.519653 0.317627 1445640201 0.727051 -0.316956 0.519653 0.317627 1445640201 0.729309 -0.309509 0.524048 0.312439 1445640201 0.729309 -0.309509 0.524048 0.312439 1445640201 0.729309 -0.309509 0.524048 0.312439 1445640201 0.729309 -0.309509 0.524048 0.312439 1445640201 0.729309 -0.309509 0.524048 0.312439 1445640201 0.729309 -0.309509 0.524048 0.312439 1445640201 0.729919 -0.307007 0.524292 0.313110 1445640201 0.729919 -0.307007 0.524292 0.313110 1445640201 0.729919 -0.307007 0.524292 0.313110 1445640201 0.729919 -0.307007 0.524292 0.313110 1445640201 0.729919 -0.307007 0.524292 0.313110 1445640201 0.729919 -0.307007 0.524292 0.313110 1445640201 0.725464 -0.326294 0.514282 0.320374 1445640201 0.725464 -0.326294 0.514282 0.320374 1445640201 0.725464 -0.326294 0.514282 0.320374 1445640201 0.725464 -0.326294 0.514282 0.320374 1445640201 0.725464 -0.326294 0.514282 0.320374 1445640201 0.725464 -0.326294 0.514282 0.320374 1445640202 0.722961 -0.333191 0.513184 0.320862 1445640202 0.722961 -0.333191 0.513184 0.320862 1445640202 0.722961 -0.333191 0.513184 0.320862 1445640202 0.722961 -0.333191 0.513184 0.320862 1445640202 0.716980 -0.333069 0.519104 0.324768 1445640202 0.716980 -0.333069 0.519104 0.324768 1445640202 0.716980 -0.333069 0.519104 0.324768 1445640202 0.716980 -0.333069 0.519104 0.324768 1445640202 0.716980 -0.333069 0.519104 0.324768 1445640202 0.716980 -0.333069 0.519104 0.324768 1445640202 0.706665 -0.335266 0.524841 0.335693 1445640202 0.706665 -0.335266 0.524841 0.335693 1445640202 0.706665 -0.335266 0.524841 0.335693 1445640202 0.706665 -0.335266 0.524841 0.335693 1445640202 0.706665 -0.335266 0.524841 0.335693 1445640202 0.706665 -0.335266 0.524841 0.335693 1445640202 0.706665 -0.335266 0.524841 0.335693 1445640202 0.708191 -0.323669 0.529602 0.336365 1445640202 0.708191 -0.323669 0.529602 0.336365 1445640202 0.708191 -0.323669 0.529602 0.336365 1445640202 0.708191 -0.323669 0.529602 0.336365 1445640202 0.708191 -0.323669 0.529602 0.336365 1445640202 0.708191 -0.323669 0.529602 0.336365 1445640202 0.708191 -0.323669 0.529602 0.336365 1445640202 0.725830 -0.288208 0.545105 0.304749 1445640202 0.725830 -0.288208 0.545105 0.304749 1445640202 0.725830 -0.288208 0.545105 0.304749 1445640202 0.725830 -0.288208 0.545105 0.304749 1445640202 0.725830 -0.288208 0.545105 0.304749 1445640202 0.725830 -0.288208 0.545105 0.304749 1445640202 0.729797 -0.290588 0.542664 0.297241 1445640202 0.729797 -0.290588 0.542664 0.297241 1445640202 0.729797 -0.290588 0.542664 0.297241 1445640202 0.729797 -0.290588 0.542664 0.297241 1445640202 0.729797 -0.290588 0.542664 0.297241 1445640202 0.729797 -0.290588 0.542664 0.297241 1445640202 0.716248 -0.329895 0.520020 0.328064 1445640202 0.716248 -0.329895 0.520020 0.328064 1445640202 0.716248 -0.329895 0.520020 0.328064 1445640202 0.716248 -0.329895 0.520020 0.328064 1445640202 0.716248 -0.329895 0.520020 0.328064 1445640202 0.716248 -0.329895 0.520020 0.328064 1445640202 0.712524 -0.334351 0.511902 0.344116 1445640202 0.712524 -0.334351 0.511902 0.344116 1445640202 0.712524 -0.334351 0.511902 0.344116 1445640202 0.712524 -0.334351 0.511902 0.344116 1445640202 0.712524 -0.334351 0.511902 0.344116 1445640202 0.712524 -0.334351 0.511902 0.344116 1445640202 0.712524 -0.334351 0.511902 0.344116 1445640202 0.716248 -0.328613 0.511108 0.343079 1445640202 0.716248 -0.328613 0.511108 0.343079 1445640202 0.716248 -0.328613 0.511108 0.343079 1445640202 0.716248 -0.328613 0.511108 0.343079 1445640202 0.716248 -0.328613 0.511108 0.343079 1445640202 0.716248 -0.328613 0.511108 0.343079 1445640202 0.717896 -0.337036 0.502991 0.343384 1445640202 0.717896 -0.337036 0.502991 0.343384 1445640202 0.717896 -0.337036 0.502991 0.343384 1445640202 0.717896 -0.337036 0.502991 0.343384 1445640202 0.717896 -0.337036 0.502991 0.343384 1445640202 0.717896 -0.337036 0.502991 0.343384 1445640202 0.716431 -0.335449 0.510925 0.336243 1445640202 0.716431 -0.335449 0.510925 0.336243 1445640202 0.716431 -0.335449 0.510925 0.336243 1445640202 0.716431 -0.335449 0.510925 0.336243 1445640202 0.716431 -0.335449 0.510925 0.336243 1445640202 0.709656 -0.333130 0.522888 0.334534 1445640202 0.709656 -0.333130 0.522888 0.334534 1445640202 0.709656 -0.333130 0.522888 0.334534 1445640202 0.709656 -0.333130 0.522888 0.334534 1445640202 0.709656 -0.333130 0.522888 0.334534 1445640202 0.709656 -0.333130 0.522888 0.334534 1445640202 0.699707 -0.330811 0.534119 0.339966 1445640202 0.699707 -0.330811 0.534119 0.339966 1445640202 0.699707 -0.330811 0.534119 0.339966 1445640202 0.699707 -0.330811 0.534119 0.339966 1445640202 0.699707 -0.330811 0.534119 0.339966 1445640202 0.699707 -0.330811 0.534119 0.339966 1445640202 0.695679 -0.314636 0.549194 0.339661 1445640202 0.695679 -0.314636 0.549194 0.339661 1445640202 0.695679 -0.314636 0.549194 0.339661 1445640202 0.695679 -0.314636 0.549194 0.339661 1445640202 0.695679 -0.314636 0.549194 0.339661 1445640202 0.695679 -0.314636 0.549194 0.339661 1445640202 0.695679 -0.314636 0.549194 0.339661 1445640202 0.705139 -0.290283 0.558716 0.325928 1445640202 0.705139 -0.290283 0.558716 0.325928 1445640202 0.705139 -0.290283 0.558716 0.325928 1445640202 0.705139 -0.290283 0.558716 0.325928 1445640202 0.705139 -0.290283 0.558716 0.325928 1445640202 0.705139 -0.290283 0.558716 0.325928 1445640202 0.701416 -0.305481 0.551575 0.332214 1445640202 0.701416 -0.305481 0.551575 0.332214 1445640202 0.701416 -0.305481 0.551575 0.332214 1445640202 0.701416 -0.305481 0.551575 0.332214 1445640202 0.701416 -0.305481 0.551575 0.332214 1445640202 0.701416 -0.305481 0.551575 0.332214 1445640202 0.687927 -0.341492 0.527527 0.362976 1445640202 0.687927 -0.341492 0.527527 0.362976 1445640202 0.687927 -0.341492 0.527527 0.362976 1445640202 0.687927 -0.341492 0.527527 0.362976 1445640202 0.687927 -0.341492 0.527527 0.362976 1445640202 0.688293 -0.335571 0.524231 0.372437 1445640202 0.688293 -0.335571 0.524231 0.372437 1445640202 0.688293 -0.335571 0.524231 0.372437 1445640202 0.688293 -0.335571 0.524231 0.372437 1445640202 0.688293 -0.335571 0.524231 0.372437 1445640202 0.688293 -0.335571 0.524231 0.372437 1445640202 0.695435 -0.314331 0.532349 0.366150 1445640203 0.695435 -0.314331 0.532349 0.366150 1445640203 0.695435 -0.314331 0.532349 0.366150 1445640203 0.695435 -0.314331 0.532349 0.366150 1445640203 0.695435 -0.314331 0.532349 0.366150 1445640203 0.695435 -0.314331 0.532349 0.366150 1445640203 0.695435 -0.314331 0.532349 0.366150 1445640203 0.699707 -0.306396 0.536194 0.359131 1445640203 0.699707 -0.306396 0.536194 0.359131 1445640203 0.699707 -0.306396 0.536194 0.359131 1445640203 0.699707 -0.306396 0.536194 0.359131 1445640203 0.699707 -0.306396 0.536194 0.359131 1445640203 0.699707 -0.306396 0.536194 0.359131 1445640203 0.695435 -0.304749 0.543640 0.357544 1445640203 0.695435 -0.304749 0.543640 0.357544 1445640203 0.695435 -0.304749 0.543640 0.357544 1445640203 0.695435 -0.304749 0.543640 0.357544 1445640203 0.695435 -0.304749 0.543640 0.357544 1445640203 0.695435 -0.304749 0.543640 0.357544 1445640203 0.686768 -0.302063 0.552368 0.363281 1445640203 0.686768 -0.302063 0.552368 0.363281 1445640203 0.686768 -0.302063 0.552368 0.363281 1445640203 0.686768 -0.302063 0.552368 0.363281 1445640203 0.672424 -0.298767 0.557861 0.383728 1445640203 0.672424 -0.298767 0.557861 0.383728 1445640203 0.672424 -0.298767 0.557861 0.383728 1445640203 0.672424 -0.298767 0.557861 0.383728 1445640203 0.672424 -0.298767 0.557861 0.383728 1445640203 0.672424 -0.298767 0.557861 0.383728 1445640203 0.667847 -0.296143 0.555908 0.396423 1445640203 0.667847 -0.296143 0.555908 0.396423 1445640203 0.667847 -0.296143 0.555908 0.396423 1445640203 0.667847 -0.296143 0.555908 0.396423 1445640203 0.667847 -0.296143 0.555908 0.396423 1445640203 0.667847 -0.296143 0.555908 0.396423 1445640203 0.684265 -0.279968 0.557739 0.377136 1445640203 0.684265 -0.279968 0.557739 0.377136 1445640203 0.684265 -0.279968 0.557739 0.377136 1445640203 0.684265 -0.279968 0.557739 0.377136 1445640203 0.684265 -0.279968 0.557739 0.377136 1445640203 0.684265 -0.279968 0.557739 0.377136 1445640203 0.684265 -0.279968 0.557739 0.377136 1445640203 0.682495 -0.301392 0.549622 0.375732 1445640203 0.682495 -0.301392 0.549622 0.375732 1445640203 0.682495 -0.301392 0.549622 0.375732 1445640203 0.682495 -0.301392 0.549622 0.375732 1445640203 0.682495 -0.301392 0.549622 0.375732 1445640203 0.682495 -0.301392 0.549622 0.375732 1445640203 0.673279 -0.336121 0.528625 0.392761 1445640203 0.673279 -0.336121 0.528625 0.392761 1445640203 0.673279 -0.336121 0.528625 0.392761 1445640203 0.673279 -0.336121 0.528625 0.392761 1445640203 0.673279 -0.336121 0.528625 0.392761 1445640203 0.673279 -0.336121 0.528625 0.392761 1445640203 0.682373 -0.324951 0.528748 0.386108 1445640203 0.682373 -0.324951 0.528748 0.386108 1445640203 0.682373 -0.324951 0.528748 0.386108 1445640203 0.682373 -0.324951 0.528748 0.386108 1445640203 0.682373 -0.324951 0.528748 0.386108 1445640203 0.682373 -0.324951 0.528748 0.386108 1445640203 0.682373 -0.324951 0.528748 0.386108 1445640203 0.697876 -0.304199 0.535706 0.365234 1445640203 0.697876 -0.304199 0.535706 0.365234 1445640203 0.697876 -0.304199 0.535706 0.365234 1445640203 0.697876 -0.304199 0.535706 0.365234 1445640203 0.697876 -0.304199 0.535706 0.365234 1445640203 0.697876 -0.304199 0.535706 0.365234 1445640203 0.705139 -0.302490 0.536194 0.351685 1445640203 0.705139 -0.302490 0.536194 0.351685 1445640203 0.705139 -0.302490 0.536194 0.351685 1445640203 0.705139 -0.302490 0.536194 0.351685 1445640203 0.705139 -0.302490 0.536194 0.351685 1445640203 0.705139 -0.302490 0.536194 0.351685 1445640203 0.703979 -0.306641 0.538574 0.346802 1445640203 0.703979 -0.306641 0.538574 0.346802 1445640203 0.703979 -0.306641 0.538574 0.346802 1445640203 0.703979 -0.306641 0.538574 0.346802 1445640203 0.703979 -0.306641 0.538574 0.346802 1445640203 0.703979 -0.306641 0.538574 0.346802 1445640203 0.695923 -0.314758 0.537964 0.356567 1445640203 0.695923 -0.314758 0.537964 0.356567 1445640203 0.695923 -0.314758 0.537964 0.356567 1445640203 0.695923 -0.314758 0.537964 0.356567 1445640203 0.695923 -0.314758 0.537964 0.356567 1445640203 0.695923 -0.314758 0.537964 0.356567 1445640203 0.687256 -0.316345 0.539856 0.368835 1445640203 0.687256 -0.316345 0.539856 0.368835 1445640203 0.687256 -0.316345 0.539856 0.368835 1445640203 0.687256 -0.316345 0.539856 0.368835 1445640203 0.687256 -0.316345 0.539856 0.368835 1445640203 0.687256 -0.316345 0.539856 0.368835 1445640203 0.688782 -0.305420 0.548828 0.362000 1445640203 0.688782 -0.305420 0.548828 0.362000 1445640203 0.688782 -0.305420 0.548828 0.362000 1445640203 0.688782 -0.305420 0.548828 0.362000 1445640203 0.688782 -0.305420 0.548828 0.362000 1445640203 0.688782 -0.305420 0.548828 0.362000 1445640203 0.708740 -0.277283 0.557251 0.331848 1445640203 0.708740 -0.277283 0.557251 0.331848 1445640203 0.708740 -0.277283 0.557251 0.331848 1445640203 0.708740 -0.277283 0.557251 0.331848 1445640203 0.708740 -0.277283 0.557251 0.331848 1445640203 0.708740 -0.277283 0.557251 0.331848 1445640203 0.708740 -0.277283 0.557251 0.331848 1445640203 0.715820 -0.277649 0.559509 0.312134 1445640203 0.715820 -0.277649 0.559509 0.312134 1445640203 0.715820 -0.277649 0.559509 0.312134 1445640203 
0.646606 0.266968 0.396973 0.594055 1445640205 0.646606 0.266968 0.396973 0.594055 1445640205 0.646606 0.266968 0.396973 0.594055 1445640205 0.646606 0.266968 0.396973 0.594055 1445640205 0.646606 0.266968 0.396973 0.594055 1445640205 0.610840 0.212769 0.415466 0.639465 1445640205 0.610840 0.212769 0.415466 0.639465 1445640205 0.610840 0.212769 0.415466 0.639465 1445640205 0.610840 0.212769 0.415466 0.639465 1445640205 0.610840 0.212769 0.415466 0.639465 1445640205 0.610840 0.212769 0.415466 0.639465 1445640205 0.592407 0.082275 0.400024 0.694397 1445640205 0.592407 0.082275 0.400024 0.694397 1445640205 0.592407 0.082275 0.400024 0.694397 1445640205 0.592407 0.082275 0.400024 0.694397 1445640205 0.592407 0.082275 0.400024 0.694397 1445640205 0.592407 0.082275 0.400024 0.694397 1445640205 0.578186 0.027222 0.410461 0.704529 1445640205 0.578186 0.027222 0.410461 0.704529 1445640205 0.578186 0.027222 0.410461 0.704529 1445640205 0.578186 0.027222 0.410461 0.704529 1445640205 0.578186 0.027222 0.410461 0.704529 1445640205 0.578186 0.027222 0.410461 0.704529 1445640205 0.578186 0.027222 0.410461 0.704529 1445640205 0.569519 -0.025818 0.404663 0.714966 1445640205 0.569519 -0.025818 0.404663 0.714966 1445640205 0.569519 -0.025818 0.404663 0.714966 1445640205 0.569519 -0.025818 0.404663 0.714966 1445640206 0.569519 -0.025818 0.404663 0.714966 1445640206 0.569519 -0.025818 0.404663 0.714966 1445640206 0.614807 -0.126709 0.329102 0.705444 1445640206 0.614807 -0.126709 0.329102 0.705444 1445640206 0.614807 -0.126709 0.329102 0.705444 1445640206 0.614807 -0.126709 0.329102 0.705444 1445640206 0.614807 -0.126709 0.329102 0.705444 1445640206 0.614807 -0.126709 0.329102 0.705444 1445640206 0.629456 -0.077942 0.340515 0.693970 1445640206 0.629456 -0.077942 0.340515 0.693970 1445640206 0.629456 -0.077942 0.340515 0.693970 1445640206 0.629456 -0.077942 0.340515 0.693970 1445640206 0.629456 -0.077942 0.340515 0.693970 1445640206 0.629456 -0.077942 0.340515 0.693970 1445640206 0.627136 0.039490 0.385315 0.675659 1445640206 0.627136 0.039490 0.385315 0.675659 1445640206 0.627136 0.039490 0.385315 0.675659 1445640206 0.627136 0.039490 0.385315 0.675659 1445640206 0.627136 0.039490 0.385315 0.675659 1445640206 0.627136 0.039490 0.385315 0.675659 1445640206 0.602600 0.148987 0.373718 0.689148 1445640206 0.602600 0.148987 0.373718 0.689148 1445640206 0.602600 0.148987 0.373718 0.689148 1445640206 0.602600 0.148987 0.373718 0.689148 1445640206 0.602600 0.148987 0.373718 0.689148 1445640206 0.602600 0.148987 0.373718 0.689148 1445640206 0.602600 0.148987 0.373718 0.689148 1445640206 0.586304 0.228149 0.329712 0.703796 1445640206 0.586304 0.228149 0.329712 0.703796 1445640206 0.586304 0.228149 0.329712 0.703796 1445640206 0.586304 0.228149 0.329712 0.703796 1445640206 0.586304 0.228149 0.329712 0.703796 1445640206 0.586304 0.228149 0.329712 0.703796 1445640206 0.542114 0.299438 0.364868 0.695129 1445640206 0.542114 0.299438 0.364868 0.695129 1445640206 0.542114 0.299438 0.364868 0.695129 1445640206 0.542114 0.299438 0.364868 0.695129 1445640206 0.542114 0.299438 0.364868 0.695129 1445640206 0.542114 0.299438 0.364868 0.695129 1445640206 0.511658 0.314575 0.384216 0.701050 1445640206 0.511658 0.314575 0.384216 0.701050 1445640206 0.511658 0.314575 0.384216 0.701050 1445640206 0.511658 0.314575 0.384216 0.701050 1445640206 0.511658 0.314575 0.384216 0.701050 1445640206 0.511658 0.314575 0.384216 0.701050 1445640206 0.526306 0.256836 0.380859 0.715454 1445640206 0.526306 0.256836 0.380859 0.715454 1445640206 0.526306 0.256836 0.380859 0.715454 1445640206 0.526306 0.256836 0.380859 0.715454 1445640206 0.526306 0.256836 0.380859 0.715454 1445640206 0.526306 0.256836 0.380859 0.715454 1445640206 0.526306 0.256836 0.380859 0.715454 1445640206 0.543274 0.139221 0.384399 0.733215 1445640206 0.543274 0.139221 0.384399 0.733215 1445640206 0.543274 0.139221 0.384399 0.733215 1445640206 0.543274 0.139221 0.384399 0.733215 1445640206 0.543274 0.139221 0.384399 0.733215 1445640206 0.543274 0.139221 0.384399 0.733215 1445640206 0.566528 0.058350 0.416077 0.708801 1445640206 0.566528 0.058350 0.416077 0.708801 1445640206 0.566528 0.058350 0.416077 0.708801 1445640206 0.566528 0.058350 0.416077 0.708801 1445640206 0.566528 0.058350 0.416077 0.708801 1445640206 0.566528 0.058350 0.416077 0.708801 1445640206 0.566528 0.058350 0.416077 0.708801 1445640206 0.578796 -0.007935 0.414307 0.702271 1445640206 0.578796 -0.007935 0.414307 0.702271 1445640206 0.578796 -0.007935 0.414307 0.702271 1445640206 0.578796 -0.007935 0.414307 0.702271 1445640206 0.578796 -0.007935 0.414307 0.702271 1445640206 0.578796 -0.007935 0.414307 0.702271 1445640206 0.606567 -0.136108 0.333557 0.708618 1445640206 0.606567 -0.136108 0.333557 0.708618 1445640206 0.606567 -0.136108 0.333557 0.708618 1445640206 0.606567 -0.136108 0.333557 0.708618 1445640206 0.606567 -0.136108 0.333557 0.708618 1445640206 0.606567 -0.136108 0.333557 0.708618 1445640206 0.606567 -0.136108 0.333557 0.708618 1445640206 0.626770 -0.125366 0.316528 0.700867 1445640206 0.626770 -0.125366 0.316528 0.700867 1445640206 0.626770 -0.125366 0.316528 0.700867 1445640206 0.626770 -0.125366 0.316528 0.700867 1445640206 0.626770 -0.125366 0.316528 0.700867 1445640206 0.626770 -0.125366 0.316528 0.700867 1445640206 0.623962 0.007935 0.384277 0.680298 1445640206 0.623962 0.007935 0.384277 0.680298 1445640206 0.623962 0.007935 0.384277 0.680298 1445640206 0.623962 0.007935 0.384277 0.680298 1445640206 0.623962 0.007935 0.384277 0.680298 1445640206 0.623962 0.007935 0.384277 0.680298 1445640206 0.593750 0.115173 0.395630 0.691040 1445640206 0.593750 0.115173 0.395630 0.691040 1445640206 0.593750 0.115173 0.395630 0.691040 1445640206 0.593750 0.115173 0.395630 0.691040 1445640206 0.593750 0.115173 0.395630 0.691040 1445640206 0.593750 0.115173 0.395630 0.691040 1445640206 0.570679 0.203247 0.357727 0.710632 1445640206 0.570679 0.203247 0.357727 0.710632 1445640206 0.570679 0.203247 0.357727 0.710632 1445640206 0.570679 0.203247 0.357727 0.710632 1445640206 0.570679 0.203247 0.357727 0.710632 1445640206 0.570679 0.203247 0.357727 0.710632 1445640206 0.570679 0.203247 0.357727 0.710632 1445640206 0.543030 0.256287 0.366394 0.710693 1445640206 0.543030 0.256287 0.366394 0.710693 1445640206 0.543030 0.256287 0.366394 0.710693 1445640206 0.543030 0.256287 0.366394 0.710693 1445640206 0.543030 0.256287 0.366394 0.710693 1445640206 0.520020 0.266724 0.383728 0.714905 1445640206 0.520020 0.266724 0.383728 0.714905 1445640206 0.520020 0.266724 0.383728 0.714905 1445640206 0.520020 0.266724 0.383728 0.714905 1445640206 0.520020 0.266724 0.383728 0.714905 1445640207 0.520020 0.266724 0.383728 0.714905 1445640207 0.526733 0.209473 0.385498 0.728027 1445640207 0.526733 0.209473 0.385498 0.728027 1445640207 0.526733 0.209473 0.385498 0.728027 1445640207 0.526733 0.209473 0.385498 0.728027 1445640207 0.526733 0.209473 0.385498 0.728027 1445640207 0.526733 0.209473 0.385498 0.728027 1445640207 0.539246 0.084106 0.387695 0.742798 1445640207 0.539246 0.084106 0.387695 0.742798 1445640207 0.539246 0.084106 0.387695 0.742798 1445640207 0.539246 0.084106 0.387695 0.742798 1445640207 0.539246 0.084106 0.387695 0.742798 1445640207 0.539246 0.084106 0.387695 0.742798 1445640207 0.539246 0.084106 0.387695 0.742798 1445640207 0.535461 0.017212 0.447693 0.715881 1445640207 0.535461 0.017212 0.447693 0.715881 1445640207 0.535461 0.017212 0.447693 0.715881 1445640207 0.535461 0.017212 0.447693 0.715881 1445640207 0.535461 0.017212 0.447693 0.715881 1445640207 0.535461 0.017212 0.447693 0.715881 1445640207 0.539856 -0.069702 0.437195 0.715820 1445640207 0.539856 -0.069702 0.437195 0.715820 1445640207 0.539856 -0.069702 0.437195 0.715820 1445640207 0.539856 -0.069702 0.437195 0.715820 1445640207 0.539856 -0.069702 0.437195 0.715820 1445640207 0.539856 -0.069702 0.437195 0.715820 1445640207 0.539856 -0.069702 0.437195 0.715820 1445640207 0.603882 -0.233093 0.346924 0.678650 1445640207 0.603882 -0.233093 0.346924 0.678650 1445640207 0.603882 -0.233093 0.346924 0.678650 1445640207 0.603882 -0.233093 0.346924 0.678650 1445640207 0.603882 -0.233093 0.346924 0.678650 1445640207 0.603882 -0.233093 0.346924 0.678650 1445640207 0.624084 -0.145386 0.408997 0.649597 1445640207 0.624084 -0.145386 0.408997 0.649597 1445640207 0.624084 -0.145386 0.408997 0.649597 1445640207 0.624084 -0.145386 0.408997 0.649597 1445640207 0.624084 -0.145386 0.408997 0.649597 1445640207 0.624084 -0.145386 0.408997 0.649597 1445640207 0.634338 -0.026367 0.432007 0.640503 1445640207 0.634338 -0.026367 0.432007 0.640503 1445640207 0.634338 -0.026367 0.432007 0.640503 1445640207 0.634338 -0.026367 0.432007 0.640503 1445640207 0.623779 0.084412 0.393066 0.670166 1445640207 0.623779 0.084412 0.393066 0.670166 1445640207 0.623779 0.084412 0.393066 0.670166 1445640207 0.623779 0.084412 0.393066 0.670166 1445640207 0.623779 0.084412 0.393066 0.670166 1445640207 0.623779 0.084412 0.393066 0.670166 1445640207 0.603760 0.203186 0.341736 0.690857 1445640207 0.603760 0.203186 0.341736 0.690857 1445640207 0.603760 0.203186 0.341736 0.690857 1445640207 0.603760 0.203186 0.341736 0.690857 1445640207 0.603760 0.203186 0.341736 0.690857 1445640207 0.603760 0.203186 0.341736 0.690857 1445640207 0.603760 0.203186 0.341736 0.690857 1445640207 0.567688 0.306213 0.350647 0.678894 1445640207 0.567688 0.306213 0.350647 0.678894 1445640207 0.567688 0.306213 0.350647 0.678894 1445640207 0.567688 0.306213 0.350647 0.678894 1445640207 0.567688 0.306213 0.350647 0.678894 1445640207 0.518188 0.337585 0.384277 0.685425 1445640207 0.518188 0.337585 0.384277 0.685425 1445640207 0.518188 0.337585 0.384277 0.685425 1445640207 0.518188 0.337585 0.384277 0.685425 1445640207 0.518188 0.337585 0.384277 0.685425 1445640207 0.518188 0.337585 0.384277 0.685425 1445640207 0.516907 0.282166 0.388611 0.708557 1445640207 0.516907 0.282166 0.388611 0.708557 1445640207 0.516907 0.282166 0.388611 0.708557 1445640207 0.516907 0.282166 0.388611 0.708557 1445640207 0.516907 0.282166 0.388611 0.708557 1445640207 0.516907 0.282166 0.388611 0.708557 1445640207 0.527649 0.168518 0.381836 0.739807 1445640207 0.527649 0.168518 0.381836 0.739807 1445640207 0.527649 0.168518 0.381836 0.739807 1445640207 0.527649 0.168518 0.381836 0.739807 1445640207 0.527649 0.168518 0.381836 0.739807 1445640207 0.527649 0.168518 0.381836 0.739807 1445640207 0.529175 0.056702 0.398865 0.746704 1445640207 0.529175 0.056702 0.398865 0.746704 1445640207 0.529175 0.056702 0.398865 0.746704 1445640207 0.529175 0.056702 0.398865 0.746704 1445640207 0.529175 0.056702 0.398865 0.746704 1445640207 0.529175 0.056702 0.398865 0.746704 1445640207 0.528625 -0.008789 0.448608 0.720520 1445640207 0.528625 -0.008789 0.448608 0.720520 1445640207 0.528625 -0.008789 0.448608 0.720520 1445640207 0.528625 -0.008789 0.448608 0.720520 1445640207 0.528625 -0.008789 0.448608 0.720520 1445640207 0.528625 -0.008789 0.448608 0.720520 1445640207 0.566040 -0.129578 0.414368 0.700745 1445640207 0.566040 -0.129578 0.414368 0.700745 1445640207 0.566040 -0.129578 0.414368 0.700745 1445640207 0.566040 -0.129578 0.414368 0.700745 1445640207 0.566040 -0.129578 0.414368 0.700745 1445640207 0.566040 -0.129578 0.414368 0.700745 1445640207 0.573303 -0.138367 0.408630 0.696533 1445640207 0.573303 -0.138367 0.408630 0.696533 1445640207 0.573303 -0.138367 0.408630 0.696533 1445640207 0.573303 -0.138367 0.408630 0.696533 1445640207 0.573303 -0.138367 0.408630 0.696533 1445640207 0.573303 -0.138367 0.408630 0.696533 1445640207 0.557983 -0.052185 0.433167 0.705872 1445640207 0.557983 -0.052185 0.433167 0.705872 1445640207 0.557983 -0.052185 0.433167 0.705872 1445640207 0.557983 -0.052185 0.433167 0.705872 1445640207 0.557983 -0.052185 0.433167 0.705872 1445640207 0.557983 -0.052185 0.433167 0.705872 1445640207 0.535583 0.033813 0.409668 0.737610 1445640208 0.535583 0.033813 0.409668 0.737610 1445640208 0.535583 0.033813 0.409668 0.737610 1445640208 0.535583 0.033813 0.409668 0.737610 1445640208 0.535583 0.033813 0.409668 0.737610 1445640208 0.535583 0.033813 0.409668 0.737610 1445640208 0.535583 0.033813 0.409668 0.737610 1445640208 0.516479 0.129761 0.346619 0.772156 1445640208 0.516479 0.129761 0.346619 0.772156 1445640208 0.516479 0.129761 0.346619 0.772156 1445640208 0.516479 0.129761 0.346619 0.772156 1445640208 0.516479 0.129761 0.346619 0.772156 1445640208 0.516479 0.129761 0.346619 0.772156 1445640208 0.502930 0.216736 0.335205 0.766541 1445640208 0.502930 0.216736 0.335205 0.766541 1445640208 0.502930 0.216736 0.335205 0.766541 1445640208 0.502930 0.216736 0.335205 0.766541 1445640208 0.502930 0.216736 0.335205 0.766541 1445640208 0.480225 0.256836 0.355408 0.759644 1445640208 0.480225 0.256836 0.355408 0.759644 1445640208 0.480225 0.256836 0.355408 0.759644 1445640208 0.480225 0.256836 0.355408 0.759644 1445640208 0.480225 0.256836 0.355408 0.759644 1445640208 0.480225 0.256836 0.355408 0.759644 1445640208 0.480225 0.256836 0.355408 0.759644 1445640208 0.481750 0.211914 0.362793 0.768921 1445640208 0.481750 0.211914 0.362793 0.768921 1445640208 0.481750 0.211914 0.362793 0.768921 1445640208 0.481750 0.211914 0.362793 0.768921 1445640208 0.481750 0.211914 0.362793 0.768921 1445640208 0.481750 0.211914 0.362793 0.768921 1445640208 0.489014 0.093140 0.364685 0.786804 1445640208 0.489014 0.093140 0.364685 0.786804 1445640208 0.489014 0.093140 0.364685 0.786804 1445640208 0.489014 0.093140 0.364685 0.786804 1445640208 0.489014 0.093140 0.364685 0.786804 1445640208 0.489014 0.093140 0.364685 0.786804 1445640208 0.492920 0.023804 0.425903 0.758240 1445640208 0.492920 0.023804 0.425903 0.758240 1445640208 0.492920 0.023804 0.425903 0.758240 1445640208 0.492920 0.023804 0.425903 0.758240 1445640208 0.492920 0.023804 0.425903 0.758240 1445640208 0.492920 0.023804 0.425903 0.758240 1445640208 0.515198 -0.051086 0.440613 0.733276 1445640208 0.515198 -0.051086 0.440613 0.733276 1445640208 0.515198 -0.051086 0.440613 0.733276 1445640208 0.515198 -0.051086 0.440613 0.733276 1445640208 0.515198 -0.051086 0.440613 0.733276 1445640208 0.515198 -0.051086 0.440613 0.733276 1445640208 0.565979 -0.163208 0.387756 0.708923 1445640208 0.565979 -0.163208 0.387756 0.708923 1445640208 0.565979 -0.163208 0.387756 0.708923 1445640208 0.565979 -0.163208 0.387756 0.708923 1445640208 0.565979 -0.163208 0.387756 0.708923 1445640208 0.565979 -0.163208 0.387756 0.708923 1445640208 0.580444 -0.151917 0.391541 0.697571 1445640208 0.580444 -0.151917 0.391541 0.697571 1445640208 0.580444 -0.151917 0.391541 0.697571 1445640208 0.580444 -0.151917 0.391541 0.697571 1445640208 0.580444 -0.151917 0.391541 0.697571 1445640208 0.580444 -0.151917 0.391541 0.697571 1445640208 0.581909 -0.056885 0.419006 0.694641 1445640208 0.581909 -0.056885 0.419006 0.694641 1445640208 0.581909 -0.056885 0.419006 0.694641 1445640208 0.581909 -0.056885 0.419006 0.694641 1445640208 0.581909 -0.056885 0.419006 0.694641 1445640208 0.581909 -0.056885 0.419006 0.694641 1445640208 0.581909 -0.056885 0.419006 0.694641 1445640208 0.574585 0.025879 0.400024 0.713501 1445640208 0.574585 0.025879 0.400024 0.713501 1445640208 0.574585 0.025879 0.400024 0.713501 1445640208 0.574585 0.025879 0.400024 0.713501 1445640208 0.574585 0.025879 0.400024 0.713501 1445640208 0.574585 0.025879 0.400024 0.713501 1445640208 0.559021 0.115967 0.358093 0.738708 1445640208 0.559021 0.115967 0.358093 0.738708 1445640208 0.559021 0.115967 0.358093 0.738708 1445640208 0.559021 0.115967 0.358093 0.738708 1445640208 0.559021 0.115967 0.358093 0.738708 1445640208 0.559021 0.115967 0.358093 0.738708 1445640208 0.543335 0.200623 0.353149 0.734619 1445640208 0.543335 0.200623 0.353149 0.734619 1445640208 0.543335 0.200623 0.353149 0.734619 1445640208 0.543335 0.200623 0.353149 0.734619 1445640208 0.543335 0.200623 0.353149 0.734619 1445640208 0.543335 0.200623 0.353149 0.734619 1445640208 0.543335 0.200623 0.353149 0.734619 1445640208 0.523315 0.258667 0.365845 0.724731 1445640208 0.523315 0.258667 0.365845 0.724731 1445640208 0.523315 0.258667 0.365845 0.724731 1445640208 0.523315 0.258667 0.365845 0.724731 1445640208 0.523315 0.258667 0.365845 0.724731 1445640208 0.523315 0.258667 0.365845 0.724731 1445640208 0.522644 0.263733 0.377258 0.717529 1445640208 0.522644 0.263733 0.377258 0.717529 1445640208 0.522644 0.263733 0.377258 0.717529 1445640208 0.522644 0.263733 0.377258 0.717529 1445640208 0.522644 0.263733 0.377258 0.717529 1445640208 0.522644 0.263733 0.377258 0.717529 1445640208 0.531494 0.211365 0.383545 0.724976 1445640208 0.531494 0.211365 0.383545 0.724976 1445640208 0.531494 0.211365 0.383545 0.724976 1445640208 0.531494 0.211365 0.383545 0.724976 1445640208 0.531494 0.211365 0.383545 0.724976 1445640208 0.531494 0.211365 0.383545 0.724976 1445640208 0.531494 0.211365 0.383545 0.724976 1445640208 0.541443 0.099854 0.387878 0.739136 1445640208 0.541443 0.099854 0.387878 0.739136 1445640208 0.541443 0.099854 0.387878 0.739136 1445640208 0.541443 0.099854 0.387878 0.739136 1445640208 0.541443 0.099854 0.387878 0.739136 1445640208 0.541443 0.099854 0.387878 0.739136 1445640208 0.538513 0.034546 0.429626 0.723938 1445640209 0.538513 0.034546 0.429626 0.723938 1445640209 0.538513 0.034546 0.429626 0.723938 1445640209 0.538513 0.034546 0.429626 0.723938 1445640209 0.538513 0.034546 0.429626 0.723938 1445640209 0.538513 0.034546 0.429626 0.723938 1445640209 0.566223 -0.080078 0.437561 0.693848 1445640209 0.566223 -0.080078 0.437561 0.693848 1445640209 0.566223 -0.080078 0.437561 0.693848 1445640209 0.566223 -0.080078 0.437561 0.693848 1445640209 0.566223 -0.080078 0.437561 0.693848 1445640209 0.566223 -0.080078 0.437561 0.693848 1445640209 0.614563 -0.246338 0.379822 0.645935 1445640209 0.614563 -0.246338 0.379822 0.645935 1445640209 0.614563 -0.246338 0.379822 0.645935 1445640209 0.614563 -0.246338 0.379822 0.645935 1445640209 0.614563 -0.246338 0.379822 0.645935 1445640209 0.614563 -0.246338 0.379822 0.645935 1445640209 0.614563 -0.246338 0.379822 0.645935 1445640209 0.634399 -0.223694 0.415527 0.612183 1445640209 0.634399 -0.223694 0.415527 0.612183 1445640209 0.634399 -0.223694 0.415527 0.612183 1445640209 0.634399 -0.223694 0.415527 0.612183 1445640209 0.634399 -0.223694 0.415527 0.612183 1445640209 0.634399 -0.223694 0.415527 0.612183 1445640209 0.645874 -0.124512 0.445862 0.607056 1445640209 0.645874 -0.124512 0.445862 0.607056 1445640209 0.645874 -0.124512 0.445862 0.607056 1445640209 0.645874 -0.124512 0.445862 0.607056 1445640209 0.645874 -0.124512 0.445862 0.607056 1445640209 0.645874 -0.124512 0.445862 0.607056 1445640209 0.646179 -0.030457 0.412537 0.641296 1445640209 0.646179 -0.030457 0.412537 0.641296 1445640209 0.646179 -0.030457 0.412537 0.641296 1445640209 0.646179 -0.030457 0.412537 0.641296 1445640209 0.646179 -0.030457 0.412537 0.641296 1445640209 0.646179 -0.030457 0.412537 0.641296 1445640209 0.618530 0.104858 0.392273 0.672607 1445640209 0.618530 0.104858 0.392273 0.672607 1445640209 0.618530 0.104858 0.392273 0.672607 1445640209 0.618530 0.104858 0.392273 0.672607 1445640209 0.618530 0.104858 0.392273 0.672607 1445640209 0.618530 0.104858 0.392273 0.672607 1445640209 0.586365 0.222778 0.385620 0.676514 1445640209 0.586365 0.222778 0.385620 0.676514 1445640209 0.586365 0.222778 0.385620 0.676514 1445640209 0.586365 0.222778 0.385620 0.676514 1445640209 0.586365 0.222778 0.385620 0.676514 1445640209 0.586365 0.222778 0.385620 0.676514 1445640209 0.551392 0.254700 0.410400 0.680115 1445640209 0.551392 0.254700 0.410400 0.680115 1445640209 0.551392 0.254700 0.410400 0.680115 1445640209 0.551392 0.254700 0.410400 0.680115 1445640209 0.551392 0.254700 0.410400 0.680115 1445640209 0.551392 0.254700 0.410400 0.680115 1445640209 0.537354 0.211243 0.419861 0.700134 1445640209 0.537354 0.211243 0.419861 0.700134 1445640209 0.537354 0.211243 0.419861 0.700134 1445640209 0.537354 0.211243 0.419861 0.700134 1445640209 0.537354 0.211243 0.419861 0.700134 1445640209 0.537354 0.211243 0.419861 0.700134 1445640209 0.537354 0.211243 0.419861 0.700134 1445640209 0.530518 0.102600 0.405029 0.737488 1445640209 0.530518 0.102600 0.405029 0.737488 1445640209 0.530518 0.102600 0.405029 0.737488 1445640209 0.530518 0.102600 0.405029 0.737488 1445640209 0.530518 0.102600 0.405029 0.737488 1445640209 0.530518 0.102600 0.405029 0.737488 1445640209 0.517151 0.011169 0.401489 0.755737 1445640209 0.517151 0.011169 0.401489 0.755737 1445640209 0.517151 0.011169 0.401489 0.755737 1445640209 0.517151 0.011169 0.401489 0.755737 1445640209 0.517151 0.011169 0.401489 0.755737 1445640209 0.517151 0.011169 0.401489 0.755737 1445640209 0.501465 -0.013245 0.445251 0.741577 1445640209 0.501465 -0.013245 0.445251 0.741577 1445640209 0.501465 -0.013245 0.445251 0.741577 1445640209 0.501465 -0.013245 0.445251 0.741577 1445640209 0.501465 -0.013245 0.445251 0.741577 1445640209 0.501465 -0.013245 0.445251 0.741577 1445640209 0.501465 -0.013245 0.445251 0.741577 1445640209 0.554810 -0.171875 0.371338 0.724365 1445640209 0.554810 -0.171875 0.371338 0.724365 1445640209 0.554810 -0.171875 0.371338 0.724365 1445640209 0.554810 -0.171875 0.371338 0.724365 1445640209 0.596191 -0.183167 0.341858 0.702881 1445640209 0.596191 -0.183167 0.341858 0.702881 1445640209 0.596191 -0.183167 0.341858 0.702881 1445640209 0.596191 -0.183167 0.341858 0.702881 1445640209 0.596191 -0.183167 0.341858 0.702881 1445640209 0.596191 -0.183167 0.341858 0.702881 1445640209 0.627380 -0.070740 0.391296 0.669434 1445640209 0.627380 -0.070740 0.391296 0.669434 1445640209 0.627380 -0.070740 0.391296 0.669434 1445640209 0.627380 -0.070740 0.391296 0.669434 1445640209 0.627380 -0.070740 0.391296 0.669434 1445640209 0.627380 -0.070740 0.391296 0.669434 1445640209 0.635864 0.023438 0.371521 0.676025 1445640209 0.635864 0.023438 0.371521 0.676025 1445640209 0.635864 0.023438 0.371521 0.676025 1445640209 0.635864 0.023438 0.371521 0.676025 1445640209 0.635864 0.023438 0.371521 0.676025 1445640209 0.635864 0.023438 0.371521 0.676025 1445640209 0.632568 0.133057 0.330750 0.687500 1445640209 0.632568 0.133057 0.330750 0.687500 1445640209 0.632568 0.133057 0.330750 0.687500 1445640209 0.632568 0.133057 0.330750 0.687500 1445640209 0.632568 0.133057 0.330750 0.687500 1445640209 0.632568 0.133057 0.330750 0.687500 1445640209 0.632568 0.133057 0.330750 0.687500 1445640209 0.605103 0.259644 0.335388 0.673706 1445640209 0.605103 0.259644 0.335388 0.673706 1445640210 0.605103 0.259644 0.335388 0.673706 1445640210 0.605103 0.259644 0.335388 0.673706 1445640210 0.527832 0.372803 0.406250 0.645935 1445640210 0.527832 0.372803 0.406250 0.645935 1445640210 0.527832 0.372803 0.406250 0.645935 1445640210 0.527832 0.372803 0.406250 0.645935 1445640210 0.527832 0.372803 0.406250 0.645935 1445640210 0.527832 0.372803 0.406250 0.645935 1445640210 0.477234 0.371948 0.440735 0.663025 1445640210 0.477234 0.371948 0.440735 0.663025 1445640210 0.477234 0.371948 0.440735 0.663025 1445640210 0.477234 0.371948 0.440735 0.663025 1445640210 0.477234 0.371948 0.440735 0.663025 1445640210 0.477234 0.371948 0.440735 0.663025 1445640210 0.477234 0.371948 0.440735 0.663025 1445640210 0.480835 0.309021 0.442993 0.690613 1445640210 0.480835 0.309021 0.442993 0.690613 1445640210 0.480835 0.309021 0.442993 0.690613 1445640210 0.480835 0.309021 0.442993 0.690613 1445640210 0.480835 0.309021 0.442993 0.690613 1445640210 0.480835 0.309021 0.442993 0.690613 1445640210 0.513306 0.174805 0.410645 0.732910 1445640210 0.513306 0.174805 0.410645 0.732910 1445640210 0.513306 0.174805 0.410645 0.732910 1445640210 0.513306 0.174805 0.410645 0.732910 1445640210 0.513306 0.174805 0.410645 0.732910 1445640210 0.513306 0.174805 0.410645 0.732910 1445640210 0.539490 0.069763 0.419373 0.726746 1445640210 0.539490 0.069763 0.419373 0.726746 1445640210 0.539490 0.069763 0.419373 0.726746 1445640210 0.539490 0.069763 0.419373 0.726746 1445640210 0.539490 0.069763 0.419373 0.726746 1445640210 0.539490 0.069763 0.419373 0.726746 1445640210 0.549805 -0.013611 0.404602 0.730591 1445640210 0.549805 -0.013611 0.404602 0.730591 1445640210 0.549805 -0.013611 0.404602 0.730591 1445640210 0.549805 -0.013611 0.404602 0.730591 1445640210 0.549805 -0.013611 0.404602 0.730591 1445640210 0.549805 -0.013611 0.404602 0.730591 1445640210 0.611328 -0.178406 0.294739 0.712402 1445640210 0.611328 -0.178406 0.294739 0.712402 1445640210 0.611328 -0.178406 0.294739 0.712402 1445640210 0.611328 -0.178406 0.294739 0.712402 1445640210 0.611328 -0.178406 0.294739 0.712402 1445640210 0.611328 -0.178406 0.294739 0.712402 1445640210 0.638794 -0.201355 0.256226 0.696899 1445640210 0.638794 -0.201355 0.256226 0.696899 1445640210 0.638794 -0.201355 0.256226 0.696899 1445640210 0.638794 -0.201355 0.256226 0.696899 1445640210 0.638794 -0.201355 0.256226 0.696899 1445640210 0.638794 -0.201355 0.256226 0.696899 1445640210 0.638794 -0.201355 0.256226 0.696899 1445640210 0.676147 -0.063049 0.289856 0.674316 1445640210 0.676147 -0.063049 0.289856 0.674316 1445640210 0.676147 -0.063049 0.289856 0.674316 1445640210 0.676147 -0.063049 0.289856 0.674316 1445640210 0.676147 -0.063049 0.289856 0.674316 1445640210 0.680969 0.064209 0.283142 0.672241 1445640210 0.680969 0.064209 0.283142 0.672241 1445640210 0.680969 0.064209 0.283142 0.672241 1445640210 0.680969 0.064209 0.283142 0.672241 1445640210 0.680969 0.064209 0.283142 0.672241 1445640210 0.680969 0.064209 0.283142 0.672241 1445640210 0.680969 0.064209 0.283142 0.672241 1445640210 0.671570 0.178162 0.261047 0.670105 1445640210 0.671570 0.178162 0.261047 0.670105 1445640210 0.671570 0.178162 0.261047 0.670105 1445640210 0.671570 0.178162 0.261047 0.670105 1445640210 0.671570 0.178162 0.261047 0.670105 1445640210 0.671570 0.178162 0.261047 0.670105 1445640210 0.640869 0.308228 0.268677 0.649597 1445640210 0.640869 0.308228 0.268677 0.649597 1445640210 0.640869 0.308228 0.268677 0.649597 1445640210 0.640869 0.308228 0.268677 0.649597 1445640210 0.640869 0.308228 0.268677 0.649597 1445640210 0.640869 0.308228 0.268677 0.649597 1445640210 0.572449 0.435669 0.308350 0.622314 1445640210 0.572449 0.435669 0.308350 0.622314 1445640210 0.572449 0.435669 0.308350 0.622314 1445640210 0.572449 0.435669 0.308350 0.622314 1445640210 0.572449 0.435669 0.308350 0.622314 1445640210 0.572449 0.435669 0.308350 0.622314 1445640210 0.503845 0.474609 0.356384 0.627502 1445640210 0.503845 0.474609 0.356384 0.627502 1445640210 0.503845 0.474609 0.356384 0.627502 1445640210 0.503845 0.474609 0.356384 0.627502 1445640210 0.503845 0.474609 0.356384 0.627502 1445640210 0.503845 0.474609 0.356384 0.627502 1445640210 0.487427 0.412842 0.394287 0.660583 1445640210 0.487427 0.412842 0.394287 0.660583 1445640210 0.487427 0.412842 0.394287 0.660583 1445640210 0.487427 0.412842 0.394287 0.660583 1445640210 0.487427 0.412842 0.394287 0.660583 1445640210 0.487427 0.412842 0.394287 0.660583 1445640210 0.487427 0.412842 0.394287 0.660583 1445640210 0.523804 0.260681 0.390076 0.710938 1445640210 
0.675781 -0.407715 0.477661 0.385803 1445640212 0.675781 -0.407715 0.477661 0.385803 1445640212 0.678345 -0.393311 0.485901 0.385925 1445640212 0.678345 -0.393311 0.485901 0.385925 1445640212 0.678345 -0.393311 0.485901 0.385925 1445640212 0.678345 -0.393311 0.485901 0.385925 1445640212 0.678345 -0.393311 0.485901 0.385925 1445640212 0.678345 -0.393311 0.485901 0.385925 1445640212 0.682129 -0.375916 0.500549 0.377869 1445640212 0.682129 -0.375916 0.500549 0.377869 1445640212 0.682129 -0.375916 0.500549 0.377869 1445640212 0.682129 -0.375916 0.500549 0.377869 1445640212 0.682129 -0.375916 0.500549 0.377869 1445640212 0.682129 -0.375916 0.500549 0.377869 1445640212 0.682129 -0.375916 0.500549 0.377869 1445640212 0.687317 -0.358887 0.516296 0.363525 1445640212 0.687317 -0.358887 0.516296 0.363525 1445640212 0.687317 -0.358887 0.516296 0.363525 1445640212 0.687317 -0.358887 0.516296 0.363525 1445640212 0.687317 -0.358887 0.516296 0.363525 1445640212 0.687317 -0.358887 0.516296 0.363525 1445640212 0.691650 -0.345215 0.528992 0.350037 1445640212 0.691650 -0.345215 0.528992 0.350037 1445640212 0.691650 -0.345215 0.528992 0.350037 1445640212 0.690674 -0.341858 0.540466 0.337585 1445640212 0.690674 -0.341858 0.540466 0.337585 1445640212 0.690674 -0.341858 0.540466 0.337585 1445640212 0.690674 -0.341858 0.540466 0.337585 1445640212 0.684082 -0.348389 0.544373 0.338013 1445640212 0.684082 -0.348389 0.544373 0.338013 1445640212 0.684082 -0.348389 0.544373 0.338013 1445640212 0.684082 -0.348389 0.544373 0.338013 1445640212 0.684082 -0.348389 0.544373 0.338013 1445640212 0.684082 -0.348389 0.544373 0.338013 1445640212 0.697571 -0.331543 0.551025 0.315918 1445640212 0.697571 -0.331543 0.551025 0.315918 1445640212 0.697571 -0.331543 0.551025 0.315918 1445640212 0.697571 -0.331543 0.551025 0.315918 1445640212 0.697571 -0.331543 0.551025 0.315918 1445640213 0.697571 -0.331543 0.551025 0.315918 1445640213 0.707336 -0.327026 0.550354 0.299683 1445640213 0.707336 -0.327026 0.550354 0.299683 1445640213 0.707336 -0.327026 0.550354 0.299683 1445640213 0.707336 -0.327026 0.550354 0.299683 1445640213 0.707336 -0.327026 0.550354 0.299683 1445640213 0.707336 -0.327026 0.550354 0.299683 1445640213 0.688599 -0.370911 0.530762 0.326355 1445640213 0.688599 -0.370911 0.530762 0.326355 1445640213 0.688599 -0.370911 0.530762 0.326355 1445640213 0.688599 -0.370911 0.530762 0.326355 1445640213 0.688599 -0.370911 0.530762 0.326355 1445640213 0.688599 -0.370911 0.530762 0.326355 1445640213 0.683777 -0.377930 0.523987 0.339111 1445640213 0.683777 -0.377930 0.523987 0.339111 1445640213 0.683777 -0.377930 0.523987 0.339111 1445640213 0.683777 -0.377930 0.523987 0.339111 1445640213 0.683777 -0.377930 0.523987 0.339111 1445640213 0.696777 -0.352173 0.532532 0.326843 1445640213 0.696777 -0.352173 0.532532 0.326843 1445640213 0.696777 -0.352173 0.532532 0.326843 1445640213 0.696777 -0.352173 0.532532 0.326843 1445640213 0.696777 -0.352173 0.532532 0.326843 1445640213 0.696777 -0.352173 0.532532 0.326843 1445640213 0.708740 -0.327454 0.539734 0.314697 1445640213 0.708740 -0.327454 0.539734 0.314697 1445640213 0.708740 -0.327454 0.539734 0.314697 1445640213 0.708740 -0.327454 0.539734 0.314697 1445640213 0.708740 -0.327454 0.539734 0.314697 1445640213 0.708740 -0.327454 0.539734 0.314697 1445640213 0.708740 -0.327454 0.539734 0.314697 1445640213 0.711304 -0.315613 0.544312 0.313232 1445640213 0.711304 -0.315613 0.544312 0.313232 1445640213 0.711304 -0.315613 0.544312 0.313232 1445640213 0.711304 -0.315613 0.544312 0.313232 1445640213 0.711304 -0.315613 0.544312 0.313232 1445640213 0.711304 -0.315613 0.544312 0.313232 1445640213 0.709167 -0.306152 0.549011 0.319092 1445640213 0.709167 -0.306152 0.549011 0.319092 1445640213 0.709167 -0.306152 0.549011 0.319092 1445640213 0.701965 -0.303955 0.550171 0.334839 1445640213 0.701965 -0.303955 0.550171 0.334839 1445640213 0.701965 -0.303955 0.550171 0.334839 1445640213 0.701965 -0.303955 0.550171 0.334839 1445640213 0.701965 -0.303955 0.550171 0.334839 1445640213 0.701965 -0.303955 0.550171 0.334839 1445640213 0.701965 -0.303955 0.550171 0.334839 1445640213 0.689819 -0.309021 0.552490 0.351196 1445640213 0.689819 -0.309021 0.552490 0.351196 1445640213 0.689819 -0.309021 0.552490 0.351196 1445640213 0.689819 -0.309021 0.552490 0.351196 1445640213 0.689819 -0.309021 0.552490 0.351196 1445640213 0.689819 -0.309021 0.552490 0.351196 1445640213 0.686279 -0.305359 0.561523 0.346985 1445640213 0.686279 -0.305359 0.561523 0.346985 1445640213 0.686279 -0.305359 0.561523 0.346985 1445640213 0.686279 -0.305359 0.561523 0.346985 1445640213 0.686279 -0.305359 0.561523 0.346985 1445640213 0.686279 -0.305359 0.561523 0.346985 1445640213 0.701355 -0.278870 0.570068 0.324402 1445640213 0.701355 -0.278870 0.570068 0.324402 1445640213 0.701355 -0.278870 0.570068 0.324402 1445640213 0.701355 -0.278870 0.570068 0.324402 1445640213 0.701355 -0.278870 0.570068 0.324402 1445640213 0.701355 -0.278870 0.570068 0.324402 1445640213 0.701355 -0.278870 0.570068 0.324402 1445640213 0.718445 -0.266785 0.566833 0.302002 1445640213 0.718445 -0.266785 0.566833 0.302002 1445640213 0.718445 -0.266785 0.566833 0.302002 1445640213 0.718445 -0.266785 0.566833 0.302002 1445640213 0.718445 -0.266785 0.566833 0.302002 1445640213 0.712036 -0.308167 0.544128 0.319214 1445640213 0.712036 -0.308167 0.544128 0.319214 1445640213 0.712036 -0.308167 0.544128 0.319214 1445640213 0.712036 -0.308167 0.544128 0.319214 1445640213 0.712036 -0.308167 0.544128 0.319214 1445640213 0.712036 -0.308167 0.544128 0.319214 1445640213 0.705383 -0.337341 0.518799 0.345520 1445640213 0.705383 -0.337341 0.518799 0.345520 1445640213 0.705383 -0.337341 0.518799 0.345520 1445640213 0.705383 -0.337341 0.518799 0.345520 1445640213 0.705383 -0.337341 0.518799 0.345520 1445640213 0.705383 -0.337341 0.518799 0.345520 1445640213 0.711487 -0.324402 0.517822 0.346741 1445640213 0.711487 -0.324402 0.517822 0.346741 1445640213 0.711487 -0.324402 0.517822 0.346741 1445640213 0.711487 -0.324402 0.517822 0.346741 1445640213 0.711487 -0.324402 0.517822 0.346741 1445640213 0.711487 -0.324402 0.517822 0.346741 1445640213 0.711487 -0.324402 0.517822 0.346741 1445640213 0.721924 -0.307129 0.521790 0.334900 1445640213 0.721924 -0.307129 0.521790 0.334900 1445640213 0.721924 -0.307129 0.521790 0.334900 1445640213 0.721924 -0.307129 0.521790 0.334900 1445640213 0.721924 -0.307129 0.521790 0.334900 1445640213 0.721924 -0.307129 0.521790 0.334900 1445640213 0.727783 -0.303833 0.521179 0.326111 1445640213 0.727783 -0.303833 0.521179 0.326111 1445640213 0.727783 -0.303833 0.521179 0.326111 1445640213 0.727783 -0.303833 0.521179 0.326111 1445640213 0.731567 -0.299316 0.525024 0.315491 1445640213 0.731567 -0.299316 0.525024 0.315491 1445640213 0.731567 -0.299316 0.525024 0.315491 1445640213 0.731567 -0.299316 0.525024 0.315491 1445640213 0.731567 -0.299316 0.525024 0.315491 1445640213 0.726624 -0.294495 0.536987 0.311157 1445640214 0.726624 -0.294495 0.536987 0.311157 1445640214 0.726624 -0.294495 0.536987 0.311157 1445640214 0.726624 -0.294495 0.536987 0.311157 1445640214 0.726624 -0.294495 0.536987 0.311157 1445640214 0.726624 -0.294495 0.536987 0.311157 1445640214 0.726624 -0.294495 0.536987 0.311157 1445640214 0.708679 -0.306763 0.546326 0.324219 1445640214 0.708679 -0.306763 0.546326 0.324219 1445640214 0.708679 -0.306763 0.546326 0.324219 1445640214 0.708679 -0.306763 0.546326 0.324219 1445640214 0.708679 -0.306763 0.546326 0.324219 1445640214 0.705017 -0.302734 0.554199 0.322571 1445640214 0.705017 -0.302734 0.554199 0.322571 1445640214 0.705017 -0.302734 0.554199 0.322571 1445640214 0.705017 -0.302734 0.554199 0.322571 1445640214 0.705017 -0.302734 0.554199 0.322571 1445640214 0.705017 -0.302734 0.554199 0.322571 1445640214 0.718262 -0.268982 0.572144 0.290527 1445640214 0.718262 -0.268982 0.572144 0.290527 1445640214 0.718262 -0.268982 0.572144 0.290527 1445640214 0.718262 -0.268982 0.572144 0.290527 1445640214 0.718262 -0.268982 0.572144 0.290527 1445640214 0.718262 -0.268982 0.572144 0.290527 1445640214 0.718262 -0.268982 0.572144 0.290527 1445640214 0.719421 -0.281860 0.571289 0.276672 1445640214 0.719421 -0.281860 0.571289 0.276672 1445640214 0.719421 -0.281860 0.571289 0.276672 1445640214 0.719421 -0.281860 0.571289 0.276672 1445640214 0.719421 -0.281860 0.571289 0.276672 1445640214 0.719421 -0.281860 0.571289 0.276672 1445640214 0.708191 -0.327942 0.552429 0.292725 1445640214 0.708191 -0.327942 0.552429 0.292725 1445640214 0.708191 -0.327942 0.552429 0.292725 1445640214 0.708191 -0.327942 0.552429 0.292725 1445640214 0.708191 -0.327942 0.552429 0.292725 1445640214 0.708191 -0.327942 0.552429 0.292725 1445640214 0.714539 -0.315857 0.551331 0.292664 1445640214 0.714539 -0.315857 0.551331 0.292664 1445640214 0.714539 -0.315857 0.551331 0.292664 1445640214 0.714539 -0.315857 0.551331 0.292664 1445640214 0.714539 -0.315857 0.551331 0.292664 1445640214 0.714539 -0.315857 0.551331 0.292664 1445640214 0.727234 -0.284851 0.558655 0.278992 1445640214 0.727234 -0.284851 0.558655 0.278992 1445640214 0.727234 -0.284851 0.558655 0.278992 1445640214 0.727234 -0.284851 0.558655 0.278992 1445640214 0.727234 -0.284851 0.558655 0.278992 1445640214 0.727234 -0.284851 0.558655 0.278992 1445640214 0.734070 -0.280396 0.553894 0.274902 1445640214 0.734070 -0.280396 0.553894 0.274902 1445640214 0.734070 -0.280396 0.553894 0.274902 1445640214 0.734070 -0.280396 0.553894 0.274902 1445640214 0.734070 -0.280396 0.553894 0.274902 1445640214 0.734070 -0.280396 0.553894 0.274902 1445640214 0.734070 -0.280396 0.553894 0.274902 1445640214 0.734741 -0.287354 0.550171 0.273560 1445640214 0.734741 -0.287354 0.550171 0.273560 1445640214 0.734741 -0.287354 0.550171 0.273560 1445640214 0.734741 -0.287354 0.550171 0.273560 1445640214 0.734741 -0.287354 0.550171 0.273560 1445640214 0.733704 -0.281372 0.555054 0.272705 1445640214 0.733704 -0.281372 0.555054 0.272705 1445640214 0.733704 -0.281372 0.555054 0.272705 1445640214 0.733704 -0.281372 0.555054 0.272705 1445640214 0.733704 -0.281372 0.555054 0.272705 1445640214 0.733704 -0.281372 0.555054 0.272705 1445640214 0.719116 -0.298462 0.554688 0.293396 1445640214 0.719116 -0.298462 0.554688 0.293396 1445640214 0.719116 -0.298462 0.554688 0.293396 1445640214 0.719116 -0.298462 0.554688 0.293396 1445640214 0.719116 -0.298462 0.554688 0.293396 1445640214 0.714233 -0.304321 0.553650 0.301147 1445640214 0.714233 -0.304321 0.553650 0.301147 1445640214 0.714233 -0.304321 0.553650 0.301147 1445640214 0.714233 -0.304321 0.553650 0.301147 1445640214 0.714233 -0.304321 0.553650 0.301147 1445640214 0.714233 -0.304321 0.553650 0.301147 1445640214 0.731018 -0.249207 0.580017 0.258911 1445640214 0.731018 -0.249207 0.580017 0.258911 1445640214 0.731018 -0.249207 0.580017 0.258911 1445640214 0.731018 -0.249207 0.580017 0.258911 1445640214 0.731018 -0.249207 0.580017 0.258911 1445640214 0.731018 -0.249207 0.580017 0.258911 1445640214 0.735901 -0.230042 0.591675 0.235291 1445640214 0.735901 -0.230042 0.591675 0.235291 1445640214 0.735901 -0.230042 0.591675 0.235291 1445640214 0.735901 -0.230042 0.591675 0.235291 1445640214 0.735901 -0.230042 0.591675 0.235291 1445640214 0.721252 -0.275208 0.576294 0.268066 1445640214 0.721252 -0.275208 0.576294 0.268066 1445640214 0.721252 -0.275208 0.576294 0.268066 1445640214 0.721252 -0.275208 0.576294 0.268066 1445640214 0.721252 -0.275208 0.576294 0.268066 1445640214 0.721252 -0.275208 0.576294 0.268066 1445640214 0.718323 -0.294983 0.558533 0.291626 1445640214 0.718323 -0.294983 0.558533 0.291626 1445640214 0.718323 -0.294983 0.558533 0.291626 1445640214 0.718323 -0.294983 0.558533 0.291626 1445640214 0.718323 -0.294983 0.558533 0.291626 1445640214 0.718323 -0.294983 0.558533 0.291626 1445640214 0.722107 -0.296814 0.545715 0.304260 1445640214 0.722107 -0.296814 0.545715 0.304260 1445640214 0.722107 -0.296814 0.545715 0.304260 1445640214 0.722107 -0.296814 0.545715 0.304260 1445640214 0.722107 -0.296814 0.545715 0.304260 1445640214 0.722107 -0.296814 0.545715 0.304260 1445640214 0.722107 -0.296814 0.545715 0.304260 1445640214 0.721985 -0.305908 0.537537 0.310059 1445640215 0.721985 -0.305908 0.537537 0.310059 1445640215 0.721985 -0.305908 0.537537 0.310059 1445640215 0.721985 -0.305908 0.537537 0.310059 1445640215 0.721985 -0.305908 0.537537 0.310059 1445640215 0.721985 -0.305908 0.537537 0.310059 1445640215 0.723083 -0.313904 0.531860 0.309326 1445640215 0.723083 -0.313904 0.531860 0.309326 1445640215 0.723083 -0.313904 0.531860 0.309326 1445640215 0.723083 -0.313904 0.531860 0.309326 1445640215 0.723083 -0.313904 0.531860 0.309326 1445640215 0.723083 -0.313904 0.531860 0.309326 1445640215 0.722412 -0.311340 0.537903 0.302979 1445640215 0.722412 -0.311340 0.537903 0.302979 1445640215 0.722412 -0.311340 0.537903 0.302979 1445640215 0.722412 -0.311340 0.537903 0.302979 1445640215 0.722412 -0.311340 0.537903 0.302979 1445640215 0.722412 -0.311340 0.537903 0.302979 1445640215 0.716675 -0.305298 0.551086 0.298889 1445640215 0.716675 -0.305298 0.551086 0.298889 1445640215 0.716675 -0.305298 0.551086 0.298889 1445640215 0.716675 -0.305298 0.551086 0.298889 1445640215 0.716675 -0.305298 0.551086 0.298889 1445640215 0.716675 -0.305298 0.551086 0.298889 1445640215 0.716675 -0.305298 0.551086 0.298889 1445640215 0.708008 -0.306396 0.559387 0.303101 1445640215 0.708008 -0.306396 0.559387 0.303101 1445640215 0.708008 -0.306396 0.559387 0.303101 1445640215 0.708008 -0.306396 0.559387 0.303101 1445640215 0.708008 -0.306396 0.559387 0.303101 1445640215 0.708008 -0.306396 0.559387 0.303101 1445640215 0.699158 -0.314331 0.560120 0.313904 1445640215 0.699158 -0.314331 0.560120 0.313904 1445640215 0.699158 -0.314331 0.560120 0.313904 1445640215 0.699158 -0.314331 0.560120 0.313904 1445640215 0.699158 -0.314331 0.560120 0.313904 1445640215 0.699158 -0.314331 0.560120 0.313904 1445640215 0.697754 -0.310791 0.564880 0.312073 1445640215 0.697754 -0.310791 0.564880 0.312073 1445640215 0.697754 -0.310791 0.564880 0.312073 1445640215 0.697754 -0.310791 0.564880 0.312073 1445640215 0.697754 -0.310791 0.564880 0.312073 1445640215 0.697754 -0.310791 0.564880 0.312073 1445640215 0.705933 -0.310852 0.558899 0.304382 1445640215 0.705933 -0.310852 0.558899 0.304382 1445640215 0.705933 -0.310852 0.558899 0.304382 1445640215 0.705933 -0.310852 0.558899 0.304382 1445640215 0.705933 -0.310852 0.558899 0.304382 1445640215 0.705933 -0.310852 0.558899 0.304382 1445640215 0.705933 -0.310852 0.558899 0.304382 1445640215 0.703308 -0.334412 0.541748 0.316162 1445640215 0.703308 -0.334412 0.541748 0.316162 1445640215 0.703308 -0.334412 0.541748 0.316162 1445640215 0.703308 -0.334412 0.541748 0.316162 1445640215 0.703308 -0.334412 0.541748 0.316162 1445640215 0.703308 -0.334412 0.541748 0.316162 1445640215 0.705872 -0.340027 0.529846 0.324463 1445640215 0.705872 -0.340027 0.529846 0.324463 1445640215 0.705872 -0.340027 0.529846 0.324463 1445640215 0.705872 -0.340027 0.529846 0.324463 1445640215 0.705872 -0.340027 0.529846 0.324463 1445640215 0.705872 -0.340027 0.529846 0.324463 1445640215 0.716553 -0.319214 0.534058 0.315186 1445640215 0.716553 -0.319214 0.534058 0.315186 1445640215 0.716553 -0.319214 0.534058 0.315186 1445640215 0.716553 -0.319214 0.534058 0.315186 1445640215 0.716553 -0.319214 0.534058 0.315186 1445640215 0.716553 -0.319214 0.534058 0.315186 1445640215 0.725525 -0.305176 0.537476 0.302551 1445640215 0.725525 -0.305176 0.537476 0.302551 1445640215 0.725525 -0.305176 0.537476 0.302551 1445640215 0.725525 -0.305176 0.537476 0.302551 1445640215 0.725525 -0.305176 0.537476 0.302551 1445640215 0.725525 -0.305176 0.537476 0.302551 1445640215 0.729980 -0.301331 0.539429 0.292053 1445640215 0.729980 -0.301331 0.539429 0.292053 1445640215 0.729980 -0.301331 0.539429 0.292053 1445640215 0.729980 -0.301331 0.539429 0.292053 1445640215 0.729980 -0.301331 0.539429 0.292053 1445640215 0.729980 -0.301331 0.539429 0.292053 1445640215 0.729980 -0.301331 0.539429 0.292053 1445640215 0.729736 -0.296997 0.547363 0.282104 1445640215 0.729736 -0.296997 0.547363 0.282104 1445640215 0.729736 -0.296997 0.547363 0.282104 1445640215 0.729736 -0.296997 0.547363 0.282104 1445640215 0.729736 -0.296997 0.547363 0.282104 1445640215 0.729736 -0.296997 0.547363 0.282104 1445640215 0.720886 -0.305176 0.552795 0.285461 1445640215 0.720886 -0.305176 0.552795 0.285461 1445640215 0.720886 -0.305176 0.552795 0.285461 1445640215 0.720886 -0.305176 0.552795 0.285461 1445640215 0.720886 -0.305176 0.552795 0.285461 1445640215 0.720886 -0.305176 0.552795 0.285461 1445640215 0.708618 -0.315735 0.557983 0.294556 1445640215 0.708618 -0.315735 0.557983 0.294556 1445640215 0.708618 -0.315735 0.557983 0.294556 1445640215 0.708618 -0.315735 0.557983 0.294556 1445640215 0.708618 -0.315735 0.557983 0.294556 1445640215 0.708618 -0.315735 0.557983 0.294556 1445640215 0.708618 -0.315735 0.557983 0.294556 1445640215 0.700989 -0.319763 0.563171 0.298523 1445640215 0.700989 -0.319763 0.563171 0.298523 1445640215 0.700989 -0.319763 0.563171 0.298523 1445640215 0.700989 -0.319763 0.563171 0.298523 1445640215 0.700989 -0.319763 0.563171 0.298523 1445640215 0.700989 -0.319763 0.563171 0.298523 1445640215 0.706238 -0.303040 0.571655 0.287231 1445640215 0.706238 -0.303040 0.571655 0.287231 1445640215 0.706238 -0.303040 0.571655 0.287231 1445640215 0.706238 -0.303040 0.571655 0.287231 1445640215 0.706238 -0.303040 0.571655 0.287231 1445640215 0.706238 -0.303040 0.571655 0.287231 1445640215 0.716248 -0.292664 0.572998 0.270081 1445640215 0.716248 -0.292664 0.572998 0.270081 1445640216 0.716248 -0.292664 0.572998 0.270081 1445640216 0.716248 -0.292664 0.572998 0.270081 1445640216 0.716248 -0.292664 0.572998 0.270081 1445640216 0.716248 -0.292664 0.572998 0.270081 1445640216 0.712891 -0.314148 0.560364 0.281128 1445640216 0.712891 -0.314148 0.560364 0.281128 1445640216 0.712891 -0.314148 0.560364 0.281128 1445640216 0.712891 -0.314148 0.560364 0.281128 1445640216 0.712891 -0.314148 0.560364 0.281128 1445640216 0.712891 -0.314148 0.560364 0.281128 1445640216 0.704346 -0.334717 0.546021 0.306030 1445640216 0.704346 -0.334717 0.546021 0.306030 1445640216 0.704346 -0.334717 0.546021 0.306030 1445640216 0.704346 -0.334717 0.546021 0.306030 1445640216 0.703369 -0.326660 0.544617 0.319153 1445640216 0.703369 -0.326660 0.544617 0.319153 1445640216 0.703369 -0.326660 0.544617 0.319153 1445640216 0.703369 -0.326660 0.544617 0.319153 1445640216 0.703369 -0.326660 0.544617 0.319153 1445640216 0.705444 -0.319031 0.544434 0.322632 1445640216 0.705444 -0.319031 0.544434 0.322632 1445640216 0.705444 -0.319031 0.544434 0.322632 1445640216 0.705444 -0.319031 0.544434 0.322632 1445640216 0.705444 -0.319031 0.544434 0.322632 1445640216 0.705444 -0.319031 0.544434 0.322632 1445640216 0.705933 -0.322571 0.540405 0.324707 1445640216 0.705933 -0.322571 0.540405 0.324707 1445640216 0.705933 -0.322571 0.540405 0.324707 1445640216 0.705933 -0.322571 0.540405 0.324707 1445640216 0.705933 -0.322571 0.540405 0.324707 1445640216 0.705933 -0.322571 0.540405 0.324707 1445640216 0.705872 -0.325378 0.540161 0.322449 1445640216 0.705872 -0.325378 0.540161 0.322449 1445640216 0.705872 -0.325378 0.540161 0.322449 1445640216 0.705872 -0.325378 0.540161 0.322449 1445640216 0.705872 -0.325378 0.540161 0.322449 1445640216 0.705872 -0.325378 0.540161 0.322449 1445640216 0.706848 -0.313354 0.549927 0.315796 1445640216 0.706848 -0.313354 0.549927 0.315796 1445640216 0.706848 -0.313354 0.549927 0.315796 1445640216 0.706848 -0.313354 0.549927 0.315796 1445640216 0.706848 -0.313354 0.549927 0.315796 1445640216 0.706848 -0.313354 0.549927 0.315796 1445640216 0.706848 -0.313354 0.549927 0.315796 1445640216 0.703064 -0.297974 0.566467 0.309753 1445640216 0.703064 -0.297974 0.566467 0.309753 1445640216 0.703064 -0.297974 0.566467 0.309753 1445640216 0.703064 -0.297974 0.566467 0.309753 1445640216 0.703064 -0.297974 0.566467 0.309753 1445640216 0.694641 -0.294128 0.576965 0.313049 1445640216 0.694641 -0.294128 0.576965 0.313049 1445640216 0.694641 -0.294128 0.576965 0.313049 1445640216 0.694641 -0.294128 0.576965 0.313049 1445640216 0.694641 -0.294128 0.576965 0.313049 1445640216 0.694641 -0.294128 0.576965 0.313049 1445640216 0.687927 -0.300049 0.575684 0.324463 1445640216 0.687927 -0.300049 0.575684 0.324463 1445640216 0.687927 -0.300049 0.575684 0.324463 1445640216 0.687927 -0.300049 0.575684 0.324463 1445640216 0.687927 -0.300049 0.575684 0.324463 1445640216 0.687927 -0.300049 0.575684 0.324463 1445640216 0.687988 -0.296997 0.577698 0.323547 1445640216 0.687988 -0.296997 0.577698 0.323547 1445640216 0.687988 -0.296997 0.577698 0.323547 1445640216 0.687988 -0.296997 0.577698 0.323547 1445640216 0.687988 -0.296997 0.577698 0.323547 1445640216 0.687988 -0.296997 0.577698 0.323547 1445640216 0.687988 -0.296997 0.577698 0.323547 1445640216 0.701599 -0.283569 0.578735 0.303894 1445640216 0.701599 -0.283569 0.578735 0.303894 1445640216 0.701599 -0.283569 0.578735 0.303894 1445640216 0.701599 -0.283569 0.578735 0.303894 1445640216 0.701599 -0.283569 0.578735 0.303894 1445640216 0.701599 -0.283569 0.578735 0.303894 1445640216 0.704407 -0.298584 0.566528 0.306091 1445640216 0.704407 -0.298584 0.566528 0.306091 1445640216 0.704407 -0.298584 0.566528 0.306091 1445640216 0.704407 -0.298584 0.566528 0.306091 1445640216 0.704407 -0.298584 0.566528 0.306091 1445640216 0.704407 -0.298584 0.566528 0.306091 1445640216 0.699097 -0.321594 0.550354 0.323914 1445640216 0.699097 -0.321594 0.550354 0.323914 1445640216 0.699097 -0.321594 0.550354 0.323914 1445640216 0.699097 -0.321594 0.550354 0.323914 1445640216 0.699097 -0.321594 0.550354 0.323914 1445640216 0.699097 -0.321594 0.550354 0.323914 1445640216 0.697754 -0.319519 0.548218 0.332397 1445640216 0.697754 -0.319519 0.548218 0.332397 1445640216 0.697754 -0.319519 0.548218 0.332397 1445640216 0.697754 -0.319519 0.548218 0.332397 1445640216 0.697754 -0.319519 0.548218 0.332397 1445640216 0.697754 -0.319519 0.548218 0.332397 1445640216 0.699402 -0.312378 0.549072 0.334229 1445640216 0.699402 -0.312378 0.549072 0.334229 1445640216 0.699402 -0.312378 0.549072 0.334229 1445640216 0.699402 -0.312378 0.549072 0.334229 1445640216 0.699402 -0.312378 0.549072 0.334229 1445640216 0.699402 -0.312378 0.549072 0.334229 1445640216 0.701111 -0.310669 0.552124 0.327087 1445640216 0.701111 -0.310669 0.552124 0.327087 1445640216 0.701111 -0.310669 0.552124 0.327087 1445640216 0.701111 -0.310669 0.552124 0.327087 1445640216 0.701111 -0.310669 0.552124 0.327087 1445640216 0.700867 -0.311584 0.558289 0.316162 1445640216 0.700867 -0.311584 0.558289 0.316162 1445640216 0.700867 -0.311584 0.558289 0.316162 1445640217 0.700867 -0.311584 0.558289 0.316162 1445640217 0.700867 -0.311584 0.558289 0.316162 1445640217 0.700867 -0.311584 0.558289 0.316162 1445640217 0.698425 -0.307617 0.565552 0.312500 1445640217 0.698425 -0.307617 0.565552 0.312500 1445640217 0.698425 -0.307617 0.565552 0.312500 1445640217 0.698425 -0.307617 0.565552 0.312500 1445640217 0.698425 -0.307617 0.565552 0.312500 1445640217 0.698425 -0.307617 0.565552 0.312500 1445640217 0.691162 -0.307129 0.571472 0.318298 1445640217 0.691162 -0.307129 0.571472 0.318298 1445640217 0.691162 -0.307129 0.571472 0.318298 1445640217 0.691162 -0.307129 0.571472 0.318298 1445640217 0.691162 -0.307129 0.571472 0.318298 1445640217 0.691162 -0.307129 0.571472 0.318298 1445640217 0.691162 -0.307129 0.571472 0.318298 1445640217 0.677368 -0.317017 0.573120 0.334778 1445640217 0.677368 -0.317017 0.573120 0.334778 1445640217 0.677368 -0.317017 0.573120 0.334778 1445640217 0.677368 -0.317017 0.573120 0.334778 1445640217 0.677368 -0.317017 0.573120 0.334778 1445640217 0.677368 -0.317017 0.573120 0.334778 1445640217 0.674316 -0.321594 0.570801 0.340576 1445640217 0.674316 -0.321594 0.570801 0.340576 1445640217 0.674316 -0.321594 0.570801 0.340576 1445640217 0.674316 -0.321594 0.570801 0.340576 1445640217 0.674316 -0.321594 0.570801 0.340576 1445640217 0.674316 -0.321594 0.570801 0.340576 1445640217 0.687134 -0.308105 0.573547 0.322327 1445640217 0.687134 -0.308105 0.573547 0.322327 1445640217 0.687134 -0.308105 0.573547 0.322327 1445640217 0.687134 -0.308105 0.573547 0.322327 1445640217 0.687134 -0.308105 0.573547 0.322327 1445640217 0.687134 -0.308105 0.573547 0.322327 1445640217 0.687134 -0.308105 0.573547 0.322327 1445640217 0.700989 -0.299927 0.572388 0.301514 1445640217 0.700989 -0.299927 0.572388 0.301514 1445640217 0.700989 -0.299927 0.572388 0.301514 1445640217 0.700989 -0.299927 0.572388 0.301514 1445640217 0.700989 -0.299927 0.572388 0.301514 1445640217 0.700989 -0.299927 0.572388 0.301514 1445640217 0.697083 -0.322998 0.558105 0.313354 1445640217 0.697083 -0.322998 0.558105 0.313354 1445640217 0.697083 -0.322998 0.558105 0.313354 1445640217 0.697083 -0.322998 0.558105 0.313354 1445640217 0.697083 -0.322998 0.558105 0.313354 1445640217 0.697083 -0.322998 0.558105 0.313354 1445640217 0.690796 -0.339844 0.543579 0.334290 1445640217 0.690796 -0.339844 0.543579 0.334290 1445640217 0.690796 -0.339844 0.543579 0.334290 1445640217 0.690796 -0.339844 0.543579 0.334290 1445640217 0.690796 -0.339844 0.543579 0.334290 1445640217 0.695496 -0.338867 0.536743 0.336548 1445640217 0.695496 -0.338867 0.536743 0.336548 1445640217 0.695496 -0.338867 0.536743 0.336548 1445640217 0.695496 -0.338867 0.536743 0.336548 1445640217 0.695496 -0.338867 0.536743 0.336548 1445640217 0.695496 -0.338867 0.536743 0.336548 1445640217 0.695496 -0.338867 0.536743 0.336548 1445640217 0.702759 -0.337036 0.532410 0.330078 1445640217 0.702759 -0.337036 0.532410 0.330078 1445640217 0.702759 -0.337036 0.532410 0.330078 1445640217 0.702759 -0.337036 0.532410 0.330078 1445640217 0.702759 -0.337036 0.532410 0.330078 1445640217 0.702759 -0.337036 0.532410 0.330078 1445640217 0.705994 -0.342590 0.527771 0.324951 1445640217 0.705994 -0.342590 0.527771 0.324951 1445640217 0.705994 -0.342590 0.527771 0.324951 1445640217 0.705994 -0.342590 0.527771 0.324951 1445640217 0.705994 -0.342590 0.527771 0.324951 1445640217 0.705994 -0.342590 0.527771 0.324951 1445640217 0.708069 -0.336243 0.532410 0.319458 1445640217 0.708069 -0.336243 0.532410 0.319458 1445640217 0.708069 -0.336243 0.532410 0.319458 1445640217 0.708069 -0.336243 0.532410 0.319458 1445640217 0.708069 -0.336243 0.532410 0.319458 1445640217 0.708069 -0.336243 0.532410 0.319458 1445640217 0.708069 -0.336243 0.532410 0.319458 1445640217 0.705750 -0.325195 0.543030 0.318054 1445640217 0.705750 -0.325195 0.543030 0.318054 1445640217 0.705750 -0.325195 0.543030 0.318054 1445640217 0.705750 -0.325195 0.543030 0.318054 1445640217 
0.653625 -0.421509 0.459656 0.428650 1445640219 0.653625 -0.421509 0.459656 0.428650 1445640219 0.653625 -0.421509 0.459656 0.428650 1445640219 0.687744 -0.404785 0.446594 0.404541 1445640219 0.687744 -0.404785 0.446594 0.404541 1445640219 0.687744 -0.404785 0.446594 0.404541 1445640219 0.687744 -0.404785 0.446594 0.404541 1445640219 0.687744 -0.404785 0.446594 0.404541 1445640219 0.687744 -0.404785 0.446594 0.404541 1445640219 0.734802 -0.337219 0.434631 0.396729 1445640219 0.734802 -0.337219 0.434631 0.396729 1445640219 0.734802 -0.337219 0.434631 0.396729 1445640219 0.734802 -0.337219 0.434631 0.396729 1445640219 0.734802 -0.337219 0.434631 0.396729 1445640219 0.734802 -0.337219 0.434631 0.396729 1445640219 0.771912 -0.194641 0.437988 0.417603 1445640219 0.771912 -0.194641 0.437988 0.417603 1445640219 0.771912 -0.194641 0.437988 0.417603 1445640219 0.771912 -0.194641 0.437988 0.417603 1445640219 0.771912 -0.194641 0.437988 0.417603 1445640219 0.771912 -0.194641 0.437988 0.417603 1445640219 0.771912 -0.194641 0.437988 0.417603 1445640219 0.776123 -0.013428 0.427368 0.463379 1445640219 0.776123 -0.013428 0.427368 0.463379 1445640219 0.776123 -0.013428 0.427368 0.463379 1445640219 0.776123 -0.013428 0.427368 0.463379 1445640219 0.776123 -0.013428 0.427368 0.463379 1445640219 0.776123 -0.013428 0.427368 0.463379 1445640219 0.748596 0.155029 0.403809 0.502319 1445640219 0.748596 0.155029 0.403809 0.502319 1445640219 0.748596 0.155029 0.403809 0.502319 1445640219 0.748596 0.155029 0.403809 0.502319 1445640219 0.748596 0.155029 0.403809 0.502319 1445640219 0.748596 0.155029 0.403809 0.502319 1445640219 0.685181 0.288513 0.415161 0.524170 1445640219 0.685181 0.288513 0.415161 0.524170 1445640219 0.685181 0.288513 0.415161 0.524170 1445640219 0.685181 0.288513 0.415161 0.524170 1445640219 0.685181 0.288513 0.415161 0.524170 1445640219 0.685181 0.288513 0.415161 0.524170 1445640219 0.607971 0.344543 0.450073 0.555908 1445640219 0.607971 0.344543 0.450073 0.555908 1445640219 0.607971 0.344543 0.450073 0.555908 1445640219 0.607971 0.344543 0.450073 0.555908 1445640219 0.607971 0.344543 0.450073 0.555908 1445640219 0.607971 0.344543 0.450073 0.555908 1445640219 0.607971 0.344543 0.450073 0.555908 1445640219 0.558533 0.303894 0.465820 0.615295 1445640219 0.558533 0.303894 0.465820 0.615295 1445640219 0.558533 0.303894 0.465820 0.615295 1445640219 0.558533 0.303894 0.465820 0.615295 1445640219 0.558533 0.303894 0.465820 0.615295 1445640219 0.558533 0.303894 0.465820 0.615295 1445640219 0.555725 0.198608 0.448914 0.670898 1445640219 0.555725 0.198608 0.448914 0.670898 1445640219 0.555725 0.198608 0.448914 0.670898 1445640219 0.555725 0.198608 0.448914 0.670898 1445640219 0.555725 0.198608 0.448914 0.670898 1445640219 0.555725 0.198608 0.448914 0.670898 1445640219 0.568726 0.077332 0.418762 0.703613 1445640220 0.568726 0.077332 0.418762 0.703613 1445640220 0.568726 0.077332 0.418762 0.703613 1445640220 0.568726 0.077332 0.418762 0.703613 1445640220 0.568726 0.077332 0.418762 0.703613 1445640220 0.568726 0.077332 0.418762 0.703613 1445640220 0.571350 0.028198 0.441528 0.691223 1445640220 0.571350 0.028198 0.441528 0.691223 1445640220 0.571350 0.028198 0.441528 0.691223 1445640220 0.571350 0.028198 0.441528 0.691223 1445640220 0.571350 0.028198 0.441528 0.691223 1445640220 0.571350 0.028198 0.441528 0.691223 1445640220 0.571350 0.028198 0.441528 0.691223 1445640220 0.580750 -0.060364 0.405823 0.703064 1445640220 0.580750 -0.060364 0.405823 0.703064 1445640220 0.580750 -0.060364 0.405823 0.703064 1445640220 0.580750 -0.060364 0.405823 0.703064 1445640220 0.580750 -0.060364 0.405823 0.703064 1445640220 0.580750 -0.060364 0.405823 0.703064 1445640220 0.641602 -0.199646 0.311279 0.671936 1445640220 0.641602 -0.199646 0.311279 0.671936 1445640220 0.641602 -0.199646 0.311279 0.671936 1445640220 0.641602 -0.199646 0.311279 0.671936 1445640220 0.641602 -0.199646 0.311279 0.671936 1445640220 0.641602 -0.199646 0.311279 0.671936 1445640220 0.676392 -0.073303 0.369629 0.632813 1445640220 0.676392 -0.073303 0.369629 0.632813 1445640220 0.676392 -0.073303 0.369629 0.632813 1445640220 0.676392 -0.073303 0.369629 0.632813 1445640220 0.676392 -0.073303 0.369629 0.632813 1445640220 0.676392 -0.073303 0.369629 0.632813 1445640220 0.667053 0.098267 0.405090 0.617432 1445640220 0.667053 0.098267 0.405090 0.617432 1445640220 0.667053 0.098267 0.405090 0.617432 1445640220 0.667053 0.098267 0.405090 0.617432 1445640220 0.667053 0.098267 0.405090 0.617432 1445640220 0.667053 0.098267 0.405090 0.617432 1445640220 0.667053 0.098267 0.405090 0.617432 1445640220 0.645203 0.228333 0.357788 0.635193 1445640220 0.645203 0.228333 0.357788 0.635193 1445640220 0.645203 0.228333 0.357788 0.635193 1445640220 0.645203 0.228333 0.357788 0.635193 1445640220 0.645203 0.228333 0.357788 0.635193 1445640220 0.645203 0.228333 0.357788 0.635193 1445640220 0.617554 0.344666 0.329285 0.625549 1445640220 0.617554 0.344666 0.329285 0.625549 1445640220 0.617554 0.344666 0.329285 0.625549 1445640220 0.617554 0.344666 0.329285 0.625549 1445640220 0.617554 0.344666 0.329285 0.625549 1445640220 0.617554 0.344666 0.329285 0.625549 1445640220 0.617554 0.344666 0.329285 0.625549 1445640220 0.529114 0.450195 0.371948 0.615540 1445640220 0.529114 0.450195 0.371948 0.615540 1445640220 0.529114 0.450195 0.371948 0.615540 1445640220 0.529114 0.450195 0.371948 0.615540 1445640220 0.529114 0.450195 0.371948 0.615540 1445640220 0.529114 0.450195 0.371948 0.615540 1445640220 0.465759 0.459290 0.394653 0.645142 1445640220 0.465759 0.459290 0.394653 0.645142 1445640220 0.465759 0.459290 0.394653 0.645142 1445640220 0.465759 0.459290 0.394653 0.645142 1445640220 0.465759 0.459290 0.394653 0.645142 1445640220 0.465759 0.459290 0.394653 0.645142 1445640220 0.460083 0.380920 0.407593 0.690613 1445640220 0.460083 0.380920 0.407593 0.690613 1445640220 0.460083 0.380920 0.407593 0.690613 1445640220 0.460083 0.380920 0.407593 0.690613 1445640220 0.460083 0.380920 0.407593 0.690613 1445640220 0.460083 0.380920 0.407593 0.690613 1445640220 0.476379 0.236389 0.410522 0.740662 1445640220 0.476379 0.236389 0.410522 0.740662 1445640220 0.476379 0.236389 0.410522 0.740662 1445640220 0.476379 0.236389 0.410522 0.740662 1445640220 0.476379 0.236389 0.410522 0.740662 1445640220 0.476379 0.236389 0.410522 0.740662 1445640220 0.480835 0.115601 0.425415 0.757874 1445640220 0.480835 0.115601 0.425415 0.757874 1445640220 0.480835 0.115601 0.425415 0.757874 1445640220 0.480835 0.115601 0.425415 0.757874 1445640220 0.480835 0.115601 0.425415 0.757874 1445640220 0.480835 0.115601 0.425415 0.757874 1445640220 0.480835 0.115601 0.425415 0.757874 1445640220 0.502930 0.043030 0.456726 0.732422 1445640220 0.502930 0.043030 0.456726 0.732422 1445640220 0.502930 0.043030 0.456726 0.732422 1445640220 0.502930 0.043030 0.456726 0.732422 1445640220 0.502930 0.043030 0.456726 0.732422 1445640220 0.502930 0.043030 0.456726 0.732422 1445640220 0.562073 -0.093140 0.404114 0.715576 1445640220 0.562073 -0.093140 0.404114 0.715576 1445640220 0.562073 -0.093140 0.404114 0.715576 1445640220 0.562073 -0.093140 0.404114 0.715576 1445640220 0.562073 -0.093140 0.404114 0.715576 1445640220 0.601807 -0.101746 0.401611 0.682739 1445640220 0.601807 -0.101746 0.401611 0.682739 1445640220 0.601807 -0.101746 0.401611 0.682739 1445640220 0.601807 -0.101746 0.401611 0.682739 1445640220 0.601807 -0.101746 0.401611 0.682739 1445640220 0.601807 -0.101746 0.401611 0.682739 1445640220 0.601807 -0.101746 0.401611 0.682739 1445640220 0.623291 -0.000854 0.422729 0.657776 1445640220 0.623291 -0.000854 0.422729 0.657776 1445640220 0.623291 -0.000854 0.422729 0.657776 1445640220 0.623291 -0.000854 0.422729 0.657776 1445640220 0.623291 -0.000854 0.422729 0.657776 1445640220 0.623291 -0.000854 0.422729 0.657776 1445640220 0.624634 0.110352 0.397217 0.663147 1445640220 0.624634 0.110352 0.397217 0.663147 1445640220 0.624634 0.110352 0.397217 0.663147 1445640220 0.624634 0.110352 0.397217 0.663147 1445640220 0.624634 0.110352 0.397217 0.663147 1445640220 0.624634 0.110352 0.397217 0.663147 1445640220 0.624634 0.110352 0.397217 0.663147 1445640220 0.610840 0.238953 0.347351 0.670105 1445640221 0.610840 0.238953 0.347351 0.670105 1445640221 0.610840 0.238953 0.347351 0.670105 1445640221 0.610840 0.238953 0.347351 0.670105 1445640221 0.610840 0.238953 0.347351 0.670105 1445640221 0.610840 0.238953 0.347351 0.670105 1445640221 0.575378 0.387634 0.326904 0.641663 1445640221 0.575378 0.387634 0.326904 0.641663 1445640221 0.575378 0.387634 0.326904 0.641663 1445640221 0.575378 0.387634 0.326904 0.641663 1445640221 0.575378 0.387634 0.326904 0.641663 1445640221 0.575378 0.387634 0.326904 0.641663 1445640221 0.498047 0.498779 0.340393 0.622253 1445640221 0.498047 0.498779 0.340393 0.622253 1445640221 0.498047 0.498779 0.340393 0.622253 1445640221 0.498047 0.498779 0.340393 0.622253 1445640221 0.498047 0.498779 0.340393 0.622253 1445640221 0.498047 0.498779 0.340393 0.622253 1445640221 0.451111 0.509827 0.350952 0.642822 1445640221 0.451111 0.509827 0.350952 0.642822 1445640221 0.451111 0.509827 0.350952 0.642822 1445640221 0.451111 0.509827 0.350952 0.642822 1445640221 0.451111 0.509827 0.350952 0.642822 1445640221 0.451111 0.509827 0.350952 0.642822 1445640221 0.451111 0.509827 0.350952 0.642822 1445640221 0.456360 0.444580 0.352600 0.685242 1445640221 0.456360 0.444580 0.352600 0.685242 1445640221 0.456360 0.444580 0.352600 0.685242 1445640221 0.456360 0.444580 0.352600 0.685242 1445640221 0.456360 0.444580 0.352600 0.685242 1445640221 0.456360 0.444580 0.352600 0.685242 1445640221 0.463562 0.303650 0.390198 0.735229 1445640221 0.463562 0.303650 0.390198 0.735229 1445640221 0.463562 0.303650 0.390198 0.735229 1445640221 0.463562 0.303650 0.390198 0.735229 1445640221 0.463562 0.303650 0.390198 0.735229 1445640221 0.463562 0.303650 0.390198 0.735229 1445640221 0.463562 0.303650 0.390198 0.735229 1445640221 0.472046 0.144348 0.425293 0.758545 1445640221 0.472046 0.144348 0.425293 0.758545 1445640221 0.472046 0.144348 0.425293 0.758545 1445640221 0.472046 0.144348 0.425293 0.758545 1445640221 0.472046 0.144348 0.425293 0.758545 1445640221 0.472046 0.144348 0.425293 0.758545 1445640221 0.474121 0.083740 0.509705 0.712952 1445640221 0.474121 0.083740 0.509705 0.712952 1445640221 0.474121 0.083740 0.509705 0.712952 1445640221 0.474121 0.083740 0.509705 0.712952 1445640221 0.474121 0.083740 0.509705 0.712952 1445640221 0.474121 0.083740 0.509705 0.712952 1445640221 0.507813 -0.074707 0.481140 0.710632 1445640221 0.507813 -0.074707 0.481140 0.710632 1445640221 0.507813 -0.074707 0.481140 0.710632 1445640221 0.507813 -0.074707 0.481140 0.710632 1445640221 0.507813 -0.074707 0.481140 0.710632 1445640221 0.507813 -0.074707 0.481140 0.710632 1445640221 0.577026 -0.215515 0.410645 0.672241 1445640221 0.577026 -0.215515 0.410645 0.672241 1445640221 0.577026 -0.215515 0.410645 0.672241 1445640221 0.577026 -0.215515 0.410645 0.672241 1445640221 0.577026 -0.215515 0.410645 0.672241 1445640221 0.577026 -0.215515 0.410645 0.672241 1445640221 0.606262 -0.153320 0.470398 0.622559 1445640221 0.606262 -0.153320 0.470398 0.622559 1445640221 0.606262 -0.153320 0.470398 0.622559 1445640221 0.606262 -0.153320 0.470398 0.622559 1445640221 0.606262 -0.153320 0.470398 0.622559 1445640221 0.606262 -0.153320 0.470398 0.622559 1445640221 0.606262 -0.153320 0.470398 0.622559 1445640221 0.635681 -0.050964 0.474182 0.606934 1445640221 0.635681 -0.050964 0.474182 0.606934 1445640221 0.635681 -0.050964 0.474182 0.606934 1445640221 0.635681 -0.050964 0.474182 0.606934 1445640221 0.635681 -0.050964 0.474182 0.606934 1445640221 0.635681 -0.050964 0.474182 0.606934 1445640221 0.651917 0.033081 0.427246 0.625488 1445640221 0.651917 0.033081 0.427246 0.625488 1445640221 0.651917 0.033081 0.427246 0.625488 1445640221 0.651917 0.033081 0.427246 0.625488 1445640221 0.651917 0.033081 0.427246 0.625488 1445640221 0.651917 0.033081 0.427246 0.625488 1445640221 0.646179 0.148621 0.389404 0.639221 1445640221 0.646179 0.148621 0.389404 0.639221 1445640221 0.646179 0.148621 0.389404 0.639221 1445640221 0.646179 0.148621 0.389404 0.639221 1445640221 0.646179 0.148621 0.389404 0.639221 1445640221 0.646179 0.148621 0.389404 0.639221 1445640221 0.616455 0.296387 0.365417 0.631226 1445640221 0.616455 0.296387 0.365417 0.631226 1445640221 0.616455 0.296387 0.365417 0.631226 1445640221 0.616455 0.296387 0.365417 0.631226 1445640221 0.616455 0.296387 0.365417 0.631226 1445640221 0.616455 0.296387 0.365417 0.631226 1445640221 0.559753 0.419250 0.363525 0.615356 1445640221 0.559753 0.419250 0.363525 0.615356 1445640221 0.559753 0.419250 0.363525 0.615356 1445640221 0.559753 0.419250 0.363525 0.615356 1445640221 0.559753 0.419250 0.363525 0.615356 1445640221 0.559753 0.419250 0.363525 0.615356 1445640221 0.490356 0.473022 0.385559 0.622131 1445640221 0.490356 0.473022 0.385559 0.622131 1445640221 0.490356 0.473022 0.385559 0.622131 1445640221 0.490356 0.473022 0.385559 0.622131 1445640221 0.490356 0.473022 0.385559 0.622131 1445640221 0.490356 0.473022 0.385559 0.622131 1445640221 0.470337 0.454712 0.385376 0.650696 1445640221 0.470337 0.454712 0.385376 0.650696 1445640221 0.470337 0.454712 0.385376 0.650696 1445640221 0.470337 0.454712 0.385376 0.650696 1445640221 0.470337 0.454712 0.385376 0.650696 1445640221 0.470337 0.454712 0.385376 0.650696 1445640221 0.470337 0.454712 0.385376 0.650696 1445640221 0.473450 0.374878 0.378967 0.701111 1445640221 0.473450 0.374878 0.378967 0.701111 1445640222 0.473450 0.374878 0.378967 0.701111 1445640222 0.473450 0.374878 0.378967 0.701111 1445640222 0.473450 0.374878 0.378967 0.701111 1445640222 0.473450 0.374878 0.378967 0.701111 1445640222 0.475464 0.231201 0.388184 0.754761 1445640222 0.475464 0.231201 0.388184 0.754761 1445640222 0.475464 0.231201 0.388184 0.754761 1445640222 0.475464 0.231201 0.388184 0.754761 1445640222 0.475464 0.231201 0.388184 0.754761 1445640222 0.475464 0.231201 0.388184 0.754761 1445640222 0.460327 0.130737 0.456116 0.750244 1445640222 0.460327 0.130737 0.456116 0.750244 1445640222 0.460327 0.130737 0.456116 0.750244 1445640222 0.460327 0.130737 0.456116 0.750244 1445640222 0.460327 0.130737 0.456116 0.750244 1445640222 0.460327 0.130737 0.456116 0.750244 1445640222 0.505676 0.011047 0.477234 0.718506 1445640222 0.505676 0.011047 0.477234 0.718506 1445640222 0.505676 0.011047 0.477234 0.718506 1445640222 0.505676 0.011047 0.477234 0.718506 1445640222 0.505676 0.011047 0.477234 0.718506 1445640222 0.505676 0.011047 0.477234 0.718506 1445640222 0.574097 -0.180176 0.412354 0.684021 1445640222 0.574097 -0.180176 0.412354 0.684021 1445640222 0.574097 -0.180176 0.412354 0.684021 1445640222 0.574097 -0.180176 0.412354 0.684021 1445640222 0.574097 -0.180176 0.412354 0.684021 1445640222 0.574097 -0.180176 0.412354 0.684021 1445640222 0.596985 -0.181824 0.471680 0.622864 1445640222 0.596985 -0.181824 0.471680 0.622864 1445640222 0.596985 -0.181824 0.471680 0.622864 1445640222 0.596985 -0.181824 0.471680 0.622864 1445640222 0.596985 -0.181824 0.471680 0.622864 1445640222 0.596985 -0.181824 0.471680 0.622864 1445640222 0.596985 -0.181824 0.471680 0.622864 1445640222 0.615112 -0.111694 0.481506 0.614197 1445640222 0.615112 -0.111694 0.481506 0.614197 1445640222 0.615112 -0.111694 0.481506 0.614197 1445640222 0.615112 -0.111694 0.481506 0.614197 1445640222 0.615112 -0.111694 0.481506 0.614197 1445640222 0.629456 -0.021057 0.435425 0.643188 1445640222 0.629456 -0.021057 0.435425 0.643188 1445640222 0.629456 -0.021057 0.435425 0.643188 1445640222 0.629456 -0.021057 0.435425 0.643188 1445640222 0.629456 -0.021057 0.435425 0.643188 1445640222 0.629456 -0.021057 0.435425 0.643188 1445640222 0.629456 -0.021057 0.435425 0.643188 1445640222 0.626404 0.097351 0.412537 0.654114 1445640222 0.626404 0.097351 0.412537 0.654114 1445640222 0.626404 0.097351 0.412537 0.654114 1445640222 0.626404 0.097351 0.412537 0.654114 1445640222 0.626404 0.097351 0.412537 0.654114 1445640222 0.626404 0.097351 0.412537 0.654114 1445640222 0.595093 0.230164 0.393005 0.662048 1445640222 0.595093 0.230164 0.393005 0.662048 1445640222 0.595093 0.230164 0.393005 0.662048 1445640222 0.595093 0.230164 0.393005 0.662048 1445640222 0.595093 0.230164 0.393005 0.662048 1445640222 0.595093 0.230164 0.393005 0.662048 1445640222 0.552612 0.349060 0.370728 0.659729 1445640222 0.552612 0.349060 0.370728 0.659729 1445640222 0.552612 0.349060 0.370728 0.659729 1445640222 0.552612 0.349060 0.370728 0.659729 1445640222 0.552612 0.349060 0.370728 0.659729 1445640222 0.552612 0.349060 0.370728 0.659729 1445640222 0.501892 0.400574 0.409119 0.648193 1445640222 0.501892 0.400574 0.409119 0.648193 1445640222 0.501892 0.400574 0.409119 0.648193 1445640222 0.501892 0.400574 0.409119 0.648193 1445640222 0.501892 0.400574 0.409119 0.648193 1445640222 0.501892 0.400574 0.409119 0.648193 1445640222 0.489868 0.364014 0.446838 0.653992 1445640222 0.489868 0.364014 0.446838 0.653992 1445640222 0.489868 0.364014 0.446838 0.653992 1445640222 0.489868 0.364014 0.446838 0.653992 1445640222 0.489868 0.364014 0.446838 0.653992 1445640222 0.489868 0.364014 0.446838 0.653992 1445640222 0.508728 0.260254 0.456177 0.682068 1445640222 0.508728 0.260254 0.456177 0.682068 1445640222 0.508728 0.260254 0.456177 0.682068 1445640222 0.508728 0.260254 0.456177 0.682068 1445640222 0.508728 0.260254 0.456177 0.682068 1445640222 0.508728 0.260254 0.456177 0.682068 1445640222 0.508728 0.260254 0.456177 0.682068 1445640222 0.524231 0.129333 0.445190 0.714233 1445640222 0.524231 0.129333 0.445190 0.714233 1445640222 0.524231 0.129333 0.445190 0.714233 1445640222 0.524231 0.129333 0.445190 0.714233 1445640222 0.524231 0.129333 0.445190 0.714233 1445640222 0.524231 0.129333 0.445190 0.714233 1445640222 0.516968 0.093933 0.491028 0.694763 1445640222 0.516968 0.093933 0.491028 0.694763 1445640222 0.516968 0.093933 0.491028 0.694763 1445640222 0.516968 0.093933 0.491028 0.694763 1445640222 0.516968 0.093933 0.491028 0.694763 1445640222 0.516968 0.093933 0.491028 0.694763 1445640222 0.516968 0.093933 0.491028 0.694763 1445640222 0.551331 -0.103638 0.405884 0.721436 1445640222 0.551331 -0.103638 0.405884 0.721436 1445640222 0.551331 -0.103638 0.405884 0.721436 1445640222 0.551331 -0.103638 0.405884 0.721436 1445640222 0.551331 -0.103638 0.405884 0.721436 1445640222 0.551331 -0.103638 0.405884 0.721436 1445640222 0.587036 -0.245178 0.316345 0.703674 1445640222 0.587036 -0.245178 0.316345 0.703674 1445640222 0.587036 -0.245178 0.316345 0.703674 1445640222 0.587036 -0.245178 0.316345 0.703674 1445640222 0.587036 -0.245178 0.316345 0.703674 1445640222 0.587036 -0.245178 0.316345 0.703674 1445640222 0.622742 -0.137817 0.425415 0.641968 1445640222 0.622742 -0.137817 0.425415 0.641968 1445640222 0.622742 -0.137817 0.425415 0.641968 1445640222 0.622742 -0.137817 0.425415 0.641968 1445640223 0.622742 -0.137817 0.425415 0.641968 1445640223 0.622742 -0.137817 0.425415 0.641968 1445640223 0.631958 -0.023315 0.437927 0.638855 1445640223 0.631958 -0.023315 0.437927 0.638855 1445640223 0.631958 -0.023315 0.437927 0.638855 1445640223 0.631958 -0.023315 0.437927 0.638855 1445640223 0.631958 -0.023315 0.437927 0.638855 1445640223 0.631958 -0.023315 0.437927 0.638855 1445640223 0.639954 0.050171 0.391602 0.659180 1445640223 0.639954 0.050171 0.391602 0.659180 1445640223 0.639954 0.050171 0.391602 0.659180 1445640223 0.639954 0.050171 0.391602 0.659180 1445640223 0.639954 0.050171 0.391602 0.659180 1445640223 0.639954 0.050171 0.391602 0.659180 1445640223 0.621460 0.155457 0.369812 0.672852 1445640223 0.621460 0.155457 0.369812 0.672852 1445640223 0.621460 0.155457 0.369812 0.672852 1445640223 0.621460 0.155457 0.369812 0.672852 1445640223 0.621460 0.155457 0.369812 0.672852 1445640223 0.621460 0.155457 0.369812 0.672852 1445640223 0.621460 0.155457 0.369812 0.672852 1445640223 0.578430 0.273865 0.380554 0.667480 1445640223 0.578430 0.273865 0.380554 0.667480 1445640223 0.578430 0.273865 0.380554 0.667480 1445640223 0.578430 0.273865 0.380554 0.667480 1445640223 0.578430 0.273865 0.380554 0.667480 1445640223 0.578430 0.273865 0.380554 0.667480 1445640223 0.519897 0.372437 0.390808 0.661926 1445640223 0.519897 0.372437 0.390808 0.661926 1445640223 0.519897 0.372437 0.390808 0.661926 1445640223 0.519897 0.372437 0.390808 0.661926 1445640223 0.519897 0.372437 0.390808 0.661926 1445640223 0.519897 0.372437 0.390808 0.661926 1445640223 0.482483 0.401306 0.401550 0.666931 1445640223 0.482483 0.401306 0.401550 0.666931 1445640223 0.482483 0.401306 0.401550 0.666931 1445640223 0.482483 0.401306 0.401550 0.666931 1445640223 0.482483 0.401306 0.401550 0.666931 1445640223 0.482483 0.401306 0.401550 0.666931 1445640223 0.466248 0.381348 0.413757 0.682556 1445640223 0.466248 0.381348 0.413757 0.682556 1445640223 0.466248 0.381348 0.413757 0.682556 1445640223 0.466248 0.381348 0.413757 0.682556 1445640223 0.466248 0.381348 0.413757 0.682556 1445640223 0.466248 0.381348 0.413757 0.682556 1445640223 0.493835 0.278625 0.418640 0.709290 1445640223 0.493835 0.278625 0.418640 0.709290 1445640223 0.493835 0.278625 0.418640 0.709290 1445640223 0.493835 0.278625 0.418640 0.709290 1445640223 0.493835 0.278625 0.418640 0.709290 1445640223 0.493835 0.278625 0.418640 0.709290 1445640223 0.493835 0.278625 0.418640 0.709290 1445640223 0.537292 0.131531 0.412781 0.723572 1445640223 0.537292 0.131531 0.412781 0.723572 1445640223 0.537292 0.131531 0.412781 0.723572 1445640223 0.537292 0.131531 0.412781 0.723572 1445640223 0.537292 0.131531 0.412781 0.723572 1445640223 0.537292 0.131531 0.412781 0.723572 1445640223 0.554810 0.091248 0.447449 0.695435 1445640223 0.554810 0.091248 0.447449 0.695435 1445640223 0.554810 0.091248 0.447449 0.695435 1445640223 0.554810 0.091248 0.447449 0.695435 1445640223 0.554810 0.091248 0.447449 0.695435 1445640223 0.568359 -0.036743 0.388123 0.724487 1445640223 0.568359 -0.036743 0.388123 0.724487 1445640223 0.568359 -0.036743 0.388123 0.724487 1445640223 0.568359 -0.036743 0.388123 0.724487 1445640223 0.568359 -0.036743 0.388123 0.724487 1445640223 0.568359 -0.036743 0.388123 0.724487 1445640223 0.568359 -0.036743 0.388123 0.724487 1445640223 0.634583 -0.211060 0.271973 0.691895 1445640223 0.634583 -0.211060 0.271973 0.691895 1445640223 0.634583 -0.211060 0.271973 0.691895 1445640223 0.634583 -0.211060 0.271973 0.691895 1445640223 0.634583 -0.211060 0.271973 0.691895 1445640223 0.634583 -0.211060 0.271973 0.691895 1445640223 0.634583 -0.211060 0.271973 0.691895 1445640223 0.670593 -0.106873 0.361389 0.638855 1445640223 0.670593 -0.106873 0.361389 0.638855 1445640223 0.670593 -0.106873 0.361389 0.638855 1445640223 0.670593 -0.106873 0.361389 0.638855 1445640223 0.670593 -0.106873 0.361389 0.638855 1445640223 0.670593 -0.106873 0.361389 0.638855 1445640223 0.673828 0.045532 0.423218 0.603882 1445640223 0.673828 0.045532 0.423218 0.603882 1445640223 0.673828 0.045532 0.423218 0.603882 1445640223 0.673828 0.045532 0.423218 0.603882 1445640223 0.673828 0.045532 0.423218 0.603882 1445640223 0.673828 0.045532 0.423218 0.603882 1445640223 0.675049 0.102295 0.393982 0.615234 1445640223 0.675049 0.102295 0.393982 0.615234 1445640223 0.675049 0.102295 0.393982 0.615234 1445640223 0.675049 0.102295 0.393982 0.615234 1445640223 0.675049 0.102295 0.393982 0.615234 1445640223 0.675049 0.102295 0.393982 0.615234 1445640223 0.663818 0.177185 0.370605 0.624878 1445640223 0.663818 0.177185 0.370605 0.624878 1445640223 0.663818 0.177185 0.370605 0.624878 1445640223 0.663818 0.177185 0.370605 0.624878 1445640223 0.663818 0.177185 0.370605 0.624878 1445640223 0.663818 0.177185 0.370605 0.624878 1445640223 0.622986 0.289429 0.388916 0.613770 1445640223 0.622986 0.289429 0.388916 0.613770 1445640223 0.622986 0.289429 0.388916 0.613770 1445640223 0.622986 0.289429 0.388916 0.613770 1445640223 0.622986 0.289429 0.388916 0.613770 1445640223 0.622986 0.289429 0.388916 0.613770 1445640223 0.622986 0.289429 0.388916 0.613770 1445640223 0.576233 0.379578 0.413391 0.594055 1445640223 0.576233 0.379578 0.413391 0.594055 1445640223 0.576233 0.379578 0.413391 0.594055 1445640223 0.576233 0.379578 0.413391 0.594055 1445640224 0.576233 0.379578 0.413391 0.594055 1445640224 0.576233 0.379578 0.413391 0.594055 1445640224 0.530579 0.415466 0.429138 0.601379 1445640224 0.530579 0.415466 0.429138 0.601379 1445640224 0.530579 0.415466 0.429138 0.601379 1445640224 0.530579 0.415466 0.429138 0.601379 1445640224 0.530579 0.415466 0.429138 0.601379 1445640224 0.530579 0.415466 0.429138 0.601379 1445640224 0.509949 0.404236 0.421143 0.631714 1445640224 0.509949 0.404236 0.421143 0.631714 1445640224 0.509949 0.404236 0.421143 0.631714 1445640224 0.509949 0.404236 0.421143 0.631714 1445640224 0.509949 0.404236 0.421143 0.631714 1445640224 0.509949 0.404236 0.421143 0.631714 1445640224 0.509949 0.404236 0.421143 0.631714 1445640224 0.501099 0.340210 0.414673 0.679016 1445640224 0.501099 0.340210 0.414673 0.679016 1445640224 0.501099 0.340210 0.414673 0.679016 1445640224 0.501099 0.340210 0.414673 0.679016 1445640224 0.501099 0.340210 0.414673 0.679016 1445640224 0.501099 0.340210 0.414673 0.679016 1445640224 0.508301 0.208008 0.404968 0.730957 1445640224 0.508301 0.208008 0.404968 0.730957 1445640224 0.508301 0.208008 0.404968 0.730957 1445640224 0.508301 0.208008 0.404968 0.730957 1445640224 0.508301 0.208008 0.404968 0.730957 1445640224 0.508301 0.208008 0.404968 0.730957 1445640224 0.515564 0.133850 0.424683 0.731995 1445640224 0.515564 0.133850 0.424683 0.731995 1445640224 0.515564 0.133850 0.424683 0.731995 1445640224 0.515564 0.133850 0.424683 0.731995 1445640224 0.515564 0.133850 0.424683 0.731995 1445640224 0.515564 0.133850 0.424683 0.731995 1445640224 0.557495 0.039856 0.377563 0.738220 1445640224 0.557495 0.039856 0.377563 0.738220 1445640224 0.557495 0.039856 0.377563 0.738220 1445640224 0.557495 0.039856 0.377563 0.738220 1445640224 0.557495 0.039856 0.377563 0.738220 1445640224 0.557495 0.039856 0.377563 0.738220 1445640224 0.588684 -0.160400 0.270325 0.744690 1445640224 0.588684 -0.160400 0.270325 0.744690 1445640224 0.588684 -0.160400 0.270325 0.744690 1445640224 0.588684 -0.160400 0.270325 0.744690 1445640224 0.588684 -0.160400 0.270325 0.744690 1445640224 0.588684 -0.160400 0.270325 0.744690 1445640224 0.588684 -0.160400 0.270325 0.744690 1445640224 0.613953 -0.185425 0.282959 0.713074 1445640224 0.613953 -0.185425 0.282959 0.713074 1445640224 0.613953 -0.185425 0.282959 0.713074 1445640224 0.613953 -0.185425 0.282959 0.713074 1445640224 0.613953 -0.185425 0.282959 0.713074 1445640224 0.613953 -0.185425 0.282959 0.713074 1445640224 0.636780 -0.053040 0.377563 0.670105 1445640224 0.636780 -0.053040 0.377563 0.670105 1445640224 0.636780 -0.053040 0.377563 0.670105 1445640224 0.636780 -0.053040 0.377563 0.670105 1445640224 0.636780 -0.053040 0.377563 0.670105 1445640224 0.642944 0.024414 0.362610 0.674133 1445640224 0.642944 0.024414 0.362610 0.674133 1445640224 0.642944 0.024414 0.362610 0.674133 1445640224 0.642944 0.024414 0.362610 0.674133 1445640224 0.642944 0.024414 0.362610 0.674133 1445640224 0.642944 0.024414 0.362610 0.674133 1445640224 0.642944 0.024414 0.362610 0.674133 1445640224 0.642517 0.094238 0.339172 0.680603 1445640224 0.642517 0.094238 0.339172 0.680603 1445640224 0.642517 0.094238 0.339172 0.680603 1445640224 0.642517 0.094238 0.339172 0.680603 1445640224 0.642517 0.094238 0.339172 0.680603 1445640224 0.616638 0.200989 0.362488 0.669189 1445640224 0.616638 0.200989 0.362488 0.669189 1445640224 0.616638 0.200989 0.362488 0.669189 1445640224 0.616638 0.200989 0.362488 0.669189 1445640224 0.616638 0.200989 0.362488 0.669189 1445640224 0.616638 0.200989 0.362488 0.669189 1445640224 0.560120 0.303040 0.394409 0.662354 1445640224 0.560120 0.303040 0.394409 0.662354 1445640224 0.560120 0.303040 0.394409 0.662354 1445640224 0.560120 0.303040 0.394409 0.662354 1445640224 0.560120 0.303040 0.394409 0.662354 1445640224 0.560120 0.303040 0.394409 0.662354 1445640224 0.560120 0.303040 0.394409 0.662354 1445640224 0.517761 0.348145 0.397156 0.672913 1445640224 0.517761 0.348145 0.397156 0.672913 1445640224 0.517761 0.348145 0.397156 0.672913 1445640224 0.517761 0.348145 0.397156 0.672913 1445640224 0.517761 0.348145 0.397156 0.672913 1445640224 0.489014 0.346680 0.404663 0.690552 1445640224 0.489014 0.346680 0.404663 0.690552 1445640224 0.489014 0.346680 0.404663 0.690552 1445640224 0.489014 0.346680 0.404663 0.690552 1445640224 0.489014 0.346680 0.404663 0.690552 1445640224 0.489014 0.346680 0.404663 0.690552 1445640224 0.489014 0.346680 0.404663 0.690552 1445640224 0.490723 0.303467 0.404114 0.709656 1445640224 0.490723 0.303467 0.404114 0.709656 1445640224 0.490723 0.303467 0.404114 0.709656 1445640224 0.490723 0.303467 0.404114 0.709656 1445640224 0.490723 0.303467 0.404114 0.709656 1445640224 0.490723 0.303467 0.404114 0.709656 1445640224 0.532288 0.188660 0.389282 0.727600 1445640224 0.532288 0.188660 0.389282 0.727600 1445640224 0.532288 0.188660 0.389282 0.727600 1445640224 0.532288 0.188660 0.389282 0.727600 1445640224 0.532288 0.188660 0.389282 0.727600 1445640224 0.532288 0.188660 0.389282 0.727600 1445640224 0.574158 0.092590 0.389648 0.714050 1445640224 0.574158 0.092590 0.389648 0.714050 1445640224 
0.680542 -0.378845 0.504944 0.371826 1445640226 0.681274 -0.371704 0.504700 0.378052 1445640226 0.681274 -0.371704 0.504700 0.378052 1445640226 0.681274 -0.371704 0.504700 0.378052 1445640226 0.681274 -0.371704 0.504700 0.378052 1445640226 0.681274 -0.371704 0.504700 0.378052 1445640226 0.681274 -0.371704 0.504700 0.378052 1445640226 0.679382 -0.362671 0.510742 0.382080 1445640226 0.679382 -0.362671 0.510742 0.382080 1445640226 0.679382 -0.362671 0.510742 0.382080 1445640226 0.679382 -0.362671 0.510742 0.382080 1445640226 0.679382 -0.362671 0.510742 0.382080 1445640226 0.679382 -0.362671 0.510742 0.382080 1445640226 0.679382 -0.362671 0.510742 0.382080 1445640226 0.677551 -0.351990 0.520813 0.381714 1445640226 0.677551 -0.351990 0.520813 0.381714 1445640226 0.677551 -0.351990 0.520813 0.381714 1445640226 0.677551 -0.351990 0.520813 0.381714 1445640226 0.677551 -0.351990 0.520813 0.381714 1445640226 0.678406 -0.338562 0.533325 0.375000 1445640226 0.678406 -0.338562 0.533325 0.375000 1445640226 0.678406 -0.338562 0.533325 0.375000 1445640226 0.678406 -0.338562 0.533325 0.375000 1445640226 0.678406 -0.338562 0.533325 0.375000 1445640226 0.678406 -0.338562 0.533325 0.375000 1445640226 0.678406 -0.338562 0.533325 0.375000 1445640226 0.681396 -0.318787 0.552551 0.358704 1445640226 0.681396 -0.318787 0.552551 0.358704 1445640226 0.681396 -0.318787 0.552551 0.358704 1445640226 0.681396 -0.318787 0.552551 0.358704 1445640226 0.681396 -0.318787 0.552551 0.358704 1445640226 0.681396 -0.318787 0.552551 0.358704 1445640226 0.686279 -0.307922 0.557373 0.351440 1445640227 0.686279 -0.307922 0.557373 0.351440 1445640227 0.686279 -0.307922 0.557373 0.351440 1445640227 0.686279 -0.307922 0.557373 0.351440 1445640227 0.686279 -0.307922 0.557373 0.351440 1445640227 0.686279 -0.307922 0.557373 0.351440 1445640227 0.712402 -0.263062 0.571106 0.311523 1445640227 0.712402 -0.263062 0.571106 0.311523 1445640227 0.712402 -0.263062 0.571106 0.311523 1445640227 0.712402 -0.263062 0.571106 0.311523 1445640227 0.712402 -0.263062 0.571106 0.311523 1445640227 0.712402 -0.263062 0.571106 0.311523 1445640227 0.728455 -0.239014 0.576782 0.281921 1445640227 0.728455 -0.239014 0.576782 0.281921 1445640227 0.728455 -0.239014 0.576782 0.281921 1445640227 0.728455 -0.239014 0.576782 0.281921 1445640227 0.728455 -0.239014 0.576782 0.281921 1445640227 0.728455 -0.239014 0.576782 0.281921 1445640227 0.713623 -0.285645 0.559998 0.309021 1445640227 0.713623 -0.285645 0.559998 0.309021 1445640227 0.713623 -0.285645 0.559998 0.309021 1445640227 0.713623 -0.285645 0.559998 0.309021 1445640227 0.704895 -0.310974 0.543152 0.333679 1445640227 0.704895 -0.310974 0.543152 0.333679 1445640227 0.704895 -0.310974 0.543152 0.333679 1445640227 0.704895 -0.310974 0.543152 0.333679 1445640227 0.704895 -0.310974 0.543152 0.333679 1445640227 0.704895 -0.310974 0.543152 0.333679 1445640227 0.709045 -0.307861 0.536438 0.338562 1445640227 0.709045 -0.307861 0.536438 0.338562 1445640227 0.709045 -0.307861 0.536438 0.338562 1445640227 0.709045 -0.307861 0.536438 0.338562 1445640227 0.709045 -0.307861 0.536438 0.338562 1445640227 0.709045 -0.307861 0.536438 0.338562 1445640227 0.717407 -0.300293 0.533508 0.332214 1445640227 0.717407 -0.300293 0.533508 0.332214 1445640227 0.717407 -0.300293 0.533508 0.332214 1445640227 0.717407 -0.300293 0.533508 0.332214 1445640227 0.717407 -0.300293 0.533508 0.332214 1445640227 0.717407 -0.300293 0.533508 0.332214 1445640227 0.717407 -0.300293 0.533508 0.332214 1445640227 0.727234 -0.293396 0.533081 0.317444 1445640227 0.727234 -0.293396 0.533081 0.317444 1445640227 0.727234 -0.293396 0.533081 0.317444 1445640227 0.727234 -0.293396 0.533081 0.317444 1445640227 0.727234 -0.293396 0.533081 0.317444 1445640227 0.727234 -0.293396 0.533081 0.317444 1445640227 0.731750 -0.285950 0.539795 0.302185 1445640227 0.731750 -0.285950 0.539795 0.302185 1445640227 0.731750 -0.285950 0.539795 0.302185 1445640227 0.731750 -0.285950 0.539795 0.302185 1445640227 0.731750 -0.285950 0.539795 0.302185 1445640227 0.731750 -0.285950 0.539795 0.302185 1445640227 0.727844 -0.286072 0.547607 0.297363 1445640227 0.727844 -0.286072 0.547607 0.297363 1445640227 0.727844 -0.286072 0.547607 0.297363 1445640227 0.727844 -0.286072 0.547607 0.297363 1445640227 0.727844 -0.286072 0.547607 0.297363 1445640227 0.727844 -0.286072 0.547607 0.297363 1445640227 0.717957 -0.290100 0.553162 0.307129 1445640227 0.717957 -0.290100 0.553162 0.307129 1445640227 0.717957 -0.290100 0.553162 0.307129 1445640227 0.717957 -0.290100 0.553162 0.307129 1445640227 0.717957 -0.290100 0.553162 0.307129 1445640227 0.717957 -0.290100 0.553162 0.307129 1445640227 0.707397 -0.299500 0.551147 0.325745 1445640227 0.707397 -0.299500 0.551147 0.325745 1445640227 0.707397 -0.299500 0.551147 0.325745 1445640227 0.707397 -0.299500 0.551147 0.325745 1445640227 0.707397 -0.299500 0.551147 0.325745 1445640227 0.707397 -0.299500 0.551147 0.325745 1445640227 0.704834 -0.294373 0.554626 0.329956 1445640227 0.704834 -0.294373 0.554626 0.329956 1445640227 0.704834 -0.294373 0.554626 0.329956 1445640227 0.704834 -0.294373 0.554626 0.329956 1445640227 0.704834 -0.294373 0.554626 0.329956 1445640227 0.704834 -0.294373 0.554626 0.329956 1445640227 0.722290 -0.263062 0.563293 0.302856 1445640227 0.722290 -0.263062 0.563293 0.302856 1445640227 0.722290 -0.263062 0.563293 0.302856 1445640227 0.722290 -0.263062 0.563293 0.302856 1445640227 0.722290 -0.263062 0.563293 0.302856 1445640227 0.722290 -0.263062 0.563293 0.302856 1445640227 0.722290 -0.263062 0.563293 0.302856 1445640227 0.729126 -0.258545 0.564941 0.286804 1445640227 0.729126 -0.258545 0.564941 0.286804 1445640227 0.729126 -0.258545 0.564941 0.286804 1445640227 0.729126 -0.258545 0.564941 0.286804 1445640227 0.729126 -0.258545 0.564941 0.286804 1445640227 0.729126 -0.258545 0.564941 0.286804 1445640227 0.716492 -0.303406 0.546936 0.308777 1445640227 0.716492 -0.303406 0.546936 0.308777 1445640227 0.716492 -0.303406 0.546936 0.308777 1445640227 0.716492 -0.303406 0.546936 0.308777 1445640227 0.716492 -0.303406 0.546936 0.308777 1445640227 0.716492 -0.303406 0.546936 0.308777 1445640227 0.714844 -0.312073 0.535400 0.323792 1445640227 0.714844 -0.312073 0.535400 0.323792 1445640227 0.714844 -0.312073 0.535400 0.323792 1445640227 0.714844 -0.312073 0.535400 0.323792 1445640227 0.714844 -0.312073 0.535400 0.323792 1445640227 0.714844 -0.312073 0.535400 0.323792 1445640227 0.714844 -0.312073 0.535400 0.323792 1445640227 0.724365 -0.287781 0.541016 0.315735 1445640227 0.724365 -0.287781 0.541016 0.315735 1445640227 0.724365 -0.287781 0.541016 0.315735 1445640227 0.724365 -0.287781 0.541016 0.315735 1445640227 0.724365 -0.287781 0.541016 0.315735 1445640227 0.724365 -0.287781 0.541016 0.315735 1445640227 0.735474 -0.268860 0.544495 0.300476 1445640227 0.735474 -0.268860 0.544495 0.300476 1445640228 0.735474 -0.268860 0.544495 0.300476 1445640228 0.735474 -0.268860 0.544495 0.300476 1445640228 0.735474 -0.268860 0.544495 0.300476 1445640228 0.735474 -0.268860 0.544495 0.300476 1445640228 0.739990 -0.270447 0.543091 0.290283 1445640228 0.739990 -0.270447 0.543091 0.290283 1445640228 0.739990 -0.270447 0.543091 0.290283 1445640228 0.739990 -0.270447 0.543091 0.290283 1445640228 0.739990 -0.270447 0.543091 0.290283 1445640228 0.739990 -0.270447 0.543091 0.290283 1445640228 0.739807 -0.270813 0.547913 0.281250 1445640228 0.739807 -0.270813 0.547913 0.281250 1445640228 0.739807 -0.270813 0.547913 0.281250 1445640228 0.739807 -0.270813 0.547913 0.281250 1445640228 0.739807 -0.270813 0.547913 0.281250 1445640228 0.739807 -0.270813 0.547913 0.281250 1445640228 0.733887 -0.271484 0.555359 0.281311 1445640228 0.733887 -0.271484 0.555359 0.281311 1445640228 0.733887 -0.271484 0.555359 0.281311 1445640228 0.733887 -0.271484 0.555359 0.281311 1445640228 0.733887 -0.271484 0.555359 0.281311 1445640228 0.733887 -0.271484 0.555359 0.281311 1445640228 0.721863 -0.291565 0.551636 0.299194 1445640228 0.721863 -0.291565 0.551636 0.299194 1445640228 0.721863 -0.291565 0.551636 0.299194 1445640228 0.721863 -0.291565 0.551636 0.299194 1445640228 0.721863 -0.291565 0.551636 0.299194 1445640228 0.721863 -0.291565 0.551636 0.299194 1445640228 0.712463 -0.313538 0.542480 0.315735 1445640228 0.712463 -0.313538 0.542480 0.315735 1445640228 0.712463 -0.313538 0.542480 0.315735 1445640228 0.712463 -0.313538 0.542480 0.315735 1445640228 0.712463 -0.313538 0.542480 0.315735 1445640228 0.712463 -0.313538 0.542480 0.315735 1445640228 0.713501 -0.304688 0.548218 0.312256 1445640228 0.713501 -0.304688 0.548218 0.312256 1445640228 0.713501 -0.304688 0.548218 0.312256 1445640228 0.713501 -0.304688 0.548218 0.312256 1445640228 0.713501 -0.304688 0.548218 0.312256 1445640228 0.713501 -0.304688 0.548218 0.312256 1445640228 0.713501 -0.304688 0.548218 0.312256 1445640228 0.725647 -0.284973 0.553467 0.292847 1445640228 0.725647 -0.284973 0.553467 0.292847 1445640228 0.725647 -0.284973 0.553467 0.292847 1445640228 0.725647 -0.284973 0.553467 0.292847 1445640228 0.725647 -0.284973 0.553467 0.292847 1445640228 0.725647 -0.284973 0.553467 0.292847 1445640228 0.727417 -0.290710 0.549927 0.289551 1445640228 0.727417 -0.290710 0.549927 0.289551 1445640228 0.727417 -0.290710 0.549927 0.289551 1445640228 0.727417 -0.290710 0.549927 0.289551 1445640228 0.727417 -0.290710 0.549927 0.289551 1445640228 0.727417 -0.290710 0.549927 0.289551 1445640228 0.727417 -0.290710 0.549927 0.289551 1445640228 0.717285 -0.316589 0.533203 0.317627 1445640228 0.717285 -0.316589 0.533203 0.317627 1445640228 0.717285 -0.316589 0.533203 0.317627 1445640228 0.717285 -0.316589 0.533203 0.317627 1445640228 0.717285 -0.316589 0.533203 0.317627 1445640228 0.717285 -0.316589 0.533203 0.317627 1445640228 0.718018 -0.308472 0.531677 0.326355 1445640228 0.718018 -0.308472 0.531677 0.326355 1445640228 0.718018 -0.308472 0.531677 0.326355 1445640228 0.718018 -0.308472 0.531677 0.326355 1445640228 0.718018 -0.308472 0.531677 0.326355 1445640228 0.718018 -0.308472 0.531677 0.326355 1445640228 0.722778 -0.293762 0.534485 0.324829 1445640228 0.722778 -0.293762 0.534485 0.324829 1445640228 0.722778 -0.293762 0.534485 0.324829 1445640228 0.722778 -0.293762 0.534485 0.324829 1445640228 0.722778 -0.293762 0.534485 0.324829 1445640228 0.726013 -0.299561 0.525574 0.326904 1445640228 0.726013 -0.299561 0.525574 0.326904 1445640228 0.726013 -0.299561 0.525574 0.326904 1445640228 0.726013 -0.299561 0.525574 0.326904 1445640228 0.726013 -0.299561 0.525574 0.326904 1445640228 0.726013 -0.299561 0.525574 0.326904 1445640228 0.726013 -0.299561 0.525574 0.326904 1445640228 0.730774 -0.308044 0.517822 0.320740 1445640228 0.730774 -0.308044 0.517822 0.320740 1445640228 0.730774 -0.308044 0.517822 0.320740 1445640228 0.730774 -0.308044 0.517822 0.320740 1445640228 0.730774 -0.308044 0.517822 0.320740 1445640228 0.730774 -0.308044 0.517822 0.320740 1445640228 0.731506 -0.315491 0.512268 0.320801 1445640228 0.731506 -0.315491 0.512268 0.320801 1445640228 0.731506 -0.315491 0.512268 0.320801 1445640228 0.731506 -0.315491 0.512268 0.320801 1445640228 0.731506 -0.315491 0.512268 0.320801 1445640228 0.731506 -0.315491 0.512268 0.320801 1445640228 0.726563 -0.327209 0.504883 0.331726 1445640228 0.726563 -0.327209 0.504883 0.331726 1445640228 0.726563 -0.327209 0.504883 0.331726 1445640228 0.726563 -0.327209 0.504883 0.331726 1445640228 0.726563 -0.327209 0.504883 0.331726 1445640228 0.726563 -0.327209 0.504883 0.331726 1445640228 0.726563 -0.327209 0.504883 0.331726 1445640228 0.715698 -0.339417 0.503540 0.344849 1445640228 0.715698 -0.339417 0.503540 0.344849 1445640228 0.715698 -0.339417 0.503540 0.344849 1445640228 0.715698 -0.339417 0.503540 0.344849 1445640228 0.715698 -0.339417 0.503540 0.344849 1445640228 0.708374 -0.340820 0.507202 0.353149 1445640228 0.708374 -0.340820 0.507202 0.353149 1445640228 0.708374 -0.340820 0.507202 0.353149 1445640228 0.708374 -0.340820 0.507202 0.353149 1445640228 0.708374 -0.340820 0.507202 0.353149 1445640228 0.708374 -0.340820 0.507202 0.353149 1445640228 0.708374 -0.340820 0.507202 0.353149 1445640228 0.714233 -0.321655 0.520203 0.340149 1445640228 0.714233 -0.321655 0.520203 0.340149 1445640228 0.714233 -0.321655 0.520203 0.340149 1445640229 0.714233 -0.321655 0.520203 0.340149 1445640229 0.714233 -0.321655 0.520203 0.340149 1445640229 0.714233 -0.321655 0.520203 0.340149 1445640229 0.736450 -0.277344 0.539001 0.300171 1445640229 0.736450 -0.277344 0.539001 0.300171 1445640229 0.736450 -0.277344 0.539001 0.300171 1445640229 0.736450 -0.277344 0.539001 0.300171 1445640229 0.736450 -0.277344 0.539001 0.300171 1445640229 0.736450 -0.277344 0.539001 0.300171 1445640229 0.736450 -0.277344 0.539001 0.300171 1445640229 0.741699 -0.273743 0.541870 0.285034 1445640229 0.741699 -0.273743 0.541870 0.285034 1445640229 0.741699 -0.273743 0.541870 0.285034 1445640229 0.741699 -0.273743 0.541870 0.285034 1445640229 0.741699 -0.273743 0.541870 0.285034 1445640229 0.741699 -0.273743 0.541870 0.285034 1445640229 0.727539 -0.314575 0.521545 0.315674 1445640229 0.727539 -0.314575 0.521545 0.315674 1445640229 0.727539 -0.314575 0.521545 0.315674 1445640229 0.727539 -0.314575 0.521545 0.315674 1445640229 0.727539 -0.314575 0.521545 0.315674 1445640229 0.727539 -0.314575 0.521545 0.315674 1445640229 0.719238 -0.320984 0.512939 0.341309 1445640229 0.719238 -0.320984 0.512939 0.341309 1445640229 0.719238 -0.320984 0.512939 0.341309 1445640229 0.719238 -0.320984 0.512939 0.341309 1445640229 0.719238 -0.320984 0.512939 0.341309 1445640229 0.719238 -0.320984 0.512939 0.341309 1445640229 0.720642 -0.310608 0.513428 0.347168 1445640229 0.720642 -0.310608 0.513428 0.347168 1445640229 0.720642 -0.310608 0.513428 0.347168 1445640229 0.720642 -0.310608 0.513428 0.347168 1445640229 0.720642 -0.310608 0.513428 0.347168 1445640229 0.720642 -0.310608 0.513428 0.347168 1445640229 0.726563 -0.308167 0.510254 0.341675 1445640229 0.726563 -0.308167 0.510254 0.341675 1445640229 0.726563 -0.308167 0.510254 0.341675 1445640229 0.726563 -0.308167 0.510254 0.341675 1445640229 0.726563 -0.308167 0.510254 0.341675 1445640229 0.726563 -0.308167 0.510254 0.341675 1445640229 0.732361 -0.307800 0.510010 0.329712 1445640229 0.732361 -0.307800 0.510010 0.329712 1445640229 0.732361 -0.307800 0.510010 0.329712 1445640229 0.732361 -0.307800 0.510010 0.329712 1445640229 0.732361 -0.307800 0.510010 0.329712 1445640229 0.732361 -0.307800 0.510010 0.329712 1445640229 0.735596 -0.297241 0.520386 0.315735 1445640229 0.735596 -0.297241 0.520386 0.315735 1445640229 0.735596 -0.297241 0.520386 0.315735 1445640229 0.735596 -0.297241 0.520386 0.315735 1445640229 0.735596 -0.297241 0.520386 0.315735 1445640229 0.735596 -0.297241 0.520386 0.315735 1445640229 0.732117 -0.291016 0.532166 0.309875 1445640229 0.732117 -0.291016 0.532166 0.309875 1445640229 0.732117 -0.291016 0.532166 0.309875 1445640229 0.732117 -0.291016 0.532166 0.309875 1445640229 0.732117 -0.291016 0.532166 0.309875 1445640229 0.732117 -0.291016 0.532166 0.309875 1445640229 0.719055 -0.303467 0.535095 0.323242 1445640229 0.719055 -0.303467 0.535095 0.323242 1445640229 0.719055 -0.303467 0.535095 0.323242 1445640229 0.719055 -0.303467 0.535095 0.323242 1445640229 0.719055 -0.303467 0.535095 0.323242 1445640229 0.719055 -0.303467 0.535095 0.323242 1445640229 0.719055 -0.303467 0.535095 0.323242 1445640229 0.711548 -0.312744 0.536987 0.327820 1445640229 0.711548 -0.312744 0.536987 0.327820 1445640229 0.711548 -0.312744 0.536987 0.327820 1445640229 0.711548 -0.312744 0.536987 0.327820 1445640229 0.711548 -0.312744 0.536987 0.327820 1445640229 0.711548 -0.312744 0.536987 0.327820 1445640229 0.714111 -0.301514 0.545654 0.318237 1445640229 0.714111 -0.301514 0.545654 0.318237 1445640229 0.714111 -0.301514 0.545654 0.318237 1445640229 0.714111 -0.301514 0.545654 0.318237 1445640229 0.714111 -0.301514 0.545654 0.318237 1445640229 0.714111 -0.301514 0.545654 0.318237 1445640229 0.723267 -0.284363 0.555542 0.295471 1445640229 0.723267 -0.284363 0.555542 0.295471 1445640229 0.723267 -0.284363 0.555542 0.295471 1445640229 0.723267 -0.284363 0.555542 0.295471 1445640229 0.723267 -0.284363 0.555542 0.295471 1445640229 0.723267 -0.284363 0.555542 0.295471 1445640229 0.727234 -0.282227 0.559021 0.280823 1445640229 0.727234 -0.282227 0.559021 0.280823 1445640229 0.727234 -0.282227 0.559021 0.280823 1445640229 0.727234 -0.282227 0.559021 0.280823 1445640229 0.727234 -0.282227 0.559021 0.280823 1445640229 0.727234 -0.282227 0.559021 0.280823 1445640229 0.727234 -0.282227 0.559021 0.280823 1445640229 0.717590 -0.307617 0.548523 0.299133 1445640229 0.717590 -0.307617 0.548523 0.299133 1445640229 0.717590 -0.307617 0.548523 0.299133 1445640229 0.717590 -0.307617 0.548523 0.299133 1445640229 0.717590 -0.307617 0.548523 0.299133 1445640229 0.717590 -0.307617 0.548523 0.299133 1445640229 0.713928 -0.306335 0.544067 0.316772 1445640229 0.713928 -0.306335 0.544067 0.316772 1445640229 0.713928 -0.306335 0.544067 0.316772 1445640229 0.713928 -0.306335 0.544067 0.316772 1445640229 0.713928 -0.306335 0.544067 0.316772 1445640229 0.712708 -0.303040 0.540344 0.328918 1445640229 0.712708 -0.303040 0.540344 0.328918 1445640229 0.712708 -0.303040 0.540344 0.328918 1445640229 0.712708 -0.303040 0.540344 0.328918 1445640229 0.712708 -0.303040 0.540344 0.328918 1445640229 0.712708 -0.303040 0.540344 0.328918 1445640229 0.715210 -0.305054 0.533752 0.332336 1445640229 0.715210 -0.305054 0.533752 0.332336 1445640229 0.715210 -0.305054 0.533752 0.332336 1445640229 0.715210 -0.305054 0.533752 0.332336 1445640229 0.715210 -0.305054 0.533752 0.332336 1445640230 0.715210 -0.305054 0.533752 0.332336 1445640230 0.715210 -0.305054 0.533752 0.332336 1445640230 0.719727 -0.303894 0.529358 0.330688 1445640230 0.719727 -0.303894 0.529358 0.330688 1445640230 0.719727 -0.303894 0.529358 0.330688 1445640230 0.719727 -0.303894 0.529358 0.330688 1445640230 0.719727 -0.303894 0.529358 0.330688 1445640230 0.719727 -0.303894 0.529358 0.330688 1445640230 0.723694 -0.294434 0.532104 0.326111 1445640230 0.723694 -0.294434 0.532104 0.326111 1445640230 0.723694 -0.294434 0.532104 0.326111 1445640230 0.723694 -0.294434 0.532104 0.326111 1445640230 0.723694 -0.294434 0.532104 0.326111 1445640230 0.723694 -0.294434 0.532104 0.326111 1445640230 0.720398 -0.288940 0.539307 0.326416 1445640230 0.720398 -0.288940 0.539307 0.326416 1445640230 0.720398 -0.288940 0.539307 0.326416 1445640230 0.720398 -0.288940 0.539307 0.326416 1445640230 0.720398 -0.288940 0.539307 0.326416 1445640230 0.720398 -0.288940 0.539307 0.326416 1445640230 0.707947 -0.296753 0.543640 0.339172 1445640230 0.707947 -0.296753 0.543640 0.339172 1445640230 0.707947 -0.296753 0.543640 0.339172 1445640230 0.707947 -0.296753 0.543640 0.339172 1445640230 0.707947 -0.296753 0.543640 0.339172 1445640230 0.707947 -0.296753 0.543640 0.339172 1445640230 0.707947 -0.296753 0.543640 0.339172 1445640230 0.694824 -0.309509 0.542908 0.355896 1445640230 0.694824 -0.309509 0.542908 0.355896 1445640230 0.694824 -0.309509 0.542908 0.355896 1445640230 0.694824 -0.309509 0.542908 0.355896 1445640230 0.694824 -0.309509 0.542908 0.355896 1445640230 0.688843 -0.313232 0.544495 0.361694 1445640230 0.688843 -0.313232 0.544495 0.361694 1445640230 0.688843 -0.313232 0.544495 0.361694 1445640230 0.688843 -0.313232 0.544495 0.361694 1445640230 0.688843 -0.313232 0.544495 0.361694 1445640230 0.688843 -0.313232 0.544495 0.361694 1445640230 0.693909 -0.302673 0.551697 0.349854 1445640230 0.693909 -0.302673 0.551697 0.349854 1445640230 0.693909 -0.302673 0.551697 0.349854 1445640230 0.693909 -0.302673 0.551697 0.349854 1445640230 0.693909 -0.302673 0.551697 0.349854 1445640230 0.693909 -0.302673 0.551697 0.349854 1445640230 0.708374 -0.282043 0.560608 0.322876 1445640230 0.708374 -0.282043 0.560608 0.322876 1445640230 0.708374 -0.282043 0.560608 0.322876 1445640230 0.708374 -0.282043 0.560608 0.322876 1445640230 0.708374 -0.282043 0.560608 0.322876 1445640230 0.713440 -0.283386 0.559753 0.311890 1445640230 0.713440 -0.283386 0.559753 0.311890 1445640230 0.713440 -0.283386 0.559753 0.311890 1445640230 0.713440 -0.283386 0.559753 0.311890 1445640230 0.713440 -0.283386 0.559753 0.311890 1445640230 0.713440 -0.283386 0.559753 0.311890 1445640230 0.713440 -0.283386 0.559753 0.311890 1445640230 0.703186 -0.311096 0.545959 0.332581 1445640230 0.703186 -0.311096 0.545959 0.332581 1445640230 0.703186 -0.311096 0.545959 0.332581 1445640230 0.703186 -0.311096 0.545959 0.332581 1445640230 0.703186 -0.311096 0.545959 0.332581 1445640230 0.703186 -0.311096 0.545959 0.332581 1445640230 0.696838 -0.319092 0.536926 0.352478 1445640230 0.696838 -0.319092 0.536926 0.352478 1445640230 0.696838 -0.319092 0.536926 0.352478 1445640230 0.696838 -0.319092 0.536926 0.352478 1445640230 0.696838 -0.319092 0.536926 0.352478 1445640230 0.696838 -0.319092 0.536926 0.352478 1445640230 0.701782 -0.314453 0.532898 0.352905 1445640230 0.701782 -0.314453 0.532898 0.352905 1445640230 0.701782 -0.314453 0.532898 0.352905 1445640230 0.701782 -0.314453 0.532898 0.352905 1445640230 0.701782 -0.314453 0.532898 0.352905 1445640230 0.701782 -0.314453 0.532898 0.352905 1445640230 0.713562 -0.304688 0.532898 0.337524 1445640230 0.713562 -0.304688 0.532898 0.337524 1445640230 0.713562 -0.304688 0.532898 0.337524 1445640230 0.713562 -0.304688 0.532898 0.337524 1445640230 0.713562 -0.304688 0.532898 0.337524 1445640230 0.713562 -0.304688 0.532898 0.337524 1445640230 0.721680 -0.299561 0.533386 0.323914 1445640230 0.721680 -0.299561 0.533386 0.323914 1445640230 0.721680 -0.299561 0.533386 0.323914 1445640230 0.721680 -0.299561 0.533386 0.323914 1445640230 0.721680 -0.299561 0.533386 0.323914 1445640230 0.721680 -0.299561 0.533386 0.323914 1445640230 0.725098 -0.294739 0.537292 0.314087 1445640230 0.725098 -0.294739 0.537292 0.314087 1445640230 0.725098 -0.294739 0.537292 0.314087 1445640230 0.725098 -0.294739 0.537292 0.314087 1445640230 0.725098 -0.294739 0.537292 0.314087 1445640230 0.725098 -0.294739 0.537292 0.314087 1445640230 0.720337 -0.294373 0.543518 0.314514 1445640230 0.720337 -0.294373 0.543518 0.314514 1445640230 0.720337 -0.294373 0.543518 0.314514 1445640230 0.720337 -0.294373 0.543518 0.314514 1445640230 0.720337 -0.294373 0.543518 0.314514 1445640230 0.720337 -0.294373 0.543518 0.314514 1445640230 0.720337 -0.294373 0.543518 0.314514 1445640230 0.708191 -0.302246 0.547546 0.327393 1445640230 0.708191 -0.302246 0.547546 0.327393 1445640230 0.708191 -0.302246 0.547546 0.327393 1445640230 0.708191 -0.302246 0.547546 0.327393 1445640230 0.708191 -0.302246 0.547546 0.327393 1445640230 0.708191 -0.302246 0.547546 0.327393 1445640230 0.700989 -0.301208 0.555725 0.330078 1445640230 0.700989 -0.301208 0.555725 0.330078 1445640230 0.700989 -0.301208 0.555725 0.330078 1445640230 0.700989 -0.301208 0.555725 0.330078 1445640230 0.700989 -0.301208 0.555725 0.330078 1445640230 0.700989 -0.301208 0.555725 0.330078 1445640231 0.700989 -0.301208 0.555725 0.330078 1445640231 0.705811 -0.279846 0.568115 0.317322 1445640231 0.705811 -0.279846 0.568115 0.317322 1445640231 0.705811 -0.279846 0.568115 0.317322 1445640231 0.705811 -0.279846 0.568115 0.317322 1445640231 0.705811 -0.279846 0.568115 0.317322 1445640231 0.705811 -0.279846 0.568115 0.317322 1445640231 0.720581 -0.253784 0.577271 0.288147 1445640231 0.720581 -0.253784 0.577271 0.288147 1445640231 0.720581 -0.253784 0.577271 0.288147 1445640231 0.720581 -0.253784 0.577271 0.288147 1445640231 0.720581 -0.253784 0.577271 0.288147 1445640231 0.715637 -0.274231 0.568909 0.298279 1445640231 0.715637 -0.274231 0.568909 0.298279 1445640231 0.715637 -0.274231 0.568909 0.298279 1445640231 0.715637 -0.274231 0.568909 0.298279 1445640231 0.715637 -0.274231 0.568909 0.298279 1445640231 0.715637 -0.274231 0.568909 0.298279 1445640231 0.699890 -0.309448 0.548218 0.337341 1445640231 0.699890 -0.309448 0.548218 0.337341 1445640231 0.699890 -0.309448 0.548218 0.337341 1445640231 0.699890 -0.309448 0.548218 0.337341 1445640231 0.699890 -0.309448 0.548218 0.337341 1445640231 0.699890 -0.309448 0.548218 0.337341 1445640231 0.693665 -0.308167 0.543518 0.358276 1445640231 0.693665 -0.308167 0.543518 0.358276 1445640231 0.693665 -0.308167 0.543518 0.358276 1445640231 0.693665 -0.308167 0.543518 0.358276 1445640231 0.693665 -0.308167 0.543518 0.358276 1445640231 0.693665 -0.308167 0.543518 0.358276 1445640231 0.695679 -0.298889 0.544312 0.361023 1445640231 0.695679 -0.298889 0.544312 0.361023 1445640231 0.695679 -0.298889 0.544312 0.361023 1445640231 0.695679 -0.298889 0.544312 0.361023 1445640231 0.695679 -0.298889 0.544312 0.361023 1445640231 0.698914 -0.303406 0.539246 0.358704 1445640231 0.698914 -0.303406 0.539246 0.358704 1445640231 0.698914 -0.303406 0.539246 0.358704 1445640231 0.698914 -0.303406 0.539246 0.358704 1445640231 0.698914 -0.303406 0.539246 0.358704 1445640231 0.698914 -0.303406 0.539246 0.358704 1445640231 0.705322 -0.300293 0.539856 0.347595 1445640231 0.705322 -0.300293 0.539856 0.347595 1445640231 0.705322 -0.300293 0.539856 0.347595 1445640231 0.705322 -0.300293 0.539856 0.347595 1445640231 0.705322 -0.300293 0.539856 0.347595 1445640231 0.705322 -0.300293 0.539856 0.347595 1445640231 0.706665 -0.292297 0.548767 0.337646 1445640231 0.706665 -0.292297 0.548767 0.337646 1445640231 0.706665 -0.292297 0.548767 0.337646 1445640231 0.706665 -0.292297 0.548767 0.337646 1445640231 0.706665 -0.292297 0.548767 0.337646 1445640231 0.706665 -0.292297 0.548767 0.337646 1445640231 0.706665 -0.292297 0.548767 0.337646 1445640231 0.697571 -0.295837 0.555054 0.343079 1445640231 0.697571 -0.295837 0.555054 0.343079 1445640231 0.697571 -0.295837 0.555054 0.343079 1445640231 0.697571 -0.295837 0.555054 0.343079 1445640231 0.697571 -0.295837 0.555054 0.343079 1445640231 0.697571 -0.295837 0.555054 0.343079 1445640231 0.687988 -0.302368 0.557434 0.352783 1445640231 
0.680969 0.364685 0.385864 0.504272 1445640233 0.680969 0.364685 0.385864 0.504272 1445640233 0.680969 0.364685 0.385864 0.504272 1445640233 0.630737 0.333191 0.415405 0.564331 1445640233 0.630737 0.333191 0.415405 0.564331 1445640233 0.630737 0.333191 0.415405 0.564331 1445640233 0.630737 0.333191 0.415405 0.564331 1445640233 0.630737 0.333191 0.415405 0.564331 1445640233 0.599121 0.235413 0.415466 0.642578 1445640233 0.599121 0.235413 0.415466 0.642578 1445640233 0.599121 0.235413 0.415466 0.642578 1445640233 0.599121 0.235413 0.415466 0.642578 1445640233 0.599121 0.235413 0.415466 0.642578 1445640233 0.599121 0.235413 0.415466 0.642578 1445640233 0.599731 0.109314 0.386108 0.692200 1445640233 0.599731 0.109314 0.386108 0.692200 1445640233 0.599731 0.109314 0.386108 0.692200 1445640233 0.599731 0.109314 0.386108 0.692200 1445640233 0.599731 0.109314 0.386108 0.692200 1445640233 0.599731 0.109314 0.386108 0.692200 1445640233 0.612183 0.047729 0.387756 0.687378 1445640233 0.612183 0.047729 0.387756 0.687378 1445640233 0.612183 0.047729 0.387756 0.687378 1445640233 0.612183 0.047729 0.387756 0.687378 1445640233 0.612183 0.047729 0.387756 0.687378 1445640233 0.612183 0.047729 0.387756 0.687378 1445640233 0.611023 -0.020325 0.403259 0.680847 1445640233 0.611023 -0.020325 0.403259 0.680847 1445640233 0.611023 -0.020325 0.403259 0.680847 1445640233 0.611023 -0.020325 0.403259 0.680847 1445640233 0.611023 -0.020325 0.403259 0.680847 1445640233 0.643311 -0.155823 0.343689 0.666077 1445640233 0.643311 -0.155823 0.343689 0.666077 1445640233 0.643311 -0.155823 0.343689 0.666077 1445640233 0.643311 -0.155823 0.343689 0.666077 1445640233 0.643311 -0.155823 0.343689 0.666077 1445640233 0.643311 -0.155823 0.343689 0.666077 1445640233 0.659912 -0.145935 0.338989 0.654419 1445640233 0.659912 -0.145935 0.338989 0.654419 1445640233 0.659912 -0.145935 0.338989 0.654419 1445640233 0.659912 -0.145935 0.338989 0.654419 1445640233 0.659912 -0.145935 0.338989 0.654419 1445640233 0.659912 -0.145935 0.338989 0.654419 1445640233 0.671631 -0.027344 0.360291 0.646729 1445640233 0.671631 -0.027344 0.360291 0.646729 1445640233 0.671631 -0.027344 0.360291 0.646729 1445640233 0.671631 -0.027344 0.360291 0.646729 1445640233 0.671631 -0.027344 0.360291 0.646729 1445640233 0.671631 -0.027344 0.360291 0.646729 1445640233 0.671692 0.070313 0.345154 0.651611 1445640233 0.671692 0.070313 0.345154 0.651611 1445640233 0.671692 0.070313 0.345154 0.651611 1445640233 0.671692 0.070313 0.345154 0.651611 1445640233 0.671692 0.070313 0.345154 0.651611 1445640233 0.671692 0.070313 0.345154 0.651611 1445640233 0.657837 0.172791 0.324280 0.657349 1445640233 0.657837 0.172791 0.324280 0.657349 1445640233 0.657837 0.172791 0.324280 0.657349 1445640233 0.657837 0.172791 0.324280 0.657349 1445640233 0.657837 0.172791 0.324280 0.657349 1445640233 0.657837 0.172791 0.324280 0.657349 1445640233 0.657837 0.172791 0.324280 0.657349 1445640233 0.625366 0.273865 0.314087 0.659668 1445640233 0.625366 0.273865 0.314087 0.659668 1445640233 0.625366 0.273865 0.314087 0.659668 1445640233 0.625366 0.273865 0.314087 0.659668 1445640233 0.625366 0.273865 0.314087 0.659668 1445640233 0.625366 0.273865 0.314087 0.659668 1445640233 0.587341 0.355591 0.311768 0.656677 1445640233 0.587341 0.355591 0.311768 0.656677 1445640233 0.587341 0.355591 0.311768 0.656677 1445640233 0.587341 0.355591 0.311768 0.656677 1445640233 0.587341 0.355591 0.311768 0.656677 1445640233 0.587341 0.355591 0.311768 0.656677 1445640233 0.544922 0.402771 0.334229 0.654968 1445640233 0.544922 0.402771 0.334229 0.654968 1445640233 0.544922 0.402771 0.334229 0.654968 1445640233 0.544922 0.402771 0.334229 0.654968 1445640233 0.544922 0.402771 0.334229 0.654968 1445640233 0.544922 0.402771 0.334229 0.654968 1445640233 0.524292 0.399048 0.351563 0.664978 1445640233 0.524292 0.399048 0.351563 0.664978 1445640234 0.524292 0.399048 0.351563 0.664978 1445640234 0.524292 0.399048 0.351563 0.664978 1445640234 0.524292 0.399048 0.351563 0.664978 1445640234 0.524292 0.399048 0.351563 0.664978 1445640234 0.534668 0.337219 0.361328 0.685364 1445640234 0.534668 0.337219 0.361328 0.685364 1445640234 0.534668 0.337219 0.361328 0.685364 1445640234 0.534668 0.337219 0.361328 0.685364 1445640234 0.534668 0.337219 0.361328 0.685364 1445640234 0.534668 0.337219 0.361328 0.685364 1445640234 0.553406 0.231140 0.377563 0.705444 1445640234 0.553406 0.231140 0.377563 0.705444 1445640234 0.553406 0.231140 0.377563 0.705444 1445640234 0.553406 0.231140 0.377563 0.705444 1445640234 0.553406 0.231140 0.377563 0.705444 1445640234 0.553406 0.231140 0.377563 0.705444 1445640234 0.553406 0.231140 0.377563 0.705444 1445640234 0.579651 0.127319 0.398315 0.699280 1445640234 0.579651 0.127319 0.398315 0.699280 1445640234 0.579651 0.127319 0.398315 0.699280 1445640234 0.579651 0.127319 0.398315 0.699280 1445640234 0.579651 0.127319 0.398315 0.699280 1445640234 0.579651 0.127319 0.398315 0.699280 1445640234 0.586243 0.063477 0.433411 0.681396 1445640234 0.586243 0.063477 0.433411 0.681396 1445640234 0.586243 0.063477 0.433411 0.681396 1445640234 0.586243 0.063477 0.433411 0.681396 1445640234 0.586243 0.063477 0.433411 0.681396 1445640234 0.586243 0.063477 0.433411 0.681396 1445640234 0.601440 -0.037415 0.419861 0.678650 1445640234 0.601440 -0.037415 0.419861 0.678650 1445640234 0.601440 -0.037415 0.419861 0.678650 1445640234 0.601440 -0.037415 0.419861 0.678650 1445640234 0.601440 -0.037415 0.419861 0.678650 1445640234 0.601440 -0.037415 0.419861 0.678650 1445640234 0.638245 -0.137390 0.366455 0.662842 1445640234 0.638245 -0.137390 0.366455 0.662842 1445640234 0.638245 -0.137390 0.366455 0.662842 1445640234 0.638245 -0.137390 0.366455 0.662842 1445640234 0.638245 -0.137390 0.366455 0.662842 1445640234 0.638245 -0.137390 0.366455 0.662842 1445640234 0.652405 -0.089661 0.378906 0.650146 1445640234 0.652405 -0.089661 0.378906 0.650146 1445640234 0.652405 -0.089661 0.378906 0.650146 1445640234 0.652405 -0.089661 0.378906 0.650146 1445640234 0.652405 -0.089661 0.378906 0.650146 1445640234 0.652405 -0.089661 0.378906 0.650146 1445640234 0.652100 0.021301 0.391357 0.648865 1445640234 0.652100 0.021301 0.391357 0.648865 1445640234 0.652100 0.021301 0.391357 0.648865 1445640234 0.652100 0.021301 0.391357 0.648865 1445640234 0.652100 0.021301 0.391357 0.648865 1445640234 0.652100 0.021301 0.391357 0.648865 1445640234 0.644592 0.099731 0.362305 0.665771 1445640234 0.644592 0.099731 0.362305 0.665771 1445640234 0.644592 0.099731 0.362305 0.665771 1445640234 0.644592 0.099731 0.362305 0.665771 1445640234 0.644592 0.099731 0.362305 0.665771 1445640234 0.644592 0.099731 0.362305 0.665771 1445640234 0.628296 0.186401 0.340088 0.674316 1445640234 0.628296 0.186401 0.340088 0.674316 1445640234 0.628296 0.186401 0.340088 0.674316 1445640234 0.628296 0.186401 0.340088 0.674316 1445640234 0.628296 0.186401 0.340088 0.674316 1445640234 0.628296 0.186401 0.340088 0.674316 1445640234 0.628296 0.186401 0.340088 0.674316 1445640234 0.586304 0.273987 0.339722 0.682373 1445640234 0.586304 0.273987 0.339722 0.682373 1445640234 0.586304 0.273987 0.339722 0.682373 1445640234 0.586304 0.273987 0.339722 0.682373 1445640234 0.586304 0.273987 0.339722 0.682373 1445640234 0.534973 0.325623 0.343018 0.700012 1445640234 0.534973 0.325623 0.343018 0.700012 1445640234 0.534973 0.325623 0.343018 0.700012 1445640234 0.534973 0.325623 0.343018 0.700012 1445640234 0.534973 0.325623 0.343018 0.700012 1445640234 0.534973 0.325623 0.343018 0.700012 1445640234 0.534973 0.325623 0.343018 0.700012 1445640234 0.509644 0.313477 0.338806 0.726013 1445640234 0.509644 0.313477 0.338806 0.726013 1445640234 0.509644 0.313477 0.338806 0.726013 1445640234 0.509644 0.313477 0.338806 0.726013 1445640234 0.509644 0.313477 0.338806 0.726013 1445640234 0.509644 0.313477 0.338806 0.726013 1445640234 0.509644 0.313477 0.338806 0.726013 1445640234 0.522522 0.261780 0.344238 0.734741 1445640234 0.522522 0.261780 0.344238 0.734741 1445640234 0.522522 0.261780 0.344238 0.734741 1445640234 0.522522 0.261780 0.344238 0.734741 1445640234 0.522522 0.261780 0.344238 0.734741 1445640234 0.522522 0.261780 0.344238 0.734741 1445640234 0.552551 0.164551 0.363037 0.731873 1445640234 0.552551 0.164551 0.363037 0.731873 1445640234 0.552551 0.164551 0.363037 0.731873 1445640234 0.552551 0.164551 0.363037 0.731873 1445640234 0.552551 0.164551 0.363037 0.731873 1445640234 0.586182 0.096436 0.407471 0.693481 1445640234 0.586182 0.096436 0.407471 0.693481 1445640234 0.586182 0.096436 0.407471 0.693481 1445640234 0.586182 0.096436 0.407471 0.693481 1445640234 0.586182 0.096436 0.407471 0.693481 1445640234 0.602112 0.026428 0.422119 0.677124 1445640234 0.602112 0.026428 0.422119 0.677124 1445640234 0.602112 0.026428 0.422119 0.677124 1445640234 0.602112 0.026428 0.422119 0.677124 1445640234 0.602112 0.026428 0.422119 0.677124 1445640234 0.602112 0.026428 0.422119 0.677124 1445640234 0.602112 0.026428 0.422119 0.677124 1445640234 0.627625 -0.093262 0.356628 0.685608 1445640234 0.627625 -0.093262 0.356628 0.685608 1445640234 0.627625 -0.093262 0.356628 0.685608 1445640235 0.627625 -0.093262 0.356628 0.685608 1445640235 0.627625 -0.093262 0.356628 0.685608 1445640235 0.647400 -0.131714 0.313110 0.682190 1445640235 0.647400 -0.131714 0.313110 0.682190 1445640235 0.647400 -0.131714 0.313110 0.682190 1445640235 0.647400 -0.131714 0.313110 0.682190 1445640235 0.647400 -0.131714 0.313110 0.682190 1445640235 0.647400 -0.131714 0.313110 0.682190 1445640235 0.646606 -0.004028 0.374207 0.664673 1445640235 0.646606 -0.004028 0.374207 0.664673 1445640235 0.646606 -0.004028 0.374207 0.664673 1445640235 0.646606 -0.004028 0.374207 0.664673 1445640235 0.646606 -0.004028 0.374207 0.664673 1445640235 0.646606 -0.004028 0.374207 0.664673 1445640235 0.620544 0.107361 0.408508 0.660583 1445640235 0.620544 0.107361 0.408508 0.660583 1445640235 0.620544 0.107361 0.408508 0.660583 1445640235 0.620544 0.107361 0.408508 0.660583 1445640235 0.620544 0.107361 0.408508 0.660583 1445640235 0.620544 0.107361 0.408508 0.660583 1445640235 0.620544 0.107361 0.408508 0.660583 1445640235 0.591492 0.190430 0.384827 0.682373 1445640235 0.591492 0.190430 0.384827 0.682373 1445640235 0.591492 0.190430 0.384827 0.682373 1445640235 0.591492 0.190430 0.384827 0.682373 1445640235 0.591492 0.190430 0.384827 0.682373 1445640235 0.564697 0.256470 0.369080 0.692078 1445640235 0.564697 0.256470 0.369080 0.692078 1445640235 0.564697 0.256470 0.369080 0.692078 1445640235 0.564697 0.256470 0.369080 0.692078 1445640235 0.564697 0.256470 0.369080 0.692078 1445640235 0.564697 0.256470 0.369080 0.692078 1445640235 0.529846 0.290527 0.390869 0.694214 1445640235 0.529846 0.290527 0.390869 0.694214 1445640235 0.529846 0.290527 0.390869 0.694214 1445640235 0.529846 0.290527 0.390869 0.694214 1445640235 0.529846 0.290527 0.390869 0.694214 1445640235 0.529846 0.290527 0.390869 0.694214 1445640235 0.514465 0.280396 0.396179 0.706848 1445640235 0.514465 0.280396 0.396179 0.706848 1445640235 0.514465 0.280396 0.396179 0.706848 1445640235 0.514465 0.280396 0.396179 0.706848 1445640235 0.514465 0.280396 0.396179 0.706848 1445640235 0.514465 0.280396 0.396179 0.706848 1445640235 0.514465 0.280396 0.396179 0.706848 1445640235 0.530457 0.220520 0.397034 0.715698 1445640235 0.530457 0.220520 0.397034 0.715698 1445640235 0.530457 0.220520 0.397034 0.715698 1445640235 0.530457 0.220520 0.397034 0.715698 1445640235 0.530457 0.220520 0.397034 0.715698 1445640235 0.530457 0.220520 0.397034 0.715698 1445640235 0.559326 0.124512 0.399658 0.715393 1445640235 0.559326 0.124512 0.399658 0.715393 1445640235 0.559326 0.124512 0.399658 0.715393 1445640235 0.559326 0.124512 0.399658 0.715393 1445640235 0.559326 0.124512 0.399658 0.715393 1445640235 0.559326 0.124512 0.399658 0.715393 1445640235 0.590942 0.062866 0.425842 0.682190 1445640235 0.590942 0.062866 0.425842 0.682190 1445640235 0.590942 0.062866 0.425842 0.682190 1445640235 0.590942 0.062866 0.425842 0.682190 1445640235 0.590942 0.062866 0.425842 0.682190 1445640235 0.590942 0.062866 0.425842 0.682190 1445640235 0.596497 0.010498 0.447693 0.666016 1445640235 0.596497 0.010498 0.447693 0.666016 1445640235 0.596497 0.010498 0.447693 0.666016 1445640235 0.596497 0.010498 0.447693 0.666016 1445640235 0.596497 0.010498 0.447693 0.666016 1445640235 0.596497 0.010498 0.447693 0.666016 1445640235 0.621887 -0.104248 0.394409 0.668396 1445640235 0.621887 -0.104248 0.394409 0.668396 1445640235 0.621887 -0.104248 0.394409 0.668396 1445640235 0.621887 -0.104248 0.394409 0.668396 1445640235 0.621887 -0.104248 0.394409 0.668396 1445640235 0.621887 -0.104248 0.394409 0.668396 1445640235 0.651733 -0.140381 0.349976 0.658020 1445640235 0.651733 -0.140381 0.349976 0.658020 1445640235 0.651733 -0.140381 0.349976 0.658020 1445640235 0.651733 -0.140381 0.349976 0.658020 1445640235 0.651733 -0.140381 0.349976 0.658020 1445640235 0.651733 -0.140381 0.349976 0.658020 1445640235 0.654907 -0.015015 0.407837 0.635986 1445640235 0.654907 -0.015015 0.407837 0.635986 1445640235 0.654907 -0.015015 0.407837 0.635986 1445640235 0.654907 -0.015015 0.407837 0.635986 1445640235 0.654907 -0.015015 0.407837 0.635986 1445640235 0.654907 -0.015015 0.407837 0.635986 1445640235 0.634583 0.088013 0.438232 0.630432 1445640235 0.634583 0.088013 0.438232 0.630432 1445640235 0.634583 0.088013 0.438232 0.630432 1445640235 0.634583 0.088013 0.438232 0.630432 1445640235 0.634583 0.088013 0.438232 0.630432 1445640235 0.634583 0.088013 0.438232 0.630432 1445640235 0.634583 0.088013 0.438232 0.630432 1445640235 0.609009 0.174377 0.419495 0.650085 1445640235 0.609009 0.174377 0.419495 0.650085 1445640235 0.609009 0.174377 0.419495 0.650085 1445640235 0.609009 0.174377 0.419495 0.650085 1445640235 0.609009 0.174377 0.419495 0.650085 1445640235 0.609009 0.174377 0.419495 0.650085 1445640235 0.577087 0.243042 0.401855 0.668030 1445640235 0.577087 0.243042 0.401855 0.668030 1445640235 0.577087 0.243042 0.401855 0.668030 1445640235 0.577087 0.243042 0.401855 0.668030 1445640235 0.577087 0.243042 0.401855 0.668030 1445640235 0.577087 0.243042 0.401855 0.668030 1445640235 0.543396 0.273926 0.407715 0.680725 1445640235 0.543396 0.273926 0.407715 0.680725 1445640235 0.543396 0.273926 0.407715 0.680725 1445640235 0.543396 0.273926 0.407715 0.680725 1445640236 0.543396 0.273926 0.407715 0.680725 1445640236 0.543396 0.273926 0.407715 0.680725 1445640236 0.522949 0.267151 0.404236 0.701172 1445640236 0.522949 0.267151 0.404236 0.701172 1445640236 0.522949 0.267151 0.404236 0.701172 1445640236 0.522949 0.267151 0.404236 0.701172 1445640236 0.522949 0.267151 0.404236 0.701172 1445640236 0.522949 0.267151 0.404236 0.701172 1445640236 0.530762 0.213318 0.401245 0.715332 1445640236 0.530762 0.213318 0.401245 0.715332 1445640236 0.530762 0.213318 0.401245 0.715332 1445640236 0.530762 0.213318 0.401245 0.715332 1445640236 0.530762 0.213318 0.401245 0.715332 1445640236 0.530762 0.213318 0.401245 0.715332 1445640236 0.558472 0.120789 0.402771 0.714966 1445640236 0.558472 0.120789 0.402771 0.714966 1445640236 0.558472 0.120789 0.402771 0.714966 1445640236 0.558472 0.120789 0.402771 0.714966 1445640236 0.558472 0.120789 0.402771 0.714966 1445640236 0.558472 0.120789 0.402771 0.714966 1445640236 0.589539 0.075012 0.435791 0.675842 1445640236 0.589539 0.075012 0.435791 0.675842 1445640236 0.589539 0.075012 0.435791 0.675842 1445640236 0.589539 0.075012 0.435791 0.675842 1445640236 0.589539 0.075012 0.435791 0.675842 1445640236 0.589539 0.075012 0.435791 0.675842 1445640236 0.601135 0.000061 0.434631 0.670532 1445640236 0.601135 0.000061 0.434631 0.670532 1445640236 0.601135 0.000061 0.434631 0.670532 1445640236 0.601135 0.000061 0.434631 0.670532 1445640236 0.601135 0.000061 0.434631 0.670532 1445640236 0.601135 0.000061 0.434631 0.670532 1445640236 0.633301 -0.127075 0.376099 0.664307 1445640236 0.633301 -0.127075 0.376099 0.664307 1445640236 0.633301 -0.127075 0.376099 0.664307 1445640236 0.633301 -0.127075 0.376099 0.664307 1445640236 0.633301 -0.127075 0.376099 0.664307 1445640236 0.633301 -0.127075 0.376099 0.664307 1445640236 0.633301 -0.127075 0.376099 0.664307 1445640236 0.651794 -0.144348 0.357666 0.652954 1445640236 0.651794 -0.144348 0.357666 0.652954 1445640236 0.651794 -0.144348 0.357666 0.652954 1445640236 0.651794 -0.144348 0.357666 0.652954 1445640236 0.651794 -0.144348 0.357666 0.652954 1445640236 0.651794 -0.144348 0.357666 0.652954 1445640236 0.655823 -0.033447 0.399475 0.639587 1445640236 0.655823 -0.033447 0.399475 0.639587 1445640236 0.655823 -0.033447 0.399475 0.639587 1445640236 0.655823 -0.033447 0.399475 0.639587 1445640236 0.655823 -0.033447 0.399475 0.639587 1445640236 0.655823 -0.033447 0.399475 0.639587 1445640236 0.645508 0.052917 0.405029 0.645325 1445640236 0.645508 0.052917 0.405029 0.645325 1445640236 0.645508 0.052917 0.405029 0.645325 1445640236 0.645508 0.052917 0.405029 0.645325 1445640236 0.645508 0.052917 0.405029 0.645325 1445640236 0.645508 0.052917 0.405029 0.645325 1445640236 0.629333 0.130005 0.389526 0.659668 1445640236 0.629333 0.130005 0.389526 0.659668 1445640236 0.629333 0.130005 0.389526 0.659668 1445640236 0.629333 0.130005 0.389526 0.659668 1445640236 0.629333 0.130005 0.389526 0.659668 1445640236 0.629333 0.130005 0.389526 0.659668 1445640236 0.596680 0.208496 0.392578 0.668030 1445640236 0.596680 0.208496 0.392578 0.668030 1445640236 0.596680 0.208496 0.392578 0.668030 1445640236 0.596680 0.208496 0.392578 0.668030 1445640236 0.596680 0.208496 0.392578 0.668030 1445640236 0.596680 0.208496 0.392578 0.668030 1445640236 0.596680 0.208496 0.392578 0.668030 1445640236 0.541504 0.262024 0.413879 0.683167 1445640236 0.541504 0.262024 0.413879 0.683167 1445640236 0.541504 0.262024 0.413879 0.683167 1445640236 0.541504 0.262024 0.413879 0.683167 1445640236 0.505920 0.258911 0.408264 0.714294 1445640236 0.505920 0.258911 0.408264 0.714294 1445640236 0.505920 0.258911 0.408264 0.714294 1445640236 0.505920 0.258911 0.408264 0.714294 1445640236 0.505920 0.258911 0.408264 0.714294 1445640236 0.505920 0.258911 0.408264 0.714294 1445640236 0.517151 0.211182 0.394958 0.729248 1445640236 0.517151 0.211182 0.394958 0.729248 1445640236 0.517151 0.211182 0.394958 0.729248 1445640236 0.517151 0.211182 0.394958 0.729248 1445640236 0.517151 0.211182 0.394958 0.729248 1445640236 0.517151 0.211182 0.394958 0.729248 1445640236 0.545410 0.135986 0.395386 0.726318 1445640236 0.545410 0.135986 0.395386 0.726318 1445640236 0.545410 0.135986 0.395386 0.726318 1445640236 0.545410 0.135986 0.395386 0.726318 1445640236 0.545410 0.135986 0.395386 0.726318 1445640236 0.545410 0.135986 0.395386 0.726318 1445640236 0.545410 0.135986 0.395386 0.726318 1445640236 0.573425 0.059021 0.414001 0.704407 1445640236 0.573425 0.059021 0.414001 0.704407 1445640236 0.573425 0.059021 0.414001 0.704407 1445640236 0.573425 0.059021 0.414001 0.704407 1445640236 0.573425 0.059021 0.414001 0.704407 1445640236 0.573425 0.059021 0.414001 0.704407 1445640236 0.597900 0.004883 0.442261 0.668457 1445640236 0.597900 0.004883 0.442261 0.668457 1445640236 0.597900 0.004883 0.442261 0.668457 1445640236 0.597900 0.004883 0.442261 0.668457 1445640236 0.597900 0.004883 0.442261 0.668457 1445640236 0.597900 0.004883 0.442261 0.668457 1445640236 0.614685 -0.132019 0.408630 0.661560 1445640236 0.614685 -0.132019 0.408630 0.661560 1445640236 0.614685 -0.132019 0.408630 0.661560 1445640236 0.614685 -0.132019 0.408630 0.661560 1445640236 0.614685 -0.132019 0.408630 0.661560 1445640237 0.614685 -0.132019 0.408630 0.661560 1445640237 0.654236 -0.237488 0.356628 0.623169 1445640237 0.654236 -0.237488 0.356628 0.623169 1445640237 0.654236 -0.237488 0.356628 0.623169 1445640237 0.654236 -0.237488 0.356628 0.623169 1445640237 0.654236 -0.237488 0.356628 0.623169 1445640237 0.654236 -0.237488 0.356628 0.623169 1445640237 0.688721 -0.144348 0.398315 0.588318 1445640237 0.688721 -0.144348 0.398315 0.588318 1445640237 0.688721 -0.144348 0.398315 0.588318 1445640237 0.688721 -0.144348 0.398315 0.588318 1445640237 0.688721 -0.144348 0.398315 0.588318 1445640237 0.688721 -0.144348 0.398315 0.588318 1445640237 0.703003 -0.032776 0.412354 0.578491 1445640237 0.703003 -0.032776 0.412354 0.578491 1445640237 0.703003 -0.032776 0.412354 0.578491 1445640237 0.703003 -0.032776 0.412354 0.578491 1445640237 0.703003 -0.032776 0.412354 0.578491 1445640237 0.703003 -0.032776 0.412354 0.578491 1445640237 0.703003 -0.032776 0.412354 0.578491 1445640237 0.698120 0.069214 0.399414 0.590027 1445640237 0.698120 0.069214 0.399414 0.590027 1445640237 0.698120 0.069214 0.399414 0.590027 1445640237 0.698120 0.069214 0.399414 0.590027 1445640237 0.698120 0.069214 0.399414 0.590027 1445640237 0.698120 0.069214 0.399414 0.590027 1445640237 0.670715 0.198669 0.391785 0.597595 1445640237 0.670715 0.198669 0.391785 0.597595 1445640237 0.670715 0.198669 0.391785 0.597595 1445640237 0.670715 0.198669 0.391785 0.597595 1445640237 0.670715 0.198669 0.391785 0.597595 1445640237 0.670715 0.198669 0.391785 0.597595 1445640237 0.625183 0.314209 0.394531 0.595581 1445640237 0.625183 0.314209 0.394531 0.595581 1445640237 0.625183 0.314209 0.394531 0.595581 1445640237 0.625183 0.314209 0.394531 0.595581 1445640237 0.625183 0.314209 0.394531 0.595581 1445640237 0.625183 0.314209 0.394531 0.595581 1445640237 0.576660 0.369568 0.413574 0.599792 1445640237 0.576660 0.369568 0.413574 0.599792 1445640237 0.576660 0.369568 0.413574 0.599792 1445640237 0.576660 0.369568 0.413574 0.599792 1445640237 0.576660 0.369568 0.413574 0.599792 1445640237 0.576660 0.369568 0.413574 0.599792 1445640237 0.576660 0.369568 0.413574 0.599792 1445640237 0.538330 0.370544 0.427429 0.624573 1445640237 0.538330 0.370544 0.427429 0.624573 1445640237 0.538330 0.370544 0.427429 0.624573 1445640237 0.538330 0.370544 0.427429 0.624573 1445640237 0.538330 0.370544 0.427429 0.624573 1445640237 0.538330 0.370544 0.427429 0.624573 1445640237 0.528748 0.324341 0.429077 0.656494 1445640237 0.528748 0.324341 0.429077 0.656494 1445640237 0.528748 0.324341 0.429077 0.656494 1445640237 0.528748 0.324341 0.429077 0.656494 1445640237 0.528748 0.324341 0.429077 0.656494 1445640237 0.528748 0.324341 0.429077 0.656494 1445640237 0.528748 0.324341 0.429077 0.656494 1445640237 0.538818 0.231628 0.429749 0.686462 1445640237 0.538818 0.231628 0.429749 0.686462 1445640237 0.538818 0.231628 0.429749 0.686462 1445640237 0.538818 0.231628 0.429749 0.686462 1445640237 0.538818 0.231628 0.429749 0.686462 1445640237 0.538818 0.231628 0.429749 0.686462 1445640237 0.562866 0.108887 0.414734 0.706543 1445640237 0.562866 0.108887 0.414734 0.706543 1445640237 0.562866 0.108887 0.414734 0.706543 1445640237 0.562866 0.108887 0.414734 0.706543 1445640237 0.562866 0.108887 0.414734 0.706543 1445640237 0.562866 0.108887 0.414734 0.706543 1445640237 0.562866 0.108887 0.414734 0.706543 1445640237 0.579834 0.070618 0.446899 0.677429 1445640237 0.579834 0.070618 0.446899 0.677429 1445640237 0.579834 0.070618 0.446899 0.677429 1445640237 0.579834 0.070618 0.446899 0.677429 1445640237 0.579834 0.070618 0.446899 0.677429 1445640237 0.603394 -0.004089 0.415039 0.680786 1445640237 0.603394 -0.004089 0.415039 0.680786 1445640237 0.603394 -0.004089 0.415039 0.680786 1445640237 0.603394 -0.004089 0.415039 0.680786 1445640237 0.603394 -0.004089 0.415039 0.680786 1445640237 0.603394 -0.004089 0.415039 0.680786 1445640237 0.603394 -0.004089 0.415039 0.680786 1445640237 0.666931 -0.161499 0.315247 0.655518 1445640237 0.666931 -0.161499 0.315247 0.655518 1445640237 0.666931 -0.161499 0.315247 0.655518 1445640237 0.666931 -0.161499 0.315247 0.655518 1445640237 0.666931 -0.161499 0.315247 0.655518 1445640237 0.666931 -0.161499 0.315247 0.655518 1445640237 0.704224 -0.151245 0.317017 0.616943 1445640237 0.704224 -0.151245 0.317017 0.616943 1445640237 0.704224 -0.151245 0.317017 0.616943 1445640237 0.704224 -0.151245 0.317017 0.616943 1445640237 0.704224 -0.151245 0.317017 0.616943 1445640237 0.704224 -0.151245 0.317017 0.616943 1445640237 0.735168 -0.035522 0.339478 0.585571 1445640237 0.735168 -0.035522 0.339478 0.585571 1445640237 0.735168 -0.035522 0.339478 0.585571 1445640237 0.735168 -0.035522 0.339478 0.585571 1445640237 0.735168 -0.035522 0.339478 0.585571 1445640237 0.735168 -0.035522 0.339478 0.585571 1445640237 0.735168 -0.035522 0.339478 0.585571 1445640237 0.742004 0.052063 0.328552 0.581970 1445640237 0.742004 0.052063 0.328552 0.581970 1445640237 0.742004 0.052063 0.328552 0.581970 1445640237 0.742004 0.052063 0.328552 0.581970 1445640237 0.742004 0.052063 0.328552 0.581970 1445640237 0.742004 0.052063 0.328552 0.581970 1445640237 0.733887 0.163696 0.316528 0.578186 1445640237 0.733887 0.163696 0.316528 0.578186 1445640237 0.733887 0.163696 0.316528 0.578186 1445640237 0.733887 0.163696 0.316528 0.578186 1445640237 0.733887 0.163696 0.316528 0.578186 1445640237 0.733887 0.163696 0.316528 0.578186 1445640237 0.733887 0.163696 0.316528 0.578186 1445640238 0.683533 0.299500 0.350464 0.565857 1445640238 0.683533 0.299500 0.350464 0.565857 1445640238 0.683533 0.299500 0.350464 0.565857 1445640238 0.612610 0.382690 0.401062 0.563293 1445640238 0.612610 0.382690 0.401062 0.563293 1445640238 0.612610 0.382690 0.401062 0.563293 1445640238 0.612610 0.382690 0.401062 0.563293 1445640238 0.612610 0.382690 0.401062 0.563293 1445640238 0.550171 0.386414 0.450500 0.587280 1445640238 0.550171 0.386414 0.450500 0.587280 1445640238 0.550171 0.386414 0.450500 0.587280 1445640238 0.550171 0.386414 0.450500 0.587280 1445640238 0.550171 0.386414 0.450500 0.587280 1445640238 0.550171 0.386414 0.450500 0.587280 1445640238 0.515808 0.338379 0.470459 0.630859 1445640238 0.515808 0.338379 0.470459 0.630859 1445640238 0.515808 0.338379 0.470459 0.630859 1445640238 0.515808 0.338379 0.470459 0.630859 1445640238 0.515808 0.338379 0.470459 0.630859 1445640238 0.515808 0.338379 0.470459 0.630859 1445640238 0.512146 0.255188 0.465271 0.675232 1445640238 0.512146 0.255188 0.465271 0.675232 1445640238 0.512146 0.255188 0.465271 0.675232 1445640238 0.512146 0.255188 0.465271 0.675232 1445640238 0.512146 0.255188 0.465271 0.675232 1445640238 0.512146 0.255188 0.465271 0.675232 1445640238 0.515625 0.131409 0.449829 0.717224 1445640238 0.515625 0.131409 0.449829 0.717224 1445640238 0.515625 0.131409 0.449829 0.717224 1445640238 0.515625 0.131409 0.449829 0.717224 1445640238 0.515625 0.131409 0.449829 0.717224 1445640238 0.515625 0.131409 0.449829 0.717224 1445640238 0.512024 0.066956 0.498230 0.696411 1445640238 0.512024 0.066956 0.498230 0.696411 1445640238 0.512024 0.066956 0.498230 0.696411 1445640238 0.512024 0.066956 0.498230 0.696411 1445640238 0.512024 0.066956 0.498230 0.696411 1445640238 0.512024 0.066956 0.498230 0.696411 1445640238 0.555847 -0.009827 0.477234 0.680542 1445640238 0.555847 -0.009827 0.477234 0.680542 1445640238 0.555847 -0.009827 0.477234 0.680542 1445640238 0.555847 -0.009827 0.477234 0.680542 1445640238 0.555847 -0.009827 0.477234 0.680542 1445640238 0.555847 -0.009827 0.477234 0.680542 1445640238 0.555847 -0.009827 0.477234 0.680542 1445640238 
0.692017 -0.377747 0.487427 0.375122 1445640240 0.692017 -0.377747 0.487427 0.375122 1445640240 0.696289 -0.360779 0.495850 0.372925 1445640240 0.696289 -0.360779 0.495850 0.372925 1445640240 0.696289 -0.360779 0.495850 0.372925 1445640240 0.696289 -0.360779 0.495850 0.372925 1445640240 0.696289 -0.360779 0.495850 0.372925 1445640240 0.696289 -0.360779 0.495850 0.372925 1445640240 0.697876 -0.348145 0.501770 0.374023 1445640240 0.697876 -0.348145 0.501770 0.374023 1445640240 0.697876 -0.348145 0.501770 0.374023 1445640240 0.697876 -0.348145 0.501770 0.374023 1445640240 0.697876 -0.348145 0.501770 0.374023 1445640240 0.697876 -0.348145 0.501770 0.374023 1445640240 0.697021 -0.340027 0.505371 0.378296 1445640240 0.697021 -0.340027 0.505371 0.378296 1445640240 0.697021 -0.340027 0.505371 0.378296 1445640240 0.697021 -0.340027 0.505371 0.378296 1445640240 0.697021 -0.340027 0.505371 0.378296 1445640240 0.697021 -0.340027 0.505371 0.378296 1445640240 0.693542 -0.338745 0.510254 0.379211 1445640240 0.693542 -0.338745 0.510254 0.379211 1445640240 0.693542 -0.338745 0.510254 0.379211 1445640240 0.693542 -0.338745 0.510254 0.379211 1445640240 0.693542 -0.338745 0.510254 0.379211 1445640240 0.693542 -0.338745 0.510254 0.379211 1445640240 0.687500 -0.342529 0.518616 0.375488 1445640240 0.687500 -0.342529 0.518616 0.375488 1445640240 0.687500 -0.342529 0.518616 0.375488 1445640240 0.687500 -0.342529 0.518616 0.375488 1445640240 0.687500 -0.342529 0.518616 0.375488 1445640240 0.687500 -0.342529 0.518616 0.375488 1445640240 0.681885 -0.345520 0.528137 0.369629 1445640240 0.681885 -0.345520 0.528137 0.369629 1445640240 0.681885 -0.345520 0.528137 0.369629 1445640240 0.681885 -0.345520 0.528137 0.369629 1445640240 0.681885 -0.345520 0.528137 0.369629 1445640240 0.681885 -0.345520 0.528137 0.369629 1445640240 0.683594 -0.334412 0.544189 0.353027 1445640240 0.683594 -0.334412 0.544189 0.353027 1445640240 0.683594 -0.334412 0.544189 0.353027 1445640240 0.683594 -0.334412 0.544189 0.353027 1445640240 0.683594 -0.334412 0.544189 0.353027 1445640240 0.683594 -0.334412 0.544189 0.353027 1445640240 0.694519 -0.312073 0.557678 0.330444 1445640240 0.694519 -0.312073 0.557678 0.330444 1445640240 0.694519 -0.312073 0.557678 0.330444 1445640240 0.694519 -0.312073 0.557678 0.330444 1445640240 0.694519 -0.312073 0.557678 0.330444 1445640240 0.694519 -0.312073 0.557678 0.330444 1445640240 0.719116 -0.281616 0.563965 0.292358 1445640240 0.719116 -0.281616 0.563965 0.292358 1445640240 0.719116 -0.281616 0.563965 0.292358 1445640240 0.719116 -0.281616 0.563965 0.292358 1445640240 0.719116 -0.281616 0.563965 0.292358 1445640240 0.719116 -0.281616 0.563965 0.292358 1445640240 0.719116 -0.281616 0.563965 0.292358 1445640240 0.720337 -0.296570 0.553955 0.293701 1445640240 0.720337 -0.296570 0.553955 0.293701 1445640240 0.720337 -0.296570 0.553955 0.293701 1445640240 0.720337 -0.296570 0.553955 0.293701 1445640240 0.720337 -0.296570 0.553955 0.293701 1445640240 0.720337 -0.296570 0.553955 0.293701 1445640240 0.710571 -0.323914 0.537903 0.317383 1445640240 0.710571 -0.323914 0.537903 0.317383 1445640240 0.710571 -0.323914 0.537903 0.317383 1445640240 0.710571 -0.323914 0.537903 0.317383 1445640240 0.710571 -0.323914 0.537903 0.317383 1445640240 0.710571 -0.323914 0.537903 0.317383 1445640240 0.715759 -0.310303 0.540344 0.315125 1445640240 0.715759 -0.310303 0.540344 0.315125 1445640240 0.715759 -0.310303 0.540344 0.315125 1445640240 0.715759 -0.310303 0.540344 0.315125 1445640240 0.715759 -0.310303 0.540344 0.315125 1445640240 0.715759 -0.310303 0.540344 0.315125 1445640240 0.715759 -0.310303 0.540344 0.315125 1445640240 0.725769 -0.294678 0.544373 0.300110 1445640240 0.725769 -0.294678 0.544373 0.300110 1445640240 0.725769 -0.294678 0.544373 0.300110 1445640240 0.725769 -0.294678 0.544373 0.300110 1445640240 0.725769 -0.294678 0.544373 0.300110 1445640240 0.725769 -0.294678 0.544373 0.300110 1445640240 0.733826 -0.291077 0.541443 0.289124 1445640240 0.733826 -0.291077 0.541443 0.289124 1445640240 0.733826 -0.291077 0.541443 0.289124 1445640240 0.733826 -0.291077 0.541443 0.289124 1445640240 0.733826 -0.291077 0.541443 0.289124 1445640240 0.733826 -0.291077 0.541443 0.289124 1445640240 0.733826 -0.291077 0.541443 0.289124 1445640240 0.736084 -0.290833 0.541443 0.283447 1445640240 0.736084 -0.290833 0.541443 0.283447 1445640240 0.736084 -0.290833 0.541443 0.283447 1445640240 0.736084 -0.290833 0.541443 0.283447 1445640240 0.736084 -0.290833 0.541443 0.283447 1445640240 0.736084 -0.290833 0.541443 0.283447 1445640240 0.731567 -0.295166 0.543335 0.287048 1445640240 0.731567 -0.295166 0.543335 0.287048 1445640240 0.731567 -0.295166 0.543335 0.287048 1445640240 0.731567 -0.295166 0.543335 0.287048 1445640240 0.731567 -0.295166 0.543335 0.287048 1445640240 0.721252 -0.303101 0.547546 0.296753 1445640240 0.721252 -0.303101 0.547546 0.296753 1445640240 0.721252 -0.303101 0.547546 0.296753 1445640241 0.721252 -0.303101 0.547546 0.296753 1445640241 0.721252 -0.303101 0.547546 0.296753 1445640241 0.721252 -0.303101 0.547546 0.296753 1445640241 0.707886 -0.311401 0.554138 0.307983 1445640241 0.707886 -0.311401 0.554138 0.307983 1445640241 0.707886 -0.311401 0.554138 0.307983 1445640241 0.707886 -0.311401 0.554138 0.307983 1445640241 0.707886 -0.311401 0.554138 0.307983 1445640241 0.707886 -0.311401 0.554138 0.307983 1445640241 0.703796 -0.305054 0.565063 0.303650 1445640241 0.703796 -0.305054 0.565063 0.303650 1445640241 0.703796 -0.305054 0.565063 0.303650 1445640241 0.703796 -0.305054 0.565063 0.303650 1445640241 0.703796 -0.305054 0.565063 0.303650 1445640241 0.703796 -0.305054 0.565063 0.303650 1445640241 0.703796 -0.305054 0.565063 0.303650 1445640241 0.713440 -0.286926 0.574219 0.280762 1445640241 0.713440 -0.286926 0.574219 0.280762 1445640241 0.713440 -0.286926 0.574219 0.280762 1445640241 0.713440 -0.286926 0.574219 0.280762 1445640241 0.713440 -0.286926 0.574219 0.280762 1445640241 0.713440 -0.286926 0.574219 0.280762 1445640241 0.722534 -0.286743 0.570374 0.265137 1445640241 0.722534 -0.286743 0.570374 0.265137 1445640241 0.722534 -0.286743 0.570374 0.265137 1445640241 0.722534 -0.286743 0.570374 0.265137 1445640241 0.722534 -0.286743 0.570374 0.265137 1445640241 0.722534 -0.286743 0.570374 0.265137 1445640241 0.711365 -0.324585 0.550171 0.292847 1445640241 0.711365 -0.324585 0.550171 0.292847 1445640241 0.711365 -0.324585 0.550171 0.292847 1445640241 0.711365 -0.324585 0.550171 0.292847 1445640241 0.711365 -0.324585 0.550171 0.292847 1445640241 0.702393 -0.338684 0.536926 0.321777 1445640241 0.702393 -0.338684 0.536926 0.321777 1445640241 0.702393 -0.338684 0.536926 0.321777 1445640241 0.702393 -0.338684 0.536926 0.321777 1445640241 0.702393 -0.338684 0.536926 0.321777 1445640241 0.702393 -0.338684 0.536926 0.321777 1445640241 0.699219 -0.339050 0.532959 0.334656 1445640241 0.699219 -0.339050 0.532959 0.334656 1445640241 0.699219 -0.339050 0.532959 0.334656 1445640241 0.699219 -0.339050 0.532959 0.334656 1445640241 0.699219 -0.339050 0.532959 0.334656 1445640241 0.699219 -0.339050 0.532959 0.334656 1445640241 0.704834 -0.338562 0.526367 0.333740 1445640241 0.704834 -0.338562 0.526367 0.333740 1445640241 0.704834 -0.338562 0.526367 0.333740 1445640241 0.704834 -0.338562 0.526367 0.333740 1445640241 0.704834 -0.338562 0.526367 0.333740 1445640241 0.704834 -0.338562 0.526367 0.333740 1445640241 0.704834 -0.338562 0.526367 0.333740 1445640241 0.712341 -0.331726 0.523254 0.329651 1445640241 0.712341 -0.331726 0.523254 0.329651 1445640241 0.712341 -0.331726 0.523254 0.329651 1445640241 0.712341 -0.331726 0.523254 0.329651 1445640241 0.712341 -0.331726 0.523254 0.329651 1445640241 0.712341 -0.331726 0.523254 0.329651 1445640241 0.714111 -0.320068 0.529358 0.327515 1445640241 0.714111 -0.320068 0.529358 0.327515 1445640241 0.714111 -0.320068 0.529358 0.327515 1445640241 0.714111 -0.320068 0.529358 0.327515 1445640241 0.714111 -0.320068 0.529358 0.327515 1445640241 0.714111 -0.320068 0.529358 0.327515 1445640241 0.708069 -0.319580 0.533325 0.334656 1445640241 0.708069 -0.319580 0.533325 0.334656 1445640241 0.708069 -0.319580 0.533325 0.334656 1445640241 0.708069 -0.319580 0.533325 0.334656 1445640241 0.708069 -0.319580 0.533325 0.334656 1445640241 0.708069 -0.319580 0.533325 0.334656 1445640241 0.708069 -0.319580 0.533325 0.334656 1445640241 0.698181 -0.325378 0.538452 0.341553 1445640241 0.698181 -0.325378 0.538452 0.341553 1445640241 0.698181 -0.325378 0.538452 0.341553 1445640241 0.698181 -0.325378 0.538452 0.341553 1445640241 0.698181 -0.325378 0.538452 0.341553 1445640241 0.698181 -0.325378 0.538452 0.341553 1445640241 0.691589 -0.322266 0.549866 0.339722 1445640241 0.691589 -0.322266 0.549866 0.339722 1445640241 0.691589 -0.322266 0.549866 0.339722 1445640241 0.691589 -0.322266 0.549866 0.339722 1445640241 0.691589 -0.322266 0.549866 0.339722 1445640241 0.691589 -0.322266 0.549866 0.339722 1445640241 0.691589 -0.322266 0.549866 0.339722 1445640241 0.692627 -0.307983 0.567017 0.322266 1445640241 0.692627 -0.307983 0.567017 0.322266 1445640241 0.692627 -0.307983 0.567017 0.322266 1445640241 0.692627 -0.307983 0.567017 0.322266 1445640241 0.692627 -0.307983 0.567017 0.322266 1445640241 0.692627 -0.307983 0.567017 0.322266 1445640241 0.697876 -0.300110 0.574707 0.304199 1445640241 0.697876 -0.300110 0.574707 0.304199 1445640241 0.697876 -0.300110 0.574707 0.304199 1445640241 0.697876 -0.300110 0.574707 0.304199 1445640241 0.697876 -0.300110 0.574707 0.304199 1445640241 0.697876 -0.300110 0.574707 0.304199 1445640241 0.699768 -0.307312 0.572144 0.297424 1445640241 0.699768 -0.307312 0.572144 0.297424 1445640241 0.699768 -0.307312 0.572144 0.297424 1445640241 0.699768 -0.307312 0.572144 0.297424 1445640241 0.699768 -0.307312 0.572144 0.297424 1445640241 0.699768 -0.307312 0.572144 0.297424 1445640241 0.690857 -0.330322 0.562195 0.312195 1445640241 0.690857 -0.330322 0.562195 0.312195 1445640241 0.690857 -0.330322 0.562195 0.312195 1445640241 0.690857 -0.330322 0.562195 0.312195 1445640241 0.690857 -0.330322 0.562195 0.312195 1445640241 0.690857 -0.330322 0.562195 0.312195 1445640241 0.690857 -0.330322 0.562195 0.312195 1445640241 0.689514 -0.335632 0.554993 0.322266 1445640241 0.689514 -0.335632 0.554993 0.322266 1445640241 0.689514 -0.335632 0.554993 0.322266 1445640241 0.689514 -0.335632 0.554993 0.322266 1445640242 0.689514 -0.335632 0.554993 0.322266 1445640242 0.689514 -0.335632 0.554993 0.322266 1445640242 0.697021 -0.331360 0.549622 0.319641 1445640242 0.697021 -0.331360 0.549622 0.319641 1445640242 0.697021 -0.331360 0.549622 0.319641 1445640242 0.697021 -0.331360 0.549622 0.319641 1445640242 0.697021 -0.331360 0.549622 0.319641 1445640242 0.697021 -0.331360 0.549622 0.319641 1445640242 0.707520 -0.323669 0.545410 0.311523 1445640242 0.707520 -0.323669 0.545410 0.311523 1445640242 0.707520 -0.323669 0.545410 0.311523 1445640242 0.707520 -0.323669 0.545410 0.311523 1445640242 0.707520 -0.323669 0.545410 0.311523 1445640242 0.707520 -0.323669 0.545410 0.311523 1445640242 0.716492 -0.309265 0.545837 0.304993 1445640242 0.716492 -0.309265 0.545837 0.304993 1445640242 0.716492 -0.309265 0.545837 0.304993 1445640242 0.716492 -0.309265 0.545837 0.304993 1445640242 0.716492 -0.309265 0.545837 0.304993 1445640242 0.716492 -0.309265 0.545837 0.304993 1445640242 0.715332 -0.304688 0.547485 0.309326 1445640242 0.715332 -0.304688 0.547485 0.309326 1445640242 0.715332 -0.304688 0.547485 0.309326 1445640242 0.715332 -0.304688 0.547485 0.309326 1445640242 0.715332 -0.304688 0.547485 0.309326 1445640242 0.707886 -0.309631 0.547546 0.321289 1445640242 0.707886 -0.309631 0.547546 0.321289 1445640242 0.707886 -0.309631 0.547546 0.321289 1445640242 0.707886 -0.309631 0.547546 0.321289 1445640242 0.707886 -0.309631 0.547546 0.321289 1445640242 0.707886 -0.309631 0.547546 0.321289 1445640242 0.697876 -0.316223 0.549622 0.332886 1445640242 0.697876 -0.316223 0.549622 0.332886 1445640242 0.697876 -0.316223 0.549622 0.332886 1445640242 0.697876 -0.316223 0.549622 0.332886 1445640242 0.697876 -0.316223 0.549622 0.332886 1445640242 0.697876 -0.316223 0.549622 0.332886 1445640242 0.697876 -0.316223 0.549622 0.332886 1445640242 0.696106 -0.307678 0.561279 0.325073 1445640242 0.696106 -0.307678 0.561279 0.325073 1445640242 0.696106 -0.307678 0.561279 0.325073 1445640242 0.696106 -0.307678 0.561279 0.325073 1445640242 0.696106 -0.307678 0.561279 0.325073 1445640242 0.696106 -0.307678 0.561279 0.325073 1445640242 0.704285 -0.290588 0.572937 0.301880 1445640242 0.704285 -0.290588 0.572937 0.301880 1445640242 0.704285 -0.290588 0.572937 0.301880 1445640242 0.704285 -0.290588 0.572937 0.301880 1445640242 0.704285 -0.290588 0.572937 0.301880 1445640242 0.704285 -0.290588 0.572937 0.301880 1445640242 0.704285 -0.290588 0.572937 0.301880 1445640242 0.714050 -0.284912 0.573792 0.282227 1445640242 0.714050 -0.284912 0.573792 0.282227 1445640242 0.714050 -0.284912 0.573792 0.282227 1445640242 0.714050 -0.284912 0.573792 0.282227 1445640242 0.714050 -0.284912 0.573792 0.282227 1445640242 0.714050 -0.284912 0.573792 0.282227 1445640242 0.704102 -0.315308 0.562439 0.297424 1445640242 0.704102 -0.315308 0.562439 0.297424 1445640242 0.704102 -0.315308 0.562439 0.297424 1445640242 0.704102 -0.315308 0.562439 0.297424 1445640242 0.704102 -0.315308 0.562439 0.297424 1445640242 0.704102 -0.315308 0.562439 0.297424 1445640242 0.697327 -0.333313 0.550964 0.314697 1445640242 0.697327 -0.333313 0.550964 0.314697 1445640242 0.697327 -0.333313 0.550964 0.314697 1445640242 0.697327 -0.333313 0.550964 0.314697 1445640242 0.697327 -0.333313 0.550964 0.314697 1445640242 0.697327 -0.333313 0.550964 0.314697 1445640242 0.699951 -0.331177 0.548279 0.315674 1445640242 0.699951 -0.331177 0.548279 0.315674 1445640242 0.699951 -0.331177 0.548279 0.315674 1445640242 0.699951 -0.331177 0.548279 0.315674 1445640242 0.699951 -0.331177 0.548279 0.315674 1445640242 0.706238 -0.333069 0.541016 0.312317 1445640242 0.706238 -0.333069 0.541016 0.312317 1445640242 0.706238 -0.333069 0.541016 0.312317 1445640242 0.706238 -0.333069 0.541016 0.312317 1445640242 0.706238 -0.333069 0.541016 0.312317 1445640242 0.706238 -0.333069 0.541016 0.312317 1445640242 0.706238 -0.333069 0.541016 0.312317 1445640242 0.717896 -0.326904 0.533936 0.304382 1445640242 0.717896 -0.326904 0.533936 0.304382 1445640242 0.717896 -0.326904 0.533936 0.304382 1445640242 0.717896 -0.326904 0.533936 0.304382 1445640242 0.717896 -0.326904 0.533936 0.304382 1445640242 0.717896 -0.326904 0.533936 0.304382 1445640242 0.730713 -0.309082 0.532654 0.294617 1445640242 0.730713 -0.309082 0.532654 0.294617 1445640242 0.730713 -0.309082 0.532654 0.294617 1445640242 0.730713 -0.309082 0.532654 0.294617 1445640242 0.730713 -0.309082 0.532654 0.294617 1445640242 0.730713 -0.309082 0.532654 0.294617 1445640242 0.729065 -0.304749 0.535706 0.297668 1445640242 0.729065 -0.304749 0.535706 0.297668 1445640242 0.729065 -0.304749 0.535706 0.297668 1445640242 0.729065 -0.304749 0.535706 0.297668 1445640242 0.729065 -0.304749 0.535706 0.297668 1445640242 0.729065 -0.304749 0.535706 0.297668 1445640242 0.729065 -0.304749 0.535706 0.297668 1445640242 0.714722 -0.315979 0.538452 0.315247 1445640242 0.714722 -0.315979 0.538452 0.315247 1445640242 0.714722 -0.315979 0.538452 0.315247 1445640242 0.714722 -0.315979 0.538452 0.315247 1445640242 0.714722 -0.315979 0.538452 0.315247 1445640242 0.705872 -0.316833 0.544800 0.323242 1445640242 0.705872 -0.316833 0.544800 0.323242 1445640242 0.705872 -0.316833 0.544800 0.323242 1445640242 0.705872 -0.316833 0.544800 0.323242 1445640242 0.705872 -0.316833 0.544800 0.323242 1445640242 0.705872 -0.316833 0.544800 0.323242 1445640243 0.706360 -0.301086 0.558960 0.312927 1445640243 0.706360 -0.301086 0.558960 0.312927 1445640243 0.706360 -0.301086 0.558960 0.312927 1445640243 0.706360 -0.301086 0.558960 0.312927 1445640243 0.706360 -0.301086 0.558960 0.312927 1445640243 0.706360 -0.301086 0.558960 0.312927 1445640243 0.717041 -0.273926 0.574036 0.284973 1445640243 0.717041 -0.273926 0.574036 0.284973 1445640243 0.717041 -0.273926 0.574036 0.284973 1445640243 0.717041 -0.273926 0.574036 0.284973 1445640243 0.717041 -0.273926 0.574036 0.284973 1445640243 0.717041 -0.273926 0.574036 0.284973 1445640243 0.727295 -0.259949 0.580872 0.256958 1445640243 0.727295 -0.259949 0.580872 0.256958 1445640243 0.727295 -0.259949 0.580872 0.256958 1445640243 0.727295 -0.259949 0.580872 0.256958 1445640243 0.727295 -0.259949 0.580872 0.256958 1445640243 0.727295 -0.259949 0.580872 0.256958 1445640243 0.727295 -0.259949 0.580872 0.256958 1445640243 0.718262 -0.289429 0.572205 0.269958 1445640243 0.718262 -0.289429 0.572205 0.269958 1445640243 0.718262 -0.289429 0.572205 0.269958 1445640243 0.718262 -0.289429 0.572205 0.269958 1445640243 0.718262 -0.289429 0.572205 0.269958 1445640243 0.718262 -0.289429 0.572205 0.269958 1445640243 0.708618 -0.313232 0.560608 0.292236 1445640243 0.708618 -0.313232 0.560608 0.292236 1445640243 0.708618 -0.313232 0.560608 0.292236 1445640243 0.708618 -0.313232 0.560608 0.292236 1445640243 0.708618 -0.313232 0.560608 0.292236 1445640243 0.708618 -0.313232 0.560608 0.292236 1445640243 0.708618 -0.313232 0.560608 0.292236 1445640243 0.701355 -0.318848 0.559631 0.305237 1445640243 0.701355 -0.318848 0.559631 0.305237 1445640243 0.701355 -0.318848 0.559631 0.305237 1445640243 0.701355 -0.318848 0.559631 0.305237 1445640243 0.701355 -0.318848 0.559631 0.305237 1445640243 0.701355 -0.318848 0.559631 0.305237 1445640243 0.699951 -0.325806 0.556580 0.306702 1445640243 0.699951 -0.325806 0.556580 0.306702 1445640243 0.699951 -0.325806 0.556580 0.306702 1445640243 0.699951 -0.325806 0.556580 0.306702 1445640243 0.699951 -0.325806 0.556580 0.306702 1445640243 0.699951 -0.325806 0.556580 0.306702 1445640243 0.705200 -0.327393 0.551941 0.301270 1445640243 0.705200 -0.327393 0.551941 0.301270 1445640243 0.705200 -0.327393 0.551941 0.301270 1445640243 0.705200 -0.327393 0.551941 0.301270 1445640243 0.705200 -0.327393 0.551941 0.301270 1445640243 0.705200 -0.327393 0.551941 0.301270 1445640243 0.713074 -0.319092 0.550598 0.294067 1445640243 0.713074 -0.319092 0.550598 0.294067 1445640243 0.713074 -0.319092 0.550598 0.294067 1445640243 0.713074 -0.319092 0.550598 0.294067 1445640243 0.713074 -0.319092 0.550598 0.294067 1445640243 0.713074 -0.319092 0.550598 0.294067 1445640243 0.713074 -0.319092 0.550598 0.294067 1445640243 0.712158 -0.314575 0.552917 0.296875 1445640243 0.712158 -0.314575 0.552917 0.296875 1445640243 0.712158 -0.314575 0.552917 0.296875 1445640243 0.712158 -0.314575 0.552917 0.296875 1445640243 0.712158 -0.314575 0.552917 0.296875 1445640243 0.712158 -0.314575 0.552917 0.296875 1445640243 0.703003 -0.319397 0.554626 0.310059 1445640243 0.703003 -0.319397 0.554626 0.310059 1445640243 0.703003 -0.319397 0.554626 0.310059 1445640243 0.703003 -0.319397 0.554626 0.310059 1445640243 0.703003 -0.319397 0.554626 0.310059 1445640243 0.703003 -0.319397 0.554626 0.310059 1445640243 0.694153 -0.322205 0.558472 0.320007 1445640243 0.694153 -0.322205 0.558472 0.320007 1445640243 0.694153 -0.322205 0.558472 0.320007 1445640243 0.694153 -0.322205 0.558472 0.320007 1445640243 0.694153 -0.322205 0.558472 0.320007 1445640243 0.694153 -0.322205 0.558472 0.320007 1445640243 0.694153 -0.322205 0.558472 0.320007 1445640243 0.685669 -0.325500 0.561157 0.330078 1445640243 0.685669 -0.325500 0.561157 0.330078 1445640243 0.685669 -0.325500 0.561157 0.330078 1445640243 0.685669 -0.325500 0.561157 0.330078 1445640243 0.685669 -0.325500 0.561157 0.330078 1445640243 0.685669 -0.325500 0.561157 0.330078 1445640243 0.684692 -0.311096 0.574158 0.323608 1445640243 0.684692 -0.311096 0.574158 0.323608 1445640243 0.684692 -0.311096 0.574158 0.323608 1445640243 0.684692 -0.311096 0.574158 0.323608 1445640243 0.684692 -0.311096 0.574158 0.323608 1445640243 0.684692 -0.311096 0.574158 0.323608 1445640243 0.690552 -0.284485 0.591980 0.302917 1445640243 0.690552 -0.284485 0.591980 0.302917 1445640243 0.690552 -0.284485 0.591980 0.302917 1445640243 0.690552 -0.284485 0.591980 0.302917 1445640243 0.690552 -0.284485 0.591980 0.302917 1445640243 0.690552 -0.284485 0.591980 0.302917 1445640243 0.707764 -0.264526 0.596680 0.270142 1445640243 0.707764 -0.264526 0.596680 0.270142 1445640243 0.707764 -0.264526 0.596680 0.270142 1445640243 0.707764 -0.264526 0.596680 0.270142 1445640243 0.707764 -0.264526 0.596680 0.270142 1445640243 0.707764 -0.264526 0.596680 0.270142 1445640243 0.697388 -0.298401 0.584534 0.287781 1445640243 0.697388 -0.298401 0.584534 0.287781 1445640243 0.697388 -0.298401 0.584534 0.287781 1445640243 0.697388 -0.298401 0.584534 0.287781 1445640243 0.697388 -0.298401 0.584534 0.287781 1445640243 0.697388 -0.298401 0.584534 0.287781 1445640243 0.681824 -0.330750 0.561951 0.331360 1445640243 0.681824 -0.330750 0.561951 0.331360 1445640243 0.681824 -0.330750 0.561951 0.331360 1445640243 0.681824 -0.330750 0.561951 0.331360 1445640243 0.681824 -0.330750 0.561951 0.331360 1445640243 0.681824 -0.330750 0.561951 0.331360 1445640243 0.681396 -0.330139 0.555176 0.344116 1445640244 0.681396 -0.330139 0.555176 0.344116 1445640244 0.681396 -0.330139 0.555176 0.344116 1445640244 0.681396 -0.330139 0.555176 0.344116 1445640244 0.681396 -0.330139 0.555176 0.344116 1445640244 0.681396 -0.330139 0.555176 0.344116 1445640244 0.696411 -0.316833 0.552979 0.329834 1445640244 0.696411 -0.316833 0.552979 0.329834 1445640244 0.696411 -0.316833 0.552979 0.329834 1445640244 0.696411 -0.316833 0.552979 0.329834 1445640244 0.696411 -0.316833 0.552979 0.329834 1445640244 0.708740 -0.314270 0.546387 0.316650 1445640244 0.708740 -0.314270 0.546387 0.316650 1445640244 0.708740 -0.314270 0.546387 0.316650 1445640244 0.708740 -0.314270 0.546387 0.316650 1445640244 0.708740 -0.314270 0.546387 0.316650 1445640244 0.708740 -0.314270 0.546387 0.316650 1445640244 0.718323 -0.303711 0.547913 0.302490 1445640244 0.718323 -0.303711 0.547913 0.302490 1445640244 0.718323 -0.303711 0.547913 0.302490 1445640244 0.718323 -0.303711 0.547913 0.302490 1445640244 0.718323 -0.303711 0.547913 0.302490 1445640244 0.718323 -0.303711 0.547913 0.302490 1445640244 0.716919 -0.293213 0.558105 0.297485 1445640244 0.716919 -0.293213 0.558105 0.297485 1445640244 0.716919 -0.293213 0.558105 0.297485 1445640244 0.716919 -0.293213 0.558105 0.297485 1445640244 0.716919 -0.293213 0.558105 0.297485 1445640244 0.716919 -0.293213 0.558105 0.297485 1445640244 0.716919 -0.293213 0.558105 0.297485 1445640244 0.704834 -0.296875 0.567200 0.305420 1445640244 0.704834 -0.296875 0.567200 0.305420 1445640244 0.704834 -0.296875 0.567200 0.305420 1445640244 0.704834 -0.296875 0.567200 0.305420 1445640244 0.704834 -0.296875 0.567200 0.305420 1445640244 0.704834 -0.296875 0.567200 0.305420 1445640244 0.693665 -0.306946 0.571655 0.312683 1445640244 0.693665 -0.306946 0.571655 0.312683 1445640244 0.693665 -0.306946 0.571655 0.312683 1445640244 0.693665 -0.306946 0.571655 0.312683 1445640244 0.693665 -0.306946 0.571655 0.312683 1445640244 0.693665 -0.306946 0.571655 0.312683 1445640244 0.694519 -0.296082 0.585083 0.296082 1445640244 0.694519 -0.296082 0.585083 0.296082 1445640244 0.694519 -0.296082 0.585083 0.296082 1445640244 0.694519 -0.296082 0.585083 0.296082 1445640244 0.694519 -0.296082 0.585083 0.296082 1445640244 0.694519 -0.296082 0.585083 0.296082 1445640244 0.706604 -0.273010 0.595276 0.267883 1445640244 0.706604 -0.273010 0.595276 0.267883 1445640244 0.706604 -0.273010 0.595276 0.267883 1445640244 0.706604 -0.273010 0.595276 0.267883 1445640244 0.706604 -0.273010 0.595276 0.267883 1445640244 0.706604 -0.273010 0.595276 0.267883 1445640244 0.714172 -0.271606 0.593201 0.253418 1445640244 0.714172 -0.271606 0.593201 0.253418 1445640244 0.714172 -0.271606 0.593201 0.253418 1445640244 0.714172 -0.271606 0.593201 0.253418 1445640244 0.714172 -0.271606 0.593201 0.253418 1445640244 0.714172 -0.271606 0.593201 0.253418 1445640244 0.711243 -0.292847 0.580872 0.266235 1445640244 0.711243 -0.292847 0.580872 0.266235 1445640244 0.711243 -0.292847 0.580872 0.266235 1445640244 0.711243 -0.292847 0.580872 0.266235 1445640244 0.711243 -0.292847 0.580872 0.266235 1445640244 0.711243 -0.292847 0.580872 0.266235 1445640244 0.709473 -0.301086 0.570679 0.283142 1445640244 0.709473 -0.301086 0.570679 0.283142 1445640244 0.709473 -0.301086 0.570679 0.283142 1445640244 0.709473 -0.301086 0.570679 0.283142 1445640244 0.709473 -0.301086 0.570679 0.283142 1445640244 0.709473 -0.301086 0.570679 0.283142 1445640244 0.711853 -0.298096 0.565430 0.290833 1445640244 0.711853 -0.298096 0.565430 0.290833 1445640244 0.711853 -0.298096 0.565430 0.290833 1445640244 0.711853 -0.298096 0.565430 0.290833 1445640244 0.711853 -0.298096 0.565430 0.290833 1445640244 0.711853 -0.298096 0.565430 0.290833 1445640244 0.717651 -0.296570 0.558044 0.292480 1445640244 0.717651 -0.296570 0.558044 0.292480 1445640244 0.717651 -0.296570 0.558044 0.292480 1445640244 0.717651 -0.296570 0.558044 0.292480 1445640244 0.717651 -0.296570 0.558044 0.292480 1445640244 0.717651 -0.296570 0.558044 0.292480 1445640244 0.717651 -0.296570 0.558044 0.292480 1445640244 0.722534 -0.296997 0.548889 0.297241 1445640244 0.722534 -0.296997 0.548889 0.297241 1445640244 0.722534 -0.296997 0.548889 0.297241 1445640244 0.722534 -0.296997 0.548889 0.297241 1445640244 0.722534 -0.296997 0.548889 0.297241 1445640244 0.722534 -0.296997 0.548889 0.297241 1445640244 0.721802 -0.291016 0.551392 0.300354 1445640244 0.721802 -0.291016 0.551392 0.300354 1445640244 0.721802 -0.291016 0.551392 0.300354 1445640244 0.721802 -0.291016 0.551392 0.300354 1445640244 0.721802 -0.291016 0.551392 0.300354 1445640244 0.721802 -0.291016 0.551392 0.300354 1445640244 0.721802 -0.291016 0.551392 0.300354 1445640244 0.711609 -0.294128 0.553833 0.316650 1445640244 0.711609 -0.294128 0.553833 0.316650 1445640244 0.711609 -0.294128 0.553833 0.316650 1445640244 0.711609 -0.294128 0.553833 0.316650 1445640244 0.711609 -0.294128 0.553833 0.316650 1445640244 0.696899 -0.303711 0.556885 0.334534 1445640244 0.696899 -0.303711 0.556885 0.334534 1445640244 0.696899 -0.303711 0.556885 0.334534 1445640244 0.696899 -0.303711 0.556885 0.334534 1445640244 0.696899 -0.303711 0.556885 0.334534 1445640244 0.696899 -0.303711 0.556885 0.334534 1445640244 0.688538 -0.307129 0.563293 0.337952 1445640245 0.688538 -0.307129 0.563293 0.337952 1445640245 0.688538 -0.307129 0.563293 0.337952 1445640245 0.688538 -0.307129 0.563293 0.337952 1445640245 0.688538 -0.307129 0.563293 0.337952 1445640245 0.688538 -0.307129 0.563293 0.337952 1445640245 0.685852 -0.293335 0.582458 0.322754 1445640245 0.685852 -0.293335 0.582458 0.322754 1445640245 0.685852 -0.293335 0.582458 0.322754 1445640245 0.685852 -0.293335 0.582458 0.322754 1445640245 0.685852 -0.293335 0.582458 0.322754 1445640245 0.685852 -0.293335 0.582458 0.322754 1445640245 0.685852 -0.293335 0.582458 0.322754 1445640245 0.690430 -0.275085 0.596313 0.303345 1445640245 0.690430 -0.275085 0.596313 0.303345 1445640245 0.690430 -0.275085 0.596313 0.303345 1445640245 0.690430 -0.275085 0.596313 0.303345 1445640245 0.690430 -0.275085 0.596313 0.303345 1445640245 0.690430 -0.275085 0.596313 0.303345 1445640245 0.699158 -0.265869 0.599060 0.285583 1445640245 0.699158 -0.265869 0.599060 0.285583 1445640245 0.699158 -0.265869 0.599060 0.285583 1445640245 0.699158 -0.265869 0.599060 0.285583 1445640245 0.699158 -0.265869 0.599060 0.285583 1445640245 0.699158 -0.265869 0.599060 0.285583 1445640245 0.693420 -0.283936 0.588440 0.303711 1445640245 
0.683716 0.399719 0.356018 0.495850 1445640246 0.683716 0.399719 0.356018 0.495850 1445640246 0.683716 0.399719 0.356018 0.495850 1445640246 0.683716 0.399719 0.356018 0.495850 1445640246 0.683716 0.399719 0.356018 0.495850 1445640246 0.683716 0.399719 0.356018 0.495850 1445640246 0.631653 0.367065 0.398438 0.554443 1445640246 0.631653 0.367065 0.398438 0.554443 1445640246 0.631653 0.367065 0.398438 0.554443 1445640246 0.631653 0.367065 0.398438 0.554443 1445640246 0.631653 0.367065 0.398438 0.554443 1445640246 0.631653 0.367065 0.398438 0.554443 1445640246 0.631653 0.367065 0.398438 0.554443 1445640246 0.602844 0.252625 0.428955 0.623413 1445640246 0.602844 0.252625 0.428955 0.623413 1445640246 0.602844 0.252625 0.428955 0.623413 1445640246 0.602844 0.252625 0.428955 0.623413 1445640246 0.602844 0.252625 0.428955 0.623413 1445640246 0.602844 0.252625 0.428955 0.623413 1445640246 0.614258 0.094788 0.409119 0.667969 1445640246 0.614258 0.094788 0.409119 0.667969 1445640246 0.614258 0.094788 0.409119 0.667969 1445640246 0.614258 0.094788 0.409119 0.667969 1445640247 0.614258 0.094788 0.409119 0.667969 1445640247 0.614258 0.094788 0.409119 0.667969 1445640247 0.611450 0.011658 0.428406 0.665100 1445640247 0.611450 0.011658 0.428406 0.665100 1445640247 0.611450 0.011658 0.428406 0.665100 1445640247 0.611450 0.011658 0.428406 0.665100 1445640247 0.611450 0.011658 0.428406 0.665100 1445640247 0.611450 0.011658 0.428406 0.665100 1445640247 0.611450 0.011658 0.428406 0.665100 1445640247 0.610229 -0.062317 0.448853 0.649719 1445640247 0.610229 -0.062317 0.448853 0.649719 1445640247 0.610229 -0.062317 0.448853 0.649719 1445640247 0.610229 -0.062317 0.448853 0.649719 1445640247 0.610229 -0.062317 0.448853 0.649719 1445640247 0.610229 -0.062317 0.448853 0.649719 1445640247 0.643494 -0.165100 0.407043 0.626831 1445640247 0.643494 -0.165100 0.407043 0.626831 1445640247 0.643494 -0.165100 0.407043 0.626831 1445640247 0.643494 -0.165100 0.407043 0.626831 1445640247 0.643494 -0.165100 0.407043 0.626831 1445640247 0.643494 -0.165100 0.407043 0.626831 1445640247 0.643494 -0.165100 0.407043 0.626831 1445640247 0.660583 -0.118469 0.399963 0.624084 1445640247 0.660583 -0.118469 0.399963 0.624084 1445640247 0.660583 -0.118469 0.399963 0.624084 1445640247 0.660583 -0.118469 0.399963 0.624084 1445640247 0.660583 -0.118469 0.399963 0.624084 1445640247 0.660583 -0.118469 0.399963 0.624084 1445640247 0.664185 0.000793 0.393188 0.635742 1445640247 0.664185 0.000793 0.393188 0.635742 1445640247 0.664185 0.000793 0.393188 0.635742 1445640247 0.664185 0.000793 0.393188 0.635742 1445640247 0.664185 0.000793 0.393188 0.635742 1445640247 0.664185 0.000793 0.393188 0.635742 1445640247 0.658203 0.100586 0.355957 0.655640 1445640247 0.658203 0.100586 0.355957 0.655640 1445640247 0.658203 0.100586 0.355957 0.655640 1445640247 0.658203 0.100586 0.355957 0.655640 1445640247 0.658203 0.100586 0.355957 0.655640 1445640247 0.658203 0.100586 0.355957 0.655640 1445640247 0.638550 0.197754 0.318420 0.672058 1445640247 0.638550 0.197754 0.318420 0.672058 1445640247 0.638550 0.197754 0.318420 0.672058 1445640247 0.638550 0.197754 0.318420 0.672058 1445640247 0.638550 0.197754 0.318420 0.672058 1445640247 0.638550 0.197754 0.318420 0.672058 1445640247 0.602112 0.295532 0.288147 0.683350 1445640247 0.602112 0.295532 0.288147 0.683350 1445640247 0.602112 0.295532 0.288147 0.683350 1445640247 0.602112 0.295532 0.288147 0.683350 1445640247 0.602112 0.295532 0.288147 0.683350 1445640247 0.602112 0.295532 0.288147 0.683350 1445640247 0.552429 0.378845 0.271301 0.691040 1445640247 0.552429 0.378845 0.271301 0.691040 1445640247 0.552429 0.378845 0.271301 0.691040 1445640247 0.552429 0.378845 0.271301 0.691040 1445640247 0.552429 0.378845 0.271301 0.691040 1445640247 0.552429 0.378845 0.271301 0.691040 1445640247 0.501221 0.401184 0.280212 0.713623 1445640247 0.501221 0.401184 0.280212 0.713623 1445640247 0.501221 0.401184 0.280212 0.713623 1445640247 0.501221 0.401184 0.280212 0.713623 1445640247 0.501221 0.401184 0.280212 0.713623 1445640247 0.501221 0.401184 0.280212 0.713623 1445640247 0.509949 0.351440 0.287964 0.730347 1445640247 0.509949 0.351440 0.287964 0.730347 1445640247 0.509949 0.351440 0.287964 0.730347 1445640247 0.509949 0.351440 0.287964 0.730347 1445640247 0.509949 0.351440 0.287964 0.730347 1445640247 0.509949 0.351440 0.287964 0.730347 1445640247 0.509949 0.351440 0.287964 0.730347 1445640247 0.543762 0.242188 0.313110 0.739929 1445640247 0.543762 0.242188 0.313110 0.739929 1445640247 0.543762 0.242188 0.313110 0.739929 1445640247 0.543762 0.242188 0.313110 0.739929 1445640247 0.543762 0.242188 0.313110 0.739929 1445640247 0.543762 0.242188 0.313110 0.739929 1445640247 0.556091 0.116516 0.402893 0.717468 1445640247 0.556091 0.116516 0.402893 0.717468 1445640247 0.556091 0.116516 0.402893 0.717468 1445640247 0.556091 0.116516 0.402893 0.717468 1445640247 0.556091 0.116516 0.402893 0.717468 1445640247 0.556091 0.116516 0.402893 0.717468 1445640247 0.558044 0.016724 0.532715 0.635925 1445640247 0.558044 0.016724 0.532715 0.635925 1445640247 0.558044 0.016724 0.532715 0.635925 1445640247 0.558044 0.016724 0.532715 0.635925 1445640247 0.558044 0.016724 0.532715 0.635925 1445640247 0.558044 0.016724 0.532715 0.635925 1445640247 0.591248 -0.084229 0.549377 0.584290 1445640247 0.591248 -0.084229 0.549377 0.584290 1445640247 0.591248 -0.084229 0.549377 0.584290 1445640247 0.591248 -0.084229 0.549377 0.584290 1445640247 0.591248 -0.084229 0.549377 0.584290 1445640247 0.591248 -0.084229 0.549377 0.584290 1445640247 0.612549 -0.169800 0.522156 0.568481 1445640247 0.612549 -0.169800 0.522156 0.568481 1445640247 0.612549 -0.169800 0.522156 0.568481 1445640247 0.612549 -0.169800 0.522156 0.568481 1445640247 0.612549 -0.169800 0.522156 0.568481 1445640247 0.612549 -0.169800 0.522156 0.568481 1445640247 0.624390 -0.135986 0.514099 0.572021 1445640247 0.624390 -0.135986 0.514099 0.572021 1445640247 0.624390 -0.135986 0.514099 0.572021 1445640247 0.624390 -0.135986 0.514099 0.572021 1445640247 0.624390 -0.135986 0.514099 0.572021 1445640247 0.624390 -0.135986 0.514099 0.572021 1445640247 0.622986 -0.022278 0.503601 0.598083 1445640247 0.622986 -0.022278 0.503601 0.598083 1445640247 0.622986 -0.022278 0.503601 0.598083 1445640247 0.622986 -0.022278 0.503601 0.598083 1445640247 0.622986 -0.022278 0.503601 0.598083 1445640248 0.622986 -0.022278 0.503601 0.598083 1445640248 0.607727 0.089417 0.471069 0.632935 1445640248 0.607727 0.089417 0.471069 0.632935 1445640248 0.607727 0.089417 0.471069 0.632935 1445640248 0.607727 0.089417 0.471069 0.632935 1445640248 0.607727 0.089417 0.471069 0.632935 1445640248 0.607727 0.089417 0.471069 0.632935 1445640248 0.607727 0.089417 0.471069 0.632935 1445640248 0.583008 0.181519 0.423096 0.669373 1445640248 0.583008 0.181519 0.423096 0.669373 1445640248 0.583008 0.181519 0.423096 0.669373 1445640248 0.583008 0.181519 0.423096 0.669373 1445640248 0.583008 0.181519 0.423096 0.669373 1445640248 0.583008 0.181519 0.423096 0.669373 1445640248 0.555298 0.263245 0.379395 0.691589 1445640248 0.555298 0.263245 0.379395 0.691589 1445640248 0.555298 0.263245 0.379395 0.691589 1445640248 0.555298 0.263245 0.379395 0.691589 1445640248 0.555298 0.263245 0.379395 0.691589 1445640248 0.555298 0.263245 0.379395 0.691589 1445640248 0.555298 0.263245 0.379395 0.691589 1445640248 0.517700 0.322937 0.357300 0.707092 1445640248 0.517700 0.322937 0.357300 0.707092 1445640248 0.517700 0.322937 0.357300 0.707092 1445640248 0.517700 0.322937 0.357300 0.707092 1445640248 0.517700 0.322937 0.357300 0.707092 1445640248 0.517700 0.322937 0.357300 0.707092 1445640248 0.494141 0.331238 0.352966 0.722046 1445640248 0.494141 0.331238 0.352966 0.722046 1445640248 0.494141 0.331238 0.352966 0.722046 1445640248 0.494141 0.331238 0.352966 0.722046 1445640248 0.494141 0.331238 0.352966 0.722046 1445640248 0.494141 0.331238 0.352966 0.722046 1445640248 0.510071 0.285339 0.363708 0.725281 1445640248 0.510071 0.285339 0.363708 0.725281 1445640248 0.510071 0.285339 0.363708 0.725281 1445640248 0.510071 0.285339 0.363708 0.725281 1445640248 0.510071 0.285339 0.363708 0.725281 1445640248 0.510071 0.285339 0.363708 0.725281 1445640248 0.542542 0.188782 0.391113 0.718994 1445640248 0.542542 0.188782 0.391113 0.718994 1445640248 0.542542 0.188782 0.391113 0.718994 1445640248 0.542542 0.188782 0.391113 0.718994 1445640248 0.542542 0.188782 0.391113 0.718994 1445640248 0.542542 0.188782 0.391113 0.718994 1445640248 0.569275 0.098328 0.445374 0.683960 1445640248 0.569275 0.098328 0.445374 0.683960 1445640248 0.569275 0.098328 0.445374 0.683960 1445640248 0.569275 0.098328 0.445374 0.683960 1445640248 0.569275 0.098328 0.445374 0.683960 1445640248 0.569275 0.098328 0.445374 0.683960 1445640248 0.569275 0.098328 0.445374 0.683960 1445640248 0.593628 0.018005 0.510193 0.621948 1445640248 0.593628 0.018005 0.510193 0.621948 1445640248 0.593628 0.018005 0.510193 0.621948 1445640248 0.593628 0.018005 0.510193 0.621948 1445640248 0.593628 0.018005 0.510193 0.621948 1445640248 0.593628 0.018005 0.510193 0.621948 1445640248 0.615723 -0.096375 0.493164 0.606873 1445640248 0.615723 -0.096375 0.493164 0.606873 1445640248 0.615723 -0.096375 0.493164 0.606873 1445640248 0.615723 -0.096375 0.493164 0.606873 1445640248 0.615723 -0.096375 0.493164 0.606873 1445640248 0.615723 -0.096375 0.493164 0.606873 1445640248 0.634644 -0.201721 0.433289 0.607239 1445640248 0.634644 -0.201721 0.433289 0.607239 1445640248 0.634644 -0.201721 0.433289 0.607239 1445640248 0.634644 -0.201721 0.433289 0.607239 1445640248 0.634644 -0.201721 0.433289 0.607239 1445640248 0.634644 -0.201721 0.433289 0.607239 1445640248 0.634644 -0.201721 0.433289 0.607239 1445640248 0.653259 -0.122192 0.447327 0.598389 1445640248 0.653259 -0.122192 0.447327 0.598389 1445640248 0.653259 -0.122192 0.447327 0.598389 1445640248 0.653259 -0.122192 0.447327 0.598389 1445640248 0.653259 -0.122192 0.447327 0.598389 1445640248 0.653259 -0.122192 0.447327 0.598389 1445640248 0.654236 0.007751 0.450745 0.607178 1445640248 0.654236 0.007751 0.450745 0.607178 1445640248 0.654236 0.007751 0.450745 0.607178 1445640248 0.654236 0.007751 0.450745 0.607178 1445640248 0.654236 0.007751 0.450745 0.607178 1445640248 0.654236 0.007751 0.450745 0.607178 1445640248 0.641296 0.108337 0.415039 0.636108 1445640248 0.641296 0.108337 0.415039 0.636108 1445640248 0.641296 0.108337 0.415039 0.636108 1445640248 0.641296 0.108337 0.415039 0.636108 1445640248 0.641296 0.108337 0.415039 0.636108 1445640248 0.641296 0.108337 0.415039 0.636108 1445640248 0.641296 0.108337 0.415039 0.636108 1445640248 0.613953 0.228333 0.368408 0.659607 1445640248 0.613953 0.228333 0.368408 0.659607 1445640248 0.613953 0.228333 0.368408 0.659607 1445640248 0.613953 0.228333 0.368408 0.659607 1445640248 0.613953 0.228333 0.368408 0.659607 1445640248 0.613953 0.228333 0.368408 0.659607 1445640248 0.575439 0.341614 0.343567 0.658752 1445640248 0.575439 0.341614 0.343567 0.658752 1445640248 0.575439 0.341614 0.343567 0.658752 1445640248 0.575439 0.341614 0.343567 0.658752 1445640248 0.575439 0.341614 0.343567 0.658752 1445640248 0.527588 0.392212 0.375122 0.653442 1445640248 0.527588 0.392212 0.375122 0.653442 1445640248 0.527588 0.392212 0.375122 0.653442 1445640248 0.527588 0.392212 0.375122 0.653442 1445640248 0.527588 0.392212 0.375122 0.653442 1445640248 0.527588 0.392212 0.375122 0.653442 1445640248 0.516479 0.359924 0.396606 0.668091 1445640248 0.516479 0.359924 0.396606 0.668091 1445640248 0.516479 0.359924 0.396606 0.668091 1445640248 0.516479 0.359924 0.396606 0.668091 1445640248 0.516479 0.359924 0.396606 0.668091 1445640248 0.516479 0.359924 0.396606 0.668091 1445640249 0.538513 0.263306 0.404175 0.690796 1445640249 0.538513 0.263306 0.404175 0.690796 1445640249 0.538513 0.263306 0.404175 0.690796 1445640249 0.538513 0.263306 0.404175 0.690796 1445640249 0.538513 0.263306 0.404175 0.690796 1445640249 0.538513 0.263306 0.404175 0.690796 1445640249 0.560913 0.136230 0.408081 0.707214 1445640249 0.560913 0.136230 0.408081 0.707214 1445640249 0.560913 0.136230 0.408081 0.707214 1445640249 0.560913 0.136230 0.408081 0.707214 1445640249 0.560913 0.136230 0.408081 0.707214 1445640249 0.560913 0.136230 0.408081 0.707214 1445640249 0.565491 0.077454 0.463196 0.677917 1445640249 0.565491 0.077454 0.463196 0.677917 1445640249 0.565491 0.077454 0.463196 0.677917 1445640249 0.565491 0.077454 0.463196 0.677917 1445640249 0.565491 0.077454 0.463196 0.677917 1445640249 0.565491 0.077454 0.463196 0.677917 1445640249 0.581238 -0.006531 0.462524 0.669434 1445640249 0.581238 -0.006531 0.462524 0.669434 1445640249 0.581238 -0.006531 0.462524 0.669434 1445640249 0.581238 -0.006531 0.462524 0.669434 1445640249 0.581238 -0.006531 0.462524 0.669434 1445640249 0.581238 -0.006531 0.462524 0.669434 1445640249 0.624268 -0.155090 0.391541 0.657898 1445640249 0.624268 -0.155090 0.391541 0.657898 1445640249 0.624268 -0.155090 0.391541 0.657898 1445640249 0.624268 -0.155090 0.391541 0.657898 1445640249 0.624268 -0.155090 0.391541 0.657898 1445640249 0.624268 -0.155090 0.391541 0.657898 1445640249 0.626953 -0.152710 0.373840 0.666199 1445640249 0.626953 -0.152710 0.373840 0.666199 1445640249 0.626953 -0.152710 0.373840 0.666199 1445640249 0.626953 -0.152710 0.373840 0.666199 1445640249 0.626953 -0.152710 0.373840 0.666199 1445640249 0.626953 -0.152710 0.373840 0.666199 1445640249 0.626709 -0.032410 0.397217 0.669556 1445640249 0.626709 -0.032410 0.397217 0.669556 1445640249 0.626709 -0.032410 0.397217 0.669556 1445640249 0.626709 -0.032410 0.397217 0.669556 1445640249 0.626709 -0.032410 0.397217 0.669556 1445640249 0.626709 -0.032410 0.397217 0.669556 1445640249 0.616699 0.066528 0.371338 0.690796 1445640249 0.616699 0.066528 0.371338 0.690796 1445640249 0.616699 0.066528 0.371338 0.690796 1445640249 0.616699 0.066528 0.371338 0.690796 1445640249 0.616699 0.066528 0.371338 0.690796 1445640249 0.616699 0.066528 0.371338 0.690796 1445640249 0.599304 0.158203 0.327393 0.713074 1445640249 0.599304 0.158203 0.327393 0.713074 1445640249 0.599304 0.158203 0.327393 0.713074 1445640249 0.599304 0.158203 0.327393 0.713074 1445640249 0.599304 0.158203 0.327393 0.713074 1445640249 0.599304 0.158203 0.327393 0.713074 1445640249 0.599304 0.158203 0.327393 0.713074 1445640249 0.570313 0.255371 0.304138 0.718994 1445640249 0.570313 0.255371 0.304138 0.718994 1445640249 0.570313 0.255371 0.304138 0.718994 1445640249 0.570313 0.255371 0.304138 0.718994 1445640249 0.570313 0.255371 0.304138 0.718994 1445640249 0.570313 0.255371 0.304138 0.718994 1445640249 0.530762 0.343506 0.304382 0.712402 1445640249 0.530762 0.343506 0.304382 0.712402 1445640249 0.530762 0.343506 0.304382 0.712402 1445640249 0.530762 0.343506 0.304382 0.712402 1445640249 0.530762 0.343506 0.304382 0.712402 1445640249 0.530762 0.343506 0.304382 0.712402 1445640249 0.490723 0.367065 0.327271 0.719177 1445640249 0.490723 0.367065 0.327271 0.719177 1445640249 0.490723 0.367065 0.327271 0.719177 1445640249 0.490723 0.367065 0.327271 0.719177 1445640249 0.490723 0.367065 0.327271 0.719177 1445640249 0.490723 0.367065 0.327271 0.719177 1445640249 0.492676 0.319458 0.343811 0.732727 1445640249 0.492676 0.319458 0.343811 0.732727 1445640249 0.492676 0.319458 0.343811 0.732727 1445640249 0.492676 0.319458 0.343811 0.732727 1445640249 0.492676 0.319458 0.343811 0.732727 1445640249 0.492676 0.319458 0.343811 0.732727 1445640249 0.492676 0.319458 0.343811 0.732727 1445640249 0.515198 0.217102 0.366943 0.743408 1445640249 0.515198 0.217102 0.366943 0.743408 1445640249 0.515198 0.217102 0.366943 0.743408 1445640249 0.515198 0.217102 0.366943 0.743408 1445640249 0.515198 0.217102 0.366943 0.743408 1445640249 0.515198 0.217102 0.366943 0.743408 1445640249 0.540955 0.103088 0.405151 0.729736 1445640249 0.540955 0.103088 0.405151 0.729736 1445640249 0.540955 0.103088 0.405151 0.729736 1445640249 0.540955 0.103088 0.405151 0.729736 1445640249 0.540955 0.103088 0.405151 0.729736 1445640249 0.540955 0.103088 0.405151 0.729736 1445640249 0.546997 0.002136 0.475769 0.688721 1445640249 0.546997 0.002136 0.475769 0.688721 1445640249 0.546997 0.002136 0.475769 0.688721 1445640249 0.546997 0.002136 0.475769 0.688721 1445640249 0.546997 0.002136 0.475769 0.688721 1445640249 0.546997 0.002136 0.475769 0.688721 1445640249 0.603882 -0.130249 0.456909 0.639954 1445640249 0.603882 -0.130249 0.456909 0.639954 1445640249 0.603882 -0.130249 0.456909 0.639954 1445640249 0.603882 -0.130249 0.456909 0.639954 1445640249 0.603882 -0.130249 0.456909 0.639954 1445640249 0.603882 -0.130249 0.456909 0.639954 1445640249 0.632446 -0.193481 0.433777 0.611816 1445640249 0.632446 -0.193481 0.433777 0.611816 1445640249 0.632446 -0.193481 0.433777 0.611816 1445640249 0.632446 -0.193481 0.433777 0.611816 1445640249 0.632446 -0.193481 0.433777 0.611816 1445640249 0.632446 -0.193481 0.433777 0.611816 1445640249 0.656921 -0.147583 0.434143 0.598389 1445640250 0.656921 -0.147583 0.434143 0.598389 1445640250 0.656921 -0.147583 0.434143 0.598389 1445640250 0.656921 -0.147583 0.434143 0.598389 1445640250 0.656921 -0.147583 0.434143 0.598389 1445640250 0.656921 -0.147583 0.434143 0.598389 1445640250 0.658997 -0.036499 0.426025 0.618652 1445640250 0.658997 -0.036499 0.426025 0.618652 1445640250 0.658997 -0.036499 0.426025 0.618652 1445640250 0.658997 -0.036499 0.426025 0.618652 1445640250 0.658997 -0.036499 0.426025 0.618652 1445640250 0.658997 -0.036499 0.426025 0.618652 1445640250 0.652588 0.071960 0.398560 0.640320 1445640250 0.652588 0.071960 0.398560 0.640320 1445640250 0.652588 0.071960 0.398560 0.640320 1445640250 0.652588 0.071960 0.398560 0.640320 1445640250 0.652588 0.071960 0.398560 0.640320 1445640250 0.652588 0.071960 0.398560 0.640320 1445640250 0.630615 0.192017 0.375916 0.651184 1445640250 0.630615 0.192017 0.375916 0.651184 1445640250 0.630615 0.192017 0.375916 0.651184 1445640250 0.630615 0.192017 0.375916 0.651184 1445640250 0.630615 0.192017 0.375916 0.651184 1445640250 0.630615 0.192017 0.375916 0.651184 1445640250 0.594910 0.298584 0.349609 0.659302 1445640250 0.594910 0.298584 0.349609 0.659302 1445640250 0.594910 0.298584 0.349609 0.659302 1445640250 0.594910 0.298584 0.349609 0.659302 1445640250 0.594910 0.298584 0.349609 0.659302 1445640250 0.594910 0.298584 0.349609 0.659302 1445640250 0.556091 0.364990 0.341125 0.664124 1445640250 0.556091 0.364990 0.341125 0.664124 1445640250 0.556091 0.364990 0.341125 0.664124 1445640250 0.556091 0.364990 0.341125 0.664124 1445640250 0.556091 0.364990 0.341125 0.664124 1445640250 0.556091 0.364990 0.341125 0.664124 1445640250 0.517822 0.374573 0.365906 0.676392 1445640250 0.517822 0.374573 0.365906 0.676392 1445640250 0.517822 0.374573 0.365906 0.676392 1445640250 0.517822 0.374573 0.365906 0.676392 1445640250 0.517822 0.374573 0.365906 0.676392 1445640250 0.517822 0.374573 0.365906 0.676392 1445640250 0.520874 0.318787 0.388550 0.689880 1445640250 0.520874 0.318787 0.388550 0.689880 1445640250 0.520874 0.318787 0.388550 0.689880 1445640250 0.520874 0.318787 0.388550 0.689880 1445640250 0.520874 0.318787 0.388550 0.689880 1445640250 0.520874 0.318787 0.388550 0.689880 1445640250 0.552551 0.206970 0.408142 0.696533 1445640250 0.552551 0.206970 0.408142 0.696533 1445640250 0.552551 0.206970 0.408142 0.696533 1445640250 0.552551 0.206970 0.408142 0.696533 1445640250 0.552551 0.206970 0.408142 0.696533 1445640250 0.552551 0.206970 0.408142 0.696533 1445640250 0.588379 0.098328 0.439026 0.671753 1445640250 0.588379 0.098328 0.439026 0.671753 1445640250 0.588379 0.098328 0.439026 0.671753 1445640250 0.588379 0.098328 0.439026 0.671753 1445640250 0.588379 0.098328 0.439026 0.671753 1445640250 0.588379 0.098328 0.439026 0.671753 1445640250 0.606323 0.024109 0.489807 0.625916 1445640250 0.606323 0.024109 0.489807 0.625916 1445640250 0.606323 0.024109 0.489807 0.625916 1445640250 0.606323 0.024109 0.489807 0.625916 1445640250 0.606323 0.024109 0.489807 0.625916 1445640250 0.606323 0.024109 0.489807 0.625916 1445640250 0.606323 0.024109 0.489807 0.625916 1445640250 0.619934 -0.077576 0.464539 0.627502 1445640250 0.619934 -0.077576 0.464539 0.627502 1445640250 0.619934 -0.077576 0.464539 0.627502 1445640250 0.619934 -0.077576 0.464539 0.627502 1445640250 0.619934 -0.077576 0.464539 0.627502 1445640250 0.651794 -0.156555 0.414124 0.615662 1445640250 0.651794 -0.156555 0.414124 0.615662 1445640250 0.651794 -0.156555 0.414124 0.615662 1445640250 0.651794 -0.156555 0.414124 0.615662 1445640250 0.651794 -0.156555 0.414124 0.615662 1445640250 0.651794 -0.156555 0.414124 0.615662 1445640250 0.658020 -0.046143 0.433960 0.613586 1445640250 0.658020 -0.046143 0.433960 0.613586 1445640250 0.658020 -0.046143 0.433960 0.613586 1445640250 0.658020 -0.046143 0.433960 0.613586 1445640250 0.658020 -0.046143 0.433960 0.613586 1445640250 0.658020 -0.046143 0.433960 0.613586 1445640250 0.638123 0.076965 0.440918 0.626404 1445640250 0.638123 0.076965 0.440918 0.626404 1445640250 0.638123 0.076965 0.440918 0.626404 1445640250 0.638123 0.076965 0.440918 0.626404 1445640250 0.638123 0.076965 0.440918 0.626404 1445640250 0.638123 0.076965 0.440918 0.626404 1445640250 0.611694 0.166687 0.406067 0.658020 1445640250 0.611694 0.166687 0.406067 0.658020 1445640250 0.611694 0.166687 0.406067 0.658020 1445640250 0.611694 0.166687 0.406067 0.658020 1445640250 0.611694 0.166687 0.406067 0.658020 1445640250 0.611694 0.166687 0.406067 0.658020 1445640250 0.611694 0.166687 0.406067 0.658020 1445640250 0.581360 0.262695 0.370850 0.674866 1445640250 0.581360 0.262695 0.370850 0.674866 1445640250 0.581360 0.262695 0.370850 0.674866 1445640250 0.581360 0.262695 0.370850 0.674866 1445640250 0.581360 0.262695 0.370850 0.674866 1445640250 0.581360 0.262695 0.370850 0.674866 1445640250 0.537964 0.338257 0.367737 0.678833 1445640250 0.537964 0.338257 0.367737 0.678833 1445640250 0.537964 0.338257 0.367737 0.678833 1445640250 0.537964 0.338257 0.367737 0.678833 1445640250 0.537964 0.338257 0.367737 0.678833 1445640250 0.537964 0.338257 0.367737 0.678833 1445640250 0.501099 0.366821 0.372864 0.689392 1445640251 0.501099 0.366821 0.372864 0.689392 1445640251 0.501099 0.366821 0.372864 0.689392 1445640251 0.501099 0.366821 0.372864 0.689392 1445640251 0.501099 0.366821 0.372864 0.689392 1445640251 0.496277 0.337463 0.378906 0.704407 1445640251 0.496277 0.337463 0.378906 0.704407 1445640251 0.496277 0.337463 0.378906 0.704407 1445640251 0.496277 0.337463 0.378906 0.704407 1445640251 0.496277 0.337463 0.378906 0.704407 1445640251 0.496277 0.337463 0.378906 0.704407 1445640251 0.496277 0.337463 0.378906 0.704407 1445640251 0.517090 0.252808 0.390564 0.718384 1445640251 0.517090 0.252808 0.390564 0.718384 1445640251 0.517090 0.252808 0.390564 0.718384 1445640251 0.517090 0.252808 0.390564 0.718384 1445640251 0.517090 0.252808 0.390564 0.718384 1445640251 0.542664 0.139038 0.414063 0.717346 1445640251 0.542664 0.139038 0.414063 0.717346 1445640251 0.542664 0.139038 0.414063 0.717346 1445640251 0.542664 0.139038 0.414063 0.717346 1445640251 0.542664 0.139038 0.414063 0.717346 1445640251 0.542664 0.139038 0.414063 0.717346 1445640251 0.559448 0.062561 0.500488 0.657593 1445640251 0.559448 0.062561 0.500488 0.657593 1445640251 0.559448 0.062561 0.500488 0.657593 1445640251 0.559448 0.062561 0.500488 0.657593 1445640251 0.559448 0.062561 0.500488 0.657593 1445640251 0.559448 0.062561 0.500488 0.657593 1445640251 0.577393 0.002502 0.528320 0.622375 1445640251 0.577393 0.002502 0.528320 0.622375 1445640251 0.577393 0.002502 0.528320 0.622375 1445640251 0.577393 0.002502 0.528320 0.622375 1445640251 0.577393 0.002502 0.528320 0.622375 1445640251 0.577393 0.002502 0.528320 0.622375 1445640251 0.616150 -0.139832 0.466797 0.618713 1445640251 0.616150 -0.139832 0.466797 0.618713 1445640251 0.616150 -0.139832 0.466797 0.618713 1445640251 0.616150 -0.139832 0.466797 0.618713 1445640251 0.616150 -0.139832 0.466797 0.618713 1445640251 0.616150 -0.139832 0.466797 0.618713 1445640251 0.633545 -0.156555 0.433899 0.621094 1445640251 0.633545 -0.156555 0.433899 0.621094 1445640251 0.633545 -0.156555 0.433899 0.621094 1445640251 0.633545 -0.156555 0.433899 0.621094 1445640251 0.633545 -0.156555 0.433899 0.621094 1445640251 0.633545 -0.156555 0.433899 0.621094 1445640251 0.640686 -0.030823 0.465271 0.609924 1445640251 0.640686 -0.030823 0.465271 0.609924 1445640251 0.640686 -0.030823 0.465271 0.609924 1445640251 0.640686 -0.030823 0.465271 0.609924 1445640251 0.640686 -0.030823 0.465271 0.609924 1445640251 0.640686 -0.030823 0.465271 0.609924 1445640251 0.628052 0.074524 0.449524 0.630737 1445640251 0.628052 0.074524 0.449524 0.630737 1445640251 0.628052 0.074524 0.449524 0.630737 1445640251 0.628052 0.074524 0.449524 0.630737 1445640251 0.628052 0.074524 0.449524 0.630737 1445640251 0.628052 0.074524 0.449524 0.630737 1445640251 0.608704 0.153931 0.416199 0.657593 1445640251 0.608704 0.153931 0.416199 0.657593 1445640251 0.608704 0.153931 0.416199 0.657593 1445640251 0.608704 0.153931 0.416199 0.657593 1445640251 0.608704 0.153931 0.416199 0.657593 1445640251 0.573792 0.244263 0.402832 0.669861 1445640251 0.573792 0.244263 0.402832 0.669861 1445640251 0.573792 0.244263 0.402832 0.669861 1445640251 0.573792 0.244263 0.402832 0.669861 1445640251 0.573792 0.244263 0.402832 0.669861 1445640251 0.573792 0.244263 0.402832 0.669861 1445640251 0.573792 0.244263 0.402832 0.669861 1445640251 0.527527 0.321716 0.408875 0.671509 1445640251 0.527527 0.321716 0.408875 0.671509 1445640251 0.527527 0.321716 0.408875 0.671509 1445640251 0.527527 0.321716 0.408875 0.671509 1445640251 0.527527 0.321716 0.408875 0.671509 1445640251 0.527527 0.321716 0.408875 0.671509 1445640251 0.502319 0.337280 0.405151 0.685303 1445640251 0.502319 0.337280 0.405151 0.685303 1445640251 0.502319 0.337280 0.405151 0.685303 1445640251 0.502319 0.337280 0.405151 0.685303 1445640251 0.502319 0.337280 0.405151 0.685303 1445640251 0.502319 0.337280 0.405151 0.685303 1445640251 0.515015 0.299194 0.398682 0.697266 1445640251 0.515015 0.299194 0.398682 0.697266 1445640251 0.515015 0.299194 0.398682 0.697266 1445640251 0.515015 0.299194 0.398682 0.697266 1445640251 0.515015 0.299194 0.398682 0.697266 1445640251 0.515015 0.299194 0.398682 0.697266 1445640251 0.543213 0.217590 0.407837 0.700806 1445640251 0.543213 0.217590 0.407837 0.700806 1445640251 0.543213 0.217590 0.407837 0.700806 1445640251 0.543213 0.217590 0.407837 0.700806 1445640251 0.543213 0.217590 0.407837 0.700806 1445640251 0.543213 0.217590 0.407837 0.700806 1445640251 0.573792 0.097900 0.426758 0.692078 1445640251 0.573792 0.097900 0.426758 0.692078 1445640251 0.573792 0.097900 0.426758 0.692078 1445640251 0.573792 0.097900 0.426758 0.692078 1445640251 0.573792 0.097900 0.426758 0.692078 1445640251 0.573792 0.097900 0.426758 0.692078 1445640251 0.609558 0.025146 0.474792 0.634277 1445640251 0.609558 0.025146 0.474792 0.634277 1445640251 0.609558 0.025146 0.474792 0.634277 1445640251 0.609558 0.025146 0.474792 0.634277 1445640251 0.609558 0.025146 0.474792 0.634277 1445640251 
0.686584 -0.373291 0.534607 0.321533 1445640253 0.686584 -0.373291 0.534607 0.321533 1445640253 0.686584 -0.373291 0.534607 0.321533 1445640253 0.686584 -0.373291 0.534607 0.321533 1445640253 0.688232 -0.365845 0.539368 0.318604 1445640253 0.688232 -0.365845 0.539368 0.318604 1445640253 0.688232 -0.365845 0.539368 0.318604 1445640253 0.688232 -0.365845 0.539368 0.318604 1445640253 0.688232 -0.365845 0.539368 0.318604 1445640253 0.688232 -0.365845 0.539368 0.318604 1445640253 0.692505 -0.358887 0.542236 0.312256 1445640253 0.692505 -0.358887 0.542236 0.312256 1445640253 0.692505 -0.358887 0.542236 0.312256 1445640253 0.692505 -0.358887 0.542236 0.312256 1445640253 0.692505 -0.358887 0.542236 0.312256 1445640253 0.692505 -0.358887 0.542236 0.312256 1445640253 0.698059 -0.352417 0.544067 0.304016 1445640253 0.698059 -0.352417 0.544067 0.304016 1445640253 0.698059 -0.352417 0.544067 0.304016 1445640253 0.698059 -0.352417 0.544067 0.304016 1445640253 0.698059 -0.352417 0.544067 0.304016 1445640253 0.698059 -0.352417 0.544067 0.304016 1445640253 0.698059 -0.352417 0.544067 0.304016 1445640253 0.698425 -0.348022 0.549988 0.297546 1445640253 0.698425 -0.348022 0.549988 0.297546 1445640253 0.698425 -0.348022 0.549988 0.297546 1445640253 0.698425 -0.348022 0.549988 0.297546 1445640253 0.698425 -0.348022 0.549988 0.297546 1445640254 0.698425 -0.348022 0.549988 0.297546 1445640254 0.691650 -0.347412 0.555176 0.304382 1445640254 0.691650 -0.347412 0.555176 0.304382 1445640254 0.691650 -0.347412 0.555176 0.304382 1445640254 0.691650 -0.347412 0.555176 0.304382 1445640254 0.691650 -0.347412 0.555176 0.304382 1445640254 0.691650 -0.347412 0.555176 0.304382 1445640254 0.691650 -0.347412 0.555176 0.304382 1445640254 0.687683 -0.338684 0.563660 0.307495 1445640254 0.687683 -0.338684 0.563660 0.307495 1445640254 0.687683 -0.338684 0.563660 0.307495 1445640254 0.687683 -0.338684 0.563660 0.307495 1445640254 0.687683 -0.338684 0.563660 0.307495 1445640254 0.687683 -0.338684 0.563660 0.307495 1445640254 0.696899 -0.309570 0.575562 0.295105 1445640254 0.696899 -0.309570 0.575562 0.295105 1445640254 0.696899 -0.309570 0.575562 0.295105 1445640254 0.696899 -0.309570 0.575562 0.295105 1445640254 0.696899 -0.309570 0.575562 0.295105 1445640254 0.696899 -0.309570 0.575562 0.295105 1445640254 0.714722 -0.282715 0.579773 0.270264 1445640254 0.714722 -0.282715 0.579773 0.270264 1445640254 0.714722 -0.282715 0.579773 0.270264 1445640254 0.714722 -0.282715 0.579773 0.270264 1445640254 0.714722 -0.282715 0.579773 0.270264 1445640254 0.714722 -0.282715 0.579773 0.270264 1445640254 0.713623 -0.300232 0.570801 0.273438 1445640254 0.713623 -0.300232 0.570801 0.273438 1445640254 0.713623 -0.300232 0.570801 0.273438 1445640254 0.713623 -0.300232 0.570801 0.273438 1445640254 0.713623 -0.300232 0.570801 0.273438 1445640254 0.713623 -0.300232 0.570801 0.273438 1445640254 0.713623 -0.300232 0.570801 0.273438 1445640254 0.700256 -0.335327 0.553711 0.300842 1445640254 0.700256 -0.335327 0.553711 0.300842 1445640254 0.700256 -0.335327 0.553711 0.300842 1445640254 0.700256 -0.335327 0.553711 0.300842 1445640254 0.700256 -0.335327 0.553711 0.300842 1445640254 0.700256 -0.335327 0.553711 0.300842 1445640254 0.701355 -0.330994 0.553772 0.303040 1445640254 0.701355 -0.330994 0.553772 0.303040 1445640254 0.701355 -0.330994 0.553772 0.303040 1445640254 0.701355 -0.330994 0.553772 0.303040 1445640254 0.701355 -0.330994 0.553772 0.303040 1445640254 0.708923 -0.318054 0.556335 0.294495 1445640254 0.708923 -0.318054 0.556335 0.294495 1445640254 0.708923 -0.318054 0.556335 0.294495 1445640254 0.708923 -0.318054 0.556335 0.294495 1445640254 0.708923 -0.318054 0.556335 0.294495 1445640254 0.714966 -0.325745 0.545105 0.292419 1445640254 0.714966 -0.325745 0.545105 0.292419 1445640254 0.714966 -0.325745 0.545105 0.292419 1445640254 0.714966 -0.325745 0.545105 0.292419 1445640254 0.714966 -0.325745 0.545105 0.292419 1445640254 0.714966 -0.325745 0.545105 0.292419 1445640254 0.721313 -0.323853 0.542664 0.283325 1445640254 0.721313 -0.323853 0.542664 0.283325 1445640254 0.721313 -0.323853 0.542664 0.283325 1445640254 0.721313 -0.323853 0.542664 0.283325 1445640254 0.721313 -0.323853 0.542664 0.283325 1445640254 0.721313 -0.323853 0.542664 0.283325 1445640254 0.721313 -0.323853 0.542664 0.283325 1445640254 0.717957 -0.328552 0.541748 0.288025 1445640254 0.717957 -0.328552 0.541748 0.288025 1445640254 0.717957 -0.328552 0.541748 0.288025 1445640254 0.717957 -0.328552 0.541748 0.288025 1445640254 0.717957 -0.328552 0.541748 0.288025 1445640254 0.717957 -0.328552 0.541748 0.288025 1445640254 0.706604 -0.341736 0.541138 0.301697 1445640254 0.706604 -0.341736 0.541138 0.301697 1445640254 0.706604 -0.341736 0.541138 0.301697 1445640254 0.706604 -0.341736 0.541138 0.301697 1445640254 0.706604 -0.341736 0.541138 0.301697 1445640254 0.706604 -0.341736 0.541138 0.301697 1445640254 0.706604 -0.341736 0.541138 0.301697 1445640254 0.697998 -0.338745 0.549438 0.310059 1445640254 0.697998 -0.338745 0.549438 0.310059 1445640254 0.697998 -0.338745 0.549438 0.310059 1445640254 0.697998 -0.338745 0.549438 0.310059 1445640254 0.697998 -0.338745 0.549438 0.310059 1445640254 0.697998 -0.338745 0.549438 0.310059 1445640254 0.703979 -0.319763 0.557373 0.302429 1445640254 0.703979 -0.319763 0.557373 0.302429 1445640254 0.703979 -0.319763 0.557373 0.302429 1445640254 0.703979 -0.319763 0.557373 0.302429 1445640254 0.703979 -0.319763 0.557373 0.302429 1445640254 0.703979 -0.319763 0.557373 0.302429 1445640254 0.703979 -0.319763 0.557373 0.302429 1445640254 0.721558 -0.290955 0.565002 0.274719 1445640254 0.721558 -0.290955 0.565002 0.274719 1445640254 0.721558 -0.290955 0.565002 0.274719 1445640254 0.721558 -0.290955 0.565002 0.274719 1445640254 0.721558 -0.290955 0.565002 0.274719 1445640254 0.721558 -0.290955 0.565002 0.274719 1445640254 0.724976 -0.294800 0.561096 0.269531 1445640254 0.724976 -0.294800 0.561096 0.269531 1445640254 0.724976 -0.294800 0.561096 0.269531 1445640254 0.724976 -0.294800 0.561096 0.269531 1445640254 0.724976 -0.294800 0.561096 0.269531 1445640254 0.724976 -0.294800 0.561096 0.269531 1445640254 0.717224 -0.319092 0.550110 0.284729 1445640254 0.717224 -0.319092 0.550110 0.284729 1445640254 0.717224 -0.319092 0.550110 0.284729 1445640254 0.717224 -0.319092 0.550110 0.284729 1445640254 0.717224 -0.319092 0.550110 0.284729 1445640254 0.717224 -0.319092 0.550110 0.284729 1445640254 0.715637 -0.317932 0.550476 0.289307 1445640254 0.715637 -0.317932 0.550476 0.289307 1445640254 0.715637 -0.317932 0.550476 0.289307 1445640254 0.715637 -0.317932 0.550476 0.289307 1445640254 0.715637 -0.317932 0.550476 0.289307 1445640254 0.715637 -0.317932 0.550476 0.289307 1445640255 0.714600 -0.323486 0.547607 0.291077 1445640255 0.714600 -0.323486 0.547607 0.291077 1445640255 0.714600 -0.323486 0.547607 0.291077 1445640255 0.714600 -0.323486 0.547607 0.291077 1445640255 0.714600 -0.323486 0.547607 0.291077 1445640255 0.714600 -0.323486 0.547607 0.291077 1445640255 0.716187 -0.335876 0.538818 0.289612 1445640255 0.716187 -0.335876 0.538818 0.289612 1445640255 0.716187 -0.335876 0.538818 0.289612 1445640255 0.716187 -0.335876 0.538818 0.289612 1445640255 0.716187 -0.335876 0.538818 0.289612 1445640255 0.716187 -0.335876 0.538818 0.289612 1445640255 0.719055 -0.337952 0.536316 0.284668 1445640255 0.719055 -0.337952 0.536316 0.284668 1445640255 0.719055 -0.337952 0.536316 0.284668 1445640255 0.719055 -0.337952 0.536316 0.284668 1445640255 0.719055 -0.337952 0.536316 0.284668 1445640255 0.719055 -0.337952 0.536316 0.284668 1445640255 0.714111 -0.343567 0.535645 0.291626 1445640255 0.714111 -0.343567 0.535645 0.291626 1445640255 0.714111 -0.343567 0.535645 0.291626 1445640255 0.714111 -0.343567 0.535645 0.291626 1445640255 0.714111 -0.343567 0.535645 0.291626 1445640255 0.714111 -0.343567 0.535645 0.291626 1445640255 0.714111 -0.343567 0.535645 0.291626 1445640255 0.702820 -0.351013 0.540405 0.301147 1445640255 0.702820 -0.351013 0.540405 0.301147 1445640255 0.702820 -0.351013 0.540405 0.301147 1445640255 0.702820 -0.351013 0.540405 0.301147 1445640255 0.702820 -0.351013 0.540405 0.301147 1445640255 0.702820 -0.351013 0.540405 0.301147 1445640255 0.699524 -0.343079 0.550842 0.299133 1445640255 0.699524 -0.343079 0.550842 0.299133 1445640255 0.699524 -0.343079 0.550842 0.299133 1445640255 0.699524 -0.343079 0.550842 0.299133 1445640255 0.699524 -0.343079 0.550842 0.299133 1445640255 0.699524 -0.343079 0.550842 0.299133 1445640255 0.705688 -0.322449 0.560242 0.289917 1445640255 0.705688 -0.322449 0.560242 0.289917 1445640255 0.705688 -0.322449 0.560242 0.289917 1445640255 0.705688 -0.322449 0.560242 0.289917 1445640255 0.705688 -0.322449 0.560242 0.289917 1445640255 0.705688 -0.322449 0.560242 0.289917 1445640255 0.718567 -0.296814 0.567688 0.270508 1445640255 0.718567 -0.296814 0.567688 0.270508 1445640255 0.718567 -0.296814 0.567688 0.270508 1445640255 0.718567 -0.296814 0.567688 0.270508 1445640255 0.718567 -0.296814 0.567688 0.270508 1445640255 0.718567 -0.296814 0.567688 0.270508 1445640255 0.721863 -0.297119 0.564270 0.268555 1445640255 0.721863 -0.297119 0.564270 0.268555 1445640255 0.721863 -0.297119 0.564270 0.268555 1445640255 0.721863 -0.297119 0.564270 0.268555 1445640255 0.721863 -0.297119 0.564270 0.268555 1445640255 0.714478 -0.315857 0.553955 0.287781 1445640255 0.714478 -0.315857 0.553955 0.287781 1445640255 0.714478 -0.315857 0.553955 0.287781 1445640255 0.714478 -0.315857 0.553955 0.287781 1445640255 0.714478 -0.315857 0.553955 0.287781 1445640255 0.714478 -0.315857 0.553955 0.287781 1445640255 0.714478 -0.315857 0.553955 0.287781 1445640255 0.708008 -0.322815 0.549622 0.303894 1445640255 0.708008 -0.322815 0.549622 0.303894 1445640255 0.708008 -0.322815 0.549622 0.303894 1445640255 0.708008 -0.322815 0.549622 0.303894 1445640255 0.708008 -0.322815 0.549622 0.303894 1445640255 0.708008 -0.322815 0.549622 0.303894 1445640255 0.710083 -0.319092 0.549744 0.302795 1445640255 0.710083 -0.319092 0.549744 0.302795 1445640255 0.710083 -0.319092 0.549744 0.302795 1445640255 0.710083 -0.319092 0.549744 0.302795 1445640255 0.710083 -0.319092 0.549744 0.302795 1445640255 0.710083 -0.319092 0.549744 0.302795 1445640255 0.715820 -0.316956 0.546875 0.296631 1445640255 0.715820 -0.316956 0.546875 0.296631 1445640255 0.715820 -0.316956 0.546875 0.296631 1445640255 0.715820 -0.316956 0.546875 0.296631 1445640255 0.715820 -0.316956 0.546875 0.296631 1445640255 0.715820 -0.316956 0.546875 0.296631 1445640255 0.722717 -0.304382 0.552490 0.282227 1445640255 0.722717 -0.304382 0.552490 0.282227 1445640255 0.722717 -0.304382 0.552490 0.282227 1445640255 0.722717 -0.304382 0.552490 0.282227 1445640255 0.722717 -0.304382 0.552490 0.282227 1445640255 0.724304 -0.291626 0.562073 0.272583 1445640255 0.724304 -0.291626 0.562073 0.272583 1445640255 0.724304 -0.291626 0.562073 0.272583 1445640255 0.724304 -0.291626 0.562073 0.272583 1445640255 0.724304 -0.291626 0.562073 0.272583 1445640255 0.724304 -0.291626 0.562073 0.272583 1445640255 0.715210 -0.294373 0.569336 0.278564 1445640255 0.715210 -0.294373 0.569336 0.278564 1445640255 0.715210 -0.294373 0.569336 0.278564 1445640255 0.715210 -0.294373 0.569336 0.278564 1445640255 0.715210 -0.294373 0.569336 0.278564 1445640255 0.715210 -0.294373 0.569336 0.278564 1445640255 0.703735 -0.305542 0.571350 0.291382 1445640255 0.703735 -0.305542 0.571350 0.291382 1445640255 0.703735 -0.305542 0.571350 0.291382 1445640255 0.703735 -0.305542 0.571350 0.291382 1445640255 0.703735 -0.305542 0.571350 0.291382 1445640255 0.703735 -0.305542 0.571350 0.291382 1445640255 0.703735 -0.305542 0.571350 0.291382 1445640255 0.702454 -0.300720 0.575500 0.291443 1445640255 0.702454 -0.300720 0.575500 0.291443 1445640255 0.702454 -0.300720 0.575500 0.291443 1445640255 0.702454 -0.300720 0.575500 0.291443 1445640255 0.702454 -0.300720 0.575500 0.291443 1445640255 0.702454 -0.300720 0.575500 0.291443 1445640256 0.716431 -0.271423 0.584595 0.266846 1445640256 0.716431 -0.271423 0.584595 0.266846 1445640256 0.716431 -0.271423 0.584595 0.266846 1445640256 0.716431 -0.271423 0.584595 0.266846 1445640256 0.716431 -0.271423 0.584595 0.266846 1445640256 0.716431 -0.271423 0.584595 0.266846 1445640256 0.717957 -0.281067 0.576294 0.270874 1445640256 0.717957 -0.281067 0.576294 0.270874 1445640256 0.717957 -0.281067 0.576294 0.270874 1445640256 0.717957 -0.281067 0.576294 0.270874 1445640256 0.717957 -0.281067 0.576294 0.270874 1445640256 0.717957 -0.281067 0.576294 0.270874 1445640256 0.709290 -0.314636 0.557983 0.294067 1445640256 0.709290 -0.314636 0.557983 0.294067 1445640256 0.709290 -0.314636 0.557983 0.294067 1445640256 0.709290 -0.314636 0.557983 0.294067 1445640256 0.709290 -0.314636 0.557983 0.294067 1445640256 0.709290 -0.314636 0.557983 0.294067 1445640256 0.709290 -0.314636 0.557983 0.294067 1445640256 0.706116 -0.319031 0.552856 0.306458 1445640256 0.706116 -0.319031 0.552856 0.306458 1445640256 0.706116 -0.319031 0.552856 0.306458 1445640256 0.706116 -0.319031 0.552856 0.306458 1445640256 0.706116 -0.319031 0.552856 0.306458 1445640256 0.704468 -0.320862 0.549377 0.314514 1445640256 0.704468 -0.320862 0.549377 0.314514 1445640256 0.704468 -0.320862 0.549377 0.314514 1445640256 0.704468 -0.320862 0.549377 0.314514 1445640256 0.704468 -0.320862 0.549377 0.314514 1445640256 0.704468 -0.320862 0.549377 0.314514 1445640256 0.702026 -0.330261 0.544250 0.319092 1445640256 0.702026 -0.330261 0.544250 0.319092 1445640256 0.702026 -0.330261 0.544250 0.319092 1445640256 0.702026 -0.330261 0.544250 0.319092 1445640256 0.702026 -0.330261 0.544250 0.319092 1445640256 0.702026 -0.330261 0.544250 0.319092 1445640256 0.703430 -0.331299 0.542603 0.317627 1445640256 0.703430 -0.331299 0.542603 0.317627 1445640256 0.703430 -0.331299 0.542603 0.317627 1445640256 0.703430 -0.331299 0.542603 0.317627 1445640256 0.703430 -0.331299 0.542603 0.317627 1445640256 0.703430 -0.331299 0.542603 0.317627 1445640256 0.703430 -0.331299 0.542603 0.317627 1445640256 0.709106 -0.315735 0.550659 0.306885 1445640256 0.709106 -0.315735 0.550659 0.306885 1445640256 0.709106 -0.315735 0.550659 0.306885 1445640256 0.709106 -0.315735 0.550659 0.306885 1445640256 0.709106 -0.315735 0.550659 0.306885 1445640256 0.709106 -0.315735 0.550659 0.306885 1445640256 0.705566 -0.305481 0.563538 0.302002 1445640256 0.705566 -0.305481 0.563538 0.302002 1445640256 0.705566 -0.305481 0.563538 0.302002 1445640256 0.705566 -0.305481 0.563538 0.302002 1445640256 0.705566 -0.305481 0.563538 0.302002 1445640256 0.705566 -0.305481 0.563538 0.302002 1445640256 0.692993 -0.313538 0.568115 0.314026 1445640256 0.692993 -0.313538 0.568115 0.314026 1445640256 0.692993 -0.313538 0.568115 0.314026 1445640256 0.692993 -0.313538 0.568115 0.314026 1445640256 0.692993 -0.313538 0.568115 0.314026 1445640256 0.692993 -0.313538 0.568115 0.314026 1445640256 0.692993 -0.313538 0.568115 0.314026 1445640256 0.690674 -0.307983 0.572632 0.316345 1445640256 0.690674 -0.307983 0.572632 0.316345 1445640256 0.690674 -0.307983 0.572632 0.316345 1445640256 0.690674 -0.307983 0.572632 0.316345 1445640256 0.690674 -0.307983 0.572632 0.316345 1445640256 0.690674 -0.307983 0.572632 0.316345 1445640256 0.702576 -0.277588 0.584778 0.295532 1445640256 0.702576 -0.277588 0.584778 0.295532 1445640256 0.702576 -0.277588 0.584778 0.295532 1445640256 0.702576 -0.277588 0.584778 0.295532 1445640256 0.702576 -0.277588 0.584778 0.295532 1445640256 0.702576 -0.277588 0.584778 0.295532 1445640256 0.712524 -0.267151 0.583984 0.282532 1445640256 0.712524 -0.267151 0.583984 0.282532 1445640256 0.712524 -0.267151 0.583984 0.282532 1445640256 0.712524 -0.267151 0.583984 0.282532 1445640256 0.712524 -0.267151 0.583984 0.282532 1445640256 0.712524 -0.267151 0.583984 0.282532 1445640256 0.710571 -0.281982 0.577759 0.285889 1445640256 0.710571 -0.281982 0.577759 0.285889 1445640256 0.710571 -0.281982 0.577759 0.285889 1445640256 0.710571 -0.281982 0.577759 0.285889 1445640256 0.710571 -0.281982 0.577759 0.285889 1445640256 0.710571 -0.281982 0.577759 0.285889 1445640256 0.710571 -0.281982 0.577759 0.285889 1445640256 0.704529 -0.296936 0.570435 0.299927 1445640256 0.704529 -0.296936 0.570435 0.299927 1445640256 0.704529 -0.296936 0.570435 0.299927 1445640256 0.704529 -0.296936 0.570435 0.299927 1445640256 0.704529 -0.296936 0.570435 0.299927 1445640256 0.704529 -0.296936 0.570435 0.299927 1445640256 0.696350 -0.312622 0.561340 0.319641 1445640256 0.696350 -0.312622 0.561340 0.319641 1445640256 0.696350 -0.312622 0.561340 0.319641 1445640256 0.696350 -0.312622 0.561340 0.319641 1445640256 0.696350 -0.312622 0.561340 0.319641 1445640256 0.696350 -0.312622 0.561340 0.319641 1445640256 0.696350 -0.312622 0.561340 0.319641 1445640256 0.688843 -0.331848 0.550293 0.335388 1445640256 0.688843 -0.331848 0.550293 0.335388 1445640256 0.688843 -0.331848 0.550293 0.335388 1445640256 0.688843 -0.331848 0.550293 0.335388 1445640256 0.688843 -0.331848 0.550293 0.335388 1445640256 0.690369 -0.340820 0.542603 0.335754 1445640256 0.690369 -0.340820 0.542603 0.335754 1445640256 0.690369 -0.340820 0.542603 0.335754 1445640256 0.690369 -0.340820 0.542603 0.335754 1445640256 0.690369 -0.340820 0.542603 0.335754 1445640256 0.690369 -0.340820 0.542603 0.335754 1445640256 0.690369 -0.340820 0.542603 0.335754 1445640256 0.693909 -0.335999 0.545471 0.328613 1445640257 0.693909 -0.335999 0.545471 0.328613 1445640257 0.693909 -0.335999 0.545471 0.328613 1445640257 0.693909 -0.335999 0.545471 0.328613 1445640257 0.693909 -0.335999 0.545471 0.328613 1445640257 0.693909 -0.335999 0.545471 0.328613 1445640257 0.694275 -0.320679 0.558594 0.320984 1445640257 0.694275 -0.320679 0.558594 0.320984 1445640257 0.694275 -0.320679 0.558594 0.320984 1445640257 0.694275 -0.320679 0.558594 0.320984 1445640257 0.694275 -0.320679 0.558594 0.320984 1445640257 0.694275 -0.320679 0.558594 0.320984 1445640257 0.691223 -0.305176 0.573914 0.315674 1445640257 0.691223 -0.305176 0.573914 0.315674 1445640257 0.691223 -0.305176 0.573914 0.315674 1445640257 0.691223 -0.305176 0.573914 0.315674 1445640257 0.691223 -0.305176 0.573914 0.315674 1445640257 0.691223 -0.305176 0.573914 0.315674 1445640257 0.691223 -0.305176 0.573914 0.315674 1445640257 0.685059 -0.303467 0.578125 0.322998 1445640257 0.685059 -0.303467 0.578125 0.322998 1445640257 0.685059 -0.303467 0.578125 0.322998 1445640257 0.685059 -0.303467 0.578125 0.322998 1445640257 0.685059 -0.303467 0.578125 0.322998 1445640257 0.685059 -0.303467 0.578125 0.322998 1445640257 0.686951 -0.289734 0.586487 0.316406 1445640257 0.686951 -0.289734 0.586487 0.316406 1445640257 0.686951 -0.289734 0.586487 0.316406 1445640257 0.686951 -0.289734 0.586487 0.316406 1445640257 0.686951 -0.289734 0.586487 0.316406 1445640257 0.686951 -0.289734 0.586487 0.316406 1445640257 0.700256 -0.270508 0.591553 0.293945 1445640257 0.700256 -0.270508 0.591553 0.293945 1445640257 0.700256 -0.270508 0.591553 0.293945 1445640257 0.700256 -0.270508 0.591553 0.293945 1445640257 0.700256 -0.270508 0.591553 0.293945 1445640257 0.700256 -0.270508 0.591553 0.293945 1445640257 0.702759 -0.281738 0.584290 0.292053 1445640257 0.702759 -0.281738 0.584290 0.292053 1445640257 0.702759 -0.281738 0.584290 0.292053 1445640257 0.702759 -0.281738 0.584290 0.292053 1445640257 0.702759 -0.281738 0.584290 0.292053 1445640257 0.697815 -0.301697 0.572754 0.306458 1445640257 0.697815 -0.301697 0.572754 0.306458 1445640257 0.697815 -0.301697 0.572754 0.306458 1445640257 0.697815 -0.301697 0.572754 0.306458 1445640257 0.697815 -0.301697 0.572754 0.306458 1445640257 0.697815 -0.301697 0.572754 0.306458 1445640257 0.697876 -0.309082 0.564575 0.313965 1445640257 0.697876 -0.309082 0.564575 0.313965 1445640257 0.697876 -0.309082 0.564575 0.313965 1445640257 0.697876 -0.309082 0.564575 0.313965 1445640257 0.697876 -0.309082 0.564575 0.313965 1445640257 0.697876 -0.309082 0.564575 0.313965 1445640257 0.697327 -0.322083 0.555298 0.318604 1445640257 0.697327 -0.322083 0.555298 0.318604 1445640257 0.697327 -0.322083 0.555298 0.318604 1445640257 0.697327 -0.322083 0.555298 0.318604 1445640257 0.697327 -0.322083 0.555298 0.318604 1445640257 0.697327 -0.322083 0.555298 0.318604 1445640257 0.699646 -0.330627 0.549805 0.314331 1445640257 0.699646 -0.330627 0.549805 0.314331 1445640257 0.699646 -0.330627 0.549805 0.314331 1445640257 0.699646 -0.330627 0.549805 0.314331 1445640257 0.699646 -0.330627 0.549805 0.314331 1445640257 0.699646 -0.330627 0.549805 0.314331 1445640257 0.707153 -0.314758 0.558533 0.297974 1445640257 0.707153 -0.314758 0.558533 0.297974 1445640257 0.707153 -0.314758 0.558533 0.297974 1445640257 0.707153 -0.314758 0.558533 0.297974 1445640257 0.707153 -0.314758 0.558533 0.297974 1445640257 0.707153 -0.314758 0.558533 0.297974 1445640257 0.707092 -0.299500 0.573120 0.285950 1445640257 0.707092 -0.299500 0.573120 0.285950 1445640257 0.707092 -0.299500 0.573120 0.285950 1445640257 0.707092 -0.299500 0.573120 0.285950 1445640257 0.707092 -0.299500 0.573120 0.285950 1445640257 0.707092 -0.299500 0.573120 0.285950 1445640257 0.697266 -0.298157 0.582642 0.292114 1445640257 0.697266 -0.298157 0.582642 0.292114 1445640257 0.697266 -0.298157 0.582642 0.292114 1445640257 0.697266 -0.298157 0.582642 0.292114 1445640257 0.697266 -0.298157 0.582642 0.292114 1445640257 0.697266 -0.298157 0.582642 0.292114 1445640257 0.686951 -0.295166 0.593079 0.298645 1445640257 0.686951 -0.295166 0.593079 0.298645 1445640257 0.686951 -0.295166 0.593079 0.298645 1445640257 0.686951 -0.295166 0.593079 0.298645 1445640257 0.686951 -0.295166 0.593079 0.298645 1445640257 0.686951 -0.295166 0.593079 0.298645 1445640257 0.686951 -0.295166 0.593079 0.298645 1445640257 0.691711 -0.275940 0.599060 0.294067 1445640257 0.691711 -0.275940 0.599060 0.294067 1445640257 0.691711 -0.275940 0.599060 0.294067 1445640257 0.691711 -0.275940 0.599060 0.294067 1445640257 0.691711 -0.275940 0.599060 0.294067 1445640257 0.691711 -0.275940 0.599060 0.294067 1445640257 0.707336 -0.257324 0.597107 0.277222 1445640257 0.707336 -0.257324 0.597107 0.277222 1445640257 0.707336 -0.257324 0.597107 0.277222 1445640257 0.707336 -0.257324 0.597107 0.277222 1445640257 0.707336 -0.257324 0.597107 0.277222 1445640257 0.707336 -0.257324 0.597107 0.277222 1445640257 0.707336 -0.257324 0.597107 0.277222 1445640257 0.704468 -0.278687 0.587158 0.284973 1445640257 0.704468 -0.278687 0.587158 0.284973 1445640257 0.704468 -0.278687 0.587158 0.284973 1445640257 0.704468 -0.278687 0.587158 0.284973 1445640257 0.704468 -0.278687 0.587158 0.284973 1445640257 0.704468 -0.278687 0.587158 0.284973 1445640257 0.690063 -0.310120 0.571594 0.317627 1445640257 0.690063 -0.310120 0.571594 0.317627 1445640257 0.690063 -0.310120 0.571594 0.317627 1445640258 0.690063 -0.310120 0.571594 0.317627 1445640258 0.690063 -0.310120 0.571594 0.317627 1445640258 0.690063 -0.310120 0.571594 0.317627 1445640258 0.690063 -0.310120 0.571594 0.317627 1445640258 0.685852 -0.317200 0.563660 0.333435 1445640258 0.685852 -0.317200 0.563660 0.333435 1445640258 0.685852 -0.317200 0.563660 0.333435 1445640258 0.685852 -0.317200 0.563660 0.333435 1445640258 0.685852 -0.317200 0.563660 0.333435 1445640258 0.685852 -0.317200 0.563660 0.333435 1445640258 0.691895 -0.314636 0.561218 0.327515 1445640258 0.691895 -0.314636 0.561218 0.327515 1445640258 0.691895 -0.314636 0.561218 0.327515 1445640258 0.691895 -0.314636 0.561218 0.327515 1445640258 0.691895 -0.314636 0.561218 0.327515 1445640258 0.691895 -0.314636 0.561218 0.327515 1445640258 0.698914 -0.322021 0.559143 0.308411 1445640258 0.698914 -0.322021 0.559143 0.308411 1445640258 0.698914 -0.322021 0.559143 0.308411 1445640258 0.698914 -0.322021 0.559143 0.308411 1445640258 0.698914 -0.322021 0.559143 0.308411 1445640258 0.698914 -0.322021 0.559143 0.308411 1445640258 0.698914 -0.322021 0.559143 0.308411 1445640258 0.706360 -0.304199 0.573975 0.281067 1445640258 0.706360 -0.304199 0.573975 0.281067 1445640258 0.706360 -0.304199 0.573975 0.281067 1445640258 0.706360 -0.304199 0.573975 0.281067 1445640258 0.706360 -0.304199 0.573975 0.281067 1445640258 0.706360 -0.304199 0.573975 0.281067 1445640258 0.709229 -0.279480 0.587585 0.271179 1445640258 0.709229 -0.279480 0.587585 0.271179 1445640258 0.709229 -0.279480 0.587585 0.271179 1445640258 0.709229 -0.279480 0.587585 0.271179 1445640258 0.709229 -0.279480 0.587585 0.271179 1445640258 0.709229 -0.279480 0.587585 0.271179 1445640258 0.709229 -0.279480 0.587585 0.271179 1445640258 0.706787 -0.270935 0.590637 0.279480 1445640258 0.706787 -0.270935 0.590637 0.279480 1445640258 0.706787 -0.270935 0.590637 0.279480 1445640258 0.706787 -0.270935 0.590637 0.279480 1445640258 0.706787 -0.270935 0.590637 0.279480 1445640258 0.706787 -0.270935 0.590637 0.279480 1445640258 0.704041 -0.266724 0.589172 0.293152 1445640258 0.704041 -0.266724 0.589172 0.293152 1445640258 0.704041 -0.266724 0.589172 0.293152 1445640258 0.704041 -0.266724 0.589172 0.293152 1445640258 0.704041 -0.266724 0.589172 0.293152 1445640258 0.704041 -0.266724 0.589172 0.293152 1445640258 0.701599 -0.265198 0.589233 0.300171 1445640258 0.701599 -0.265198 0.589233 0.300171 1445640258 0.701599 -0.265198 0.589233 0.300171 1445640258 0.701599 -0.265198 0.589233 0.300171 1445640258 0.701599 -0.265198 0.589233 0.300171 1445640258 0.701599 -0.265198 0.589233 0.300171 1445640258 0.701599 -0.265198 0.589233 0.300171 1445640258 0.708740 -0.258972 0.590393 0.286316 1445640258 0.708740 -0.258972 0.590393 0.286316 1445640258 0.708740 -0.258972 0.590393 0.286316 1445640258 0.708740 -0.258972 0.590393 0.286316 1445640258 0.708740 -0.258972 0.590393 0.286316 1445640258 0.708740 -0.258972 0.590393 0.286316 1445640258 0.710449 -0.276672 0.579346 0.287964 1445640258 0.710449 -0.276672 0.579346 0.287964 1445640258 0.710449 -0.276672 0.579346 0.287964 1445640258 0.710449 -0.276672 0.579346 0.287964 1445640258 0.710449 -0.276672 0.579346 0.287964 1445640258 0.710449 -0.276672 0.579346 0.287964 1445640258 0.705139 -0.306458 0.564148 0.300842 1445640258 0.705139 -0.306458 0.564148 0.300842 1445640258 0.705139 -0.306458 0.564148 0.300842 1445640258 0.705139 -0.306458 0.564148 0.300842 1445640258 0.705139 -0.306458 0.564148 0.300842 1445640258 0.705139 -0.306458 0.564148 0.300842 1445640258 0.705139 -0.306458 0.564148 0.300842 1445640258 0.705933 -0.316772 0.557312 0.301086 1445640258 0.705933 -0.316772 0.557312 0.301086 1445640258 0.705933 -0.316772 0.557312 0.301086 1445640258 0.705933 -0.316772 0.557312 0.301086 1445640258 0.705933 -0.316772 0.557312 0.301086 1445640258 0.705933 -0.316772 0.557312 0.301086 1445640258 0.712463 -0.316528 0.554993 0.290039 1445640258 0.712463 -0.316528 0.554993 0.290039 1445640258 0.712463 -0.316528 0.554993 0.290039 1445640258 0.712463 -0.316528 0.554993 0.290039 1445640258 0.712463 -0.316528 0.554993 0.290039 1445640258 0.712463 -0.316528 0.554993 0.290039 1445640258 0.721497 -0.313049 0.552185 0.276489 1445640258 0.721497 -0.313049 0.552185 0.276489 1445640258 0.721497 -0.313049 0.552185 0.276489 1445640258 0.721497 -0.313049 0.552185 0.276489 1445640258 0.721497 -0.313049 0.552185 0.276489 1445640258 0.721497 -0.313049 0.552185 0.276489 1445640258 0.730896 -0.304688 0.551147 0.262939 1445640258 0.730896 -0.304688 0.551147 0.262939 1445640258 0.730896 -0.304688 0.551147 0.262939 1445640258 0.730896 -0.304688 0.551147 0.262939 1445640258 0.730896 -0.304688 0.551147 0.262939 1445640258 0.730896 -0.304688 0.551147 0.262939 1445640258 0.730896 -0.304688 0.551147 0.262939 1445640258 0.733337 -0.293640 0.557495 0.255249 1445640258 0.733337 -0.293640 0.557495 0.255249 1445640258 0.733337 -0.293640 0.557495 0.255249 1445640258 0.733337 -0.293640 0.557495 0.255249 1445640258 0.733337 -0.293640 0.557495 0.255249 1445640258
[truncated: 163,969 more chars]
