# Supplementary material for: Quaternion-Based Gesture Recognition Using Wireless Wearable Motion Capture Sensors
Source: Sensors (Basel). 2016 Apr 28;16(5):605. doi: 10.3390/s16050605 (PMC4883296; doi:10.3390/s16050605)
Supplement: Supplementary file 1 [file sensors-16-00605-s001.zip › MultiSensorGestureData/P11/3. Throw/Training17.txt]

-0.717224 -0.160217 -0.559570 0.383240 1445640163 -0.717224 -0.160217 -0.559570 0.383240 1445640163 -0.717224 -0.160217 -0.559570 0.383240 1445640163 -0.717224 -0.160217 -0.559570 0.383240 1445640163 -0.717224 -0.160217 -0.559570 0.383240 1445640163 -0.717224 -0.160217 -0.559570 0.383240 1445640163 -0.717224 -0.160217 -0.559570 0.383240 1445640163 -0.719971 -0.153015 -0.559265 0.381409 1445640163 -0.719971 -0.153015 -0.559265 0.381409 1445640163 -0.719971 -0.153015 -0.559265 0.381409 1445640163 -0.719971 -0.153015 -0.559265 0.381409 1445640163 -0.719971 -0.153015 -0.559265 0.381409 1445640163 -0.719971 -0.153015 -0.559265 0.381409 1445640163 -0.720032 -0.139893 -0.557983 0.388184 1445640163 -0.720032 -0.139893 -0.557983 0.388184 1445640163 -0.720032 -0.139893 -0.557983 0.388184 1445640163 -0.720032 -0.139893 -0.557983 0.388184 1445640163 -0.720032 -0.139893 -0.557983 0.388184 1445640163 -0.720032 -0.139893 -0.557983 0.388184 1445640163 -0.719666 -0.132690 -0.553528 0.397705 1445640163 -0.719666 -0.132690 -0.553528 0.397705 1445640163 -0.719666 -0.132690 -0.553528 0.397705 1445640163 -0.719666 -0.132690 -0.553528 0.397705 1445640163 -0.719666 -0.132690 -0.553528 0.397705 1445640163 -0.719666 -0.132690 -0.553528 0.397705 1445640163 -0.723206 -0.126160 -0.552185 0.395203 1445640163 -0.723206 -0.126160 -0.552185 0.395203 1445640163 -0.723206 -0.126160 -0.552185 0.395203 1445640163 -0.723206 -0.126160 -0.552185 0.395203 1445640163 -0.723206 -0.126160 -0.552185 0.395203 1445640163 -0.723206 -0.126160 -0.552185 0.395203 1445640163 -0.727173 -0.121582 -0.554321 0.386292 1445640163 -0.727173 -0.121582 -0.554321 0.386292 1445640163 -0.727173 -0.121582 -0.554321 0.386292 1445640163 -0.727173 -0.121582 -0.554321 0.386292 1445640163 -0.727173 -0.121582 -0.554321 0.386292 1445640163 -0.727173 -0.121582 -0.554321 0.386292 1445640163 -0.727173 -0.121582 -0.554321 0.386292 1445640163 -0.731018 -0.133911 -0.549561 0.381714 1445640164 -0.731018 -0.133911 -0.549561 0.381714 1445640164 -0.731018 -0.133911 -0.549561 0.381714 1445640164 -0.731018 -0.133911 -0.549561 0.381714 1445640164 -0.731018 -0.133911 -0.549561 0.381714 1445640164 -0.731018 -0.133911 -0.549561 0.381714 1445640164 -0.739319 -0.138977 -0.544800 0.370605 1445640164 -0.739319 -0.138977 -0.544800 0.370605 1445640164 -0.739319 -0.138977 -0.544800 0.370605 1445640164 -0.739319 -0.138977 -0.544800 0.370605 1445640164 -0.739319 -0.138977 -0.544800 0.370605 1445640164 -0.739319 -0.138977 -0.544800 0.370605 1445640164 -0.753601 -0.113342 -0.550964 0.340271 1445640164 -0.753601 -0.113342 -0.550964 0.340271 1445640164 -0.753601 -0.113342 -0.550964 0.340271 1445640164 -0.753601 -0.113342 -0.550964 0.340271 1445640164 -0.753601 -0.113342 -0.550964 0.340271 1445640164 -0.753601 -0.113342 -0.550964 0.340271 1445640164 -0.753601 -0.113342 -0.550964 0.340271 1445640164 -0.766663 -0.074951 -0.562439 0.300476 1445640164 -0.766663 -0.074951 -0.562439 0.300476 1445640164 -0.766663 -0.074951 -0.562439 0.300476 1445640164 -0.766663 -0.074951 -0.562439 0.300476 1445640164 -0.766663 -0.074951 -0.562439 0.300476 1445640164 -0.766663 -0.074951 -0.562439 0.300476 1445640164 -0.773438 -0.043030 -0.575806 0.261658 1445640164 -0.773438 -0.043030 -0.575806 0.261658 1445640164 -0.773438 -0.043030 -0.575806 0.261658 1445640164 -0.773438 -0.043030 -0.575806 0.261658 1445640164 -0.773438 -0.043030 -0.575806 0.261658 1445640164 -0.773438 -0.043030 -0.575806 0.261658 1445640164 -0.774475 -0.033813 -0.586304 0.235229 1445640164 -0.774475 -0.033813 -0.586304 0.235229 1445640164 -0.774475 -0.033813 -0.586304 0.235229 1445640164 -0.774475 -0.033813 -0.586304 0.235229 1445640164 -0.774475 -0.033813 -0.586304 0.235229 1445640164 -0.774475 -0.033813 -0.586304 0.235229 1445640164 -0.770813 -0.056152 -0.592651 0.226990 1445640164 -0.770813 -0.056152 -0.592651 0.226990 1445640164 -0.770813 -0.056152 -0.592651 0.226990 1445640164 -0.770813 -0.056152 -0.592651 0.226990 1445640164 -0.770813 -0.056152 -0.592651 0.226990 1445640164 -0.765198 -0.097717 -0.591858 0.233948 1445640164 -0.765198 -0.097717 -0.591858 0.233948 1445640164 -0.765198 -0.097717 -0.591858 0.233948 1445640164 -0.765198 -0.097717 -0.591858 0.233948 1445640164 -0.765198 -0.097717 -0.591858 0.233948 1445640164 -0.765198 -0.097717 -0.591858 0.233948 1445640164 -0.763855 -0.127075 -0.582886 0.246521 1445640164 -0.763855 -0.127075 -0.582886 0.246521 1445640164 -0.763855 -0.127075 -0.582886 0.246521 1445640164 -0.763855 -0.127075 -0.582886 0.246521 1445640164 -0.763855 -0.127075 -0.582886 0.246521 1445640164 -0.763855 -0.127075 -0.582886 0.246521 1445640164 -0.763855 -0.127075 -0.582886 0.246521 1445640164 -0.764221 -0.120972 -0.583923 0.245728 1445640164 -0.764221 -0.120972 -0.583923 0.245728 1445640164 -0.764221 -0.120972 -0.583923 0.245728 1445640164 -0.764221 -0.120972 -0.583923 0.245728 1445640164 -0.764221 -0.120972 -0.583923 0.245728 1445640164 -0.764221 -0.120972 -0.583923 0.245728 1445640164 -0.765625 -0.098206 -0.588440 0.240784 1445640164 -0.765625 -0.098206 -0.588440 0.240784 1445640164 -0.765625 -0.098206 -0.588440 0.240784 1445640164 -0.765625 -0.098206 -0.588440 0.240784 1445640164 -0.765625 -0.098206 -0.588440 0.240784 1445640164 -0.765625 -0.098206 -0.588440 0.240784 1445640164 -0.765625 -0.098206 -0.588440 0.240784 1445640164 -0.765564 -0.098206 -0.584106 0.251221 1445640164 -0.765564 -0.098206 -0.584106 0.251221 1445640164 -0.765564 -0.098206 -0.584106 0.251221 1445640164 -0.765564 -0.098206 -0.584106 0.251221 1445640164 -0.765564 -0.098206 -0.584106 0.251221 1445640164 -0.765564 -0.098206 -0.584106 0.251221 1445640164 -0.764404 -0.116943 -0.575195 0.266846 1445640164 -0.764404 -0.116943 -0.575195 0.266846 1445640164 -0.764404 -0.116943 -0.575195 0.266846 1445640164 -0.764404 -0.116943 -0.575195 0.266846 1445640164 -0.764404 -0.116943 -0.575195 0.266846 1445640164 -0.764404 -0.116943 -0.575195 0.266846 1445640164 -0.764404 -0.116943 -0.575195 0.266846 1445640164 -0.767334 -0.116577 -0.569580 0.270752 1445640164 -0.767334 -0.116577 -0.569580 0.270752 1445640164 -0.767334 -0.116577 -0.569580 0.270752 1445640164 -0.767334 -0.116577 -0.569580 0.270752 1445640164 -0.767334 -0.116577 -0.569580 0.270752 1445640164 -0.767334 -0.116577 -0.569580 0.270752 1445640164 -0.769409 -0.103455 -0.567383 0.274658 1445640164 -0.769409 -0.103455 -0.567383 0.274658 1445640164 -0.769409 -0.103455 -0.567383 0.274658 1445640164 -0.769409 -0.103455 -0.567383 0.274658 1445640164 -0.769409 -0.103455 -0.567383 0.274658 1445640164 -0.769409 -0.103455 -0.567383 0.274658 1445640164 -0.767883 -0.095947 -0.564941 0.286377 1445640164 -0.767883 -0.095947 -0.564941 0.286377 1445640164 -0.767883 -0.095947 -0.564941 0.286377 1445640164 -0.767883 -0.095947 -0.564941 0.286377 1445640164 -0.767883 -0.095947 -0.564941 0.286377 1445640164 -0.767883 -0.095947 -0.564941 0.286377 1445640164 -0.767883 -0.095947 -0.564941 0.286377 1445640164 -0.766052 -0.098877 -0.558655 0.302246 1445640164 -0.766052 -0.098877 -0.558655 0.302246 1445640164 -0.766052 -0.098877 -0.558655 0.302246 1445640164 -0.766052 -0.098877 -0.558655 0.302246 1445640164 -0.766052 -0.098877 -0.558655 0.302246 1445640164 -0.766052 -0.098877 -0.558655 0.302246 1445640164 -0.766052 -0.096313 -0.552246 0.314514 1445640164 -0.766052 -0.096313 -0.552246 0.314514 1445640164 -0.766052 -0.096313 -0.552246 0.314514 1445640164 -0.766052 -0.096313 -0.552246 0.314514 1445640164 -0.766052 -0.096313 -0.552246 0.314514 1445640164 -0.766052 -0.096313 -0.552246 0.314514 1445640164 -0.766052 -0.096313 -0.552246 0.314514 1445640164 -0.764160 -0.084412 -0.551270 0.324158 1445640164 -0.764160 -0.084412 -0.551270 0.324158 1445640164 -0.764160 -0.084412 -0.551270 0.324158 1445640165 -0.764160 -0.084412 -0.551270 0.324158 1445640165 -0.764160 -0.084412 -0.551270 0.324158 1445640165 -0.764160 -0.084412 -0.551270 0.324158 1445640165 -0.764160 -0.084412 -0.551270 0.324158 1445640165 -0.762878 -0.077820 -0.546021 0.337463 1445640165 -0.762878 -0.077820 -0.546021 0.337463 1445640165 -0.762878 -0.077820 -0.546021 0.337463 1445640165 -0.762878 -0.077820 -0.546021 0.337463 1445640165 -0.762878 -0.077820 -0.546021 0.337463 1445640165 -0.762878 -0.077820 -0.546021 0.337463 1445640165 -0.761292 -0.062988 -0.549438 0.338623 1445640165 -0.761292 -0.062988 -0.549438 0.338623 1445640165 -0.761292 -0.062988 -0.549438 0.338623 1445640165 -0.761292 -0.062988 -0.549438 0.338623 1445640165 -0.761292 -0.062988 -0.549438 0.338623 1445640165 -0.761292 -0.062988 -0.549438 0.338623 1445640165 -0.761292 -0.062988 -0.549438 0.338623 1445640165 -0.756531 -0.043457 -0.565552 0.325623 1445640165 -0.756531 -0.043457 -0.565552 0.325623 1445640165 -0.756531 -0.043457 -0.565552 0.325623 1445640165 -0.756531 -0.043457 -0.565552 0.325623 1445640165 -0.756531 -0.043457 -0.565552 0.325623 1445640165 -0.756531 -0.043457 -0.565552 0.325623 1445640165 -0.752563 -0.059326 -0.573486 0.318298 1445640165 -0.752563 -0.059326 -0.573486 0.318298 1445640165 -0.752563 -0.059326 -0.573486 0.318298 1445640165 -0.752563 -0.059326 -0.573486 0.318298 1445640165 -0.752563 -0.059326 -0.573486 0.318298 1445640165 -0.752563 -0.059326 -0.573486 0.318298 1445640165 -0.749634 -0.106995 -0.572815 0.313904 1445640165 -0.749634 -0.106995 -0.572815 0.313904 1445640165 -0.749634 -0.106995 -0.572815 0.313904 1445640165 -0.749634 -0.106995 -0.572815 0.313904 1445640165 -0.749634 -0.106995 -0.572815 0.313904 1445640165 -0.749634 -0.106995 -0.572815 0.313904 1445640165 -0.755615 -0.115112 -0.581604 0.278625 1445640165 -0.755615 -0.115112 -0.581604 0.278625 1445640165 -0.755615 -0.115112 -0.581604 0.278625 1445640165 -0.755615 -0.115112 -0.581604 0.278625 1445640165 -0.755615 -0.115112 -0.581604 0.278625 1445640165 -0.755615 -0.115112 -0.581604 0.278625 1445640165 -0.760925 -0.107605 -0.586914 0.255066 1445640165 -0.760925 -0.107605 -0.586914 0.255066 1445640165 -0.760925 -0.107605 -0.586914 0.255066 1445640165 -0.760925 -0.107605 -0.586914 0.255066 1445640165 -0.760925 -0.107605 -0.586914 0.255066 1445640165 -0.760925 -0.107605 -0.586914 0.255066 1445640165 -0.760986 -0.129822 -0.580139 0.259888 1445640165 -0.760986 -0.129822 -0.580139 0.259888 1445640165 -0.760986 -0.129822 -0.580139 0.259888 1445640165 -0.760986 -0.129822 -0.580139 0.259888 1445640165 -0.760986 -0.129822 -0.580139 0.259888 1445640165 -0.760986 -0.129822 -0.580139 0.259888 1445640165 -0.760986 -0.129822 -0.580139 0.259888 1445640165 -0.763245 -0.135864 -0.575500 0.260559 1445640165 -0.763245 -0.135864 -0.575500 0.260559 1445640165 -0.763245 -0.135864 -0.575500 0.260559 1445640165 -0.763245 -0.135864 -0.575500 0.260559 1445640165 -0.763245 -0.135864 -0.575500 0.260559 1445640165 -0.763245 -0.135864 -0.575500 0.260559 1445640165 -0.765564 -0.124939 -0.576904 0.256104 1445640165 -0.765564 -0.124939 -0.576904 0.256104 1445640165 -0.765564 -0.124939 -0.576904 0.256104 1445640165 -0.765564 -0.124939 -0.576904 0.256104 1445640165 -0.765564 -0.124939 -0.576904 0.256104 1445640165 -0.765564 -0.124939 -0.576904 0.256104 1445640165 -0.765808 -0.122009 -0.574280 0.262512 1445640165 -0.765808 -0.122009 -0.574280 0.262512 1445640165 -0.765808 -0.122009 -0.574280 0.262512 1445640165 -0.765808 -0.122009 -0.574280 0.262512 1445640165 -0.765808 -0.122009 -0.574280 0.262512 1445640165 -0.765808 -0.122009 -0.574280 0.262512 1445640165 -0.765808 -0.122009 -0.574280 0.262512 1445640165 -0.767578 -0.117493 -0.568176 0.272522 1445640165 -0.767578 -0.117493 -0.568176 0.272522 1445640165 -0.767578 -0.117493 -0.568176 0.272522 1445640165 -0.767578 -0.117493 -0.568176 0.272522 1445640165 -0.767578 -0.117493 -0.568176 0.272522 1445640165 -0.768433 -0.091492 -0.572571 0.270935 1445640165 -0.768433 -0.091492 -0.572571 0.270935 1445640165 -0.768433 -0.091492 -0.572571 0.270935 1445640165 -0.768433 -0.091492 -0.572571 0.270935 1445640165 -0.768433 -0.091492 -0.572571 0.270935 1445640165 -0.768433 -0.091492 -0.572571 0.270935 1445640165 -0.764282 -0.063599 -0.579590 0.275574 1445640165 -0.764282 -0.063599 -0.579590 0.275574 1445640165 -0.764282 -0.063599 -0.579590 0.275574 1445640165 -0.764282 -0.063599 -0.579590 0.275574 1445640165 -0.764282 -0.063599 -0.579590 0.275574 1445640165 -0.764282 -0.063599 -0.579590 0.275574 1445640165 -0.756226 -0.075684 -0.577576 0.298096 1445640165 -0.756226 -0.075684 -0.577576 0.298096 1445640165 -0.756226 -0.075684 -0.577576 0.298096 1445640165 -0.756226 -0.075684 -0.577576 0.298096 1445640165 -0.756226 -0.075684 -0.577576 0.298096 1445640165 -0.756226 -0.075684 -0.577576 0.298096 1445640165 -0.756226 -0.075684 -0.577576 0.298096 1445640165 -0.755066 -0.106079 -0.567810 0.310364 1445640165 -0.755066 -0.106079 -0.567810 0.310364 1445640165 -0.755066 -0.106079 -0.567810 0.310364 1445640165 -0.755066 -0.106079 -0.567810 0.310364 1445640165 -0.755066 -0.106079 -0.567810 0.310364 1445640165 -0.755066 -0.106079 -0.567810 0.310364 1445640165 -0.755066 -0.106079 -0.567810 0.310364 1445640165 -0.761169 -0.102600 -0.569885 0.292175 1445640165 -0.761169 -0.102600 -0.569885 0.292175 1445640165 -0.761169 -0.102600 -0.569885 0.292175 1445640165 -0.761169 -0.102600 -0.569885 0.292175 1445640165 -0.761169 -0.102600 -0.569885 0.292175 1445640165 -0.761169 -0.102600 -0.569885 0.292175 1445640165 -0.762939 -0.102722 -0.571289 0.284790 1445640165 -0.762939 -0.102722 -0.571289 0.284790 1445640165 -0.762939 -0.102722 -0.571289 0.284790 1445640166 -0.762939 -0.102722 -0.571289 0.284790 1445640166 -0.762939 -0.102722 -0.571289 0.284790 1445640166 -0.762939 -0.102722 -0.571289 0.284790 1445640166 -0.759949 -0.108459 -0.570801 0.291504 1445640166 -0.759949 -0.108459 -0.570801 0.291504 1445640166 -0.759949 -0.108459 -0.570801 0.291504 1445640166 -0.759949 -0.108459 -0.570801 0.291504 1445640166 -0.759949 -0.108459 -0.570801 0.291504 1445640166 -0.759949 -0.108459 -0.570801 0.291504 1445640166 -0.759949 -0.108459 -0.570801 0.291504 1445640166 -0.755371 -0.116882 -0.568481 0.304382 1445640166 -0.755371 -0.116882 -0.568481 0.304382 1445640166 -0.755371 -0.116882 -0.568481 0.304382 1445640166 -0.755371 -0.116882 -0.568481 0.304382 1445640166 -0.755371 -0.116882 -0.568481 0.304382 1445640166 -0.755371 -0.116882 -0.568481 0.304382 1445640166 -0.753540 -0.118774 -0.565552 0.313599 1445640166 -0.753540 -0.118774 -0.565552 0.313599 1445640166 -0.753540 -0.118774 -0.565552 0.313599 1445640166 -0.753540 -0.118774 -0.565552 0.313599 1445640166 -0.753540 -0.118774 -0.565552 0.313599 1445640166 -0.753540 -0.118774 -0.565552 0.313599 1445640166 -0.752991 -0.114319 -0.562805 0.321350 1445640166 -0.752991 -0.114319 -0.562805 0.321350 1445640166 -0.752991 -0.114319 -0.562805 0.321350 1445640166 -0.752991 -0.114319 -0.562805 0.321350 1445640166 -0.752991 -0.114319 -0.562805 0.321350 1445640166 -0.752991 -0.114319 -0.562805 0.321350 1445640166 -0.755676 -0.102905 -0.559448 0.324646 1445640166 -0.755676 -0.102905 -0.559448 0.324646 1445640166 -0.755676 -0.102905 -0.559448 0.327881 1445640166 -0.755676 -0.102905 -0.559448 0.324646 1445640166 -0.755676 -0.102905 -0.559448 0.324646 1445640166 -0.755249 -0.077393 -0.570251 0.313843 1445640166 -0.755249 -0.077393 -0.570251 0.313843 1445640166 -0.755249 -0.077393 -0.570251 0.313843 1445640166 -0.755249 -0.077393 -0.570251 0.313843 1445640166 -0.755249 -0.077393 -0.570251 0.313843 1445640166 -0.755249 -0.077393 -0.570251 0.313843 1445640166 -0.755249 -0.077393 -0.570251 0.313843 1445640166 -0.750977 -0.068848 -0.580566 0.307129 1445640166 -0.750977 -0.068848 -0.580566 0.307129 1445640166 -0.750977 -0.068848 -0.580566 0.307129 1445640166 -0.750977 -0.068848 -0.580566 0.307129 1445640166 -0.750977 -0.068848 -0.580566 0.307129 1445640166 -0.750977 -0.068848 -0.580566 0.307129 1445640166 -0.745667 -0.106018 -0.578552 0.313232 1445640166 -0.745667 -0.106018 -0.578552 0.313232 1445640166 -0.745667 -0.106018 -0.578552 0.313232 1445640166 -0.745667 -0.106018 -0.578552 0.313232 1445640166 -0.745667 -0.106018 -0.578552 0.313232 1445640166 -0.745667 -0.106018 -0.578552 0.313232 1445640166 -0.745667 -0.106018 -0.578552 0.313232 1445640166 -0.746094 -0.146606 -0.573914 0.304138 1445640166 -0.746094 -0.146606 -0.573914 0.304138 1445640166 -0.746094 -0.146606 -0.573914 0.304138 1445640166 -0.746094 -0.146606 -0.573914 0.304138 1445640166 -0.746094 -0.146606 -0.573914 0.304138 1445640166 -0.749939 -0.156067 -0.575317 0.286987 1445640166 -0.749939 -0.156067 -0.575317 0.286987 1445640166 -0.749939 -0.156067 -0.575317 0.286987 1445640166 -0.749939 -0.156067 -0.575317 0.286987 1445640166 -0.749939 -0.156067 -0.575317 0.286987 1445640166 -0.749939 -0.156067 -0.575317 0.286987 1445640166 -0.750977 -0.167847 -0.571716 0.284729 1445640166 -0.750977 -0.167847 -0.571716 0.284729 1445640166 -0.750977 -0.167847 -0.571716 0.284729 1445640166 -0.750977 -0.167847 -0.571716 0.284729 1445640166 -0.750977 -0.167847 -0.571716 0.284729 1445640166 -0.750977 -0.167847 -0.571716 0.284729 1445640166 -0.750977 -0.167847 -0.571716 0.284729 1445640166 -0.753113 -0.160889 -0.568542 0.289368 1445640166 -0.753113 -0.160889 -0.568542 0.289368 1445640166 -0.753113 -0.160889 -0.568542 0.289368 1445640166 -0.753113 -0.160889 -0.568542 0.289368 1445640166 -0.753113 -0.160889 -0.568542 0.289368 1445640166 -0.753113 -0.160889 -0.568542 0.289368 1445640166 -0.756836 -0.143127 -0.565308 0.295227 1445640166 -0.756836 -0.143127 -0.565308 0.295227 1445640166 -0.756836 -0.143127 -0.565308 0.295227 1445640166 -0.756836 -0.143127 -0.565308 0.295227 1445640166 -0.756836 -0.143127 -0.565308 0.295227 1445640166 -0.756836 -0.143127 -0.565308 0.295227 1445640166 -0.759521 -0.121643 -0.563904 0.300659 1445640166 -0.759521 -0.121643 -0.563904 0.300659 1445640166 -0.759521 -0.121643 -0.563904 0.300659 1445640166 -0.759521 -0.121643 -0.563904 0.300659 1445640166 -0.759521 -0.121643 -0.563904 0.300659 1445640166 -0.759521 -0.121643 -0.563904 0.300659 1445640166 -0.760864 -0.101440 -0.561707 0.308838 1445640166 -0.760864 -0.101440 -0.561707 0.308838 1445640166 -0.760864 -0.101440 -0.561707 0.308838 1445640166 -0.760864 -0.101440 -0.561707 0.308838 1445640166 -0.760864 -0.101440 -0.561707 0.308838 1445640166 -0.760864 -0.101440 -0.561707 0.308838 1445640166 -0.761902 -0.087341 -0.557983 0.317200 1445640166 -0.761902 -0.087341 -0.557983 0.317200 1445640166 -0.761902 -0.087341 -0.557983 0.317200 1445640166 -0.761902 -0.087341 -0.557983 0.317200 1445640166 -0.761902 -0.087341 -0.557983 0.317200 1445640166 -0.761902 -0.087341 -0.557983 0.317200 1445640166 -0.757813 -0.068420 -0.565186 0.318848 1445640166 -0.757813 -0.068420 -0.565186 0.318848 1445640166 -0.757813 -0.068420 -0.565186 0.318848 1445640166 -0.757813 -0.068420 -0.565186 0.318848 1445640166 -0.757813 -0.068420 -0.565186 0.318848 1445640166 -0.757813 -0.068420 -0.565186 0.318848 1445640166 -0.751343 -0.064392 -0.573425 0.320313 1445640166 -0.751343 -0.064392 -0.573425 0.320313 1445640166 -0.751343 -0.064392 -0.573425 0.320313 1445640166 -0.751343 -0.064392 -0.573425 0.320313 1445640166 -0.751343 -0.064392 -0.573425 0.320313 1445640167 -0.751343 -0.064392 -0.573425 0.320313 1445640167 -0.751343 -0.064392 -0.573425 0.320313 1445640167 -0.744812 -0.095032 -0.572266 0.329956 1445640167 -0.744812 -0.095032 -0.572266 0.329956 1445640167 -0.744812 -0.095032 -0.572266 0.329956 1445640167 -0.744812 -0.095032 -0.572266 0.329956 1445640167 -0.744812 -0.095032 -0.572266 0.329956 1445640167 -0.744812 -0.095032 -0.572266 0.329956 1445640167 -0.740295 -0.139160 -0.565308 0.336304 1445640167 -0.740295 -0.139160 -0.565308 0.336304 1445640167 -0.740295 -0.139160 -0.565308 0.336304 1445640167 -0.740295 -0.139160 -0.565308 0.336304 1445640167 -0.740295 -0.139160 -0.565308 0.336304 1445640167 -0.740295 -0.139160 -0.565308 0.336304 1445640167 -0.746765 -0.132874 -0.572144 0.312134 1445640167 -0.746765 -0.132874 -0.572144 0.312134 1445640167 -0.746765 -0.132874 -0.572144 0.312134 1445640167 -0.746765 -0.132874 -0.572144 0.312134 1445640167 -0.746765 -0.132874 -0.572144 0.312134 1445640167 -0.746765 -0.132874 -0.572144 0.312134 1445640167 -0.749512 -0.124146 -0.576172 0.301453 1445640167 -0.749512 -0.124146 -0.576172 0.301453 1445640167 -0.749512 -0.124146 -0.576172 0.301453 1445640167 -0.749512 -0.124146 -0.576172 0.301453 1445640167 -0.749512 -0.124146 -0.576172 0.301453 1445640167 -0.749512 -0.124146 -0.576172 0.301453 1445640167 -0.748657 -0.130005 -0.574219 0.304993 1445640167 -0.748657 -0.130005 -0.574219 0.304993 1445640167 -0.748657 -0.130005 -0.574219 0.304993 1445640167 -0.748657 -0.130005 -0.574219 0.304993 1445640167 -0.748657 -0.130005 -0.574219 0.304993 1445640167 -0.748657 -0.130005 -0.574219 0.304993 1445640167 -0.748657 -0.130005 -0.574219 0.304993 1445640167 -0.749023 -0.130249 -0.571228 0.309509 1445640167 -0.749023 -0.130249 -0.571228 0.309509 1445640167 -0.749023 -0.130249 -0.571228 0.309509 1445640167 -0.749023 -0.130249 -0.571228 0.309509 1445640167 -0.749023 -0.130249 -0.571228 0.309509 1445640167 -0.749023 -0.130249 -0.571228 0.309509 1445640167 -0.747986 -0.130676 -0.569458 0.315002 1445640167 -0.747986 -0.130676 -0.569458 0.315002 1445640167 -0.747986 -0.130676 -0.569458 0.315002 1445640167 -0.747986 -0.130676 -0.569458 0.315002 1445640167 -0.747986 -0.130676 -0.569458 0.315002 1445640167 -0.747986 -0.130676 -0.569458 0.315002 1445640167 -0.747986 -0.130676 -0.569458 0.315002 1445640167 -0.749268 -0.129456 -0.565430 0.319702 1445640167 -0.749268 -0.129456 -0.565430 0.319702 1445640167 -0.749268 -0.129456 -0.565430 0.319702 1445640167 -0.749268 -0.129456 -0.565430 0.319702 1445640167 -0.749268 -0.129456 -0.565430 0.319702 1445640167 -0.753296 -0.116516 -0.563782 0.318115 1445640167 -0.753296 -0.116516 -0.563782 0.318115 1445640167 -0.753296 -0.116516 -0.563782 0.318115 1445640167 -0.753296 -0.116516 -0.563782 0.318115 1445640167 -0.753296 -0.116516 -0.563782 0.318115 1445640167 -0.753296 -0.116516 -0.563782 0.318115 1445640167 -0.753296 -0.116516 -0.563782 0.318115 1445640167 -0.752014 -0.095276 -0.575256 0.307434 1445640167 -0.752014 -0.095276 -0.575256 0.307434 1445640167 -0.752014 -0.095276 -0.575256 0.307434 1445640167 -0.752014 -0.095276 -0.575256 0.307434 1445640167 -0.752014 -0.095276 -0.575256 0.307434 1445640167 -0.752014 -0.095276 -0.575256 0.307434 1445640167 -0.750854 -0.089966 -0.577271 0.308105 1445640167 -0.750854 -0.089966 -0.577271 0.308105 1445640167 -0.750854 -0.089966 -0.577271 0.308105 1445640167 -0.750854 -0.089966 -0.577271 0.308105 1445640167 -0.750854 -0.089966 -0.577271 0.308105 1445640167 -0.745056 -0.119202 -0.573242 0.319641 1445640167 -0.745056 -0.119202 -0.573242 0.319641 1445640167 -0.745056 -0.119202 -0.573242 0.319641 1445640167 -0.745056 -0.119202 -0.573242 0.319641 1445640167 -0.745056 -0.119202 -0.573242 0.319641 1445640167 -0.745056 -0.119202 -0.573242 0.319641 1445640167 -0.745056 -0.119202 -0.573242 0.319641 1445640167 -0.746094 -0.141235 -0.570801 0.312561 1445640167 -0.746094 -0.141235 -0.570801 0.312561 1445640167 -0.746094 -0.141235 -0.570801 0.312561 1445640167 -0.746094 -0.141235 -0.570801 0.312561 1445640167 -0.746094 -0.141235 -0.570801 0.312561 1445640167 -0.752502 -0.133789 -0.574585 0.292847 1445640167 -0.752502 -0.133789 -0.574585 0.292847 1445640167 -0.752502 -0.133789 -0.574585 0.292847 1445640167 -0.752502 -0.133789 -0.574585 0.292847 1445640167 -0.752502 -0.133789 -0.574585 0.292847 1445640167 -0.752502 -0.133789 -0.574585 0.292847 1445640167 -0.752502 -0.133789 -0.574585 0.292847 1445640167 -0.753418 -0.134644 -0.575195 0.288940 1445640167 -0.753418 -0.134644 -0.575195 0.288940 1445640167 -0.753418 -0.134644 -0.575195 0.288940 1445640167 -0.753418 -0.134644 -0.575195 0.288940 1445640167 -0.753418 -0.134644 -0.575195 0.288940 1445640167 -0.753418 -0.134644 -0.575195 0.288940 1445640167 -0.753662 -0.133179 -0.572205 0.294739 1445640167 -0.753662 -0.133179 -0.572205 0.294739 1445640167 -0.753662 -0.133179 -0.572205 0.294739 1445640167 -0.753662 -0.133179 -0.572205 0.294739 1445640167 -0.753662 -0.133179 -0.572205 0.294739 1445640167 -0.753662 -0.133179 -0.572205 0.294739 1445640167 -0.756287 -0.120239 -0.568970 0.299805 1445640167 -0.756287 -0.120239 -0.568970 0.299805 1445640167 -0.756287 -0.120239 -0.568970 0.299805 1445640167 -0.756287 -0.120239 -0.568970 0.299805 1445640167 -0.756287 -0.120239 -0.568970 0.299805 1445640167 -0.756287 -0.120239 -0.568970 0.299805 1445640167 -0.757446 -0.103210 -0.566528 0.307861 1445640167 -0.757446 -0.103210 -0.566528 0.307861 1445640167 -0.757446 -0.103210 -0.566528 0.307861 1445640167 -0.757446 -0.103210 -0.566528 0.307861 1445640167 -0.757446 -0.103210 -0.566528 0.307861 1445640167 -0.757446 -0.103210 -0.566528 0.307861 1445640168 -0.757446 -0.103210 -0.566528 0.307861 1445640168 -0.761536 -0.096313 -0.556213 0.318604 1445640168 -0.761536 -0.096313 -0.556213 0.318604 1445640168 -0.761536 -0.096313 -0.556213 0.318604 1445640168 -0.761536 -0.096313 -0.556213 0.318604 1445640168 -0.761536 -0.096313 -0.556213 0.318604 1445640168 -0.761536 -0.096313 -0.556213 0.318604 1445640168 -0.766235 -0.071838 -0.557861 0.310791 1445640168 -0.766235 -0.071838 -0.557861 0.310791 1445640168 -0.766235 -0.071838 -0.557861 0.310791 1445640168 -0.766235 -0.071838 -0.557861 0.310791 1445640168 -0.766235 -0.071838 -0.557861 0.310791 1445640168 -0.766235 -0.071838 -0.557861 0.310791 1445640168 -0.764282 -0.054016 -0.575500 0.286072 1445640168 -0.764282 -0.054016 -0.575500 0.286072 1445640168 -0.764282 -0.054016 -0.575500 0.286072 1445640168 -0.764282 -0.054016 -0.575500 0.286072 1445640168 -0.764282 -0.054016 -0.575500 0.286072 1445640168 -0.764282 -0.054016 -0.575500 0.286072 1445640168 -0.764282 -0.054016 -0.575500 0.286072 1445640168 -0.766235 -0.062500 -0.579224 0.271118 1445640168 -0.766235 -0.062500 -0.579224 0.271118 1445640168 -0.766235 -0.062500 -0.579224 0.271118 1445640168 -0.766235 -0.062500 -0.579224 0.271118 1445640168 -0.766235 -0.062500 -0.579224 0.271118 1445640168 -0.766235 -0.062500 -0.579224 0.271118 1445640168 -0.758484 -0.128784 -0.567200 0.294067 1445640168 -0.758484 -0.128784 -0.567200 0.294067 1445640168 -0.758484 -0.128784 -0.567200 0.294067 1445640168 -0.758484 -0.128784 -0.567200 0.294067 1445640168 -0.758484 -0.128784 -0.567200 0.294067 1445640168 -0.758484 -0.128784 -0.567200 0.294067 1445640168 -0.758484 -0.128784 -0.567200 0.294067 1445640168 -0.760559 -0.155212 -0.555420 0.298279 1445640168 -0.760559 -0.155212 -0.555420 0.298279 1445640168 -0.760559 -0.155212 -0.555420 0.298279 1445640168 -0.760559 -0.155212 -0.555420 0.298279 1445640168 -0.760559 -0.155212 -0.555420 0.298279 1445640168 -0.760559 -0.155212 -0.555420 0.298279 1445640168 -0.768127 -0.126343 -0.558594 0.286377 1445640168 -0.768127 -0.126343 -0.558594 0.286377 1445640168 -0.768127 -0.126343 -0.558594 0.286377 1445640168 -0.768127 -0.126343 -0.558594 0.286377 1445640168 -0.768127 -0.126343 -0.558594 0.286377 1445640168 -0.768127 -0.126343 -0.558594 0.286377 1445640168 -0.768127 -0.126343 -0.558594 0.286377 1445640168 -0.772522 -0.091248 -0.564026 0.277222 1445640168 -0.772522 -0.091248 -0.564026 0.277222 1445640168 -0.772522 -0.091248 -0.564026 0.277222 1445640168 -0.772522 -0.091248 -0.564026 0.277222 1445640168 -0.772522 -0.091248 -0.564026 0.277222 1445640168 -0.772522 -0.091248 -0.564026 0.277222 1445640168 -0.773804 -0.067078 -0.564819 0.278931 1445640168 -0.773804 -0.067078 -0.564819 0.278931 1445640168 -0.773804 -0.067078 -0.564819 0.278931 1445640168 -0.773804 -0.067078 -0.564819 0.278931 1445640168 -0.773804 -0.067078 -0.564819 0.278931 1445640168 -0.773804 -0.067078 -0.564819 0.278931 1445640168 -0.773804 -0.067078 -0.564819 0.278931 1445640168 -0.770447 -0.059265 -0.564575 0.290222 1445640168 -0.770447 -0.059265 -0.564575 0.290222 1445640168 -0.770447 -0.059265 -0.564575 0.290222 1445640168 -0.770447 -0.059265 -0.564575 0.290222 1445640168 -0.770447 -0.059265 -0.564575 0.290222 1445640168 -0.768677 -0.059387 -0.560669 0.302185 1445640168 -0.768677 -0.059387 -0.560669 0.302185 1445640168 -0.768677 -0.059387 -0.560669 0.302185 1445640168 -0.768677 -0.059387 -0.560669 0.302185 1445640168 -0.768677 -0.059387 -0.560669 0.302185 1445640168 -0.768677 -0.059387 -0.560669 0.302185 1445640168 -0.768677 -0.059387 -0.560669 0.302185 1445640168 -0.772217 -0.042847 -0.563416 0.290588 1445640168 -0.772217 -0.042847 -0.563416 0.290588 1445640168 -0.772217 -0.042847 -0.563416 0.290588 1445640168 -0.772217 -0.042847 -0.563416 0.290588 1445640168 -0.772217 -0.042847 -0.563416 0.290588 1445640168 
-0.340515 0.405457 0.654724 0.539368 1445640171 -0.340515 0.405457 0.654724 0.539368 1445640171 -0.340515 0.405457 0.654724 0.539368 1445640171 -0.291687 0.474243 0.656311 0.509094 1445640171 -0.291687 0.474243 0.656311 0.509094 1445640171 -0.291687 0.474243 0.656311 0.509094 1445640171 -0.291687 0.474243 0.656311 0.509094 1445640171 -0.291687 0.474243 0.656311 0.509094 1445640171 -0.291687 0.474243 0.656311 0.509094 1445640171 -0.327637 0.552673 0.504761 0.576538 1445640171 -0.327637 0.552673 0.504761 0.576538 1445640171 -0.327637 0.552673 0.504761 0.576538 1445640171 -0.327637 0.552673 0.504761 0.576538 1445640171 -0.327637 0.552673 0.504761 0.576538 1445640171 -0.327637 0.552673 0.504761 0.576538 1445640171 -0.327637 0.552673 0.504761 0.576538 1445640171 -0.537781 0.487488 0.195740 0.659363 1445640171 -0.537781 0.487488 0.195740 0.659363 1445640171 -0.537781 0.487488 0.195740 0.659363 1445640171 -0.537781 0.487488 0.195740 0.659363 1445640171 -0.537781 0.487488 0.195740 0.659363 1445640171 -0.537781 0.487488 0.195740 0.659363 1445640171 -0.722839 0.039490 -0.007751 0.689819 1445640171 -0.722839 0.039490 -0.007751 0.689819 1445640171 -0.722839 0.039490 -0.007751 0.689819 1445640171 -0.722839 0.039490 -0.007751 0.689819 1445640171 -0.722839 0.039490 -0.007751 0.689819 1445640171 -0.722839 0.039490 -0.007751 0.689819 1445640171 -0.589417 -0.236938 0.225098 0.738770 1445640171 -0.589417 -0.236938 0.225098 0.738770 1445640171 -0.589417 -0.236938 0.225098 0.738770 1445640171 -0.589417 -0.236938 0.225098 0.738770 1445640171 -0.589417 -0.236938 0.225098 0.738770 1445640171 -0.589417 -0.236938 0.225098 0.738770 1445640171 -0.529968 -0.046021 0.039490 0.845825 1445640171 -0.529968 -0.046021 0.039490 0.845825 1445640171 -0.529968 -0.046021 0.039490 0.845825 1445640171 -0.529968 -0.046021 0.039490 0.845825 1445640171 -0.529968 -0.046021 0.039490 0.845825 1445640171 -0.529968 -0.046021 0.039490 0.845825 1445640171 -0.516907 0.104858 0.033875 0.848877 1445640171 -0.516907 0.104858 0.033875 0.848877 1445640171 -0.516907 0.104858 0.033875 0.848877 1445640171 -0.516907 0.104858 0.033875 0.848877 1445640171 -0.516907 0.104858 0.033875 0.848877 1445640171 -0.516907 0.104858 0.033875 0.848877 1445640171 -0.517700 0.203796 0.192017 0.808411 1445640171 -0.517700 0.203796 0.192017 0.808411 1445640171 -0.517700 0.203796 0.192017 0.808411 1445640171 -0.517700 0.203796 0.192017 0.808411 1445640171 -0.517700 0.203796 0.192017 0.808411 1445640171 -0.517700 0.203796 0.192017 0.808411 1445640171 -0.449463 0.400757 0.273254 0.750122 1445640171 -0.449463 0.400757 0.273254 0.750122 1445640171 -0.449463 0.400757 0.273254 0.750122 1445640171 -0.449463 0.400757 0.273254 0.750122 1445640171 -0.449463 0.400757 0.273254 0.750122 1445640171 -0.449463 0.400757 0.273254 0.750122 1445640171 -0.388977 0.513428 0.412903 0.643799 1445640171 -0.388977 0.513428 0.412903 0.643799 1445640171 -0.388977 0.513428 0.412903 0.643799 1445640171 -0.388977 0.513428 0.412903 0.643799 1445640171 -0.388977 0.513428 0.412903 0.643799 1445640171 -0.388977 0.513428 0.412903 0.643799 1445640171 -0.388977 0.513428 0.412903 0.643799 1445640171 -0.296326 0.577759 0.537048 0.538452 1445640171 -0.296326 0.577759 0.537048 0.538452 1445640171 -0.296326 0.577759 0.537048 0.538452 1445640171 -0.296326 0.577759 0.537048 0.538452 1445640171 -0.296326 0.577759 0.537048 0.538452 1445640171 -0.296326 0.577759 0.537048 0.538452 1445640171 -0.214661 0.594482 0.582397 0.511108 1445640171 -0.214661 0.594482 0.582397 0.511108 1445640171 -0.214661 0.594482 0.582397 0.511108 1445640171 -0.214661 0.594482 0.582397 0.511108 1445640171 -0.214661 0.594482 0.582397 0.511108 1445640171 -0.214661 0.594482 0.582397 0.511108 1445640171 -0.270386 0.572266 0.523438 0.570374 1445640171 -0.270386 0.572266 0.523438 0.570374 1445640171 -0.270386 0.572266 0.523438 0.570374 1445640171 -0.270386 0.572266 0.523438 0.570374 1445640171 -0.270386 0.572266 0.523438 0.570374 1445640171 -0.270386 0.572266 0.523438 0.570374 1445640171 -0.425476 0.511353 0.292175 0.687073 1445640171 -0.425476 0.511353 0.292175 0.687073 1445640171 -0.425476 0.511353 0.292175 0.687073 1445640171 -0.425476 0.511353 0.292175 0.687073 1445640171 -0.425476 0.511353 0.292175 0.687073 1445640171 -0.636047 0.274414 -0.061096 0.718628 1445640171 -0.636047 0.274414 -0.061096 0.718628 1445640171 -0.636047 0.274414 -0.061096 0.718628 1445640171 -0.636047 0.274414 -0.061096 0.718628 1445640171 -0.636047 0.274414 -0.061096 0.718628 1445640171 -0.636047 0.274414 -0.061096 0.718628 1445640171 -0.700012 -0.058533 -0.022156 0.711426 1445640171 -0.700012 -0.058533 -0.022156 0.711426 1445640171 -0.700012 -0.058533 -0.022156 0.711426 1445640171 -0.700012 -0.058533 -0.022156 0.711426 1445640171 -0.700012 -0.058533 -0.022156 0.711426 1445640171 -0.700012 -0.058533 -0.022156 0.711426 1445640171 -0.648987 -0.093628 0.079651 0.750793 1445640171 -0.648987 -0.093628 0.079651 0.750793 1445640171 -0.648987 -0.093628 0.079651 0.750793 1445640171 -0.648987 -0.093628 0.079651 0.750793 1445640171 -0.648987 -0.093628 0.079651 0.750793 1445640171 -0.648987 -0.093628 0.079651 0.750793 1445640171 -0.574890 0.142029 0.006409 0.805725 1445640171 -0.574890 0.142029 0.006409 0.805725 1445640172 -0.574890 0.142029 0.006409 0.805725 1445640172 -0.574890 0.142029 0.006409 0.805725 1445640172 -0.574890 0.142029 0.006409 0.805725 1445640172 -0.574890 0.142029 0.006409 0.805725 1445640172 -0.504333 0.311890 0.169922 0.787048 1445640172 -0.504333 0.311890 0.169922 0.787048 1445640172 -0.504333 0.311890 0.169922 0.787048 1445640172 -0.504333 0.311890 0.169922 0.787048 1445640172 -0.504333 0.311890 0.169922 0.787048 1445640172 -0.504333 0.311890 0.169922 0.787048 1445640172 -0.407227 0.473083 0.384583 0.679932 1445640172 -0.407227 0.473083 0.384583 0.679932 1445640172 -0.407227 0.473083 0.384583 0.679932 1445640172 -0.407227 0.473083 0.384583 0.679932 1445640172 -0.407227 0.473083 0.384583 0.679932 1445640172 -0.280396 0.568237 0.548706 0.545227 1445640172 -0.280396 0.568237 0.548706 0.545227 1445640172 -0.280396 0.568237 0.548706 0.545227 1445640172 -0.280396 0.568237 0.548706 0.545227 1445640172 -0.280396 0.568237 0.548706 0.545227 1445640172 -0.280396 0.568237 0.548706 0.545227 1445640172 -0.280396 0.568237 0.548706 0.545227 1445640172 -0.115112 0.618042 0.613403 0.477966 1445640172 -0.115112 0.618042 0.613403 0.477966 1445640172 -0.115112 0.618042 0.613403 0.477966 1445640172 -0.115112 0.618042 0.613403 0.477966 1445640172 -0.152954 0.599487 0.606079 0.499817 1445640172 -0.152954 0.599487 0.606079 0.499817 1445640172 -0.152954 0.599487 0.606079 0.499817 1445640172 -0.152954 0.599487 0.606079 0.499817 1445640172 -0.152954 0.599487 0.606079 0.499817 1445640172 -0.152954 0.599487 0.606079 0.499817 1445640172 -0.152954 0.599487 0.606079 0.499817 1445640172 -0.347290 0.542175 0.405640 0.648682 1445640172 -0.347290 0.542175 0.405640 0.648682 1445640172 -0.347290 0.542175 0.405640 0.648682 1445640172 -0.347290 0.542175 0.405640 0.648682 1445640172 -0.347290 0.542175 0.405640 0.648682 1445640172 -0.347290 0.542175 0.405640 0.648682 1445640172 -0.656006 0.240417 0.059998 0.712891 1445640172 -0.656006 0.240417 0.059998 0.712891 1445640172 -0.656006 0.240417 0.059998 0.712891 1445640172 -0.656006 0.240417 0.059998 0.712891 1445640172 -0.656006 0.240417 0.059998 0.712891 1445640172 -0.656006 0.240417 0.059998 0.712891 1445640172 -0.725464 -0.043823 0.207397 0.654846 1445640172 -0.725464 -0.043823 0.207397 0.654846 1445640172 -0.725464 -0.043823 0.207397 0.654846 1445640172 -0.725464 -0.043823 0.207397 0.654846 1445640172 -0.725464 -0.043823 0.207397 0.654846 1445640172 -0.725464 -0.043823 0.207397 0.654846 1445640172 -0.725464 -0.043823 0.207397 0.654846 1445640172 -0.615540 0.095886 0.147217 0.768250 1445640172 -0.615540 0.095886 0.147217 0.768250 1445640172 -0.615540 0.095886 0.147217 0.768250 1445640172 -0.615540 0.095886 0.147217 0.768250 1445640172 -0.615540 0.095886 0.147217 0.768250 1445640172 -0.615540 0.095886 0.147217 0.768250 1445640172 -0.501404 0.270874 0.159912 0.806030 1445640172 -0.501404 0.270874 0.159912 0.806030 1445640172 -0.501404 0.270874 0.159912 0.806030 1445640172 -0.501404 0.270874 0.159912 0.806030 1445640172 -0.501404 0.270874 0.159912 0.806030 1445640172 -0.501404 0.270874 0.159912 0.806030 1445640172 -0.380615 0.438477 0.324829 0.746521 1445640172 -0.380615 0.438477 0.324829 0.746521 1445640172 -0.380615 0.438477 0.324829 0.746521 1445640172 -0.380615 0.438477 0.324829 0.746521 1445640172 -0.380615 0.438477 0.324829 0.746521 1445640172 -0.380615 0.438477 0.324829 0.746521 1445640172 -0.274597 0.568542 0.528503 0.567383 1445640172 -0.274597 0.568542 0.528503 0.567383 1445640172 -0.274597 0.568542 0.528503 0.567383 1445640172 -0.274597 0.568542 0.528503 0.567383 1445640172 -0.274597 0.568542 0.528503 0.567383 1445640172 -0.274597 0.568542 0.528503 0.567383 1445640172 -0.134094 0.624878 0.619995 0.455017 1445640172 -0.134094 0.624878 0.619995 0.455017 1445640172 -0.134094 0.624878 0.619995 0.455017 1445640172 -0.134094 0.624878 0.619995 0.455017 1445640172 -0.134094 0.624878 0.619995 0.455017 1445640172 -0.134094 0.624878 0.619995 0.455017 1445640172 -0.164490 0.618103 0.598022 0.482849 1445640172 -0.164490 0.618103 0.598022 0.482849 1445640172 -0.164490 0.618103 0.598022 0.482849 1445640172 -0.164490 0.618103 0.598022 0.482849 1445640172 -0.164490 0.618103 0.598022 0.482849 1445640172 -0.164490 0.618103 0.598022 0.482849 1445640172 -0.359436 0.547607 0.428223 0.622498 1445640172 -0.359436 0.547607 0.428223 0.622498 1445640172 -0.359436 0.547607 0.428223 0.622498 1445640172 -0.359436 0.547607 0.428223 0.622498 1445640172 -0.359436 0.547607 0.428223 0.622498 1445640172 -0.359436 0.547607 0.428223 0.622498 1445640172 -0.658508 0.228210 0.125793 0.705994 1445640172 -0.658508 0.228210 0.125793 0.705994 1445640172 -0.658508 0.228210 0.125793 0.705994 1445640172 -0.658508 0.228210 0.125793 0.705994 1445640172 -0.658508 0.228210 0.125793 0.705994 1445640172 -0.658508 0.228210 0.125793 0.705994 1445640172 -0.658508 0.228210 0.125793 0.705994 1445640172 -0.702637 -0.021729 0.120605 0.700867 1445640172 -0.702637 -0.021729 0.120605 0.700867 1445640172 -0.702637 -0.021729 0.120605 0.700867 1445640172 -0.702637 -0.021729 0.120605 0.700867 1445640172 -0.702637 -0.021729 0.120605 0.700867 1445640172 -0.591187 0.019836 0.229248 0.773010 1445640172 -0.591187 0.019836 0.229248 0.773010 1445640172 -0.591187 0.019836 0.229248 0.773010 1445640172 -0.591187 0.019836 0.229248 0.773010 1445640173 -0.591187 0.019836 0.229248 0.773010 1445640173 -0.591187 0.019836 0.229248 0.773010 1445640173 -0.591187 0.019836 0.229248 0.773010 1445640173 -0.485291 0.221741 0.199463 0.821899 1445640173 -0.485291 0.221741 0.199463 0.821899 1445640173 -0.485291 0.221741 0.199463 0.821899 1445640173 -0.485291 0.221741 0.199463 0.821899 1445640173 -0.485291 0.221741 0.199463 0.821899 1445640173 -0.485291 0.221741 0.199463 0.821899 1445640173 -0.367737 0.436157 0.310669 0.760254 1445640173 -0.367737 0.436157 0.310669 0.760254 1445640173 -0.367737 0.436157 0.310669 0.760254 1445640173 -0.367737 0.436157 0.310669 0.760254 1445640173 -0.367737 0.436157 0.310669 0.760254 1445640173 -0.367737 0.436157 0.310669 0.760254 1445640173 -0.367737 0.436157 0.310669 0.760254 1445640173 -0.264038 0.590637 0.510315 0.566528 1445640173 -0.264038 0.590637 0.510315 0.566528 1445640173 -0.264038 0.590637 0.510315 0.566528 1445640173 -0.264038 0.590637 0.510315 0.566528 1445640173 -0.264038 0.590637 0.510315 0.566528 1445640173 -0.264038 0.590637 0.510315 0.566528 1445640173 -0.076233 0.641052 0.609619 0.459839 1445640173 -0.076233 0.641052 0.609619 0.459839 1445640173 -0.076233 0.641052 0.609619 0.459839 1445640173 -0.076233 0.641052 0.609619 0.459839 1445640173 -0.076233 0.641052 0.609619 0.459839 1445640173 -0.076233 0.641052 0.609619 0.459839 1445640173 -0.076233 0.641052 0.609619 0.459839 1445640173 -0.045654 0.609375 0.659302 0.437988 1445640173 -0.045654 0.609375 0.659302 0.437988 1445640173 -0.045654 0.609375 0.659302 0.437988 1445640173 -0.045654 0.609375 0.659302 0.437988 1445640173 -0.045654 0.609375 0.659302 0.437988 1445640173 -0.045654 0.609375 0.659302 0.437988 1445640173 -0.165405 0.565735 0.571838 0.570557 1445640173 -0.165405 0.565735 0.571838 0.570557 1445640173 -0.165405 0.565735 0.571838 0.570557 1445640173 -0.165405 0.565735 0.571838 0.570557 1445640173 -0.165405 0.565735 0.571838 0.570557 1445640173 -0.165405 0.565735 0.571838 0.570557 1445640173 -0.449890 0.462585 0.295715 0.704346 1445640173 -0.449890 0.462585 0.295715 0.704346 1445640173 -0.449890 0.462585 0.295715 0.704346 1445640173 -0.449890 0.462585 0.295715 0.704346 1445640173 -0.449890 0.462585 0.295715 0.704346 1445640173 -0.449890 0.462585 0.295715 0.704346 1445640173 -0.767883 -0.017883 0.106506 0.631409 1445640173 -0.767883 -0.017883 0.106506 0.631409 1445640173 -0.767883 -0.017883 0.106506 0.631409 1445640173 -0.767883 -0.017883 0.106506 0.631409 1445640173 -0.767883 -0.017883 0.106506 0.631409 1445640173 -0.767883 -0.017883 0.106506 0.631409 1445640173 -0.767883 -0.017883 0.106506 0.631409 1445640173 -0.734131 -0.036560 0.246765 0.631531 1445640173 -0.734131 -0.036560 0.246765 0.631531 1445640173 -0.734131 -0.036560 0.246765 0.631531 1445640173 -0.734131 -0.036560 0.246765 0.631531 1445640173 -0.734131 -0.036560 0.246765 0.631531 1445640173 -0.734131 -0.036560 0.246765 0.631531 1445640173 -0.645996 0.067749 0.116028 0.751404 1445640173 -0.645996 0.067749 0.116028 0.751404 1445640173 -0.645996 0.067749 0.116028 0.751404 1445640173 -0.645996 0.067749 0.116028 0.751404 1445640173 -0.645996 0.067749 0.116028 0.751404 1445640173 -0.645996 0.067749 0.116028 0.751404 1445640173 -0.550659 0.193665 0.113892 0.803894 1445640173 -0.550659 0.193665 0.113892 0.803894 1445640173 -0.550659 0.193665 0.113892 0.803894 1445640173 -0.550659 0.193665 0.113892 0.803894 1445640173 -0.550659 0.193665 0.113892 0.803894 1445640173 -0.550659 0.193665 0.113892 0.803894 1445640173 -0.416260 0.371460 0.235229 0.795837 1445640173 -0.416260 0.371460 0.235229 0.795837 1445640173 -0.416260 0.371460 0.235229 0.795837 1445640173 -0.416260 0.371460 0.235229 0.795837 1445640173 -0.416260 0.371460 0.235229 0.795837 1445640173 -0.416260 0.371460 0.235229 0.795837 1445640173 -0.291748 0.514526 0.430420 0.681763 1445640173 -0.291748 0.514526 0.430420 0.681763 1445640173 -0.291748 0.514526 0.430420 0.681763 1445640173 -0.291748 0.514526 0.430420 0.681763 1445640173 -0.291748 0.514526 0.430420 0.681763 1445640173 -0.291748 0.514526 0.430420 0.681763 1445640173 -0.194519 0.583191 0.589905 0.523376 1445640173 -0.194519 0.583191 0.589905 0.523376 1445640173 -0.194519 0.583191 0.589905 0.523376 1445640173 -0.194519 0.583191 0.589905 0.523376 1445640173 -0.194519 0.583191 0.589905 0.523376 1445640173 -0.194519 0.583191 0.589905 0.523376 1445640173 -0.065552 0.622498 0.633850 0.454224 1445640173 -0.065552 0.622498 0.633850 0.454224 1445640173 -0.065552 0.622498 0.633850 0.454224 1445640173 -0.065552 0.622498 0.633850 0.454224 1445640173 -0.065552 0.622498 0.633850 0.454224 1445640173 -0.065552 0.622498 0.633850 0.454224 1445640173 -0.065552 0.622498 0.633850 0.454224 1445640173 -0.165710 0.610229 0.510254 0.582886 1445640173 -0.165710 0.610229 0.510254 0.582886 1445640173 -0.165710 0.610229 0.510254 0.582886 1445640173 -0.165710 0.610229 0.510254 0.582886 1445640173 -0.165710 0.610229 0.510254 0.582886 1445640173 -0.466492 0.428650 0.252441 0.731323 1445640173 -0.466492 0.428650 0.252441 0.731323 1445640173 -0.466492 0.428650 0.252441 0.731323 1445640173 -0.466492 0.428650 0.252441 0.731323 1445640173 -0.466492 0.428650 0.252441 0.731323 1445640173 -0.466492 0.428650 0.252441 0.731323 1445640173 -0.466492 0.428650 0.252441 0.731323 1445640173 -0.704102 -0.076599 0.030151 0.705322 1445640173 -0.704102 -0.076599 0.030151 0.705322 1445640173 -0.704102 -0.076599 0.030151 0.705322 1445640173 -0.704102 -0.076599 0.030151 0.705322 1445640173 -0.704102 -0.076599 0.030151 0.705322 1445640174 -0.704102 -0.076599 0.030151 0.705322 1445640174 -0.608582 -0.257568 0.384583 0.644470 1445640174 -0.608582 -0.257568 0.384583 0.644470 1445640174 -0.608582 -0.257568 0.384583 0.644470 1445640174 -0.608582 -0.257568 0.384583 0.644470 1445640174 -0.608582 -0.257568 0.384583 0.644470 1445640174 -0.608582 -0.257568 0.384583 0.644470 1445640174 -0.608582 -0.257568 0.384583 0.644470 1445640174 -0.590515 0.016174 0.217651 0.776917 1445640174 -0.590515 0.016174 0.217651 0.776917 1445640174 -0.590515 0.016174 0.217651 0.776917 1445640174 -0.590515 0.016174 0.217651 0.776917 1445640174 -0.590515 0.016174 0.217651 0.776917 1445640174 -0.590515 0.016174 0.217651 0.776917 1445640174 -0.521667 0.250183 0.261597 0.772522 1445640174 -0.521667 0.250183 0.261597 0.772522 1445640174 -0.521667 0.250183 0.261597 0.772522 1445640174 -0.521667 0.250183 0.261597 0.772522 1445640174 -0.521667 0.250183 0.261597 0.772522 1445640174 -0.521667 0.250183 0.261597 0.772522 1445640174 -0.415527 0.432068 0.418579 0.682190 1445640174 -0.415527 0.432068 0.418579 0.682190 1445640174 -0.415527 0.432068 0.418579 0.682190 1445640174 -0.415527 0.432068 0.418579 0.682190 1445640174 -0.415527 0.432068 0.418579 0.682190 1445640174 -0.415527 0.432068 0.418579 0.682190 1445640174 -0.280823 0.580994 0.536316 0.543945 1445640174 -0.280823 0.580994 0.536316 0.543945 1445640174 -0.280823 0.580994 0.536316 0.543945 1445640174 -0.280823 0.580994 0.536316 0.543945 1445640174 -0.280823 0.580994 0.536316 0.543945 1445640174 -0.280823 0.580994 0.536316 0.543945 1445640174 -0.146667 0.627869 0.618835 0.448608 1445640174 -0.146667 0.627869 0.618835 0.448608 1445640174 -0.146667 0.627869 0.618835 0.448608 1445640174 -0.146667 0.627869 0.618835 0.448608 1445640174 -0.146667 0.627869 0.618835 0.448608 1445640174 -0.146667 0.627869 0.618835 0.448608 1445640174 -0.100403 0.621887 0.649231 0.426086 1445640174 -0.100403 0.621887 0.649231 0.426086 1445640174 -0.100403 0.621887 0.649231 0.426086 1445640174 -0.100403 0.621887 0.649231 0.426086 1445640174 -0.100403 0.621887 0.649231 0.426086 1445640174 -0.100403 0.621887 0.649231 0.426086 1445640174 -0.182373 0.601624 0.617554 0.472534 1445640174 -0.182373 0.601624 0.617554 0.472534 1445640174 -0.182373 0.601624 0.617554 0.472534 1445640174 -0.182373 0.601624 0.617554 0.472534 1445640174 -0.182373 0.601624 0.617554 0.472534 1445640174 -0.182373 0.601624 0.617554 0.472534 1445640174 -0.369080 0.545593 0.411804 0.629700 1445640174 -0.369080 0.545593 0.411804 0.629700 1445640174 -0.369080 0.545593 0.411804 0.629700 1445640174 -0.369080 0.545593 0.411804 0.629700 1445640174 -0.369080 0.545593 0.411804 0.629700 1445640174 -0.369080 0.545593 0.411804 0.629700 1445640174 -0.685669 0.216736 0.033997 0.694031 1445640174 -0.685669 0.216736 0.033997 0.694031 1445640174 -0.685669 0.216736 0.033997 0.694031 1445640174 -0.685669 0.216736 0.033997 0.694031 1445640174 -0.685669 0.216736 0.033997 0.694031 1445640174 -0.685669 0.216736 0.033997 0.694031 1445640174 -0.754333 -0.090942 0.226624 0.609375 1445640174 -0.754333 -0.090942 0.226624 0.609375 1445640174 -0.754333 -0.090942 0.226624 0.609375 1445640174 -0.754333 -0.090942 0.226624 0.609375 1445640174 -0.754333 -0.090942 0.226624 0.609375 1445640174 -0.754333 -0.090942 0.226624 0.609375 1445640174 -0.637329 -0.034424 0.194092 0.744934 1445640174 -0.637329 -0.034424 0.194092 0.744934 1445640174 -0.637329 -0.034424 0.194092 0.744934 1445640174 -0.637329 -0.034424 0.194092 0.744934 1445640174 -0.637329 -0.034424 0.194092 0.744934 1445640174 -0.637329 -0.034424 0.194092 0.744934 1445640174 -0.481140 0.154541 0.013489 0.862793 1445640174 -0.481140 0.154541 0.013489 0.862793 1445640174 -0.481140 0.154541 0.013489 0.862793 1445640174 -0.481140 0.154541 0.013489 0.862793 1445640174 -0.481140 0.154541 0.013489 0.862793 1445640174 -0.481140 0.154541 0.013489 0.862793 1445640174 -0.414795 0.231201 0.146301 0.867798 1445640174 -0.414795 0.231201 0.146301 0.867798 1445640174 -0.414795 0.231201 0.146301 0.867798 1445640174 -0.414795 0.231201 0.146301 0.867798 1445640174 -0.414795 0.231201 0.146301 0.867798 1445640174 -0.414795 0.231201 0.146301 0.867798 1445640174 -0.282837 0.425781 0.408386 0.756226 1445640174 -0.282837 0.425781 0.408386 0.756226 1445640174 -0.282837 0.425781 0.408386 0.756226 1445640174 -0.282837 0.425781 0.408386 0.756226 1445640174 -0.282837 0.425781 0.408386 0.756226 1445640174 -0.282837 0.425781 0.408386 0.756226 1445640174 -0.211914 0.532349 0.562378 0.596130 1445640174 -0.211914 0.532349 0.562378 0.596130 1445640174 -0.211914 0.532349 0.562378 0.596130 1445640174 -0.211914 0.532349 0.562378 0.596130 1445640174 -0.211914 0.532349 0.562378 0.596130 1445640174 -0.211914 0.532349 0.562378 0.596130 1445640174 -0.211914 0.532349 0.562378 0.596130 1445640174 -0.091492 0.628052 0.600159 0.486755 1445640174 -0.091492 0.628052 0.600159 0.486755 1445640174 -0.091492 0.628052 0.600159 0.486755 1445640174 -0.091492 0.628052 0.600159 0.486755 1445640174 -0.091492 0.628052 0.600159 0.486755 1445640174 -0.091492 0.628052 0.600159 0.486755 1445640174 -0.091492 0.628052 0.600159 0.486755 1445640174 -0.169006 0.663696 0.513672 0.516724 1445640174 -0.169006 0.663696 0.513672 0.516724 1445640174 -0.169006 0.663696 0.513672 0.516724 1445640174 -0.169006 0.663696 0.513672 0.516724 1445640174 -0.169006 0.663696 0.513672 0.516724 1445640174 -0.169006 0.663696 0.513672 0.516724 1445640175 -0.412598 0.554932 0.285767 0.663391 1445640175 -0.412598 0.554932 0.285767 0.663391 1445640175 -0.412598 0.554932 0.285767 0.663391 1445640175 -0.412598 0.554932 0.285767 0.663391 1445640175 -0.412598 0.554932 0.285767 0.663391 1445640175 -0.412598 0.554932 0.285767 0.663391 1445640175 -0.412598 0.554932 0.285767 0.663391 1445640175 -0.707031 0.080994 -0.002991 0.702515 1445640175 -0.707031 0.080994 -0.002991 0.702515 1445640175 -0.707031 0.080994 -0.002991 0.702515 1445640175 -0.707031 0.080994 -0.002991 0.702515 1445640175 -0.707031 0.080994 -0.002991 0.702515 1445640175 -0.707031 0.080994 -0.002991 0.702515 1445640175 -0.679993 -0.140015 0.205261 0.689819 1445640175 -0.679993 -0.140015 0.205261 0.689819 1445640175 -0.679993 -0.140015 0.205261 0.689819 1445640175 -0.679993 -0.140015 0.205261 0.689819 1445640175 -0.679993 -0.140015 0.205261 0.689819 1445640175 -0.679993 -0.140015 0.205261 0.689819 1445640175 -0.575562 0.036682 0.216187 0.787781 1445640175 -0.575562 0.036682 0.216187 0.787781 1445640175 -0.575562 0.036682 0.216187 0.787781 1445640175 -0.575562 0.036682 0.216187 0.787781 1445640175 -0.575562 0.036682 0.216187 0.787781 1445640175 -0.575562 0.036682 0.216187 0.787781 1445640175 -0.448364 0.269043 0.137329 0.841248 1445640175 -0.448364 0.269043 0.137329 0.841248 1445640175 -0.448364 0.269043 0.137329 0.841248 1445640175 -0.448364 0.269043 0.137329 0.841248 1445640175 -0.448364 0.269043 0.137329 0.841248 1445640175 -0.448364 0.269043 0.137329 0.841248 1445640175 -0.448364 0.269043 0.137329 0.841248 1445640175 -0.399109 0.372925 0.373535 0.749695 1445640175 -0.399109 0.372925 0.373535 0.749695 1445640175 -0.399109 0.372925 0.373535 0.749695 1445640175 -0.399109 0.372925 0.373535 0.749695 1445640175 -0.399109 0.372925 0.373535 0.749695 1445640175 -0.399109 0.372925 0.373535 0.749695 1445640175 -0.254883 0.542603 0.538391 0.592163 1445640175 -0.254883 0.542603 0.538391 0.592163 1445640175 -0.254883 0.542603 0.538391 0.592163 1445640175 -0.254883 0.542603 0.538391 0.592163 1445640175 -0.254883 0.542603 0.538391 0.592163 1445640175 -0.254883 0.542603 0.538391 0.592163 1445640175 -0.117004 0.609253 0.636658 0.457886 1445640175 -0.117004 0.609253 0.636658 0.457886 1445640175 -0.117004 0.609253 0.636658 0.457886 1445640175 -0.117004 0.609253 0.636658 0.457886 1445640175 -0.117004 0.609253 0.636658 0.457886 1445640175 -0.117004 0.609253 0.636658 0.457886 1445640175 -0.117004 0.609253 0.636658 0.457886 1445640175 -0.030945 0.613525 0.687073 0.387878 1445640175 -0.030945 0.613525 0.687073 0.387878 1445640175 -0.030945 0.613525 0.687073 0.387878 1445640175 -0.030945 0.613525 0.687073 0.387878 1445640175 -0.030945 0.613525 0.687073 0.387878 1445640175 -0.030945 0.613525 0.687073 0.387878 1445640175 -0.030945 0.613525 0.687073 0.387878 1445640175 -0.146362 0.622498 0.564270 0.522034 1445640175 -0.146362 0.622498 0.564270 0.522034 1445640175 -0.146362 0.622498 0.564270 0.522034 1445640175 -0.146362 0.622498 0.564270 0.522034 1445640175 -0.146362 0.622498 0.564270 0.522034 1445640175 -0.146362 0.622498 0.564270 0.522034 1445640175 -0.419861 0.550110 0.274170 0.667725 1445640175 -0.419861 0.550110 0.274170 0.667725 1445640175 -0.419861 0.550110 0.274170 0.667725 1445640175 -0.419861 0.550110 0.274170 0.667725 1445640175 -0.419861 0.550110 0.274170 0.667725 1445640175 -0.419861 0.550110 0.274170 0.667725 1445640175 -0.764893 0.096252 0.059387 0.634155 1445640175 -0.764893 0.096252 0.059387 0.634155 1445640175 -0.764893 0.096252 0.059387 0.634155 1445640175 -0.764893 0.096252 0.059387 0.634155 1445640175 -0.764893 0.096252 0.059387 0.634155 1445640175 -0.764893 0.096252 0.059387 0.634155 1445640175 -0.764893 0.096252 0.059387 0.634155 1445640175 -0.749329 -0.098267 0.241821 0.608582 1445640175 -0.749329 -0.098267 0.241821 0.608582 1445640175 -0.749329 -0.098267 0.241821 0.608582 1445640175 -0.749329 -0.098267 0.241821 0.608582 1445640175 -0.749329 -0.098267 0.241821 0.608582 1445640175 -0.749329 -0.098267 0.241821 0.608582 1445640175 -0.629150 -0.041016 0.035217 0.775391 1445640175 -0.629150 -0.041016 0.035217 0.775391 1445640175 -0.629150 -0.041016 0.035217 0.775391 1445640175 -0.629150 -0.041016 0.035217 0.775391 1445640175 -0.629150 -0.041016 0.035217 0.775391 1445640175 -0.548584 0.038635 -0.004761 0.835144 1445640175 -0.548584 0.038635 -0.004761 0.835144 1445640175 -0.548584 0.038635 -0.004761 0.835144 1445640175 -0.548584 0.038635 -0.004761 0.835144 1445640175 -0.548584 0.038635 -0.004761 0.835144 1445640175 -0.548584 0.038635 -0.004761 0.835144 1445640175 -0.443054 0.210815 0.043640 0.870239 1445640175 -0.443054 0.210815 0.043640 0.870239 1445640175 -0.443054 0.210815 0.043640 0.870239 1445640175 -0.443054 0.210815 0.043640 0.870239 1445640175 -0.443054 0.210815 0.043640 0.870239 1445640175 -0.443054 0.210815 0.043640 0.870239 1445640175 -0.443054 0.210815 0.043640 0.870239 1445640175 -0.329834 0.409058 0.254272 0.811890 1445640175 -0.329834 0.409058 0.254272 0.811890 1445640175 -0.329834 0.409058 0.254272 0.811890 1445640175 -0.329834 0.409058 0.254272 0.811890 1445640175 -0.329834 0.409058 0.254272 0.811890 1445640175 -0.329834 0.409058 0.254272 0.811890 1445640175 -0.285095 0.504456 0.556030 0.595825 1445640175 -0.285095 0.504456 0.556030 0.595825 1445640175 -0.285095 0.504456 0.556030 0.595825 1445640175 -0.285095 0.504456 0.556030 0.595825 1445640175 -0.285095 0.504456 0.556030 0.595825 1445640175 -0.285095 0.504456 0.556030 0.595825 1445640175 -0.190308 0.621460 0.604187 0.460876 1445640176 
-0.740723 0.020447 -0.581177 0.336426 1445640178 -0.740723 0.020447 -0.581177 0.336426 1445640178 -0.740723 0.020447 -0.581177 0.336426 1445640178 -0.737976 0.062683 -0.593872 0.314331 1445640178 -0.737976 0.062683 -0.593872 0.314331 1445640178 -0.737976 0.062683 -0.593872 0.314331 1445640178 -0.737976 0.062683 -0.593872 0.314331 1445640178 -0.737976 0.062683 -0.593872 0.314331 1445640178 -0.737976 0.062683 -0.593872 0.314331 1445640178 -0.743286 0.074341 -0.592224 0.302246 1445640178 -0.743286 0.074341 -0.592224 0.302246 1445640178 -0.743286 0.074341 -0.592224 0.302246 1445640178 -0.743286 0.074341 -0.592224 0.302246 1445640178 -0.743286 0.074341 -0.592224 0.302246 1445640178 -0.743286 0.074341 -0.592224 0.302246 1445640178 -0.750916 0.077332 -0.588562 0.289551 1445640178 -0.750916 0.077332 -0.588562 0.289551 1445640178 -0.750916 0.077332 -0.588562 0.289551 1445640178 -0.750916 0.077332 -0.588562 0.289551 1445640178 -0.750916 0.077332 -0.588562 0.289551 1445640178 -0.750916 0.077332 -0.588562 0.289551 1445640178 -0.748047 0.116943 -0.596069 0.267395 1445640178 -0.748047 0.116943 -0.596069 0.267395 1445640178 -0.748047 0.116943 -0.596069 0.267395 1445640178 -0.748047 0.116943 -0.596069 0.267395 1445640178 -0.748047 0.116943 -0.596069 0.267395 1445640178 -0.748047 0.116943 -0.596069 0.267395 1445640178 -0.748047 0.116943 -0.596069 0.267395 1445640178 -0.732666 0.166077 -0.607178 0.258850 1445640178 -0.732666 0.166077 -0.607178 0.258850 1445640178 -0.732666 0.166077 -0.607178 0.258850 1445640178 -0.732666 0.166077 -0.607178 0.258850 1445640178 -0.732666 0.166077 -0.607178 0.258850 1445640178 -0.732666 0.166077 -0.607178 0.258850 1445640178 -0.721802 0.191467 -0.608887 0.267578 1445640178 -0.721802 0.191467 -0.608887 0.267578 1445640178 -0.721802 0.191467 -0.608887 0.267578 1445640178 -0.721802 0.191467 -0.608887 0.267578 1445640178 -0.721802 0.191467 -0.608887 0.267578 1445640178 -0.720947 0.177368 -0.608826 0.279602 1445640178 -0.720947 0.177368 -0.608826 0.279602 1445640178 -0.720947 0.177368 -0.608826 0.279602 1445640178 -0.720947 0.177368 -0.608826 0.279602 1445640178 -0.720947 0.177368 -0.608826 0.279602 1445640178 -0.731323 0.143005 -0.600159 0.290833 1445640178 -0.731323 0.143005 -0.600159 0.290833 1445640178 -0.731323 0.143005 -0.600159 0.290833 1445640178 -0.731323 0.143005 -0.600159 0.290833 1445640178 -0.731323 0.143005 -0.600159 0.290833 1445640178 -0.731323 0.143005 -0.600159 0.290833 1445640178 -0.731323 0.143005 -0.600159 0.290833 1445640178 -0.739807 0.119202 -0.591309 0.298218 1445640178 -0.739807 0.119202 -0.591309 0.298218 1445640178 -0.739807 0.119202 -0.591309 0.298218 1445640178 -0.739807 0.119202 -0.591309 0.298218 1445640178 -0.739807 0.119202 -0.591309 0.298218 1445640178 -0.739807 0.119202 -0.591309 0.298218 1445640178 -0.749878 0.128052 -0.580566 0.290405 1445640178 -0.749878 0.128052 -0.580566 0.290405 1445640178 -0.749878 0.128052 -0.580566 0.290405 1445640178 -0.749878 0.128052 -0.580566 0.290405 1445640178 -0.749878 0.128052 -0.580566 0.290405 1445640178 -0.755981 0.167175 -0.569885 0.275391 1445640178 -0.755981 0.167175 -0.569885 0.275391 1445640178 -0.755981 0.167175 -0.569885 0.275391 1445640178 -0.755981 0.167175 -0.569885 0.275391 1445640178 -0.755981 0.167175 -0.569885 0.275391 1445640178 -0.755981 0.167175 -0.569885 0.275391 1445640178 -0.755981 0.167175 -0.569885 0.275391 1445640178 -0.759155 0.198975 -0.550964 0.283813 1445640178 -0.759155 0.198975 -0.550964 0.283813 1445640178 -0.759155 0.198975 -0.550964 0.283813 1445640178 -0.759155 0.198975 -0.550964 0.283813 1445640178 -0.759155 0.198975 -0.550964 0.283813 1445640178 -0.759155 0.198975 -0.550964 0.283813 1445640178 -0.754883 0.217041 -0.535217 0.310852 1445640178 -0.754883 0.217041 -0.535217 0.310852 1445640178 -0.754883 0.217041 -0.535217 0.310852 1445640178 -0.754883 0.217041 -0.535217 0.310852 1445640178 -0.754883 0.217041 -0.535217 0.310852 1445640178 -0.754883 0.217041 -0.535217 0.310852 1445640178 -0.737671 0.243164 -0.528259 0.343018 1445640178 -0.737671 0.243164 -0.528259 0.343018 1445640178 -0.737671 0.243164 -0.528259 0.343018 1445640178 -0.737671 0.243164 -0.528259 0.343018 1445640178 -0.737671 0.243164 -0.528259 0.343018 1445640178 -0.737671 0.243164 -0.528259 0.343018 1445640178 -0.706238 0.269958 -0.538452 0.372009 1445640178 -0.706238 0.269958 -0.538452 0.372009 1445640178 -0.706238 0.269958 -0.538452 0.372009 1445640178 -0.706238 0.269958 -0.538452 0.372009 1445640178 -0.706238 0.269958 -0.538452 0.372009 1445640178 -0.706238 0.269958 -0.538452 0.372009 1445640178 -0.706238 0.269958 -0.538452 0.372009 1445640178 -0.679626 0.283447 -0.550720 0.393005 1445640178 -0.679626 0.283447 -0.550720 0.393005 1445640178 -0.679626 0.283447 -0.550720 0.393005 1445640178 -0.679626 0.283447 -0.550720 0.393005 1445640178 -0.679626 0.283447 -0.550720 0.393005 1445640178 -0.679626 0.283447 -0.550720 0.393005 1445640178 -0.679626 0.283447 -0.550720 0.393005 1445640178 -0.668884 0.280090 -0.551453 0.412415 1445640178 -0.668884 0.280090 -0.551453 0.412415 1445640178 -0.668884 0.280090 -0.551453 0.412415 1445640178 -0.668884 0.280090 -0.551453 0.412415 1445640178 -0.668884 0.280090 -0.551453 0.412415 1445640178 -0.668884 0.280090 -0.551453 0.412415 1445640178 -0.664612 0.273499 -0.554016 0.420288 1445640178 -0.664612 0.273499 -0.554016 0.420288 1445640178 -0.664612 0.273499 -0.554016 0.420288 1445640178 -0.664612 0.273499 -0.554016 0.420288 1445640179 -0.664612 0.273499 -0.554016 0.420288 1445640179 -0.664612 0.273499 -0.554016 0.420288 1445640179 -0.664246 0.255676 -0.559631 0.424500 1445640179 -0.664246 0.255676 -0.559631 0.424500 1445640179 -0.664246 0.255676 -0.559631 0.424500 1445640179 -0.664246 0.255676 -0.559631 0.424500 1445640179 -0.664246 0.255676 -0.559631 0.424500 1445640179 -0.664246 0.255676 -0.559631 0.424500 1445640179 -0.664246 0.255676 -0.559631 0.424500 1445640179 -0.665588 0.233826 -0.561340 0.432678 1445640179 -0.665588 0.233826 -0.561340 0.432678 1445640179 -0.665588 0.233826 -0.561340 0.432678 1445640179 -0.665588 0.233826 -0.561340 0.432678 1445640179 -0.665588 0.233826 -0.561340 0.432678 1445640179 -0.665588 0.233826 -0.561340 0.432678 1445640179 -0.663635 0.227112 -0.561462 0.439026 1445640179 -0.663635 0.227112 -0.561462 0.439026 1445640179 -0.663635 0.227112 -0.561462 0.439026 1445640179 -0.663635 0.227112 -0.561462 0.439026 1445640179 -0.663635 0.227112 -0.561462 0.439026 1445640179 -0.663635 0.227112 -0.561462 0.439026 1445640179 -0.661865 0.240356 -0.560120 0.436401 1445640179 -0.661865 0.240356 -0.560120 0.436401 1445640179 -0.661865 0.240356 -0.560120 0.436401 1445640179 -0.661865 0.240356 -0.560120 0.436401 1445640179 -0.661865 0.240356 -0.560120 0.436401 1445640179 -0.661865 0.240356 -0.560120 0.436401 1445640179 -0.661865 0.240356 -0.560120 0.436401 1445640179 -0.659485 0.253967 -0.554626 0.439331 1445640179 -0.659485 0.253967 -0.554626 0.439331 1445640179 -0.659485 0.253967 -0.554626 0.439331 1445640179 -0.659485 0.253967 -0.554626 0.439331 1445640179 -0.659485 0.253967 -0.554626 0.439331 1445640179 -0.659485 0.253967 -0.554626 0.439331 1445640179 -0.660278 0.256775 -0.548218 0.444519 1445640179 -0.660278 0.256775 -0.548218 0.444519 1445640179 -0.660278 0.256775 -0.548218 0.444519 1445640179 -0.660278 0.256775 -0.548218 0.444519 1445640179 -0.660278 0.256775 -0.548218 0.444519 1445640179 -0.660278 0.256775 -0.548218 0.444519 1445640179 -0.662231 0.263184 -0.551758 0.433350 1445640179 -0.662231 0.263184 -0.551758 0.433350 1445640179 -0.662231 0.263184 -0.551758 0.433350 1445640179 -0.662231 0.263184 -0.551758 0.433350 1445640179 -0.662231 0.263184 -0.551758 0.433350 1445640179 -0.662231 0.263184 -0.551758 0.433350 1445640179 -0.662231 0.263184 -0.551758 0.433350 1445640179 -0.657410 0.276428 -0.562012 0.419006 1445640179 -0.657410 0.276428 -0.562012 0.419006 1445640179 -0.657410 0.276428 -0.562012 0.419006 1445640179 -0.657410 0.276428 -0.562012 0.419006 1445640179 -0.657410 0.276428 -0.562012 0.419006 1445640179 -0.657410 0.276428 -0.562012 0.419006 1445640179 -0.653625 0.276550 -0.561462 0.425598 1445640179 -0.653625 0.276550 -0.561462 0.425598 1445640179 -0.653625 0.276550 -0.561462 0.425598 1445640179 -0.653625 0.276550 -0.561462 0.425598 1445640179 -0.653625 0.276550 -0.561462 0.425598 1445640179 -0.653625 0.276550 -0.561462 0.425598 1445640179 -0.652771 0.268494 -0.553833 0.441650 1445640179 -0.652771 0.268494 -0.553833 0.441650 1445640179 -0.652771 0.268494 -0.553833 0.441650 1445640179 -0.652771 0.268494 -0.553833 0.441650 1445640179 -0.652771 0.268494 -0.553833 0.441650 1445640179 -0.652771 0.268494 -0.553833 0.441650 1445640179 -0.652771 0.268494 -0.553833 0.441650 1445640179 -0.658691 0.272705 -0.551758 0.432861 1445640179 -0.658691 0.272705 -0.551758 0.432861 1445640179 -0.658691 0.272705 -0.551758 0.432861 1445640179 -0.658691 0.272705 -0.551758 0.432861 1445640179 -0.658691 0.272705 -0.551758 0.432861 1445640179 -0.658691 0.272705 -0.551758 0.432861 1445640179 -0.665405 0.282227 -0.557556 0.408264 1445640179 -0.665405 0.282227 -0.557556 0.408264 1445640179 -0.665405 0.282227 -0.557556 0.408264 1445640179 -0.665405 0.282227 -0.557556 0.408264 1445640179 -0.665405 0.282227 -0.557556 0.408264 1445640179 -0.665405 0.282227 -0.557556 0.408264 1445640179 -0.683594 0.272888 -0.554810 0.387939 1445640179 -0.683594 0.272888 -0.554810 0.387939 1445640179 -0.683594 0.272888 -0.554810 0.387939 1445640179 -0.683594 0.272888 -0.554810 0.387939 1445640179 -0.683594 0.272888 -0.554810 0.387939 1445640179 -0.683594 0.272888 -0.554810 0.387939 1445640179 -0.683594 0.272888 -0.554810 0.387939 1445640179 -0.710571 0.256042 -0.544006 0.365601 1445640179 -0.710571 0.256042 -0.544006 0.365601 1445640179 -0.710571 0.256042 -0.544006 0.365601 1445640179 -0.710571 0.256042 -0.544006 0.365601 1445640179 -0.710571 0.256042 -0.544006 0.365601 1445640179 -0.710571 0.256042 -0.544006 0.365601 1445640179 -0.730530 0.260132 -0.539185 0.328674 1445640179 -0.730530 0.260132 -0.539185 0.328674 1445640179 -0.730530 0.260132 -0.539185 0.328674 1445640179 -0.730530 0.260132 -0.539185 0.328674 1445640179 -0.730530 0.260132 -0.539185 0.328674 1445640179 -0.730530 0.260132 -0.539185 0.328674 1445640179 -0.730530 0.260132 -0.539185 0.328674 1445640179 -0.739868 0.278931 -0.537476 0.293274 1445640179 -0.739868 0.278931 -0.537476 0.293274 1445640179 -0.739868 0.278931 -0.537476 0.293274 1445640179 -0.739868 0.278931 -0.537476 0.293274 1445640179 -0.739868 0.278931 -0.537476 0.293274 1445640179 -0.739868 0.278931 -0.537476 0.293274 1445640179 -0.738098 0.294250 -0.542480 0.272705 1445640179 -0.738098 0.294250 -0.542480 0.272705 1445640179 -0.738098 0.294250 -0.542480 0.272705 1445640179 -0.738098 0.294250 -0.542480 0.272705 1445640179 -0.738098 0.294250 -0.542480 0.272705 1445640179 -0.738098 0.294250 -0.542480 0.272705 1445640179 -0.738098 0.294250 -0.542480 0.272705 1445640179 -0.730286 0.296753 -0.554199 0.267517 1445640179 -0.730286 0.296753 -0.554199 0.267517 1445640179 -0.730286 0.296753 -0.554199 0.267517 1445640179 -0.730286 0.296753 -0.554199 0.267517 1445640180 -0.730286 0.296753 -0.554199 0.267517 1445640180 -0.730286 0.296753 -0.554199 0.267517 1445640180 -0.718201 0.292236 -0.568604 0.274841 1445640180 -0.718201 0.292236 -0.568604 0.274841 1445640180 -0.718201 0.292236 -0.568604 0.274841 1445640180 -0.718201 0.292236 -0.568604 0.274841 1445640180 -0.718201 0.292236 -0.568604 0.274841 1445640180 -0.718201 0.292236 -0.568604 0.274841 1445640180 -0.709229 0.279846 -0.577026 0.292847 1445640180 -0.709229 0.279846 -0.577026 0.292847 1445640180 -0.709229 0.279846 -0.577026 0.292847 1445640180 -0.709229 0.279846 -0.577026 0.292847 1445640180 -0.709229 0.279846 -0.577026 0.292847 1445640180 -0.705933 0.273560 -0.578796 0.303162 1445640180 -0.705933 0.273560 -0.578796 0.303162 1445640180 -0.705933 0.273560 -0.578796 0.303162 1445640180 -0.705933 0.273560 -0.578796 0.303162 1445640180 -0.705933 0.273560 -0.578796 0.303162 1445640180 -0.705933 0.273560 -0.578796 0.303162 1445640180 -0.703979 0.281006 -0.581726 0.295166 1445640180 -0.703979 0.281006 -0.581726 0.295166 1445640180 -0.703979 0.281006 -0.581726 0.295166 1445640180 -0.703979 0.281006 -0.581726 0.295166 1445640180 -0.703979 0.281006 -0.581726 0.295166 1445640180 -0.703979 0.281006 -0.581726 0.295166 1445640180 -0.704834 0.275513 -0.581970 0.297668 1445640180 -0.704834 0.275513 -0.581970 0.297668 1445640180 -0.704834 0.275513 -0.581970 0.297668 1445640180 -0.704834 0.275513 -0.581970 0.297668 1445640180 -0.704834 0.275513 -0.581970 0.297668 1445640180 -0.704834 0.275513 -0.581970 0.297668 1445640180 -0.709961 0.259033 -0.578796 0.306458 1445640180 -0.709961 0.259033 -0.578796 0.306458 1445640180 -0.709961 0.259033 -0.578796 0.306458 1445640180 -0.709961 0.259033 -0.578796 0.306458 1445640180 -0.709961 0.259033 -0.578796 0.306458 1445640180 -0.709961 0.259033 -0.578796 0.306458 1445640180 -0.719238 0.244934 -0.573730 0.305847 1445640180 -0.719238 0.244934 -0.573730 0.305847 1445640180 -0.719238 0.244934 -0.573730 0.305847 1445640180 -0.719238 0.244934 -0.573730 0.305847 1445640180 -0.719238 0.244934 -0.573730 0.305847 1445640180 -0.719238 0.244934 -0.573730 0.305847 1445640180 -0.719238 0.244934 -0.573730 0.305847 1445640180 -0.724915 0.248474 -0.569824 0.296814 1445640180 -0.724915 0.248474 -0.569824 0.296814 1445640180 -0.724915 0.248474 -0.569824 0.296814 1445640180 -0.724915 0.248474 -0.569824 0.296814 1445640180 -0.724915 0.248474 -0.569824 0.296814 1445640180 -0.724915 0.248474 -0.569824 0.296814 1445640180 -0.721375 0.273254 -0.569824 0.283325 1445640180 -0.721375 0.273254 -0.569824 0.283325 1445640180 -0.721375 0.273254 -0.569824 0.283325 1445640180 -0.721375 0.273254 -0.569824 0.283325 1445640180 -0.721375 0.273254 -0.569824 0.283325 1445640180 -0.721375 0.273254 -0.569824 0.283325 1445640180 -0.715027 0.296143 -0.568542 0.278992 1445640180 -0.715027 0.296143 -0.568542 0.278992 1445640180 -0.715027 0.296143 -0.568542 0.278992 1445640180 -0.715027 0.296143 -0.568542 0.278992 1445640180 -0.715027 0.296143 -0.568542 0.278992 1445640180 -0.715027 0.296143 -0.568542 0.278992 1445640180 -0.706360 0.310486 -0.570374 0.281738 1445640180 -0.706360 0.310486 -0.570374 0.281738 1445640180 -0.706360 0.310486 -0.570374 0.281738 1445640180 -0.706360 0.310486 -0.570374 0.281738 1445640180 -0.706360 0.310486 -0.570374 0.281738 1445640180 -0.706360 0.310486 -0.570374 0.281738 1445640180 -0.693726 0.319336 -0.578735 0.286255 1445640180 -0.693726 0.319336 -0.578735 0.286255 1445640180 -0.693726 0.319336 -0.578735 0.286255 1445640180 -0.693726 0.319336 -0.578735 0.286255 1445640180 -0.693726 0.319336 -0.578735 0.286255 1445640180 -0.693726 0.319336 -0.578735 0.286255 1445640180 -0.675781 0.327515 -0.592590 0.291443 1445640180 -0.675781 0.327515 -0.592590 0.291443 1445640180 -0.675781 0.327515 -0.592590 0.291443 1445640180 -0.675781 0.327515 -0.592590 0.291443 1445640180 -0.675781 0.327515 -0.592590 0.291443 1445640180 -0.675781 0.327515 -0.592590 0.291443 1445640180 -0.668335 0.326843 -0.593933 0.306274 1445640180 -0.668335 0.326843 -0.593933 0.306274 1445640180 -0.668335 0.326843 -0.593933 0.306274 1445640180 -0.668335 0.326843 -0.593933 0.306274 1445640180 -0.668335 0.326843 -0.593933 0.306274 1445640180 -0.668335 0.326843 -0.593933 0.306274 1445640180 -0.670349 0.325195 -0.588440 0.314209 1445640180 -0.670349 0.325195 -0.588440 0.314209 1445640180 -0.670349 0.325195 -0.588440 0.314209 1445640180 -0.670349 0.325195 -0.588440 0.314209 1445640180 -0.670349 0.325195 -0.588440 0.314209 1445640180 -0.670349 0.325195 -0.588440 0.314209 1445640180 -0.668091 0.330200 -0.591736 0.307434 1445640180 -0.668091 0.330200 -0.591736 0.307434 1445640180 -0.668091 0.330200 -0.591736 0.307434 1445640180 -0.668091 0.330200 -0.591736 0.307434 1445640180 -0.668091 0.330200 -0.591736 0.307434 1445640180 -0.668091 0.330200 -0.591736 0.307434 1445640180 -0.668091 0.330200 -0.591736 0.307434 1445640180 -0.674927 0.310181 -0.590332 0.315918 1445640180 -0.674927 0.310181 -0.590332 0.315918 1445640180 -0.674927 0.310181 -0.590332 0.315918 1445640180 -0.674927 0.310181 -0.590332 0.315918 1445640180 -0.674927 0.310181 -0.590332 0.315918 1445640180 -0.674927 0.310181 -0.590332 0.315918 1445640180 -0.683777 0.285095 -0.586121 0.328247 1445640180 -0.683777 0.285095 -0.586121 0.328247 1445640180 -0.683777 0.285095 -0.586121 0.328247 1445640180 -0.683777 0.285095 -0.586121 0.328247 1445640180 -0.683777 0.285095 -0.586121 0.328247 1445640180 -0.683777 0.285095 -0.586121 0.328247 1445640181 -0.691284 0.280334 -0.577454 0.331787 1445640181 -0.691284 0.280334 -0.577454 0.331787 1445640181 -0.691284 0.280334 -0.577454 0.331787 1445640181 -0.691284 0.280334 -0.577454 0.331787 1445640181 -0.691284 0.280334 -0.577454 0.331787 1445640181 -0.691284 0.280334 -0.577454 0.331787 1445640181 -0.695923 0.293457 -0.566467 0.329712 1445640181 -0.695923 0.293457 -0.566467 0.329712 1445640181 -0.695923 0.293457 -0.566467 0.329712 1445640181 -0.695923 0.293457 -0.566467 0.329712 1445640181 -0.695923 0.293457 -0.566467 0.329712 1445640181 -0.695923 0.293457 -0.566467 0.329712 1445640181 -0.695923 0.293457 -0.566467 0.329712 1445640181 -0.699036 0.307251 -0.554565 0.330750 1445640181 -0.699036 0.307251 -0.554565 0.330750 1445640181 -0.699036 0.307251 -0.554565 0.330750 1445640181 -0.699036 0.307251 -0.554565 0.330750 1445640181 -0.699036 0.307251 -0.554565 0.330750 1445640181 -0.699036 0.307251 -0.554565 0.330750 1445640181 -0.697754 0.318665 -0.551941 0.327148 1445640181 -0.697754 0.318665 -0.551941 0.327148 1445640181 -0.697754 0.318665 -0.551941 0.327148 1445640181 -0.697754 0.318665 -0.551941 0.327148 1445640181 -0.697754 0.318665 -0.551941 0.327148 1445640181 -0.697754 0.318665 -0.551941 0.327148 1445640181 -0.693115 0.323059 -0.557251 0.323608 1445640181 -0.693115 0.323059 -0.557251 0.323608 1445640181 -0.693115 0.323059 -0.557251 0.323608 1445640181 -0.693115 0.323059 -0.557251 0.323608 1445640181 -0.693115 0.323059 -0.557251 0.323608 1445640181 -0.693115 0.323059 -0.557251 0.323608 1445640181 -0.688782 0.319946 -0.562256 0.327332 1445640181 -0.688782 0.319946 -0.562256 0.327332 1445640181 -0.688782 0.319946 -0.562256 0.327332 1445640181 -0.688782 0.319946 -0.562256 0.327332 1445640181 -0.688782 0.319946 -0.562256 0.327332 1445640181 -0.688782 0.319946 -0.562256 0.327332 1445640181 -0.688782 0.319946 -0.562256 0.327332 1445640181 -0.683899 0.315979 -0.567993 0.331482 1445640181 -0.683899 0.315979 -0.567993 0.331482 1445640181 -0.683899 0.315979 -0.567993 0.331482 1445640181 -0.683899 0.315979 -0.567993 0.331482 1445640181 -0.683899 0.315979 -0.567993 0.331482 1445640181 -0.683899 0.315979 -0.567993 0.331482 1445640181 -0.687134 0.307861 -0.565674 0.336304 1445640181 -0.687134 0.307861 -0.565674 0.336304 1445640181 -0.687134 0.307861 -0.565674 0.336304 1445640181 -0.687134 0.307861 -0.565674 0.336304 1445640181 -0.687134 0.307861 -0.565674 0.336304 1445640181 -0.687134 0.307861 -0.565674 0.336304 1445640181 -0.690979 0.306396 -0.565063 0.330811 1445640181 -0.690979 0.306396 -0.565063 0.330811 1445640181 -0.690979 0.306396 -0.565063 0.330811 1445640181 -0.690979 0.306396 -0.565063 0.330811 1445640181 -0.690979 0.306396 -0.565063 0.330811 1445640181 -0.690979 0.306396 -0.565063 0.330811 1445640181 -0.690979 0.306396 -0.565063 0.330811 1445640181 -0.692993 0.300049 -0.571228 0.321777 1445640181 -0.692993 0.300049 -0.571228 0.321777 1445640181 -0.692993 0.300049 -0.571228 0.321777 1445640181 -0.692993 0.300049 -0.571228 0.321777 1445640181 -0.692993 0.300049 -0.571228 0.321777 1445640181 -0.700012 0.271118 -0.573242 0.328552 1445640181 -0.700012 0.271118 -0.573242 0.328552 1445640181 -0.700012 0.271118 -0.573242 0.328552 1445640181 -0.700012 0.271118 -0.573242 0.328552 1445640181 -0.700012 0.271118 -0.573242 0.328552 1445640181 -0.700012 0.271118 -0.573242 0.328552 1445640181 -0.700012 0.271118 -0.573242 0.328552 1445640181 -0.710205 0.245544 -0.567139 0.337219 1445640181 -0.710205 0.245544 -0.567139 0.337219 1445640181 -0.710205 0.245544 -0.567139 0.337219 1445640181 -0.710205 0.245544 -0.567139 0.337219 1445640181 -0.710205 0.245544 -0.567139 0.337219 1445640181 -0.710205 0.245544 -0.567139 0.337219 1445640181 -0.718079 0.252075 -0.557983 0.330933 1445640181 -0.718079 0.252075 -0.557983 0.330933 1445640181 -0.718079 0.252075 -0.557983 0.330933 1445640181 -0.718079 0.252075 -0.557983 0.330933 1445640181 -0.718079 0.252075 -0.557983 0.330933 1445640181 -0.718079 0.252075 -0.557983 0.330933 1445640181 -0.718079 0.252075 -0.557983 0.330933 1445640181 -0.719604 0.275818 -0.549377 0.322998 1445640181 -0.719604 0.275818 -0.549377 0.322998 1445640181 -0.719604 0.275818 -0.549377 0.322998 1445640181 -0.719604 0.275818 -0.549377 0.322998 1445640181 -0.719604 0.275818 -0.549377 0.322998 1445640181 -0.719604 0.275818 -0.549377 0.322998 1445640181 -0.718628 0.294922 -0.541626 0.321289 1445640181 -0.718628 0.294922 -0.541626 0.321289 1445640181 -0.718628 0.294922 -0.541626 0.321289 1445640181 -0.718628 0.294922 -0.541626 0.321289 1445640181 -0.718628 0.294922 -0.541626 0.321289 1445640181 -0.718628 0.294922 -0.541626 0.321289 1445640181 -0.711975 0.307434 -0.541199 0.325134 1445640181 -0.711975 0.307434 -0.541199 0.325134 1445640181 -0.711975 0.307434 -0.541199 0.325134 1445640181 -0.711975 0.307434 -0.541199 0.325134 1445640181 -0.711975 0.307434 -0.541199 0.325134 1445640181 -0.711975 0.307434 -0.541199 0.325134 1445640181 -0.699402 0.314819 -0.544678 0.339233 1445640181 -0.699402 0.314819 -0.544678 0.339233 1445640181 -0.699402 0.314819 -0.544678 0.339233 1445640181 -0.699402 0.314819 -0.544678 0.339233 1445640181 -0.699402 0.314819 -0.544678 0.339233 1445640181 -0.699402 0.314819 -0.544678 0.339233 1445640181 -0.684875 0.316589 -0.553040 0.353455 1445640181 -0.684875 0.316589 -0.553040 0.353455 1445640181 -0.684875 0.316589 -0.553040 0.353455 1445640181 -0.684875 0.316589 -0.553040 0.353455 1445640181 -0.684875 0.316589 -0.553040 0.353455 1445640181 -0.684875 0.316589 -0.553040 0.353455 1445640181 -0.686096 0.303650 -0.546814 0.371521 1445640182 -0.686096 0.303650 -0.546814 0.371521 1445640182 -0.686096 0.303650 -0.546814 0.371521 1445640182 -0.686096 0.303650 -0.546814 0.371521 1445640182 -0.686096 0.303650 -0.546814 0.371521 1445640182 -0.687683 0.306885 -0.551208 0.359314 1445640182 -0.687683 0.306885 -0.551208 0.359314 1445640182 -0.687683 0.306885 -0.551208 0.359314 1445640182 -0.687683 0.306885 -0.551208 0.359314 1445640182 -0.687683 0.306885 -0.551208 0.359314 1445640182 -0.687683 0.306885 -0.551208 0.359314 1445640182 -0.690002 0.299316 -0.563782 0.341370 1445640182 -0.690002 0.299316 -0.563782 0.341370 1445640182 -0.690002 0.299316 -0.563782 0.341370 1445640182 -0.690002 0.299316 -0.563782 0.341370 1445640182 -0.690002 0.299316 -0.563782 0.341370 1445640182 -0.690002 0.299316 -0.563782 0.341370 1445640182 -0.701477 0.262512 -0.567078 0.342773 1445640182 -0.701477 0.262512 -0.567078 0.342773 1445640182 -0.701477 0.262512 -0.567078 0.342773 1445640182 -0.701477 0.262512 -0.567078 0.342773 1445640182 -0.701477 0.262512 -0.567078 0.342773 1445640182 -0.701477 0.262512 -0.567078 0.342773 1445640182 -0.701477 0.262512 -0.567078 0.342773 1445640182 -0.711243 0.240967 -0.565979 0.340271 1445640182 -0.711243 0.240967 -0.565979 0.340271 1445640182 -0.711243 0.240967 -0.565979 0.340271 1445640182 -0.711243 0.240967 -0.565979 0.340271 1445640182 -0.711243 0.240967 -0.565979 0.340271 1445640182 -0.711243 0.240967 -0.565979 0.340271 1445640182 -0.712830 0.251648 -0.567871 0.325745 1445640182 -0.712830 0.251648 -0.567871 0.325745 1445640182 -0.712830 0.251648 -0.567871 0.325745 1445640182 -0.712830 0.251648 -0.567871 0.325745 1445640182 -0.712830 0.251648 -0.567871 0.325745 1445640182 -0.712830 0.251648 -0.567871 0.325745 1445640182 -0.713989 0.263733 -0.562256 0.323303 1445640182 -0.713989 0.263733 -0.562256 0.323303 1445640182 -0.713989 0.263733 -0.562256 0.323303 1445640182 -0.713989 0.263733 -0.562256 0.323303 1445640182 -0.713989 0.263733 -0.562256 0.323303 1445640182 -0.713989 0.263733 -0.562256 0.323303 1445640182 -0.713989 0.263733 -0.562256 0.323303 1445640182 -0.712158 0.273499 -0.557312 0.327820 1445640182 -0.712158 0.273499 -0.557312 0.327820 1445640182 -0.712158 0.273499 -0.557312 0.327820 1445640182 -0.712158 0.273499 -0.557312 0.327820 1445640182 -0.712158 0.273499 -0.557312 0.327820 1445640182 -0.712158 0.273499 -0.557312 0.327820 1445640182 -0.707214 0.278259 -0.555908 0.336853 1445640182 -0.707214 0.278259 -0.555908 0.336853 1445640182 -0.707214 0.278259 -0.555908 0.336853 1445640182 -0.707214 0.278259 -0.555908 0.336853 1445640182 -0.707214 0.278259 -0.555908 0.336853 1445640182 -0.707214 0.278259 -0.555908 0.336853 1445640182 -0.691040 0.294556 -0.563232 0.344299 1445640182 -0.691040 0.294556 -0.563232 0.344299 1445640182 -0.691040 0.294556 -0.563232 0.344299 1445640182 -0.691040 0.294556 -0.563232 0.344299 1445640182 -0.691040 0.294556 -0.563232 0.344299 1445640182 -0.691040 0.294556 -0.563232 0.344299 1445640182 -0.674500 0.302856 -0.569519 0.359192 1445640182 -0.674500 0.302856 -0.569519 0.359192 1445640182 -0.674500 0.302856 -0.569519 0.359192 1445640182 -0.674500 0.302856 -0.569519 0.359192 1445640182 -0.674500 0.302856 -0.569519 0.359192 1445640182 -0.674500 0.302856 -0.569519 0.359192 1445640182 -0.674500 0.302856 -0.569519 0.359192 1445640182 -0.674866 0.293518 -0.562317 0.377197 1445640182 -0.674866 0.293518 -0.562317 0.377197 1445640182 -0.674866 0.293518 -0.562317 0.377197 1445640182 -0.674866 0.293518 -0.562317 0.377197 1445640182 -0.674866 0.293518 -0.562317 0.377197 1445640182 -0.674866 0.293518 -0.562317 0.377197 1445640182 -0.674377 0.297852 -0.566711 0.367981 1445640182 -0.674377 0.297852 -0.566711 0.367981 1445640182 -0.674377 0.297852 -0.566711 0.367981 1445640182 -0.674377 0.297852 -0.566711 0.367981 1445640182 -0.674377 0.297852 -0.566711 0.367981 1445640182 -0.674377 0.297852 -0.566711 0.367981 1445640182 -0.677673 0.281738 -0.574707 0.362061 1445640182 -0.677673 0.281738 -0.574707 0.362061 1445640182 -0.677673 0.281738 -0.574707 0.362061 1445640182 -0.677673 0.281738 -0.574707 0.362061 1445640182 -0.677673 0.281738 -0.574707 0.362061 1445640182 -0.677673 0.281738 -0.574707 0.362061 1445640182 -0.677673 0.281738 -0.574707 0.362061 1445640182 -0.685730 0.242981 -0.578735 0.368591 1445640182 -0.685730 0.242981 -0.578735 0.368591 1445640182 -0.685730 0.242981 -0.578735 0.368591 1445640182 -0.685730 0.242981 -0.578735 0.368591 1445640182 -0.685730 0.242981 -0.578735 0.368591 1445640182 -0.689331 0.220825 -0.584717 0.366333 1445640182 -0.689331 0.220825 -0.584717 0.366333 1445640182 -0.689331 0.220825 -0.584717 0.366333 1445640182 -0.689331 0.220825 -0.584717 0.366333 1445640182 -0.689331 0.220825 -0.584717 0.366333 1445640182 -0.689331 0.220825 -0.584717 0.366333 1445640182 -0.689331 0.220825 -0.584717 0.366333 1445640182 -0.691345 0.211426 -0.583435 0.370117 1445640182 -0.691345 0.211426 -0.583435 0.370117 1445640182 -0.691345 0.211426 -0.583435 0.370117 1445640182 -0.691345 0.211426 -0.583435 0.370117 1445640182 -0.691345 0.211426 -0.583435 0.370117 1445640182 -0.691345 0.211426 -0.583435 0.370117 1445640182 -0.692627 0.212280 -0.573547 0.382568 1445640182 -0.692627 0.212280 -0.573547 0.382568 1445640182 -0.692627 0.212280 -0.573547 0.382568 1445640182 -0.692627 0.212280 -0.573547 0.382568 1445640182 -0.692627 0.212280 -0.573547 0.382568 1445640182 -0.692627 0.212280 -0.573547 0.382568 1445640182 -0.692688 0.219849 -0.560242 0.397522 1445640182 -0.692688 0.219849 -0.560242 0.397522 1445640183 -0.692688 0.219849 -0.560242 0.397522 1445640183 -0.692688 0.219849 -0.560242 0.397522 1445640183 -0.692688 0.219849 -0.560242 0.397522 1445640183 -0.692688 0.219849 -0.560242 0.397522 1445640183 -0.691467 0.227905 -0.551758 0.406799 1445640183 -0.691467 0.227905 -0.551758 0.406799 1445640183 -0.691467 0.227905 -0.551758 0.406799 1445640183 -0.691467 0.227905 -0.551758 0.406799 1445640183 -0.691467 0.227905 -0.551758 0.406799 1445640183 -0.691467 0.227905 -0.551758 0.406799 1445640183 
-0.205200 0.309875 0.802124 0.467285 1445640184 -0.205200 0.309875 0.802124 0.467285 1445640184 -0.205200 0.309875 0.802124 0.467285 1445640185 -0.205200 0.309875 0.802124 0.467285 1445640185 -0.205200 0.309875 0.802124 0.467285 1445640185 -0.205200 0.309875 0.802124 0.467285 1445640185 -0.175415 0.338928 0.803650 0.456543 1445640185 -0.175415 0.338928 0.803650 0.456543 1445640185 -0.175415 0.338928 0.803650 0.456543 1445640185 -0.175415 0.338928 0.803650 0.456543 1445640185 -0.175415 0.338928 0.803650 0.456543 1445640185 -0.175415 0.338928 0.803650 0.456543 1445640185 -0.183411 0.426514 0.750305 0.470520 1445640185 -0.183411 0.426514 0.750305 0.470520 1445640185 -0.183411 0.426514 0.750305 0.470520 1445640185 -0.183411 0.426514 0.750305 0.470520 1445640185 -0.183411 0.426514 0.750305 0.470520 1445640185 -0.183411 0.426514 0.750305 0.470520 1445640185 -0.183411 0.426514 0.750305 0.470520 1445640185 -0.266968 0.562195 0.525818 0.579773 1445640185 -0.266968 0.562195 0.525818 0.579773 1445640185 -0.266968 0.562195 0.525818 0.579773 1445640185 -0.266968 0.562195 0.525818 0.579773 1445640185 -0.266968 0.562195 0.525818 0.579773 1445640185 -0.266968 0.562195 0.525818 0.579773 1445640185 -0.569336 0.477966 0.200256 0.638184 1445640185 -0.569336 0.477966 0.200256 0.638184 1445640185 -0.569336 0.477966 0.200256 0.638184 1445640185 -0.569336 0.477966 0.200256 0.638184 1445640185 -0.569336 0.477966 0.200256 0.638184 1445640185 -0.569336 0.477966 0.200256 0.638184 1445640185 -0.755615 -0.031311 -0.114990 0.644104 1445640185 -0.755615 -0.031311 -0.114990 0.644104 1445640185 -0.755615 -0.031311 -0.114990 0.644104 1445640185 -0.755615 -0.031311 -0.114990 0.644104 1445640185 -0.755615 -0.031311 -0.114990 0.644104 1445640185 -0.755615 -0.031311 -0.114990 0.644104 1445640185 -0.755615 -0.031311 -0.114990 0.644104 1445640185 -0.767212 -0.146973 -0.051086 0.622253 1445640185 -0.767212 -0.146973 -0.051086 0.622253 1445640185 -0.767212 -0.146973 -0.051086 0.622253 1445640185 -0.767212 -0.146973 -0.051086 0.622253 1445640185 -0.767212 -0.146973 -0.051086 0.622253 1445640185 -0.767212 -0.146973 -0.051086 0.622253 1445640185 -0.765991 -0.036133 -0.082520 0.636536 1445640185 -0.765991 -0.036133 -0.082520 0.636536 1445640185 -0.765991 -0.036133 -0.082520 0.636536 1445640185 -0.765991 -0.036133 -0.082520 0.636536 1445640185 -0.765991 -0.036133 -0.082520 0.636536 1445640185 -0.765991 -0.036133 -0.082520 0.636536 1445640185 -0.752258 0.105896 -0.016846 0.650085 1445640185 -0.752258 0.105896 -0.016846 0.650085 1445640185 -0.752258 0.105896 -0.016846 0.650085 1445640185 -0.752258 0.105896 -0.016846 0.650085 1445640185 -0.752258 0.105896 -0.016846 0.650085 1445640185 -0.752258 0.105896 -0.016846 0.650085 1445640185 -0.752258 0.105896 -0.016846 0.650085 1445640185 -0.694885 0.271301 0.123352 0.654480 1445640185 -0.694885 0.271301 0.123352 0.654480 1445640185 -0.694885 0.271301 0.123352 0.654480 1445640185 -0.694885 0.271301 0.123352 0.654480 1445640185 -0.694885 0.271301 0.123352 0.654480 1445640185 -0.565735 0.415039 0.363098 0.613037 1445640185 -0.565735 0.415039 0.363098 0.613037 1445640185 -0.565735 0.415039 0.363098 0.613037 1445640185 -0.565735 0.415039 0.363098 0.613037 1445640185 -0.565735 0.415039 0.363098 0.613037 1445640185 -0.565735 0.415039 0.363098 0.613037 1445640185 -0.343933 0.502869 0.599182 0.519409 1445640185 -0.343933 0.502869 0.599182 0.519409 1445640185 -0.343933 0.502869 0.599182 0.519409 1445640185 -0.343933 0.502869 0.599182 0.519409 1445640185 -0.343933 0.502869 0.599182 0.519409 1445640185 -0.097229 0.527161 0.755249 0.377075 1445640185 -0.097229 0.527161 0.755249 0.377075 1445640185 -0.097229 0.527161 0.755249 0.377075 1445640185 -0.097229 0.527161 0.755249 0.377075 1445640185 -0.097229 0.527161 0.755249 0.377075 1445640185 -0.097229 0.527161 0.755249 0.377075 1445640185 0.084351 0.475220 0.807983 0.337891 1445640185 0.084351 0.475220 0.807983 0.337891 1445640185 0.084351 0.475220 0.807983 0.337891 1445640185 0.084351 0.475220 0.807983 0.337891 1445640185 0.084351 0.475220 0.807983 0.337891 1445640185 0.084351 0.475220 0.807983 0.337891 1445640185 -0.003601 0.497253 0.769226 0.401062 1445640185 -0.003601 0.497253 0.769226 0.401062 1445640185 -0.003601 0.497253 0.769226 0.401062 1445640185 -0.003601 0.497253 0.769226 0.401062 1445640185 -0.003601 0.497253 0.769226 0.401062 1445640185 -0.003601 0.497253 0.769226 0.401062 1445640185 -0.003601 0.497253 0.769226 0.401062 1445640185 -0.198120 0.575928 0.555603 0.565918 1445640185 -0.198120 0.575928 0.555603 0.565918 1445640185 -0.198120 0.575928 0.555603 0.565918 1445640185 -0.198120 0.575928 0.555603 0.565918 1445640185 -0.198120 0.575928 0.555603 0.565918 1445640185 -0.198120 0.575928 0.555603 0.565918 1445640185 -0.520813 0.479919 0.222168 0.670105 1445640185 -0.520813 0.479919 0.222168 0.670105 1445640185 -0.520813 0.479919 0.222168 0.670105 1445640185 -0.520813 0.479919 0.222168 0.670105 1445640185 -0.520813 0.479919 0.222168 0.670105 1445640185 -0.520813 0.479919 0.222168 0.670105 1445640185 -0.748962 0.043396 -0.010437 0.661133 1445640185 -0.748962 0.043396 -0.010437 0.661133 1445640185 -0.748962 0.043396 -0.010437 0.661133 1445640185 -0.748962 0.043396 -0.010437 0.661133 1445640185 -0.751892 -0.127014 0.098511 0.639404 1445640185 -0.751892 -0.127014 0.098511 0.639404 1445640185 -0.751892 -0.127014 0.098511 0.639404 1445640185 -0.751892 -0.127014 0.098511 0.639404 1445640186 -0.751892 -0.127014 0.098511 0.639404 1445640186 -0.751892 -0.127014 0.098511 0.639404 1445640186 -0.702637 0.065674 -0.049744 0.706787 1445640186 -0.702637 0.065674 -0.049744 0.706787 1445640186 -0.702637 0.065674 -0.049744 0.706787 1445640186 -0.702637 0.065674 -0.049744 0.706787 1445640186 -0.702637 0.065674 -0.049744 0.706787 1445640186 -0.702637 0.065674 -0.049744 0.706787 1445640186 -0.673340 0.148987 0.064697 0.721252 1445640186 -0.673340 0.148987 0.064697 0.721252 1445640186 -0.673340 0.148987 0.064697 0.721252 1445640186 -0.673340 0.148987 0.064697 0.721252 1445640186 -0.673340 0.148987 0.064697 0.721252 1445640186 -0.673340 0.148987 0.064697 0.721252 1445640186 -0.583130 0.336426 0.210938 0.708679 1445640186 -0.583130 0.336426 0.210938 0.708679 1445640186 -0.583130 0.336426 0.210938 0.708679 1445640186 -0.583130 0.336426 0.210938 0.708679 1445640186 -0.583130 0.336426 0.210938 0.708679 1445640186 -0.583130 0.336426 0.210938 0.708679 1445640186 -0.469666 0.466492 0.445313 0.602844 1445640186 -0.469666 0.466492 0.445313 0.602844 1445640186 -0.469666 0.466492 0.445313 0.602844 1445640186 -0.469666 0.466492 0.445313 0.602844 1445640186 -0.469666 0.466492 0.445313 0.602844 1445640186 -0.469666 0.466492 0.445313 0.602844 1445640186 -0.306885 0.545532 0.634827 0.452942 1445640186 -0.306885 0.545532 0.634827 0.452942 1445640186 -0.306885 0.545532 0.634827 0.452942 1445640186 -0.306885 0.545532 0.634827 0.452942 1445640186 -0.306885 0.545532 0.634827 0.452942 1445640186 -0.306885 0.545532 0.634827 0.452942 1445640186 -0.306885 0.545532 0.634827 0.452942 1445640186 -0.139893 0.568604 0.726685 0.359131 1445640186 -0.139893 0.568604 0.726685 0.359131 1445640186 -0.139893 0.568604 0.726685 0.359131 1445640186 -0.139893 0.568604 0.726685 0.359131 1445640186 -0.139893 0.568604 0.726685 0.359131 1445640186 -0.139893 0.568604 0.726685 0.359131 1445640186 -0.139893 0.568604 0.726685 0.359131 1445640186 -0.102417 0.540833 0.734558 0.396729 1445640186 -0.102417 0.540833 0.734558 0.396729 1445640186 -0.102417 0.540833 0.734558 0.396729 1445640186 -0.102417 0.540833 0.734558 0.396729 1445640186 -0.102417 0.540833 0.734558 0.396729 1445640186 -0.102417 0.540833 0.734558 0.396729 1445640186 -0.262329 0.547302 0.559143 0.564758 1445640186 -0.262329 0.547302 0.559143 0.564758 1445640186 -0.262329 0.547302 0.559143 0.564758 1445640186 -0.262329 0.547302 0.559143 0.564758 1445640186 -0.262329 0.547302 0.559143 0.564758 1445640186 -0.535889 0.426208 0.238586 0.688599 1445640186 -0.535889 0.426208 0.238586 0.688599 1445640186 -0.535889 0.426208 0.238586 0.688599 1445640186 -0.535889 0.426208 0.238586 0.688599 1445640186 -0.535889 0.426208 0.238586 0.688599 1445640186 -0.535889 0.426208 0.238586 0.688599 1445640186 -0.535889 0.426208 0.238586 0.688599 1445640186 -0.773071 -0.033813 0.016602 0.633179 1445640186 -0.773071 -0.033813 0.016602 0.633179 1445640186 -0.773071 -0.033813 0.016602 0.633179 1445640186 -0.773071 -0.033813 0.016602 0.633179 1445640186 -0.773071 -0.033813 0.016602 0.633179 1445640186 -0.773071 -0.033813 0.016602 0.633179 1445640186 -0.773071 -0.033813 0.016602 0.633179 1445640186 -0.762024 -0.127625 0.092834 0.627991 1445640186 -0.762024 -0.127625 0.092834 0.627991 1445640186 -0.762024 -0.127625 0.092834 0.627991 1445640186 -0.762024 -0.127625 0.092834 0.627991 1445640186 -0.762024 -0.127625 0.092834 0.627991 1445640186 -0.762024 -0.127625 0.092834 0.627991 1445640186 -0.696289 0.097961 0.005798 0.710999 1445640186 -0.696289 0.097961 0.005798 0.710999 1445640186 -0.696289 0.097961 0.005798 0.710999 1445640186 -0.696289 0.097961 0.005798 0.710999 1445640186 -0.696289 0.097961 0.005798 0.710999 1445640186 -0.696289 0.097961 0.005798 0.710999 1445640186 -0.638245 0.171814 0.192200 0.725403 1445640186 -0.638245 0.171814 0.192200 0.725403 1445640186 -0.638245 0.171814 0.192200 0.725403 1445640186 -0.638245 0.171814 0.192200 0.725403 1445640186 -0.638245 0.171814 0.192200 0.725403 1445640186 -0.638245 0.171814 0.192200 0.725403 1445640186 -0.638245 0.171814 0.192200 0.725403 1445640186 -0.510132 0.356934 0.399719 0.672668 1445640186 -0.510132 0.356934 0.399719 0.672668 1445640186 -0.510132 0.356934 0.399719 0.672668 1445640186 -0.510132 0.356934 0.399719 0.672668 1445640186 -0.510132 0.356934 0.399719 0.672668 1445640186 -0.510132 0.356934 0.399719 0.672668 1445640186 -0.322205 0.509827 0.628662 0.490845 1445640186 -0.322205 0.509827 0.628662 0.490845 1445640186 -0.322205 0.509827 0.628662 0.490845 1445640186 -0.322205 0.509827 0.628662 0.490845 1445640186 -0.322205 0.509827 0.628662 0.490845 1445640186 -0.322205 0.509827 0.628662 0.490845 1445640186 -0.072754 0.574768 0.735901 0.350281 1445640186 -0.072754 0.574768 0.735901 0.350281 1445640186 -0.072754 0.574768 0.735901 0.350281 1445640186 -0.072754 0.574768 0.735901 0.350281 1445640186 -0.072754 0.574768 0.735901 0.350281 1445640186 -0.072754 0.574768 0.735901 0.350281 1445640186 0.090454 0.514709 0.779602 0.345032 1445640186 0.090454 0.514709 0.779602 0.345032 1445640186 0.090454 0.514709 0.779602 0.345032 1445640186 0.090454 0.514709 0.779602 0.345032 1445640186 0.090454 0.514709 0.779602 0.345032 1445640186 0.090454 0.514709 0.779602 0.345032 1445640186 -0.014709 0.488953 0.755981 0.434875 1445640186 -0.014709 0.488953 0.755981 0.434875 1445640186 -0.014709 0.488953 0.755981 0.434875 1445640186 -0.014709 0.488953 0.755981 0.434875 1445640186 -0.014709 0.488953 0.755981 0.434875 1445640187 -0.014709 0.488953 0.755981 0.434875 1445640187 -0.238403 0.525513 0.531494 0.619995 1445640187 -0.238403 0.525513 0.531494 0.619995 1445640187 -0.238403 0.525513 0.531494 0.619995 1445640187 -0.238403 0.525513 0.531494 0.619995 1445640187 -0.238403 0.525513 0.531494 0.619995 1445640187 -0.238403 0.525513 0.531494 0.619995 1445640187 -0.238403 0.525513 0.531494 0.619995 1445640187 -0.553467 0.347961 0.155579 0.740479 1445640187 -0.553467 0.347961 0.155579 0.740479 1445640187 -0.553467 0.347961 0.155579 0.740479 1445640187 -0.553467 0.347961 0.155579 0.740479 1445640187 -0.553467 0.347961 0.155579 0.740479 1445640187 -0.553467 0.347961 0.155579 0.740479 1445640187 -0.733215 -0.053284 0.092896 0.671509 1445640187 -0.733215 -0.053284 0.092896 0.671509 1445640187 -0.733215 -0.053284 0.092896 0.671509 1445640187 -0.733215 -0.053284 0.092896 0.671509 1445640187 -0.733215 -0.053284 0.092896 0.671509 1445640187 -0.733215 -0.053284 0.092896 0.671509 1445640187 -0.713318 0.017212 0.100525 0.693420 1445640187 -0.713318 0.017212 0.100525 0.693420 1445640187 -0.713318 0.017212 0.100525 0.693420 1445640187 -0.713318 0.017212 0.100525 0.693420 1445640187 -0.713318 0.017212 0.100525 0.693420 1445640187 -0.713318 0.017212 0.100525 0.693420 1445640187 -0.713318 0.017212 0.100525 0.693420 1445640187 -0.643494 0.196350 0.046387 0.738342 1445640187 -0.643494 0.196350 0.046387 0.738342 1445640187 -0.643494 0.196350 0.046387 0.738342 1445640187 -0.643494 0.196350 0.046387 0.738342 1445640187 -0.643494 0.196350 0.046387 0.738342 1445640187 -0.643494 0.196350 0.046387 0.738342 1445640187 -0.568909 0.306580 0.183899 0.740601 1445640187 -0.568909 0.306580 0.183899 0.740601 1445640187 -0.568909 0.306580 0.183899 0.740601 1445640187 -0.568909 0.306580 0.183899 0.740601 1445640187 -0.568909 0.306580 0.183899 0.740601 1445640187 -0.568909 0.306580 0.183899 0.740601 1445640187 -0.440186 0.443481 0.411926 0.663208 1445640187 -0.440186 0.443481 0.411926 0.663208 1445640187 -0.440186 0.443481 0.411926 0.663208 1445640187 -0.440186 0.443481 0.411926 0.663208 1445640187 -0.440186 0.443481 0.411926 0.663208 1445640187 -0.440186 0.443481 0.411926 0.663208 1445640187 -0.280457 0.531067 0.624268 0.499512 1445640187 -0.280457 0.531067 0.624268 0.499512 1445640187 -0.280457 0.531067 0.624268 0.499512 1445640187 -0.280457 0.531067 0.624268 0.499512 1445640187 -0.280457 0.531067 0.624268 0.499512 1445640187 -0.280457 0.531067 0.624268 0.499512 1445640187 -0.080139 0.570496 0.720947 0.385010 1445640187 -0.080139 0.570496 0.720947 0.385010 1445640187 -0.080139 0.570496 0.720947 0.385010 1445640187 -0.080139 0.570496 0.720947 0.385010 1445640187 -0.080139 0.570496 0.720947 0.385010 1445640187 -0.080139 0.570496 0.720947 0.385010 1445640187 -0.080139 0.570496 0.720947 0.385010 1445640187 -0.088745 0.569824 0.712219 0.400085 1445640187 -0.088745 0.569824 0.712219 0.400085 1445640187 -0.088745 0.569824 0.712219 0.400085 1445640187 -0.088745 0.569824 0.712219 0.400085 1445640187 -0.088745 0.569824 0.712219 0.400085 1445640187 -0.088745 0.569824 0.712219 0.400085 1445640187 -0.256653 0.543091 0.580933 0.549194 1445640187 -0.256653 0.543091 0.580933 0.549194 1445640187 -0.256653 0.543091 0.580933 0.549194 1445640187 -0.256653 0.543091 0.580933 0.549194 1445640187 -0.256653 0.543091 0.580933 0.549194 1445640187 -0.256653 0.543091 0.580933 0.549194 1445640187 -0.508423 0.395020 0.297729 0.704773 1445640187 -0.508423 0.395020 0.297729 0.704773 1445640187 -0.508423 0.395020 0.297729 0.704773 1445640187 -0.508423 0.395020 0.297729 0.704773 1445640187 -0.508423 0.395020 0.297729 0.704773 1445640187 -0.508423 0.395020 0.297729 0.704773 1445640187 -0.734619 -0.022705 -0.007141 0.678101 1445640187 -0.734619 -0.022705 -0.007141 0.678101 1445640187 -0.734619 -0.022705 -0.007141 0.678101 1445640187 -0.734619 -0.022705 -0.007141 0.678101 1445640187 -0.734619 -0.022705 -0.007141 0.678101 1445640187 -0.734619 -0.022705 -0.007141 0.678101 1445640187 -0.716736 -0.246155 0.198547 0.621460 1445640187 -0.716736 -0.246155 0.198547 0.621460 1445640187 -0.716736 -0.246155 0.198547 0.621460 1445640187 -0.716736 -0.246155 0.198547 0.621460 1445640187 -0.716736 -0.246155 0.198547 0.621460 1445640187 -0.716736 -0.246155 0.198547 0.621460 1445640187 -0.670776 -0.048340 0.221741 0.706055 1445640187 -0.670776 -0.048340 0.221741 0.706055 1445640187 -0.670776 -0.048340 0.221741 0.706055 1445640187 -0.670776 -0.048340 0.221741 0.706055 1445640187 -0.670776 -0.048340 0.221741 0.706055 1445640187 -0.670776 -0.048340 0.221741 0.706055 1445640187 -0.588684 0.208801 0.137451 0.768738 1445640187 -0.588684 0.208801 0.137451 0.768738 1445640187 -0.588684 0.208801 0.137451 0.768738 1445640187 -0.588684 0.208801 0.137451 0.768738 1445640187 -0.588684 0.208801 0.137451 0.768738 1445640187 -0.527222 0.355225 0.334595 0.695557 1445640187 -0.527222 0.355225 0.334595 0.695557 1445640187 -0.527222 0.355225 0.334595 0.695557 1445640187 -0.527222 0.355225 0.334595 0.695557 1445640187 -0.527222 0.355225 0.334595 0.695557 1445640187 -0.527222 0.355225 0.334595 0.695557 1445640187 -0.527222 0.355225 0.334595 0.695557 1445640187 -0.394409 0.518921 0.452454 0.608582 1445640187 -0.394409 0.518921 0.452454 0.608582 1445640187 -0.394409 0.518921 0.452454 0.608582 1445640187 -0.394409 0.518921 0.452454 0.608582 1445640187 -0.394409 0.518921 0.452454 0.608582 1445640188 -0.258911 0.598328 0.549622 0.522278 1445640188 -0.258911 0.598328 0.549622 0.522278 1445640188 -0.258911 0.598328 0.549622 0.522278 1445640188 -0.258911 0.598328 0.549622 0.522278 1445640188 -0.258911 0.598328 0.549622 0.522278 1445640188 -0.156677 0.608276 0.640747 0.441406 1445640188 -0.156677 0.608276 0.640747 0.441406 1445640188 -0.156677 0.608276 0.640747 0.441406 1445640188 -0.156677 0.608276 0.640747 0.441406 1445640188 -0.156677 0.608276 0.640747 0.441406 1445640188 -0.156677 0.608276 0.640747 0.441406 1445640188 -0.156677 0.608276 0.640747 0.441406 1445640188 -0.176758 0.560974 0.689697 0.422302 1445640188 -0.176758 0.560974 0.689697 0.422302 1445640188 -0.176758 0.560974 0.689697 0.422302 1445640188 -0.176758 0.560974 0.689697 0.422302 1445640188 -0.176758 0.560974 0.689697 0.422302 1445640188 -0.176758 0.560974 0.689697 0.422302 1445640188 -0.383972 0.506714 0.584290 0.504333 1445640188 -0.383972 0.506714 0.584290 0.504333 1445640188 -0.383972 0.506714 0.584290 0.504333 1445640188 -0.383972 0.506714 0.584290 0.504333 1445640188 -0.383972 0.506714 0.584290 0.504333 1445640188 -0.383972 0.506714 0.584290 0.504333 1445640188 -0.697021 0.344360 0.209717 0.592896 1445640188 -0.697021 0.344360 0.209717 0.592896 1445640188 -0.697021 0.344360 0.209717 0.592896 1445640188 -0.697021 0.344360 0.209717 0.592896 1445640188 -0.697021 0.344360 0.209717 0.592896 1445640188 -0.697021 0.344360 0.209717 0.592896 1445640188 -0.697021 0.344360 0.209717 0.592896 1445640188 -0.838257 -0.167908 0.166199 0.491455 1445640188 -0.838257 -0.167908 0.166199 0.491455 1445640188 -0.838257 -0.167908 0.166199 0.491455 1445640188 -0.838257 -0.167908 0.166199 0.491455 1445640188 -0.838257 -0.167908 0.166199 0.491455 1445640188 -0.838257 -0.167908 0.166199 0.491455 1445640188 -0.728333 -0.270996 0.363342 0.513855 1445640188 -0.728333 -0.270996 0.363342 0.513855 1445640188 -0.728333 -0.270996 0.363342 0.513855 1445640188 -0.728333 -0.270996 0.363342 0.513855 1445640188 -0.728333 -0.270996 0.363342 0.513855 1445640188 -0.728333 -0.270996 0.363342 0.513855 1445640188 -0.688477 0.034607 0.162598 0.705933 1445640188 -0.688477 0.034607 0.162598 0.705933 1445640188 -0.688477 0.034607 0.162598 0.705933 1445640188 -0.688477 0.034607 0.162598 0.705933 1445640188 -0.688477 0.034607 0.162598 0.705933 1445640188 -0.688477 0.034607 0.162598 0.705933 1445640188 -0.612549 0.142395 0.307190 0.714172 1445640188 -0.612549 0.142395 0.307190 0.714172 1445640188 -0.612549 0.142395 0.307190 0.714172 1445640188 -0.612549 0.142395 0.307190 0.714172 1445640188 -0.612549 0.142395 0.307190 0.714172 1445640188 -0.612549 0.142395 0.307190 0.714172 1445640188 -0.612549 0.142395 0.307190 0.714172 1445640188 -0.477966 0.330750 0.375244 0.721985 1445640188 -0.477966 0.330750 0.375244 0.721985 1445640188 -0.477966 0.330750 0.375244 0.721985 1445640188 -0.477966 0.330750 0.375244 0.721985 1445640188 -0.477966 0.330750 0.375244 0.721985 1445640188 -0.477966 0.330750 0.375244 0.721985 1445640188 -0.350403 0.476746 0.511047 0.623474 1445640188 -0.350403 0.476746 0.511047 0.623474 1445640188 -0.350403 0.476746 0.511047 0.623474 1445640188 -0.350403 0.476746 0.511047 0.623474 1445640188 -0.350403 0.476746 0.511047 0.623474 1445640188 -0.350403 0.476746 0.511047 0.623474 1445640188 -0.197083 0.539185 0.636658 0.514771 1445640188 -0.197083 0.539185 0.636658 0.514771 1445640188 -0.197083 0.539185 0.636658 0.514771 1445640188 -0.197083 0.539185 0.636658 0.514771 1445640188 -0.197083 0.539185 0.636658 0.514771 1445640188 -0.197083 0.539185 0.636658 0.514771 1445640188 -0.197083 0.539185 0.636658 0.514771 1445640188 -0.087280 0.567200 0.719299 0.391357 1445640188 -0.087280 0.567200 0.719299 0.391357 1445640188 -0.087280 0.567200 0.719299 0.391357 1445640188 -0.087280 0.567200 0.719299 0.391357 1445640188 -0.087280 0.567200 0.719299 0.391357 1445640188 -0.087280 0.567200 0.719299 0.391357 1445640188 -0.070435 0.555725 0.745483 0.361084 1445640188 -0.070435 0.555725 0.745483 0.361084 1445640188 -0.070435 0.555725 0.745483 0.361084 1445640188 -0.070435 0.555725 0.745483 0.361084 1445640188 -0.070435 0.555725 0.745483 0.361084 1445640188 -0.070435 0.555725 0.745483 0.361084 1445640188 -0.179077 0.556152 0.690186 0.426819 1445640188 -0.179077 0.556152 0.690186 0.426819 1445640188 -0.179077 0.556152 0.690186 0.426819 1445640188 -0.179077 0.556152 0.690186 0.426819 1445640188 -0.179077 0.556152 0.690186 0.426819 1445640188 -0.179077 0.556152 0.690186 0.426819 1445640188 -0.179077 0.556152 0.690186 0.426819 1445640188 -0.351257 0.534485 0.518677 0.567261 1445640188 -0.351257 0.534485 0.518677 0.567261 1445640188 -0.351257 0.534485 0.518677 0.567261 1445640188 -0.351257 0.534485 0.518677 0.567261 1445640188 -0.351257 0.534485 0.518677 0.567261 1445640188 -0.351257 0.534485 0.518677 0.567261 1445640188 -0.629456 0.356079 0.259216 0.640137 1445640188 -0.629456 0.356079 0.259216 0.640137 1445640188 -0.629456 0.356079 0.259216 0.640137 1445640188 -0.629456 0.356079 0.259216 0.640137 1445640188 -0.629456 0.356079 0.259216 0.640137 1445640188 -0.629456 0.356079 0.259216 0.640137 1445640188 -0.629456 0.356079 0.259216 0.640137 1445640188 -0.780029 -0.073486 0.191162 0.591248 1445640188 -0.780029 -0.073486 0.191162 0.591248 1445640188 -0.780029 -0.073486 0.191162 0.591248 1445640188 -0.780029 -0.073486 0.191162 0.591248 1445640188 -0.780029 -0.073486 0.191162 0.591248 1445640188 -0.780029 -0.073486 0.191162 0.591248 1445640188 -0.725769 -0.035400 0.203430 0.656250 1445640189 -0.725769 -0.035400 0.203430 0.656250 1445640189 -0.725769 -0.035400 0.203430 0.656250 1445640189 -0.725769 -0.035400 0.203430 0.656250 1445640189 -0.725769 -0.035400 0.203430 0.656250 1445640189 -0.725769 -0.035400 0.203430 0.656250 1445640189 -0.665344 0.166992 0.197021 0.700439 1445640189 -0.665344 0.166992 0.197021 0.700439 1445640189 -0.665344 0.166992 0.197021 0.700439 1445640189 -0.665344 0.166992 0.197021 0.700439 1445640189 -0.665344 0.166992 0.197021 0.700439 1445640189 -0.665344 0.166992 0.197021 0.700439 1445640189 -0.665344 0.166992 0.197021 0.700439 1445640189 -0.556152 0.343994 0.359680 0.665588 1445640189 -0.556152 0.343994 0.359680 0.665588 1445640189 -0.556152 0.343994 0.359680 0.665588 1445640189 -0.556152 0.343994 0.359680 0.665588 1445640189 -0.556152 0.343994 0.359680 0.665588 1445640189 -0.556152 0.343994 0.359680 0.665588 1445640189 -0.402344 0.511597 0.553833 0.519226 1445640189 -0.402344 0.511597 0.553833 0.519226 1445640189 -0.402344 0.511597 0.553833 0.519226 1445640189 -0.402344 0.511597 0.553833 0.519226 1445640189 -0.231689 0.602295 0.697571 0.311218 1445640189 -0.231689 0.602295 0.697571 0.311218 1445640189 -0.231689 0.602295 0.697571 0.311218 1445640189 -0.231689 0.602295 0.697571 0.311218 1445640189 -0.090759 0.595642 0.755737 0.256470 1445640189 -0.090759 0.595642 0.755737 0.256470 1445640189 -0.090759 0.595642 0.755737 0.256470 1445640189 -0.090759 0.595642 0.755737 0.256470 1445640189 -0.090759 0.595642 0.755737 0.256470 1445640189 -0.090759 0.595642 0.755737 0.256470 1445640189 -0.090759 0.595642 0.755737 0.256470 1445640189 -0.139282 0.549377 0.753723 0.332581 1445640189 -0.139282 0.549377 0.753723 0.332581 1445640189 -0.139282 0.549377 0.753723 0.332581 1445640189 -0.139282 0.549377 0.753723 0.332581 1445640189 -0.139282 0.549377 0.753723 0.332581 1445640189 -0.139282 0.549377 0.753723 0.332581 1445640189 -0.306702 0.525818 0.609558 0.507751 1445640189 -0.306702 0.525818 0.609558 0.507751 1445640189 -0.306702 0.525818 0.609558 0.507751 1445640189 -0.306702 0.525818 0.609558 0.507751 1445640189 -0.306702 0.525818 0.609558 0.507751 1445640189 -0.306702 0.525818 0.609558 0.507751 1445640189 -0.567566 0.410583 0.311707 0.641907 1445640189 -0.567566 0.410583 0.311707 0.641907 1445640189 -0.567566 0.410583 0.311707 0.641907 1445640189 -0.567566 0.410583 0.311707 0.641907 1445640189 -0.567566 0.410583 0.311707 0.641907 1445640189 -0.567566 0.410583 0.311707 0.641907 1445640189 -0.766846 0.052917 0.139954 0.624146 1445640189 -0.766846 0.052917 0.139954 0.624146 1445640189 -0.766846 0.052917 0.139954 0.624146 1445640189 -0.766846 0.052917 0.139954 0.624146 1445640189 -0.766846 0.052917 0.139954 0.624146 1445640189 -0.766846 0.052917 0.139954 0.624146 1445640189 -0.766846 0.052917 0.139954 0.624146 1445640189 -0.730042 -0.044006 0.256104 0.632080 1445640189 -0.730042 -0.044006 0.256104 0.632080 1445640189 -0.730042 -0.044006 0.256104 0.632080 1445640189 -0.730042 -0.044006 0.256104 0.632080 1445640189 -0.730042 -0.044006 0.256104 0.632080 1445640189 -0.730042 -0.044006 0.256104 0.632080 1445640189 -0.652222 0.070496 0.284546 0.699036 1445640189 -0.652222 0.070496 0.284546 0.699036 1445640189 -0.652222 0.070496 0.284546 0.699036 1445640189 -0.652222 0.070496 0.284546 0.699036 1445640189 -0.652222 0.070496 0.284546 0.699036 1445640189 -0.652222 0.070496 0.284546 0.699036 1445640189 -0.558838 0.251343 0.341797 0.712524 1445640189 -0.558838 0.251343 0.341797 0.712524 1445640189 -0.558838 0.251343 0.341797 0.712524 1445640189 -0.558838 0.251343 0.341797 0.712524 1445640189 -0.558838 0.251343 0.341797 0.712524 1445640189 -0.558838 0.251343 0.341797 0.712524 1445640189 -0.558838 0.251343 0.341797 0.712524 1445640189 -0.417175 0.420715 0.501465 0.630432 1445640189 -0.417175 0.420715 0.501465 0.630432 1445640189 -0.417175 0.420715 0.501465 0.630432 1445640189 -0.417175 0.420715 0.501465 0.630432 1445640189 -0.417175 0.420715 0.501465 0.630432 1445640189 -0.417175 0.420715 0.501465 0.630432 1445640189 -0.417175 0.420715 0.501465 0.630432 1445640189 -0.290161 0.520020 0.666199 0.448914 1445640189 -0.290161 0.520020 0.666199 0.448914 1445640189 -0.290161 0.520020 0.666199 0.448914 1445640189 -0.290161 0.520020 0.666199 0.448914 1445640189 -0.290161 0.520020 0.666199 0.448914 1445640189 -0.290161 0.520020 0.666199 0.448914 1445640189 -0.095154 0.565857 0.742188 0.346069 1445640189 -0.095154 0.565857 0.742188 0.346069 1445640189 -0.095154 0.565857 0.742188 0.346069 1445640189 -0.095154 0.565857 0.742188 0.346069 1445640189 -0.095154 0.565857 0.742188 0.346069 1445640189 -0.095154 0.565857 0.742188 0.346069 1445640189 -0.115845 0.552856 0.755676 0.331482 1445640189 -0.115845 0.552856 0.755676 0.331482 1445640189 -0.115845 0.552856 0.755676 0.331482 1445640189 -0.115845 0.552856 0.755676 0.331482 1445640189 -0.115845 0.552856 0.755676 0.331482 1445640189 -0.115845 0.552856 0.755676 0.331482 1445640189 -0.115845 0.552856 0.755676 0.331482 1445640189 -0.274414 0.528320 0.655090 0.465088 1445640189 -0.274414 0.528320 0.655090 0.465088 1445640189 -0.274414 0.528320 0.655090 0.465088 1445640189 -0.274414 0.528320 0.655090 0.465088 1445640189 -0.274414 0.528320 0.655090 0.465088 1445640189 -0.274414 0.528320 0.655090 0.465088 1445640189 -0.512695 0.453308 0.399841 0.609741 1445640189 -0.512695 0.453308 0.399841 0.609741 1445640190 -0.512695 0.453308 0.399841 0.609741 1445640190 -0.512695 0.453308 0.399841 0.609741 1445640190 -0.512695 0.453308 0.399841 0.609741 1445640190 -0.512695 0.453308 0.399841 0.609741 1445640190 -0.702148 0.213745 0.060791 0.676453 1445640190 -0.702148 0.213745 0.060791 0.676453 1445640190 -0.702148 0.213745 0.060791 0.676453 1445640190 -0.702148 0.213745 0.060791 0.676453 1445640190 
-0.756287 -0.085327 -0.586182 0.277832 1445640192 -0.756531 -0.060547 -0.588745 0.278259 1445640192 -0.756531 -0.060547 -0.588745 0.278259 1445640192 -0.756531 -0.060547 -0.588745 0.278259 1445640192 -0.756531 -0.060547 -0.588745 0.278259 1445640192 -0.756531 -0.060547 -0.588745 0.278259 1445640192 -0.756531 -0.060547 -0.588745 0.278259 1445640192 -0.756531 -0.060547 -0.588745 0.278259 1445640192 -0.756409 -0.019714 -0.593567 0.274231 1445640192 -0.756409 -0.019714 -0.593567 0.274231 1445640192 -0.756409 -0.019714 -0.593567 0.274231 1445640192 -0.756409 -0.019714 -0.593567 0.274231 1445640192 -0.756409 -0.019714 -0.593567 0.274231 1445640192 -0.756409 -0.019714 -0.593567 0.274231 1445640192 -0.755432 0.007324 -0.590759 0.283508 1445640192 -0.755432 0.007324 -0.590759 0.283508 1445640192 -0.755432 0.007324 -0.590759 0.283508 1445640192 -0.755432 0.007324 -0.590759 0.283508 1445640192 -0.755432 0.007324 -0.590759 0.283508 1445640192 -0.755432 0.007324 -0.590759 0.283508 1445640192 -0.757507 0.018860 -0.582092 0.294983 1445640192 -0.757507 0.018860 -0.582092 0.294983 1445640192 -0.757507 0.018860 -0.582092 0.294983 1445640192 -0.757507 0.018860 -0.582092 0.294983 1445640192 -0.757507 0.018860 -0.582092 0.294983 1445640192 -0.757507 0.018860 -0.582092 0.294983 1445640192 -0.757507 0.018860 -0.582092 0.294983 1445640192 -0.760071 0.034485 -0.578674 0.293823 1445640192 -0.760071 0.034485 -0.578674 0.293823 1445640192 -0.760071 0.034485 -0.578674 0.293823 1445640192 -0.760071 0.034485 -0.578674 0.293823 1445640192 -0.760071 0.034485 -0.578674 0.293823 1445640192 -0.760071 0.034485 -0.578674 0.293823 1445640192 -0.760437 0.047974 -0.579468 0.289368 1445640192 -0.760437 0.047974 -0.579468 0.289368 1445640192 -0.760437 0.047974 -0.579468 0.289368 1445640192 -0.760437 0.047974 -0.579468 0.289368 1445640192 -0.760437 0.047974 -0.579468 0.289368 1445640192 -0.760437 0.047974 -0.579468 0.289368 1445640192 -0.760010 0.063904 -0.581360 0.283447 1445640192 -0.760010 0.063904 -0.581360 0.283447 1445640192 -0.760010 0.063904 -0.581360 0.283447 1445640192 -0.760010 0.063904 -0.581360 0.283447 1445640192 -0.760010 0.063904 -0.581360 0.283447 1445640192 -0.760010 0.063904 -0.581360 0.283447 1445640192 -0.760010 0.063904 -0.581360 0.283447 1445640192 -0.760254 0.081787 -0.584045 0.272583 1445640192 -0.760254 0.081787 -0.584045 0.272583 1445640192 -0.760254 0.081787 -0.584045 0.272583 1445640192 -0.760254 0.081787 -0.584045 0.272583 1445640192 -0.760254 0.081787 -0.584045 0.272583 1445640192 -0.762939 0.085999 -0.587708 0.255310 1445640192 -0.762939 0.085999 -0.587708 0.255310 1445640192 -0.762939 0.085999 -0.587708 0.255310 1445640192 -0.762939 0.085999 -0.587708 0.255310 1445640192 -0.762939 0.085999 -0.587708 0.255310 1445640192 -0.762939 0.085999 -0.587708 0.255310 1445640192 -0.769653 0.071838 -0.588989 0.235901 1445640192 -0.769653 0.071838 -0.588989 0.235901 1445640192 -0.769653 0.071838 -0.588989 0.235901 1445640192 -0.769653 0.071838 -0.588989 0.235901 1445640192 -0.769653 0.071838 -0.588989 0.235901 1445640192 -0.769653 0.071838 -0.588989 0.235901 1445640192 -0.769653 0.071838 -0.588989 0.235901 1445640192 -0.778748 0.031372 -0.584717 0.225403 1445640192 -0.778748 0.031372 -0.584717 0.225403 1445640192 -0.778748 0.031372 -0.584717 0.225403 1445640192 -0.778748 0.031372 -0.584717 0.225403 1445640192 -0.778748 0.031372 -0.584717 0.225403 1445640192 -0.778748 0.031372 -0.584717 0.225403 1445640192 -0.787048 0.017395 -0.583618 0.199219 1445640192 -0.787048 0.017395 -0.583618 0.199219 1445640192 -0.787048 0.017395 -0.583618 0.199219 1445640192 -0.787048 0.017395 -0.583618 0.199219 1445640192 -0.787048 0.017395 -0.583618 0.199219 1445640192 -0.787048 0.017395 -0.583618 0.199219 1445640192 -0.789795 0.045532 -0.589172 0.164551 1445640192 -0.789795 0.045532 -0.589172 0.164551 1445640192 -0.789795 0.045532 -0.589172 0.164551 1445640192 -0.789795 0.045532 -0.589172 0.164551 1445640192 -0.789795 0.045532 -0.589172 0.164551 1445640192 -0.789795 0.045532 -0.589172 0.164551 1445640192 -0.789185 0.071472 -0.591492 0.149475 1445640192 -0.789185 0.071472 -0.591492 0.149475 1445640192 -0.789185 0.071472 -0.591492 0.149475 1445640192 -0.789185 0.071472 -0.591492 0.149475 1445640192 -0.789185 0.071472 -0.591492 0.149475 1445640192 -0.789185 0.071472 -0.591492 0.149475 1445640192 -0.789185 0.071472 -0.591492 0.149475 1445640192 -0.787781 0.080627 -0.590820 0.154602 1445640192 -0.787781 0.080627 -0.590820 0.154602 1445640192 -0.787781 0.080627 -0.590820 0.154602 1445640192 -0.787781 0.080627 -0.590820 0.154602 1445640192 -0.787781 0.080627 -0.590820 0.154602 1445640192 -0.787781 0.080627 -0.590820 0.154602 1445640192 -0.785217 0.087891 -0.590515 0.164368 1445640192 -0.785217 0.087891 -0.590515 0.164368 1445640192 -0.785217 0.087891 -0.590515 0.164368 1445640192 -0.785217 0.087891 -0.590515 0.164368 1445640192 -0.785217 0.087891 -0.590515 0.164368 1445640192 -0.785217 0.087891 -0.590515 0.164368 1445640192 -0.780762 0.091553 -0.592834 0.175110 1445640192 -0.780762 0.091553 -0.592834 0.175110 1445640192 -0.780762 0.091553 -0.592834 0.175110 1445640192 -0.780762 0.091553 -0.592834 0.175110 1445640192 -0.780762 0.091553 -0.592834 0.175110 1445640193 -0.780762 0.091553 -0.592834 0.175110 1445640193 -0.776489 0.079712 -0.594604 0.192993 1445640193 -0.776489 0.079712 -0.594604 0.192993 1445640193 -0.776489 0.079712 -0.594604 0.192993 1445640193 -0.776489 0.079712 -0.594604 0.192993 1445640193 -0.776489 0.079712 -0.594604 0.192993 1445640193 -0.776489 0.079712 -0.594604 0.192993 1445640193 -0.778015 0.055420 -0.586914 0.217224 1445640193 -0.778015 0.055420 -0.586914 0.217224 1445640193 -0.778015 0.055420 -0.586914 0.217224 1445640193 -0.778015 0.055420 -0.586914 0.217224 1445640193 -0.778015 0.055420 -0.586914 0.217224 1445640193 -0.778015 0.055420 -0.586914 0.217224 1445640193 -0.778137 0.048950 -0.584412 0.225037 1445640193 -0.778137 0.048950 -0.584412 0.225037 1445640193 -0.778137 0.048950 -0.584412 0.225037 1445640193 -0.778137 0.048950 -0.584412 0.225037 1445640193 -0.778137 0.048950 -0.584412 0.225037 1445640193 -0.778137 0.048950 -0.584412 0.225037 1445640193 -0.777832 0.046448 -0.582764 0.230652 1445640193 -0.777832 0.046448 -0.582764 0.230652 1445640193 -0.777832 0.046448 -0.582764 0.230652 1445640193 -0.777832 0.046448 -0.582764 0.230652 1445640193 -0.777832 0.046448 -0.582764 0.230652 1445640193 -0.777832 0.046448 -0.582764 0.230652 1445640193 -0.780701 0.025391 -0.578369 0.235474 1445640193 -0.780701 0.025391 -0.578369 0.235474 1445640193 -0.780701 0.025391 -0.578369 0.235474 1445640193 -0.780701 0.025391 -0.578369 0.235474 1445640193 -0.780701 0.025391 -0.578369 0.235474 1445640193 -0.780701 0.025391 -0.578369 0.235474 1445640193 -0.786987 0.010132 -0.576477 0.219788 1445640193 -0.786987 0.010132 -0.576477 0.219788 1445640193 -0.786987 0.010132 -0.576477 0.219788 1445640193 -0.786987 0.010132 -0.576477 0.219788 1445640193 -0.786987 0.010132 -0.576477 0.219788 1445640193 -0.786987 0.010132 -0.576477 0.219788 1445640193 -0.786987 0.010132 -0.576477 0.219788 1445640193 -0.790710 0.022949 -0.580872 0.191956 1445640193 -0.790710 0.022949 -0.580872 0.191956 1445640193 -0.790710 0.022949 -0.580872 0.191956 1445640193 -0.790710 0.022949 -0.580872 0.191956 1445640193 -0.790710 0.022949 -0.580872 0.191956 1445640193 -0.790710 0.022949 -0.580872 0.191956 1445640193 -0.790710 0.022949 -0.580872 0.191956 1445640193 -0.790466 0.046448 -0.585876 0.172668 1445640193 -0.790466 0.046448 -0.585876 0.172668 1445640193 -0.790466 0.046448 -0.585876 0.172668 1445640193 -0.790466 0.046448 -0.585876 0.172668 1445640193 -0.790466 0.046448 -0.585876 0.172668 1445640193 -0.790466 0.046448 -0.585876 0.172668 1445640193 -0.786987 0.062622 -0.590698 0.166931 1445640193 -0.786987 0.062622 -0.590698 0.166931 1445640193 -0.786987 0.062622 -0.590698 0.166931 1445640193 -0.786987 0.062622 -0.590698 0.166931 1445640193 -0.786987 0.062622 -0.590698 0.166931 1445640193 -0.786987 0.062622 -0.590698 0.166931 1445640193 -0.781799 0.062012 -0.595886 0.172974 1445640193 -0.781799 0.062012 -0.595886 0.172974 1445640193 -0.781799 0.062012 -0.595886 0.172974 1445640193 -0.781799 0.062012 -0.595886 0.172974 1445640193 -0.781799 0.062012 -0.595886 0.172974 1445640193 -0.781799 0.062012 -0.595886 0.172974 1445640193 -0.776855 0.056458 -0.600586 0.180725 1445640193 -0.776855 0.056458 -0.600586 0.180725 1445640193 -0.776855 0.056458 -0.600586 0.180725 1445640193 -0.776855 0.056458 -0.600586 0.180725 1445640193 -0.776855 0.056458 -0.600586 0.180725 1445640193 -0.776855 0.056458 -0.600586 0.180725 1445640193 -0.770874 0.058167 -0.607483 0.182861 1445640193 -0.770874 0.058167 -0.607483 0.182861 1445640193 -0.770874 0.058167 -0.607483 0.182861 1445640193 -0.770874 0.058167 -0.607483 0.182861 1445640193 -0.770874 0.058167 -0.607483 0.182861 1445640193 -0.770874 0.058167 -0.607483 0.182861 1445640193 -0.769043 0.051819 -0.608337 0.189392 1445640193 -0.769043 0.051819 -0.608337 0.189392 1445640193 -0.769043 0.051819 -0.608337 0.189392 1445640193 -0.769043 0.051819 -0.608337 0.189392 1445640193 -0.769043 0.051819 -0.608337 0.189392 1445640193 -0.769043 0.051819 -0.608337 0.189392 1445640193 -0.767517 0.049011 -0.610229 0.190186 1445640193 -0.767517 0.049011 -0.610229 0.190186 1445640193 -0.767517 0.049011 -0.610229 0.190186 1445640193 -0.767517 0.049011 -0.610229 0.190186 1445640193 -0.767517 0.049011 -0.610229 0.190186 1445640193 -0.767517 0.049011 -0.610229 0.190186 1445640193 -0.767395 0.036377 -0.608032 0.200317 1445640193 -0.767395 0.036377 -0.608032 0.200317 1445640193 -0.767395 0.036377 -0.608032 0.200317 1445640193 -0.767395 0.036377 -0.608032 0.200317 1445640193 -0.767395 0.036377 -0.608032 0.200317 1445640193 -0.767395 0.036377 -0.608032 0.200317 1445640193 -0.772034 0.011353 -0.599792 0.210022 1445640193 -0.772034 0.011353 -0.599792 0.210022 1445640193 -0.772034 0.011353 -0.599792 0.210022 1445640193 -0.772034 0.011353 -0.599792 0.210022 1445640193 -0.772034 0.011353 -0.599792 0.210022 1445640193 -0.772034 0.011353 -0.599792 0.210022 1445640193 -0.772034 0.011353 -0.599792 0.210022 1445640193 -0.777161 0.016479 -0.598145 0.195007 1445640193 -0.777161 0.016479 -0.598145 0.195007 1445640193 -0.777161 0.016479 -0.598145 0.195007 1445640193 -0.777161 0.016479 -0.598145 0.195007 1445640193 -0.777161 0.016479 -0.598145 0.195007 1445640193 -0.777161 0.016479 -0.598145 0.195007 1445640193 -0.776611 0.042725 -0.602600 0.178772 1445640193 -0.776611 0.042725 -0.602600 0.178772 1445640193 -0.776611 0.042725 -0.602600 0.178772 1445640193 -0.776611 0.042725 -0.602600 0.178772 1445640193 -0.776611 0.042725 -0.602600 0.178772 1445640193 -0.776611 0.042725 -0.602600 0.178772 1445640194 -0.774109 0.050720 -0.604370 0.181641 1445640194 -0.774109 0.050720 -0.604370 0.181641 1445640194 -0.774109 0.050720 -0.604370 0.181641 1445640194 -0.774109 0.050720 -0.604370 0.181641 1445640194 -0.774109 0.050720 -0.604370 0.181641 1445640194 -0.774109 0.050720 -0.604370 0.181641 1445640194 -0.771606 0.040710 -0.604065 0.195251 1445640194 -0.771606 0.040710 -0.604065 0.195251 1445640194 -0.771606 0.040710 -0.604065 0.195251 1445640194 -0.771606 0.040710 -0.604065 0.195251 1445640194 -0.771606 0.040710 -0.604065 0.195251 1445640194 -0.771606 0.040710 -0.604065 0.195251 1445640194 -0.771606 0.040710 -0.604065 0.195251 1445640194 -0.770020 0.029541 -0.602295 0.208496 1445640194 -0.770020 0.029541 -0.602295 0.208496 1445640194 -0.770020 0.029541 -0.602295 0.208496 1445640194 -0.770020 0.029541 -0.602295 0.208496 1445640194 -0.770020 0.029541 -0.602295 0.208496 1445640194 -0.770020 0.029541 -0.602295 0.208496 1445640194 -0.769592 0.020081 -0.601135 0.214661 1445640194 -0.769592 0.020081 -0.601135 0.214661 1445640194 -0.769592 0.020081 -0.601135 0.214661 1445640194 -0.769592 0.020081 -0.601135 0.214661 1445640194 -0.769592 0.020081 -0.601135 0.214661 1445640194 -0.769592 0.020081 -0.601135 0.214661 1445640194 -0.771118 0.010071 -0.597656 0.219421 1445640194 -0.771118 0.010071 -0.597656 0.219421 1445640194 -0.771118 0.010071 -0.597656 0.219421 1445640194 -0.771118 0.010071 -0.597656 0.219421 1445640194 -0.771118 0.010071 -0.597656 0.219421 1445640194 -0.771118 0.010071 -0.597656 0.219421 1445640194 -0.771118 0.010071 -0.597656 0.219421 1445640194 -0.772827 0.003052 -0.594299 0.222656 1445640194 -0.772827 0.003052 -0.594299 0.222656 1445640194 -0.772827 0.003052 -0.594299 0.222656 1445640194 -0.772827 0.003052 -0.594299 0.222656 1445640194 -0.772827 0.003052 -0.594299 0.222656 1445640194 -0.772827 0.003052 -0.594299 0.222656 1445640194 -0.772400 0.007080 -0.593872 0.225281 1445640194 -0.772400 0.007080 -0.593872 0.225281 1445640194 -0.772400 0.007080 -0.593872 0.225281 1445640194 -0.772400 0.007080 -0.593872 0.225281 1445640194 -0.772400 0.007080 -0.593872 0.225281 1445640194 -0.772400 0.007080 -0.593872 0.225281 1445640194 -0.773071 -0.006042 -0.589478 0.234375 1445640194 -0.773071 -0.006042 -0.589478 0.234375 1445640194 -0.773071 -0.006042 -0.589478 0.234375 1445640194 -0.773071 -0.006042 -0.589478 0.234375 1445640194 -0.773071 -0.006042 -0.589478 0.234375 1445640194 -0.773071 -0.006042 -0.589478 0.234375 1445640194 -0.777649 -0.015320 -0.587219 0.224243 1445640194 -0.777649 -0.015320 -0.587219 0.224243 1445640194 -0.777649 -0.015320 -0.587219 0.224243 1445640194 -0.777649 -0.015320 -0.587219 0.224243 1445640194 -0.777649 -0.015320 -0.587219 0.224243 1445640194 -0.777649 -0.015320 -0.587219 0.224243 1445640194 -0.780701 0.001160 -0.592957 0.197449 1445640194 -0.780701 0.001160 -0.592957 0.197449 1445640194 -0.780701 0.001160 -0.592957 0.197449 1445640194 -0.780701 0.001160 -0.592957 0.197449 1445640194 -0.780701 0.001160 -0.592957 0.197449 1445640194 -0.780701 0.001160 -0.592957 0.197449 1445640194 -0.778625 0.013855 -0.601074 0.179749 1445640194 -0.778625 0.013855 -0.601074 0.179749 1445640194 -0.778625 0.013855 -0.601074 0.179749 1445640194 -0.778625 0.013855 -0.601074 0.179749 1445640194 -0.778625 0.013855 -0.601074 0.179749 1445640194 -0.778625 0.013855 -0.601074 0.179749 1445640194 -0.774109 0.009399 -0.607666 0.177368 1445640194 -0.774109 0.009399 -0.607666 0.177368 1445640194 -0.774109 0.009399 -0.607666 0.177368 1445640194 -0.774109 0.009399 -0.607666 0.177368 1445640194 -0.774109 0.009399 -0.607666 0.177368 1445640194 -0.774109 0.009399 -0.607666 0.177368 1445640194 -0.770935 -0.003784 -0.610046 0.183105 1445640194 -0.770935 -0.003784 -0.610046 0.183105 1445640194 -0.770935 -0.003784 -0.610046 0.183105 1445640194 -0.770935 -0.003784 -0.610046 0.183105 1445640194 -0.770935 -0.003784 -0.610046 0.183105 1445640194 -0.770935 -0.003784 -0.610046 0.183105 1445640194 -0.770935 -0.003784 -0.610046 0.183105 1445640194 -0.768921 -0.014160 -0.611755 0.185486 1445640194 -0.768921 -0.014160 -0.611755 0.185486 1445640194 -0.768921 -0.014160 -0.611755 0.185486 1445640194 -0.768921 -0.014160 -0.611755 0.185486 1445640194 -0.768921 -0.014160 -0.611755 0.185486 1445640194 -0.768921 -0.014160 -0.611755 0.185486 1445640194 -0.770630 -0.023560 -0.607788 0.190430 1445640194 -0.770630 -0.023560 -0.607788 0.190430 1445640194 -0.770630 -0.023560 -0.607788 0.190430 1445640194 -0.770630 -0.023560 -0.607788 0.190430 1445640194 -0.770630 -0.023560 -0.607788 0.190430 1445640194 -0.770630 -0.023560 -0.607788 0.190430 1445640194 -0.773010 -0.024963 -0.603882 0.193115 1445640194 -0.773010 -0.024963 -0.603882 0.193115 1445640194 -0.773010 -0.024963 -0.603882 0.193115 1445640194 -0.772888 -0.014282 -0.602905 0.197388 1445640194 -0.772888 -0.014282 -0.602905 0.197388 1445640194 -0.772888 -0.014282 -0.602905 0.197388 1445640194 -0.772888 -0.014282 -0.602905 0.197388 1445640194 -0.772888 -0.014282 -0.602905 0.197388 1445640194 -0.772888 -0.014282 -0.602905 0.197388 1445640194 -0.772888 -0.014282 -0.602905 0.197388 1445640194 -0.773132 -0.020386 -0.596069 0.215820 1445640194 -0.773132 -0.020386 -0.596069 0.215820 1445640194 -0.773132 -0.020386 -0.596069 0.215820 1445640194 -0.773132 -0.020386 -0.596069 0.215820 1445640194 -0.773132 -0.020386 -0.596069 0.215820 1445640194 -0.776917 -0.034668 -0.587830 0.222900 1445640195 -0.776917 -0.034668 -0.587830 0.222900 1445640195 -0.776917 -0.034668 -0.587830 0.222900 1445640195 -0.776917 -0.034668 -0.587830 0.222900 1445640195 -0.776917 -0.034668 -0.587830 0.222900 1445640195 -0.776917 -0.034668 -0.587830 0.222900 1445640195 -0.776917 -0.034668 -0.587830 0.222900 1445640195 -0.781311 -0.022278 -0.588257 0.207458 1445640195 -0.781311 -0.022278 -0.588257 0.207458 1445640195 -0.781311 -0.022278 -0.588257 0.207458 1445640195 -0.781311 -0.022278 -0.588257 0.207458 1445640195 -0.781311 -0.022278 -0.588257 0.207458 1445640195 -0.781311 -0.022278 -0.588257 0.207458 1445640195 -0.781311 -0.022278 -0.588257 0.207458 1445640195 -0.780396 -0.004883 -0.594604 0.193542 1445640195 -0.780396 -0.004883 -0.594604 0.193542 1445640195 -0.780396 -0.004883 -0.594604 0.193542 1445640195 -0.780396 -0.004883 -0.594604 0.193542 1445640195 -0.780396 -0.004883 -0.594604 0.193542 1445640195 -0.780396 -0.004883 -0.594604 0.193542 1445640195 -0.775940 -0.007874 -0.599670 0.195923 1445640195 -0.775940 -0.007874 -0.599670 0.195923 1445640195 -0.775940 -0.007874 -0.599670 0.195923 1445640195 -0.775940 -0.007874 -0.599670 0.195923 1445640195 -0.775940 -0.007874 -0.599670 0.195923 1445640195 -0.775940 -0.007874 -0.599670 0.195923 1445640195 -0.771851 -0.030090 -0.597961 0.214050 1445640195 -0.771851 -0.030090 -0.597961 0.214050 1445640195 -0.771851 -0.030090 -0.597961 0.214050 1445640195 -0.771851 -0.030090 -0.597961 0.214050 1445640195 -0.771851 -0.030090 -0.597961 0.214050 1445640195 -0.771851 -0.030090 -0.597961 0.214050 1445640195 -0.771851 -0.030090 -0.597961 0.214050 1445640195 -0.769287 -0.044861 -0.596436 0.224915 1445640195 -0.769287 -0.044861 -0.596436 0.224915 1445640195 -0.769287 -0.044861 -0.596436 0.224915 1445640195 -0.769287 -0.044861 -0.596436 0.224915 1445640195 -0.769287 -0.044861 -0.596436 0.224915 1445640195 -0.769287 -0.044861 -0.596436 0.224915 1445640195 -0.771362 -0.043640 -0.593445 0.225769 1445640195 -0.771362 -0.043640 -0.593445 0.225769 1445640195 -0.771362 -0.043640 -0.593445 0.225769 1445640195 -0.771362 -0.043640 -0.593445 0.225769 1445640195 -0.771362 -0.043640 -0.593445 0.225769 1445640195 -0.771362 -0.043640 -0.593445 0.225769 1445640195 -0.771362 -0.043640 -0.593445 0.225769 1445640195 -0.773743 -0.034790 -0.592224 0.222412 1445640195 -0.773743 -0.034790 -0.592224 0.222412 1445640195 -0.773743 -0.034790 -0.592224 0.222412 1445640195 -0.773743 -0.034790 -0.592224 0.222412 1445640195 -0.773743 -0.034790 -0.592224 0.222412 1445640195 -0.773743 -0.034790 -0.592224 0.222412 1445640195 -0.772705 -0.028687 -0.594666 0.220398 1445640195 -0.772705 -0.028687 -0.594666 0.220398 1445640195 -0.772705 -0.028687 -0.594666 0.220398 1445640195 -0.772705 -0.028687 -0.594666 0.220398 1445640195 -0.772705 -0.028687 -0.594666 0.220398 1445640195 -0.772705 -0.028687 -0.594666 0.220398 1445640195 -0.771179 -0.044739 -0.591614 0.230957 1445640195 -0.771179 -0.044739 -0.591614 0.230957 1445640195 -0.771179 -0.044739 -0.591614 0.230957 1445640195 -0.771179 -0.044739 -0.591614 0.230957 1445640195 -0.771179 -0.044739 -0.591614 0.230957 1445640195 -0.771179 -0.044739 -0.591614 0.230957 1445640195 -0.771179 -0.044739 -0.591614 0.230957 1445640195 -0.772217 -0.070984 -0.585510 0.236328 1445640195 -0.772217 -0.070984 -0.585510 0.236328 1445640195 -0.772217 -0.070984 -0.585510 0.236328 1445640195 -0.772217 -0.070984 -0.585510 0.236328 1445640195 -0.772217 -0.070984 -0.585510 0.236328 1445640195 -0.772217 -0.070984 -0.585510 0.236328 1445640195 -0.775146 -0.064453 -0.587708 0.222839 1445640195 -0.775146 -0.064453 -0.587708 0.222839 1445640195 -0.775146 -0.064453 -0.587708 0.222839 1445640195 -0.775146 -0.064453 -0.587708 0.222839 1445640195 -0.775146 -0.064453 -0.587708 0.222839 1445640195 -0.775146 -0.064453 -0.587708 0.222839 1445640195 -0.773071 -0.045166 -0.595642 0.213623 1445640195 -0.773071 -0.045166 -0.595642 0.213623 1445640195 -0.773071 -0.045166 -0.595642 0.213623 1445640195 -0.773071 -0.045166 -0.595642 0.213623 1445640195 -0.773071 -0.045166 -0.595642 0.213623 1445640195 -0.767761 -0.044189 -0.600952 0.217834 1445640195 -0.767761 -0.044189 -0.600952 0.217834 1445640195 -0.767761 -0.044189 -0.600952 0.217834 1445640195 -0.767761 -0.044189 -0.600952 0.217834 1445640195 -0.767761 -0.044189 -0.600952 0.217834 1445640195 -0.767761 -0.044189 -0.600952 0.217834 1445640195 -0.763062 -0.054688 -0.604004 0.223755 1445640195 -0.763062 -0.054688 -0.604004 0.223755 1445640195 -0.763062 -0.054688 -0.604004 0.223755 1445640195 -0.763062 -0.054688 -0.604004 0.223755 1445640195 -0.763062 -0.054688 -0.604004 0.223755 1445640195 -0.763062 -0.054688 -0.604004 0.223755 1445640195 -0.758484 -0.068359 -0.606018 0.229919 1445640195 -0.758484 -0.068359 -0.606018 0.229919 1445640195 -0.758484 -0.068359 -0.606018 0.229919 1445640195 -0.758484 -0.068359 -0.606018 0.229919 1445640195 -0.758484 -0.068359 -0.606018 0.229919 1445640195 -0.758484 -0.068359 -0.606018 0.229919 1445640195 -0.758484 -0.081238 -0.602905 0.233948 1445640195 -0.758484 -0.081238 -0.602905 0.233948 1445640195 -0.758484 -0.081238 -0.602905 0.233948 1445640195 -0.758484 -0.081238 -0.602905 0.233948 1445640195 -0.758484 -0.081238 -0.602905 0.233948 1445640195 -0.758484 -0.081238 -0.602905 0.233948 1445640195 -0.761658 -0.076355 -0.602295 0.226563 1445640195 -0.761658 -0.076355 -0.602295 0.226563 1445640195 -0.761658 -0.076355 -0.602295 0.226563 1445640195 -0.761658 -0.076355 -0.602295 0.226563 1445640195 -0.761658 -0.076355 -0.602295 0.226563 1445640195 -0.761658 -0.076355 -0.602295 0.226563 1445640195 -0.761658 -0.076355 -0.602295 0.226563 1445640195 -0.763428 -0.056396 -0.604004 0.221863 1445640195 -0.763428 -0.056396 -0.604004 0.221863 1445640196 -0.763428 -0.056396 -0.604004 0.221863 1445640196 -0.763428 -0.056396 -0.604004 0.221863 1445640196 -0.763428 -0.056396 -0.604004 0.221863 1445640196 -0.763428 -0.056396 -0.604004 0.221863 1445640196 -0.763184 -0.052673 -0.599854 0.234497 1445640196 -0.763184 -0.052673 -0.599854 0.234497 1445640196 -0.763184 -0.052673 -0.599854 0.234497 1445640196 -0.763184 -0.052673 -0.599854 0.234497 1445640196 -0.763184 -0.052673 -0.599854 0.234497 1445640196 -0.763184 -0.052673 -0.599854 0.234497 1445640196 -0.763184 -0.052673 -0.599854 0.234497 1445640196 -0.767517 -0.068848 -0.589478 0.242493 1445640196 -0.767517 -0.068848 -0.589478 0.242493 1445640196 -0.767517 -0.068848 -0.589478 0.242493 1445640196 -0.767517 -0.068848 -0.589478 0.242493 1445640196 -0.774841 -0.062195 -0.588074 0.223633 1445640196 -0.774841 -0.062195 -0.588074 0.223633 1445640196 -0.774841 -0.062195 -0.588074 0.223633 1445640196 -0.774841 -0.062195 -0.588074 0.223633 1445640196 -0.774841 -0.062195 -0.588074 0.223633 1445640196 -0.774841 -0.062195 -0.588074 0.223633 1445640196 -0.774841 -0.062195 -0.588074 0.223633 1445640196 -0.777527 -0.042847 -0.594177 0.201599 1445640196 -0.777527 -0.042847 -0.594177 0.201599 1445640196 -0.777527 -0.042847 -0.594177 0.201599 1445640196 -0.777527 -0.042847 -0.594177 0.201599 1445640196 -0.777527 -0.042847 -0.594177 0.201599 1445640196 -0.777527 -0.042847 -0.594177 0.201599 1445640196 -0.774292 -0.041687 -0.599609 0.198242 1445640196 -0.774292 -0.041687 -0.599609 0.198242 1445640196 -0.774292 -0.041687 -0.599609 0.198242 1445640196 -0.774292 -0.041687 -0.599609 0.198242 1445640196 -0.774292 -0.041687 -0.599609 0.198242 1445640196 -0.774292 -0.041687 -0.599609 0.198242 1445640196 -0.768311 -0.054993 -0.601990 0.210571 1445640196 -0.768311 -0.054993 -0.601990 0.210571 1445640196 -0.768311 -0.054993 -0.601990 0.210571 1445640196 -0.768311 -0.054993 -0.601990 0.210571 1445640196 -0.768311 -0.054993 -0.601990 0.210571 1445640196 -0.768311 -0.054993 -0.601990 0.210571 1445640196 -0.768311 -0.054993 -0.601990 0.210571 1445640196 -0.762634 -0.070129 -0.602722 0.224365 1445640196 -0.762634 -0.070129 -0.602722 0.224365 1445640196 -0.762634 -0.070129 -0.602722 0.224365 1445640196 -0.762634 -0.070129 -0.602722 0.224365 1445640196 -0.762634 -0.070129 -0.602722 0.224365 1445640196 -0.762634 -0.070129 -0.602722 0.224365 1445640196 -0.759277 -0.086853 -0.601135 0.233826 1445640196 -0.759277 -0.086853 -0.601135 0.233826 1445640196 -0.759277 -0.086853 -0.601135 0.233826 1445640196 -0.759277 -0.086853 -0.601135 0.233826 1445640196 -0.759277 -0.086853 -0.601135 0.233826 1445640196 -0.759277 -0.086853 -0.601135 0.233826 1445640196 -0.759705 -0.101501 -0.594238 0.243896 1445640196 -0.759705 -0.101501 -0.594238 0.243896 1445640196 -0.759705 -0.101501 -0.594238 0.243896 1445640196 -0.759705 -0.101501 -0.594238 0.243896 1445640196 -0.759705 -0.101501 -0.594238 0.243896 1445640196 -0.759705 -0.101501 -0.594238 0.243896 1445640196 -0.759705 -0.101501 -0.594238 0.243896 1445640196 -0.762756 -0.099854 -0.587830 0.250366 1445640196 -0.762756 -0.099854 -0.587830 0.250366 1445640196 -0.762756 -0.099854 -0.587830 0.250366 1445640196 -0.762756 -0.099854 -0.587830 0.250366 1445640196 -0.762756 -0.099854 -0.587830 0.250366 1445640196 -0.762756 -0.099854 -0.587830 0.250366 1445640196 -0.762756 -0.099854 -0.587830 0.250366 1445640196 -0.764038 -0.076904 -0.590393 0.248718 1445640196 -0.764038 -0.076904 -0.590393 0.248718 1445640196 -0.764038 -0.076904 -0.590393 0.248718 1445640196 -0.764038 -0.076904 -0.590393 0.248718 1445640196 -0.764038 -0.076904 -0.590393 0.248718 1445640196 -0.764038 -0.076904 -0.590393 0.248718 1445640196 -0.765381 -0.071472 -0.585999 0.256592 1445640196 -0.765381 -0.071472 -0.585999 0.256592 1445640196 -0.765381 -0.071472 -0.585999 0.256592 1445640196 -0.765381 -0.071472 -0.585999 0.256592 1445640196 -0.765381 -0.071472 -0.585999 0.256592 1445640196 -0.765381 -0.071472 -0.585999 0.256592 1445640196 -0.769104 -0.089966 -0.577454 0.258789 1445640196 -0.769104 -0.089966 -0.577454 0.258789 1445640196 -0.769104 -0.089966 -0.577454 0.258789 1445640196 -0.769104 -0.089966 -0.577454 0.258789 1445640196 -0.769104 -0.089966 -0.577454 0.258789 1445640196 -0.769104 -0.089966 -0.577454 0.258789 1445640196 -0.769104 -0.089966 -0.577454 0.258789 1445640196 -0.775146 -0.088196 -0.577148 0.241638 1445640196 -0.775146 -0.088196 -0.577148 0.241638 1445640196 -0.775146 -0.088196 -0.577148 0.241638 1445640196 -0.775146 -0.088196 -0.577148 0.241638 1445640196 -0.775146 -0.088196 -0.577148 0.241638 1445640196 -0.775146 -0.088196 -0.577148 0.241638 1445640196 -0.777893 -0.073853 -0.583618 0.221069 1445640196 -0.777893 -0.073853 -0.583618 0.221069 1445640196 -0.777893 -0.073853 -0.583618 0.221069 1445640196 -0.777893 -0.073853 -0.583618 0.221069 1445640196 -0.777893 -0.073853 -0.583618 0.221069 1445640196 -0.777893 -0.073853 -0.583618 0.221069 1445640196 -0.777283 -0.075500 -0.587219 0.213013 1445640196 -0.777283 -0.075500 -0.587219 0.213013 1445640196 -0.777283 -0.075500 -0.587219 0.213013 1445640196 -0.777283 -0.075500 -0.587219 0.213013 1445640196 -0.777283 -0.075500 -0.587219 0.213013 1445640196 -0.777283 -0.075500 -0.587219 0.213013 1445640196 -0.774841 -0.086731 -0.589050 0.212646 1445640196 -0.774841 -0.086731 -0.589050 0.212646 1445640196 -0.774841 -0.086731 -0.589050 0.212646 1445640196 -0.774841 -0.086731 -0.589050 0.212646 1445640196 -0.774841 -0.086731 -0.589050 0.212646 1445640196 -0.774841 -0.086731 -0.589050 0.212646 1445640196 -0.774841 -0.086731 -0.589050 0.212646 1445640196 -0.772034 -0.099609 -0.590088 0.214294 1445640196 -0.772034 -0.099609 -0.590088 0.214294 1445640196 -0.772034 -0.099609 -0.590088 0.214294 1445640197 -0.772034 -0.099609 -0.590088 0.214294 1445640197 -0.772034 -0.099609 -0.590088 0.214294 1445640197 -0.772034 -0.099609 -0.590088 0.214294 1445640197 -0.771423 -0.116211 -0.585754 0.219849 1445640197 -0.771423 -0.116211 -0.585754 0.219849 1445640197 -0.771423 -0.116211 -0.585754 0.219849 1445640197 -0.771423 -0.116211 -0.585754 0.219849 1445640197 -0.771423 -0.116211 -0.585754 0.219849 1445640197 -0.771423 -0.116211 -0.585754 0.219849 1445640197 -0.776306 -0.123108 -0.576721 0.222900 1445640197 -0.776306 -0.123108 -0.576721 0.222900 1445640197 -0.776306 -0.123108 -0.576721 0.222900 1445640197 -0.776306 -0.123108 -0.576721 0.222900 1445640197 -0.776306 -0.123108 -0.576721 0.222900 1445640197 -0.776306 -0.123108 -0.576721 0.222900 1445640197 -0.782593 -0.099487 -0.577576 0.210205 1445640197 -0.782593 -0.099487 -0.577576 0.210205 1445640197 -0.782593 -0.099487 -0.577576 0.210205 1445640197 
-0.240417 0.379578 0.805908 0.385376 1445640199 -0.240417 0.379578 0.805908 0.385376 1445640199 -0.240417 0.379578 0.805908 0.385376 1445640199 -0.240417 0.379578 0.805908 0.385376 1445640199 -0.240417 0.379578 0.805908 0.385376 1445640199 -0.240417 0.379578 0.805908 0.385376 1445640199 -0.240417 0.379578 0.805908 0.385376 1445640199 -0.293457 0.404724 0.762878 0.409851 1445640199 -0.293457 0.404724 0.762878 0.409851 1445640199 -0.293457 0.404724 0.762878 0.409851 1445640199 -0.293457 0.404724 0.762878 0.409851 1445640199 -0.293457 0.404724 0.762878 0.409851 1445640199 -0.293457 0.404724 0.762878 0.409851 1445640199 -0.379272 0.488647 0.586121 0.523254 1445640199 -0.379272 0.488647 0.586121 0.523254 1445640199 -0.379272 0.488647 0.586121 0.523254 1445640199 -0.379272 0.488647 0.586121 0.523254 1445640199 -0.379272 0.488647 0.586121 0.523254 1445640199 -0.379272 0.488647 0.586121 0.523254 1445640199 -0.568542 0.449463 0.261475 0.637451 1445640199 -0.568542 0.449463 0.261475 0.637451 1445640199 -0.568542 0.449463 0.261475 0.637451 1445640199 -0.568542 0.449463 0.261475 0.637451 1445640199 -0.568542 0.449463 0.261475 0.637451 1445640199 -0.568542 0.449463 0.261475 0.637451 1445640199 -0.568542 0.449463 0.261475 0.637451 1445640199 -0.753479 0.075500 -0.098328 0.645630 1445640199 -0.753479 0.075500 -0.098328 0.645630 1445640199 -0.753479 0.075500 -0.098328 0.645630 1445640199 -0.753479 0.075500 -0.098328 0.645630 1445640199 -0.753479 0.075500 -0.098328 0.645630 1445640199 -0.753479 0.075500 -0.098328 0.645630 1445640199 -0.717285 -0.221619 -0.142090 0.645203 1445640199 -0.717285 -0.221619 -0.142090 0.645203 1445640199 -0.717285 -0.221619 -0.142090 0.645203 1445640199 -0.717285 -0.221619 -0.142090 0.645203 1445640199 -0.717285 -0.221619 -0.142090 0.645203 1445640199 -0.717285 -0.221619 -0.142090 0.645203 1445640199 -0.682068 -0.231567 0.071838 0.689941 1445640199 -0.682068 -0.231567 0.071838 0.689941 1445640199 -0.682068 -0.231567 0.071838 0.689941 1445640199 -0.682068 -0.231567 0.071838 0.689941 1445640199 -0.682068 -0.231567 0.071838 0.689941 1445640199 -0.682068 -0.231567 0.071838 0.689941 1445640199 -0.679810 -0.001831 0.050781 0.731628 1445640199 -0.679810 -0.001831 0.050781 0.731628 1445640199 -0.679810 -0.001831 0.050781 0.731628 1445640199 -0.679810 -0.001831 0.050781 0.731628 1445640199 -0.679810 -0.001831 0.050781 0.731628 1445640199 -0.679810 -0.001831 0.050781 0.731628 1445640199 -0.642517 0.186279 0.168091 0.723999 1445640199 -0.642517 0.186279 0.168091 0.723999 1445640199 -0.642517 0.186279 0.168091 0.723999 1445640199 -0.642517 0.186279 0.168091 0.723999 1445640199 -0.642517 0.186279 0.168091 0.723999 1445640199 -0.642517 0.186279 0.168091 0.723999 1445640199 -0.564453 0.354187 0.416504 0.618408 1445640199 -0.564453 0.354187 0.416504 0.618408 1445640199 -0.564453 0.354187 0.416504 0.618408 1445640199 -0.564453 0.354187 0.416504 0.618408 1445640199 -0.564453 0.354187 0.416504 0.618408 1445640199 -0.564453 0.354187 0.416504 0.618408 1445640199 -0.438232 0.474426 0.608398 0.461121 1445640199 -0.438232 0.474426 0.608398 0.461121 1445640199 -0.438232 0.474426 0.608398 0.461121 1445640199 -0.438232 0.474426 0.608398 0.461121 1445640199 -0.438232 0.474426 0.608398 0.461121 1445640199 -0.438232 0.474426 0.608398 0.461121 1445640199 -0.249756 0.548462 0.696289 0.389832 1445640199 -0.249756 0.548462 0.696289 0.389832 1445640199 -0.249756 0.548462 0.696289 0.389832 1445640199 -0.249756 0.548462 0.696289 0.389832 1445640199 -0.249756 0.548462 0.696289 0.389832 1445640199 -0.249756 0.548462 0.696289 0.389832 1445640199 -0.249756 0.548462 0.696289 0.389832 1445640199 -0.204163 0.501526 0.747131 0.385315 1445640199 -0.204163 0.501526 0.747131 0.385315 1445640199 -0.204163 0.501526 0.747131 0.385315 1445640199 -0.204163 0.501526 0.747131 0.385315 1445640199 -0.204163 0.501526 0.747131 0.385315 1445640199 -0.204163 0.501526 0.747131 0.385315 1445640199 -0.204163 0.501526 0.747131 0.385315 1445640199 -0.294128 0.476929 0.650452 0.512756 1445640199 -0.294128 0.476929 0.650452 0.512756 1445640199 -0.294128 0.476929 0.650452 0.512756 1445640199 -0.294128 0.476929 0.650452 0.512756 1445640199 -0.294128 0.476929 0.650452 0.512756 1445640199 -0.294128 0.476929 0.650452 0.512756 1445640199 -0.497192 0.426819 0.426331 0.623535 1445640199 -0.497192 0.426819 0.426331 0.623535 1445640199 -0.497192 0.426819 0.426331 0.623535 1445640199 -0.497192 0.426819 0.426331 0.623535 1445640199 -0.497192 0.426819 0.426331 0.623535 1445640199 -0.497192 0.426819 0.426331 0.623535 1445640199 -0.716370 0.216431 0.074158 0.659119 1445640199 -0.716370 0.216431 0.074158 0.659119 1445640199 -0.716370 0.216431 0.074158 0.659119 1445640199 -0.716370 0.216431 0.074158 0.659119 1445640199 -0.716370 0.216431 0.074158 0.659119 1445640199 -0.716370 0.216431 0.074158 0.659119 1445640199 -0.770203 -0.183716 0.019348 0.610474 1445640199 -0.770203 -0.183716 0.019348 0.610474 1445640199 -0.770203 -0.183716 0.019348 0.610474 1445640199 -0.770203 -0.183716 0.019348 0.610474 1445640199 -0.770203 -0.183716 0.019348 0.610474 1445640199 -0.770203 -0.183716 0.019348 0.610474 1445640199 -0.755554 -0.085632 -0.009888 0.649414 1445640199 -0.755554 -0.085632 -0.009888 0.649414 1445640199 -0.755554 -0.085632 -0.009888 0.649414 1445640199 -0.755554 -0.085632 -0.009888 0.649414 1445640199 -0.755554 -0.085632 -0.009888 0.649414 1445640199 -0.755554 -0.085632 -0.009888 0.649414 1445640199 -0.755554 -0.085632 -0.009888 0.649414 1445640200 -0.720276 0.103455 0.002441 0.685913 1445640200 -0.720276 0.103455 0.002441 0.685913 1445640200 -0.720276 0.103455 0.002441 0.685913 1445640200 -0.720276 0.103455 0.002441 0.685913 1445640200 -0.720276 0.103455 0.002441 0.685913 1445640200 -0.720276 0.103455 0.002441 0.685913 1445640200 -0.643372 0.280884 0.178589 0.689392 1445640200 -0.643372 0.280884 0.178589 0.689392 1445640200 -0.643372 0.280884 0.178589 0.689392 1445640200 -0.643372 0.280884 0.178589 0.689392 1445640200 -0.643372 0.280884 0.178589 0.689392 1445640200 -0.643372 0.280884 0.178589 0.689392 1445640200 -0.643372 0.280884 0.178589 0.689392 1445640200 -0.526001 0.427979 0.439758 0.588867 1445640200 -0.526001 0.427979 0.439758 0.588867 1445640200 -0.526001 0.427979 0.439758 0.588867 1445640200 -0.526001 0.427979 0.439758 0.588867 1445640200 -0.526001 0.427979 0.439758 0.588867 1445640200 -0.526001 0.427979 0.439758 0.588867 1445640200 -0.362915 0.513306 0.660889 0.409729 1445640200 -0.362915 0.513306 0.660889 0.409729 1445640200 -0.362915 0.513306 0.660889 0.409729 1445640200 -0.362915 0.513306 0.660889 0.409729 1445640200 -0.362915 0.513306 0.660889 0.409729 1445640200 -0.188171 0.536438 0.736084 0.367310 1445640200 -0.188171 0.536438 0.736084 0.367310 1445640200 -0.188171 0.536438 0.736084 0.367310 1445640200 -0.188171 0.536438 0.736084 0.367310 1445640200 -0.188171 0.536438 0.736084 0.367310 1445640200 -0.188171 0.536438 0.736084 0.367310 1445640200 -0.200928 0.491028 0.738037 0.416809 1445640200 -0.200928 0.491028 0.738037 0.416809 1445640200 -0.200928 0.491028 0.738037 0.416809 1445640200 -0.200928 0.491028 0.738037 0.416809 1445640200 -0.200928 0.491028 0.738037 0.416809 1445640200 -0.200928 0.491028 0.738037 0.416809 1445640200 -0.328918 0.479797 0.546936 0.601990 1445640200 -0.328918 0.479797 0.546936 0.601990 1445640200 -0.328918 0.479797 0.546936 0.601990 1445640200 -0.328918 0.479797 0.546936 0.601990 1445640200 -0.328918 0.479797 0.546936 0.601990 1445640200 -0.328918 0.479797 0.546936 0.601990 1445640200 -0.328918 0.479797 0.546936 0.601990 1445640200 -0.564819 0.331787 0.231873 0.719055 1445640200 -0.564819 0.331787 0.231873 0.719055 1445640200 -0.564819 0.331787 0.231873 0.719055 1445640200 -0.564819 0.331787 0.231873 0.719055 1445640200 -0.564819 0.331787 0.231873 0.719055 1445640200 -0.564819 0.331787 0.231873 0.719055 1445640200 -0.720581 -0.087646 -0.038025 0.686768 1445640200 -0.720581 -0.087646 -0.038025 0.686768 1445640200 -0.720581 -0.087646 -0.038025 0.686768 1445640200 -0.720581 -0.087646 -0.038025 0.686768 1445640200 -0.720581 -0.087646 -0.038025 0.686768 1445640200 -0.720581 -0.087646 -0.038025 0.686768 1445640200 -0.703125 -0.232544 0.033325 0.671143 1445640200 -0.703125 -0.232544 0.033325 0.671143 1445640200 -0.703125 -0.232544 0.033325 0.671143 1445640200 -0.703125 -0.232544 0.033325 0.671143 1445640200 -0.703125 -0.232544 0.033325 0.671143 1445640200 -0.703125 -0.232544 0.033325 0.671143 1445640200 -0.700928 -0.076233 0.020630 0.708862 1445640200 -0.700928 -0.076233 0.020630 0.708862 1445640200 -0.700928 -0.076233 0.020630 0.708862 1445640200 -0.700928 -0.076233 0.020630 0.708862 1445640200 -0.700928 -0.076233 0.020630 0.708862 1445640200 -0.700928 -0.076233 0.020630 0.708862 1445640200 -0.700928 -0.076233 0.020630 0.708862 1445640200 -0.666809 0.077454 0.148926 0.726074 1445640200 -0.666809 0.077454 0.148926 0.726074 1445640200 -0.666809 0.077454 0.148926 0.726074 1445640200 -0.666809 0.077454 0.148926 0.726074 1445640200 -0.666809 0.077454 0.148926 0.726074 1445640200 -0.666809 0.077454 0.148926 0.726074 1445640200 -0.588989 0.266541 0.335510 0.685181 1445640200 -0.588989 0.266541 0.335510 0.685181 1445640200 -0.588989 0.266541 0.335510 0.685181 1445640200 -0.588989 0.266541 0.335510 0.685181 1445640200 -0.588989 0.266541 0.335510 0.685181 1445640200 -0.588989 0.266541 0.335510 0.685181 1445640200 -0.588989 0.266541 0.335510 0.685181 1445640200 -0.451172 0.428894 0.563110 0.543457 1445640200 -0.451172 0.428894 0.563110 0.543457 1445640200 -0.451172 0.428894 0.563110 0.543457 1445640200 -0.451172 0.428894 0.563110 0.543457 1445640200 -0.451172 0.428894 0.563110 0.543457 1445640200 -0.451172 0.428894 0.563110 0.543457 1445640200 -0.276978 0.532043 0.697021 0.392761 1445640200 -0.276978 0.532043 0.697021 0.392761 1445640200 -0.276978 0.532043 0.697021 0.392761 1445640200 -0.276978 0.532043 0.697021 0.392761 1445640200 -0.276978 0.532043 0.697021 0.392761 1445640200 -0.276978 0.532043 0.697021 0.392761 1445640200 -0.276978 0.532043 0.697021 0.392761 1445640200 -0.202209 0.535950 0.729065 0.374512 1445640200 -0.202209 0.535950 0.729065 0.374512 1445640200 -0.202209 0.535950 0.729065 0.374512 1445640200 -0.202209 0.535950 0.729065 0.374512 1445640200 -0.202209 0.535950 0.729065 0.374512 1445640200 -0.310059 0.500916 0.621765 0.515991 1445640200 -0.310059 0.500916 0.621765 0.515991 1445640200 -0.310059 0.500916 0.621765 0.515991 1445640200 -0.310059 0.500916 0.621765 0.515991 1445640200 -0.310059 0.500916 0.621765 0.515991 1445640200 -0.310059 0.500916 0.621765 0.515991 1445640200 -0.520508 0.376404 0.374023 0.668945 1445640200 -0.520508 0.376404 0.374023 0.668945 1445640200 -0.520508 0.376404 0.374023 0.668945 1445640200 -0.520508 0.376404 0.374023 0.668945 1445640200 -0.520508 0.376404 0.374023 0.668945 1445640200 -0.520508 0.376404 0.374023 0.668945 1445640200 -0.520508 0.376404 0.374023 0.668945 1445640200 -0.693726 0.069275 -0.004944 0.716919 1445640201 -0.693726 0.069275 -0.004944 0.716919 1445640201 -0.693726 0.069275 -0.004944 0.716919 1445640201 -0.693726 0.069275 -0.004944 0.716919 1445640201 -0.693726 0.069275 -0.004944 0.716919 1445640201 -0.693726 0.069275 -0.004944 0.716919 1445640201 -0.738159 -0.146667 0.008545 0.658447 1445640201 -0.738159 -0.146667 0.008545 0.658447 1445640201 -0.738159 -0.146667 0.008545 0.658447 1445640201 -0.738159 -0.146667 0.008545 0.658447 1445640201 -0.738159 -0.146667 0.008545 0.658447 1445640201 -0.738159 -0.146667 0.008545 0.658447 1445640201 -0.717957 0.030762 0.008972 0.695374 1445640201 -0.717957 0.030762 0.008972 0.695374 1445640201 -0.717957 0.030762 0.008972 0.695374 1445640201 -0.717957 0.030762 0.008972 0.695374 1445640201 -0.717957 0.030762 0.008972 0.695374 1445640201 -0.717957 0.030762 0.008972 0.695374 1445640201 -0.717957 0.030762 0.008972 0.695374 1445640201 -0.681763 0.171387 0.127014 0.699768 1445640201 -0.681763 0.171387 0.127014 0.699768 1445640201 -0.681763 0.171387 0.127014 0.699768 1445640201 -0.681763 0.171387 0.127014 0.699768 1445640201 -0.681763 0.171387 0.127014 0.699768 1445640201 -0.681763 0.171387 0.127014 0.699768 1445640201 -0.594177 0.342224 0.318054 0.654663 1445640201 -0.594177 0.342224 0.318054 0.654663 1445640201 -0.594177 0.342224 0.318054 0.654663 1445640201 -0.594177 0.342224 0.318054 0.654663 1445640201 -0.594177 0.342224 0.318054 0.654663 1445640201 -0.594177 0.342224 0.318054 0.654663 1445640201 -0.451172 0.487305 0.544067 0.512817 1445640201 -0.451172 0.487305 0.544067 0.512817 1445640201 -0.451172 0.487305 0.544067 0.512817 1445640201 -0.451172 0.487305 0.544067 0.512817 1445640201 -0.451172 0.487305 0.544067 0.512817 1445640201 -0.451172 0.487305 0.544067 0.512817 1445640201 -0.451172 0.487305 0.544067 0.512817 1445640201 -0.254150 0.566895 0.693359 0.364929 1445640201 -0.254150 0.566895 0.693359 0.364929 1445640201 -0.254150 0.566895 0.693359 0.364929 1445640201 -0.254150 0.566895 0.693359 0.364929 1445640201 -0.254150 0.566895 0.693359 0.364929 1445640201 -0.254150 0.566895 0.693359 0.364929 1445640201 -0.134094 0.560059 0.749756 0.325806 1445640201 -0.134094 0.560059 0.749756 0.325806 1445640201 -0.134094 0.560059 0.749756 0.325806 1445640201 -0.134094 0.560059 0.749756 0.325806 1445640201 -0.134094 0.560059 0.749756 0.325806 1445640201 -0.134094 0.560059 0.749756 0.325806 1445640201 -0.134094 0.560059 0.749756 0.325806 1445640201 -0.252258 0.527222 0.674988 0.450195 1445640201 -0.252258 0.527222 0.674988 0.450195 1445640201 -0.252258 0.527222 0.674988 0.450195 1445640201 -0.252258 0.527222 0.674988 0.450195 1445640201 -0.252258 0.527222 0.674988 0.450195 1445640201 -0.252258 0.527222 0.674988 0.450195 1445640201 -0.438721 0.494263 0.377808 0.648438 1445640201 -0.438721 0.494263 0.377808 0.648438 1445640201 -0.438721 0.494263 0.377808 0.648438 1445640201 -0.438721 0.494263 0.377808 0.648438 1445640201 -0.438721 0.494263 0.377808 0.648438 1445640201 -0.438721 0.494263 0.377808 0.648438 1445640201 -0.438721 0.494263 0.377808 0.648438 1445640201 -0.646545 0.288452 -0.053589 0.704163 1445640201 -0.646545 0.288452 -0.053589 0.704163 1445640201 -0.646545 0.288452 -0.053589 0.704163 1445640201 -0.646545 0.288452 -0.053589 0.704163 1445640201 -0.646545 0.288452 -0.053589 0.704163 1445640201 -0.646545 0.288452 -0.053589 0.704163 1445640201 -0.758484 -0.060669 -0.019958 0.648560 1445640201 -0.758484 -0.060669 -0.019958 0.648560 1445640201 -0.758484 -0.060669 -0.019958 0.648560 1445640201 -0.758484 -0.060669 -0.019958 0.648560 1445640201 -0.758484 -0.060669 -0.019958 0.648560 1445640201 -0.758484 -0.060669 -0.019958 0.648560 1445640201 -0.744385 -0.045166 0.022461 0.665833 1445640201 -0.744385 -0.045166 0.022461 0.665833 1445640201 -0.744385 -0.045166 0.022461 0.665833 1445640201 -0.744385 -0.045166 0.022461 0.665833 1445640201 -0.744385 -0.045166 0.022461 0.665833 1445640201 -0.744385 -0.045166 0.022461 0.665833 1445640201 -0.744385 -0.045166 0.022461 0.665833 1445640201 -0.683533 0.134521 -0.023315 0.717041 1445640201 -0.683533 0.134521 -0.023315 0.717041 1445640201 -0.683533 0.134521 -0.023315 0.717041 1445640201 -0.683533 0.134521 -0.023315 0.717041 1445640201 -0.683533 0.134521 -0.023315 0.717041 1445640201 -0.683533 0.134521 -0.023315 0.717041 1445640201 -0.641052 0.222046 0.177368 0.712952 1445640201 -0.641052 0.222046 0.177368 0.712952 1445640201 -0.641052 0.222046 0.177368 0.712952 1445640201 -0.641052 0.222046 0.177368 0.712952 1445640201 -0.641052 0.222046 0.177368 0.712952 1445640201 -0.641052 0.222046 0.177368 0.712952 1445640201 -0.548279 0.361877 0.405396 0.635681 1445640201 -0.548279 0.361877 0.405396 0.635681 1445640201 -0.548279 0.361877 0.405396 0.635681 1445640201 -0.548279 0.361877 0.405396 0.635681 1445640201 -0.548279 0.361877 0.405396 0.635681 1445640201 -0.548279 0.361877 0.405396 0.635681 1445640201 -0.548279 0.361877 0.405396 0.635681 1445640201 -0.427185 0.453308 0.617798 0.479858 1445640201 -0.427185 0.453308 0.617798 0.479858 1445640201 -0.427185 0.453308 0.617798 0.479858 1445640201 -0.427185 0.453308 0.617798 0.479858 1445640201 -0.427185 0.453308 0.617798 0.479858 1445640201 -0.281250 0.536133 0.704163 0.370789 1445640201 -0.281250 0.536133 0.704163 0.370789 1445640201 -0.281250 0.536133 0.704163 0.370789 1445640201 -0.281250 0.536133 0.704163 0.370789 1445640201 -0.281250 0.536133 0.704163 0.370789 1445640201 -0.281250 0.536133 0.704163 0.370789 1445640201 -0.281311 0.538696 0.678711 0.412231 1445640201 -0.281311 0.538696 0.678711 0.412231 1445640202 -0.281311 0.538696 0.678711 0.412231 1445640202 -0.281311 0.538696 0.678711 0.412231 1445640202 -0.281311 0.538696 0.678711 0.412231 1445640202 -0.281311 0.538696 0.678711 0.412231 1445640202 -0.281311 0.538696 0.678711 0.412231 1445640202 -0.469421 0.453796 0.512451 0.557678 1445640202 -0.469421 0.453796 0.512451 0.557678 1445640202 -0.469421 0.453796 0.512451 0.557678 1445640202 -0.469421 0.453796 0.512451 0.557678 1445640202 -0.469421 0.453796 0.512451 0.557678 1445640202 -0.469421 0.453796 0.512451 0.557678 1445640202 -0.707458 0.205261 0.182800 0.651062 1445640202 -0.707458 0.205261 0.182800 0.651062 1445640202 -0.707458 0.205261 0.182800 0.651062 1445640202 -0.707458 0.205261 0.182800 0.651062 1445640202 -0.707458 0.205261 0.182800 0.651062 1445640202 -0.707458 0.205261 0.182800 0.651062 1445640202 -0.707458 0.205261 0.182800 0.651062 1445640202 -0.746521 -0.294495 0.188416 0.566101 1445640202 -0.746521 -0.294495 0.188416 0.566101 1445640202 -0.746521 -0.294495 0.188416 0.566101 1445640202 -0.746521 -0.294495 0.188416 0.566101 1445640202 -0.746521 -0.294495 0.188416 0.566101 1445640202 -0.746521 -0.294495 0.188416 0.566101 1445640202 -0.692993 -0.182312 0.170471 0.676331 1445640202 -0.692993 -0.182312 0.170471 0.676331 1445640202 -0.692993 -0.182312 0.170471 0.676331 1445640202 -0.692993 -0.182312 0.170471 0.676331 1445640202 -0.692993 -0.182312 0.170471 0.676331 1445640202 -0.692993 -0.182312 0.170471 0.676331 1445640202 -0.652039 -0.027954 0.187439 0.734070 1445640202 -0.652039 -0.027954 0.187439 0.734070 1445640202 -0.652039 -0.027954 0.187439 0.734070 1445640202 -0.652039 -0.027954 0.187439 0.734070 1445640202 -0.652039 -0.027954 0.187439 0.734070 1445640202 -0.652039 -0.027954 0.187439 0.734070 1445640202 -0.652039 -0.027954 0.187439 0.734070 1445640202 -0.590393 0.138611 0.320496 0.727661 1445640202 -0.590393 0.138611 0.320496 0.727661 1445640202 -0.590393 0.138611 0.320496 0.727661 1445640202 -0.590393 0.138611 0.320496 0.727661 1445640202 -0.590393 0.138611 0.320496 0.727661 1445640202 -0.590393 0.138611 0.320496 0.727661 1445640202 -0.590393 0.138611 0.320496 0.727661 1445640202 -0.495605 0.352722 0.451843 0.652466 1445640202 -0.495605 0.352722 0.451843 0.652466 1445640202 -0.495605 0.352722 0.451843 0.652466 1445640202 -0.495605 0.352722 0.451843 0.652466 1445640202 -0.495605 0.352722 0.451843 0.652466 1445640202 -0.495605 0.352722 0.451843 0.652466 1445640202 -0.374634 0.494202 0.608337 0.495300 1445640202 -0.374634 0.494202 0.608337 0.495300 1445640202 -0.374634 0.494202 0.608337 0.495300 1445640202 -0.374634 0.494202 0.608337 0.495300 1445640202 -0.374634 0.494202 0.608337 0.495300 1445640202 -0.255432 0.562195 0.689392 0.378540 1445640202 -0.255432 0.562195 0.689392 0.378540 1445640202 -0.255432 0.562195 0.689392 0.378540 1445640202 -0.255432 0.562195 0.689392 0.378540 1445640202 -0.255432 0.562195 0.689392 0.378540 1445640202 -0.255432 0.562195 0.689392 0.378540 1445640202 -0.255432 0.562195 0.689392 0.378540 1445640202 -0.318726 0.544006 0.655701 0.415344 1445640202 -0.318726 0.544006 0.655701 0.415344 1445640202 -0.318726 0.544006 0.655701 0.415344 1445640202 -0.318726 0.544006 0.655701 0.415344 1445640202 -0.318726 0.544006 0.655701 0.415344 1445640202 -0.318726 0.544006 0.655701 0.415344 1445640202 -0.506226 0.442200 0.499878 0.546082 1445640202 -0.506226 0.442200 0.499878 0.546082 1445640202 -0.506226 0.442200 0.499878 0.546082 1445640202 -0.506226 0.442200 0.499878 0.546082 1445640202 -0.506226 0.442200 0.499878 0.546082 1445640202 -0.506226 0.442200 0.499878 0.546082 1445640202 -0.506226 0.442200 0.499878 0.546082 1445640202 -0.705322 0.226685 0.197327 0.642029 1445640202 -0.705322 0.226685 0.197327 0.642029 1445640202 -0.705322 0.226685 0.197327 0.642029 1445640202 -0.705322 0.226685 0.197327 0.642029 1445640202 -0.705322 0.226685 0.197327 0.642029 1445640202 -0.759094 -0.066284 -0.037659 0.646484 1445640202 -0.759094 -0.066284 -0.037659 0.646484 1445640202 -0.759094 -0.066284 -0.037659 0.646484 1445640202 -0.759094 -0.066284 -0.037659 0.646484 1445640202 -0.759094 -0.066284 -0.037659 0.646484 1445640202 -0.759094 -0.066284 -0.037659 0.646484 1445640202 -0.759094 -0.066284 -0.037659 0.646484 1445640202 -0.729370 -0.132690 0.079346 0.666443 1445640202 -0.729370 -0.132690 0.079346 0.666443 1445640202 -0.729370 -0.132690 0.079346 0.666443 1445640202 -0.729370 -0.132690 0.079346 0.666443 1445640202 -0.729370 -0.132690 0.079346 0.666443 1445640202 -0.701721 0.069153 0.100342 0.701965 1445640202 -0.701721 0.069153 0.100342 0.701965 1445640202 -0.701721 0.069153 0.100342 0.701965 1445640202 -0.701721 0.069153 0.100342 0.701965 1445640202 -0.701721 0.069153 0.100342 0.701965 1445640202 -0.701721 0.069153 0.100342 0.701965 1445640202 -0.649536 0.206604 0.274231 0.678345 1445640202 -0.649536 0.206604 0.274231 0.678345 1445640202 -0.649536 0.206604 0.274231 0.678345 1445640202 -0.649536 0.206604 0.274231 0.678345 1445640202 -0.649536 0.206604 0.274231 0.678345 1445640202 -0.649536 0.206604 0.274231 0.678345 1445640202 -0.531250 0.387878 0.450562 0.603577 1445640202 -0.531250 0.387878 0.450562 0.603577 1445640202 -0.531250 0.387878 0.450562 0.603577 1445640202 -0.531250 0.387878 0.450562 0.603577 1445640202 -0.531250 0.387878 0.450562 0.603577 1445640202 -0.531250 0.387878 0.450562 0.603577 1445640202 -0.531250 0.387878 0.450562 0.603577 1445640202 -0.375000 0.513123 0.614380 0.467468 1445640202 -0.375000 0.513123 0.614380 0.467468 1445640203 -0.375000 0.513123 0.614380 0.467468 1445640203 -0.375000 0.513123 0.614380 0.467468 1445640203 -0.375000 0.513123 0.614380 0.467468 1445640203 -0.375000 0.513123 0.614380 0.467468 1445640203 -0.223328 0.563782 0.685120 0.403503 1445640203 -0.223328 0.563782 0.685120 0.403503 1445640203 -0.223328 0.563782 0.685120 0.403503 1445640203 -0.223328 0.563782 0.685120 0.403503 1445640203 -0.223328 0.563782 0.685120 0.403503 1445640203 -0.223328 0.563782 0.685120 0.403503 1445640203 -0.287292 0.543701 0.632385 0.471008 1445640203 -0.287292 0.543701 0.632385 0.471008 1445640203 -0.287292 0.543701 0.632385 0.471008 1445640203 -0.287292 0.543701 0.632385 0.471008 1445640203 -0.287292 0.543701 0.632385 0.471008 1445640203 -0.513916 0.418518 0.450989 0.597717 1445640203 -0.513916 0.418518 0.450989 0.597717 1445640203 -0.513916 0.418518 0.450989 0.597717 1445640203 -0.513916 0.418518 0.450989 0.597717 1445640203 -0.513916 0.418518 0.450989 0.597717 1445640203 -0.513916 0.418518 0.450989 0.597717 1445640203 -0.748657 0.106506 0.135193 0.640198 1445640203 -0.748657 0.106506 0.135193 0.640198 1445640203 -0.748657 0.106506 0.135193 0.640198 1445640203 -0.748657 0.106506 0.135193 0.640198 1445640203 -0.748657 0.106506 0.135193 0.640198 1445640203 -0.748657 0.106506 0.135193 0.640198 1445640203 -0.748657 0.106506 0.135193 0.640198 1445640203 -0.775269 -0.223145 0.135132 0.575256 1445640203 -0.775269 -0.223145 0.135132 0.575256 1445640203 -0.775269 -0.223145 0.135132 0.575256 1445640203 -0.775269 -0.223145 0.135132 0.575256 1445640203 -0.775269 -0.223145 0.135132 0.575256 1445640203 -0.775269 -0.223145 0.135132 0.575256 1445640203 -0.752686 -0.090698 0.111389 0.642517 1445640203 -0.752686 -0.090698 0.111389 0.642517 1445640203 -0.752686 -0.090698 0.111389 0.642517 1445640203 -0.752686 -0.090698 0.111389 0.642517 1445640203 -0.752686 -0.090698 0.111389 0.642517 1445640203 -0.752686 -0.090698 0.111389 0.642517 1445640203 -0.714294 0.076355 0.148193 0.679688 1445640203 -0.714294 0.076355 0.148193 0.679688 1445640203 -0.714294 0.076355 0.148193 0.679688 1445640203 -0.714294 0.076355 0.148193 0.679688 1445640203 -0.714294 0.076355 0.148193 0.679688 1445640203 -0.714294 0.076355 0.148193 0.679688 1445640203 -0.625671 0.245483 0.280457 0.685303 1445640203 -0.625671 0.245483 0.280457 0.685303 1445640203 -0.625671 0.245483 0.280457 0.685303 1445640203 -0.625671 0.245483 0.280457 0.685303 1445640203 -0.625671 0.245483 0.280457 0.685303 1445640203 -0.625671 0.245483 0.280457 0.685303 1445640203 -0.481995 0.424438 0.472839 0.603271 1445640203 -0.481995 0.424438 0.472839 0.603271 1445640203 -0.481995 0.424438 0.472839 0.603271 1445640203 -0.481995 0.424438 0.472839 0.603271 1445640203 -0.481995 0.424438 0.472839 0.603271 1445640203 -0.481995 0.424438 0.472839 0.603271 1445640203 -0.289856 0.532654 0.650635 0.457031 1445640203 -0.289856 0.532654 0.650635 0.457031 1445640203 -0.289856 0.532654 0.650635 0.457031 1445640203 -0.289856 0.532654 0.650635 0.457031 1445640203 -0.289856 0.532654 0.650635 0.457031 1445640203 -0.289856 0.532654 0.650635 0.457031 1445640203 -0.111450 0.551331 0.725586 0.396362 1445640203 -0.111450 0.551331 0.725586 0.396362 1445640203 -0.111450 0.551331 0.725586 0.396362 1445640203 -0.111450 0.551331 0.725586 0.396362 1445640203 -0.111450 0.551331 0.725586 0.396362 1445640203 -0.111450 0.551331 0.725586 0.396362 1445640203 -0.200684 0.520935 0.697205 0.449585 1445640203 -0.200684 0.520935 0.697205 0.449585 1445640203 -0.200684 0.520935 0.697205 0.449585 1445640203 -0.200684 0.520935 0.697205 0.449585 1445640203 -0.200684 0.520935 0.697205 0.449585 1445640203 -0.200684 0.520935 0.697205 0.449585 1445640203 -0.406067 0.454651 0.500854 0.614380 1445640203 -0.406067 0.454651 0.500854 0.614380 1445640203 -0.406067 0.454651 0.500854 0.614380 1445640203 -0.406067 0.454651 0.500854 0.614380 1445640203 -0.406067 0.454651 0.500854 0.614380 1445640203 -0.406067 0.454651 0.500854 0.614380 1445640203 -0.662292 0.269653 0.186584 0.673645 1445640203 -0.662292 0.269653 0.186584 0.673645 1445640203 -0.662292 0.269653 0.186584 0.673645 1445640203 -0.662292 0.269653 0.186584 0.673645 1445640203 -0.662292 0.269653 0.186584 0.673645 1445640203 -0.662292 0.269653 0.186584 0.673645 1445640203 -0.787292 -0.103821 0.008484 0.607727 1445640203 -0.787292 -0.103821 0.008484 0.607727 1445640203 -0.787292 -0.103821 0.008484 0.607727 1445640203 -0.787292 -0.103821 0.008484 0.607727 1445640203 -0.787292 -0.103821 0.008484 0.607727 1445640203 -0.787292 -0.103821 0.008484 0.607727 1445640203 -0.787292 -0.103821 0.008484 0.607727 1445640203 -0.758667 -0.130005 -0.004822 0.638428 1445640203 -0.758667 -0.130005 -0.004822 0.638428 1445640203 -0.758667 -0.130005 -0.004822 0.638428 1445640203 -0.758667 -0.130005 -0.004822 0.638428 1445640203 -0.758667 -0.130005 -0.004822 0.638428 1445640203 -0.758667 -0.130005 -0.004822 0.638428 1445640203 -0.735413 -0.003479 0.026123 0.677124 1445640203 -0.735413 -0.003479 0.026123 0.677124 1445640203 -0.735413 -0.003479 0.026123 0.677124 1445640203 -0.735413 -0.003479 0.026123 0.677124 1445640203 -0.735413 -0.003479 0.026123 0.677124 1445640203 
-0.771301 0.047852 -0.574707 0.269287 1445640205 -0.771301 0.047852 -0.574707 0.269287 1445640205 -0.771301 0.047852 -0.574707 0.269287 1445640205 -0.768066 0.088135 -0.584351 0.246765 1445640205 -0.768066 0.088135 -0.584351 0.246765 1445640205 -0.768066 0.088135 -0.584351 0.246765 1445640205 -0.768066 0.088135 -0.584351 0.246765 1445640205 -0.768066 0.088135 -0.584351 0.246765 1445640205 -0.768066 0.088135 -0.584351 0.246765 1445640205 -0.768005 0.089905 -0.584473 0.246033 1445640205 -0.768005 0.089905 -0.584473 0.246033 1445640205 -0.768005 0.089905 -0.584473 0.246033 1445640205 -0.768005 0.089905 -0.584473 0.246033 1445640205 -0.768005 0.089905 -0.584473 0.246033 1445640205 -0.768005 0.089905 -0.584473 0.246033 1445640205 -0.769165 0.079285 -0.581482 0.252991 1445640205 -0.769165 0.079285 -0.581482 0.252991 1445640205 -0.769165 0.079285 -0.581482 0.252991 1445640205 -0.769165 0.079285 -0.581482 0.252991 1445640205 -0.769165 0.079285 -0.581482 0.252991 1445640205 -0.769531 0.075684 -0.576965 0.263062 1445640205 -0.769531 0.075684 -0.576965 0.263062 1445640205 -0.769531 0.075684 -0.576965 0.263062 1445640205 -0.769531 0.075684 -0.576965 0.263062 1445640205 -0.769531 0.075684 -0.576965 0.263062 1445640205 -0.769531 0.075684 -0.576965 0.263062 1445640205 -0.769531 0.075684 -0.576965 0.263062 1445640206 -0.771240 0.084229 -0.570068 0.270508 1445640206 -0.771240 0.084229 -0.570068 0.270508 1445640206 -0.771240 0.084229 -0.570068 0.270508 1445640206 -0.771240 0.084229 -0.570068 0.270508 1445640206 -0.771240 0.084229 -0.570068 0.270508 1445640206 -0.771240 0.084229 -0.570068 0.270508 1445640206 -0.770447 0.101196 -0.571472 0.263977 1445640206 -0.770447 0.101196 -0.571472 0.263977 1445640206 -0.770447 0.101196 -0.571472 0.263977 1445640206 -0.770447 0.101196 -0.571472 0.263977 1445640206 -0.770447 0.101196 -0.571472 0.263977 1445640206 -0.770447 0.101196 -0.571472 0.263977 1445640206 -0.773010 0.107178 -0.573547 0.249023 1445640206 -0.773010 0.107178 -0.573547 0.249023 1445640206 -0.773010 0.107178 -0.573547 0.249023 1445640206 -0.773010 0.107178 -0.573547 0.249023 1445640206 -0.773010 0.107178 -0.573547 0.249023 1445640206 -0.773010 0.107178 -0.573547 0.249023 1445640206 -0.781616 0.084900 -0.573669 0.229858 1445640206 -0.781616 0.084900 -0.573669 0.229858 1445640206 -0.781616 0.084900 -0.573669 0.229858 1445640206 -0.781616 0.084900 -0.573669 0.229858 1445640206 -0.781616 0.084900 -0.573669 0.229858 1445640206 -0.781616 0.084900 -0.573669 0.229858 1445640206 -0.786499 0.079407 -0.581970 0.190918 1445640206 -0.786499 0.079407 -0.581970 0.190918 1445640206 -0.786499 0.079407 -0.581970 0.190918 1445640206 -0.786499 0.079407 -0.581970 0.190918 1445640206 -0.786499 0.079407 -0.581970 0.190918 1445640206 -0.786499 0.079407 -0.581970 0.190918 1445640206 -0.787354 0.085632 -0.590576 0.154846 1445640206 -0.787354 0.085632 -0.590576 0.154846 1445640206 -0.787354 0.085632 -0.590576 0.154846 1445640206 -0.787354 0.085632 -0.590576 0.154846 1445640206 -0.787354 0.085632 -0.590576 0.154846 1445640206 -0.787354 0.085632 -0.590576 0.154846 1445640206 -0.788025 0.085632 -0.592346 0.144470 1445640206 -0.788025 0.085632 -0.592346 0.144470 1445640206 -0.788025 0.085632 -0.592346 0.144470 1445640206 -0.788025 0.085632 -0.592346 0.144470 1445640206 -0.788025 0.085632 -0.592346 0.144470 1445640206 -0.788696 0.079773 -0.589172 0.156738 1445640206 -0.788696 0.079773 -0.589172 0.156738 1445640206 -0.788696 0.079773 -0.589172 0.156738 1445640206 -0.788696 0.079773 -0.589172 0.156738 1445640206 -0.788696 0.079773 -0.589172 0.156738 1445640206 -0.788696 0.079773 -0.589172 0.156738 1445640206 -0.786316 0.083008 -0.586609 0.175476 1445640206 -0.786316 0.083008 -0.586609 0.175476 1445640206 -0.786316 0.083008 -0.586609 0.175476 1445640206 -0.786316 0.083008 -0.586609 0.175476 1445640206 -0.786316 0.083008 -0.586609 0.175476 1445640206 -0.786316 0.083008 -0.586609 0.175476 1445640206 -0.786316 0.083008 -0.586609 0.175476 1445640206 -0.781494 0.084900 -0.586670 0.194885 1445640206 -0.781494 0.084900 -0.586670 0.194885 1445640206 -0.781494 0.084900 -0.586670 0.194885 1445640206 -0.781494 0.084900 -0.586670 0.194885 1445640206 -0.781494 0.084900 -0.586670 0.194885 1445640206 -0.781494 0.084900 -0.586670 0.194885 1445640206 -0.781494 0.084900 -0.586670 0.194885 1445640206 -0.779236 0.077393 -0.581787 0.219971 1445640206 -0.779236 0.077393 -0.581787 0.219971 1445640206 -0.779236 0.077393 -0.581787 0.219971 1445640206 -0.779236 0.077393 -0.581787 0.219971 1445640206 -0.779236 0.077393 -0.581787 0.219971 1445640206 -0.779236 0.077393 -0.581787 0.219971 1445640206 -0.778259 0.077576 -0.573364 0.244202 1445640206 -0.778259 0.077576 -0.573364 0.244202 1445640206 -0.778259 0.077576 -0.573364 0.244202 1445640206 -0.778259 0.077576 -0.573364 0.244202 1445640206 -0.778259 0.077576 -0.573364 0.244202 1445640206 -0.778259 0.077576 -0.573364 0.244202 1445640206 -0.773010 0.099426 -0.574463 0.250305 1445640206 -0.773010 0.099426 -0.574463 0.250305 1445640206 -0.773010 0.099426 -0.574463 0.250305 1445640206 -0.773010 0.099426 -0.574463 0.250305 1445640206 -0.773010 0.099426 -0.574463 0.250305 1445640206 -0.773010 0.099426 -0.574463 0.250305 1445640206 -0.771423 0.106567 -0.574524 0.252136 1445640206 -0.771423 0.106567 -0.574524 0.252136 1445640206 -0.771423 0.106567 -0.574524 0.252136 1445640206 -0.771423 0.106567 -0.574524 0.252136 1445640206 -0.771423 0.106567 -0.574524 0.252136 1445640206 -0.777466 0.079102 -0.573608 0.245667 1445640206 -0.777466 0.079102 -0.573608 0.245667 1445640206 -0.777466 0.079102 -0.573608 0.245667 1445640206 -0.777466 0.079102 -0.573608 0.245667 1445640206 -0.777466 0.079102 -0.573608 0.245667 1445640206 -0.777466 0.079102 -0.573608 0.245667 1445640206 -0.784119 0.058899 -0.582397 0.206421 1445640206 -0.784119 0.058899 -0.582397 0.206421 1445640206 -0.784119 0.058899 -0.582397 0.206421 1445640206 -0.784119 0.058899 -0.582397 0.206421 1445640206 -0.784119 0.058899 -0.582397 0.206421 1445640206 -0.784119 0.058899 -0.582397 0.206421 1445640206 -0.786133 0.064819 -0.594849 0.154785 1445640206 -0.786133 0.064819 -0.594849 0.154785 1445640206 -0.786133 0.064819 -0.594849 0.154785 1445640206 -0.786133 0.064819 -0.594849 0.154785 1445640206 -0.786133 0.064819 -0.594849 0.154785 1445640206 -0.786133 0.064819 -0.594849 0.154785 1445640206 -0.785645 0.076172 -0.600342 0.128662 1445640206 -0.785645 0.076172 -0.600342 0.128662 1445640206 -0.785645 0.076172 -0.600342 0.128662 1445640206 -0.785645 0.076172 -0.600342 0.128662 1445640206 -0.785645 0.076172 -0.600342 0.128662 1445640206 -0.785645 0.076172 -0.600342 0.128662 1445640207 -0.783691 0.079895 -0.601624 0.132263 1445640207 -0.783691 0.079895 -0.601624 0.132263 1445640207 -0.783691 0.079895 -0.601624 0.132263 1445640207 -0.783691 0.079895 -0.601624 0.132263 1445640207 -0.783691 0.079895 -0.601624 0.132263 1445640207 -0.783691 0.079895 -0.601624 0.132263 1445640207 -0.781799 0.085388 -0.600098 0.146423 1445640207 -0.781799 0.085388 -0.600098 0.146423 1445640207 -0.781799 0.085388 -0.600098 0.146423 1445640207 -0.781799 0.085388 -0.600098 0.146423 1445640207 -0.781799 0.085388 -0.600098 0.146423 1445640207 -0.781799 0.085388 -0.600098 0.146423 1445640207 -0.778198 0.091553 -0.599792 0.162354 1445640207 -0.778198 0.091553 -0.599792 0.162354 1445640207 -0.778198 0.091553 -0.599792 0.162354 1445640207 -0.778198 0.091553 -0.599792 0.162354 1445640207 -0.778198 0.091553 -0.599792 0.162354 1445640207 -0.778198 0.091553 -0.599792 0.162354 1445640207 -0.778564 0.091309 -0.593872 0.181396 1445640207 -0.778564 0.091309 -0.593872 0.181396 1445640207 -0.778564 0.091309 -0.593872 0.181396 1445640207 -0.778564 0.091309 -0.593872 0.181396 1445640207 -0.778564 0.091309 -0.593872 0.181396 1445640207 -0.778564 0.091309 -0.593872 0.181396 1445640207 -0.778809 0.106140 -0.587891 0.191284 1445640207 -0.778809 0.106140 -0.587891 0.191284 1445640207 -0.778809 0.106140 -0.587891 0.191284 1445640207 -0.778809 0.106140 -0.587891 0.191284 1445640207 -0.778809 0.106140 -0.587891 0.191284 1445640207 -0.778809 0.106140 -0.587891 0.191284 1445640207 -0.778809 0.106140 -0.587891 0.191284 1445640207 -0.772583 0.136719 -0.589600 0.191956 1445640207 -0.772583 0.136719 -0.589600 0.191956 1445640207 -0.772583 0.136719 -0.589600 0.191956 1445640207 -0.772583 0.136719 -0.589600 0.191956 1445640207 -0.772583 0.136719 -0.589600 0.191956 1445640207 -0.772583 0.136719 -0.589600 0.191956 1445640207 -0.770996 0.139160 -0.588196 0.200562 1445640207 -0.770996 0.139160 -0.588196 0.200562 1445640207 -0.770996 0.139160 -0.588196 0.200562 1445640207 -0.770996 0.139160 -0.588196 0.200562 1445640207 -0.770996 0.139160 -0.588196 0.200562 1445640207 -0.774170 0.113892 -0.588928 0.202271 1445640207 -0.774170 0.113892 -0.588928 0.202271 1445640207 -0.774170 0.113892 -0.588928 0.202271 1445640207 -0.774170 0.113892 -0.588928 0.202271 1445640207 -0.774170 0.113892 -0.588928 0.202271 1445640207 -0.774170 0.113892 -0.588928 0.202271 1445640207 -0.774170 0.113892 -0.588928 0.202271 1445640207 -0.776855 0.095703 -0.593933 0.186035 1445640207 -0.776855 0.095703 -0.593933 0.186035 1445640207 -0.776855 0.095703 -0.593933 0.186035 1445640207 -0.776855 0.095703 -0.593933 0.186035 1445640207 -0.776855 0.095703 -0.593933 0.186035 1445640207 -0.776855 0.095703 -0.593933 0.186035 1445640207 -0.777771 0.099060 -0.598511 0.164429 1445640207 -0.777771 0.099060 -0.598511 0.164429 1445640207 -0.777771 0.099060 -0.598511 0.164429 1445640207 -0.777771 0.099060 -0.598511 0.164429 1445640207 -0.777771 0.099060 -0.598511 0.164429 1445640207 -0.777771 0.099060 -0.598511 0.164429 1445640207 -0.775879 0.110535 -0.601440 0.155212 1445640207 -0.775879 0.110535 -0.601440 0.155212 1445640207 -0.775879 0.110535 -0.601440 0.155212 1445640207 -0.775879 0.110535 -0.601440 0.155212 1445640207 -0.775879 0.110535 -0.601440 0.155212 1445640207 -0.773499 0.118042 -0.601257 0.162415 1445640207 -0.773499 0.118042 -0.601257 0.162415 1445640207 -0.773499 0.118042 -0.601257 0.162415 1445640207 -0.773499 0.118042 -0.601257 0.162415 1445640207 -0.773499 0.118042 -0.601257 0.162415 1445640207 -0.773499 0.118042 -0.601257 0.162415 1445640207 -0.773499 0.118042 -0.601257 0.162415 1445640207 -0.770874 0.122742 -0.598083 0.181702 1445640207 -0.770874 0.122742 -0.598083 0.181702 1445640207 -0.770874 0.122742 -0.598083 0.181702 1445640207 -0.770874 0.122742 -0.598083 0.181702 1445640207 -0.770874 0.122742 -0.598083 0.181702 1445640207 -0.765076 0.130859 -0.596619 0.204041 1445640207 -0.765076 0.130859 -0.596619 0.204041 1445640207 -0.765076 0.130859 -0.596619 0.204041 1445640207 -0.765076 0.130859 -0.596619 0.204041 1445640207 -0.765076 0.130859 -0.596619 0.204041 1445640207 -0.765076 0.130859 -0.596619 0.204041 1445640207 -0.765076 0.130859 -0.596619 0.204041 1445640207 -0.760315 0.133545 -0.594727 0.224548 1445640207 -0.760315 0.133545 -0.594727 0.224548 1445640207 -0.760315 0.133545 -0.594727 0.224548 1445640207 -0.760315 0.133545 -0.594727 0.224548 1445640207 -0.760315 0.133545 -0.594727 0.224548 1445640207 -0.760315 0.133545 -0.594727 0.224548 1445640207 -0.760193 0.134583 -0.589050 0.238892 1445640207 -0.760193 0.134583 -0.589050 0.238892 1445640207 -0.760193 0.134583 -0.589050 0.238892 1445640207 -0.760193 0.134583 -0.589050 0.238892 1445640207 -0.760193 0.134583 -0.589050 0.238892 1445640207 -0.760193 0.134583 -0.589050 0.238892 1445640207 -0.756470 0.148254 -0.590332 0.239380 1445640207 -0.756470 0.148254 -0.590332 0.239380 1445640207 -0.756470 0.148254 -0.590332 0.239380 1445640207 -0.756470 0.148254 -0.590332 0.239380 1445640207 -0.756470 0.148254 -0.590332 0.239380 1445640207 -0.756470 0.148254 -0.590332 0.239380 1445640207 -0.755798 0.140076 -0.594666 0.235657 1445640207 -0.755798 0.140076 -0.594666 0.235657 1445640207 -0.755798 0.140076 -0.594666 0.235657 1445640207 -0.755798 0.140076 -0.594666 0.235657 1445640207 -0.755798 0.140076 -0.594666 0.235657 1445640207 -0.755798 0.140076 -0.594666 0.235657 1445640207 -0.763306 0.099243 -0.596497 0.227539 1445640208 -0.763306 0.099243 -0.596497 0.227539 1445640208 -0.763306 0.099243 -0.596497 0.227539 1445640208 -0.763306 0.099243 -0.596497 0.227539 1445640208 -0.763306 0.099243 -0.596497 0.227539 1445640208 -0.763306 0.099243 -0.596497 0.227539 1445640208 -0.767517 0.072693 -0.606567 0.194275 1445640208 -0.767517 0.072693 -0.606567 0.194275 1445640208 -0.767517 0.072693 -0.606567 0.194275 1445640208 -0.767517 0.072693 -0.606567 0.194275 1445640208 -0.767517 0.072693 -0.606567 0.194275 1445640208 -0.767517 0.072693 -0.606567 0.194275 1445640208 -0.770081 0.073914 -0.613831 0.157471 1445640208 -0.770081 0.073914 -0.613831 0.157471 1445640208 -0.770081 0.073914 -0.613831 0.157471 1445640208 -0.770081 0.073914 -0.613831 0.157471 1445640208 -0.770081 0.073914 -0.613831 0.157471 1445640208 -0.770081 0.073914 -0.613831 0.157471 1445640208 -0.770081 0.073914 -0.613831 0.157471 1445640208 -0.770203 0.085022 -0.616577 0.139404 1445640208 -0.770203 0.085022 -0.616577 0.139404 1445640208 -0.770203 0.085022 -0.616577 0.139404 1445640208 -0.770203 0.085022 -0.616577 0.139404 1445640208 -0.770203 0.085022 -0.616577 0.139404 1445640208 -0.770203 0.085022 -0.616577 0.139404 1445640208 -0.768921 0.091064 -0.617310 0.139771 1445640208 -0.768921 0.091064 -0.617310 0.139771 1445640208 -0.768921 0.091064 -0.617310 0.139771 1445640208 -0.768921 0.091064 -0.617310 0.139771 1445640208 -0.768921 0.091064 -0.617310 0.139771 1445640208 -0.768921 0.091064 -0.617310 0.139771 1445640208 -0.768921 0.091064 -0.617310 0.139771 1445640208 -0.765991 0.100403 -0.617126 0.149536 1445640208 -0.765991 0.100403 -0.617126 0.149536 1445640208 -0.765991 0.100403 -0.617126 0.149536 1445640208 -0.765991 0.100403 -0.617126 0.149536 1445640208 -0.765991 0.100403 -0.617126 0.149536 1445640208 -0.765991 0.100403 -0.617126 0.149536 1445640208 -0.759460 0.111450 -0.617798 0.170959 1445640208 -0.759460 0.111450 -0.617798 0.170959 1445640208 -0.759460 0.111450 -0.617798 0.170959 1445640208 -0.759460 0.111450 -0.617798 0.170959 1445640208 -0.759460 0.111450 -0.617798 0.170959 1445640208 -0.757568 0.121094 -0.611023 0.195313 1445640208 -0.757568 0.121094 -0.611023 0.195313 1445640208 -0.757568 0.121094 -0.611023 0.195313 1445640208 -0.757568 0.121094 -0.611023 0.195313 1445640208 -0.757568 0.121094 -0.611023 0.195313 1445640208 -0.757568 0.121094 -0.611023 0.195313 1445640208 -0.756226 0.145081 -0.605469 0.201355 1445640208 -0.756226 0.145081 -0.605469 0.201355 1445640208 -0.756226 0.145081 -0.605469 0.201355 1445640208 -0.756226 0.145081 -0.605469 0.201355 1445640208 -0.756226 0.145081 -0.605469 0.201355 1445640208 -0.756226 0.145081 -0.605469 0.201355 1445640208 -0.752014 0.170166 -0.606079 0.195618 1445640208 -0.752014 0.170166 -0.606079 0.195618 1445640208 -0.752014 0.170166 -0.606079 0.195618 1445640208 -0.752014 0.170166 -0.606079 0.195618 1445640208 -0.752014 0.170166 -0.606079 0.195618 1445640208 -0.753662 0.160400 -0.604614 0.201782 1445640208 -0.753662 0.160400 -0.604614 0.201782 1445640208 -0.753662 0.160400 -0.604614 0.201782 1445640208 -0.753662 0.160400 -0.604614 0.201782 1445640208 -0.753662 0.160400 -0.604614 0.201782 1445640208 -0.763000 0.110718 -0.601501 0.209229 1445640208 -0.763000 0.110718 -0.601501 0.209229 1445640208 -0.763000 0.110718 -0.601501 0.209229 1445640208 -0.763000 0.110718 -0.601501 0.209229 1445640208 -0.763000 0.110718 -0.601501 0.209229 1445640208 -0.763000 0.110718 -0.601501 0.209229 1445640208 -0.763000 0.110718 -0.601501 0.209229 1445640208 -0.772766 0.071289 -0.602539 0.186279 1445640208 -0.772766 0.071289 -0.602539 0.186279 1445640208 -0.772766 0.071289 -0.602539 0.186279 1445640208 -0.772766 0.071289 -0.602539 0.186279 1445640208 -0.772766 0.071289 -0.602539 0.186279 1445640208 -0.772766 0.071289 -0.602539 0.186279 1445640208 -0.780884 0.055603 -0.603394 0.152100 1445640208 -0.780884 0.055603 -0.603394 0.152100 1445640208 -0.780884 0.055603 -0.603394 0.152100 1445640208 -0.780884 0.055603 -0.603394 0.152100 1445640208 -0.780884 0.055603 -0.603394 0.152100 1445640208 -0.780884 0.055603 -0.603394 0.152100 1445640208 -0.784485 0.049377 -0.604126 0.131226 1445640208 -0.784485 0.049377 -0.604126 0.131226 1445640208 -0.784485 0.049377 -0.604126 0.131226 1445640208 -0.784485 0.049377 -0.604126 0.131226 1445640208 -0.784485 0.049377 -0.604126 0.131226 1445640208 -0.784485 0.049377 -0.604126 0.131226 1445640208 -0.785339 0.045776 -0.604248 0.126831 1445640208 -0.785339 0.045776 -0.604248 0.126831 1445640208 -0.785339 0.045776 -0.604248 0.126831 1445640208 -0.785339 0.045776 -0.604248 0.126831 1445640208 -0.785339 0.045776 -0.604248 0.126831 1445640208 -0.785339 0.045776 -0.604248 0.126831 1445640208 -0.785645 0.053284 -0.602234 0.131409 1445640208 -0.785645 0.053284 -0.602234 0.131409 1445640208 -0.785645 0.053284 -0.602234 0.131409 1445640208 -0.785645 0.053284 -0.602234 0.131409 1445640208 -0.785645 0.053284 -0.602234 0.131409 1445640208 -0.785645 0.053284 -0.602234 0.131409 1445640208 -0.785645 0.053284 -0.602234 0.131409 1445640208 -0.783020 0.061707 -0.602356 0.142578 1445640208 -0.783020 0.061707 -0.602356 0.142578 1445640208 -0.783020 0.061707 -0.602356 0.142578 1445640208 -0.783020 0.061707 -0.602356 0.142578 1445640208 -0.783020 0.061707 -0.602356 0.142578 1445640208 -0.783020 0.061707 -0.602356 0.142578 1445640208 -0.781921 0.054565 -0.599731 0.161316 1445640208 -0.781921 0.054565 -0.599731 0.161316 1445640209 -0.781921 0.054565 -0.599731 0.161316 1445640209 -0.781921 0.054565 -0.599731 0.161316 1445640209 -0.781921 0.054565 -0.599731 0.161316 1445640209 -0.781921 0.054565 -0.599731 0.161316 1445640209 -0.782166 0.044373 -0.593506 0.184509 1445640209 -0.782166 0.044373 -0.593506 0.184509 1445640209 -0.782166 0.044373 -0.593506 0.184509 1445640209 -0.782166 0.044373 -0.593506 0.184509 1445640209 -0.782166 0.044373 -0.593506 0.184509 1445640209 -0.782166 0.044373 -0.593506 0.184509 1445640209 -0.784546 0.055115 -0.586731 0.193054 1445640209 -0.784546 0.055115 -0.586731 0.193054 1445640209 -0.784546 0.055115 -0.586731 0.193054 1445640209 -0.784546 0.055115 -0.586731 0.193054 1445640209 -0.784546 0.055115 -0.586731 0.193054 1445640209 -0.784546 0.055115 -0.586731 0.193054 1445640209 -0.784546 0.055115 -0.586731 0.193054 1445640209 -0.778931 0.105225 -0.589844 0.185242 1445640209 -0.778931 0.105225 -0.589844 0.185242 1445640209 -0.778931 0.105225 -0.589844 0.185242 1445640209 -0.778931 0.105225 -0.589844 0.185242 1445640209 -0.778931 0.105225 -0.589844 0.185242 1445640209 -0.778931 0.105225 -0.589844 0.185242 1445640209 -0.768921 0.145996 -0.594055 0.186035 1445640209 -0.768921 0.145996 -0.594055 0.186035 1445640209 -0.768921 0.145996 -0.594055 0.186035 1445640209 -0.768921 0.145996 -0.594055 0.186035 1445640209 -0.768921 0.145996 -0.594055 0.186035 1445640209 -0.768921 0.145996 -0.594055 0.186035 1445640209 -0.768921 0.120850 -0.594971 0.200745 1445640209 -0.768921 0.120850 -0.594971 0.200745 1445640209 -0.768921 0.120850 -0.594971 0.200745 1445640209 -0.768921 0.120850 -0.594971 0.200745 1445640209 -0.768921 0.120850 -0.594971 0.200745 1445640209 -0.773682 0.086121 -0.590515 0.213013 1445640209 -0.773682 0.086121 -0.590515 0.213013 1445640209 -0.773682 0.086121 -0.590515 0.213013 1445640209 -0.773682 0.086121 -0.590515 0.213013 1445640209 -0.773682 0.086121 -0.590515 0.213013 1445640209 -0.773682 0.086121 -0.590515 0.213013 1445640209 -0.773682 0.086121 -0.590515 0.213013 1445640209 -0.778442 0.084229 -0.582764 0.217651 1445640209 -0.778442 0.084229 -0.582764 0.217651 1445640209 -0.778442 0.084229 -0.582764 0.217651 1445640209 -0.778442 0.084229 -0.582764 0.217651 1445640209 -0.778442 0.084229 -0.582764 0.217651 1445640209 -0.778442 0.084229 -0.582764 0.217651 1445640209 -0.775085 0.114563 -0.582275 0.217163 1445640209 -0.775085 0.114563 -0.582275 0.217163 1445640209 -0.775085 0.114563 -0.582275 0.217163 1445640209 -0.775085 0.114563 -0.582275 0.217163 1445640209 -0.775085 0.114563 -0.582275 0.217163 1445640209 -0.775085 0.114563 -0.582275 0.217163 1445640209 -0.767456 0.149902 -0.584778 0.216064 1445640209 -0.767456 0.149902 -0.584778 0.216064 1445640209 -0.767456 0.149902 -0.584778 0.216064 1445640209 -0.767456 0.149902 -0.584778 0.216064 1445640209 -0.767456 0.149902 -0.584778 0.216064 1445640209 -0.760620 0.173645 -0.586243 0.218262 1445640209 -0.760620 0.173645 -0.586243 0.218262 1445640209 -0.760620 0.173645 -0.586243 0.218262 1445640209 -0.760620 0.173645 -0.586243 0.218262 1445640209 -0.760620 0.173645 -0.586243 0.218262 1445640209 -0.760620 0.173645 -0.586243 0.218262 1445640209 -0.754700 0.178223 -0.586243 0.234619 1445640209 -0.754700 0.178223 -0.586243 0.234619 1445640209 -0.754700 0.178223 -0.586243 0.234619 1445640209 -0.754700 0.178223 -0.586243 0.234619 1445640209 -0.754700 0.178223 -0.586243 0.234619 1445640209 -0.754700 0.178223 -0.586243 0.234619 1445640209 -0.754700 0.178223 -0.586243 0.234619 1445640209 -0.750061 0.177551 -0.583740 0.255432 1445640209 -0.750061 0.177551 -0.583740 0.255432 1445640209 -0.750061 0.177551 -0.583740 0.255432 1445640209 -0.750061 0.177551 -0.583740 0.255432 1445640209 -0.750061 0.177551 -0.583740 0.255432 1445640209 -0.750061 0.177551 -0.583740 0.255432 1445640209 -0.749207 0.184631 -0.577087 0.267639 1445640209 -0.749207 0.184631 -0.577087 0.267639 1445640209 -0.749207 0.184631 -0.577087 0.267639 1445640209 -0.749207 0.184631 -0.577087 0.267639 1445640209 -0.749207 0.184631 -0.577087 0.267639 1445640209 -0.749207 0.184631 -0.577087 0.267639 1445640209 -0.749512 0.195740 -0.574951 0.263306 1445640209 -0.749512 0.195740 -0.574951 0.263306 1445640209 -0.749512 0.195740 -0.574951 0.263306 1445640209 -0.749512 0.195740 -0.574951 0.263306 1445640209 -0.749512 0.195740 -0.574951 0.263306 1445640209 -0.749512 0.195740 -0.574951 0.263306 1445640209 -0.749451 0.198120 -0.579834 0.250916 1445640209 -0.749451 0.198120 -0.579834 0.250916 1445640209 -0.749451 0.198120 -0.579834 0.250916 1445640209 -0.749451 0.198120 -0.579834 0.250916 1445640209 -0.749451 0.198120 -0.579834 0.250916 1445640209 -0.749451 0.198120 -0.579834 0.250916 1445640209 -0.749451 0.198120 -0.579834 0.250916 1445640209 -0.757568 0.173889 -0.578003 0.248596 1445640209 -0.757568 0.173889 -0.578003 0.248596 1445640209 -0.757568 0.173889 -0.578003 0.248596 1445640209 -0.757568 0.173889 -0.578003 0.248596 1445640209 -0.757568 0.173889 -0.578003 0.248596 1445640209 -0.765076 0.155029 -0.575134 0.244812 1445640209 -0.765076 0.155029 -0.575134 0.244812 1445640209 -0.765076 0.155029 -0.575134 0.244812 1445640209 -0.765076 0.155029 -0.575134 0.244812 1445640209 -0.765076 0.155029 -0.575134 0.244812 1445640209 -0.765076 0.155029 -0.575134 0.244812 1445640209 -0.765076 0.155029 -0.575134 0.244812 1445640209 -0.769958 0.156128 -0.569336 0.242432 1445640209 -0.769958 0.156128 -0.569336 0.242432 1445640209 -0.769958 0.156128 -0.569336 0.242432 1445640210 -0.769958 0.156128 -0.569336 0.242432 1445640210 -0.772949 0.172241 -0.557068 0.250244 1445640210 -0.772949 0.172241 -0.557068 0.250244 1445640210 -0.772949 0.172241 -0.557068 0.250244 1445640210 -0.772949 0.172241 -0.557068 0.250244 1445640210 -0.772949 0.172241 -0.557068 0.250244 1445640210 -0.772949 0.172241 -0.557068 0.250244 1445640210 -0.771118 0.191467 -0.542786 0.272339 1445640210 -0.771118 0.191467 -0.542786 0.272339 1445640210 -0.771118 0.191467 -0.542786 0.272339 1445640210 -0.771118 0.191467 -0.542786 0.272339 1445640210 -0.771118 0.191467 -0.542786 0.272339 1445640210 -0.771118 0.191467 -0.542786 0.272339 1445640210 -0.762451 0.210083 -0.529297 0.307312 1445640210 -0.762451 0.210083 -0.529297 0.307312 1445640210 -0.762451 0.210083 -0.529297 0.307312 1445640210 -0.762451 0.210083 -0.529297 0.307312 1445640210 -0.762451 0.210083 -0.529297 0.307312 1445640210 -0.762451 0.210083 -0.529297 0.307312 1445640210 -0.762451 0.210083 -0.529297 0.307312 1445640210 -0.744568 0.240234 -0.519714 0.343262 1445640210 -0.744568 0.240234 -0.519714 0.343262 1445640210 -0.744568 0.240234 -0.519714 0.343262 1445640210 -0.744568 0.240234 -0.519714 0.343262 1445640210 -0.744568 0.240234 -0.519714 0.343262 1445640210 -0.744568 0.240234 -0.519714 0.343262 1445640210 -0.722778 0.265259 -0.511475 0.381653 1445640210 -0.722778 0.265259 -0.511475 0.381653 1445640210 -0.722778 0.265259 -0.511475 0.381653 1445640210 -0.722778 0.265259 -0.511475 0.381653 1445640210 -0.722778 0.265259 -0.511475 0.381653 1445640210 -0.722778 0.265259 -0.511475 0.381653 1445640210 -0.722778 0.265259 -0.511475 0.381653 1445640210 -0.714294 0.255676 -0.492004 0.427002 1445640210 -0.714294 0.255676 -0.492004 0.427002 1445640210 -0.714294 0.255676 -0.492004 0.427002 1445640210 -0.714294 0.255676 -0.492004 0.427002 1445640210 -0.714294 0.255676 -0.492004 0.427002 1445640210 -0.714294 0.255676 -0.492004 0.427002 1445640210 -0.721375 0.231445 -0.473022 0.449829 1445640210 -0.721375 0.231445 -0.473022 0.449829 1445640210 -0.721375 0.231445 -0.473022 0.449829 1445640210 -0.721375 0.231445 -0.473022 0.449829 1445640210 -0.721375 0.231445 -0.473022 0.449829 1445640210 -0.721375 0.231445 -0.473022 0.449829 1445640210 -0.735413 0.216980 -0.472595 0.434509 1445640210 -0.735413 0.216980 -0.472595 0.434509 1445640210 -0.735413 0.216980 -0.472595 0.434509 1445640210 -0.735413 0.216980 -0.472595 0.434509 1445640210 -0.735413 0.216980 -0.472595 0.434509 1445640210 -0.742615 0.216248 -0.497864 0.392395 1445640210 -0.742615 0.216248 -0.497864 0.392395 1445640210 -0.742615 0.216248 -0.497864 0.392395 1445640210 -0.742615 0.216248 -0.497864 0.392395 1445640210 -0.742615 0.216248 -0.497864 0.392395 1445640210 -0.742615 0.216248 -0.497864 0.392395 1445640210 -0.742615 0.216248 -0.497864 0.392395 1445640210 -0.741882 0.215759 -0.527405 0.353516 1445640210 -0.741882 0.215759 -0.527405 0.353516 1445640210 -0.741882 0.215759 -0.527405 0.353516 1445640210 -0.741882 0.215759 -0.527405 0.353516 1445640210 -0.741882 0.215759 -0.527405 0.353516 1445640210 -0.741882 0.215759 -0.527405 0.353516 1445640210 -0.747437 0.208435 -0.539612 0.326782 1445640210 -0.747437 0.208435 -0.539612 0.326782 1445640210 -0.747437 0.208435 -0.539612 0.326782 1445640210 -0.747437 0.208435 -0.539612 0.326782 1445640210 -0.747437 0.208435 -0.539612 0.326782 1445640210 -0.747437 0.208435 -0.539612 0.326782 1445640210 -0.757446 0.215393 -0.542297 0.292969 1445640210 -0.757446 0.215393 -0.542297 0.292969 1445640210 -0.757446 0.215393 -0.542297 0.292969 1445640210 -0.757446 0.215393 -0.542297 0.292969 1445640210 -0.757446 0.215393 -0.542297 0.292969 1445640210 -0.757446 0.215393 -0.542297 0.292969 1445640210 -0.757446 0.215393 -0.542297 0.292969 1445640210 -0.763123 0.238770 -0.540222 0.262390 1445640210 -0.763123 0.238770 -0.540222 0.262390 1445640210 -0.763123 0.238770 -0.540222 0.262390 1445640210 -0.763123 0.238770 -0.540222 0.262390 1445640210 -0.763123 0.238770 -0.540222 0.262390 1445640210 -0.766357 0.257813 -0.533569 0.248108 1445640210 -0.766357 0.257813 -0.533569 0.248108 1445640210 -0.766357 0.257813 -0.533569 0.248108 1445640210 -0.766357 0.257813 -0.533569 0.248108 1445640210 -0.766357 0.257813 -0.533569 0.248108 1445640210 -0.766357 0.257813 -0.533569 0.248108 1445640210 -0.766357 0.257813 -0.533569 0.248108 1445640210 -0.762939 0.273315 -0.532288 0.244812 1445640210 -0.762939 0.273315 -0.532288 0.244812 1445640210 -0.762939 0.273315 -0.532288 0.244812 1445640210 -0.762939 0.273315 -0.532288 0.244812 1445640210 -0.762939 0.273315 -0.532288 0.244812 1445640210 -0.762939 0.273315 -0.532288 0.244812 1445640210 -0.754578 0.275879 -0.534729 0.261902 1445640210 -0.754578 0.275879 -0.534729 0.261902 1445640210 
-0.311829 0.335938 0.815186 0.354004 1445640212 -0.272949 0.392395 0.803589 0.354431 1445640212 -0.272949 0.392395 0.803589 0.354431 1445640212 -0.272949 0.392395 0.803589 0.354431 1445640212 -0.272949 0.392395 0.803589 0.354431 1445640212 -0.272949 0.392395 0.803589 0.354431 1445640212 -0.272949 0.392395 0.803589 0.354431 1445640212 -0.312500 0.457764 0.726624 0.405884 1445640212 -0.312500 0.457764 0.726624 0.405884 1445640212 -0.312500 0.457764 0.726624 0.405884 1445640212 -0.312500 0.457764 0.726624 0.405884 1445640212 -0.312500 0.457764 0.726624 0.405884 1445640212 -0.312500 0.457764 0.726624 0.405884 1445640212 -0.417786 0.507507 0.555359 0.509277 1445640212 -0.417786 0.507507 0.555359 0.509277 1445640212 -0.417786 0.507507 0.555359 0.509277 1445640212 -0.417786 0.507507 0.555359 0.509277 1445640212 -0.417786 0.507507 0.555359 0.509277 1445640212 -0.417786 0.507507 0.555359 0.509277 1445640212 -0.417786 0.507507 0.555359 0.509277 1445640212 -0.604431 0.427490 0.288574 0.607117 1445640212 -0.604431 0.427490 0.288574 0.607117 1445640212 -0.604431 0.427490 0.288574 0.607117 1445640212 -0.604431 0.427490 0.288574 0.607117 1445640212 -0.604431 0.427490 0.288574 0.607117 1445640212 -0.604431 0.427490 0.288574 0.607117 1445640212 -0.779419 0.042236 -0.017700 0.624817 1445640212 -0.779419 0.042236 -0.017700 0.624817 1445640212 -0.779419 0.042236 -0.017700 0.624817 1445640212 -0.779419 0.042236 -0.017700 0.624817 1445640212 -0.779419 0.042236 -0.017700 0.624817 1445640212 -0.779419 0.042236 -0.017700 0.624817 1445640212 -0.779419 0.042236 -0.017700 0.624817 1445640212 -0.702271 -0.396729 0.033752 0.590210 1445640212 -0.702271 -0.396729 0.033752 0.590210 1445640212 -0.702271 -0.396729 0.033752 0.590210 1445640212 -0.702271 -0.396729 0.033752 0.590210 1445640212 -0.702271 -0.396729 0.033752 0.590210 1445640212 -0.688110 -0.267822 0.020142 0.674072 1445640212 -0.688110 -0.267822 0.020142 0.674072 1445640212 -0.688110 -0.267822 0.020142 0.674072 1445640212 -0.688110 -0.267822 0.020142 0.674072 1445640212 -0.688110 -0.267822 0.020142 0.674072 1445640212 -0.688110 -0.267822 0.020142 0.674072 1445640212 -0.688110 -0.267822 0.020142 0.674072 1445640213 -0.684265 -0.124268 0.098938 0.711731 1445640213 -0.684265 -0.124268 0.098938 0.711731 1445640213 -0.684265 -0.124268 0.098938 0.711731 1445640213 -0.684265 -0.124268 0.098938 0.711731 1445640213 -0.684265 -0.124268 0.098938 0.711731 1445640213 -0.684265 -0.124268 0.098938 0.711731 1445640213 -0.678040 0.033630 0.251709 0.689697 1445640213 -0.678040 0.033630 0.251709 0.689697 1445640213 -0.678040 0.033630 0.251709 0.689697 1445640213 -0.678040 0.033630 0.251709 0.689697 1445640213 -0.678040 0.033630 0.251709 0.689697 1445640213 -0.678040 0.033630 0.251709 0.689697 1445640213 -0.678040 0.033630 0.251709 0.689697 1445640213 -0.610413 0.231689 0.422424 0.628723 1445640213 -0.610413 0.231689 0.422424 0.628723 1445640213 -0.610413 0.231689 0.422424 0.628723 1445640213 -0.610413 0.231689 0.422424 0.628723 1445640213 -0.610413 0.231689 0.422424 0.628723 1445640213 -0.610413 0.231689 0.422424 0.628723 1445640213 -0.476563 0.394348 0.590088 0.518738 1445640213 -0.476563 0.394348 0.590088 0.518738 1445640213 -0.476563 0.394348 0.590088 0.518738 1445640213 -0.476563 0.394348 0.590088 0.518738 1445640213 -0.476563 0.394348 0.590088 0.518738 1445640213 -0.476563 0.394348 0.590088 0.518738 1445640213 -0.325378 0.486877 0.709106 0.392639 1445640213 -0.325378 0.486877 0.709106 0.392639 1445640213 -0.325378 0.486877 0.709106 0.392639 1445640213 -0.325378 0.486877 0.709106 0.392639 1445640213 -0.325378 0.486877 0.709106 0.392639 1445640213 -0.325378 0.486877 0.709106 0.392639 1445640213 -0.215027 0.497131 0.743896 0.391357 1445640213 -0.215027 0.497131 0.743896 0.391357 1445640213 -0.215027 0.497131 0.743896 0.391357 1445640213 -0.215027 0.497131 0.743896 0.391357 1445640213 -0.215027 0.497131 0.743896 0.391357 1445640213 -0.215027 0.497131 0.743896 0.391357 1445640213 -0.287537 0.463074 0.687622 0.479614 1445640213 -0.287537 0.463074 0.687622 0.479614 1445640213 -0.287537 0.463074 0.687622 0.479614 1445640213 -0.287537 0.463074 0.687622 0.479614 1445640213 -0.287537 0.463074 0.687622 0.479614 1445640213 -0.287537 0.463074 0.687622 0.479614 1445640213 -0.287537 0.463074 0.687622 0.479614 1445640213 -0.456482 0.424438 0.517334 0.586304 1445640213 -0.456482 0.424438 0.517334 0.586304 1445640213 -0.456482 0.424438 0.517334 0.586304 1445640213 -0.456482 0.424438 0.517334 0.586304 1445640213 -0.456482 0.424438 0.517334 0.586304 1445640213 -0.456482 0.424438 0.517334 0.586304 1445640213 -0.675049 0.260620 0.231384 0.650208 1445640213 -0.675049 0.260620 0.231384 0.650208 1445640213 -0.675049 0.260620 0.231384 0.650208 1445640213 -0.675049 0.260620 0.231384 0.650208 1445640213 -0.675049 0.260620 0.231384 0.650208 1445640213 -0.675049 0.260620 0.231384 0.650208 1445640213 -0.675049 0.260620 0.231384 0.650208 1445640213 -0.747864 -0.133911 -0.006287 0.650208 1445640213 -0.747864 -0.133911 -0.006287 0.650208 1445640213 -0.747864 -0.133911 -0.006287 0.650208 1445640213 -0.747864 -0.133911 -0.006287 0.650208 1445640213 -0.747864 -0.133911 -0.006287 0.650208 1445640213 -0.747864 -0.133911 -0.006287 0.650208 1445640213 -0.705994 -0.214111 0.009521 0.675049 1445640213 -0.705994 -0.214111 0.009521 0.675049 1445640213 -0.705994 -0.214111 0.009521 0.675049 1445640213 -0.705994 -0.214111 0.009521 0.675049 1445640213 -0.705994 -0.214111 0.009521 0.675049 1445640213 -0.705994 -0.214111 0.009521 0.675049 1445640213 -0.691711 -0.028870 -0.025269 0.721130 1445640213 -0.691711 -0.028870 -0.025269 0.721130 1445640213 -0.691711 -0.028870 -0.025269 0.721130 1445640213 -0.691711 -0.028870 -0.025269 0.721130 1445640213 -0.691711 -0.028870 -0.025269 0.721130 1445640213 -0.691711 -0.028870 -0.025269 0.721130 1445640213 -0.663696 0.141235 0.145386 0.719971 1445640213 -0.663696 0.141235 0.145386 0.719971 1445640213 -0.663696 0.141235 0.145386 0.719971 1445640213 -0.663696 0.141235 0.145386 0.719971 1445640213 -0.663696 0.141235 0.145386 0.719971 1445640213 -0.663696 0.141235 0.145386 0.719971 1445640213 -0.588684 0.339844 0.348022 0.645569 1445640213 -0.588684 0.339844 0.348022 0.645569 1445640213 -0.588684 0.339844 0.348022 0.645569 1445640213 -0.588684 0.339844 0.348022 0.645569 1445640213 -0.588684 0.339844 0.348022 0.645569 1445640213 -0.588684 0.339844 0.348022 0.645569 1445640213 -0.460876 0.490173 0.576050 0.464172 1445640213 -0.460876 0.490173 0.576050 0.464172 1445640213 -0.460876 0.490173 0.576050 0.464172 1445640213 -0.460876 0.490173 0.576050 0.464172 1445640213 -0.460876 0.490173 0.576050 0.464172 1445640213 -0.460876 0.490173 0.576050 0.464172 1445640213 -0.460876 0.490173 0.576050 0.464172 1445640213 -0.268188 0.579285 0.688354 0.344421 1445640213 -0.268188 0.579285 0.688354 0.344421 1445640213 -0.268188 0.579285 0.688354 0.344421 1445640213 -0.268188 0.579285 0.688354 0.344421 1445640213 -0.268188 0.579285 0.688354 0.344421 1445640213 -0.268188 0.579285 0.688354 0.344421 1445640213 -0.201965 0.565979 0.724548 0.337341 1445640213 -0.201965 0.565979 0.724548 0.337341 1445640213 -0.201965 0.565979 0.724548 0.337341 1445640213 -0.201965 0.565979 0.724548 0.337341 1445640213 -0.201965 0.565979 0.724548 0.337341 1445640213 -0.201965 0.565979 0.724548 0.337341 1445640213 -0.332947 0.515686 0.640259 0.461792 1445640213 -0.332947 0.515686 0.640259 0.461792 1445640213 -0.332947 0.515686 0.640259 0.461792 1445640213 -0.332947 0.515686 0.640259 0.461792 1445640213 -0.332947 0.515686 0.640259 0.461792 1445640213 -0.332947 0.515686 0.640259 0.461792 1445640213 -0.573059 0.403992 0.375427 0.606140 1445640214 -0.573059 0.403992 0.375427 0.606140 1445640214 -0.573059 0.403992 0.375427 0.606140 1445640214 -0.573059 0.403992 0.375427 0.606140 1445640214 -0.573059 0.403992 0.375427 0.606140 1445640214 -0.573059 0.403992 0.375427 0.606140 1445640214 -0.763367 0.007568 0.012207 0.645813 1445640214 -0.763367 0.007568 0.012207 0.645813 1445640214 -0.763367 0.007568 0.012207 0.645813 1445640214 -0.763367 0.007568 0.012207 0.645813 1445640214 -0.763367 0.007568 0.012207 0.645813 1445640214 -0.763367 0.007568 0.012207 0.645813 1445640214 -0.763367 0.007568 0.012207 0.645813 1445640214 -0.679077 -0.266785 0.039307 0.682739 1445640214 -0.679077 -0.266785 0.039307 0.682739 1445640214 -0.679077 -0.266785 0.039307 0.682739 1445640214 -0.679077 -0.266785 0.039307 0.682739 1445640214 -0.679077 -0.266785 0.039307 0.682739 1445640214 -0.679077 -0.266785 0.039307 0.682739 1445640214 -0.573364 -0.198242 0.237061 0.758789 1445640214 -0.573364 -0.198242 0.237061 0.758789 1445640214 -0.573364 -0.198242 0.237061 0.758789 1445640214 -0.573364 -0.198242 0.237061 0.758789 1445640214 -0.573364 -0.198242 0.237061 0.758789 1445640214 -0.573364 -0.198242 0.237061 0.758789 1445640214 -0.526917 0.002258 0.243225 0.814331 1445640214 -0.526917 0.002258 0.243225 0.814331 1445640214 -0.526917 0.002258 0.243225 0.814331 1445640214 -0.526917 0.002258 0.243225 0.814331 1445640214 -0.526917 0.002258 0.243225 0.814331 1445640214 -0.526917 0.002258 0.243225 0.814331 1445640214 -0.479248 0.169495 0.464722 0.724915 1445640214 -0.479248 0.169495 0.464722 0.724915 1445640214 -0.479248 0.169495 0.464722 0.724915 1445640214 -0.479248 0.169495 0.464722 0.724915 1445640214 -0.479248 0.169495 0.464722 0.724915 1445640214 -0.479248 0.169495 0.464722 0.724915 1445640214 -0.479248 0.169495 0.464722 0.724915 1445640214 -0.412598 0.357849 0.654541 0.522705 1445640214 -0.412598 0.357849 0.654541 0.522705 1445640214 -0.412598 0.357849 0.654541 0.522705 1445640214 -0.412598 0.357849 0.654541 0.522705 1445640214 -0.412598 0.357849 0.654541 0.522705 1445640214 -0.412598 0.357849 0.654541 0.522705 1445640214 -0.281067 0.516174 0.736877 0.333862 1445640214 -0.281067 0.516174 0.736877 0.333862 1445640214 -0.281067 0.516174 0.736877 0.333862 1445640214 -0.281067 0.516174 0.736877 0.333862 1445640214 -0.281067 0.516174 0.736877 0.333862 1445640214 -0.281067 0.516174 0.736877 0.333862 1445640214 -0.142700 0.581421 0.752563 0.274170 1445640214 -0.142700 0.581421 0.752563 0.274170 1445640214 -0.142700 0.581421 0.752563 0.274170 1445640214 -0.142700 0.581421 0.752563 0.274170 1445640214 -0.142700 0.581421 0.752563 0.274170 1445640214 -0.142700 0.581421 0.752563 0.274170 1445640214 -0.142700 0.581421 0.752563 0.274170 1445640214 -0.269165 0.540710 0.705444 0.370789 1445640214 -0.269165 0.540710 0.705444 0.370789 1445640214 -0.269165 0.540710 0.705444 0.370789 1445640214 -0.269165 0.540710 0.705444 0.370789 1445640214 -0.269165 0.540710 0.705444 0.370789 1445640214 -0.269165 0.540710 0.705444 0.370789 1445640214 -0.530701 0.405640 0.406677 0.623169 1445640214 -0.530701 0.405640 0.406677 0.623169 1445640214 -0.530701 0.405640 0.406677 0.623169 1445640214 -0.530701 0.405640 0.406677 0.623169 1445640214 -0.530701 0.405640 0.406677 0.623169 1445640214 -0.786865 -0.133545 0.077148 0.597534 1445640214 -0.786865 -0.133545 0.077148 0.597534 1445640214 -0.786865 -0.133545 0.077148 0.597534 1445640214 -0.786865 -0.133545 0.077148 0.597534 1445640214 -0.786865 -0.133545 0.077148 0.597534 1445640214 -0.631409 -0.429626 0.168457 0.623169 1445640214 -0.631409 -0.429626 0.168457 0.623169 1445640214 -0.631409 -0.429626 0.168457 0.623169 1445640214 -0.631409 -0.429626 0.168457 0.623169 1445640214 -0.631409 -0.429626 0.168457 0.623169 1445640214 -0.631409 -0.429626 0.168457 0.623169 1445640214 -0.552429 -0.204468 -0.003662 0.808105 1445640214 -0.552429 -0.204468 -0.003662 0.808105 1445640214 -0.552429 -0.204468 -0.003662 0.808105 1445640214 -0.552429 -0.204468 -0.003662 0.808105 1445640214 -0.552429 -0.204468 -0.003662 0.808105 1445640214 -0.552429 -0.204468 -0.003662 0.808105 1445640214 -0.552429 -0.204468 -0.003662 0.808105 1445640214 -0.520020 -0.095581 -0.030823 0.848267 1445640214 -0.520020 -0.095581 -0.030823 0.848267 1445640214 -0.520020 -0.095581 -0.030823 0.848267 1445640214 -0.520020 -0.095581 -0.030823 0.848267 1445640214 -0.520020 -0.095581 -0.030823 0.848267 1445640214 -0.520020 -0.095581 -0.030823 0.848267 1445640214 -0.487976 0.029175 0.065918 0.869873 1445640214 -0.487976 0.029175 0.065918 0.869873 1445640214 -0.487976 0.029175 0.065918 0.869873 1445640214 -0.487976 0.029175 0.065918 0.869873 1445640214 -0.487976 0.029175 0.065918 0.869873 1445640214 -0.487976 0.029175 0.065918 0.869873 1445640214 -0.463318 0.162415 0.275818 0.826355 1445640214 -0.463318 0.162415 0.275818 0.826355 1445640214 -0.463318 0.162415 0.275818 0.826355 1445640214 -0.463318 0.162415 0.275818 0.826355 1445640214 -0.463318 0.162415 0.275818 0.826355 1445640214 -0.463318 0.162415 0.275818 0.826355 1445640214 -0.428955 0.289307 0.508789 0.687988 1445640214 -0.428955 0.289307 0.508789 0.687988 1445640214 -0.428955 0.289307 0.508789 0.687988 1445640214 -0.428955 0.289307 0.508789 0.687988 1445640214 -0.428955 0.289307 0.508789 0.687988 1445640214 -0.428955 0.289307 0.508789 0.687988 1445640214 -0.428955 0.289307 0.508789 0.687988 1445640214 -0.393494 0.394287 0.661621 0.501831 1445640214 -0.393494 0.394287 0.661621 0.501831 1445640215 -0.393494 0.394287 0.661621 0.501831 1445640215 -0.393494 0.394287 0.661621 0.501831 1445640215 -0.393494 0.394287 0.661621 0.501831 1445640215 -0.393494 0.394287 0.661621 0.501831 1445640215 -0.323547 0.517334 0.671509 0.420349 1445640215 -0.323547 0.517334 0.671509 0.420349 1445640215 -0.323547 0.517334 0.671509 0.420349 1445640215 -0.323547 0.517334 0.671509 0.420349 1445640215 -0.323547 0.517334 0.671509 0.420349 1445640215 -0.323547 0.517334 0.671509 0.420349 1445640215 -0.372742 0.560181 0.607178 0.422546 1445640215 -0.372742 0.560181 0.607178 0.422546 1445640215 -0.372742 0.560181 0.607178 0.422546 1445640215 -0.372742 0.560181 0.607178 0.422546 1445640215 -0.372742 0.560181 0.607178 0.422546 1445640215 -0.372742 0.560181 0.607178 0.422546 1445640215 -0.533203 0.498230 0.461182 0.504700 1445640215 -0.533203 0.498230 0.461182 0.504700 1445640215 -0.533203 0.498230 0.461182 0.504700 1445640215 -0.533203 0.498230 0.461182 0.504700 1445640215 -0.533203 0.498230 0.461182 0.504700 1445640215 -0.533203 0.498230 0.461182 0.504700 1445640215 -0.721313 0.312195 0.209106 0.581787 1445640215 -0.721313 0.312195 0.209106 0.581787 1445640215 -0.721313 0.312195 0.209106 0.581787 1445640215 -0.721313 0.312195 0.209106 0.581787 1445640215 -0.721313 0.312195 0.209106 0.581787 1445640215 -0.721313 0.312195 0.209106 0.581787 1445640215 -0.721313 0.312195 0.209106 0.581787 1445640215 -0.810486 -0.079956 0.118652 0.568054 1445640215 -0.810486 -0.079956 0.118652 0.568054 1445640215 -0.810486 -0.079956 0.118652 0.568054 1445640215 -0.810486 -0.079956 0.118652 0.568054 1445640215 -0.810486 -0.079956 0.118652 0.568054 1445640215 -0.810486 -0.079956 0.118652 0.568054 1445640215 -0.710815 -0.182922 0.138855 0.664856 1445640215 -0.710815 -0.182922 0.138855 0.664856 1445640215 -0.710815 -0.182922 0.138855 0.664856 1445640215 -0.710815 -0.182922 0.138855 0.664856 1445640215 -0.710815 -0.182922 0.138855 0.664856 1445640215 -0.638855 -0.085205 0.164917 0.746643 1445640215 -0.638855 -0.085205 0.164917 0.746643 1445640215 -0.638855 -0.085205 0.164917 0.746643 1445640215 -0.638855 -0.085205 0.164917 0.746643 1445640215 -0.638855 -0.085205 0.164917 0.746643 1445640215 -0.638855 -0.085205 0.164917 0.746643 1445640215 -0.564087 0.033447 0.293823 0.770935 1445640215 -0.564087 0.033447 0.293823 0.770935 1445640215 -0.564087 0.033447 0.293823 0.770935 1445640215 -0.564087 0.033447 0.293823 0.770935 1445640215 -0.564087 0.033447 0.293823 0.770935 1445640215 -0.564087 0.033447 0.293823 0.770935 1445640215 -0.488770 0.188782 0.478210 0.704773 1445640215 -0.488770 0.188782 0.478210 0.704773 1445640215 -0.488770 0.188782 0.478210 0.704773 1445640215 -0.488770 0.188782 0.478210 0.704773 1445640215 -0.488770 0.188782 0.478210 0.704773 1445640215 -0.488770 0.188782 0.478210 0.704773 1445640215 -0.488770 0.188782 0.478210 0.704773 1445640215 -0.397400 0.362122 0.632202 0.557861 1445640215 -0.397400 0.362122 0.632202 0.557861 1445640215 -0.397400 0.362122 0.632202 0.557861 1445640215 -0.397400 0.362122 0.632202 0.557861 1445640215 -0.397400 0.362122 0.632202 0.557861 1445640215 -0.397400 0.362122 0.632202 0.557861 1445640215 -0.295227 0.485718 0.715088 0.406799 1445640215 -0.295227 0.485718 0.715088 0.406799 1445640215 -0.295227 0.485718 0.715088 0.406799 1445640215 -0.295227 0.485718 0.715088 0.406799 1445640215 -0.295227 0.485718 0.715088 0.406799 1445640215 -0.295227 0.485718 0.715088 0.406799 1445640215 -0.295227 0.485718 0.715088 0.406799 1445640215 -0.237610 0.534363 0.720276 0.372986 1445640215 -0.237610 0.534363 0.720276 0.372986 1445640215 -0.237610 0.534363 0.720276 0.372986 1445640215 -0.237610 0.534363 0.720276 0.372986 1445640215 -0.237610 0.534363 0.720276 0.372986 1445640215 -0.237610 0.534363 0.720276 0.372986 1445640215 -0.328308 0.505188 0.666687 0.438660 1445640215 -0.328308 0.505188 0.666687 0.438660 1445640215 -0.328308 0.505188 0.666687 0.438660 1445640215 -0.328308 0.505188 0.666687 0.438660 1445640215 -0.328308 0.505188 0.666687 0.438660 1445640215 -0.328308 0.505188 0.666687 0.438660 1445640215 -0.497375 0.430237 0.508179 0.556030 1445640215 -0.497375 0.430237 0.508179 0.556030 1445640215 -0.497375 0.430237 0.508179 0.556030 1445640215 -0.497375 0.430237 0.508179 0.556030 1445640215 -0.497375 0.430237 0.508179 0.556030 1445640215 -0.497375 0.430237 0.508179 0.556030 1445640215 -0.688843 0.293945 0.221985 0.624329 1445640215 -0.688843 0.293945 0.221985 0.624329 1445640215 -0.688843 0.293945 0.221985 0.624329 1445640215 -0.688843 0.293945 0.221985 0.624329 1445640215 -0.688843 0.293945 0.221985 0.624329 1445640215 -0.688843 0.293945 0.221985 0.624329 1445640215 -0.795837 -0.094971 0.056702 0.595398 1445640215 -0.795837 -0.094971 0.056702 0.595398 1445640215 -0.795837 -0.094971 0.056702 0.595398 1445640215 -0.795837 -0.094971 0.056702 0.595398 1445640215 -0.795837 -0.094971 0.056702 0.595398 1445640215 -0.795837 -0.094971 0.056702 0.595398 1445640215 -0.795837 -0.094971 0.056702 0.595398 1445640215 -0.693604 -0.254761 0.060974 0.671082 1445640215 -0.693604 -0.254761 0.060974 0.671082 1445640215 -0.693604 -0.254761 0.060974 0.671082 1445640215 -0.693604 -0.254761 0.060974 0.671082 1445640215 -0.693604 -0.254761 0.060974 0.671082 1445640215 -0.693604 -0.254761 0.060974 0.671082 1445640215 -0.614380 -0.206116 -0.033752 0.760864 1445640215 -0.614380 -0.206116 -0.033752 0.760864 1445640215 -0.614380 -0.206116 -0.033752 0.760864 1445640215 -0.614380 -0.206116 -0.033752 0.760864 1445640216 -0.614380 -0.206116 -0.033752 0.760864 1445640216 -0.614380 -0.206116 -0.033752 0.760864 1445640216 -0.614380 -0.206116 -0.033752 0.760864 1445640216 -0.549072 -0.171021 0.019714 0.817810 1445640216 -0.549072 -0.171021 0.019714 0.817810 1445640216 -0.549072 -0.171021 0.019714 0.817810 1445640216 -0.549072 -0.171021 0.019714 0.817810 1445640216 -0.549072 -0.171021 0.019714 0.817810 1445640216 -0.549072 -0.171021 0.019714 0.817810 1445640216 -0.549072 -0.171021 0.019714 0.817810 1445640216 -0.520264 -0.069702 0.128418 0.841370 1445640216 -0.520264 -0.069702 0.128418 0.841370 1445640216 -0.520264 -0.069702 0.128418 0.841370 1445640216 -0.520264 -0.069702 0.128418 0.841370 1445640216 -0.520264 -0.069702 0.128418 0.841370 1445640216 -0.500793 0.048828 0.292847 0.813049 1445640216 -0.500793 0.048828 0.292847 0.813049 1445640216 -0.500793 0.048828 0.292847 0.813049 1445640216 -0.500793 0.048828 0.292847 0.813049 1445640216 -0.500793 0.048828 0.292847 0.813049 1445640216 -0.500793 0.048828 0.292847 0.813049 1445640216 -0.500793 0.048828 0.292847 0.813049 1445640216 -0.466492 0.195374 0.452637 0.734375 1445640216 -0.466492 0.195374 0.452637 0.734375 1445640216 -0.466492 0.195374 0.452637 0.734375 1445640216 -0.466492 0.195374 0.452637 0.734375 1445640216 -0.466492 0.195374 0.452637 0.734375 1445640216 -0.466492 0.195374 0.452637 0.734375 1445640216 -0.408691 0.340637 0.594177 0.603149 1445640216 -0.408691 0.340637 0.594177 0.603149 1445640216 -0.408691 0.340637 0.594177 0.603149 1445640216 -0.408691 0.340637 0.594177 0.603149 1445640216 -0.408691 0.340637 0.594177 0.603149 1445640216 -0.408691 0.340637 0.594177 0.603149 1445640216 -0.344482 0.457703 0.664429 0.479919 1445640216 -0.344482 0.457703 0.664429 0.479919 1445640216 -0.344482 0.457703 0.664429 0.479919 1445640216 -0.344482 0.457703 0.664429 0.479919 1445640216 -0.344482 0.457703 0.664429 0.479919 1445640216 -0.344482 0.457703 0.664429 0.479919 1445640216 -0.358337 0.512512 0.609985 0.486633 1445640216 -0.358337 0.512512 0.609985 0.486633 1445640216 -0.358337 0.512512 0.609985 0.486633 1445640216 -0.358337 0.512512 0.609985 0.486633 1445640216 -0.358337 0.512512 0.609985 0.486633 1445640216 -0.358337 0.512512 0.609985 0.486633 1445640216 -0.528992 0.432373 0.468201 0.560303 1445640216 -0.528992 0.432373 0.468201 0.560303 1445640216 -0.528992 0.432373 0.468201 0.560303 1445640216 -0.528992 0.432373 0.468201 0.560303 1445640216 -0.528992 0.432373 0.468201 0.560303 1445640216 -0.528992 0.432373 0.468201 0.560303 1445640216 -0.724976 0.192200 0.197205 0.631348 1445640216 -0.724976 0.192200 0.197205 0.631348 1445640216 -0.724976 0.192200 0.197205 0.631348 1445640216 -0.724976 0.192200 0.197205 0.631348 1445640216 -0.724976 0.192200 0.197205 0.631348 1445640216 -0.724976 0.192200 0.197205 0.631348 1445640216 -0.724976 0.192200 0.197205 0.631348 1445640216 -0.765442 -0.227966 0.114319 0.590820 1445640216 -0.765442 -0.227966 0.114319 0.590820 1445640216 -0.765442 -0.227966 0.114319 0.590820 1445640216 -0.765442 -0.227966 0.114319 0.590820 1445640216 -0.765442 -0.227966 0.114319 0.590820 1445640216 -0.765442 -0.227966 0.114319 0.590820 1445640216 -0.671936 -0.242554 0.046326 0.698242 1445640216 -0.671936 -0.242554 0.046326 0.698242 1445640216 -0.671936 -0.242554 0.046326 0.698242 1445640216 -0.671936 -0.242554 0.046326 0.698242 1445640216 -0.671936 -0.242554 0.046326 0.698242 1445640216 -0.671936 -0.242554 0.046326 0.698242 1445640216 -0.671936 -0.242554 0.046326 0.698242 1445640216 -0.622009 -0.201599 -0.002014 0.756653 1445640216 -0.622009 -0.201599 -0.002014 0.756653 1445640216 -0.622009 -0.201599 -0.002014 0.756653 1445640216 -0.622009 -0.201599 -0.002014 0.756653 1445640216 -0.622009 -0.201599 -0.002014 0.756653 1445640216 -0.587769 -0.118652 0.093201 0.794800 1445640216 -0.587769 -0.118652 0.093201 0.794800 1445640216 -0.587769 -0.118652 0.093201 0.794800 1445640216 -0.587769 -0.118652 0.093201 0.794800 1445640216 -0.587769 -0.118652 0.093201 0.794800 1445640216 -0.587769 -0.118652 0.093201 0.794800 1445640216 -0.573914 0.009338 0.247314 0.780579 1445640216 -0.573914 0.009338 0.247314 0.780579 1445640216 -0.573914 0.009338 0.247314 0.780579 1445640216 -0.573914 0.009338 0.247314 0.780579 1445640216 -0.573914 0.009338 0.247314 0.780579 1445640216 -0.573914 0.009338 0.247314 0.780579 1445640216 -0.573914 0.009338 0.247314 0.780579 1445640216 -0.539795 0.159851 0.434143 0.703247 1445640216 -0.539795 0.159851 0.434143 0.703247 1445640216 -0.539795 0.159851 0.434143 0.703247 1445640216 -0.539795 0.159851 0.434143 0.703247 1445640216 -0.539795 0.159851 0.434143 0.703247 1445640216 -0.539795 0.159851 0.434143 0.703247 1445640216 -0.450378 0.321228 0.589722 0.588318 1445640216 -0.450378 0.321228 0.589722 0.588318 1445640216 -0.450378 0.321228 0.589722 0.588318 1445640216 -0.450378 0.321228 0.589722 0.588318 1445640216 -0.450378 0.321228 0.589722 0.588318 1445640216 -0.450378 0.321228 0.589722 0.588318 1445640216 -0.336243 0.447144 0.702454 0.439880 1445640216 -0.336243 0.447144 0.702454 0.439880 1445640216 -0.336243 0.447144 0.702454 0.439880 1445640216 -0.336243 0.447144 0.702454 0.439880 1445640216 -0.336243 0.447144 0.702454 0.439880 1445640216 -0.336243 0.447144 0.702454 0.439880 1445640216 -0.229675 0.507568 0.725952 0.403198 1445640216 -0.229675 0.507568 0.725952 0.403198 1445640216 -0.229675 0.507568 0.725952 0.403198 1445640216 -0.229675 0.507568 0.725952 0.403198 1445640216 -0.229675 0.507568 0.725952 0.403198 1445640217 -0.229675 0.507568 0.725952 0.403198 1445640217 -0.229675 0.507568 0.725952 0.403198 1445640217 -0.323425 0.461731 0.664368 0.490662 1445640217 -0.323425 0.461731 0.664368 0.490662 1445640217 -0.323425 0.461731 0.664368 0.490662 1445640217 -0.323425 0.461731 0.664368 0.490662 1445640217 -0.323425 0.461731 0.664368 0.490662 1445640217 -0.323425 0.461731 0.664368 0.490662 1445640217 -0.533691 0.320740 0.439392 0.647461 1445640217 -0.533691 0.320740 0.439392 0.647461 1445640217 -0.533691 0.320740 0.439392 0.647461 1445640217 -0.533691 0.320740 0.439392 0.647461 1445640217 -0.533691 0.320740 0.439392 0.647461 1445640217 -0.533691 0.320740 0.439392 0.647461 1445640217 -0.695801 0.030701 0.125488 0.706543 1445640217 -0.695801 0.030701 0.125488 0.706543 1445640217 -0.695801 0.030701 0.125488 0.706543 1445640217 -0.695801 0.030701 0.125488 0.706543 1445640217 -0.695801 0.030701 0.125488 0.706543 1445640217 -0.695801 0.030701 0.125488 0.706543 1445640217 -0.702515 -0.247803 0.009705 0.667114 1445640217 -0.702515 -0.247803 0.009705 0.667114 1445640217 -0.702515 -0.247803 0.009705 0.667114 1445640217 -0.702515 -0.247803 0.009705 0.667114 1445640217 -0.702515 -0.247803 0.009705 0.667114 1445640217 -0.702515 -0.247803 0.009705 0.667114 1445640217 -0.676453 -0.235779 -0.031433 0.697021 1445640217 -0.676453 -0.235779 -0.031433 0.697021 1445640217 -0.676453 -0.235779 -0.031433 0.697021 1445640217 -0.676453 -0.235779 -0.031433 0.697021 1445640217 -0.676453 -0.235779 -0.031433 0.697021 1445640217 -0.676453 -0.235779 -0.031433 0.697021 1445640217 -0.670715 -0.158142 0.017151 0.724487 1445640217 -0.670715 -0.158142 0.017151 0.724487 1445640217 -0.670715 -0.158142 0.017151 0.724487 1445640217 -0.670715 -0.158142 0.017151 0.724487 1445640217 -0.670715 -0.158142 0.017151 0.724487 1445640217 -0.670715 -0.158142 0.017151 0.724487 1445640217 -0.670715 -0.158142 0.017151 0.724487 1445640217 -0.672058 -0.038269 0.141235 0.725891 1445640217 -0.672058 -0.038269 0.141235 0.725891 1445640217 -0.672058 -0.038269 0.141235 0.725891 1445640217 -0.672058 -0.038269 0.141235 0.725891 1445640217 -0.672058 -0.038269 0.141235 0.725891 1445640217 -0.636475 0.132141 0.288147 0.703125 1445640217 -0.636475 0.132141 0.288147 0.703125 1445640217 -0.636475 0.132141 0.288147 0.703125 1445640217 -0.636475 0.132141 0.288147 0.703125 1445640217 -0.636475 0.132141 0.288147 0.703125 1445640217 -0.636475 0.132141 0.288147 0.703125 1445640217 -0.636475 0.132141 0.288147 0.703125 1445640217 -0.534607 0.306274 0.467102 0.634155 1445640217 -0.534607 0.306274 0.467102 0.634155 1445640217 -0.534607 0.306274 0.467102 0.634155 1445640217 -0.534607 0.306274 0.467102 0.634155 1445640217 -0.534607 0.306274 0.467102 0.634155 1445640217 -0.534607 0.306274 0.467102 0.634155 1445640217 -0.391113 0.428284 0.632935 0.512756 1445640217 -0.391113 0.428284 0.632935 0.512756 1445640217 -0.391113 0.428284 0.632935 0.512756 1445640217 -0.391113 0.428284 0.632935 0.512756 1445640217 -0.391113 0.428284 0.632935 0.512756 1445640217 -0.391113 0.428284 0.632935 0.512756 1445640217 -0.244019 0.495972 0.712219 0.432556 1445640217 -0.244019 0.495972 0.712219 0.432556 1445640217 -0.244019 0.495972 0.712219 0.432556 1445640217 -0.244019 0.495972 0.712219 0.432556 1445640217 -0.244019 0.495972 0.712219 0.432556 1445640217 -0.244019 0.495972 0.712219 0.432556 1445640217 -0.289307 0.472595 0.657349 0.510620 1445640217 -0.289307 0.472595 0.657349 0.510620 1445640217 -0.289307 0.472595 0.657349 0.510620 1445640217 -0.289307 0.472595 0.657349 0.510620 1445640217 -0.289307 0.472595 0.657349 0.510620 1445640217 -0.289307 0.472595 0.657349 0.510620 1445640217 -0.476501 0.353149 0.434814 0.677551 1445640217 -0.476501 0.353149 0.434814 0.677551 1445640217 -0.476501 0.353149 0.434814 0.677551 1445640217 -0.476501 0.353149 0.434814 0.677551 1445640217 -0.476501 0.353149 0.434814 0.677551 1445640217 
-0.731445 0.174805 -0.386658 0.533813 1445640219 -0.731445 0.174805 -0.386658 0.533813 1445640219 -0.732910 0.172913 -0.400085 0.522339 1445640219 -0.732910 0.172913 -0.400085 0.522339 1445640219 -0.732910 0.172913 -0.400085 0.522339 1445640219 -0.732910 0.172913 -0.400085 0.522339 1445640219 -0.732910 0.172913 -0.400085 0.522339 1445640219 -0.732910 0.172913 -0.400085 0.522339 1445640219 -0.734558 0.165833 -0.427979 0.499756 1445640219 -0.734558 0.165833 -0.427979 0.499756 1445640219 -0.734558 0.165833 -0.427979 0.499756 1445640219 -0.734558 0.165833 -0.427979 0.499756 1445640219 -0.734558 0.165833 -0.427979 0.499756 1445640219 -0.734558 0.165833 -0.427979 0.499756 1445640219 -0.734558 0.165833 -0.427979 0.499756 1445640219 -0.735413 0.156494 -0.461243 0.471191 1445640219 -0.735413 0.156494 -0.461243 0.471191 1445640219 -0.735413 0.156494 -0.461243 0.471191 1445640219 -0.735413 0.156494 -0.461243 0.471191 1445640219 -0.735413 0.156494 -0.461243 0.471191 1445640219 -0.738403 0.141357 -0.485413 0.446228 1445640219 -0.738403 0.141357 -0.485413 0.446228 1445640219 -0.738403 0.141357 -0.485413 0.446228 1445640219 -0.738403 0.141357 -0.485413 0.446228 1445640219 -0.738403 0.141357 -0.485413 0.446228 1445640219 -0.745911 0.139893 -0.500183 0.417114 1445640219 -0.745911 0.139893 -0.500183 0.417114 1445640219 -0.745911 0.139893 -0.500183 0.417114 1445640219 -0.745911 0.139893 -0.500183 0.417114 1445640219 -0.745911 0.139893 -0.500183 0.417114 1445640219 -0.745911 0.139893 -0.500183 0.417114 1445640219 -0.745911 0.139893 -0.500183 0.417114 1445640219 -0.754761 0.159607 -0.511963 0.377869 1445640219 -0.754761 0.159607 -0.511963 0.377869 1445640219 -0.754761 0.159607 -0.511963 0.377869 1445640219 -0.754761 0.159607 -0.511963 0.377869 1445640219 -0.754761 0.159607 -0.511963 0.377869 1445640219 -0.754761 0.159607 -0.511963 0.377869 1445640219 -0.763000 0.187378 -0.518738 0.337219 1445640219 -0.763000 0.187378 -0.518738 0.337219 1445640219 -0.763000 0.187378 -0.518738 0.337219 1445640219 -0.763000 0.187378 -0.518738 0.337219 1445640219 -0.763000 0.187378 -0.518738 0.337219 1445640219 -0.763000 0.187378 -0.518738 0.337219 1445640219 -0.763000 0.187378 -0.518738 0.337219 1445640219 -0.763916 0.214661 -0.525818 0.306396 1445640219 -0.763916 0.214661 -0.525818 0.306396 1445640219 -0.763916 0.214661 -0.525818 0.306396 1445640219 -0.763916 0.214661 -0.525818 0.306396 1445640219 -0.763916 0.214661 -0.525818 0.306396 1445640219 -0.762207 0.219666 -0.527344 0.304565 1445640219 -0.762207 0.219666 -0.527344 0.304565 1445640219 -0.762207 0.219666 -0.527344 0.304565 1445640219 -0.762207 0.219666 -0.527344 0.304565 1445640219 -0.762207 0.219666 -0.527344 0.304565 1445640219 -0.759033 0.217285 -0.526917 0.314758 1445640220 -0.759033 0.217285 -0.526917 0.314758 1445640220 -0.759033 0.217285 -0.526917 0.314758 1445640220 -0.759033 0.217285 -0.526917 0.314758 1445640220 -0.759033 0.217285 -0.526917 0.314758 1445640220 -0.759033 0.217285 -0.526917 0.314758 1445640220 -0.759033 0.217285 -0.526917 0.314758 1445640220 -0.757263 0.215576 -0.525635 0.322205 1445640220 -0.757263 0.215576 -0.525635 0.322205 1445640220 -0.757263 0.215576 -0.525635 0.322205 1445640220 -0.757263 0.215576 -0.525635 0.322205 1445640220 -0.757263 0.215576 -0.525635 0.322205 1445640220 -0.757263 0.215576 -0.525635 0.322205 1445640220 -0.760498 0.211731 -0.519409 0.327209 1445640220 -0.760498 0.211731 -0.519409 0.327209 1445640220 -0.760498 0.211731 -0.519409 0.327209 1445640220 -0.760498 0.211731 -0.519409 0.327209 1445640220 -0.760498 0.211731 -0.519409 0.327209 1445640220 -0.760498 0.211731 -0.519409 0.327209 1445640220 -0.768860 0.205322 -0.511658 0.323914 1445640220 -0.768860 0.205322 -0.511658 0.323914 1445640220 -0.768860 0.205322 -0.511658 0.323914 1445640220 -0.768860 0.205322 -0.511658 0.323914 1445640220 -0.768860 0.205322 -0.511658 0.323914 1445640220 -0.768860 0.205322 -0.511658 0.323914 1445640220 -0.775330 0.210571 -0.511047 0.305542 1445640220 -0.775330 0.210571 -0.511047 0.305542 1445640220 -0.775330 0.210571 -0.511047 0.305542 1445640220 -0.775330 0.210571 -0.511047 0.305542 1445640220 -0.775330 0.210571 -0.511047 0.305542 1445640220 -0.772766 0.208008 -0.520264 0.298157 1445640220 -0.772766 0.208008 -0.520264 0.298157 1445640220 -0.772766 0.208008 -0.520264 0.298157 1445640220 -0.772766 0.208008 -0.520264 0.298157 1445640220 -0.772766 0.208008 -0.520264 0.298157 1445640220 -0.772766 0.208008 -0.520264 0.298157 1445640220 -0.774536 0.185120 -0.524475 0.301270 1445640220 -0.774536 0.185120 -0.524475 0.301270 1445640220 -0.774536 0.185120 -0.524475 0.301270 1445640220 -0.774536 0.185120 -0.524475 0.301270 1445640220 -0.774536 0.185120 -0.524475 0.301270 1445640220 -0.774536 0.185120 -0.524475 0.301270 1445640220 -0.774536 0.185120 -0.524475 0.301270 1445640220 -0.780151 0.174377 -0.523743 0.294495 1445640220 -0.780151 0.174377 -0.523743 0.294495 1445640220 -0.780151 0.174377 -0.523743 0.294495 1445640220 -0.780151 0.174377 -0.523743 0.294495 1445640220 -0.780151 0.174377 -0.523743 0.294495 1445640220 -0.780151 0.174377 -0.523743 0.294495 1445640220 -0.781738 0.202454 -0.520752 0.277100 1445640220 -0.781738 0.202454 -0.520752 0.277100 1445640220 -0.781738 0.202454 -0.520752 0.277100 1445640220 -0.781738 0.202454 -0.520752 0.277100 1445640220 -0.781738 0.202454 -0.520752 0.277100 1445640220 -0.781738 0.202454 -0.520752 0.277100 1445640220 -0.781738 0.202454 -0.520752 0.277100 1445640220 -0.776062 0.239807 -0.516113 0.271851 1445640220 -0.776062 0.239807 -0.516113 0.271851 1445640220 -0.776062 0.239807 -0.516113 0.271851 1445640220 -0.776062 0.239807 -0.516113 0.271851 1445640220 -0.776062 0.239807 -0.516113 0.271851 1445640220 -0.776062 0.239807 -0.516113 0.271851 1445640220 -0.768311 0.257751 -0.511108 0.286621 1445640220 -0.768311 0.257751 -0.511108 0.286621 1445640220 -0.768311 0.257751 -0.511108 0.286621 1445640220 -0.768311 0.257751 -0.511108 0.286621 1445640220 -0.768311 0.257751 -0.511108 0.286621 1445640220 -0.768311 0.257751 -0.511108 0.286621 1445640220 -0.768311 0.257751 -0.511108 0.286621 1445640220 -0.764404 0.252441 -0.504211 0.312683 1445640220 -0.764404 0.252441 -0.504211 0.312683 1445640220 -0.764404 0.252441 -0.504211 0.312683 1445640220 -0.764404 0.252441 -0.504211 0.312683 1445640220 -0.764404 0.252441 -0.504211 0.312683 1445640220 -0.764404 0.252441 -0.504211 0.312683 1445640220 -0.760132 0.239624 -0.500061 0.338745 1445640220 -0.760132 0.239624 -0.500061 0.338745 1445640220 -0.760132 0.239624 -0.500061 0.338745 1445640220 -0.760132 0.239624 -0.500061 0.338745 1445640220 -0.760132 0.239624 -0.500061 0.338745 1445640220 -0.760132 0.239624 -0.500061 0.338745 1445640220 -0.758911 0.220764 -0.495605 0.360229 1445640220 -0.758911 0.220764 -0.495605 0.360229 1445640220 -0.758911 0.220764 -0.495605 0.360229 1445640220 -0.758911 0.220764 -0.495605 0.360229 1445640220 -0.758911 0.220764 -0.495605 0.360229 1445640220 -0.758911 0.220764 -0.495605 0.360229 1445640220 -0.758911 0.220764 -0.495605 0.360229 1445640220 -0.764221 0.203247 -0.487793 0.369873 1445640220 -0.764221 0.203247 -0.487793 0.369873 1445640220 -0.764221 0.203247 -0.487793 0.369873 1445640220 -0.764221 0.203247 -0.487793 0.369873 1445640220 -0.764221 0.203247 -0.487793 0.369873 1445640220 -0.764221 0.203247 -0.487793 0.369873 1445640220 -0.770081 0.201843 -0.489502 0.355957 1445640220 -0.770081 0.201843 -0.489502 0.355957 1445640220 -0.770081 0.201843 -0.489502 0.355957 1445640220 -0.770081 0.201843 -0.489502 0.355957 1445640220 -0.770081 0.201843 -0.489502 0.355957 1445640220 -0.770081 0.201843 -0.489502 0.355957 1445640220 -0.772034 0.200195 -0.501770 0.335022 1445640220 -0.772034 0.200195 -0.501770 0.335022 1445640220 -0.772034 0.200195 -0.501770 0.335022 1445640220 -0.772034 0.200195 -0.501770 0.335022 1445640220 -0.772034 0.200195 -0.501770 0.335022 1445640220 -0.772034 0.200195 -0.501770 0.335022 1445640220 -0.772034 0.200195 -0.501770 0.335022 1445640220 -0.774414 0.182556 -0.512817 0.322571 1445640220 -0.774414 0.182556 -0.512817 0.322571 1445640220 -0.774414 0.182556 -0.512817 0.322571 1445640220 -0.774414 0.182556 -0.512817 0.322571 1445640220 -0.774414 0.182556 -0.512817 0.322571 1445640220 -0.774414 0.182556 -0.512817 0.322571 1445640220 -0.778320 0.160034 -0.520325 0.312866 1445640220 -0.778320 0.160034 -0.520325 0.312866 1445640221 -0.778320 0.160034 -0.520325 0.312866 1445640221 -0.778320 0.160034 -0.520325 0.312866 1445640221 -0.778320 0.160034 -0.520325 0.312866 1445640221 -0.778320 0.160034 -0.520325 0.312866 1445640221 -0.783875 0.151184 -0.521484 0.301208 1445640221 -0.783875 0.151184 -0.521484 0.301208 1445640221 -0.783875 0.151184 -0.521484 0.301208 1445640221 -0.783875 0.151184 -0.521484 0.301208 1445640221 -0.783875 0.151184 -0.521484 0.301208 1445640221 -0.783875 0.151184 -0.521484 0.301208 1445640221 -0.783875 0.151184 -0.521484 0.301208 1445640221 -0.784729 0.170166 -0.522766 0.286316 1445640221 -0.784729 0.170166 -0.522766 0.286316 1445640221 -0.784729 0.170166 -0.522766 0.286316 1445640221 -0.784729 0.170166 -0.522766 0.286316 1445640221 -0.784729 0.170166 -0.522766 0.286316 1445640221 -0.784729 0.170166 -0.522766 0.286316 1445640221 -0.782410 0.198120 -0.521362 0.277100 1445640221 -0.782410 0.198120 -0.521362 0.277100 1445640221 -0.782410 0.198120 -0.521362 0.277100 1445640221 -0.782410 0.198120 -0.521362 0.277100 1445640221 -0.782410 0.198120 -0.521362 0.277100 1445640221 -0.775391 0.222534 -0.519470 0.281921 1445640221 -0.775391 0.222534 -0.519470 0.281921 1445640221 -0.775391 0.222534 -0.519470 0.281921 1445640221 -0.775391 0.222534 -0.519470 0.281921 1445640221 -0.775391 0.222534 -0.519470 0.281921 1445640221 -0.775391 0.222534 -0.519470 0.281921 1445640221 -0.760437 0.239319 -0.523865 0.300110 1445640221 -0.760437 0.239319 -0.523865 0.300110 1445640221 -0.760437 0.239319 -0.523865 0.300110 1445640221 -0.760437 0.239319 -0.523865 0.300110 1445640221 -0.760437 0.239319 -0.523865 0.300110 1445640221 -0.760437 0.239319 -0.523865 0.300110 1445640221 -0.747925 0.239624 -0.526489 0.325745 1445640221 -0.747925 0.239624 -0.526489 0.325745 1445640221 -0.747925 0.239624 -0.526489 0.325745 1445640221 -0.747925 0.239624 -0.526489 0.325745 1445640221 -0.747925 0.239624 -0.526489 0.325745 1445640221 -0.747925 0.239624 -0.526489 0.325745 1445640221 -0.747925 0.239624 -0.526489 0.325745 1445640221 -0.746216 0.224243 -0.518860 0.351807 1445640221 -0.746216 0.224243 -0.518860 0.351807 1445640221 -0.746216 0.224243 -0.518860 0.351807 1445640221 -0.746216 0.224243 -0.518860 0.351807 1445640221 -0.746216 0.224243 -0.518860 0.351807 1445640221 -0.746216 0.224243 -0.518860 0.351807 1445640221 -0.748474 0.224731 -0.511475 0.357361 1445640221 -0.748474 0.224731 -0.511475 0.357361 1445640221 -0.748474 0.224731 -0.511475 0.357361 1445640221 -0.748474 0.224731 -0.511475 0.357361 1445640221 -0.748474 0.224731 -0.511475 0.357361 1445640221 -0.748474 0.224731 -0.511475 0.357361 1445640221 -0.750000 0.241455 -0.514404 0.338562 1445640221 -0.750000 0.241455 -0.514404 0.338562 1445640221 -0.750000 0.241455 -0.514404 0.338562 1445640221 -0.750000 0.241455 -0.514404 0.338562 1445640221 -0.750000 0.241455 -0.514404 0.338562 1445640221 -0.750000 0.241455 -0.514404 0.338562 1445640221 -0.756409 0.235901 -0.516357 0.324951 1445640221 -0.756409 0.235901 -0.516357 0.324951 1445640221 -0.756409 0.235901 -0.516357 0.324951 1445640221 -0.756409 0.235901 -0.516357 0.324951 1445640221 -0.756409 0.235901 -0.516357 0.324951 1445640221 -0.756409 0.235901 -0.516357 0.324951 1445640221 -0.759888 0.216370 -0.519592 0.325317 1445640221 -0.759888 0.216370 -0.519592 0.325317 1445640221 -0.759888 0.216370 -0.519592 0.325317 1445640221 -0.759888 0.216370 -0.519592 0.325317 1445640221 -0.759888 0.216370 -0.519592 0.325317 1445640221 -0.759888 0.216370 -0.519592 0.325317 1445640221 -0.759888 0.216370 -0.519592 0.325317 1445640221 -0.762878 0.186646 -0.522522 0.331970 1445640221 -0.762878 0.186646 -0.522522 0.331970 1445640221 -0.762878 0.186646 -0.522522 0.331970 1445640221 -0.762878 0.186646 -0.522522 0.331970 1445640221 -0.762878 0.186646 -0.522522 0.331970 1445640221 -0.762878 0.186646 -0.522522 0.331970 1445640221 -0.773682 0.156494 -0.515076 0.334167 1445640221 -0.773682 0.156494 -0.515076 0.334167 1445640221 -0.773682 0.156494 -0.515076 0.334167 1445640221 -0.773682 0.156494 -0.515076 0.334167 1445640221 -0.773682 0.156494 -0.515076 0.334167 1445640221 -0.784058 0.157837 -0.509521 0.317444 1445640221 -0.784058 0.157837 -0.509521 0.317444 1445640221 -0.784058 0.157837 -0.509521 0.317444 1445640221 -0.784058 0.157837 -0.509521 0.317444 1445640221 -0.784058 0.157837 -0.509521 0.317444 1445640221 -0.784058 0.157837 -0.509521 0.317444 1445640221 -0.789001 0.178589 -0.505432 0.300354 1445640221 -0.789001 0.178589 -0.505432 0.300354 1445640221 -0.789001 0.178589 -0.505432 0.300354 1445640221 -0.789001 0.178589 -0.505432 0.300354 1445640221 -0.789001 0.178589 -0.505432 0.300354 1445640221 -0.789001 0.178589 -0.505432 0.300354 1445640221 -0.790710 0.194702 -0.502014 0.291443 1445640221 -0.790710 0.194702 -0.502014 0.291443 1445640221 -0.790710 0.194702 -0.502014 0.291443 1445640221 -0.790710 0.194702 -0.502014 0.291443 1445640221 -0.790710 0.194702 -0.502014 0.291443 1445640221 -0.790710 0.194702 -0.502014 0.291443 1445640221 -0.784424 0.219604 -0.506348 0.283020 1445640221 -0.784424 0.219604 -0.506348 0.283020 1445640221 -0.784424 0.219604 -0.506348 0.283020 1445640221 -0.784424 0.219604 -0.506348 0.283020 1445640221 -0.784424 0.219604 -0.506348 0.283020 1445640221 -0.784424 0.219604 -0.506348 0.283020 1445640221 -0.784424 0.219604 -0.506348 0.283020 1445640221 -0.772949 0.239014 -0.513184 0.286499 1445640221 -0.772949 0.239014 -0.513184 0.286499 1445640221 -0.772949 0.239014 -0.513184 0.286499 1445640222 -0.772949 0.239014 -0.513184 0.286499 1445640222 -0.772949 0.239014 -0.513184 0.286499 1445640222 -0.772949 0.239014 -0.513184 0.286499 1445640222 -0.765930 0.233215 -0.517029 0.302795 1445640222 -0.765930 0.233215 -0.517029 0.302795 1445640222 -0.765930 0.233215 -0.517029 0.302795 1445640222 -0.765930 0.233215 -0.517029 0.302795 1445640222 -0.765930 0.233215 -0.517029 0.302795 1445640222 -0.765930 0.233215 -0.517029 0.302795 1445640222 -0.765930 0.233215 -0.517029 0.302795 1445640222 -0.761658 0.210938 -0.521362 0.321838 1445640222 -0.761658 0.210938 -0.521362 0.321838 1445640222 -0.761658 0.210938 -0.521362 0.321838 1445640222 -0.761658 0.210938 -0.521362 0.321838 1445640222 -0.761658 0.210938 -0.521362 0.321838 1445640222 -0.761658 0.210938 -0.521362 0.321838 1445640222 -0.761780 0.184265 -0.517578 0.343384 1445640222 -0.761780 0.184265 -0.517578 0.343384 1445640222 -0.761780 0.184265 -0.517578 0.343384 1445640222 -0.761780 0.184265 -0.517578 0.343384 1445640222 -0.761780 0.184265 -0.517578 0.343384 1445640222 -0.761780 0.184265 -0.517578 0.343384 1445640222 -0.769531 0.179321 -0.505188 0.347107 1445640222 -0.769531 0.179321 -0.505188 0.347107 1445640222 -0.769531 0.179321 -0.505188 0.347107 1445640222 -0.769531 0.179321 -0.505188 0.347107 1445640222 -0.769531 0.179321 -0.505188 0.347107 1445640222 -0.769531 0.179321 -0.505188 0.347107 1445640222 -0.769531 0.179321 -0.505188 0.347107 1445640222 -0.773621 0.210876 -0.503784 0.321411 1445640222 -0.773621 0.210876 -0.503784 0.321411 1445640222 -0.773621 0.210876 -0.503784 0.321411 1445640222 -0.773621 0.210876 -0.503784 0.321411 1445640222 -0.773621 0.210876 -0.503784 0.321411 1445640222 -0.771301 0.234802 -0.508911 0.301697 1445640222 -0.771301 0.234802 -0.508911 0.301697 1445640222 -0.771301 0.234802 -0.508911 0.301697 1445640222 -0.771301 0.234802 -0.508911 0.301697 1445640222 -0.771301 0.234802 -0.508911 0.301697 1445640222 -0.771301 0.234802 -0.508911 0.301697 1445640222 -0.771301 0.234802 -0.508911 0.301697 1445640222 -0.769592 0.212463 -0.515503 0.311340 1445640222 -0.769592 0.212463 -0.515503 0.311340 1445640222 -0.769592 0.212463 -0.515503 0.311340 1445640222 -0.769592 0.212463 -0.515503 0.311340 1445640222 -0.769592 0.212463 -0.515503 0.311340 1445640222 -0.769592 0.212463 -0.515503 0.311340 1445640222 -0.769592 0.212463 -0.515503 0.311340 1445640222 -0.770630 0.171265 -0.518616 0.328491 1445640222 -0.770630 0.171265 -0.518616 0.328491 1445640222 -0.770630 0.171265 -0.518616 0.328491 1445640222 -0.770630 0.171265 -0.518616 0.328491 1445640222 -0.770630 0.171265 -0.518616 0.328491 1445640222 -0.770630 0.171265 -0.518616 0.328491 1445640222 -0.774170 0.160645 -0.517639 0.326965 1445640222 -0.774170 0.160645 -0.517639 0.326965 1445640222 -0.774170 0.160645 -0.517639 0.326965 1445640222 -0.774170 0.160645 -0.517639 0.326965 1445640222 -0.774170 0.160645 -0.517639 0.326965 1445640222 -0.775269 0.188171 -0.518555 0.307617 1445640222 -0.775269 0.188171 -0.518555 0.307617 1445640222 -0.775269 0.188171 -0.518555 0.307617 1445640222 -0.775269 0.188171 -0.518555 0.307617 1445640222 -0.775269 0.188171 -0.518555 0.307617 1445640222 -0.775269 0.188171 -0.518555 0.307617 1445640222 -0.775269 0.188171 -0.518555 0.307617 1445640222 -0.769226 0.221985 -0.523071 0.292419 1445640222 -0.769226 0.221985 -0.523071 0.292419 1445640222 -0.769226 0.221985 -0.523071 0.292419 1445640222 -0.769226 0.221985 -0.523071 0.292419 1445640222 -0.769226 0.221985 -0.523071 0.292419 1445640222 -0.769226 0.221985 -0.523071 0.292419 1445640222 -0.769226 0.221985 -0.523071 0.292419 1445640222 -0.757507 0.252991 -0.528748 0.287476 1445640222 -0.757507 0.252991 -0.528748 0.287476 1445640222 -0.757507 0.252991 -0.528748 0.287476 1445640222 -0.757507 0.252991 -0.528748 0.287476 1445640222 -0.757507 0.252991 -0.528748 0.287476 1445640222 -0.757507 0.252991 -0.528748 0.287476 1445640222 -0.745483 0.273560 -0.526978 0.302979 1445640222 -0.745483 0.273560 -0.526978 0.302979 1445640222 -0.745483 0.273560 -0.526978 0.302979 1445640222 -0.745483 0.273560 -0.526978 0.302979 1445640222 -0.745483 0.273560 -0.526978 0.302979 1445640222 -0.745483 0.273560 -0.526978 0.302979 1445640222 -0.734192 0.281189 -0.524353 0.327026 1445640222 -0.734192 0.281189 -0.524353 0.327026 1445640222 -0.734192 0.281189 -0.524353 0.327026 1445640222 -0.734192 0.281189 -0.524353 0.327026 1445640222 -0.734192 0.281189 -0.524353 0.327026 1445640222 -0.734192 0.281189 -0.524353 0.327026 1445640222 -0.733337 0.263367 -0.518738 0.351868 1445640222 -0.733337 0.263367 -0.518738 0.351868 1445640222 -0.733337 0.263367 -0.518738 0.351868 1445640222 -0.733337 0.263367 -0.518738 0.351868 1445640222 -0.733337 0.263367 -0.518738 0.351868 1445640222 -0.733337 0.263367 -0.518738 0.351868 1445640222 -0.733337 0.263367 -0.518738 0.351868 1445640222 -0.746399 0.233826 -0.505371 0.364502 1445640222 -0.746399 0.233826 -0.505371 0.364502 1445640222 -0.746399 0.233826 -0.505371 0.364502 1445640222 -0.746399 0.233826 -0.505371 0.364502 1445640222 -0.746399 0.233826 -0.505371 0.364502 1445640222 -0.746399 0.233826 -0.505371 0.364502 1445640222 -0.757141 0.238403 -0.505676 0.337952 1445640222 -0.757141 0.238403 -0.505676 0.337952 1445640222 -0.757141 0.238403 -0.505676 0.337952 1445640222 -0.757141 0.238403 -0.505676 0.337952 1445640222 -0.757141 0.238403 -0.505676 0.337952 1445640222 -0.757141 0.238403 -0.505676 0.337952 1445640222 -0.757019 0.263245 -0.520142 0.295044 1445640222 -0.757019 0.263245 -0.520142 0.295044 1445640222 -0.757019 0.263245 -0.520142 0.295044 1445640222 -0.757019 0.263245 -0.520142 0.295044 1445640223 -0.757019 0.263245 -0.520142 0.295044 1445640223 -0.757019 0.263245 -0.520142 0.295044 1445640223 -0.762268 0.244568 -0.525146 0.288818 1445640223 -0.762268 0.244568 -0.525146 0.288818 1445640223 -0.762268 0.244568 -0.525146 0.288818 1445640223 -0.762268 0.244568 -0.525146 0.288818 1445640223 -0.762268 0.244568 -0.525146 0.288818 1445640223 -0.762268 0.244568 -0.525146 0.288818 1445640223 -0.764709 0.216614 -0.531311 0.293335 1445640223 -0.764709 0.216614 -0.531311 0.293335 1445640223 -0.764709 0.216614 -0.531311 0.293335 1445640223 -0.764709 0.216614 -0.531311 0.293335 1445640223 -0.764709 0.216614 -0.531311 0.293335 1445640223 -0.764709 0.216614 -0.531311 0.293335 1445640223 -0.765198 0.211853 -0.533936 0.290649 1445640223 -0.765198 0.211853 -0.533936 0.290649 1445640223 -0.765198 0.211853 -0.533936 0.290649 1445640223 -0.765198 0.211853 -0.533936 0.290649 1445640223 -0.765198 0.211853 -0.533936 0.290649 1445640223 -0.765198 0.211853 -0.533936 0.290649 1445640223 -0.765198 0.211853 -0.533936 0.290649 1445640223 -0.769348 0.219177 -0.527832 0.285522 1445640223 -0.769348 0.219177 -0.527832 0.285522 1445640223 -0.769348 0.219177 -0.527832 0.285522 1445640223 -0.769348 0.219177 -0.527832 0.285522 1445640223 -0.769348 0.219177 -0.527832 0.285522 1445640223 -0.769348 0.219177 -0.527832 0.285522 1445640223 -0.770325 0.236267 -0.521423 0.280884 1445640223 -0.770325 0.236267 -0.521423 0.280884 1445640223 -0.770325 0.236267 -0.521423 0.280884 1445640223 -0.770325 0.236267 -0.521423 0.280884 1445640223 -0.770325 0.236267 -0.521423 0.280884 1445640223 -0.770325 0.236267 -0.521423 0.280884 1445640223 -0.769470 0.248901 -0.516663 0.281250 1445640223 -0.769470 0.248901 -0.516663 0.281250 1445640223 -0.769470 0.248901 -0.516663 0.281250 1445640223 -0.769470 0.248901 -0.516663 0.281250 1445640223 -0.769470 0.248901 -0.516663 0.281250 1445640223 -0.769470 0.248901 -0.516663 0.281250 1445640223 -0.769470 0.248901 -0.516663 0.281250 1445640223 -0.766968 0.254517 -0.515503 0.285095 1445640223 -0.766968 0.254517 -0.515503 0.285095 1445640223 -0.766968 0.254517 -0.515503 0.285095 1445640223 -0.766968 0.254517 -0.515503 0.285095 1445640223 -0.766968 0.254517 -0.515503 0.285095 1445640223 -0.766968 0.254517 -0.515503 0.285095 1445640223 -0.762146 0.252625 -0.518372 0.294312 1445640223 -0.762146 0.252625 -0.518372 0.294312 1445640223 -0.762146 0.252625 -0.518372 0.294312 1445640223 -0.762146 0.252625 -0.518372 0.294312 1445640223 -0.762146 0.252625 -0.518372 0.294312 1445640223 -0.762146 0.252625 -0.518372 0.294312 1445640223 -0.755981 0.241821 -0.524902 0.307495 1445640223 -0.755981 0.241821 -0.524902 0.307495 1445640223 -0.755981 0.241821 -0.524902 0.307495 1445640223 -0.755981 0.241821 -0.524902 0.307495 1445640223 -0.755981 0.241821 -0.524902 0.307495 1445640223 -0.755981 0.241821 -0.524902 0.307495 1445640223 -0.752197 0.221069 -0.530334 0.322693 1445640223 -0.752197 0.221069 -0.530334 0.322693 1445640223 -0.752197 0.221069 -0.530334 0.322693 1445640223 -0.752197 0.221069 -0.530334 0.322693 1445640223 -0.752197 0.221069 -0.530334 0.322693 1445640223 -0.752197 0.221069 -0.530334 0.322693 1445640223 -0.752197 0.221069 -0.530334 0.322693 1445640223 -0.755005 0.204346 -0.524841 0.335876 1445640223 -0.755005 0.204346 -0.524841 0.335876 1445640223 -0.755005 0.204346 -0.524841 0.335876 1445640223 -0.755005 0.204346 -0.524841 0.335876 1445640223 -0.755005 0.204346 -0.524841 0.335876 1445640223 -0.755005 0.204346 -0.524841 0.335876 1445640223 -0.760132 0.212219 -0.520142 0.326599 1445640223 -0.760132 0.212219 -0.520142 0.326599 1445640223 -0.760132 0.212219 -0.520142 0.326599 1445640223 -0.760132 0.212219 -0.520142 0.326599 1445640223 -0.760132 0.212219 -0.520142 0.326599 1445640223 -0.760132 0.212219 -0.520142 0.326599 1445640223 -0.759399 0.237244 -0.525696 0.301270 1445640223 -0.759399 0.237244 -0.525696 0.301270 1445640223 -0.759399 0.237244 -0.525696 0.301270 1445640223 -0.759399 0.237244 -0.525696 0.301270 1445640223 -0.759399 0.237244 -0.525696 0.301270 1445640223 -0.759399 0.237244 -0.525696 0.301270 1445640223 -0.758728 0.241882 -0.530090 0.291382 1445640223 -0.758728 0.241882 -0.530090 0.291382 1445640223 -0.758728 0.241882 -0.530090 0.291382 1445640223 -0.758728 0.241882 -0.530090 0.291382 1445640223 -0.758728 0.241882 -0.530090 0.291382 1445640223 -0.758728 0.241882 -0.530090 0.291382 1445640223 -0.762573 0.220032 -0.530090 0.298584 1445640223 -0.762573 0.220032 -0.530090 0.298584 1445640223 -0.762573 0.220032 -0.530090 0.298584 1445640223 -0.762573 0.220032 -0.530090 0.298584 1445640223 -0.762573 0.220032 -0.530090 0.298584 1445640223 -0.762573 0.220032 -0.530090 0.298584 1445640223 -0.762573 0.220032 -0.530090 0.298584 1445640223 -0.769470 0.198303 -0.524536 0.305847 1445640223 -0.769470 0.198303 -0.524536 0.305847 1445640223 -0.769470 0.198303 -0.524536 0.305847 1445640223 -0.769470 0.198303 -0.524536 0.305847 1445640223 -0.769470 0.198303 -0.524536 0.305847 1445640223 -0.769470 0.198303 -0.524536 0.305847 1445640223 -0.775879 0.200806 -0.515442 0.303406 1445640223 -0.775879 0.200806 -0.515442 0.303406 1445640223 -0.775879 0.200806 -0.515442 0.303406 1445640223 -0.775879 0.200806 -0.515442 0.303406 1445640223 -0.775879 0.200806 -0.515442 0.303406 1445640223 -0.775879 0.200806 -0.515442 0.303406 1445640223 -0.775879 0.200806 -0.515442 0.303406 1445640223 -0.773987 0.223511 -0.512451 0.297363 1445640223 -0.773987 0.223511 -0.512451 0.297363 1445640223 -0.773987 0.223511 -0.512451 0.297363 1445640223 -0.773987 0.223511 -0.512451 0.297363 1445640223 -0.773987 0.223511 -0.512451 0.297363 1445640224 -0.773987 0.223511 -0.512451 0.297363 1445640224 -0.769470 0.241821 -0.512207 0.295105 1445640224 -0.769470 0.241821 -0.512207 0.295105 1445640224 -0.769470 0.241821 -0.512207 0.295105 1445640224 -0.769470 0.241821 -0.512207 0.295105 1445640224 -0.769470 0.241821 -0.512207 0.295105 1445640224 -0.769470 0.241821 -0.512207 0.295105 1445640224 -0.765625 0.251221 -0.514160 0.293945 1445640224 -0.765625 0.251221 -0.514160 0.293945 1445640224 -0.765625 0.251221 -0.514160 0.293945 1445640224 -0.765625 0.251221 -0.514160 0.293945 1445640224 -0.765625 0.251221 -0.514160 0.293945 1445640224 -0.765625 0.251221 -0.514160 0.293945 1445640224 -0.761902 0.254761 -0.518433 0.293091 1445640224 -0.761902 0.254761 -0.518433 0.293091 1445640224 -0.761902 0.254761 -0.518433 0.293091 1445640224 -0.761902 0.254761 -0.518433 0.293091 1445640224 -0.761902 0.254761 -0.518433 0.293091 1445640224 -0.761902 0.254761 -0.518433 0.293091 1445640224 -0.756287 0.255554 -0.525024 0.295227 1445640224 -0.756287 0.255554 -0.525024 0.295227 1445640224 -0.756287 0.255554 -0.525024 0.295227 1445640224 -0.756287 0.255554 -0.525024 0.295227 1445640224 -0.756287 0.255554 -0.525024 0.295227 1445640224 -0.756287 0.255554 -0.525024 0.295227 1445640224 -0.750671 0.246094 -0.531006 0.306702 1445640224 -0.750671 0.246094 -0.531006 0.306702 1445640224 -0.750671 0.246094 -0.531006 0.306702 1445640224 -0.750671 0.246094 -0.531006 0.306702 1445640224 -0.750671 0.246094 -0.531006 0.306702 1445640224 -0.750671 0.246094 -0.531006 0.306702 1445640224 -0.750671 0.246094 -0.531006 0.306702 1445640224 -0.752258 0.227173 -0.525818 0.325623 1445640224 -0.752258 0.227173 -0.525818 0.325623 1445640224 -0.752258 0.227173 -0.525818 0.325623 1445640224 -0.752258 0.227173 -0.525818 0.325623 1445640224 -0.752258 0.227173 -0.525818 0.325623 1445640224 -0.752258 0.227173 -0.525818 0.325623 1445640224 -0.762085 0.221252 -0.509277 0.333008 1445640224 -0.762085 0.221252 -0.509277 0.333008 1445640224 -0.762085 0.221252 -0.509277 0.333008 1445640224 -0.762085 0.221252 -0.509277 0.333008 1445640224 -0.762085 0.221252 -0.509277 0.333008 1445640224 -0.762085 0.221252 -0.509277 0.333008 1445640224 -0.766907 0.242615 -0.505066 0.312988 1445640224 -0.766907 0.242615 -0.505066 0.312988 1445640224 -0.766907 0.242615 -0.505066 0.312988 1445640224 -0.766907 0.242615 -0.505066 0.312988 1445640224 -0.766907 0.242615 -0.505066 0.312988 1445640224 -0.766907 0.242615 -0.505066 0.312988 1445640224 -0.768311 0.265869 -0.506897 0.286438 1445640224 -0.768311 0.265869 -0.506897 0.286438 1445640224 -0.768311 0.265869 -0.506897 0.286438 1445640224 -0.768311 0.265869 -0.506897 0.286438 1445640224 -0.768311 0.265869 -0.506897 0.286438 1445640224 -0.768311 0.265869 -0.506897 0.286438 1445640224 -0.768921 0.266785 -0.510437 0.277588 1445640224 -0.768921 0.266785 -0.510437 0.277588 1445640224 -0.768921 0.266785 -0.510437 0.277588 1445640224 -0.768921 0.266785 -0.510437 0.277588 1445640224 -0.770325 0.248657 -0.513672 0.284546 1445640224 -0.770325 0.248657 -0.513672 0.284546 1445640224 -0.770325 0.248657 -0.513672 0.284546 1445640224 -0.770325 0.248657 -0.513672 0.284546 1445640224 -0.770325 0.248657 -0.513672 0.284546 1445640224 -0.770325 0.248657 -0.513672 0.284546 1445640224 -0.770325 0.248657 -0.513672 0.284546 1445640224 -0.775879 0.224854 -0.510132 0.295471 1445640224 -0.775879 0.224854 -0.510132 0.295471 1445640224 -0.775879 0.224854 -0.510132 0.295471 1445640224 -0.775879 0.224854 -0.510132 0.295471 1445640224 -0.775879 0.224854 -0.510132 0.295471 1445640224 -0.775879 0.224854 -0.510132 0.295471 1445640224 -0.782532 0.216553 -0.501221 0.299255 1445640224 -0.782532 0.216553 -0.501221 0.299255 1445640224 -0.782532 0.216553 -0.501221 0.299255 1445640224 -0.782532 0.216553 -0.501221 0.299255 1445640224 -0.782532 0.216553 -0.501221 0.299255 1445640224 -0.782532 0.216553 -0.501221 0.299255 1445640224 -0.782532 0.216553 -0.501221 0.299255 1445640224 -0.784790 0.228333 -0.496216 0.292969 1445640224 -0.784790 0.228333 -0.496216 0.292969 1445640224 -0.784790 0.228333 -0.496216 0.292969 1445640224 -0.784790 0.228333 -0.496216 0.292969 1445640224 -0.784790 0.228333 -0.496216 0.292969 1445640224 -0.784790 0.228333 -0.496216 0.292969 1445640224 -0.783997 0.246521 -0.493896 0.284119 1445640224 -0.783997 0.246521 -0.493896 0.284119 1445640224 -0.783997 0.246521 -0.493896 0.284119 1445640224 -0.783997 0.246521 -0.493896 0.284119 1445640224 -0.783997 0.246521 -0.493896 0.284119 1445640224 -0.783997 0.246521 -0.493896 0.284119 1445640224 -0.781067 0.256958 -0.495544 0.279968 1445640224 -0.781067 0.256958 -0.495544 0.279968 1445640224 -0.781067 0.256958 -0.495544 0.279968 1445640224 -0.781067 0.256958 -0.495544 0.279968 1445640224 -0.781067 0.256958 -0.495544 0.279968 1445640224 -0.781067 0.256958 -0.495544 0.279968 1445640224 -0.781067 0.256958 -0.495544 0.279968 1445640224 -0.776123 0.255737 -0.501221 0.284790 1445640224 -0.776123 0.255737 -0.501221 0.284790 1445640224 -0.776123 0.255737 -0.501221 0.284790 1445640224 -0.776123 0.255737 -0.501221 0.284790 1445640224 -0.776123 0.255737 -0.501221 0.284790 1445640224 -0.768311 0.247314 -0.509888 0.297668 1445640224 -0.768311 0.247314 -0.509888 0.297668 1445640224 
-0.361816 0.371704 0.770386 0.370667 1445640226 -0.361816 0.371704 0.770386 0.370667 1445640226 -0.361816 0.371704 0.770386 0.370667 1445640226 -0.361816 0.371704 0.770386 0.370667 1445640226 -0.361816 0.371704 0.770386 0.370667 1445640226 -0.361816 0.371704 0.770386 0.370667 1445640226 -0.361816 0.371704 0.770386 0.370667 1445640226 -0.409729 0.397095 0.671875 0.472168 1445640226 -0.409729 0.397095 0.671875 0.472168 1445640226 -0.409729 0.397095 0.671875 0.472168 1445640226 -0.409729 0.397095 0.671875 0.472168 1445640226 -0.409729 0.397095 0.671875 0.472168 1445640226 -0.409729 0.397095 0.671875 0.472168 1445640226 -0.568359 0.351563 0.413574 0.618286 1445640226 -0.568359 0.351563 0.413574 0.618286 1445640226 -0.568359 0.351563 0.413574 0.618286 1445640226 -0.568359 0.351563 0.413574 0.618286 1445640226 -0.568359 0.351563 0.413574 0.618286 1445640226 -0.568359 0.351563 0.413574 0.618286 1445640226 -0.734558 0.146057 0.001343 0.662598 1445640226 -0.734558 0.146057 0.001343 0.662598 1445640226 -0.734558 0.146057 0.001343 0.662598 1445640226 -0.734558 0.146057 0.001343 0.662598 1445640226 -0.734558 0.146057 0.001343 0.662598 1445640226 -0.734558 0.146057 0.001343 0.662598 1445640226 -0.734558 0.146057 0.001343 0.662598 1445640226 -0.725525 -0.168335 -0.370544 0.554932 1445640226 -0.725525 -0.168335 -0.370544 0.554932 1445640226 -0.725525 -0.168335 -0.370544 0.554932 1445640226 -0.725525 -0.168335 -0.370544 0.554932 1445640226 -0.725525 -0.168335 -0.370544 0.554932 1445640226 -0.725525 -0.168335 -0.370544 0.554932 1445640226 -0.732605 -0.333801 -0.240234 0.542419 1445640226 -0.732605 -0.333801 -0.240234 0.542419 1445640227 -0.732605 -0.333801 -0.240234 0.542419 1445640227 -0.732605 -0.333801 -0.240234 0.542419 1445640227 -0.732605 -0.333801 -0.240234 0.542419 1445640227 -0.732605 -0.333801 -0.240234 0.542419 1445640227 -0.756348 -0.122742 -0.356567 0.534546 1445640227 -0.756348 -0.122742 -0.356567 0.534546 1445640227 -0.756348 -0.122742 -0.356567 0.534546 1445640227 -0.756348 -0.122742 -0.356567 0.534546 1445640227 -0.756348 -0.122742 -0.356567 0.534546 1445640227 -0.756348 -0.122742 -0.356567 0.534546 1445640227 -0.756348 -0.122742 -0.356567 0.534546 1445640227 -0.756470 -0.067566 -0.239075 0.605042 1445640227 -0.756470 -0.067566 -0.239075 0.605042 1445640227 -0.756470 -0.067566 -0.239075 0.605042 1445640227 -0.756470 -0.067566 -0.239075 0.605042 1445640227 -0.756470 -0.067566 -0.239075 0.605042 1445640227 -0.756470 -0.067566 -0.239075 0.605042 1445640227 -0.742981 0.051636 -0.065063 0.664124 1445640227 -0.742981 0.051636 -0.065063 0.664124 1445640227 -0.742981 0.051636 -0.065063 0.664124 1445640227 -0.742981 0.051636 -0.065063 0.664124 1445640227 -0.742981 0.051636 -0.065063 0.664124 1445640227 -0.742981 0.051636 -0.065063 0.664124 1445640227 -0.697998 0.182739 0.184143 0.667480 1445640227 -0.697998 0.182739 0.184143 0.667480 1445640227 -0.697998 0.182739 0.184143 0.667480 1445640227 -0.697998 0.182739 0.184143 0.667480 1445640227 -0.697998 0.182739 0.184143 0.667480 1445640227 -0.697998 0.182739 0.184143 0.667480 1445640227 -0.697998 0.182739 0.184143 0.667480 1445640227 -0.612732 0.290710 0.440063 0.588501 1445640227 -0.612732 0.290710 0.440063 0.588501 1445640227 -0.612732 0.290710 0.440063 0.588501 1445640227 -0.612732 0.290710 0.440063 0.588501 1445640227 -0.612732 0.290710 0.440063 0.588501 1445640227 -0.612732 0.290710 0.440063 0.588501 1445640227 -0.510864 0.388611 0.608093 0.467041 1445640227 -0.510864 0.388611 0.608093 0.467041 1445640227 -0.510864 0.388611 0.608093 0.467041 1445640227 -0.510864 0.388611 0.608093 0.467041 1445640227 -0.510864 0.388611 0.608093 0.467041 1445640227 -0.510864 0.388611 0.608093 0.467041 1445640227 -0.397217 0.480652 0.666931 0.407898 1445640227 -0.397217 0.480652 0.666931 0.407898 1445640227 -0.397217 0.480652 0.666931 0.407898 1445640227 -0.397217 0.480652 0.666931 0.407898 1445640227 -0.397217 0.480652 0.666931 0.407898 1445640227 -0.390076 0.500244 0.628235 0.450439 1445640227 -0.390076 0.500244 0.628235 0.450439 1445640227 -0.390076 0.500244 0.628235 0.450439 1445640227 -0.390076 0.500244 0.628235 0.450439 1445640227 -0.390076 0.500244 0.628235 0.450439 1445640227 -0.390076 0.500244 0.628235 0.450439 1445640227 -0.390076 0.500244 0.628235 0.450439 1445640227 -0.507324 0.452515 0.480652 0.553894 1445640227 -0.507324 0.452515 0.480652 0.553894 1445640227 -0.507324 0.452515 0.480652 0.553894 1445640227 -0.507324 0.452515 0.480652 0.553894 1445640227 -0.507324 0.452515 0.480652 0.553894 1445640227 -0.507324 0.452515 0.480652 0.553894 1445640227 -0.677307 0.303223 0.176270 0.646729 1445640227 -0.677307 0.303223 0.176270 0.646729 1445640227 -0.677307 0.303223 0.176270 0.646729 1445640227 -0.677307 0.303223 0.176270 0.646729 1445640227 -0.677307 0.303223 0.176270 0.646729 1445640227 -0.677307 0.303223 0.176270 0.646729 1445640227 -0.736572 0.011719 -0.178833 0.652222 1445640227 -0.736572 0.011719 -0.178833 0.652222 1445640227 -0.736572 0.011719 -0.178833 0.652222 1445640227 -0.736572 0.011719 -0.178833 0.652222 1445640227 -0.736572 0.011719 -0.178833 0.652222 1445640227 -0.736572 0.011719 -0.178833 0.652222 1445640227 -0.727722 -0.213623 -0.189636 0.623596 1445640227 -0.727722 -0.213623 -0.189636 0.623596 1445640227 -0.727722 -0.213623 -0.189636 0.623596 1445640227 -0.727722 -0.213623 -0.189636 0.623596 1445640227 -0.727722 -0.213623 -0.189636 0.623596 1445640227 -0.727722 -0.213623 -0.189636 0.623596 1445640227 -0.727722 -0.213623 -0.189636 0.623596 1445640227 -0.720947 -0.099243 -0.272400 0.629395 1445640227 -0.720947 -0.099243 -0.272400 0.629395 1445640227 -0.720947 -0.099243 -0.272400 0.629395 1445640227 -0.720947 -0.099243 -0.272400 0.629395 1445640227 -0.720947 -0.099243 -0.272400 0.629395 1445640227 -0.720947 -0.099243 -0.272400 0.629395 1445640227 -0.729858 -0.045410 -0.170349 0.660461 1445640227 -0.729858 -0.045410 -0.170349 0.660461 1445640227 -0.729858 -0.045410 -0.170349 0.660461 1445640227 -0.729858 -0.045410 -0.170349 0.660461 1445640227 -0.729858 -0.045410 -0.170349 0.660461 1445640227 -0.729858 -0.045410 -0.170349 0.660461 1445640227 -0.742126 0.080505 -0.017761 0.665222 1445640227 -0.742126 0.080505 -0.017761 0.665222 1445640227 -0.742126 0.080505 -0.017761 0.665222 1445640227 -0.742126 0.080505 -0.017761 0.665222 1445640227 -0.742126 0.080505 -0.017761 0.665222 1445640227 -0.742126 0.080505 -0.017761 0.665222 1445640227 -0.714966 0.219360 0.199280 0.633240 1445640227 -0.714966 0.219360 0.199280 0.633240 1445640227 -0.714966 0.219360 0.199280 0.633240 1445640227 -0.714966 0.219360 0.199280 0.633240 1445640227 -0.714966 0.219360 0.199280 0.633240 1445640227 -0.632324 0.334961 0.429626 0.550781 1445640227 -0.632324 0.334961 0.429626 0.550781 1445640227 -0.632324 0.334961 0.429626 0.550781 1445640227 -0.632324 0.334961 0.429626 0.550781 1445640227 -0.632324 0.334961 0.429626 0.550781 1445640227 -0.632324 0.334961 0.429626 0.550781 1445640227 -0.632324 0.334961 0.429626 0.550781 1445640227 -0.519165 0.421082 0.598755 0.441162 1445640227 -0.519165 0.421082 0.598755 0.441162 1445640228 -0.519165 0.421082 0.598755 0.441162 1445640228 -0.519165 0.421082 0.598755 0.441162 1445640228 -0.519165 0.421082 0.598755 0.441162 1445640228 -0.519165 0.421082 0.598755 0.441162 1445640228 -0.407532 0.469055 0.670410 0.405396 1445640228 -0.407532 0.469055 0.670410 0.405396 1445640228 -0.407532 0.469055 0.670410 0.405396 1445640228 -0.407532 0.469055 0.670410 0.405396 1445640228 -0.407532 0.469055 0.670410 0.405396 1445640228 -0.407532 0.469055 0.670410 0.405396 1445640228 -0.411133 0.451294 0.628906 0.481323 1445640228 -0.411133 0.451294 0.628906 0.481323 1445640228 -0.411133 0.451294 0.628906 0.481323 1445640228 -0.411133 0.451294 0.628906 0.481323 1445640228 -0.411133 0.451294 0.628906 0.481323 1445640228 -0.411133 0.451294 0.628906 0.481323 1445640228 -0.411133 0.451294 0.628906 0.481323 1445640228 -0.515747 0.398743 0.447205 0.612366 1445640228 -0.515747 0.398743 0.447205 0.612366 1445640228 -0.515747 0.398743 0.447205 0.612366 1445640228 -0.515747 0.398743 0.447205 0.612366 1445640228 -0.515747 0.398743 0.447205 0.612366 1445640228 -0.515747 0.398743 0.447205 0.612366 1445640228 -0.673889 0.240051 0.143311 0.683899 1445640228 -0.673889 0.240051 0.143311 0.683899 1445640228 -0.673889 0.240051 0.143311 0.683899 1445640228 -0.673889 0.240051 0.143311 0.683899 1445640228 -0.673889 0.240051 0.143311 0.683899 1445640228 -0.705139 -0.026855 -0.202332 0.679077 1445640228 -0.705139 -0.026855 -0.202332 0.679077 1445640228 -0.705139 -0.026855 -0.202332 0.679077 1445640228 -0.705139 -0.026855 -0.202332 0.679077 1445640228 -0.705139 -0.026855 -0.202332 0.679077 1445640228 -0.705139 -0.026855 -0.202332 0.679077 1445640228 -0.696838 -0.193848 -0.218689 0.655029 1445640228 -0.696838 -0.193848 -0.218689 0.655029 1445640228 -0.696838 -0.193848 -0.218689 0.655029 1445640228 -0.696838 -0.193848 -0.218689 0.655029 1445640228 -0.696838 -0.193848 -0.218689 0.655029 1445640228 -0.696838 -0.193848 -0.218689 0.655029 1445640228 -0.696838 -0.193848 -0.218689 0.655029 1445640228 -0.705627 -0.084290 -0.239502 0.661560 1445640228 -0.705627 -0.084290 -0.239502 0.661560 1445640228 -0.705627 -0.084290 -0.239502 0.661560 1445640228 -0.705627 -0.084290 -0.239502 0.661560 1445640228 -0.705627 -0.084290 -0.239502 0.661560 1445640228 -0.705627 -0.084290 -0.239502 0.661560 1445640228 -0.732422 -0.020630 -0.103638 0.672607 1445640228 -0.732422 -0.020630 -0.103638 0.672607 1445640228 -0.732422 -0.020630 -0.103638 0.672607 1445640228 -0.732422 -0.020630 -0.103638 0.672607 1445640228 -0.732422 -0.020630 -0.103638 0.672607 1445640228 -0.732422 -0.020630 -0.103638 0.672607 1445640228 -0.745422 0.111389 0.033020 0.656372 1445640228 -0.745422 0.111389 0.033020 0.656372 1445640228 -0.745422 0.111389 0.033020 0.656372 1445640228 -0.745422 0.111389 0.033020 0.656372 1445640228 -0.745422 0.111389 0.033020 0.656372 1445640228 -0.745422 0.111389 0.033020 0.656372 1445640228 -0.745422 0.111389 0.033020 0.656372 1445640228 -0.712891 0.261230 0.192200 0.621765 1445640228 -0.712891 0.261230 0.192200 0.621765 1445640228 -0.712891 0.261230 0.192200 0.621765 1445640228 -0.712891 0.261230 0.192200 0.621765 1445640228 -0.712891 0.261230 0.192200 0.621765 1445640228 -0.712891 0.261230 0.192200 0.621765 1445640228 -0.633118 0.381409 0.360596 0.568848 1445640228 -0.633118 0.381409 0.360596 0.568848 1445640228 -0.633118 0.381409 0.360596 0.568848 1445640228 -0.633118 0.381409 0.360596 0.568848 1445640228 -0.633118 0.381409 0.360596 0.568848 1445640228 -0.633118 0.381409 0.360596 0.568848 1445640228 -0.531982 0.443420 0.515076 0.505005 1445640228 -0.531982 0.443420 0.515076 0.505005 1445640228 -0.531982 0.443420 0.515076 0.505005 1445640228 -0.531982 0.443420 0.515076 0.505005 1445640228 -0.531982 0.443420 0.515076 0.505005 1445640228 -0.531982 0.443420 0.515076 0.505005 1445640228 -0.531982 0.443420 0.515076 0.505005 1445640228 -0.423279 0.467163 0.621033 0.465698 1445640228 -0.423279 0.467163 0.621033 0.465698 1445640228 -0.423279 0.467163 0.621033 0.465698 1445640228 -0.423279 0.467163 0.621033 0.465698 1445640228 -0.423279 0.467163 0.621033 0.465698 1445640228 -0.423279 0.467163 0.621033 0.465698 1445640228 -0.412476 0.455200 0.606934 0.504211 1445640228 -0.412476 0.455200 0.606934 0.504211 1445640228 -0.412476 0.455200 0.606934 0.504211 1445640228 -0.412476 0.455200 0.606934 0.504211 1445640228 -0.412476 0.455200 0.606934 0.504211 1445640228 -0.412476 0.455200 0.606934 0.504211 1445640228 -0.525024 0.414551 0.444458 0.595764 1445640228 -0.525024 0.414551 0.444458 0.595764 1445640228 -0.525024 0.414551 0.444458 0.595764 1445640228 -0.525024 0.414551 0.444458 0.595764 1445640228 -0.525024 0.414551 0.444458 0.595764 1445640228 -0.525024 0.414551 0.444458 0.595764 1445640228 -0.691406 0.222534 0.156433 0.669312 1445640228 -0.691406 0.222534 0.156433 0.669312 1445640228 -0.691406 0.222534 0.156433 0.669312 1445640228 -0.691406 0.222534 0.156433 0.669312 1445640228 -0.691406 0.222534 0.156433 0.669312 1445640228 -0.691406 0.222534 0.156433 0.669312 1445640228 -0.691406 0.222534 0.156433 0.669312 1445640228 -0.702759 -0.121216 -0.184143 0.676392 1445640228 -0.702759 -0.121216 -0.184143 0.676392 1445640228 -0.702759 -0.121216 -0.184143 0.676392 1445640228 -0.702759 -0.121216 -0.184143 0.676392 1445640228 -0.702759 -0.121216 -0.184143 0.676392 1445640228 -0.702759 -0.121216 -0.184143 0.676392 1445640228 -0.665466 -0.288147 -0.233032 0.647949 1445640228 -0.665466 -0.288147 -0.233032 0.647949 1445640228 -0.665466 -0.288147 -0.233032 0.647949 1445640229 -0.665466 -0.288147 -0.233032 0.647949 1445640229 -0.665466 -0.288147 -0.233032 0.647949 1445640229 -0.668030 -0.212524 -0.314331 0.640137 1445640229 -0.668030 -0.212524 -0.314331 0.640137 1445640229 -0.668030 -0.212524 -0.314331 0.640137 1445640229 -0.668030 -0.212524 -0.314331 0.640137 1445640229 -0.668030 -0.212524 -0.314331 0.640137 1445640229 -0.668030 -0.212524 -0.314331 0.640137 1445640229 -0.668030 -0.212524 -0.314331 0.640137 1445640229 -0.686340 -0.152832 -0.211792 0.678833 1445640229 -0.686340 -0.152832 -0.211792 0.678833 1445640229 -0.686340 -0.152832 -0.211792 0.678833 1445640229 -0.686340 -0.152832 -0.211792 0.678833 1445640229 -0.686340 -0.152832 -0.211792 0.678833 1445640229 -0.686340 -0.152832 -0.211792 0.678833 1445640229 -0.717041 -0.015320 -0.054688 0.694763 1445640229 -0.717041 -0.015320 -0.054688 0.694763 1445640229 -0.717041 -0.015320 -0.054688 0.694763 1445640229 -0.717041 -0.015320 -0.054688 0.694763 1445640229 -0.717041 -0.015320 -0.054688 0.694763 1445640229 -0.717041 -0.015320 -0.054688 0.694763 1445640229 -0.717590 0.140625 0.178589 0.658325 1445640229 -0.717590 0.140625 0.178589 0.658325 1445640229 -0.717590 0.140625 0.178589 0.658325 1445640229 -0.717590 0.140625 0.178589 0.658325 1445640229 -0.717590 0.140625 0.178589 0.658325 1445640229 -0.717590 0.140625 0.178589 0.658325 1445640229 -0.717590 0.140625 0.178589 0.658325 1445640229 -0.640991 0.318970 0.432007 0.548401 1445640229 -0.640991 0.318970 0.432007 0.548401 1445640229 -0.640991 0.318970 0.432007 0.548401 1445640229 -0.640991 0.318970 0.432007 0.548401 1445640229 -0.640991 0.318970 0.432007 0.548401 1445640229 -0.640991 0.318970 0.432007 0.548401 1445640229 -0.489441 0.471558 0.608826 0.409058 1445640229 -0.489441 0.471558 0.608826 0.409058 1445640229 -0.489441 0.471558 0.608826 0.409058 1445640229 -0.489441 0.471558 0.608826 0.409058 1445640229 -0.489441 0.471558 0.608826 0.409058 1445640229 -0.489441 0.471558 0.608826 0.409058 1445640229 -0.489441 0.471558 0.608826 0.409058 1445640229 -0.330261 0.538879 0.700745 0.330811 1445640229 -0.330261 0.538879 0.700745 0.330811 1445640229 -0.330261 0.538879 0.700745 0.330811 1445640229 -0.330261 0.538879 0.700745 0.330811 1445640229 -0.330261 0.538879 0.700745 0.330811 1445640229 -0.315735 0.501709 0.688599 0.417603 1445640229 -0.315735 0.501709 0.688599 0.417603 1445640229 -0.315735 0.501709 0.688599 0.417603 1445640229 -0.315735 0.501709 0.688599 0.417603 1445640229 -0.315735 0.501709 0.688599 0.417603 1445640229 -0.315735 0.501709 0.688599 0.417603 1445640229 -0.315735 0.501709 0.688599 0.417603 1445640229 -0.427368 0.441467 0.519897 0.593384 1445640229 -0.427368 0.441467 0.519897 0.593384 1445640229 -0.427368 0.441467 0.519897 0.593384 1445640229 -0.427368 0.441467 0.519897 0.593384 1445640229 -0.427368 0.441467 0.519897 0.593384 1445640229 -0.427368 0.441467 0.519897 0.593384 1445640229 -0.602356 0.255554 0.187012 0.732727 1445640229 -0.602356 0.255554 0.187012 0.732727 1445640229 -0.602356 0.255554 0.187012 0.732727 1445640229 -0.602356 0.255554 0.187012 0.732727 1445640229 -0.602356 0.255554 0.187012 0.732727 1445640229 -0.602356 0.255554 0.187012 0.732727 1445640229 -0.667236 -0.181824 -0.091187 0.716553 1445640229 -0.667236 -0.181824 -0.091187 0.716553 1445640229 -0.667236 -0.181824 -0.091187 0.716553 1445640229 -0.667236 -0.181824 -0.091187 0.716553 1445640229 -0.667236 -0.181824 -0.091187 0.716553 1445640229 -0.667236 -0.181824 -0.091187 0.716553 1445640229 -0.592163 -0.358398 -0.103333 0.714294 1445640229 -0.592163 -0.358398 -0.103333 0.714294 1445640229 -0.592163 -0.358398 -0.103333 0.714294 1445640229 -0.592163 -0.358398 -0.103333 0.714294 1445640229 -0.592163 -0.358398 -0.103333 0.714294 1445640229 -0.592163 -0.358398 -0.103333 0.714294 1445640229 -0.579895 -0.256165 -0.076050 0.769592 1445640229 -0.579895 -0.256165 -0.076050 0.769592 1445640229 -0.579895 -0.256165 -0.076050 0.769592 1445640229 -0.579895 -0.256165 -0.076050 0.769592 1445640229 -0.579895 -0.256165 -0.076050 0.769592 1445640229 -0.579895 -0.256165 -0.076050 0.769592 1445640229 -0.582581 -0.131165 -0.095398 0.796448 1445640229 -0.582581 -0.131165 -0.095398 0.796448 1445640229 -0.582581 -0.131165 -0.095398 0.796448 1445640229 -0.582581 -0.131165 -0.095398 0.796448 1445640229 -0.582581 -0.131165 -0.095398 0.796448 1445640229 -0.582581 -0.131165 -0.095398 0.796448 1445640229 -0.611816 -0.020935 0.049866 0.789124 1445640229 -0.611816 -0.020935 0.049866 0.789124 1445640229 -0.611816 -0.020935 0.049866 0.789124 1445640229 -0.611816 -0.020935 0.049866 0.789124 1445640229 -0.611816 -0.020935 0.049866 0.789124 1445640229 -0.611816 -0.020935 0.049866 0.789124 1445640229 -0.611816 -0.020935 0.049866 0.789124 1445640229 -0.630249 0.115784 0.220093 0.735474 1445640229 -0.630249 0.115784 0.220093 0.735474 1445640229 -0.630249 0.115784 0.220093 0.735474 1445640229 -0.630249 0.115784 0.220093 0.735474 1445640229 -0.630249 0.115784 0.220093 0.735474 1445640229 -0.630249 0.115784 0.220093 0.735474 1445640229 -0.608459 0.261169 0.378784 0.646545 1445640229 -0.608459 0.261169 0.378784 0.646545 1445640229 -0.608459 0.261169 0.378784 0.646545 1445640229 -0.608459 0.261169 0.378784 0.646545 1445640229 -0.608459 0.261169 0.378784 0.646545 1445640229 -0.608459 0.261169 0.378784 0.646545 1445640229 -0.608459 0.261169 0.378784 0.646545 1445640229 -0.518555 0.401489 0.528992 0.538513 1445640229 -0.518555 0.401489 0.528992 0.538513 1445640229 -0.518555 0.401489 0.528992 0.538513 1445640229 -0.518555 0.401489 0.528992 0.538513 1445640230 -0.518555 0.401489 0.528992 0.538513 1445640230 -0.518555 0.401489 0.528992 0.538513 1445640230 -0.407349 0.470032 0.669189 0.406494 1445640230 -0.407349 0.470032 0.669189 0.406494 1445640230 -0.407349 0.470032 0.669189 0.406494 1445640230 -0.407349 0.470032 0.669189 0.406494 1445640230 -0.407349 0.470032 0.669189 0.406494 1445640230 -0.407349 0.470032 0.669189 0.406494 1445640230 -0.291016 0.485840 0.736877 0.368958 1445640230 -0.291016 0.485840 0.736877 0.368958 1445640230 -0.291016 0.485840 0.736877 0.368958 1445640230 -0.291016 0.485840 0.736877 0.368958 1445640230 -0.291016 0.485840 0.736877 0.368958 1445640230 -0.291016 0.485840 0.736877 0.368958 1445640230 -0.336304 0.461365 0.673035 0.470093 1445640230 -0.336304 0.461365 0.673035 0.470093 1445640230 -0.336304 0.461365 0.673035 0.470093 1445640230 -0.336304 0.461365 0.673035 0.470093 1445640230 -0.336304 0.461365 0.673035 0.470093 1445640230 -0.336304 0.461365 0.673035 0.470093 1445640230 -0.336304 0.461365 0.673035 0.470093 1445640230 -0.483582 0.413635 0.420288 0.646790 1445640230 -0.483582 0.413635 0.420288 0.646790 1445640230 -0.483582 0.413635 0.420288 0.646790 1445640230 -0.483582 0.413635 0.420288 0.646790 1445640230 -0.483582 0.413635 0.420288 0.646790 1445640230 -0.483582 0.413635 0.420288 0.646790 1445640230 -0.659363 0.209351 0.076782 0.717957 1445640230 -0.659363 0.209351 0.076782 0.717957 1445640230 -0.659363 0.209351 0.076782 0.717957 1445640230 -0.659363 0.209351 0.076782 0.717957 1445640230 -0.659363 0.209351 0.076782 0.717957 1445640230 -0.659363 0.209351 0.076782 0.717957 1445640230 -0.703430 -0.102966 -0.209778 0.671265 1445640230 -0.703430 -0.102966 -0.209778 0.671265 1445640230 -0.703430 -0.102966 -0.209778 0.671265 1445640230 -0.703430 -0.102966 -0.209778 0.671265 1445640230 -0.703430 -0.102966 -0.209778 0.671265 1445640230 -0.703430 -0.102966 -0.209778 0.671265 1445640230 -0.666321 -0.303833 -0.182495 0.656067 1445640230 -0.666321 -0.303833 -0.182495 0.656067 1445640230 -0.666321 -0.303833 -0.182495 0.656067 1445640230 -0.666321 -0.303833 -0.182495 0.656067 1445640230 -0.666321 -0.303833 -0.182495 0.656067 1445640230 -0.666321 -0.303833 -0.182495 0.656067 1445640230 -0.675049 -0.237061 -0.242432 0.655212 1445640230 -0.675049 -0.237061 -0.242432 0.655212 1445640230 -0.675049 -0.237061 -0.242432 0.655212 1445640230 -0.675049 -0.237061 -0.242432 0.655212 1445640230 -0.675049 -0.237061 -0.242432 0.655212 1445640230 -0.675049 -0.237061 -0.242432 0.655212 1445640230 -0.675049 -0.237061 -0.242432 0.655212 1445640230 -0.692383 -0.132690 -0.195374 0.681824 1445640230 -0.692383 -0.132690 -0.195374 0.681824 1445640230 -0.692383 -0.132690 -0.195374 0.681824 1445640230 -0.692383 -0.132690 -0.195374 0.681824 1445640230 -0.692383 -0.132690 -0.195374 0.681824 1445640230 -0.692383 -0.132690 -0.195374 0.681824 1445640230 -0.721130 -0.007324 -0.039917 0.691589 1445640230 -0.721130 -0.007324 -0.039917 0.691589 1445640230 -0.721130 -0.007324 -0.039917 0.691589 1445640230 -0.721130 -0.007324 -0.039917 0.691589 1445640230 -0.721130 -0.007324 -0.039917 0.691589 1445640230 -0.721130 -0.007324 -0.039917 0.691589 1445640230 -0.724854 0.139587 0.140625 0.659790 1445640230 -0.724854 0.139587 0.140625 0.659790 1445640230 -0.724854 0.139587 0.140625 0.659790 1445640230 -0.724854 0.139587 0.140625 0.659790 1445640230 -0.724854 0.139587 0.140625 0.659790 1445640230 -0.724854 0.139587 0.140625 0.659790 1445640230 -0.724854 0.139587 0.140625 0.659790 1445640230 -0.667358 0.297363 0.356201 0.582520 1445640230 -0.667358 0.297363 0.356201 0.582520 1445640230 -0.667358 0.297363 0.356201 0.582520 1445640230 -0.667358 0.297363 0.356201 0.582520 1445640230 -0.667358 0.297363 0.356201 0.582520 1445640230 -0.564209 0.432861 0.511597 0.482239 1445640230 -0.564209 0.432861 0.511597 0.482239 1445640230 -0.564209 0.432861 0.511597 0.482239 1445640230 -0.564209 0.432861 0.511597 0.482239 1445640230 -0.564209 0.432861 0.511597 0.482239 1445640230 -0.564209 0.432861 0.511597 0.482239 1445640230 -0.446716 0.508179 0.600342 0.426331 1445640230 -0.446716 0.508179 0.600342 0.426331 1445640230 -0.446716 0.508179 0.600342 0.426331 1445640230 -0.446716 0.508179 0.600342 0.426331 1445640230 -0.446716 0.508179 0.600342 0.426331 1445640230 -0.446716 0.508179 0.600342 0.426331 1445640230 -0.446716 0.508179 0.600342 0.426331 1445640230 -0.432739 0.495361 0.571655 0.490417 1445640230 -0.432739 0.495361 0.571655 0.490417 1445640230 -0.432739 0.495361 0.571655 0.490417 1445640230 -0.432739 0.495361 0.571655 0.490417 1445640230 -0.562805 0.396057 0.413391 0.596191 1445640230 -0.562805 0.396057 0.413391 0.596191 1445640230 -0.562805 0.396057 0.413391 0.596191 1445640230 -0.562805 0.396057 0.413391 0.596191 1445640230 -0.562805 0.396057 0.413391 0.596191 1445640230 -0.562805 0.396057 0.413391 0.596191 1445640230 -0.562805 0.396057 0.413391 0.596191 1445640230 -0.693726 0.186218 0.065063 0.692688 1445640230 -0.693726 0.186218 0.065063 0.692688 1445640230 -0.693726 0.186218 0.065063 0.692688 1445640230 -0.693726 0.186218 0.065063 0.692688 1445640230 -0.693726 0.186218 0.065063 0.692688 1445640230 -0.692078 -0.175293 -0.263855 0.648621 1445640230 -0.692078 -0.175293 -0.263855 0.648621 1445640230 -0.692078 -0.175293 -0.263855 0.648621 1445640230 -0.692078 -0.175293 -0.263855 0.648621 1445640230 -0.692078 -0.175293 -0.263855 0.648621 1445640231 -0.598816 -0.418274 -0.134644 0.669617 1445640231 -0.598816 -0.418274 -0.134644 0.669617 1445640231 -0.598816 -0.418274 -0.134644 0.669617 1445640231 -0.598816 -0.418274 -0.134644 0.669617 1445640231 -0.598816 -0.418274 -0.134644 0.669617 1445640231 -0.598816 -0.418274 -0.134644 0.669617 1445640231 -0.624512 -0.227844 -0.157776 0.730164 1445640231 -0.624512 -0.227844 -0.157776 0.730164 1445640231 -0.624512 -0.227844 -0.157776 0.730164 1445640231 -0.624512 -0.227844 -0.157776 0.730164 1445640231 -0.624512 -0.227844 -0.157776 0.730164 1445640231 -0.624512 -0.227844 -0.157776 0.730164 1445640231 -0.651611 -0.096802 -0.022217 0.752014 1445640231 -0.651611 -0.096802 -0.022217 0.752014 1445640231 -0.651611 -0.096802 -0.022217 0.752014 1445640231 -0.651611 -0.096802 -0.022217 0.752014 1445640231 -0.651611 -0.096802 -0.022217 0.752014 1445640231 -0.651611 -0.096802 -0.022217 0.752014 1445640231 -0.679565 0.047852 0.142761 0.717957 1445640231 -0.679565 0.047852 0.142761 0.717957 1445640231 -0.679565 0.047852 0.142761 0.717957 1445640231 -0.679565 0.047852 0.142761 0.717957 1445640231 -0.679565 0.047852 0.142761 0.717957 1445640231 -0.679565 0.047852 0.142761 0.717957 1445640231 -0.679565 0.047852 0.142761 0.717957 1445640231 -0.667114 0.220581 0.296509 0.646790 1445640231 -0.667114 0.220581 0.296509 0.646790 1445640231 -0.667114 0.220581 0.296509 0.646790 1445640231 -0.667114 0.220581 0.296509 0.646790 1445640231 -0.667114 0.220581 0.296509 0.646790 1445640231 -0.667114 0.220581 0.296509 0.646790 1445640231 -0.596619 0.375854 0.434692 0.560120 1445640231 -0.596619 0.375854 0.434692 0.560120 1445640231 -0.596619 0.375854 0.434692 0.560120 1445640231 -0.596619 0.375854 0.434692 0.560120 1445640231 -0.596619 0.375854 0.434692 0.560120 1445640231 -0.596619 0.375854 0.434692 0.560120 1445640231 -0.511902 0.464355 0.550781 0.467896 1445640231 -0.511902 0.464355 0.550781 0.467896 1445640231 -0.511902 0.464355 0.550781 0.467896 1445640231 -0.511902 0.464355 0.550781 0.467896 1445640231 -0.511902 0.464355 0.550781 0.467896 1445640231 -0.511902 0.464355 0.550781 0.467896 1445640231 -0.440735 0.502258 0.598145 0.442322 1445640231 -0.440735 0.502258 0.598145 0.442322 1445640231 -0.440735 0.502258 0.598145 0.442322 1445640231 -0.440735 0.502258 0.598145 0.442322 1445640231 -0.440735 0.502258 0.598145 0.442322 1445640231 -0.484497 0.466980 0.539001 0.506531 1445640231 -0.484497 0.466980 0.539001 0.506531 1445640231 -0.484497 0.466980 0.539001 0.506531 1445640231 -0.484497 0.466980 0.539001 0.506531 1445640231 -0.484497 0.466980 0.539001 0.506531 1445640231 -0.484497 0.466980 0.539001 0.506531 1445640231 -0.607849 0.359741 0.322815 0.629944 1445640231 -0.607849 0.359741 0.322815 0.629944 1445640231 -0.607849 0.359741 0.322815 0.629944 1445640231 -0.607849 0.359741 0.322815 0.629944 1445640231 -0.607849 0.359741 0.322815 0.629944 1445640231 -0.607849 0.359741 0.322815 0.629944 1445640231 -0.607849 0.359741 0.322815 0.629944 1445640231 -0.685791 0.188293 -0.074036 0.699158 1445640231 
-0.721191 0.297607 -0.618164 0.096130 1445640233 -0.721191 0.297607 -0.618164 0.096130 1445640233 -0.716858 0.298950 -0.620117 0.110901 1445640233 -0.716858 0.298950 -0.620117 0.110901 1445640233 -0.716858 0.298950 -0.620117 0.110901 1445640233 -0.716858 0.298950 -0.620117 0.110901 1445640233 -0.716858 0.298950 -0.620117 0.110901 1445640233 -0.716858 0.298950 -0.620117 0.110901 1445640233 -0.716858 0.298950 -0.620117 0.110901 1445640233 -0.709656 0.308105 -0.621765 0.122192 1445640233 -0.709656 0.308105 -0.621765 0.122192 1445640233 -0.709656 0.308105 -0.621765 0.122192 1445640233 -0.709656 0.308105 -0.621765 0.122192 1445640233 -0.709656 0.308105 -0.621765 0.122192 1445640233 -0.709656 0.308105 -0.621765 0.122192 1445640233 -0.700806 0.320923 -0.622192 0.137268 1445640233 -0.700806 0.320923 -0.622192 0.137268 1445640233 -0.700806 0.320923 -0.622192 0.137268 1445640233 -0.700806 0.320923 -0.622192 0.137268 1445640233 -0.700806 0.320923 -0.622192 0.137268 1445640233 -0.700806 0.320923 -0.622192 0.137268 1445640233 -0.695618 0.327515 -0.618774 0.161438 1445640233 -0.695618 0.327515 -0.618774 0.161438 1445640233 -0.695618 0.327515 -0.618774 0.161438 1445640233 -0.695618 0.327515 -0.618774 0.161438 1445640233 -0.695618 0.327515 -0.618774 0.161438 1445640233 -0.695618 0.327515 -0.618774 0.161438 1445640233 -0.695618 0.327515 -0.618774 0.161438 1445640233 -0.698547 0.328369 -0.608032 0.185852 1445640233 -0.698547 0.328369 -0.608032 0.185852 1445640233 -0.698547 0.328369 -0.608032 0.185852 1445640233 -0.698547 0.328369 -0.608032 0.185852 1445640233 -0.698547 0.328369 -0.608032 0.185852 1445640233 -0.698547 0.328369 -0.608032 0.185852 1445640233 -0.704712 0.335510 -0.594727 0.192749 1445640233 -0.704712 0.335510 -0.594727 0.192749 1445640233 -0.704712 0.335510 -0.594727 0.192749 1445640233 -0.704712 0.335510 -0.594727 0.192749 1445640233 -0.704712 0.335510 -0.594727 0.192749 1445640233 -0.704712 0.335510 -0.594727 0.192749 1445640233 -0.708801 0.347534 -0.586304 0.181824 1445640233 -0.708801 0.347534 -0.586304 0.181824 1445640233 -0.708801 0.347534 -0.586304 0.181824 1445640233 -0.708801 0.347534 -0.586304 0.181824 1445640233 -0.708801 0.347534 -0.586304 0.181824 1445640233 -0.708801 0.347534 -0.586304 0.181824 1445640233 -0.708801 0.347534 -0.586304 0.181824 1445640233 -0.711792 0.352478 -0.583801 0.168457 1445640233 -0.711792 0.352478 -0.583801 0.168457 1445640233 -0.711792 0.352478 -0.583801 0.168457 1445640233 -0.711792 0.352478 -0.583801 0.168457 1445640233 -0.722290 0.331543 -0.582642 0.170044 1445640233 -0.722290 0.331543 -0.582642 0.170044 1445640233 -0.722290 0.331543 -0.582642 0.170044 1445640233 -0.722290 0.331543 -0.582642 0.170044 1445640233 -0.722290 0.331543 -0.582642 0.170044 1445640233 -0.722290 0.331543 -0.582642 0.170044 1445640233 -0.733826 0.309937 -0.580017 0.170532 1445640233 -0.733826 0.309937 -0.580017 0.170532 1445640233 -0.733826 0.309937 -0.580017 0.170532 1445640233 -0.733826 0.309937 -0.580017 0.170532 1445640233 -0.733826 0.309937 -0.580017 0.170532 1445640233 -0.733826 0.309937 -0.580017 0.170532 1445640233 -0.738586 0.309875 -0.575439 0.165588 1445640233 -0.738586 0.309875 -0.575439 0.165588 1445640233 -0.738586 0.309875 -0.575439 0.165588 1445640233 -0.738586 0.309875 -0.575439 0.165588 1445640233 -0.738586 0.309875 -0.575439 0.165588 1445640233 -0.738586 0.309875 -0.575439 0.165588 1445640233 -0.737732 0.325195 -0.567749 0.166443 1445640233 -0.737732 0.325195 -0.567749 0.166443 1445640233 -0.737732 0.325195 -0.567749 0.166443 1445640233 -0.737732 0.325195 -0.567749 0.166443 1445640233 -0.737732 0.325195 -0.567749 0.166443 1445640233 -0.737732 0.325195 -0.567749 0.166443 1445640233 -0.737732 0.325195 -0.567749 0.166443 1445640233 -0.728210 0.347961 -0.564331 0.174011 1445640233 -0.728210 0.347961 -0.564331 0.174011 1445640233 -0.728210 0.347961 -0.564331 0.174011 1445640233 -0.728210 0.347961 -0.564331 0.174011 1445640233 -0.728210 0.347961 -0.564331 0.174011 1445640233 -0.728210 0.347961 -0.564331 0.174011 1445640233 -0.711670 0.367554 -0.567505 0.190796 1445640233 -0.711670 0.367554 -0.567505 0.190796 1445640234 -0.711670 0.367554 -0.567505 0.190796 1445640234 -0.711670 0.367554 -0.567505 0.190796 1445640234 -0.711670 0.367554 -0.567505 0.190796 1445640234 -0.711670 0.367554 -0.567505 0.190796 1445640234 -0.701599 0.365540 -0.568787 0.225159 1445640234 -0.701599 0.365540 -0.568787 0.225159 1445640234 -0.701599 0.365540 -0.568787 0.225159 1445640234 -0.701599 0.365540 -0.568787 0.225159 1445640234 -0.701599 0.365540 -0.568787 0.225159 1445640234 -0.701599 0.365540 -0.568787 0.225159 1445640234 -0.701599 0.365540 -0.568787 0.225159 1445640234 -0.691284 0.364502 -0.568848 0.256287 1445640234 -0.691284 0.364502 -0.568848 0.256287 1445640234 -0.691284 0.364502 -0.568848 0.256287 1445640234 -0.691284 0.364502 -0.568848 0.256287 1445640234 -0.691284 0.364502 -0.568848 0.256287 1445640234 -0.691284 0.364502 -0.568848 0.256287 1445640234 -0.675049 0.376526 -0.572937 0.272644 1445640234 -0.675049 0.376526 -0.572937 0.272644 1445640234 -0.675049 0.376526 -0.572937 0.272644 1445640234 -0.675049 0.376526 -0.572937 0.272644 1445640234 -0.675049 0.376526 -0.572937 0.272644 1445640234 -0.675049 0.376526 -0.572937 0.272644 1445640234 -0.665161 0.380249 -0.575989 0.285095 1445640234 -0.665161 0.380249 -0.575989 0.285095 1445640234 -0.665161 0.380249 -0.575989 0.285095 1445640234 -0.665161 0.380249 -0.575989 0.285095 1445640234 -0.665161 0.380249 -0.575989 0.285095 1445640234 -0.663147 0.380188 -0.575073 0.291565 1445640234 -0.663147 0.380188 -0.575073 0.291565 1445640234 -0.663147 0.380188 -0.575073 0.291565 1445640234 -0.663147 0.380188 -0.575073 0.291565 1445640234 -0.663147 0.380188 -0.575073 0.291565 1445640234 -0.663147 0.380188 -0.575073 0.291565 1445640234 -0.666687 0.385315 -0.571960 0.282715 1445640234 -0.666687 0.385315 -0.571960 0.282715 1445640234 -0.666687 0.385315 -0.571960 0.282715 1445640234 -0.666687 0.385315 -0.571960 0.282715 1445640234 -0.666687 0.385315 -0.571960 0.282715 1445640234 -0.666687 0.385315 -0.571960 0.282715 1445640234 -0.668396 0.397217 -0.571655 0.262146 1445640234 -0.668396 0.397217 -0.571655 0.262146 1445640234 -0.668396 0.397217 -0.571655 0.262146 1445640234 -0.668396 0.397217 -0.571655 0.262146 1445640234 -0.668396 0.397217 -0.571655 0.262146 1445640234 -0.668396 0.397217 -0.571655 0.262146 1445640234 -0.668396 0.397217 -0.571655 0.262146 1445640234 -0.668701 0.402588 -0.574585 0.246338 1445640234 -0.668701 0.402588 -0.574585 0.246338 1445640234 -0.668701 0.402588 -0.574585 0.246338 1445640234 -0.668701 0.402588 -0.574585 0.246338 1445640234 -0.668701 0.402588 -0.574585 0.246338 1445640234 -0.668701 0.402588 -0.574585 0.246338 1445640234 -0.671997 0.398682 -0.577271 0.237244 1445640234 -0.671997 0.398682 -0.577271 0.237244 1445640234 -0.671997 0.398682 -0.577271 0.237244 1445640234 -0.671997 0.398682 -0.577271 0.237244 1445640234 -0.671997 0.398682 -0.577271 0.237244 1445640234 -0.671997 0.398682 -0.577271 0.237244 1445640234 -0.675354 0.399292 -0.576050 0.229553 1445640234 -0.675354 0.399292 -0.576050 0.229553 1445640234 -0.675354 0.399292 -0.576050 0.229553 1445640234 -0.675354 0.399292 -0.576050 0.229553 1445640234 -0.675354 0.399292 -0.576050 0.229553 1445640234 -0.675354 0.399292 -0.576050 0.229553 1445640234 -0.675354 0.399292 -0.576050 0.229553 1445640234 -0.675659 0.409546 -0.571899 0.220703 1445640234 -0.675659 0.409546 -0.571899 0.220703 1445640234 -0.675659 0.409546 -0.571899 0.220703 1445640234 -0.675659 0.409546 -0.571899 0.220703 1445640234 -0.675659 0.409546 -0.571899 0.220703 1445640234 -0.669067 0.424744 -0.570679 0.215149 1445640234 -0.669067 0.424744 -0.570679 0.215149 1445640234 -0.669067 0.424744 -0.570679 0.215149 1445640234 -0.669067 0.424744 -0.570679 0.215149 1445640234 -0.669067 0.424744 -0.570679 0.215149 1445640234 -0.669067 0.424744 -0.570679 0.215149 1445640234 -0.657532 0.433044 -0.576233 0.219360 1445640234 -0.657532 0.433044 -0.576233 0.219360 1445640234 -0.657532 0.433044 -0.576233 0.219360 1445640234 -0.657532 0.433044 -0.576233 0.219360 1445640234 -0.657532 0.433044 -0.576233 0.219360 1445640234 -0.657532 0.433044 -0.576233 0.219360 1445640234 -0.657532 0.433044 -0.576233 0.219360 1445640234 -0.647949 0.426819 -0.584656 0.237183 1445640234 -0.647949 0.426819 -0.584656 0.237183 1445640234 -0.647949 0.426819 -0.584656 0.237183 1445640234 -0.647949 0.426819 -0.584656 0.237183 1445640234 -0.647949 0.426819 -0.584656 0.237183 1445640234 -0.647949 0.426819 -0.584656 0.237183 1445640234 -0.638184 0.418579 -0.592407 0.257996 1445640234 -0.638184 0.418579 -0.592407 0.257996 1445640234 -0.638184 0.418579 -0.592407 0.257996 1445640234 -0.638184 0.418579 -0.592407 0.257996 1445640234 -0.638184 0.418579 -0.592407 0.257996 1445640234 -0.638184 0.418579 -0.592407 0.257996 1445640234 -0.631714 0.409302 -0.597351 0.276855 1445640234 -0.631714 0.409302 -0.597351 0.276855 1445640234 -0.631714 0.409302 -0.597351 0.276855 1445640234 -0.631714 0.409302 -0.597351 0.276855 1445640234 -0.631714 0.409302 -0.597351 0.276855 1445640234 -0.631714 0.409302 -0.597351 0.276855 1445640234 -0.631897 0.401245 -0.595764 0.291321 1445640234 -0.631897 0.401245 -0.595764 0.291321 1445640234 -0.631897 0.401245 -0.595764 0.291321 1445640234 -0.631897 0.401245 -0.595764 0.291321 1445640234 -0.631897 0.401245 -0.595764 0.291321 1445640234 -0.631897 0.401245 -0.595764 0.291321 1445640234 -0.631897 0.401245 -0.595764 0.291321 1445640234 -0.633850 0.402710 -0.590820 0.294922 1445640234 -0.633850 0.402710 -0.590820 0.294922 1445640234 -0.633850 0.402710 -0.590820 0.294922 1445640235 -0.633850 0.402710 -0.590820 0.294922 1445640235 -0.633850 0.402710 -0.590820 0.294922 1445640235 -0.633850 0.402710 -0.590820 0.294922 1445640235 -0.641296 0.402954 -0.583069 0.294128 1445640235 -0.641296 0.402954 -0.583069 0.294128 1445640235 -0.641296 0.402954 -0.583069 0.294128 1445640235 -0.641296 0.402954 -0.583069 0.294128 1445640235 -0.641296 0.402954 -0.583069 0.294128 1445640235 -0.641296 0.402954 -0.583069 0.294128 1445640235 -0.648804 0.397705 -0.580505 0.289673 1445640235 -0.648804 0.397705 -0.580505 0.289673 1445640235 -0.648804 0.397705 -0.580505 0.289673 1445640235 -0.648804 0.397705 -0.580505 0.289673 1445640235 -0.648804 0.397705 -0.580505 0.289673 1445640235 -0.648804 0.397705 -0.580505 0.289673 1445640235 -0.657959 0.387085 -0.581665 0.281006 1445640235 -0.657959 0.387085 -0.581665 0.281006 1445640235 -0.657959 0.387085 -0.581665 0.281006 1445640235 -0.657959 0.387085 -0.581665 0.281006 1445640235 -0.657959 0.387085 -0.581665 0.281006 1445640235 -0.657959 0.387085 -0.581665 0.281006 1445640235 -0.666992 0.384521 -0.580261 0.265808 1445640235 -0.666992 0.384521 -0.580261 0.265808 1445640235 -0.666992 0.384521 -0.580261 0.265808 1445640235 -0.666992 0.384521 -0.580261 0.265808 1445640235 -0.666992 0.384521 -0.580261 0.265808 1445640235 -0.666992 0.384521 -0.580261 0.265808 1445640235 -0.666992 0.384521 -0.580261 0.265808 1445640235 -0.668945 0.396667 -0.577087 0.249329 1445640235 -0.668945 0.396667 -0.577087 0.249329 1445640235 -0.668945 0.396667 -0.577087 0.249329 1445640235 -0.668945 0.396667 -0.577087 0.249329 1445640235 -0.668945 0.396667 -0.577087 0.249329 1445640235 -0.668945 0.396667 -0.577087 0.249329 1445640235 -0.666809 0.409119 -0.575012 0.239563 1445640235 -0.666809 0.409119 -0.575012 0.239563 1445640235 -0.666809 0.409119 -0.575012 0.239563 1445640235 -0.666809 0.409119 -0.575012 0.239563 1445640235 -0.666809 0.409119 -0.575012 0.239563 1445640235 -0.666809 0.409119 -0.575012 0.239563 1445640235 -0.662354 0.414185 -0.576416 0.239868 1445640235 -0.662354 0.414185 -0.576416 0.239868 1445640235 -0.662354 0.414185 -0.576416 0.239868 1445640235 -0.662354 0.414185 -0.576416 0.239868 1445640235 -0.662354 0.414185 -0.576416 0.239868 1445640235 -0.662354 0.414185 -0.576416 0.239868 1445640235 -0.662354 0.414185 -0.576416 0.239868 1445640235 -0.656921 0.409729 -0.580505 0.252136 1445640235 -0.656921 0.409729 -0.580505 0.252136 1445640235 -0.656921 0.409729 -0.580505 0.252136 1445640235 -0.656921 0.409729 -0.580505 0.252136 1445640235 -0.656921 0.409729 -0.580505 0.252136 1445640235 -0.656921 0.409729 -0.580505 0.252136 1445640235 -0.651855 0.402283 -0.584412 0.267883 1445640235 -0.651855 0.402283 -0.584412 0.267883 1445640235 -0.651855 0.402283 -0.584412 0.267883 1445640235 -0.651855 0.402283 -0.584412 0.267883 1445640235 -0.651855 0.402283 -0.584412 0.267883 1445640235 -0.651855 0.402283 -0.584412 0.267883 1445640235 -0.645386 0.399719 -0.588989 0.277100 1445640235 -0.645386 0.399719 -0.588989 0.277100 1445640235 -0.645386 0.399719 -0.588989 0.277100 1445640235 -0.645386 0.399719 -0.588989 0.277100 1445640235 -0.645386 0.399719 -0.588989 0.277100 1445640235 -0.645386 0.399719 -0.588989 0.277100 1445640235 -0.642578 0.398682 -0.589539 0.283936 1445640235 -0.642578 0.398682 -0.589539 0.283936 1445640235 -0.642578 0.398682 -0.589539 0.283936 1445640235 -0.642578 0.398682 -0.589539 0.283936 1445640235 -0.642578 0.398682 -0.589539 0.283936 1445640235 -0.642578 0.398682 -0.589539 0.283936 1445640235 -0.640747 0.405457 -0.586670 0.284424 1445640235 -0.640747 0.405457 -0.586670 0.284424 1445640235 -0.640747 0.405457 -0.586670 0.284424 1445640235 -0.640747 0.405457 -0.586670 0.284424 1445640235 -0.640747 0.405457 -0.586670 0.284424 1445640235 -0.640747 0.405457 -0.586670 0.284424 1445640235 -0.643005 0.411133 -0.582336 0.280151 1445640235 -0.643005 0.411133 -0.582336 0.280151 1445640235 -0.643005 0.411133 -0.582336 0.280151 1445640235 -0.643005 0.411133 -0.582336 0.280151 1445640235 -0.643005 0.411133 -0.582336 0.280151 1445640235 -0.643005 0.411133 -0.582336 0.280151 1445640235 -0.643005 0.411133 -0.582336 0.280151 1445640235 -0.645447 0.409546 -0.583252 0.274902 1445640235 -0.645447 0.409546 -0.583252 0.274902 1445640235 -0.645447 0.409546 -0.583252 0.274902 1445640235 -0.645447 0.409546 -0.583252 0.274902 1445640235 -0.645447 0.409546 -0.583252 0.274902 1445640235 -0.645447 0.409546 -0.583252 0.274902 1445640235 -0.653748 0.393311 -0.586792 0.271362 1445640235 -0.653748 0.393311 -0.586792 0.271362 1445640235 -0.653748 0.393311 -0.586792 0.271362 1445640235 -0.653748 0.393311 -0.586792 0.271362 1445640235 -0.653748 0.393311 -0.586792 0.271362 1445640235 -0.653748 0.393311 -0.586792 0.271362 1445640235 -0.660706 0.386902 -0.590210 0.255920 1445640235 -0.660706 0.386902 -0.590210 0.255920 1445640235 -0.660706 0.386902 -0.590210 0.255920 1445640235 -0.660706 0.386902 -0.590210 0.255920 1445640235 -0.660706 0.386902 -0.590210 0.255920 1445640235 -0.660706 0.386902 -0.590210 0.255920 1445640235 -0.661621 0.396301 -0.590820 0.236938 1445640235 -0.661621 0.396301 -0.590820 0.236938 1445640235 -0.661621 0.396301 -0.590820 0.236938 1445640235 -0.661621 0.396301 -0.590820 0.236938 1445640235 -0.661621 0.396301 -0.590820 0.236938 1445640235 -0.661621 0.396301 -0.590820 0.236938 1445640235 -0.658203 0.405762 -0.592896 0.224915 1445640235 -0.658203 0.405762 -0.592896 0.224915 1445640235 -0.658203 0.405762 -0.592896 0.224915 1445640235 -0.658203 0.405762 -0.592896 0.224915 1445640235 -0.658203 0.405762 -0.592896 0.224915 1445640236 -0.658203 0.405762 -0.592896 0.224915 1445640236 -0.658203 0.405762 -0.592896 0.224915 1445640236 -0.650940 0.408569 -0.599365 0.223999 1445640236 -0.650940 0.408569 -0.599365 0.223999 1445640236 -0.650940 0.408569 -0.599365 0.223999 1445640236 -0.650940 0.408569 -0.599365 0.223999 1445640236 -0.650940 0.408569 -0.599365 0.223999 1445640236 -0.650940 0.408569 -0.599365 0.223999 1445640236 -0.643860 0.400574 -0.606628 0.238770 1445640236 -0.643860 0.400574 -0.606628 0.238770 1445640236 -0.643860 0.400574 -0.606628 0.238770 1445640236 -0.643860 0.400574 -0.606628 0.238770 1445640236 -0.643860 0.400574 -0.606628 0.238770 1445640236 -0.643860 0.400574 -0.606628 0.238770 1445640236 -0.638245 0.389526 -0.611816 0.258179 1445640236 -0.638245 0.389526 -0.611816 0.258179 1445640236 -0.638245 0.389526 -0.611816 0.258179 1445640236 -0.638245 0.389526 -0.611816 0.258179 1445640236 -0.638245 0.389526 -0.611816 0.258179 1445640236 -0.638245 0.389526 -0.611816 0.258179 1445640236 -0.638245 0.389526 -0.611816 0.258179 1445640236 -0.633179 0.384277 -0.614075 0.272766 1445640236 -0.633179 0.384277 -0.614075 0.272766 1445640236 -0.633179 0.384277 -0.614075 0.272766 1445640236 -0.633179 0.384277 -0.614075 0.272766 1445640236 -0.633179 0.384277 -0.614075 0.272766 1445640236 -0.633179 0.384277 -0.614075 0.272766 1445640236 -0.631470 0.386169 -0.609863 0.283142 1445640236 -0.631470 0.386169 -0.609863 0.283142 1445640236 -0.631470 0.386169 -0.609863 0.283142 1445640236 -0.631470 0.386169 -0.609863 0.283142 1445640236 -0.631470 0.386169 -0.609863 0.283142 1445640236 -0.631470 0.386169 -0.609863 0.283142 1445640236 -0.631470 0.386169 -0.609863 0.283142 1445640236 -0.631714 0.396240 -0.602478 0.284546 1445640236 -0.631714 0.396240 -0.602478 0.284546 1445640236 -0.631714 0.396240 -0.602478 0.284546 1445640236 -0.631714 0.396240 -0.602478 0.284546 1445640236 -0.631714 0.396240 -0.602478 0.284546 1445640236 -0.631714 0.396240 -0.602478 0.284546 1445640236 -0.634644 0.402710 -0.596436 0.281738 1445640236 -0.634644 0.402710 -0.596436 0.281738 1445640236 -0.634644 0.402710 -0.596436 0.281738 1445640236 -0.634644 0.402710 -0.596436 0.281738 1445640236 -0.634644 0.402710 -0.596436 0.281738 1445640236 -0.634644 0.402710 -0.596436 0.281738 1445640236 -0.634644 0.402710 -0.596436 0.281738 1445640236 -0.638306 0.398682 -0.597046 0.277832 1445640236 -0.638306 0.398682 -0.597046 0.277832 1445640236 -0.638306 0.398682 -0.597046 0.277832 1445640236 -0.638306 0.398682 -0.597046 0.277832 1445640236 -0.638306 0.398682 -0.597046 0.277832 1445640236 -0.638306 0.398682 -0.597046 0.277832 1445640236 -0.644714 0.383850 -0.602051 0.273193 1445640236 -0.644714 0.383850 -0.602051 0.273193 1445640236 -0.644714 0.383850 -0.602051 0.273193 1445640236 -0.644714 0.383850 -0.602051 0.273193 1445640236 -0.644714 0.383850 -0.602051 0.273193 1445640236 -0.644714 0.383850 -0.602051 0.273193 1445640236 -0.649841 0.375061 -0.607788 0.260193 1445640236 -0.649841 0.375061 -0.607788 0.260193 1445640236 -0.649841 0.375061 -0.607788 0.260193 1445640236 -0.649841 0.375061 -0.607788 0.260193 1445640236 -0.649841 0.375061 -0.607788 0.260193 1445640236 -0.649841 0.375061 -0.607788 0.260193 1445640236 -0.652588 0.375610 -0.610413 0.245911 1445640236 -0.652588 0.375610 -0.610413 0.245911 1445640236 -0.652588 0.375610 -0.610413 0.245911 1445640236 -0.652588 0.375610 -0.610413 0.245911 1445640236 -0.652588 0.375610 -0.610413 0.245911 1445640236 -0.652588 0.375610 -0.610413 0.245911 1445640236 -0.652588 0.375610 -0.610413 0.245911 1445640236 -0.652954 0.376831 -0.612671 0.237244 1445640236 -0.652954 0.376831 -0.612671 0.237244 1445640236 -0.652954 0.376831 -0.612671 0.237244 1445640236 -0.652954 0.376831 -0.612671 0.237244 1445640236 -0.652954 0.376831 -0.612671 0.237244 1445640236 -0.652954 0.376831 -0.612671 0.237244 1445640236 -0.649780 0.374939 -0.616699 0.238525 1445640236 -0.649780 0.374939 -0.616699 0.238525 1445640236 -0.649780 0.374939 -0.616699 0.238525 1445640236 -0.649780 0.374939 -0.616699 0.238525 1445640236 -0.649780 0.374939 -0.616699 0.238525 1445640236 -0.643677 0.369873 -0.621887 0.249451 1445640236 -0.643677 0.369873 -0.621887 0.249451 1445640236 -0.643677 0.369873 -0.621887 0.249451 1445640236 -0.643677 0.369873 -0.621887 0.249451 1445640236 -0.643677 0.369873 -0.621887 0.249451 1445640236 -0.643677 0.369873 -0.621887 0.249451 1445640236 -0.637451 0.363342 -0.625488 0.265564 1445640236 -0.637451 0.363342 -0.625488 0.265564 1445640236 -0.637451 0.363342 -0.625488 0.265564 1445640236 -0.637451 0.363342 -0.625488 0.265564 1445640236 -0.637451 0.363342 -0.625488 0.265564 1445640236 -0.637451 0.363342 -0.625488 0.265564 1445640236 -0.637451 0.363342 -0.625488 0.265564 1445640236 -0.631226 0.357849 -0.628357 0.280518 1445640236 -0.631226 0.357849 -0.628357 0.280518 1445640236 -0.631226 0.357849 -0.628357 0.280518 1445640236 -0.631226 0.357849 -0.628357 0.280518 1445640236 -0.631226 0.357849 -0.628357 0.280518 1445640236 -0.631226 0.357849 -0.628357 0.280518 1445640236 -0.626404 0.353149 -0.630249 0.292786 1445640236 -0.626404 0.353149 -0.630249 0.292786 1445640236 -0.626404 0.353149 -0.630249 0.292786 1445640236 -0.626404 0.353149 -0.630249 0.292786 1445640236 -0.626404 0.353149 -0.630249 0.292786 1445640236 -0.626404 0.353149 -0.630249 0.292786 1445640236 -0.626404 0.353149 -0.630249 0.292786 1445640236 -0.623901 0.352417 -0.626038 0.307739 1445640236 -0.623901 0.352417 -0.626038 0.307739 1445640236 -0.623901 0.352417 -0.626038 0.307739 1445640236 -0.623901 0.352417 -0.626038 0.307739 1445640236 -0.623901 0.352417 -0.626038 0.307739 1445640237 -0.623901 0.352417 -0.626038 0.307739 1445640237 -0.629211 0.353821 -0.615295 0.316772 1445640237 -0.629211 0.353821 -0.615295 0.316772 1445640237 -0.629211 0.353821 -0.615295 0.316772 1445640237 -0.629211 0.353821 -0.615295 0.316772 1445640237 -0.629211 0.353821 -0.615295 0.316772 1445640237 -0.629211 0.353821 -0.615295 0.316772 1445640237 -0.634766 0.358032 -0.608887 0.313293 1445640237 -0.634766 0.358032 -0.608887 0.313293 1445640237 -0.634766 0.358032 -0.608887 0.313293 1445640237 -0.634766 0.358032 -0.608887 0.313293 1445640237 -0.634766 0.358032 -0.608887 0.313293 1445640237 -0.634766 0.358032 -0.608887 0.313293 1445640237 -0.637146 0.353821 -0.612427 0.306213 1445640237 -0.637146 0.353821 -0.612427 0.306213 1445640237 -0.637146 0.353821 -0.612427 0.306213 1445640237 -0.637146 0.353821 -0.612427 0.306213 1445640237 -0.637146 0.353821 -0.612427 0.306213 1445640237 -0.637146 0.353821 -0.612427 0.306213 1445640237 -0.637146 0.353821 -0.612427 0.306213 1445640237 -0.645935 0.336121 -0.618958 0.294495 1445640237 -0.645935 0.336121 -0.618958 0.294495 1445640237 -0.645935 0.336121 -0.618958 0.294495 1445640237 -0.645935 0.336121 -0.618958 0.294495 1445640237 -0.645935 0.336121 -0.618958 0.294495 1445640237 -0.645935 0.336121 -0.618958 0.294495 1445640237 -0.645935 0.336121 -0.618958 0.294495 1445640237 -0.648926 0.335449 -0.628357 0.267517 1445640237 -0.648926 0.335449 -0.628357 0.267517 1445640237 -0.648926 0.335449 -0.628357 0.267517 1445640237 -0.648926 0.335449 -0.628357 0.267517 1445640237 -0.648926 0.335449 -0.628357 0.267517 1445640237 -0.648926 0.335449 -0.628357 0.267517 1445640237 -0.648376 0.342224 -0.633118 0.248413 1445640237 -0.648376 0.342224 -0.633118 0.248413 1445640237 -0.648376 0.342224 -0.633118 0.248413 1445640237 -0.648376 0.342224 -0.633118 0.248413 1445640237 -0.648376 0.342224 -0.633118 0.248413 1445640237 -0.648376 0.342224 -0.633118 0.248413 1445640237 -0.646484 0.350952 -0.634155 0.238342 1445640237 -0.646484 0.350952 -0.634155 0.238342 1445640237 -0.646484 0.350952 -0.634155 0.238342 1445640237 -0.646484 0.350952 -0.634155 0.238342 1445640237 -0.646484 0.350952 -0.634155 0.238342 1445640237 -0.646484 0.350952 -0.634155 0.238342 1445640237 -0.646484 0.350952 -0.634155 0.238342 1445640237 -0.643188 0.363953 -0.632507 0.231934 1445640237 -0.643188 0.363953 -0.632507 0.231934 1445640237 -0.643188 0.363953 -0.632507 0.231934 1445640237 -0.643188 0.363953 -0.632507 0.231934 1445640237 -0.643188 0.363953 -0.632507 0.231934 1445640237 -0.643188 0.363953 -0.632507 0.231934 1445640237 -0.641235 0.372131 -0.629150 0.233521 1445640237 -0.641235 0.372131 -0.629150 0.233521 1445640237 -0.641235 0.372131 -0.629150 0.233521 1445640237 -0.641235 0.372131 -0.629150 0.233521 1445640237 -0.641235 0.372131 -0.629150 0.233521 1445640237 -0.641235 0.372131 -0.629150 0.233521 1445640237 -0.638550 0.375671 -0.627136 0.240601 1445640237 -0.638550 0.375671 -0.627136 0.240601 1445640237 -0.638550 0.375671 -0.627136 0.240601 1445640237 -0.638550 0.375671 -0.627136 0.240601 1445640237 -0.638550 0.375671 -0.627136 0.240601 1445640237 -0.638550 0.375671 -0.627136 0.240601 1445640237 -0.638550 0.375671 -0.627136 0.240601 1445640237 -0.633423 0.375305 -0.628174 0.251648 1445640237 -0.633423 0.375305 -0.628174 0.251648 1445640237 -0.633423 0.375305 -0.628174 0.251648 1445640237 -0.633423 0.375305 -0.628174 0.251648 1445640237 -0.633423 0.375305 -0.628174 0.251648 1445640237 -0.633423 0.375305 -0.628174 0.251648 1445640237 -0.631165 0.369812 -0.627258 0.267334 1445640237 -0.631165 0.369812 -0.627258 0.267334 1445640237 -0.631165 0.369812 -0.627258 0.267334 1445640237 -0.631165 0.369812 -0.627258 0.267334 1445640237 -0.631165 0.369812 -0.627258 0.267334 1445640237 -0.631165 0.369812 -0.627258 0.267334 1445640237 -0.631409 0.371155 -0.619751 0.281982 1445640237 -0.631409 0.371155 -0.619751 0.281982 1445640237 -0.631409 0.371155 -0.619751 0.281982 1445640237 -0.631409 0.371155 -0.619751 0.281982 1445640237 -0.631409 0.371155 -0.619751 0.281982 1445640237 -0.631409 0.371155 -0.619751 0.281982 1445640237 -0.636108 0.381592 -0.605469 0.288391 1445640237 -0.636108 0.381592 -0.605469 0.288391 1445640237 -0.636108 0.381592 -0.605469 0.288391 1445640237 -0.636108 0.381592 -0.605469 0.288391 1445640237 -0.636108 0.381592 -0.605469 0.288391 1445640237 -0.636108 0.381592 -0.605469 0.288391 1445640237 -0.636108 0.381592 -0.605469 0.288391 1445640237 -0.638000 0.402161 -0.592773 0.282593 1445640237 -0.638000 0.402161 -0.592773 0.282593 1445640237 -0.638000 0.402161 -0.592773 0.282593 1445640237 -0.638000 0.402161 -0.592773 0.282593 1445640237 -0.638000 0.402161 -0.592773 0.282593 1445640237 -0.638000 0.402161 -0.592773 0.282593 1445640237 -0.638550 0.418335 -0.586609 0.270386 1445640237 -0.638550 0.418335 -0.586609 0.270386 1445640237 -0.638550 0.418335 -0.586609 0.270386 1445640237 -0.638550 0.418335 -0.586609 0.270386 1445640237 -0.638550 0.418335 -0.586609 0.270386 1445640237 -0.638550 0.418335 -0.586609 0.270386 1445640237 -0.638550 0.418335 -0.586609 0.270386 1445640237 -0.637939 0.424622 -0.587158 0.260803 1445640237 -0.637939 0.424622 -0.587158 0.260803 1445640237 -0.637939 0.424622 -0.587158 0.260803 1445640237 -0.637939 0.424622 -0.587158 0.260803 1445640237 -0.637939 0.424622 -0.587158 0.260803 1445640237 -0.637939 0.424622 -0.587158 0.260803 1445640237 -0.642700 0.420044 -0.587830 0.254822 1445640237 -0.642700 0.420044 -0.587830 0.254822 1445640237 -0.642700 0.420044 -0.587830 0.254822 1445640237 -0.642700 0.420044 -0.587830 0.254822 1445640237 -0.642700 0.420044 -0.587830 0.254822 1445640237 -0.642700 0.420044 -0.587830 0.254822 1445640237 -0.649841 0.419373 -0.584412 0.245667 1445640238 -0.649841 0.419373 -0.584412 0.245667 1445640238 -0.649841 0.419373 -0.584412 0.245667 1445640238 -0.649841 0.419373 -0.584412 0.245667 1445640238 -0.649841 0.419373 -0.584412 0.245667 1445640238 -0.649841 0.419373 -0.584412 0.245667 1445640238 -0.651672 0.433777 -0.576477 0.234314 1445640238 -0.651672 0.433777 -0.576477 0.234314 1445640238 -0.651672 0.433777 -0.576477 0.234314 1445640238 -0.651672 0.433777 -0.576477 0.234314 1445640238 -0.651672 0.433777 -0.576477 0.234314 1445640238 -0.651672 0.433777 -0.576477 0.234314 1445640238 -0.651672 0.453613 -0.564636 0.225403 1445640238 -0.651672 0.453613 -0.564636 0.225403 1445640238 -0.651672 0.453613 -0.564636 0.225403 1445640238 -0.651672 0.453613 -0.564636 0.225403 1445640238 -0.651672 0.453613 -0.564636 0.225403 1445640238 -0.651672 0.453613 -0.564636 0.225403 1445640238 -0.648865 0.472778 -0.555054 0.217712 1445640238 -0.648865 0.472778 -0.555054 0.217712 1445640238 -0.648865 0.472778 -0.555054 0.217712 1445640238 -0.648865 0.472778 -0.555054 0.217712 1445640238 -0.648865 0.472778 -0.555054 0.217712 1445640238 -0.648865 0.472778 -0.555054 0.217712 1445640238 -0.641724 0.487549 -0.549927 0.219482 1445640238 -0.641724 0.487549 -0.549927 0.219482 1445640238 -0.641724 0.487549 -0.549927 0.219482 1445640238 -0.641724 0.487549 -0.549927 0.219482 1445640238 -0.641724 0.487549 -0.549927 0.219482 1445640238 -0.631287 0.492371 -0.552490 0.231995 1445640238 -0.631287 0.492371 -0.552490 0.231995 1445640238 -0.631287 0.492371 -0.552490 0.231995 1445640238 -0.631287 0.492371 -0.552490 0.231995 1445640238 -0.631287 0.492371 -0.552490 0.231995 1445640238 -0.631287 0.492371 -0.552490 0.231995 1445640238 -0.627869 0.480408 -0.559448 0.249207 1445640238 -0.627869 0.480408 -0.559448 0.249207 1445640238 -0.627869 0.480408 -0.559448 0.249207 1445640238 -0.627869 0.480408 -0.559448 0.249207 1445640238 -0.627869 0.480408 -0.559448 0.249207 1445640238 -0.627869 0.480408 -0.559448 0.249207 1445640238 -0.627869 0.480408 -0.559448 0.249207 1445640238 -0.633423 0.463318 -0.561890 0.261536 1445640238 -0.633423 0.463318 -0.561890 0.261536 1445640238 -0.633423 0.463318 -0.561890 0.261536 1445640238 -0.633423 0.463318 -0.561890 0.261536 1445640238 -0.633423 0.463318 -0.561890 0.261536 1445640238 
-0.479675 0.297180 0.725281 0.394287 1445640240 -0.479675 0.297180 0.725281 0.394287 1445640240 -0.393921 0.333679 0.777527 0.358948 1445640240 -0.393921 0.333679 0.777527 0.358948 1445640240 -0.393921 0.333679 0.777527 0.358948 1445640240 -0.393921 0.333679 0.777527 0.358948 1445640240 -0.393921 0.333679 0.777527 0.358948 1445640240 -0.393921 0.333679 0.777527 0.358948 1445640240 -0.377075 0.354065 0.774780 0.363464 1445640240 -0.377075 0.354065 0.774780 0.363464 1445640240 -0.377075 0.354065 0.774780 0.363464 1445640240 -0.377075 0.354065 0.774780 0.363464 1445640240 -0.377075 0.354065 0.774780 0.363464 1445640240 -0.377075 0.354065 0.774780 0.363464 1445640240 -0.377075 0.354065 0.774780 0.363464 1445640240 -0.413818 0.384888 0.718933 0.404602 1445640240 -0.413818 0.384888 0.718933 0.404602 1445640240 -0.413818 0.384888 0.718933 0.404602 1445640240 -0.413818 0.384888 0.718933 0.404602 1445640240 -0.413818 0.384888 0.718933 0.404602 1445640240 -0.413818 0.384888 0.718933 0.404602 1445640240 -0.501099 0.427673 0.586853 0.470642 1445640240 -0.501099 0.427673 0.586853 0.470642 1445640240 -0.501099 0.427673 0.586853 0.470642 1445640240 -0.501099 0.427673 0.586853 0.470642 1445640240 -0.501099 0.427673 0.586853 0.470642 1445640240 -0.501099 0.427673 0.586853 0.470642 1445640240 -0.636047 0.398804 0.361084 0.553162 1445640240 -0.636047 0.398804 0.361084 0.553162 1445640240 -0.636047 0.398804 0.361084 0.553162 1445640240 -0.636047 0.398804 0.361084 0.553162 1445640240 -0.636047 0.398804 0.361084 0.553162 1445640240 -0.636047 0.398804 0.361084 0.553162 1445640240 -0.636047 0.398804 0.361084 0.553162 1445640240 -0.753662 0.236084 0.019104 0.613098 1445640240 -0.753662 0.236084 0.019104 0.613098 1445640240 -0.753662 0.236084 0.019104 0.613098 1445640240 -0.753662 0.236084 0.019104 0.613098 1445640240 -0.753662 0.236084 0.019104 0.613098 1445640240 -0.744751 -0.077209 -0.201660 0.631470 1445640240 -0.744751 -0.077209 -0.201660 0.631470 1445640240 -0.744751 -0.077209 -0.201660 0.631470 1445640240 -0.744751 -0.077209 -0.201660 0.631470 1445640240 -0.744751 -0.077209 -0.201660 0.631470 1445640240 -0.744751 -0.077209 -0.201660 0.631470 1445640240 -0.744751 -0.077209 -0.201660 0.631470 1445640240 -0.719482 -0.161316 -0.206909 0.643066 1445640240 -0.719482 -0.161316 -0.206909 0.643066 1445640240 -0.719482 -0.161316 -0.206909 0.643066 1445640240 -0.719482 -0.161316 -0.206909 0.643066 1445640240 -0.719482 -0.161316 -0.206909 0.643066 1445640240 -0.719482 -0.161316 -0.206909 0.643066 1445640240 -0.722107 -0.039856 -0.145020 0.675232 1445640240 -0.722107 -0.039856 -0.145020 0.675232 1445640240 -0.722107 -0.039856 -0.145020 0.675232 1445640240 -0.722107 -0.039856 -0.145020 0.675232 1445640240 -0.722107 -0.039856 -0.145020 0.675232 1445640240 -0.722107 -0.039856 -0.145020 0.675232 1445640240 -0.722107 -0.039856 -0.145020 0.675232 1445640240 -0.716919 0.081970 0.030090 0.691650 1445640240 -0.716919 0.081970 0.030090 0.691650 1445640240 -0.716919 0.081970 0.030090 0.691650 1445640240 -0.716919 0.081970 0.030090 0.691650 1445640240 -0.716919 0.081970 0.030090 0.691650 1445640240 -0.669922 0.220703 0.234497 0.668884 1445640240 -0.669922 0.220703 0.234497 0.668884 1445640240 -0.669922 0.220703 0.234497 0.668884 1445640240 -0.669922 0.220703 0.234497 0.668884 1445640240 -0.669922 0.220703 0.234497 0.668884 1445640240 -0.669922 0.220703 0.234497 0.668884 1445640240 -0.669922 0.220703 0.234497 0.668884 1445640240 -0.575317 0.334595 0.457825 0.589417 1445640240 -0.575317 0.334595 0.457825 0.589417 1445640240 -0.575317 0.334595 0.457825 0.589417 1445640240 -0.575317 0.334595 0.457825 0.589417 1445640240 -0.575317 0.334595 0.457825 0.589417 1445640240 -0.575317 0.334595 0.457825 0.589417 1445640240 -0.449646 0.419678 0.621338 0.485352 1445640240 -0.449646 0.419678 0.621338 0.485352 1445640240 -0.449646 0.419678 0.621338 0.485352 1445640240 -0.449646 0.419678 0.621338 0.485352 1445640240 -0.449646 0.419678 0.621338 0.485352 1445640240 -0.449646 0.419678 0.621338 0.485352 1445640240 -0.345642 0.455688 0.697937 0.430847 1445640240 -0.345642 0.455688 0.697937 0.430847 1445640240 -0.345642 0.455688 0.697937 0.430847 1445640240 -0.345642 0.455688 0.697937 0.430847 1445640240 -0.345642 0.455688 0.697937 0.430847 1445640240 -0.345642 0.455688 0.697937 0.430847 1445640240 -0.345642 0.455688 0.697937 0.430847 1445640240 -0.361511 0.438416 0.666321 0.482727 1445640240 -0.361511 0.438416 0.666321 0.482727 1445640240 -0.361511 0.438416 0.666321 0.482727 1445640240 -0.361511 0.438416 0.666321 0.482727 1445640240 -0.361511 0.438416 0.666321 0.482727 1445640240 -0.361511 0.438416 0.666321 0.482727 1445640240 -0.478943 0.401855 0.533386 0.569702 1445640240 -0.478943 0.401855 0.533386 0.569702 1445640240 -0.478943 0.401855 0.533386 0.569702 1445640240 -0.478943 0.401855 0.533386 0.569702 1445640240 -0.478943 0.401855 0.533386 0.569702 1445640240 -0.478943 0.401855 0.533386 0.569702 1445640240 -0.649902 0.316956 0.270813 0.635437 1445640240 -0.649902 0.316956 0.270813 0.635437 1445640240 -0.649902 0.316956 0.270813 0.635437 1445640241 -0.649902 0.316956 0.270813 0.635437 1445640241 -0.649902 0.316956 0.270813 0.635437 1445640241 -0.649902 0.316956 0.270813 0.635437 1445640241 -0.649902 0.316956 0.270813 0.635437 1445640241 -0.760315 0.115540 -0.072815 0.635071 1445640241 -0.760315 0.115540 -0.072815 0.635071 1445640241 -0.760315 0.115540 -0.072815 0.635071 1445640241 -0.760315 0.115540 -0.072815 0.635071 1445640241 -0.760315 0.115540 -0.072815 0.635071 1445640241 -0.760315 0.115540 -0.072815 0.635071 1445640241 -0.760315 0.115540 -0.072815 0.635071 1445640241 -0.749817 -0.189392 -0.168091 0.611328 1445640241 -0.749817 -0.189392 -0.168091 0.611328 1445640241 -0.749817 -0.189392 -0.168091 0.611328 1445640241 -0.749817 -0.189392 -0.168091 0.611328 1445640241 -0.749817 -0.189392 -0.168091 0.611328 1445640241 -0.749817 -0.189392 -0.168091 0.611328 1445640241 -0.739502 -0.115723 -0.253052 0.612976 1445640241 -0.739502 -0.115723 -0.253052 0.612976 1445640241 -0.739502 -0.115723 -0.253052 0.612976 1445640241 -0.739502 -0.115723 -0.253052 0.612976 1445640241 -0.739502 -0.115723 -0.253052 0.612976 1445640241 -0.739502 -0.115723 -0.253052 0.612976 1445640241 -0.744080 -0.049194 -0.166260 0.645203 1445640241 -0.744080 -0.049194 -0.166260 0.645203 1445640241 -0.744080 -0.049194 -0.166260 0.645203 1445640241 -0.744080 -0.049194 -0.166260 0.645203 1445640241 -0.744080 -0.049194 -0.166260 0.645203 1445640241 -0.744080 -0.049194 -0.166260 0.645203 1445640241 -0.738892 0.082520 -0.010742 0.668640 1445640241 -0.738892 0.082520 -0.010742 0.668640 1445640241 -0.738892 0.082520 -0.010742 0.668640 1445640241 -0.738892 0.082520 -0.010742 0.668640 1445640241 -0.738892 0.082520 -0.010742 0.668640 1445640241 -0.738892 0.082520 -0.010742 0.668640 1445640241 -0.738892 0.082520 -0.010742 0.668640 1445640241 -0.697266 0.201721 0.213257 0.653931 1445640241 -0.697266 0.201721 0.213257 0.653931 1445640241 -0.697266 0.201721 0.213257 0.653931 1445640241 -0.697266 0.201721 0.213257 0.653931 1445640241 -0.697266 0.201721 0.213257 0.653931 1445640241 -0.697266 0.201721 0.213257 0.653931 1445640241 -0.605408 0.312622 0.433533 0.589722 1445640241 -0.605408 0.312622 0.433533 0.589722 1445640241 -0.605408 0.312622 0.433533 0.589722 1445640241 -0.605408 0.312622 0.433533 0.589722 1445640241 -0.605408 0.312622 0.433533 0.589722 1445640241 -0.605408 0.312622 0.433533 0.589722 1445640241 -0.486206 0.397644 0.594727 0.501648 1445640241 -0.486206 0.397644 0.594727 0.501648 1445640241 -0.486206 0.397644 0.594727 0.501648 1445640241 -0.486206 0.397644 0.594727 0.501648 1445640241 -0.486206 0.397644 0.594727 0.501648 1445640241 -0.486206 0.397644 0.594727 0.501648 1445640241 -0.486206 0.397644 0.594727 0.501648 1445640241 -0.403931 0.436096 0.663025 0.454956 1445640241 -0.403931 0.436096 0.663025 0.454956 1445640241 -0.403931 0.436096 0.663025 0.454956 1445640241 -0.403931 0.436096 0.663025 0.454956 1445640241 -0.403931 0.436096 0.663025 0.454956 1445640241 -0.403931 0.436096 0.663025 0.454956 1445640241 -0.446533 0.416870 0.603271 0.512695 1445640241 -0.446533 0.416870 0.603271 0.512695 1445640241 -0.446533 0.416870 0.603271 0.512695 1445640241 -0.446533 0.416870 0.603271 0.512695 1445640241 -0.446533 0.416870 0.603271 0.512695 1445640241 -0.446533 0.416870 0.603271 0.512695 1445640241 -0.446533 0.416870 0.603271 0.512695 1445640241 -0.578125 0.353577 0.433350 0.594055 1445640241 -0.578125 0.353577 0.433350 0.594055 1445640241 -0.578125 0.353577 0.433350 0.594055 1445640241 -0.578125 0.353577 0.433350 0.594055 1445640241 -0.578125 0.353577 0.433350 0.594055 1445640241 -0.578125 0.353577 0.433350 0.594055 1445640241 -0.714966 0.261475 0.123779 0.636475 1445640241 -0.714966 0.261475 0.123779 0.636475 1445640241 -0.714966 0.261475 0.123779 0.636475 1445640241 -0.714966 0.261475 0.123779 0.636475 1445640241 -0.714966 0.261475 0.123779 0.636475 1445640241 -0.714966 0.261475 0.123779 0.636475 1445640241 -0.714966 0.261475 0.123779 0.636475 1445640241 -0.768799 0.092712 -0.184143 0.605347 1445640241 -0.768799 0.092712 -0.184143 0.605347 1445640241 -0.768799 0.092712 -0.184143 0.605347 1445640241 -0.768799 0.092712 -0.184143 0.605347 1445640241 -0.768799 0.092712 -0.184143 0.605347 1445640241 -0.768799 0.092712 -0.184143 0.605347 1445640241 -0.745483 -0.087158 -0.312134 0.582458 1445640241 -0.745483 -0.087158 -0.312134 0.582458 1445640241 -0.745483 -0.087158 -0.312134 0.582458 1445640241 -0.745483 -0.087158 -0.312134 0.582458 1445640241 -0.745483 -0.087158 -0.312134 0.582458 1445640241 -0.745483 -0.087158 -0.312134 0.582458 1445640241 -0.737854 -0.058289 -0.323975 0.589294 1445640241 -0.737854 -0.058289 -0.323975 0.589294 1445640241 -0.737854 -0.058289 -0.323975 0.589294 1445640241 -0.737854 -0.058289 -0.323975 0.589294 1445640241 -0.737854 -0.058289 -0.323975 0.589294 1445640241 -0.737854 -0.058289 -0.323975 0.589294 1445640241 -0.751587 0.032227 -0.199585 0.627930 1445640241 -0.751587 0.032227 -0.199585 0.627930 1445640241 -0.751587 0.032227 -0.199585 0.627930 1445640241 -0.751587 0.032227 -0.199585 0.627930 1445640241 -0.751587 0.032227 -0.199585 0.627930 1445640241 -0.751587 0.032227 -0.199585 0.627930 1445640241 -0.741028 0.173279 -0.012939 0.648621 1445640241 -0.741028 0.173279 -0.012939 0.648621 1445640241 -0.741028 0.173279 -0.012939 0.648621 1445640241 -0.741028 0.173279 -0.012939 0.648621 1445640241 -0.741028 0.173279 -0.012939 0.648621 1445640241 -0.741028 0.173279 -0.012939 0.648621 1445640241 -0.679932 0.305847 0.216003 0.630432 1445640241 -0.679932 0.305847 0.216003 0.630432 1445640241 -0.679932 0.305847 0.216003 0.630432 1445640241 -0.679932 0.305847 0.216003 0.630432 1445640242 -0.679932 0.305847 0.216003 0.630432 1445640242 -0.679932 0.305847 0.216003 0.630432 1445640242 -0.572327 0.403015 0.443787 0.559509 1445640242 -0.572327 0.403015 0.443787 0.559509 1445640242 -0.572327 0.403015 0.443787 0.559509 1445640242 -0.572327 0.403015 0.443787 0.559509 1445640242 -0.572327 0.403015 0.443787 0.559509 1445640242 -0.572327 0.403015 0.443787 0.559509 1445640242 -0.435181 0.461670 0.605225 0.480774 1445640242 -0.435181 0.461670 0.605225 0.480774 1445640242 -0.435181 0.461670 0.605225 0.480774 1445640242 -0.435181 0.461670 0.605225 0.480774 1445640242 -0.435181 0.461670 0.605225 0.480774 1445640242 -0.435181 0.461670 0.605225 0.480774 1445640242 -0.435181 0.461670 0.605225 0.480774 1445640242 -0.377380 0.448364 0.647644 0.486877 1445640242 -0.377380 0.448364 0.647644 0.486877 1445640242 -0.377380 0.448364 0.647644 0.486877 1445640242 -0.377380 0.448364 0.647644 0.486877 1445640242 -0.377380 0.448364 0.647644 0.486877 1445640242 -0.462952 0.408386 0.543579 0.568665 1445640242 -0.462952 0.408386 0.543579 0.568665 1445640242 -0.462952 0.408386 0.543579 0.568665 1445640242 -0.462952 0.408386 0.543579 0.568665 1445640242 -0.462952 0.408386 0.543579 0.568665 1445640242 -0.462952 0.408386 0.543579 0.568665 1445640242 -0.626282 0.330017 0.313232 0.632996 1445640242 -0.626282 0.330017 0.313232 0.632996 1445640242 -0.626282 0.330017 0.313232 0.632996 1445640242 -0.626282 0.330017 0.313232 0.632996 1445640242 -0.626282 0.330017 0.313232 0.632996 1445640242 -0.626282 0.330017 0.313232 0.632996 1445640242 -0.749817 0.170044 -0.046387 0.637756 1445640242 -0.749817 0.170044 -0.046387 0.637756 1445640242 -0.749817 0.170044 -0.046387 0.637756 1445640242 -0.749817 0.170044 -0.046387 0.637756 1445640242 -0.749817 0.170044 -0.046387 0.637756 1445640242 -0.749817 0.170044 -0.046387 0.637756 1445640242 -0.738281 -0.124573 -0.210388 0.628601 1445640242 -0.738281 -0.124573 -0.210388 0.628601 1445640242 -0.738281 -0.124573 -0.210388 0.628601 1445640242 -0.738281 -0.124573 -0.210388 0.628601 1445640242 -0.738281 -0.124573 -0.210388 0.628601 1445640242 -0.738281 -0.124573 -0.210388 0.628601 1445640242 -0.715393 -0.117249 -0.251831 0.641174 1445640242 -0.715393 -0.117249 -0.251831 0.641174 1445640242 -0.715393 -0.117249 -0.251831 0.641174 1445640242 -0.715393 -0.117249 -0.251831 0.641174 1445640242 -0.715393 -0.117249 -0.251831 0.641174 1445640242 -0.715393 -0.117249 -0.251831 0.641174 1445640242 -0.714417 -0.010437 -0.176636 0.677002 1445640242 -0.714417 -0.010437 -0.176636 0.677002 1445640242 -0.714417 -0.010437 -0.176636 0.677002 1445640242 -0.714417 -0.010437 -0.176636 0.677002 1445640242 -0.714417 -0.010437 -0.176636 0.677002 1445640242 -0.714417 -0.010437 -0.176636 0.677002 1445640242 -0.702271 0.127380 -0.006531 0.700378 1445640242 -0.702271 0.127380 -0.006531 0.700378 1445640242 -0.702271 0.127380 -0.006531 0.700378 1445640242 -0.702271 0.127380 -0.006531 0.700378 1445640242 -0.702271 0.127380 -0.006531 0.700378 1445640242 -0.702271 0.127380 -0.006531 0.700378 1445640242 -0.647522 0.269958 0.220154 0.677795 1445640242 -0.647522 0.269958 0.220154 0.677795 1445640242 -0.647522 0.269958 0.220154 0.677795 1445640242 -0.647522 0.269958 0.220154 0.677795 1445640242 -0.647522 0.269958 0.220154 0.677795 1445640242 -0.647522 0.269958 0.220154 0.677795 1445640242 -0.647522 0.269958 0.220154 0.677795 1445640242 -0.552917 0.371216 0.456604 0.589905 1445640242 -0.552917 0.371216 0.456604 0.589905 1445640242 -0.552917 0.371216 0.456604 0.589905 1445640242 -0.552917 0.371216 0.456604 0.589905 1445640242 -0.552917 0.371216 0.456604 0.589905 1445640242 -0.432678 0.432922 0.611206 0.501770 1445640242 -0.432678 0.432922 0.611206 0.501770 1445640242 -0.432678 0.432922 0.611206 0.501770 1445640242 -0.432678 0.432922 0.611206 0.501770 1445640242 -0.432678 0.432922 0.611206 0.501770 1445640242 -0.432678 0.432922 0.611206 0.501770 1445640242 -0.348206 0.443115 0.690857 0.452820 1445640242 -0.348206 0.443115 0.690857 0.452820 1445640242 -0.348206 0.443115 0.690857 0.452820 1445640242 -0.348206 0.443115 0.690857 0.452820 1445640242 -0.348206 0.443115 0.690857 0.452820 1445640242 -0.348206 0.443115 0.690857 0.452820 1445640242 -0.348206 0.443115 0.690857 0.452820 1445640242 -0.349915 0.432678 0.673523 0.486511 1445640242 -0.349915 0.432678 0.673523 0.486511 1445640242 -0.349915 0.432678 0.673523 0.486511 1445640242 -0.349915 0.432678 0.673523 0.486511 1445640242 -0.349915 0.432678 0.673523 0.486511 1445640242 -0.349915 0.432678 0.673523 0.486511 1445640242 -0.443420 0.417236 0.549438 0.572205 1445640242 -0.443420 0.417236 0.549438 0.572205 1445640242 -0.443420 0.417236 0.549438 0.572205 1445640242 -0.443420 0.417236 0.549438 0.572205 1445640242 -0.443420 0.417236 0.549438 0.572205 1445640242 -0.443420 0.417236 0.549438 0.572205 1445640242 -0.613220 0.354248 0.318542 0.630066 1445640242 -0.613220 0.354248 0.318542 0.630066 1445640242 -0.613220 0.354248 0.318542 0.630066 1445640242 -0.613220 0.354248 0.318542 0.630066 1445640242 -0.613220 0.354248 0.318542 0.630066 1445640242 -0.613220 0.354248 0.318542 0.630066 1445640242 -0.743652 0.201721 -0.019226 0.637085 1445640242 -0.743652 0.201721 -0.019226 0.637085 1445640242 -0.743652 0.201721 -0.019226 0.637085 1445640242 -0.743652 0.201721 -0.019226 0.637085 1445640242 -0.743652 0.201721 -0.019226 0.637085 1445640242 -0.743652 0.201721 -0.019226 0.637085 1445640243 -0.743652 0.201721 -0.019226 0.637085 1445640243 -0.762451 -0.083069 -0.194214 0.611633 1445640243 -0.762451 -0.083069 -0.194214 0.611633 1445640243 -0.762451 -0.083069 -0.194214 0.611633 1445640243 -0.762451 -0.083069 -0.194214 0.611633 1445640243 -0.762451 -0.083069 -0.194214 0.611633 1445640243 -0.762451 -0.083069 -0.194214 0.611633 1445640243 -0.762451 -0.083069 -0.194214 0.611633 1445640243 -0.718994 -0.096436 -0.290161 0.624146 1445640243 -0.718994 -0.096436 -0.290161 0.624146 1445640243 -0.718994 -0.096436 -0.290161 0.624146 1445640243 -0.718994 -0.096436 -0.290161 0.624146 1445640243 -0.718994 -0.096436 -0.290161 0.624146 1445640243 -0.718994 -0.096436 -0.290161 0.624146 1445640243 -0.693115 -0.104248 -0.211853 0.681091 1445640243 -0.693115 -0.104248 -0.211853 0.681091 1445640243 -0.693115 -0.104248 -0.211853 0.681091 1445640243 -0.693115 -0.104248 -0.211853 0.681091 1445640243 -0.693115 -0.104248 -0.211853 0.681091 1445640243 -0.693115 -0.104248 -0.211853 0.681091 1445640243 -0.693115 -0.104248 -0.211853 0.681091 1445640243 -0.699097 -0.035034 -0.067749 0.710938 1445640243 -0.699097 -0.035034 -0.067749 0.710938 1445640243 -0.699097 -0.035034 -0.067749 0.710938 1445640243 -0.699097 -0.035034 -0.067749 0.710938 1445640243 -0.699097 -0.035034 -0.067749 0.710938 1445640243 -0.698486 0.082947 0.085510 0.705627 1445640243 -0.698486 0.082947 0.085510 0.705627 1445640243 -0.698486 0.082947 0.085510 0.705627 1445640243 -0.698486 0.082947 0.085510 0.705627 1445640243 -0.698486 0.082947 0.085510 0.705627 1445640243 -0.698486 0.082947 0.085510 0.705627 1445640243 -0.698486 0.082947 0.085510 0.705627 1445640243 -0.663635 0.207458 0.256531 0.671387 1445640243 -0.663635 0.207458 0.256531 0.671387 1445640243 -0.663635 0.207458 0.256531 0.671387 1445640243 -0.663635 0.207458 0.256531 0.671387 1445640243 -0.663635 0.207458 0.256531 0.671387 1445640243 -0.663635 0.207458 0.256531 0.671387 1445640243 -0.589355 0.321533 0.418213 0.611816 1445640243 -0.589355 0.321533 0.418213 0.611816 1445640243 -0.589355 0.321533 0.418213 0.611816 1445640243 -0.589355 0.321533 0.418213 0.611816 1445640243 -0.589355 0.321533 0.418213 0.611816 1445640243 -0.589355 0.321533 0.418213 0.611816 1445640243 -0.476196 0.411865 0.547729 0.550903 1445640243 -0.476196 0.411865 0.547729 0.550903 1445640243 -0.476196 0.411865 0.547729 0.550903 1445640243 -0.476196 0.411865 0.547729 0.550903 1445640243 -0.476196 0.411865 0.547729 0.550903 1445640243 -0.476196 0.411865 0.547729 0.550903 1445640243 -0.361267 0.452393 0.640381 0.504639 1445640243 -0.361267 0.452393 0.640381 0.504639 1445640243 -0.361267 0.452393 0.640381 0.504639 1445640243 -0.361267 0.452393 0.640381 0.504639 1445640243 -0.361267 0.452393 0.640381 0.504639 1445640243 -0.361267 0.452393 0.640381 0.504639 1445640243 -0.361267 0.452393 0.640381 0.504639 1445640243 -0.348755 0.432861 0.645325 0.523865 1445640243 -0.348755 0.432861 0.645325 0.523865 1445640243 -0.348755 0.432861 0.645325 0.523865 1445640243 -0.348755 0.432861 0.645325 0.523865 1445640243 -0.348755 0.432861 0.645325 0.523865 1445640243 -0.348755 0.432861 0.645325 0.523865 1445640243 -0.348755 0.432861 0.645325 0.523865 1445640243 -0.471069 0.392456 0.513733 0.600098 1445640243 -0.471069 0.392456 0.513733 0.600098 1445640243 -0.471069 0.392456 0.513733 0.600098 1445640243 -0.471069 0.392456 0.513733 0.600098 1445640243 -0.471069 0.392456 0.513733 0.600098 1445640243 -0.471069 0.392456 0.513733 0.600098 1445640243 -0.660889 0.283203 0.263794 0.642944 1445640243 -0.660889 0.283203 0.263794 0.642944 1445640243 -0.660889 0.283203 0.263794 0.642944 1445640243 -0.660889 0.283203 0.263794 0.642944 1445640243 -0.660889 0.283203 0.263794 0.642944 1445640243 -0.660889 0.283203 0.263794 0.642944 1445640243 -0.660889 0.283203 0.263794 0.642944 1445640243 -0.771973 0.097412 -0.087463 0.622009 1445640243 -0.771973 0.097412 -0.087463 0.622009 1445640243 -0.771973 0.097412 -0.087463 0.622009 1445640243 -0.771973 0.097412 -0.087463 0.622009 1445640243 -0.771973 0.097412 -0.087463 0.622009 1445640243 -0.771973 0.097412 -0.087463 0.622009 1445640243 -0.738525 -0.241211 -0.186279 0.601440 1445640243 -0.738525 -0.241211 -0.186279 0.601440 1445640243 -0.738525 -0.241211 -0.186279 0.601440 1445640243 -0.738525 -0.241211 -0.186279 0.601440 1445640243 -0.738525 -0.241211 -0.186279 0.601440 1445640243 -0.738525 -0.241211 -0.186279 0.601440 1445640243 -0.702515 -0.155151 -0.344604 0.603027 1445640243 -0.702515 -0.155151 -0.344604 0.603027 1445640243 -0.702515 -0.155151 -0.344604 0.603027 1445640243 -0.702515 -0.155151 -0.344604 0.603027 1445640243 -0.702515 -0.155151 -0.344604 0.603027 1445640243 -0.702515 -0.155151 -0.344604 0.603027 1445640243 -0.686462 -0.123047 -0.271729 0.663147 1445640243 -0.686462 -0.123047 -0.271729 0.663147 1445640243 -0.686462 -0.123047 -0.271729 0.663147 1445640243 -0.686462 -0.123047 -0.271729 0.663147 1445640243 -0.686462 -0.123047 -0.271729 0.663147 1445640243 -0.686462 -0.123047 -0.271729 0.663147 1445640243 -0.686462 -0.123047 -0.271729 0.663147 1445640243 -0.700989 0.007751 -0.127869 0.701538 1445640243 -0.700989 0.007751 -0.127869 0.701538 1445640243 -0.700989 0.007751 -0.127869 0.701538 1445640243 -0.700989 0.007751 -0.127869 0.701538 1445640243 -0.700989 0.007751 -0.127869 0.701538 1445640243 -0.700989 0.007751 -0.127869 0.701538 1445640243 -0.689636 0.178101 0.049377 0.700195 1445640243 -0.689636 0.178101 0.049377 0.700195 1445640243 -0.689636 0.178101 0.049377 0.700195 1445640243 -0.689636 0.178101 0.049377 0.700195 1445640243 -0.689636 0.178101 0.049377 0.700195 1445640243 -0.689636 0.178101 0.049377 0.700195 1445640244 -0.629944 0.317261 0.261108 0.658997 1445640244 -0.629944 0.317261 0.261108 0.658997 1445640244 -0.629944 0.317261 0.261108 0.658997 1445640244 -0.629944 0.317261 0.261108 0.658997 1445640244 -0.629944 0.317261 0.261108 0.658997 1445640244 -0.629944 0.317261 0.261108 0.658997 1445640244 -0.532715 0.419678 0.453308 0.578369 1445640244 -0.532715 0.419678 0.453308 0.578369 1445640244 -0.532715 0.419678 0.453308 0.578369 1445640244 -0.532715 0.419678 0.453308 0.578369 1445640244 -0.532715 0.419678 0.453308 0.578369 1445640244 -0.532715 0.419678 0.453308 0.578369 1445640244 -0.532715 0.419678 0.453308 0.578369 1445640244 -0.420837 0.489258 0.573853 0.504089 1445640244 -0.420837 0.489258 0.573853 0.504089 1445640244 -0.420837 0.489258 0.573853 0.504089 1445640244 -0.420837 0.489258 0.573853 0.504089 1445640244 -0.420837 0.489258 0.573853 0.504089 1445640244 -0.420837 0.489258 0.573853 0.504089 1445640244 -0.393677 0.479370 0.599792 0.505432 1445640244 -0.393677 0.479370 0.599792 0.505432 1445640244 -0.393677 0.479370 0.599792 0.505432 1445640244 -0.393677 0.479370 0.599792 0.505432 1445640244 -0.393677 0.479370 0.599792 0.505432 1445640244 -0.393677 0.479370 0.599792 0.505432 1445640244 -0.393677 0.479370 0.599792 0.505432 1445640244 -0.488098 0.418457 0.497803 0.582031 1445640244 -0.488098 0.418457 0.497803 0.582031 1445640244 -0.488098 0.418457 0.497803 0.582031 1445640244 -0.488098 0.418457 0.497803 0.582031 1445640244 -0.488098 0.418457 0.497803 0.582031 1445640244 -0.488098 0.418457 0.497803 0.582031 1445640244 -0.631775 0.327942 0.244263 0.658508 1445640244 -0.631775 0.327942 0.244263 0.658508 1445640244 -0.631775 0.327942 0.244263 0.658508 1445640244 -0.631775 0.327942 0.244263 0.658508 1445640244 -0.631775 0.327942 0.244263 0.658508 1445640244 -0.718872 0.182312 -0.097229 0.663757 1445640244 -0.718872 0.182312 -0.097229 0.663757 1445640244 -0.718872 0.182312 -0.097229 0.663757 1445640244 -0.718872 0.182312 -0.097229 0.663757 1445640244 -0.718872 0.182312 -0.097229 0.663757 1445640244 -0.718872 0.182312 -0.097229 0.663757 1445640244 -0.718872 0.182312 -0.097229 0.663757 1445640244 -0.708313 -0.068054 -0.226746 0.665039 1445640244 -0.708313 -0.068054 -0.226746 0.665039 1445640244 -0.708313 -0.068054 -0.226746 0.665039 1445640244 -0.708313 -0.068054 -0.226746 0.665039 1445640244 -0.708313 -0.068054 -0.226746 0.665039 1445640244 -0.708313 -0.068054 -0.226746 0.665039 1445640244 -0.666016 -0.081177 -0.289307 0.682739 1445640244 -0.666016 -0.081177 -0.289307 0.682739 1445640244 -0.666016 -0.081177 -0.289307 0.682739 1445640244 -0.666016 -0.081177 -0.289307 0.682739 1445640244 -0.666016 -0.081177 -0.289307 0.682739 1445640244 -0.666016 -0.081177 -0.289307 0.682739 1445640244 -0.659912 -0.006653 -0.218933 0.718750 1445640244 -0.659912 -0.006653 -0.218933 0.718750 1445640244 -0.659912 -0.006653 -0.218933 0.718750 1445640244 -0.659912 -0.006653 -0.218933 0.718750 1445640244 -0.659912 -0.006653 -0.218933 0.718750 1445640244 -0.659912 -0.006653 -0.218933 0.718750 1445640244 -0.650208 0.130554 -0.075745 0.744629 1445640244 -0.650208 0.130554 -0.075745 0.744629 1445640244 -0.650208 0.130554 -0.075745 0.744629 1445640244 -0.650208 0.130554 -0.075745 0.744629 1445640244 -0.650208 0.130554 -0.075745 0.744629 1445640244 -0.650208 0.130554 -0.075745 0.744629 1445640244 -0.650208 0.130554 -0.075745 0.744629 1445640244 -0.604126 0.270081 0.139343 0.736633 1445640244 -0.604126 0.270081 0.139343 0.736633 1445640244 -0.604126 0.270081 0.139343 0.736633 1445640244 -0.604126 0.270081 0.139343 0.736633 1445640244 -0.604126 0.270081 0.139343 0.736633 1445640244 -0.604126 0.270081 0.139343 0.736633 1445640244 -0.517700 0.368408 0.406006 0.656799 1445640244 -0.517700 0.368408 0.406006 0.656799 1445640244 -0.517700 0.368408 0.406006 0.656799 1445640244 -0.517700 0.368408 0.406006 0.656799 1445640244 -0.517700 0.368408 0.406006 0.656799 1445640244 -0.408081 0.444336 0.589844 0.536682 1445640244 -0.408081 0.444336 0.589844 0.536682 1445640244 -0.408081 0.444336 0.589844 0.536682 1445640244 -0.408081 0.444336 0.589844 0.536682 1445640244 -0.408081 0.444336 0.589844 0.536682 1445640244 -0.408081 0.444336 0.589844 0.536682 1445640244 -0.408081 0.444336 0.589844 0.536682 1445640244 -0.343079 0.459473 0.679626 0.457397 1445640244 -0.343079 0.459473 0.679626 0.457397 1445640244 -0.343079 0.459473 0.679626 0.457397 1445640244 -0.343079 0.459473 0.679626 0.457397 1445640244 -0.343079 0.459473 0.679626 0.457397 1445640244 -0.343079 0.459473 0.679626 0.457397 1445640244 -0.406067 0.416504 0.649170 0.489990 1445640244 -0.406067 0.416504 0.649170 0.489990 1445640244 -0.406067 0.416504 0.649170 0.489990 1445640244 -0.406067 0.416504 0.649170 0.489990 1445640244 -0.406067 0.416504 0.649170 0.489990 1445640244 -0.406067 0.416504 0.649170 0.489990 1445640244 -0.540100 0.361938 0.500305 0.571777 1445640244 -0.540100 0.361938 0.500305 0.571777 1445640244 -0.540100 0.361938 0.500305 0.571777 1445640244 -0.540100 0.361938 0.500305 0.571777 1445640244 -0.540100 0.361938 0.500305 0.571777 1445640244 -0.540100 0.361938 0.500305 0.571777 1445640244 -0.540100 0.361938 0.500305 0.571777 1445640244 -0.680054 0.311401 0.196533 0.633911 1445640244 -0.680054 0.311401 0.196533 0.633911 1445640244 -0.680054 0.311401 0.196533 0.633911 1445640244 -0.680054 0.311401 0.196533 0.633911 1445640244 -0.680054 0.311401 0.196533 0.633911 1445640244 -0.680054 0.311401 0.196533 0.633911 1445640244 -0.746704 0.099976 -0.112244 0.647949 1445640245 -0.746704 0.099976 -0.112244 0.647949 1445640245 -0.746704 0.099976 -0.112244 0.647949 1445640245 -0.746704 0.099976 -0.112244 0.647949 1445640245 -0.746704 0.099976 -0.112244 0.647949 1445640245 -0.746704 0.099976 -0.112244 0.647949 1445640245 -0.684448 -0.141174 -0.253662 0.668823 1445640245 -0.684448 -0.141174 -0.253662 0.668823 1445640245 -0.684448 -0.141174 -0.253662 0.668823 1445640245 -0.684448 -0.141174 -0.253662 0.668823 1445640245 -0.684448 -0.141174 -0.253662 0.668823 1445640245 -0.684448 -0.141174 -0.253662 0.668823 1445640245 -0.648376 -0.170044 -0.271790 0.690552 1445640245 -0.648376 -0.170044 -0.271790 0.690552 1445640245 -0.648376 -0.170044 -0.271790 0.690552 1445640245 -0.648376 -0.170044 -0.271790 0.690552 1445640245 -0.648376 -0.170044 -0.271790 0.690552 1445640245 -0.648376 -0.170044 -0.271790 0.690552 1445640245 -0.648376 -0.170044 -0.271790 0.690552 1445640245 -0.668945 -0.093994 -0.165833 0.718445 1445640245 -0.668945 -0.093994 -0.165833 0.718445 1445640245 -0.668945 -0.093994 -0.165833 0.718445 1445640245 -0.668945 -0.093994 -0.165833 0.718445 1445640245 -0.668945 -0.093994 -0.165833 0.718445 1445640245 -0.668945 -0.093994 -0.165833 0.718445 1445640245 -0.694641 0.042908 -0.006836 0.718079 1445640245 
-0.609619 0.395935 -0.661377 0.184937 1445640246 -0.613342 0.399597 -0.655457 0.185852 1445640246 -0.613342 0.399597 -0.655457 0.185852 1445640246 -0.613342 0.399597 -0.655457 0.185852 1445640246 -0.613342 0.399597 -0.655457 0.185852 1445640246 -0.613342 0.399597 -0.655457 0.185852 1445640246 -0.613342 0.399597 -0.655457 0.185852 1445640246 -0.613342 0.399597 -0.655457 0.185852 1445640246 -0.611328 0.409546 -0.652100 0.182617 1445640246 -0.611328 0.409546 -0.652100 0.182617 1445640246 -0.611328 0.409546 -0.652100 0.182617 1445640246 -0.611328 0.409546 -0.652100 0.182617 1445640246 -0.611328 0.409546 -0.652100 0.182617 1445640246 -0.611328 0.409546 -0.652100 0.182617 1445640246 -0.606445 0.417542 -0.649719 0.189087 1445640246 -0.606445 0.417542 -0.649719 0.189087 1445640246 -0.606445 0.417542 -0.649719 0.189087 1445640246 -0.606445 0.417542 -0.649719 0.189087 1445640246 -0.606445 0.417542 -0.649719 0.189087 1445640246 -0.606445 0.417542 -0.649719 0.189087 1445640246 -0.606445 0.417542 -0.649719 0.189087 1445640246 -0.602478 0.417419 -0.646667 0.211365 1445640246 -0.602478 0.417419 -0.646667 0.211365 1445640246 -0.602478 0.417419 -0.646667 0.211365 1445640247 -0.602478 0.417419 -0.646667 0.211365 1445640247 -0.602478 0.417419 -0.646667 0.211365 1445640247 -0.602478 0.417419 -0.646667 0.211365 1445640247 -0.604980 0.411560 -0.637573 0.241211 1445640247 -0.604980 0.411560 -0.637573 0.241211 1445640247 -0.604980 0.411560 -0.637573 0.241211 1445640247 -0.604980 0.411560 -0.637573 0.241211 1445640247 -0.604980 0.411560 -0.637573 0.241211 1445640247 -0.604980 0.411560 -0.637573 0.241211 1445640247 -0.604980 0.411560 -0.637573 0.241211 1445640247 -0.606445 0.416321 -0.628662 0.252319 1445640247 -0.606445 0.416321 -0.628662 0.252319 1445640247 -0.606445 0.416321 -0.628662 0.252319 1445640247 -0.606445 0.416321 -0.628662 0.252319 1445640247 -0.606445 0.416321 -0.628662 0.252319 1445640247 -0.606445 0.416321 -0.628662 0.252319 1445640247 -0.607544 0.431274 -0.621582 0.242004 1445640247 -0.607544 0.431274 -0.621582 0.242004 1445640247 -0.607544 0.431274 -0.621582 0.242004 1445640247 -0.607544 0.431274 -0.621582 0.242004 1445640247 -0.607544 0.431274 -0.621582 0.242004 1445640247 -0.607544 0.431274 -0.621582 0.242004 1445640247 -0.617126 0.436768 -0.613586 0.227844 1445640247 -0.617126 0.436768 -0.613586 0.227844 1445640247 -0.617126 0.436768 -0.613586 0.227844 1445640247 -0.617126 0.436768 -0.613586 0.227844 1445640247 -0.617126 0.436768 -0.613586 0.227844 1445640247 -0.617126 0.436768 -0.613586 0.227844 1445640247 -0.617126 0.436768 -0.613586 0.227844 1445640247 -0.627380 0.428223 -0.612976 0.217529 1445640247 -0.627380 0.428223 -0.612976 0.217529 1445640247 -0.627380 0.428223 -0.612976 0.217529 1445640247 -0.627380 0.428223 -0.612976 0.217529 1445640247 -0.627380 0.428223 -0.612976 0.217529 1445640247 -0.627380 0.428223 -0.612976 0.217529 1445640247 -0.640259 0.406616 -0.615356 0.214783 1445640247 -0.640259 0.406616 -0.615356 0.214783 1445640247 -0.640259 0.406616 -0.615356 0.214783 1445640247 -0.640259 0.406616 -0.615356 0.214783 1445640247 -0.640259 0.406616 -0.615356 0.214783 1445640247 -0.640259 0.406616 -0.615356 0.214783 1445640247 -0.656555 0.385437 -0.609924 0.220093 1445640247 -0.656555 0.385437 -0.609924 0.220093 1445640247 -0.656555 0.385437 -0.609924 0.220093 1445640247 -0.656555 0.385437 -0.609924 0.220093 1445640247 -0.656555 0.385437 -0.609924 0.220093 1445640247 -0.656555 0.385437 -0.609924 0.220093 1445640247 -0.667786 0.379944 -0.600952 0.220398 1445640247 -0.667786 0.379944 -0.600952 0.220398 1445640247 -0.667786 0.379944 -0.600952 0.220398 1445640247 -0.667786 0.379944 -0.600952 0.220398 1445640247 -0.667786 0.379944 -0.600952 0.220398 1445640247 -0.667786 0.379944 -0.600952 0.220398 1445640247 -0.664856 0.397949 -0.595764 0.211426 1445640247 -0.664856 0.397949 -0.595764 0.211426 1445640247 -0.664856 0.397949 -0.595764 0.211426 1445640247 -0.664856 0.397949 -0.595764 0.211426 1445640247 -0.664856 0.397949 -0.595764 0.211426 1445640247 -0.664856 0.397949 -0.595764 0.211426 1445640247 -0.664856 0.397949 -0.595764 0.211426 1445640247 -0.651733 0.418396 -0.598145 0.205872 1445640247 -0.651733 0.418396 -0.598145 0.205872 1445640247 -0.651733 0.418396 -0.598145 0.205872 1445640247 -0.651733 0.418396 -0.598145 0.205872 1445640247 -0.651733 0.418396 -0.598145 0.205872 1445640247 -0.651733 0.418396 -0.598145 0.205872 1445640247 -0.640503 0.418701 -0.604919 0.220276 1445640247 -0.640503 0.418701 -0.604919 0.220276 1445640247 -0.640503 0.418701 -0.604919 0.220276 1445640247 -0.640503 0.418701 -0.604919 0.220276 1445640247 -0.640503 0.418701 -0.604919 0.220276 1445640247 -0.640503 0.418701 -0.604919 0.220276 1445640247 -0.634094 0.402893 -0.610779 0.250122 1445640247 -0.634094 0.402893 -0.610779 0.250122 1445640247 -0.634094 0.402893 -0.610779 0.250122 1445640247 -0.634094 0.402893 -0.610779 0.250122 1445640247 -0.634094 0.402893 -0.610779 0.250122 1445640247 -0.634094 0.402893 -0.610779 0.250122 1445640247 -0.625854 0.392334 -0.617065 0.271301 1445640247 -0.625854 0.392334 -0.617065 0.271301 1445640247 -0.625854 0.392334 -0.617065 0.271301 1445640247 -0.625854 0.392334 -0.617065 0.271301 1445640247 -0.625854 0.392334 -0.617065 0.271301 1445640247 -0.625854 0.392334 -0.617065 0.271301 1445640247 -0.620728 0.389832 -0.618652 0.282959 1445640247 -0.620728 0.389832 -0.618652 0.282959 1445640247 -0.620728 0.389832 -0.618652 0.282959 1445640247 -0.620728 0.389832 -0.618652 0.282959 1445640247 -0.620728 0.389832 -0.618652 0.282959 1445640247 -0.620728 0.389832 -0.618652 0.282959 1445640247 -0.620728 0.389832 -0.618652 0.282959 1445640247 -0.619141 0.401062 -0.614746 0.279175 1445640247 -0.619141 0.401062 -0.614746 0.279175 1445640247 -0.619141 0.401062 -0.614746 0.279175 1445640247 -0.619141 0.401062 -0.614746 0.279175 1445640247 -0.619141 0.401062 -0.614746 0.279175 1445640247 -0.619141 0.401062 -0.614746 0.279175 1445640247 -0.627869 0.407959 -0.602966 0.275330 1445640247 -0.627869 0.407959 -0.602966 0.275330 1445640247 -0.627869 0.407959 -0.602966 0.275330 1445640247 -0.627869 0.407959 -0.602966 0.275330 1445640247 -0.627869 0.407959 -0.602966 0.275330 1445640247 -0.627869 0.407959 -0.602966 0.275330 1445640247 -0.657837 0.369751 -0.580933 0.305054 1445640247 -0.657837 0.369751 -0.580933 0.305054 1445640247 -0.657837 0.369751 -0.580933 0.305054 1445640247 -0.657837 0.369751 -0.580933 0.305054 1445640247 -0.657837 0.369751 -0.580933 0.305054 1445640247 -0.657837 0.369751 -0.580933 0.305054 1445640247 -0.657837 0.369751 -0.580933 0.305054 1445640247 -0.657288 0.364868 -0.587646 0.299316 1445640247 -0.657288 0.364868 -0.587646 0.299316 1445640247 -0.657288 0.364868 -0.587646 0.299316 1445640247 -0.657288 0.364868 -0.587646 0.299316 1445640248 -0.657288 0.364868 -0.587646 0.299316 1445640248 -0.657288 0.364868 -0.587646 0.299316 1445640248 -0.663940 0.359192 -0.587280 0.291992 1445640248 -0.663940 0.359192 -0.587280 0.291992 1445640248 -0.663940 0.359192 -0.587280 0.291992 1445640248 -0.663940 0.359192 -0.587280 0.291992 1445640248 -0.663940 0.359192 -0.587280 0.291992 1445640248 -0.663940 0.359192 -0.587280 0.291992 1445640248 -0.667542 0.375427 -0.583862 0.269409 1445640248 -0.667542 0.375427 -0.583862 0.269409 1445640248 -0.667542 0.375427 -0.583862 0.269409 1445640248 -0.667542 0.375427 -0.583862 0.269409 1445640248 -0.667542 0.375427 -0.583862 0.269409 1445640248 -0.667542 0.375427 -0.583862 0.269409 1445640248 -0.659180 0.409973 -0.582703 0.240601 1445640248 -0.659180 0.409973 -0.582703 0.240601 1445640248 -0.659180 0.409973 -0.582703 0.240601 1445640248 -0.659180 0.409973 -0.582703 0.240601 1445640248 -0.659180 0.409973 -0.582703 0.240601 1445640248 -0.659180 0.409973 -0.582703 0.240601 1445640248 -0.659180 0.409973 -0.582703 0.240601 1445640248 -0.654053 0.427368 -0.580444 0.229553 1445640248 -0.654053 0.427368 -0.580444 0.229553 1445640248 -0.654053 0.427368 -0.580444 0.229553 1445640248 -0.654053 0.427368 -0.580444 0.229553 1445640248 -0.654053 0.427368 -0.580444 0.229553 1445640248 -0.654053 0.427368 -0.580444 0.229553 1445640248 -0.649902 0.429321 -0.581665 0.234619 1445640248 -0.649902 0.429321 -0.581665 0.234619 1445640248 -0.649902 0.429321 -0.581665 0.234619 1445640248 -0.649902 0.429321 -0.581665 0.234619 1445640248 -0.649902 0.429321 -0.581665 0.234619 1445640248 -0.649902 0.429321 -0.581665 0.234619 1445640248 -0.649902 0.429321 -0.581665 0.234619 1445640248 -0.641724 0.428711 -0.586365 0.246155 1445640248 -0.641724 0.428711 -0.586365 0.246155 1445640248 -0.641724 0.428711 -0.586365 0.246155 1445640248 -0.641724 0.428711 -0.586365 0.246155 1445640248 -0.641724 0.428711 -0.586365 0.246155 1445640248 -0.641724 0.428711 -0.586365 0.246155 1445640248 -0.636536 0.424255 -0.589600 0.259277 1445640248 -0.636536 0.424255 -0.589600 0.259277 1445640248 -0.636536 0.424255 -0.589600 0.259277 1445640248 -0.636536 0.424255 -0.589600 0.259277 1445640248 -0.636536 0.424255 -0.589600 0.259277 1445640248 -0.634216 0.416931 -0.594604 0.265381 1445640248 -0.634216 0.416931 -0.594604 0.265381 1445640248 -0.634216 0.416931 -0.594604 0.265381 1445640248 -0.634216 0.416931 -0.594604 0.265381 1445640248 -0.634216 0.416931 -0.594604 0.265381 1445640248 -0.634216 0.416931 -0.594604 0.265381 1445640248 -0.634216 0.416931 -0.594604 0.265381 1445640248 -0.633850 0.413086 -0.599854 0.260376 1445640248 -0.633850 0.413086 -0.599854 0.260376 1445640248 -0.633850 0.413086 -0.599854 0.260376 1445640248 -0.633850 0.413086 -0.599854 0.260376 1445640248 -0.633850 0.413086 -0.599854 0.260376 1445640248 -0.633850 0.413086 -0.599854 0.260376 1445640248 -0.632629 0.422058 -0.599426 0.249695 1445640248 -0.632629 0.422058 -0.599426 0.249695 1445640248 -0.632629 0.422058 -0.599426 0.249695 1445640248 -0.632629 0.422058 -0.599426 0.249695 1445640248 -0.632629 0.422058 -0.599426 0.249695 1445640248 -0.632629 0.422058 -0.599426 0.249695 1445640248 -0.632629 0.422058 -0.599426 0.249695 1445640248 -0.638428 0.427429 -0.592163 0.243164 1445640248 -0.638428 0.427429 -0.592163 0.243164 1445640248 -0.638428 0.427429 -0.592163 0.243164 1445640248 -0.638428 0.427429 -0.592163 0.243164 1445640248 -0.638428 0.427429 -0.592163 0.243164 1445640248 -0.638428 0.427429 -0.592163 0.243164 1445640248 -0.640808 0.426086 -0.592590 0.237976 1445640248 -0.640808 0.426086 -0.592590 0.237976 1445640248 -0.640808 0.426086 -0.592590 0.237976 1445640248 -0.640808 0.426086 -0.592590 0.237976 1445640248 -0.640808 0.426086 -0.592590 0.237976 1445640248 -0.640808 0.426086 -0.592590 0.237976 1445640248 -0.643982 0.410217 -0.599487 0.240173 1445640248 -0.643982 0.410217 -0.599487 0.240173 1445640248 -0.643982 0.410217 -0.599487 0.240173 1445640248 -0.643982 0.410217 -0.599487 0.240173 1445640248 -0.643982 0.410217 -0.599487 0.240173 1445640248 -0.643982 0.410217 -0.599487 0.240173 1445640248 -0.643982 0.410217 -0.599487 0.240173 1445640248 -0.649414 0.397034 -0.602722 0.239624 1445640248 -0.649414 0.397034 -0.602722 0.239624 1445640248 -0.649414 0.397034 -0.602722 0.239624 1445640248 -0.649414 0.397034 -0.602722 0.239624 1445640248 -0.649414 0.397034 -0.602722 0.239624 1445640248 -0.649414 0.397034 -0.602722 0.239624 1445640248 -0.651917 0.401367 -0.599182 0.234436 1445640248 -0.651917 0.401367 -0.599182 0.234436 1445640248 -0.651917 0.401367 -0.599182 0.234436 1445640248 -0.651917 0.401367 -0.599182 0.234436 1445640248 -0.651917 0.401367 -0.599182 0.234436 1445640248 -0.651917 0.401367 -0.599182 0.234436 1445640248 -0.652100 0.410156 -0.593933 0.231934 1445640248 -0.652100 0.410156 -0.593933 0.231934 1445640248 -0.652100 0.410156 -0.593933 0.231934 1445640248 -0.652100 0.410156 -0.593933 0.231934 1445640248 -0.652100 0.410156 -0.593933 0.231934 1445640248 -0.652100 0.410156 -0.593933 0.231934 1445640248 -0.652100 0.410156 -0.593933 0.231934 1445640248 -0.649597 0.415100 -0.592957 0.232666 1445640248 -0.649597 0.415100 -0.592957 0.232666 1445640248 -0.649597 0.415100 -0.592957 0.232666 1445640248 -0.649597 0.415100 -0.592957 0.232666 1445640248 -0.649597 0.415100 -0.592957 0.232666 1445640248 -0.649597 0.415100 -0.592957 0.232666 1445640248 -0.640808 0.417847 -0.599365 0.235840 1445640248 -0.640808 0.417847 -0.599365 0.235840 1445640248 -0.640808 0.417847 -0.599365 0.235840 1445640248 -0.640808 0.417847 -0.599365 0.235840 1445640248 -0.640808 0.417847 -0.599365 0.235840 1445640249 -0.640808 0.417847 -0.599365 0.235840 1445640249 -0.634705 0.407593 -0.606689 0.251038 1445640249 -0.634705 0.407593 -0.606689 0.251038 1445640249 -0.634705 0.407593 -0.606689 0.251038 1445640249 -0.634705 0.407593 -0.606689 0.251038 1445640249 -0.634705 0.407593 -0.606689 0.251038 1445640249 -0.634705 0.407593 -0.606689 0.251038 1445640249 -0.629883 0.395691 -0.613281 0.265625 1445640249 -0.629883 0.395691 -0.613281 0.265625 1445640249 -0.629883 0.395691 -0.613281 0.265625 1445640249 -0.629883 0.395691 -0.613281 0.265625 1445640249 -0.629883 0.395691 -0.613281 0.265625 1445640249 -0.629883 0.395691 -0.613281 0.265625 1445640249 -0.626282 0.389893 -0.618469 0.270691 1445640249 -0.626282 0.389893 -0.618469 0.270691 1445640249 -0.626282 0.389893 -0.618469 0.270691 1445640249 -0.626282 0.389893 -0.618469 0.270691 1445640249 -0.626282 0.389893 -0.618469 0.270691 1445640249 -0.626282 0.389893 -0.618469 0.270691 1445640249 -0.626282 0.389893 -0.618469 0.270691 1445640249 -0.624756 0.391235 -0.619751 0.269348 1445640249 -0.624756 0.391235 -0.619751 0.269348 1445640249 -0.624756 0.391235 -0.619751 0.269348 1445640249 -0.624756 0.391235 -0.619751 0.269348 1445640249 -0.624756 0.391235 -0.619751 0.269348 1445640249 -0.624756 0.391235 -0.619751 0.269348 1445640249 -0.626709 0.401306 -0.615784 0.258850 1445640249 -0.626709 0.401306 -0.615784 0.258850 1445640249 -0.626709 0.401306 -0.615784 0.258850 1445640249 -0.626709 0.401306 -0.615784 0.258850 1445640249 -0.626709 0.401306 -0.615784 0.258850 1445640249 -0.626709 0.401306 -0.615784 0.258850 1445640249 -0.629944 0.407898 -0.613770 0.245300 1445640249 -0.629944 0.407898 -0.613770 0.245300 1445640249 -0.629944 0.407898 -0.613770 0.245300 1445640249 -0.629944 0.407898 -0.613770 0.245300 1445640249 -0.629944 0.407898 -0.613770 0.245300 1445640249 -0.629944 0.407898 -0.613770 0.245300 1445640249 -0.635071 0.394043 -0.616699 0.247314 1445640249 -0.635071 0.394043 -0.616699 0.247314 1445640249 -0.635071 0.394043 -0.616699 0.247314 1445640249 -0.635071 0.394043 -0.616699 0.247314 1445640249 -0.635071 0.394043 -0.616699 0.247314 1445640249 -0.635071 0.394043 -0.616699 0.247314 1445640249 -0.641663 0.375366 -0.618530 0.254700 1445640249 -0.641663 0.375366 -0.618530 0.254700 1445640249 -0.641663 0.375366 -0.618530 0.254700 1445640249 -0.641663 0.375366 -0.618530 0.254700 1445640249 -0.641663 0.375366 -0.618530 0.254700 1445640249 -0.641663 0.375366 -0.618530 0.254700 1445640249 -0.641663 0.375366 -0.618530 0.254700 1445640249 -0.646912 0.374268 -0.613159 0.255859 1445640249 -0.646912 0.374268 -0.613159 0.255859 1445640249 -0.646912 0.374268 -0.613159 0.255859 1445640249 -0.646912 0.374268 -0.613159 0.255859 1445640249 -0.646912 0.374268 -0.613159 0.255859 1445640249 -0.646912 0.374268 -0.613159 0.255859 1445640249 -0.648621 0.385559 -0.605103 0.254150 1445640249 -0.648621 0.385559 -0.605103 0.254150 1445640249 -0.648621 0.385559 -0.605103 0.254150 1445640249 -0.648621 0.385559 -0.605103 0.254150 1445640249 -0.648621 0.385559 -0.605103 0.254150 1445640249 -0.648621 0.385559 -0.605103 0.254150 1445640249 -0.648621 0.385559 -0.605103 0.254150 1445640249 -0.646179 0.396240 -0.600098 0.255554 1445640249 -0.646179 0.396240 -0.600098 0.255554 1445640249 -0.646179 0.396240 -0.600098 0.255554 1445640249 -0.646179 0.396240 -0.600098 0.255554 1445640249 -0.646179 0.396240 -0.600098 0.255554 1445640249 -0.646179 0.396240 -0.600098 0.255554 1445640249 -0.638489 0.405945 -0.601624 0.256348 1445640249 -0.638489 0.405945 -0.601624 0.256348 1445640249 -0.638489 0.405945 -0.601624 0.256348 1445640249 -0.638489 0.405945 -0.601624 0.256348 1445640249 -0.638489 0.405945 -0.601624 0.256348 1445640249 -0.638489 0.405945 -0.601624 0.256348 1445640249 -0.631897 0.405823 -0.603882 0.267151 1445640249 -0.631897 0.405823 -0.603882 0.267151 1445640249 -0.631897 0.405823 -0.603882 0.267151 1445640249 -0.631897 0.405823 -0.603882 0.267151 1445640249 -0.631897 0.405823 -0.603882 0.267151 1445640249 -0.628601 0.400574 -0.602966 0.284363 1445640249 -0.628601 0.400574 -0.602966 0.284363 1445640249 -0.628601 0.400574 -0.602966 0.284363 1445640249 -0.628601 0.400574 -0.602966 0.284363 1445640249 -0.628601 0.400574 -0.602966 0.284363 1445640249 -0.628601 0.400574 -0.602966 0.284363 1445640249 -0.628601 0.400574 -0.602966 0.284363 1445640249 -0.629272 0.393921 -0.601257 0.295532 1445640249 -0.629272 0.393921 -0.601257 0.295532 1445640249 -0.629272 0.393921 -0.601257 0.295532 1445640249 -0.629272 0.393921 -0.601257 0.295532 1445640249 -0.629272 0.393921 -0.601257 0.295532 1445640249 -0.629272 0.393921 -0.601257 0.295532 1445640249 -0.639587 0.381287 -0.593567 0.305420 1445640249 -0.639587 0.381287 -0.593567 0.305420 1445640249 -0.639587 0.381287 -0.593567 0.305420 1445640249 -0.639587 0.381287 -0.593567 0.305420 1445640249 -0.639587 0.381287 -0.593567 0.305420 1445640249 -0.639587 0.381287 -0.593567 0.305420 1445640249 -0.639587 0.381287 -0.593567 0.305420 1445640249 -0.653992 0.376526 -0.582214 0.302673 1445640249 -0.653992 0.376526 -0.582214 0.302673 1445640249 -0.653992 0.376526 -0.582214 0.302673 1445640249 -0.653992 0.376526 -0.582214 0.302673 1445640249 -0.653992 0.376526 -0.582214 0.302673 1445640249 -0.653992 0.376526 -0.582214 0.302673 1445640249 -0.653992 0.376526 -0.582214 0.302673 1445640249 -0.667664 0.386780 -0.571350 0.279724 1445640249 -0.667664 0.386780 -0.571350 0.279724 1445640249 -0.667664 0.386780 -0.571350 0.279724 1445640249 -0.667664 0.386780 -0.571350 0.279724 1445640249 -0.667664 0.386780 -0.571350 0.279724 1445640249 -0.667664 0.386780 -0.571350 0.279724 1445640250 -0.672241 0.403320 -0.568665 0.249023 1445640250 -0.672241 0.403320 -0.568665 0.249023 1445640250 -0.672241 0.403320 -0.568665 0.249023 1445640250 -0.672241 0.403320 -0.568665 0.249023 1445640250 -0.672241 0.403320 -0.568665 0.249023 1445640250 -0.672241 0.403320 -0.568665 0.249023 1445640250 -0.669434 0.406250 -0.578796 0.227783 1445640250 -0.669434 0.406250 -0.578796 0.227783 1445640250 -0.669434 0.406250 -0.578796 0.227783 1445640250 -0.669434 0.406250 -0.578796 0.227783 1445640250 -0.669434 0.406250 -0.578796 0.227783 1445640250 -0.669434 0.406250 -0.578796 0.227783 1445640250 -0.672241 0.385437 -0.588806 0.229858 1445640250 -0.672241 0.385437 -0.588806 0.229858 1445640250 -0.672241 0.385437 -0.588806 0.229858 1445640250 -0.672241 0.385437 -0.588806 0.229858 1445640250 -0.673401 0.373535 -0.593933 0.233154 1445640250 -0.673401 0.373535 -0.593933 0.233154 1445640250 -0.673401 0.373535 -0.593933 0.233154 1445640250 -0.673401 0.373535 -0.593933 0.233154 1445640250 -0.673401 0.373535 -0.593933 0.233154 1445640250 -0.673401 0.373535 -0.593933 0.233154 1445640250 -0.668335 0.382446 -0.594421 0.231873 1445640250 -0.668335 0.382446 -0.594421 0.231873 1445640250 -0.668335 0.382446 -0.594421 0.231873 1445640250 -0.668335 0.382446 -0.594421 0.231873 1445640250 -0.668335 0.382446 -0.594421 0.231873 1445640250 -0.668335 0.382446 -0.594421 0.231873 1445640250 -0.668335 0.382446 -0.594421 0.231873 1445640250 -0.662659 0.393555 -0.591736 0.236450 1445640250 -0.662659 0.393555 -0.591736 0.236450 1445640250 -0.662659 0.393555 -0.591736 0.236450 1445640250 -0.662659 0.393555 -0.591736 0.236450 1445640250 -0.662659 0.393555 -0.591736 0.236450 1445640250 -0.662659 0.393555 -0.591736 0.236450 1445640250 -0.651306 0.406128 -0.593140 0.243042 1445640250 -0.651306 0.406128 -0.593140 0.243042 1445640250 -0.651306 0.406128 -0.593140 0.243042 1445640250 -0.651306 0.406128 -0.593140 0.243042 1445640250 -0.651306 0.406128 -0.593140 0.243042 1445640250 -0.651306 0.406128 -0.593140 0.243042 1445640250 -0.636292 0.414368 -0.597778 0.257141 1445640250 -0.636292 0.414368 -0.597778 0.257141 1445640250 -0.636292 0.414368 -0.597778 0.257141 1445640250 -0.636292 0.414368 -0.597778 0.257141 1445640250 -0.636292 0.414368 -0.597778 0.257141 1445640250 -0.636292 0.414368 -0.597778 0.257141 1445640250 -0.636292 0.414368 -0.597778 0.257141 1445640250 -0.627380 0.404175 -0.603760 0.280273 1445640250 -0.627380 0.404175 -0.603760 0.280273 1445640250 -0.627380 0.404175 -0.603760 0.280273 1445640250 -0.627380 0.404175 -0.603760 0.280273 1445640250 -0.627380 0.404175 -0.603760 0.280273 1445640250 -0.627380 0.404175 -0.603760 0.280273 1445640250 -0.623840 0.385254 -0.610107 0.300354 1445640250 -0.623840 0.385254 -0.610107 0.300354 1445640250 -0.623840 0.385254 -0.610107 0.300354 1445640250 -0.623840 0.385254 -0.610107 0.300354 1445640250 -0.623840 0.385254 -0.610107 0.300354 1445640250 -0.623840 0.385254 -0.610107 0.300354 1445640250 -0.624634 0.370850 -0.613647 0.309509 1445640250 -0.624634 0.370850 -0.613647 0.309509 1445640250 -0.624634 0.370850 -0.613647 0.309509 1445640250 -0.624634 0.370850 -0.613647 0.309509 1445640250 -0.624634 0.370850 -0.613647 0.309509 1445640250 -0.624634 0.370850 -0.613647 0.309509 1445640250 -0.624634 0.370850 -0.613647 0.309509 1445640250 -0.628906 0.369690 -0.612488 0.304565 1445640250 -0.628906 0.369690 -0.612488 0.304565 1445640250 -0.628906 0.369690 -0.612488 0.304565 1445640250 -0.628906 0.369690 -0.612488 0.304565 1445640250 -0.628906 0.369690 -0.612488 0.304565 1445640250 -0.628906 0.369690 -0.612488 0.304565 1445640250 -0.636963 0.377991 -0.607178 0.287659 1445640250 -0.636963 0.377991 -0.607178 0.287659 1445640250 -0.636963 0.377991 -0.607178 0.287659 1445640250 -0.636963 0.377991 -0.607178 0.287659 1445640250 -0.636963 0.377991 -0.607178 0.287659 1445640250 -0.636963 0.377991 -0.607178 0.287659 1445640250 -0.636963 0.377991 -0.607178 0.287659 1445640250 -0.641357 0.386597 -0.605408 0.269653 1445640250 -0.641357 0.386597 -0.605408 0.269653 1445640250 -0.641357 0.386597 -0.605408 0.269653 1445640250 -0.641357 0.386597 -0.605408 0.269653 1445640250 -0.641357 0.386597 -0.605408 0.269653 1445640250 -0.641357 0.386597 -0.605408 0.269653 1445640250 -0.646729 0.377563 -0.610413 0.257996 1445640250 -0.646729 0.377563 -0.610413 0.257996 1445640250 -0.646729 0.377563 -0.610413 0.257996 1445640250 -0.646729 0.377563 -0.610413 0.257996 1445640250 -0.646729 0.377563 -0.610413 0.257996 1445640250 -0.646729 0.377563 -0.610413 0.257996 1445640250 -0.653564 0.366882 -0.615845 0.243042 1445640250 -0.653564 0.366882 -0.615845 0.243042 1445640250 -0.653564 0.366882 -0.615845 0.243042 1445640250 -0.653564 0.366882 -0.615845 0.243042 1445640250 -0.653564 0.366882 -0.615845 0.243042 1445640250 -0.653564 0.366882 -0.615845 0.243042 1445640250 -0.653564 0.366882 -0.615845 0.243042 1445640250 -0.659668 0.368591 -0.613525 0.229492 1445640250 -0.659668 0.368591 -0.613525 0.229492 1445640250 -0.659668 0.368591 -0.613525 0.229492 1445640250 -0.659668 0.368591 -0.613525 0.229492 1445640250 -0.659668 0.368591 -0.613525 0.229492 1445640250 -0.659668 0.368591 -0.613525 0.229492 1445640250 -0.658020 0.383789 -0.610474 0.217041 1445640250 -0.658020 0.383789 -0.610474 0.217041 1445640250 -0.658020 0.383789 -0.610474 0.217041 1445640250 -0.658020 0.383789 -0.610474 0.217041 1445640250 -0.658020 0.383789 -0.610474 0.217041 1445640250 -0.658020 0.383789 -0.610474 0.217041 1445640251 -0.652100 0.397949 -0.609680 0.211487 1445640251 -0.652100 0.397949 -0.609680 0.211487 1445640251 -0.652100 0.397949 -0.609680 0.211487 1445640251 -0.652100 0.397949 -0.609680 0.211487 1445640251 -0.652100 0.397949 -0.609680 0.211487 1445640251 -0.652100 0.397949 -0.609680 0.211487 1445640251 -0.643066 0.405518 -0.613525 0.213806 1445640251 -0.643066 0.405518 -0.613525 0.213806 1445640251 -0.643066 0.405518 -0.613525 0.213806 1445640251 -0.643066 0.405518 -0.613525 0.213806 1445640251 -0.643066 0.405518 -0.613525 0.213806 1445640251 -0.633728 0.405090 -0.619873 0.223816 1445640251 -0.633728 0.405090 -0.619873 0.223816 1445640251 -0.633728 0.405090 -0.619873 0.223816 1445640251 -0.633728 0.405090 -0.619873 0.223816 1445640251 -0.633728 0.405090 -0.619873 0.223816 1445640251 -0.633728 0.405090 -0.619873 0.223816 1445640251 -0.633728 0.405090 -0.619873 0.223816 1445640251 -0.626892 0.397766 -0.627869 0.233521 1445640251 -0.626892 0.397766 -0.627869 0.233521 1445640251 -0.626892 0.397766 -0.627869 0.233521 1445640251 -0.626892 0.397766 -0.627869 0.233521 1445640251 -0.626892 0.397766 -0.627869 0.233521 1445640251 -0.626892 0.397766 -0.627869 0.233521 1445640251 -0.623413 0.390564 -0.633911 0.238708 1445640251 -0.623413 0.390564 -0.633911 0.238708 1445640251 -0.623413 0.390564 -0.633911 0.238708 1445640251 -0.623413 0.390564 -0.633911 0.238708 1445640251 -0.623413 0.390564 -0.633911 0.238708 1445640251 -0.623413 0.390564 -0.633911 0.238708 1445640251 -0.619080 0.392029 -0.634521 0.245911 1445640251 -0.619080 0.392029 -0.634521 0.245911 1445640251 -0.619080 0.392029 -0.634521 0.245911 1445640251 -0.619080 0.392029 -0.634521 0.245911 1445640251 -0.619080 0.392029 -0.634521 0.245911 1445640251 -0.619080 0.392029 -0.634521 0.245911 1445640251 -0.619080 0.392029 -0.634521 0.245911 1445640251 -0.620850 0.395203 -0.628479 0.251709 1445640251 -0.620850 0.395203 -0.628479 0.251709 1445640251 -0.620850 0.395203 -0.628479 0.251709 1445640251 -0.620850 0.395203 -0.628479 0.251709 1445640251 -0.620850 0.395203 -0.628479 0.251709 1445640251 -0.620850 0.395203 -0.628479 0.251709 1445640251 -0.623108 0.402832 -0.622131 0.250000 1445640251 -0.623108 0.402832 -0.622131 0.250000 1445640251 -0.623108 0.402832 -0.622131 0.250000 1445640251 -0.623108 0.402832 -0.622131 0.250000 1445640251 -0.623108 0.402832 -0.622131 0.250000 1445640251 -0.623108 0.402832 -0.622131 0.250000 1445640251 -0.623352 0.403931 -0.618835 0.255615 1445640251 -0.623352 0.403931 -0.618835 0.255615 1445640251 -0.623352 0.403931 -0.618835 0.255615 1445640251 -0.623352 0.403931 -0.618835 0.255615 1445640251 -0.623352 0.403931 -0.618835 0.255615 1445640251 -0.623352 0.403931 -0.618835 0.255615 1445640251 -0.623352 0.403931 -0.618835 0.255615 1445640251 -0.627380 0.391418 -0.618713 0.265442 1445640251 -0.627380 0.391418 -0.618713 0.265442 1445640251 -0.627380 0.391418 -0.618713 0.265442 1445640251 -0.627380 0.391418 -0.618713 0.265442 1445640251 -0.627380 0.391418 -0.618713 0.265442 1445640251 -0.627380 0.391418 -0.618713 0.265442 1445640251 -0.632019 0.383850 -0.619568 0.263367 1445640251 -0.632019 0.383850 -0.619568 0.263367 1445640251 -0.632019 0.383850 -0.619568 0.263367 1445640251 -0.632019 0.383850 -0.619568 0.263367 1445640251 -0.632019 0.383850 -0.619568 0.263367 1445640251 -0.632019 0.383850 -0.619568 0.263367 1445640251 -0.634277 0.389832 -0.618713 0.250977 1445640251 -0.634277 0.389832 -0.618713 0.250977 1445640251 -0.634277 0.389832 -0.618713 0.250977 1445640251 -0.634277 0.389832 -0.618713 0.250977 1445640251 -0.634277 0.389832 -0.618713 0.250977 1445640251 -0.631958 0.399841 -0.619324 0.239319 1445640251 -0.631958 0.399841 -0.619324 0.239319 1445640251 -0.631958 0.399841 -0.619324 0.239319 1445640251 -0.631958 0.399841 -0.619324 0.239319 1445640251 -0.631958 0.399841 -0.619324 0.239319 1445640251 -0.631958 0.399841 -0.619324 0.239319 1445640251 -0.628967 0.401672 -0.623230 0.233765 1445640251 -0.628967 0.401672 -0.623230 0.233765 1445640251 -0.628967 0.401672 -0.623230 0.233765 1445640251 -0.628967 0.401672 -0.623230 0.233765 1445640251 -0.628967 0.401672 -0.623230 0.233765 1445640251 -0.628967 0.401672 -0.623230 0.233765 1445640251 -0.628967 0.401672 -0.623230 0.233765 1445640251 -0.625854 0.395325 -0.631775 0.230164 1445640251 -0.625854 0.395325 -0.631775 0.230164 1445640251 -0.625854 0.395325 -0.631775 0.230164 1445640251 -0.625854 0.395325 -0.631775 0.230164 1445640251 -0.625854 0.395325 -0.631775 0.230164 1445640251 -0.625854 0.395325 -0.631775 0.230164 1445640251 -0.622803 0.379456 -0.642883 0.234192 1445640251 -0.622803 0.379456 -0.642883 0.234192 1445640251 -0.622803 0.379456 -0.642883 0.234192 1445640251 -0.622803 0.379456 -0.642883 0.234192 1445640251 -0.622803 0.379456 -0.642883 0.234192 1445640251 -0.622803 0.379456 -0.642883 0.234192 1445640251 -0.622803 0.379456 -0.642883 0.234192 1445640251 -0.619934 0.358337 -0.653198 0.246338 1445640251 -0.619934 0.358337 -0.653198 0.246338 1445640251 -0.619934 0.358337 -0.653198 0.246338 1445640251 -0.619934 0.358337 -0.653198 0.246338 1445640251 -0.619934 0.358337 -0.653198 0.246338 1445640251 -0.619934 0.358337 -0.653198 0.246338 1445640251 -0.617676 0.343689 -0.658386 0.258606 1445640251 -0.617676 0.343689 -0.658386 0.258606 1445640251 -0.617676 0.343689 -0.658386 0.258606 1445640251 -0.617676 0.343689 -0.658386 0.258606 1445640251 
-0.643494 0.282471 0.456055 0.546021 1445640253 -0.643494 0.282471 0.456055 0.546021 1445640253 -0.643494 0.282471 0.456055 0.546021 1445640253 -0.643494 0.282471 0.456055 0.546021 1445640253 -0.643494 0.282471 0.456055 0.546021 1445640253 -0.643494 0.282471 0.456055 0.546021 1445640253 -0.522400 0.373413 0.631775 0.434082 1445640253 -0.522400 0.373413 0.631775 0.434082 1445640253 -0.522400 0.373413 0.631775 0.434082 1445640253 -0.522400 0.373413 0.631775 0.434082 1445640253 -0.522400 0.373413 0.631775 0.434082 1445640253 -0.522400 0.373413 0.631775 0.434082 1445640253 -0.412476 0.437378 0.671814 0.432617 1445640253 -0.412476 0.437378 0.671814 0.432617 1445640253 -0.412476 0.437378 0.671814 0.432617 1445640253 -0.412476 0.437378 0.671814 0.432617 1445640253 -0.412476 0.437378 0.671814 0.432617 1445640253 -0.412476 0.437378 0.671814 0.432617 1445640253 -0.412476 0.437378 0.671814 0.432617 1445640253 -0.446777 0.430542 0.592102 0.514160 1445640253 -0.446777 0.430542 0.592102 0.514160 1445640253 -0.446777 0.430542 0.592102 0.514160 1445640253 -0.446777 0.430542 0.592102 0.514160 1445640253 -0.446777 0.430542 0.592102 0.514160 1445640253 -0.446777 0.430542 0.592102 0.514160 1445640253 -0.577759 0.386414 0.367126 0.618103 1445640253 -0.577759 0.386414 0.367126 0.618103 1445640253 -0.577759 0.386414 0.367126 0.618103 1445640253 -0.577759 0.386414 0.367126 0.618103 1445640254 -0.577759 0.386414 0.367126 0.618103 1445640254 -0.577759 0.386414 0.367126 0.618103 1445640254 -0.718079 0.218262 0.015076 0.660645 1445640254 -0.718079 0.218262 0.015076 0.660645 1445640254 -0.718079 0.218262 0.015076 0.660645 1445640254 -0.718079 0.218262 0.015076 0.660645 1445640254 -0.716736 -0.112976 -0.152344 0.671082 1445640254 -0.716736 -0.112976 -0.152344 0.671082 1445640254 -0.716736 -0.112976 -0.152344 0.671082 1445640254 -0.716736 -0.112976 -0.152344 0.671082 1445640254 -0.716736 -0.112976 -0.152344 0.671082 1445640254 -0.716736 -0.112976 -0.152344 0.671082 1445640254 -0.673401 -0.151672 -0.185364 0.699402 1445640254 -0.673401 -0.151672 -0.185364 0.699402 1445640254 -0.673401 -0.151672 -0.185364 0.699402 1445640254 -0.673401 -0.151672 -0.185364 0.699402 1445640254 -0.673401 -0.151672 -0.185364 0.699402 1445640254 -0.675781 -0.059631 -0.089355 0.729187 1445640254 -0.675781 -0.059631 -0.089355 0.729187 1445640254 -0.675781 -0.059631 -0.089355 0.729187 1445640254 -0.675781 -0.059631 -0.089355 0.729187 1445640254 -0.675781 -0.059631 -0.089355 0.729187 1445640254 -0.675781 -0.059631 -0.089355 0.729187 1445640254 -0.675476 0.064392 0.107178 0.726746 1445640254 -0.675476 0.064392 0.107178 0.726746 1445640254 -0.675476 0.064392 0.107178 0.726746 1445640254 -0.675476 0.064392 0.107178 0.726746 1445640254 -0.675476 0.064392 0.107178 0.726746 1445640254 -0.675476 0.064392 0.107178 0.726746 1445640254 -0.640930 0.199341 0.338562 0.659424 1445640254 -0.640930 0.199341 0.338562 0.659424 1445640254 -0.640930 0.199341 0.338562 0.659424 1445640254 -0.640930 0.199341 0.338562 0.659424 1445640254 -0.640930 0.199341 0.338562 0.659424 1445640254 -0.640930 0.199341 0.338562 0.659424 1445640254 -0.549927 0.342651 0.527222 0.549683 1445640254 -0.549927 0.342651 0.527222 0.549683 1445640254 -0.549927 0.342651 0.527222 0.549683 1445640254 -0.549927 0.342651 0.527222 0.549683 1445640254 -0.549927 0.342651 0.527222 0.549683 1445640254 -0.549927 0.342651 0.527222 0.549683 1445640254 -0.549927 0.342651 0.527222 0.549683 1445640254 -0.417480 0.445740 0.648132 0.454834 1445640254 -0.417480 0.445740 0.648132 0.454834 1445640254 -0.417480 0.445740 0.648132 0.454834 1445640254 -0.417480 0.445740 0.648132 0.454834 1445640254 -0.417480 0.445740 0.648132 0.454834 1445640254 -0.417480 0.445740 0.648132 0.454834 1445640254 -0.322571 0.445313 0.718384 0.425964 1445640254 -0.322571 0.445313 0.718384 0.425964 1445640254 -0.322571 0.445313 0.718384 0.425964 1445640254 -0.322571 0.445313 0.718384 0.425964 1445640254 -0.322571 0.445313 0.718384 0.425964 1445640254 -0.322571 0.445313 0.718384 0.425964 1445640254 -0.328369 0.383057 0.720093 0.476318 1445640254 -0.328369 0.383057 0.720093 0.476318 1445640254 -0.328369 0.383057 0.720093 0.476318 1445640254 -0.328369 0.383057 0.720093 0.476318 1445640254 -0.328369 0.383057 0.720093 0.476318 1445640254 -0.328369 0.383057 0.720093 0.476318 1445640254 -0.447510 0.350464 0.566833 0.596313 1445640254 -0.447510 0.350464 0.566833 0.596313 1445640254 -0.447510 0.350464 0.566833 0.596313 1445640254 -0.447510 0.350464 0.566833 0.596313 1445640254 -0.447510 0.350464 0.566833 0.596313 1445640254 -0.447510 0.350464 0.566833 0.596313 1445640254 -0.644043 0.262817 0.277344 0.662659 1445640254 -0.644043 0.262817 0.277344 0.662659 1445640254 -0.644043 0.262817 0.277344 0.662659 1445640254 -0.644043 0.262817 0.277344 0.662659 1445640254 -0.644043 0.262817 0.277344 0.662659 1445640254 -0.644043 0.262817 0.277344 0.662659 1445640254 -0.644043 0.262817 0.277344 0.662659 1445640254 -0.742981 0.068848 -0.059937 0.663086 1445640254 -0.742981 0.068848 -0.059937 0.663086 1445640254 -0.742981 0.068848 -0.059937 0.663086 1445640254 -0.742981 0.068848 -0.059937 0.663086 1445640254 -0.742981 0.068848 -0.059937 0.663086 1445640254 -0.742981 0.068848 -0.059937 0.663086 1445640254 -0.733765 -0.096313 -0.127991 0.660278 1445640254 -0.733765 -0.096313 -0.127991 0.660278 1445640254 -0.733765 -0.096313 -0.127991 0.660278 1445640254 -0.733765 -0.096313 -0.127991 0.660278 1445640254 -0.733765 -0.096313 -0.127991 0.660278 1445640254 -0.714417 -0.015320 -0.145264 0.684265 1445640254 -0.714417 -0.015320 -0.145264 0.684265 1445640254 -0.714417 -0.015320 -0.145264 0.684265 1445640254 -0.714417 -0.015320 -0.145264 0.684265 1445640254 -0.714417 -0.015320 -0.145264 0.684265 1445640254 -0.714417 -0.015320 -0.145264 0.684265 1445640254 -0.702759 0.073975 -0.018738 0.707336 1445640254 -0.702759 0.073975 -0.018738 0.707336 1445640254 -0.702759 0.073975 -0.018738 0.707336 1445640254 -0.702759 0.073975 -0.018738 0.707336 1445640254 -0.702759 0.073975 -0.018738 0.707336 1445640254 -0.702759 0.073975 -0.018738 0.707336 1445640254 -0.702759 0.073975 -0.018738 0.707336 1445640254 -0.665588 0.199280 0.170959 0.698608 1445640254 -0.665588 0.199280 0.170959 0.698608 1445640254 -0.665588 0.199280 0.170959 0.698608 1445640254 -0.665588 0.199280 0.170959 0.698608 1445640254 -0.665588 0.199280 0.170959 0.698608 1445640254 -0.665588 0.199280 0.170959 0.698608 1445640254 -0.586304 0.307251 0.421021 0.620117 1445640254 -0.586304 0.307251 0.421021 0.620117 1445640254 -0.586304 0.307251 0.421021 0.620117 1445640254 -0.586304 0.307251 0.421021 0.620117 1445640254 -0.586304 0.307251 0.421021 0.620117 1445640255 -0.586304 0.307251 0.421021 0.620117 1445640255 -0.465820 0.396729 0.627258 0.481750 1445640255 -0.465820 0.396729 0.627258 0.481750 1445640255 -0.465820 0.396729 0.627258 0.481750 1445640255 -0.465820 0.396729 0.627258 0.481750 1445640255 -0.465820 0.396729 0.627258 0.481750 1445640255 -0.465820 0.396729 0.627258 0.481750 1445640255 -0.465820 0.396729 0.627258 0.481750 1445640255 -0.341675 0.454102 0.716431 0.404602 1445640255 -0.341675 0.454102 0.716431 0.404602 1445640255 -0.341675 0.454102 0.716431 0.404602 1445640255 -0.341675 0.454102 0.716431 0.404602 1445640255 -0.341675 0.454102 0.716431 0.404602 1445640255 -0.341675 0.454102 0.716431 0.404602 1445640255 -0.366211 0.421814 0.693237 0.455322 1445640255 -0.366211 0.421814 0.693237 0.455322 1445640255 -0.366211 0.421814 0.693237 0.455322 1445640255 -0.366211 0.421814 0.693237 0.455322 1445640255 -0.366211 0.421814 0.693237 0.455322 1445640255 -0.366211 0.421814 0.693237 0.455322 1445640255 -0.366211 0.421814 0.693237 0.455322 1445640255 -0.529114 0.382202 0.474243 0.590759 1445640255 -0.529114 0.382202 0.474243 0.590759 1445640255 -0.529114 0.382202 0.474243 0.590759 1445640255 -0.529114 0.382202 0.474243 0.590759 1445640255 -0.529114 0.382202 0.474243 0.590759 1445640255 -0.529114 0.382202 0.474243 0.590759 1445640255 -0.718567 0.220398 0.078003 0.654968 1445640255 -0.718567 0.220398 0.078003 0.654968 1445640255 -0.718567 0.220398 0.078003 0.654968 1445640255 -0.718567 0.220398 0.078003 0.654968 1445640255 -0.718567 0.220398 0.078003 0.654968 1445640255 -0.718567 0.220398 0.078003 0.654968 1445640255 -0.718567 0.220398 0.078003 0.654968 1445640255 -0.728088 -0.163147 -0.150879 0.648499 1445640255 -0.728088 -0.163147 -0.150879 0.648499 1445640255 -0.728088 -0.163147 -0.150879 0.648499 1445640255 -0.728088 -0.163147 -0.150879 0.648499 1445640255 -0.728088 -0.163147 -0.150879 0.648499 1445640255 -0.728088 -0.163147 -0.150879 0.648499 1445640255 -0.657837 -0.260803 -0.098389 0.699646 1445640255 -0.657837 -0.260803 -0.098389 0.699646 1445640255 -0.657837 -0.260803 -0.098389 0.699646 1445640255 -0.657837 -0.260803 -0.098389 0.699646 1445640255 -0.657837 -0.260803 -0.098389 0.699646 1445640255 -0.657837 -0.260803 -0.098389 0.699646 1445640255 -0.657837 -0.260803 -0.098389 0.699646 1445640255 -0.628479 -0.137512 -0.070923 0.762268 1445640255 -0.628479 -0.137512 -0.070923 0.762268 1445640255 -0.628479 -0.137512 -0.070923 0.762268 1445640255 -0.628479 -0.137512 -0.070923 0.762268 1445640255 -0.628479 -0.137512 -0.070923 0.762268 1445640255 -0.628479 -0.137512 -0.070923 0.762268 1445640255 -0.615417 0.013428 0.032349 0.787415 1445640255 -0.615417 0.013428 0.032349 0.787415 1445640255 -0.615417 0.013428 0.032349 0.787415 1445640255 -0.615417 0.013428 0.032349 0.787415 1445640255 -0.615417 0.013428 0.032349 0.787415 1445640255 -0.615417 0.013428 0.032349 0.787415 1445640255 -0.615417 0.013428 0.032349 0.787415 1445640255 -0.592651 0.162415 0.254028 0.746887 1445640255 -0.592651 0.162415 0.254028 0.746887 1445640255 -0.592651 0.162415 0.254028 0.746887 1445640255 -0.592651 0.162415 0.254028 0.746887 1445640255 -0.592651 0.162415 0.254028 0.746887 1445640255 -0.592651 0.162415 0.254028 0.746887 1445640255 -0.551819 0.298218 0.467468 0.622925 1445640255 -0.551819 0.298218 0.467468 0.622925 1445640255 -0.551819 0.298218 0.467468 0.622925 1445640255 -0.551819 0.298218 0.467468 0.622925 1445640255 -0.551819 0.298218 0.467468 0.622925 1445640255 -0.551819 0.298218 0.467468 0.622925 1445640255 -0.476135 0.418823 0.590149 0.499573 1445640255 -0.476135 0.418823 0.590149 0.499573 1445640255 -0.476135 0.418823 0.590149 0.499573 1445640255 -0.476135 0.418823 0.590149 0.499573 1445640255 -0.476135 0.418823 0.590149 0.499573 1445640255 -0.476135 0.418823 0.590149 0.499573 1445640255 -0.476135 0.418823 0.590149 0.499573 1445640255 -0.385437 0.506104 0.631714 0.442871 1445640255 -0.385437 0.506104 0.631714 0.442871 1445640255 -0.385437 0.506104 0.631714 0.442871 1445640255 -0.385437 0.506104 0.631714 0.442871 1445640255 -0.385437 0.506104 0.631714 0.442871 1445640255 -0.385437 0.506104 0.631714 0.442871 1445640255 -0.398254 0.514221 0.586548 0.482544 1445640255 -0.398254 0.514221 0.586548 0.482544 1445640255 -0.398254 0.514221 0.586548 0.482544 1445640255 -0.398254 0.514221 0.586548 0.482544 1445640255 -0.398254 0.514221 0.586548 0.482544 1445640255 -0.398254 0.514221 0.586548 0.482544 1445640255 -0.553528 0.441650 0.406128 0.577515 1445640255 -0.553528 0.441650 0.406128 0.577515 1445640255 -0.553528 0.441650 0.406128 0.577515 1445640255 -0.553528 0.441650 0.406128 0.577515 1445640255 -0.553528 0.441650 0.406128 0.577515 1445640255 -0.553528 0.441650 0.406128 0.577515 1445640255 -0.744690 0.231079 0.059631 0.623291 1445640255 -0.744690 0.231079 0.059631 0.623291 1445640255 -0.744690 0.231079 0.059631 0.623291 1445640255 -0.744690 0.231079 0.059631 0.623291 1445640255 -0.744690 0.231079 0.059631 0.623291 1445640255 -0.744690 0.231079 0.059631 0.623291 1445640255 -0.785706 -0.146851 -0.111755 0.590454 1445640255 -0.785706 -0.146851 -0.111755 0.590454 1445640255 -0.785706 -0.146851 -0.111755 0.590454 1445640255 -0.785706 -0.146851 -0.111755 0.590454 1445640255 -0.785706 -0.146851 -0.111755 0.590454 1445640255 -0.785706 -0.146851 -0.111755 0.590454 1445640255 -0.731689 -0.247192 -0.094604 0.628174 1445640255 -0.731689 -0.247192 -0.094604 0.628174 1445640255 -0.731689 -0.247192 -0.094604 0.628174 1445640255 -0.731689 -0.247192 -0.094604 0.628174 1445640255 -0.731689 -0.247192 -0.094604 0.628174 1445640255 -0.731689 -0.247192 -0.094604 0.628174 1445640256 -0.731689 -0.247192 -0.094604 0.628174 1445640256 -0.670105 -0.157532 -0.147461 0.710266 1445640256 -0.670105 -0.157532 -0.147461 0.710266 1445640256 -0.670105 -0.157532 -0.147461 0.710266 1445640256 -0.670105 -0.157532 -0.147461 0.710266 1445640256 -0.670105 -0.157532 -0.147461 0.710266 1445640256 -0.670105 -0.157532 -0.147461 0.710266 1445640256 -0.625061 -0.029724 -0.100098 0.773560 1445640256 -0.625061 -0.029724 -0.100098 0.773560 1445640256 -0.625061 -0.029724 -0.100098 0.773560 1445640256 -0.625061 -0.029724 -0.100098 0.773560 1445640256 -0.625061 -0.029724 -0.100098 0.773560 1445640256 -0.625061 -0.029724 -0.100098 0.773560 1445640256 -0.591614 0.106262 0.130554 0.788452 1445640256 -0.591614 0.106262 0.130554 0.788452 1445640256 -0.591614 0.106262 0.130554 0.788452 1445640256 -0.591614 0.106262 0.130554 0.788452 1445640256 -0.591614 0.106262 0.130554 0.788452 1445640256 -0.591614 0.106262 0.130554 0.788452 1445640256 -0.591614 0.106262 0.130554 0.788452 1445640256 -0.529968 0.252258 0.397766 0.705139 1445640256 -0.529968 0.252258 0.397766 0.705139 1445640256 -0.529968 0.252258 0.397766 0.705139 1445640256 -0.529968 0.252258 0.397766 0.705139 1445640256 -0.529968 0.252258 0.397766 0.705139 1445640256 -0.480896 0.345154 0.583008 0.556458 1445640256 -0.480896 0.345154 0.583008 0.556458 1445640256 -0.480896 0.345154 0.583008 0.556458 1445640256 -0.480896 0.345154 0.583008 0.556458 1445640256 -0.480896 0.345154 0.583008 0.556458 1445640256 -0.399597 0.473999 0.632080 0.464783 1445640256 -0.399597 0.473999 0.632080 0.464783 1445640256 -0.399597 0.473999 0.632080 0.464783 1445640256 -0.399597 0.473999 0.632080 0.464783 1445640256 -0.399597 0.473999 0.632080 0.464783 1445640256 -0.402222 0.524841 0.594849 0.457031 1445640256 -0.402222 0.524841 0.594849 0.457031 1445640256 -0.402222 0.524841 0.594849 0.457031 1445640256 -0.402222 0.524841 0.594849 0.457031 1445640256 -0.402222 0.524841 0.594849 0.457031 1445640256 -0.402222 0.524841 0.594849 0.457031 1445640256 -0.549377 0.459839 0.442444 0.539368 1445640256 -0.549377 0.459839 0.442444 0.539368 1445640256 -0.549377 0.459839 0.442444 0.539368 1445640256 -0.549377 0.459839 0.442444 0.539368 1445640256 -0.549377 0.459839 0.442444 0.539368 1445640256 -0.549377 0.459839 0.442444 0.539368 1445640256 -0.775635 0.167847 0.128845 0.594666 1445640256 -0.775635 0.167847 0.128845 0.594666 1445640256 -0.775635 0.167847 0.128845 0.594666 1445640256 -0.775635 0.167847 0.128845 0.594666 1445640256 -0.775635 0.167847 0.128845 0.594666 1445640256 -0.746582 -0.372070 0.006531 0.551514 1445640256 -0.746582 -0.372070 0.006531 0.551514 1445640256 -0.746582 -0.372070 0.006531 0.551514 1445640256 -0.746582 -0.372070 0.006531 0.551514 1445640256 -0.746582 -0.372070 0.006531 0.551514 1445640256 -0.746582 -0.372070 0.006531 0.551514 1445640256 -0.503662 -0.574890 0.152710 0.626526 1445640256 -0.503662 -0.574890 0.152710 0.626526 1445640256 -0.503662 -0.574890 0.152710 0.626526 1445640256 -0.503662 -0.574890 0.152710 0.626526 1445640256 -0.503662 -0.574890 0.152710 0.626526 1445640256 -0.503662 -0.574890 0.152710 0.626526 1445640256 -0.570801 -0.329407 -0.151978 0.736633 1445640256 -0.570801 -0.329407 -0.151978 0.736633 1445640256 -0.570801 -0.329407 -0.151978 0.736633 1445640256 -0.570801 -0.329407 -0.151978 0.736633 1445640256 -0.570801 -0.329407 -0.151978 0.736633 1445640256 -0.570801 -0.329407 -0.151978 0.736633 1445640256 -0.570801 -0.329407 -0.151978 0.736633 1445640256 -0.558899 -0.246643 -0.220703 0.760315 1445640256 -0.558899 -0.246643 -0.220703 0.760315 1445640256 -0.558899 -0.246643 -0.220703 0.760315 1445640256 -0.558899 -0.246643 -0.220703 0.760315 1445640256 -0.558899 -0.246643 -0.220703 0.760315 1445640256 -0.558899 -0.246643 -0.220703 0.760315 1445640256 -0.583740 -0.158936 -0.082581 0.791931 1445640256 -0.583740 -0.158936 -0.082581 0.791931 1445640256 -0.583740 -0.158936 -0.082581 0.791931 1445640256 -0.583740 -0.158936 -0.082581 0.791931 1445640256 -0.583740 -0.158936 -0.082581 0.791931 1445640256 -0.583740 -0.158936 -0.082581 0.791931 1445640256 -0.603577 -0.021362 0.052795 0.795288 1445640256 -0.603577 -0.021362 0.052795 0.795288 1445640256 -0.603577 -0.021362 0.052795 0.795288 1445640256 -0.603577 -0.021362 0.052795 0.795288 1445640256 -0.603577 -0.021362 0.052795 0.795288 1445640256 -0.603577 -0.021362 0.052795 0.795288 1445640256 -0.603577 -0.021362 0.052795 0.795288 1445640256 -0.611511 0.125610 0.230042 0.746582 1445640256 -0.611511 0.125610 0.230042 0.746582 1445640256 -0.611511 0.125610 0.230042 0.746582 1445640256 -0.611511 0.125610 0.230042 0.746582 1445640256 -0.611511 0.125610 0.230042 0.746582 1445640256 -0.611511 0.125610 0.230042 0.746582 1445640256 -0.604431 0.244019 0.411438 0.637024 1445640256 -0.604431 0.244019 0.411438 0.637024 1445640256 -0.604431 0.244019 0.411438 0.637024 1445640256 -0.604431 0.244019 0.411438 0.637024 1445640256 -0.604431 0.244019 0.411438 0.637024 1445640256 -0.604431 0.244019 0.411438 0.637024 1445640256 -0.546692 0.401550 0.505188 0.533508 1445640256 -0.546692 0.401550 0.505188 0.533508 1445640256 -0.546692 0.401550 0.505188 0.533508 1445640256 -0.546692 0.401550 0.505188 0.533508 1445640256 -0.546692 0.401550 0.505188 0.533508 1445640256 -0.546692 0.401550 0.505188 0.533508 1445640257 -0.527649 0.519043 0.432739 0.514648 1445640257 -0.527649 0.519043 0.432739 0.514648 1445640257 -0.527649 0.519043 0.432739 0.514648 1445640257 -0.527649 0.519043 0.432739 0.514648 1445640257 -0.527649 0.519043 0.432739 0.514648 1445640257 -0.527649 0.519043 0.432739 0.514648 1445640257 -0.694336 0.390259 0.250366 0.550354 1445640257 -0.694336 0.390259 0.250366 0.550354 1445640257 -0.694336 0.390259 0.250366 0.550354 1445640257 -0.694336 0.390259 0.250366 0.550354 1445640257 -0.694336 0.390259 0.250366 0.550354 1445640257 -0.815430 0.021423 -0.018188 0.578247 1445640257 -0.815430 0.021423 -0.018188 0.578247 1445640257 -0.815430 0.021423 -0.018188 0.578247 1445640257 -0.815430 0.021423 -0.018188 0.578247 1445640257 -0.815430 0.021423 -0.018188 0.578247 1445640257 -0.815430 0.021423 -0.018188 0.578247 1445640257 -0.815430 0.021423 -0.018188 0.578247 1445640257 -0.721863 -0.323669 -0.019470 0.611389 1445640257 -0.721863 -0.323669 -0.019470 0.611389 1445640257 -0.721863 -0.323669 -0.019470 0.611389 1445640257 -0.721863 -0.323669 -0.019470 0.611389 1445640257 -0.721863 -0.323669 -0.019470 0.611389 1445640257 -0.721863 -0.323669 -0.019470 0.611389 1445640257 -0.606934 -0.319153 0.103333 0.720459 1445640257 -0.606934 -0.319153 0.103333 0.720459 1445640257 -0.606934 -0.319153 0.103333 0.720459 1445640257 -0.606934 -0.319153 0.103333 0.720459 1445640257 -0.606934 -0.319153 0.103333 0.720459 1445640257 -0.606934 -0.319153 0.103333 0.720459 1445640257 -0.606934 -0.319153 0.103333 0.720459 1445640257 -0.595520 -0.131836 0.066223 0.789673 1445640257 -0.595520 -0.131836 0.066223 0.789673 1445640257 -0.595520 -0.131836 0.066223 0.789673 1445640257 -0.595520 -0.131836 0.066223 0.789673 1445640257 -0.595520 -0.131836 0.066223 0.789673 1445640257 -0.595520 -0.131836 0.066223 0.789673 1445640257 -0.570190 0.012451 0.212463 0.793457 1445640257 -0.570190 0.012451 0.212463 0.793457 1445640257 -0.570190 0.012451 0.212463 0.793457 1445640257 -0.570190 0.012451 0.212463 0.793457 1445640257 -0.570190 0.012451 0.212463 0.793457 1445640257 -0.570190 0.012451 0.212463 0.793457 1445640257 -0.522705 0.178894 0.378662 0.742493 1445640257 -0.522705 0.178894 0.378662 0.742493 1445640257 -0.522705 0.178894 0.378662 0.742493 1445640257 -0.522705 0.178894 0.378662 0.742493 1445640257 -0.522705 0.178894 0.378662 0.742493 1445640257 -0.522705 0.178894 0.378662 0.742493 1445640257 -0.442261 0.348389 0.513672 0.647400 1445640257 -0.442261 0.348389 0.513672 0.647400 1445640257 -0.442261 0.348389 0.513672 0.647400 1445640257 -0.442261 0.348389 0.513672 0.647400 1445640257 -0.442261 0.348389 0.513672 0.647400 1445640257 -0.442261 0.348389 0.513672 0.647400 1445640257 -0.365417 0.456543 0.616699 0.526978 1445640257 -0.365417 0.456543 0.616699 0.526978 1445640257 -0.365417 0.456543 0.616699 0.526978 1445640257 -0.365417 0.456543 0.616699 0.526978 1445640257 -0.365417 0.456543 0.616699 0.526978 1445640257 -0.365417 0.456543 0.616699 0.526978 1445640257 -0.365417 0.456543 0.616699 0.526978 1445640257 -0.323792 0.527405 0.627380 0.472534 1445640257 -0.323792 0.527405 0.627380 0.472534 1445640257 -0.323792 0.527405 0.627380 0.472534 1445640257 -0.323792 0.527405 0.627380 0.472534 1445640257 -0.323792 0.527405 0.627380 0.472534 1445640257 -0.323792 0.527405 0.627380 0.472534 1445640257 -0.424438 0.526917 0.528503 0.512634 1445640257 -0.424438 0.526917 0.528503 0.512634 1445640257 -0.424438 0.526917 0.528503 0.512634 1445640257 -0.424438 0.526917 0.528503 0.512634 1445640257 -0.424438 0.526917 0.528503 0.512634 1445640257 -0.424438 0.526917 0.528503 0.512634 1445640257 -0.616333 0.427246 0.266602 0.605408 1445640257 -0.616333 0.427246 0.266602 0.605408 1445640257 -0.616333 0.427246 0.266602 0.605408 1445640257 -0.616333 0.427246 0.266602 0.605408 1445640257 -0.616333 0.427246 0.266602 0.605408 1445640257 -0.616333 0.427246 0.266602 0.605408 1445640257 -0.762512 0.107361 -0.107544 0.628845 1445640257 -0.762512 0.107361 -0.107544 0.628845 1445640257 -0.762512 0.107361 -0.107544 0.628845 1445640257 -0.762512 0.107361 -0.107544 0.628845 1445640257 -0.762512 0.107361 -0.107544 0.628845 1445640257 -0.762512 0.107361 -0.107544 0.628845 1445640257 -0.721069 -0.273926 -0.108887 0.627075 1445640257 -0.721069 -0.273926 -0.108887 0.627075 1445640257 -0.721069 -0.273926 -0.108887 0.627075 1445640257 -0.721069 -0.273926 -0.108887 0.627075 1445640257 -0.721069 -0.273926 -0.108887 0.627075 1445640257 -0.721069 -0.273926 -0.108887 0.627075 1445640257 -0.669250 -0.164978 -0.091248 0.718750 1445640257 -0.669250 -0.164978 -0.091248 0.718750 1445640257 -0.669250 -0.164978 -0.091248 0.718750 1445640257 -0.669250 -0.164978 -0.091248 0.718750 1445640257 -0.669250 -0.164978 -0.091248 0.718750 1445640257 -0.669250 -0.164978 -0.091248 0.718750 1445640257 -0.669250 -0.164978 -0.091248 0.718750 1445640257 -0.654785 -0.038208 0.009338 0.754761 1445640257 -0.654785 -0.038208 0.009338 0.754761 1445640257 -0.654785 -0.038208 0.009338 0.754761 1445640257 -0.654785 -0.038208 0.009338 0.754761 1445640257 -0.654785 -0.038208 0.009338 0.754761 1445640257 -0.647949 0.082153 0.174500 0.736816 1445640257 -0.647949 0.082153 0.174500 0.736816 1445640257 -0.647949 0.082153 0.174500 0.736816 1445640257 -0.647949 0.082153 0.174500 0.736816 1445640257 -0.647949 0.082153 0.174500 0.736816 1445640257 -0.647949 0.082153 0.174500 0.736816 1445640257 -0.647949 0.082153 0.174500 0.736816 1445640257 -0.635986 0.218384 0.337891 0.658508 1445640258 -0.635986 0.218384 0.337891 0.658508 1445640258 -0.635986 0.218384 0.337891 0.658508 1445640258 -0.635986 0.218384 0.337891 0.658508 1445640258 -0.635986 0.218384 0.337891 0.658508 1445640258 -0.603333 0.336670 0.458618 0.558777 1445640258 -0.603333 0.336670 0.458618 0.558777 1445640258 -0.603333 0.336670 0.458618 0.558777 1445640258 -0.603333 0.336670 0.458618 0.558777 1445640258 -0.603333 0.336670 0.458618 0.558777 1445640258 -0.603333 0.336670 0.458618 0.558777 1445640258 -0.550842 0.429688 0.523987 0.487122 1445640258 -0.550842 0.429688 0.523987 0.487122 1445640258 -0.550842 0.429688 0.523987 0.487122 1445640258 -0.550842 0.429688 0.523987 0.487122 1445640258 -0.550842 0.429688 0.523987 0.487122 1445640258 -0.550842 0.429688 0.523987 0.487122 1445640258 -0.550842 0.429688 0.523987 0.487122 1445640258 -0.534058 0.470703 0.527771 0.463318 1445640258 -0.534058 0.470703 0.527771 0.463318 1445640258 -0.534058 0.470703 0.527771 0.463318 1445640258 -0.534058 0.470703 0.527771 0.463318 1445640258 -0.534058 0.470703 0.527771 0.463318 1445640258 -0.534058 0.470703 0.527771 0.463318 1445640258 -0.602417 0.420898 0.493774 0.464844 1445640258 -0.602417 0.420898 0.493774 0.464844 1445640258 -0.602417 0.420898 0.493774 0.464844 1445640258 -0.602417 0.420898 0.493774 0.464844 1445640258 -0.602417 0.420898 0.493774 0.464844 1445640258 -0.602417 0.420898 0.493774 0.464844 1445640258 -0.602417 0.420898 0.493774 0.464844 1445640258 -0.726868 0.315857 0.356445 0.494751 1445640258 -0.726868 0.315857 0.356445 0.494751 1445640258 -0.726868 0.315857 0.356445 0.494751 1445640258 -0.726868 0.315857 0.356445 0.494751 1445640258 -0.726868 0.315857 0.356445 0.494751 1445640258 -0.726868 0.315857 0.356445 0.494751 1445640258 -0.838318 0.141235 0.097229 0.517517 1445640258 -0.838318 0.141235 0.097229 0.517517 1445640258 -0.838318 0.141235 0.097229 0.517517 1445640258 -0.838318 0.141235 0.097229 0.517517 1445640258 -0.838318 0.141235 0.097229 0.517517 1445640258 -0.838318 0.141235 0.097229 0.517517 1445640258 -0.823486 -0.143433 -0.083313 0.542603 1445640258 -0.823486 -0.143433 -0.083313 0.542603 1445640258 -0.823486 -0.143433 -0.083313 0.542603 1445640258 -0.823486 -0.143433 -0.083313 0.542603 1445640258 -0.823486 -0.143433 -0.083313 0.542603 1445640258 -0.823486 -0.143433 -0.083313 0.542603 1445640258 -0.753052 -0.247070 -0.058838 0.606995 1445640258 -0.753052 -0.247070 -0.058838 0.606995 1445640258 -0.753052 -0.247070 -0.058838 0.606995 1445640258 -0.753052 -0.247070 -0.058838 0.606995 1445640258 -0.753052 -0.247070 -0.058838 0.606995 1445640258 -0.753052 -0.247070 -0.058838 0.606995 1445640258 -0.753052 -0.247070 -0.058838 0.606995 1445640258 -0.721375 -0.148560 -0.096008 0.669617 1445640258 -0.721375 -0.148560 -0.096008 0.669617 1445640258 -0.721375 -0.148560 -0.096008 0.669617 1445640258 -0.721375 -0.148560 -0.096008 0.669617 1445640258 -0.721375 -0.148560 -0.096008 0.669617 1445640258 -0.721375 -0.148560 -0.096008 0.669617 1445640258 -0.704590 -0.055298 -0.024109 0.707031 1445640258 -0.704590 -0.055298 -0.024109 0.707031 1445640258 -0.704590 -0.055298 -0.024109 0.707031 1445640258 -0.704590 -0.055298 -0.024109 0.707031 1445640258 -0.704590 -0.055298 -0.024109 0.707031 1445640258 -0.704590 -0.055298 -0.024109 0.707031 1445640258 -0.701599 0.057129 0.098633 0.703369 1445640258 -0.701599 0.057129 0.098633 0.703369 1445640258 -0.701599 0.057129 0.098633 0.703369 1445640258 -0.701599 0.057129 0.098633 0.703369 1445640258 -0.701599 0.057129 0.098633 0.703369 1445640258 -0.686157 0.192749 0.223145 0.664978 1445640258 -0.686157 0.192749 0.223145 0.664978 1445640258 -0.686157 0.192749 0.223145 0.664978 1445640258 -0.686157 0.192749 0.223145 0.664978 1445640258 -0.686157 0.192749 0.223145 0.664978 1445640258 -0.686157 0.192749 0.223145 0.664978 1445640258 -0.648254 0.301758 0.367432 0.594666 1445640258 -0.648254 0.301758 0.367432 0.594666 1445640258 -0.648254 0.301758 0.367432 0.594666 1445640258 -0.648254 0.301758 0.367432 0.594666 1445640258 -0.648254 0.301758 0.367432 0.594666 1445640258 -0.648254 0.301758 0.367432 0.594666 1445640258 -0.588013 0.383850 0.500488 0.506287 1445640258 -0.588013 0.383850 0.500488 0.506287 1445640258 -0.588013 0.383850 0.500488 0.506287 1445640258 -0.588013 0.383850 0.500488 0.506287 1445640258 -0.588013 0.383850 0.500488 0.506287 1445640258 -0.588013 0.383850 0.500488 0.506287 1445640258 -0.506042 0.470825 0.554504 0.463379 1445640258 -0.506042 0.470825 0.554504 0.463379 1445640258 -0.506042 0.470825 0.554504 0.463379 1445640258 -0.506042 0.470825 0.554504 0.463379 1445640258 -0.506042 0.470825 0.554504 0.463379 1445640258 -0.506042 0.470825 0.554504 0.463379 1445640258 -0.573181 0.468872 0.447144 0.501587 1445640258 -0.573181 0.468872 0.447144 0.501587 1445640258 -0.573181 0.468872 0.447144 0.501587 1445640258 -0.573181 0.468872 0.447144 0.501587 1445640258
[truncated: 170,538 more chars]
