# Supplementary material for: Quaternion-Based Gesture Recognition Using Wireless Wearable Motion Capture Sensors
Source: Sensors (Basel). 2016 Apr 28;16(5):605. doi: 10.3390/s16050605 (PMC4883296; doi:10.3390/s16050605)
Supplement: Supplementary file 1 [file sensors-16-00605-s001.zip › MultiSensorGestureData/P11/3. Throw/Training18.txt]

0.723022 -0.250488 0.546387 0.340393 1445640163 0.723022 -0.250488 0.546387 0.340393 1445640163 0.723022 -0.250488 0.546387 0.340393 1445640163 0.723022 -0.250488 0.546387 0.340393 1445640163 0.725769 -0.252197 0.546021 0.333862 1445640163 0.725769 -0.252197 0.546021 0.333862 1445640163 0.725769 -0.252197 0.546021 0.333862 1445640163 0.725769 -0.252197 0.546021 0.333862 1445640163 0.725769 -0.252197 0.546021 0.333862 1445640163 0.725769 -0.252197 0.546021 0.333862 1445640163 0.723083 -0.261108 0.540222 0.342102 1445640163 0.723083 -0.261108 0.540222 0.342102 1445640163 0.723083 -0.261108 0.540222 0.342102 1445640163 0.723083 -0.261108 0.540222 0.342102 1445640163 0.721863 -0.263306 0.537109 0.347900 1445640163 0.721863 -0.263306 0.537109 0.347900 1445640163 0.721863 -0.263306 0.537109 0.347900 1445640163 0.721863 -0.263306 0.537109 0.347900 1445640163 0.721863 -0.263306 0.537109 0.347900 1445640163 0.721863 -0.263306 0.537109 0.347900 1445640163 0.720764 -0.265991 0.532104 0.355774 1445640163 0.720764 -0.265991 0.532104 0.355774 1445640163 0.720764 -0.265991 0.532104 0.355774 1445640163 0.720764 -0.265991 0.532104 0.355774 1445640163 0.720764 -0.265991 0.532104 0.355774 1445640163 0.720764 -0.265991 0.532104 0.355774 1445640163 0.717163 -0.263611 0.530701 0.366699 1445640163 0.717163 -0.263611 0.530701 0.366699 1445640163 0.717163 -0.263611 0.530701 0.366699 1445640163 0.717163 -0.263611 0.530701 0.366699 1445640163 0.717163 -0.263611 0.530701 0.366699 1445640163 0.717163 -0.263611 0.530701 0.366699 1445640163 0.716309 -0.244995 0.541016 0.366272 1445640163 0.716309 -0.244995 0.541016 0.366272 1445640163 0.716309 -0.244995 0.541016 0.366272 1445640164 0.716309 -0.244995 0.541016 0.366272 1445640164 0.716309 -0.244995 0.541016 0.366272 1445640164 0.716309 -0.244995 0.541016 0.366272 1445640164 0.711609 -0.234741 0.542236 0.380066 1445640164 0.711609 -0.234741 0.542236 0.380066 1445640164 0.711609 -0.234741 0.542236 0.380066 1445640164 0.711609 -0.234741 0.542236 0.380066 1445640164 0.711609 -0.234741 0.542236 0.380066 1445640164 0.698425 -0.242798 0.534546 0.409180 1445640164 0.698425 -0.242798 0.534546 0.409180 1445640164 0.698425 -0.242798 0.534546 0.409180 1445640164 0.698425 -0.242798 0.534546 0.409180 1445640164 0.698425 -0.242798 0.534546 0.409180 1445640164 0.698425 -0.242798 0.534546 0.409180 1445640164 0.680176 -0.260620 0.524719 0.440491 1445640164 0.680176 -0.260620 0.524719 0.440491 1445640164 0.680176 -0.260620 0.524719 0.440491 1445640164 0.680176 -0.260620 0.524719 0.440491 1445640164 0.680176 -0.260620 0.524719 0.440491 1445640164 0.680176 -0.260620 0.524719 0.440491 1445640164 0.680176 -0.260620 0.524719 0.440491 1445640164 0.663330 -0.278748 0.513306 0.467651 1445640164 0.663330 -0.278748 0.513306 0.467651 1445640164 0.663330 -0.278748 0.513306 0.467651 1445640164 0.663330 -0.278748 0.513306 0.467651 1445640164 0.649658 -0.293884 0.505432 0.485840 1445640164 0.649658 -0.293884 0.505432 0.485840 1445640164 0.649658 -0.293884 0.505432 0.485840 1445640164 0.649658 -0.293884 0.505432 0.485840 1445640164 0.649658 -0.293884 0.505432 0.485840 1445640164 0.649658 -0.293884 0.505432 0.485840 1445640164 0.643921 -0.301880 0.504089 0.489990 1445640164 0.643921 -0.301880 0.504089 0.489990 1445640164 0.643921 -0.301880 0.504089 0.489990 1445640164 0.643921 -0.301880 0.504089 0.489990 1445640164 0.643921 -0.301880 0.504089 0.489990 1445640164 0.643921 -0.301880 0.504089 0.489990 1445640164 0.644714 -0.306824 0.508301 0.481445 1445640164 0.644714 -0.306824 0.508301 0.481445 1445640164 0.644714 -0.306824 0.508301 0.481445 1445640164 0.644714 -0.306824 0.508301 0.481445 1445640164 0.644714 -0.306824 0.508301 0.481445 1445640164 0.644714 -0.306824 0.508301 0.481445 1445640164 0.643433 -0.308228 0.511841 0.478394 1445640164 0.643433 -0.308228 0.511841 0.478394 1445640164 0.643433 -0.308228 0.511841 0.478394 1445640164 0.643433 -0.308228 0.511841 0.478394 1445640164 0.643433 -0.308228 0.511841 0.478394 1445640164 0.643433 -0.308228 0.511841 0.478394 1445640164 0.635193 -0.314087 0.501831 0.495972 1445640164 0.635193 -0.314087 0.501831 0.495972 1445640164 0.635193 -0.314087 0.501831 0.495972 1445640164 0.635193 -0.314087 0.501831 0.495972 1445640164 0.635193 -0.314087 0.501831 0.495972 1445640164 0.635193 -0.314087 0.501831 0.495972 1445640164 0.624146 -0.315857 0.495911 0.514404 1445640164 0.624146 -0.315857 0.495911 0.514404 1445640164 0.624146 -0.315857 0.495911 0.514404 1445640164 0.624146 -0.315857 0.495911 0.514404 1445640164 0.624146 -0.315857 0.495911 0.514404 1445640164 0.624146 -0.315857 0.495911 0.514404 1445640164 0.624146 -0.315857 0.495911 0.514404 1445640164 0.629089 -0.288696 0.518982 0.501526 1445640164 0.629089 -0.288696 0.518982 0.501526 1445640164 0.629089 -0.288696 0.518982 0.501526 1445640164 0.629089 -0.288696 0.518982 0.501526 1445640164 0.629089 -0.288696 0.518982 0.501526 1445640164 0.635193 -0.267334 0.528320 0.495789 1445640164 0.635193 -0.267334 0.528320 0.495789 1445640164 0.635193 -0.267334 0.528320 0.495789 1445640164 0.635193 -0.267334 0.528320 0.495789 1445640164 0.635193 -0.267334 0.528320 0.495789 1445640164 0.635193 -0.267334 0.528320 0.495789 1445640164 0.639221 -0.264343 0.524414 0.496399 1445640164 0.639221 -0.264343 0.524414 0.496399 1445640164 0.639221 -0.264343 0.524414 0.496399 1445640164 0.639221 -0.264343 0.524414 0.496399 1445640164 0.639221 -0.264343 0.524414 0.496399 1445640164 0.639221 -0.264343 0.524414 0.496399 1445640164 0.639221 -0.264343 0.524414 0.496399 1445640164 0.645020 -0.258484 0.525330 0.490967 1445640164 0.645020 -0.258484 0.525330 0.490967 1445640164 0.645020 -0.258484 0.525330 0.490967 1445640164 0.645020 -0.258484 0.525330 0.490967 1445640164 0.645020 -0.258484 0.525330 0.490967 1445640164 0.645020 -0.258484 0.525330 0.490967 1445640164 0.651917 -0.257385 0.524048 0.483826 1445640164 0.651917 -0.257385 0.524048 0.483826 1445640164 0.651917 -0.257385 0.524048 0.483826 1445640164 0.651917 -0.257385 0.524048 0.483826 1445640164 0.651917 -0.257385 0.524048 0.483826 1445640164 0.651917 -0.257385 0.524048 0.483826 1445640164 0.663879 -0.259277 0.522888 0.467468 1445640164 0.663879 -0.259277 0.522888 0.467468 1445640164 0.663879 -0.259277 0.522888 0.467468 1445640164 0.663879 -0.259277 0.522888 0.467468 1445640164 0.663879 -0.259277 0.522888 0.467468 1445640164 0.663879 -0.259277 0.522888 0.467468 1445640164 0.675354 -0.256653 0.523987 0.450928 1445640164 0.675354 -0.256653 0.523987 0.450928 1445640164 0.675354 -0.256653 0.523987 0.450928 1445640164 0.675354 -0.256653 0.523987 0.450928 1445640164 0.675354 -0.256653 0.523987 0.450928 1445640164 0.681580 -0.260803 0.519714 0.444092 1445640164 0.681580 -0.260803 0.519714 0.444092 1445640164 0.681580 -0.260803 0.519714 0.444092 1445640164 0.681580 -0.260803 0.519714 0.444092 1445640165 0.681580 -0.260803 0.519714 0.444092 1445640165 0.681580 -0.260803 0.519714 0.444092 1445640165 0.687134 -0.262329 0.519470 0.434814 1445640165 0.687134 -0.262329 0.519470 0.434814 1445640165 0.687134 -0.262329 0.519470 0.434814 1445640165 0.687134 -0.262329 0.519470 0.434814 1445640165 0.687134 -0.262329 0.519470 0.434814 1445640165 0.687134 -0.262329 0.519470 0.434814 1445640165 0.687134 -0.262329 0.519470 0.434814 1445640165 0.684753 -0.265259 0.515503 0.441467 1445640165 0.684753 -0.265259 0.515503 0.441467 1445640165 0.684753 -0.265259 0.515503 0.441467 1445640165 0.684753 -0.265259 0.515503 0.441467 1445640165 0.684753 -0.265259 0.515503 0.441467 1445640165 0.684753 -0.265259 0.515503 0.441467 1445640165 0.666077 -0.282043 0.508240 0.467346 1445640165 0.666077 -0.282043 0.508240 0.467346 1445640165 0.666077 -0.282043 0.508240 0.467346 1445640165 0.666077 -0.282043 0.508240 0.467346 1445640165 0.658936 -0.274170 0.525879 0.462585 1445640165 0.658936 -0.274170 0.525879 0.462585 1445640165 0.658936 -0.274170 0.525879 0.462585 1445640165 0.658936 -0.274170 0.525879 0.462585 1445640165 0.658936 -0.274170 0.525879 0.462585 1445640165 0.658936 -0.274170 0.525879 0.462585 1445640165 0.659180 -0.257874 0.541138 0.453918 1445640165 0.659180 -0.257874 0.541138 0.453918 1445640165 0.659180 -0.257874 0.541138 0.453918 1445640165 0.659180 -0.257874 0.541138 0.453918 1445640165 0.659180 -0.257874 0.541138 0.453918 1445640165 0.659180 -0.257874 0.541138 0.453918 1445640165 0.650879 -0.262085 0.542053 0.462341 1445640165 0.650879 -0.262085 0.542053 0.462341 1445640165 0.650879 -0.262085 0.542053 0.462341 1445640165 0.650879 -0.262085 0.542053 0.462341 1445640165 0.650879 -0.262085 0.542053 0.462341 1445640165 0.650879 -0.262085 0.542053 0.462341 1445640165 0.646301 -0.262085 0.544861 0.465393 1445640165 0.646301 -0.262085 0.544861 0.465393 1445640165 0.646301 -0.262085 0.544861 0.465393 1445640165 0.646301 -0.262085 0.544861 0.465393 1445640165 0.646301 -0.262085 0.544861 0.465393 1445640165 0.646301 -0.262085 0.544861 0.465393 1445640165 0.644592 -0.263916 0.541260 0.471008 1445640165 0.644592 -0.263916 0.541260 0.471008 1445640165 0.644592 -0.263916 0.541260 0.471008 1445640165 0.644592 -0.263916 0.541260 0.471008 1445640165 0.644592 -0.263916 0.541260 0.471008 1445640165 0.644592 -0.263916 0.541260 0.471008 1445640165 0.645508 -0.265381 0.534973 0.476074 1445640165 0.645508 -0.265381 0.534973 0.476074 1445640165 0.645508 -0.265381 0.534973 0.476074 1445640165 0.650330 -0.261475 0.532471 0.474426 1445640165 0.650330 -0.261475 0.532471 0.474426 1445640165 0.650330 -0.261475 0.532471 0.474426 1445640165 0.650330 -0.261475 0.532471 0.474426 1445640165 0.650330 -0.261475 0.532471 0.474426 1445640165 0.654724 -0.265991 0.529785 0.468872 1445640165 0.654724 -0.265991 0.529785 0.468872 1445640165 0.654724 -0.265991 0.529785 0.468872 1445640165 0.654724 -0.265991 0.529785 0.468872 1445640165 0.654724 -0.265991 0.529785 0.468872 1445640165 0.654724 -0.265991 0.529785 0.468872 1445640165 0.654724 -0.265991 0.529785 0.468872 1445640165 0.660645 -0.267822 0.527649 0.461853 1445640165 0.660645 -0.267822 0.527649 0.461853 1445640165 0.660645 -0.267822 0.527649 0.461853 1445640165 0.660645 -0.267822 0.527649 0.461853 1445640165 0.660645 -0.267822 0.527649 0.461853 1445640165 0.660645 -0.267822 0.527649 0.461853 1445640165 0.657104 -0.279175 0.518066 0.470947 1445640165 0.657104 -0.279175 0.518066 0.470947 1445640165 0.657104 -0.279175 0.518066 0.470947 1445640165 0.657104 -0.279175 0.518066 0.470947 1445640165 0.657104 -0.279175 0.518066 0.470947 1445640165 0.657104 -0.279175 0.518066 0.470947 1445640165 0.646301 -0.292419 0.513672 0.482544 1445640165 0.646301 -0.292419 0.513672 0.482544 1445640165 0.646301 -0.292419 0.513672 0.482544 1445640165 0.646301 -0.292419 0.513672 0.482544 1445640165 0.646301 -0.292419 0.513672 0.482544 1445640165 0.647339 -0.277710 0.525696 0.476868 1445640165 0.647339 -0.277710 0.525696 0.476868 1445640165 0.647339 -0.277710 0.525696 0.476868 1445640165 0.647339 -0.277710 0.525696 0.476868 1445640165 0.647339 -0.277710 0.525696 0.476868 1445640165 0.647339 -0.277710 0.525696 0.476868 1445640165 0.651062 -0.264038 0.534790 0.469421 1445640165 0.651062 -0.264038 0.534790 0.469421 1445640165 0.651062 -0.264038 0.534790 0.469421 1445640165 0.651062 -0.264038 0.534790 0.469421 1445640165 0.651062 -0.264038 0.534790 0.469421 1445640165 0.651062 -0.264038 0.534790 0.469421 1445640165 0.652771 -0.265564 0.532593 0.468628 1445640165 0.652771 -0.265564 0.532593 0.468628 1445640165 0.652771 -0.265564 0.532593 0.468628 1445640165 0.652771 -0.265564 0.532593 0.468628 1445640165 0.652771 -0.265564 0.532593 0.468628 1445640165 0.652771 -0.265564 0.532593 0.468628 1445640165 0.655823 -0.264893 0.534180 0.462952 1445640165 0.655823 -0.264893 0.534180 0.462952 1445640165 0.655823 -0.264893 0.534180 0.462952 1445640165 0.655823 -0.264893 0.534180 0.462952 1445640165 0.655823 -0.264893 0.534180 0.462952 1445640166 0.655823 -0.264893 0.534180 0.462952 1445640166 0.661621 -0.257935 0.537537 0.454590 1445640166 0.661621 -0.257935 0.537537 0.454590 1445640166 0.661621 -0.257935 0.537537 0.454590 1445640166 0.661621 -0.257935 0.537537 0.454590 1445640166 0.661621 -0.257935 0.537537 0.454590 1445640166 0.668640 -0.255371 0.537842 0.445374 1445640166 0.668640 -0.255371 0.537842 0.445374 1445640166 0.668640 -0.255371 0.537842 0.445374 1445640166 0.668640 -0.255371 0.537842 0.445374 1445640166 0.668640 -0.255371 0.537842 0.445374 1445640166 0.668640 -0.255371 0.537842 0.445374 1445640166 0.674622 -0.254700 0.538025 0.436462 1445640166 0.674622 -0.254700 0.538025 0.436462 1445640166 0.674622 -0.254700 0.538025 0.436462 1445640166 0.674622 -0.254700 0.538025 0.436462 1445640166 0.674622 -0.254700 0.538025 0.436462 1445640166 0.674622 -0.254700 0.538025 0.436462 1445640166 0.674622 -0.254700 0.538025 0.436462 1445640166 0.679199 -0.256287 0.535645 0.431274 1445640166 0.679199 -0.256287 0.535645 0.431274 1445640166 0.679199 -0.256287 0.535645 0.431274 1445640166 0.679199 -0.256287 0.535645 0.431274 1445640166 0.679199 -0.256287 0.535645 0.431274 1445640166 0.679199 -0.256287 0.535645 0.431274 1445640166 0.681091 -0.259155 0.533813 0.428833 1445640166 0.681091 -0.259155 0.533813 0.428833 1445640166 0.681091 -0.259155 0.533813 0.428833 1445640166 0.681091 -0.259155 0.533813 0.428833 1445640166 0.671326 -0.270386 0.524353 0.448547 1445640166 0.671326 -0.270386 0.524353 0.448547 1445640166 0.671326 -0.270386 0.524353 0.448547 1445640166 0.671326 -0.270386 0.524353 0.448547 1445640166 0.671326 -0.270386 0.524353 0.448547 1445640166 0.656250 -0.280396 0.522217 0.466858 1445640166 0.656250 -0.280396 0.522217 0.466858 1445640166 0.656250 -0.280396 0.522217 0.466858 1445640166 0.656250 -0.280396 0.522217 0.466858 1445640166 0.656250 -0.280396 0.522217 0.466858 1445640166 0.656250 -0.280396 0.522217 0.466858 1445640166 0.660461 -0.254944 0.545532 0.448364 1445640166 0.660461 -0.254944 0.545532 0.448364 1445640166 0.660461 -0.254944 0.545532 0.448364 1445640166 0.660461 -0.254944 0.545532 0.448364 1445640166 0.660461 -0.254944 0.545532 0.448364 1445640166 0.660461 -0.254944 0.545532 0.448364 1445640166 0.662109 -0.243164 0.551697 0.445007 1445640166 0.662109 -0.243164 0.551697 0.445007 1445640166 0.662109 -0.243164 0.551697 0.445007 1445640166 0.662109 -0.243164 0.551697 0.445007 1445640166 0.661194 -0.244324 0.550781 0.446838 1445640166 0.661194 -0.244324 0.550781 0.446838 1445640166 0.661194 -0.244324 0.550781 0.446838 1445640166 0.661194 -0.244324 0.550781 0.446838 1445640166 0.661194 -0.244324 0.550781 0.446838 1445640166 0.661194 -0.244324 0.550781 0.446838 1445640166 0.664368 -0.237122 0.554504 0.441345 1445640166 0.664368 -0.237122 0.554504 0.441345 1445640166 0.664368 -0.237122 0.554504 0.441345 1445640166 0.664368 -0.237122 0.554504 0.441345 1445640166 0.664368 -0.237122 0.554504 0.441345 1445640166 0.664368 -0.237122 0.554504 0.441345 1445640166 0.664368 -0.237122 0.554504 0.441345 1445640166 0.667053 -0.231934 0.554871 0.439636 1445640166 0.667053 -0.231934 0.554871 0.439636 1445640166 0.667053 -0.231934 0.554871 0.439636 1445640166 0.667053 -0.231934 0.554871 0.439636 1445640166 0.667053 -0.231934 0.554871 0.439636 1445640166 0.671021 -0.234802 0.549316 0.439026 1445640166 0.671021 -0.234802 0.549316 0.439026 1445640166 0.671021 -0.234802 0.549316 0.439026 1445640166 0.671021 -0.234802 0.549316 0.439026 1445640166 0.671021 -0.234802 0.549316 0.439026 1445640166 0.676147 -0.240540 0.540894 0.438538 1445640166 0.676147 -0.240540 0.540894 0.438538 1445640166 0.676147 -0.240540 0.540894 0.438538 1445640166 0.676147 -0.240540 0.540894 0.438538 1445640166 0.676147 -0.240540 0.540894 0.438538 1445640166 0.676147 -0.240540 0.540894 0.438538 1445640166 0.676147 -0.240540 0.540894 0.438538 1445640166 0.681641 -0.249023 0.534058 0.433594 1445640166 0.681641 -0.249023 0.534058 0.433594 1445640166 0.681641 -0.249023 0.534058 0.433594 1445640166 0.681641 -0.249023 0.534058 0.433594 1445640166 0.681641 -0.249023 0.534058 0.433594 1445640166 0.686035 -0.258423 0.529663 0.426575 1445640166 0.686035 -0.258423 0.529663 0.426575 1445640166 0.686035 -0.258423 0.529663 0.426575 1445640166 0.686035 -0.258423 0.529663 0.426575 1445640166 0.686035 -0.258423 0.529663 0.426575 1445640166 0.686035 -0.258423 0.529663 0.426575 1445640166 0.686035 -0.258423 0.529663 0.426575 1445640166 0.681335 -0.270935 0.520020 0.437988 1445640166 0.681335 -0.270935 0.520020 0.437988 1445640166 0.681335 -0.270935 0.520020 0.437988 1445640166 0.681335 -0.270935 0.520020 0.437988 1445640166 0.681335 -0.270935 0.520020 0.437988 1445640166 0.681335 -0.270935 0.520020 0.437988 1445640166 0.670776 -0.282959 0.517639 0.449402 1445640166 0.670776 -0.282959 0.517639 0.449402 1445640166 0.670776 -0.282959 0.517639 0.449402 1445640166 0.670776 -0.282959 0.517639 0.449402 1445640166 0.670776 -0.282959 0.517639 0.449402 1445640166 0.670776 -0.282959 0.517639 0.449402 1445640167 0.675415 -0.259155 0.541382 0.428345 1445640167 0.675415 -0.259155 0.541382 0.428345 1445640167 0.675415 -0.259155 0.541382 0.428345 1445640167 0.675415 -0.259155 0.541382 0.428345 1445640167 0.675415 -0.259155 0.541382 0.428345 1445640167 0.675415 -0.259155 0.541382 0.428345 1445640167 0.675415 -0.259155 0.541382 0.428345 1445640167 0.675537 -0.244080 0.551147 0.424561 1445640167 0.675537 -0.244080 0.551147 0.424561 1445640167 0.675537 -0.244080 0.551147 0.424561 1445640167 0.675537 -0.244080 0.551147 0.424561 1445640167 0.675537 -0.244080 0.551147 0.424561 1445640167 0.675537 -0.244080 0.551147 0.424561 1445640167 0.670471 -0.246521 0.550110 0.432495 1445640167 0.670471 -0.246521 0.550110 0.432495 1445640167 0.670471 -0.246521 0.550110 0.432495 1445640167 0.670471 -0.246521 0.550110 0.432495 1445640167 0.670471 -0.246521 0.550110 0.432495 1445640167 0.670471 -0.246521 0.550110 0.432495 1445640167 0.666443 -0.243225 0.555786 0.433289 1445640167 0.666443 -0.243225 0.555786 0.433289 1445640167 0.666443 -0.243225 0.555786 0.433289 1445640167 0.666443 -0.243225 0.555786 0.433289 1445640167 0.666443 -0.243225 0.555786 0.433289 1445640167 0.666443 -0.243225 0.555786 0.433289 1445640167 0.665833 -0.244263 0.554626 0.435059 1445640167 0.665833 -0.244263 0.554626 0.435059 1445640167 0.665833 -0.244263 0.554626 0.435059 1445640167 0.665833 -0.244263 0.554626 0.435059 1445640167 0.665833 -0.244263 0.554626 0.435059 1445640167 0.665833 -0.244263 0.554626 0.435059 1445640167 0.669800 -0.246338 0.551025 0.432434 1445640167 0.669800 -0.246338 0.551025 0.432434 1445640167 0.669800 -0.246338 0.551025 0.432434 1445640167 0.669800 -0.246338 0.551025 0.432434 1445640167 0.669800 -0.246338 0.551025 0.432434 1445640167 0.669800 -0.246338 0.551025 0.432434 1445640167 0.675354 -0.247681 0.546143 0.429199 1445640167 0.675354 -0.247681 0.546143 0.429199 1445640167 0.675354 -0.247681 0.546143 0.429199 1445640167 0.675354 -0.247681 0.546143 0.429199 1445640167 0.675354 -0.247681 0.546143 0.429199 1445640167 0.675354 -0.247681 0.546143 0.429199 1445640167 0.680603 -0.248108 0.544983 0.422119 1445640167 0.680603 -0.248108 0.544983 0.422119 1445640167 0.680603 -0.248108 0.544983 0.422119 1445640167 0.680603 -0.248108 0.544983 0.422119 1445640167 0.680603 -0.248108 0.544983 0.422119 1445640167 0.680603 -0.248108 0.544983 0.422119 1445640167 0.681091 -0.250488 0.542542 0.423035 1445640167 0.681091 -0.250488 0.542542 0.423035 1445640167 0.681091 -0.250488 0.542542 0.423035 1445640167 0.681091 -0.250488 0.542542 0.423035 1445640167 0.681091 -0.250488 0.542542 0.423035 1445640167 0.681091 -0.250488 0.542542 0.423035 1445640167 0.670898 -0.269775 0.527771 0.445496 1445640167 0.670898 -0.269775 0.527771 0.445496 1445640167 0.670898 -0.269775 0.527771 0.445496 1445640167 0.670898 -0.269775 0.527771 0.445496 1445640167 0.670898 -0.269775 0.527771 0.445496 1445640167 0.662964 -0.270935 0.535583 0.447388 1445640167 0.662964 -0.270935 0.535583 0.447388 1445640167 0.662964 -0.270935 0.535583 0.447388 1445640167 0.662964 -0.270935 0.535583 0.447388 1445640167 0.662964 -0.270935 0.535583 0.447388 1445640167 0.662964 -0.270935 0.535583 0.447388 1445640167 0.662964 -0.270935 0.535583 0.447388 1445640167 0.666626 -0.245178 0.551697 0.437134 1445640167 0.666626 -0.245178 0.551697 0.437134 1445640167 0.666626 -0.245178 0.551697 0.437134 1445640167 0.666626 -0.245178 0.551697 0.437134 1445640167 0.666626 -0.245178 0.551697 0.437134 1445640167 0.666626 -0.245178 0.551697 0.437134 1445640167 0.663147 -0.243347 0.550476 0.444885 1445640167 0.663147 -0.243347 0.550476 0.444885 1445640167 0.663147 -0.243347 0.550476 0.444885 1445640167 0.663147 -0.243347 0.550476 0.444885 1445640167 0.663147 -0.243347 0.550476 0.444885 1445640167 0.663147 -0.243347 0.550476 0.444885 1445640167 0.661072 -0.243103 0.553650 0.444153 1445640167 0.661072 -0.243103 0.553650 0.444153 1445640167 0.661072 -0.243103 0.553650 0.444153 1445640167 0.661072 -0.243103 0.553650 0.444153 1445640167 0.661072 -0.243103 0.553650 0.444153 1445640167 0.661072 -0.243103 0.553650 0.444153 1445640167 0.660950 -0.241516 0.555908 0.442383 1445640167 0.660950 -0.241516 0.555908 0.442383 1445640167 0.660950 -0.241516 0.555908 0.442383 1445640167 0.660950 -0.241516 0.555908 0.442383 1445640167 0.660950 -0.241516 0.555908 0.442383 1445640167 0.660950 -0.241516 0.555908 0.442383 1445640167 0.662109 -0.246582 0.552673 0.441895 1445640167 0.662109 -0.246582 0.552673 0.441895 1445640167 0.662109 -0.246582 0.552673 0.441895 1445640167 0.662109 -0.246582 0.552673 0.441895 1445640167 0.662109 -0.246582 0.552673 0.441895 1445640167 0.664917 -0.251465 0.547546 0.441284 1445640167 0.664917 -0.251465 0.547546 0.441284 1445640167 0.664917 -0.251465 0.547546 0.441284 1445640167 0.664917 -0.251465 0.547546 0.441284 1445640167 0.666260 -0.258118 0.540405 0.444275 1445640167 0.666260 -0.258118 0.540405 0.444275 1445640167 0.666260 -0.258118 0.540405 0.444275 1445640167 0.666260 -0.258118 0.540405 0.444275 1445640167 0.666260 -0.258118 0.540405 0.444275 1445640167 0.666260 -0.258118 0.540405 0.444275 1445640167 0.670837 -0.263794 0.534912 0.440735 1445640168 0.670837 -0.263794 0.534912 0.440735 1445640168 0.670837 -0.263794 0.534912 0.440735 1445640168 0.670837 -0.263794 0.534912 0.440735 1445640168 0.670837 -0.263794 0.534912 0.440735 1445640168 0.670837 -0.263794 0.534912 0.440735 1445640168 0.673828 -0.268677 0.525452 0.444580 1445640168 0.673828 -0.268677 0.525452 0.444580 1445640168 0.673828 -0.268677 0.525452 0.444580 1445640168 0.673828 -0.268677 0.525452 0.444580 1445640168 0.673828 -0.268677 0.525452 0.444580 1445640168 0.673828 -0.268677 0.525452 0.444580 1445640168 0.662781 -0.301819 0.496033 0.472839 1445640168 0.662781 -0.301819 0.496033 0.472839 1445640168 0.662781 -0.301819 0.496033 0.472839 1445640168 0.662781 -0.301819 0.496033 0.472839 1445640168 0.662781 -0.301819 0.496033 0.472839 1445640168 0.662781 -0.301819 0.496033 0.472839 1445640168 0.665527 -0.297607 0.515564 0.450134 1445640168 0.665527 -0.297607 0.515564 0.450134 1445640168 0.665527 -0.297607 0.515564 0.450134 1445640168 0.665527 -0.297607 0.515564 0.450134 1445640168 0.678650 -0.266357 0.538452 0.422424 1445640168 0.678650 -0.266357 0.538452 0.422424 1445640168 0.678650 -0.266357 0.538452 0.422424 1445640168 0.678650 -0.266357 0.538452 0.422424 1445640168 0.675720 -0.264954 0.533264 0.434448 1445640168 0.675720 -0.264954 0.533264 0.434448 1445640168 0.675720 -0.264954 0.533264 0.434448 1445640168 0.675720 -0.264954 0.533264 0.434448 1445640168 0.675720 -0.264954 0.533264 0.434448 1445640168 0.669312 -0.263855 0.529846 0.448914 1445640168 0.669312 -0.263855 0.529846 0.448914 1445640168 0.669312 -0.263855 0.529846 0.448914 1445640168 0.669312 -0.263855 0.529846 0.448914 1445640168 0.669312 -0.263855 0.529846 0.448914 1445640168 0.667236 -0.257141 0.533508 0.451599 1445640168 0.667236 -0.257141 0.533508 0.451599 1445640168 0.667236 -0.257141 0.533508 0.451599 1445640168 0.667236 -0.257141 0.533508 0.451599 1445640168 0.667236 -0.257141 0.533508 0.451599 1445640168 0.668396 -0.257751 0.533142 0.449951 1445640168 0.668396 -0.257751 0.533142 0.449951 1445640168 0.668396 -0.257751 0.533142 0.449951 1445640168 0.668396 -0.257751 0.533142 0.449951 1445640168 0.668396 -0.257751 0.533142 0.449951 1445640168 0.668396 -0.257751 0.533142 0.449951 1445640168 0.668213 -0.268127 0.525696 0.452942 1445640168 0.668213 -0.268127 0.525696 0.452942 1445640168 0.668213 -0.268127 0.525696 0.452942 1445640168 0.668213 -0.268127 0.525696 0.452942 1445640168 0.668213 -0.268127 0.525696 0.452942 1445640168 0.668213 -0.268127 0.525696 0.452942 1445640168 0.670593 -0.271973 0.524780 0.448120 1445640168 0.670593 -0.271973 0.524780 0.448120 1445640168 0.670593 -0.271973 0.524780 0.448120 1445640168 0.672974 -0.269653 0.528748 0.441284 1445640168 0.672974 -0.269653 0.528748 0.441284 1445640168 0.672974 -0.269653 0.528748 0.441284 1445640168 0.672974 -0.269653 0.528748 0.441284 1445640168 0.672974 -0.269653 0.528748 0.441284 1445640168 0.672974 -0.269653 0.528748 0.441284 1445640168 0.655457 -0.294434 0.502808 0.480469 1445640168 
0.837158 -0.433533 -0.119690 0.311218 1445640171 0.837158 -0.433533 -0.119690 0.311218 1445640171 0.837158 -0.433533 -0.119690 0.311218 1445640171 0.837158 -0.433533 -0.119690 0.311218 1445640171 0.837158 -0.433533 -0.119690 0.311218 1445640171 0.837158 -0.433533 -0.119690 0.311218 1445640171 0.856873 -0.459778 -0.071838 0.221802 1445640171 0.856873 -0.459778 -0.071838 0.221802 1445640171 0.856873 -0.459778 -0.071838 0.221802 1445640171 0.856873 -0.459778 -0.071838 0.221802 1445640171 0.856873 -0.459778 -0.071838 0.221802 1445640171 0.922302 -0.356506 -0.022034 0.147583 1445640171 0.922302 -0.356506 -0.022034 0.147583 1445640171 0.922302 -0.356506 -0.022034 0.147583 1445640171 0.922302 -0.356506 -0.022034 0.147583 1445640171 0.922302 -0.356506 -0.022034 0.147583 1445640171 0.922302 -0.356506 -0.022034 0.147583 1445640171 0.952820 -0.272522 -0.038147 0.127991 1445640171 0.952820 -0.272522 -0.038147 0.127991 1445640171 0.952820 -0.272522 -0.038147 0.127991 1445640171 0.952820 -0.272522 -0.038147 0.127991 1445640171 0.952820 -0.272522 -0.038147 0.127991 1445640171 0.952820 -0.272522 -0.038147 0.127991 1445640171 0.952820 -0.272522 -0.038147 0.127991 1445640171 0.983765 0.016296 0.086365 0.156372 1445640171 0.983765 0.016296 0.086365 0.156372 1445640171 0.983765 0.016296 0.086365 0.156372 1445640171 0.983765 0.016296 0.086365 0.156372 1445640171 0.983765 0.016296 0.086365 0.156372 1445640171 0.983765 0.016296 0.086365 0.156372 1445640171 0.954712 0.179626 0.180908 0.153015 1445640171 0.954712 0.179626 0.180908 0.153015 1445640171 0.954712 0.179626 0.180908 0.153015 1445640171 0.954712 0.179626 0.180908 0.153015 1445640171 0.954712 0.179626 0.180908 0.153015 1445640171 0.954712 0.179626 0.180908 0.153015 1445640171 0.966675 -0.010071 0.160461 0.199097 1445640171 0.966675 -0.010071 0.160461 0.199097 1445640171 0.966675 -0.010071 0.160461 0.199097 1445640171 0.966675 -0.010071 0.160461 0.199097 1445640171 0.966675 -0.010071 0.160461 0.199097 1445640171 0.966675 -0.010071 0.160461 0.199097 1445640171 0.941040 -0.215576 0.065613 0.252258 1445640171 0.941040 -0.215576 0.065613 0.252258 1445640171 0.941040 -0.215576 0.065613 0.252258 1445640171 0.941040 -0.215576 0.065613 0.252258 1445640171 0.941040 -0.215576 0.065613 0.252258 1445640171 0.941040 -0.215576 0.065613 0.252258 1445640171 0.941040 -0.215576 0.065613 0.252258 1445640171 0.918945 -0.298218 0.006348 0.257813 1445640171 0.918945 -0.298218 0.006348 0.257813 1445640171 0.918945 -0.298218 0.006348 0.257813 1445640171 0.918945 -0.298218 0.006348 0.257813 1445640171 0.918945 -0.298218 0.006348 0.257813 1445640171 0.918945 -0.298218 0.006348 0.257813 1445640171 0.902405 -0.350769 -0.045532 0.246033 1445640171 0.902405 -0.350769 -0.045532 0.246033 1445640171 0.902405 -0.350769 -0.045532 0.246033 1445640171 0.902405 -0.350769 -0.045532 0.246033 1445640171 0.902405 -0.350769 -0.045532 0.246033 1445640171 0.902405 -0.350769 -0.045532 0.246033 1445640171 0.887573 -0.398193 -0.085449 0.215149 1445640171 0.887573 -0.398193 -0.085449 0.215149 1445640171 0.887573 -0.398193 -0.085449 0.215149 1445640171 0.887573 -0.398193 -0.085449 0.215149 1445640171 0.887573 -0.398193 -0.085449 0.215149 1445640171 0.887573 -0.398193 -0.085449 0.215149 1445640171 0.888611 -0.406494 -0.088928 0.192688 1445640171 0.888611 -0.406494 -0.088928 0.192688 1445640171 0.888611 -0.406494 -0.088928 0.192688 1445640171 0.888611 -0.406494 -0.088928 0.192688 1445640171 0.888611 -0.406494 -0.088928 0.192688 1445640171 0.888611 -0.406494 -0.088928 0.192688 1445640171 0.909180 -0.377014 -0.049500 0.169617 1445640171 0.909180 -0.377014 -0.049500 0.169617 1445640171 0.909180 -0.377014 -0.049500 0.169617 1445640171 0.909180 -0.377014 -0.049500 0.169617 1445640171 0.909180 -0.377014 -0.049500 0.169617 1445640171 0.942322 -0.301453 0.021606 0.143738 1445640171 0.942322 -0.301453 0.021606 0.143738 1445640171 0.942322 -0.301453 0.021606 0.143738 1445640171 0.942322 -0.301453 0.021606 0.143738 1445640171 0.942322 -0.301453 0.021606 0.143738 1445640171 0.942322 -0.301453 0.021606 0.143738 1445640171 0.942322 -0.301453 0.021606 0.143738 1445640171 0.945862 -0.301453 0.026672 0.117371 1445640171 0.945862 -0.301453 0.026672 0.117371 1445640171 0.945862 -0.301453 0.026672 0.117371 1445640171 0.945862 -0.301453 0.026672 0.117371 1445640171 0.945862 -0.301453 0.026672 0.117371 1445640171 0.945862 -0.301453 0.026672 0.117371 1445640171 0.988708 -0.111511 0.057983 0.081299 1445640171 0.988708 -0.111511 0.057983 0.081299 1445640171 0.988708 -0.111511 0.057983 0.081299 1445640171 0.988708 -0.111511 0.057983 0.081299 1445640171 0.988708 -0.111511 0.057983 0.081299 1445640171 0.974304 0.110962 0.151306 0.124451 1445640171 0.974304 0.110962 0.151306 0.124451 1445640171 0.974304 0.110962 0.151306 0.124451 1445640171 0.974304 0.110962 0.151306 0.124451 1445640171 0.974304 0.110962 0.151306 0.124451 1445640171 0.974304 0.110962 0.151306 0.124451 1445640171 0.974792 -0.052551 0.128601 0.174255 1445640171 0.974792 -0.052551 0.128601 0.174255 1445640171 0.974792 -0.052551 0.128601 0.174255 1445640171 0.974792 -0.052551 0.128601 0.174255 1445640171 0.974792 -0.052551 0.128601 0.174255 1445640172 0.974792 -0.052551 0.128601 0.174255 1445640172 0.927856 -0.291504 0.072815 0.220703 1445640172 0.927856 -0.291504 0.072815 0.220703 1445640172 0.927856 -0.291504 0.072815 0.220703 1445640172 0.927856 -0.291504 0.072815 0.220703 1445640172 0.927856 -0.291504 0.072815 0.220703 1445640172 0.927856 -0.291504 0.072815 0.220703 1445640172 0.916138 -0.347351 0.025085 0.198303 1445640172 0.916138 -0.347351 0.025085 0.198303 1445640172 0.916138 -0.347351 0.025085 0.198303 1445640172 0.916138 -0.347351 0.025085 0.198303 1445640172 0.916138 -0.347351 0.025085 0.198303 1445640172 0.916138 -0.347351 0.025085 0.198303 1445640172 0.916321 -0.362732 -0.029297 0.167175 1445640172 0.916321 -0.362732 -0.029297 0.167175 1445640172 0.916321 -0.362732 -0.029297 0.167175 1445640172 0.916321 -0.362732 -0.029297 0.167175 1445640172 0.916321 -0.362732 -0.029297 0.167175 1445640172 0.916321 -0.362732 -0.029297 0.167175 1445640172 0.916321 -0.362732 -0.029297 0.167175 1445640172 0.910034 -0.382751 -0.052734 0.150085 1445640172 0.910034 -0.382751 -0.052734 0.150085 1445640172 0.910034 -0.382751 -0.052734 0.150085 1445640172 0.910034 -0.382751 -0.052734 0.150085 1445640172 0.910034 -0.382751 -0.052734 0.150085 1445640172 0.915527 -0.375366 -0.039429 0.138855 1445640172 0.915527 -0.375366 -0.039429 0.138855 1445640172 0.915527 -0.375366 -0.039429 0.138855 1445640172 0.915527 -0.375366 -0.039429 0.138855 1445640172 0.915527 -0.375366 -0.039429 0.138855 1445640172 0.915527 -0.375366 -0.039429 0.138855 1445640172 0.940857 -0.318237 0.022400 0.113953 1445640172 0.940857 -0.318237 0.022400 0.113953 1445640172 0.940857 -0.318237 0.022400 0.113953 1445640172 0.940857 -0.318237 0.022400 0.113953 1445640172 0.940857 -0.318237 0.022400 0.113953 1445640172 0.940857 -0.318237 0.022400 0.113953 1445640172 0.946106 -0.317444 0.014160 0.062378 1445640172 0.946106 -0.317444 0.014160 0.062378 1445640172 0.946106 -0.317444 0.014160 0.062378 1445640172 0.946106 -0.317444 0.014160 0.062378 1445640172 0.946106 -0.317444 0.014160 0.062378 1445640172 0.946106 -0.317444 0.014160 0.062378 1445640172 0.994751 -0.070190 0.046021 0.057800 1445640172 0.994751 -0.070190 0.046021 0.057800 1445640172 0.994751 -0.070190 0.046021 0.057800 1445640172 0.994751 -0.070190 0.046021 0.057800 1445640172 0.994751 -0.070190 0.046021 0.057800 1445640172 0.994751 -0.070190 0.046021 0.057800 1445640172 0.994751 -0.070190 0.046021 0.057800 1445640172 0.980713 0.073303 0.140198 0.114380 1445640172 0.980713 0.073303 0.140198 0.114380 1445640172 0.980713 0.073303 0.140198 0.114380 1445640172 0.980713 0.073303 0.140198 0.114380 1445640172 0.980713 0.073303 0.140198 0.114380 1445640172 0.980713 0.073303 0.140198 0.114380 1445640172 0.955566 -0.167542 0.182861 0.159180 1445640172 0.955566 -0.167542 0.182861 0.159180 1445640172 0.955566 -0.167542 0.182861 0.159180 1445640172 0.955566 -0.167542 0.182861 0.159180 1445640172 0.955566 -0.167542 0.182861 0.159180 1445640172 0.955566 -0.167542 0.182861 0.159180 1445640172 0.882874 -0.368164 0.174072 0.233765 1445640172 0.882874 -0.368164 0.174072 0.233765 1445640172 0.882874 -0.368164 0.174072 0.233765 1445640172 0.882874 -0.368164 0.174072 0.233765 1445640172 0.882874 -0.368164 0.174072 0.233765 1445640172 0.878662 -0.387817 0.157776 0.229370 1445640172 0.878662 -0.387817 0.157776 0.229370 1445640172 0.878662 -0.387817 0.157776 0.229370 1445640172 0.878662 -0.387817 0.157776 0.229370 1445640172 0.878662 -0.387817 0.157776 0.229370 1445640172 0.861389 -0.440186 0.130798 0.216919 1445640172 0.861389 -0.440186 0.130798 0.216919 1445640172 0.861389 -0.440186 0.130798 0.216919 1445640172 0.861389 -0.440186 0.130798 0.216919 1445640172 0.861389 -0.440186 0.130798 0.216919 1445640172 0.861389 -0.440186 0.130798 0.216919 1445640172 0.867737 -0.447021 0.104736 0.190125 1445640172 0.867737 -0.447021 0.104736 0.190125 1445640172 0.867737 -0.447021 0.104736 0.190125 1445640172 0.867737 -0.447021 0.104736 0.190125 1445640172 0.867737 -0.447021 0.104736 0.190125 1445640172 0.867737 -0.447021 0.104736 0.190125 1445640172 0.918152 -0.355652 0.098572 0.143860 1445640172 0.918152 -0.355652 0.098572 0.143860 1445640172 0.918152 -0.355652 0.098572 0.143860 1445640172 0.918152 -0.355652 0.098572 0.143860 1445640172 0.918152 -0.355652 0.098572 0.143860 1445640172 0.918152 -0.355652 0.098572 0.143860 1445640172 0.918152 -0.355652 0.098572 0.143860 1445640172 0.952515 -0.292603 0.048035 0.069214 1445640172 0.952515 -0.292603 0.048035 0.069214 1445640172 0.952515 -0.292603 0.048035 0.069214 1445640172 0.952515 -0.292603 0.048035 0.069214 1445640172 0.952515 -0.292603 0.048035 0.069214 1445640172 0.952515 -0.292603 0.048035 0.069214 1445640172 0.996033 -0.049011 0.043640 0.059937 1445640172 0.996033 -0.049011 0.043640 0.059937 1445640172 0.996033 -0.049011 0.043640 0.059937 1445640172 0.996033 -0.049011 0.043640 0.059937 1445640172 0.996033 -0.049011 0.043640 0.059937 1445640172 0.972656 0.156250 0.134094 0.107178 1445640172 0.972656 0.156250 0.134094 0.107178 1445640172 0.972656 0.156250 0.134094 0.107178 1445640172 0.972656 0.156250 0.134094 0.107178 1445640172 0.972656 0.156250 0.134094 0.107178 1445640172 0.972656 0.156250 0.134094 0.107178 1445640173 0.972900 -0.066223 0.163513 0.149292 1445640173 0.972900 -0.066223 0.163513 0.149292 1445640173 0.972900 -0.066223 0.163513 0.149292 1445640173 0.972900 -0.066223 0.163513 0.149292 1445640173 0.972900 -0.066223 0.163513 0.149292 1445640173 0.972900 -0.066223 0.163513 0.149292 1445640173 0.898987 -0.355164 0.146912 0.210022 1445640173 0.898987 -0.355164 0.146912 0.210022 1445640173 0.898987 -0.355164 0.146912 0.210022 1445640173 0.898987 -0.355164 0.146912 0.210022 1445640173 0.898987 -0.355164 0.146912 0.210022 1445640173 0.898987 -0.355164 0.146912 0.210022 1445640173 0.873352 -0.424988 0.125732 0.202026 1445640173 0.873352 -0.424988 0.125732 0.202026 1445640173 0.873352 -0.424988 0.125732 0.202026 1445640173 0.873352 -0.424988 0.125732 0.202026 1445640173 0.873352 -0.424988 0.125732 0.202026 1445640173 0.872864 -0.435913 0.109070 0.190063 1445640173 0.872864 -0.435913 0.109070 0.190063 1445640173 0.872864 -0.435913 0.109070 0.190063 1445640173 0.872864 -0.435913 0.109070 0.190063 1445640173 0.872864 -0.435913 0.109070 0.190063 1445640173 0.872864 -0.435913 0.109070 0.190063 1445640173 0.878601 -0.438965 0.059448 0.178345 1445640173 0.878601 -0.438965 0.059448 0.178345 1445640173 0.878601 -0.438965 0.059448 0.178345 1445640173 0.878601 -0.438965 0.059448 0.178345 1445640173 0.878601 -0.438965 0.059448 0.178345 1445640173 0.878601 -0.438965 0.059448 0.178345 1445640173 0.910278 -0.379700 0.057312 0.154541 1445640173 0.910278 -0.379700 0.057312 0.154541 1445640173 0.910278 -0.379700 0.057312 0.154541 1445640173 0.910278 -0.379700 0.057312 0.154541 1445640173 0.910278 -0.379700 0.057312 0.154541 1445640173 0.910278 -0.379700 0.057312 0.154541 1445640173 0.964417 -0.242065 0.064880 0.083740 1445640173 0.964417 -0.242065 0.064880 0.083740 1445640173 0.964417 -0.242065 0.064880 0.083740 1445640173 0.964417 -0.242065 0.064880 0.083740 1445640173 0.964417 -0.242065 0.064880 0.083740 1445640173 0.964417 -0.242065 0.064880 0.083740 1445640173 0.977173 -0.208618 -0.025574 0.029907 1445640173 0.977173 -0.208618 -0.025574 0.029907 1445640173 0.977173 -0.208618 -0.025574 0.029907 1445640173 0.977173 -0.208618 -0.025574 0.029907 1445640173 0.977173 -0.208618 -0.025574 0.029907 1445640173 0.977173 -0.208618 -0.025574 0.029907 1445640173 0.977173 -0.208618 -0.025574 0.029907 1445640173 0.986572 0.134583 0.086487 0.032104 1445640173 0.986572 0.134583 0.086487 0.032104 1445640173 0.986572 0.134583 0.086487 0.032104 1445640173 0.986572 0.134583 0.086487 0.032104 1445640173 0.986572 0.134583 0.086487 0.032104 1445640173 0.981750 0.060242 0.153625 0.094299 1445640173 0.981750 0.060242 0.153625 0.094299 1445640173 0.981750 0.060242 0.153625 0.094299 1445640173 0.981750 0.060242 0.153625 0.094299 1445640173 0.981750 0.060242 0.153625 0.094299 1445640173 0.981750 0.060242 0.153625 0.094299 1445640173 0.942383 -0.221558 0.163757 0.189697 1445640173 0.942383 -0.221558 0.163757 0.189697 1445640173 0.942383 -0.221558 0.163757 0.189697 1445640173 0.942383 -0.221558 0.163757 0.189697 1445640173 0.942383 -0.221558 0.163757 0.189697 1445640173 0.942383 -0.221558 0.163757 0.189697 1445640173 0.898254 -0.305115 0.184692 0.256592 1445640173 0.898254 -0.305115 0.184692 0.256592 1445640173 0.898254 -0.305115 0.184692 0.256592 1445640173 0.898254 -0.305115 0.184692 0.256592 1445640173 0.898254 -0.305115 0.184692 0.256592 1445640173 0.898254 -0.305115 0.184692 0.256592 1445640173 0.888000 -0.335999 0.170776 0.263367 1445640173 0.888000 -0.335999 0.170776 0.263367 1445640173 0.888000 -0.335999 0.170776 0.263367 1445640173 0.888000 -0.335999 0.170776 0.263367 1445640173 0.888000 -0.335999 0.170776 0.263367 1445640173 0.888000 -0.335999 0.170776 0.263367 1445640173 0.866699 -0.418701 0.102783 0.250854 1445640173 0.866699 -0.418701 0.102783 0.250854 1445640173 0.866699 -0.418701 0.102783 0.250854 1445640173 0.866699 -0.418701 0.102783 0.250854 1445640173 0.866699 -0.418701 0.102783 0.250854 1445640173 0.860413 -0.456421 0.077026 0.213135 1445640173 0.860413 -0.456421 0.077026 0.213135 1445640173 0.860413 -0.456421 0.077026 0.213135 1445640173 0.860413 -0.456421 0.077026 0.213135 1445640173 0.860413 -0.456421 0.077026 0.213135 1445640173 0.860413 -0.456421 0.077026 0.213135 1445640173 0.862976 -0.460266 0.097778 0.183777 1445640173 0.862976 -0.460266 0.097778 0.183777 1445640173 0.862976 -0.460266 0.097778 0.183777 1445640173 0.862976 -0.460266 0.097778 0.183777 1445640173 0.862976 -0.460266 0.097778 0.183777 1445640173 0.862976 -0.460266 0.097778 0.183777 1445640173 0.948486 -0.267578 0.101868 0.135681 1445640173 0.948486 -0.267578 0.101868 0.135681 1445640173 0.948486 -0.267578 0.101868 0.135681 1445640173 0.948486 -0.267578 0.101868 0.135681 1445640173 0.948486 -0.267578 0.101868 0.135681 1445640173 0.948486 -0.267578 0.101868 0.135681 1445640173 0.948486 -0.267578 0.101868 0.135681 1445640173 0.979065 -0.181824 0.022461 0.088501 1445640173 0.979065 -0.181824 0.022461 0.088501 1445640173 0.979065 -0.181824 0.022461 0.088501 1445640173 0.979065 -0.181824 0.022461 0.088501 1445640173 0.979065 -0.181824 0.022461 0.088501 1445640173 0.979065 -0.181824 0.022461 0.088501 1445640173 0.976318 0.156921 0.123230 0.082764 1445640174 0.976318 0.156921 0.123230 0.082764 1445640174 0.976318 0.156921 0.123230 0.082764 1445640174 0.976318 0.156921 0.123230 0.082764 1445640174 0.976318 0.156921 0.123230 0.082764 1445640174 0.969238 0.160706 0.145752 0.116028 1445640174 0.969238 0.160706 0.145752 0.116028 1445640174 0.969238 0.160706 0.145752 0.116028 1445640174 0.969238 0.160706 0.145752 0.116028 1445640174 0.969238 0.160706 0.145752 0.116028 1445640174 0.969238 0.160706 0.145752 0.116028 1445640174 0.953430 -0.217651 0.117188 0.172607 1445640174 0.953430 -0.217651 0.117188 0.172607 1445640174 0.953430 -0.217651 0.117188 0.172607 1445640174 0.953430 -0.217651 0.117188 0.172607 1445640174 0.953430 -0.217651 0.117188 0.172607 1445640174 0.953430 -0.217651 0.117188 0.172607 1445640174 0.886597 -0.420349 0.085571 0.172852 1445640174 0.886597 -0.420349 0.085571 0.172852 1445640174 0.886597 -0.420349 0.085571 0.172852 1445640174 0.886597 -0.420349 0.085571 0.172852 1445640174 0.886597 -0.420349 0.085571 0.172852 1445640174 0.886597 -0.420349 0.085571 0.172852 1445640174 0.918823 -0.371216 0.036316 0.128967 1445640174 0.918823 -0.371216 0.036316 0.128967 1445640174 0.918823 -0.371216 0.036316 0.128967 1445640174 0.918823 -0.371216 0.036316 0.128967 1445640174 0.918823 -0.371216 0.036316 0.128967 1445640174 0.918823 -0.371216 0.036316 0.128967 1445640174 0.928894 -0.352295 -0.002441 0.113831 1445640174 0.928894 -0.352295 -0.002441 0.113831 1445640174 0.928894 -0.352295 -0.002441 0.113831 1445640174 0.928894 -0.352295 -0.002441 0.113831 1445640174 0.928894 -0.352295 -0.002441 0.113831 1445640174 0.921997 -0.371277 -0.042969 0.101013 1445640174 0.921997 -0.371277 -0.042969 0.101013 1445640174 0.921997 -0.371277 -0.042969 0.101013 1445640174 0.921997 -0.371277 -0.042969 0.101013 1445640174 0.936768 -0.334900 -0.044922 0.091003 1445640174 0.936768 -0.334900 -0.044922 0.091003 1445640174 0.936768 -0.334900 -0.044922 0.091003 1445640174 0.936768 -0.334900 -0.044922 0.091003 1445640174 0.936768 -0.334900 -0.044922 0.091003 1445640174 0.936768 -0.334900 -0.044922 0.091003 1445640174 0.936768 -0.334900 -0.044922 0.091003 1445640174 0.952637 -0.297180 0.008423 0.063904 1445640174 0.952637 -0.297180 0.008423 0.063904 1445640174 0.952637 -0.297180 0.008423 0.063904 1445640174 0.952637 -0.297180 0.008423 0.063904 1445640174 0.952637 -0.297180 0.008423 0.063904 1445640174 0.952637 -0.297180 0.008423 0.063904 1445640174 0.951111 -0.305969 -0.019348 0.036438 1445640174 0.951111 -0.305969 -0.019348 0.036438 1445640174 0.951111 -0.305969 -0.019348 0.036438 1445640174 0.951111 -0.305969 -0.019348 0.036438 1445640174 0.951111 -0.305969 -0.019348 0.036438 1445640174 0.997620 -0.011475 0.052063 0.043152 1445640174 0.997620 -0.011475 0.052063 0.043152 1445640174 0.997620 -0.011475 0.052063 0.043152 1445640174 0.997620 -0.011475 0.052063 0.043152 1445640174 0.997620 -0.011475 0.052063 0.043152 1445640174 0.997620 -0.011475 0.052063 0.043152 1445640174 0.953918 0.230469 0.180115 0.066040 1445640174 0.953918 0.230469 0.180115 0.066040 1445640174 0.953918 0.230469 0.180115 0.066040 1445640174 0.953918 0.230469 0.180115 0.066040 1445640174 0.953918 0.230469 0.180115 0.066040 1445640174 0.953918 0.230469 0.180115 0.066040 1445640174 0.959045 -0.063049 0.218262 0.169006 1445640174 0.959045 -0.063049 0.218262 0.169006 1445640174 0.959045 -0.063049 0.218262 0.169006 1445640174 0.959045 -0.063049 0.218262 0.169006 1445640174 0.902161 -0.274475 0.183594 0.277466 1445640174 0.902161 -0.274475 0.183594 0.277466 1445640174 0.902161 -0.274475 0.183594 0.277466 1445640174 0.902161 -0.274475 0.183594 0.277466 1445640174 0.902161 -0.274475 0.183594 0.277466 1445640174 0.902161 -0.274475 0.183594 0.277466 1445640174 0.901611 -0.306335 0.132263 0.275085 1445640174 0.901611 -0.306335 0.132263 0.275085 1445640174 0.901611 -0.306335 0.132263 0.275085 1445640174 0.901611 -0.306335 0.132263 0.275085 1445640174 0.901611 -0.306335 0.132263 0.275085 1445640174 0.901611 -0.306335 0.132263 0.275085 1445640174 0.901611 -0.306335 0.132263 0.275085 1445640174 0.884033 -0.394104 0.064026 0.243042 1445640174 0.884033 -0.394104 0.064026 0.243042 1445640174 0.884033 -0.394104 0.064026 0.243042 1445640174 0.884033 -0.394104 0.064026 0.243042 1445640174 0.884033 -0.394104 0.064026 0.243042 1445640174 0.884033 -0.394104 0.064026 0.243042 1445640174 0.872803 -0.451538 0.032715 0.182251 1445640174 0.872803 -0.451538 0.032715 0.182251 1445640174 0.872803 -0.451538 0.032715 0.182251 1445640174 0.872803 -0.451538 0.032715 0.182251 1445640174 0.872803 -0.451538 0.032715 0.182251 1445640174 0.872803 -0.451538 0.032715 0.182251 1445640174 0.873901 -0.462952 0.058105 0.136230 1445640174 0.873901 -0.462952 0.058105 0.136230 1445640174 0.873901 -0.462952 0.058105 0.136230 1445640174 0.873901 -0.462952 0.058105 0.136230 1445640174 0.937439 -0.330383 0.071350 0.083069 1445640175 0.937439 -0.330383 0.071350 0.083069 1445640175 0.937439 -0.330383 0.071350 0.083069 1445640175 0.937439 -0.330383 0.071350 0.083069 1445640175 0.937439 -0.330383 0.071350 0.083069 1445640175 0.954773 -0.290527 0.011108 0.061646 1445640175 0.954773 -0.290527 0.011108 0.061646 1445640175 0.954773 -0.290527 0.011108 0.061646 1445640175 0.954773 -0.290527 0.011108 0.061646 1445640175 0.954773 -0.290527 0.011108 0.061646 1445640175 0.954773 -0.290527 0.011108 0.061646 1445640175 0.954773 -0.290527 0.011108 0.061646 1445640175 0.982483 0.096680 0.148315 0.057678 1445640175 0.982483 0.096680 0.148315 0.057678 1445640175 0.982483 0.096680 0.148315 0.057678 1445640175 0.982483 0.096680 0.148315 0.057678 1445640175 0.982483 0.096680 0.148315 0.057678 1445640175 0.951538 0.186218 0.232483 0.075989 1445640175 0.951538 0.186218 0.232483 0.075989 1445640175 0.951538 0.186218 0.232483 0.075989 1445640175 0.951538 0.186218 0.232483 0.075989 1445640175 0.951538 0.186218 0.232483 0.075989 1445640175 0.951538 0.186218 0.232483 0.075989 1445640175 0.939026 -0.186584 0.206787 0.201355 1445640175 0.939026 -0.186584 0.206787 0.201355 1445640175 0.939026 -0.186584 0.206787 0.201355 1445640175 0.939026 -0.186584 0.206787 0.201355 1445640175 0.939026 -0.186584 0.206787 0.201355 1445640175 0.939026 -0.186584 0.206787 0.201355 1445640175 0.939026 -0.186584 0.206787 0.201355 1445640175 0.868286 -0.391174 0.143555 0.269104 1445640175 0.868286 -0.391174 0.143555 0.269104 1445640175 0.868286 -0.391174 0.143555 0.269104 1445640175 0.868286 -0.391174 0.143555 0.269104 1445640175 0.868286 -0.391174 0.143555 0.269104 1445640175 0.868286 -0.391174 0.143555 0.269104 1445640175 0.874084 -0.410217 0.073425 0.249573 1445640175 0.874084 -0.410217 0.073425 0.249573 1445640175 0.874084 -0.410217 0.073425 0.249573 1445640175 0.874084 -0.410217 0.073425 0.249573 1445640175 0.874084 -0.410217 0.073425 0.249573 1445640175 0.853699 -0.475769 0.008911 0.211365 1445640175 0.853699 -0.475769 0.008911 0.211365 1445640175 0.853699 -0.475769 0.008911 0.211365 1445640175 0.853699 -0.475769 0.008911 0.211365 1445640175 0.853699 -0.475769 0.008911 0.211365 1445640175 0.853699 -0.475769 0.008911 0.211365 1445640175 0.870239 -0.460205 -0.016174 0.174927 1445640175 0.870239 -0.460205 -0.016174 0.174927 1445640175 0.870239 -0.460205 -0.016174 0.174927 1445640175 0.870239 -0.460205 -0.016174 0.174927 1445640175 0.870239 -0.460205 -0.016174 0.174927 1445640175 0.870239 -0.460205 -0.016174 0.174927 1445640175 0.900146 -0.419067 -0.014587 0.118042 1445640175 0.900146 -0.419067 -0.014587 0.118042 1445640175 0.900146 -0.419067 -0.014587 0.118042 1445640175 0.900146 -0.419067 -0.014587 0.118042 1445640175 0.900146 -0.419067 -0.014587 0.118042 1445640175 0.900146 -0.419067 -0.014587 0.118042 1445640175 0.947815 -0.316040 0.017151 0.037903 1445640175 0.947815 -0.316040 0.017151 0.037903 1445640175 0.947815 -0.316040 0.017151 0.037903 1445640175 0.947815 -0.316040 0.017151 0.037903 1445640175 0.947815 -0.316040 0.017151 0.037903 1445640175 0.947815 -0.316040 0.017151 0.037903 1445640175 0.960205 -0.276123 -0.039978 -0.009705 1445640175 0.960205 -0.276123 -0.039978 -0.009705 1445640175 0.960205 -0.276123 -0.039978 -0.009705 1445640175 0.960205 -0.276123 -0.039978 -0.009705 1445640175 0.960205 -0.276123 -0.039978 -0.009705 1445640175 0.960205 -0.276123 -0.039978 -0.009705 1445640175 0.980408 0.137817 0.139771 -0.015137 1445640175 0.980408 0.137817 0.139771 -0.015137 1445640175 0.980408 0.137817 0.139771 -0.015137 1445640175 0.980408 0.137817 0.139771 -0.015137 1445640175 0.980408 0.137817 0.139771 -0.015137 1445640175 0.980408 0.137817 0.139771 -0.015137 1445640175 0.951843 0.144165 0.270325 0.007568 1445640175 0.951843 0.144165 0.270325 0.007568 1445640175 0.951843 0.144165 0.270325 0.007568 1445640175 0.951843 0.144165 0.270325 0.007568 1445640175 0.951843 0.144165 0.270325 0.007568 1445640175 0.951843 0.144165 0.270325 0.007568 1445640175 0.908386 -0.158203 0.340820 0.183228 1445640175 0.908386 -0.158203 0.340820 0.183228 1445640175 0.908386 -0.158203 0.340820 0.183228 1445640175 0.908386 -0.158203 0.340820 0.183228 1445640175 0.908386 -0.158203 0.340820 0.183228 1445640175 0.863220 -0.227844 0.351318 0.281799 1445640175 0.863220 -0.227844 0.351318 0.281799 1445640175 0.863220 -0.227844 0.351318 0.281799 1445640175 0.863220 -0.227844 0.351318 0.281799 1445640175 0.863220 -0.227844 0.351318 0.281799 1445640175 0.863220 -0.227844 0.351318 0.281799 1445640175 0.866455 -0.268860 0.286987 0.307495 1445640175 0.866455 -0.268860 0.286987 0.307495 1445640175 0.866455 -0.268860 0.286987 0.307495 1445640175 0.866455 -0.268860 0.286987 0.307495 1445640175 0.866455 -0.268860 0.286987 0.307495 1445640175 0.866455 -0.268860 0.286987 0.307495 1445640175 0.834412 -0.439087 0.151550 0.296570 1445640175 0.834412 -0.439087 0.151550 0.296570 1445640175 0.834412 -0.439087 0.151550 0.296570 1445640175 0.834412 -0.439087 0.151550 0.296570 1445640175 0.834412 -0.439087 0.151550 0.296570 1445640175 0.834412 -0.439087 0.151550 0.296570 1445640175 0.827698 -0.525330 0.054626 0.189514 1445640175 0.827698 -0.525330 0.054626 0.189514 1445640175 0.827698 -0.525330 0.054626 0.189514 1445640176 0.827698 -0.525330 0.054626 0.189514 1445640176 0.827698 -0.525330 0.054626 0.189514 1445640176 
0.659424 -0.217407 0.608948 0.383484 1445640178 0.659424 -0.217407 0.608948 0.383484 1445640178 0.666321 -0.227112 0.600708 0.378784 1445640178 0.666321 -0.227112 0.600708 0.378784 1445640178 0.666321 -0.227112 0.600708 0.378784 1445640178 0.666321 -0.227112 0.600708 0.378784 1445640178 0.666321 -0.227112 0.600708 0.378784 1445640178 0.666321 -0.227112 0.600708 0.378784 1445640178 0.677979 -0.238098 0.590759 0.366882 1445640178 0.677979 -0.238098 0.590759 0.366882 1445640178 0.677979 -0.238098 0.590759 0.366882 1445640178 0.677979 -0.238098 0.590759 0.366882 1445640178 0.677979 -0.238098 0.590759 0.366882 1445640178 0.677979 -0.238098 0.590759 0.366882 1445640178 0.682617 -0.254211 0.582581 0.360474 1445640178 0.682617 -0.254211 0.582581 0.360474 1445640178 0.682617 -0.254211 0.582581 0.360474 1445640178 0.682617 -0.254211 0.582581 0.360474 1445640178 0.682617 -0.254211 0.582581 0.360474 1445640178 0.682617 -0.254211 0.582581 0.360474 1445640178 0.683350 -0.263000 0.575317 0.364441 1445640178 0.683350 -0.263000 0.575317 0.364441 1445640178 0.683350 -0.263000 0.575317 0.364441 1445640178 0.683350 -0.263000 0.575317 0.364441 1445640178 0.683350 -0.263000 0.575317 0.364441 1445640178 0.683350 -0.263000 0.575317 0.364441 1445640178 0.683350 -0.263000 0.575317 0.364441 1445640178 0.671143 -0.269348 0.569397 0.390808 1445640178 0.671143 -0.269348 0.569397 0.390808 1445640178 0.671143 -0.269348 0.569397 0.390808 1445640178 0.671143 -0.269348 0.569397 0.390808 1445640178 0.671143 -0.269348 0.569397 0.390808 1445640178 0.655029 -0.263794 0.572266 0.416870 1445640178 0.655029 -0.263794 0.572266 0.416870 1445640178 0.655029 -0.263794 0.572266 0.416870 1445640178 0.655029 -0.263794 0.572266 0.416870 1445640178 0.655029 -0.263794 0.572266 0.416870 1445640178 0.655029 -0.263794 0.572266 0.416870 1445640178 0.638428 -0.251770 0.572876 0.447998 1445640178 0.638428 -0.251770 0.572876 0.447998 1445640178 0.638428 -0.251770 0.572876 0.447998 1445640178 0.638428 -0.251770 0.572876 0.447998 1445640178 0.638428 -0.251770 0.572876 0.447998 1445640178 0.638428 -0.251770 0.572876 0.447998 1445640178 0.624817 -0.227966 0.581421 0.468506 1445640178 0.624817 -0.227966 0.581421 0.468506 1445640178 0.624817 -0.227966 0.581421 0.468506 1445640178 0.624817 -0.227966 0.581421 0.468506 1445640178 0.624817 -0.227966 0.581421 0.468506 1445640178 0.610718 -0.203064 0.586548 0.491638 1445640178 0.610718 -0.203064 0.586548 0.491638 1445640178 0.610718 -0.203064 0.586548 0.491638 1445640178 0.610718 -0.203064 0.586548 0.491638 1445640178 0.610718 -0.203064 0.586548 0.491638 1445640178 0.610718 -0.203064 0.586548 0.491638 1445640178 0.588135 -0.195374 0.585327 0.522705 1445640178 0.588135 -0.195374 0.585327 0.522705 1445640178 0.588135 -0.195374 0.585327 0.522705 1445640178 0.588135 -0.195374 0.585327 0.522705 1445640178 0.588135 -0.195374 0.585327 0.522705 1445640178 0.588135 -0.195374 0.585327 0.522705 1445640178 0.565063 -0.205078 0.575684 0.554199 1445640178 0.565063 -0.205078 0.575684 0.554199 1445640178 0.565063 -0.205078 0.575684 0.554199 1445640178 0.565063 -0.205078 0.575684 0.554199 1445640178 0.565063 -0.205078 0.575684 0.554199 1445640178 0.565063 -0.205078 0.575684 0.554199 1445640178 0.565063 -0.205078 0.575684 0.554199 1445640178 0.550842 -0.225037 0.562073 0.574341 1445640178 0.550842 -0.225037 0.562073 0.574341 1445640178 0.550842 -0.225037 0.562073 0.574341 1445640178 0.550842 -0.225037 0.562073 0.574341 1445640178 0.550842 -0.225037 0.562073 0.574341 1445640178 0.561096 -0.238586 0.556030 0.564758 1445640178 0.561096 -0.238586 0.556030 0.564758 1445640178 0.561096 -0.238586 0.556030 0.564758 1445640178 0.561096 -0.238586 0.556030 0.564758 1445640178 0.561096 -0.238586 0.556030 0.564758 1445640178 0.561096 -0.238586 0.556030 0.564758 1445640178 0.561096 -0.238586 0.556030 0.564758 1445640178 0.579346 -0.239868 0.557556 0.544006 1445640178 0.579346 -0.239868 0.557556 0.544006 1445640178 0.579346 -0.239868 0.557556 0.544006 1445640178 0.579346 -0.239868 0.557556 0.544006 1445640178 0.579346 -0.239868 0.557556 0.544006 1445640178 0.600525 -0.240540 0.561157 0.516235 1445640178 0.600525 -0.240540 0.561157 0.516235 1445640178 0.600525 -0.240540 0.561157 0.516235 1445640178 0.600525 -0.240540 0.561157 0.516235 1445640178 0.600525 -0.240540 0.561157 0.516235 1445640178 0.621643 -0.233154 0.569702 0.484314 1445640178 0.621643 -0.233154 0.569702 0.484314 1445640178 0.621643 -0.233154 0.569702 0.484314 1445640178 0.621643 -0.233154 0.569702 0.484314 1445640178 0.625916 -0.234070 0.565430 0.483337 1445640178 0.625916 -0.234070 0.565430 0.483337 1445640178 0.625916 -0.234070 0.565430 0.483337 1445640178 0.625916 -0.234070 0.565430 0.483337 1445640178 0.625916 -0.234070 0.565430 0.483337 1445640178 0.625916 -0.234070 0.565430 0.483337 1445640178 0.625916 -0.234070 0.565430 0.483337 1445640178 0.618713 -0.230286 0.561646 0.498596 1445640178 0.618713 -0.230286 0.561646 0.498596 1445640178 0.618713 -0.230286 0.561646 0.498596 1445640178 0.618713 -0.230286 0.561646 0.498596 1445640178 0.618713 -0.230286 0.561646 0.498596 1445640178 0.618713 -0.230286 0.561646 0.498596 1445640179 0.621399 -0.199890 0.575439 0.492676 1445640179 0.621399 -0.199890 0.575439 0.492676 1445640179 0.621399 -0.199890 0.575439 0.492676 1445640179 0.621399 -0.199890 0.575439 0.492676 1445640179 0.621399 -0.199890 0.575439 0.492676 1445640179 0.621399 -0.199890 0.575439 0.492676 1445640179 0.625000 -0.176147 0.577515 0.494751 1445640179 0.625000 -0.176147 0.577515 0.494751 1445640179 0.625000 -0.176147 0.577515 0.494751 1445640179 0.625000 -0.176147 0.577515 0.494751 1445640179 0.625000 -0.176147 0.577515 0.494751 1445640179 0.625000 -0.176147 0.577515 0.494751 1445640179 0.626160 -0.165039 0.572754 0.502502 1445640179 0.626160 -0.165039 0.572754 0.502502 1445640179 0.626160 -0.165039 0.572754 0.502502 1445640179 0.626160 -0.165039 0.572754 0.502502 1445640179 0.626160 -0.165039 0.572754 0.502502 1445640179 0.626160 -0.165039 0.572754 0.502502 1445640179 0.626160 -0.165039 0.572754 0.502502 1445640179 0.620972 -0.162292 0.572815 0.509705 1445640179 0.620972 -0.162292 0.572815 0.509705 1445640179 0.620972 -0.162292 0.572815 0.509705 1445640179 0.620972 -0.162292 0.572815 0.509705 1445640179 0.620972 -0.162292 0.572815 0.509705 1445640179 0.620972 -0.162292 0.572815 0.509705 1445640179 0.612427 -0.168701 0.572693 0.518066 1445640179 0.612427 -0.168701 0.572693 0.518066 1445640179 0.612427 -0.168701 0.572693 0.518066 1445640179 0.612427 -0.168701 0.572693 0.518066 1445640179 0.612427 -0.168701 0.572693 0.518066 1445640179 0.609558 -0.178955 0.569580 0.521362 1445640179 0.609558 -0.178955 0.569580 0.521362 1445640179 0.609558 -0.178955 0.569580 0.521362 1445640179 0.609558 -0.178955 0.569580 0.521362 1445640179 0.609558 -0.178955 0.569580 0.521362 1445640179 0.609558 -0.178955 0.569580 0.521362 1445640179 0.610962 -0.183289 0.570374 0.517334 1445640179 0.610962 -0.183289 0.570374 0.517334 1445640179 0.610962 -0.183289 0.570374 0.517334 1445640179 0.610962 -0.183289 0.570374 0.517334 1445640179 0.610962 -0.183289 0.570374 0.517334 1445640179 0.610962 -0.183289 0.570374 0.517334 1445640179 0.612732 -0.186096 0.568237 0.516663 1445640179 0.612732 -0.186096 0.568237 0.516663 1445640179 0.612732 -0.186096 0.568237 0.516663 1445640179 0.612732 -0.186096 0.568237 0.516663 1445640179 0.612732 -0.186096 0.568237 0.516663 1445640179 0.612732 -0.186096 0.568237 0.516663 1445640179 0.612732 -0.186096 0.568237 0.516663 1445640179 0.617126 -0.187622 0.561340 0.518433 1445640179 0.617126 -0.187622 0.561340 0.518433 1445640179 0.617126 -0.187622 0.561340 0.518433 1445640179 0.617126 -0.187622 0.561340 0.518433 1445640179 0.617126 -0.187622 0.561340 0.518433 1445640179 0.617126 -0.187622 0.561340 0.518433 1445640179 0.625732 -0.183716 0.555542 0.515747 1445640179 0.625732 -0.183716 0.555542 0.515747 1445640179 0.625732 -0.183716 0.555542 0.515747 1445640179 0.625732 -0.183716 0.555542 0.515747 1445640179 0.625732 -0.183716 0.555542 0.515747 1445640179 0.625732 -0.183716 0.555542 0.515747 1445640179 0.621338 -0.192810 0.549072 0.524536 1445640179 0.621338 -0.192810 0.549072 0.524536 1445640179 0.621338 -0.192810 0.549072 0.524536 1445640179 0.621338 -0.192810 0.549072 0.524536 1445640179 0.621338 -0.192810 0.549072 0.524536 1445640179 0.621338 -0.192810 0.549072 0.524536 1445640179 0.610352 -0.199707 0.543213 0.540771 1445640179 0.610352 -0.199707 0.543213 0.540771 1445640179 0.610352 -0.199707 0.543213 0.540771 1445640179 0.610352 -0.199707 0.543213 0.540771 1445640179 0.610352 -0.199707 0.543213 0.540771 1445640179 0.610352 -0.199707 0.543213 0.540771 1445640179 0.608276 -0.191772 0.545349 0.543823 1445640179 0.608276 -0.191772 0.545349 0.543823 1445640179 0.608276 -0.191772 0.545349 0.543823 1445640179 0.608276 -0.191772 0.545349 0.543823 1445640179 0.608276 -0.191772 0.545349 0.543823 1445640179 0.608276 -0.191772 0.545349 0.543823 1445640179 0.606812 -0.191406 0.536743 0.554077 1445640179 0.606812 -0.191406 0.536743 0.554077 1445640179 0.606812 -0.191406 0.536743 0.554077 1445640179 0.606812 -0.191406 0.536743 0.554077 1445640179 0.606812 -0.191406 0.536743 0.554077 1445640179 0.606812 -0.191406 0.536743 0.554077 1445640179 0.597351 -0.200623 0.528259 0.569031 1445640179 0.597351 -0.200623 0.528259 0.569031 1445640179 0.597351 -0.200623 0.528259 0.569031 1445640179 0.597351 -0.200623 0.528259 0.569031 1445640179 0.597351 -0.200623 0.528259 0.569031 1445640179 0.597351 -0.200623 0.528259 0.569031 1445640179 0.597351 -0.200623 0.528259 0.569031 1445640179 0.580566 -0.205139 0.530151 0.582825 1445640179 0.580566 -0.205139 0.530151 0.582825 1445640179 0.580566 -0.205139 0.530151 0.582825 1445640179 0.580566 -0.205139 0.530151 0.582825 1445640179 0.580566 -0.205139 0.530151 0.582825 1445640179 0.580566 -0.205139 0.530151 0.582825 1445640179 0.568237 -0.207886 0.535217 0.589355 1445640179 0.568237 -0.207886 0.535217 0.589355 1445640179 0.568237 -0.207886 0.535217 0.589355 1445640179 0.568237 -0.207886 0.535217 0.589355 1445640179 0.568237 -0.207886 0.535217 0.589355 1445640179 0.568237 -0.207886 0.535217 0.589355 1445640179 0.565674 -0.208069 0.538269 0.588989 1445640179 0.565674 -0.208069 0.538269 0.588989 1445640179 0.565674 -0.208069 0.538269 0.588989 1445640179 0.565674 -0.208069 0.538269 0.588989 1445640179 0.565674 -0.208069 0.538269 0.588989 1445640179 0.573303 -0.204041 0.542908 0.578674 1445640180 0.573303 -0.204041 0.542908 0.578674 1445640180 0.573303 -0.204041 0.542908 0.578674 1445640180 0.573303 -0.204041 0.542908 0.578674 1445640180 0.573303 -0.204041 0.542908 0.578674 1445640180 0.573303 -0.204041 0.542908 0.578674 1445640180 0.587036 -0.197327 0.549438 0.560791 1445640180 0.587036 -0.197327 0.549438 0.560791 1445640180 0.587036 -0.197327 0.549438 0.560791 1445640180 0.587036 -0.197327 0.549438 0.560791 1445640180 0.587036 -0.197327 0.549438 0.560791 1445640180 0.587036 -0.197327 0.549438 0.560791 1445640180 0.596741 -0.196960 0.551270 0.548706 1445640180 0.596741 -0.196960 0.551270 0.548706 1445640180 0.596741 -0.196960 0.551270 0.548706 1445640180 0.596741 -0.196960 0.551270 0.548706 1445640180 0.596741 -0.196960 0.551270 0.548706 1445640180 0.596741 -0.196960 0.551270 0.548706 1445640180 0.596741 -0.196960 0.551270 0.548706 1445640180 0.594360 -0.205139 0.547302 0.552307 1445640180 0.594360 -0.205139 0.547302 0.552307 1445640180 0.594360 -0.205139 0.547302 0.552307 1445640180 0.594360 -0.205139 0.547302 0.552307 1445640180 0.594360 -0.205139 0.547302 0.552307 1445640180 0.594360 -0.205139 0.547302 0.552307 1445640180 0.590271 -0.199280 0.551941 0.554199 1445640180 0.590271 -0.199280 0.551941 0.554199 1445640180 0.590271 -0.199280 0.551941 0.554199 1445640180 0.590271 -0.199280 0.551941 0.554199 1445640180 0.590271 -0.199280 0.551941 0.554199 1445640180 0.590271 -0.199280 0.551941 0.554199 1445640180 0.590271 -0.199280 0.551941 0.554199 1445640180 0.591431 -0.182556 0.557373 0.553284 1445640180 0.591431 -0.182556 0.557373 0.553284 1445640180 0.591431 -0.182556 0.557373 0.553284 1445640180 0.591431 -0.182556 0.557373 0.553284 1445640180 0.591431 -0.182556 0.557373 0.553284 1445640180 0.590698 -0.177490 0.554993 0.558105 1445640180 0.590698 -0.177490 0.554993 0.558105 1445640180 0.590698 -0.177490 0.554993 0.558105 1445640180 0.590698 -0.177490 0.554993 0.558105 1445640180 0.590698 -0.177490 0.554993 0.558105 1445640180 0.590698 -0.177490 0.554993 0.558105 1445640180 0.590698 -0.177490 0.554993 0.558105 1445640180 0.583801 -0.176880 0.553894 0.566528 1445640180 0.583801 -0.176880 0.553894 0.566528 1445640180 0.583801 -0.176880 0.553894 0.566528 1445640180 0.583801 -0.176880 0.553894 0.566528 1445640180 0.583801 -0.176880 0.553894 0.566528 1445640180 0.583801 -0.176880 0.553894 0.566528 1445640180 0.576050 -0.178162 0.557861 0.570129 1445640180 0.576050 -0.178162 0.557861 0.570129 1445640180 0.576050 -0.178162 0.557861 0.570129 1445640180 0.576050 -0.178162 0.557861 0.570129 1445640180 0.576050 -0.178162 0.557861 0.570129 1445640180 0.576050 -0.178162 0.557861 0.570129 1445640180 0.571533 -0.188660 0.558228 0.571045 1445640180 0.571533 -0.188660 0.558228 0.571045 1445640180 0.571533 -0.188660 0.558228 0.571045 1445640180 0.571533 -0.188660 0.558228 0.571045 1445640180 0.571533 -0.188660 0.558228 0.571045 1445640180 0.571533 -0.188660 0.558228 0.571045 1445640180 0.571533 -0.188660 0.558228 0.571045 1445640180 0.571655 -0.203003 0.557617 0.566589 1445640180 0.571655 -0.203003 0.557617 0.566589 1445640180 0.571655 -0.203003 0.557617 0.566589 1445640180 0.571655 -0.203003 0.557617 0.566589 1445640180 0.571655 -0.203003 0.557617 0.566589 1445640180 0.571655 -0.203003 0.557617 0.566589 1445640180 0.578918 -0.205750 0.562195 0.553528 1445640180 0.578918 -0.205750 0.562195 0.553528 1445640180 0.578918 -0.205750 0.562195 0.553528 1445640180 0.578918 -0.205750 0.562195 0.553528 1445640180 0.578918 -0.205750 0.562195 0.553528 1445640180 0.578918 -0.205750 0.562195 0.553528 1445640180 0.590149 -0.203064 0.567810 0.536682 1445640180 0.590149 -0.203064 0.567810 0.536682 1445640180 0.590149 -0.203064 0.567810 0.536682 1445640180 0.590149 -0.203064 0.567810 0.536682 1445640180 0.590149 -0.203064 0.567810 0.536682 1445640180 0.590149 -0.203064 0.567810 0.536682 1445640180 0.603943 -0.199829 0.567383 0.522766 1445640180 0.603943 -0.199829 0.567383 0.522766 1445640180 0.603943 -0.199829 0.567383 0.522766 1445640180 0.603943 -0.199829 0.567383 0.522766 1445640180 0.603943 -0.199829 0.567383 0.522766 1445640180 0.603943 -0.199829 0.567383 0.522766 1445640180 0.605530 -0.211975 0.559326 0.524902 1445640180 0.605530 -0.211975 0.559326 0.524902 1445640180 0.605530 -0.211975 0.559326 0.524902 1445640180 0.605530 -0.211975 0.559326 0.524902 1445640180 0.605530 -0.211975 0.559326 0.524902 1445640180 0.596558 -0.215515 0.554626 0.538513 1445640180 0.596558 -0.215515 0.554626 0.538513 1445640180 0.596558 -0.215515 0.554626 0.538513 1445640180 0.596558 -0.215515 0.554626 0.538513 1445640180 0.596558 -0.215515 0.554626 0.538513 1445640180 0.596558 -0.215515 0.554626 0.538513 1445640180 0.598938 -0.193787 0.560730 0.537781 1445640180 0.598938 -0.193787 0.560730 0.537781 1445640180 0.598938 -0.193787 0.560730 0.537781 1445640180 0.598938 -0.193787 0.560730 0.537781 1445640180 0.598938 -0.193787 0.560730 0.537781 1445640180 0.598938 -0.193787 0.560730 0.537781 1445640180 0.604919 -0.182129 0.558533 0.537476 1445640180 0.604919 -0.182129 0.558533 0.537476 1445640180 0.604919 -0.182129 0.558533 0.537476 1445640180 0.604919 -0.182129 0.558533 0.537476 1445640180 0.604919 -0.182129 0.558533 0.537476 1445640180 0.606201 -0.177124 0.557983 0.538208 1445640180 0.606201 -0.177124 0.557983 0.538208 1445640181 0.606201 -0.177124 0.557983 0.538208 1445640181 0.606201 -0.177124 0.557983 0.538208 1445640181 0.606201 -0.177124 0.557983 0.538208 1445640181 0.606201 -0.177124 0.557983 0.538208 1445640181 0.601196 -0.177979 0.559448 0.542053 1445640181 0.601196 -0.177979 0.559448 0.542053 1445640181 0.601196 -0.177979 0.559448 0.542053 1445640181 0.601196 -0.177979 0.559448 0.542053 1445640181 0.601196 -0.177979 0.559448 0.542053 1445640181 0.601196 -0.177979 0.559448 0.542053 1445640181 0.595520 -0.188538 0.557068 0.547180 1445640181 0.595520 -0.188538 0.557068 0.547180 1445640181 0.595520 -0.188538 0.557068 0.547180 1445640181 0.595520 -0.188538 0.557068 0.547180 1445640181 0.595520 -0.188538 0.557068 0.547180 1445640181 0.595520 -0.188538 0.557068 0.547180 1445640181 0.594849 -0.201233 0.555054 0.545410 1445640181 0.594849 -0.201233 0.555054 0.545410 1445640181 0.594849 -0.201233 0.555054 0.545410 1445640181 0.594849 -0.201233 0.555054 0.545410 1445640181 0.594849 -0.201233 0.555054 0.545410 1445640181 0.594849 -0.201233 0.555054 0.545410 1445640181 0.598694 -0.210205 0.553223 0.539673 1445640181 0.598694 -0.210205 0.553223 0.539673 1445640181 0.598694 -0.210205 0.553223 0.539673 1445640181 0.598694 -0.210205 0.553223 0.539673 1445640181 0.598694 -0.210205 0.553223 0.539673 1445640181 0.598694 -0.210205 0.553223 0.539673 1445640181 0.598694 -0.210205 0.553223 0.539673 1445640181 0.603516 -0.212219 0.553955 0.532715 1445640181 0.603516 -0.212219 0.553955 0.532715 1445640181 0.603516 -0.212219 0.553955 0.532715 1445640181 0.603516 -0.212219 0.553955 0.532715 1445640181 0.603516 -0.212219 0.553955 0.532715 1445640181 0.603516 -0.212219 0.553955 0.532715 1445640181 0.607910 -0.208008 0.555542 0.527710 1445640181 0.607910 -0.208008 0.555542 0.527710 1445640181 0.607910 -0.208008 0.555542 0.527710 1445640181 0.607910 -0.208008 0.555542 0.527710 1445640181 0.607910 -0.208008 0.555542 0.527710 1445640181 0.607910 -0.208008 0.555542 0.527710 1445640181 0.610352 -0.205017 0.554138 0.527527 1445640181 0.610352 -0.205017 0.554138 0.527527 1445640181 0.610352 -0.205017 0.554138 0.527527 1445640181 0.610352 -0.205017 0.554138 0.527527 1445640181 0.610352 -0.205017 0.554138 0.527527 1445640181 0.610352 -0.205017 0.554138 0.527527 1445640181 0.603638 -0.218323 0.543945 0.540405 1445640181 0.603638 -0.218323 0.543945 0.540405 1445640181 0.603638 -0.218323 0.543945 0.540405 1445640181 0.603638 -0.218323 0.543945 0.540405 1445640181 0.603638 -0.218323 0.543945 0.540405 1445640181 0.603638 -0.218323 0.543945 0.540405 1445640181 0.600647 -0.213379 0.545227 0.544434 1445640181 0.600647 -0.213379 0.545227 0.544434 1445640181 0.600647 -0.213379 0.545227 0.544434 1445640181 0.600647 -0.213379 0.545227 0.544434 1445640181 0.600647 -0.213379 0.545227 0.544434 1445640181 0.600647 -0.213379 0.545227 0.544434 1445640181 0.604309 -0.189758 0.554138 0.540039 1445640181 0.604309 -0.189758 0.554138 0.540039 1445640181 0.604309 -0.189758 0.554138 0.540039 1445640181 0.604309 -0.189758 0.554138 0.540039 1445640181 0.604309 -0.189758 0.554138 0.540039 1445640181 0.604309 -0.189758 0.554138 0.540039 1445640181 0.604797 -0.175659 0.552307 0.546143 1445640181 0.604797 -0.175659 0.552307 0.546143 1445640181 0.604797 -0.175659 0.552307 0.546143 1445640181 0.604797 -0.175659 0.552307 0.546143 1445640181 0.604797 -0.175659 0.552307 0.546143 1445640181 0.604797 -0.175659 0.552307 0.546143 1445640181 0.604797 -0.175659 0.552307 0.546143 1445640181 0.594788 -0.173035 0.550781 0.559326 1445640181 0.594788 -0.173035 0.550781 0.559326 1445640181 0.594788 -0.173035 0.550781 0.559326 1445640181 0.594788 -0.173035 0.550781 0.559326 1445640181 0.594788 -0.173035 0.550781 0.559326 1445640181 0.583740 -0.181152 0.549072 0.569946 1445640181 0.583740 -0.181152 0.549072 0.569946 1445640181 0.583740 -0.181152 0.549072 0.569946 1445640181 0.583740 -0.181152 0.549072 0.569946 1445640181 0.583740 -0.181152 0.549072 0.569946 1445640181 0.583740 -0.181152 0.549072 0.569946 1445640181 0.578308 -0.198975 0.544556 0.573853 1445640181 0.578308 -0.198975 0.544556 0.573853 1445640181 0.578308 -0.198975 0.544556 0.573853 1445640181 0.578308 -0.198975 0.544556 0.573853 1445640181 0.578308 -0.198975 0.544556 0.573853 1445640181 0.578308 -0.198975 0.544556 0.573853 1445640181 0.584717 -0.209778 0.540894 0.566956 1445640181 0.584717 -0.209778 0.540894 0.566956 1445640181 0.584717 -0.209778 0.540894 0.566956 1445640181 0.584717 -0.209778 0.540894 0.566956 1445640181 0.584717 -0.209778 0.540894 0.566956 1445640181 0.584717 -0.209778 0.540894 0.566956 1445640181 0.595764 -0.210815 0.541382 0.554504 1445640181 0.595764 -0.210815 0.541382 0.554504 1445640181 0.595764 -0.210815 0.541382 0.554504 1445640181 0.595764 -0.210815 0.541382 0.554504 1445640181 0.595764 -0.210815 0.541382 0.554504 1445640181 0.595764 -0.210815 0.541382 0.554504 1445640181 0.611755 -0.205872 0.543884 0.536194 1445640181 0.611755 -0.205872 0.543884 0.536194 1445640181 0.611755 -0.205872 0.543884 0.536194 1445640181 0.611755 -0.205872 0.543884 0.536194 1445640181 0.611755 -0.205872 0.543884 0.536194 1445640181 0.619629 -0.204102 0.544312 0.527344 1445640181 0.619629 -0.204102 0.544312 0.527344 1445640181 0.619629 -0.204102 0.544312 0.527344 1445640182 0.619629 -0.204102 0.544312 0.527344 1445640182 0.619629 -0.204102 0.544312 0.527344 1445640182 0.619629 -0.204102 0.544312 0.527344 1445640182 0.619629 -0.204102 0.544312 0.527344 1445640182 0.605408 -0.218506 0.539856 0.542419 1445640182 0.605408 -0.218506 0.539856 0.542419 1445640182 0.605408 -0.218506 0.539856 0.542419 1445640182 0.605408 -0.218506 0.539856 0.542419 1445640182 0.605408 -0.218506 0.539856 0.542419 1445640182 0.605408 -0.218506 0.539856 0.542419 1445640182 0.595703 -0.210022 0.544006 0.552246 1445640182 0.595703 -0.210022 0.544006 0.552246 1445640182 0.595703 -0.210022 0.544006 0.552246 1445640182 0.595703 -0.210022 0.544006 0.552246 1445640182 0.595703 -0.210022 0.544006 0.552246 1445640182 0.595703 -0.210022 0.544006 0.552246 1445640182 0.594971 -0.187073 0.553894 0.551453 1445640182 0.594971 -0.187073 0.553894 0.551453 1445640182 0.594971 -0.187073 0.553894 0.551453 1445640182 0.594971 -0.187073 0.553894 0.551453 1445640182 0.594971 -0.187073 0.553894 0.551453 1445640182 0.594971 -0.187073 0.553894 0.551453 1445640182 0.594971 -0.187073 0.553894 0.551453 1445640182 0.592041 -0.178589 0.551147 0.560120 1445640182 0.592041 -0.178589 0.551147 0.560120 1445640182 0.592041 -0.178589 0.551147 0.560120 1445640182 0.592041 -0.178589 0.551147 0.560120 1445640182 0.592041 -0.178589 0.551147 0.560120 1445640182 0.592041 -0.178589 0.551147 0.560120 1445640182 0.588806 -0.177856 0.550354 0.564575 1445640182 0.588806 -0.177856 0.550354 0.564575 1445640182 0.588806 -0.177856 0.550354 0.564575 1445640182 0.588806 -0.177856 0.550354 0.564575 1445640182 0.588806 -0.177856 0.550354 0.564575 1445640182 0.586243 -0.179077 0.550964 0.566223 1445640182 0.586243 -0.179077 0.550964 0.566223 1445640182 0.586243 -0.179077 0.550964 0.566223 1445640182 0.586243 -0.179077 0.550964 0.566223 1445640182 0.586243 -0.179077 0.550964 0.566223 1445640182 0.586243 -0.179077 0.550964 0.566223 1445640182 0.590393 -0.186646 0.547546 0.562805 1445640182 0.590393 -0.186646 0.547546 0.562805 1445640182 0.590393 -0.186646 0.547546 0.562805 1445640182 0.590393 -0.186646 0.547546 0.562805 1445640182 0.590393 -0.186646 0.547546 0.562805 1445640182 0.590393 -0.186646 0.547546 0.562805 1445640182 0.590393 -0.186646 0.547546 0.562805 1445640182 0.605713 -0.189453 0.546753 0.546021 1445640182 0.605713 -0.189453 0.546753 0.546021 1445640182 0.605713 -0.189453 0.546753 0.546021 1445640182 0.605713 -0.189453 0.546753 0.546021 1445640182 0.605713 -0.189453 0.546753 0.546021 1445640182 0.605713 -0.189453 0.546753 0.546021 1445640182 0.620361 -0.188721 0.544983 0.531494 1445640182 0.620361 -0.188721 0.544983 0.531494 1445640182 0.620361 -0.188721 0.544983 0.531494 1445640182 0.620361 -0.188721 0.544983 0.531494 1445640182 0.620361 -0.188721 0.544983 0.531494 1445640182 0.620361 -0.188721 0.544983 0.531494 1445640182 0.635498 -0.183777 0.546082 0.513855 1445640182 0.635498 -0.183777 0.546082 0.513855 1445640182 0.635498 -0.183777 0.546082 0.513855 1445640182 0.635498 -0.183777 0.546082 0.513855 1445640182 0.635498 -0.183777 0.546082 0.513855 1445640182 0.644043 -0.187256 0.546204 0.501709 1445640182 0.644043 -0.187256 0.546204 0.501709 1445640182 0.644043 -0.187256 0.546204 0.501709 1445640182 0.644043 -0.187256 0.546204 0.501709 1445640182 0.644043 -0.187256 0.546204 0.501709 1445640182 0.644043 -0.187256 0.546204 0.501709 1445640182 0.630981 -0.208679 0.539368 0.517029 1445640182 0.630981 -0.208679 0.539368 0.517029 1445640182 0.630981 -0.208679 0.539368 0.517029 1445640182 0.630981 -0.208679 0.539368 0.517029 1445640182 0.630981 -0.208679 0.539368 0.517029 1445640182 0.630981 -0.208679 0.539368 0.517029 1445640182 0.622925 -0.202271 0.546448 0.521912 1445640182 0.622925 -0.202271 0.546448 0.521912 1445640182 0.622925 -0.202271 0.546448 0.521912 1445640182 0.622925 -0.202271 0.546448 0.521912 1445640182 0.622925 -0.202271 0.546448 0.521912 1445640182 0.622925 -0.202271 0.546448 0.521912 1445640182 0.619568 -0.178406 0.558350 0.522034 1445640182 0.619568 -0.178406 0.558350 0.522034 1445640182 0.619568 -0.178406 0.558350 0.522034 1445640182 0.619568 -0.178406 0.558350 0.522034 1445640182 0.619568 -0.178406 0.558350 0.522034 1445640182 0.619568 -0.178406 0.558350 0.522034 1445640182 0.619568 -0.178406 0.558350 0.522034 1445640182 0.616638 -0.164307 0.560791 0.527405 1445640182 0.616638 -0.164307 0.560791 0.527405 1445640182 0.616638 -0.164307 0.560791 0.527405 1445640182 0.616638 -0.164307 0.560791 0.527405 1445640182 0.616638 -0.164307 0.560791 0.527405 1445640182 0.613586 -0.155640 0.564148 0.529968 1445640182 0.613586 -0.155640 0.564148 0.529968 1445640182 0.613586 -0.155640 0.564148 0.529968 1445640182 0.613586 -0.155640 0.564148 0.529968 1445640182 0.613586 -0.155640 0.564148 0.529968 1445640182 0.613586 -0.155640 0.564148 0.529968 1445640182 0.615540 -0.156494 0.567749 0.523560 1445640182 0.615540 -0.156494 0.567749 0.523560 1445640182 0.615540 -0.156494 0.567749 0.523560 1445640182 0.615540 -0.156494 0.567749 0.523560 1445640182 0.615540 -0.156494 0.567749 0.523560 1445640182 0.615540 -0.156494 0.567749 0.523560 1445640182 0.622803 -0.165405 0.567627 0.512329 1445640182 0.622803 -0.165405 0.567627 0.512329 1445640182 0.622803 -0.165405 0.567627 0.512329 1445640183 0.622803 -0.165405 0.567627 0.512329 1445640183 0.622803 -0.165405 0.567627 0.512329 1445640183 0.622803 -0.165405 0.567627 0.512329 1445640183 0.635254 -0.178284 0.561646 0.499084 1445640183 0.635254 -0.178284 0.561646 0.499084 1445640183 0.635254 -0.178284 0.561646 0.499084 1445640183 0.635254 -0.178284 0.561646 0.499084 1445640183 0.635254 -0.178284 0.561646 0.499084 1445640183 0.635254 -0.178284 0.561646 0.499084 1445640183 0.645142 -0.186218 0.556335 0.489380 1445640183 0.645142 -0.186218 0.556335 0.489380 1445640183 
0.726257 -0.455688 -0.246582 0.451660 1445640184 0.726257 -0.455688 -0.246582 0.451660 1445640185 0.726257 -0.455688 -0.246582 0.451660 1445640185 0.762329 -0.452209 -0.228943 0.402405 1445640185 0.762329 -0.452209 -0.228943 0.402405 1445640185 0.762329 -0.452209 -0.228943 0.402405 1445640185 0.762329 -0.452209 -0.228943 0.402405 1445640185 0.762329 -0.452209 -0.228943 0.402405 1445640185 0.762329 -0.452209 -0.228943 0.402405 1445640185 0.818176 -0.438232 -0.172119 0.330017 1445640185 0.818176 -0.438232 -0.172119 0.330017 1445640185 0.818176 -0.438232 -0.172119 0.330017 1445640185 0.818176 -0.438232 -0.172119 0.330017 1445640185 0.818176 -0.438232 -0.172119 0.330017 1445640185 0.818176 -0.438232 -0.172119 0.330017 1445640185 0.873535 -0.428162 -0.053467 0.225220 1445640185 0.873535 -0.428162 -0.053467 0.225220 1445640185 0.873535 -0.428162 -0.053467 0.225220 1445640185 0.873535 -0.428162 -0.053467 0.225220 1445640185 0.873535 -0.428162 -0.053467 0.225220 1445640185 0.873535 -0.428162 -0.053467 0.225220 1445640185 0.873535 -0.428162 -0.053467 0.225220 1445640185 0.925964 -0.319519 0.108276 0.169495 1445640185 0.925964 -0.319519 0.108276 0.169495 1445640185 0.925964 -0.319519 0.108276 0.169495 1445640185 0.925964 -0.319519 0.108276 0.169495 1445640185 0.925964 -0.319519 0.108276 0.169495 1445640185 0.925964 -0.319519 0.108276 0.169495 1445640185 0.939758 -0.280212 0.111694 0.160522 1445640185 0.939758 -0.280212 0.111694 0.160522 1445640185 0.939758 -0.280212 0.111694 0.160522 1445640185 0.939758 -0.280212 0.111694 0.160522 1445640185 0.939758 -0.280212 0.111694 0.160522 1445640185 0.939758 -0.280212 0.111694 0.160522 1445640185 0.957825 -0.027649 0.252197 0.134460 1445640185 0.957825 -0.027649 0.252197 0.134460 1445640185 0.957825 -0.027649 0.252197 0.134460 1445640185 0.957825 -0.027649 0.252197 0.134460 1445640185 0.957825 -0.027649 0.252197 0.134460 1445640185 0.936768 0.031311 0.293762 0.187500 1445640185 0.936768 0.031311 0.293762 0.187500 1445640185 0.936768 0.031311 0.293762 0.187500 1445640185 0.936768 0.031311 0.293762 0.187500 1445640185 0.936768 0.031311 0.293762 0.187500 1445640185 0.936768 0.031311 0.293762 0.187500 1445640185 0.900146 -0.241516 0.203064 0.300110 1445640185 0.900146 -0.241516 0.203064 0.300110 1445640185 0.900146 -0.241516 0.203064 0.300110 1445640185 0.900146 -0.241516 0.203064 0.300110 1445640185 0.900146 -0.241516 0.203064 0.300110 1445640185 0.900146 -0.241516 0.203064 0.300110 1445640185 0.900146 -0.241516 0.203064 0.300110 1445640185 0.875977 -0.354797 0.124023 0.302307 1445640185 0.875977 -0.354797 0.124023 0.302307 1445640185 0.875977 -0.354797 0.124023 0.302307 1445640185 0.875977 -0.354797 0.124023 0.302307 1445640185 0.875977 -0.354797 0.124023 0.302307 1445640185 0.875977 -0.354797 0.124023 0.302307 1445640185 0.892151 -0.353882 0.035950 0.278320 1445640185 0.892151 -0.353882 0.035950 0.278320 1445640185 0.892151 -0.353882 0.035950 0.278320 1445640185 0.892151 -0.353882 0.035950 0.278320 1445640185 0.892151 -0.353882 0.035950 0.278320 1445640185 0.892151 -0.353882 0.035950 0.278320 1445640185 0.881470 -0.404785 -0.065186 0.234192 1445640185 0.881470 -0.404785 -0.065186 0.234192 1445640185 0.881470 -0.404785 -0.065186 0.234192 1445640185 0.881470 -0.404785 -0.065186 0.234192 1445640185 0.881470 -0.404785 -0.065186 0.234192 1445640185 0.881470 -0.404785 -0.065186 0.234192 1445640185 0.857605 -0.458374 -0.130798 0.193054 1445640185 0.857605 -0.458374 -0.130798 0.193054 1445640185 0.857605 -0.458374 -0.130798 0.193054 1445640185 0.857605 -0.458374 -0.130798 0.193054 1445640185 0.854614 -0.463074 -0.170349 0.161621 1445640185 0.854614 -0.463074 -0.170349 0.161621 1445640185 0.854614 -0.463074 -0.170349 0.161621 1445640185 0.854614 -0.463074 -0.170349 0.161621 1445640185 0.854614 -0.463074 -0.170349 0.161621 1445640185 0.854614 -0.463074 -0.170349 0.161621 1445640185 0.854614 -0.463074 -0.170349 0.161621 1445640185 0.884460 -0.421631 -0.137390 0.145142 1445640185 0.884460 -0.421631 -0.137390 0.145142 1445640185 0.884460 -0.421631 -0.137390 0.145142 1445640185 0.884460 -0.421631 -0.137390 0.145142 1445640185 0.884460 -0.421631 -0.137390 0.145142 1445640185 0.884460 -0.421631 -0.137390 0.145142 1445640185 0.908630 -0.398499 -0.010986 0.124268 1445640185 0.908630 -0.398499 -0.010986 0.124268 1445640185 0.908630 -0.398499 -0.010986 0.124268 1445640185 0.908630 -0.398499 -0.010986 0.124268 1445640185 0.908630 -0.398499 -0.010986 0.124268 1445640185 0.908630 -0.398499 -0.010986 0.124268 1445640185 0.916199 -0.374878 0.094177 0.105652 1445640185 0.916199 -0.374878 0.094177 0.105652 1445640185 0.916199 -0.374878 0.094177 0.105652 1445640185 0.916199 -0.374878 0.094177 0.105652 1445640185 0.916199 -0.374878 0.094177 0.105652 1445640185 0.916199 -0.374878 0.094177 0.105652 1445640185 0.916199 -0.374878 0.094177 0.105652 1445640185 0.929382 -0.354675 0.060608 0.081848 1445640185 0.929382 -0.354675 0.060608 0.081848 1445640185 0.929382 -0.354675 0.060608 0.081848 1445640185 0.929382 -0.354675 0.060608 0.081848 1445640185 0.929382 -0.354675 0.060608 0.081848 1445640185 0.929382 -0.354675 0.060608 0.081848 1445640185 0.976868 -0.036865 0.195313 0.078186 1445640185 0.976868 -0.036865 0.195313 0.078186 1445640185 0.976868 -0.036865 0.195313 0.078186 1445640185 0.976868 -0.036865 0.195313 0.078186 1445640185 0.976868 -0.036865 0.195313 0.078186 1445640185 0.976868 -0.036865 0.195313 0.078186 1445640185 0.964844 0.053284 0.229797 0.115601 1445640186 0.964844 0.053284 0.229797 0.115601 1445640186 0.964844 0.053284 0.229797 0.115601 1445640186 0.964844 0.053284 0.229797 0.115601 1445640186 0.964844 0.053284 0.229797 0.115601 1445640186 0.964844 0.053284 0.229797 0.115601 1445640186 0.925598 -0.243164 0.180298 0.227112 1445640186 0.925598 -0.243164 0.180298 0.227112 1445640186 0.925598 -0.243164 0.180298 0.227112 1445640186 0.925598 -0.243164 0.180298 0.227112 1445640186 0.925598 -0.243164 0.180298 0.227112 1445640186 0.925598 -0.243164 0.180298 0.227112 1445640186 0.874207 -0.389404 0.123840 0.262207 1445640186 0.874207 -0.389404 0.123840 0.262207 1445640186 0.874207 -0.389404 0.123840 0.262207 1445640186 0.874207 -0.389404 0.123840 0.262207 1445640186 0.874207 -0.389404 0.123840 0.262207 1445640186 0.874207 -0.389404 0.123840 0.262207 1445640186 0.874207 -0.389404 0.123840 0.262207 1445640186 0.884155 -0.393738 0.053101 0.245667 1445640186 0.884155 -0.393738 0.053101 0.245667 1445640186 0.884155 -0.393738 0.053101 0.245667 1445640186 0.884155 -0.393738 0.053101 0.245667 1445640186 0.884155 -0.393738 0.053101 0.245667 1445640186 0.884155 -0.393738 0.053101 0.245667 1445640186 0.873901 -0.433411 -0.020996 0.219177 1445640186 0.873901 -0.433411 -0.020996 0.219177 1445640186 0.873901 -0.433411 -0.020996 0.219177 1445640186 0.873901 -0.433411 -0.020996 0.219177 1445640186 0.873901 -0.433411 -0.020996 0.219177 1445640186 0.873901 -0.433411 -0.020996 0.219177 1445640186 0.834656 -0.508667 -0.081970 0.194641 1445640186 0.834656 -0.508667 -0.081970 0.194641 1445640186 0.834656 -0.508667 -0.081970 0.194641 1445640186 0.834656 -0.508667 -0.081970 0.194641 1445640186 0.834656 -0.508667 -0.081970 0.194641 1445640186 0.834656 -0.508667 -0.081970 0.194641 1445640186 0.857361 -0.476624 -0.072571 0.180298 1445640186 0.857361 -0.476624 -0.072571 0.180298 1445640186 0.857361 -0.476624 -0.072571 0.180298 1445640186 0.857361 -0.476624 -0.072571 0.180298 1445640186 0.857361 -0.476624 -0.072571 0.180298 1445640186 0.857361 -0.476624 -0.072571 0.180298 1445640186 0.888062 -0.423828 0.004944 0.177917 1445640186 0.888062 -0.423828 0.004944 0.177917 1445640186 0.888062 -0.423828 0.004944 0.177917 1445640186 0.888062 -0.423828 0.004944 0.177917 1445640186 0.888062 -0.423828 0.004944 0.177917 1445640186 0.888062 -0.423828 0.004944 0.177917 1445640186 0.926392 -0.329590 0.102539 0.150513 1445640186 0.926392 -0.329590 0.102539 0.150513 1445640186 0.926392 -0.329590 0.102539 0.150513 1445640186 0.926392 -0.329590 0.102539 0.150513 1445640186 0.926392 -0.329590 0.102539 0.150513 1445640186 0.926392 -0.329590 0.102539 0.150513 1445640186 0.937439 -0.321899 0.066772 0.114136 1445640186 0.937439 -0.321899 0.066772 0.114136 1445640186 0.937439 -0.321899 0.066772 0.114136 1445640186 0.937439 -0.321899 0.066772 0.114136 1445640186 0.937439 -0.321899 0.066772 0.114136 1445640186 0.937439 -0.321899 0.066772 0.114136 1445640186 0.937439 -0.321899 0.066772 0.114136 1445640186 0.974121 0.004089 0.202515 0.099731 1445640186 0.974121 0.004089 0.202515 0.099731 1445640186 0.974121 0.004089 0.202515 0.099731 1445640186 0.974121 0.004089 0.202515 0.099731 1445640186 0.974121 0.004089 0.202515 0.099731 1445640186 0.964539 0.011597 0.211060 0.157654 1445640186 0.964539 0.011597 0.211060 0.157654 1445640186 0.964539 0.011597 0.211060 0.157654 1445640186 0.964539 0.011597 0.211060 0.157654 1445640186 0.964539 0.011597 0.211060 0.157654 1445640186 0.964539 0.011597 0.211060 0.157654 1445640186 0.913879 -0.290955 0.127991 0.252563 1445640186 0.913879 -0.290955 0.127991 0.252563 1445640186 0.913879 -0.290955 0.127991 0.252563 1445640186 0.913879 -0.290955 0.127991 0.252563 1445640186 0.913879 -0.290955 0.127991 0.252563 1445640186 0.913879 -0.290955 0.127991 0.252563 1445640186 0.884521 -0.393250 0.042236 0.247314 1445640186 0.884521 -0.393250 0.042236 0.247314 1445640186 0.884521 -0.393250 0.042236 0.247314 1445640186 0.884521 -0.393250 0.042236 0.247314 1445640186 0.884521 -0.393250 0.042236 0.247314 1445640186 0.884521 -0.393250 0.042236 0.247314 1445640186 0.895630 -0.390015 -0.060791 0.204956 1445640186 0.895630 -0.390015 -0.060791 0.204956 1445640186 0.895630 -0.390015 -0.060791 0.204956 1445640186 0.895630 -0.390015 -0.060791 0.204956 1445640186 0.895630 -0.390015 -0.060791 0.204956 1445640186 0.869507 -0.449341 -0.145203 0.144775 1445640186 0.869507 -0.449341 -0.145203 0.144775 1445640186 0.869507 -0.449341 -0.145203 0.144775 1445640186 0.869507 -0.449341 -0.145203 0.144775 1445640186 0.869507 -0.449341 -0.145203 0.144775 1445640186 0.869507 -0.449341 -0.145203 0.144775 1445640186 0.869507 -0.449341 -0.145203 0.144775 1445640186 0.861572 -0.462463 -0.178101 0.109924 1445640186 0.861572 -0.462463 -0.178101 0.109924 1445640186 0.861572 -0.462463 -0.178101 0.109924 1445640186 0.861572 -0.462463 -0.178101 0.109924 1445640186 0.861572 -0.462463 -0.178101 0.109924 1445640186 0.861572 -0.462463 -0.178101 0.109924 1445640186 0.890015 -0.421265 -0.137756 0.106934 1445640186 0.890015 -0.421265 -0.137756 0.106934 1445640186 0.890015 -0.421265 -0.137756 0.106934 1445640186 0.890015 -0.421265 -0.137756 0.106934 1445640186 0.890015 -0.421265 -0.137756 0.106934 1445640186 0.932922 -0.347717 0.014282 0.092163 1445640186 0.932922 -0.347717 0.014282 0.092163 1445640187 0.932922 -0.347717 0.014282 0.092163 1445640187 0.932922 -0.347717 0.014282 0.092163 1445640187 0.932922 -0.347717 0.014282 0.092163 1445640187 0.932922 -0.347717 0.014282 0.092163 1445640187 0.932922 -0.347717 0.014282 0.092163 1445640187 0.916504 -0.372986 0.115173 0.086975 1445640187 0.916504 -0.372986 0.115173 0.086975 1445640187 0.916504 -0.372986 0.115173 0.086975 1445640187 0.916504 -0.372986 0.115173 0.086975 1445640187 0.916504 -0.372986 0.115173 0.086975 1445640187 0.937683 -0.320374 0.114990 0.069702 1445640187 0.937683 -0.320374 0.114990 0.069702 1445640187 0.937683 -0.320374 0.114990 0.069702 1445640187 0.937683 -0.320374 0.114990 0.069702 1445640187 0.937683 -0.320374 0.114990 0.069702 1445640187 0.937683 -0.320374 0.114990 0.069702 1445640187 0.962769 -0.119324 0.216858 0.108459 1445640187 0.962769 -0.119324 0.216858 0.108459 1445640187 0.962769 -0.119324 0.216858 0.108459 1445640187 0.962769 -0.119324 0.216858 0.108459 1445640187 0.962769 -0.119324 0.216858 0.108459 1445640187 0.962769 -0.119324 0.216858 0.108459 1445640187 0.962769 -0.119324 0.216858 0.108459 1445640187 0.945679 -0.140198 0.241089 0.166748 1445640187 0.945679 -0.140198 0.241089 0.166748 1445640187 0.945679 -0.140198 0.241089 0.166748 1445640187 0.945679 -0.140198 0.241089 0.166748 1445640187 0.945679 -0.140198 0.241089 0.166748 1445640187 0.890686 -0.337280 0.194946 0.234314 1445640187 0.890686 -0.337280 0.194946 0.234314 1445640187 0.890686 -0.337280 0.194946 0.234314 1445640187 0.890686 -0.337280 0.194946 0.234314 1445640187 0.890686 -0.337280 0.194946 0.234314 1445640187 0.890686 -0.337280 0.194946 0.234314 1445640187 0.865906 -0.424622 0.114746 0.238098 1445640187 0.865906 -0.424622 0.114746 0.238098 1445640187 0.865906 -0.424622 0.114746 0.238098 1445640187 0.865906 -0.424622 0.114746 0.238098 1445640187 0.865906 -0.424622 0.114746 0.238098 1445640187 0.867981 -0.451782 0.018433 0.205200 1445640187 0.867981 -0.451782 0.018433 0.205200 1445640187 0.867981 -0.451782 0.018433 0.205200 1445640187 0.867981 -0.451782 0.018433 0.205200 1445640187 0.867981 -0.451782 0.018433 0.205200 1445640187 0.867981 -0.451782 0.018433 0.205200 1445640187 0.865601 -0.466309 -0.042725 0.177124 1445640187 0.865601 -0.466309 -0.042725 0.177124 1445640187 0.865601 -0.466309 -0.042725 0.177124 1445640187 0.865601 -0.466309 -0.042725 0.177124 1445640187 0.865601 -0.466309 -0.042725 0.177124 1445640187 0.865601 -0.466309 -0.042725 0.177124 1445640187 0.851440 -0.496277 -0.059570 0.158630 1445640187 0.851440 -0.496277 -0.059570 0.158630 1445640187 0.851440 -0.496277 -0.059570 0.158630 1445640187 0.851440 -0.496277 -0.059570 0.158630 1445640187 0.851440 -0.496277 -0.059570 0.158630 1445640187 0.851440 -0.496277 -0.059570 0.158630 1445640187 0.885620 -0.438538 -0.001587 0.152832 1445640187 0.885620 -0.438538 -0.001587 0.152832 1445640187 0.885620 -0.438538 -0.001587 0.152832 1445640187 0.885620 -0.438538 -0.001587 0.152832 1445640187 0.885620 -0.438538 -0.001587 0.152832 1445640187 0.885620 -0.438538 -0.001587 0.152832 1445640187 0.928589 -0.321594 0.086975 0.163452 1445640187 0.928589 -0.321594 0.086975 0.163452 1445640187 0.928589 -0.321594 0.086975 0.163452 1445640187 0.928589 -0.321594 0.086975 0.163452 1445640187 0.928589 -0.321594 0.086975 0.163452 1445640187 0.928589 -0.321594 0.086975 0.163452 1445640187 0.945984 -0.285095 0.053284 0.144653 1445640187 0.945984 -0.285095 0.053284 0.144653 1445640187 0.945984 -0.285095 0.053284 0.144653 1445640187 0.945984 -0.285095 0.053284 0.144653 1445640187 0.945984 -0.285095 0.053284 0.144653 1445640187 0.945984 -0.285095 0.053284 0.144653 1445640187 0.945984 -0.285095 0.053284 0.144653 1445640187 0.982300 0.010803 0.155701 0.102966 1445640187 0.982300 0.010803 0.155701 0.102966 1445640187 0.982300 0.010803 0.155701 0.102966 1445640187 0.982300 0.010803 0.155701 0.102966 1445640187 0.982300 0.010803 0.155701 0.102966 1445640187 0.982300 0.010803 0.155701 0.102966 1445640187 0.962219 0.136047 0.185120 0.145691 1445640187 0.962219 0.136047 0.185120 0.145691 1445640187 0.962219 0.136047 0.185120 0.145691 1445640187 0.962219 0.136047 0.185120 0.145691 1445640187 0.962219 0.136047 0.185120 0.145691 1445640187 0.962219 0.136047 0.185120 0.145691 1445640187 0.951782 -0.176941 0.128113 0.215149 1445640187 0.951782 -0.176941 0.128113 0.215149 1445640187 0.951782 -0.176941 0.128113 0.215149 1445640187 0.951782 -0.176941 0.128113 0.215149 1445640187 0.951782 -0.176941 0.128113 0.215149 1445640187 0.951782 -0.176941 0.128113 0.215149 1445640187 0.884705 -0.406067 0.075073 0.216309 1445640187 0.884705 -0.406067 0.075073 0.216309 1445640187 0.884705 -0.406067 0.075073 0.216309 1445640187 0.884705 -0.406067 0.075073 0.216309 1445640187 0.884705 -0.406067 0.075073 0.216309 1445640187 0.882751 -0.435974 0.036072 0.171448 1445640187 0.882751 -0.435974 0.036072 0.171448 1445640187 0.882751 -0.435974 0.036072 0.171448 1445640187 0.882751 -0.435974 0.036072 0.171448 1445640187 0.882751 -0.435974 0.036072 0.171448 1445640187 0.882751 -0.435974 0.036072 0.171448 1445640187 0.896545 -0.418396 0.001343 0.145203 1445640187 0.896545 -0.418396 0.001343 0.145203 1445640188 0.896545 -0.418396 0.001343 0.145203 1445640188 0.896545 -0.418396 0.001343 0.145203 1445640188 0.896545 -0.418396 0.001343 0.145203 1445640188 0.896545 -0.418396 0.001343 0.145203 1445640188 0.893311 -0.422302 -0.027832 0.151062 1445640188 0.893311 -0.422302 -0.027832 0.151062 1445640188 0.893311 -0.422302 -0.027832 0.151062 1445640188 0.893311 -0.422302 -0.027832 0.151062 1445640188 0.893311 -0.422302 -0.027832 0.151062 1445640188 0.887695 -0.430359 -0.035156 0.159668 1445640188 0.887695 -0.430359 -0.035156 0.159668 1445640188 0.887695 -0.430359 -0.035156 0.159668 1445640188 0.887695 -0.430359 -0.035156 0.159668 1445640188 0.887695 -0.430359 -0.035156 0.159668 1445640188 0.887695 -0.430359 -0.035156 0.159668 1445640188 0.898438 -0.398254 -0.016418 0.184082 1445640188 0.898438 -0.398254 -0.016418 0.184082 1445640188 0.898438 -0.398254 -0.016418 0.184082 1445640188 0.898438 -0.398254 -0.016418 0.184082 1445640188 0.898438 -0.398254 -0.016418 0.184082 1445640188 0.898438 -0.398254 -0.016418 0.184082 1445640188 0.898438 -0.398254 -0.016418 0.184082 1445640188 0.920227 -0.328918 -0.015381 0.211426 1445640188 0.920227 -0.328918 -0.015381 0.211426 1445640188 0.920227 -0.328918 -0.015381 0.211426 1445640188 0.920227 -0.328918 -0.015381 0.211426 1445640188 0.920227 -0.328918 -0.015381 0.211426 1445640188 0.920227 -0.328918 -0.015381 0.211426 1445640188 0.971558 -0.120117 -0.041016 0.199829 1445640188 0.971558 -0.120117 -0.041016 0.199829 1445640188 0.971558 -0.120117 -0.041016 0.199829 1445640188 0.971558 -0.120117 -0.041016 0.199829 1445640188 0.971558 -0.120117 -0.041016 0.199829 1445640188 0.971558 -0.120117 -0.041016 0.199829 1445640188 0.939331 0.230957 0.112427 0.227234 1445640188 0.939331 0.230957 0.112427 0.227234 1445640188 0.939331 0.230957 0.112427 0.227234 1445640188 0.939331 0.230957 0.112427 0.227234 1445640188 0.939331 0.230957 0.112427 0.227234 1445640188 0.939331 0.230957 0.112427 0.227234 1445640188 0.956726 0.086121 0.125549 0.247925 1445640188 0.956726 0.086121 0.125549 0.247925 1445640188 0.956726 0.086121 0.125549 0.247925 1445640188 0.956726 0.086121 0.125549 0.247925 1445640188 0.956726 0.086121 0.125549 0.247925 1445640188 0.956726 0.086121 0.125549 0.247925 1445640188 0.929321 -0.221802 0.031799 0.293396 1445640188 0.929321 -0.221802 0.031799 0.293396 1445640188 0.929321 -0.221802 0.031799 0.293396 1445640188 0.929321 -0.221802 0.031799 0.293396 1445640188 0.929321 -0.221802 0.031799 0.293396 1445640188 0.929321 -0.221802 0.031799 0.293396 1445640188 0.899597 -0.347961 -0.018738 0.263123 1445640188 0.899597 -0.347961 -0.018738 0.263123 1445640188 0.899597 -0.347961 -0.018738 0.263123 1445640188 0.899597 -0.347961 -0.018738 0.263123 1445640188 0.899597 -0.347961 -0.018738 0.263123 1445640188 0.899597 -0.347961 -0.018738 0.263123 1445640188 0.899597 -0.347961 -0.018738 0.263123 1445640188 0.909302 -0.348145 -0.060425 0.219727 1445640188 0.909302 -0.348145 -0.060425 0.219727 1445640188 0.909302 -0.348145 -0.060425 0.219727 1445640188 0.909302 -0.348145 -0.060425 0.219727 1445640188 0.909302 -0.348145 -0.060425 0.219727 1445640188 0.909302 -0.348145 -0.060425 0.219727 1445640188 0.897766 -0.385986 -0.116455 0.177307 1445640188 0.897766 -0.385986 -0.116455 0.177307 1445640188 0.897766 -0.385986 -0.116455 0.177307 1445640188 0.897766 -0.385986 -0.116455 0.177307 1445640188 0.897766 -0.385986 -0.116455 0.177307 1445640188 0.891724 -0.405334 -0.149963 0.133972 1445640188 0.891724 -0.405334 -0.149963 0.133972 1445640188 0.891724 -0.405334 -0.149963 0.133972 1445640188 0.891724 -0.405334 -0.149963 0.133972 1445640188 0.891724 -0.405334 -0.149963 0.133972 1445640188 0.891724 -0.405334 -0.149963 0.133972 1445640188 0.891724 -0.405334 -0.149963 0.133972 1445640188 0.884277 -0.420532 -0.166748 0.115479 1445640188 0.884277 -0.420532 -0.166748 0.115479 1445640188 0.884277 -0.420532 -0.166748 0.115479 1445640188 0.884277 -0.420532 -0.166748 0.115479 1445640188 0.884277 -0.420532 -0.166748 0.115479 1445640188 0.884277 -0.420532 -0.166748 0.115479 1445640188 0.898499 -0.408875 -0.125854 0.098267 1445640188 0.898499 -0.408875 -0.125854 0.098267 1445640188 0.898499 -0.408875 -0.125854 0.098267 1445640188 0.898499 -0.408875 -0.125854 0.098267 1445640188 0.898499 -0.408875 -0.125854 0.098267 1445640188 0.898499 -0.408875 -0.125854 0.098267 1445640188 0.928528 -0.359924 -0.017212 0.089417 1445640188 0.928528 -0.359924 -0.017212 0.089417 1445640188 0.928528 -0.359924 -0.017212 0.089417 1445640188 0.928528 -0.359924 -0.017212 0.089417 1445640188 0.928528 -0.359924 -0.017212 0.089417 1445640188 0.928528 -0.359924 -0.017212 0.089417 1445640188 0.924194 -0.360962 0.056763 0.111084 1445640188 0.924194 -0.360962 0.056763 0.111084 1445640188 0.924194 -0.360962 0.056763 0.111084 1445640188 0.924194 -0.360962 0.056763 0.111084 1445640188 0.924194 -0.360962 0.056763 0.111084 1445640188 0.924194 -0.360962 0.056763 0.111084 1445640188 0.924194 -0.360962 0.056763 0.111084 1445640188 0.962402 -0.256714 0.050171 0.072754 1445640188 0.962402 -0.256714 0.050171 0.072754 1445640188 0.962402 -0.256714 0.050171 0.072754 1445640188 0.962402 -0.256714 0.050171 0.072754 1445640188 0.962402 -0.256714 0.050171 0.072754 1445640188 0.962402 -0.256714 0.050171 0.072754 1445640188 0.976501 0.017334 0.174561 0.124878 1445640188 0.976501 0.017334 0.174561 0.124878 1445640188 0.976501 0.017334 0.174561 0.124878 1445640189 0.976501 0.017334 0.174561 0.124878 1445640189 0.976501 0.017334 0.174561 0.124878 1445640189 0.955444 -0.118286 0.207031 0.173706 1445640189 0.955444 -0.118286 0.207031 0.173706 1445640189 0.955444 -0.118286 0.207031 0.173706 1445640189 0.955444 -0.118286 0.207031 0.173706 1445640189 0.955444 -0.118286 0.207031 0.173706 1445640189 0.955444 -0.118286 0.207031 0.173706 1445640189 0.955444 -0.118286 0.207031 0.173706 1445640189 0.888245 -0.360718 0.164978 0.231628 1445640189 0.888245 -0.360718 0.164978 0.231628 1445640189 0.888245 -0.360718 0.164978 0.231628 1445640189 0.888245 -0.360718 0.164978 0.231628 1445640189 0.888245 -0.360718 0.164978 0.231628 1445640189 0.862793 -0.450256 0.093201 0.210144 1445640189 0.862793 -0.450256 0.093201 0.210144 1445640189 0.862793 -0.450256 0.093201 0.210144 1445640189 0.862793 -0.450256 0.093201 0.210144 1445640189 0.862793 -0.450256 0.093201 0.210144 1445640189 0.862793 -0.450256 0.093201 0.210144 1445640189 0.862793 -0.450256 0.093201 0.210144 1445640189 0.862610 -0.476685 0.012939 0.168640 1445640189 0.862610 -0.476685 0.012939 0.168640 1445640189 0.862610 -0.476685 0.012939 0.168640 1445640189 0.862610 -0.476685 0.012939 0.168640 1445640189 0.862610 -0.476685 0.012939 0.168640 1445640189 0.862610 -0.476685 0.012939 0.168640 1445640189 0.839233 -0.523254 -0.042175 0.141724 1445640189 0.839233 -0.523254 -0.042175 0.141724 1445640189 0.839233 -0.523254 -0.042175 0.141724 1445640189 0.839233 -0.523254 -0.042175 0.141724 1445640189 0.839233 -0.523254 -0.042175 0.141724 1445640189 0.839233 -0.523254 -0.042175 0.141724 1445640189 0.868713 -0.477966 -0.043701 0.122070 1445640189 0.868713 -0.477966 -0.043701 0.122070 1445640189 0.868713 -0.477966 -0.043701 0.122070 1445640189 0.868713 -0.477966 -0.043701 0.122070 1445640189 0.868713 -0.477966 -0.043701 0.122070 1445640189 0.912476 -0.396606 -0.008423 0.099854 1445640189 0.912476 -0.396606 -0.008423 0.099854 1445640189 0.912476 -0.396606 -0.008423 0.099854 1445640189 0.912476 -0.396606 -0.008423 0.099854 1445640189 0.912476 -0.396606 -0.008423 0.099854 1445640189 0.912476 -0.396606 -0.008423 0.099854 1445640189 0.930115 -0.358521 0.026428 0.074829 1445640189 0.930115 -0.358521 0.026428 0.074829 1445640189 0.930115 -0.358521 0.026428 0.074829 1445640189 0.930115 -0.358521 0.026428 0.074829 1445640189 0.930115 -0.358521 0.026428 0.074829 1445640189 0.930115 -0.358521 0.026428 0.074829 1445640189 0.954407 -0.287964 0.008301 0.077820 1445640189 0.954407 -0.287964 0.008301 0.077820 1445640189 0.954407 -0.287964 0.008301 0.077820 1445640189 0.954407 -0.287964 0.008301 0.077820 1445640189 0.954407 -0.287964 0.008301 0.077820 1445640189 0.954407 -0.287964 0.008301 0.077820 1445640189 0.954407 -0.287964 0.008301 0.077820 1445640189 0.987915 -0.074829 0.083862 0.106201 1445640189 0.987915 -0.074829 0.083862 0.106201 1445640189 0.987915 -0.074829 0.083862 0.106201 1445640189 0.987915 -0.074829 0.083862 0.106201 1445640189 0.987915 -0.074829 0.083862 0.106201 1445640189 0.979797 -0.040161 0.123596 0.151978 1445640189 0.979797 -0.040161 0.123596 0.151978 1445640189 0.979797 -0.040161 0.123596 0.151978 1445640189 0.979797 -0.040161 0.123596 0.151978 1445640189 0.979797 -0.040161 0.123596 0.151978 1445640189 0.979797 -0.040161 0.123596 0.151978 1445640189 0.939026 -0.263184 0.117737 0.187256 1445640189 0.939026 -0.263184 0.117737 0.187256 1445640189 0.939026 -0.263184 0.117737 0.187256 1445640189 0.939026 -0.263184 0.117737 0.187256 1445640189 0.939026 -0.263184 0.117737 0.187256 1445640189 0.939026 -0.263184 0.117737 0.187256 1445640189 0.887817 -0.402893 0.093933 0.201599 1445640189 0.887817 -0.402893 0.093933 0.201599 1445640189 0.887817 -0.402893 0.093933 0.201599 1445640189 0.887817 -0.402893 0.093933 0.201599 1445640189 0.887817 -0.402893 0.093933 0.201599 1445640189 0.883667 -0.434265 0.037476 0.170532 1445640189 0.883667 -0.434265 0.037476 0.170532 1445640189 0.883667 -0.434265 0.037476 0.170532 1445640189 0.883667 -0.434265 0.037476 0.170532 1445640189 0.883667 -0.434265 0.037476 0.170532 1445640189 0.880310 -0.448914 0.006653 0.153198 1445640189 0.880310 -0.448914 0.006653 0.153198 1445640189 0.880310 -0.448914 0.006653 0.153198 1445640189 0.880310 -0.448914 0.006653 0.153198 1445640189 0.880310 -0.448914 0.006653 0.153198 1445640189 0.880310 -0.448914 0.006653 0.153198 1445640189 0.869141 -0.470581 0.006958 0.151794 1445640189 0.869141 -0.470581 0.006958 0.151794 1445640189 0.869141 -0.470581 0.006958 0.151794 1445640189 0.869141 -0.470581 0.006958 0.151794 1445640189 0.869141 -0.470581 0.006958 0.151794 1445640189 0.869141 -0.470581 0.006958 0.151794 1445640189 0.869141 -0.470581 0.006958 0.151794 1445640189 0.889465 -0.431580 0.022949 0.148621 1445640189 0.889465 -0.431580 0.022949 0.148621 1445640189 0.889465 -0.431580 0.022949 0.148621 1445640189 0.889465 -0.431580 0.022949 0.148621 1445640189 0.889465 -0.431580 0.022949 0.148621 1445640189 0.889465 -0.431580 0.022949 0.148621 1445640189 0.921448 -0.362061 0.070801 0.121704 1445640189 0.921448 -0.362061 0.070801 0.121704 1445640189 0.921448 -0.362061 0.070801 0.121704 1445640189 0.921448 -0.362061 0.070801 0.121704 1445640189 0.921448 -0.362061 0.070801 0.121704 1445640190 0.921448 -0.362061 0.070801 0.121704 1445640190 0.921448 -0.362061 0.070801 0.121704 1445640190 0.934570 -0.327454 0.065613 0.122620 1445640190 0.934570 -0.327454 0.065613 0.122620 1445640190 0.934570 -0.327454 0.065613 0.122620 1445640190 0.934570 -0.327454 0.065613 0.122620 1445640190 0.934570 -0.327454 0.065613 0.122620 1445640190 
0.655518 -0.192993 0.605591 0.407776 1445640192 0.655518 -0.192993 0.605591 0.407776 1445640192 0.655518 -0.192993 0.605591 0.407776 1445640192 0.655518 -0.192993 0.605591 0.407776 1445640192 0.655518 -0.192993 0.605591 0.407776 1445640192 0.655518 -0.192993 0.605591 0.407776 1445640192 0.651489 -0.201233 0.603577 0.413147 1445640192 0.651489 -0.201233 0.603577 0.413147 1445640192 0.651489 -0.201233 0.603577 0.413147 1445640192 0.651489 -0.201233 0.603577 0.413147 1445640192 0.651489 -0.201233 0.603577 0.413147 1445640192 0.651489 -0.201233 0.603577 0.413147 1445640192 0.651489 -0.201233 0.603577 0.413147 1445640192 0.650696 -0.211792 0.597473 0.417908 1445640192 0.650696 -0.211792 0.597473 0.417908 1445640192 0.650696 -0.211792 0.597473 0.417908 1445640192 0.650696 -0.211792 0.597473 0.417908 1445640192 0.650696 -0.211792 0.597473 0.417908 1445640192 0.650696 -0.211792 0.597473 0.417908 1445640192 0.655701 -0.222107 0.588013 0.418152 1445640192 0.655701 -0.222107 0.588013 0.418152 1445640192 0.655701 -0.222107 0.588013 0.418152 1445640192 0.655701 -0.222107 0.588013 0.418152 1445640192 0.655701 -0.222107 0.588013 0.418152 1445640192 0.655701 -0.222107 0.588013 0.418152 1445640192 0.662659 -0.228882 0.581421 0.412781 1445640192 0.662659 -0.228882 0.581421 0.412781 1445640192 0.662659 -0.228882 0.581421 0.412781 1445640192 0.662659 -0.228882 0.581421 0.412781 1445640192 0.662659 -0.228882 0.581421 0.412781 1445640192 0.662659 -0.228882 0.581421 0.412781 1445640192 0.665649 -0.238647 0.577209 0.408264 1445640192 0.665649 -0.238647 0.577209 0.408264 1445640192 0.665649 -0.238647 0.577209 0.408264 1445640192 0.665649 -0.238647 0.577209 0.408264 1445640192 0.665649 -0.238647 0.577209 0.408264 1445640192 0.665649 -0.238647 0.577209 0.408264 1445640192 0.666199 -0.244446 0.571777 0.411621 1445640192 0.666199 -0.244446 0.571777 0.411621 1445640192 0.666199 -0.244446 0.571777 0.411621 1445640192 0.666199 -0.244446 0.571777 0.411621 1445640192 0.666199 -0.244446 0.571777 0.411621 1445640192 0.666199 -0.244446 0.571777 0.411621 1445640192 0.666199 -0.244446 0.571777 0.411621 1445640192 0.660950 -0.252319 0.563782 0.426025 1445640192 0.660950 -0.252319 0.563782 0.426025 1445640192 0.660950 -0.252319 0.563782 0.426025 1445640192 0.660950 -0.252319 0.563782 0.426025 1445640192 0.660950 -0.252319 0.563782 0.426025 1445640192 0.660950 -0.252319 0.563782 0.426025 1445640192 0.651367 -0.264221 0.553284 0.446838 1445640192 0.651367 -0.264221 0.553284 0.446838 1445640192 0.651367 -0.264221 0.553284 0.446838 1445640192 0.651367 -0.264221 0.553284 0.446838 1445640192 0.651367 -0.264221 0.553284 0.446838 1445640192 0.651367 -0.264221 0.553284 0.446838 1445640192 0.648621 -0.257568 0.552612 0.455505 1445640192 0.648621 -0.257568 0.552612 0.455505 1445640192 0.648621 -0.257568 0.552612 0.455505 1445640192 0.648621 -0.257568 0.552612 0.455505 1445640192 0.648621 -0.257568 0.552612 0.455505 1445640192 0.648621 -0.257568 0.552612 0.455505 1445640192 0.652405 -0.236023 0.558655 0.454407 1445640192 0.652405 -0.236023 0.558655 0.454407 1445640192 0.652405 -0.236023 0.558655 0.454407 1445640192 0.652405 -0.236023 0.558655 0.454407 1445640192 0.652405 -0.236023 0.558655 0.454407 1445640192 0.652405 -0.236023 0.558655 0.454407 1445640192 0.647095 -0.232178 0.552429 0.471313 1445640192 0.647095 -0.232178 0.552429 0.471313 1445640192 0.647095 -0.232178 0.552429 0.471313 1445640192 0.647095 -0.232178 0.552429 0.471313 1445640192 0.647095 -0.232178 0.552429 0.471313 1445640192 0.647095 -0.232178 0.552429 0.471313 1445640192 0.647095 -0.232178 0.552429 0.471313 1445640192 0.633667 -0.239014 0.544495 0.494751 1445640192 0.633667 -0.239014 0.544495 0.494751 1445640192 0.633667 -0.239014 0.544495 0.494751 1445640192 0.633667 -0.239014 0.544495 0.494751 1445640192 0.633667 -0.239014 0.544495 0.494751 1445640192 0.623962 -0.244263 0.541870 0.507202 1445640192 0.623962 -0.244263 0.541870 0.507202 1445640192 0.623962 -0.244263 0.541870 0.507202 1445640192 0.623962 -0.244263 0.541870 0.507202 1445640192 0.623962 -0.244263 0.541870 0.507202 1445640192 0.623962 -0.244263 0.541870 0.507202 1445640192 0.621216 -0.247681 0.542847 0.507935 1445640192 0.621216 -0.247681 0.542847 0.507935 1445640192 0.621216 -0.247681 0.542847 0.507935 1445640192 0.621216 -0.247681 0.542847 0.507935 1445640192 0.621216 -0.247681 0.542847 0.507935 1445640192 0.621216 -0.247681 0.542847 0.507935 1445640192 0.622803 -0.250000 0.542908 0.504761 1445640192 0.626892 -0.250183 0.545959 0.496277 1445640192 0.626892 -0.250183 0.545959 0.496277 1445640192 0.626892 -0.250183 0.545959 0.496277 1445640192 0.626892 -0.250183 0.545959 0.496277 1445640192 0.626892 -0.250183 0.545959 0.496277 1445640192 0.626892 -0.250183 0.545959 0.496277 1445640192 0.636230 -0.242249 0.554932 0.478027 1445640193 0.636230 -0.242249 0.554932 0.478027 1445640193 0.636230 -0.242249 0.554932 0.478027 1445640193 0.636230 -0.242249 0.554932 0.478027 1445640193 0.636230 -0.242249 0.554932 0.478027 1445640193 0.643311 -0.241943 0.555908 0.467407 1445640193 0.643311 -0.241943 0.555908 0.467407 1445640193 0.643311 -0.241943 0.555908 0.467407 1445640193 0.643311 -0.241943 0.555908 0.467407 1445640193 0.643311 -0.241943 0.555908 0.467407 1445640193 0.645142 -0.248779 0.549622 0.468811 1445640193 0.645142 -0.248779 0.549622 0.468811 1445640193 0.645142 -0.248779 0.549622 0.468811 1445640193 0.645142 -0.248779 0.549622 0.468811 1445640193 0.645142 -0.248779 0.549622 0.468811 1445640193 0.645142 -0.248779 0.549622 0.468811 1445640193 0.644165 -0.243591 0.549805 0.472656 1445640193 0.644165 -0.243591 0.549805 0.472656 1445640193 0.644165 -0.243591 0.549805 0.472656 1445640193 0.644165 -0.243591 0.549805 0.472656 1445640193 0.644165 -0.243591 0.549805 0.472656 1445640193 0.647522 -0.222046 0.556580 0.470764 1445640193 0.647522 -0.222046 0.556580 0.470764 1445640193 0.647522 -0.222046 0.556580 0.470764 1445640193 0.647522 -0.222046 0.556580 0.470764 1445640193 0.647522 -0.222046 0.556580 0.470764 1445640193 0.647522 -0.222046 0.556580 0.470764 1445640193 0.650513 -0.213074 0.555481 0.471985 1445640193 0.650513 -0.213074 0.555481 0.471985 1445640193 0.650513 -0.213074 0.555481 0.471985 1445640193 0.650513 -0.213074 0.555481 0.471985 1445640193 0.650513 -0.213074 0.555481 0.471985 1445640193 0.650513 -0.213074 0.555481 0.471985 1445640193 0.647827 -0.215393 0.553955 0.476440 1445640193 0.647827 -0.215393 0.553955 0.476440 1445640193 0.647827 -0.215393 0.553955 0.476440 1445640193 0.647827 -0.215393 0.553955 0.476440 1445640193 0.647827 -0.215393 0.553955 0.476440 1445640193 0.647827 -0.215393 0.553955 0.476440 1445640193 0.642578 -0.215820 0.556580 0.480225 1445640193 0.642578 -0.215820 0.556580 0.480225 1445640193 0.642578 -0.215820 0.556580 0.480225 1445640193 0.642578 -0.215820 0.556580 0.480225 1445640193 0.642578 -0.215820 0.556580 0.480225 1445640193 0.642578 -0.215820 0.556580 0.480225 1445640193 0.636780 -0.219727 0.559021 0.483398 1445640193 0.636780 -0.219727 0.559021 0.483398 1445640193 0.636780 -0.219727 0.559021 0.483398 1445640193 0.636780 -0.219727 0.559021 0.483398 1445640193 0.636780 -0.219727 0.559021 0.483398 1445640193 0.636780 -0.219727 0.559021 0.483398 1445640193 0.633606 -0.226563 0.560974 0.482056 1445640193 0.633606 -0.226563 0.560974 0.482056 1445640193 0.633606 -0.226563 0.560974 0.482056 1445640193 0.633606 -0.226563 0.560974 0.482056 1445640193 0.633606 -0.226563 0.560974 0.482056 1445640193 0.633606 -0.226563 0.560974 0.482056 1445640193 0.632629 -0.230408 0.561523 0.480957 1445640193 0.632629 -0.230408 0.561523 0.480957 1445640193 0.632629 -0.230408 0.561523 0.480957 1445640193 0.632629 -0.230408 0.561523 0.480957 1445640193 0.632629 -0.230408 0.561523 0.480957 1445640193 0.632629 -0.230408 0.561523 0.480957 1445640193 0.632813 -0.235107 0.562256 0.477539 1445640193 0.632813 -0.235107 0.562256 0.477539 1445640193 0.632813 -0.235107 0.562256 0.477539 1445640193 0.632813 -0.235107 0.562256 0.477539 1445640193 0.632813 -0.235107 0.562256 0.477539 1445640193 0.632813 -0.235107 0.562256 0.477539 1445640193 0.632568 -0.243286 0.559875 0.476563 1445640193 0.632568 -0.243286 0.559875 0.476563 1445640193 0.632568 -0.243286 0.559875 0.476563 1445640193 0.632568 -0.243286 0.559875 0.476563 1445640193 0.632568 -0.243286 0.559875 0.476563 1445640193 0.632568 -0.243286 0.559875 0.476563 1445640193 0.629700 -0.252747 0.552856 0.483643 1445640193 0.629700 -0.252747 0.552856 0.483643 1445640193 0.629700 -0.252747 0.552856 0.483643 1445640193 0.629700 -0.252747 0.552856 0.483643 1445640193 0.629700 -0.252747 0.552856 0.483643 1445640193 0.629700 -0.252747 0.552856 0.483643 1445640193 0.632751 -0.240479 0.559998 0.477600 1445640193 0.632751 -0.240479 0.559998 0.477600 1445640193 0.632751 -0.240479 0.559998 0.477600 1445640193 0.632751 -0.240479 0.559998 0.477600 1445640193 0.632751 -0.240479 0.559998 0.477600 1445640193 0.632751 -0.240479 0.559998 0.477600 1445640193 0.637939 -0.221497 0.569519 0.468567 1445640193 0.637939 -0.221497 0.569519 0.468567 1445640193 0.637939 -0.221497 0.569519 0.468567 1445640193 0.637939 -0.221497 0.569519 0.468567 1445640193 0.637939 -0.221497 0.569519 0.468567 1445640193 0.637939 -0.221497 0.569519 0.468567 1445640193 0.637939 -0.221497 0.569519 0.468567 1445640193 0.637268 -0.221680 0.566589 0.472900 1445640193 0.637268 -0.221680 0.566589 0.472900 1445640193 0.637268 -0.221680 0.566589 0.472900 1445640193 0.637268 -0.221680 0.566589 0.472900 1445640193 0.637268 -0.221680 0.566589 0.472900 1445640193 0.637268 -0.221680 0.566589 0.472900 1445640193 0.634766 -0.222717 0.566589 0.475830 1445640193 0.634766 -0.222717 0.566589 0.475830 1445640193 0.634766 -0.222717 0.566589 0.475830 1445640193 0.634766 -0.222717 0.566589 0.475830 1445640193 0.634766 -0.222717 0.566589 0.475830 1445640193 0.634766 -0.222717 0.566589 0.475830 1445640193 0.635071 -0.217834 0.570496 0.472961 1445640193 0.635071 -0.217834 0.570496 0.472961 1445640194 0.635071 -0.217834 0.570496 0.472961 1445640194 0.635071 -0.217834 0.570496 0.472961 1445640194 0.638672 -0.216370 0.571350 0.467712 1445640194 0.638672 -0.216370 0.571350 0.467712 1445640194 0.638672 -0.216370 0.571350 0.467712 1445640194 0.638672 -0.216370 0.571350 0.467712 1445640194 0.638672 -0.216370 0.571350 0.467712 1445640194 0.638672 -0.216370 0.571350 0.467712 1445640194 0.638672 -0.216370 0.571350 0.467712 1445640194 0.645325 -0.215271 0.570313 0.460266 1445640194 0.645325 -0.215271 0.570313 0.460266 1445640194 0.645325 -0.215271 0.570313 0.460266 1445640194 0.645325 -0.215271 0.570313 0.460266 1445640194 0.645325 -0.215271 0.570313 0.460266 1445640194 0.654236 -0.213196 0.570129 0.448730 1445640194 0.654236 -0.213196 0.570129 0.448730 1445640194 0.654236 -0.213196 0.570129 0.448730 1445640194 0.654236 -0.213196 0.570129 0.448730 1445640194 0.654236 -0.213196 0.570129 0.448730 1445640194 0.654236 -0.213196 0.570129 0.448730 1445640194 0.663574 -0.213379 0.567627 0.438049 1445640194 0.663574 -0.213379 0.567627 0.438049 1445640194 0.663574 -0.213379 0.567627 0.438049 1445640194 0.663574 -0.213379 0.567627 0.438049 1445640194 0.663574 -0.213379 0.567627 0.438049 1445640194 0.663574 -0.213379 0.567627 0.438049 1445640194 0.666382 -0.219666 0.561340 0.438721 1445640194 0.666382 -0.219666 0.561340 0.438721 1445640194 0.666382 -0.219666 0.561340 0.438721 1445640194 0.666382 -0.219666 0.561340 0.438721 1445640194 0.666382 -0.219666 0.561340 0.438721 1445640194 0.666382 -0.219666 0.561340 0.438721 1445640194 0.663391 -0.218628 0.560120 0.445251 1445640194 0.663391 -0.218628 0.560120 0.445251 1445640194 0.663391 -0.218628 0.560120 0.445251 1445640194 0.663391 -0.218628 0.560120 0.445251 1445640194 0.663391 -0.218628 0.560120 0.445251 1445640194 0.663391 -0.218628 0.560120 0.445251 1445640194 0.664368 -0.203308 0.564758 0.445190 1445640194 0.664368 -0.203308 0.564758 0.445190 1445640194 0.663696 -0.199524 0.563721 0.449341 1445640194 0.656067 -0.206604 0.562195 0.459045 1445640194 0.656067 -0.206604 0.562195 0.459045 1445640194 0.656067 -0.206604 0.562195 0.459045 1445640194 0.656067 -0.206604 0.562195 0.459045 1445640194 0.656067 -0.206604 0.562195 0.459045 1445640194 0.656067 -0.206604 0.562195 0.459045 1445640194 0.649170 -0.209351 0.564514 0.464722 1445640194 0.649170 -0.209351 0.564514 0.464722 1445640194 0.649170 -0.209351 0.564514 0.464722 1445640194 0.649170 -0.209351 0.564514 0.464722 1445640194 0.649170 -0.209351 0.564514 0.464722 1445640194 0.649170 -0.209351 0.564514 0.464722 1445640194 0.644836 -0.210754 0.568054 0.465820 1445640194 0.644836 -0.210754 0.568054 0.465820 1445640194 0.644836 -0.210754 0.568054 0.465820 1445640194 0.644836 -0.210754 0.568054 0.465820 1445640194 0.644836 -0.210754 0.568054 0.465820 1445640194 0.644836 -0.210754 0.568054 0.465820 1445640194 0.644836 -0.210754 0.568054 0.465820 1445640194 0.644775 -0.210205 0.571533 0.461914 1445640194 0.644775 -0.210205 0.571533 0.461914 1445640194 0.644775 -0.210205 0.571533 0.461914 1445640194 0.644775 -0.210205 0.571533 0.461914 1445640194 0.644775 -0.210205 0.571533 0.461914 1445640194 0.644775 -0.210205 0.571533 0.461914 1445640194 0.647339 -0.214050 0.571106 0.457031 1445640194 0.647339 -0.214050 0.571106 0.457031 1445640194 0.647339 -0.214050 0.571106 0.457031 1445640194 0.647339 -0.214050 0.571106 0.457031 1445640194 0.647339 -0.214050 0.571106 0.457031 1445640194 0.647339 -0.214050 0.571106 0.457031 1445640194 0.652954 -0.218872 0.570374 0.447632 1445640194 0.652954 -0.218872 0.570374 0.447632 1445640194 0.652954 -0.218872 0.570374 0.447632 1445640194 0.652954 -0.218872 0.570374 0.447632 1445640194 0.652954 -0.218872 0.570374 0.447632 1445640194 0.652954 -0.218872 0.570374 0.447632 1445640194 0.655701 -0.227783 0.564880 0.446106 1445640194 0.655701 -0.227783 0.564880 0.446106 1445640194 0.655701 -0.227783 0.564880 0.446106 1445640194 0.655701 -0.227783 0.564880 0.446106 1445640194 0.655701 -0.227783 0.564880 0.446106 1445640194 0.655701 -0.227783 0.564880 0.446106 1445640194 0.655701 -0.227783 0.564880 0.446106 1445640194 0.654541 -0.231445 0.561707 0.449829 1445640194 0.654541 -0.231445 0.561707 0.449829 1445640194 0.654541 -0.231445 0.561707 0.449829 1445640194 0.654541 -0.231445 0.561707 0.449829 1445640194 0.654541 -0.231445 0.561707 0.449829 1445640194 0.654541 -0.231445 0.561707 0.449829 1445640194 0.656921 -0.216431 0.566406 0.447998 1445640194 0.656921 -0.216431 0.566406 0.447998 1445640194 0.656921 -0.216431 0.566406 0.447998 1445640194 0.663025 -0.202698 0.568787 0.442444 1445640194 0.663025 -0.202698 0.568787 0.442444 1445640194 0.663025 -0.202698 0.568787 0.442444 1445640195 0.663025 -0.202698 0.568787 0.442444 1445640195 0.663025 -0.202698 0.568787 0.442444 1445640195 0.663025 -0.202698 0.568787 0.442444 1445640195 0.663269 -0.204590 0.564148 0.447144 1445640195 0.663269 -0.204590 0.564148 0.447144 1445640195 0.663269 -0.204590 0.564148 0.447144 1445640195 0.663269 -0.204590 0.564148 0.447144 1445640195 0.663269 -0.204590 0.564148 0.447144 1445640195 0.663269 -0.204590 0.564148 0.447144 1445640195 0.663269 -0.204590 0.564148 0.447144 1445640195 0.661682 -0.204529 0.564209 0.449402 1445640195 0.661682 -0.204529 0.564209 0.449402 1445640195 0.661682 -0.204529 0.564209 0.449402 1445640195 0.661682 -0.204529 0.564209 0.449402 1445640195 0.661682 -0.204529 0.564209 0.449402 1445640195 0.661682 -0.204529 0.564209 0.449402 1445640195 0.663513 -0.199646 0.569458 0.442200 1445640195 0.663513 -0.199646 0.569458 0.442200 1445640195 0.663513 -0.199646 0.569458 0.442200 1445640195 0.663513 -0.199646 0.569458 0.442200 1445640195 0.663513 -0.199646 0.569458 0.442200 1445640195 0.663513 -0.199646 0.569458 0.442200 1445640195 0.668030 -0.197327 0.572388 0.432617 1445640195 0.668030 -0.197327 0.572388 0.432617 1445640195 0.668030 -0.197327 0.572388 0.432617 1445640195 0.668030 -0.197327 0.572388 0.432617 1445640195 0.668030 -0.197327 0.572388 0.432617 1445640195 0.668030 -0.197327 0.572388 0.432617 1445640195 0.672974 -0.199768 0.570190 0.426636 1445640195 0.672974 -0.199768 0.570190 0.426636 1445640195 0.672974 -0.199768 0.570190 0.426636 1445640195 0.672974 -0.199768 0.570190 0.426636 1445640195 0.672974 -0.199768 0.570190 0.426636 1445640195 0.672974 -0.199768 0.570190 0.426636 1445640195 0.675598 -0.206238 0.568665 0.421448 1445640195 0.675598 -0.206238 0.568665 0.421448 1445640195 0.675598 -0.206238 0.568665 0.421448 1445640195 0.675598 -0.206238 0.568665 0.421448 1445640195 0.675598 -0.206238 0.568665 0.421448 1445640195 0.674438 -0.217346 0.562073 0.426453 1445640195 0.674438 -0.217346 0.562073 0.426453 1445640195 0.674438 -0.217346 0.562073 0.426453 1445640195 0.674438 -0.217346 0.562073 0.426453 1445640195 0.674438 -0.217346 0.562073 0.426453 1445640195 0.674438 -0.217346 0.562073 0.426453 1445640195 0.674316 -0.216064 0.562012 0.427429 1445640195 0.674316 -0.216064 0.562012 0.427429 1445640195 0.674316 -0.216064 0.562012 0.427429 1445640195 0.674316 -0.216064 0.562012 0.427429 1445640195 0.674316 -0.216064 0.562012 0.427429 1445640195 0.674316 -0.216064 0.562012 0.427429 1445640195 0.677734 -0.198792 0.569641 0.420166 1445640195 0.677734 -0.198792 0.569641 0.420166 1445640195 0.677734 -0.198792 0.569641 0.420166 1445640195 0.677734 -0.198792 0.569641 0.420166 1445640195 0.677734 -0.198792 0.569641 0.420166 1445640195 0.677734 -0.198792 0.569641 0.420166 1445640195 0.684204 -0.185608 0.572021 0.412476 1445640195 0.684204 -0.185608 0.572021 0.412476 1445640195 0.684204 -0.185608 0.572021 0.412476 1445640195 0.684204 -0.185608 0.572021 0.412476 1445640195 0.684204 -0.185608 0.572021 0.412476 1445640195 0.684204 -0.185608 0.572021 0.412476 1445640195 0.682251 -0.189392 0.569397 0.417542 1445640195 0.682251 -0.189392 0.569397 0.417542 1445640195 0.682251 -0.189392 0.569397 0.417542 1445640195 0.682251 -0.189392 0.569397 0.417542 1445640195 0.682251 -0.189392 0.569397 0.417542 1445640195 0.682251 -0.189392 0.569397 0.417542 1445640195 0.676697 -0.191528 0.572266 0.421692 1445640195 0.676697 -0.191528 0.572266 0.421692 1445640195 0.676697 -0.191528 0.572266 0.421692 1445640195 0.676697 -0.191528 0.572266 0.421692 1445640195 0.676697 -0.191528 0.572266 0.421692 1445640195 0.676697 -0.191528 0.572266 0.421692 1445640195 0.673035 -0.190125 0.577026 0.421692 1445640195 0.673035 -0.190125 0.577026 0.421692 1445640195 0.673035 -0.190125 0.577026 0.421692 1445640195 0.673035 -0.190125 0.577026 0.421692 1445640195 0.673035 -0.190125 0.577026 0.421692 1445640195 0.671631 -0.192505 0.580261 0.418457 1445640195 0.671631 -0.192505 0.580261 0.418457 1445640195 0.671631 -0.192505 0.580261 0.418457 1445640195 0.671631 -0.192505 0.580261 0.418457 1445640195 0.671631 -0.192505 0.580261 0.418457 1445640195 0.671631 -0.192505 0.580261 0.418457 1445640195 0.674561 -0.188721 0.584167 0.409912 1445640195 0.674561 -0.188721 0.584167 0.409912 1445640195 0.674561 -0.188721 0.584167 0.409912 1445640195 0.674561 -0.188721 0.584167 0.409912 1445640195 0.674561 -0.188721 0.584167 0.409912 1445640195 0.678467 -0.184509 0.588745 0.398682 1445640195 0.678467 -0.184509 0.588745 0.398682 1445640195 0.678467 -0.184509 0.588745 0.398682 1445640195 0.678467 -0.184509 0.588745 0.398682 1445640195 0.678467 -0.184509 0.588745 0.398682 1445640195 0.678467 -0.184509 0.588745 0.398682 1445640195 0.678772 -0.192749 0.585205 0.399475 1445640195 0.678772 -0.192749 0.585205 0.399475 1445640195 0.678772 -0.192749 0.585205 0.399475 1445640195 0.678772 -0.192749 0.585205 0.399475 1445640195 0.678772 -0.192749 0.585205 0.399475 1445640195 0.678772 -0.192749 0.585205 0.399475 1445640195 0.673523 -0.205200 0.579041 0.410889 1445640195 0.673523 -0.205200 0.579041 0.410889 1445640195 0.673523 -0.205200 0.579041 0.410889 1445640195 0.673523 -0.205200 0.579041 0.410889 1445640196 0.673523 -0.205200 0.579041 0.410889 1445640196 0.672058 -0.194397 0.581116 0.415649 1445640196 0.672058 -0.194397 0.581116 0.415649 1445640196 0.672058 -0.194397 0.581116 0.415649 1445640196 0.672058 -0.194397 0.581116 0.415649 1445640196 0.672058 -0.194397 0.581116 0.415649 1445640196 0.672058 -0.194397 0.581116 0.415649 1445640196 0.676514 -0.179993 0.582397 0.413147 1445640196 0.676514 -0.179993 0.582397 0.413147 1445640196 0.676514 -0.179993 0.582397 0.413147 1445640196 0.676514 -0.179993 0.582397 0.413147 1445640196 0.676514 -0.179993 0.582397 0.413147 1445640196 0.676514 -0.179993 0.582397 0.413147 1445640196 0.676270 -0.184509 0.575317 0.421387 1445640196 0.676270 -0.184509 0.575317 0.421387 1445640196 0.676270 -0.184509 0.575317 0.421387 1445640196 0.676270 -0.184509 0.575317 0.421387 1445640196 0.676270 -0.184509 0.575317 0.421387 1445640196 0.676270 -0.184509 0.575317 0.421387 1445640196 0.671448 -0.193542 0.571594 0.429993 1445640196 0.671448 -0.193542 0.571594 0.429993 1445640196 0.671448 -0.193542 0.571594 0.429993 1445640196 0.671448 -0.193542 0.571594 0.429993 1445640196 0.671448 -0.193542 0.571594 0.429993 1445640196 0.671448 -0.193542 0.571594 0.429993 1445640196 0.671448 -0.193542 0.571594 0.429993 1445640196 0.670166 -0.192993 0.575195 0.427490 1445640196 0.670166 -0.192993 0.575195 0.427490 1445640196 0.670166 -0.192993 0.575195 0.427490 1445640196 0.670166 -0.192993 0.575195 0.427490 1445640196 0.670166 -0.192993 0.575195 0.427490 1445640196 0.667664 -0.195129 0.577637 0.427063 1445640196 0.667664 -0.195129 0.577637 0.427063 1445640196 0.667664 -0.195129 0.577637 0.427063 1445640196 0.667664 -0.195129 0.577637 0.427063 1445640196 0.667664 -0.195129 0.577637 0.427063 1445640196 0.667664 -0.195129 0.577637 0.427063 1445640196 0.668274 -0.195740 0.579285 0.423523 1445640196 0.668274 -0.195740 0.579285 0.423523 1445640196 0.668274 -0.195740 0.579285 0.423523 1445640196 0.668274 -0.195740 0.579285 0.423523 1445640196 0.668274 -0.195740 0.579285 0.423523 1445640196 0.668274 -0.195740 0.579285 0.423523 1445640196 0.672119 -0.195007 0.582703 0.413025 1445640196 0.672119 -0.195007 0.582703 0.413025 1445640196 0.672119 -0.195007 0.582703 0.413025 1445640196 0.672119 -0.195007 0.582703 0.413025 1445640196 0.672119 -0.195007 0.582703 0.413025 1445640196 0.672119 -0.195007 0.582703 0.413025 1445640196 0.675110 -0.200073 0.582947 0.405334 1445640196 0.675110 -0.200073 0.582947 0.405334 1445640196 0.675110 -0.200073 0.582947 0.405334 1445640196 0.675110 -0.200073 0.582947 0.405334 1445640196 0.675110 -0.200073 0.582947 0.405334 1445640196 0.675110 -0.200073 0.582947 0.405334 1445640196 0.676636 -0.206665 0.578247 0.406189 1445640196 0.676636 -0.206665 0.578247 0.406189 1445640196 0.676636 -0.206665 0.578247 0.406189 1445640196 0.676636 -0.206665 0.578247 0.406189 1445640196 0.676636 -0.206665 0.578247 0.406189 1445640196 0.676636 -0.206665 0.578247 0.406189 1445640196 0.672546 -0.210815 0.573914 0.416870 1445640196 0.672546 -0.210815 0.573914 0.416870 1445640196 0.672546 -0.210815 0.573914 0.416870 1445640196 0.672546 -0.210815 0.573914 0.416870 1445640196 0.672546 -0.210815 0.573914 0.416870 1445640196 0.670044 -0.204041 0.575745 0.421692 1445640196 0.670044 -0.204041 0.575745 0.421692 1445640196 0.670044 -0.204041 0.575745 0.421692 1445640196 0.670044 -0.204041 0.575745 0.421692 1445640196 0.670044 -0.204041 0.575745 0.421692 1445640196 0.670044 -0.204041 0.575745 0.421692 1445640196 0.673645 -0.190430 0.578247 0.418823 1445640196 0.673645 -0.190430 0.578247 0.418823 1445640196 0.673645 -0.190430 0.578247 0.418823 1445640196 0.673645 -0.190430 0.578247 0.418823 1445640196 0.673645 -0.190430 0.578247 0.418823 1445640196 0.673645 -0.190430 0.578247 0.418823 1445640196 0.673645 -0.190430 0.578247 0.418823 1445640196 0.670105 -0.193909 0.573669 0.429199 1445640196 0.670105 -0.193909 0.573669 0.429199 1445640196 0.670105 -0.193909 0.573669 0.429199 1445640196 0.670105 -0.193909 0.573669 0.429199 1445640196 0.670105 -0.193909 0.573669 0.429199 1445640196 0.670105 -0.193909 0.573669 0.429199 1445640196 0.665344 -0.196899 0.573792 0.435059 1445640196 0.665344 -0.196899 0.573792 0.435059 1445640196 0.665344 -0.196899 0.573792 0.435059 1445640196 0.665344 -0.196899 0.573792 0.435059 1445640196 0.665344 -0.196899 0.573792 0.435059 1445640196 0.665344 -0.196899 0.573792 0.435059 1445640196 0.665344 -0.196899 0.573792 0.435059 1445640196 0.662048 -0.198975 0.573730 0.439148 1445640196 0.662048 -0.198975 0.573730 0.439148 1445640196 0.662048 -0.198975 0.573730 0.439148 1445640196 0.660828 -0.203308 0.572205 0.440979 1445640196 0.660828 -0.203308 0.572205 0.440979 1445640196 0.660828 -0.203308 0.572205 0.440979 1445640196 0.660828 -0.203308 0.572205 0.440979 1445640196 0.660828 -0.203308 0.572205 0.440979 1445640196 0.662598 -0.205444 0.571289 0.438538 1445640196 0.662598 -0.205444 0.571289 0.438538 1445640196 0.662598 -0.205444 0.571289 0.438538 1445640196 0.662598 -0.205444 0.571289 0.438538 1445640197 0.662598 -0.205444 0.571289 0.438538 1445640197 0.667114 -0.205872 0.571106 0.431702 1445640197 0.667114 -0.205872 0.571106 0.431702 1445640197 0.667114 -0.205872 0.571106 0.431702 1445640197 0.667114 -0.205872 0.571106 0.431702 1445640197 0.667114 -0.205872 0.571106 0.431702 1445640197 0.667114 -0.205872 0.571106 0.431702 1445640197 0.667114 -0.205872 0.571106 0.431702 1445640197 0.670227 -0.209900 0.567810 0.429260 1445640197 0.670227 -0.209900 0.567810 0.429260 1445640197 0.670227 -0.209900 0.567810 0.429260 1445640197 0.670227 -0.209900 0.567810 0.429260 1445640197 0.670227 -0.209900 0.567810 0.429260 1445640197 0.669678 -0.223328 0.556702 0.437805 1445640197 0.669678 -0.223328 0.556702 0.437805 1445640197 0.669678 -0.223328 0.556702 0.437805 1445640197 0.669678 -0.223328 0.556702 0.437805 1445640197 0.669678 -0.223328 0.556702 0.437805 1445640197 0.669678 -0.223328 0.556702 0.437805 1445640197 
0.760986 -0.529053 -0.132935 0.351196 1445640199 0.760986 -0.529053 -0.132935 0.351196 1445640199 0.760986 -0.529053 -0.132935 0.351196 1445640199 0.760986 -0.529053 -0.132935 0.351196 1445640199 0.760986 -0.529053 -0.132935 0.351196 1445640199 0.810425 -0.485596 -0.090454 0.315002 1445640199 0.810425 -0.485596 -0.090454 0.315002 1445640199 0.810425 -0.485596 -0.090454 0.315002 1445640199 0.810425 -0.485596 -0.090454 0.315002 1445640199 0.810425 -0.485596 -0.090454 0.315002 1445640199 0.810425 -0.485596 -0.090454 0.315002 1445640199 0.848877 -0.460815 -0.002625 0.258911 1445640199 0.848877 -0.460815 -0.002625 0.258911 1445640199 0.848877 -0.460815 -0.002625 0.258911 1445640199 0.848877 -0.460815 -0.002625 0.258911 1445640199 0.848877 -0.460815 -0.002625 0.258911 1445640199 0.885986 -0.389099 0.114136 0.224915 1445640199 0.885986 -0.389099 0.114136 0.224915 1445640199 0.885986 -0.389099 0.114136 0.224915 1445640199 0.885986 -0.389099 0.114136 0.224915 1445640199 0.885986 -0.389099 0.114136 0.224915 1445640199 0.885986 -0.389099 0.114136 0.224915 1445640199 0.905640 -0.331909 0.116455 0.236633 1445640199 0.905640 -0.331909 0.116455 0.236633 1445640199 0.905640 -0.331909 0.116455 0.236633 1445640199 0.905640 -0.331909 0.116455 0.236633 1445640199 0.905640 -0.331909 0.116455 0.236633 1445640199 0.960938 -0.151306 0.142151 0.182739 1445640199 0.960938 -0.151306 0.142151 0.182739 1445640199 0.960938 -0.151306 0.142151 0.182739 1445640199 0.960938 -0.151306 0.142151 0.182739 1445640199 0.960938 -0.151306 0.142151 0.182739 1445640199 0.960938 -0.151306 0.142151 0.182739 1445640199 0.960938 -0.151306 0.142151 0.182739 1445640199 0.939819 0.116760 0.251404 0.199524 1445640199 0.939819 0.116760 0.251404 0.199524 1445640199 0.939819 0.116760 0.251404 0.199524 1445640199 0.939819 0.116760 0.251404 0.199524 1445640199 0.939819 0.116760 0.251404 0.199524 1445640199 0.942871 -0.032593 0.187500 0.273315 1445640199 0.942871 -0.032593 0.187500 0.273315 1445640199 0.942871 -0.032593 0.187500 0.273315 1445640199 0.942871 -0.032593 0.187500 0.273315 1445640199 0.942871 -0.032593 0.187500 0.273315 1445640199 0.942871 -0.032593 0.187500 0.273315 1445640199 0.942871 -0.032593 0.187500 0.273315 1445640199 0.908630 -0.275146 0.091736 0.300293 1445640199 0.908630 -0.275146 0.091736 0.300293 1445640199 0.908630 -0.275146 0.091736 0.300293 1445640199 0.908630 -0.275146 0.091736 0.300293 1445640199 0.908630 -0.275146 0.091736 0.300293 1445640199 0.875488 -0.410522 0.007751 0.254700 1445640199 0.875488 -0.410522 0.007751 0.254700 1445640199 0.875488 -0.410522 0.007751 0.254700 1445640199 0.875488 -0.410522 0.007751 0.254700 1445640199 0.875488 -0.410522 0.007751 0.254700 1445640199 0.875488 -0.410522 0.007751 0.254700 1445640199 0.859497 -0.468872 -0.047546 0.197693 1445640199 0.859497 -0.468872 -0.047546 0.197693 1445640199 0.859497 -0.468872 -0.047546 0.197693 1445640199 0.859497 -0.468872 -0.047546 0.197693 1445640199 0.859497 -0.468872 -0.047546 0.197693 1445640199 0.859497 -0.468872 -0.047546 0.197693 1445640199 0.854553 -0.484985 -0.082581 0.166260 1445640199 0.854553 -0.484985 -0.082581 0.166260 1445640199 0.854553 -0.484985 -0.082581 0.166260 1445640199 0.854553 -0.484985 -0.082581 0.166260 1445640199 0.854553 -0.484985 -0.082581 0.166260 1445640199 0.854553 -0.484985 -0.082581 0.166260 1445640199 0.857483 -0.477539 -0.100891 0.162537 1445640199 0.857483 -0.477539 -0.100891 0.162537 1445640199 0.857483 -0.477539 -0.100891 0.162537 1445640199 0.857483 -0.477539 -0.100891 0.162537 1445640199 0.857483 -0.477539 -0.100891 0.162537 1445640199 0.888611 -0.424805 -0.050110 0.165283 1445640199 0.888611 -0.424805 -0.050110 0.165283 1445640199 0.888611 -0.424805 -0.050110 0.165283 1445640199 0.888611 -0.424805 -0.050110 0.165283 1445640199 0.888611 -0.424805 -0.050110 0.165283 1445640199 0.888611 -0.424805 -0.050110 0.165283 1445640199 0.918884 -0.358765 0.071350 0.147461 1445640199 0.918884 -0.358765 0.071350 0.147461 1445640199 0.918884 -0.358765 0.071350 0.147461 1445640199 0.918884 -0.358765 0.071350 0.147461 1445640199 0.918884 -0.358765 0.071350 0.147461 1445640199 0.918884 -0.358765 0.071350 0.147461 1445640199 0.899536 -0.387695 0.112549 0.166626 1445640199 0.899536 -0.387695 0.112549 0.166626 1445640199 0.899536 -0.387695 0.112549 0.166626 1445640199 0.899536 -0.387695 0.112549 0.166626 1445640199 0.899536 -0.387695 0.112549 0.166626 1445640199 0.899536 -0.387695 0.112549 0.166626 1445640199 0.951965 -0.260742 0.116760 0.110046 1445640199 0.951965 -0.260742 0.116760 0.110046 1445640199 0.951965 -0.260742 0.116760 0.110046 1445640199 0.951965 -0.260742 0.116760 0.110046 1445640199 0.951965 -0.260742 0.116760 0.110046 1445640199 0.951965 -0.260742 0.116760 0.110046 1445640199 0.958618 0.047241 0.239868 0.145569 1445640199 0.958618 0.047241 0.239868 0.145569 1445640199 0.958618 0.047241 0.239868 0.145569 1445640199 0.958618 0.047241 0.239868 0.145569 1445640199 0.958618 0.047241 0.239868 0.145569 1445640199 0.958618 0.047241 0.239868 0.145569 1445640199 0.958618 0.047241 0.239868 0.145569 1445640199 0.939697 -0.109070 0.239136 0.218750 1445640199 0.939697 -0.109070 0.239136 0.218750 1445640200 0.939697 -0.109070 0.239136 0.218750 1445640200 0.939697 -0.109070 0.239136 0.218750 1445640200 0.939697 -0.109070 0.239136 0.218750 1445640200 0.939697 -0.109070 0.239136 0.218750 1445640200 0.939697 -0.109070 0.239136 0.218750 1445640200 0.875061 -0.347473 0.177307 0.286377 1445640200 0.875061 -0.347473 0.177307 0.286377 1445640200 0.875061 -0.347473 0.177307 0.286377 1445640200 0.875061 -0.347473 0.177307 0.286377 1445640200 0.875061 -0.347473 0.177307 0.286377 1445640200 0.875061 -0.347473 0.177307 0.286377 1445640200 0.851440 -0.441284 0.098694 0.265564 1445640200 0.851440 -0.441284 0.098694 0.265564 1445640200 0.851440 -0.441284 0.098694 0.265564 1445640200 0.851440 -0.441284 0.098694 0.265564 1445640200 0.851440 -0.441284 0.098694 0.265564 1445640200 0.847656 -0.480286 0.020752 0.224426 1445640200 0.847656 -0.480286 0.020752 0.224426 1445640200 0.847656 -0.480286 0.020752 0.224426 1445640200 0.847656 -0.480286 0.020752 0.224426 1445640200 0.847656 -0.480286 0.020752 0.224426 1445640200 0.847656 -0.480286 0.020752 0.224426 1445640200 0.847656 -0.480286 0.020752 0.224426 1445640200 0.833862 -0.513611 -0.021729 0.200867 1445640200 0.833862 -0.513611 -0.021729 0.200867 1445640200 0.833862 -0.513611 -0.021729 0.200867 1445640200 0.833862 -0.513611 -0.021729 0.200867 1445640200 0.833862 -0.513611 -0.021729 0.200867 1445640200 0.833862 -0.513611 -0.021729 0.200867 1445640200 0.865845 -0.460632 -0.007385 0.195190 1445640200 0.865845 -0.460632 -0.007385 0.195190 1445640200 0.865845 -0.460632 -0.007385 0.195190 1445640200 0.865845 -0.460632 -0.007385 0.195190 1445640200 0.865845 -0.460632 -0.007385 0.195190 1445640200 0.865845 -0.460632 -0.007385 0.195190 1445640200 0.896851 -0.388611 0.084290 0.193726 1445640200 0.896851 -0.388611 0.084290 0.193726 1445640200 0.896851 -0.388611 0.084290 0.193726 1445640200 0.896851 -0.388611 0.084290 0.193726 1445640200 0.896851 -0.388611 0.084290 0.193726 1445640200 0.896851 -0.388611 0.084290 0.193726 1445640200 0.925537 -0.286194 0.180176 0.170105 1445640200 0.925537 -0.286194 0.180176 0.170105 1445640200 0.925537 -0.286194 0.180176 0.170105 1445640200 0.925537 -0.286194 0.180176 0.170105 1445640200 0.925537 -0.286194 0.180176 0.170105 1445640200 0.925537 -0.286194 0.180176 0.170105 1445640200 0.929932 -0.287109 0.158142 0.166443 1445640200 0.929932 -0.287109 0.158142 0.166443 1445640200 0.929932 -0.287109 0.158142 0.166443 1445640200 0.929932 -0.287109 0.158142 0.166443 1445640200 0.929932 -0.287109 0.158142 0.166443 1445640200 0.929932 -0.287109 0.158142 0.166443 1445640200 0.956360 -0.095703 0.244202 0.128235 1445640200 0.956360 -0.095703 0.244202 0.128235 1445640200 0.956360 -0.095703 0.244202 0.128235 1445640200 0.956360 -0.095703 0.244202 0.128235 1445640200 0.956360 -0.095703 0.244202 0.128235 1445640200 0.956360 -0.095703 0.244202 0.128235 1445640200 0.956360 -0.095703 0.244202 0.128235 1445640200 0.949707 0.049988 0.262573 0.163025 1445640200 0.949707 0.049988 0.262573 0.163025 1445640200 0.949707 0.049988 0.262573 0.163025 1445640200 0.949707 0.049988 0.262573 0.163025 1445640200 0.949707 0.049988 0.262573 0.163025 1445640200 0.949707 0.049988 0.262573 0.163025 1445640200 0.949707 0.049988 0.262573 0.163025 1445640200 0.932068 -0.171936 0.200195 0.248047 1445640200 0.932068 -0.171936 0.200195 0.248047 1445640200 0.932068 -0.171936 0.200195 0.248047 1445640200 0.932068 -0.171936 0.200195 0.248047 1445640200 0.932068 -0.171936 0.200195 0.248047 1445640200 0.932068 -0.171936 0.200195 0.248047 1445640200 0.890747 -0.359985 0.113647 0.252991 1445640200 0.890747 -0.359985 0.113647 0.252991 1445640200 0.890747 -0.359985 0.113647 0.252991 1445640200 0.890747 -0.359985 0.113647 0.252991 1445640200 0.890747 -0.359985 0.113647 0.252991 1445640200 0.890747 -0.359985 0.113647 0.252991 1445640200 0.890747 -0.359985 0.113647 0.252991 1445640200 0.882446 -0.421875 0.029236 0.205872 1445640200 0.882446 -0.421875 0.029236 0.205872 1445640200 0.882446 -0.421875 0.029236 0.205872 1445640200 0.882446 -0.421875 0.029236 0.205872 1445640200 0.882446 -0.421875 0.029236 0.205872 1445640200 0.865051 -0.476440 -0.037048 0.152466 1445640200 0.865051 -0.476440 -0.037048 0.152466 1445640200 0.865051 -0.476440 -0.037048 0.152466 1445640200 0.865051 -0.476440 -0.037048 0.152466 1445640200 0.865051 -0.476440 -0.037048 0.152466 1445640200 0.865051 -0.476440 -0.037048 0.152466 1445640200 0.863586 -0.484192 -0.046448 0.132629 1445640200 0.863586 -0.484192 -0.046448 0.132629 1445640200 0.863586 -0.484192 -0.046448 0.132629 1445640200 0.863586 -0.484192 -0.046448 0.132629 1445640200 0.863586 -0.484192 -0.046448 0.132629 1445640200 0.863586 -0.484192 -0.046448 0.132629 1445640200 0.890015 -0.434387 -0.001587 0.138367 1445640200 0.890015 -0.434387 -0.001587 0.138367 1445640200 0.890015 -0.434387 -0.001587 0.138367 1445640200 0.890015 -0.434387 -0.001587 0.138367 1445640200 0.890015 -0.434387 -0.001587 0.138367 1445640200 0.890015 -0.434387 -0.001587 0.138367 1445640200 0.923706 -0.344666 0.104370 0.130371 1445640200 0.923706 -0.344666 0.104370 0.130371 1445640200 0.923706 -0.344666 0.104370 0.130371 1445640200 0.923706 -0.344666 0.104370 0.130371 1445640200 0.923706 -0.344666 0.104370 0.130371 1445640200 0.923706 -0.344666 0.104370 0.130371 1445640200 0.916443 -0.339600 0.125916 0.169922 1445640200 0.916443 -0.339600 0.125916 0.169922 1445640200 0.916443 -0.339600 0.125916 0.169922 1445640201 0.916443 -0.339600 0.125916 0.169922 1445640201 0.916443 -0.339600 0.125916 0.169922 1445640201 0.916443 -0.339600 0.125916 0.169922 1445640201 0.916443 -0.339600 0.125916 0.169922 1445640201 0.967346 -0.153931 0.170959 0.106079 1445640201 0.967346 -0.153931 0.170959 0.106079 1445640201 0.967346 -0.153931 0.170959 0.106079 1445640201 0.967346 -0.153931 0.170959 0.106079 1445640201 0.967346 -0.153931 0.170959 0.106079 1445640201 0.967346 -0.153931 0.170959 0.106079 1445640201 0.956909 0.018860 0.242188 0.158752 1445640201 0.956909 0.018860 0.242188 0.158752 1445640201 0.956909 0.018860 0.242188 0.158752 1445640201 0.956909 0.018860 0.242188 0.158752 1445640201 0.956909 0.018860 0.242188 0.158752 1445640201 0.956909 0.018860 0.242188 0.158752 1445640201 0.923157 -0.249451 0.184021 0.227234 1445640201 0.923157 -0.249451 0.184021 0.227234 1445640201 0.923157 -0.249451 0.184021 0.227234 1445640201 0.923157 -0.249451 0.184021 0.227234 1445640201 0.923157 -0.249451 0.184021 0.227234 1445640201 0.864990 -0.430908 0.114990 0.229736 1445640201 0.864990 -0.430908 0.114990 0.229736 1445640201 0.864990 -0.430908 0.114990 0.229736 1445640201 0.864990 -0.430908 0.114990 0.229736 1445640201 0.864990 -0.430908 0.114990 0.229736 1445640201 0.864990 -0.430908 0.114990 0.229736 1445640201 0.864990 -0.430908 0.114990 0.229736 1445640201 0.869629 -0.453979 0.042480 0.189270 1445640201 0.869629 -0.453979 0.042480 0.189270 1445640201 0.869629 -0.453979 0.042480 0.189270 1445640201 0.869629 -0.453979 0.042480 0.189270 1445640201 0.869629 -0.453979 0.042480 0.189270 1445640201 0.869629 -0.453979 0.042480 0.189270 1445640201 0.867371 -0.473511 -0.016418 0.152161 1445640201 0.867371 -0.473511 -0.016418 0.152161 1445640201 0.867371 -0.473511 -0.016418 0.152161 1445640201 0.867371 -0.473511 -0.016418 0.152161 1445640201 0.867371 -0.473511 -0.016418 0.152161 1445640201 0.856445 -0.498169 -0.035706 0.130554 1445640201 0.856445 -0.498169 -0.035706 0.130554 1445640201 0.856445 -0.498169 -0.035706 0.130554 1445640201 0.856445 -0.498169 -0.035706 0.130554 1445640201 0.856445 -0.498169 -0.035706 0.130554 1445640201 0.873962 -0.467468 0.013123 0.132141 1445640201 0.873962 -0.467468 0.013123 0.132141 1445640201 0.873962 -0.467468 0.013123 0.132141 1445640201 0.873962 -0.467468 0.013123 0.132141 1445640201 0.873962 -0.467468 0.013123 0.132141 1445640201 0.873962 -0.467468 0.013123 0.132141 1445640201 0.911133 -0.381836 0.113464 0.105652 1445640201 0.911133 -0.381836 0.113464 0.105652 1445640201 0.911133 -0.381836 0.113464 0.105652 1445640201 0.911133 -0.381836 0.113464 0.105652 1445640201 0.911133 -0.381836 0.113464 0.105652 1445640201 0.911133 -0.381836 0.113464 0.105652 1445640201 0.911133 -0.381836 0.113464 0.105652 1445640201 0.891296 -0.424683 0.117432 0.106689 1445640201 0.891296 -0.424683 0.117432 0.106689 1445640201 0.891296 -0.424683 0.117432 0.106689 1445640201 0.891296 -0.424683 0.117432 0.106689 1445640201 0.891296 -0.424683 0.117432 0.106689 1445640201 0.891296 -0.424683 0.117432 0.106689 1445640201 0.958069 -0.234009 0.158752 0.045898 1445640201 0.958069 -0.234009 0.158752 0.045898 1445640201 0.958069 -0.234009 0.158752 0.045898 1445640201 0.958069 -0.234009 0.158752 0.045898 1445640201 0.958069 -0.234009 0.158752 0.045898 1445640201 0.958069 -0.234009 0.158752 0.045898 1445640201 0.971130 -0.017151 0.223511 0.080872 1445640201 0.971130 -0.017151 0.223511 0.080872 1445640201 0.971130 -0.017151 0.223511 0.080872 1445640201 0.971130 -0.017151 0.223511 0.080872 1445640201 0.971130 -0.017151 0.223511 0.080872 1445640201 0.971130 -0.017151 0.223511 0.080872 1445640201 0.971130 -0.017151 0.223511 0.080872 1445640201 0.937500 -0.216736 0.215759 0.165833 1445640201 0.937500 -0.216736 0.215759 0.165833 1445640201 0.937500 -0.216736 0.215759 0.165833 1445640201 0.937500 -0.216736 0.215759 0.165833 1445640201 0.937500 -0.216736 0.215759 0.165833 1445640201 0.937500 -0.216736 0.215759 0.165833 1445640201 0.868713 -0.395935 0.184814 0.233093 1445640201 0.868713 -0.395935 0.184814 0.233093 1445640201 0.868713 -0.395935 0.184814 0.233093 1445640201 0.868713 -0.395935 0.184814 0.233093 1445640201 0.868713 -0.395935 0.184814 0.233093 1445640201 0.868713 -0.395935 0.184814 0.233093 1445640201 0.870789 -0.419006 0.126953 0.223633 1445640201 0.870789 -0.419006 0.126953 0.223633 1445640201 0.870789 -0.419006 0.126953 0.223633 1445640201 0.870789 -0.419006 0.126953 0.223633 1445640201 0.870789 -0.419006 0.126953 0.223633 1445640201 0.877808 -0.430664 0.054504 0.202393 1445640201 0.877808 -0.430664 0.054504 0.202393 1445640201 0.877808 -0.430664 0.054504 0.202393 1445640201 0.877808 -0.430664 0.054504 0.202393 1445640201 0.877808 -0.430664 0.054504 0.202393 1445640201 0.877808 -0.430664 0.054504 0.202393 1445640201 0.877808 -0.430664 0.054504 0.202393 1445640201 0.858215 -0.480591 0.008423 0.179993 1445640201 0.858215 -0.480591 0.008423 0.179993 1445640201 0.858215 -0.480591 0.008423 0.179993 1445640201 0.858215 -0.480591 0.008423 0.179993 1445640201 0.858215 -0.480591 0.008423 0.179993 1445640201 0.858215 -0.480591 0.008423 0.179993 1445640201 0.855469 -0.491760 0.027954 0.159729 1445640201 0.855469 -0.491760 0.027954 0.159729 1445640201 0.855469 -0.491760 0.027954 0.159729 1445640201 0.855469 -0.491760 0.027954 0.159729 1445640202 0.855469 -0.491760 0.027954 0.159729 1445640202 0.855469 -0.491760 0.027954 0.159729 1445640202 0.893433 -0.416565 0.084778 0.144958 1445640202 0.893433 -0.416565 0.084778 0.144958 1445640202 0.893433 -0.416565 0.084778 0.144958 1445640202 0.893433 -0.416565 0.084778 0.144958 1445640202 0.893433 -0.416565 0.084778 0.144958 1445640202 0.893433 -0.416565 0.084778 0.144958 1445640202 0.912354 -0.373962 0.084656 0.143311 1445640202 0.912354 -0.373962 0.084656 0.143311 1445640202 0.912354 -0.373962 0.084656 0.143311 1445640202 0.912354 -0.373962 0.084656 0.143311 1445640202 0.912354 -0.373962 0.084656 0.143311 1445640202 0.912354 -0.373962 0.084656 0.143311 1445640202 0.912354 -0.373962 0.084656 0.143311 1445640202 0.975098 -0.181335 0.078674 0.100281 1445640202 0.975098 -0.181335 0.078674 0.100281 1445640202 0.975098 -0.181335 0.078674 0.100281 1445640202 0.975098 -0.181335 0.078674 0.100281 1445640202 0.975098 -0.181335 0.078674 0.100281 1445640202 0.975098 -0.181335 0.078674 0.100281 1445640202 0.965881 0.152649 0.172119 0.118774 1445640202 0.965881 0.152649 0.172119 0.118774 1445640202 0.965881 0.152649 0.172119 0.118774 1445640202 0.965881 0.152649 0.172119 0.118774 1445640202 0.965881 0.152649 0.172119 0.118774 1445640202 0.971313 -0.046997 0.168274 0.160950 1445640202 0.971313 -0.046997 0.168274 0.160950 1445640202 0.971313 -0.046997 0.168274 0.160950 1445640202 0.971313 -0.046997 0.168274 0.160950 1445640202 0.971313 -0.046997 0.168274 0.160950 1445640202 0.971313 -0.046997 0.168274 0.160950 1445640202 0.971313 -0.046997 0.168274 0.160950 1445640202 0.916504 -0.321533 0.116943 0.207214 1445640202 0.916504 -0.321533 0.116943 0.207214 1445640202 0.916504 -0.321533 0.116943 0.207214 1445640202 0.916504 -0.321533 0.116943 0.207214 1445640202 0.916504 -0.321533 0.116943 0.207214 1445640202 0.916504 -0.321533 0.116943 0.207214 1445640202 0.900146 -0.392212 0.080872 0.171326 1445640202 0.900146 -0.392212 0.080872 0.171326 1445640202 0.900146 -0.392212 0.080872 0.171326 1445640202 0.900146 -0.392212 0.080872 0.171326 1445640202 0.900146 -0.392212 0.080872 0.171326 1445640202 0.900146 -0.392212 0.080872 0.171326 1445640202 0.905029 -0.401489 0.034912 0.135742 1445640202 0.905029 -0.401489 0.034912 0.135742 1445640202 0.905029 -0.401489 0.034912 0.135742 1445640202 0.905029 -0.401489 0.034912 0.135742 1445640202 0.905029 -0.401489 0.034912 0.135742 1445640202 0.886719 -0.445801 0.000366 0.122437 1445640202 0.886719 -0.445801 0.000366 0.122437 1445640202 0.886719 -0.445801 0.000366 0.122437 1445640202 0.886719 -0.445801 0.000366 0.122437 1445640202 0.886719 -0.445801 0.000366 0.122437 1445640202 0.886719 -0.445801 0.000366 0.122437 1445640202 0.876404 -0.457214 0.036743 0.146484 1445640202 0.876404 -0.457214 0.036743 0.146484 1445640202 0.876404 -0.457214 0.036743 0.146484 1445640202 0.876404 -0.457214 0.036743 0.146484 1445640202 0.876404 -0.457214 0.036743 0.146484 1445640202 0.876404 -0.457214 0.036743 0.146484 1445640202 0.876404 -0.457214 0.036743 0.146484 1445640202 0.895020 -0.403137 0.091553 0.167114 1445640202 0.895020 -0.403137 0.091553 0.167114 1445640202 0.895020 -0.403137 0.091553 0.167114 1445640202 0.895020 -0.403137 0.091553 0.167114 1445640202 0.895020 -0.403137 0.091553 0.167114 1445640202 0.889832 -0.380249 0.141418 0.208679 1445640202 0.889832 -0.380249 0.141418 0.208679 1445640202 0.889832 -0.380249 0.141418 0.208679 1445640202 0.889832 -0.380249 0.141418 0.208679 1445640202 0.889832 -0.380249 0.141418 0.208679 1445640202 0.889832 -0.380249 0.141418 0.208679 1445640202 0.935059 -0.274536 0.134949 0.178772 1445640202 0.935059 -0.274536 0.134949 0.178772 1445640202 0.935059 -0.274536 0.134949 0.178772 1445640202 0.935059 -0.274536 0.134949 0.178772 1445640202 0.935059 -0.274536 0.134949 0.178772 1445640202 0.935059 -0.274536 0.134949 0.178772 1445640202 0.935059 -0.274536 0.134949 0.178772 1445640202 0.953552 -0.047180 0.230530 0.187927 1445640202 0.953552 -0.047180 0.230530 0.187927 1445640202 0.953552 -0.047180 0.230530 0.187927 1445640202 0.953552 -0.047180 0.230530 0.187927 1445640202 0.953552 -0.047180 0.230530 0.187927 1445640202 0.953552 -0.047180 0.230530 0.187927 1445640202 0.953552 -0.047180 0.230530 0.187927 1445640202 0.949219 -0.071106 0.204102 0.228516 1445640202 0.949219 -0.071106 0.204102 0.228516 1445640202 0.949219 -0.071106 0.204102 0.228516 1445640202 0.949219 -0.071106 0.204102 0.228516 1445640202 0.949219 -0.071106 0.204102 0.228516 1445640202 0.949219 -0.071106 0.204102 0.228516 1445640202 0.907532 -0.315735 0.115356 0.251770 1445640202 0.907532 -0.315735 0.115356 0.251770 1445640202 0.907532 -0.315735 0.115356 0.251770 1445640202 0.907532 -0.315735 0.115356 0.251770 1445640202 0.907532 -0.315735 0.115356 0.251770 1445640202 0.907532 -0.315735 0.115356 0.251770 1445640202 0.907532 -0.315735 0.115356 0.251770 1445640202 0.877075 -0.432617 0.040527 0.204773 1445640202 0.877075 -0.432617 0.040527 0.204773 1445640202 0.877075 -0.432617 0.040527 0.204773 1445640202 0.877075 -0.432617 0.040527 0.204773 1445640202 0.877075 -0.432617 0.040527 0.204773 1445640202 0.877075 -0.432617 0.040527 0.204773 1445640202 0.890625 -0.428833 -0.026917 0.148621 1445640202 0.890625 -0.428833 -0.026917 0.148621 1445640202 0.890625 -0.428833 -0.026917 0.148621 1445640202 0.890625 -0.428833 -0.026917 0.148621 1445640202 0.890625 -0.428833 -0.026917 0.148621 1445640203 0.890625 -0.428833 -0.026917 0.148621 1445640203 0.893311 -0.433411 -0.046021 0.109680 1445640203 0.893311 -0.433411 -0.046021 0.109680 1445640203 0.893311 -0.433411 -0.046021 0.109680 1445640203 0.893311 -0.433411 -0.046021 0.109680 1445640203 0.893311 -0.433411 -0.046021 0.109680 1445640203 0.894226 -0.433289 -0.010376 0.111511 1445640203 0.894226 -0.433289 -0.010376 0.111511 1445640203 0.894226 -0.433289 -0.010376 0.111511 1445640203 0.894226 -0.433289 -0.010376 0.111511 1445640203 0.894226 -0.433289 -0.010376 0.111511 1445640203 0.894226 -0.433289 -0.010376 0.111511 1445640203 0.894226 -0.433289 -0.010376 0.111511 1445640203 0.924072 -0.349792 0.087891 0.126526 1445640203 0.924072 -0.349792 0.087891 0.126526 1445640203 0.924072 -0.349792 0.087891 0.126526 1445640203 0.924072 -0.349792 0.087891 0.126526 1445640203 0.924072 -0.349792 0.087891 0.126526 1445640203 0.924072 -0.349792 0.087891 0.126526 1445640203 0.908264 -0.376038 0.107666 0.148438 1445640203 0.908264 -0.376038 0.107666 0.148438 1445640203 0.908264 -0.376038 0.107666 0.148438 1445640203 0.908264 -0.376038 0.107666 0.148438 1445640203 0.908264 -0.376038 0.107666 0.148438 1445640203 0.908264 -0.376038 0.107666 0.148438 1445640203 0.958618 -0.230164 0.125061 0.111206 1445640203 0.958618 -0.230164 0.125061 0.111206 1445640203 0.958618 -0.230164 0.125061 0.111206 1445640203 0.958618 -0.230164 0.125061 0.111206 1445640203 0.958618 -0.230164 0.125061 0.111206 1445640203 0.958618 -0.230164 0.125061 0.111206 1445640203 0.969788 0.018982 0.192932 0.147705 1445640203 0.969788 0.018982 0.192932 0.147705 1445640203 0.969788 0.018982 0.192932 0.147705 1445640203 0.969788 0.018982 0.192932 0.147705 1445640203 0.969788 0.018982 0.192932 0.147705 1445640203 0.969788 0.018982 0.192932 0.147705 1445640203 0.959534 -0.144043 0.163025 0.178467 1445640203 0.959534 -0.144043 0.163025 0.178467 1445640203 0.959534 -0.144043 0.163025 0.178467 1445640203 0.959534 -0.144043 0.163025 0.178467 1445640203 0.959534 -0.144043 0.163025 0.178467 1445640203 0.959534 -0.144043 0.163025 0.178467 1445640203 0.903748 -0.365051 0.117249 0.190186 1445640203 0.903748 -0.365051 0.117249 0.190186 1445640203 0.903748 -0.365051 0.117249 0.190186 1445640203 0.903748 -0.365051 0.117249 0.190186 1445640203 0.903748 -0.365051 0.117249 0.190186 1445640203 0.903748 -0.365051 0.117249 0.190186 1445640203 0.895569 -0.416260 0.056519 0.146484 1445640203 0.895569 -0.416260 0.056519 0.146484 1445640203 0.895569 -0.416260 0.056519 0.146484 1445640203 0.895569 -0.416260 0.056519 0.146484 1445640203 0.895569 -0.416260 0.056519 0.146484 1445640203 0.895569 -0.416260 0.056519 0.146484 1445640203 0.905884 -0.409485 -0.013000 0.107117 1445640203 0.905884 -0.409485 -0.013000 0.107117 1445640203 0.905884 -0.409485 -0.013000 0.107117 1445640203 0.905884 -0.409485 -0.013000 0.107117 1445640203 0.905884 -0.409485 -0.013000 0.107117 1445640203 0.895203 -0.431946 -0.050293 0.097412 1445640203 0.895203 -0.431946 -0.050293 0.097412 1445640203 0.895203 -0.431946 -0.050293 0.097412 1445640203 0.895203 -0.431946 -0.050293 0.097412 1445640203 0.895203 -0.431946 -0.050293 0.097412 1445640203 0.895203 -0.431946 -0.050293 0.097412 1445640203 0.895203 -0.431946 -0.050293 0.097412 1445640203 0.898438 -0.422363 -0.017090 0.118835 1445640203 0.898438 -0.422363 -0.017090 0.118835 1445640203 0.898438 -0.422363 -0.017090 0.118835 1445640203 0.898438 -0.422363 -0.017090 0.118835 1445640203 0.898438 -0.422363 -0.017090 0.118835 1445640203 0.898438 -0.422363 -0.017090 0.118835 1445640203 0.920776 -0.358032 0.081787 0.131348 1445640203 0.920776 -0.358032 0.081787 0.131348 1445640203 0.920776 -0.358032 0.081787 0.131348 1445640203 0.920776 -0.358032 0.081787 0.131348 1445640203 0.920776 -0.358032 0.081787 0.131348 1445640203 0.909668 -0.352600 0.151489 0.158875 1445640203 0.909668 -0.352600 0.151489 0.158875 1445640203 0.909668 -0.352600 0.151489 0.158875 1445640203 0.909668 -0.352600 0.151489 0.158875 1445640203 0.909668 -0.352600 0.151489 0.158875 1445640203 0.909668 -0.352600 0.151489 0.158875 1445640203 0.930603 -0.316101 0.143433 0.115784 1445640203 0.930603 -0.316101 0.143433 0.115784 1445640203 0.930603 -0.316101 0.143433 0.115784 1445640203 0.930603 -0.316101 0.143433 0.115784 1445640203 0.930603 -0.316101 0.143433 0.115784 1445640203 0.930603 -0.316101 0.143433 0.115784 1445640203 0.953064 -0.028137 0.260986 0.150635 1445640203 0.953064 -0.028137 0.260986 0.150635 1445640203 0.953064 -0.028137 0.260986 0.150635 1445640203 0.953064 -0.028137 0.260986 0.150635 1445640203 0.953064 -0.028137 0.260986 0.150635 1445640203 0.953064 -0.028137 0.260986 0.150635 1445640203 0.955994 -0.058777 0.234131 0.166626 1445640203 0.955994 -0.058777 0.234131 0.166626 1445640203 0.955994 -0.058777 0.234131 0.166626 1445640203 0.955994 -0.058777 0.234131 0.166626 1445640203 0.955994 -0.058777 0.234131 0.166626 1445640203 0.955994 -0.058777 0.234131 0.166626 1445640203 0.923035 -0.277588 0.146667 0.222168 1445640203 
0.649414 -0.239563 0.568542 0.444458 1445640205 0.647400 -0.252869 0.561279 0.449219 1445640205 0.647400 -0.252869 0.561279 0.449219 1445640205 0.647400 -0.252869 0.561279 0.449219 1445640205 0.647400 -0.252869 0.561279 0.449219 1445640205 0.647400 -0.252869 0.561279 0.449219 1445640205 0.647400 -0.252869 0.561279 0.449219 1445640205 0.651123 -0.256409 0.560730 0.442505 1445640205 0.651123 -0.256409 0.560730 0.442505 1445640205 0.651123 -0.256409 0.560730 0.442505 1445640205 0.651123 -0.256409 0.560730 0.442505 1445640205 0.651123 -0.256409 0.560730 0.442505 1445640205 0.651123 -0.256409 0.560730 0.442505 1445640205 0.661499 -0.247986 0.564270 0.427124 1445640205 0.661499 -0.247986 0.564270 0.427124 1445640205 0.661499 -0.247986 0.564270 0.427124 1445640205 0.661499 -0.247986 0.564270 0.427124 1445640205 0.661499 -0.247986 0.564270 0.427124 1445640205 0.661499 -0.247986 0.564270 0.427124 1445640205 0.661560 -0.252197 0.559387 0.431030 1445640205 0.661560 -0.252197 0.559387 0.431030 1445640205 0.661560 -0.252197 0.559387 0.431030 1445640205 0.661560 -0.252197 0.559387 0.431030 1445640205 0.661560 -0.252197 0.559387 0.431030 1445640205 0.661560 -0.252197 0.559387 0.431030 1445640205 0.651428 -0.268372 0.549072 0.449524 1445640205 0.651428 -0.268372 0.549072 0.449524 1445640206 0.651428 -0.268372 0.549072 0.449524 1445640206 0.651428 -0.268372 0.549072 0.449524 1445640206 0.651428 -0.268372 0.549072 0.449524 1445640206 0.651428 -0.268372 0.549072 0.449524 1445640206 0.651428 -0.268372 0.549072 0.449524 1445640206 0.635620 -0.285706 0.534302 0.478333 1445640206 0.635620 -0.285706 0.534302 0.478333 1445640206 0.635620 -0.285706 0.534302 0.478333 1445640206 0.635620 -0.285706 0.534302 0.478333 1445640206 0.635620 -0.285706 0.534302 0.478333 1445640206 0.635620 -0.285706 0.534302 0.478333 1445640206 0.635620 -0.285706 0.534302 0.478333 1445640206 0.625732 -0.277344 0.535767 0.494324 1445640206 0.625732 -0.277344 0.535767 0.494324 1445640206 0.625732 -0.277344 0.535767 0.494324 1445640206 0.625732 -0.277344 0.535767 0.494324 1445640206 0.625732 -0.277344 0.535767 0.494324 1445640206 0.625732 -0.277344 0.535767 0.494324 1445640206 0.623779 -0.256287 0.545898 0.497131 1445640206 0.623779 -0.256287 0.545898 0.497131 1445640206 0.623779 -0.256287 0.545898 0.497131 1445640206 0.623779 -0.256287 0.545898 0.497131 1445640206 0.623779 -0.256287 0.545898 0.497131 1445640206 0.616760 -0.254211 0.539307 0.513855 1445640206 0.616760 -0.254211 0.539307 0.513855 1445640206 0.616760 -0.254211 0.539307 0.513855 1445640206 0.616760 -0.254211 0.539307 0.513855 1445640206 0.616760 -0.254211 0.539307 0.513855 1445640206 0.616760 -0.254211 0.539307 0.513855 1445640206 0.608887 -0.261841 0.532593 0.526245 1445640206 0.608887 -0.261841 0.532593 0.526245 1445640206 0.608887 -0.261841 0.532593 0.526245 1445640206 0.608887 -0.261841 0.532593 0.526245 1445640206 0.608887 -0.261841 0.532593 0.526245 1445640206 0.608887 -0.261841 0.532593 0.526245 1445640206 0.610718 -0.262146 0.531189 0.525391 1445640206 0.610718 -0.262146 0.531189 0.525391 1445640206 0.610718 -0.262146 0.531189 0.525391 1445640206 0.610718 -0.262146 0.531189 0.525391 1445640206 0.610718 -0.262146 0.531189 0.525391 1445640206 0.610718 -0.262146 0.531189 0.525391 1445640206 0.617065 -0.257751 0.534973 0.516235 1445640206 0.617065 -0.257751 0.534973 0.516235 1445640206 0.617065 -0.257751 0.534973 0.516235 1445640206 0.617065 -0.257751 0.534973 0.516235 1445640206 0.622681 -0.253906 0.534790 0.511536 1445640206 0.622681 -0.253906 0.534790 0.511536 1445640206 0.622681 -0.253906 0.534790 0.511536 1445640206 0.622681 -0.253906 0.534790 0.511536 1445640206 0.622681 -0.253906 0.534790 0.511536 1445640206 0.622681 -0.253906 0.534790 0.511536 1445640206 0.631775 -0.249146 0.539124 0.498047 1445640206 0.631775 -0.249146 0.539124 0.498047 1445640206 0.631775 -0.249146 0.539124 0.498047 1445640206 0.631775 -0.249146 0.539124 0.498047 1445640206 0.631775 -0.249146 0.539124 0.498047 1445640206 0.631775 -0.249146 0.539124 0.498047 1445640206 0.642456 -0.242249 0.546997 0.478821 1445640206 0.642456 -0.242249 0.546997 0.478821 1445640206 0.642456 -0.242249 0.546997 0.478821 1445640206 0.642456 -0.242249 0.546997 0.478821 1445640206 0.642456 -0.242249 0.546997 0.478821 1445640206 0.642456 -0.242249 0.546997 0.478821 1445640206 0.639160 -0.251221 0.541992 0.484192 1445640206 0.639160 -0.251221 0.541992 0.484192 1445640206 0.639160 -0.251221 0.541992 0.484192 1445640206 0.639160 -0.251221 0.541992 0.484192 1445640206 0.639160 -0.251221 0.541992 0.484192 1445640206 0.628601 -0.269226 0.531006 0.500305 1445640206 0.628601 -0.269226 0.531006 0.500305 1445640206 0.628601 -0.269226 0.531006 0.500305 1445640206 0.628601 -0.269226 0.531006 0.500305 1445640206 0.628601 -0.269226 0.531006 0.500305 1445640206 0.628601 -0.269226 0.531006 0.500305 1445640206 0.628601 -0.269226 0.531006 0.500305 1445640206 0.620728 -0.263184 0.534180 0.509888 1445640206 0.620728 -0.263184 0.534180 0.509888 1445640206 0.620728 -0.263184 0.534180 0.509888 1445640206 0.620728 -0.263184 0.534180 0.509888 1445640206 0.620728 -0.263184 0.534180 0.509888 1445640206 0.620728 -0.263184 0.534180 0.509888 1445640206 0.620728 -0.263184 0.534180 0.509888 1445640206 0.623169 -0.248474 0.543335 0.504639 1445640206 0.623169 -0.248474 0.543335 0.504639 1445640206 0.623169 -0.248474 0.543335 0.504639 1445640206 0.623169 -0.248474 0.543335 0.504639 1445640206 0.624878 -0.252258 0.538391 0.505981 1445640206 0.624878 -0.252258 0.538391 0.505981 1445640206 0.624878 -0.252258 0.538391 0.505981 1445640206 0.624878 -0.252258 0.538391 0.505981 1445640206 0.624878 -0.252258 0.538391 0.505981 1445640206 0.622620 -0.258301 0.537170 0.506897 1445640206 0.622620 -0.258301 0.537170 0.506897 1445640206 0.622620 -0.258301 0.537170 0.506897 1445640206 0.622620 -0.258301 0.537170 0.506897 1445640206 0.622620 -0.258301 0.537170 0.506897 1445640206 0.622620 -0.258301 0.537170 0.506897 1445640206 0.620544 -0.253418 0.543762 0.504944 1445640206 0.620544 -0.253418 0.543762 0.504944 1445640206 0.620544 -0.253418 0.543762 0.504944 1445640206 0.620544 -0.253418 0.543762 0.504944 1445640206 0.620544 -0.253418 0.543762 0.504944 1445640206 0.620544 -0.253418 0.543762 0.504944 1445640206 0.618958 -0.252563 0.544556 0.506409 1445640206 0.618958 -0.252563 0.544556 0.506409 1445640206 0.618958 -0.252563 0.544556 0.506409 1445640207 0.618958 -0.252563 0.544556 0.506409 1445640207 0.618958 -0.252563 0.544556 0.506409 1445640207 0.618958 -0.252563 0.544556 0.506409 1445640207 0.618958 -0.252563 0.544556 0.506409 1445640207 0.619202 -0.256409 0.542358 0.506531 1445640207 0.619202 -0.256409 0.542358 0.506531 1445640207 0.619202 -0.256409 0.542358 0.506531 1445640207 0.619202 -0.256409 0.542358 0.506531 1445640207 0.619202 -0.256409 0.542358 0.506531 1445640207 0.619202 -0.256409 0.542358 0.506531 1445640207 0.624268 -0.257202 0.542358 0.499878 1445640207 0.624268 -0.257202 0.542358 0.499878 1445640207 0.624268 -0.257202 0.542358 0.499878 1445640207 0.624268 -0.257202 0.542358 0.499878 1445640207 0.624268 -0.257202 0.542358 0.499878 1445640207 0.624268 -0.257202 0.542358 0.499878 1445640207 0.633484 -0.254456 0.545044 0.486633 1445640207 0.633484 -0.254456 0.545044 0.486633 1445640207 0.633484 -0.254456 0.545044 0.486633 1445640207 0.633484 -0.254456 0.545044 0.486633 1445640207 0.633484 -0.254456 0.545044 0.486633 1445640207 0.633484 -0.254456 0.545044 0.486633 1445640207 0.629883 -0.265503 0.538757 0.492310 1445640207 0.629883 -0.265503 0.538757 0.492310 1445640207 0.629883 -0.265503 0.538757 0.492310 1445640207 0.629883 -0.265503 0.538757 0.492310 1445640207 0.629883 -0.265503 0.538757 0.492310 1445640207 0.617126 -0.281067 0.528442 0.510742 1445640207 0.617126 -0.281067 0.528442 0.510742 1445640207 0.617126 -0.281067 0.528442 0.510742 1445640207 0.617126 -0.281067 0.528442 0.510742 1445640207 0.617126 -0.281067 0.528442 0.510742 1445640207 0.617126 -0.281067 0.528442 0.510742 1445640207 0.609253 -0.273682 0.531738 0.520691 1445640207 0.609253 -0.273682 0.531738 0.520691 1445640207 0.609253 -0.273682 0.531738 0.520691 1445640207 0.609253 -0.273682 0.531738 0.520691 1445640207 0.609253 -0.273682 0.531738 0.520691 1445640207 0.609253 -0.273682 0.531738 0.520691 1445640207 0.613953 -0.252747 0.541016 0.516113 1445640207 0.613953 -0.252747 0.541016 0.516113 1445640207 0.613953 -0.252747 0.541016 0.516113 1445640207 0.613953 -0.252747 0.541016 0.516113 1445640207 0.613953 -0.252747 0.541016 0.516113 1445640207 0.613953 -0.252747 0.541016 0.516113 1445640207 0.614075 -0.248779 0.536926 0.522156 1445640207 0.614075 -0.248779 0.536926 0.522156 1445640207 0.614075 -0.248779 0.536926 0.522156 1445640207 0.614075 -0.248779 0.536926 0.522156 1445640207 0.614075 -0.248779 0.536926 0.522156 1445640207 0.614075 -0.248779 0.536926 0.522156 1445640207 0.611755 -0.248169 0.535522 0.526611 1445640207 0.611755 -0.248169 0.535522 0.526611 1445640207 0.611755 -0.248169 0.535522 0.526611 1445640207 0.611755 -0.248169 0.535522 0.526611 1445640207 0.611755 -0.248169 0.535522 0.526611 1445640207 0.612427 -0.243713 0.538574 0.524780 1445640207 0.612427 -0.243713 0.538574 0.524780 1445640207 0.612427 -0.243713 0.538574 0.524780 1445640207 0.612427 -0.243713 0.538574 0.524780 1445640207 0.612427 -0.243713 0.538574 0.524780 1445640207 0.618164 -0.243896 0.540771 0.515625 1445640207 0.618164 -0.243896 0.540771 0.515625 1445640207 0.618164 -0.243896 0.540771 0.515625 1445640207 0.618164 -0.243896 0.540771 0.515625 1445640207 0.618164 -0.243896 0.540771 0.515625 1445640207 0.618164 -0.243896 0.540771 0.515625 1445640207 0.630920 -0.242126 0.543457 0.497864 1445640207 0.630920 -0.242126 0.543457 0.497864 1445640207 0.630920 -0.242126 0.543457 0.497864 1445640207 0.630920 -0.242126 0.543457 0.497864 1445640207 0.630920 -0.242126 0.543457 0.497864 1445640207 0.630920 -0.242126 0.543457 0.497864 1445640207 0.640320 -0.242981 0.543030 0.485718 1445640207 0.640320 -0.242981 0.543030 0.485718 1445640207 0.640320 -0.242981 0.543030 0.485718 1445640207 0.640320 -0.242981 0.543030 0.485718 1445640207 0.640320 -0.242981 0.543030 0.485718 1445640207 0.640320 -0.242981 0.543030 0.485718 1445640207 0.651794 -0.241272 0.547119 0.466431 1445640207 0.651794 -0.241272 0.547119 0.466431 1445640207 0.651794 -0.241272 0.547119 0.466431 1445640207 0.651794 -0.241272 0.547119 0.466431 1445640207 0.651794 -0.241272 0.547119 0.466431 1445640207 0.651794 -0.241272 0.547119 0.466431 1445640207 0.654297 -0.246887 0.547729 0.459167 1445640207 0.654297 -0.246887 0.547729 0.459167 1445640207 0.654297 -0.246887 0.547729 0.459167 1445640207 0.654297 -0.246887 0.547729 0.459167 1445640207 0.654297 -0.246887 0.547729 0.459167 1445640207 0.654297 -0.246887 0.547729 0.459167 1445640207 0.640381 -0.266907 0.539612 0.476807 1445640207 0.640381 -0.266907 0.539612 0.476807 1445640207 0.640381 -0.266907 0.539612 0.476807 1445640207 0.640381 -0.266907 0.539612 0.476807 1445640207 0.640381 -0.266907 0.539612 0.476807 1445640207 0.640381 -0.266907 0.539612 0.476807 1445640207 0.640381 -0.266907 0.539612 0.476807 1445640207 0.631470 -0.265747 0.539673 0.489075 1445640207 0.631470 -0.265747 0.539673 0.489075 1445640207 0.631470 -0.265747 0.539673 0.489075 1445640207 0.631470 -0.265747 0.539673 0.489075 1445640207 0.631470 -0.265747 0.539673 0.489075 1445640207 0.637939 -0.240173 0.554138 0.477661 1445640207 0.637939 -0.240173 0.554138 0.477661 1445640207 0.637939 -0.240173 0.554138 0.477661 1445640207 0.637939 -0.240173 0.554138 0.477661 1445640208 0.637939 -0.240173 0.554138 0.477661 1445640208 0.637939 -0.240173 0.554138 0.477661 1445640208 0.637939 -0.240173 0.554138 0.477661 1445640208 0.640747 -0.230896 0.555481 0.476990 1445640208 0.640747 -0.230896 0.555481 0.476990 1445640208 0.640747 -0.230896 0.555481 0.476990 1445640208 0.640747 -0.230896 0.555481 0.476990 1445640208 0.640747 -0.230896 0.555481 0.476990 1445640208 0.632874 -0.234009 0.552002 0.489807 1445640208 0.632874 -0.234009 0.552002 0.489807 1445640208 0.632874 -0.234009 0.552002 0.489807 1445640208 0.632874 -0.234009 0.552002 0.489807 1445640208 0.632874 -0.234009 0.552002 0.489807 1445640208 0.632874 -0.234009 0.552002 0.489807 1445640208 0.625732 -0.233704 0.555359 0.495361 1445640208 0.625732 -0.233704 0.555359 0.495361 1445640208 0.625732 -0.233704 0.555359 0.495361 1445640208 0.625732 -0.233704 0.555359 0.495361 1445640208 0.625732 -0.233704 0.555359 0.495361 1445640208 0.625732 -0.233704 0.555359 0.495361 1445640208 0.625732 -0.233704 0.555359 0.495361 1445640208 0.622620 -0.236084 0.556763 0.496521 1445640208 0.622620 -0.236084 0.556763 0.496521 1445640208 0.622620 -0.236084 0.556763 0.496521 1445640208 0.622620 -0.236084 0.556763 0.496521 1445640208 0.622620 -0.236084 0.556763 0.496521 1445640208 0.622620 -0.236084 0.556763 0.496521 1445640208 0.621704 -0.239868 0.555359 0.497437 1445640208 0.621704 -0.239868 0.555359 0.497437 1445640208 0.621704 -0.239868 0.555359 0.497437 1445640208 0.621704 -0.239868 0.555359 0.497437 1445640208 0.621704 -0.239868 0.555359 0.497437 1445640208 0.621704 -0.239868 0.555359 0.497437 1445640208 0.623657 -0.237305 0.556458 0.494995 1445640208 0.623657 -0.237305 0.556458 0.494995 1445640208 0.623657 -0.237305 0.556458 0.494995 1445640208 0.623657 -0.237305 0.556458 0.494995 1445640208 0.623657 -0.237305 0.556458 0.494995 1445640208 0.623657 -0.237305 0.556458 0.494995 1445640208 0.623657 -0.237305 0.556458 0.494995 1445640208 0.628113 -0.230591 0.562317 0.485779 1445640208 0.628113 -0.230591 0.562317 0.485779 1445640208 0.628113 -0.230591 0.562317 0.485779 1445640208 0.628113 -0.230591 0.562317 0.485779 1445640208 0.628113 -0.230591 0.562317 0.485779 1445640208 0.628113 -0.230591 0.562317 0.485779 1445640208 0.617920 -0.250671 0.554016 0.498291 1445640208 0.617920 -0.250671 0.554016 0.498291 1445640208 0.617920 -0.250671 0.554016 0.498291 1445640208 0.617920 -0.250671 0.554016 0.498291 1445640208 0.602112 -0.275085 0.541260 0.518433 1445640208 0.602112 -0.275085 0.541260 0.518433 1445640208 0.602112 -0.275085 0.541260 0.518433 1445640208 0.602112 -0.275085 0.541260 0.518433 1445640208 0.602112 -0.275085 0.541260 0.518433 1445640208 0.602112 -0.275085 0.541260 0.518433 1445640208 0.602417 -0.261658 0.545715 0.520264 1445640208 0.602417 -0.261658 0.545715 0.520264 1445640208 0.602417 -0.261658 0.545715 0.520264 1445640208 0.602417 -0.261658 0.545715 0.520264 1445640208 0.602417 -0.261658 0.545715 0.520264 1445640208 0.602417 -0.261658 0.545715 0.520264 1445640208 0.614685 -0.235229 0.552917 0.510864 1445640208 0.614685 -0.235229 0.552917 0.510864 1445640208 0.614685 -0.235229 0.552917 0.510864 1445640208 0.614685 -0.235229 0.552917 0.510864 1445640208 0.614685 -0.235229 0.552917 0.510864 1445640208 0.614685 -0.235229 0.552917 0.510864 1445640208 0.614685 -0.235229 0.552917 0.510864 1445640208 0.624390 -0.227600 0.547668 0.508301 1445640208 0.624390 -0.227600 0.547668 0.508301 1445640208 0.624390 -0.227600 0.547668 0.508301 1445640208 0.624390 -0.227600 0.547668 0.508301 1445640208 0.624390 -0.227600 0.547668 0.508301 1445640208 0.626587 -0.223450 0.546753 0.508423 1445640208 0.626587 -0.223450 0.546753 0.508423 1445640208 0.626587 -0.223450 0.546753 0.508423 1445640208 0.626587 -0.223450 0.546753 0.508423 1445640208 0.626587 -0.223450 0.546753 0.508423 1445640208 0.626587 -0.223450 0.546753 0.508423 1445640208 0.628723 -0.216003 0.549988 0.505432 1445640208 0.628723 -0.216003 0.549988 0.505432 1445640208 0.628723 -0.216003 0.549988 0.505432 1445640208 0.628723 -0.216003 0.549988 0.505432 1445640208 0.628723 -0.216003 0.549988 0.505432 1445640208 0.628723 -0.216003 0.549988 0.505432 1445640208 0.628479 -0.219788 0.547913 0.506348 1445640208 0.628479 -0.219788 0.547913 0.506348 1445640208 0.628479 -0.219788 0.547913 0.506348 1445640208 0.628479 -0.219788 0.547913 0.506348 1445640208 0.628479 -0.219788 0.547913 0.506348 1445640208 0.628479 -0.219788 0.547913 0.506348 1445640208 0.628479 -0.219788 0.547913 0.506348 1445640208 0.627502 -0.228882 0.541138 0.510803 1445640208 0.627502 -0.228882 0.541138 0.510803 1445640208 0.627502 -0.228882 0.541138 0.510803 1445640208 0.627502 -0.228882 0.541138 0.510803 1445640208 0.627502 -0.228882 0.541138 0.510803 1445640208 0.627502 -0.228882 0.541138 0.510803 1445640208 0.628540 -0.239258 0.533691 0.512573 1445640208 0.628540 -0.239258 0.533691 0.512573 1445640208 0.628540 -0.239258 0.533691 0.512573 1445640208 0.628540 -0.239258 0.533691 0.512573 1445640208 0.628540 -0.239258 0.533691 0.512573 1445640208 0.628540 -0.239258 0.533691 0.512573 1445640208 0.640686 -0.238586 0.535339 0.495911 1445640208 0.640686 -0.238586 0.535339 0.495911 1445640208 0.640686 -0.238586 0.535339 0.495911 1445640208 0.640686 -0.238586 0.535339 0.495911 1445640209 0.640686 -0.238586 0.535339 0.495911 1445640209 0.653137 -0.238281 0.536072 0.478699 1445640209 0.653137 -0.238281 0.536072 0.478699 1445640209 0.653137 -0.238281 0.536072 0.478699 1445640209 0.653137 -0.238281 0.536072 0.478699 1445640209 0.653137 -0.238281 0.536072 0.478699 1445640209 0.653137 -0.238281 0.536072 0.478699 1445640209 0.653137 -0.238281 0.536072 0.478699 1445640209 0.658508 -0.253418 0.528931 0.471497 1445640209 0.658508 -0.253418 0.528931 0.471497 1445640209 0.658508 -0.253418 0.528931 0.471497 1445640209 0.658508 -0.253418 0.528931 0.471497 1445640209 0.658508 -0.253418 0.528931 0.471497 1445640209 0.658508 -0.253418 0.528931 0.471497 1445640209 0.645874 -0.286072 0.514404 0.486145 1445640209 0.645874 -0.286072 0.514404 0.486145 1445640209 0.645874 -0.286072 0.514404 0.486145 1445640209 0.645874 -0.286072 0.514404 0.486145 1445640209 0.645874 -0.286072 0.514404 0.486145 1445640209 0.645874 -0.286072 0.514404 0.486145 1445640209 0.627930 -0.291931 0.511780 0.508423 1445640209 0.627930 -0.291931 0.511780 0.508423 1445640209 0.627930 -0.291931 0.511780 0.508423 1445640209 0.627930 -0.291931 0.511780 0.508423 1445640209 0.627930 -0.291931 0.511780 0.508423 1445640209 0.627930 -0.291931 0.511780 0.508423 1445640209 0.627930 -0.291931 0.511780 0.508423 1445640209 0.637634 -0.260315 0.532593 0.491882 1445640209 0.637634 -0.260315 0.532593 0.491882 1445640209 0.637634 -0.260315 0.532593 0.491882 1445640209 0.637634 -0.260315 0.532593 0.491882 1445640209 0.637634 -0.260315 0.532593 0.491882 1445640209 0.637634 -0.260315 0.532593 0.491882 1445640209 0.644043 -0.241821 0.537231 0.487854 1445640209 0.644043 -0.241821 0.537231 0.487854 1445640209 0.644043 -0.241821 0.537231 0.487854 1445640209 0.644043 -0.241821 0.537231 0.487854 1445640209 0.644043 -0.241821 0.537231 0.487854 1445640209 0.644043 -0.241821 0.537231 0.487854 1445640209 0.635376 -0.239014 0.533813 0.504089 1445640209 0.635376 -0.239014 0.533813 0.504089 1445640209 0.635376 -0.239014 0.533813 0.504089 1445640209 0.635376 -0.239014 0.533813 0.504089 1445640209 0.635376 -0.239014 0.533813 0.504089 1445640209 0.635376 -0.239014 0.533813 0.504089 1445640209 0.635376 -0.239014 0.533813 0.504089 1445640209 0.622864 -0.238770 0.536133 0.517212 1445640209 0.622864 -0.238770 0.536133 0.517212 1445640209 0.622864 -0.238770 0.536133 0.517212 1445640209 0.622864 -0.238770 0.536133 0.517212 1445640209 0.622864 -0.238770 0.536133 0.517212 1445640209 0.622864 -0.238770 0.536133 0.517212 1445640209 0.614258 -0.242126 0.538879 0.523071 1445640209 0.614258 -0.242126 0.538879 0.523071 1445640209 0.614258 -0.242126 0.538879 0.523071 1445640209 0.614258 -0.242126 0.538879 0.523071 1445640209 0.614258 -0.242126 0.538879 0.523071 1445640209 0.614258 -0.242126 0.538879 0.523071 1445640209 0.608948 -0.256226 0.537598 0.523926 1445640209 0.608948 -0.256226 0.537598 0.523926 1445640209 0.608948 -0.256226 0.537598 0.523926 1445640209 0.608948 -0.256226 0.537598 0.523926 1445640209 0.608948 -0.256226 0.537598 0.523926 1445640209 0.608948 -0.256226 0.537598 0.523926 1445640209 0.613342 -0.267822 0.534912 0.515625 1445640209 0.613342 -0.267822 0.534912 0.515625 1445640209 0.613342 -0.267822 0.534912 0.515625 1445640209 0.613342 -0.267822 0.534912 0.515625 1445640209 0.613342 -0.267822 0.534912 0.515625 1445640209 0.613342 -0.267822 0.534912 0.515625 1445640209 0.619812 -0.274536 0.532654 0.506653 1445640209 0.619812 -0.274536 0.532654 0.506653 1445640209 0.619812 -0.274536 0.532654 0.506653 1445640209 0.619812 -0.274536 0.532654 0.506653 1445640209 0.619812 -0.274536 0.532654 0.506653 1445640209 0.619812 -0.274536 0.532654 0.506653 1445640209 0.617859 -0.284058 0.531006 0.505432 1445640209 0.617859 -0.284058 0.531006 0.505432 1445640209 0.617859 -0.284058 0.531006 0.505432 1445640209 0.617859 -0.284058 0.531006 0.505432 1445640209 0.617859 -0.284058 0.531006 0.505432 1445640209 0.617859 -0.284058 0.531006 0.505432 1445640209 0.605713 -0.304199 0.520935 0.518738 1445640209 0.605713 -0.304199 0.520935 0.518738 1445640209 0.605713 -0.304199 0.520935 0.518738 1445640209 0.605713 -0.304199 0.520935 0.518738 1445640209 0.605713 -0.304199 0.520935 0.518738 1445640209 0.605713 -0.304199 0.520935 0.518738 1445640209 0.599304 -0.306030 0.516846 0.529053 1445640209 0.599304 -0.306030 0.516846 0.529053 1445640209 0.599304 -0.306030 0.516846 0.529053 1445640209 0.599304 -0.306030 0.516846 0.529053 1445640209 0.599304 -0.306030 0.516846 0.529053 1445640209 0.599304 -0.306030 0.516846 0.529053 1445640209 0.609924 -0.277954 0.526550 0.522888 1445640209 0.609924 -0.277954 0.526550 0.522888 1445640209 0.609924 -0.277954 0.526550 0.522888 1445640209 0.609924 -0.277954 0.526550 0.522888 1445640209 0.609924 -0.277954 0.526550 0.522888 1445640209 0.615295 -0.260803 0.525269 0.526672 1445640209 0.615295 -0.260803 0.525269 0.526672 1445640209 0.615295 -0.260803 0.525269 0.526672 1445640209 0.615295 -0.260803 0.525269 0.526672 1445640209 0.615295 -0.260803 0.525269 0.526672 1445640209 0.615295 -0.260803 0.525269 0.526672 1445640209 0.616211 -0.259338 0.517212 0.534241 1445640209 0.616211 -0.259338 0.517212 0.534241 1445640209 0.616211 -0.259338 0.517212 0.534241 1445640209 0.616211 -0.259338 0.517212 0.534241 1445640209 0.616211 -0.259338 0.517212 0.534241 1445640209 0.616211 -0.259338 0.517212 0.534241 1445640210 0.615906 -0.260620 0.515808 0.535339 1445640210 0.615906 -0.260620 0.515808 0.535339 1445640210 0.615906 -0.260620 0.515808 0.535339 1445640210 0.615906 -0.260620 0.515808 0.535339 1445640210 0.615906 -0.260620 0.515808 0.535339 1445640210 0.615906 -0.260620 0.515808 0.535339 1445640210 0.621887 -0.262085 0.517517 0.525940 1445640210 0.621887 -0.262085 0.517517 0.525940 1445640210 0.621887 -0.262085 0.517517 0.525940 1445640210 0.621887 -0.262085 0.517517 0.525940 1445640210 0.621887 -0.262085 0.517517 0.525940 1445640210 0.621887 -0.262085 0.517517 0.525940 1445640210 0.621887 -0.262085 0.517517 0.525940 1445640210 0.629639 -0.261963 0.522034 0.512207 1445640210 0.629639 -0.261963 0.522034 0.512207 1445640210 0.629639 -0.261963 0.522034 0.512207 1445640210 0.629639 -0.261963 0.522034 0.512207 1445640210 0.629639 -0.261963 0.522034 0.512207 1445640210 0.629639 -0.261963 0.522034 0.512207 1445640210 0.627502 -0.267700 0.523926 0.509888 1445640210 0.627502 -0.267700 0.523926 0.509888 1445640210 0.627502 -0.267700 0.523926 0.509888 1445640210 0.627502 -0.267700 0.523926 0.509888 1445640210 0.627502 -0.267700 0.523926 0.509888 1445640210 0.627502 -0.267700 0.523926 0.509888 1445640210 0.621277 -0.273926 0.530029 0.507935 1445640210 0.621277 -0.273926 0.530029 0.507935 1445640210 0.621277 -0.273926 0.530029 0.507935 1445640210 0.621277 -0.273926 0.530029 0.507935 1445640210 0.621277 -0.273926 0.530029 0.507935 1445640210 0.621277 -0.273926 0.530029 0.507935 1445640210 0.619263 -0.281067 0.537048 0.499023 1445640210 0.619263 -0.281067 0.537048 0.499023 1445640210 0.619263 -0.281067 0.537048 0.499023 1445640210 0.619263 -0.281067 0.537048 0.499023 1445640210 0.619263 -0.281067 0.537048 0.499023 1445640210 0.619263 -0.281067 0.537048 0.499023 1445640210 0.613586 -0.297241 0.534241 0.499695 1445640210 0.613586 -0.297241 0.534241 0.499695 1445640210 0.613586 -0.297241 0.534241 0.499695 1445640210 0.613586 -0.297241 0.534241 0.499695 1445640210 0.613586 -0.297241 0.534241 0.499695 1445640210 0.613586 -0.297241 0.534241 0.499695 1445640210 0.594971 -0.323242 0.524658 0.515869 1445640210 0.594971 -0.323242 0.524658 0.515869 1445640210 0.594971 -0.323242 0.524658 0.515869 1445640210 0.594971 -0.323242 0.524658 0.515869 1445640210 0.594971 -0.323242 0.524658 0.515869 1445640210 0.594971 -0.323242 0.524658 0.515869 1445640210 0.573975 -0.327881 0.525452 0.535583 1445640210 0.573975 -0.327881 0.525452 0.535583 1445640210 0.573975 -0.327881 0.525452 0.535583 1445640210 0.573975 -0.327881 0.525452 0.535583 1445640210 0.573975 -0.327881 0.525452 0.535583 1445640210 0.573975 -0.327881 0.525452 0.535583 1445640210 0.562439 -0.304077 0.537354 0.549927 1445640210 0.562439 -0.304077 0.537354 0.549927 1445640210 0.562439 -0.304077 0.537354 0.549927 1445640210 0.562439 -0.304077 0.537354 0.549927 1445640210 0.562439 -0.304077 0.537354 0.549927 1445640210 0.562439 -0.304077 0.537354 0.549927 1445640210 0.562439 -0.304077 0.537354 0.549927 1445640210 0.553833 -0.280823 0.543091 0.565125 1445640210 0.553833 -0.280823 0.543091 0.565125 1445640210 0.553833 -0.280823 0.543091 0.565125 1445640210 0.553833 -0.280823 0.543091 0.565125 1445640210 0.553833 -0.280823 0.543091 0.565125 1445640210 0.537354 -0.274658 0.543274 0.583618 1445640210 0.537354 -0.274658 0.543274 0.583618 1445640210 0.537354 -0.274658 0.543274 0.583618 1445640210 0.537354 -0.274658 0.543274 0.583618 1445640210 0.537354 -0.274658 0.543274 0.583618 1445640210 0.537354 -0.274658 0.543274 0.583618 1445640210 0.518188 -0.280701 0.537842 0.602722 1445640210 0.518188 -0.280701 0.537842 0.602722 1445640210 0.518188 -0.280701 0.537842 0.602722 1445640210 0.518188 -0.280701 0.537842 0.602722 1445640210 0.518188 -0.280701 0.537842 0.602722 1445640210 0.518188 -0.280701 0.537842 0.602722 1445640210 0.505127 -0.290527 0.530701 0.615417 1445640210 0.505127 -0.290527 0.530701 0.615417 1445640210 0.505127 -0.290527 0.530701 0.615417 1445640210 0.505127 -0.290527 0.530701 0.615417 1445640210 0.505127 -0.290527 0.530701 0.615417 1445640210 0.505127 -0.290527 0.530701 0.615417 1445640210 0.503784 -0.298889 0.525940 0.616577 1445640210 0.503784 -0.298889 0.525940 0.616577 1445640210 0.503784 -0.298889 0.525940 0.616577 1445640210 0.503784 -0.298889 0.525940 0.616577 1445640210 0.503784 -0.298889 0.525940 0.616577 1445640210 0.516968 -0.294922 0.530884 0.603149 1445640210 0.516968 -0.294922 0.530884 0.603149 1445640210 0.516968 -0.294922 0.530884 0.603149 1445640210 0.516968 -0.294922 0.530884 0.603149 1445640210 0.516968 -0.294922 0.530884 0.603149 1445640210 
0.818726 -0.441833 -0.250549 0.267822 1445640212 0.818726 -0.441833 -0.250549 0.267822 1445640212 0.818726 -0.441833 -0.250549 0.267822 1445640212 0.818726 -0.441833 -0.250549 0.267822 1445640212 0.818726 -0.441833 -0.250549 0.267822 1445640212 0.847961 -0.454163 -0.165894 0.217041 1445640212 0.847961 -0.454163 -0.165894 0.217041 1445640212 0.847961 -0.454163 -0.165894 0.217041 1445640212 0.847961 -0.454163 -0.165894 0.217041 1445640212 0.847961 -0.454163 -0.165894 0.217041 1445640212 0.847961 -0.454163 -0.165894 0.217041 1445640212 0.885559 -0.432739 -0.036011 0.164978 1445640212 0.885559 -0.432739 -0.036011 0.164978 1445640212 0.885559 -0.432739 -0.036011 0.164978 1445640212 0.885559 -0.432739 -0.036011 0.164978 1445640212 0.885559 -0.432739 -0.036011 0.164978 1445640212 0.885559 -0.432739 -0.036011 0.164978 1445640212 0.885559 -0.432739 -0.036011 0.164978 1445640212 0.919006 -0.351929 0.084167 0.156311 1445640212 0.919006 -0.351929 0.084167 0.156311 1445640212 0.919006 -0.351929 0.084167 0.156311 1445640212 0.919006 -0.351929 0.084167 0.156311 1445640212 0.919006 -0.351929 0.084167 0.156311 1445640212 0.919006 -0.351929 0.084167 0.156311 1445640212 0.942261 -0.281128 0.081543 0.162598 1445640212 0.942261 -0.281128 0.081543 0.162598 1445640212 0.942261 -0.281128 0.081543 0.162598 1445640212 0.942261 -0.281128 0.081543 0.162598 1445640212 0.942261 -0.281128 0.081543 0.162598 1445640212 0.973450 -0.034363 0.174744 0.143494 1445640212 0.973450 -0.034363 0.174744 0.143494 1445640212 0.973450 -0.034363 0.174744 0.143494 1445640212 0.973450 -0.034363 0.174744 0.143494 1445640212 0.973450 -0.034363 0.174744 0.143494 1445640212 0.923218 0.252869 0.242554 0.157532 1445640212 0.923218 0.252869 0.242554 0.157532 1445640212 0.923218 0.252869 0.242554 0.157532 1445640212 0.923218 0.252869 0.242554 0.157532 1445640212 0.923218 0.252869 0.242554 0.157532 1445640212 0.923218 0.252869 0.242554 0.157532 1445640212 0.949219 0.020508 0.172424 0.262085 1445640212 0.949219 0.020508 0.172424 0.262085 1445640213 0.949219 0.020508 0.172424 0.262085 1445640213 0.949219 0.020508 0.172424 0.262085 1445640213 0.949219 0.020508 0.172424 0.262085 1445640213 0.949219 0.020508 0.172424 0.262085 1445640213 0.916016 -0.243225 0.037415 0.316772 1445640213 0.916016 -0.243225 0.037415 0.316772 1445640213 0.916016 -0.243225 0.037415 0.316772 1445640213 0.916016 -0.243225 0.037415 0.316772 1445640213 0.916016 -0.243225 0.037415 0.316772 1445640213 0.916016 -0.243225 0.037415 0.316772 1445640213 0.916016 -0.243225 0.037415 0.316772 1445640213 0.907898 -0.306091 -0.044128 0.282898 1445640213 0.907898 -0.306091 -0.044128 0.282898 1445640213 0.907898 -0.306091 -0.044128 0.282898 1445640213 0.907898 -0.306091 -0.044128 0.282898 1445640213 0.907898 -0.306091 -0.044128 0.282898 1445640213 0.907898 -0.306091 -0.044128 0.282898 1445640213 0.903198 -0.342773 -0.134888 0.220154 1445640213 0.903198 -0.342773 -0.134888 0.220154 1445640213 0.903198 -0.342773 -0.134888 0.220154 1445640213 0.903198 -0.342773 -0.134888 0.220154 1445640213 0.903198 -0.342773 -0.134888 0.220154 1445640213 0.903198 -0.342773 -0.134888 0.220154 1445640213 0.875244 -0.416626 -0.204956 0.135437 1445640213 0.875244 -0.416626 -0.204956 0.135437 1445640213 0.875244 -0.416626 -0.204956 0.135437 1445640213 0.875244 -0.416626 -0.204956 0.135437 1445640213 0.875244 -0.416626 -0.204956 0.135437 1445640213 0.875244 -0.416626 -0.204956 0.135437 1445640213 0.875244 -0.416626 -0.204956 0.135437 1445640213 0.869263 -0.431213 -0.222839 0.093506 1445640213 0.869263 -0.431213 -0.222839 0.093506 1445640213 0.869263 -0.431213 -0.222839 0.093506 1445640213 0.869263 -0.431213 -0.222839 0.093506 1445640213 0.869263 -0.431213 -0.222839 0.093506 1445640213 0.893188 -0.403809 -0.170288 0.100403 1445640213 0.893188 -0.403809 -0.170288 0.100403 1445640213 0.893188 -0.403809 -0.170288 0.100403 1445640213 0.893188 -0.403809 -0.170288 0.100403 1445640213 0.893188 -0.403809 -0.170288 0.100403 1445640213 0.893188 -0.403809 -0.170288 0.100403 1445640213 0.928223 -0.355408 -0.044373 0.100647 1445640213 0.928223 -0.355408 -0.044373 0.100647 1445640213 0.928223 -0.355408 -0.044373 0.100647 1445640213 0.928223 -0.355408 -0.044373 0.100647 1445640213 0.928223 -0.355408 -0.044373 0.100647 1445640213 0.928223 -0.355408 -0.044373 0.100647 1445640213 0.928223 -0.355408 -0.044373 0.100647 1445640213 0.921631 -0.354736 0.084656 0.132446 1445640213 0.921631 -0.354736 0.084656 0.132446 1445640213 0.921631 -0.354736 0.084656 0.132446 1445640213 0.921631 -0.354736 0.084656 0.132446 1445640213 0.921631 -0.354736 0.084656 0.132446 1445640213 0.921631 -0.354736 0.084656 0.132446 1445640213 0.929626 -0.314209 0.120178 0.150330 1445640213 0.929626 -0.314209 0.120178 0.150330 1445640213 0.929626 -0.314209 0.120178 0.150330 1445640213 0.929626 -0.314209 0.120178 0.150330 1445640213 0.929626 -0.314209 0.120178 0.150330 1445640213 0.929626 -0.314209 0.120178 0.150330 1445640213 0.949585 -0.042419 0.263489 0.164307 1445640213 0.949585 -0.042419 0.263489 0.164307 1445640213 0.949585 -0.042419 0.263489 0.164307 1445640213 0.949585 -0.042419 0.263489 0.164307 1445640213 0.949585 -0.042419 0.263489 0.164307 1445640213 0.949585 -0.042419 0.263489 0.164307 1445640213 0.933472 -0.009644 0.287903 0.213379 1445640213 0.933472 -0.009644 0.287903 0.213379 1445640213 0.933472 -0.009644 0.287903 0.213379 1445640213 0.933472 -0.009644 0.287903 0.213379 1445640213 0.933472 -0.009644 0.287903 0.213379 1445640213 0.933472 -0.009644 0.287903 0.213379 1445640213 0.933472 -0.009644 0.287903 0.213379 1445640213 0.895020 -0.250854 0.219971 0.295837 1445640213 0.895020 -0.250854 0.219971 0.295837 1445640213 0.895020 -0.250854 0.219971 0.295837 1445640213 0.895020 -0.250854 0.219971 0.295837 1445640213 0.895020 -0.250854 0.219971 0.295837 1445640213 0.895020 -0.250854 0.219971 0.295837 1445640213 0.854919 -0.426819 0.108521 0.274109 1445640213 0.854919 -0.426819 0.108521 0.274109 1445640213 0.854919 -0.426819 0.108521 0.274109 1445640213 0.854919 -0.426819 0.108521 0.274109 1445640213 0.854919 -0.426819 0.108521 0.274109 1445640213 0.841431 -0.496826 0.016785 0.211792 1445640213 0.841431 -0.496826 0.016785 0.211792 1445640213 0.841431 -0.496826 0.016785 0.211792 1445640213 0.841431 -0.496826 0.016785 0.211792 1445640213 0.841431 -0.496826 0.016785 0.211792 1445640213 0.841431 -0.496826 0.016785 0.211792 1445640213 0.832764 -0.532776 -0.031982 0.146973 1445640213 0.832764 -0.532776 -0.031982 0.146973 1445640213 0.832764 -0.532776 -0.031982 0.146973 1445640213 0.832764 -0.532776 -0.031982 0.146973 1445640213 0.832764 -0.532776 -0.031982 0.146973 1445640213 0.832764 -0.532776 -0.031982 0.146973 1445640213 0.847168 -0.516052 -0.054199 0.114197 1445640213 0.847168 -0.516052 -0.054199 0.114197 1445640213 0.847168 -0.516052 -0.054199 0.114197 1445640213 0.847168 -0.516052 -0.054199 0.114197 1445640213 0.847168 -0.516052 -0.054199 0.114197 1445640213 0.878174 -0.466431 -0.011841 0.105347 1445640213 0.878174 -0.466431 -0.011841 0.105347 1445640213 0.878174 -0.466431 -0.011841 0.105347 1445640213 0.878174 -0.466431 -0.011841 0.105347 1445640213 0.878174 -0.466431 -0.011841 0.105347 1445640213 0.917419 -0.381226 0.075806 0.085083 1445640214 0.917419 -0.381226 0.075806 0.085083 1445640214 0.917419 -0.381226 0.075806 0.085083 1445640214 0.917419 -0.381226 0.075806 0.085083 1445640214 0.912964 -0.385132 0.079102 0.109253 1445640214 0.912964 -0.385132 0.079102 0.109253 1445640214 0.912964 -0.385132 0.079102 0.109253 1445640214 0.912964 -0.385132 0.079102 0.109253 1445640214 0.912964 -0.385132 0.079102 0.109253 1445640214 0.912964 -0.385132 0.079102 0.109253 1445640214 0.912964 -0.385132 0.079102 0.109253 1445640214 0.976013 -0.142822 0.134460 0.094299 1445640214 0.976013 -0.142822 0.134460 0.094299 1445640214 0.976013 -0.142822 0.134460 0.094299 1445640214 0.976013 -0.142822 0.134460 0.094299 1445640214 0.976013 -0.142822 0.134460 0.094299 1445640214 0.976013 -0.142822 0.134460 0.094299 1445640214 0.946655 0.190369 0.223328 0.132813 1445640214 0.946655 0.190369 0.223328 0.132813 1445640214 0.946655 0.190369 0.223328 0.132813 1445640214 0.946655 0.190369 0.223328 0.132813 1445640214 0.946655 0.190369 0.223328 0.132813 1445640214 0.946655 0.190369 0.223328 0.132813 1445640214 0.946655 0.190369 0.223328 0.132813 1445640214 0.957764 -0.011414 0.196594 0.209473 1445640214 0.957764 -0.011414 0.196594 0.209473 1445640214 0.957764 -0.011414 0.196594 0.209473 1445640214 0.957764 -0.011414 0.196594 0.209473 1445640214 0.957764 -0.011414 0.196594 0.209473 1445640214 0.957764 -0.011414 0.196594 0.209473 1445640214 0.916748 -0.287659 0.070923 0.267883 1445640214 0.916748 -0.287659 0.070923 0.267883 1445640214 0.916748 -0.287659 0.070923 0.267883 1445640214 0.916748 -0.287659 0.070923 0.267883 1445640214 0.916748 -0.287659 0.070923 0.267883 1445640214 0.916748 -0.287659 0.070923 0.267883 1445640214 0.916748 -0.287659 0.070923 0.267883 1445640214 0.863953 -0.441467 -0.044678 0.238159 1445640214 0.863953 -0.441467 -0.044678 0.238159 1445640214 0.863953 -0.441467 -0.044678 0.238159 1445640214 0.863953 -0.441467 -0.044678 0.238159 1445640214 0.863953 -0.441467 -0.044678 0.238159 1445640214 0.863953 -0.441467 -0.044678 0.238159 1445640214 0.821228 -0.532776 -0.106812 0.173950 1445640214 0.821228 -0.532776 -0.106812 0.173950 1445640214 0.821228 -0.532776 -0.106812 0.173950 1445640214 0.821228 -0.532776 -0.106812 0.173950 1445640214 0.821228 -0.532776 -0.106812 0.173950 1445640214 0.821228 -0.532776 -0.106812 0.173950 1445640214 0.812927 -0.554260 -0.125122 0.127502 1445640214 0.812927 -0.554260 -0.125122 0.127502 1445640214 0.812927 -0.554260 -0.125122 0.127502 1445640214 0.812927 -0.554260 -0.125122 0.127502 1445640214 0.812927 -0.554260 -0.125122 0.127502 1445640214 0.812927 -0.554260 -0.125122 0.127502 1445640214 0.839233 -0.521790 -0.102844 0.113098 1445640214 0.839233 -0.521790 -0.102844 0.113098 1445640214 0.839233 -0.521790 -0.102844 0.113098 1445640214 0.839233 -0.521790 -0.102844 0.113098 1445640214 0.839233 -0.521790 -0.102844 0.113098 1445640214 0.839233 -0.521790 -0.102844 0.113098 1445640214 0.911133 -0.398315 -0.013123 0.104797 1445640214 0.911133 -0.398315 -0.013123 0.104797 1445640214 0.911133 -0.398315 -0.013123 0.104797 1445640214 0.911133 -0.398315 -0.013123 0.104797 1445640214 0.911133 -0.398315 -0.013123 0.104797 1445640214 0.911133 -0.398315 -0.013123 0.104797 1445640214 0.932068 -0.343933 -0.050720 0.101685 1445640214 0.932068 -0.343933 -0.050720 0.101685 1445640214 0.932068 -0.343933 -0.050720 0.101685 1445640214 0.932068 -0.343933 -0.050720 0.101685 1445640214 0.932068 -0.343933 -0.050720 0.101685 1445640214 0.932068 -0.343933 -0.050720 0.101685 1445640214 0.942810 0.280823 0.125916 0.127625 1445640214 0.942810 0.280823 0.125916 0.127625 1445640214 0.942810 0.280823 0.125916 0.127625 1445640214 0.942810 0.280823 0.125916 0.127625 1445640214 0.942810 0.280823 0.125916 0.127625 1445640214 0.942810 0.280823 0.125916 0.127625 1445640214 0.889832 0.384033 0.227783 0.093262 1445640214 0.889832 0.384033 0.227783 0.093262 1445640214 0.889832 0.384033 0.227783 0.093262 1445640214 0.889832 0.384033 0.227783 0.093262 1445640214 0.889832 0.384033 0.227783 0.093262 1445640214 0.889832 0.384033 0.227783 0.093262 1445640214 0.944641 0.059265 0.259827 0.191101 1445640214 0.944641 0.059265 0.259827 0.191101 1445640214 0.944641 0.059265 0.259827 0.191101 1445640214 0.944641 0.059265 0.259827 0.191101 1445640214 0.944641 0.059265 0.259827 0.191101 1445640214 0.944641 0.059265 0.259827 0.191101 1445640214 0.930664 -0.125366 0.202637 0.277527 1445640214 0.930664 -0.125366 0.202637 0.277527 1445640214 0.930664 -0.125366 0.202637 0.277527 1445640214 0.930664 -0.125366 0.202637 0.277527 1445640214 0.930664 -0.125366 0.202637 0.277527 1445640214 0.930664 -0.125366 0.202637 0.277527 1445640214 0.923950 -0.176697 0.115112 0.319092 1445640214 0.923950 -0.176697 0.115112 0.319092 1445640214 0.923950 -0.176697 0.115112 0.319092 1445640214 0.923950 -0.176697 0.115112 0.319092 1445640214 0.923950 -0.176697 0.115112 0.319092 1445640214 0.923950 -0.176697 0.115112 0.319092 1445640214 0.883789 -0.331787 0.009155 0.329651 1445640214 0.883789 -0.331787 0.009155 0.329651 1445640214 0.883789 -0.331787 0.009155 0.329651 1445640214 0.883789 -0.331787 0.009155 0.329651 1445640214 0.883789 -0.331787 0.009155 0.329651 1445640214 0.883789 -0.331787 0.009155 0.329651 1445640214 0.823914 -0.492188 -0.084473 0.267883 1445640214 0.823914 -0.492188 -0.084473 0.267883 1445640214 0.823914 -0.492188 -0.084473 0.267883 1445640215 0.823914 -0.492188 -0.084473 0.267883 1445640215 0.823914 -0.492188 -0.084473 0.267883 1445640215 0.830811 -0.512146 -0.098267 0.194397 1445640215 0.830811 -0.512146 -0.098267 0.194397 1445640215 0.830811 -0.512146 -0.098267 0.194397 1445640215 0.830811 -0.512146 -0.098267 0.194397 1445640215 0.830811 -0.512146 -0.098267 0.194397 1445640215 0.830811 -0.512146 -0.098267 0.194397 1445640215 0.856506 -0.487793 -0.083801 0.146545 1445640215 0.856506 -0.487793 -0.083801 0.146545 1445640215 0.856506 -0.487793 -0.083801 0.146545 1445640215 0.856506 -0.487793 -0.083801 0.146545 1445640215 0.856506 -0.487793 -0.083801 0.146545 1445640215 0.856506 -0.487793 -0.083801 0.146545 1445640215 0.895203 -0.420776 -0.056519 0.135315 1445640215 0.895203 -0.420776 -0.056519 0.135315 1445640215 0.895203 -0.420776 -0.056519 0.135315 1445640215 0.895203 -0.420776 -0.056519 0.135315 1445640215 0.895203 -0.420776 -0.056519 0.135315 1445640215 0.895203 -0.420776 -0.056519 0.135315 1445640215 0.895203 -0.420776 -0.056519 0.135315 1445640215 0.918274 -0.363525 -0.047852 0.149414 1445640215 0.918274 -0.363525 -0.047852 0.149414 1445640215 0.918274 -0.363525 -0.047852 0.149414 1445640215 0.918274 -0.363525 -0.047852 0.149414 1445640215 0.918274 -0.363525 -0.047852 0.149414 1445640215 0.918274 -0.363525 -0.047852 0.149414 1445640215 0.960144 -0.226868 -0.008057 0.162903 1445640215 0.960144 -0.226868 -0.008057 0.162903 1445640215 0.960144 -0.226868 -0.008057 0.162903 1445640215 0.960144 -0.226868 -0.008057 0.162903 1445640215 0.960144 -0.226868 -0.008057 0.162903 1445640215 0.960144 -0.226868 -0.008057 0.162903 1445640215 0.960144 -0.226868 -0.008057 0.162903 1445640215 0.969604 0.097717 0.135437 0.178589 1445640215 0.969604 0.097717 0.135437 0.178589 1445640215 0.969604 0.097717 0.135437 0.178589 1445640215 0.969604 0.097717 0.135437 0.178589 1445640215 0.969604 0.097717 0.135437 0.178589 1445640215 0.963501 0.099670 0.166504 0.184143 1445640215 0.963501 0.099670 0.166504 0.184143 1445640215 0.963501 0.099670 0.166504 0.184143 1445640215 0.963501 0.099670 0.166504 0.184143 1445640215 0.963501 0.099670 0.166504 0.184143 1445640215 0.963501 0.099670 0.166504 0.184143 1445640215 0.953308 -0.162537 0.092712 0.236938 1445640215 0.953308 -0.162537 0.092712 0.236938 1445640215 0.953308 -0.162537 0.092712 0.236938 1445640215 0.953308 -0.162537 0.092712 0.236938 1445640215 0.953308 -0.162537 0.092712 0.236938 1445640215 0.918823 -0.314026 0.020935 0.238037 1445640215 0.918823 -0.314026 0.020935 0.238037 1445640215 0.918823 -0.314026 0.020935 0.238037 1445640215 0.918823 -0.314026 0.020935 0.238037 1445640215 0.918823 -0.314026 0.020935 0.238037 1445640215 0.918823 -0.314026 0.020935 0.238037 1445640215 0.918823 -0.314026 0.020935 0.238037 1445640215 0.905640 -0.367859 -0.033203 0.208069 1445640215 0.905640 -0.367859 -0.033203 0.208069 1445640215 0.905640 -0.367859 -0.033203 0.208069 1445640215 0.881958 -0.439941 -0.065430 0.155640 1445640215 0.881958 -0.439941 -0.065430 0.155640 1445640215 0.881958 -0.439941 -0.065430 0.155640 1445640215 0.881958 -0.439941 -0.065430 0.155640 1445640215 0.881958 -0.439941 -0.065430 0.155640 1445640215 0.881958 -0.439941 -0.065430 0.155640 1445640215 0.881958 -0.439941 -0.065430 0.155640 1445640215 0.872620 -0.467102 -0.081299 0.117249 1445640215 0.872620 -0.467102 -0.081299 0.117249 1445640215 0.872620 -0.467102 -0.081299 0.117249 1445640215 0.872620 -0.467102 -0.081299 0.117249 1445640215 0.872620 -0.467102 -0.081299 0.117249 1445640215 0.872620 -0.467102 -0.081299 0.117249 1445640215 0.872620 -0.467102 -0.081299 0.117249 1445640215 0.885193 -0.445068 -0.068604 0.116516 1445640215 0.885193 -0.445068 -0.068604 0.116516 1445640215 0.885193 -0.445068 -0.068604 0.116516 1445640215 0.885193 -0.445068 -0.068604 0.116516 1445640215 0.885193 -0.445068 -0.068604 0.116516 1445640215 0.916565 -0.382996 -0.016296 0.113708 1445640215 0.916565 -0.382996 -0.016296 0.113708 1445640215 0.916565 -0.382996 -0.016296 0.113708 1445640215 0.916565 -0.382996 -0.016296 0.113708 1445640215 0.916565 -0.382996 -0.016296 0.113708 1445640215 0.916565 -0.382996 -0.016296 0.113708 1445640215 0.923462 -0.363342 0.031738 0.119019 1445640215 0.923462 -0.363342 0.031738 0.119019 1445640215 0.923462 -0.363342 0.031738 0.119019 1445640215 0.923462 -0.363342 0.031738 0.119019 1445640215 0.923462 -0.363342 0.031738 0.119019 1445640215 0.923462 -0.363342 0.031738 0.119019 1445640215 0.923462 -0.363342 0.031738 0.119019 1445640215 0.957825 -0.249390 0.067993 0.125122 1445640215 0.957825 -0.249390 0.067993 0.125122 1445640215 0.957825 -0.249390 0.067993 0.125122 1445640215 0.957825 -0.249390 0.067993 0.125122 1445640215 0.957825 -0.249390 0.067993 0.125122 1445640215 0.957825 -0.249390 0.067993 0.125122 1445640215 0.969116 0.025818 0.209717 0.126831 1445640215 0.969116 0.025818 0.209717 0.126831 1445640215 0.969116 0.025818 0.209717 0.126831 1445640215 0.969116 0.025818 0.209717 0.126831 1445640215 0.969116 0.025818 0.209717 0.126831 1445640215 0.969116 0.025818 0.209717 0.126831 1445640215 0.943298 0.153870 0.271790 0.111938 1445640215 0.943298 0.153870 0.271790 0.111938 1445640215 0.943298 0.153870 0.271790 0.111938 1445640215 0.943298 0.153870 0.271790 0.111938 1445640215 0.943298 0.153870 0.271790 0.111938 1445640216 0.943298 0.153870 0.271790 0.111938 1445640216 0.949219 0.065430 0.259033 0.166016 1445640216 0.949219 0.065430 0.259033 0.166016 1445640216 0.949219 0.065430 0.259033 0.166016 1445640216 0.949219 0.065430 0.259033 0.166016 1445640216 0.949219 0.065430 0.259033 0.166016 1445640216 0.949219 0.065430 0.259033 0.166016 1445640216 0.957031 -0.015198 0.197449 0.211670 1445640216 0.957031 -0.015198 0.197449 0.211670 1445640216 0.957031 -0.015198 0.197449 0.211670 1445640216 0.957031 -0.015198 0.197449 0.211670 1445640216 0.957031 -0.015198 0.197449 0.211670 1445640216 0.957031 -0.015198 0.197449 0.211670 1445640216 0.957031 -0.015198 0.197449 0.211670 1445640216 0.960266 -0.113403 0.102661 0.233337 1445640216 0.960266 -0.113403 0.102661 0.233337 1445640216 0.960266 -0.113403 0.102661 0.233337 1445640216 0.960266 -0.113403 0.102661 0.233337 1445640216 0.960266 -0.113403 0.102661 0.233337 1445640216 0.960266 -0.113403 0.102661 0.233337 1445640216 0.939209 -0.246948 0.018066 0.237610 1445640216 0.939209 -0.246948 0.018066 0.237610 1445640216 0.939209 -0.246948 0.018066 0.237610 1445640216 0.939209 -0.246948 0.018066 0.237610 1445640216 0.939209 -0.246948 0.018066 0.237610 1445640216 0.939209 -0.246948 0.018066 0.237610 1445640216 0.899048 -0.385315 -0.034180 0.205078 1445640216 0.899048 -0.385315 -0.034180 0.205078 1445640216 0.899048 -0.385315 -0.034180 0.205078 1445640216 0.899048 -0.385315 -0.034180 0.205078 1445640216 0.899048 -0.385315 -0.034180 0.205078 1445640216 0.899048 -0.385315 -0.034180 0.205078 1445640216 0.899048 -0.385315 -0.034180 0.205078 1445640216 0.887634 -0.431274 -0.046143 0.154663 1445640216 0.887634 -0.431274 -0.046143 0.154663 1445640216 0.887634 -0.431274 -0.046143 0.154663 1445640216 0.887634 -0.431274 -0.046143 0.154663 1445640216 0.887634 -0.431274 -0.046143 0.154663 1445640216 0.889038 -0.441284 -0.035522 0.116333 1445640216 0.889038 -0.441284 -0.035522 0.116333 1445640216 0.889038 -0.441284 -0.035522 0.116333 1445640216 0.889038 -0.441284 -0.035522 0.116333 1445640216 0.889038 -0.441284 -0.035522 0.116333 1445640216 0.889038 -0.441284 -0.035522 0.116333 1445640216 0.889038 -0.441284 -0.035522 0.116333 1445640216 0.915833 -0.384277 0.004395 0.116211 1445640216 0.915833 -0.384277 0.004395 0.116211 1445640216 0.915833 -0.384277 0.004395 0.116211 1445640216 0.915833 -0.384277 0.004395 0.116211 1445640216 0.915833 -0.384277 0.004395 0.116211 1445640216 0.915833 -0.384277 0.004395 0.116211 1445640216 0.932861 -0.329529 0.006836 0.145325 1445640216 0.932861 -0.329529 0.006836 0.145325 1445640216 0.932861 -0.329529 0.006836 0.145325 1445640216 0.932861 -0.329529 0.006836 0.145325 1445640216 0.980652 -0.140747 0.040405 0.129456 1445640216 0.980652 -0.140747 0.040405 0.129456 1445640216 0.980652 -0.140747 0.040405 0.129456 1445640216 0.980652 -0.140747 0.040405 0.129456 1445640216 0.980652 -0.140747 0.040405 0.129456 1445640216 0.942017 0.244629 0.186829 0.133362 1445640216 0.942017 0.244629 0.186829 0.133362 1445640216 0.942017 0.244629 0.186829 0.133362 1445640216 0.942017 0.244629 0.186829 0.133362 1445640216 0.942017 0.244629 0.186829 0.133362 1445640216 0.942017 0.244629 0.186829 0.133362 1445640216 0.929688 0.258057 0.234009 0.119568 1445640216 0.929688 0.258057 0.234009 0.119568 1445640216 0.929688 0.258057 0.234009 0.119568 1445640216 0.929688 0.258057 0.234009 0.119568 1445640216 0.929688 0.258057 0.234009 0.119568 1445640216 0.929688 0.258057 0.234009 0.119568 1445640216 0.961548 0.041687 0.171509 0.210144 1445640216 0.961548 0.041687 0.171509 0.210144 1445640216 0.961548 0.041687 0.171509 0.210144 1445640216 0.961548 0.041687 0.171509 0.210144 1445640216 0.961548 0.041687 0.171509 0.210144 1445640216 0.953247 -0.147095 0.060913 0.256775 1445640216 0.953247 -0.147095 0.060913 0.256775 1445640216 0.953247 -0.147095 0.060913 0.256775 1445640216 0.953247 -0.147095 0.060913 0.256775 1445640216 0.953247 -0.147095 0.060913 0.256775 1445640216 0.953247 -0.147095 0.060913 0.256775 1445640216 0.953247 -0.147095 0.060913 0.256775 1445640216 0.931152 -0.256104 -0.033569 0.257263 1445640216 0.931152 -0.256104 -0.033569 0.257263 1445640216 0.931152 -0.256104 -0.033569 0.257263 1445640216 0.931152 -0.256104 -0.033569 0.257263 1445640216 0.931152 -0.256104 -0.033569 0.257263 1445640216 0.931152 -0.256104 -0.033569 0.257263 1445640216 0.906555 -0.340027 -0.097046 0.230347 1445640216 0.906555 -0.340027 -0.097046 0.230347 1445640216 0.906555 -0.340027 -0.097046 0.230347 1445640216 0.864014 -0.453674 -0.137695 0.169250 1445640216 0.864014 -0.453674 -0.137695 0.169250 1445640216 0.864014 -0.453674 -0.137695 0.169250 1445640216 0.864014 -0.453674 -0.137695 0.169250 1445640216 0.864014 -0.453674 -0.137695 0.169250 1445640216 0.864014 -0.453674 -0.137695 0.169250 1445640216 0.859497 -0.480896 -0.137756 0.104675 1445640216 0.859497 -0.480896 -0.137756 0.104675 1445640216 0.859497 -0.480896 -0.137756 0.104675 1445640216 0.859497 -0.480896 -0.137756 0.104675 1445640216 0.859497 -0.480896 -0.137756 0.104675 1445640216 0.859497 -0.480896 -0.137756 0.104675 1445640217 0.888123 -0.440308 -0.080017 0.104614 1445640217 0.888123 -0.440308 -0.080017 0.104614 1445640217 0.888123 -0.440308 -0.080017 0.104614 1445640217 0.888123 -0.440308 -0.080017 0.104614 1445640217 0.888123 -0.440308 -0.080017 0.104614 1445640217 0.888123 -0.440308 -0.080017 0.104614 1445640217 0.930786 -0.342041 0.024719 0.126526 1445640217 0.930786 -0.342041 0.024719 0.126526 1445640217 0.930786 -0.342041 0.024719 0.126526 1445640217 0.930786 -0.342041 0.024719 0.126526 1445640217 0.930786 -0.342041 0.024719 0.126526 1445640217 0.930786 -0.342041 0.024719 0.126526 1445640217 0.930786 -0.342041 0.024719 0.126526 1445640217 0.928040 -0.316345 0.105469 0.165771 1445640217 0.928040 -0.316345 0.105469 0.165771 1445640217 0.928040 -0.316345 0.105469 0.165771 1445640217 0.928040 -0.316345 0.105469 0.165771 1445640217 0.928040 -0.316345 0.105469 0.165771 1445640217 0.928040 -0.316345 0.105469 0.165771 1445640217 0.928040 -0.316345 0.105469 0.165771 1445640217 0.963440 -0.134155 0.173706 0.153381 1445640217 0.963440 -0.134155 0.173706 0.153381 1445640217 0.963440 -0.134155 0.173706 0.153381 1445640217 0.963440 -0.134155 0.173706 0.153381 1445640217 0.963440 -0.134155 0.173706 0.153381 1445640217 0.933105 0.151733 0.295959 0.136475 1445640217 0.933105 0.151733 0.295959 0.136475 1445640217 0.933105 0.151733 0.295959 0.136475 1445640217 0.933105 0.151733 0.295959 0.136475 1445640217 0.933105 0.151733 0.295959 0.136475 1445640217 0.933105 0.151733 0.295959 0.136475 1445640217 0.937073 0.057373 0.276611 0.205078 1445640217 0.937073 0.057373 0.276611 0.205078 1445640217 0.937073 0.057373 0.276611 0.205078 1445640217 0.937073 0.057373 0.276611 0.205078 1445640217 0.937073 0.057373 0.276611 0.205078 1445640217 0.937073 0.057373 0.276611 0.205078 1445640217 0.934692 -0.149475 0.175476 0.270508 1445640217 0.934692 -0.149475 0.175476 0.270508 1445640217 0.934692 -0.149475 0.175476 0.270508 1445640217 0.934692 -0.149475 0.175476 0.270508 1445640217 0.934692 -0.149475 0.175476 0.270508 1445640217 0.934692 -0.149475 0.175476 0.270508 1445640217 0.921509 -0.270264 0.090149 0.263794 1445640217 0.921509 -0.270264 0.090149 0.263794 1445640217 0.921509 -0.270264 0.090149 0.263794 1445640217 0.921509 -0.270264 0.090149 0.263794 1445640217 0.921509 -0.270264 0.090149 0.263794 1445640217 0.921509 -0.270264 0.090149 0.263794 1445640217 0.906616 -0.362610 0.003906 0.215576 1445640217 0.906616 -0.362610 0.003906 0.215576 1445640217 0.906616 -0.362610 0.003906 0.215576 1445640217 0.906616 -0.362610 0.003906 0.215576 1445640217 0.906616 -0.362610 0.003906 0.215576 1445640217 0.906616 -0.362610 0.003906 0.215576 1445640217 0.883301 -0.437134 -0.045593 0.163086 1445640217 0.883301 -0.437134 -0.045593 0.163086 1445640217 0.883301 -0.437134 -0.045593 0.163086 1445640217 0.883301 -0.437134 -0.045593 0.163086 1445640217 0.883301 -0.437134 -0.045593 0.163086 1445640217 0.883301 -0.437134 -0.045593 0.163086 1445640217 0.883301 -0.437134 -0.045593 0.163086 1445640217 0.877869 -0.458801 -0.060608 0.122986 1445640217 0.877869 -0.458801 -0.060608 0.122986 1445640217 0.877869 -0.458801 -0.060608 0.122986 1445640217 0.877869 -0.458801 -0.060608 0.122986 1445640217 0.877869 -0.458801 -0.060608 0.122986 1445640217 0.877869 -0.458801 -0.060608 0.122986 1445640217 0.882385 -0.449219 -0.024780 0.137512 1445640217 0.882385 -0.449219 -0.024780 0.137512 1445640217 0.882385 -0.449219 -0.024780 0.137512 1445640217 0.882385 -0.449219 -0.024780 0.137512 1445640217 0.882385 -0.449219 -0.024780 0.137512 1445640217 0.882385 -0.449219 -0.024780 0.137512 1445640217 0.917969 -0.354736 0.053345 0.169250 1445640217 0.917969 -0.354736 0.053345 0.169250 1445640217 0.917969 -0.354736 0.053345 0.169250 1445640217 0.917969 -0.354736 0.053345 0.169250 1445640217 0.917969 -0.354736 0.053345 0.169250 1445640217 0.917969 -0.354736 0.053345 0.169250 1445640217 0.917969 -0.354736 0.053345 0.169250 1445640217 
0.645569 -0.239075 0.554993 0.466858 1445640219 0.645569 -0.239075 0.554993 0.466858 1445640219 0.645569 -0.239075 0.554993 0.466858 1445640219 0.645569 -0.239075 0.554993 0.466858 1445640219 0.645569 -0.239075 0.554993 0.466858 1445640219 0.645569 -0.239075 0.554993 0.466858 1445640219 0.639038 -0.242188 0.551819 0.477905 1445640219 0.639038 -0.242188 0.551819 0.477905 1445640219 0.639038 -0.242188 0.551819 0.477905 1445640219 0.639038 -0.242188 0.551819 0.477905 1445640219 0.639038 -0.242188 0.551819 0.477905 1445640219 0.639038 -0.242188 0.551819 0.477905 1445640219 0.628601 -0.235229 0.556335 0.489807 1445640219 0.628601 -0.235229 0.556335 0.489807 1445640219 0.628601 -0.235229 0.556335 0.489807 1445640219 0.628601 -0.235229 0.556335 0.489807 1445640219 0.628601 -0.235229 0.556335 0.489807 1445640219 0.616943 -0.222534 0.562683 0.503113 1445640219 0.616943 -0.222534 0.562683 0.503113 1445640219 0.616943 -0.222534 0.562683 0.503113 1445640219 0.616943 -0.222534 0.562683 0.503113 1445640219 0.616943 -0.222534 0.562683 0.503113 1445640219 0.616943 -0.222534 0.562683 0.503113 1445640219 0.601135 -0.217590 0.567871 0.518433 1445640219 0.601135 -0.217590 0.567871 0.518433 1445640219 0.601135 -0.217590 0.567871 0.518433 1445640219 0.601135 -0.217590 0.567871 0.518433 1445640219 0.601135 -0.217590 0.567871 0.518433 1445640219 0.601135 -0.217590 0.567871 0.518433 1445640219 0.601135 -0.217590 0.567871 0.518433 1445640219 0.580139 -0.225586 0.572571 0.533508 1445640219 0.580139 -0.225586 0.572571 0.533508 1445640219 0.580139 -0.225586 0.572571 0.533508 1445640219 0.580139 -0.225586 0.572571 0.533508 1445640219 0.580139 -0.225586 0.572571 0.533508 1445640219 0.580139 -0.225586 0.572571 0.533508 1445640219 0.557129 -0.246765 0.570129 0.550964 1445640219 0.557129 -0.246765 0.570129 0.550964 1445640219 0.557129 -0.246765 0.570129 0.550964 1445640219 0.557129 -0.246765 0.570129 0.550964 1445640219 0.537109 -0.267212 0.566833 0.564575 1445640219 0.537109 -0.267212 0.566833 0.564575 1445640219 0.537109 -0.267212 0.566833 0.564575 1445640219 0.537109 -0.267212 0.566833 0.564575 1445640219 0.537109 -0.267212 0.566833 0.564575 1445640219 0.537109 -0.267212 0.566833 0.564575 1445640219 0.531677 -0.276672 0.567383 0.564514 1445640219 0.531677 -0.276672 0.567383 0.564514 1445640219 0.531677 -0.276672 0.567383 0.564514 1445640219 0.531677 -0.276672 0.567383 0.564514 1445640219 0.531677 -0.276672 0.567383 0.564514 1445640219 0.531677 -0.276672 0.567383 0.564514 1445640219 0.535400 -0.277832 0.566650 0.561218 1445640219 0.535400 -0.277832 0.566650 0.561218 1445640219 0.535400 -0.277832 0.566650 0.561218 1445640220 0.535400 -0.277832 0.566650 0.561218 1445640220 0.535400 -0.277832 0.566650 0.561218 1445640220 0.535400 -0.277832 0.566650 0.561218 1445640220 0.537903 -0.279175 0.564148 0.560669 1445640220 0.537903 -0.279175 0.564148 0.560669 1445640220 0.537903 -0.279175 0.564148 0.560669 1445640220 0.537903 -0.279175 0.564148 0.560669 1445640220 0.537903 -0.279175 0.564148 0.560669 1445640220 0.539856 -0.280212 0.561707 0.560730 1445640220 0.539856 -0.280212 0.561707 0.560730 1445640220 0.539856 -0.280212 0.561707 0.560730 1445640220 0.539856 -0.280212 0.561707 0.560730 1445640220 0.539856 -0.280212 0.561707 0.560730 1445640220 0.539856 -0.280212 0.561707 0.560730 1445640220 0.539856 -0.280212 0.561707 0.560730 1445640220 0.535706 -0.291626 0.548767 0.571594 1445640220 0.535706 -0.291626 0.548767 0.571594 1445640220 0.535706 -0.291626 0.548767 0.571594 1445640220 0.535706 -0.291626 0.548767 0.571594 1445640220 0.535706 -0.291626 0.548767 0.571594 1445640220 0.524963 -0.299194 0.538208 0.587463 1445640220 0.524963 -0.299194 0.538208 0.587463 1445640220 0.524963 -0.299194 0.538208 0.587463 1445640220 0.524963 -0.299194 0.538208 0.587463 1445640220 0.524963 -0.299194 0.538208 0.587463 1445640220 0.526489 -0.276184 0.545227 0.590881 1445640220 0.526489 -0.276184 0.545227 0.590881 1445640220 0.526489 -0.276184 0.545227 0.590881 1445640220 0.526489 -0.276184 0.545227 0.590881 1445640220 0.526489 -0.276184 0.545227 0.590881 1445640220 0.526489 -0.276184 0.545227 0.590881 1445640220 0.526489 -0.276184 0.545227 0.590881 1445640220 0.532471 -0.251587 0.549072 0.593018 1445640220 0.532471 -0.251587 0.549072 0.593018 1445640220 0.532471 -0.251587 0.549072 0.593018 1445640220 0.532471 -0.251587 0.549072 0.593018 1445640220 0.532471 -0.251587 0.549072 0.593018 1445640220 0.530273 -0.247253 0.545654 0.599915 1445640220 0.530273 -0.247253 0.545654 0.599915 1445640220 0.530273 -0.247253 0.545654 0.599915 1445640220 0.530273 -0.247253 0.545654 0.599915 1445640220 0.530273 -0.247253 0.545654 0.599915 1445640220 0.530273 -0.247253 0.545654 0.599915 1445640220 0.525269 -0.251953 0.546448 0.601624 1445640220 0.525269 -0.251953 0.546448 0.601624 1445640220 0.525269 -0.251953 0.546448 0.601624 1445640220 0.525269 -0.251953 0.546448 0.601624 1445640220 0.525269 -0.251953 0.546448 0.601624 1445640220 0.525269 -0.251953 0.546448 0.601624 1445640220 0.524292 -0.262817 0.547363 0.596985 1445640220 0.524292 -0.262817 0.547363 0.596985 1445640220 0.524292 -0.262817 0.547363 0.596985 1445640220 0.524292 -0.262817 0.547363 0.596985 1445640220 0.524292 -0.262817 0.547363 0.596985 1445640220 0.524292 -0.262817 0.547363 0.596985 1445640220 0.536072 -0.272522 0.548706 0.580750 1445640220 0.536072 -0.272522 0.548706 0.580750 1445640220 0.536072 -0.272522 0.548706 0.580750 1445640220 0.536072 -0.272522 0.548706 0.580750 1445640220 0.536072 -0.272522 0.548706 0.580750 1445640220 0.536072 -0.272522 0.548706 0.580750 1445640220 0.554138 -0.269287 0.553040 0.560791 1445640220 0.554138 -0.269287 0.553040 0.560791 1445640220 0.554138 -0.269287 0.553040 0.560791 1445640220 0.554138 -0.269287 0.553040 0.560791 1445640220 0.554138 -0.269287 0.553040 0.560791 1445640220 0.554138 -0.269287 0.553040 0.560791 1445640220 0.554138 -0.269287 0.553040 0.560791 1445640220 0.568176 -0.263489 0.555969 0.546387 1445640220 0.568176 -0.263489 0.555969 0.546387 1445640220 0.568176 -0.263489 0.555969 0.546387 1445640220 0.568176 -0.263489 0.555969 0.546387 1445640220 0.568176 -0.263489 0.555969 0.546387 1445640220 0.579712 -0.253662 0.558594 0.536133 1445640220 0.579712 -0.253662 0.558594 0.536133 1445640220 0.579712 -0.253662 0.558594 0.536133 1445640220 0.579712 -0.253662 0.558594 0.536133 1445640220 0.579712 -0.253662 0.558594 0.536133 1445640220 0.579712 -0.253662 0.558594 0.536133 1445640220 0.579712 -0.253662 0.558594 0.536133 1445640220 0.579163 -0.252258 0.553467 0.542664 1445640220 0.579163 -0.252258 0.553467 0.542664 1445640220 0.579163 -0.252258 0.553467 0.542664 1445640220 0.579163 -0.252258 0.553467 0.542664 1445640220 0.566040 -0.259766 0.540222 0.565857 1445640220 0.566040 -0.259766 0.540222 0.565857 1445640220 0.566040 -0.259766 0.540222 0.565857 1445640220 0.566040 -0.259766 0.540222 0.565857 1445640220 0.566040 -0.259766 0.540222 0.565857 1445640220 0.566040 -0.259766 0.540222 0.565857 1445640220 0.557556 -0.250183 0.540344 0.578308 1445640220 0.557556 -0.250183 0.540344 0.578308 1445640220 0.557556 -0.250183 0.540344 0.578308 1445640220 0.557556 -0.250183 0.540344 0.578308 1445640220 0.557556 -0.250183 0.540344 0.578308 1445640220 0.557556 -0.250183 0.540344 0.578308 1445640220 0.557556 -0.250183 0.540344 0.578308 1445640220 0.554443 -0.230774 0.542786 0.587036 1445640220 0.554443 -0.230774 0.542786 0.587036 1445640220 0.554443 -0.230774 0.542786 0.587036 1445640220 0.554443 -0.230774 0.542786 0.587036 1445640220 0.554443 -0.230774 0.542786 0.587036 1445640220 0.554443 -0.230774 0.542786 0.587036 1445640220 0.551147 -0.217041 0.543762 0.594482 1445640220 0.551147 -0.217041 0.543762 0.594482 1445640220 0.551147 -0.217041 0.543762 0.594482 1445640220 0.551147 -0.217041 0.543762 0.594482 1445640220 0.551147 -0.217041 0.543762 0.594482 1445640221 0.551147 -0.217041 0.543762 0.594482 1445640221 0.551147 -0.217041 0.543762 0.594482 1445640221 0.542236 -0.211792 0.544983 0.603333 1445640221 0.542236 -0.211792 0.544983 0.603333 1445640221 0.542236 -0.211792 0.544983 0.603333 1445640221 0.542236 -0.211792 0.544983 0.603333 1445640221 0.542236 -0.211792 0.544983 0.603333 1445640221 0.542236 -0.211792 0.544983 0.603333 1445640221 0.531311 -0.216492 0.548157 0.608521 1445640221 0.531311 -0.216492 0.548157 0.608521 1445640221 0.531311 -0.216492 0.548157 0.608521 1445640221 0.531311 -0.216492 0.548157 0.608521 1445640221 0.531311 -0.216492 0.548157 0.608521 1445640221 0.531311 -0.216492 0.548157 0.608521 1445640221 0.525574 -0.226379 0.552002 0.606384 1445640221 0.525574 -0.226379 0.552002 0.606384 1445640221 0.525574 -0.226379 0.552002 0.606384 1445640221 0.525574 -0.226379 0.552002 0.606384 1445640221 0.525574 -0.226379 0.552002 0.606384 1445640221 0.525574 -0.226379 0.552002 0.606384 1445640221 0.527649 -0.237244 0.552795 0.599731 1445640221 0.527649 -0.237244 0.552795 0.599731 1445640221 0.527649 -0.237244 0.552795 0.599731 1445640221 0.527649 -0.237244 0.552795 0.599731 1445640221 0.527649 -0.237244 0.552795 0.599731 1445640221 0.527649 -0.237244 0.552795 0.599731 1445640221 0.541931 -0.240906 0.554688 0.583496 1445640221 0.541931 -0.240906 0.554688 0.583496 1445640221 0.541931 -0.240906 0.554688 0.583496 1445640221 0.541931 -0.240906 0.554688 0.583496 1445640221 0.541931 -0.240906 0.554688 0.583496 1445640221 0.541931 -0.240906 0.554688 0.583496 1445640221 0.541931 -0.240906 0.554688 0.583496 1445640221 0.559387 -0.232666 0.562134 0.562866 1445640221 0.559387 -0.232666 0.562134 0.562866 1445640221 0.559387 -0.232666 0.562134 0.562866 1445640221 0.559387 -0.232666 0.562134 0.562866 1445640221 0.559387 -0.232666 0.562134 0.562866 1445640221 0.559387 -0.232666 0.562134 0.562866 1445640221 0.571594 -0.228333 0.566956 0.547363 1445640221 0.571594 -0.228333 0.566956 0.547363 1445640221 0.571594 -0.228333 0.566956 0.547363 1445640221 0.571594 -0.228333 0.566956 0.547363 1445640221 0.571594 -0.228333 0.566956 0.547363 1445640221 0.571594 -0.228333 0.566956 0.547363 1445640221 0.572266 -0.234741 0.559631 0.551514 1445640221 0.572266 -0.234741 0.559631 0.551514 1445640221 0.572266 -0.234741 0.559631 0.551514 1445640221 0.572266 -0.234741 0.559631 0.551514 1445640221 0.572266 -0.234741 0.559631 0.551514 1445640221 0.572266 -0.234741 0.559631 0.551514 1445640221 0.563660 -0.244446 0.550537 0.565125 1445640221 0.563660 -0.244446 0.550537 0.565125 1445640221 0.563660 -0.244446 0.550537 0.565125 1445640221 0.563660 -0.244446 0.550537 0.565125 1445640221 0.563660 -0.244446 0.550537 0.565125 1445640221 0.563660 -0.244446 0.550537 0.565125 1445640221 0.554504 -0.248352 0.544373 0.578247 1445640221 0.554504 -0.248352 0.544373 0.578247 1445640221 0.554504 -0.248352 0.544373 0.578247 1445640221 0.554504 -0.248352 0.544373 0.578247 1445640221 0.554504 -0.248352 0.544373 0.578247 1445640221 0.554932 -0.233459 0.541260 0.586975 1445640221 0.554932 -0.233459 0.541260 0.586975 1445640221 0.554932 -0.233459 0.541260 0.586975 1445640221 0.554932 -0.233459 0.541260 0.586975 1445640221 0.554932 -0.233459 0.541260 0.586975 1445640221 0.564148 -0.215149 0.541809 0.584656 1445640221 0.564148 -0.215149 0.541809 0.584656 1445640221 0.564148 -0.215149 0.541809 0.584656 1445640221 0.564148 -0.215149 0.541809 0.584656 1445640221 0.564148 -0.215149 0.541809 0.584656 1445640221 0.564148 -0.215149 0.541809 0.584656 1445640221 0.569214 -0.205322 0.540222 0.584778 1445640221 0.569214 -0.205322 0.540222 0.584778 1445640221 0.569214 -0.205322 0.540222 0.584778 1445640221 0.569214 -0.205322 0.540222 0.584778 1445640221 0.569214 -0.205322 0.540222 0.584778 1445640221 0.569214 -0.205322 0.540222 0.584778 1445640221 0.565369 -0.203064 0.538330 0.590942 1445640221 0.565369 -0.203064 0.538330 0.590942 1445640221 0.565369 -0.203064 0.538330 0.590942 1445640221 0.565369 -0.203064 0.538330 0.590942 1445640221 0.565369 -0.203064 0.538330 0.590942 1445640221 0.565369 -0.203064 0.538330 0.590942 1445640221 0.557434 -0.209473 0.534485 0.599731 1445640221 0.557434 -0.209473 0.534485 0.599731 1445640221 0.557434 -0.209473 0.534485 0.599731 1445640221 0.557434 -0.209473 0.534485 0.599731 1445640221 0.557434 -0.209473 0.534485 0.599731 1445640221 0.557434 -0.209473 0.534485 0.599731 1445640221 0.557434 -0.209473 0.534485 0.599731 1445640221 0.554016 -0.218201 0.532532 0.601501 1445640221 0.554016 -0.218201 0.532532 0.601501 1445640221 0.554016 -0.218201 0.532532 0.601501 1445640221 0.554016 -0.218201 0.532532 0.601501 1445640221 0.551941 -0.224976 0.533386 0.600098 1445640221 0.551941 -0.224976 0.533386 0.600098 1445640221 0.551941 -0.224976 0.533386 0.600098 1445640221 0.551941 -0.224976 0.533386 0.600098 1445640221 0.551941 -0.224976 0.533386 0.600098 1445640221 0.551941 -0.224976 0.533386 0.600098 1445640221 0.551941 -0.224976 0.533386 0.600098 1445640221 0.552063 -0.225891 0.533569 0.599548 1445640221 0.552063 -0.225891 0.533569 0.599548 1445640221 0.552063 -0.225891 0.533569 0.599548 1445640221 0.552063 -0.225891 0.533569 0.599548 1445640221 0.552063 -0.225891 0.533569 0.599548 1445640222 0.552063 -0.225891 0.533569 0.599548 1445640222 0.555542 -0.224121 0.534363 0.596252 1445640222 0.555542 -0.224121 0.534363 0.596252 1445640222 0.555542 -0.224121 0.534363 0.596252 1445640222 0.555542 -0.224121 0.534363 0.596252 1445640222 0.555542 -0.224121 0.534363 0.596252 1445640222 0.555542 -0.224121 0.534363 0.596252 1445640222 0.555542 -0.224121 0.534363 0.596252 1445640222 0.567566 -0.217468 0.538452 0.583557 1445640222 0.567566 -0.217468 0.538452 0.583557 1445640222 0.567566 -0.217468 0.538452 0.583557 1445640222 0.567566 -0.217468 0.538452 0.583557 1445640222 0.567566 -0.217468 0.538452 0.583557 1445640222 0.581665 -0.213928 0.536499 0.572693 1445640222 0.581665 -0.213928 0.536499 0.572693 1445640222 0.581665 -0.213928 0.536499 0.572693 1445640222 0.581665 -0.213928 0.536499 0.572693 1445640222 0.581665 -0.213928 0.536499 0.572693 1445640222 0.586121 -0.221619 0.529724 0.571533 1445640222 0.586121 -0.221619 0.529724 0.571533 1445640222 0.586121 -0.221619 0.529724 0.571533 1445640222 0.586121 -0.221619 0.529724 0.571533 1445640222 0.586121 -0.221619 0.529724 0.571533 1445640222 0.586121 -0.221619 0.529724 0.571533 1445640222 0.574829 -0.241821 0.519470 0.584106 1445640222 0.574829 -0.241821 0.519470 0.584106 1445640222 0.574829 -0.241821 0.519470 0.584106 1445640222 0.574829 -0.241821 0.519470 0.584106 1445640222 0.574829 -0.241821 0.519470 0.584106 1445640222 0.574829 -0.241821 0.519470 0.584106 1445640222 0.565979 -0.245789 0.517273 0.593018 1445640222 0.565979 -0.245789 0.517273 0.593018 1445640222 0.565979 -0.245789 0.517273 0.593018 1445640222 0.565979 -0.245789 0.517273 0.593018 1445640222 0.565979 -0.245789 0.517273 0.593018 1445640222 0.565979 -0.245789 0.517273 0.593018 1445640222 0.570129 -0.233093 0.520569 0.591187 1445640222 0.570129 -0.233093 0.520569 0.591187 1445640222 0.570129 -0.233093 0.520569 0.591187 1445640222 0.570129 -0.233093 0.520569 0.591187 1445640222 0.582031 -0.217102 0.522583 0.583862 1445640222 0.582031 -0.217102 0.522583 0.583862 1445640222 0.582031 -0.217102 0.522583 0.583862 1445640222 0.582031 -0.217102 0.522583 0.583862 1445640222 0.582031 -0.217102 0.522583 0.583862 1445640222 0.582031 -0.217102 0.522583 0.583862 1445640222 0.582703 -0.207397 0.527344 0.582458 1445640222 0.582703 -0.207397 0.527344 0.582458 1445640222 0.582703 -0.207397 0.527344 0.582458 1445640222 0.582703 -0.207397 0.527344 0.582458 1445640222 0.582703 -0.207397 0.527344 0.582458 1445640222 0.582703 -0.207397 0.527344 0.582458 1445640222 0.573181 -0.209167 0.531372 0.587585 1445640222 0.573181 -0.209167 0.531372 0.587585 1445640222 0.573181 -0.209167 0.531372 0.587585 1445640222 0.573181 -0.209167 0.531372 0.587585 1445640222 0.573181 -0.209167 0.531372 0.587585 1445640222 0.573181 -0.209167 0.531372 0.587585 1445640222 0.566345 -0.216431 0.534851 0.588440 1445640222 0.566345 -0.216431 0.534851 0.588440 1445640222 0.566345 -0.216431 0.534851 0.588440 1445640222 0.566345 -0.216431 0.534851 0.588440 1445640222 0.566345 -0.216431 0.534851 0.588440 1445640222 0.566345 -0.216431 0.534851 0.588440 1445640222 0.565063 -0.225830 0.539063 0.582275 1445640222 0.565063 -0.225830 0.539063 0.582275 1445640222 0.565063 -0.225830 0.539063 0.582275 1445640222 0.565063 -0.225830 0.539063 0.582275 1445640222 0.565063 -0.225830 0.539063 0.582275 1445640222 0.565063 -0.225830 0.539063 0.582275 1445640222 0.568481 -0.232971 0.543274 0.572144 1445640222 0.568481 -0.232971 0.543274 0.572144 1445640222 0.568481 -0.232971 0.543274 0.572144 1445640222 0.568481 -0.232971 0.543274 0.572144 1445640222 0.568481 -0.232971 0.543274 0.572144 1445640222 0.568481 -0.232971 0.543274 0.572144 1445640222 0.574951 -0.238342 0.545959 0.560791 1445640222 0.574951 -0.238342 0.545959 0.560791 1445640222 0.574951 -0.238342 0.545959 0.560791 1445640222 0.574951 -0.238342 0.545959 0.560791 1445640222 0.574951 -0.238342 0.545959 0.560791 1445640222 0.574951 -0.238342 0.545959 0.560791 1445640222 0.574951 -0.238342 0.545959 0.560791 1445640222 0.586975 -0.236084 0.549072 0.546021 1445640222 0.586975 -0.236084 0.549072 0.546021 1445640222 0.586975 -0.236084 0.549072 0.546021 1445640222 0.586975 -0.236084 0.549072 0.546021 1445640222 0.586975 -0.236084 0.549072 0.546021 1445640222 0.586975 -0.236084 0.549072 0.546021 1445640222 0.594604 -0.234314 0.548706 0.538940 1445640222 0.594604 -0.234314 0.548706 0.538940 1445640222 0.594604 -0.234314 0.548706 0.538940 1445640222 0.594604 -0.234314 0.548706 0.538940 1445640222 0.594604 -0.234314 0.548706 0.538940 1445640222 0.594604 -0.234314 0.548706 0.538940 1445640222 0.594604 -0.234314 0.548706 0.538940 1445640222 0.586487 -0.243591 0.542908 0.549438 1445640222 0.586487 -0.243591 0.542908 0.549438 1445640222 0.586487 -0.243591 0.542908 0.549438 1445640222 0.586487 -0.243591 0.542908 0.549438 1445640222 0.586487 -0.243591 0.542908 0.549438 1445640222 0.569275 -0.253540 0.535522 0.569885 1445640222 0.569275 -0.253540 0.535522 0.569885 1445640222 0.569275 -0.253540 0.535522 0.569885 1445640222 0.569275 -0.253540 0.535522 0.569885 1445640222 0.569275 -0.253540 0.535522 0.569885 1445640222 0.569275 -0.253540 0.535522 0.569885 1445640222 0.569275 -0.253540 0.535522 0.569885 1445640223 0.567200 -0.238953 0.536560 0.577271 1445640223 0.567200 -0.238953 0.536560 0.577271 1445640223 0.567200 -0.238953 0.536560 0.577271 1445640223 0.567200 -0.238953 0.536560 0.577271 1445640223 0.567200 -0.238953 0.536560 0.577271 1445640223 0.567200 -0.238953 0.536560 0.577271 1445640223 0.567200 -0.238953 0.536560 0.577271 1445640223 0.573853 -0.222473 0.536621 0.577209 1445640223 0.573853 -0.222473 0.536621 0.577209 1445640223 0.573853 -0.222473 0.536621 0.577209 1445640223 0.573853 -0.222473 0.536621 0.577209 1445640223 0.573853 -0.222473 0.536621 0.577209 1445640223 0.573853 -0.222473 0.536621 0.577209 1445640223 0.579468 -0.213806 0.534973 0.576355 1445640223 0.579468 -0.213806 0.534973 0.576355 1445640223 0.579468 -0.213806 0.534973 0.576355 1445640223 0.579468 -0.213806 0.534973 0.576355 1445640223 0.579468 -0.213806 0.534973 0.576355 1445640223 0.579468 -0.213806 0.534973 0.576355 1445640223 0.578308 -0.211853 0.536194 0.577148 1445640223 0.578308 -0.211853 0.536194 0.577148 1445640223 0.578308 -0.211853 0.536194 0.577148 1445640223 0.578308 -0.211853 0.536194 0.577148 1445640223 0.578308 -0.211853 0.536194 0.577148 1445640223 0.578308 -0.211853 0.536194 0.577148 1445640223 0.573608 -0.217163 0.535034 0.580872 1445640223 0.573608 -0.217163 0.535034 0.580872 1445640223 0.573608 -0.217163 0.535034 0.580872 1445640223 0.573608 -0.217163 0.535034 0.580872 1445640223 0.573608 -0.217163 0.535034 0.580872 1445640223 0.573608 -0.217163 0.535034 0.580872 1445640223 0.572266 -0.223328 0.536133 0.578918 1445640223 0.572266 -0.223328 0.536133 0.578918 1445640223 0.572266 -0.223328 0.536133 0.578918 1445640223 0.572266 -0.223328 0.536133 0.578918 1445640223 0.572266 -0.223328 0.536133 0.578918 1445640223 0.572266 -0.223328 0.536133 0.578918 1445640223 0.573181 -0.225281 0.540955 0.572754 1445640223 0.573181 -0.225281 0.540955 0.572754 1445640223 0.573181 -0.225281 0.540955 0.572754 1445640223 0.573181 -0.225281 0.540955 0.572754 1445640223 0.573181 -0.225281 0.540955 0.572754 1445640223 0.573181 -0.225281 0.540955 0.572754 1445640223 0.576904 -0.223755 0.544800 0.565918 1445640223 0.576904 -0.223755 0.544800 0.565918 1445640223 0.576904 -0.223755 0.544800 0.565918 1445640223 0.576904 -0.223755 0.544800 0.565918 1445640223 0.576904 -0.223755 0.544800 0.565918 1445640223 0.576904 -0.223755 0.544800 0.565918 1445640223 0.576904 -0.223755 0.544800 0.565918 1445640223 0.582947 -0.221069 0.545837 0.559692 1445640223 0.582947 -0.221069 0.545837 0.559692 1445640223 0.582947 -0.221069 0.545837 0.559692 1445640223 0.582947 -0.221069 0.545837 0.559692 1445640223 0.582947 -0.221069 0.545837 0.559692 1445640223 0.582947 -0.221069 0.545837 0.559692 1445640223 0.593079 -0.214661 0.549133 0.548218 1445640223 0.593079 -0.214661 0.549133 0.548218 1445640223 0.593079 -0.214661 0.549133 0.548218 1445640223 0.593079 -0.214661 0.549133 0.548218 1445640223 0.597412 -0.214417 0.548401 0.544373 1445640223 0.597412 -0.214417 0.548401 0.544373 1445640223 0.597412 -0.214417 0.548401 0.544373 1445640223 0.597412 -0.214417 0.548401 0.544373 1445640223 0.597412 -0.214417 0.548401 0.544373 1445640223 0.592407 -0.227295 0.542786 0.550110 1445640223 0.592407 -0.227295 0.542786 0.550110 1445640223 0.592407 -0.227295 0.542786 0.550110 1445640223 0.592407 -0.227295 0.542786 0.550110 1445640223 0.592407 -0.227295 0.542786 0.550110 1445640223 0.592407 -0.227295 0.542786 0.550110 1445640223 0.577637 -0.244568 0.536316 0.564636 1445640223 0.577637 -0.244568 0.536316 0.564636 1445640223 0.577637 -0.244568 0.536316 0.564636 1445640223 0.577637 -0.244568 0.536316 0.564636 1445640223 0.577637 -0.244568 0.536316 0.564636 1445640223 0.577637 -0.244568 0.536316 0.564636 1445640223 0.574158 -0.237305 0.537231 0.570374 1445640223 0.574158 -0.237305 0.537231 0.570374 1445640223 0.574158 -0.237305 0.537231 0.570374 1445640223 0.574158 -0.237305 0.537231 0.570374 1445640223 0.574158 -0.237305 0.537231 0.570374 1445640223 0.574158 -0.237305 0.537231 0.570374 1445640223 0.574158 -0.237305 0.537231 0.570374 1445640223 0.581787 -0.221191 0.539429 0.567017 1445640223 0.581787 -0.221191 0.539429 0.567017 1445640223 0.581787 -0.221191 0.539429 0.567017 1445640223 0.581787 -0.221191 0.539429 0.567017 1445640223 0.581787 -0.221191 0.539429 0.567017 1445640223 0.581787 -0.221191 0.539429 0.567017 1445640223 0.587524 -0.213806 0.537048 0.566162 1445640223 0.587524 -0.213806 0.537048 0.566162 1445640223 0.587524 -0.213806 0.537048 0.566162 1445640223 0.587524 -0.213806 0.537048 0.566162 1445640223 0.587524 -0.213806 0.537048 0.566162 1445640223 0.587524 -0.213806 0.537048 0.566162 1445640223 0.585693 -0.210693 0.539612 0.566833 1445640223 0.585693 -0.210693 0.539612 0.566833 1445640223 0.585693 -0.210693 0.539612 0.566833 1445640223 0.585693 -0.210693 0.539612 0.566833 1445640223 0.585693 -0.210693 0.539612 0.566833 1445640223 0.585693 -0.210693 0.539612 0.566833 1445640223 0.585693 -0.210693 0.539612 0.566833 1445640223 0.580017 -0.210693 0.545105 0.567444 1445640223 0.580017 -0.210693 0.545105 0.567444 1445640223 0.580017 -0.210693 0.545105 0.567444 1445640223 0.580017 -0.210693 0.545105 0.567444 1445640223 0.576965 -0.215698 0.549011 0.564880 1445640224 0.576965 -0.215698 0.549011 0.564880 1445640224 0.576965 -0.215698 0.549011 0.564880 1445640224 0.573120 -0.224121 0.552673 0.561890 1445640224 0.573120 -0.224121 0.552673 0.561890 1445640224 0.573120 -0.224121 0.552673 0.561890 1445640224 0.573120 -0.224121 0.552673 0.561890 1445640224 0.573120 -0.224121 0.552673 0.561890 1445640224 0.573120 -0.224121 0.552673 0.561890 1445640224 0.571655 -0.229248 0.554993 0.559021 1445640224 0.571655 -0.229248 0.554993 0.559021 1445640224 0.571655 -0.229248 0.554993 0.559021 1445640224 0.571655 -0.229248 0.554993 0.559021 1445640224 0.571655 -0.229248 0.554993 0.559021 1445640224 0.571655 -0.229248 0.554993 0.559021 1445640224 0.569519 -0.231079 0.558289 0.557190 1445640224 0.569519 -0.231079 0.558289 0.557190 1445640224 0.569519 -0.231079 0.558289 0.557190 1445640224 0.569519 -0.231079 0.558289 0.557190 1445640224 0.569519 -0.231079 0.558289 0.557190 1445640224 0.576599 -0.230164 0.560730 0.547729 1445640224 0.576599 -0.230164 0.560730 0.547729 1445640224 0.576599 -0.230164 0.560730 0.547729 1445640224 0.576599 -0.230164 0.560730 0.547729 1445640224 0.576599 -0.230164 0.560730 0.547729 1445640224 0.576599 -0.230164 0.560730 0.547729 1445640224 0.586609 -0.226990 0.558655 0.540588 1445640224 0.586609 -0.226990 0.558655 0.540588 1445640224 0.586609 -0.226990 0.558655 0.540588 1445640224 0.586609 -0.226990 0.558655 0.540588 1445640224 0.586609 -0.226990 0.558655 0.540588 1445640224 0.586609 -0.235901 0.547913 0.547668 1445640224 0.586609 -0.235901 0.547913 0.547668 1445640224 0.586609 -0.235901 0.547913 0.547668 1445640224 0.586609 -0.235901 0.547913 0.547668 1445640224 0.575073 -0.257507 0.530212 0.567261 1445640224 0.575073 -0.257507 0.530212 0.567261 1445640224 0.575073 -0.257507 0.530212 0.567261 1445640224 0.575073 -0.257507 0.530212 0.567261 1445640224 0.565125 -0.265442 0.525024 0.578308 1445640224 0.565125 -0.265442 0.525024 0.578308 1445640224 0.565125 -0.265442 0.525024 0.578308 1445640224 0.565125 -0.265442 0.525024 0.578308 1445640224 0.565125 -0.265442 0.525024 0.578308 1445640224 0.565125 -0.265442 0.525024 0.578308 1445640224 0.562927 -0.257141 0.528992 0.580566 1445640224 0.562927 -0.257141 0.528992 0.580566 1445640224 0.562927 -0.257141 0.528992 0.580566 1445640224 0.562927 -0.257141 0.528992 0.580566 1445640224 0.562927 -0.257141 0.528992 0.580566 1445640224 0.562927 -0.257141 0.528992 0.580566 1445640224 0.570740 -0.243896 0.529907 0.577820 1445640224 0.570740 -0.243896 0.529907 0.577820 1445640224 0.570740 -0.243896 0.529907 0.577820 1445640224 0.570740 -0.243896 0.529907 0.577820 1445640224 0.570740 -0.243896 0.529907 0.577820 1445640224 0.570740 -0.243896 0.529907 0.577820 1445640224 0.576782 -0.236267 0.528015 0.576721 1445640224 0.576782 -0.236267 0.528015 0.576721 1445640224 0.576782 -0.236267 0.528015 0.576721 1445640224 0.576782 -0.236267 0.528015 0.576721 1445640224 0.576782 -0.236267 0.528015 0.576721 1445640224 0.576538 -0.233887 0.527344 0.578552 1445640224 0.576538 -0.233887 0.527344 0.578552 1445640224 0.576538 -0.233887 0.527344 0.578552 1445640224 0.576538 -0.233887 0.527344 0.578552 1445640224 0.576538 -0.233887 0.527344 0.578552 1445640224 0.573059 -0.235413 0.528564 0.580261 1445640224 0.573059 -0.235413 0.528564 0.580261 1445640224 0.573059 -0.235413 0.528564 0.580261 1445640224 0.573059 -0.235413 0.528564 0.580261 1445640224 0.573059 -0.235413 0.528564 0.580261 1445640224 0.567505 -0.239746 0.530396 0.582275 1445640224 0.567505 -0.239746 0.530396 0.582275 1445640224 0.567505 -0.239746 0.530396 0.582275 1445640224 0.567505 -0.239746 0.530396 0.582275 1445640224 0.567505 -0.239746 0.530396 0.582275 1445640224 0.563110 -0.246277 0.532959 0.581482 1445640224 0.563110 -0.246277 0.532959 0.581482 1445640224 0.563110 -0.246277 0.532959 0.581482 1445640224 0.563110 -0.246277 0.532959 0.581482 1445640224 0.563354 -0.249329 0.535950 0.577209 1445640224 0.563354 -0.249329 0.535950 0.577209 1445640224 0.563354 -0.249329 0.535950 0.577209 1445640224 0.563354 -0.249329 0.535950 0.577209 1445640224 0.563354 -0.249329 0.535950 0.577209 1445640224 0.567688 -0.246948 0.536560 0.573364 1445640224 0.567688 -0.246948 0.536560 0.573364 1445640224 0.567688 -0.246948 0.536560 0.573364 1445640224 0.567688 -0.246948 0.536560 0.573364 1445640224 0.567688 -0.246948 0.536560 0.573364 1445640224 
0.834717 -0.442505 -0.184143 0.271179 1445640226 0.834717 -0.442505 -0.184143 0.271179 1445640226 0.834717 -0.442505 -0.184143 0.271179 1445640226 0.834717 -0.442505 -0.184143 0.271179 1445640226 0.834717 -0.442505 -0.184143 0.271179 1445640226 0.854675 -0.435913 -0.072449 0.272522 1445640226 0.854675 -0.435913 -0.072449 0.272522 1445640226 0.854675 -0.435913 -0.072449 0.272522 1445640226 0.854675 -0.435913 -0.072449 0.272522 1445640226 0.854675 -0.435913 -0.072449 0.272522 1445640226 0.875061 -0.349731 0.094055 0.320923 1445640226 0.875061 -0.349731 0.094055 0.320923 1445640226 0.875061 -0.349731 0.094055 0.320923 1445640226 0.875061 -0.349731 0.094055 0.320923 1445640226 0.875061 -0.349731 0.094055 0.320923 1445640226 0.875061 -0.349731 0.094055 0.320923 1445640226 0.889282 -0.241455 0.207581 0.328125 1445640226 0.889282 -0.241455 0.207581 0.328125 1445640226 0.889282 -0.241455 0.207581 0.328125 1445640226 0.889282 -0.241455 0.207581 0.328125 1445640226 0.889282 -0.241455 0.207581 0.328125 1445640226 0.889282 -0.241455 0.207581 0.328125 1445640226 0.912842 -0.198059 0.239136 0.265137 1445640226 0.912842 -0.198059 0.239136 0.265137 1445640226 0.912842 -0.198059 0.239136 0.265137 1445640226 0.912842 -0.198059 0.239136 0.265137 1445640226 0.912842 -0.198059 0.239136 0.265137 1445640226 0.912842 -0.198059 0.239136 0.265137 1445640226 0.912842 -0.198059 0.239136 0.265137 1445640226 0.869568 0.043152 0.442993 0.213562 1445640226 0.869568 0.043152 0.442993 0.213562 1445640226 0.869568 0.043152 0.442993 0.213562 1445640226 0.869568 0.043152 0.442993 0.213562 1445640227 0.869568 0.043152 0.442993 0.213562 1445640227 0.869568 0.043152 0.442993 0.213562 1445640227 0.861938 0.088684 0.434448 0.245667 1445640227 0.861938 0.088684 0.434448 0.245667 1445640227 0.861938 0.088684 0.434448 0.245667 1445640227 0.861938 0.088684 0.434448 0.245667 1445640227 0.861938 0.088684 0.434448 0.245667 1445640227 0.861938 0.088684 0.434448 0.245667 1445640227 0.858398 -0.110718 0.346191 0.361877 1445640227 0.858398 -0.110718 0.346191 0.361877 1445640227 0.858398 -0.110718 0.346191 0.361877 1445640227 0.858398 -0.110718 0.346191 0.361877 1445640227 0.858398 -0.110718 0.346191 0.361877 1445640227 0.858398 -0.110718 0.346191 0.361877 1445640227 0.867188 -0.210510 0.241150 0.381348 1445640227 0.867188 -0.210510 0.241150 0.381348 1445640227 0.867188 -0.210510 0.241150 0.381348 1445640227 0.867188 -0.210510 0.241150 0.381348 1445640227 0.867188 -0.210510 0.241150 0.381348 1445640227 0.867188 -0.210510 0.241150 0.381348 1445640227 0.886719 -0.261230 0.141785 0.353943 1445640227 0.886719 -0.261230 0.141785 0.353943 1445640227 0.886719 -0.261230 0.141785 0.353943 1445640227 0.886719 -0.261230 0.141785 0.353943 1445640227 0.886719 -0.261230 0.141785 0.353943 1445640227 0.886719 -0.261230 0.141785 0.353943 1445640227 0.886719 -0.261230 0.141785 0.353943 1445640227 0.877502 -0.363831 0.034546 0.310425 1445640227 0.877502 -0.363831 0.034546 0.310425 1445640227 0.877502 -0.363831 0.034546 0.310425 1445640227 0.877502 -0.363831 0.034546 0.310425 1445640227 0.877502 -0.363831 0.034546 0.310425 1445640227 0.877502 -0.363831 0.034546 0.310425 1445640227 0.849426 -0.465393 -0.042297 0.245056 1445640227 0.849426 -0.465393 -0.042297 0.245056 1445640227 0.849426 -0.465393 -0.042297 0.245056 1445640227 0.849426 -0.465393 -0.042297 0.245056 1445640227 0.849426 -0.465393 -0.042297 0.245056 1445640227 0.849426 -0.465393 -0.042297 0.245056 1445640227 0.849426 -0.465393 -0.042297 0.245056 1445640227 0.848206 -0.496094 -0.062073 0.174805 1445640227 0.848206 -0.496094 -0.062073 0.174805 1445640227 0.848206 -0.496094 -0.062073 0.174805 1445640227 0.848206 -0.496094 -0.062073 0.174805 1445640227 0.848206 -0.496094 -0.062073 0.174805 1445640227 0.862671 -0.483337 -0.030334 0.145630 1445640227 0.862671 -0.483337 -0.030334 0.145630 1445640227 0.862671 -0.483337 -0.030334 0.145630 1445640227 0.862671 -0.483337 -0.030334 0.145630 1445640227 0.862671 -0.483337 -0.030334 0.145630 1445640227 0.862671 -0.483337 -0.030334 0.145630 1445640227 0.885559 -0.439758 0.037598 0.144836 1445640227 0.885559 -0.439758 0.037598 0.144836 1445640227 0.885559 -0.439758 0.037598 0.144836 1445640227 0.885559 -0.439758 0.037598 0.144836 1445640227 0.885559 -0.439758 0.037598 0.144836 1445640227 0.885559 -0.439758 0.037598 0.144836 1445640227 0.913879 -0.352295 0.133667 0.151062 1445640227 0.913879 -0.352295 0.133667 0.151062 1445640227 0.913879 -0.352295 0.133667 0.151062 1445640227 0.913879 -0.352295 0.133667 0.151062 1445640227 0.913879 -0.352295 0.133667 0.151062 1445640227 0.913879 -0.352295 0.133667 0.151062 1445640227 0.911743 -0.318542 0.182922 0.183594 1445640227 0.911743 -0.318542 0.182922 0.183594 1445640227 0.911743 -0.318542 0.182922 0.183594 1445640227 0.911743 -0.318542 0.182922 0.183594 1445640227 0.911743 -0.318542 0.182922 0.183594 1445640227 0.911743 -0.318542 0.182922 0.183594 1445640227 0.911743 -0.318542 0.182922 0.183594 1445640227 0.924255 -0.092590 0.334839 0.157959 1445640227 0.924255 -0.092590 0.334839 0.157959 1445640227 0.924255 -0.092590 0.334839 0.157959 1445640227 0.924255 -0.092590 0.334839 0.157959 1445640227 0.924255 -0.092590 0.334839 0.157959 1445640227 0.924255 -0.092590 0.334839 0.157959 1445640227 0.902283 0.052490 0.395020 0.164368 1445640227 0.902283 0.052490 0.395020 0.164368 1445640227 0.902283 0.052490 0.395020 0.164368 1445640227 0.902283 0.052490 0.395020 0.164368 1445640227 0.902283 0.052490 0.395020 0.164368 1445640227 0.902283 0.052490 0.395020 0.164368 1445640227 0.889526 -0.103943 0.345459 0.280212 1445640227 0.889526 -0.103943 0.345459 0.280212 1445640227 0.889526 -0.103943 0.345459 0.280212 1445640227 0.889526 -0.103943 0.345459 0.280212 1445640227 0.889526 -0.103943 0.345459 0.280212 1445640227 0.889526 -0.103943 0.345459 0.280212 1445640227 0.884399 -0.235657 0.243347 0.320862 1445640227 0.884399 -0.235657 0.243347 0.320862 1445640227 0.884399 -0.235657 0.243347 0.320862 1445640227 0.884399 -0.235657 0.243347 0.320862 1445640227 0.884399 -0.235657 0.243347 0.320862 1445640227 0.884399 -0.235657 0.243347 0.320862 1445640227 0.884399 -0.235657 0.243347 0.320862 1445640227 0.889282 -0.309753 0.138794 0.306458 1445640227 0.889282 -0.309753 0.138794 0.306458 1445640227 0.889282 -0.309753 0.138794 0.306458 1445640227 0.889282 -0.309753 0.138794 0.306458 1445640227 0.889282 -0.309753 0.138794 0.306458 1445640227 0.889282 -0.309753 0.138794 0.306458 1445640227 0.875671 -0.402649 0.023193 0.265442 1445640227 0.875671 -0.402649 0.023193 0.265442 1445640227 0.875671 -0.402649 0.023193 0.265442 1445640227 0.875671 -0.402649 0.023193 0.265442 1445640227 0.875671 -0.402649 0.023193 0.265442 1445640227 0.875671 -0.402649 0.023193 0.265442 1445640227 0.875671 -0.402649 0.023193 0.265442 1445640227 0.852783 -0.475037 -0.063721 0.207397 1445640227 0.852783 -0.475037 -0.063721 0.207397 1445640227 0.852783 -0.475037 -0.063721 0.207397 1445640227 0.852783 -0.475037 -0.063721 0.207397 1445640228 0.852783 -0.475037 -0.063721 0.207397 1445640228 0.856506 -0.483521 -0.086792 0.158325 1445640228 0.856506 -0.483521 -0.086792 0.158325 1445640228 0.856506 -0.483521 -0.086792 0.158325 1445640228 0.856506 -0.483521 -0.086792 0.158325 1445640228 0.856506 -0.483521 -0.086792 0.158325 1445640228 0.872131 -0.459351 -0.055847 0.158997 1445640228 0.872131 -0.459351 -0.055847 0.158997 1445640228 0.872131 -0.459351 -0.055847 0.158997 1445640228 0.872131 -0.459351 -0.055847 0.158997 1445640228 0.872131 -0.459351 -0.055847 0.158997 1445640228 0.872131 -0.459351 -0.055847 0.158997 1445640228 0.872131 -0.459351 -0.055847 0.158997 1445640228 0.903259 -0.393860 0.029541 0.167480 1445640228 0.903259 -0.393860 0.029541 0.167480 1445640228 0.903259 -0.393860 0.029541 0.167480 1445640228 0.903259 -0.393860 0.029541 0.167480 1445640228 0.903259 -0.393860 0.029541 0.167480 1445640228 0.903259 -0.393860 0.029541 0.167480 1445640228 0.920044 -0.316223 0.144775 0.180237 1445640228 0.920044 -0.316223 0.144775 0.180237 1445640228 0.920044 -0.316223 0.144775 0.180237 1445640228 0.920044 -0.316223 0.144775 0.180237 1445640228 0.920044 -0.316223 0.144775 0.180237 1445640228 0.920044 -0.316223 0.144775 0.180237 1445640228 0.912842 -0.284058 0.218445 0.195679 1445640228 0.912842 -0.284058 0.218445 0.195679 1445640228 0.912842 -0.284058 0.218445 0.195679 1445640228 0.912842 -0.284058 0.218445 0.195679 1445640228 0.912842 -0.284058 0.218445 0.195679 1445640228 0.912842 -0.284058 0.218445 0.195679 1445640228 0.911316 -0.124939 0.351074 0.174805 1445640228 0.911316 -0.124939 0.351074 0.174805 1445640228 0.911316 -0.124939 0.351074 0.174805 1445640228 0.911316 -0.124939 0.351074 0.174805 1445640228 0.911316 -0.124939 0.351074 0.174805 1445640228 0.911316 -0.124939 0.351074 0.174805 1445640228 0.902161 0.004578 0.388733 0.186646 1445640228 0.902161 0.004578 0.388733 0.186646 1445640228 0.902161 0.004578 0.388733 0.186646 1445640228 0.902161 0.004578 0.388733 0.186646 1445640228 0.902161 0.004578 0.388733 0.186646 1445640228 0.902161 0.004578 0.388733 0.186646 1445640228 0.903076 -0.141357 0.305908 0.266113 1445640228 0.903076 -0.141357 0.305908 0.266113 1445640228 0.903076 -0.141357 0.305908 0.266113 1445640228 0.903076 -0.141357 0.305908 0.266113 1445640228 0.903076 -0.141357 0.305908 0.266113 1445640228 0.903076 -0.141357 0.305908 0.266113 1445640228 0.902710 -0.267639 0.189453 0.278503 1445640228 0.902710 -0.267639 0.189453 0.278503 1445640228 0.902710 -0.267639 0.189453 0.278503 1445640228 0.902710 -0.267639 0.189453 0.278503 1445640228 0.902710 -0.267639 0.189453 0.278503 1445640228 0.902710 -0.267639 0.189453 0.278503 1445640228 0.902222 -0.339905 0.092102 0.248779 1445640228 0.902222 -0.339905 0.092102 0.248779 1445640228 0.902222 -0.339905 0.092102 0.248779 1445640228 0.902222 -0.339905 0.092102 0.248779 1445640228 0.902222 -0.339905 0.092102 0.248779 1445640228 0.902222 -0.339905 0.092102 0.248779 1445640228 0.897400 -0.392700 0.016174 0.200500 1445640228 0.897400 -0.392700 0.016174 0.200500 1445640228 0.897400 -0.392700 0.016174 0.200500 1445640228 0.897400 -0.392700 0.016174 0.200500 1445640228 0.897400 -0.392700 0.016174 0.200500 1445640228 0.897400 -0.392700 0.016174 0.200500 1445640228 0.893860 -0.419434 -0.037292 0.153809 1445640228 0.893860 -0.419434 -0.037292 0.153809 1445640228 0.893860 -0.419434 -0.037292 0.153809 1445640228 0.893860 -0.419434 -0.037292 0.153809 1445640228 0.893860 -0.419434 -0.037292 0.153809 1445640228 0.893860 -0.419434 -0.037292 0.153809 1445640228 0.893860 -0.419434 -0.037292 0.153809 1445640228 0.900330 -0.410583 -0.063232 0.129333 1445640228 0.900330 -0.410583 -0.063232 0.129333 1445640228 0.900330 -0.410583 -0.063232 0.129333 1445640228 0.900330 -0.410583 -0.063232 0.129333 1445640228 0.900330 -0.410583 -0.063232 0.129333 1445640228 0.900330 -0.410583 -0.063232 0.129333 1445640228 0.909241 -0.392395 -0.045349 0.130920 1445640228 0.909241 -0.392395 -0.045349 0.130920 1445640228 0.909241 -0.392395 -0.045349 0.130920 1445640228 0.909241 -0.392395 -0.045349 0.130920 1445640228 0.909241 -0.392395 -0.045349 0.130920 1445640228 0.909241 -0.392395 -0.045349 0.130920 1445640228 0.916748 -0.371887 0.046753 0.138123 1445640228 0.916748 -0.371887 0.046753 0.138123 1445640228 0.916748 -0.371887 0.046753 0.138123 1445640228 0.916748 -0.371887 0.046753 0.138123 1445640228 0.916748 -0.371887 0.046753 0.138123 1445640228 0.916748 -0.371887 0.046753 0.138123 1445640228 0.920776 -0.304138 0.168579 0.176697 1445640228 0.920776 -0.304138 0.168579 0.176697 1445640228 0.920776 -0.304138 0.168579 0.176697 1445640228 0.920776 -0.304138 0.168579 0.176697 1445640228 0.920776 -0.304138 0.168579 0.176697 1445640228 0.920776 -0.304138 0.168579 0.176697 1445640228 0.920776 -0.304138 0.168579 0.176697 1445640228 0.907654 -0.289551 0.226868 0.201965 1445640228 0.907654 -0.289551 0.226868 0.201965 1445640228 0.907654 -0.289551 0.226868 0.201965 1445640228 0.907654 -0.289551 0.226868 0.201965 1445640228 0.907654 -0.289551 0.226868 0.201965 1445640228 0.892822 -0.076843 0.412231 0.164185 1445640228 0.892822 -0.076843 0.412231 0.164185 1445640228 0.892822 -0.076843 0.412231 0.164185 1445640228 0.892822 -0.076843 0.412231 0.164185 1445640228 0.892822 -0.076843 0.412231 0.164185 1445640229 0.861816 0.052612 0.476929 0.164185 1445640229 0.861816 0.052612 0.476929 0.164185 1445640229 0.861816 0.052612 0.476929 0.164185 1445640229 0.861816 0.052612 0.476929 0.164185 1445640229 0.861816 0.052612 0.476929 0.164185 1445640229 0.861816 0.052612 0.476929 0.164185 1445640229 0.855713 -0.085388 0.419250 0.290833 1445640229 0.855713 -0.085388 0.419250 0.290833 1445640229 0.855713 -0.085388 0.419250 0.290833 1445640229 0.855713 -0.085388 0.419250 0.290833 1445640229 0.855713 -0.085388 0.419250 0.290833 1445640229 0.855713 -0.085388 0.419250 0.290833 1445640229 0.875977 -0.186584 0.298828 0.329346 1445640229 0.875977 -0.186584 0.298828 0.329346 1445640229 0.875977 -0.186584 0.298828 0.329346 1445640229 0.875977 -0.186584 0.298828 0.329346 1445640229 0.875977 -0.186584 0.298828 0.329346 1445640229 0.875977 -0.186584 0.298828 0.329346 1445640229 0.895935 -0.269897 0.166992 0.310547 1445640229 0.895935 -0.269897 0.166992 0.310547 1445640229 0.895935 -0.269897 0.166992 0.310547 1445640229 0.895935 -0.269897 0.166992 0.310547 1445640229 0.895935 -0.269897 0.166992 0.310547 1445640229 0.895935 -0.269897 0.166992 0.310547 1445640229 0.878113 -0.395691 0.033020 0.266907 1445640229 0.878113 -0.395691 0.033020 0.266907 1445640229 0.878113 -0.395691 0.033020 0.266907 1445640229 0.878113 -0.395691 0.033020 0.266907 1445640229 0.878113 -0.395691 0.033020 0.266907 1445640229 0.839966 -0.503174 -0.056641 0.194946 1445640229 0.839966 -0.503174 -0.056641 0.194946 1445640229 0.839966 -0.503174 -0.056641 0.194946 1445640229 0.839966 -0.503174 -0.056641 0.194946 1445640229 0.839966 -0.503174 -0.056641 0.194946 1445640229 0.839966 -0.503174 -0.056641 0.194946 1445640229 0.851379 -0.501709 -0.087830 0.125244 1445640229 0.851379 -0.501709 -0.087830 0.125244 1445640229 0.851379 -0.501709 -0.087830 0.125244 1445640229 0.851379 -0.501709 -0.087830 0.125244 1445640229 0.851379 -0.501709 -0.087830 0.125244 1445640229 0.851379 -0.501709 -0.087830 0.125244 1445640229 0.851379 -0.501709 -0.087830 0.125244 1445640229 0.876221 -0.456543 -0.071228 0.136841 1445640229 0.876221 -0.456543 -0.071228 0.136841 1445640229 0.876221 -0.456543 -0.071228 0.136841 1445640229 0.876221 -0.456543 -0.071228 0.136841 1445640229 0.876221 -0.456543 -0.071228 0.136841 1445640229 0.876221 -0.456543 -0.071228 0.136841 1445640229 0.915710 -0.373657 0.013794 0.146912 1445640229 0.915710 -0.373657 0.013794 0.146912 1445640229 0.915710 -0.373657 0.013794 0.146912 1445640229 0.915710 -0.373657 0.013794 0.146912 1445640229 0.915710 -0.373657 0.013794 0.146912 1445640229 0.915710 -0.373657 0.013794 0.146912 1445640229 0.915710 -0.373657 0.013794 0.146912 1445640229 0.937561 -0.295959 0.099243 0.153320 1445640229 0.937561 -0.295959 0.099243 0.153320 1445640229 0.937561 -0.295959 0.099243 0.153320 1445640229 0.937561 -0.295959 0.099243 0.153320 1445640229 0.937561 -0.295959 0.099243 0.153320 1445640229 0.937561 -0.295959 0.099243 0.153320 1445640229 0.940063 -0.274841 0.151245 0.133606 1445640229 0.940063 -0.274841 0.151245 0.133606 1445640229 0.940063 -0.274841 0.151245 0.133606 1445640229 0.940063 -0.274841 0.151245 0.133606 1445640229 0.940063 -0.274841 0.151245 0.133606 1445640229 0.940063 -0.274841 0.151245 0.133606 1445640229 0.957642 -0.094360 0.253113 0.099304 1445640229 0.957642 -0.094360 0.253113 0.099304 1445640229 0.957642 -0.094360 0.253113 0.099304 1445640229 0.957642 -0.094360 0.253113 0.099304 1445640229 0.957642 -0.094360 0.253113 0.099304 1445640229 0.957642 -0.094360 0.253113 0.099304 1445640229 0.957642 -0.094360 0.253113 0.099304 1445640229 0.930603 0.122437 0.328918 0.103271 1445640229 0.930603 0.122437 0.328918 0.103271 1445640229 0.930603 0.122437 0.328918 0.103271 1445640229 0.930603 0.122437 0.328918 0.103271 1445640229 0.930603 0.122437 0.328918 0.103271 1445640229 0.930603 0.122437 0.328918 0.103271 1445640229 0.935791 0.021423 0.303833 0.177307 1445640229 0.935791 0.021423 0.303833 0.177307 1445640229 0.935791 0.021423 0.303833 0.177307 1445640229 0.935791 0.021423 0.303833 0.177307 1445640229 0.935791 0.021423 0.303833 0.177307 1445640229 0.935791 0.021423 0.303833 0.177307 1445640229 0.937561 -0.132507 0.209106 0.244141 1445640229 0.937561 -0.132507 0.209106 0.244141 1445640229 0.937561 -0.132507 0.209106 0.244141 1445640229 0.937561 -0.132507 0.209106 0.244141 1445640229 0.937561 -0.132507 0.209106 0.244141 1445640229 0.937561 -0.132507 0.209106 0.244141 1445640229 0.937561 -0.132507 0.209106 0.244141 1445640229 0.926392 -0.247864 0.106384 0.262756 1445640229 0.926392 -0.247864 0.106384 0.262756 1445640229 0.926392 -0.247864 0.106384 0.262756 1445640229 0.926392 -0.247864 0.106384 0.262756 1445640229 0.926392 -0.247864 0.106384 0.262756 1445640229 0.926392 -0.247864 0.106384 0.262756 1445640229 0.901978 -0.356201 0.009827 0.243835 1445640229 0.901978 -0.356201 0.009827 0.243835 1445640229 0.901978 -0.356201 0.009827 0.243835 1445640229 0.901978 -0.356201 0.009827 0.243835 1445640229 0.901978 -0.356201 0.009827 0.243835 1445640229 0.901978 -0.356201 0.009827 0.243835 1445640229 0.877441 -0.428711 -0.058289 0.207153 1445640229 0.877441 -0.428711 -0.058289 0.207153 1445640229 0.877441 -0.428711 -0.058289 0.207153 1445640229 0.877441 -0.428711 -0.058289 0.207153 1445640229 0.877441 -0.428711 -0.058289 0.207153 1445640229 0.877441 -0.428711 -0.058289 0.207153 1445640229 0.859619 -0.471130 -0.096558 0.172485 1445640230 0.859619 -0.471130 -0.096558 0.172485 1445640230 0.859619 -0.471130 -0.096558 0.172485 1445640230 0.859619 -0.471130 -0.096558 0.172485 1445640230 0.859619 -0.471130 -0.096558 0.172485 1445640230 0.859619 -0.471130 -0.096558 0.172485 1445640230 0.859619 -0.471130 -0.096558 0.172485 1445640230 0.863525 -0.470947 -0.097107 0.151978 1445640230 0.863525 -0.470947 -0.097107 0.151978 1445640230 0.863525 -0.470947 -0.097107 0.151978 1445640230 0.863525 -0.470947 -0.097107 0.151978 1445640230 0.863525 -0.470947 -0.097107 0.151978 1445640230 0.877075 -0.447571 -0.059021 0.163879 1445640230 0.877075 -0.447571 -0.059021 0.163879 1445640230 0.877075 -0.447571 -0.059021 0.163879 1445640230 0.877075 -0.447571 -0.059021 0.163879 1445640230 0.877075 -0.447571 -0.059021 0.163879 1445640230 0.877075 -0.447571 -0.059021 0.163879 1445640230 0.917053 -0.352234 0.044434 0.181396 1445640230 0.917053 -0.352234 0.044434 0.181396 1445640230 0.917053 -0.352234 0.044434 0.181396 1445640230 0.917053 -0.352234 0.044434 0.181396 1445640230 0.917053 -0.352234 0.044434 0.181396 1445640230 0.931824 -0.273499 0.123230 0.204102 1445640230 0.931824 -0.273499 0.123230 0.204102 1445640230 0.931824 -0.273499 0.123230 0.204102 1445640230 0.931824 -0.273499 0.123230 0.204102 1445640230 0.931824 -0.273499 0.123230 0.204102 1445640230 0.931824 -0.273499 0.123230 0.204102 1445640230 0.931824 -0.273499 0.123230 0.204102 1445640230 0.939331 -0.218750 0.187866 0.185608 1445640230 0.939331 -0.218750 0.187866 0.185608 1445640230 0.939331 -0.218750 0.187866 0.185608 1445640230 0.939331 -0.218750 0.187866 0.185608 1445640230 0.939331 -0.218750 0.187866 0.185608 1445640230 0.939331 -0.218750 0.187866 0.185608 1445640230 0.929321 -0.081787 0.317383 0.169800 1445640230 0.929321 -0.081787 0.317383 0.169800 1445640230 0.929321 -0.081787 0.317383 0.169800 1445640230 0.929321 -0.081787 0.317383 0.169800 1445640230 0.929321 -0.081787 0.317383 0.169800 1445640230 0.929321 -0.081787 0.317383 0.169800 1445640230 0.911804 0.030640 0.373474 0.167725 1445640230 0.911804 0.030640 0.373474 0.167725 1445640230 0.911804 0.030640 0.373474 0.167725 1445640230 0.911804 0.030640 0.373474 0.167725 1445640230 0.911804 0.030640 0.373474 0.167725 1445640230 0.911804 0.030640 0.373474 0.167725 1445640230 0.909241 -0.057800 0.341980 0.230042 1445640230 0.909241 -0.057800 0.341980 0.230042 1445640230 0.909241 -0.057800 0.341980 0.230042 1445640230 0.909241 -0.057800 0.341980 0.230042 1445640230 0.909241 -0.057800 0.341980 0.230042 1445640230 0.909241 -0.057800 0.341980 0.230042 1445640230 0.913391 -0.176270 0.245178 0.272827 1445640230 0.913391 -0.176270 0.245178 0.272827 1445640230 0.913391 -0.176270 0.245178 0.272827 1445640230 0.913391 -0.176270 0.245178 0.272827 1445640230 0.913391 -0.176270 0.245178 0.272827 1445640230 0.913879 -0.272217 0.144226 0.264343 1445640230 0.913879 -0.272217 0.144226 0.264343 1445640230 0.913879 -0.272217 0.144226 0.264343 1445640230 0.913879 -0.272217 0.144226 0.264343 1445640230 0.913879 -0.272217 0.144226 0.264343 1445640230 0.913879 -0.272217 0.144226 0.264343 1445640230 0.903320 -0.360596 0.054077 0.225952 1445640230 0.903320 -0.360596 0.054077 0.225952 1445640230 0.903320 -0.360596 0.054077 0.225952 1445640230 0.903320 -0.360596 0.054077 0.225952 1445640230 0.903320 -0.360596 0.054077 0.225952 1445640230 0.903320 -0.360596 0.054077 0.225952 1445640230 0.893799 -0.413269 -0.000305 0.174072 1445640230 0.893799 -0.413269 -0.000305 0.174072 1445640230 0.893799 -0.413269 -0.000305 0.174072 1445640230 0.893799 -0.413269 -0.000305 0.174072 1445640230 0.893799 -0.413269 -0.000305 0.174072 1445640230 0.896851 -0.421265 -0.004944 0.134766 1445640230 0.896851 -0.421265 -0.004944 0.134766 1445640230 0.896851 -0.421265 -0.004944 0.134766 1445640230 0.896851 -0.421265 -0.004944 0.134766 1445640230 0.896851 -0.421265 -0.004944 0.134766 1445640230 0.896851 -0.421265 -0.004944 0.134766 1445640230 0.896851 -0.421265 -0.004944 0.134766 1445640230 0.902710 -0.405945 0.025330 0.140137 1445640230 0.902710 -0.405945 0.025330 0.140137 1445640230 0.902710 -0.405945 0.025330 0.140137 1445640230 0.902710 -0.405945 0.025330 0.140137 1445640230 0.902710 -0.405945 0.025330 0.140137 1445640230 0.902710 -0.405945 0.025330 0.140137 1445640230 0.920105 -0.340637 0.102417 0.163696 1445640230 0.920105 -0.340637 0.102417 0.163696 1445640230 0.920105 -0.340637 0.102417 0.163696 1445640230 0.920105 -0.340637 0.102417 0.163696 1445640230 0.920105 -0.340637 0.102417 0.163696 1445640230 0.920105 -0.340637 0.102417 0.163696 1445640230 0.920105 -0.340637 0.102417 0.163696 1445640230 0.922974 -0.280151 0.166138 0.204834 1445640230 0.922974 -0.280151 0.166138 0.204834 1445640230 0.922974 -0.280151 0.166138 0.204834 1445640230 0.922974 -0.280151 0.166138 0.204834 1445640230 0.922974 -0.280151 0.166138 0.204834 1445640230 0.922974 -0.280151 0.166138 0.204834 1445640230 0.932739 -0.230469 0.189758 0.202026 1445640230 0.932739 -0.230469 0.189758 0.202026 1445640230 0.932739 -0.230469 0.189758 0.202026 1445640230 0.932739 -0.230469 0.189758 0.202026 1445640230 0.932739 -0.230469 0.189758 0.202026 1445640230 0.932739 -0.230469 0.189758 0.202026 1445640230 0.927124 0.035034 0.335510 0.163086 1445640230 0.927124 0.035034 0.335510 0.163086 1445640231 0.927124 0.035034 0.335510 0.163086 1445640231 0.927124 0.035034 0.335510 0.163086 1445640231 0.927124 0.035034 0.335510 0.163086 1445640231 0.927124 0.035034 0.335510 0.163086 1445640231 0.927124 0.035034 0.335510 0.163086 1445640231 0.902954 0.158325 0.359802 0.173279 1445640231 0.902954 0.158325 0.359802 0.173279 1445640231 0.902954 0.158325 0.359802 0.173279 1445640231 0.902954 0.158325 0.359802 0.173279 1445640231 0.902954 0.158325 0.359802 0.173279 1445640231 0.902954 0.158325 0.359802 0.173279 1445640231 0.923889 -0.025452 0.277588 0.261963 1445640231 0.923889 -0.025452 0.277588 0.261963 1445640231 0.923889 -0.025452 0.277588 0.261963 1445640231 0.923889 -0.025452 0.277588 0.261963 1445640231 0.923889 -0.025452 0.277588 0.261963 1445640231 0.919128 -0.208618 0.153687 0.296631 1445640231 0.919128 -0.208618 0.153687 0.296631 1445640231 0.919128 -0.208618 0.153687 0.296631 1445640231 0.919128 -0.208618 0.153687 0.296631 1445640231 0.919128 -0.208618 0.153687 0.296631 1445640231 0.919128 -0.208618 0.153687 0.296631 1445640231 0.919128 -0.208618 0.153687 0.296631 1445640231 0.906372 -0.313721 0.055115 0.277466 1445640231 0.906372 -0.313721 0.055115 0.277466 1445640231 0.906372 -0.313721 0.055115 0.277466 1445640231 0.906372 -0.313721 0.055115 0.277466 1445640231 0.906372 -0.313721 0.055115 0.277466 1445640231 0.906372 -0.313721 0.055115 0.277466 1445640231 0.888000 -0.401001 -0.018433 0.224304 1445640231 0.888000 -0.401001 -0.018433 0.224304 1445640231 0.888000 -0.401001 -0.018433 0.224304 1445640231 0.888000 -0.401001 -0.018433 0.224304 1445640231 0.888000 -0.401001 -0.018433 0.224304 1445640231 0.888000 -0.401001 -0.018433 0.224304 1445640231 0.879883 -0.435547 -0.050598 0.182983 1445640231 0.879883 -0.435547 -0.050598 0.182983 1445640231 0.879883 -0.435547 -0.050598 0.182983 1445640231 0.879883 -0.435547 -0.050598 0.182983 1445640231 0.879883 -0.435547 -0.050598 0.182983 1445640231 0.879883 -0.435547 -0.050598 0.182983 1445640231 0.885315 -0.433960 -0.041504 0.161743 1445640231 0.885315 -0.433960 -0.041504 0.161743 1445640231 0.885315 -0.433960 -0.041504 0.161743 1445640231 0.885315 -0.433960 -0.041504 0.161743 1445640231 0.885315 -0.433960 -0.041504 0.161743 1445640231 0.885315 -0.433960 -0.041504 0.161743 1445640231 0.892456 -0.412781 0.008667 0.181763 1445640231 0.892456 -0.412781 0.008667 0.181763 1445640231 0.892456 -0.412781 0.008667 0.181763 1445640231 0.892456 -0.412781 0.008667 0.181763 1445640231 0.892456 -0.412781 0.008667 0.181763 1445640231 0.892456 -0.412781 0.008667 0.181763 1445640231 0.892456 -0.412781 0.008667 0.181763 1445640231 0.911865 -0.336548 0.102783 0.211243 1445640231 0.911865 -0.336548 0.102783 0.211243 1445640231 0.911865 -0.336548 0.102783 0.211243 1445640231 0.911865 -0.336548 0.102783 0.211243 1445640231 0.911865 -0.336548 0.102783 0.211243 1445640231 0.911865 -0.336548 0.102783 0.211243 1445640231 0.898743 -0.318542 0.163696 0.252808 1445640231 0.898743 -0.318542 0.163696 0.252808 1445640231 0.898743 -0.318542 0.163696 0.252808 1445640231 
0.614441 -0.263916 0.551819 0.498169 1445640233 0.614441 -0.263916 0.551819 0.498169 1445640233 0.614441 -0.263916 0.551819 0.498169 1445640233 0.614441 -0.263916 0.551819 0.498169 1445640233 0.614441 -0.263916 0.551819 0.498169 1445640233 0.614441 -0.263916 0.551819 0.498169 1445640233 0.616882 -0.266541 0.557434 0.487427 1445640233 0.616882 -0.266541 0.557434 0.487427 1445640233 0.616882 -0.266541 0.557434 0.487427 1445640233 0.618713 -0.269592 0.563293 0.476563 1445640233 0.618713 -0.269592 0.563293 0.476563 1445640233 0.618713 -0.269592 0.563293 0.476563 1445640233 0.618713 -0.269592 0.563293 0.476563 1445640233 0.618713 -0.269592 0.563293 0.476563 1445640233 0.618713 -0.269592 0.563293 0.476563 1445640233 0.618713 -0.269592 0.563293 0.476563 1445640233 0.612915 -0.279724 0.560425 0.481567 1445640233 0.612915 -0.279724 0.560425 0.481567 1445640233 0.612915 -0.279724 0.560425 0.481567 1445640233 0.612915 -0.279724 0.560425 0.481567 1445640233 0.612915 -0.279724 0.560425 0.481567 1445640233 0.612915 -0.279724 0.560425 0.481567 1445640233 0.604248 -0.291626 0.552979 0.493896 1445640233 0.604248 -0.291626 0.552979 0.493896 1445640233 0.604248 -0.291626 0.552979 0.493896 1445640233 0.604248 -0.291626 0.552979 0.493896 1445640233 0.604248 -0.291626 0.552979 0.493896 1445640233 0.604248 -0.291626 0.552979 0.493896 1445640233 0.596313 -0.300598 0.543579 0.508423 1445640233 0.596313 -0.300598 0.543579 0.508423 1445640233 0.596313 -0.300598 0.543579 0.508423 1445640233 0.596313 -0.300598 0.543579 0.508423 1445640233 0.596313 -0.300598 0.543579 0.508423 1445640233 0.596313 -0.300598 0.543579 0.508423 1445640233 0.586304 -0.312012 0.528076 0.529114 1445640233 0.586304 -0.312012 0.528076 0.529114 1445640233 0.586304 -0.312012 0.528076 0.529114 1445640233 0.586304 -0.312012 0.528076 0.529114 1445640233 0.586304 -0.312012 0.528076 0.529114 1445640233 0.586304 -0.312012 0.528076 0.529114 1445640233 0.580933 -0.309204 0.521118 0.543396 1445640233 0.580933 -0.309204 0.521118 0.543396 1445640233 0.580933 -0.309204 0.521118 0.543396 1445640233 0.580933 -0.309204 0.521118 0.543396 1445640233 0.580933 -0.309204 0.521118 0.543396 1445640233 0.580933 -0.309204 0.521118 0.543396 1445640233 0.580933 -0.309204 0.521118 0.543396 1445640233 0.584595 -0.289490 0.524536 0.546997 1445640233 0.584595 -0.289490 0.524536 0.546997 1445640233 0.584595 -0.289490 0.524536 0.546997 1445640233 0.584595 -0.289490 0.524536 0.546997 1445640233 0.584595 -0.289490 0.524536 0.546997 1445640233 0.584595 -0.289490 0.524536 0.546997 1445640233 0.587097 -0.273071 0.523926 0.553284 1445640233 0.587097 -0.273071 0.523926 0.553284 1445640233 0.587097 -0.273071 0.523926 0.553284 1445640233 0.587097 -0.273071 0.523926 0.553284 1445640233 0.587097 -0.273071 0.523926 0.553284 1445640233 0.587097 -0.273071 0.523926 0.553284 1445640233 0.580261 -0.268799 0.519104 0.566956 1445640233 0.580261 -0.268799 0.519104 0.566956 1445640233 0.580261 -0.268799 0.519104 0.566956 1445640233 0.580261 -0.268799 0.519104 0.566956 1445640233 0.580261 -0.268799 0.519104 0.566956 1445640233 0.580261 -0.268799 0.519104 0.566956 1445640233 0.580261 -0.268799 0.519104 0.566956 1445640233 0.570923 -0.268372 0.517151 0.578369 1445640233 0.570923 -0.268372 0.517151 0.578369 1445640233 0.570923 -0.268372 0.517151 0.578369 1445640233 0.570923 -0.268372 0.517151 0.578369 1445640233 0.570923 -0.268372 0.517151 0.578369 1445640233 0.570923 -0.268372 0.517151 0.578369 1445640233 0.564514 -0.269897 0.517883 0.583313 1445640233 0.564514 -0.269897 0.517883 0.583313 1445640233 0.564514 -0.269897 0.517883 0.583313 1445640233 0.564514 -0.269897 0.517883 0.583313 1445640233 0.564514 -0.269897 0.517883 0.583313 1445640233 0.564514 -0.269897 0.517883 0.583313 1445640233 0.566101 -0.272034 0.519104 0.579651 1445640233 0.566101 -0.272034 0.519104 0.579651 1445640233 0.566101 -0.272034 0.519104 0.579651 1445640233 0.566101 -0.272034 0.519104 0.579651 1445640233 0.566101 -0.272034 0.519104 0.579651 1445640234 0.566101 -0.272034 0.519104 0.579651 1445640234 0.580444 -0.266724 0.526978 0.560486 1445640234 0.580444 -0.266724 0.526978 0.560486 1445640234 0.580444 -0.266724 0.526978 0.560486 1445640234 0.580444 -0.266724 0.526978 0.560486 1445640234 0.580444 -0.266724 0.526978 0.560486 1445640234 0.592957 -0.262207 0.533936 0.542664 1445640234 0.592957 -0.262207 0.533936 0.542664 1445640234 0.592957 -0.262207 0.533936 0.542664 1445640234 0.592957 -0.262207 0.533936 0.542664 1445640234 0.592957 -0.262207 0.533936 0.542664 1445640234 0.592957 -0.262207 0.533936 0.542664 1445640234 0.601990 -0.261719 0.539856 0.526855 1445640234 0.601990 -0.261719 0.539856 0.526855 1445640234 0.601990 -0.261719 0.539856 0.526855 1445640234 0.601990 -0.261719 0.539856 0.526855 1445640234 0.601990 -0.261719 0.539856 0.526855 1445640234 0.610229 -0.262756 0.542908 0.513611 1445640234 0.610229 -0.262756 0.542908 0.513611 1445640234 0.610229 -0.262756 0.542908 0.513611 1445640234 0.610229 -0.262756 0.542908 0.513611 1445640234 0.610229 -0.262756 0.542908 0.513611 1445640234 0.610229 -0.262756 0.542908 0.513611 1445640234 0.610229 -0.262756 0.542908 0.513611 1445640234 0.614014 -0.265076 0.540039 0.510864 1445640234 0.614014 -0.265076 0.540039 0.510864 1445640234 0.614014 -0.265076 0.540039 0.510864 1445640234 0.614014 -0.265076 0.540039 0.510864 1445640234 0.614014 -0.265076 0.540039 0.510864 1445640234 0.613403 -0.271484 0.534424 0.514160 1445640234 0.613403 -0.271484 0.534424 0.514160 1445640234 0.613403 -0.271484 0.534424 0.514160 1445640234 0.613403 -0.271484 0.534424 0.514160 1445640234 0.613403 -0.271484 0.534424 0.514160 1445640234 0.613403 -0.271484 0.534424 0.514160 1445640234 0.613403 -0.271484 0.534424 0.514160 1445640234 0.608154 -0.276611 0.527893 0.524231 1445640234 0.608154 -0.276611 0.527893 0.524231 1445640234 0.608154 -0.276611 0.527893 0.524231 1445640234 0.608154 -0.276611 0.527893 0.524231 1445640234 0.608154 -0.276611 0.527893 0.524231 1445640234 0.604736 -0.272766 0.521912 0.536133 1445640234 0.604736 -0.272766 0.521912 0.536133 1445640234 0.604736 -0.272766 0.521912 0.536133 1445640234 0.604736 -0.272766 0.521912 0.536133 1445640234 0.604736 -0.272766 0.521912 0.536133 1445640234 0.604736 -0.272766 0.521912 0.536133 1445640234 0.606384 -0.262878 0.521484 0.539612 1445640234 0.606384 -0.262878 0.521484 0.539612 1445640234 0.606384 -0.262878 0.521484 0.539612 1445640234 0.606384 -0.262878 0.521484 0.539612 1445640234 0.606384 -0.262878 0.521484 0.539612 1445640234 0.606384 -0.262878 0.521484 0.539612 1445640234 0.606262 -0.257813 0.520569 0.543091 1445640234 0.606262 -0.257813 0.520569 0.543091 1445640234 0.606262 -0.257813 0.520569 0.543091 1445640234 0.606262 -0.257813 0.520569 0.543091 1445640234 0.606262 -0.257813 0.520569 0.543091 1445640234 0.606262 -0.257813 0.520569 0.543091 1445640234 0.606262 -0.257813 0.520569 0.543091 1445640234 0.600708 -0.259827 0.520874 0.547913 1445640234 0.600708 -0.259827 0.520874 0.547913 1445640234 0.600708 -0.259827 0.520874 0.547913 1445640234 0.600708 -0.259827 0.520874 0.547913 1445640234 0.595459 -0.264099 0.523804 0.548828 1445640234 0.595459 -0.264099 0.523804 0.548828 1445640234 0.595459 -0.264099 0.523804 0.548828 1445640234 0.595459 -0.264099 0.523804 0.548828 1445640234 0.595459 -0.264099 0.523804 0.548828 1445640234 0.595459 -0.264099 0.523804 0.548828 1445640234 0.596619 -0.268250 0.527893 0.541626 1445640234 0.596619 -0.268250 0.527893 0.541626 1445640234 0.596619 -0.268250 0.527893 0.541626 1445640234 0.596619 -0.268250 0.527893 0.541626 1445640234 0.596619 -0.268250 0.527893 0.541626 1445640234 0.596619 -0.268250 0.527893 0.541626 1445640234 0.608215 -0.265076 0.536072 0.521851 1445640234 0.608215 -0.265076 0.536072 0.521851 1445640234 0.608215 -0.265076 0.536072 0.521851 1445640234 0.608215 -0.265076 0.536072 0.521851 1445640234 0.608215 -0.265076 0.536072 0.521851 1445640234 0.608215 -0.265076 0.536072 0.521851 1445640234 0.617981 -0.259583 0.541016 0.507874 1445640234 0.617981 -0.259583 0.541016 0.507874 1445640234 0.617981 -0.259583 0.541016 0.507874 1445640234 0.617981 -0.259583 0.541016 0.507874 1445640234 0.617981 -0.259583 0.541016 0.507874 1445640234 0.617981 -0.259583 0.541016 0.507874 1445640234 0.617981 -0.259583 0.541016 0.507874 1445640234 0.627075 -0.254761 0.544739 0.494995 1445640234 0.627075 -0.254761 0.544739 0.494995 1445640234 0.627075 -0.254761 0.544739 0.494995 1445640234 0.627075 -0.254761 0.544739 0.494995 1445640234 0.627075 -0.254761 0.544739 0.494995 1445640234 0.627075 -0.254761 0.544739 0.494995 1445640234 0.635071 -0.250732 0.546143 0.485229 1445640234 0.635071 -0.250732 0.546143 0.485229 1445640234 0.635071 -0.250732 0.546143 0.485229 1445640234 0.635071 -0.250732 0.546143 0.485229 1445640234 0.635071 -0.250732 0.546143 0.485229 1445640234 0.635071 -0.250732 0.546143 0.485229 1445640234 0.635071 -0.250732 0.546143 0.485229 1445640234 0.636597 -0.259766 0.537659 0.487976 1445640234 0.636597 -0.259766 0.537659 0.487976 1445640234 0.636597 -0.259766 0.537659 0.487976 1445640234 0.636597 -0.259766 0.537659 0.487976 1445640234 0.636597 -0.259766 0.537659 0.487976 1445640235 0.636597 -0.259766 0.537659 0.487976 1445640235 0.635498 -0.266907 0.531677 0.492065 1445640235 0.635498 -0.266907 0.531677 0.492065 1445640235 0.635498 -0.266907 0.531677 0.492065 1445640235 0.635498 -0.266907 0.531677 0.492065 1445640235 0.635498 -0.266907 0.531677 0.492065 1445640235 0.635498 -0.266907 0.531677 0.492065 1445640235 0.632751 -0.259521 0.529358 0.501953 1445640235 0.632751 -0.259521 0.529358 0.501953 1445640235 0.632751 -0.259521 0.529358 0.501953 1445640235 0.632751 -0.259521 0.529358 0.501953 1445640235 0.632751 -0.259521 0.529358 0.501953 1445640235 0.632751 -0.259521 0.529358 0.501953 1445640235 0.632751 -0.259521 0.529358 0.501953 1445640235 0.634338 -0.249329 0.526123 0.508484 1445640235 0.634338 -0.249329 0.526123 0.508484 1445640235 0.634338 -0.249329 0.526123 0.508484 1445640235 0.634338 -0.249329 0.526123 0.508484 1445640235 0.634338 -0.249329 0.526123 0.508484 1445640235 0.634338 -0.249329 0.526123 0.508484 1445640235 0.631775 -0.246094 0.521790 0.517578 1445640235 0.631775 -0.246094 0.521790 0.517578 1445640235 0.631775 -0.246094 0.521790 0.517578 1445640235 0.631775 -0.246094 0.521790 0.517578 1445640235 0.631775 -0.246094 0.521790 0.517578 1445640235 0.631775 -0.246094 0.521790 0.517578 1445640235 0.631775 -0.246094 0.521790 0.517578 1445640235 0.622742 -0.247009 0.520386 0.529419 1445640235 0.622742 -0.247009 0.520386 0.529419 1445640235 0.622742 -0.247009 0.520386 0.529419 1445640235 0.622742 -0.247009 0.520386 0.529419 1445640235 0.622742 -0.247009 0.520386 0.529419 1445640235 0.622742 -0.247009 0.520386 0.529419 1445640235 0.615967 -0.250183 0.520081 0.536133 1445640235 0.615967 -0.250183 0.520081 0.536133 1445640235 0.615967 -0.250183 0.520081 0.536133 1445640235 0.615967 -0.250183 0.520081 0.536133 1445640235 0.615967 -0.250183 0.520081 0.536133 1445640235 0.615967 -0.250183 0.520081 0.536133 1445640235 0.615967 -0.250183 0.520081 0.536133 1445640235 0.613647 -0.256165 0.517761 0.538269 1445640235 0.613647 -0.256165 0.517761 0.538269 1445640235 0.613647 -0.256165 0.517761 0.538269 1445640235 0.613647 -0.256165 0.517761 0.538269 1445640235 0.613647 -0.256165 0.517761 0.538269 1445640235 0.613647 -0.256165 0.517761 0.538269 1445640235 0.620667 -0.254517 0.520447 0.528259 1445640235 0.620667 -0.254517 0.520447 0.528259 1445640235 0.620667 -0.254517 0.520447 0.528259 1445640235 0.620667 -0.254517 0.520447 0.528259 1445640235 0.620667 -0.254517 0.520447 0.528259 1445640235 0.620667 -0.254517 0.520447 0.528259 1445640235 0.620667 -0.254517 0.520447 0.528259 1445640235 0.630188 -0.249084 0.522766 0.517151 1445640235 0.630188 -0.249084 0.522766 0.517151 1445640235 0.630188 -0.249084 0.522766 0.517151 1445640235 0.630188 -0.249084 0.522766 0.517151 1445640235 0.630188 -0.249084 0.522766 0.517151 1445640235 0.639099 -0.246582 0.526489 0.503540 1445640235 0.639099 -0.246582 0.526489 0.503540 1445640235 0.639099 -0.246582 0.526489 0.503540 1445640235 0.639099 -0.246582 0.526489 0.503540 1445640235 0.639099 -0.246582 0.526489 0.503540 1445640235 0.639099 -0.246582 0.526489 0.503540 1445640235 0.644531 -0.247437 0.528748 0.493591 1445640235 0.644531 -0.247437 0.528748 0.493591 1445640235 0.644531 -0.247437 0.528748 0.493591 1445640235 0.644531 -0.247437 0.528748 0.493591 1445640235 0.644531 -0.247437 0.528748 0.493591 1445640235 0.644531 -0.247437 0.528748 0.493591 1445640235 0.644531 -0.247437 0.528748 0.493591 1445640235 0.645874 -0.255127 0.526123 0.490723 1445640235 0.645874 -0.255127 0.526123 0.490723 1445640235 0.645874 -0.255127 0.526123 0.490723 1445640235 0.645874 -0.255127 0.526123 0.490723 1445640235 0.645874 -0.255127 0.526123 0.490723 1445640235 0.643005 -0.265991 0.523621 0.491455 1445640235 0.643005 -0.265991 0.523621 0.491455 1445640235 0.643005 -0.265991 0.523621 0.491455 1445640235 0.643005 -0.265991 0.523621 0.491455 1445640235 0.643005 -0.265991 0.523621 0.491455 1445640235 0.643005 -0.265991 0.523621 0.491455 1445640235 0.637756 -0.264832 0.522888 0.499634 1445640235 0.637756 -0.264832 0.522888 0.499634 1445640235 0.637756 -0.264832 0.522888 0.499634 1445640235 0.637756 -0.264832 0.522888 0.499634 1445640235 0.637756 -0.264832 0.522888 0.499634 1445640235 0.637756 -0.264832 0.522888 0.499634 1445640235 0.639587 -0.251648 0.524292 0.502686 1445640235 0.639587 -0.251648 0.524292 0.502686 1445640235 0.639587 -0.251648 0.524292 0.502686 1445640235 0.639587 -0.251648 0.524292 0.502686 1445640235 0.639587 -0.251648 0.524292 0.502686 1445640235 0.639587 -0.251648 0.524292 0.502686 1445640235 0.639221 -0.242798 0.524231 0.507507 1445640235 0.639221 -0.242798 0.524231 0.507507 1445640235 0.639221 -0.242798 0.524231 0.507507 1445640235 0.639221 -0.242798 0.524231 0.507507 1445640235 0.639221 -0.242798 0.524231 0.507507 1445640235 0.639221 -0.242798 0.524231 0.507507 1445640235 0.631226 -0.240173 0.526062 0.516785 1445640235 0.631226 -0.240173 0.526062 0.516785 1445640235 0.631226 -0.240173 0.526062 0.516785 1445640235 0.631226 -0.240173 0.526062 0.516785 1445640235 0.631226 -0.240173 0.526062 0.516785 1445640235 0.631226 -0.240173 0.526062 0.516785 1445640235 0.624756 -0.240112 0.528931 0.521667 1445640235 0.624756 -0.240112 0.528931 0.521667 1445640235 0.624756 -0.240112 0.528931 0.521667 1445640235 0.624756 -0.240112 0.528931 0.521667 1445640235 0.624756 -0.240112 0.528931 0.521667 1445640235 0.624756 -0.240112 0.528931 0.521667 1445640235 0.623901 -0.241394 0.529846 0.521240 1445640236 0.623901 -0.241394 0.529846 0.521240 1445640236 0.623901 -0.241394 0.529846 0.521240 1445640236 0.623901 -0.241394 0.529846 0.521240 1445640236 0.623901 -0.241394 0.529846 0.521240 1445640236 0.623901 -0.241394 0.529846 0.521240 1445640236 0.631042 -0.237915 0.533081 0.510864 1445640236 0.631042 -0.237915 0.533081 0.510864 1445640236 0.631042 -0.237915 0.533081 0.510864 1445640236 0.631042 -0.237915 0.533081 0.510864 1445640236 0.631042 -0.237915 0.533081 0.510864 1445640236 0.631042 -0.237915 0.533081 0.510864 1445640236 0.642151 -0.231262 0.536621 0.496155 1445640236 0.642151 -0.231262 0.536621 0.496155 1445640236 0.642151 -0.231262 0.536621 0.496155 1445640236 0.642151 -0.231262 0.536621 0.496155 1445640236 0.642151 -0.231262 0.536621 0.496155 1445640236 0.642151 -0.231262 0.536621 0.496155 1445640236 0.642151 -0.231262 0.536621 0.496155 1445640236 0.653748 -0.227478 0.538391 0.480530 1445640236 0.653748 -0.227478 0.538391 0.480530 1445640236 0.653748 -0.227478 0.538391 0.480530 1445640236 0.653748 -0.227478 0.538391 0.480530 1445640236 0.653748 -0.227478 0.538391 0.480530 1445640236 0.661865 -0.229187 0.536987 0.470032 1445640236 0.661865 -0.229187 0.536987 0.470032 1445640236 0.661865 -0.229187 0.536987 0.470032 1445640236 0.661865 -0.229187 0.536987 0.470032 1445640236 0.661865 -0.229187 0.536987 0.470032 1445640236 0.661865 -0.229187 0.536987 0.470032 1445640236 0.664490 -0.239807 0.531555 0.467285 1445640236 0.664490 -0.239807 0.531555 0.467285 1445640236 0.664490 -0.239807 0.531555 0.467285 1445640236 0.664490 -0.239807 0.531555 0.467285 1445640236 0.664490 -0.239807 0.531555 0.467285 1445640236 0.661133 -0.250916 0.527527 0.470764 1445640236 0.661133 -0.250916 0.527527 0.470764 1445640236 0.661133 -0.250916 0.527527 0.470764 1445640236 0.661133 -0.250916 0.527527 0.470764 1445640236 0.661133 -0.250916 0.527527 0.470764 1445640236 0.661133 -0.250916 0.527527 0.470764 1445640236 0.658203 -0.247925 0.526245 0.477844 1445640236 0.658203 -0.247925 0.526245 0.477844 1445640236 0.658203 -0.247925 0.526245 0.477844 1445640236 0.658203 -0.247925 0.526245 0.477844 1445640236 0.658203 -0.247925 0.526245 0.477844 1445640236 0.658203 -0.247925 0.526245 0.477844 1445640236 0.659119 -0.235352 0.527344 0.481628 1445640236 0.659119 -0.235352 0.527344 0.481628 1445640236 0.659119 -0.235352 0.527344 0.481628 1445640236 0.659119 -0.235352 0.527344 0.481628 1445640236 0.659119 -0.235352 0.527344 0.481628 1445640236 0.659119 -0.235352 0.527344 0.481628 1445640236 0.659119 -0.235352 0.527344 0.481628 1445640236 0.657898 -0.226501 0.528870 0.485901 1445640236 0.657898 -0.226501 0.528870 0.485901 1445640236 0.657898 -0.226501 0.528870 0.485901 1445640236 0.657898 -0.226501 0.528870 0.485901 1445640236 0.657898 -0.226501 0.528870 0.485901 1445640236 0.657898 -0.226501 0.528870 0.485901 1445640236 0.650818 -0.221985 0.532227 0.493774 1445640236 0.650818 -0.221985 0.532227 0.493774 1445640236 0.650818 -0.221985 0.532227 0.493774 1445640236 0.650818 -0.221985 0.532227 0.493774 1445640236 0.650818 -0.221985 0.532227 0.493774 1445640236 0.650818 -0.221985 0.532227 0.493774 1445640236 0.644531 -0.219604 0.534729 0.500305 1445640236 0.644531 -0.219604 0.534729 0.500305 1445640236 0.644531 -0.219604 0.534729 0.500305 1445640236 0.644531 -0.219604 0.534729 0.500305 1445640236 0.644531 -0.219604 0.534729 0.500305 1445640236 0.644531 -0.219604 0.534729 0.500305 1445640236 0.644531 -0.219604 0.534729 0.500305 1445640236 0.642456 -0.217834 0.535278 0.503113 1445640236 0.642456 -0.217834 0.535278 0.503113 1445640236 0.642456 -0.217834 0.535278 0.503113 1445640236 0.642456 -0.217834 0.535278 0.503113 1445640236 0.642456 -0.217834 0.535278 0.503113 1445640236 0.647949 -0.214355 0.538391 0.494202 1445640236 0.647949 -0.214355 0.538391 0.494202 1445640236 0.647949 -0.214355 0.538391 0.494202 1445640236 0.647949 -0.214355 0.538391 0.494202 1445640236 0.647949 -0.214355 0.538391 0.494202 1445640236 0.647949 -0.214355 0.538391 0.494202 1445640236 0.657410 -0.210876 0.540771 0.480469 1445640236 0.657410 -0.210876 0.540771 0.480469 1445640236 0.657410 -0.210876 0.540771 0.480469 1445640236 0.657410 -0.210876 0.540771 0.480469 1445640236 0.657410 -0.210876 0.540771 0.480469 1445640236 0.669617 -0.206116 0.543701 0.461975 1445640236 0.669617 -0.206116 0.543701 0.461975 1445640236 0.669617 -0.206116 0.543701 0.461975 1445640236 0.669617 -0.206116 0.543701 0.461975 1445640236 0.669617 -0.206116 0.543701 0.461975 1445640236 0.669617 -0.206116 0.543701 0.461975 1445640236 0.679993 -0.200562 0.547668 0.444275 1445640236 0.679993 -0.200562 0.547668 0.444275 1445640236 0.679993 -0.200562 0.547668 0.444275 1445640236 0.679993 -0.200562 0.547668 0.444275 1445640236 0.679993 -0.200562 0.547668 0.444275 1445640236 0.679993 -0.200562 0.547668 0.444275 1445640236 0.683655 -0.201721 0.547791 0.437927 1445640236 0.683655 -0.201721 0.547791 0.437927 1445640236 0.683655 -0.201721 0.547791 0.437927 1445640236 0.683655 -0.201721 0.547791 0.437927 1445640236 0.683655 -0.201721 0.547791 0.437927 1445640236 0.683655 -0.201721 0.547791 0.437927 1445640236 0.683655 -0.201721 0.547791 0.437927 1445640236 0.681641 -0.215271 0.543274 0.440186 1445640237 0.681641 -0.215271 0.543274 0.440186 1445640237 0.681641 -0.215271 0.543274 0.440186 1445640237 0.681641 -0.215271 0.543274 0.440186 1445640237 0.681641 -0.215271 0.543274 0.440186 1445640237 0.673767 -0.219177 0.542358 0.451355 1445640237 0.673767 -0.219177 0.542358 0.451355 1445640237 0.673767 -0.219177 0.542358 0.451355 1445640237 0.673767 -0.219177 0.542358 0.451355 1445640237 0.673767 -0.219177 0.542358 0.451355 1445640237 0.673767 -0.219177 0.542358 0.451355 1445640237 0.669495 -0.209106 0.543640 0.460938 1445640237 0.669495 -0.209106 0.543640 0.460938 1445640237 0.669495 -0.209106 0.543640 0.460938 1445640237 0.669495 -0.209106 0.543640 0.460938 1445640237 0.669495 -0.209106 0.543640 0.460938 1445640237 0.669495 -0.209106 0.543640 0.460938 1445640237 0.669495 -0.209106 0.543640 0.460938 1445640237 0.666626 -0.199524 0.543579 0.469238 1445640237 0.666626 -0.199524 0.543579 0.469238 1445640237 0.666626 -0.199524 0.543579 0.469238 1445640237 0.666626 -0.199524 0.543579 0.469238 1445640237 0.666626 -0.199524 0.543579 0.469238 1445640237 0.666626 -0.199524 0.543579 0.469238 1445640237 0.657166 -0.193726 0.548157 0.479614 1445640237 0.657166 -0.193726 0.548157 0.479614 1445640237 0.657166 -0.193726 0.548157 0.479614 1445640237 0.657166 -0.193726 0.548157 0.479614 1445640237 0.657166 -0.193726 0.548157 0.479614 1445640237 0.657166 -0.193726 0.548157 0.479614 1445640237 0.643433 -0.194153 0.554504 0.490662 1445640237 0.643433 -0.194153 0.554504 0.490662 1445640237 0.643433 -0.194153 0.554504 0.490662 1445640237 0.643433 -0.194153 0.554504 0.490662 1445640237 0.643433 -0.194153 0.554504 0.490662 1445640237 0.643433 -0.194153 0.554504 0.490662 1445640237 0.631592 -0.204041 0.555969 0.500244 1445640237 0.631592 -0.204041 0.555969 0.500244 1445640237 0.631592 -0.204041 0.555969 0.500244 1445640237 0.631592 -0.204041 0.555969 0.500244 1445640237 0.631592 -0.204041 0.555969 0.500244 1445640237 0.631592 -0.204041 0.555969 0.500244 1445640237 0.622314 -0.218628 0.555664 0.505981 1445640237 0.622314 -0.218628 0.555664 0.505981 1445640237 0.622314 -0.218628 0.555664 0.505981 1445640237 0.622314 -0.218628 0.555664 0.505981 1445640237 0.622314 -0.218628 0.555664 0.505981 1445640237 0.622314 -0.218628 0.555664 0.505981 1445640237 0.622314 -0.218628 0.555664 0.505981 1445640237 0.618103 -0.231201 0.555298 0.506042 1445640237 0.618103 -0.231201 0.555298 0.506042 1445640237 0.618103 -0.231201 0.555298 0.506042 1445640237 0.618103 -0.231201 0.555298 0.506042 1445640237 0.618103 -0.231201 0.555298 0.506042 1445640237 0.618103 -0.231201 0.555298 0.506042 1445640237 0.619934 -0.237793 0.552979 0.503296 1445640237 0.619934 -0.237793 0.552979 0.503296 1445640237 0.619934 -0.237793 0.552979 0.503296 1445640237 0.619934 -0.237793 0.552979 0.503296 1445640237 0.619934 -0.237793 0.552979 0.503296 1445640237 0.619934 -0.237793 0.552979 0.503296 1445640237 0.619934 -0.237793 0.552979 0.503296 1445640237 0.626465 -0.239685 0.550842 0.496521 1445640237 0.626465 -0.239685 0.550842 0.496521 1445640237 0.626465 -0.239685 0.550842 0.496521 1445640237 0.626465 -0.239685 0.550842 0.496521 1445640237 0.626465 -0.239685 0.550842 0.496521 1445640237 0.626465 -0.239685 0.550842 0.496521 1445640237 0.638000 -0.237122 0.548279 0.485840 1445640237 0.638000 -0.237122 0.548279 0.485840 1445640237 0.638000 -0.237122 0.548279 0.485840 1445640237 0.638000 -0.237122 0.548279 0.485840 1445640237 0.638000 -0.237122 0.548279 0.485840 1445640237 0.638000 -0.237122 0.548279 0.485840 1445640237 0.646301 -0.238159 0.543884 0.479187 1445640237 0.646301 -0.238159 0.543884 0.479187 1445640237 0.646301 -0.238159 0.543884 0.479187 1445640237 0.646301 -0.238159 0.543884 0.479187 1445640237 0.646301 -0.238159 0.543884 0.479187 1445640237 0.646301 -0.238159 0.543884 0.479187 1445640237 0.646301 -0.238159 0.543884 0.479187 1445640237 0.645508 -0.248840 0.537231 0.482361 1445640237 0.645508 -0.248840 0.537231 0.482361 1445640237 0.645508 -0.248840 0.537231 0.482361 1445640237 0.645508 -0.248840 0.537231 0.482361 1445640237 0.645508 -0.248840 0.537231 0.482361 1445640237 0.634277 -0.269043 0.527222 0.497314 1445640237 0.634277 -0.269043 0.527222 0.497314 1445640237 0.634277 -0.269043 0.527222 0.497314 1445640237 0.634277 -0.269043 0.527222 0.497314 1445640237 0.634277 -0.269043 0.527222 0.497314 1445640237 0.634277 -0.269043 0.527222 0.497314 1445640237 0.623596 -0.280151 0.522705 0.509277 1445640237 0.623596 -0.280151 0.522705 0.509277 1445640237 0.623596 -0.280151 0.522705 0.509277 1445640237 0.623596 -0.280151 0.522705 0.509277 1445640237 0.623596 -0.280151 0.522705 0.509277 1445640237 0.623596 -0.280151 0.522705 0.509277 1445640237 0.623596 -0.280151 0.522705 0.509277 1445640237 0.612915 -0.280579 0.525024 0.519470 1445640237 0.612915 -0.280579 0.525024 0.519470 1445640237 0.612915 -0.280579 0.525024 0.519470 1445640237 0.612915 -0.280579 0.525024 0.519470 1445640237 0.612915 -0.280579 0.525024 0.519470 1445640237 0.604187 -0.277405 0.527649 0.528687 1445640237 0.604187 -0.277405 0.527649 0.528687 1445640237 0.604187 -0.277405 0.527649 0.528687 1445640237 0.604187 -0.277405 0.527649 0.528687 1445640237 0.604187 -0.277405 0.527649 0.528687 1445640237 0.604187 -0.277405 0.527649 0.528687 1445640237 0.592651 -0.277954 0.527649 0.541321 1445640237 0.592651 -0.277954 0.527649 0.541321 1445640237 0.592651 -0.277954 0.527649 0.541321 1445640238 0.592651 -0.277954 0.527649 0.541321 1445640238 0.592651 -0.277954 0.527649 0.541321 1445640238 0.592651 -0.277954 0.527649 0.541321 1445640238 0.578918 -0.285583 0.525330 0.554321 1445640238 0.578918 -0.285583 0.525330 0.554321 1445640238 0.578918 -0.285583 0.525330 0.554321 1445640238 0.578918 -0.285583 0.525330 0.554321 1445640238 0.578918 -0.285583 0.525330 0.554321 1445640238 0.578918 -0.285583 0.525330 0.554321 1445640238 0.566956 -0.301514 0.517700 0.565308 1445640238 0.566956 -0.301514 0.517700 0.565308 1445640238 0.566956 -0.301514 0.517700 0.565308 1445640238 0.566956 -0.301514 0.517700 0.565308 1445640238 0.566956 -0.301514 0.517700 0.565308 1445640238 0.566956 -0.301514 0.517700 0.565308 1445640238 0.560852 -0.321594 0.508484 0.568665 1445640238 0.560852 -0.321594 0.508484 0.568665 1445640238 0.560852 -0.321594 0.508484 0.568665 1445640238 0.560852 -0.321594 0.508484 0.568665 1445640238 0.560852 -0.321594 0.508484 0.568665 1445640238 0.559509 -0.334106 0.506042 0.564941 1445640238 0.559509 -0.334106 0.506042 0.564941 1445640238 0.559509 -0.334106 0.506042 0.564941 1445640238 0.559509 -0.334106 0.506042 0.564941 1445640238 0.559509 -0.334106 0.506042 0.564941 1445640238 0.559509 -0.334106 0.506042 0.564941 1445640238 0.564758 -0.340698 0.504395 0.557190 1445640238 0.564758 -0.340698 0.504395 0.557190 1445640238 0.564758 -0.340698 0.504395 0.557190 1445640238 0.564758 -0.340698 0.504395 0.557190 1445640238 0.564758 -0.340698 0.504395 0.557190 1445640238 0.564758 -0.340698 0.504395 0.557190 1445640238 0.579407 -0.338135 0.504395 0.543518 1445640238 0.579407 -0.338135 0.504395 0.543518 1445640238 0.579407 -0.338135 0.504395 0.543518 1445640238 0.579407 -0.338135 0.504395 0.543518 1445640238 0.579407 -0.338135 0.504395 0.543518 1445640238 0.579407 -0.338135 0.504395 0.543518 1445640238 0.579407 -0.338135 0.504395 0.543518 1445640238 0.593445 -0.329224 0.507080 0.531311 1445640238 0.593445 -0.329224 0.507080 0.531311 1445640238 0.593445 -0.329224 0.507080 0.531311 1445640238 0.593445 -0.329224 0.507080 0.531311 1445640238 0.593445 -0.329224 0.507080 0.531311 1445640238 0.593445 -0.329224 0.507080 0.531311 1445640238 0.593384 -0.329590 0.504822 0.533264 1445640238 0.593384 -0.329590 0.504822 0.533264 1445640238 
0.749146 -0.494324 -0.218384 0.382996 1445640240 0.749146 -0.494324 -0.218384 0.382996 1445640240 0.749146 -0.494324 -0.218384 0.382996 1445640240 0.749146 -0.494324 -0.218384 0.382996 1445640240 0.749146 -0.494324 -0.218384 0.382996 1445640240 0.749146 -0.494324 -0.218384 0.382996 1445640240 0.771667 -0.495544 -0.195251 0.347595 1445640240 0.771667 -0.495544 -0.195251 0.347595 1445640240 0.771667 -0.495544 -0.195251 0.347595 1445640240 0.771667 -0.495544 -0.195251 0.347595 1445640240 0.771667 -0.495544 -0.195251 0.347595 1445640240 0.771667 -0.495544 -0.195251 0.347595 1445640240 0.805847 -0.481445 -0.140076 0.314880 1445640240 0.805847 -0.481445 -0.140076 0.314880 1445640240 0.805847 -0.481445 -0.140076 0.314880 1445640240 0.805847 -0.481445 -0.140076 0.314880 1445640240 0.805847 -0.481445 -0.140076 0.314880 1445640240 0.805847 -0.481445 -0.140076 0.314880 1445640240 0.833313 -0.475281 -0.040771 0.279297 1445640240 0.833313 -0.475281 -0.040771 0.279297 1445640240 0.833313 -0.475281 -0.040771 0.279297 1445640240 0.833313 -0.475281 -0.040771 0.279297 1445640240 0.833313 -0.475281 -0.040771 0.279297 1445640240 0.856384 -0.430603 0.090637 0.270020 1445640240 0.856384 -0.430603 0.090637 0.270020 1445640240 0.856384 -0.430603 0.090637 0.270020 1445640240 0.856384 -0.430603 0.090637 0.270020 1445640240 0.856384 -0.430603 0.090637 0.270020 1445640240 0.856384 -0.430603 0.090637 0.270020 1445640240 0.866333 -0.361267 0.167603 0.301331 1445640240 0.866333 -0.361267 0.167603 0.301331 1445640240 0.866333 -0.361267 0.167603 0.301331 1445640240 0.866333 -0.361267 0.167603 0.301331 1445640240 0.866333 -0.361267 0.167603 0.301331 1445640240 0.866333 -0.361267 0.167603 0.301331 1445640240 0.897888 -0.275269 0.220459 0.263306 1445640240 0.897888 -0.275269 0.220459 0.263306 1445640240 0.897888 -0.275269 0.220459 0.263306 1445640240 0.897888 -0.275269 0.220459 0.263306 1445640240 0.897888 -0.275269 0.220459 0.263306 1445640240 0.897888 -0.275269 0.220459 0.263306 1445640240 0.892395 -0.034058 0.382263 0.237061 1445640240 0.892395 -0.034058 0.382263 0.237061 1445640240 0.892395 -0.034058 0.382263 0.237061 1445640240 0.892395 -0.034058 0.382263 0.237061 1445640240 0.892395 -0.034058 0.382263 0.237061 1445640240 0.892395 -0.034058 0.382263 0.237061 1445640240 0.887390 -0.032104 0.360962 0.284851 1445640240 0.887390 -0.032104 0.360962 0.284851 1445640240 0.887390 -0.032104 0.360962 0.284851 1445640240 0.887390 -0.032104 0.360962 0.284851 1445640240 0.887390 -0.032104 0.360962 0.284851 1445640240 0.875916 -0.230713 0.236023 0.351685 1445640240 0.875916 -0.230713 0.236023 0.351685 1445640240 0.875916 -0.230713 0.236023 0.351685 1445640240 0.875916 -0.230713 0.236023 0.351685 1445640240 0.875916 -0.230713 0.236023 0.351685 1445640240 0.875916 -0.230713 0.236023 0.351685 1445640240 0.875916 -0.230713 0.236023 0.351685 1445640240 0.875610 -0.336121 0.119995 0.325378 1445640240 0.875610 -0.336121 0.119995 0.325378 1445640240 0.875610 -0.336121 0.119995 0.325378 1445640240 0.875610 -0.336121 0.119995 0.325378 1445640240 0.875610 -0.336121 0.119995 0.325378 1445640240 0.875610 -0.336121 0.119995 0.325378 1445640240 0.875549 -0.395569 0.010437 0.277161 1445640240 0.875549 -0.395569 0.010437 0.277161 1445640240 0.875549 -0.395569 0.010437 0.277161 1445640240 0.875549 -0.395569 0.010437 0.277161 1445640240 0.875549 -0.395569 0.010437 0.277161 1445640240 0.875549 -0.395569 0.010437 0.277161 1445640240 0.860901 -0.453430 -0.053833 0.224304 1445640240 0.860901 -0.453430 -0.053833 0.224304 1445640240 0.860901 -0.453430 -0.053833 0.224304 1445640240 0.860901 -0.453430 -0.053833 0.224304 1445640240 0.860901 -0.453430 -0.053833 0.224304 1445640240 0.860901 -0.453430 -0.053833 0.224304 1445640240 0.858643 -0.468933 -0.084229 0.188843 1445640240 0.858643 -0.468933 -0.084229 0.188843 1445640240 0.858643 -0.468933 -0.084229 0.188843 1445640240 0.858643 -0.468933 -0.084229 0.188843 1445640240 0.858643 -0.468933 -0.084229 0.188843 1445640240 0.858643 -0.468933 -0.084229 0.188843 1445640240 0.858643 -0.468933 -0.084229 0.188843 1445640240 0.876038 -0.441223 -0.069580 0.181824 1445640240 0.876038 -0.441223 -0.069580 0.181824 1445640240 0.876038 -0.441223 -0.069580 0.181824 1445640240 0.876038 -0.441223 -0.069580 0.181824 1445640240 0.876038 -0.441223 -0.069580 0.181824 1445640240 0.876038 -0.441223 -0.069580 0.181824 1445640240 0.896729 -0.403809 -0.004822 0.181091 1445640240 0.896729 -0.403809 -0.004822 0.181091 1445640240 0.896729 -0.403809 -0.004822 0.181091 1445640240 0.896729 -0.403809 -0.004822 0.181091 1445640240 0.896729 -0.403809 -0.004822 0.181091 1445640240 0.896729 -0.403809 -0.004822 0.181091 1445640240 0.911377 -0.354919 0.100830 0.182312 1445640240 0.911377 -0.354919 0.100830 0.182312 1445640240 0.911377 -0.354919 0.100830 0.182312 1445640240 0.911377 -0.354919 0.100830 0.182312 1445640240 0.911377 -0.354919 0.100830 0.182312 1445640240 0.911377 -0.354919 0.100830 0.182312 1445640241 0.911377 -0.354919 0.100830 0.182312 1445640241 0.891174 -0.358521 0.155457 0.230164 1445640241 0.891174 -0.358521 0.155457 0.230164 1445640241 0.891174 -0.358521 0.155457 0.230164 1445640241 0.891174 -0.358521 0.155457 0.230164 1445640241 0.891174 -0.358521 0.155457 0.230164 1445640241 0.891174 -0.358521 0.155457 0.230164 1445640241 0.916504 -0.225464 0.258911 0.205139 1445640241 0.916504 -0.225464 0.258911 0.205139 1445640241 0.916504 -0.225464 0.258911 0.205139 1445640241 0.903503 -0.003357 0.377502 0.202515 1445640241 0.903503 -0.003357 0.377502 0.202515 1445640241 0.903503 -0.003357 0.377502 0.202515 1445640241 0.903503 -0.003357 0.377502 0.202515 1445640241 0.903503 -0.003357 0.377502 0.202515 1445640241 0.903503 -0.003357 0.377502 0.202515 1445640241 0.903503 -0.003357 0.377502 0.202515 1445640241 0.891907 -0.102112 0.338684 0.281555 1445640241 0.891907 -0.102112 0.338684 0.281555 1445640241 0.891907 -0.102112 0.338684 0.281555 1445640241 0.891907 -0.102112 0.338684 0.281555 1445640241 0.891907 -0.102112 0.338684 0.281555 1445640241 0.891907 -0.102112 0.338684 0.281555 1445640241 0.873840 -0.260620 0.231323 0.338928 1445640241 0.873840 -0.260620 0.231323 0.338928 1445640241 0.873840 -0.260620 0.231323 0.338928 1445640241 0.873840 -0.260620 0.231323 0.338928 1445640241 0.873840 -0.260620 0.231323 0.338928 1445640241 0.873840 -0.260620 0.231323 0.338928 1445640241 0.879761 -0.330139 0.128662 0.316895 1445640241 0.879761 -0.330139 0.128662 0.316895 1445640241 0.879761 -0.330139 0.128662 0.316895 1445640241 0.879761 -0.330139 0.128662 0.316895 1445640241 0.879761 -0.330139 0.128662 0.316895 1445640241 0.879761 -0.330139 0.128662 0.316895 1445640241 0.882874 -0.379395 0.023315 0.275635 1445640241 0.882874 -0.379395 0.023315 0.275635 1445640241 0.882874 -0.379395 0.023315 0.275635 1445640241 0.882874 -0.379395 0.023315 0.275635 1445640241 0.882874 -0.379395 0.023315 0.275635 1445640241 0.882874 -0.379395 0.023315 0.275635 1445640241 0.867371 -0.435608 -0.048950 0.235596 1445640241 0.867371 -0.435608 -0.048950 0.235596 1445640241 0.867371 -0.435608 -0.048950 0.235596 1445640241 0.867371 -0.435608 -0.048950 0.235596 1445640241 0.867371 -0.435608 -0.048950 0.235596 1445640241 0.867371 -0.435608 -0.048950 0.235596 1445640241 0.864563 -0.452759 -0.068481 0.206909 1445640241 0.864563 -0.452759 -0.068481 0.206909 1445640241 0.864563 -0.452759 -0.068481 0.206909 1445640241 0.864563 -0.452759 -0.068481 0.206909 1445640241 0.864563 -0.452759 -0.068481 0.206909 1445640241 0.864563 -0.452759 -0.068481 0.206909 1445640241 0.875488 -0.430237 -0.041321 0.216125 1445640241 0.875488 -0.430237 -0.041321 0.216125 1445640241 0.875488 -0.430237 -0.041321 0.216125 1445640241 0.875488 -0.430237 -0.041321 0.216125 1445640241 0.875488 -0.430237 -0.041321 0.216125 1445640241 0.875488 -0.430237 -0.041321 0.216125 1445640241 0.895691 -0.383911 0.035217 0.221436 1445640241 0.895691 -0.383911 0.035217 0.221436 1445640241 0.895691 -0.383911 0.035217 0.221436 1445640241 0.895691 -0.383911 0.035217 0.221436 1445640241 0.895691 -0.383911 0.035217 0.221436 1445640241 0.895691 -0.383911 0.035217 0.221436 1445640241 0.889038 -0.364685 0.120911 0.248840 1445640241 0.889038 -0.364685 0.120911 0.248840 1445640241 0.889038 -0.364685 0.120911 0.248840 1445640241 0.889038 -0.364685 0.120911 0.248840 1445640241 0.889038 -0.364685 0.120911 0.248840 1445640241 0.889038 -0.364685 0.120911 0.248840 1445640241 0.879395 -0.324585 0.213928 0.274658 1445640241 0.879395 -0.324585 0.213928 0.274658 1445640241 0.879395 -0.324585 0.213928 0.274658 1445640241 0.879395 -0.324585 0.213928 0.274658 1445640241 0.879395 -0.324585 0.213928 0.274658 1445640241 0.879395 -0.324585 0.213928 0.274658 1445640241 0.879395 -0.324585 0.213928 0.274658 1445640241 0.881714 -0.230164 0.310364 0.270508 1445640241 0.881714 -0.230164 0.310364 0.270508 1445640241 0.881714 -0.230164 0.310364 0.270508 1445640241 0.881714 -0.230164 0.310364 0.270508 1445640241 0.881714 -0.230164 0.310364 0.270508 1445640241 0.881714 -0.230164 0.310364 0.270508 1445640241 0.879944 -0.101624 0.384705 0.259277 1445640241 0.879944 -0.101624 0.384705 0.259277 1445640241 0.879944 -0.101624 0.384705 0.259277 1445640241 0.879944 -0.101624 0.384705 0.259277 1445640241 0.879944 -0.101624 0.384705 0.259277 1445640241 0.879944 -0.101624 0.384705 0.259277 1445640241 0.883911 -0.146057 0.323242 0.304504 1445640241 0.883911 -0.146057 0.323242 0.304504 1445640241 0.883911 -0.146057 0.323242 0.304504 1445640241 0.883911 -0.146057 0.323242 0.304504 1445640241 0.883911 -0.146057 0.323242 0.304504 1445640241 0.883179 -0.262085 0.212280 0.325928 1445640241 0.883179 -0.262085 0.212280 0.325928 1445640241 0.883179 -0.262085 0.212280 0.325928 1445640241 0.883179 -0.262085 0.212280 0.325928 1445640241 0.883179 -0.262085 0.212280 0.325928 1445640241 0.877563 -0.364868 0.088074 0.298157 1445640241 0.877563 -0.364868 0.088074 0.298157 1445640241 0.877563 -0.364868 0.088074 0.298157 1445640241 0.877563 -0.364868 0.088074 0.298157 1445640241 0.877563 -0.364868 0.088074 0.298157 1445640241 0.877563 -0.364868 0.088074 0.298157 1445640242 0.869202 -0.428650 -0.015930 0.245911 1445640242 0.869202 -0.428650 -0.015930 0.245911 1445640242 0.869202 -0.428650 -0.015930 0.245911 1445640242 0.869202 -0.428650 -0.015930 0.245911 1445640242 0.869202 -0.428650 -0.015930 0.245911 1445640242 0.867371 -0.448120 -0.072571 0.203857 1445640242 0.867371 -0.448120 -0.072571 0.203857 1445640242 0.867371 -0.448120 -0.072571 0.203857 1445640242 0.867371 -0.448120 -0.072571 0.203857 1445640242 0.867371 -0.448120 -0.072571 0.203857 1445640242 0.867371 -0.448120 -0.072571 0.203857 1445640242 0.877014 -0.430176 -0.087341 0.195374 1445640242 0.877014 -0.430176 -0.087341 0.195374 1445640242 0.877014 -0.430176 -0.087341 0.195374 1445640242 0.877014 -0.430176 -0.087341 0.195374 1445640242 0.877014 -0.430176 -0.087341 0.195374 1445640242 0.877014 -0.430176 -0.087341 0.195374 1445640242 0.896423 -0.388977 -0.039063 0.208740 1445640242 0.896423 -0.388977 -0.039063 0.208740 1445640242 0.896423 -0.388977 -0.039063 0.208740 1445640242 0.896423 -0.388977 -0.039063 0.208740 1445640242 0.896423 -0.388977 -0.039063 0.208740 1445640242 0.915161 -0.339905 0.073547 0.203735 1445640242 0.915161 -0.339905 0.073547 0.203735 1445640242 0.915161 -0.339905 0.073547 0.203735 1445640242 0.915161 -0.339905 0.073547 0.203735 1445640242 0.915161 -0.339905 0.073547 0.203735 1445640242 0.915161 -0.339905 0.073547 0.203735 1445640242 0.915161 -0.339905 0.073547 0.203735 1445640242 0.888367 -0.354126 0.147278 0.252319 1445640242 0.888367 -0.354126 0.147278 0.252319 1445640242 0.888367 -0.354126 0.147278 0.252319 1445640242 0.888367 -0.354126 0.147278 0.252319 1445640242 0.888367 -0.354126 0.147278 0.252319 1445640242 0.888367 -0.354126 0.147278 0.252319 1445640242 0.888367 -0.354126 0.147278 0.252319 1445640242 0.907227 -0.277527 0.207458 0.238342 1445640242 0.907227 -0.277527 0.207458 0.238342 1445640242 0.907227 -0.277527 0.207458 0.238342 1445640242 0.907227 -0.277527 0.207458 0.238342 1445640242 0.907227 -0.277527 0.207458 0.238342 1445640242 0.907227 -0.277527 0.207458 0.238342 1445640242 0.905945 -0.063782 0.339905 0.244080 1445640242 0.905945 -0.063782 0.339905 0.244080 1445640242 0.905945 -0.063782 0.339905 0.244080 1445640242 0.905945 -0.063782 0.339905 0.244080 1445640242 0.905945 -0.063782 0.339905 0.244080 1445640242 0.905945 -0.063782 0.339905 0.244080 1445640242 0.898865 -0.074829 0.334595 0.272705 1445640242 0.898865 -0.074829 0.334595 0.272705 1445640242 0.898865 -0.074829 0.334595 0.272705 1445640242 0.898865 -0.074829 0.334595 0.272705 1445640242 0.898865 -0.074829 0.334595 0.272705 1445640242 0.898865 -0.074829 0.334595 0.272705 1445640242 0.898865 -0.074829 0.334595 0.272705 1445640242 0.880798 -0.235657 0.249023 0.326416 1445640242 0.880798 -0.235657 0.249023 0.326416 1445640242 0.880798 -0.235657 0.249023 0.326416 1445640242 0.880798 -0.235657 0.249023 0.326416 1445640242 0.880798 -0.235657 0.249023 0.326416 1445640242 0.880798 -0.235657 0.249023 0.326416 1445640242 0.875183 -0.348999 0.136719 0.305786 1445640242 0.875183 -0.348999 0.136719 0.305786 1445640242 0.875183 -0.348999 0.136719 0.305786 1445640242 0.875183 -0.348999 0.136719 0.305786 1445640242 0.875183 -0.348999 0.136719 0.305786 1445640242 0.875183 -0.348999 0.136719 0.305786 1445640242 0.874268 -0.406677 0.025146 0.263794 1445640242 0.874268 -0.406677 0.025146 0.263794 1445640242 0.874268 -0.406677 0.025146 0.263794 1445640242 0.874268 -0.406677 0.025146 0.263794 1445640242 0.874268 -0.406677 0.025146 0.263794 1445640242 0.874268 -0.406677 0.025146 0.263794 1445640242 0.874268 -0.406677 0.025146 0.263794 1445640242 0.865356 -0.441528 -0.059143 0.229370 1445640242 0.865356 -0.441528 -0.059143 0.229370 1445640242 0.865356 -0.441528 -0.059143 0.229370 1445640242 0.865356 -0.441528 -0.059143 0.229370 1445640242 0.865356 -0.441528 -0.059143 0.229370 1445640242 0.865356 -0.441528 -0.059143 0.229370 1445640242 0.872192 -0.429810 -0.122131 0.198975 1445640242 0.872192 -0.429810 -0.122131 0.198975 1445640242 0.872192 -0.429810 -0.122131 0.198975 1445640242 0.872192 -0.429810 -0.122131 0.198975 1445640242 0.872192 -0.429810 -0.122131 0.198975 1445640242 0.872192 -0.429810 -0.122131 0.198975 1445640242 0.882751 -0.410889 -0.144714 0.175781 1445640242 0.882751 -0.410889 -0.144714 0.175781 1445640242 0.882751 -0.410889 -0.144714 0.175781 1445640242 0.882751 -0.410889 -0.144714 0.175781 1445640242 0.882751 -0.410889 -0.144714 0.175781 1445640242 0.882751 -0.410889 -0.144714 0.175781 1445640242 0.903625 -0.390808 -0.094727 0.147461 1445640242 0.903625 -0.390808 -0.094727 0.147461 1445640242 0.903625 -0.390808 -0.094727 0.147461 1445640242 0.903625 -0.390808 -0.094727 0.147461 1445640242 0.903625 -0.390808 -0.094727 0.147461 1445640242 0.903625 -0.390808 -0.094727 0.147461 1445640242 0.927368 -0.347046 0.019836 0.138000 1445640242 0.927368 -0.347046 0.019836 0.138000 1445640242 0.927368 -0.347046 0.019836 0.138000 1445640242 0.927368 -0.347046 0.019836 0.138000 1445640242 0.927368 -0.347046 0.019836 0.138000 1445640242 0.927368 -0.347046 0.019836 0.138000 1445640242 0.912781 -0.357666 0.109558 0.163818 1445640242 0.912781 -0.357666 0.109558 0.163818 1445640242 0.912781 -0.357666 0.109558 0.163818 1445640242 0.912781 -0.357666 0.109558 0.163818 1445640242 0.912781 -0.357666 0.109558 0.163818 1445640242 0.912781 -0.357666 0.109558 0.163818 1445640242 0.924438 -0.263062 0.218750 0.168274 1445640243 0.924438 -0.263062 0.218750 0.168274 1445640243 0.924438 -0.263062 0.218750 0.168274 1445640243 0.924438 -0.263062 0.218750 0.168274 1445640243 0.924438 -0.263062 0.218750 0.168274 1445640243 0.924438 -0.263062 0.218750 0.168274 1445640243 0.924438 -0.263062 0.218750 0.168274 1445640243 0.918152 -0.071716 0.345093 0.180786 1445640243 0.918152 -0.071716 0.345093 0.180786 1445640243 0.918152 -0.071716 0.345093 0.180786 1445640243 0.918152 -0.071716 0.345093 0.180786 1445640243 0.918152 -0.071716 0.345093 0.180786 1445640243 0.910767 -0.087708 0.343201 0.211914 1445640243 0.910767 -0.087708 0.343201 0.211914 1445640243 0.910767 -0.087708 0.343201 0.211914 1445640243 0.910767 -0.087708 0.343201 0.211914 1445640243 0.910767 -0.087708 0.343201 0.211914 1445640243 0.910767 -0.087708 0.343201 0.211914 1445640243 0.910767 -0.087708 0.343201 0.211914 1445640243 0.916565 -0.160339 0.258057 0.259888 1445640243 0.916565 -0.160339 0.258057 0.259888 1445640243 0.916565 -0.160339 0.258057 0.259888 1445640243 0.916565 -0.160339 0.258057 0.259888 1445640243 0.916565 -0.160339 0.258057 0.259888 1445640243 0.931213 -0.189697 0.161804 0.265747 1445640243 0.931213 -0.189697 0.161804 0.265747 1445640243 0.931213 -0.189697 0.161804 0.265747 1445640243 0.931213 -0.189697 0.161804 0.265747 1445640243 0.931213 -0.189697 0.161804 0.265747 1445640243 0.931213 -0.189697 0.161804 0.265747 1445640243 0.931213 -0.189697 0.161804 0.265747 1445640243 0.928955 -0.253357 0.059631 0.263062 1445640243 0.928955 -0.253357 0.059631 0.263062 1445640243 0.928955 -0.253357 0.059631 0.263062 1445640243 0.928955 -0.253357 0.059631 0.263062 1445640243 0.928955 -0.253357 0.059631 0.263062 1445640243 0.928955 -0.253357 0.059631 0.263062 1445640243 0.907288 -0.344299 -0.034058 0.238831 1445640243 0.907288 -0.344299 -0.034058 0.238831 1445640243 0.907288 -0.344299 -0.034058 0.238831 1445640243 0.907288 -0.344299 -0.034058 0.238831 1445640243 0.907288 -0.344299 -0.034058 0.238831 1445640243 0.907288 -0.344299 -0.034058 0.238831 1445640243 0.907288 -0.344299 -0.034058 0.238831 1445640243 0.897949 -0.378601 -0.095886 0.202698 1445640243 0.897949 -0.378601 -0.095886 0.202698 1445640243 0.897949 -0.378601 -0.095886 0.202698 1445640243 0.897949 -0.378601 -0.095886 0.202698 1445640243 0.897949 -0.378601 -0.095886 0.202698 1445640243 0.907776 -0.361084 -0.120422 0.175903 1445640243 0.907776 -0.361084 -0.120422 0.175903 1445640243 0.907776 -0.361084 -0.120422 0.175903 1445640243 0.907776 -0.361084 -0.120422 0.175903 1445640243 0.907776 -0.361084 -0.120422 0.175903 1445640243 0.907776 -0.361084 -0.120422 0.175903 1445640243 0.910583 -0.356934 -0.112854 0.175293 1445640243 0.910583 -0.356934 -0.112854 0.175293 1445640243 0.910583 -0.356934 -0.112854 0.175293 1445640243 0.910583 -0.356934 -0.112854 0.175293 1445640243 0.910583 -0.356934 -0.112854 0.175293 1445640243 0.910583 -0.356934 -0.112854 0.175293 1445640243 0.921997 -0.337219 -0.041565 0.185730 1445640243 0.921997 -0.337219 -0.041565 0.185730 1445640243 0.921997 -0.337219 -0.041565 0.185730 1445640243 0.921997 -0.337219 -0.041565 0.185730 1445640243 0.921997 -0.337219 -0.041565 0.185730 1445640243 0.921997 -0.337219 -0.041565 0.185730 1445640243 0.931030 -0.302124 0.066040 0.193542 1445640243 0.931030 -0.302124 0.066040 0.193542 1445640243 0.931030 -0.302124 0.066040 0.193542 1445640243 0.931030 -0.302124 0.066040 0.193542 1445640243 0.931030 -0.302124 0.066040 0.193542 1445640243 0.931030 -0.302124 0.066040 0.193542 1445640243 0.910156 -0.326416 0.131226 0.218567 1445640243 0.910156 -0.326416 0.131226 0.218567 1445640243 0.910156 -0.326416 0.131226 0.218567 1445640243 0.910156 -0.326416 0.131226 0.218567 1445640243 0.910156 -0.326416 0.131226 0.218567 1445640243 0.918396 -0.173096 0.294312 0.199829 1445640243 0.918396 -0.173096 0.294312 0.199829 1445640243 0.918396 -0.173096 0.294312 0.199829 1445640243 0.918396 -0.173096 0.294312 0.199829 1445640243 0.918396 -0.173096 0.294312 0.199829 1445640243 0.918396 -0.173096 0.294312 0.199829 1445640243 0.885925 0.072693 0.427246 0.165100 1445640243 0.885925 0.072693 0.427246 0.165100 1445640243 0.885925 0.072693 0.427246 0.165100 1445640243 0.885925 0.072693 0.427246 0.165100 1445640243 0.885925 0.072693 0.427246 0.165100 1445640243 0.885925 0.072693 0.427246 0.165100 1445640243 0.873474 -0.035278 0.418518 0.246033 1445640243 0.873474 -0.035278 0.418518 0.246033 1445640243 0.873474 -0.035278 0.418518 0.246033 1445640243 0.873474 -0.035278 0.418518 0.246033 1445640243 0.873474 -0.035278 0.418518 0.246033 1445640243 0.873474 -0.035278 0.418518 0.246033 1445640243 0.878906 -0.178528 0.316711 0.308716 1445640243 0.878906 -0.178528 0.316711 0.308716 1445640243 0.878906 -0.178528 0.316711 0.308716 1445640243 0.878906 -0.178528 0.316711 0.308716 1445640243 0.878906 -0.178528 0.316711 0.308716 1445640243 0.878906 -0.178528 0.316711 0.308716 1445640243 0.899841 -0.239563 0.210144 0.297668 1445640243 0.899841 -0.239563 0.210144 0.297668 1445640243 0.899841 -0.239563 0.210144 0.297668 1445640243 0.899841 -0.239563 0.210144 0.297668 1445640243 0.899841 -0.239563 0.210144 0.297668 1445640243 0.899841 -0.239563 0.210144 0.297668 1445640243 0.898254 -0.336121 0.080444 0.271362 1445640243 0.898254 -0.336121 0.080444 0.271362 1445640243 0.898254 -0.336121 0.080444 0.271362 1445640244 0.898254 -0.336121 0.080444 0.271362 1445640244 0.898254 -0.336121 0.080444 0.271362 1445640244 0.898254 -0.336121 0.080444 0.271362 1445640244 0.898254 -0.336121 0.080444 0.271362 1445640244 0.873657 -0.430786 -0.027161 0.224487 1445640244 0.873657 -0.430786 -0.027161 0.224487 1445640244 0.873657 -0.430786 -0.027161 0.224487 1445640244 0.873657 -0.430786 -0.027161 0.224487 1445640244 0.873657 -0.430786 -0.027161 0.224487 1445640244 0.873657 -0.430786 -0.027161 0.224487 1445640244 0.876099 -0.441650 -0.089233 0.171509 1445640244 0.876099 -0.441650 -0.089233 0.171509 1445640244 0.876099 -0.441650 -0.089233 0.171509 1445640244 0.876099 -0.441650 -0.089233 0.171509 1445640244 0.876099 -0.441650 -0.089233 0.171509 1445640244 0.876099 -0.441650 -0.089233 0.171509 1445640244 0.885620 -0.425049 -0.104797 0.154724 1445640244 0.885620 -0.425049 -0.104797 0.154724 1445640244 0.885620 -0.425049 -0.104797 0.154724 1445640244 0.885620 -0.425049 -0.104797 0.154724 1445640244 0.885620 -0.425049 -0.104797 0.154724 1445640244 0.885620 -0.425049 -0.104797 0.154724 1445640244 0.902588 -0.392456 -0.065308 0.164490 1445640244 0.902588 -0.392456 -0.065308 0.164490 1445640244 0.902588 -0.392456 -0.065308 0.164490 1445640244 0.902588 -0.392456 -0.065308 0.164490 1445640244 0.902588 -0.392456 -0.065308 0.164490 1445640244 0.902588 -0.392456 -0.065308 0.164490 1445640244 0.914917 -0.358826 0.052002 0.177246 1445640244 0.914917 -0.358826 0.052002 0.177246 1445640244 0.914917 -0.358826 0.052002 0.177246 1445640244 0.914917 -0.358826 0.052002 0.177246 1445640244 0.914917 -0.358826 0.052002 0.177246 1445640244 0.914917 -0.358826 0.052002 0.177246 1445640244 0.900146 -0.352722 0.141846 0.212402 1445640244 0.900146 -0.352722 0.141846 0.212402 1445640244 0.900146 -0.352722 0.141846 0.212402 1445640244 0.900146 -0.352722 0.141846 0.212402 1445640244 0.900146 -0.352722 0.141846 0.212402 1445640244 0.900146 -0.352722 0.141846 0.212402 1445640244 0.909302 -0.248352 0.245239 0.226318 1445640244 0.909302 -0.248352 0.245239 0.226318 1445640244 0.909302 -0.248352 0.245239 0.226318 1445640244 0.909302 -0.248352 0.245239 0.226318 1445640244 0.909302 -0.248352 0.245239 0.226318 1445640244 0.909302 -0.248352 0.245239 0.226318 1445640244 0.907104 -0.073608 0.353088 0.216797 1445640244 0.907104 -0.073608 0.353088 0.216797 1445640244 0.907104 -0.073608 0.353088 0.216797 1445640244 0.907104 -0.073608 0.353088 0.216797 1445640244 0.907104 -0.073608 0.353088 0.216797 1445640244 0.907104 -0.073608 0.353088 0.216797 1445640244 0.894287 -0.069885 0.350403 0.269226 1445640244 0.894287 -0.069885 0.350403 0.269226 1445640244 0.894287 -0.069885 0.350403 0.269226 1445640244 0.894287 -0.069885 0.350403 0.269226 1445640244 0.894287 -0.069885 0.350403 0.269226 1445640244 0.894287 -0.069885 0.350403 0.269226 1445640244 0.893066 -0.176819 0.262634 0.319519 1445640244 0.893066 -0.176819 0.262634 0.319519 1445640244 0.893066 -0.176819 0.262634 0.319519 1445640244 0.893066 -0.176819 0.262634 0.319519 1445640244 0.893066 -0.176819 0.262634 0.319519 1445640244 0.893066 -0.176819 0.262634 0.319519 1445640244 0.893066 -0.176819 0.262634 0.319519 1445640244 0.891113 -0.302673 0.121582 0.315308 1445640244 0.891113 -0.302673 0.121582 0.315308 1445640244 0.891113 -0.302673 0.121582 0.315308 1445640244 0.891113 -0.302673 0.121582 0.315308 1445640244 0.891113 -0.302673 0.121582 0.315308 1445640244 0.891113 -0.302673 0.121582 0.315308 1445640244 0.863525 -0.408813 -0.034973 0.293091 1445640244 0.863525 -0.408813 -0.034973 0.293091 1445640244 0.863525 -0.408813 -0.034973 0.293091 1445640244 0.863525 -0.408813 -0.034973 0.293091 1445640244 0.863525 -0.408813 -0.034973 0.293091 1445640244 0.863525 -0.408813 -0.034973 0.293091 1445640244 0.830505 -0.476257 -0.137268 0.254211 1445640244 0.830505 -0.476257 -0.137268 0.254211 1445640244 0.830505 -0.476257 -0.137268 0.254211 1445640244 0.830505 -0.476257 -0.137268 0.254211 1445640244 0.830505 -0.476257 -0.137268 0.254211 1445640244 0.830505 -0.476257 -0.137268 0.254211 1445640244 0.826782 -0.489075 -0.174683 0.216064 1445640244 0.826782 -0.489075 -0.174683 0.216064 1445640244 0.826782 -0.489075 -0.174683 0.216064 1445640244 0.826782 -0.489075 -0.174683 0.216064 1445640244 0.826782 -0.489075 -0.174683 0.216064 1445640244 0.826782 -0.489075 -0.174683 0.216064 1445640244 0.843811 -0.458191 -0.176636 0.216492 1445640244 0.843811 -0.458191 -0.176636 0.216492 1445640244 0.843811 -0.458191 -0.176636 0.216492 1445640244 0.843811 -0.458191 -0.176636 0.216492 1445640244 0.843811 -0.458191 -0.176636 0.216492 1445640244 0.843811 -0.458191 -0.176636 0.216492 1445640244 0.878540 -0.409119 -0.099670 0.225525 1445640244 0.878540 -0.409119 -0.099670 0.225525 1445640244 0.878540 -0.409119 -0.099670 0.225525 1445640244 0.878540 -0.409119 -0.099670 0.225525 1445640244 0.878540 -0.409119 -0.099670 0.225525 1445640244 0.878540 -0.409119 -0.099670 0.225525 1445640244 0.890259 -0.382507 0.032593 0.244873 1445640244 0.890259 -0.382507 0.032593 0.244873 1445640244 0.890259 -0.382507 0.032593 0.244873 1445640244 0.890259 -0.382507 0.032593 0.244873 1445640244 0.890259 -0.382507 0.032593 0.244873 1445640244 0.890259 -0.382507 0.032593 0.244873 1445640244 0.890259 -0.382507 0.032593 0.244873 1445640244 0.888550 -0.335693 0.130066 0.284241 1445640244 0.888550 -0.335693 0.130066 0.284241 1445640244 0.888550 -0.335693 0.130066 0.284241 1445640245 0.888550 -0.335693 0.130066 0.284241 1445640245 0.888550 -0.335693 0.130066 0.284241 1445640245 0.888550 -0.335693 0.130066 0.284241 1445640245 0.912598 -0.189392 0.257629 0.254700 1445640245 0.912598 -0.189392 0.257629 0.254700 1445640245 0.912598 -0.189392 0.257629 0.254700 1445640245 0.912598 -0.189392 0.257629 0.254700 1445640245 0.912598 -0.189392 0.257629 0.254700 1445640245 0.912598 -0.189392 0.257629 0.254700 1445640245 0.897156 0.024597 0.382263 0.219727 1445640245 0.897156 0.024597 0.382263 0.219727 1445640245 0.897156 0.024597 0.382263 0.219727 1445640245 0.897156 0.024597 0.382263 0.219727 1445640245 0.897156 0.024597 0.382263 0.219727 1445640245 0.897156 0.024597 0.382263 0.219727 1445640245 0.901611 -0.001282 0.337036 0.270874 1445640245 0.901611 -0.001282 0.337036 0.270874 1445640245 0.901611 -0.001282 0.337036 0.270874 1445640245 0.901611 -0.001282 0.337036 0.270874 1445640245 0.901611 -0.001282 0.337036 0.270874 1445640245 0.901611 -0.001282 0.337036 0.270874 1445640245 0.911377 -0.159241 0.195007 0.325439 1445640245 0.911377 -0.159241 0.195007 0.325439 1445640245 0.911377 -0.159241 0.195007 0.325439 1445640245 0.911377 -0.159241 0.195007 0.325439 1445640245 
0.597351 -0.271790 0.534729 0.532227 1445640246 0.597351 -0.271790 0.534729 0.532227 1445640246 0.597351 -0.271790 0.534729 0.532227 1445640246 0.597351 -0.271790 0.534729 0.532227 1445640246 0.597351 -0.271790 0.534729 0.532227 1445640246 0.600525 -0.276184 0.528687 0.532410 1445640246 0.600525 -0.276184 0.528687 0.532410 1445640246 0.600525 -0.276184 0.528687 0.532410 1445640246 0.600525 -0.276184 0.528687 0.532410 1445640246 0.600525 -0.276184 0.528687 0.532410 1445640246 0.604248 -0.278076 0.528381 0.527527 1445640246 0.604248 -0.278076 0.528381 0.527527 1445640246 0.604248 -0.278076 0.528381 0.527527 1445640246 0.604248 -0.278076 0.528381 0.527527 1445640246 0.604248 -0.278076 0.528381 0.527527 1445640246 0.604248 -0.278076 0.528381 0.527527 1445640246 0.604248 -0.278076 0.528381 0.527527 1445640246 0.611938 -0.277893 0.531677 0.515320 1445640246 0.611938 -0.277893 0.531677 0.515320 1445640246 0.611938 -0.277893 0.531677 0.515320 1445640246 0.611938 -0.277893 0.531677 0.515320 1445640246 0.611938 -0.277893 0.531677 0.515320 1445640247 0.611938 -0.277893 0.531677 0.515320 1445640247 0.612427 -0.286743 0.527893 0.513794 1445640247 0.612427 -0.286743 0.527893 0.513794 1445640247 0.612427 -0.286743 0.527893 0.513794 1445640247 0.612427 -0.286743 0.527893 0.513794 1445640247 0.612427 -0.286743 0.527893 0.513794 1445640247 0.612427 -0.286743 0.527893 0.513794 1445640247 0.604675 -0.299561 0.521362 0.522278 1445640247 0.604675 -0.299561 0.521362 0.522278 1445640247 0.604675 -0.299561 0.521362 0.522278 1445640247 0.604675 -0.299561 0.521362 0.522278 1445640247 0.594177 -0.313416 0.513123 0.534180 1445640247 0.594177 -0.313416 0.513123 0.534180 1445640247 0.594177 -0.313416 0.513123 0.534180 1445640247 0.594177 -0.313416 0.513123 0.534180 1445640247 0.594177 -0.313416 0.513123 0.534180 1445640247 0.594177 -0.313416 0.513123 0.534180 1445640247 0.582397 -0.322693 0.502991 0.551025 1445640247 0.582397 -0.322693 0.502991 0.551025 1445640247 0.582397 -0.322693 0.502991 0.551025 1445640247 0.582397 -0.322693 0.502991 0.551025 1445640247 0.582397 -0.322693 0.502991 0.551025 1445640247 0.582397 -0.322693 0.502991 0.551025 1445640247 0.576843 -0.315125 0.500671 0.563171 1445640247 0.576843 -0.315125 0.500671 0.563171 1445640247 0.576843 -0.315125 0.500671 0.563171 1445640247 0.576843 -0.315125 0.500671 0.563171 1445640247 0.576843 -0.315125 0.500671 0.563171 1445640247 0.576843 -0.315125 0.500671 0.563171 1445640247 0.576843 -0.315125 0.500671 0.563171 1445640247 0.582031 -0.293152 0.504150 0.566589 1445640247 0.582031 -0.293152 0.504150 0.566589 1445640247 0.582031 -0.293152 0.504150 0.566589 1445640247 0.582031 -0.293152 0.504150 0.566589 1445640247 0.582031 -0.293152 0.504150 0.566589 1445640247 0.582031 -0.293152 0.504150 0.566589 1445640247 0.583557 -0.275940 0.504028 0.573730 1445640247 0.583557 -0.275940 0.504028 0.573730 1445640247 0.583557 -0.275940 0.504028 0.573730 1445640247 0.583557 -0.275940 0.504028 0.573730 1445640247 0.583557 -0.275940 0.504028 0.573730 1445640247 0.583557 -0.275940 0.504028 0.573730 1445640247 0.578857 -0.271545 0.497314 0.586365 1445640247 0.578857 -0.271545 0.497314 0.586365 1445640247 0.578857 -0.271545 0.497314 0.586365 1445640247 0.578857 -0.271545 0.497314 0.586365 1445640247 0.578857 -0.271545 0.497314 0.586365 1445640247 0.578857 -0.271545 0.497314 0.586365 1445640247 0.572754 -0.274109 0.494751 0.593262 1445640247 0.572754 -0.274109 0.494751 0.593262 1445640247 0.572754 -0.274109 0.494751 0.593262 1445640247 0.572754 -0.274109 0.494751 0.593262 1445640247 0.572754 -0.274109 0.494751 0.593262 1445640247 0.573059 -0.278015 0.495667 0.590393 1445640247 0.573059 -0.278015 0.495667 0.590393 1445640247 0.573059 -0.278015 0.495667 0.590393 1445640247 0.573059 -0.278015 0.495667 0.590393 1445640247 0.573059 -0.278015 0.495667 0.590393 1445640247 0.573059 -0.278015 0.495667 0.590393 1445640247 0.585999 -0.276123 0.500671 0.574097 1445640247 0.585999 -0.276123 0.500671 0.574097 1445640247 0.585999 -0.276123 0.500671 0.574097 1445640247 0.585999 -0.276123 0.500671 0.574097 1445640247 0.585999 -0.276123 0.500671 0.574097 1445640247 0.585999 -0.276123 0.500671 0.574097 1445640247 0.604431 -0.268005 0.506287 0.553528 1445640247 0.604431 -0.268005 0.506287 0.553528 1445640247 0.604431 -0.268005 0.506287 0.553528 1445640247 0.604431 -0.268005 0.506287 0.553528 1445640247 0.604431 -0.268005 0.506287 0.553528 1445640247 0.604431 -0.268005 0.506287 0.553528 1445640247 0.619751 -0.258850 0.511536 0.535828 1445640247 0.619751 -0.258850 0.511536 0.535828 1445640247 0.619751 -0.258850 0.511536 0.535828 1445640247 0.619751 -0.258850 0.511536 0.535828 1445640247 0.619751 -0.258850 0.511536 0.535828 1445640247 0.628662 -0.255493 0.516541 0.522095 1445640247 0.628662 -0.255493 0.516541 0.522095 1445640247 0.628662 -0.255493 0.516541 0.522095 1445640247 0.628662 -0.255493 0.516541 0.522095 1445640247 0.628662 -0.255493 0.516541 0.522095 1445640247 0.628662 -0.255493 0.516541 0.522095 1445640247 0.625732 -0.268799 0.513123 0.522400 1445640247 0.625732 -0.268799 0.513123 0.522400 1445640247 0.625732 -0.268799 0.513123 0.522400 1445640247 0.625732 -0.268799 0.513123 0.522400 1445640247 0.625732 -0.268799 0.513123 0.522400 1445640247 0.625732 -0.268799 0.513123 0.522400 1445640247 0.612854 -0.289490 0.506226 0.533142 1445640247 0.612854 -0.289490 0.506226 0.533142 1445640247 0.612854 -0.289490 0.506226 0.533142 1445640247 0.612854 -0.289490 0.506226 0.533142 1445640247 0.612854 -0.289490 0.506226 0.533142 1445640247 0.612854 -0.289490 0.506226 0.533142 1445640247 0.600220 -0.291016 0.502686 0.549805 1445640247 0.600220 -0.291016 0.502686 0.549805 1445640247 0.600220 -0.291016 0.502686 0.549805 1445640247 0.600220 -0.291016 0.502686 0.549805 1445640247 0.600220 -0.291016 0.502686 0.549805 1445640247 0.600220 -0.291016 0.502686 0.549805 1445640247 0.600220 -0.291016 0.502686 0.549805 1445640247 0.597900 -0.282043 0.500671 0.558777 1445640247 0.597900 -0.282043 0.500671 0.558777 1445640247 0.597900 -0.282043 0.500671 0.558777 1445640247 0.597900 -0.282043 0.500671 0.558777 1445640247 0.597900 -0.282043 0.500671 0.558777 1445640247 0.597656 -0.273315 0.502441 0.561768 1445640248 0.597656 -0.273315 0.502441 0.561768 1445640248 0.597656 -0.273315 0.502441 0.561768 1445640248 0.597656 -0.273315 0.502441 0.561768 1445640248 0.597656 -0.273315 0.502441 0.561768 1445640248 0.597656 -0.273315 0.502441 0.561768 1445640248 0.597656 -0.273315 0.502441 0.561768 1445640248 0.591125 -0.272461 0.503601 0.568054 1445640248 0.591125 -0.272461 0.503601 0.568054 1445640248 0.591125 -0.272461 0.503601 0.568054 1445640248 0.591125 -0.272461 0.503601 0.568054 1445640248 0.591125 -0.272461 0.503601 0.568054 1445640248 0.591125 -0.272461 0.503601 0.568054 1445640248 0.580261 -0.278687 0.501282 0.578186 1445640248 0.580261 -0.278687 0.501282 0.578186 1445640248 0.580261 -0.278687 0.501282 0.578186 1445640248 0.580261 -0.278687 0.501282 0.578186 1445640248 0.580261 -0.278687 0.501282 0.578186 1445640248 0.580261 -0.278687 0.501282 0.578186 1445640248 0.574524 -0.284607 0.501038 0.581177 1445640248 0.574524 -0.284607 0.501038 0.581177 1445640248 0.574524 -0.284607 0.501038 0.581177 1445640248 0.574524 -0.284607 0.501038 0.581177 1445640248 0.574524 -0.284607 0.501038 0.581177 1445640248 0.574524 -0.284607 0.501038 0.581177 1445640248 0.577209 -0.285400 0.504150 0.575378 1445640248 0.577209 -0.285400 0.504150 0.575378 1445640248 0.577209 -0.285400 0.504150 0.575378 1445640248 0.577209 -0.285400 0.504150 0.575378 1445640248 0.577209 -0.285400 0.504150 0.575378 1445640248 0.577209 -0.285400 0.504150 0.575378 1445640248 0.584351 -0.284729 0.507568 0.565430 1445640248 0.584351 -0.284729 0.507568 0.565430 1445640248 0.584351 -0.284729 0.507568 0.565430 1445640248 0.584351 -0.284729 0.507568 0.565430 1445640248 0.584351 -0.284729 0.507568 0.565430 1445640248 0.584351 -0.284729 0.507568 0.565430 1445640248 0.589050 -0.285217 0.509216 0.558899 1445640248 0.589050 -0.285217 0.509216 0.558899 1445640248 0.589050 -0.285217 0.509216 0.558899 1445640248 0.589050 -0.285217 0.509216 0.558899 1445640248 0.589050 -0.285217 0.509216 0.558899 1445640248 0.595215 -0.281616 0.512085 0.551453 1445640248 0.595215 -0.281616 0.512085 0.551453 1445640248 0.595215 -0.281616 0.512085 0.551453 1445640248 0.595215 -0.281616 0.512085 0.551453 1445640248 0.595215 -0.281616 0.512085 0.551453 1445640248 0.595215 -0.281616 0.512085 0.551453 1445640248 0.601807 -0.276611 0.515198 0.543884 1445640248 0.601807 -0.276611 0.515198 0.543884 1445640248 0.601807 -0.276611 0.515198 0.543884 1445640248 0.601807 -0.276611 0.515198 0.543884 1445640248 0.601807 -0.276611 0.515198 0.543884 1445640248 0.601807 -0.276611 0.515198 0.543884 1445640248 0.599731 -0.279541 0.513733 0.546021 1445640248 0.599731 -0.279541 0.513733 0.546021 1445640248 0.599731 -0.279541 0.513733 0.546021 1445640248 0.599731 -0.279541 0.513733 0.546021 1445640248 0.599731 -0.279541 0.513733 0.546021 1445640248 0.599731 -0.279541 0.513733 0.546021 1445640248 0.591431 -0.290039 0.507202 0.555603 1445640248 0.591431 -0.290039 0.507202 0.555603 1445640248 0.591431 -0.290039 0.507202 0.555603 1445640248 0.591431 -0.290039 0.507202 0.555603 1445640248 0.591431 -0.290039 0.507202 0.555603 1445640248 0.591431 -0.290039 0.507202 0.555603 1445640248 0.591431 -0.290039 0.507202 0.555603 1445640248 0.586243 -0.290710 0.501831 0.565552 1445640248 0.586243 -0.290710 0.501831 0.565552 1445640248 0.586243 -0.290710 0.501831 0.565552 1445640248 0.586243 -0.290710 0.501831 0.565552 1445640248 0.586243 -0.290710 0.501831 0.565552 1445640248 0.592590 -0.274170 0.503784 0.565491 1445640248 0.592590 -0.274170 0.503784 0.565491 1445640248 0.592590 -0.274170 0.503784 0.565491 1445640248 0.592590 -0.274170 0.503784 0.565491 1445640248 0.592590 -0.274170 0.503784 0.565491 1445640248 0.592590 -0.274170 0.503784 0.565491 1445640248 0.600647 -0.260315 0.505066 0.562439 1445640248 0.600647 -0.260315 0.505066 0.562439 1445640248 0.600647 -0.260315 0.505066 0.562439 1445640248 0.600647 -0.260315 0.505066 0.562439 1445640248 0.600647 -0.260315 0.505066 0.562439 1445640248 0.600647 -0.260315 0.505066 0.562439 1445640248 0.599060 -0.256897 0.505066 0.565613 1445640248 0.599060 -0.256897 0.505066 0.565613 1445640248 0.599060 -0.256897 0.505066 0.565613 1445640248 0.599060 -0.256897 0.505066 0.565613 1445640248 0.599060 -0.256897 0.505066 0.565613 1445640248 0.599060 -0.256897 0.505066 0.565613 1445640248 0.594727 -0.259399 0.505188 0.568909 1445640248 0.594727 -0.259399 0.505188 0.568909 1445640248 0.594727 -0.259399 0.505188 0.568909 1445640248 0.594727 -0.259399 0.505188 0.568909 1445640248 0.594727 -0.259399 0.505188 0.568909 1445640248 0.594727 -0.259399 0.505188 0.568909 1445640248 0.594727 -0.259399 0.505188 0.568909 1445640248 0.593445 -0.263428 0.504883 0.568726 1445640248 0.593445 -0.263428 0.504883 0.568726 1445640248 0.593445 -0.263428 0.504883 0.568726 1445640248 0.593445 -0.263428 0.504883 0.568726 1445640248 0.593445 -0.263428 0.504883 0.568726 1445640248 0.595276 -0.267456 0.507019 0.563049 1445640248 0.595276 -0.267456 0.507019 0.563049 1445640248 0.595276 -0.267456 0.507019 0.563049 1445640248 0.595276 -0.267456 0.507019 0.563049 1445640248 0.595276 -0.267456 0.507019 0.563049 1445640248 0.595276 -0.267456 0.507019 0.563049 1445640248 0.595276 -0.267456 0.507019 0.563049 1445640248 0.603455 -0.266357 0.511963 0.550171 1445640249 0.603455 -0.266357 0.511963 0.550171 1445640249 0.603455 -0.266357 0.511963 0.550171 1445640249 0.603455 -0.266357 0.511963 0.550171 1445640249 0.603455 -0.266357 0.511963 0.550171 1445640249 0.603455 -0.266357 0.511963 0.550171 1445640249 0.612549 -0.260986 0.517151 0.537720 1445640249 0.612549 -0.260986 0.517151 0.537720 1445640249 0.612549 -0.260986 0.517151 0.537720 1445640249 0.612549 -0.260986 0.517151 0.537720 1445640249 0.612549 -0.260986 0.517151 0.537720 1445640249 0.617493 -0.255859 0.523865 0.527954 1445640249 0.617493 -0.255859 0.523865 0.527954 1445640249 0.617493 -0.255859 0.523865 0.527954 1445640249 0.617493 -0.255859 0.523865 0.527954 1445640249 0.617493 -0.255859 0.523865 0.527954 1445640249 0.617493 -0.255859 0.523865 0.527954 1445640249 0.617371 -0.257446 0.525635 0.525574 1445640249 0.617371 -0.257446 0.525635 0.525574 1445640249 0.617371 -0.257446 0.525635 0.525574 1445640249 0.617371 -0.257446 0.525635 0.525574 1445640249 0.617371 -0.257446 0.525635 0.525574 1445640249 0.617371 -0.257446 0.525635 0.525574 1445640249 0.609131 -0.269714 0.523315 0.531311 1445640249 0.609131 -0.269714 0.523315 0.531311 1445640249 0.609131 -0.269714 0.523315 0.531311 1445640249 0.609131 -0.269714 0.523315 0.531311 1445640249 0.609131 -0.269714 0.523315 0.531311 1445640249 0.609131 -0.269714 0.523315 0.531311 1445640249 0.596924 -0.279663 0.518127 0.544922 1445640249 0.596924 -0.279663 0.518127 0.544922 1445640249 0.596924 -0.279663 0.518127 0.544922 1445640249 0.596924 -0.279663 0.518127 0.544922 1445640249 0.596924 -0.279663 0.518127 0.544922 1445640249 0.596924 -0.279663 0.518127 0.544922 1445640249 0.598328 -0.265686 0.520996 0.547607 1445640249 0.598328 -0.265686 0.520996 0.547607 1445640249 0.598328 -0.265686 0.520996 0.547607 1445640249 0.598328 -0.265686 0.520996 0.547607 1445640249 0.598328 -0.265686 0.520996 0.547607 1445640249 0.598328 -0.265686 0.520996 0.547607 1445640249 0.609009 -0.248779 0.520142 0.544617 1445640249 0.609009 -0.248779 0.520142 0.544617 1445640249 0.609009 -0.248779 0.520142 0.544617 1445640249 0.609009 -0.248779 0.520142 0.544617 1445640249 0.609009 -0.248779 0.520142 0.544617 1445640249 0.613342 -0.244141 0.517334 0.544495 1445640249 0.613342 -0.244141 0.517334 0.544495 1445640249 0.613342 -0.244141 0.517334 0.544495 1445640249 0.613342 -0.244141 0.517334 0.544495 1445640249 0.613342 -0.244141 0.517334 0.544495 1445640249 0.613342 -0.244141 0.517334 0.544495 1445640249 0.610413 -0.246338 0.518005 0.546143 1445640249 0.610413 -0.246338 0.518005 0.546143 1445640249 0.610413 -0.246338 0.518005 0.546143 1445640249 0.610413 -0.246338 0.518005 0.546143 1445640249 0.610413 -0.246338 0.518005 0.546143 1445640249 0.610413 -0.246338 0.518005 0.546143 1445640249 0.610413 -0.246338 0.518005 0.546143 1445640249 0.608215 -0.252930 0.516968 0.546570 1445640249 0.608215 -0.252930 0.516968 0.546570 1445640249 0.608215 -0.252930 0.516968 0.546570 1445640249 0.608215 -0.252930 0.516968 0.546570 1445640249 0.608215 -0.252930 0.516968 0.546570 1445640249 0.608215 -0.252930 0.516968 0.546570 1445640249 0.609253 -0.261963 0.515381 0.542603 1445640249 0.609253 -0.261963 0.515381 0.542603 1445640249 0.609253 -0.261963 0.515381 0.542603 1445640249 0.609253 -0.261963 0.515381 0.542603 1445640249 0.609253 -0.261963 0.515381 0.542603 1445640249 0.609253 -0.261963 0.515381 0.542603 1445640249 0.615723 -0.266052 0.519958 0.528809 1445640249 0.615723 -0.266052 0.519958 0.528809 1445640249 0.615723 -0.266052 0.519958 0.528809 1445640249 0.615723 -0.266052 0.519958 0.528809 1445640249 0.615723 -0.266052 0.519958 0.528809 1445640249 0.615723 -0.266052 0.519958 0.528809 1445640249 0.622131 -0.267334 0.522888 0.517700 1445640249 0.622131 -0.267334 0.522888 0.517700 1445640249 0.622131 -0.267334 0.522888 0.517700 1445640249 0.622131 -0.267334 0.522888 0.517700 1445640249 0.622131 -0.267334 0.522888 0.517700 1445640249 0.622131 -0.267334 0.522888 0.517700 1445640249 0.624268 -0.270325 0.523376 0.513000 1445640249 0.624268 -0.270325 0.523376 0.513000 1445640249 0.624268 -0.270325 0.523376 0.513000 1445640249 0.624268 -0.270325 0.523376 0.513000 1445640249 0.624268 -0.270325 0.523376 0.513000 1445640249 0.624268 -0.270325 0.523376 0.513000 1445640249 0.624329 -0.271790 0.523376 0.512207 1445640249 0.624329 -0.271790 0.523376 0.512207 1445640249 0.624329 -0.271790 0.523376 0.512207 1445640249 0.624329 -0.271790 0.523376 0.512207 1445640249 0.624329 -0.271790 0.523376 0.512207 1445640249 0.624329 -0.271790 0.523376 0.512207 1445640249 0.624329 -0.271790 0.523376 0.512207 1445640249 0.618225 -0.280090 0.517090 0.521362 1445640249 0.618225 -0.280090 0.517090 0.521362 1445640249 0.618225 -0.280090 0.517090 0.521362 1445640249 0.618225 -0.280090 0.517090 0.521362 1445640249 0.618225 -0.280090 0.517090 0.521362 1445640249 0.618225 -0.280090 0.517090 0.521362 1445640249 0.599792 -0.301758 0.504456 0.542786 1445640249 0.599792 -0.301758 0.504456 0.542786 1445640249 0.599792 -0.301758 0.504456 0.542786 1445640249 0.599792 -0.301758 0.504456 0.542786 1445640249 0.599792 -0.301758 0.504456 0.542786 1445640249 0.599792 -0.301758 0.504456 0.542786 1445640249 0.599792 -0.301758 0.504456 0.542786 1445640249 0.577637 -0.313110 0.495972 0.567627 1445640249 0.577637 -0.313110 0.495972 0.567627 1445640250 0.577637 -0.313110 0.495972 0.567627 1445640250 0.577637 -0.313110 0.495972 0.567627 1445640250 0.577637 -0.313110 0.495972 0.567627 1445640250 0.577637 -0.313110 0.495972 0.567627 1445640250 0.568420 -0.303711 0.496338 0.581604 1445640250 0.568420 -0.303711 0.496338 0.581604 1445640250 0.568420 -0.303711 0.496338 0.581604 1445640250 0.568420 -0.303711 0.496338 0.581604 1445640250 0.568420 -0.303711 0.496338 0.581604 1445640250 0.568420 -0.303711 0.496338 0.581604 1445640250 0.573303 -0.284729 0.501160 0.582275 1445640250 0.573303 -0.284729 0.501160 0.582275 1445640250 0.573303 -0.284729 0.501160 0.582275 1445640250 0.573303 -0.284729 0.501160 0.582275 1445640250 0.573303 -0.284729 0.501160 0.582275 1445640250 0.573303 -0.284729 0.501160 0.582275 1445640250 0.573303 -0.284729 0.501160 0.582275 1445640250 0.578247 -0.269287 0.507263 0.579407 1445640250 0.578247 -0.269287 0.507263 0.579407 1445640250 0.578247 -0.269287 0.507263 0.579407 1445640250 0.578247 -0.269287 0.507263 0.579407 1445640250 0.578247 -0.269287 0.507263 0.579407 1445640250 0.579651 -0.263367 0.514893 0.573914 1445640250 0.579651 -0.263367 0.514893 0.573914 1445640250 0.579651 -0.263367 0.514893 0.573914 1445640250 0.579651 -0.263367 0.514893 0.573914 1445640250 0.579651 -0.263367 0.514893 0.573914 1445640250 0.579651 -0.263367 0.514893 0.573914 1445640250 0.581421 -0.267700 0.517639 0.567627 1445640250 0.581421 -0.267700 0.517639 0.567627 1445640250 0.581421 -0.267700 0.517639 0.567627 1445640250 0.581421 -0.267700 0.517639 0.567627 1445640250 0.581421 -0.267700 0.517639 0.567627 1445640250 0.581421 -0.267700 0.517639 0.567627 1445640250 0.581421 -0.267700 0.517639 0.567627 1445640250 0.586914 -0.274292 0.520203 0.556458 1445640250 0.586914 -0.274292 0.520203 0.556458 1445640250 0.586914 -0.274292 0.520203 0.556458 1445640250 0.586914 -0.274292 0.520203 0.556458 1445640250 0.586914 -0.274292 0.520203 0.556458 1445640250 0.586914 -0.274292 0.520203 0.556458 1445640250 0.596008 -0.277344 0.526794 0.538757 1445640250 0.596008 -0.277344 0.526794 0.538757 1445640250 0.596008 -0.277344 0.526794 0.538757 1445640250 0.596008 -0.277344 0.526794 0.538757 1445640250 0.596008 -0.277344 0.526794 0.538757 1445640250 0.609375 -0.274780 0.531616 0.520020 1445640250 0.609375 -0.274780 0.531616 0.520020 1445640250 0.609375 -0.274780 0.531616 0.520020 1445640250 0.609375 -0.274780 0.531616 0.520020 1445640250 0.609375 -0.274780 0.531616 0.520020 1445640250 0.609375 -0.274780 0.531616 0.520020 1445640250 0.623718 -0.264893 0.534607 0.504944 1445640250 0.623718 -0.264893 0.534607 0.504944 1445640250 0.623718 -0.264893 0.534607 0.504944 1445640250 0.623718 -0.264893 0.534607 0.504944 1445640250 0.623718 -0.264893 0.534607 0.504944 1445640250 0.623718 -0.264893 0.534607 0.504944 1445640250 0.633301 -0.255066 0.537109 0.495239 1445640250 0.633301 -0.255066 0.537109 0.495239 1445640250 0.633301 -0.255066 0.537109 0.495239 1445640250 0.633301 -0.255066 0.537109 0.495239 1445640250 0.633301 -0.255066 0.537109 0.495239 1445640250 0.633301 -0.255066 0.537109 0.495239 1445640250 0.633423 -0.255920 0.532654 0.499390 1445640250 0.633423 -0.255920 0.532654 0.499390 1445640250 0.633423 -0.255920 0.532654 0.499390 1445640250 0.633423 -0.255920 0.532654 0.499390 1445640250 0.633423 -0.255920 0.532654 0.499390 1445640250 0.633423 -0.255920 0.532654 0.499390 1445640250 0.624329 -0.267639 0.524719 0.512939 1445640250 0.624329 -0.267639 0.524719 0.512939 1445640250 0.624329 -0.267639 0.524719 0.512939 1445640250 0.624329 -0.267639 0.524719 0.512939 1445640250 0.624329 -0.267639 0.524719 0.512939 1445640250 0.624329 -0.267639 0.524719 0.512939 1445640250 0.611694 -0.269470 0.520386 0.531372 1445640250 0.611694 -0.269470 0.520386 0.531372 1445640250 0.611694 -0.269470 0.520386 0.531372 1445640250 0.611694 -0.269470 0.520386 0.531372 1445640250 0.611694 -0.269470 0.520386 0.531372 1445640250 0.611694 -0.269470 0.520386 0.531372 1445640250 0.611694 -0.269470 0.520386 0.531372 1445640250 0.610229 -0.256653 0.518494 0.541138 1445640250 0.610229 -0.256653 0.518494 0.541138 1445640250 0.610229 -0.256653 0.518494 0.541138 1445640250 0.610229 -0.256653 0.518494 0.541138 1445640250 0.610229 -0.256653 0.518494 0.541138 1445640250 0.612732 -0.242676 0.517212 0.546021 1445640250 0.612732 -0.242676 0.517212 0.546021 1445640250 0.612732 -0.242676 0.517212 0.546021 1445640250 0.612732 -0.242676 0.517212 0.546021 1445640250 0.612732 -0.242676 0.517212 0.546021 1445640250 0.612732 -0.242676 0.517212 0.546021 1445640250 0.605042 -0.238342 0.518250 0.555359 1445640250 0.605042 -0.238342 0.518250 0.555359 1445640250 0.605042 -0.238342 0.518250 0.555359 1445640250 0.594482 -0.242676 0.521179 0.562134 1445640250 0.594482 -0.242676 0.521179 0.562134 1445640250 0.594482 -0.242676 0.521179 0.562134 1445640250 0.594482 -0.242676 0.521179 0.562134 1445640250 0.594482 -0.242676 0.521179 0.562134 1445640250 0.587097 -0.252930 0.521790 0.564758 1445640250 0.587097 -0.252930 0.521790 0.564758 1445640250 0.587097 -0.252930 0.521790 0.564758 1445640251 0.587097 -0.252930 0.521790 0.564758 1445640251 0.587097 -0.252930 0.521790 0.564758 1445640251 0.587097 -0.252930 0.521790 0.564758 1445640251 0.584167 -0.262451 0.524841 0.560669 1445640251 0.584167 -0.262451 0.524841 0.560669 1445640251 0.584167 -0.262451 0.524841 0.560669 1445640251 0.584167 -0.262451 0.524841 0.560669 1445640251 0.584167 -0.262451 0.524841 0.560669 1445640251 0.584167 -0.262451 0.524841 0.560669 1445640251 0.586304 -0.266479 0.529297 0.552307 1445640251 0.586304 -0.266479 0.529297 0.552307 1445640251 0.586304 -0.266479 0.529297 0.552307 1445640251 0.586304 -0.266479 0.529297 0.552307 1445640251 0.586304 -0.266479 0.529297 0.552307 1445640251 0.586304 -0.266479 0.529297 0.552307 1445640251 0.586304 -0.266479 0.529297 0.552307 1445640251 0.591675 -0.268127 0.533508 0.541565 1445640251 0.591675 -0.268127 0.533508 0.541565 1445640251 0.591675 -0.268127 0.533508 0.541565 1445640251 0.591675 -0.268127 0.533508 0.541565 1445640251 0.591675 -0.268127 0.533508 0.541565 1445640251 0.596497 -0.266541 0.537842 0.532715 1445640251 0.596497 -0.266541 0.537842 0.532715 1445640251 0.596497 -0.266541 0.537842 0.532715 1445640251 0.596497 -0.266541 0.537842 0.532715 1445640251 0.596497 -0.266541 0.537842 0.532715 1445640251 0.596497 -0.266541 0.537842 0.532715 1445640251 0.596741 -0.270874 0.534607 0.533447 1445640251 0.596741 -0.270874 0.534607 0.533447 1445640251 0.596741 -0.270874 0.534607 0.533447 1445640251 0.596741 -0.270874 0.534607 0.533447 1445640251 0.596741 -0.270874 0.534607 0.533447 1445640251 0.596741 -0.270874 0.534607 0.533447 1445640251 0.596741 -0.270874 0.534607 0.533447 1445640251 0.601135 -0.277100 0.529846 0.530090 1445640251 0.601135 -0.277100 0.529846 0.530090 1445640251 0.601135 -0.277100 0.529846 0.530090 1445640251 0.601135 -0.277100 0.529846 0.530090 1445640251 0.601135 -0.277100 0.529846 0.530090 1445640251 0.601135 -0.277100 0.529846 0.530090 1445640251 0.602173 -0.282410 0.528381 0.527649 1445640251 0.602173 -0.282410 0.528381 0.527649 1445640251 0.602173 -0.282410 0.528381 0.527649 1445640251 0.602173 -0.282410 0.528381 0.527649 1445640251 0.602173 -0.282410 0.528381 0.527649 1445640251 0.602173 -0.282410 0.528381 0.527649 1445640251 0.602173 -0.282410 0.528381 0.527649 1445640251 0.604431 -0.278320 0.526245 0.529297 1445640251 0.604431 -0.278320 0.526245 0.529297 1445640251 0.604431 -0.278320 0.526245 0.529297 1445640251 0.604431 -0.278320 0.526245 0.529297 1445640251 0.604431 -0.278320 0.526245 0.529297 1445640251 0.612732 -0.268311 0.524658 0.526489 1445640251 0.612732 -0.268311 0.524658 0.526489 1445640251 0.612732 -0.268311 0.524658 0.526489 1445640251 0.612732 -0.268311 0.524658 0.526489 1445640251 0.612732 -0.268311 0.524658 0.526489 1445640251 0.612732 -0.268311 0.524658 0.526489 1445640251 0.617676 -0.260437 0.524902 0.524475 1445640251 0.617676 -0.260437 0.524902 0.524475 1445640251 0.617676 -0.260437 0.524902 0.524475 1445640251 0.617676 -0.260437 0.524902 0.524475 1445640251 0.617676 -0.260437 0.524902 0.524475 1445640251 0.617676 -0.260437 0.524902 0.524475 1445640251 0.613403 -0.256775 0.528931 0.527222 1445640251 0.613403 -0.256775 0.528931 0.527222 1445640251 0.613403 -0.256775 0.528931 0.527222 1445640251 0.613403 -0.256775 0.528931 0.527222 1445640251 0.613403 -0.256775 0.528931 0.527222 1445640251 0.613403 -0.256775 0.528931 0.527222 1445640251 0.604065 -0.259583 0.531250 0.534241 1445640251 0.604065 -0.259583 0.531250 0.534241 1445640251 0.604065 -0.259583 0.531250 0.534241 1445640251 0.604065 -0.259583 0.531250 0.534241 1445640251 0.604065 -0.259583 0.531250 0.534241 1445640251 0.604065 -0.259583 0.531250 0.534241 1445640251 0.598022 -0.262878 0.534119 0.536560 1445640251 0.598022 -0.262878 0.534119 0.536560 1445640251 0.598022 -0.262878 0.534119 0.536560 1445640251 0.598022 -0.262878 0.534119 0.536560 1445640251 0.598022 -0.262878 0.534119 0.536560 1445640251 0.598022 -0.262878 0.534119 0.536560 1445640251 0.594543 -0.259338 0.540710 0.535522 1445640251 0.594543 -0.259338 0.540710 0.535522 1445640251 0.594543 -0.259338 0.540710 0.535522 1445640251 0.594543 -0.259338 0.540710 0.535522 1445640251 0.594543 -0.259338 0.540710 0.535522 1445640251 0.594543 -0.259338 0.540710 0.535522 1445640251 0.596191 -0.246887 0.548889 0.531250 1445640251 0.596191 -0.246887 0.548889 0.531250 1445640251 0.596191 -0.246887 0.548889 0.531250 1445640251 0.596191 -0.246887 0.548889 0.531250 1445640251 0.596191 -0.246887 0.548889 0.531250 1445640251 0.596191 -0.246887 0.548889 0.531250 1445640251 0.605225 -0.230835 0.554626 0.522217 1445640251 0.605225 -0.230835 0.554626 0.522217 1445640251 0.605225 -0.230835 0.554626 0.522217 1445640251 0.605225 -0.230835 0.554626 0.522217 1445640251 0.605225 -0.230835 0.554626 0.522217 1445640251 0.605225 -0.230835 0.554626 0.522217 1445640251 0.617126 -0.217590 0.557434 0.510864 1445640251 0.617126 -0.217590 0.557434 0.510864 1445640251 0.617126 -0.217590 0.557434 0.510864 1445640251 0.617126 -0.217590 0.557434 0.510864 1445640251 0.617126 -0.217590 0.557434 0.510864 1445640251 0.617126 -0.217590 0.557434 0.510864 1445640251 0.625916 -0.215332 0.554749 0.504028 1445640251 
0.761841 -0.413391 -0.035950 0.497314 1445640253 0.761841 -0.413391 -0.035950 0.497314 1445640253 0.761841 -0.413391 -0.035950 0.497314 1445640253 0.761841 -0.413391 -0.035950 0.497314 1445640253 0.739380 -0.511902 -0.151001 0.410400 1445640253 0.739380 -0.511902 -0.151001 0.410400 1445640253 0.739380 -0.511902 -0.151001 0.410400 1445640253 0.739380 -0.511902 -0.151001 0.410400 1445640253 0.767883 -0.530701 -0.148804 0.326416 1445640253 0.767883 -0.530701 -0.148804 0.326416 1445640253 0.767883 -0.530701 -0.148804 0.326416 1445640253 0.767883 -0.530701 -0.148804 0.326416 1445640253 0.767883 -0.530701 -0.148804 0.326416 1445640253 0.767883 -0.530701 -0.148804 0.326416 1445640253 0.822388 -0.482483 -0.083618 0.289551 1445640253 0.822388 -0.482483 -0.083618 0.289551 1445640253 0.822388 -0.482483 -0.083618 0.289551 1445640253 0.822388 -0.482483 -0.083618 0.289551 1445640253 0.822388 -0.482483 -0.083618 0.289551 1445640253 0.822388 -0.482483 -0.083618 0.289551 1445640253 0.822388 -0.482483 -0.083618 0.289551 1445640253 0.875061 -0.399597 0.039795 0.270203 1445640253 0.875061 -0.399597 0.039795 0.270203 1445640253 0.875061 -0.399597 0.039795 0.270203 1445640253 0.875061 -0.399597 0.039795 0.270203 1445640253 0.875061 -0.399597 0.039795 0.270203 1445640253 0.875061 -0.399597 0.039795 0.270203 1445640254 0.875061 -0.399597 0.039795 0.270203 1445640254 0.886414 -0.331543 0.144653 0.288818 1445640254 0.886414 -0.331543 0.144653 0.288818 1445640254 0.886414 -0.331543 0.144653 0.288818 1445640254 0.886414 -0.331543 0.144653 0.288818 1445640254 0.886414 -0.331543 0.144653 0.288818 1445640254 0.904114 -0.252441 0.213501 0.270508 1445640254 0.904114 -0.252441 0.213501 0.270508 1445640254 0.904114 -0.252441 0.213501 0.270508 1445640254 0.904114 -0.252441 0.213501 0.270508 1445640254 0.904114 -0.252441 0.213501 0.270508 1445640254 0.904114 -0.252441 0.213501 0.270508 1445640254 0.904114 -0.252441 0.213501 0.270508 1445640254 0.890686 -0.012024 0.365845 0.269409 1445640254 0.890686 -0.012024 0.365845 0.269409 1445640254 0.890686 -0.012024 0.365845 0.269409 1445640254 0.890686 -0.012024 0.365845 0.269409 1445640254 0.890686 -0.012024 0.365845 0.269409 1445640254 0.879028 -0.010193 0.353882 0.319275 1445640254 0.879028 -0.010193 0.353882 0.319275 1445640254 0.879028 -0.010193 0.353882 0.319275 1445640254 0.879028 -0.010193 0.353882 0.319275 1445640254 0.879028 -0.010193 0.353882 0.319275 1445640254 0.879028 -0.010193 0.353882 0.319275 1445640254 0.879028 -0.010193 0.353882 0.319275 1445640254 0.883667 -0.184570 0.202637 0.379395 1445640254 0.883667 -0.184570 0.202637 0.379395 1445640254 0.883667 -0.184570 0.202637 0.379395 1445640254 0.883667 -0.184570 0.202637 0.379395 1445640254 0.883667 -0.184570 0.202637 0.379395 1445640254 0.883667 -0.184570 0.202637 0.379395 1445640254 0.876099 -0.319519 0.038086 0.359009 1445640254 0.876099 -0.319519 0.038086 0.359009 1445640254 0.876099 -0.319519 0.038086 0.359009 1445640254 0.876099 -0.319519 0.038086 0.359009 1445640254 0.876099 -0.319519 0.038086 0.359009 1445640254 0.876099 -0.319519 0.038086 0.359009 1445640254 0.876099 -0.319519 0.038086 0.359009 1445640254 0.855835 -0.410767 -0.089783 0.301208 1445640254 0.855835 -0.410767 -0.089783 0.301208 1445640254 0.855835 -0.410767 -0.089783 0.301208 1445640254 0.855835 -0.410767 -0.089783 0.301208 1445640254 0.855835 -0.410767 -0.089783 0.301208 1445640254 0.855835 -0.410767 -0.089783 0.301208 1445640254 0.833252 -0.477966 -0.151733 0.232910 1445640254 0.833252 -0.477966 -0.151733 0.232910 1445640254 0.833252 -0.477966 -0.151733 0.232910 1445640254 0.833252 -0.477966 -0.151733 0.232910 1445640254 0.833252 -0.477966 -0.151733 0.232910 1445640254 0.841492 -0.470520 -0.179688 0.195618 1445640254 0.841492 -0.470520 -0.179688 0.195618 1445640254 0.841492 -0.470520 -0.179688 0.195618 1445640254 0.841492 -0.470520 -0.179688 0.195618 1445640254 0.841492 -0.470520 -0.179688 0.195618 1445640254 0.870605 -0.420898 -0.168396 0.191162 1445640254 0.870605 -0.420898 -0.168396 0.191162 1445640254 0.870605 -0.420898 -0.168396 0.191162 1445640254 0.870605 -0.420898 -0.168396 0.191162 1445640254 0.870605 -0.420898 -0.168396 0.191162 1445640254 0.870605 -0.420898 -0.168396 0.191162 1445640254 0.907166 -0.372253 -0.068115 0.183777 1445640254 0.907166 -0.372253 -0.068115 0.183777 1445640254 0.907166 -0.372253 -0.068115 0.183777 1445640254 0.907166 -0.372253 -0.068115 0.183777 1445640254 0.907166 -0.372253 -0.068115 0.183777 1445640254 0.907166 -0.372253 -0.068115 0.183777 1445640254 0.923401 -0.326965 0.097046 0.175964 1445640254 0.923401 -0.326965 0.097046 0.175964 1445640254 0.923401 -0.326965 0.097046 0.175964 1445640254 0.923401 -0.326965 0.097046 0.175964 1445640254 0.923401 -0.326965 0.097046 0.175964 1445640254 0.923401 -0.326965 0.097046 0.175964 1445640254 0.923401 -0.326965 0.097046 0.175964 1445640254 0.913696 -0.327515 0.150269 0.187744 1445640254 0.913696 -0.327515 0.150269 0.187744 1445640254 0.913696 -0.327515 0.150269 0.187744 1445640254 0.913696 -0.327515 0.150269 0.187744 1445640254 0.913696 -0.327515 0.150269 0.187744 1445640254 0.913696 -0.327515 0.150269 0.187744 1445640254 0.915466 -0.184448 0.288147 0.211731 1445640254 0.915466 -0.184448 0.288147 0.211731 1445640254 0.915466 -0.184448 0.288147 0.211731 1445640254 0.915466 -0.184448 0.288147 0.211731 1445640254 0.915466 -0.184448 0.288147 0.211731 1445640254 0.915466 -0.184448 0.288147 0.211731 1445640254 0.902222 -0.088928 0.346802 0.240295 1445640254 0.902222 -0.088928 0.346802 0.240295 1445640254 0.902222 -0.088928 0.346802 0.240295 1445640254 0.902222 -0.088928 0.346802 0.240295 1445640254 0.902222 -0.088928 0.346802 0.240295 1445640254 0.902222 -0.088928 0.346802 0.240295 1445640254 0.902222 -0.088928 0.346802 0.240295 1445640254 0.875977 -0.201660 0.304688 0.314880 1445640254 0.875977 -0.201660 0.304688 0.314880 1445640254 0.875977 -0.201660 0.304688 0.314880 1445640254 0.875977 -0.201660 0.304688 0.314880 1445640254 0.875977 -0.201660 0.304688 0.314880 1445640254 0.875977 -0.201660 0.304688 0.314880 1445640254 0.864014 -0.303650 0.215210 0.339050 1445640254 0.864014 -0.303650 0.215210 0.339050 1445640254 0.864014 -0.303650 0.215210 0.339050 1445640254 0.864014 -0.303650 0.215210 0.339050 1445640254 0.864014 -0.303650 0.215210 0.339050 1445640254 0.864014 -0.303650 0.215210 0.339050 1445640254 0.862732 -0.372681 0.092712 0.328796 1445640254 0.862732 -0.372681 0.092712 0.328796 1445640254 0.862732 -0.372681 0.092712 0.328796 1445640254 0.862732 -0.372681 0.092712 0.328796 1445640254 0.862732 -0.372681 0.092712 0.328796 1445640254 0.862732 -0.372681 0.092712 0.328796 1445640254 0.862732 -0.372681 0.092712 0.328796 1445640255 0.838074 -0.447754 -0.010803 0.311462 1445640255 0.838074 -0.447754 -0.010803 0.311462 1445640255 0.838074 -0.447754 -0.010803 0.311462 1445640255 0.838074 -0.447754 -0.010803 0.311462 1445640255 0.838074 -0.447754 -0.010803 0.311462 1445640255 0.838074 -0.447754 -0.010803 0.311462 1445640255 0.807983 -0.509521 -0.077881 0.285400 1445640255 0.807983 -0.509521 -0.077881 0.285400 1445640255 0.807983 -0.509521 -0.077881 0.285400 1445640255 0.807983 -0.509521 -0.077881 0.285400 1445640255 0.807983 -0.509521 -0.077881 0.285400 1445640255 0.807983 -0.509521 -0.077881 0.285400 1445640255 0.836914 -0.468506 -0.044739 0.279236 1445640255 0.836914 -0.468506 -0.044739 0.279236 1445640255 0.836914 -0.468506 -0.044739 0.279236 1445640255 0.836914 -0.468506 -0.044739 0.279236 1445640255 0.836914 -0.468506 -0.044739 0.279236 1445640255 0.836914 -0.468506 -0.044739 0.279236 1445640255 0.874878 -0.399719 0.052429 0.268311 1445640255 0.874878 -0.399719 0.052429 0.268311 1445640255 0.874878 -0.399719 0.052429 0.268311 1445640255 0.874878 -0.399719 0.052429 0.268311 1445640255 0.874878 -0.399719 0.052429 0.268311 1445640255 0.874878 -0.399719 0.052429 0.268311 1445640255 0.883484 -0.369751 0.117004 0.262573 1445640255 0.883484 -0.369751 0.117004 0.262573 1445640255 0.883484 -0.369751 0.117004 0.262573 1445640255 0.883484 -0.369751 0.117004 0.262573 1445640255 0.883484 -0.369751 0.117004 0.262573 1445640255 0.883484 -0.369751 0.117004 0.262573 1445640255 0.915955 -0.302429 0.140076 0.223389 1445640255 0.915955 -0.302429 0.140076 0.223389 1445640255 0.915955 -0.302429 0.140076 0.223389 1445640255 0.915955 -0.302429 0.140076 0.223389 1445640255 0.915955 -0.302429 0.140076 0.223389 1445640255 0.915955 -0.302429 0.140076 0.223389 1445640255 0.926575 -0.061462 0.289795 0.231567 1445640255 0.926575 -0.061462 0.289795 0.231567 1445640255 0.926575 -0.061462 0.289795 0.231567 1445640255 0.926575 -0.061462 0.289795 0.231567 1445640255 0.926575 -0.061462 0.289795 0.231567 1445640255 0.926575 -0.061462 0.289795 0.231567 1445640255 0.926575 -0.061462 0.289795 0.231567 1445640255 0.907043 0.046265 0.343567 0.238831 1445640255 0.907043 0.046265 0.343567 0.238831 1445640255 0.907043 0.046265 0.343567 0.238831 1445640255 0.907043 0.046265 0.343567 0.238831 1445640255 0.907043 0.046265 0.343567 0.238831 1445640255 0.907043 0.046265 0.343567 0.238831 1445640255 0.893433 -0.109619 0.290649 0.324402 1445640255 0.893433 -0.109619 0.290649 0.324402 1445640255 0.893433 -0.109619 0.290649 0.324402 1445640255 0.893433 -0.109619 0.290649 0.324402 1445640255 0.893433 -0.109619 0.290649 0.324402 1445640255 0.893433 -0.109619 0.290649 0.324402 1445640255 0.877502 -0.284302 0.158752 0.351929 1445640255 0.877502 -0.284302 0.158752 0.351929 1445640255 0.877502 -0.284302 0.158752 0.351929 1445640255 0.877502 -0.284302 0.158752 0.351929 1445640255 0.877502 -0.284302 0.158752 0.351929 1445640255 0.861328 -0.388611 0.031921 0.325623 1445640255 0.861328 -0.388611 0.031921 0.325623 1445640255 0.861328 -0.388611 0.031921 0.325623 1445640255 0.861328 -0.388611 0.031921 0.325623 1445640255 0.861328 -0.388611 0.031921 0.325623 1445640255 0.861328 -0.388611 0.031921 0.325623 1445640255 0.861328 -0.388611 0.031921 0.325623 1445640255 0.843140 -0.462891 -0.040894 0.270508 1445640255 0.843140 -0.462891 -0.040894 0.270508 1445640255 0.843140 -0.462891 -0.040894 0.270508 1445640255 0.843140 -0.462891 -0.040894 0.270508 1445640255 0.843140 -0.462891 -0.040894 0.270508 1445640255 0.843140 -0.462891 -0.040894 0.270508 1445640255 0.839905 -0.491089 -0.051086 0.225159 1445640255 0.839905 -0.491089 -0.051086 0.225159 1445640255 0.839905 -0.491089 -0.051086 0.225159 1445640255 0.839905 -0.491089 -0.051086 0.225159 1445640255 0.839905 -0.491089 -0.051086 0.225159 1445640255 0.839905 -0.491089 -0.051086 0.225159 1445640255 0.857178 -0.476624 -0.032227 0.192322 1445640255 0.857178 -0.476624 -0.032227 0.192322 1445640255 0.857178 -0.476624 -0.032227 0.192322 1445640255 0.857178 -0.476624 -0.032227 0.192322 1445640255 0.857178 -0.476624 -0.032227 0.192322 1445640255 0.857178 -0.476624 -0.032227 0.192322 1445640255 0.898193 -0.399719 0.025391 0.181030 1445640255 0.898193 -0.399719 0.025391 0.181030 1445640255 0.898193 -0.399719 0.025391 0.181030 1445640255 0.898193 -0.399719 0.025391 0.181030 1445640255 0.898193 -0.399719 0.025391 0.181030 1445640255 0.898193 -0.399719 0.025391 0.181030 1445640255 0.898193 -0.399719 0.025391 0.181030 1445640255 0.924622 -0.332581 0.058044 0.176270 1445640255 0.924622 -0.332581 0.058044 0.176270 1445640255 0.924622 -0.332581 0.058044 0.176270 1445640255 0.924622 -0.332581 0.058044 0.176270 1445640255 0.924622 -0.332581 0.058044 0.176270 1445640255 0.924622 -0.332581 0.058044 0.176270 1445640255 0.948486 -0.244690 0.104126 0.171997 1445640255 0.948486 -0.244690 0.104126 0.171997 1445640255 0.948486 -0.244690 0.104126 0.171997 1445640255 0.948486 -0.244690 0.104126 0.171997 1445640255 0.948486 -0.244690 0.104126 0.171997 1445640255 0.948486 -0.244690 0.104126 0.171997 1445640255 0.948120 0.064087 0.260742 0.169800 1445640255 0.948120 0.064087 0.260742 0.169800 1445640255 0.948120 0.064087 0.260742 0.169800 1445640255 0.948120 0.064087 0.260742 0.169800 1445640255 0.948120 0.064087 0.260742 0.169800 1445640255 0.948120 0.064087 0.260742 0.169800 1445640255 0.948120 0.064087 0.260742 0.169800 1445640255 0.930176 0.011719 0.301514 0.208801 1445640256 0.930176 0.011719 0.301514 0.208801 1445640256 0.930176 0.011719 0.301514 0.208801 1445640256 0.930176 0.011719 0.301514 0.208801 1445640256 0.930176 0.011719 0.301514 0.208801 1445640256 0.930176 0.011719 0.301514 0.208801 1445640256 0.893738 -0.175354 0.266174 0.315491 1445640256 0.893738 -0.175354 0.266174 0.315491 1445640256 0.893738 -0.175354 0.266174 0.315491 1445640256 0.893738 -0.175354 0.266174 0.315491 1445640256 0.893738 -0.175354 0.266174 0.315491 1445640256 0.893738 -0.175354 0.266174 0.315491 1445640256 0.884644 -0.258240 0.201721 0.331543 1445640256 0.884644 -0.258240 0.201721 0.331543 1445640256 0.884644 -0.258240 0.201721 0.331543 1445640256 0.884644 -0.258240 0.201721 0.331543 1445640256 0.884644 -0.258240 0.201721 0.331543 1445640256 0.884644 -0.258240 0.201721 0.331543 1445640256 0.885803 -0.309326 0.113953 0.326599 1445640256 0.885803 -0.309326 0.113953 0.326599 1445640256 0.885803 -0.309326 0.113953 0.326599 1445640256 0.885803 -0.309326 0.113953 0.326599 1445640256 0.885803 -0.309326 0.113953 0.326599 1445640256 0.846985 -0.435181 0.018677 0.304626 1445640256 0.846985 -0.435181 0.018677 0.304626 1445640256 0.846985 -0.435181 0.018677 0.304626 1445640256 0.846985 -0.435181 0.018677 0.304626 1445640256 0.846985 -0.435181 0.018677 0.304626 1445640256 0.846985 -0.435181 0.018677 0.304626 1445640256 0.846985 -0.435181 0.018677 0.304626 1445640256 0.830566 -0.496399 -0.013184 0.252197 1445640256 0.830566 -0.496399 -0.013184 0.252197 1445640256 0.830566 -0.496399 -0.013184 0.252197 1445640256 0.830566 -0.496399 -0.013184 0.252197 1445640256 0.844604 -0.489685 0.007874 0.216125 1445640256 0.844604 -0.489685 0.007874 0.216125 1445640256 0.844604 -0.489685 0.007874 0.216125 1445640256 0.844604 -0.489685 0.007874 0.216125 1445640256 0.844604 -0.489685 0.007874 0.216125 1445640256 0.844604 -0.489685 0.007874 0.216125 1445640256 0.882996 -0.428711 0.030273 0.188538 1445640256 0.882996 -0.428711 0.030273 0.188538 1445640256 0.882996 -0.428711 0.030273 0.188538 1445640256 0.882996 -0.428711 0.030273 0.188538 1445640256 0.882996 -0.428711 0.030273 0.188538 1445640256 0.882996 -0.428711 0.030273 0.188538 1445640256 0.925232 -0.326660 0.033936 0.189819 1445640256 0.925232 -0.326660 0.033936 0.189819 1445640256 0.925232 -0.326660 0.033936 0.189819 1445640256 0.925232 -0.326660 0.033936 0.189819 1445640256 0.925232 -0.326660 0.033936 0.189819 1445640256 0.925232 -0.326660 0.033936 0.189819 1445640256 0.925232 -0.326660 0.033936 0.189819 1445640256 0.969666 -0.167786 0.047668 0.171143 1445640256 0.969666 -0.167786 0.047668 0.171143 1445640256 0.969666 -0.167786 0.047668 0.171143 1445640256 0.969666 -0.167786 0.047668 0.171143 1445640256 0.969666 -0.167786 0.047668 0.171143 1445640256 0.969666 -0.167786 0.047668 0.171143 1445640256 0.917053 0.316101 0.198730 0.139465 1445640256 0.917053 0.316101 0.198730 0.139465 1445640256 0.917053 0.316101 0.198730 0.139465 1445640256 0.917053 0.316101 0.198730 0.139465 1445640256 0.917053 0.316101 0.198730 0.139465 1445640256 0.917053 0.316101 0.198730 0.139465 1445640256 0.882019 0.336426 0.307800 0.118408 1445640256 0.882019 0.336426 0.307800 0.118408 1445640256 0.882019 0.336426 0.307800 0.118408 1445640256 0.882019 0.336426 0.307800 0.118408 1445640256 0.882019 0.336426 0.307800 0.118408 1445640256 0.882019 0.336426 0.307800 0.118408 1445640256 0.882019 0.336426 0.307800 0.118408 1445640256 0.904846 0.104980 0.352234 0.214722 1445640256 0.904846 0.104980 0.352234 0.214722 1445640256 0.904846 0.104980 0.352234 0.214722 1445640256 0.904846 0.104980 0.352234 0.214722 1445640256 0.904846 0.104980 0.352234 0.214722 1445640256 0.904846 0.104980 0.352234 0.214722 1445640256 0.902283 -0.042908 0.304321 0.302246 1445640256 0.902283 -0.042908 0.304321 0.302246 1445640256 0.902283 -0.042908 0.304321 0.302246 1445640256 0.902283 -0.042908 0.304321 0.302246 1445640256 0.902283 -0.042908 0.304321 0.302246 1445640256 0.902283 -0.042908 0.304321 0.302246 1445640256 0.907715 -0.089417 0.235535 0.335388 1445640256 0.907715 -0.089417 0.235535 0.335388 1445640256 0.907715 -0.089417 0.235535 0.335388 1445640256 0.907715 -0.089417 0.235535 0.335388 1445640256 0.899414 -0.196899 0.113770 0.373169 1445640256 0.899414 -0.196899 0.113770 0.373169 1445640256 0.899414 -0.196899 0.113770 0.373169 1445640256 0.899414 -0.196899 0.113770 0.373169 1445640256 0.899414 -0.196899 0.113770 0.373169 1445640256 0.899414 -0.196899 0.113770 0.373169 1445640256 0.865417 -0.356934 -0.012207 0.351379 1445640256 0.865417 -0.356934 -0.012207 0.351379 1445640256 0.865417 -0.356934 -0.012207 0.351379 1445640256 0.865417 -0.356934 -0.012207 0.351379 1445640256 0.865417 -0.356934 -0.012207 0.351379 1445640256 0.865417 -0.356934 -0.012207 0.351379 1445640256 0.864319 -0.426514 -0.040771 0.263306 1445640256 0.864319 -0.426514 -0.040771 0.263306 1445640256 0.864319 -0.426514 -0.040771 0.263306 1445640256 0.864319 -0.426514 -0.040771 0.263306 1445640256 0.864319 -0.426514 -0.040771 0.263306 1445640256 0.864319 -0.426514 -0.040771 0.263306 1445640256 0.864319 -0.426514 -0.040771 0.263306 1445640256 0.891113 -0.406860 -0.008057 0.200684 1445640256 0.891113 -0.406860 -0.008057 0.200684 1445640256 0.891113 -0.406860 -0.008057 0.200684 1445640257 0.891113 -0.406860 -0.008057 0.200684 1445640257 0.891113 -0.406860 -0.008057 0.200684 1445640257 0.891113 -0.406860 -0.008057 0.200684 1445640257 0.920227 -0.332397 0.011292 0.206116 1445640257 0.920227 -0.332397 0.011292 0.206116 1445640257 0.920227 -0.332397 0.011292 0.206116 1445640257 0.920227 -0.332397 0.011292 0.206116 1445640257 0.920227 -0.332397 0.011292 0.206116 1445640257 0.920227 -0.332397 0.011292 0.206116 1445640257 0.920227 -0.332397 0.011292 0.206116 1445640257 0.936890 -0.279114 0.006470 0.210266 1445640257 0.936890 -0.279114 0.006470 0.210266 1445640257 0.936890 -0.279114 0.006470 0.210266 1445640257 0.936890 -0.279114 0.006470 0.210266 1445640257 0.936890 -0.279114 0.006470 0.210266 1445640257 0.936890 -0.279114 0.006470 0.210266 1445640257 0.970825 -0.071533 0.114868 0.197693 1445640257 0.970825 -0.071533 0.114868 0.197693 1445640257 0.970825 -0.071533 0.114868 0.197693 1445640257 0.970825 -0.071533 0.114868 0.197693 1445640257 0.970825 -0.071533 0.114868 0.197693 1445640257 0.970825 -0.071533 0.114868 0.197693 1445640257 0.932922 0.222778 0.223633 0.173035 1445640257 0.932922 0.222778 0.223633 0.173035 1445640257 0.932922 0.222778 0.223633 0.173035 1445640257 0.932922 0.222778 0.223633 0.173035 1445640257 0.944031 0.123779 0.227600 0.203857 1445640257 0.944031 0.123779 0.227600 0.203857 1445640257 0.944031 0.123779 0.227600 0.203857 1445640257 0.944031 0.123779 0.227600 0.203857 1445640257 0.944031 0.123779 0.227600 0.203857 1445640257 0.944031 0.123779 0.227600 0.203857 1445640257 0.948975 -0.111755 0.121033 0.268738 1445640257 0.948975 -0.111755 0.121033 0.268738 1445640257 0.948975 -0.111755 0.121033 0.268738 1445640257 0.948975 -0.111755 0.121033 0.268738 1445640257 0.948975 -0.111755 0.121033 0.268738 1445640257 0.948975 -0.111755 0.121033 0.268738 1445640257 0.914978 -0.279541 0.019165 0.290222 1445640257 0.914978 -0.279541 0.019165 0.290222 1445640257 0.914978 -0.279541 0.019165 0.290222 1445640257 0.914978 -0.279541 0.019165 0.290222 1445640257 0.914978 -0.279541 0.019165 0.290222 1445640257 0.881104 -0.383789 -0.036194 0.273865 1445640257 0.881104 -0.383789 -0.036194 0.273865 1445640257 0.881104 -0.383789 -0.036194 0.273865 1445640257 0.881104 -0.383789 -0.036194 0.273865 1445640257 0.881104 -0.383789 -0.036194 0.273865 1445640257 0.860107 -0.444641 -0.040161 0.246704 1445640257 0.860107 -0.444641 -0.040161 0.246704 1445640257 0.860107 -0.444641 -0.040161 0.246704 1445640257 0.860107 -0.444641 -0.040161 0.246704 1445640257 0.860107 -0.444641 -0.040161 0.246704 1445640257 0.860107 -0.444641 -0.040161 0.246704 1445640257 0.860107 -0.444641 -0.040161 0.246704 1445640257 0.854797 -0.475220 -0.022522 0.207336 1445640257 0.854797 -0.475220 -0.022522 0.207336 1445640257 0.854797 -0.475220 -0.022522 0.207336 1445640257 0.854797 -0.475220 -0.022522 0.207336 1445640257 0.854797 -0.475220 -0.022522 0.207336 1445640257 0.862854 -0.462708 0.032532 0.200745 1445640257 0.862854 -0.462708 0.032532 0.200745 1445640257 0.862854 -0.462708 0.032532 0.200745 1445640257 0.862854 -0.462708 0.032532 0.200745 1445640257 0.862854 -0.462708 0.032532 0.200745 1445640257 0.889526 -0.382813 0.119751 0.218506 1445640257 0.889526 -0.382813 0.119751 0.218506 1445640257 0.889526 -0.382813 0.119751 0.218506 1445640257 0.889526 -0.382813 0.119751 0.218506 1445640257 0.889526 -0.382813 0.119751 0.218506 1445640257 0.889526 -0.382813 0.119751 0.218506 1445640257 0.892090 -0.355042 0.135315 0.244446 1445640257 0.892090 -0.355042 0.135315 0.244446 1445640257 0.892090 -0.355042 0.135315 0.244446 1445640257 0.892090 -0.355042 0.135315 0.244446 1445640257 0.892090 -0.355042 0.135315 0.244446 1445640257 0.940002 -0.147522 0.244812 0.186035 1445640257 0.940002 -0.147522 0.244812 0.186035 1445640257 0.940002 -0.147522 0.244812 0.186035 1445640257 0.940002 -0.147522 0.244812 0.186035 1445640257 0.940002 -0.147522 0.244812 0.186035 1445640257 0.940002 -0.147522 0.244812 0.186035 1445640257 0.913025 0.144714 0.348145 0.155457 1445640257 0.913025 0.144714 0.348145 0.155457 1445640257 0.913025 0.144714 0.348145 0.155457 1445640257 0.913025 0.144714 0.348145 0.155457 1445640257 0.913025 0.144714 0.348145 0.155457 1445640257 0.921082 -0.002380 0.314575 0.229370 1445640257 0.921082 -0.002380 0.314575 0.229370 1445640257 0.921082 -0.002380 0.314575 0.229370 1445640257 0.921082 -0.002380 0.314575 0.229370 1445640257 0.921082 -0.002380 0.314575 0.229370 1445640257 0.921082 -0.002380 0.314575 0.229370 1445640257 0.903442 -0.242981 0.187683 0.299072 1445640257 0.903442 -0.242981 0.187683 0.299072 1445640257 0.903442 -0.242981 0.187683 0.299072 1445640257 0.903442 -0.242981 0.187683 0.299072 1445640257 0.903442 -0.242981 0.187683 0.299072 1445640257 0.903442 -0.242981 0.187683 0.299072 1445640257 0.890137 -0.350586 0.091553 0.276306 1445640257 0.890137 -0.350586 0.091553 0.276306 1445640257 0.890137 -0.350586 0.091553 0.276306 1445640257 0.890137 -0.350586 0.091553 0.276306 1445640258 0.890137 -0.350586 0.091553 0.276306 1445640258 0.890137 -0.350586 0.091553 0.276306 1445640258 0.894958 -0.378296 0.034973 0.233948 1445640258 0.894958 -0.378296 0.034973 0.233948 1445640258 0.894958 -0.378296 0.034973 0.233948 1445640258 0.894958 -0.378296 0.034973 0.233948 1445640258 0.894958 -0.378296 0.034973 0.233948 1445640258 0.894958 -0.378296 0.034973 0.233948 1445640258 0.894958 -0.378296 0.034973 0.233948 1445640258 0.900085 -0.389526 0.012512 0.194824 1445640258 0.900085 -0.389526 0.012512 0.194824 1445640258 0.900085 -0.389526 0.012512 0.194824 1445640258 0.900085 -0.389526 0.012512 0.194824 1445640258 0.900085 -0.389526 0.012512 0.194824 1445640258 0.900085 -0.389526 0.012512 0.194824 1445640258 0.904785 -0.395142 -0.011536 0.158203 1445640258 0.904785 -0.395142 -0.011536 0.158203 1445640258 0.904785 -0.395142 -0.011536 0.158203 1445640258 0.904785 -0.395142 -0.011536 0.158203 1445640258 0.904785 -0.395142 -0.011536 0.158203 1445640258 0.904785 -0.395142 -0.011536 0.158203 1445640258 0.919983 -0.358276 -0.015625 0.158081 1445640258 0.919983 -0.358276 -0.015625 0.158081 1445640258 0.919983 -0.358276 -0.015625 0.158081 1445640258 0.919983 -0.358276 -0.015625 0.158081 1445640258 0.919983 -0.358276 -0.015625 0.158081 1445640258 0.919983 -0.358276 -0.015625 0.158081 1445640258 0.919983 -0.358276 -0.015625 0.158081 1445640258 0.930481 -0.315430 -0.002625 0.186218 1445640258 0.930481 -0.315430 -0.002625 0.186218 1445640258 0.930481 -0.315430 -0.002625 0.186218 1445640258 0.930481 -0.315430 -0.002625 0.186218 1445640258 0.930481 -0.315430 -0.002625 0.186218 1445640258 0.930481 -0.315430 -0.002625 0.186218 1445640258 0.936340 -0.280212 0.023499 0.210144 1445640258 0.936340 -0.280212 0.023499 0.210144 1445640258 0.936340 -0.280212 0.023499 0.210144 1445640258 0.936340 -0.280212 0.023499 0.210144 1445640258 0.936340 -0.280212 0.023499 0.210144 1445640258 0.936340 -0.280212 0.023499 0.210144 1445640258 0.947266 -0.205566 0.079163 0.232666 1445640258 0.947266 -0.205566 0.079163 0.232666 1445640258 0.947266 -0.205566 0.079163 0.232666 1445640258 0.947266 -0.205566 0.079163 0.232666 1445640258 0.947266 -0.205566 0.079163 0.232666 1445640258 0.947266 -0.205566 0.079163 0.232666 1445640258 0.949036 0.036865 0.221863 0.220642 1445640258 0.949036 0.036865 0.221863 0.220642 1445640258 0.949036 0.036865 0.221863 0.220642 1445640258 0.949036 0.036865 0.221863 0.220642 1445640258 0.949036 0.036865 0.221863 0.220642 1445640258 0.949036 0.036865 0.221863 0.220642 1445640258 0.930359 0.107300 0.282898 0.206909 1445640258 0.930359 0.107300 0.282898 0.206909 1445640258 0.930359 0.107300 0.282898 0.206909 1445640258 0.930359 0.107300 0.282898 0.206909 1445640258 0.930359 0.107300 0.282898 0.206909 1445640258 0.930359 0.107300 0.282898 0.206909 1445640258 0.929260 -0.033264 0.244263 0.274902 1445640258 0.929260 -0.033264 0.244263 0.274902 1445640258 0.929260 -0.033264 0.244263 0.274902 1445640258 0.929260 -0.033264 0.244263 0.274902 1445640258 0.929260 -0.033264 0.244263 0.274902 1445640258 0.929260 -0.033264 0.244263 0.274902 1445640258 0.918091 -0.182190 0.157532 0.314636 1445640258 0.918091 -0.182190 0.157532 0.314636 1445640258 0.918091 -0.182190 0.157532 0.314636 1445640258 0.918091 -0.182190 0.157532 0.314636 1445640258 0.918091 -0.182190 0.157532 0.314636 1445640258 0.918091 -0.182190 0.157532 0.314636 1445640258 0.905518 -0.276550 0.083191 0.310730 1445640258 0.905518 -0.276550 0.083191 0.310730 1445640258 0.905518 -0.276550 0.083191 0.310730 1445640258 0.905518 -0.276550 0.083191 0.310730 1445640258 0.905518 -0.276550 0.083191 0.310730 1445640258 0.892395 -0.342590 0.026123 0.292480 1445640258 0.892395 -0.342590 0.026123 0.292480 1445640258 0.892395 -0.342590 0.026123 0.292480 1445640258 0.892395 -0.342590 0.026123 0.292480 1445640258 0.892395 -0.342590 0.026123 0.292480 1445640258 0.892395 -0.342590 0.026123 0.292480 1445640258 0.892395 -0.342590 0.026123 0.292480 1445640258 0.873291 -0.409912 -0.015442 0.262939 1445640258 0.873291 -0.409912 -0.015442 0.262939 1445640258 0.873291 -0.409912 -0.015442 0.262939 1445640258 0.873291 -0.409912 -0.015442 0.262939 1445640258 0.873291 -0.409912 -0.015442 0.262939 1445640258 0.873291 -0.409912 -0.015442 0.262939 1445640258 0.873413 -0.434082 -0.014709 0.220276 1445640258 0.873413 -0.434082 -0.014709 0.220276 1445640258 0.873413 -0.434082 -0.014709 0.220276 1445640258 0.873413 -0.434082 -0.014709 0.220276 1445640258 0.873413 -0.434082 -0.014709 0.220276 1445640258 0.873413 -0.434082 -0.014709 0.220276 1445640258 0.875244 -0.436768 0.014526 0.207153 1445640258 0.875244 -0.436768 0.014526 0.207153 1445640258 0.875244 -0.436768 0.014526 0.207153 1445640258 0.875244 -0.436768 0.014526 0.207153 1445640258 0.875244 -0.436768 0.014526 0.207153 1445640258 0.875244 -0.436768 0.014526 0.207153 1445640258 
0.667114 -0.259277 0.549133 0.431335 1445640260 0.667114 -0.259277 0.549133 0.431335 1445640260 0.667114 -0.259277 0.549133 0.431335 1445640260 0.667114 -0.259277 0.549133 0.431335 1445640260 0.667114 -0.259277 0.549133 0.431335 1445640260 0.667114 -0.259277 0.549133 0.431335 1445640260 0.667114 -0.259277 0.549133 0.431335 1445640260 0.660522 -0.242004 0.556580 0.441895 1445640260 0.660522 -0.242004 0.556580 0.441895 1445640260 0.660522 -0.242004 0.556580 0.441895 1445640260 0.660522 -0.242004 0.556580 0.441895 1445640260 0.660522 -0.242004 0.556580 0.441895 1445640260 0.649170 -0.232361 0.558350 0.461243 1445640260 0.649170 -0.232361 0.558350 0.461243 1445640260 0.649170 -0.232361 0.558350 0.461243 1445640260 0.649170 -0.232361 0.558350 0.461243 1445640260 0.649170 -0.232361 0.558350 0.461243 1445640260 0.649170 -0.232361 0.558350 0.461243 1445640260 0.649170 -0.232361 0.558350 0.461243 1445640260 0.635315 -0.240295 0.552246 0.483276 1445640260 0.635315 -0.240295 0.552246 0.483276 1445640260 0.635315 -0.240295 0.552246 0.483276 1445640260 0.635315 -0.240295 0.552246 0.483276 1445640260 0.635315 -0.240295 0.552246 0.483276 1445640260 0.635315 -0.240295 0.552246 0.483276 1445640260 0.625183 -0.250488 0.547729 0.496277 1445640260 0.625183 -0.250488 0.547729 0.496277 1445640260 0.625183 -0.250488 0.547729 0.496277 1445640260 0.617310 -0.259094 0.545105 0.504578 1445640260 0.617310 -0.259094 0.545105 0.504578 1445640260 0.617310 -0.259094 0.545105 0.504578 1445640260 0.617310 -0.259094 0.545105 0.504578 1445640260 0.617310 -0.259094 0.545105 0.504578 1445640260 0.617310 -0.259094 0.545105 0.504578 1445640260 0.610535 -0.266418 0.541138 0.513184 1445640260 0.610535 -0.266418 0.541138 0.513184 1445640260 0.610535 -0.266418 0.541138 0.513184 1445640260 0.610535 -0.266418 0.541138 0.513184 1445640260 0.610535 -0.266418 0.541138 0.513184 1445640260 0.610535 -0.266418 0.541138 0.513184 1445640260 0.606140 -0.273865 0.538940 0.516785 1445640260 0.606140 -0.273865 0.538940 0.516785 1445640260 0.606140 -0.273865 0.538940 0.516785 1445640260 0.606140 -0.273865 0.538940 0.516785 1445640260 0.606140 -0.273865 0.538940 0.516785 1445640260 0.608704 -0.280029 0.544434 0.504578 1445640261 0.608704 -0.280029 0.544434 0.504578 1445640261 0.608704 -0.280029 0.544434 0.504578 1445640261 0.608704 -0.280029 0.544434 0.504578 1445640261 0.608704 -0.280029 0.544434 0.504578 1445640261 0.608704 -0.280029 0.544434 0.504578 1445640261 0.614075 -0.280518 0.546326 0.495667 1445640261 0.614075 -0.280518 0.546326 0.495667 1445640261 0.614075 -0.280518 0.546326 0.495667 1445640261 0.614075 -0.280518 0.546326 0.495667 1445640261 0.614075 -0.280518 0.546326 0.495667 1445640261 0.614075 -0.280518 0.546326 0.495667 1445640261 0.611694 -0.287842 0.539856 0.501404 1445640261 0.611694 -0.287842 0.539856 0.501404 1445640261 0.611694 -0.287842 0.539856 0.501404 1445640261 0.611694 -0.287842 0.539856 0.501404 1445640261 0.611694 -0.287842 0.539856 0.501404 1445640261 0.611694 -0.287842 0.539856 0.501404 1445640261 0.606384 -0.297852 0.529785 0.512695 1445640261 0.606384 -0.297852 0.529785 0.512695 1445640261 0.606384 -0.297852 0.529785 0.512695 1445640261 0.606384 -0.297852 0.529785 0.512695 1445640261 0.606384 -0.297852 0.529785 0.512695 1445640261 0.606384 -0.297852 0.529785 0.512695 1445640261 0.590332 -0.315735 0.515442 0.534851 1445640261 0.590332 -0.315735 0.515442 0.534851 1445640261 0.590332 -0.315735 0.515442 0.534851 1445640261 0.590332 -0.315735 0.515442 0.534851 1445640261 0.590332 -0.315735 0.515442 0.534851 1445640261 0.590332 -0.315735 0.515442 0.534851 1445640261 0.583862 -0.313416 0.514648 0.544006 1445640261 0.583862 -0.313416 0.514648 0.544006 1445640261 0.583862 -0.313416 0.514648 0.544006 1445640261 0.583862 -0.313416 0.514648 0.544006 1445640261 0.583862 -0.313416 0.514648 0.544006 1445640261 0.590698 -0.292480 0.525696 0.537720 1445640261 0.590698 -0.292480 0.525696 0.537720 1445640261 0.590698 -0.292480 0.525696 0.537720 1445640261 0.590698 -0.292480 0.525696 0.537720 1445640261 0.590698 -0.292480 0.525696 0.537720 1445640261 0.590698 -0.292480 0.525696 0.537720 1445640261 0.591125 -0.287109 0.522217 0.543457 1445640261 0.591125 -0.287109 0.522217 0.543457 1445640261 0.591125 -0.287109 0.522217 0.543457 1445640261 0.591125 -0.287109 0.522217 0.543457 1445640261 0.591125 -0.287109 0.522217 0.543457 1445640261 0.591125 -0.287109 0.522217 0.543457 1445640261 0.590454 -0.287354 0.520081 0.546082 1445640261 0.590454 -0.287354 0.520081 0.546082 1445640261 0.590454 -0.287354 0.520081 0.546082 1445640261 0.590454 -0.287354 0.520081 0.546082 1445640261 0.590454 -0.287354 0.520081 0.546082 1445640261 0.590454 -0.287354 0.520081 0.546082 1445640261 0.589172 -0.283630 0.523804 0.545898 1445640261 0.589172 -0.283630 0.523804 0.545898 1445640261 0.589172 -0.283630 0.523804 0.545898 1445640261 0.589172 -0.283630 0.523804 0.545898 1445640261 0.589172 -0.283630 0.523804 0.545898 1445640261 0.589172 -0.283630 0.523804 0.545898 1445640261 0.586426 -0.282593 0.526672 0.546570 1445640261 0.586426 -0.282593 0.526672 0.546570 1445640261 0.586426 -0.282593 0.526672 0.546570 1445640261 0.586426 -0.282593 0.526672 0.546570 1445640261 0.586426 -0.282593 0.526672 0.546570 1445640261 0.586426 -0.282593 0.526672 0.546570 1445640261 0.589539 -0.280579 0.530457 0.540588 1445640261 0.589539 -0.280579 0.530457 0.540588 1445640261 0.589539 -0.280579 0.530457 0.540588 1445640261 0.589539 -0.280579 0.530457 0.540588 1445640261 0.589539 -0.280579 0.530457 0.540588 1445640261 0.589539 -0.280579 0.530457 0.540588 1445640261 0.594055 -0.279297 0.532593 0.534180 1445640261 0.594055 -0.279297 0.532593 0.534180 1445640261 0.594055 -0.279297 0.532593 0.534180 1445640261 0.594055 -0.279297 0.532593 0.534180 1445640261 0.594055 -0.279297 0.532593 0.534180 1445640261 0.594055 -0.279297 0.532593 0.534180 1445640261 0.598816 -0.279480 0.534180 0.527161 1445640261 0.598816 -0.279480 0.534180 0.527161 1445640261 0.598816 -0.279480 0.534180 0.527161 1445640261 0.598816 -0.279480 0.534180 0.527161 1445640261 0.598816 -0.279480 0.534180 0.527161 1445640261 0.604431 -0.282837 0.530823 0.522278 1445640261 0.604431 -0.282837 0.530823 0.522278 1445640261 0.604431 -0.282837 0.530823 0.522278 1445640261 0.604431 -0.282837 0.530823 0.522278 1445640261 0.604431 -0.282837 0.530823 0.522278 1445640261 0.604431 -0.282837 0.530823 0.522278 1445640261 0.607117 -0.294312 0.521057 0.522644 1445640261 0.607117 -0.294312 0.521057 0.522644 1445640261 0.607117 -0.294312 0.521057 0.522644 1445640261 0.607117 -0.294312 0.521057 0.522644 1445640261 0.607117 -0.294312 0.521057 0.522644 1445640261 0.608643 -0.291809 0.517395 0.526001 1445640261 0.608643 -0.291809 0.517395 0.526001 1445640261 0.608643 -0.291809 0.517395 0.526001 1445640261 0.608643 -0.291809 0.517395 0.526001 1445640261 0.608643 -0.291809 0.517395 0.526001 1445640261 0.608643 -0.291809 0.517395 0.526001 1445640261 0.608643 -0.291809 0.517395 0.526001 1445640261 0.612488 -0.272217 0.520874 0.528503 1445640261 0.612488 -0.272217 0.520874 0.528503 1445640261 0.612488 -0.272217 0.520874 0.528503 1445640261 0.612488 -0.272217 0.520874 0.528503 1445640261 0.612488 -0.272217 0.520874 0.528503 1445640261 0.612488 -0.272217 0.520874 0.528503 1445640261 0.620239 -0.256531 0.524475 0.523743 1445640262 0.620239 -0.256531 0.524475 0.523743 1445640262 0.620239 -0.256531 0.524475 0.523743 1445640262 0.620239 -0.256531 0.524475 0.523743 1445640262 0.620239 -0.256531 0.524475 0.523743 1445640262 0.620239 -0.256531 0.524475 0.523743 1445640262 0.620361 -0.257446 0.520691 0.526917 1445640262 0.620361 -0.257446 0.520691 0.526917 1445640262 0.620361 -0.257446 0.520691 0.526917 1445640262 0.620361 -0.257446 0.520691 0.526917 1445640262 0.620361 -0.257446 0.520691 0.526917 1445640262 0.620361 -0.257446 0.520691 0.526917 1445640262 0.614441 -0.262695 0.518494 0.533386 1445640262 0.614441 -0.262695 0.518494 0.533386 1445640262 0.614441 -0.262695 0.518494 0.533386 1445640262 0.614441 -0.262695 0.518494 0.533386 1445640262 0.614441 -0.262695 0.518494 0.533386 1445640262 0.614441 -0.262695 0.518494 0.533386 1445640262 0.610352 -0.266296 0.519348 0.535522 1445640262 0.610352 -0.266296 0.519348 0.535522 1445640262 0.610352 -0.266296 0.519348 0.535522 1445640262 0.610352 -0.266296 0.519348 0.535522 1445640262 0.610352 -0.266296 0.519348 0.535522 1445640262 0.610352 -0.266296 0.519348 0.535522 1445640262 0.609985 -0.272461 0.522400 0.529846 1445640262 0.609985 -0.272461 0.522400 0.529846 1445640262 0.609985 -0.272461 0.522400 0.529846 1445640262 0.609985 -0.272461 0.522400 0.529846 1445640262 0.609985 -0.272461 0.522400 0.529846 1445640262 0.609985 -0.272461 0.522400 0.529846 1445640262 0.610657 -0.278809 0.522827 0.525330 1445640262 0.610657 -0.278809 0.522827 0.525330 1445640262 0.610657 -0.278809 0.522827 0.525330 1445640262 0.610657 -0.278809 0.522827 0.525330 1445640262 0.610657 -0.278809 0.522827 0.525330 1445640262 0.610657 -0.278809 0.522827 0.525330 1445640262 0.610657 -0.278809 0.522827 0.525330 1445640262 0.609619 -0.287109 0.520081 0.524719 1445640262 0.609619 -0.287109 0.520081 0.524719 1445640262 0.609619 -0.287109 0.520081 0.524719 1445640262 0.609619 -0.287109 0.520081 0.524719 1445640262 0.609619 -0.287109 0.520081 0.524719 1445640262 0.612427 -0.290222 0.520935 0.518921 1445640262 0.612427 -0.290222 0.520935 0.518921 1445640262 0.612427 -0.290222 0.520935 0.518921 1445640262 0.612427 -0.290222 0.520935 0.518921 1445640262 0.612427 -0.290222 0.520935 0.518921 1445640262 0.612427 -0.290222 0.520935 0.518921 1445640262 0.612427 -0.290222 0.520935 0.518921 1445640262 0.613342 -0.297119 0.515320 0.519470 1445640262 0.613342 -0.297119 0.515320 0.519470 1445640262 0.613342 -0.297119 0.515320 0.519470 1445640262 0.613342 -0.297119 0.515320 0.519470 1445640262 0.613342 -0.297119 0.515320 0.519470 1445640262 0.613342 -0.297119 0.515320 0.519470 1445640262 0.607239 -0.309326 0.503906 0.530579 1445640262 0.607239 -0.309326 0.503906 0.530579 1445640262 0.607239 -0.309326 0.503906 0.530579 1445640262 0.607239 -0.309326 0.503906 0.530579 1445640262 0.607239 -0.309326 0.503906 0.530579 1445640262 0.602905 -0.301086 0.505249 0.539001 1445640262 0.602905 -0.301086 0.505249 0.539001 1445640262 0.602905 -0.301086 0.505249 0.539001 1445640262 0.602905 -0.301086 0.505249 0.539001 1445640262 0.602905 -0.301086 0.505249 0.539001 1445640262 0.610352 -0.277466 0.515259 0.533813 1445640262 0.610352 -0.277466 0.515259 0.533813 1445640262 0.610352 -0.277466 0.515259 0.533813 1445640262 0.610352 -0.277466 0.515259 0.533813 1445640262 0.610352 -0.277466 0.515259 0.533813 1445640262 0.610352 -0.277466 0.515259 0.533813 1445640262 0.609497 -0.272522 0.510681 0.541626 1445640262 0.609497 -0.272522 0.510681 0.541626 1445640262 0.609497 -0.272522 0.510681 0.541626 1445640262 0.609497 -0.272522 0.510681 0.541626 1445640262 0.609497 -0.272522 0.510681 0.541626 1445640262 0.609497 -0.272522 0.510681 0.541626 1445640262 0.604126 -0.278687 0.505737 0.549133 1445640262 0.604126 -0.278687 0.505737 0.549133 1445640262 0.604126 -0.278687 0.505737 0.549133 1445640262 0.604126 -0.278687 0.505737 0.549133 1445640262 0.604126 -0.278687 0.505737 0.549133 1445640262 0.605408 -0.273499 0.510193 0.546143 1445640262 0.605408 -0.273499 0.510193 0.546143 1445640262 0.605408 -0.273499 0.510193 0.546143 1445640262 0.605408 -0.273499 0.510193 0.546143 1445640262 0.605408 -0.273499 0.510193 0.546143 1445640262 0.605408 -0.273499 0.510193 0.546143 1445640262 0.605774 -0.274597 0.512512 0.542969 1445640262 0.605774 -0.274597 0.512512 0.542969 1445640262 0.605774 -0.274597 0.512512 0.542969 1445640262 0.605774 -0.274597 0.512512 0.542969 1445640262 0.605774 -0.274597 0.512512 0.542969 1445640262 0.610413 -0.278870 0.514526 0.533752 1445640262 0.610413 -0.278870 0.514526 0.533752 1445640262 0.610413 -0.278870 0.514526 0.533752 1445640262 0.610413 -0.278870 0.514526 0.533752 1445640262 0.610413 -0.278870 0.514526 0.533752 1445640262 0.610413 -0.278870 0.514526 0.533752 1445640262 0.610413 -0.278870 0.514526 0.533752 1445640262 0.615234 -0.282898 0.516479 0.524048 1445640262 0.615234 -0.282898 0.516479 0.524048 1445640262 0.615234 -0.282898 0.516479 0.524048 1445640262 0.615234 -0.282898 0.516479 0.524048 1445640262 0.615234 -0.282898 0.516479 0.524048 1445640262 0.615234 -0.282898 0.516479 0.524048 1445640262 0.620605 -0.286011 0.519897 0.512573 1445640262 0.620605 -0.286011 0.519897 0.512573 1445640263 0.620605 -0.286011 0.519897 0.512573 1445640263 0.620605 -0.286011 0.519897 0.512573 1445640263 0.620605 -0.286011 0.519897 0.512573 1445640263 0.620605 -0.286011 0.519897 0.512573 1445640263 0.623657 -0.290894 0.518188 0.507813 1445640263 0.623657 -0.290894 0.518188 0.507813 1445640263 0.623657 -0.290894 0.518188 0.507813 1445640263 0.623657 -0.290894 0.518188 0.507813 1445640263 0.623657 -0.290894 0.518188 0.507813 1445640263 0.623657 -0.290894 0.518188 0.507813 1445640263 0.623901 -0.305420 0.506470 0.510742 1445640263 0.623901 -0.305420 0.506470 0.510742 1445640263 0.623901 -0.305420 0.506470 0.510742 1445640263 0.623901 -0.305420 0.506470 0.510742 1445640263 0.623901 -0.305420 0.506470 0.510742 1445640263 0.623901 -0.305420 0.506470 0.510742 1445640263 0.623352 -0.313599 0.498779 0.514038 1445640263 0.623352 -0.313599 0.498779 0.514038 1445640263 0.623352 -0.313599 0.498779 0.514038 1445640263 0.623352 -0.313599 0.498779 0.514038 1445640263 0.623352 -0.313599 0.498779 0.514038 1445640263 0.623352 -0.313599 0.498779 0.514038 1445640263 0.623352 -0.313599 0.498779 0.514038 1445640263 0.618347 -0.308838 0.493103 0.528259 1445640263 0.618347 -0.308838 0.493103 0.528259 1445640263 0.618347 -0.308838 0.493103 0.528259 1445640263 0.618347 -0.308838 0.493103 0.528259 1445640263 0.620544 -0.297058 0.492615 0.532837 1445640263 0.620544 -0.297058 0.492615 0.532837 1445640263 0.620544 -0.297058 0.492615 0.532837 1445640263 0.620544 -0.297058 0.492615 0.532837 1445640263 0.620544 -0.297058 0.492615 0.532837 1445640263 0.620544 -0.297058 0.492615 0.532837 1445640263 0.617737 -0.293579 0.489868 0.540527 1445640263 0.617737 -0.293579 0.489868 0.540527 1445640263 0.617737 -0.293579 0.489868 0.540527 1445640263 0.617737 -0.293579 0.489868 0.540527 1445640263 0.617737 -0.293579 0.489868 0.540527 1445640263 0.617737 -0.293579 0.489868 0.540527 1445640263 0.617737 -0.293579 0.489868 0.540527 1445640263 0.607666 -0.296692 0.484314 0.555054 1445640263 0.607666 -0.296692 0.484314 0.555054 1445640263 0.607666 -0.296692 0.484314 0.555054 1445640263 0.607666 -0.296692 0.484314 0.555054 1445640263 0.607666 -0.296692 0.484314 0.555054 1445640263 0.607666 -0.296692 0.484314 0.555054 1445640263 0.598633 -0.292969 0.486694 0.564636 1445640263 0.598633 -0.292969 0.486694 0.564636 1445640263 0.598633 -0.292969 0.486694 0.564636 1445640263 0.598633 -0.292969 0.486694 0.564636 1445640263 0.598633 -0.292969 0.486694 0.564636 1445640263 0.598633 -0.292969 0.486694 0.564636 1445640263 0.590637 -0.288513 0.490662 0.571899 1445640263 0.590637 -0.288513 0.490662 0.571899 1445640263 0.590637 -0.288513 0.490662 0.571899 1445640263 0.590637 -0.288513 0.490662 0.571899 1445640263 0.590637 -0.288513 0.490662 0.571899 1445640263 0.590637 -0.288513 0.490662 0.571899 1445640263 0.588013 -0.291321 0.495850 0.568726 1445640263 0.588013 -0.291321 0.495850 0.568726 1445640263 0.588013 -0.291321 0.495850 0.568726 1445640263 0.588013 -0.291321 0.495850 0.568726 1445640263 0.588013 -0.291321 0.495850 0.568726 1445640263 0.588013 -0.291321 0.495850 0.568726 1445640263 0.591797 -0.296326 0.502502 0.556274 1445640263 0.591797 -0.296326 0.502502 0.556274 1445640263 0.591797 -0.296326 0.502502 0.556274 1445640263 0.591797 -0.296326 0.502502 0.556274 1445640263 0.591797 -0.296326 0.502502 0.556274 1445640263 0.591797 -0.296326 0.502502 0.556274 1445640263 0.595398 -0.303589 0.503540 0.547424 1445640263 0.595398 -0.303589 0.503540 0.547424 1445640263 0.595398 -0.303589 0.503540 0.547424 1445640263 0.595398 -0.303589 0.503540 0.547424 1445640263 0.595398 -0.303589 0.503540 0.547424 1445640263 0.602722 -0.305420 0.509216 0.532959 1445640263 0.602722 -0.305420 0.509216 0.532959 1445640263 0.602722 -0.305420 0.509216 0.532959 1445640263 0.602722 -0.305420 0.509216 0.532959 1445640263 0.602722 -0.305420 0.509216 0.532959 1445640263 0.602722 -0.305420 0.509216 0.532959 1445640263 0.603516 -0.310669 0.505127 0.532959 1445640263 0.603516 -0.310669 0.505127 0.532959 1445640263 0.603516 -0.310669 0.505127 0.532959 1445640263 0.603516 -0.310669 0.505127 0.532959 1445640263 0.603516 -0.310669 0.505127 0.532959 1445640263 0.603516 -0.310669 0.505127 0.532959 1445640263 0.605103 -0.304077 0.505127 0.534973 1445640263 0.605103 -0.304077 0.505127 0.534973 1445640263 0.605103 -0.304077 0.505127 0.534973 1445640263 0.605103 -0.304077 0.505127 0.534973 1445640263 0.605103 -0.304077 0.505127 0.534973 1445640263 0.605103 -0.304077 0.505127 0.534973 1445640263 0.619141 -0.278015 0.513428 0.525024 1445640263 0.619141 -0.278015 0.513428 0.525024 1445640263 0.619141 -0.278015 0.513428 0.525024 1445640263 0.619141 -0.278015 0.513428 0.525024 1445640263 0.619141 -0.278015 0.513428 0.525024 1445640263 0.619141 -0.278015 0.513428 0.525024 1445640263 0.630798 -0.261963 0.514282 0.518555 1445640263 0.630798 -0.261963 0.514282 0.518555 1445640263 0.630798 -0.261963 0.514282 0.518555 1445640263 0.630798 -0.261963 0.514282 0.518555 1445640263 0.631897 -0.263184 0.507202 0.523499 1445640263 0.631897 -0.263184 0.507202 0.523499 1445640264 0.631897 -0.263184 0.507202 0.523499 1445640264 0.631897 -0.263184 0.507202 0.523499 1445640264 0.631897 -0.263184 0.507202 0.523499 1445640264 0.631958 -0.261230 0.506836 0.524780 1445640264 0.631958 -0.261230 0.506836 0.524780 1445640264 0.631958 -0.261230 0.506836 0.524780 1445640264 0.631958 -0.261230 0.506836 0.524780 1445640264 0.631958 -0.261230 0.506836 0.524780 1445640264 0.631958 -0.261230 0.506836 0.524780 1445640264 0.632751 -0.256470 0.511658 0.521484 1445640264 0.632751 -0.256470 0.511658 0.521484 1445640264 0.632751 -0.256470 0.511658 0.521484 1445640264 0.632751 -0.256470 0.511658 0.521484 1445640264 0.632751 -0.256470 0.511658 0.521484 1445640264 0.632751 -0.256470 0.511658 0.521484 1445640264 0.633728 -0.259705 0.514526 0.515808 1445640264 0.633728 -0.259705 0.514526 0.515808 1445640264 0.633728 -0.259705 0.514526 0.515808 1445640264 0.633728 -0.259705 0.514526 0.515808 1445640264 0.633728 -0.259705 0.514526 0.515808 1445640264 0.635620 -0.263855 0.516785 0.509155 1445640264 0.635620 -0.263855 0.516785 0.509155 1445640264 0.635620 -0.263855 0.516785 0.509155 1445640264 0.635620 -0.263855 0.516785 0.509155 1445640264 0.635620 -0.263855 0.516785 0.509155 1445640264 0.635620 -0.263855 0.516785 0.509155 1445640264 0.636902 -0.269775 0.517456 0.503784 1445640264 0.636902 -0.269775 0.517456 0.503784 1445640264 0.636902 -0.269775 0.517456 0.503784 1445640264 0.636902 -0.269775 0.517456 0.503784 1445640264 0.636902 -0.269775 0.517456 0.503784 1445640264 0.636902 -0.269775 0.517456 0.503784 1445640264 0.641846 -0.271912 0.518982 0.494690 1445640264 0.641846 -0.271912 0.518982 0.494690 1445640264 0.641846 -0.271912 0.518982 0.494690 1445640264 0.641846 -0.271912 0.518982 0.494690 1445640264 0.641846 -0.271912 0.518982 0.494690 1445640264 0.641846 -0.271912 0.518982 0.494690 1445640264 0.641846 -0.271912 0.518982 0.494690 1445640264 0.644653 -0.281250 0.512329 0.492676 1445640264 0.644653 -0.281250 0.512329 0.492676 1445640264 0.644653 -0.281250 0.512329 0.492676 1445640264 0.644653 -0.281250 0.512329 0.492676 1445640264 0.644653 -0.281250 0.512329 0.492676 1445640264 0.644653 -0.281250 0.512329 0.492676 1445640264 0.638000 -0.296387 0.500366 0.504639 1445640264 0.638000 -0.296387 0.500366 0.504639 1445640264 0.638000 -0.296387 0.500366 0.504639 1445640264 0.638000 -0.296387 0.500366 0.504639 1445640264 0.638000 -0.296387 0.500366 0.504639 1445640264 0.638000 -0.296387 0.500366 0.504639 1445640264 0.633240 -0.294434 0.494141 0.517761 1445640264 0.633240 -0.294434 0.494141 0.517761 1445640264 0.633240 -0.294434 0.494141 0.517761 1445640264 0.633240 -0.294434 0.494141 0.517761 1445640264 0.633240 -0.294434 0.494141 0.517761 1445640264 0.633240 -0.294434 0.494141 0.517761 1445640264 0.641907 -0.276855 0.500854 0.510315 1445640264 0.641907 -0.276855 0.500854 0.510315 1445640264 0.641907 -0.276855 0.500854 0.510315 1445640264 0.641907 -0.276855 0.500854 0.510315 1445640264 0.641907 -0.276855 0.500854 0.510315 1445640264 0.645203 -0.270325 0.500488 0.510010 1445640264 0.645203 -0.270325 0.500488 0.510010 1445640264 0.645203 -0.270325 0.500488 0.510010 1445640264 0.645203 -0.270325 0.500488 0.510010 1445640264 0.645203 -0.270325 0.500488 0.510010 1445640264 0.645203 -0.270325 0.500488 0.510010 1445640264 0.645203 -0.270325 0.500488 0.510010 1445640264 0.640503 -0.273682 0.496582 0.517822 1445640264 0.640503 -0.273682 0.496582 0.517822 1445640264 0.640503 -0.273682 0.496582 0.517822 1445640264 0.640503 -0.273682 0.496582 0.517822 1445640264 0.640503 -0.273682 0.496582 0.517822 1445640264 0.640503 -0.273682 0.496582 0.517822 1445640264 0.635437 -0.272461 0.497009 0.524353 1445640264 0.635437 -0.272461 0.497009 0.524353 1445640264 0.635437 -0.272461 0.497009 0.524353 1445640264 0.635437 -0.272461 0.497009 0.524353 1445640264 0.635437 -0.272461 0.497009 0.524353 1445640264 0.635437 -0.272461 0.497009 0.524353 1445640264 0.632568 -0.271423 0.500000 0.525513 1445640264 0.632568 -0.271423 0.500000 0.525513 1445640264 0.632568 -0.271423 0.500000 0.525513 1445640264 0.632568 -0.271423 0.500000 0.525513 1445640264 0.632568 -0.271423 0.500000 0.525513 1445640264 0.632568 -0.271423 0.500000 0.525513 1445640264 0.632568 -0.273621 0.502625 0.521790 1445640264 0.632568 -0.273621 0.502625 0.521790 1445640264 0.632568 -0.273621 0.502625 0.521790 1445640264 0.632568 -0.273621 0.502625 0.521790 1445640264 0.632568 -0.273621 0.502625 0.521790 1445640264 0.632568 -0.273621 0.502625 0.521790 1445640264 0.631348 -0.281250 0.502991 0.518860 1445640264 0.631348 -0.281250 0.502991 0.518860 1445640264 0.631348 -0.281250 0.502991 0.518860 1445640264 0.631348 -0.281250 0.502991 0.518860 1445640264 0.631348 -0.281250 0.502991 0.518860 1445640264 0.631348 -0.281250 0.502991 0.518860 1445640264 0.631348 -0.281250 0.502991 0.518860 1445640264 0.632751 -0.286011 0.505127 0.512390 1445640264 0.632751 -0.286011 0.505127 0.512390 1445640264 0.632751 -0.286011 0.505127 0.512390 1445640264 0.632751 -0.286011 0.505127 0.512390 1445640264 0.632751 -0.286011 0.505127 0.512390 1445640264 0.636108 -0.286377 0.509094 0.504028 1445640264 0.636108 -0.286377 0.509094 0.504028 1445640264 0.636108 -0.286377 0.509094 0.504028 1445640264 0.636108 -0.286377 0.509094 0.504028 1445640264 0.636108 -0.286377 0.509094 0.504028 1445640265 0.636108 -0.286377 0.509094 0.504028 1445640265 0.636108 -0.286377 0.509094 0.504028 1445640265 0.638733 -0.290161 0.506470 0.501221 1445640265 0.638733 -0.290161 0.506470 0.501221 1445640265 0.638733 -0.290161 0.506470 0.501221 1445640265 0.638733 -0.290161 0.506470 0.501221 1445640265 0.638733 -0.290161 0.506470 0.501221 1445640265 0.638733 -0.290161 0.506470 0.501221 1445640265 0.635132 -0.297241 0.500977 0.507202 1445640265 0.635132 -0.297241 0.500977 0.507202 1445640265 0.635132 -0.297241 0.500977 0.507202 1445640265 0.635132 -0.297241 0.500977 0.507202 1445640265 0.635132 -0.297241 0.500977 0.507202 1445640265 0.635132 -0.297241 0.500977 0.507202 1445640265 0.635132 -0.297241 0.500977 0.507202 1445640265 0.629761 -0.290894 0.499878 0.518433 1445640265 0.629761 -0.290894 0.499878 0.518433 1445640265 0.629761 -0.290894 0.499878 0.518433 1445640265 0.629761 -0.290894 0.499878 0.518433 1445640265 0.629761 -0.290894 0.499878 0.518433 1445640265 0.629761 -0.290894 0.499878 0.518433 1445640265 0.637024 -0.270325 0.508240 0.512573 1445640265 0.637024 -0.270325 0.508240 0.512573 1445640265 0.637024 -0.270325 0.508240 0.512573 1445640265 0.637024 -0.270325 0.508240 0.512573 1445640265 0.637024 -0.270325 0.508240 0.512573 1445640265 0.637024 -0.270325 0.508240 0.512573 1445640265 0.642761 -0.256470 0.512451 0.508362 1445640265 0.642761 -0.256470 0.512451 0.508362 1445640265 0.642761 -0.256470 0.512451 0.508362 1445640265 0.642761 -0.256470 0.512451 0.508362 1445640265 0.642761 -0.256470 0.512451 0.508362 1445640265 0.642761 -0.256470 0.512451 0.508362 1445640265 0.642761 -0.256470 0.512451 0.508362 1445640265 0.639465 -0.255310 0.512512 0.513062 1445640265 0.639465 -0.255310 0.512512 0.513062 1445640265 0.639465 -0.255310 0.512512 0.513062 1445640265 0.639465 -0.255310 0.512512 0.513062 1445640265 0.639465 -0.255310 0.512512 0.513062 1445640265 0.639465 -0.255310 0.512512 0.513062 1445640265 0.637024 -0.250183 0.518005 0.513062 1445640265 0.637024 -0.250183 0.518005 0.513062 1445640265 0.637024 -0.250183 0.518005 0.513062 1445640265 0.637024 -0.250183 0.518005 0.513062 1445640265 0.637024 -0.250183 0.518005 0.513062 1445640265 0.637024 -0.250183 0.518005 0.513062 1445640265 0.637024 -0.250183 0.518005 0.513062 1445640265 0.634338 -0.247803 0.522583 0.512817 1445640265 0.634338 -0.247803 0.522583 0.512817 1445640265 0.634338 -0.247803 0.522583 0.512817 1445640265 0.634338 -0.247803 0.522583 0.512817 1445640265 0.634338 -0.247803 0.522583 0.512817 1445640265 0.632935 -0.252686 0.527039 0.507690 1445640265 0.632935 -0.252686 0.527039 0.507690 1445640265 0.632935 -0.252686 0.527039 0.507690 1445640265 0.632935 -0.252686 0.527039 0.507690 1445640265 0.632935 -0.252686 0.527039 0.507690 1445640265 0.632935 -0.252686 0.527039 0.507690 1445640265 0.634705 -0.254211 0.528992 0.502563 1445640265 0.634705 -0.254211 0.528992 0.502563 1445640265 0.634705 -0.254211 0.528992 0.502563 1445640265 0.634705 -0.254211 0.528992 0.502563 1445640265 0.634705 -0.254211 0.528992 0.502563 1445640265 0.634705 -0.254211 0.528992 0.502563 1445640265 0.637695 -0.255615 0.529968 0.497070 1445640265 0.637695 -0.255615 0.529968 0.497070 1445640265 0.637695 -0.255615 0.529968 0.497070 1445640265 0.637695 -0.255615 0.529968 0.497070 1445640265 0.637695 -0.255615 0.529968 0.497070 1445640265 0.637695 -0.255615 0.529968 0.497070 1445640265 0.641418 -0.256409 0.528748 0.493164 1445640265 0.641418 -0.256409 0.528748 0.493164 1445640265 0.641418 -0.256409 0.528748 0.493164 1445640265 0.641418 -0.256409 0.528748 0.493164 1445640265 0.641418 -0.256409 0.528748 0.493164 1445640265 0.641418 -0.256409 0.528748 0.493164 1445640265 0.643738 -0.270691 0.518433 0.493408 1445640265
[truncated: 136,711 more chars]
